# Supplementary material for: A new generic circumscription of Hydrochorea (Leguminosae, Caesalpinioideae, mimosoid clade) with an amphi-Atlantic distribution
Source: PhytoKeys. 2022 Aug 22;205:401–37. doi: 10.3897/phytokeys.205.82775 (PMC9849043; doi:10.3897/phytokeys.205.82775)
Supplement: Supplementary material 1 — Supplementary data file S1 [file phytokeys-205-401_article-82775__-s001.zip › MSC_m144203_comp45221_c0_seq1_exon04.aln-cln]

>Acacia_rostellifera_Murphy_466@NODE_1_length_1362_cov_88.755642
atcaaattctattttgatacttaatatttgactaatttatcctttaaagggattttccctt---------------------------------------------ttttaaaatattataaaatgtaataaatttatattgctgtatgtaatacaaaacttttgacattttaacgcaaactcaatccaacaatcttaaagtttgctaaacacaatc-----atcttgagggtattctgcagaatcagcaagcccactggacaaagatcattcatgtttcacataccaatcatttcaagtcagacattaatggtgtgtttagaatgagtagaatgaattgaaacggaaataaaatcctaacactaatattttcgagattttttt-------------------ttcattttatcaattttcatccattctcatcaattgaagaagatatcaaaatcaagctaaatgattcaatcatctgtatcagaattggactcagaatcttcctccatttgcaactcaaaaggtctcaacctgtttgtattggcttccaatgggggtagtc---catcatcatcatcactagagtctctctcaatctctggttgggaggcgtttccattcaatttttcatttgattcatctgtagccccagatataaaaattgcaggcctagaggaaacaatgatcataagagtgagtacatgatttataggaagacaataattttaatgacaaaagttaaaataggacttttctacaaaggaaaatagggcagatacagtctgcgcctgaaggtcaaactgagaatccttttaaaccg-agggaaaaaaacagagaggaaagtagtgacatgttcgtgcactatcattcttgctagatggatagatcagaagtatgaacaaaagcataccattgtggagatttctgaagcacccgaacttgttcatggtatagaacttgggtaacaatacatgcaaccttgctacctgattcaagagctttttccttcccactttcatcaacgacaacataattccctgcacattgagaaagaaccttgagttagttgaattataaaat-aaggcgaattcaagcaagaaaaaggttttcaaa
>Albizia_edwallii_Dalmaso_272@NODE_1_length_905_cov_3.376471
tttggaaataacgccaaaatttattgccaaggacattaaaagttataattaataattactcctccaggcctcaattcccctacaaactaggtcccag-----------------------------------------------------agtacaaaacttctgacattttaaagcaaactcaatcgcacaagcttaacttttg-caaacgcaatcttgcgaacttgagagtgtccgccagaaacagcaagcccactggacaaagatcattcttgtttcacataccaatcatttcaagtcagatattaatgctgtgtttagaatgaggaaaatgaattgaaatgaaagtaaaatctcaacactaacattttcgagaatttttgttttggaaaaaacaa---aaacattttaccatttttcatccattctcaacaattgaagaagatatcaaaagcaagctaaatggttcaatcatcagtatccgaattggactcagaatcttcctccatttgcaactcaaaaggtctcaacctgtttgtattagcttccaatgggggtagtc------catcatcatcactagagtccctctcaatctctggttgggaggtgtttccatgcaatttttcatttgaatcatctgtagccccagatttaaaaattgcaggcctagaggaaacaatgatcataagagtgagtgcatgatgaataggaggaaaattattccgacgatataagttaaaataggacttttcaataaaggaaactgaggcagatacagcctgtgcatgaaggtaaaactgagaatcctttcatataacaaaaaaacaaaaagaaaggaaagtaatgtcatatttatgcactatcattcttgctagatagaaagatcagaagtatcaacaaaagcataccattgtggagatttctgaagcacccgaacttgttcatggtatagaa--------------------------------------------------------------------------------------------------------------------------------------------------------------
>Albizia_inundata_Wood_26530@NODE_1_length_550_cov_100.202020
----------------------------------------------------------------------------------------------------------------------------------------------------------------------------------------------------------------------------------------------------------------ctggacaaagatcattcttgtttcacatcccaatcatttcaagtcagatattaatggtgcgtttagaatgaggaaaatgaattcaaatggaagtaaaatcttaacactaacattttcgagaattttttgttttgaaaaaaaaa--aattctttttaccatttttcatccattctcaacaattgaagaagacatcaaaagcaagctgaatagttcaatcatcagtatcggaattggactcagaatctttctccatttgcaactcaaaaggtctcaacctgtttgtattagcttccaatgggggtagtc------catcatcatcactagagtccctctcaatctctggttgggaggtgtttccatgcaatttttcattagaatcatctgtagccccagatttaaaaattgcaggcctagaggaaacaatgatcataagagtgagcgcatgatgaataggaggaaaattattccgacgacataagttaaaataggacttctcaatgaaggaaacagaggcagatacagcctgtgcatgaaggtaaaactgagaatccttt--------------------------------------------------------------------------------------------------------------------------------------------------------------------------------------------------------------------------------------------------------------------------------------------------------------
>Albizia_niopoides_Simon_1601@NODE_1_length_912_cov_85.001198
--------------------------------------------------------------------------------------------------------------------------------------------------ccagagtacgaaacttttgacattttataacaaactcaattgcgcaagcttaacgtttgccaaacacaatcttacgaacttgagagtgtacgccagaaacagcaagcccactggacaaagatcattcttgtttcacataacaatcatttcaagtcagatcttaatggtgtgtttagaatgaggaaaatgaattgaaatgaaagtaaaatcttaacactaacattttggagaattttgtttttggaacaaaaaaaaacttctttttaccatttttcatccattctcaacaattgaagaagatatcaaaatcaagctaaatggttcgatcatcagtatcggaattggactcagaatcttcctccatttgcaactcaaaaggtctcaacctgtttgtattagcttccaatgggggtagtc------catcatcatcactagagtccctctcaatctctggttgggaggtgtttccatgcaatttttcatttgaatcatctgcagccccagatttaaaaattgcaggcctagaggaaacaatgatcacaagagtgagtgcatgatgaataggaggaaaattattcggacgacataagtcaaaataggactcttctataaaggaaactgaggcagatacaggctgtgcatgaaggtaaaactgagaatcctttcatataacaaaaaaacaaaaagaaaggaaagtaatgtcatatttatgcactatcattcttgcaagatagaaagatcagtagaatcaacaaaagcataccattgtggagatttctgaagcacccgaacttgttcatggtatagaacttgggtaacaatacatgcaaccttgctacctgattcaagagctttttccttcccactttcatcaacgacaacataattccctgcacattgagaaagaacc---------------------------------------------------------
>Albizia_tomentella_Leach_Dunlop_3801@NODE_1_length_1036_cov_79.087591
------------------------------------------------ttagtaattaatt---------------------------------------------ttttaaaatattataaaatataataaatttatattgcttagtgtaatacaaaacttttgacattttaacgcaaactgaatctcacaatcttaacgtctgccaaacacaatcttacgaacttgagggtattctgcagaatcagcaagcccactggacaaagatcattcatgtttcacatgccaatcattccaagtcagacattaatggtgtgttttgaatgagt-aaatgaattgaaacgaaaataaaatcctaacactactattttcgagaatttttttct----------------ttcattttatcaattttcattcattctcatcaattcaagatgatgtcaaaat-aaactaaatgattcaatcatctgcatcagaattggactcagaatcttcctccattcgcaactcaaaaggtctcaacctgtttgtattggcttccaatgggggt----cgtcgtcatcatcatcactagagtctctctcaatctctggttgggaggtgtttcctttcaatttttcatctgattcctctgtagccccagatttaaaaattgcaggcctagaggaaacgatgatcacaagagtgagtacatgatttataggaggacaataattttgatgacaaacgtcaaaataggacttttctaccaaggaaaatagggcagatacagcctgtgcctgaaggtcaaactgagaatccttt-ataccgaggaaaaaagaacagagaggaaagtagtgacattttcgtgcactatcattcttgctagatgggaagatcagaagtatgaacaaaagcataccattgtggagatttctgaagcacccgaacttgttcatggtatagaacttgggtaacaatacatgcaaccttgctacctgattcaagagctttttccttcccactttcatcaacgacaacataattccctgcatgttgagaaagaaccttgagttagttgaaccatgaaataaaggcgaattcaagcaagaaaaaagttttcaaa
>Albizia_xerophytica_Hughes_1435@NODE_1_length_1101_cov_51.519531
tttggaaataacgccaatatttattgccaaggacattaaaagttataattaataattactcctccagtcctcaattgccctacaaactagttcccag-----------------------------------------------------agtacaaaacttttgacattttaaagcaaactcaatcgcacatgcttaacgtttgccaaacacaatcttgcgaacttgagagtgtccgccagaaacagcaagcccactggacaaagatcattcttgtttcacataccaatcatttcaagtcagacattaatggtgtgtttagaatgaggaaaatgaattgaaatgaaagtaaaatcttaacaccaacattttcgagaatttttgtttcggaaaaaaaaaccatttttttttaccatttttcatccattctcaacaattgaagaagatatcaaaatcaagctaaatggttcaatcatcagtatcggaattggactcagaatcttcctccatttgcaactcaaaaggtctcaacctgtttgtattagcttccaatgggggtagtc------catcatcatcactagagtccctctcaatctcaggttgggaggagtttccatgcaatttttcatttgaattatctgtatccccagatttaaaaattgctggcctagaggaaacaatgatcacaagagtgagtgcatgatgaataggaggaaaattattcggacgacataagttaaaataggacttttcgataaaggaaactgaggcagatacaggctgtgcatgaaggtaaaactgagaatcctttcatataacaagaaaacaaaaagaaaggaaagtaatgtcatatttatgcactatcattcttgctagatagaaagatcagaagtatcaacaaaagcataccattgtggagatttctgaagcacccgaacttgttcatggtatagaactcgggtaacaatacatgcaaccttgctacctgattcaagagctttttccttcccactttcatcaacga-----------------------------------------------------------------------------------------
>Archidendron_clypearia_Wieringa_1849@NODE_1_length_1169_cov_99.929487
atcaaatcccattttgaaacttaaaatctggaaaatttaaccttttaaaaaaaaatttgtt---------------------------------------------ttttaaaatattataaaatataataaatttatattgctgtatgtaatacaaacct----------------------------------------------------aatcttaggaacttcagggtattcggcaggatcagcaagcccgctggacaaagatcattcatgtttcacataccaatcattccaagtcagacattaatggtgtgtttagaatgagtaaaatgaattgaaacgaaaagaaaatcctaacaccaatattttcgagtattttttttct---------------ttcattttatcaattttcatccattctcatcaattgaagaagatatcaaaatcaagctaaatgattcaatcatctgtatcagaattggactcagaatcttcctccatttgcaactcaaaaggtctcaacctgttcgtattggcttccaatgggggtagtccatcatcatcatcatcaccagagtctctctcaatctctggttgggaggtgtttccattcaatttttcatttgattcatctgtagccccagatttaaaaattgcaggcctagaggaaacgaagatcataagagtgagtacatgatttaaaggaagacactaattttaatgacaaaagttaaaataggacttttctacaaaggaaaatagggcagatacagtctctgcctgaaggtcaaactgagaatccttttataccgagaaaaaaaaaacagagaggaaagtagtgacatattcgtgcactatcattctttctagatggaaagattagaagtatgaacaaaagcataccattgtggagatttctgaagcacccgaacttgttcatggtatagaacttgggtaacaatacatgcaaccttgctacctgattcaagagctttttccttcccactttcatcaacgacaacataattccctgcacattgagaaagaaccttgagttagttgaattataaaatgaaggcgaattcaagcaagaaaaaagtttacaaa
>Balizia_leucocalyx_Aguilar_1939@NODE_1_length_938_cov_70.392567
tttggaaataacgccaatatttattgccaaggacattaaaagttataattaataattactcctccagtcctcagttgccctacaaactaagtcccagaggtagtaattttaaaatattataaaatataataactttatattgctgtaagtaatacaaaactcgtgacattttaaagcaaactcaatcgcacaagcttaatgtttgccaaacacaatcttacgaacttgagagtgtccgccagaaacagcaagcccactggacaaagatcattcttg----------------tttcaagtcagatattaatggcatgtttataatgaggaaaatgaattgaaatgaaagtaaaaccttaacactaacattttcgagaattctttttttggaaaaaaaaaaagcttcgttttaccatttttcatccattctcaacaatt---gaagataccaaaatcaagctaaatgattcaatcatcagtatcggaattggactcagaatcttccaccctttgcaactcaaaaggtctcaacctgtttgtattagcttccaatggaggtagtccatcatcatcatcatcactagagtccctctcaatctctggttgggaggtgtttccatgcaatttttcatttgaatcatctgtagccccagatttaaaaattgcaggcctagaggaaacaatgatcataagagtgagtgcatgatgaataggaggaaaattattccaacgacataagttaaaataggccttttcaatagaggaaagtgaggtagatgcagcctgtgcatgaaggtaaaactgagaatcctttcatataacaaaaaaacaaaaagaaaggaaagtaatgtcatatttatg---------------------------------------------------------------------------------------------------------------------------------------------------------------------------------------------------------------------------------------------------------------
>Balizia_spnov_Morim_577@NODE_1_length_720_cov_64.777444
------------------------------------------------------------------------------------------------------------------------------------ctttatattgctgtaagtaatacaaaacttatgacattttaaagcaaactcaatgacacaagcttaacgtttgccaaacacaatcttacgaacttgagagagtccgccagaaacagcaagcccgcagtacaaggatcattcttg----------------tttcaagtcagatattaatg--gtgtttataatgaggaaaatgaattgaaatgaaagtaaaaccttaacactaacattttcgagaattctttttttggaaaaaaacaaagcttctttttatcatttttcatccattctcaacaatt---gaagataccaaaatcaagctaaatgattcaatcatcagtatcggaattggactcagaatcttcctccgtttgcaactcaaaagggctcaacctgtttgtgttagcttccaatgggggtagtccatcatcatcatcatcactagagtccctctcaatctctcgttgggaggagtttccatgcaatttttcatttgaatcatctgtagccccagatttaaaaattgcaggcctagaggaaacaatgatcataagagtgagtgcatgatgaataggaggaaaattattcgaacgacataagttcaaataggccttttcaatataggaaagtgaggcagatacagcctgtgtatgaaggtaaaactgagaatcctttcatataacaaaaaaacaaaaagaaaggaaagtaatgtcaaatttatgcactatcatt-----------------------------------------------------------------------------------------------------------------------------------------------------------------------------------------------------------------------------------------------------
>Balizia_spnov_Morim_577@NODE_2_length_535_cov_1.927083
---------------------------------------------------------------------------------------------------------------------------------------------------------------------------------------tgtatgtaatacaaaacgtttgccaaacataatcttacgaactcgggggtattctgcaaaatcagcaagcccacaggacaaacatcattcatgtttcacataccaatcattccaagtcagacattaatggtgtgtttagaatgagcaaaatgaattgaaacgaaaataaaatcctaacactaatattttcgagaattttttttt----------------tccactttatcaattttcatccattctcatcaatt---gaagatatcaaaatcaagctaaatgattcaatcatctgtatcagaattggactcagaatcttcctccatttgcaactcaaaaggtctcaacctgtttgtattggcttccaatgggggcagtc---catcatcatcatcactagagtctctctcaatctctggttgggaggtgtttccattcaatttttcatttgattcatctgtagccccagatttaaaaattgcaggcctagaggaaacgatgatcataagagtgagtacatgatttataggaagaacataattttaatgacaaaagt----------------------------------------------------------------------------------------------------------------------------------------------------------------------------------------------------------------------------------------------------------------------------------------------------------------------------------------------------------------------------------------
>Calliandra_bella_LPQ15696@NODE_2_length_836_cov_88.903821
-------------------------------------------------------------------------------------------------------------------------------------------------------------------------------------------------------------------------------------------------------------------------------------------------------aaagccatttttaaagaacgtgcttgggtgaagtagaataaacaaatgttcatataaattacttttatgtatatatatgaaattgaattttcattaataaaa-----ctactttttacccttttccatccattcttatcaatcatagatgaga--aaaaacaagcaaaatgattcaatcatcagaatcagtattggactcagaatcttcctccatttgcaattgaaaaggtctcaacctgtttctattggcttccaatgggagtagtccttcatcatcatcatcactagagtccttctcattctctggttgggaggctttttcattcaatttttcatctgatttatcaatagcttttaattgcaattatttgtgcccaaaattattaaaaagcaaaaaagtgtgaggtttgctcctcgcaagcaaattgttttgatcaagcaacacagtattggagccatg------gagaaattctacgaagtccacatgagaacgaggaataactttccaatcaaaacgtacgtc------aacaaatgagagaccaaattccatgttgttctattcctccagtgcagccatatcaacccaccaactgacaaggctgggaggcaaaacaaggttgccttccaaaggattttaaatttttcctcata-gaaattaacacaaaagtgtggcccagattgttccataatgtctaagaattcaa-----ggcagtcatttagaaaaatttccatttctggagatagggaattgagcctg------------------------------------------------------
>Calliandra_bella_LPQ15696@NODE_3_length_706_cov_125.810811
-------------------------------------------------------------------------------------------------------------------------------------------------------------------------------------------------------------------------------------------------------------------------------------------------------aaagccatttttaaagaacgtgcttgggtgaagtagaataaacaaatgttcatataaattacttttatgtatatatatgaaattgaattttcattaataaaa-----ctactttttaccattttccatccattcttatcaatcatagatgaga--aaaaacaagctaaatgattcaatcatcagaatcagtattggacccagaatcttcctccatttgcaattcaaatggtctcaacctgtttgtattggcttctaataggggtagtccttcatcatcatcatcactagagtccttctcattctctggttgggaggttttttcattcaatttttcatctgattcatcagtagccccagaattaaaaattgcaggcttagagcaaaggatgatcataagagtgagcacatgatttataggaagaaaagaactttaatgacaaaaattaaaataggaatcttc-------------------tatacagcctgtgcctgaagattaaactgataattcttctatacagg------aaaaaaacaaaggaaagtagtgacatatttatgcactatcattcctgctagatggaaagatcagatgcatgaacaaaagcatacaattgtggagatttctaaagcgccagaacttgttcgtggtatagaacttgggtaacaatccatgcaaccatgctatctgatccaagagctttttcctt----------------------------------------------------------------------------------------------------------
>Hydrochorea_corymbosa1_Bonadeu_655@NODE_1_length_633_cov_93.546713
----------------------------------------------------------------------------------------------------------------------------------------------------gtaatacaaaacttgtgacattttaaagcaaactcaatcgcacaagcttaacgtttgccaaacacaatcttacgaacttgagagtgtccgccagaaacagcaagcccactggacaaagatcattcttg----------------tttcaagtcagatattaatggagtgtttataatgaggaaaatgaattgaaatgaaagtaaaaccttaacactaacattttcgagaattctttttttttggaaaaaaaaagcttctttttaccatttttcatccattctcaacaatt---gaagataccaaaatcaagctaaatgattcaatcatcaatatcggaattggactcagaatcttcctccgtttgcaactcaaaaggtctcaacctgtttgtgttagcttccaatgggggtagtc---catcatcatcatcactagagtccctctcaatctctggttgggaggtgtttccatgcaatttttcatttgaatcatctgtagccccagatttaaaaattgcaggcctagacgaaacaatgatcataagagtgagtgcatgatgaataggaggaaaattattccaacgacataagttaaaataggccttttcaataaaggaaagtgaggcagatacagcctgtgcatgaaggtaaaac--------------------------------------------------------------------------------------------------------------------------------------------------------------------------------------------------------------------------------------------------------------------------------------------------------------------------
>Hydrochorea_gonggrijpii_Tillett_45696@NODE_1_length_776_cov_37.882690
---------------------------------------------------------------------------------------------------------------------------------------------------agtaatacaaaacttgtgacattttaaagcaaactcaatcgcacaagcttaacgtttgccaaacacaatcttacgaacttgagagtgtccgccagaaacagcaagcccactggacaaagatcattcttg----------------tttcaagtcagatattaatggtgtgtttataatgaggaaaatgaattgaaatgaaagtaaaaccttaacactaacattttcgagaattcttttttttggaaaaaaaaaagcttctttttaccatttttcatccattctcaacaatt---gaagataccaaaatcaagctaaatgattcaatcatcaggatcggaattggactcagaatcttcctccctttgcaactcaaaaggtctcaacctgtttgtgttagcttccaatgggggtagtccatcatcatcatcatcactagagtccctctcaatctctggttgggaggtgtttccatgcaatttttcatttgaatcatctgtagccccagatttaaaaattgcaggcctagaggaaacaatgatcataagagcaagtgcatgatgaataggaggaaaattattccaacgacataagttaaaataggctgtttcaataaaggaaagtgaggcagatacagcctgtgcatgaaggtaaaactgagaatcctttcatataacaaaaaaacaaaaagaaaggaaagtaatgtcatatttatgcactatcattcttgctagatagcaagatcagaagtatcaacaaaagcataccattgtggagatttctgaagcacccgaa--------------------------------------------------------------------------------------------------------------------------------------------------------------------------------
>Jupunba_abbottii_Zanoni_21220@NODE_1_length_827_cov_36.497333
------------------------------------------------------------------------------------------------------------------------------------------------------------------------------------ctcaatcgcacaagcttaacgtttgccaaacactatcttacgaacttgagagtgtccgccggaaacagcaagcctactggacaaagatcgttcgtgtttcacataccaatcatttcaagtcagatattaatggtgtgtttagaatgaggaaaatgaattgaaatgaaagtaaaatcttaacactaacattttcgagaatttttttgtggaaaaaaaaaa---cttctttttaccatttttcatccattctcaacaattgaagaagatatcaaaatcaagctaaatgattcaatcatcagtatcggaattggactcagaatcttcctccatttgcaactcaaaaggtctcaacctgtttgtattagcttccaatgggggtagtccatcatcatcatcatcactagagtccctctcaatctctggttgggaggtgtttccatgcaatttttcatttgaatcatctgtagccccagatttaaaaattgcaggcctagaggaaacaatgatcataagagtgagtgcatgatgaataggaggaaaattattccaacgacataagttaaaataggacttttcaataaaggaaagtgaggcagatacagcctgtgcat-caggtaaaactgagaattctttcatataacaaaaaaacaaaaagaaaggaaagtaatgtcatagttatgcactatcattcttgctagatagaaagttcagaagtatcaacaaaagcataccattgtggagatttttgaagcacccgaacttgttcatggtatagaacttgggtaacaatacatgcaaccttgctacctgattcaagag--------------------------------------------------------------------------------------------------------------------
>Jupunba_asplenifolia_Ekman_6383@NODE_1_length_586_cov_17.508841
--------------------------------------------------------------------------------------------------------------------------------------------------------------------------------------------------------------------------------------------------------------------------atcattcgtgttttacataccaatcatttcaagtcagatattaatggtgtgtttagaatgaggaaaatgaattgaaatgaaagtaaaatcttaacactaacattttcgagaatttttttgtggaaaaaaaaaa---cttctttttaccatttttcatccattctcaacaattgaagaagatatcaaaatcaagctaaatgattcaatcatcaggatcggaattggactcagaatcttcctccatttgcaactcaaaaggtctcaacctgtttgtattagcttccaatgggggtagtccatcatcatcatcatcactagagtccctctcaatctctggttgggaggtgtttccatgcaatttttcatttgaatcatctgtagccccagatttaaaaattgcaggcctagaggaaacaatgatcataagagtgagtgcatgatgaataggaggaaaattattccaacgacataagttaaaataggacttttcaataaaggaaagtgaggcagatacagcctgtgcat-caggtaaaactgagaatcctttcatataacaaaaaaac---aagaaaggaaagtaatg--------------------------------------------------------------------------------------------------------------------------------------------------------------------------------------------------------------------------------------------------------------------------
>Jupunba_barbouriana_Iganci_847@NODE_1_length_1060_cov_69.077314
--------------------------------------aaagttataattaataattactcctccagtcctcagttgccctacaaactaggtcccagaggtagtaattttaaaatattataaaatataataactttatattgctgcaagtaatacaaaacttatgacattctaaagcaaactcaatcgcacaagcttaacgtttgtcaaacacaatcttacgaacttgagagtgtccgccagaaacagcaagcccactggacaaagatcattcttg----------------cttcaagtcagatattaatggtgtgtttataatgaggaaaatgaattgaaatgaaagtaaaaccttaacactaacattttcgagaattctttttttggaaaaaaaaa-actttctttttaccatttttcatccattctcaacaattgaagaagataccaaaatcaagctcaatgattcaatcatcagtatcggaattggactcagaatcttcctccatttgcaactccaaaggtctcaacctgtttgtattagcttccaatgggggtagtccatcatcatcatcatcactagagtccctctcaatctctggttgggaggtgtttccatgcaatttttcatttgaatcatctgtagccccagatttaaaaattgcaggcctagaggaaacaatgatcataagagtgagtgcatgatgaataggaggaaaattattccaacgacataagttaaaataggacttttcaataaaggaaagtgaggcagatacagcctgtgcat-caggtaaaactgagaatcctttcatataacaaaaaaacaaaaagaaaggaaagtaatgtcatatttatgcactatcattcttgctagatagaaagatcagaagtatcaacaaaagcataccattgtggagatttctgaagcacccgaacttgttcatggtatagaacttgggtaacaatacatgcaaccttgctacctgattccagagctttttccttcccactttcatcaacgacaacataattccctgcacattgagaaagaaccttgagttagttgaattataaaataaaggcgaattcaagcaggaaaaaagttttcaaa
>Jupunba_floribunda_Iganci_883@NODE_1_length_1442_cov_48.256410
tttggacataacgccaatatttattgccaaggacattaaaagttataattaataattactcctccagtcctcagttgccctacaaactaggtcccagaggtagtaatttaaaaatattatgaaatataataactttatattgctgtaagtaatacaaaacttacgacattttaaagcaaactcaatcgcacaagcttaacgtttgccaaacacaatcttacgaacttgagagtttccgccagaaacagcaagcccactggacaaagatcattcttg----------------tttcaagtcagatattaatggtgtgtttataatgaggaaaatgaattgaaatgaaagtaaaaccttaacactaacattttcgagaattctttttttggaaaaaaaaa---cttctttttaccatttttcatccattctcaacaattgaagaagataccaaaatcaagctaaatgattcaatcatcagtatcggaattggactcagaatcttcctccatttgcaactccaaaggtctcaacctgtttgtattagcttccaatgggggtagtccatcatcatcatcatcactagagtccctctcaatctctggttgggaggtgtttccatgcaatttttcatttgaatcatctgtagccccagatttaaaaattgcaggcctagaggaaacaatgatcataagagtgagtgcatgatgaataggaggaaaattattccaacgacaaaagttaaaataggacttttcaataaaggaaagtgaggcagatacagcctgtgcat-caggtaaaactgagaatcctttcatataacaaaaaaacaaaaagaaaggaaagtaatgtcatatttatgcactatcattcttgctagatagaaagatcagaagtatcaacaaaagcataccattgtggagatttctgaagcacccgaacttgttcatggtatagaacttgggtaacaatacatgcaaccttgctacctgattcaagagctttttccttcccactttcatcaacgacaacataattccctgcacattgagaaagaaccttgagttagttgaattataaaataaaggcgaattcaagcaggaaaatagttttcaaa
>Jupunba_idiopoda_Quesada_1718@NODE_1_length_833_cov_46.867725
----------------------------------------------------------------------------------------------------------------aatattataaaatataataactttatattgttgtaagtaatacaaaacttttgacattttaaagcaaactcaatcgcgcaagcttaatgtttgccaaacacaa--ttacgaacttgagagtgtcttccggaaacagcaagcccactggacaaagatcattcttgtttcacataccaatcatttcaagtcagatattaatggtgtgttcagaatgaggaaaatgaattgaaatgaaagtaaaatcttaacactaacattttcgagaatttttttttggaaaaaaaaaa------gtttttaccatttttcatcctttctcaacaattgaagaagatatcaaaatcaagctaaatgattcaatcatcagtatcggaattggactcagaatcttcctccatttgcaactcaaaaggtctcaacctgtttgtattagcttccaatgggggtagtc---catcatcatcatcactagagtccctctcaatctctggttgggaggtgtttccatgcaatttttcatttgaatcatctgtagccccagatttaaaaattgcaggcctagaggaaacaatgatcataagagtgagtgcatgatgaataggaggaaaattattccgacgacacaagttaaaataggacttttccaaaaaggaaagtgaggcagatacagcgtgtgcatgaaggtaaaactgagaatcctttcatataacgaaaaaacaaaaggaaaggaaagtaatgtcatatttatgcactatcattcttgctagatagaaagatcagaagtatcaacagaagcataccattgtgcagatttctgaagcacccgaacttgttcatggtatag----------------------------------------------------------------------------------------------------------------------------------------------------------------
>Jupunba_langsdorfii_Ribeiro_728@NODE_1_length_1261_cov_32.695101
-------------------------------------------------------------------------------------------------aggtagtaattttaaaatattataaaatataataactttatattgctgtaagtaatacaaaacttgtgacattttaaagcaaactcaatcgcacaagcttaacgtttgccaaacacaatcttacgaacttgagagtgtccgccagaaacagcaagcccactggacaaagatcattcttg----------------tttcaagtcagatattaatggcgtgtttataatgaggaaaatgaattgaaatgaaagtaaaaccttaacactaacattttcgagaattctttttttggaaaaaagaaaaacttctttttaccatttttcatccattctcaacaattgaagaagataccaaaatcaagctaaatgattcaaccatcagtatcggaattggactcagaatcttcctccccttgcaactcaaaaggtctcaacctgtttgtattagcttccaatgggggtagtccatcatcatcatcatcactagagtccctctcaatctctggttgggaggtgtttccatgcaatttttcatttgaatcatctgtagccccagatttaaaaattgcaggcctagaggaaacagtgatcataagagtgagtgcatgatgaataggaggaaaattattccaacgacataagttaaaataggacttttcaataaaggaaagtgaggcagatacagcctgtgcatgaaggtaaaactgagaatcctttcatataacaaaaaaacaaaaagaaaggaaagtaatgtcatatttatgcactatcattcttgctagatagaaagatcagaagtatcaacaaaagcataccattgtggagatttctgaagcacccgaacttgttcatggtatagaacttgggtaacaatacatgcaaccttgctacctgattcaagagctttttccttcccactttcatcaacgacaacataattccctgcacattgagaaagaaccttgagttagttgaattataaaataaaggcgaattcaagcaagaaaaaaattttcaaa
>Jupunba_limae_Iganci_261@NODE_1_length_1182_cov_44.114932
tttggaaataacgccaatattcattgccaaggacattaaaagt--taattaataattactcctccagtcctcaattgccctacaaactaggtcccagaggtagtaattttaaaatactatagaatataataactttatattgttgtaagtaatacaaaacttttgacattttaaagcaaactcgatcgcacaagcttaacgtttgccaaacactatcttacaaacttgagagtgtccgctggaaacagcaagcctactggacaaagatcattcgtgtttcacataccaatcatttcaaatcagatattaatggtgtgtttagaatgaggaaaatgaattgaaatgaaagtaaaatcttaacactaacattttcgagaatttttttttttggaaaaaaaa-aacttctttttaccatttttcatccattcttaacaattgaagaagatatcaaaatcaagctaaatgattcaatcatcagtatcggaattggactcagaatcttcctccatttgcaactcaaaaggtctcaacctgtttgtattagcttccaatgggggtagtccatcatcatcatcaccactagagtccctctcaatctctggttgggaggtgtttccatgcaatttttcatttgaatcatctgtagccccagatttaaaaattgaaggcctagaggaaacaatgatcataagagtgagtgcatgatgaataggaggaaaattattccaacgacataagttaaaataggacttttcgataaaggaaagtgaggcagatacagcctgagcat-caggtaaaactgagaatcctttcatataacaaaaaaacaaaaagaaaggaaagtaatgtcatatttatgcactatcattcttgctagatagaaagttcagaagtatgaacaaaagcataccattgtggagatttctgaagtacccgaacttgttcatggtatagaacttgggtaacaatacatgcaaccttgctacctgattcaagagctttttccttcccactttcatcaacgacaacataattccctgcacattgagaaagaaccttcagttagttgaattataaaataaaggcgaatacaagcaggaaaaaaattttcaaa
>Jupunba_longipedunculata_Cardona_2682@NODE_1_length_847_cov_73.353247
--------------------------------------------------------------------------------------------------------------------------------------------------------------------------------------------------cttaacgtttgccaaacacaatcttacgaacttgagagtgtccgccagaaacagcaagcccactggacaaagatcattcttgtttcaagtatcgccaaaccaaacatgcacattaatggtgtctgtataatgaggaaaatgaattgaaatgaaagtaaaaccttaacactaacattttcgagaattctttttttggaaaaaagaaaaacttctttttaccatttttcatccattctcaacaatt---gaagataccaaaatcaagctaaatgattcaatcatcagtatcggaattggactcagaatcttcctccatttgcaactcaaaaggtctcaacctgtttgtattagcttccaatgggggtagtccatcatcatcatcatcactagagtccccctcaatctctggttgggaggtgtttccatgcaatttttcatttgaatcatctgtagccccagatttaaaaattgcaggcctagaggaaacaatgatcataagagtgagtgcatgatgaataggaggaaaattattccaacgacataagttaaaataggacttttcaataaaggaaagtgaggcagatacagcctgtgcatgaaggtaaaactgagaatcctttcatataacaaaaaaacaaaaagaaaggaaagtaatgtcatatttatgcactatcattcttgctagatagaaagatcagaagtatcaacaaaagcataccattg-------------------------------------------------------------------------------------------------------------------------------------------------------------------------------------------------------
>Jupunba_macradenia_Lourteig_3021@NODE_1_length_865_cov_36.483503
------------------------------------------------------------------------------------------------------------------------------taataaatttatattgctgtaagtaatacaaaacgtatgacattttaaagcaaactcaatcgcacaagcttaacgtttgccaaacacaatcttacgaacttgagagtgtccgccagaaacagcaagcccactggacaaagatcattcttg----------------tttcaagtcagatattaatggtgtgtttataatgaggaaaatgaattgaaatgaaagtaaaaccttaacactaacattttcgagaattctttttttggaaaaaaaaa-aacttctttttaccatttttcatccattctcaacaattgaagaagataccaaaatcaagctaaatgattcaatcatcagtatcggaattggactcagaatcttcctccatttgcaactcaaaaggtctcaacctgtttgtattagcttccaatgggggtagtccatcatcatcatcatcactagagtccctctgaatctctggttgggaggtgtttccatgcaatttttcatttgaatcatctgtagccccagatttaaaaattgcaggcctagaggaaacaatgatcacaagagtgagtgcatgatgaataggaggaaaattattccaacgacataagttaaaataggacttttcaaccaaggaaagtgaggcagatacagcctgtgcat-caggtaaaactgagaatcctttcatataacaaagaaacaaaaagaaaggaaagtaatgtcatatttatgcactatcattcttgctagatagaaagttcagaagtatcaacaaaagcataccattgtggagatttctgaagtacccgaacttgttcatggtatagaacttgggtaacaatacatgcaaccttgctacctgattcaagagctttttcct-----------------------------------------------------------------------------------------------------------
>Jupunba_trapezifolia_Simon_1600@NODE_1_length_848_cov_58.175284
------------------------------------------------------------------------------------------------------------------------------------------attgctgcaagtaatacaaaacttatgacattctaaagcaaactcaatcgcacaagcttaacgtttgtcaaacacaatcttacgaacttgagagtgtccgccagaaacagcaagcccactggacaaagatcattcttg----------------cttcaagtcagatattaatggtgtgtttataatgaggaaaatgaattgaaatgaaagtaaaaccttaacactaacattttcgagaattctttttttggaaaaaaaaaaaccttctttttaccatttttcatccattctcaacaattgaagaagataccaaaatcaagctaaatgattcaatcatcagtatcggaattggactcagaatcttcctccatttgcaactccaaaggtctcaacctgtttgtattagcttccaatgggggtagtccatcatcatcatcatcactagagtccctctcaatctctggttgggaggtgtttccatgcaatttttcatttgaatcatctgtagccccagatttaaaaattgcaggcctagaggaaacaatgatcataagagtgagtgcatgatgaataggaggaaaattattccaacgacataagttaaaataggacttttcaataaaggaaagtgaggcagatacagcctgtgcat-caggtaaaactgagaatcctttcatataacaaaaaaataaaaagaaaggaaagtaatgtc--atttatgcactatcattcttgctagatagaaagatcagaagtatcaacaaaagcataccattgtggagatttctgaagcacccgaacttgttcatggtatagaacttgggtaacaatacatgcaaccttgctacctgattccagagctttt---------------------------------------------------------------------------------------------------------------
>Jupunba_villosa_Borges_423@NODE_1_length_1429_cov_47.193047
tctgaaagtaacgccaatatttattgccaaggacattaaaagttgtaattaataattactcctccagtcctcaattgccctaca----atgtcccagaggcagtaattt----------taaaatataataactttatattgttgtaagtaatacaaaactttcgacattttaaagcaaactcaatcgcacaagcctaacgtttgccaaacacaa--ttacgaacttgagagtgtccaccggaaacagaaagcccactggacaaagatcattcttgtttcacataccaatcatttcaagtcagatattaatggtgtgtttagaatgaggaaaatgaattgaaatgaaagtaaaatcttaacactaacattttcgagaatttttttttggaaataaaa-------ccttgttaccatttttcatccattctcaacaattgaagaagatatcaaaatcaagctaaatgattcaatcatcagtatcggaattggactcagaatcttcctccatttgcaactcaaaaggtctcaacctgtttgtattagcttccaatgggggtagtccatcatcatcatcatcactagagtccctctcaatctctggttgggaggtgtttccatgcaatttttcatttgaatcatctgtagccccagatttaaaaattgcaggcctagaggaaacaatgatcataagagtgagtgcatgatgaataggaggaaaattattccaacgacataagttaaaataggacttttcaataaaggaaagtgaggcagatacagcctgtgcat-caggtaaaactgagaatcctttcatataacaaaaaaacaaaaagaaaggaaagtaatgtcatatttatgcactatcattcttgctagatagaaagatcagtagtatcaacaaaagcataccattgtggagatttctgaagcacccgaacttgttcatggtatagaacttgggtaacaatacatgcaaccttgctacctgattcaagagctttttccttcccactttcatcaacgacaacataattccctgcacattgagaaagaaccttcagttagttgaattataaaataaaggcgaatacaagcaggaaaaaaattttcaaa
>Punjuba_callejasii_Daly_5935@NODE_1_length_675_cov_8.240803
----------------------------------------------------------------------------------------------------------------------------------------------------------------------------------------------------------ttgccaaacacagtcttacgaacttgagagtgtccgcc------------------------agatcattcgtgtttcacataccaatcatttcaagtcagatattaatggggtgtttggaatgaggaaaatgaattgaaatgaaagt--aatcttgacactaacattttcgagaatttttttttggaaaaaaataa-aacttctttttaccatatttcatccattctcaacaattgaagaaaatatcaaaatcaagctaaatgactcaatcatcagtatcggaattggactcagaatcttcctccatttgcaactcaaaaggtctcaacctgtttgtattagcttccaatggggggagcc---catcatcatcatcactagagtccctctcaatctctggttgggaggtgtttccatgcaatttttcatttgaatcatctgtagccccagatttaaaaattgcaggcctagaggaaacaatgatcataagagtgagtgcatgatgaataggaggaaaattattccgacaacataagttaaaataggacttttcaataaaggaaac--aggcagatacagcatgtgcatgaaggtaaaactgagaatcctttcatataacaaaaaaacaaaaagaaaggaaagtaatgtcatatttatgcactatcattcttgctagatagaaagatcagaagtatcaacaaaagca---------------------------------------------------------------------------------------------------------------------------------------------------------------------------------------------------------------
>Punjuba_killipii_Palodorios_6252@NODE_1_length_687_cov_36.485246
--------------------------------------------------------------------------------------------------------------------------------------------------------------atttttgacattttaaagcaaactcaatcgcacaagcttaacgtttgccaaacacagtcttacgaacttgagagtgtccgcca------------------------gatcattcgtgtttcacataccaatcatttcaagtcagatattaatggggtgtttagaatgaggaaaatgaattgaaatgaaagt--aatcttaacactaacattttcgagaattttttttcggaaaaaagaaa--acttctttttaccatatttcatccattctcaacaattgaagaaaatatcaaaatcaagctaaatgattcaatcatcagtatcggaattggactcagaatcttcctccatttgcaactcaaaaggtctcaacctgtttgtattagcttccaatggggggagcc---catcatcatcatcactagagtccctctcaatctctggttgggaggtgtttccatgcaatttttcatttgaatcatctgtagccccagatttaaaaattgcaggcctagaggaaacaatgatcataagagtgagtgcatgatgaataggaggaaaattattccgacaacataagttaaaataggacttttcaataaaggaaacagaggcagatacagcatgtgcatgaaggtaaaactgagaatcctttcatataacaaaaaaacaaaaagaaaggaaagtaatgtcatatttatgcactatcattcttgc------------------------------------------------------------------------------------------------------------------------------------------------------------------------------------------------------------------------------------------------
>_R_Afrocalliandra_redacta_Germishuizen_5585@NODE_1_length_851_cov_80.916021
---------------------------------------------------------------------------------------------------------------------------------------------------------------------------------------------------ttgatacct-ccaaacggttttatgccccttccgaaatattctctgtactaaacgggtgcaggtgagggattctattcttgtttcacataccaatcattgcaagtctgacattaatggtatgtttagaatgcggagaatgaattgaaatgagagtaaaatcttaacactaacagtctcaagattttcttttttgttgtgggggggggcttcttttacaattttttaatacattcttatcaattgaagatattattaaaaaaaagctgaatgattcaatcatcagtatcagaattagactctgaatcctcttccatttgcaactcaaaaggtctcaacctgtttgtattggcttccaatggaggtagtc------catcatcatcactagagtccttctcaatctctggctgggaggtttttccattcaatttttcatttgattcgtcggtagccccagaattaaaaattgcaggcctagatgaaacgatgatcataagagt-----catgatttataggaagaaaataattttaatgacaaaagttaaaatagagctcttctacaaaggaaaatagggcagatacagcttgtgcctgaaggtcaaactgagaatccttttatacc--gaaaaatgaaacagagaggaaagtagtgatctatttatgcactatcattcttgttagatggcaacatcagaagtatgaacaaaagcataccattgtggagatttctgaagcactcgaacttgttcatggtatagaacttgagtaaccacacatgcaaccttgctacctgattcaagagctttttgctttccactttcatcaaccacaacataat--------------------------------------------------------------------------------
>_R_Albizia_adinocephala_FHO33_88@NODE_1_length_1371_cov_78.064142
------------------------------------------------ttaataattactcctccagtcctcaattgccctacaaactaggtcccag-----------------------------------------------------agtacaaaacttttgacattttaaagcaaactcaatcgcacaagcttaacgcttgccaaacacaatcttaagaactcgagagtgtccgccagaaacagcaagcccactggacaaagatcattcttgtttcacataccaatcatttcaagtcagacattagtgatgtgtttagaatgaggaaaatgaattgaaatgaaagtaaaatcttaacaccaacattttcgagaatttttgttttggagaaaaaaaccatttttttttaccgtttttcatccattctcaacaattgaagaagacatcaaaatcaagctaaatggttcagtcatcagtatcggaattggactcagaatcttcctccatttgcaactcaaaaggtctcaacctgtttgtattagcttccaatgggggtagtc------catcatcatcactagagtccctctcaatctcaggttgggaggagtttacatgcaatttttcatttgaatcatctgtagccccagctttaaaaattgcaggcctaagggaaacaatgatcacaagagtgagtgcatgatgaataggaggaaaattattccgacgacataagttaaaataggacttttcaataaaggaaactgaggcagatataggctgtgcatgaaggtaaaactgagaatcctttcatataacaaaaaaacaaaaagaaaggaaagtaagttcatatttatgcactatcattcttgctagatagaaagatcagaagtatcaacaaaagcataccattgtggagatttctgaagcacccgaacttgttcatggtatagaactcgggtaacaatacatgcaaccttgctacctgattcaagagctttttccttcccactttcatcaacgacaacataattccctgcacattgataaagaaccttaagttggttgaattataaaataaaggcgaattcaagcaagaaaaagcttttcaaa
>_R_Albizia_coripatensis_Hughes_2433@NODE_1_length_1084_cov_67.358491
-----aaataacgccaaaatttattgccaaggacattaaaagttataaataataattactcctccaggcctcaattcccctacaaactaggtcccag-----------------------------------------------------agtacaaaacttttgacattttaaagcaaactcaatcgcacaagcttaacgtttg-caaacgcaatcttatgaacttgaaagtgtccgccagaaacagcaagcccactggacaaagatcattcttgtttcacataccaatcatttcaagtcagatgttaatgctgtgtttagaatgaggaaaatgaattgaaatgaaagtaaaatcttaacgctaacattttcgagaatttttgttttggaaaaaaaaaaaacttctttttaccatttttcatccattctcaacaattgaagaagatatcaaaagcaagctaaatgcttcaatcatcagtatcggaattggattcagaatcttcctccgtttgcaactcaaaaggtctcaacctgtttgtattagcttccactgggggtagtc------catcatcatcactagagtccctctcaatctctggttgggaggtgtttccatgcaatttttcatttgaatcatctgtagccccagatttaaaaattgcaggcctagaggaaacaatgatcataagagtgagcgcatgatgaataggactaaaattattccgacgatataagttaaaataggacttttcaataaaggaaactgaggcagatacagcctgtgcatgaaggtaaaactgagaatcctttcatataacaaaaaaacaaaaagaaaggaaagtaatgtcatatttatgcactatcattcttgctagatagaaagatcagaagtatcaacaaaagcataccattgtggagatttctgaagcacccgaacttgttcatggtatagaacttgggtaacaatacatgcaaccttgctacctgattcaagagctttttccttcccactttcatcaacgacaacataattccctgcacattgagaaagaaccttgagttagttgaattataaaataaaggcgaattcaagcaagaaaaagcttttcaaa
>_R_Albizia_glabripetala_Lewis_1652@NODE_1_length_755_cov_28.370206
----------------------------------------------------------ctcctccagccctcaattgccctacaaactaggtcccag-----------------------------------------------------agtacgaaacttttgacattttcaagcaaactcaatcgcacatgcttcacgtttgccaaacacaatcttacgaacttgagagcgtccgccagaaacagcaagcccactggacaaagatcattctcgtttcacataccaatcatttcaagtcagatattaatggtgtgtttagaatgaggaaaatgaattcaaatggaagtaaaatcttaacactaacattttcgagaatttttgttttgaaaaaaaaaa---attctttttaccatttttcatccattctcaacaattgaagaagacatcaaaagcaagctgaatggttcaatcatcagcatcggaattggactcagaatcttcctccatttgcaactcaaaaggtctcaacctgtttgtattagcttccaatgggggtagtc------catcatcatcattagagtccctctcaatctctggttgggaggtgtttccatgcaatttttcatttgaatcatctgtagccccggatttaaaaattgcaggcctagaggaaacaacgatcatacgagtgagtgcatgatgaataggaggaaaattattccgacgacataagttaaaataggacttttcaataaaggaaactgaggcagatacagcctgtgcatgaaggtaaaactgagaatcctttcatataacaaaaagaaagaaagaaaggaaagtaatgtcatatttatgcactatcatt-----------------------------------------------------------------------------------------------------------------------------------------------------------------------------------------------------------------------------------------------------
>_R_Albizia_multiflora_Hughes_3090@NODE_1_length_944_cov_62.251442
------------------------------------------------gcaaaagtctcttatacaataaccaatccaaacataaattacattacataatctgactttttcaaa---agtaagattacaaaaagtcaaattgaaaaaagtaactttcacaatcgctgttccaaacgcacacacaatcgcacaagcttaacgtttgccaagcacaatcttacgaacttaacact---------------------------------atcattcttgtttcacacaccaatcatttcaagtcagatattaatggtgtgtttagaatgaggaaaatgaattcaaatggaagtaaaatcttaacactaacattttcgagaatttttgttttggaagaaaaaaaaacttctttttaccatttttcatccattctcaacaatt---gaagatatcaaaagcaagctaaatggttcaatcatcagtatcggaattggactcagaatcttcctccatttgcaactcaaaaggtctcaacctgtttgtattagcttccaatgggggtaggc------catcatcatcactagagtccctctcaatctctggttgggaggtgtttccatgcaatttttcatttgaatcatctgtagccccagatttaaaaattgcaggcctagaggaaacaatgatcataagagtgagtgcatgatgaataggaggaaaattattccgacgacataagttaaaataggacttttcaataaaggaaactgaggcagatacagcctgtgcatgaaggtaaaactgagaatcctttcatataacaaagaaaagaaaagaaaggaaagtaatgtcatatttatgcactatcattcttgctagacagaaagatcagaagtatcaacaaaagcataccattgtggagatttctgaagcacccgaacttgttcatggtatagaacttgggtaacaatacatgcaaccttgctacctgattcaagagctttttccttcccac-----------------------------------------------------------------------------------------------------
>_R_Albizia_sinaloensis_Hughes_1576@NODE_1_length_832_cov_29.038411
-------------------------------------------------------------------------------------------tcccag-----------------------------------------------------agtacaaaacttttgacattttaaagcaaactcaatcgcacaagcttaacgtttgccaaacacaatcttacgaactcgagagtgtccgccagaaacagcaagcccactggacaaagatcattcttatttcacataccaatcatttcaagtcagacattaatggtgtgtttagaatgaggaaaatgaattgaaatgaaagtaaaatcttaacaccaacattttcgagaatttttgtttcggaaaaaaaaacatttttcttttaccatttttcatccattctcaacaattgaagaagatatcaaaatcaagctaaatggttcaatcatcagtatcggaattggactcggaatcttcctccatttgcaactcaaaaggtctcaacctgtttgtattagcttccaatgggggtagtc------catcatcatcactagagtccctctcaatctcaggttgggaggagtttccatgtaatttttcatttgaatcatctgtagccccagctttaaaaattgcaggcctaagggaaacaatgatcacaagagtgagtgcatgatgaataggaggaaaattattccgtcgacataagttaaaataggacttttcaataaaggaaactgaggcagatataggctgtgcatgaaggtaaaactgagaatcctttcatataacaaaaaaacaaaaagaaaggaaagtaatttcatatttatgcactatcattcttgctagatagaaagataagaagtatcaacaaaagcataccattgtcgagatttctgaagcacccgaacttgttcatggtatagaactcgggtaacaatacatgcaa-----------------------------------------------------------------------------------------------------------------------------------------
>_R_Albizia_tomentosa_Hughes_648@NODE_1_length_977_cov_85.543333
tttggaaataacgccaatatttattgccaaggacattaaaagttataattaataattactcctccagtcctcaatcgccctacaaactaggtcccag-----------------------------------------------------agtacaaaacttttgacattttaaagcaaactcaatcgcacaagcttaacgtttgccaaacacaatcttacgaactcgagagtgtccgccagaaacagcaagcccactggacaaagatcattcttatttcacataccaatcatttcaagtcagacattaatggtgtgtttagaatgaggaaaatgaattgaaatgaaagtaaaatcttaacaccaacattttcgagaatttttgtttcggaaaaaaaaacatttttcttttaccatttttcatccattctcaacaattgaagaagatatcaaaatcaagctaaatggttcaatcatcagtatcggaattggactcagaatcttcctccatttgcaactcaaaaggtctcaacctgtttgtattagcttccaatgggggtagtc------catcatcatcactagagtccctctcaatctcaggttgggaggagtttccatgcaatttttcatttgaatcatctgtagccccagctttaaaaattgcaggcctaagggaaacaatgatcacaagagtgagtgcatgatgaataggaggaaaattattccgacgacataagttaaaataggacttttcaataaaggaaactgaggcagatataggctgtgcatgaaggtaaaactgagaatcctttcatataacaaaaaaacaaaaagaaaggaaagtaatttcatatttatgcactatcattcttgctagatagaaagatcagaagtatcaacaaaagcataccattgtggagatttctgaagcacccgaacttgttcatggtatagaactcgggtaacaatacatgcaaccttgcta---------------------------------------------------------------------------------------------------------------------------------
>_R_Balizia_elegans_Iganci_870@NODE_1_length_1027_cov_25.781053
-----------------tatttattgccaaggacattaaaagttataattaataattactcctccagtcctcagttgccctacaaattaggtcccagaggtagtaattttaaaatattataaaatataataactttatattgctgtaagtaatacaaaacttatgacattttaaagcaaactcaatcgcacaagcttaacgtttgccaaacacaatcttacgaacttgagagtgtccgccagaaacagcaagcccacagtacaaggatcattcttg----------------tttcaagtcagatattaatg--gtgtttataatgaggaaaatgaattgaaatgaaagtaaaaccttaacactaacattttcgagaattctttttttggaaaaaaacaaagcttctttttatcatttttcatccattctcaacaatt---gaagataccaaaatcaagctaaatgattcaatcatcagtatcggaattggactcagaatcttcctccgtttgcaactcaaaaggtctcaacctgtttgtgttagcttccaatgggggtagtccatcatcatcatcatcactagagtccctctcaatctctggttgggaggagtttccatgcaatttttcatttgaatcatctgtagccccagatttaaaaattgcaggcctagaggaaacaatgatcataagagtgagtgcacgatgaatagaagaaaaattattccaacgacataagttcaaataggccttttcaatataggaaagtgaggcagatacagcctgtgcatgaaggtaaaactgagaatcctttcatataacaaaaaaacaaaaagaaaggaaagtaatgtcatatttatgcactatcattcttgctagatagaaagatcagaagtatcaacaaaagcataccattgtggagatttctgaagcacccgaacttgttcatggtatagaacttgggtaacaatacatgcaaccttgctacctgattcaagagctttttccttcccactttcatcaacgacaacataattccctgcacattgagaaagaaccttga-----------------------------------------------------
>_R_Balizia_pedicellaris_Queiroz_15529@NODE_1_length_1051_cov_128.808233
-----------------------------------------------------------------------------------------------------------tttaaaatattatagaatataataactttatattgttgtaagtaacacaaaacttcggacattttaaagcaagctcgatcgcacaagcttaacgtttgccaaacactatcttaagaacttgagagtgtccgccggaaacagcaagcctactggacaaagatcattcgtgtttcacataccaatcatttcaagtcagatattaatggtgtgtttagaatgaggaaaatgaattgaaatgaaagtaaaatcttaacactaacattttcgagaattttttttttttggaaaaaaaaaacttctttttaccgtttttcatccattctcaacaatt---gaagatatcaaaatcaagccaaatgattcaatcatcagtatcggaattggactcagaatcttcctccatttgcaactcaaaaggtctcaacctgtttgtattagcttccaatgggggtagtccatcatcatcatcatcactagagtccctctcaatctctggttgggaggtgtttccatgcaatttttcatttgaatcatctgtagccccagatttaaaaattgcaggccttgaggaaacaatgatcataagagtgagtgcatgatgaataggaggaaaattattccaacgacataagtt-taataggacttttcaataaaggaaagtgaggcagatacagcctgtgcatgaaggtaaaactgagaatcctttcatataacaaaaaaacaaaaagaaaggaaagtaatgtcatatttatgcactatcattcttgctagatagaaagatcagaagtatcaacaaaagcataccattgtggagatttctgaagaacccgaacttgttcatggtatagaacttgggtaacaatacatgcaaccttgctacctgattcaagagctttttccttcccactttcatcaacgacaacataattccctgcacattgagaaagaaccttgagttagttgaattataaaataaaggcgaattcaagcaagaaaaaaattttcaaa
>_R_Calliandra_bella_LPQ15696@NODE_1_length_972_cov_113.821229
tttggaaataacttcaacagttatttccaaggacattgaaagttataattaacaatta-----------------------------------------------------------------------------------------------------------------------------------------------ctctacaaacacaatcttacaaacttgagagtgtcccgcagaaacagcaagcccactagacaaagatcattcttgtttcacataccaatcatttcaagtcagacattaatggtatgtttagaataagcaaaataaattgaaatgcaaataaaatcgtaacattatcattttcaatttttttctttttttaaaaaaa-----ctacgttttaccatttttcatcctttcttatcaatt---gaagatatcaaaaacaagctaaatgattcaatcatcagtatcaatattggactcagaatcttcctccatttgcaattcaaaaggtctcaacctgtttgtattggcttccaatgggggtagtccttcatcatcatcatcactagagcccttgtcaatatctggctgggaggtttttccattcaatttttcatctgattcatcggtagccccagagttaaaaattgcaggcctagagcaaacgatgatcataagtgtgagcacatgatttataggaagaaaacaactttaatgacaaaacttaaaataggactcttc-------------------tatatagcctgtgcctgaagatcaagctgagaattcttttataccgg---------aaaaaaaaaaaaagtggtgacatatttatgaaccatcattcttgccagatggaaagatcagatgtatgaacaaaagcataccattgtggagatttctgaagcgcccgaacttgttcgtggtataaaacttgggtaacgatacatgcaaccttgctacctgattcaagagctttttcctttccacttgcatcgacaacaacataattacctgcatattgagaatgatcccagag----------------------------------------------------
>_R_Cathormion_obliquifoliolatum_Wieringa_6519@NODE_1_length_553_cov_84.827309
----------------------------------------------------------------------------------------------------------------------------------------------------------------------------------------------------------------------------------------------------------------------------------------------------------------------------------------------------------------------------------------------------------------------------------------------------------aagataccaaaatcaagctaaatgattcaatcatcagtatcggaattggactcagaatcttcctccctttgcaactcaaaaggtctcaacctgtttgtgttagcttccaatgggggtagtc---catcatcatcatcactagagtccctctcaatctctggttgggaggtgtttccatgcaatttttcatttgaatcatctgtagccccagatttaaaaattgcaggcctagaggaaacaatgatcataagagtgagtgcatgatgaataggaggaaaattattccaacgacataagttaaaataggccttttcaataaaggaaagtgaggcagatacagcctgtgcatgaaggtaaaactgagaatcctttcatataacaaaaaaacaaaaagaaaggaaagtaatgtcatatttatgcactatcattcttgctagatagaaagatcaaaagtatcaacaaaagcataccattgtggtgatttctgaagcacccgaacttgttcatggtatagaacttgggtaacaatacatgcaaccttgctacctgattcaag----------------------------------------------------------------------------------------------------------------------
>_R_Cathormion_rhombifolium_Deighton_3618@NODE_1_length_767_cov_44.065217
-----------------------------------------------------------------------------------------------------------------------------------------------------------------------------------------------------------------------------------------------------cagcaagcccactggacaaagatcattcttg----------------tttcaagtcagatattaatggtatgtttataatgaggaaaatgaattgaaatgaaagtaaaaccttaacactaacattttcgagaattctttttttgtaaaaaaaaaaagcttctttttaccatttttcatccattctcaacaatt---gaagataccaaaatcaagctaaatgattcaatcatcagtatcggaattggactcagaatcttcctccctttgcaactcaaaaggtctcaacctgtttgtgttagcttccaatgggggtagtccaccaccatcatcatcactagagtccctctcaatctctggttgggaggtgtttccatgcaatttttcatttgaatcatctgtagccccagatttaaaaattgcaggcctagaggaaacaatgatcataagagtgagtgcatgatgaataggaggaaaattattccaacgacataagttaaaataggccttttcaataaaggaaagtgaggcagatacagcctgtgcatgaaggtaaaactgagaatcctttcatataacaaaaaaacaaaaagaaaggaaagtaatgtcatatttatgcactatcattcttgctagatagaaagatcagaagtatcaacaaaagcataccattgtggagatttctgaagcacccgaacttgttcatggtatagaacttgggtaacaatacatgcaaccttgctacctgattcaagagctttttccttcccactttcatcaa--------------------------------------------------------------------------------------------
>_R_Enterolobium_cyclocarpum_MWC9020@NODE_1_length_1080_cov_106.289133
ttaggaaataacgctaatatttattgccaaggacatttatacttataattaataattattt---------------------------------------------ttttaaaatattataaaatataataaatttacattgccgtatgtaatacaaaacttttgacattttaacgtaaactcaatctcacaatcttaacgtttgccaaacacaatcttacgaacttgagggcattctgcagaatcagcaagcccactggacaaagatcattcatgtttcacataccaatcattccaagtcagacattaatggtgcgttttgaatgagcaaaatgaattgaaacgaaaataaaatctcaacactaatattttcgagaatttttttttt------------cttttcattttatcaattttcctccattctcatcaattgaaggagatatcaaaatcaagctaaatgattcaatcatctgtatcagaattggactcagaatcttcctccatttgcaacccaagaggtctcaacctgtttgtatttgcttccaatgggggcagtc------catcatcatcactagagtctctctcaatctctgattgggaggtgtttccattcaatttttcatttgattcatcggtaaccccagatttaaaaactgcaggcctagaggaaacgacgatcataagagtaagtacatgatttataggaagaaaataattttaacgacgaaagttaaaataggacttttctacaaaggaaaatagggcagatacagcctgtgcctgaaggtcaaactgagaatcctattacaccgaagagagagagagagagaggaaagtagtgacatattcgtgcactatcattcttgctagatggaaagatcagaagtatgaacaaaagcataccattgtggagatttctgaagcacccgaacttgttcatggtatagaacttgggtaacaatacatgcaaccttgctacctgattcgagagctttttccttcccactttcatcaacgacaacataattccctacacattgagcaag-------------------------------------------------------------
>_R_Hydrochorea_marginata_Morim_563@NODE_1_length_1165_cov_72.316176
--------------------------------------------ataattaataattactcctccagtcctcagttgccctacaaactaggtcccagaggtagtaattttaaaatattataaaatataataacttcatattgctgtaagtaatacaaaacttgtgacgttttaaagcaaactcaatcgcacaagcttaacgtttgccaaacacaatcttatgaacttgagagtgtccgccagaaacagcaagcccactggacaaagatcattcttg----------------tttcaagtcagatattaatggtgtgtttataatgaggaaaatgaattgaaatgaaagtaaaaccttaacactaacattttcgagaattcttttttttggaaaaaaaaaagcttctttttaccatttttcatccattctcaacaatt---gaagataccaaaatcaagctaaatgattcaatcatcagtatcggaattggactcagaatcttcctccctttgcaactcaaaaggtctcaacctgtttgtgttagcttccaatgggggtagtccatcatcatcatcatcactagagtccctctcaatctctggttgggaggtgtttccatgcaatttttcatttgaatcatctgtagccccagatttaaaaattgcaggcctagaggaaacaatgatcataagagtgagtgcatgacgaataggaggaaaattattccagcgacataagttaaaataggccttttcaataaaggaaagtgaggcagatacagcctgtgcatgaaggtaaaactgaggatcctttcatataacaaaaaaacaaaaagaaaggaaagtaatgtcatatttatgcactatcattcttgctagatagaaagatcagaagtatcaacaaaagcataccattgtggagatttctgaagcacccgaacttgttcatggtatagaacttgggtaacaatacatgcaaccttgctacctgattcaagagctttttccttcccactttcatcaacgacaacataattccctgcacattgagaaagaaccttgagttagttgaattataaaataaaggagaattcaagcaggaaaaaagttttcaaa
>_R_Jupunba_brachystachya_Lima_7438@NODE_1_length_1161_cov_51.703875
tctgaaagtaacgccaatatttattgccaaggacattaaaagttgtaattaataattactcctccagtcctcaattgccctaca----atgtcccagaggcagtaattt----------taaaatataataactttatattgttgtaagtaatacaaaactttcgacattttaaagcaaactcaatcgcacaagcctaacgtttgccaaacacaa--ttacgaacttgagagtgtccaccggaaacagaaagcccactggacaaagatcattcttgtttcacataccaatcatttcaagtcagatattaatggtgtgtttagaatgaggaaaatgaattgaaatgaaagtaaaatcttaacactaacattttcgagaatttttttttggaaataaaa-------ccttgttaccatttttcatccattctcaacaattgaagaagatatcaaaatcaagctaaatgattcaatcatcagtatcggaattggactcagaatcttcctccatttgcaactcaaaaggtctcaacctgtttgtattagcttccaatgggggtagtccatcatcatcatcatcactagagtccctctcaatctctggttgggaggtgtttccatgcaatttttcatttgaatcatctgtagccccagatttaaaaattgcaggcctagaggaaacaatgatcataagagtgagtgcatgatgaataggaggaaaattattccaacgacataagttaaaataggacttttcaataaaggaaagtgaggcagatacagcctgtgcat-caggtaaaactgagaatcctttcatataacaaaaaaacaaaaagaaaggaaagtaatgtcatatttatgcactatcattcttgctagatagaaagatcagtagtatcaacaaaagcataccattgtggagatttctgaagcacccgaacttgttcatggtatagaacttgggtaacaatacatgcaaccttgctacctgattcaagagctttttccttcccactttcatcaacgacaacataattccctgcacattgagaaagaaccttcagttagttgaattat---------------------------------------
>_R_Jupunba_cochleata_Bonadeu_673@NODE_1_length_1293_cov_47.116776
tttggaaataacgccaatatttattgccaaggacattaaaagt--taattaataattactcctccagtcctcaattgccctacaaactaggtcccagaggtagtaattttaaaatattataaaatataataactttatattgttgtaagtaatacaaaacttttgatattttaaagcaaactcgatcgcacaagcttaacgtttgccaaacactatcttacgaacttgagagtgtccgccggaaacagcaagcctact-gacaaagatcattcgtgtttcacataccaatcatttcaagtcagatattaatggtgtgtttagaatgaggaaaatgaattgaaatgtaagtaaaatcttaacactaacattttcgagaattttttttttggaaaaaaaaaa-----ctttttaccatttttcatccattctcaacaattgaagaagatatcaaaatcacgctaaatgattcaatcatcagaatcggaattggactcagaatcttcctccatttgcaactccaaaggtctcaacctgtttgtattagcttccaatgggggtagtccatcatcatcatcatcactagagtccctctcaatctctggttgggaggtgtttccatgcaatttttcatttgaatcatctgcagccccagatttaaaaattgcaggcctagaggaaacaacgatcataagagtgagtgcatgatgaataggaggaaaattattccaacgacataagttaaaataggacttttcaataaaggaaagtgaggcagatacagcctgtgcat-caggtaaaactgagaatcctttcatatagcaaaaaaacaaaaagaaaggaaagtaatgtcatatttatgcactatcattcttgctagatagaaagatcagaagtatcaacaaaagcataccattgtggagatttctgaagcacccgaacttgttcatggtatagaacttgggtaacaatacatgcaaccttgctacctgattcaagagctttttccttcccactttcatcaacgacaacataattccctgcacattgagaaagaaccttgagttagttgaattataaaataaaggtgaattcaagcaggaaaaaagttttcaaa
>_R_Jupunba_commutata_Maguire_46145@NODE_1_length_1084_cov_47.140020
tttggaaataacgccaatatttattgccaaggactttagaagttataattaataattactcctccagtcctcagttgccctgcaaactaggtcccagaggtagtaattttaaaatattataaaatataataactttatattgctgcaagtaatacaaaacttatgacattctaaagcaaactcaatcgcacaagcttaacgtttgtcaaacacaatcttacgaacttgagagtgtccgcc--------caagcccactggacaaagatcattcttg----------------cttcaagtcagatattaatggtgtgtttataatgaggaaaatgaattgaaatgaaagtaaaaccttaacactaacattttcgagaattctttttttggaaaaaaaaa-accttctttttaccatttttcatccattctcaacaattgaagaagataccacaatcaagctaaatgattcaatcatcagtatcggaattggactcagaatcttcctccatttgcaactccaaaggtctcaacctgtttgtattagcttccaatgggggtagtccatcatcatcatcatcactagagtccctctcaatctctggttgggaggtgtttccatgcaatttttcatttgaatcatctgtagccccagatttaaaaattgcaggcctagaggaaacaatgatcataagagtgagtgcatgatgaataggaggaaaattattccaacgacataagttaaaataggacttttcaataaaggaaagtgaggcagatacagcctgtgcat-caggtaaaactgagaatcctttcatataacaaaaaaacaaaaagaaaggaaagtaatgtcatatttatgcactatcattcttgctagatagaaagatcagaagtatcaacaaaagcataccattgtggagatttctgaagcacccgaacttgttcatggtatagaacttgggtaacaatacatgcaaccttgctacctgattccagagctttttccttcccactttcatcaacgacaacataattccctgcacattgagaaagaaccttgagttagttgaattataaaataaaggcgaattc----------------------
>_R_Jupunba_filamentosa_Lima_7487@NODE_1_length_1285_cov_42.692881
tttggaaataacgccaatatttattgccaaggacactaaaaat--taattaataattactcctccagtcctcaattgccctacaaactaggtcccagaggtagtaattttaaaatattatagaataaaataactttatattgttgtaagtaatacaaaacttttgacattttaaagcaaactcgatcgcacaagcttaacgtttgccaaacactgttttacgaacttgagagtgtccgccgga------aagcctactggacaaagatcattcgtgtttcacataccaatcatttcaagtcagatattaattgtgtgtttagaatgaggaaaatgaattgaaatgaaagtaaaatcttaacactaacattttcgacaatttttttttggaaaaaaaaaa------cttgttaccatttttcatccattctcaacaattgaagaagatatcaaaatcaagctaaatgattcaatcatcagtatcggaattggactcagaatcttcctccatttgcaactcaaaaggtctcaacctgtttgtattagcttccaatgggggtagtc---catcatcatcatcactagagtccctctcaatctctggttgggaggtgtttccatgcaatttttcatttgaatcatctgtagccccagatttaaaaattgcaggcctagaggaaacaatgatcataagagtgagtgcatgatgaataggaggaaaattattccaacgacataagttaaaataggacttttcaatcaaggaaagtgaggcagatacagcctgtgcat-caggtaaaactgagaatcctttcatataacaaaaaaacaaaaagaaaggaaagtaatgtcatatttatgcactatcattcttgctagatagaaagatcagtagtatcaacaaaagcataccactgtggagatttctgaagcacccgaacttgttcatggtatagaacttgggtaacaatacatgcaaccttgctacctgattcaagagctttttccttcccactttcatcaacgacaacataattccctgcacattgagaaagaaccttcagttagttgaattataaaataaaggcgaatacaagcaggaaaaaaattttcaaa
>_R_Jupunba_laeta_Mori_25147@NODE_1_length_756_cov_18.312224
---------------------------------------------------------------------------------------------------------------------------------------aatattgctgtaagtaatacaaaacttacgacattttgaagcaaactcaatcgcacaagcttaacgtttgccaaacacaacctta-gaacttgagagtgtccgccagaaacagcaagcccactggacaaagatcattcttg----------------tttcaagtcagatattaatggtgtgtttataatgaggaaaatgaattgaaatgaaagtaaatccttaacactaacattttcgagaattctttttttggaaaaaaaaa--acttctttttaccatttttcatccattctcaacaattgaagaagataccaaaatcaagctaaatgattcaatcatcagtatcggaattggactcagaatcttcctccatttgcaactccaaaggtctcaacctgtttgtattagcttccaatgggggtagtccatcatcatcatcatcactagagtccttctcaatctctggttgggaggtgtttccaagcaatttttcatttgaatcatctgtagccccagatttaaaaattgcaggcctagaggaaacaatgatcataagagtgagtgcatgatgaataggaggaaaattattccaacgacataagttaaaataggacttttcaataaaggaaagtgaagcagatacagcctgtgcat-caggtaaaactgagaatcctttcatatgacaaaaaaacaaaaagaaaggaaagtaatgtcatatttatgcactatcattcttgctagatagaaagatcagaagtatcaacaaaagca---------------------------------------------------------------------------------------------------------------------------------------------------------------------------------------------------------------
>_R_Jupunba_leucophylla_Iganci_839@NODE_1_length_1075_cov_95.035070
tttggaaataacgccaatatttattgccaaggacattaaaagttataattaataattactcctccagtcctcaattgccctacaaactaggtcccagaggtagtaattttaaaatattacaaaatataataactttatattgttgtaagtaatacaaaacttttgacattttaaagcaaactcaatcgcacaagcttaacgtttgccaaacactatcttacgaacttgagagtgtccgccgaaaacagcaagcctactggacaaagatcattcgtgtttcacataccaatcatttcaagtcagatattaatggtgtgtttagaatgaggaaaatgaattgaaatgaaagtaaaatcttaacactaacattttcgagaatttttttttggaaaaaaaaat--tcttctttttaccatttttcatccattctcaacaattgaagaagatatcaaaatcaagctaaatgattcaatcatcagtatcggaattggactcagaatcttcctccatttgcaactcaaaaggtctcaacctgtttgtattggcttccaatgggggcagtccatcatcatcatcatcactagagtccctctcaatctctggttgggaggtgtttccatgcaatttttcatttgaatcatctgtagccccagatttaaaaattgcaggcctagaggaaacaatgatcataagagtgagtgcatgatgaataggaggaaaattattccaacgacataagttaaaataggacttttcaataaaggaaggtgaggcagatacagcctgtgcatgaaggtaaaactgagaatcctttcatataacaaagaaacaaaaagaaaggaaagtaatgtcatatttatgcactatcattcttgctagatagaaagatcagaagtatcaacaaaagcataccattgtggagatttctgaagcacccgaacttgttcatggtatagaacttgggtaacaatacatgcaaccttgctacctgattcaagagctttttccttcccactttcatcaacgacaacataattc------------------------------------------------------------------------------
>_R_Jupunba_microcalyx_Iganci_855@NODE_1_length_1126_cov_68.575786
-----------------------------aagatcctaatacccttgttgg------tgtcctccagtcctcaattgccctacaaactaggtcccagaggtagtaattttaaaatattatagaatataataactttatattgtcgtaagtaatacaaaacttttgacattttaaagcaaactcgatcgcacaagcttaacgtttgccaaacactatcttacgaacttgagagtggccgccggaaacagcaagcgtactggacaaagatcattcgtgtctcacataccaatcatttcaagtcagatattaatggtgtgtttagaatgaggaaaatgaattgaaatgaaagtaaaatcttaacactaacattttcgagaattttttttttttggaaaaaaa-aacttctttttaccatttttcatccatggtcaacaattgaagaagatatcaaaatcaagctaaatgattcaatcatcagtatcggaattggactcagaatcttcctccatttgcaactcaaaaggtctcaacctgtttgtattggcttccaatgggggcagtccatcatcttcatcatcactagagtccctctcaatctctggttgggaggtgtttccatgcaatttttcatttgaatcatctgtagccccagatttaaaaattgcaggcctagaggaaacaatgatcataagagtgagtgcatgatgaataggaggaaaataattccgacgacataagttaaaataggacttttccaaaaaggaaagtgaggcagatacagcctgtgcatgaaggtaaaactgagaatcctttcatgtaacaaaaaaacaaaaagaaaggaaagtaatgtcatatttatgcactatcattcttgctagatagaaagatcagaagtatcaacaaaagcataccattgtggagatttctgaagcacccgaacttgttcatggtatagaacttgggtaacaatacatgcaaccttgctacctgattcaagagctttttccttcccactttcatcaacgacaacataattccctgcacattgagaaagaaccttgagttagttgaattataaaataaaggcgaattcaagcaagaaaaaaattttcaaa
>_R_Jupunba_nipensis_Mayo_19662@NODE_1_length_644_cov_15.569665
-------------------------------------------------------------------------------------------------------------------------------------------------------------------------------------------------------------------------------------cagtgtacgccggaaacagcaagcctactggacaaagatcgttcgtgtttcacataccaatcatttcaagtcagatattaatggtgtgtttagaatgaggaaaatgaattgaaatgaaagtaaaatcttaacactaacattttcgagaatttttttttggaaaaaaaaaa---cttctttttaccatttttcatccattctcaacaattgaagaagatatcaaaatcaagctaaatgattcaatcatcagtatcggaattggactcagaatcttcctccatttgcaactcaaaaggtctcaacctgtttgtattagcttccaatgggggtagtccatcatcatcatcatcactagagtccctctcaatctctggttgggaggtgtttccatgcaatttttcatttgaatcatctgtagccccagatttaaaaattgcaggcctagaggaaacaatgatcataagagtgagtgcatgatgaataggaggaaaattattccaacgacataagttaaaataggacttttcaataaaggaaagtgaggcagatacagcccgtgcat-caggtaaaactgagaatcctttcatataacaaaaaaacaaaaagaaaggaaagtaatgtcatagttata-------------------------------------------------------------------------------------------------------------------------------------------------------------------------------------------------------------------actatgacat----------------------------------
>_R_Jupunba_oppositifolia_Liegier_16014@NODE_1_length_847_cov_41.370130
-------------------------------------------------------------------------------------------------------------------------------------------------------atacaaaacttttgacattttaaagcaaactcaatcgcacaagcttaacgtttgccaaacactatcttacgaacttgagagtgtacgccggaaacagcaagcctactggacaaagatcgttcgtgtttcacataccaatcatttcaagtcagatattaatgttgtgtttagaatgaggaaaatgaattgaaatgaaagtaaaatcttaacactaacattttcgagaatttttttttggaaaaaaaaaa------ctttttaccatttttcatccattctcaacaattgaagaagatatcaaaatcaagctaaatgattcaatcatcagtatcggaattggactcagaatcttcctccatttgcaactcaaaaggtctcaacctgtttgtattagcttccaatgggggtagtccatcatcatcatcatcactagagtccctctcaatctctggttgggaggtgtttccatgcaatttttcatttgaatcatctgtagccccagatttaaaaattgcaggcctagaggaaacaatgatcataagagtgagtgcatgatgagtaggaggaaaattattccaacgacataagttaaaataggacttttcaataaaggaaagtgaggcagatacagcctgtgcat-caggtaaaactgagaatcctttcatataacaaaaaaacaaaaagaaaggaaagtaatgtcaaagttatgcactatcattcttgctagatagaaagttcagaagtatcaacaaaagcataccattgtggagatttttgaagcacccgaacttgttcatagtatagaacttgggtaacaatacatgcaaccttgctacctgattcaa-----------------------------------------------------------------------------------------------------------------------
>_R_Jupunba_oxyphyllidia_Yonker_6157@NODE_1_length_815_cov_63.136856
-----------------------------------------------------------------------------------------------------------------------------------------------------------------------------aagcaaactcaatcgcataagcttaacgtttgccaaactcaat----cgaacttgagagtgtccaccggaaacagcaagcccactggacaaagatcattcttgtttcacataccaatcatttcaagtcagatattaatggtgtgttcagaatgaggaaaatgaattgaaatgaaagtaaaatcttaacactaacattttcgagaatttttttttggaaaaaaaaaa------ctttttaccatttttcatccattctcaacaattgaagaaggtatcaaaatcaagctaaatgattcaatcatcagtatcggaattggactcagaatcttcctccatttgcaactcaaaaggtatcaacctgtttgtattagcttccaatgggggtagtc---catcatcatcatcactagagtccctctcaatctctggttgggaggtgcttccatgcaatttttcatttgaatcatctgtagccccagatttaaaaattgcaggcctagaggaaacaatgatcataagagtgagtgcatgatgaataggaggaaaattattccgacgacacaagttaaaataggacttttccaaaaaggaaagtgaggcagatacagcctgtgcatgaaggtaaaactgagaatcctttcatataacgaaaaaacaaaaggaaaggaaagtaatgtcatatttttgcactatcattcttgctagatagaaagatcagaagtatcaacagaagcataccattgtgcagatttctgaagcacccgaacttgttcatggtatagaacttgggtaacaatacatgcaaccttgctacctgattcaagagc-------------------------------------------------------------------------------------------------------------------
>_R_Punjuba_lehmannii_Escobar_7465@NODE_1_length_1062_cov_45.391878
-----------------------------aggacattaaaagttttaattaataattactcctccagtcctcagttgccctacaaactaggtcccagaggtagtaattttaaaatattataaaatataataactttatattgctgtaagtgatacaaaatttttgacattttaaagcaaactcaatcgcacaagcttaacgtttgccaaacacagtcttacgaacttgagagtgtccgcc------------------------agatcattcgtgtttcacataccaatcatttcaagtcagatattaatggggtgtttggaatgaggaaaatgaattgaaatgaaagt--aatcttgacactaacattttcgagaatttttttttggaaaaaaataa-aacttctttttaccatatttcatccattctcaacaattgaagaaaatatcaaaatcaagctaaatgattcaatcatcagtatcggaattggactcagaatcttcctccatttgcaactcaaaaggtctcaacctgtttgtattagcttccaatggggggagcc---catcatcatcatcactagagtccctctcaatctctggttgggaggtgtttccatgcaatttttcatttgaatcatctgtagccccagatttaaaaattgcaggcctagaggaaacaatgatcataagagtgagtgcatgatgaataggaggaaaattattccgacaacataagttaaaataggacttttcaataaaggaaacagaggcagatacagcatgtgcatgaaggtaaaactgagaatcctttcatataacaaaaaaacaaaaagaaaggaaagtaatgtcgtatttatgcactatcattcttgctagatagaaagatcagaagtatcaacaaaagcataccattgtggagatttctgaagcacccgaacttgttcatggtatagaacttgggtaacaatacatgcaaccttgctacctgattcaagagccttttccttcccactttcatcaacgacaacatagttccctgcacattgagatagaaccttgacttagttgaattataaaataaaggcaaattcaagcaagaaaaaagttttcaaa
>_R_Punjuba_racemiflora_Jimenez_Soares_3626@NODE_1_length_1027_cov_48.233684
---ggaaataacgccaatatttattgccaaggacattaaaagttataatt-ataattactcctcctgtcctcagttgccctacaaactaggtcccagaggtagtaattttaaaatattataaaatataataactttatattgctgtaagtaatacaaaacttttgacattttaaagcaaactcaatcgcacaagcttaacgtttgccaaacacagtcttacgaacttgagcgtgtccgccaaaaatagcaagcccactgaacaaagatcattcgtgtttcagataccaatcatttcaagtcagatattaatggtgtgtttagaatgaggaagataaattgaaatgaaagtaaaatcttaac-----------------tttttttttggaaaaaaaaaa---cttctttttaccatttttcatccattctcaacaattgaagaagatatcaaaatcacgctaaatgattcaatcatcagtatcggaattggactcagaatcttcctccatttgcaactcaaaaggtctcaacctgtttgtattagcttccaatgggggtagtccatcatcatcatcatcactagagtacctctcaagctctggttgggaggtgtttccatgcaatttttcatttgaatcatctgtagccccagatttaaaaattgcaggcctggaggaaacaatgatcataagagtgagtgcatgatgaataggagg-aaattattccgacgacacaagttaaaagaggacttttcaataaaggaaactgaggcagatacagcatgtgcatgaaggtaaaactgagaatcctttcatataacaaaaaaacaaaaagaaaggaaagtaatgtcatatttatgcactatcattcttgctagatagaaagatcagaagtatcaacaaaagcataccattgtggagatttctgaagcacccgaacttgttcatggtatagaacttgggtaacaatacatgcaaccttgctacctgattcaagagctttttccttcccactttcatcaacgacaacatagttccctgcacatt--------------------------------------------------------------------
