# Supplementary material for: A new generic circumscription of Hydrochorea (Leguminosae, Caesalpinioideae, mimosoid clade) with an amphi-Atlantic distribution
Source: PhytoKeys. 2022 Aug 22;205:401–37. doi: 10.3897/phytokeys.205.82775 (PMC9849043; doi:10.3897/phytokeys.205.82775)
Supplement: Supplementary material 1 — Supplementary data file S1 [file phytokeys-205-401_article-82775__-s001.zip › MSC_m144460_comp46041_c0_seq1_exon03.aln-cln]

>Acacia_rostellifera_Murphy_466@NODE_1_length_957_cov_144.394318
aaagaaggcttgagtgttttaatggatttaaattagtcagttgggataatccgatgaattcatatccgcaattgccccatttaaatttgagtataattgaggcataatgcaccattttactccagctgaaaca-cgcaattcagcttcttaggcatgtggtttctgcactgtcacaggatcaggcaaatagctgggatctctctgagttgtgcagctaaaagtcccgttctaatttgcagagaatctgcattccaaggtttgtaggtgttgaaggaaatgcttatttgtgttcatttccctgctcacgcccgtcagtactttgaactaacctgattagctcacactgaaacgactagttcctatgcatcaacttggcactattaattgatcagaactggggaaaaaaagttgctcttctgttatgactctcaatttgtatatcaatttaatctacaagagttgaaaactatttgcagttggagaacagcaaggttgctgacaagggctacgccgaagtgattattggtgcagatgaggttgctgttgctgccagccccggtaggacagcccatgcattagtgaacatagatccgattaggagtacattctttttaggatgtcaggacagtataatagactacaatggcacaagtaatgactacaacgtttggaaagatctttaaaaatgctgctgtacagattttcccatcccttctctgctgaaggaatctgaaatacatctgagccttcctatttttaggttattcttttgcagcgtatgacaattttttaggaatctatgtacagaaggtttgtttcatcgcatactcacttggtgaatgtattt--------------------------------------------------------------------------------------------------------------------------------------------------------------------------------------------------------------------------------------------------------------------------------------------------------------------------
>Acacia_rostellifera_Murphy_466@NODE_2_length_569_cov_11.378049
---------------------------------------------------------------------------------------------------------------------------------------------------------------------------------------------------------------------------------------------------------------------------------------------------------------------------------------------------------------------------------------------------------------------------------------------------------------------------------------------------------------------------------------------------------------------------------------------------------------------------------------------------------------------------------------------------------------------------------------------------------------------------------------------------tgcagcgtatgacaattttttaggaatctatgtacagaaggtttgtttcatcgcatactcacttggtgaatgtatttcttctttagtgataaagaataaaggataaggaagaaaacccgatattatagtgacagacctgcttctgttctatagagcatattacaaggaattttgttctctctgcttcaagttgcctctcaatttagttctcaaagaagtggttgggatgttttctttctacagctcatggcccccagctatatgacttgttagtcttgtggccattatccccagtcatgtaaattgtagacataatgttggctcctttctatgattttgcaacgggaataagttctctaggtttaattctgaattcacaggcattgctgtt
>Albizia_adinocephala_FHO33_88@NODE_1_length_983_cov_102.544150
aaagaaggccggagtgttttaattgatttaaattaagcaattgggataatccgatgaattcatatttgcaattggcccatttaaatctgagtataattgaggcataatgcaccattttattccagctgaaacagtgcaattaagcttctcaggcatgtggtgtcagcactgtcacaggatcaggcaaatagctgggatctctctgagttgtgcagcaaaaggtcccgttctaaggttcagagaatctgcattccaaggtttgtaggtgttaaaggaaatgcttatttgtgttcatttccctactcacgcccgtcagtactttgaactaacctgattagctcacactgaaacgattagttcctatgtatcaacttgtcactattaattgatcagaactgaaaaaaaaccgtttctcttctgttatgactctcaatttgcatatcaatttaatctataagagttgaaaactatttgcagttggagaacagcaaggttgctgacaagggctacgcggaagtgattattggtgcagatgaggttgctgttgctgccagccccggtaggacagcccatgcattagtgaacatagatccgattaggagtacattctttttaggatgccaggacagtataatcagctacaacggcacaagtaatgactacaacgtttggaaagatctttaaaaatgctgctgtacagattttcccatcccttctctgccgaaggaatctgaaatacatctgagcctttctatttttagtctattcttttgcagcgtatgacaattttttaggaatctatgtacagaaggtttgtttcatcgcatactcacttggtgaatgtatttcttctttagtgataaagaataaaggataaggaagaaaaccagaaattatagtgatagacctgcttctgttctatagaggatattacaagga-------------------------------------------------------------------------------------------------------------------------------------------------------------------------------------------------------------------------------
>Albizia_coripatensis_Hughes_2433@NODE_1_length_1574_cov_102.603874
aaagaaggcctgagtgttttaatggatttaaattaagcaattgggataatccgatgaattcatatttgcaattgtcccatttaaatctgagtataattgaggcataatgtaccattttattccagctgaaacagtgcaattcagcttctcaggcatgtggtgtcagcactgtcacaggatcaggcaaatagctggga--tctctgagttgtgcagcaaaaagtcccgttctaaggttcagagaatctgcattccaaggtttgtaggtgttaaaggaaatgcttatttgtgtttattgccctactcacgcccgtcagtactttgaaccaacctgattagctcacactgaaacgattagttcctatgcattaacttggcactattaattgatcagaactgagaaaaaaccgtttctcttctgttatgactctcaatttgtatatcaatttaatctataagagttgaaaactatttgcagttggagaacagcaaggttgctgacaagggctacgctgaagtgattattggtgcagatgaggttgctgttgctgccagccccggtaggacagcccatgcattagtgaacatagatccgattaggagtacattctttttaggatgccaggacagtataattaactacaacggcacaagtaatgattacaacgtttggaaagatctttaaaaatgctgctgtacagattttcccatcccttctctgctgaaggaatctgaaatacatctgagccttcctatttttagtttattcttttgcagcgtatgacaatttttgaggaatctatgtacagaaggtttgtttcatcgcatactcacttggtgaatgtatttcttatttagtgataaagaataaaggataaggaagaaaaccataaattatagtgatagacctgcttctgttctatagagcatattacaaggaattttcttctctcttccactggttgcctctcagtttggttctcaaagacgtggttgggagattttctttctacagctcattgcccccagctatat---ttgttactcttgtggccattatccccagctatgtaaattgcaagtatgatgttggctcctttctattattttgcaaatggaacaagttctcaaggttta-ttctgaattcatag-----------
>Albizia_edwallii_Dalmaso_272@NODE_1_length_868_cov_5.686347
----------------------------------------------------------------------------------------------------------------------------------------------------------------------------------------------------------------------------------------------------------------------------------gaaatgcttatttgtgtttatttccctactcacgcccgtcagtactttgaaccaacctgattagctcacactgaaacgattagttcctatgcatcaacttggcactattaattgatcagaactgaaaaaaaaccgtttctcttctgttatga--ctcaatttgtatatcaatttaatctataagagttgaaaactatttgcagttggagaacagcaaggttgctgaaaagggctacgctgaagtgattattggtgcagatgaggttgctgttgctgccagccccggtaggacagcccatgcattagtgaacatagatccgattaggagtacattctttttaggatgccaggacagtataatcaactacaacggcacaagtaatgattacaacgtttggaaagatctttaaaaatgctgctgtacagattttcccatcccttctctgctgaaggaatctgaaatacatctgagccttcctatttttagtttactcttttgcagcgtatgacaattttttaggaatctatgtacagaaggtttgtttcatcgcatactcacttggtgaatgtatttcttatttagtgataaagaataaaggataaggaagaaaacc--aaattatagtgatagacctgcttctgttgtatagagcatattacaaggaattttcttctctctgccacaagttgcctctcagtttagttctcaaagacgtggttgggagattttctttctacagctctttgcccccagctatat---ttgttactcttgtggccattatccccagctatgtaaattgcaag---------------------------------------------------------------------------------
>Albizia_glabripetala_Lewis_1652@NODE_1_length_660_cov_31.603774
-----------------------------------------------------------------------------------------------------------------------------------------------------------------------------------------------------------------------------------------------------------------------------------aaatgcttatttgtgttcatttccctactcacgcccgtcagtactttgaactaacctgattagctgacactggaacgattagttcctttgcatcaacttggcactattaattgatcggaactgaaaaaaaaccgtttctcttctgttatgactctcaatttgtatatcaatttaatctataagagttgaaaactatttgcagttggagaacagcaaagttgctgacaagggctacgccgaagtgattattggtgcagatgaggttgctgttgctgccagccccggtaggacagcccatgcattagtgaacatagatccgattaggagtacattctttttaggatgccaggacagtataatcaactacaacggcacaagtaatgactacaacgtttggaaagatctttaaaaatgctgctgtacagattttcccatcccttcgctgccgaaggaatctgaaatacatctgagctttcccatttttagtctattcttttgcagcgtatgacaattttttaggaatctatgtacagaaggtttgtttcatcgcatactcac-------atgtatttcttcttcagtgataaataatagaggatgaggaagaaaaccagaaattatagtgatagacctgcttctgttctatagaggatat---------------------------------------------------------------------------------------------------------------------------------------------------------------------------------------------------------------------------------------
>Albizia_inundata_Wood_26530@NODE_1_length_639_cov_2613.873288
-----------------------------------------------------------------------------------------------------------------------------------------------------------------------------------------------------------------------------------------------------------------------------------------------------------------------------------------------------------------------------------------------------------------aaaaaccgtttctcttctgttatgactctcaatttgtatatcaatttaatgtataagagttgaaaaccatttgcagttggagaacagcaaggttgctgacaagggctacgccgaagtgattattggtgcagatgaggttgctgttgctgccagccccggcaggacagcccatgcattagtgaacatagatccgattaggagtacattctttttaggatgccaggacagtataatcaactacaacggcacaagcaatgactacaacgtttggaaagatctttaaaaatgctgctgtacaaattttcccatcccttctctgccgaaggaatctgaaatacatctgagccttcctatttttagtctattcttttgcagcgtat-acaattttttaggaatctatgcacagaaggattgtttcatcgcatgctcacttggtgaatgtatttcttcttcagtgataaagaataaaggataaggaagaaaaccagaaattatagtgatagacctgcttctgttctatagaggatattacaaggaattttctgctctctgccacaggttgcctctcagcttagttctcagagatgtggctgggagattttctttctacagctcatggcccccagctgtat----tgttact---------------------------------------------------------------------------------------------------------------------
>Albizia_sinaloensis_Hughes_1576@NODE_1_length_981_cov_61.661504
---------------------------------------------------------------------------------------------------------------------------------aacagtgcaattaagcttctcaggcatgtggtgtcagcactgtcacaggatcaggcaaatagctgggatctttctgagttgtgcagctaaaagtcccgttctaaggttcagagaatctgcattccaaggtttgtaggtgttaaaggaaatgctta--tgtgttcatttccctactcaagctcgtcagtacttcgaactaacctgattagctcacaccgaaacgattagttcctatgtatcaacttggcactattaattgatcagaactgaaaaaaaaccgtttctcttctgttatgattatcattttgcatatcaatttaatctataagagttgaaaactatttgcagttggagaacagcaaggttgctgacaagggctacgcggaagtgattattggtgcagatgaggttgctgttgctgccagccccggtaggacagcccatgcattagtgaacatagatccgattaggagtacattctttttaggatgccaggacagtataatcaactacaacggcacaagtaatgactacaacgtttggaatgatctttaaaaatgctgatgtacagattttcccatcccttctctgccgaaggaatctgaaatacatctgagccttcctatttttagtctattcttttgcagcgtatgacaattttttaggaatctatgtacagaaggtttgtttcatcgcatactcacttggtgaatgtatttcttctttagtgataaagaataaaggataaggaagaaaaccagaaattatagtgatagacctgctt------------atatattacaaggaattttcttctctctgccacaagttgcctctcagtttagttctcaaagacgtggttgggagattttctttctacagctcatggcccccagctgtat---ttgttactcatgtggccattatccccggccatgtaaattgcaag---------------------------------------------------------------------------------
>Albizia_subdimidiata_var_minor_Gorts_341@NODE_1_length_702_cov_19.048000
--------------------------------------------------------------------------------------------------------------------------------------------------------------------------------------------------------------------------------------------------------------------------------aggaaatgcttatttgtgttcatttccctactcacgcccgtcagtactttgaactaacctgattacctcacactgaaacgattag----tatgcatcaacttggcactattaattgatcataacttaaaaaaaaccgtttctcttctgttatggctctcaatttgtatatcaatttaatctataagagctgaaaaccatttgcagttggagaacagcaaggttgctgacaagggctacgccgaagtgattattggtgcagatgaggttgctgttgctgccagccccggcaggacagcccatgcattagtgaacatagatccgattaggagtacattctttttaggatgccaggacagtataatcaactacaacggcacaagtaatgactacaacgtttggaaagatctttaaaaatgctgctgtacagattttcccatcccttctctgccgaaggaatctgaaatacatctgagccttcctatttttagtctattcttttgcagcgtatgacaattttttaggaatctatgtacagaaggtttgtttcatcgcatactcac-------atgtatttcttcttcagtgataaataatagaggatgaggaagaaaaccagaaattatagtgatagacctgcttctgttctatagaggatattacaaggaattttctgctctctgccgcaggttgcctctcagtttagtt---------------------------------------------------------------------------------------------------------------------------------------------------------------------------------------
>Albizia_tomentella_Leach_Dunlop_3801@NODE_1_length_1185_cov_64.345668
aaagaagccttgagtgttttaatggatttaaatcaagcaattgggataatccgatgaaatcatatttgcaattggcccatttaaatctgagtataattgaggcataatgcaccattttactccagctgaaatagtgcaattcagcttctcaggcatgtggtgtcagcactgttacaggatcaggcaaatagctgggatctctctgagctgtgcagcaaaagttcccattctaaggtgcagagaacctgcattccaaggtttgtaggtgttaaaggaaatgcttatttgtgttcatttccctacccacgcacgtcagtgatttgaactaacctgattagctcacactgaaacgattagttcctatgcatcaacttggcgctattaattgatcagaactgaaaaaaaaccgtttcttttctgttatga--ctcaatttgtatatcgatttaatctgtaagtgttgaaaactatttgcagttggagaacagcaaggttgttgacaagggctacgccgaagtgattattggtgcagatgaggttgctgttgctgccagccccggtaggacagcccatgcattagtgaacatagatccgattaggagtacattctttttaggatgccaggacaatctaatcaactacaatggcacaagtaatgactacaacgtttggaaagatctttaaaaatgctgctttacagattttcccttcccttctctgctgaaggaatctgaaatacatccgagtcttcctatttttaggttattcttttgcagcgtatgacaattttttagcaatctatgtacagaaggtttgtttcatcgcatactcacttagtgaatgtatttcttctttagtggtaaagaataaaggataagggagaaaacctgaaattatagtgatagacctgcttctgttctatagagcatattacaaggaattttcttctctctgccacaatttgc--ctcagtttagttctcaaagacgtggttgggatattttctttctatagctcatggttcccaactatatgacttgttactcttgtggccattatccccggccatgtaaattgtggacatgattttggctcctt----------------------------------------------------------------
>Albizia_xerophytica_Hughes_1435@NODE_1_length_872_cov_73.094340
-----------------------------------------------------------------------------------------------------------------------ttccagctgaaacagtgcaattaagcttctcaggcatgtggtgtcagcactgtcacaggatcaggcaaatagctgggatctctcggagttgtgcagc---------------------cagagaatctgcattccaaggtttgtaggtgttaaaggaaatgcttatttgtgttcatttccctactcacgcctgtcagtactttgaactaacctgattagctcacactgaaacgattagttcctatgtatcaacttggcactattaattgatcagaactgaaaaaaaaccgtttctcttctgttatgactctcaatttgcatatcaatttaatctataagagttgaaaactatttgcagttggagaacagcaaggttgctgacaagggctacgcggaagtgattattggtgcagatgacgttgctgttgctgccagccccggtaggacagcccatgcattagtgaacatagatccgattaggagcacattctttttaggatgccaggacagtataatcaactacaacggcacaagtaatgactacaacgtttggaaagatctttaaaaatgctgctgtacagattttcccatcccttctctgccgaaggaatctgaaatacatctgagccttcctatttttagtctattcttttgcagcgtatgacaattttttaggaatctatgtacagaaggtttgtttcatcgcatactcacttggtgaatgtatttcttctttagtgataaagaataaaggataaggaagaaaaccagaaattatagtgatagacctgcttctgttctatagaggatattacaaggaattttcttctttctgccacaagttgcctctcagtttagttctcaaagacgtggttgagagattttctt-----------------------------------------------------------------------------------------------------------------------------------------------------------
>Balizia_elegans_Iganci_870@NODE_1_length_1250_cov_67.372549
aaagaaggcttgagtgttctaatggatttaaattgagcaattgggataatccgatgaattcatatttgcaattggcccatttaaatctgagtataattgaggcataatgcaccattttactccagctgaaacagtgcaattcagcttctcaggcatgtggtgtcagcactgtcacaggatcaggcaaatagctgggatctctctgagttgtgcagcaaaaagtcccgttct------------------------aggtttgtaggtgttaaaggaaatgcttatttgtgttcatttccctgctcacgcccgtcagtactttgaactaacctgattagctcacactgaaacgattagttcctattcatcaacttggcactattaattgatcagaactg-aaataaaccgtctctcttctgttatgactcccaatttgtatatcaatttaatctataagagttgaaaactatttgcagttggagaacagcaaggttgctgacaagggctacgccgaagtgattattggtgcagatgaggttgctgttgctgccagccccggtaggacagcccatgcattagtgaacatagatccgattaggagtacattctttttaggatgccaggacagtataatcaactacaatggcacaagtaatgactacaacgtttggaaagatctttaaaaatgctgctgtacatatttttccatcccttctctgctgaaggaatctgaaatacatctgagccttcttatttttaggttattctttcgcagcgtatgacaattttttaggaatctatgtacagaaggtttgtttcatcgcatactcaattggtgaatgtatttcttcttttgtgataaagaataaaggataaggaagaaaaccggaaattatagtgatagacctgcttttgttatatagggcatattacaaggaattttcttctctctgccacaagttgcctctcagtttagttctcaaagacgtggttgggagattttctttctatagctcatggccgccagcgatatgacttgttactgttgtggccattatccccagccatgtaaattgtagacatgatgttggcttctttctatgattttgcaacgggaataaagtctcaaggtttaattctgaattcataggcattgctgtt
>Balizia_pedicellaris_Queiroz_15529@NODE_1_length_916_cov_272.131243
--------------------------------------------------------------------------------------------------------------------------------------------------------------------------------------------------------------------------------------------------------------------------------------------------------------------------------------------------------------------------attcatcaacttggcactattaattgatcagaactg-aaaaaaaccgtctctcttctgttatgactctcaatttgtatatcaatttaatctataagagttgaaaactatttacagttggagaacagcaaggttgctgacaagggctacgccgaagtgattattggtgcagatgaggttgctgttgctgccagccccggtaggacagcccatgcattagtgaacatagatccgattaggagtacattctttttaggatgccaggacagtataatcaactacaatggcacaagtaatgactacaacgtttggaaagatctttaaaaatgatgctgtacatattttcccatcccttctctgttgaaggaatctgaaatacatctgagccttcttatttttaggttattctttcgcagcgtatgacaattttttaggaatctatgtacagaaggtttgtttcatcgcatactcaattggtaaatgtatttcttctttagtgataaagaataaaggataaggaagaaaaccggaaattatagtgatatacctgcttctgttatatagggcatattacaaggaattttcttctctctgccacaagttgcctctcagtttagttctcaaagacgtggttgggagattttctttttatagctcatggcccccagctatatgacgtgttactcttgtggccattatccccagccatgtaaattggagacatgatgttggctcctttctatgattttgcaacgggaataaagtctcaaggtttaattctgaattcataggcattgctgtt
>Balizia_spnov_Morim_577@NODE_1_length_1192_cov_163.844327
--------------------------------------------------------------------------------------------------------taatgcactattttactccagctgaaacagtgcaattcagcttctcaggcatgtggtgtcagcactgtctcaggatcaggcaaatagctgggatctctctgagttgtgcagcaaaaagtcccgttctaaggtgcagagaatctgcattccaaggtttgtaggtgttaaaggaaatgcttatttgtgttcatttccctgctcacgcccgtcagtactttgaactaatctgattagctcacactgaaacgactagttcctattcatcaacttggcactattaattgatcagaactg-aaaaaaaccgtctctcttctgttatgactctcaatttgtatatcaatttaatctataagagttgaaaactatttgcagttggagaacagcaaggttgctgacaagggctacgccgaagtgattattggtgcagatgaggttgctgttgctgccagccccggtaggacagcccatgcattagtgaacatagatccgattaggagtacattctttttaggatgccaggacagtataatcaactacaatggcacaagtaatgactacaacgtctggaaagatctttaaaaatgctgctgtacatattttcccatcccttatctgctgaaggaatctgaaatacatctgagccttcttatttttaggttattctttcgtagcgtatgacaattttttaggaatctatgtacagaaggtttgtttcatcgcatactcaattggtgaatgtatttcttctttagtgataaagaataaaggataaggacgaaaaccggaaattatggtgatagacctgcttctgttatatagggcatattacaaggaattttcttctctctgccacaagttgcctctcagtttagttctcaaagacgtggttgggagattttctttctatagctcatggcctccagctatatgacttgttactcttgtggccattatccccagccgtgtaaattgtagacatgatgttggctcctttctatgattttgcgacgggaataaagtctcaatgtttaattctgaattcataggcattgctgtt
>Calliandra_bella_LPQ15696@NODE_1_length_1065_cov_100.896761
-------------------------------------------------------------------------------------------------------------caccatcttgctcctgccgaaacaatgctattcagcttctcaggcatgtagtgttagcagtgtcacaggatcaggcaaatagctttgatttctctgggctgcacagcaaaaagtcttgttctgaggtgcagagaatctgcattccaaggtttgcaggtgttaaaggaaatgcttatttgtgttcatttccctgctcacgcctatcagtactttgaactagcctgattagctcacactgaaatgatttgtctctatgcatcaatttggctctattaattgatcagaactgataaaaaaacgtttctcttctgttatggctctccgtttgtatatcaatttaatctgtaagagttgaaaactatttgcagttggagaacagcaaagttgctggcaagggctatggtgaagttattattggtgccgatgaggttgctgttgcagccagccccaggagtacagcccacgctttagtgaacctagatccgattaggagtacattctttttaggatgccaggacagtatgataaactacaacggcacaagtaatgactacaacgtttggaaagatctttaaaaatgctgctgtacagattttcccatcccttctctgctgaaggaatctggaa-acttctgagccttccaatttttacgttattcttttgcagggtatgacaattttttagcaatctatgtacagaaggtttgtttcatcgcatattcacttggtgaatgtagttcttctttagtgatagagaataaaggat----aagagaaccagaaattatagtgatagacctgcttctgttctatagaacat-----aagaaattttcttctatctgccaaaagttgcctctcagtttagttctc--agacgtggttggaagattttccttctccggctt-tggccctcagctatataacttgttattatc-tggccattatccttagccatgtaaattgtaggcgtaatgttggctcctttctataattttgcaattgg-atccgttctcaagatttgattctcaatttttagccaatgttgtt
>Cathormion_obliquifoliolatum_Wieringa_6519@NODE_1_length_991_cov_110.336538
-----------------------------------------------------------------------------------------------------------------------------------------------------------------------------------------------------------------------caaaaagtcccgttctaaggtgcagagaatctgcattccaaggtttgtaggtgttaaaggaaatgcttatttgtgttcatttccctgctcacgcccgtcagtactttgaactaacctgattagctcacactgaaacgattagttcctattcatcaacttggcactattaattgatcagaactg-aaacaaaccgtctctcttctgttatgactctcaatttgtatatcaatttaatctttaagagttgaaaactatttgcagttggagaacagtaaggttgctgacaagggctacgccgaagtgattattggtgcagatgaggttgctgttgctgccagccccggtaggacagcccatgcattagtgaacatagatccgattaggagtacattctttttaggatgccaggacagtataatcaactacaatggcacaagtaatgactacaacgtttggaaagatctttaaaaatgctgctgtacatattttcccattccttctctgctgaaggaatctgaaatacatctgagccttcttatttttaggttattctttcgcagcgtatgacaattttttaggaatctatgtacagaaggtttgtttcatcgcatactcaattggtgaatgtatttcttctttagtggtaaagaataaaggataaggaagaaaaccggaaattatagtgatagacatgcttttgttatatagggcatattacaaggaattttcttctctctgccacaagttgcctctcagtttagttctcaaagacgtggttgggagattttctttctatagctcatggcccccagcgatatgacttgttactcttgtg---------cccggccatgtaaattgtagacatgatgttggctcctttctatgattttgcaacgggaataaagtctcaaggtttaattctgaagtaataggtattgctttt
>Hydrochorea_corymbosa1_Bonadeu_655@NODE_1_length_859_cov_91.899254
-------------------------------------------------------------------------------------------------------------------------------------------------------------------------------------------------------------------------------------------------------------------------------------------------------------gctcacgcccgtcagtactttgaactaacctgattagctctcactgaaacgattagttcctattcgtcaacttggtactattaatggatcagaactg-aaaaaaaccgtctctcttctgttatgactctcaatttgtatatcaatttaatctataagagttgaaaactatttgcagttggagaacagcaaggttgctgacaagggctacgccgaagtgattattggtgcagatgaggttgctgttgctgccagccccggtaggacagcccatgcattagtgaacatagatccgattaggagtacattctttttaggatgccaggacagtataatcaactacaatggcacaagtaatgactacaacgtttggaaagatctctaaaaatgatgttgtacatattttcccatcccttctctgctgaaggaatctg-aatacatctgagccttcttatttttaggttattctttcgcagcgtatgacaattttttagaaatctatgtacagaaggtttgtttcatcgcatactcaattggtgaatgtatttcttctttagtgataaagaatagaggataaggaagaaaaccggaaattatagtgatagacctgcttctgttatatagggcatattacaaggaattttcttctctctgccacaagttgcctctcagtttagttctcaaagacgtggttgggagattttctttctatggcttatggaccccagctatatgaattgttactcttgtggccattatccccagccatgtaaattgtagacatgatgttggctcctttctatgattttgcaacgggaataaagtctcaaggtttaattctgaattcataggcattgctgtt
>Hydrochorea_corymbosa2_Iganci_862@NODE_1_length_587_cov_232.678571
-------------------------------------------------------------------------------------------------------------------------------------------------------------------------------------------------gggatctctctgagttgtgcagcaaaaagtcccgttctaaggtgcagagaatctgcattccaaggtttgtaggtgttaaaggaaatgattatttgtgttcatttccctgctcacgcccgtcagtactttgaactaacctgattagctctcactgaaacgattagttcctattcatcaacttggcactattaattgatcagaactg-aaaaaaaccgtctctcttctgttatgactctcaatttgtatatcaatttaatctataagagttgaaaactatttgcagttggagaacagcaaggttgctgacaagggctacgccgaagtgattatcggtgcagatgaggttgctgttgctgccagccccggtaggacagcccatgcattagtgaacatagatccgattaggagtacattctttttaggatgccaggacagtataatcaactacaatggcacaagtaatgactacaacgtttggaaagatctttaaaaatgatgctgtacatattttcccatcccttctctgctgaaggaatctg-aatacatctgagccttcttatttttaggttattctttcgcagcgtatg--------------------------------------------------------------------------------------------------------------------------------------------------------------------------------------------------------------------------------------------------------------------------------------------------------------------------------------------------------------------------------------------
>Hydrochorea_corymbosa2_Iganci_862@NODE_2_length_503_cov_157.941964
------------------------------------------------------------------------------------------------------------------------------------------------------------------------------------------------------------------------------------------------------------------------------------------------------------------------------------------------------------------------------------------------------------------------------------------------------------------------------------------------------------------------------------------------------------------------------------------------------------------------------------------------------------------------------------------------------------------------------------------------------gaatctg-aatacatctgagccttcttatttttaggttattctttcgcagcgtatgacaattttttagaaatctatgtacagaaggtttgtttcatcgcatactcaattggtgaatgtatttcttctttagtgataaagaataaaggataaggaagaaaaccggaaattatagtgatagacctgcttctgttatatagggcatattacaaggaattttcttctctctgccacaagttgcctctcagtttagttctcaaagacgtggttgggagattttctttctatggcttatggaccccagctatatgaattgttactcttgtggccattatccccagccatgtaaattttagacatgatgttggctcctttctatgattttgcgacgggaataaagtctcaaggtttaattctgaattcataggcattgctgtt
>Hydrochorea_gonggrijpii_Tillett_45696@NODE_1_length_1007_cov_76.178495
-----------------------------------------------------------------------------------------agtgtaattgaggcataatgcacta-tttactccagctgaaacagtgcaattcagcttctcaggcatgtggtgtcagcactgtcacaggatcaggcaaatagctgggatctctctgagttgtgcagcaaaaagtcccgttctaaggtgcagagaatctgcattccaaggtttgtaggtgttaaaggaaatgattatttgtgttcatttccctgctcacgcccgtcagtactttgaactaacctgattagctcacactgaaacgattagttcctattcatcaacttggcactattaattgatcagaactg-aaaaaaaccgtctctcttctgttatgactctcaatttgtatatcaatttaatctataagagttgaaaactatttgcagttggagaacagcaaggttgctgacaagggctacgccgaagtgattattggtgcagatgaggttgctgttgctgccagccccggtaggacagcccatgcattagtgaacatagatccgattaggagtacattctttttaggatgccaggacagtataatcaactacaatggcacaagtaatgactacaacgtttggaaagatctttaaaaatgatgctgtacatattttcccatcccttctctgctgaaggaatctg-aatacatctgagccttcttatttttaggttattctttcgcagcgtatgacaattttttagaaatctatgtacagaaggtttgtttcatcgcatactcaattggtggatgtatttcttctttagtgataaagaataaaggataaggaagaaaaccggaaattatagtgatagacctgcttctgttatatagggcatattacaaggaattttcttctctctgccacaagttgcctctcagtttagttctcaaagacgtggttgggaggttttctttctatggcttatggcctccagctatatgacttgttactcttgtggccattatccccagccatgtaaattgtagacatgatgttggctccttt---------------------------------------------------------------
>Hydrochorea_marginata_Morim_563@NODE_1_length_1310_cov_100.094079
aaagaaggcttgagtgttctaatggatttaaattgagcaattgggataatccgatgaattcatatttgcaattggcccatttaaatttgagtataattgaggcataatgcaccattttactccagctgaaacagtgcaattcagcttctcaggcatgtggtgtcagcactgtcacaggatcaggcaaatagctgggatctctctgagttgtgcagcaaaaagtcccgttctaaggtgcagagaatctgcattccaaggtttgtaggtgttaaaggaaatgattatttgtgttcatttccctgctcccgcccgtcagtactttgaactaacctgattagctcacactgaaacgattagttcctattcatcaacttggcactattaattgatcagaactg-aaaaaaaccgtctctcttctgttatgactctcaatttgtatatcaatttaatctataagagttgaaaactatttgcagttggagaacagcaaggttgctgacaagggctacgccgaagtgattattggtgcagatgaggttgctgttgctgccagccccggtaggacagcccatgcattagtgaacatagattcgattaggagtacattctttttaggatgccaggacagtataatcagctacaatggcacaagtaatgactacaacgtttggaaagatctttaaaaatgatgctgtacatattttcccatcccttctctgctgaaggaatctg-aatacatctgagtcttcttatttttaggttattctttcgcagcgtatgacaattttttagaaatctatgtacagaaggtttgtttcatcgcatactcaattggtgaatgtatttcttctttagtgataaagaataaaggataaggaagaaaaccggaaattatagtgatagacctgcttctgttatatagggcatattacaaggaattttcttctctctgccacaagttgcctctcagtttagttctcaaagacgtggttgggagattttctttctatggcttatggcccccagctatatgacttgttactcttgtggccattatccccagccatgtaaatagtagacatgatgttggctcctttctatgattttgcaacgggaataaagtctcaaggtttaattctgaattcataggcattgctgtt
>Jupunba_abbottii_Zanoni_21220@NODE_1_length_725_cov_49.293210
----------------------------------------------------------------------------------------------------------------------------------------------------------------------------------------------------------------------------------------------------------------------taggtgttaaaggaaatgcttatttgtgttcatttccctgctcacgcccgtcagtactttgaactaacctgattagctcacactgaaacgattagttcctattcatcaacttggcactattaattgatcagaactg-aaaaaaaccgtctctcttctgttatgactctcaatttgtatatcaatttaatctataagagttgaaaactatttgcagttggagaacagcaaggttgctgacaagggctacgccgaagtgattattggtgcggatgaggttgctgttgctgccagccccggtaggacagcccatgcattagtgaacatagatccgattaggagtacattctttttaggatgccaggacagtataatcaactacaatggcacaagtaatgactacaacgtttggaaagatctttaaaaatgctgctgtacatattttcccatcccttctctgctgaaggaatctgaaatacatctgagccttcttatttttaggttattcttttgcagcgtatgacaattttttaggaatctatgtacagaaggtttgtttcatcgcatactcaattggtgaatgtatttcttctttagtgataaagaataaaggataaggaagaaaaccggaaattatagtgatagacctgcttctgttatatagggcatattacaaggaattttcttctctctgccacaagttgcctctcagtttagttctcaaagac------------------------------------------------------------------------------------------------------------------------------------------------------------------------------
>Jupunba_asplenifolia_Ekman_6383@NODE_1_length_535_cov_18.737991
--------------------------------------------------------------------------------------------------------------------------------------------------------------------------------------------------------------------------------------------------------------------------------------------------------------------------agtactttgaactaacctgattagctcacactgaaacgattagttcctattcatcaacttggcactattaattgatcagaactg-aaaaaaaccgtctctcttctgttatgactctcaatttgtatataaatttaatctataagagttgaaaactatttgcagttggagaacagcaaggttgctgacaagggctacgctgaagtgattattggtgcagatgaggttgctgttgctgccagccccgttaggacagcccatgcattagtgaacatagatccgattaggagtacattctttttaggatgccaggacagtataatcaactacaatggcacaagtaatgactacaacgtttggaaagatctttaaaaatgctgctgtacatattttcccatcccttctctgctgaaggaatctgaaatacatctgagccttcttatttttaggttattctttcgcagcgtatgacaattttttaggaatctatgtacagaaggtttgtttcatcgcatactcaattggtgaatgtatttct------------------------------------------------------------------------------------------------------------------------------------------------------------------------------------------------------------------------------------------------------------------------------------------------------------------------
>Jupunba_barbouriana_Iganci_847@NODE_1_length_1277_cov_99.895833
aaagaaggcttgagtgttttaatggatttaaattgagcaattgggataatccgatgaattcatatttgcaattggcccatttaaatctgagtataattggggcataatgcacca-tttactccagctgaaacagtgcaattcagcttctcaggcatgtggtgtgagcactgtcacaggatcaggcaaatagctgggatctctctgagttgtgcagcaaaaagtcccgttctaaggtgcagagaatctgcattccaaggtttgtaggtgttaaaggaaatgcttatttgtgttcatttccctgctcacgcccgtcagtactttgaactaacctgattagctcacactgaaacgattagttcctattcatcaacttggcactattaattgatcagaactg-aaaaaaaccgtctctcttctgttatgactctcaatttgtatatcaatttaatctataagagttgaaaactatttgcagttggagaacagcaaggttgctgacaagggctacgccgaagtgattattggtgcagatgaggttgctgttgctgccagccccggtaggacagcccatgcattagtgaacatagatccgattaggagtacattctttttaggatgccaggacagtataatcaactacaatggcacaagtaatgactacaacgtttggaaagatctttaaaaatgctactgtacatattttcccatcccttctctgctgaaggaatctgaaatacatctgagccttcttatttttaggttattctttcgcagcgtatgacaattttttaggaatctatgtacagaaggtttgtttcaacccatactcaattggtgaatgtatttcttctttagtgataaagaataacggataaggaagaaaaccggaaattatagtgatagacctgcttctgttatatagggcatattacaaggaattttcttctccctgccacaagttgcctctcagtttagttctcaaagacgtggttgggagattttctttctatagctcatggcccccagctatatgacttgttactcttgtggccattatccccagccatgtaaattgtagacatgatgttggctcctttctatgattttgcaacgggaataaagtctcaaggtttaattctgaattcataggcattgctgtt
>Jupunba_floribunda_Iganci_883@NODE_1_length_1235_cov_76.426598
aaagaaggcttgagtgttctaatggatttaaattgagcaattgggataatccgatgaattcatatttgcaattggcccatttaaatctgagtataattgaggcataatgcaccattttactccagctgaaacagtgcaattcagcttctcaggcatgtggtgtcagcactgtcacaggatcaggcaaatagctgggatctctctgagttgtgcagcaaaaagtcccgttctaaggtgcagagaatctgcattccaaggtttgtaggtgttaaaggaaatgcttatttgtgttcatttccctgctcacgcccgtcagtactttgaaccaacctgattagctcacactgaaacgattagttcctattcatcaacttggcactattaattgatcagaactg-aaaaaaaccgtctctcttctgttatgactctcaatttgtatatcaatttaatctgtaagagttgaaaactatttgcagttggagaacagcaaggttgctgacaagggctacgccgaagtgattattggtgcagatgaggttgctgttgctgccagcccctgtaggacagcccatgcattagtgaacatagatccgattaggagtacattctttttaggatgccaggacagtataatcaactacaatggcacaagtaatgactacaacgtttggaaagatctttaaaaatgctgctgtacatattttcccatcccttctctgctgaaggaatctgaaatacatctgagccttcttatttttaggttattctttcgcagcgtatgacaattttttaggaatctatgtacagaaggtttgtttcatcgcatactcaattggtgaatgtatttcttctttagtgataaagaataaaggataaggaagaaaaccggaaattatagtgatagacctgcttctgttatatagggcatattacaaggaattttcttctctctgccacaagttgcctctcagtttagttctcaaagacgtggttgggagattttctttctatagctcatggcccccagctatatgacttgttactcttgcggccagtatccccagccatgtaaattgtagacatgatgttggctcctttctatgattttgcaacgggaataaagtctcaaggtttaattctgaattcatagttatt------
>Jupunba_langsdorfii_Ribeiro_728@NODE_1_length_1168_cov_74.028414
aaagaaggcttgagtgttctaatggatttaaattgagcaattgggataatccgatgaattcatatttgcaattggcccatttagatctgagtataattgaggcataatgcaccattttactccagctgaaacagtgcaattcagcttctcaggcatgtggtgtcagcactgtcacaggatcaggcaaatagctgggatctctctgagttgtgcagcaaaaagtcccgttctaaggtgcagagaatctgcattccaaggtttgtaggtgttaaaggaaatgcttatttgtgttcatttcccagctcacgcccgtcagtactttgaactaacctgattagctcacactgaaacgattagttcctattcatcaacttggcactattaattgatcagaactg-aaaaaaaccgtctctcttctgttatgactctcaatttgtatatcaatttaatctataagagttgaaaactatttgcagttggagaacagaaaggttgctgacaagggctatgccgaagtgattattggtgcagatgaggttgctgttgctgccagccccggtaggacagcccatgcattagtgaacatagatccgattaggagtacattctttttaggatgccaggacagtataatcaactacaatggcacaagtaatgactacaacgtttggaaagatctttaaaaatgctgctgtacatattttcccatcccttctctgctgaaggaatctgaaatacatctgagccttcttatttttaggttattctttcgcagcgtatgacaattttttaggaatctatgtacagaaggtttgtttcatcgcatactcaattggtgaatgtatttcttctttagtgataaagaataaaggataaggaagaaaaccggaaattatagtgatagacctgcttctgttatatagggcatatcacaaggaattttcttctctctgccacaagttgcctctcagtttagttctcagagacgtggttgggagattttctttctatagctcatggcccccagctatatgacttgttactcttgtggccattatccccagccatgtaaattgtagacatgatgttggctcctttctatgattttgcaacgggaataaagtctcaaggtttaattttgaattcataggcattgctgtt
>Jupunba_leucophylla_Iganci_839@NODE_1_length_1350_cov_131.791045
aaagaaggcttgagtgttctaatggatttaaattgagcaattgggataatccgatgaattcatatttgtaattggcccatttaaatctgagtatagttgaggcataatgcaccattttactccagctgaaacagtgcaattcagcttctcaggcatgtggtgtcagcactgtcacaggatcaggcaaatagctgggatctctctgagttgtgcagcaaaaagtcccgtactaaggtgcagagaatctgcattccaaggtttgtaggtgttaaaggaaatgcttatttgtgttcatttacctgctcacgcccgtcagtactttgaactaacctgattagctcacactgaaacgattagttcctattcatcaacttggcactattaattgatcagaactg-aaaaaaaccgtttctcttctgttatgactcttaatttgtatatcaatttaatctataagagttgaaaactatttgcagttggagaacagcaaggttgctgacaagggctacgccgaagtgattattggtgcagatgaggttgctgttgctgccagccccggtaggacagcccatgcattagtgaacatagatccgattaggagtacattctttttaggatgccaggacagtataatcaactacaatggcacaagtaatgactacaacgtttggaaagatctttaaaaatgctgctgtacatattttcccatcccttctctgctgaaggaatctgaaatacatctgagccttcttatttttaggttattctttcgcagcgtatgacaattttttaggaatctatgtacagaaggtttgtttcatcgcatactcaattggtgaatgtatttcttctttagtgataaagaataaaggataaggaagaaaaccggaaattatagtgatagacctgcttcttttatatagggcatattacaaggaattttcttctctctgccacaagttgcctctcagtttagttctcaaagacgtggttgggagattttctttctatagctcatggcccccagctatatcacttgttactcttgtggtcattatccccagccatgtaaattgtagacatgatgttggctcctttctatgattttgcaacgggaataaagtctcaaggtttaattctga-------------------
>Jupunba_longipedunculata_Cardona_2682@NODE_1_length_857_cov_78.015385
---------------------------------------------------------------------------------------------------------------------------------------------cagcttctcaggcatgtggtgtcagcactgtcacaggatcaggcaaatagctggcatctctctgagttgtgcagcaaaaagtcccgttctaaggtgcagagaatctgcattccaaggtttgtaggtgttaaaggaaatgcttatttgtgttcatttccctgctcacgcccgtcagtactttgaactaacctgattagctcacactgaaatgattagttcctattcatcaacttggcactattaattgatcagaactg-aaaaaaaccgtctctcttctgttatgactctcaatttgtatatcaatttaatctataagagttgaaaactatttgcagttggagaacagcaaggttgctgacaagggctacgccgaagtgattattggtgcagatgaggttgctgttgctgccagccccggtaggacagcccatgcattagtgaacatagatccgattaggagtacattctttttaggatgccaggacagtataatcaactacaatggcacaagtaatgactacaacgtttggaaagatctttaaaaatgctgctgtacatattttcccatcccttctctgctgaaggaatctgaaatacatctgagccttcttatttttaggttattctttcgcagcgtatgacaattttttaggaatctatgtacagaaggtttgtttcatcgcatactcaattggtgaatgtatttcttctttagtgataaagaataaaggataaggaagaaaaccggaaattatagtgatagacctgcttctgttatatagggcacattacaaggaattttcttctctctgccacaagttgcctctcagtttagttctcaaagacgtggttgggag-------------------------------------------------------------------------------------------------------------------------------------------------------------------
>Jupunba_microcalyx_Iganci_855@NODE_1_length_1411_cov_81.638681
aaagaaggcttgagtgttctaatggatttaaattaagcaattgggataatccgatgaattcatatttgcaattggcccatttaaa--tgagtataattgaggcataatgcaccattttactccagctgaaacagtgcaattcagcttctcaggcatgtggtgtcagcactgtcacaggatcaggcaaatagctgggatctctctgagttgtgcagcaaaaagtcccgttctaaggtgcagagaatctgcatttcaaggtttgtaggtgttaaaggaaatgcttatttgtgttcatttccctgctcacgcccgtcagtactttgaactaacctgattagctcacactgaaacgattagttcctattcatcaacttggcactattaattgatcagaactg-aaaaaaaccgtctctcttctgttatgactctcaatttgtatatcaattgaatctataagagttgaaaactatttgcagttggagaacagcaaggttgctgacaagggctacgccgaagtgattattggtgcagatgaggttgctgttgctgccagccccggtaggacagcccatgcattagtgaacatagatccgattaggagtacattctttttaggatgccaggacagtataatcaactacaatggcacaagtaatgactacaacgtttggaaagatctttaaaactgctgctgtacatattttcccatcccttctctgctgaaggaatctgaaatacatctgagccttcttatttttaggttattctttcgcagcgtatgacaattttttaggaatctatgtacagaaggtttgtttcatcgcatactcaattggtgaatgtatttcttctttagtgataaagaataaaggataaggcagaaaaccagaaattatagtgatagacctgcttctgttctatagggcatatttcaaggaattttcttttctctgccacaagttgtctctcagtttagttctcaaagacgtggttgggagattttctttctatagctcatggcccccagctatatgacttgttactcttatggccattatccccagccatgtaaattgtagacatgatgttggctcctttctatgattttgcaacaggaataaagtctcaaggtttaattctgaattcataggcattgctgtt
>Jupunba_nipensis_Mayo_19662@NODE_1_length_654_cov_19.852686
--------------------------------------------------------------------------------------------------------------------------------------------------------------------------------------------------------------------------------------------------------------------------tgttaaaggaaatgcttatttgtgttcatttccctgctcacgcccgtcagtactttgaactaacctgattagctcacactgaaacgattagttcctattcatcaacttggcactattaattgatcagaactg-aaaaaaaccgtctctcttctgttatgactctcaatttgtatataaatttaatctataagagttgaaaactatttgcagttggagaacagcaaggttgctgacaagggctacgctgaagtgattattggtgcagatgaggttgctgttgctgccagccccgttaggacagcccatgcattagtgaacatagatccgattaggagtacattctttttaggatgccaggacagtataatcaactacaatggcacaagtaatgactacaacgtttggaaagatctttaaaaatgctgctgtacatattttcccatcccttctctgctgaaggaatctgaaatacatctgagccttcttatttttaggttattctttcgcagcgtatgacaattttttaggaatctatgtacagaaggtttgtttcatcgcatactcaattggtgaatgtatttcttctttagtgataaagaataaaggataaggaagaaaaccggaaattatagtgatagacctgcttctgttata-------------------------------------------------------------------------------------------------------------------------------------------------------------------------------------------------------------------------------------------------
>Jupunba_oppositifolia_Liegier_16014@NODE_1_length_805_cov_81.486264
---------------------------------------------------------------------------------------------------------------------------------------------------------------------------------------------------gatctctctgagttgtgcagcaaaaagtcccgttctaaggtgcagagaatctgcattccaaggtttgtaggtgttaaaggaaatgcttatttgtgttcatttccctgctcacgcccgtcagtactttgaactaacctgattagttcacactgaaacgattagttcctattcatcaacttggcactattaattgatcagaactg-aaaaaaaccgtctctcttctgttatgactctcaatttgtatatcaatttaatctataagagttgaaaactatttgcagttggagaacagcaaggttgctgacaagggctacgccgaagtgattattggtgcggatgaggttgctgttgctgccagccccggtaggacagcccatgcattagtgaacatagatccgattaggagtacattctttttaggatgccaggacagtataatcaactacaatggcacaagtaatgactacaacgtttggaaagatctttaaaaatgctgctgtacatattttcccatcccttctctgctgaaggaatctgaaatacatctgagccttcttatttttaggttattctttcgcagcgtatgacaattttttaggaatctatgtacagaaggtttgtttcatcgcatactcaattggtgaatgtatttcttctttagtgataaagaataaaggataaggaagaaaaccggaaattatagtgatagacctgcttctgttatatagggcatattacaaggaattttcttctctctgccacaagttgcc------------tctcaaagacgtggttgggagattttctttctata-----------------------------------------------------------------------------------------------------------------------------------------------------
>Jupunba_oxyphyllidia_Yonker_6157@NODE_1_length_875_cov_81.254386
------------------------------------------------------------------------------------------------------------------------------------------------------------------tcagcactgtcgcaggatcaggcaaatagctgggatctctctgagttgtgcagcaaaaagtcccgttctaaggtgcagagaatctgcatcccaaggtttgtaggtgttaaaggaaatgcttatttgtgttcatttccctgctcacgcccgtcaatactttgaactaacctgattagttcacactgaaacgattagttcctattcatcaactcggcactattaattgatcaaaactg-aaaaaaaccgtttctcttctgttatgactctcaatttgtatatcaatttaatctataagagttgaaaactatttgcagttggagaacagcaaggttgctgacaagggctacgccgaagtgattattggtgcagatgaggttgctgttgctgccagccccggtaggacagcccatgcattagtgaacatagatccgattaggagtacattctttttaggatgccaggacagtataatcaactacaatggcacaagtaatgactacaacgtttggaaagatctttaaaaatgctgctgtacatattttcccatcccttctctgctgaaggaatctgaaatacatctgagccttcttatttttaggttattctttcgcagcgtatgacaattttttaggaatctatgtacagaaggtttgtttcatcgcatactcaattggtgaatgtatttcttctttagtgataaagaataaaggataaggaagaaaaccggaaattataatggtagacctgcttctgttatatagggcatattacaaggaattttcttctctctgccacaagttgcctctcagtttagttctcaaagacgtggttgggagattttctttctatagctcatggcccccagctatatgac-----------------------------------------------------------------------------------------------------------------------------
>Jupunba_trapezifolia_Simon_1600@NODE_1_length_1112_cov_109.070956
---------------------------------------------------------------------------------taaatctgagtataattgaggcataatgcaccattttactccagctgaaacagtgcaattcagcttctcaggcatgtcgtgtcagcaccgtcacaggatcaggcaaatagctgggatctctgtgagttgtgcagcaaaaagtcccattctaaggtgcagagaatctgcattccaaggtttgtaggtgttaaaggaaatgcttatttgtgttcatttccctgctcacgaccgtcagtactttgaactaacctgattagctcacactgaaacgattagttcctattcgtcaacttggcactattaattgatcagaactgaaaaaaaaccgtttctcttctgttatgactctcaatttgtatatcaatttaatctataagagttgaaaactatttgcagttggagaacagcaaggttgctgacaagggctacgctgaagtgattattggtgcagatgaggttgctgttgctgccagccccggtaggacagcccatgcattagtgaacatagatccgattaggagtacattctttttaggatgccaggacagtataatcaactacaatggcacaaataatgactacaacgtttggaaagatctttaaaaatgctgctgtacatattttcccatcacttctctgctgaaggaatctgaaatacatctgagccttcttatttttaggtttttctttcgcagcgtatgacaattttttagaaatctatgtacagaaggtttgtttcatcgcatactcaattggtgaatgtatttcttctttagtgataaagaataaaggataaggaagaaaaccggaaattatagtgatagacctgcttctgttatatagggcatattacaaggaattttcttctctctgccacaagttgcctctcagtttagttctcaaagacgtggttgggagattttctttctatagctcatggcccccagctatatgacttgttactcttgtggccattatccccagccatgtaaattgtagacatgatgttggctcctttctatgattttgcaacgggaatgaagtctcaaggtttaattctgaattcataggcattgctgtt
>Jupunba_villosa_Borges_423@NODE_1_length_1370_cov_80.080433
aaagaaggcttgagtgttctaatggatttaaattgagcaattgggataatccgatgaattcatatttgccattggcccatttaaatctgagtataattgaggcataatgcaccattttactccagctgaaacagtgcaattcagcttctcaggcatgtggtgtcagcactgtcacaggatcaggcaaatagctgggatctctctgagttgtgcagcaaaaagtcccgttctaaggtgcagagaatctgcattccaaggtttgtaggtgttaaaggaaatgcttatttgtgttcatttccctgctcacgcccgtcagtactttgaactaacctgattagctcacactgaaacgattagttcctattcatcaacttggcactattaattgatcagaactg-aaaaaaaccgtctctcttctgttatgactctcaatttgtatatcaatttaatctataagagttgaaaactatttgcagttggagaacagcaaggttgctgacaagggctacgccgaagtgattattggtgcagatgaggttgctgttgctgccagccccggtaggacagcccatgcattagtgaacatagatccgattaggagtacattctttttaggatgccaggacagtataatcaactacaatggcacaagtaatgactacaacgtttggaaagatctttaaaaatgctgctgtacatattttcccatcccttctctgctgaaggaatctgaaatacatctgagccttcttatttttaggttattctttcgcagcgtatgacaattttttaggaatctatgtacagaaggtttgtttcatcgcatactcaattggtgaatgtattttttctttagtgataaagaataaaggataaggaagaaaaccggaaattatagtgatagacctgcttctgttatatagggcatattacaaggaattttcttctctctgccacaagttgcctctcagtctagttctcaaagacgtggttgggagattttctttctatagggcatggcccccagctatatgacttgttactcttgtggccattatccccagccatgtaaattgtagacatgatgttggctcccttctatgattttgcaacgggaataaagtcccaaggtttaattctgaattcataggcattgctgtt
>Punjuba_callejasii_Daly_5935@NODE_1_length_879_cov_19.517456
----------------------------------------------------gatgaattcatatttgcaattggcccatttaaatctgagtataattgaggcataatgcaccattttactccagctgaaacagtgcaattccgcttctcaggcatgtactgtcagcactgtcacaggatcaggcaaatagctgggatctctctgagttgtgcagcaaaaagtcccgttctaaggtgcggagaatctgcattccaaggtttgtaggtgttaaaggaaatgcttttttatgttcatttccctgctcacgcccgtcagtactttgaactaacctgattagctcacactgaaacgattagttcctatgcatcaacttggcactattaattgatcagaactgaaaaaaaactgtttctcttctgttacgactctcgatttgtatatcaatttaatctataagagttgaaaactatttgcagttggagaacagcaaggttgctgacaagggctacgccgaagtgattattggtgcagatgaggttgctgttgctgccagccccggtaggacagcccatgcattagtgaacatagatccgattaggagtacattctttttaggatgccaggacagtataatcaactacaacggcacaagtaatgactacaacgtttggaaagatctttaaaaatgcagctgtacagactttcccatcccttctctgctgaaggaatctgaaatacatctgaaccttcctatttttaggttattcttttgcagcgtatgacaattttgtaggaatctatgtacagaaggtttgtttcatcgcatact--cttggtgaatgtatttcttctttagtgataaagaataaaggataaggaagaaaaccagaaattatagtgatagacctgcttctggtctatagagcatatta-------------------------------------------------------------------------------------------------------------------------------------------------------------------------------------------------------------------------------------
>Punjuba_killipii_Palodorios_6252@NODE_1_length_793_cov_48.060056
------------------------------------------------------tgaattcatatttgcaattggcccatttaaatctgagtataattgaggcataatgcaccattttactcctgctgaaatagtgcaattcagcttctcaggcatgtggtgtcagcactgtcacaggatcaggcaaatagctgggatctctctgagttgtgcatcaaaaagtcccgttctaaggtgcagagaatctgcattccagggtttgtaggtgttaacgtaaatgcttatttgtgttcgtttccctgctcacgcccgtcagtactttgaactaacctgattagctcacactgaaatgattagttcctattcatcaacttggcactattaattgatcagaactgaaaaaaaaccgtttctcttctattatgactctcaatgtgtatatcaatttaatctataagagttgaaaactatttgcagttggagaacggcaaggttgctgacaagggctacgccgaagtgattattggtgcagatgaggttgctgttgctgccagcccgggtaggacagcccatgcattagtgaacatagatccgattaggagtacattctttttaggatgccaggacagtataatcaactacaatggcacaagtaatgactacaacgtttggaaagatctttgaaaatgctgctgtacagattttcccatcccttctctgctgaaggaatctgaaatacatctgagccttcttatttttaggttattcttttgcagcgtatgacaattttttaggaatctatgtacagaaggtttgtttcatcgcatactcacttggtgaatgtatt---------------------------------------------------------------------------------------------------------------------------------------------------------------------------------------------------------------------------------------------------------------------------------------------------------------------------
>Punjuba_lehmannii_Escobar_7465@NODE_1_length_1035_cov_38.942589
aaagaaggcttgagtgttctaatggatttaaattaagcaattggtataatccgatgaattcatatttgcaattggcccatttaaatctgagtataattgaggcataatgcaccattttattccagctgaaacagtgcaattctgcttctcaggcatgtagtgtcaacactgtcacaggatcaggcaaatagctgggttctctctgagttgtgcagcaaaaagtcccgttctaaggtgcggagaatctgcattccaaggtttgtaggtgttaaaggaaatgcttttttgtgttcatttccctgctcacgcccgtcggtactttgaaataacctgattagctcacactgaaacgattagttcctatgcatcaacttggcactattaattgatcagaactgaaaaaaaactgtttctcttctgttatgactctcaatttgtatatcaatttaatctataagagttgaaaactatttgcagttggagaacagcaaggttgctgacaagggctacgccgaagtgattattggtgcagatgaggttgctgttgctgccagccccggtaggacagcccatgcattagtgaacatagatccgattaggagtacattctttttaggatgccaggacagtctaatcaactacaacggcacaagtaatgactacaacgtttggaaagatctttaaaaatgcagctgtacagactttcccatcccttctctgctgaaggaatctgaaatacatctgaaccttcctatttttaggttattcttttgaagcgtatgacaattttttaggaatctatgtacagaaggtttgtttcttcgcatact--cttggtgaatgtatttcttctttagtgataaagaataaaggacaaggaagaaaaccagaaattatagtgatagacctgcttctgttctatagagcatattacaaggaattttcttctctccgccacaagttgactctcagtttagctctcaaagacgtg---------------------------------------------------------------------------------------------------------------------------------------------------------------------------
>Punjuba_lehmannii_Escobar_7465@NODE_2_length_919_cov_29.937055
-----------------------------------------------------------------------------------------------------------------------ctcctgctgaaatagtgcaattcagcttctcaggcatgtggtgtcagcactgtcacaggatcaggcaaatagctgggatctctctgagttgtgcagcaaaaagtcccgttctaaggtgcagagaatctgcattccagggtttgtaggtgttaacgtaaatgcttatttgtgttcgtttccctgctcacgcccgtcagtactttgaactaacctgattagctcacactgaaatgattagttcctattcatcaacttggcactattaatcgatcagaactgaaaaaaaaccgtttctcttctgttatgactctcaatgtgtatatcaatttaatctataagagttgaaaactatttgcagttggagaacggcaaggttgctgacaagggctatgccgaagtgattattggtgcagatgaggttgctgttgctgccagcccgggtaggacagcccatgcattagtgaacatagatccgattaggagtacattctttttaggatgccaggacagtataatcaactacaatggcacaagtaatgactacaacgtttggaaagatctttaaaaatgctgctgtacagattttcccatcccttctctgctgaaggaatctgaaatacatctgagccttcttatttttaggttattcttttgcagcgtatgacaattttttaggaaactatgtacagaaggtttgtttcatcgcatactcacttggtgaatgtatttcttctttagtgataaagaataaaggataaggaagaaaaccagaaatcatagtgatagacctgcttctgttctatagggcatattacaaggaattttctcctctctgccacaagttgcctctcagtttagttctcaaagacgtggttgggagattttctttctttagctcatggcccctggctatgtgact----------------------------------------------------------------------------------------------------------------------------
>_R_Afrocalliandra_redacta_Germishuizen_5585@NODE_1_length_958_cov_148.795687
-----------------------------------------------------------------------------------------------------------------------------ctgaagcaatgcaagtca---------gcatgtggtgtcagctctgtcacagaatcaggcaaataactggg-tctctctgagttgaacagcaaagagtcctgtcctgaggagcagagaacctgcatttctaggtttgcagatgttaaaggaaatgcttatttgtgttcatttccctgctcacgcccatcagtactttgaactaacctgattagctcacacttaaatgaatagtctctatgaatcaacttggcattattaattgatcagaactgaaaaaaaaatgtttctcttctgttatggctctcaatttgtatatcaatttaatctatgagagttgaaaactattcgcagttggagaacagcaaggttgctgacaagggctacggtgaagtgattattggtgcagatgaggttgctgttgctgccagccccagtagtatagcccatgcattggtgaacatagatccgattaggagtacattcttttttggatgtcaggacagtataatcaactacaatggcacaagtaatgactacaacgtttggaaagatcttt-aaaatgctgctgtacagattttcccatcccttctctgctgaaggaatctggaatacatctgagccttcctgtttttattttattcttttgcagggtatgacatttttttaggaatctatgtacagaaggtttgtgtcatcgcatattcactt--------tagttcttctttaatgatagagaataaaa---agatacgagaaccagaaattatagtaatagacctgcttctgttttatagagcatgttataataaatcttc--ctttctgccacaagttgcctctcattttagttctcaaagttgtggttggaagattttctttc--------tggccccccagcgatataac------------------ttatccccagccatgtaaattgtaggcttgatgctggctcctttctatgattttgcaacgg----------------------------------------------
>_R_Albizia_burkartiana_StivalSantos_678@NODE_1_length_740_cov_9.529927
--------------------------------------------------------------------------------------------------------------------------------------------------------------------------------------------------------------------------------------------------------------------------------------------------------------------------------------------------------------------------------------------------------------------------ttctcttctgttatgactctcaatttgtatatcaatttaatctatgagagttgaaaactatttgtagttggagaacagcaaggttgctgacaagggctacgccgaagtgattattggtgcagatgaggttgctgttgctgccagccccggtaggacagcccatgcattagtgaacatagatccgattaggagtactttctttttaggatgccaggacagtataatcaactacaacggcacaagtaatgactacaacgtttggaaagatctttaaaaatgctgctgtacagattttcccatcccttctctgccgaaggaatctgaaatacatctgagccttcctatttttagtctattcttttgcagcgtatgacaattttttaggaatctatgtacagaaggtttgtttcatcgcatactcacttggtgaatgtat---ttctttagtgataaagaataaaggataaggaagaaaaccagaaattatagtgatagacctgcttctgttctatagaggatattacaaggaattttcttctccctgccacaagttgcctctcagtttagttctcgaagatgtggttgggagattttctttctacagctcatggcccccagctgtat---ttgttactcttgtggccattatccccagccatgtaaattgcaag---------------------------------------------------------------------------------
>_R_Albizia_decandra_Vilhena_231@NODE_1_length_504_cov_17.915691
------------------------------------------------------------------------------------------------------------------------------------------------------------------------------------------------------------------------------------------------------------------------------------------------------------------------------------------------------------aacgattagttcctttgcatgaacttggcactattaattgatcagaactgaaaaaaaatcgtttctcttctgttatgactctcaatttgtatatcaatttaatctataagagttgaaaactatttgcagttggagaacagcaaggttgctgacaagggctacgccgaagtgattattggtgcagatgaggttgctgttgctgccagccccggtaggacagcccatgcattagtgaacatagatccgatcaggagtacattctttttaggatgccaggacagtataatcaactacaacggcacaagtaatgactacaacgtttggaaagatctttaaaaatgctgctgtacagattttcccatcccttctctgccgaaggaatctgaaatacatctgagctttcctatttttagtctattcttttgcagcgtatgacaattttttaggaatctgtgtacagaaggtttgtttcatcgcatactcacttggtgaatgta-----------------------------------------------------------------------------------------------------------------------------------------------------------------------------------------------------------------------------------------------------------------------------------------------------------------------------
>_R_Albizia_multiflora_Hughes_3090@NODE_1_length_1047_cov_87.953608
--------------------------tttaaattaagcaattgggataatccgatgaattcatatttgcaattggcccatttaaatgtgagtataattgaggcataatgcaccattttattccagctgaaacagtgcaattcagcttctcaggcatgtggtgtcagcactgtcacaggatcaggcaaatagctgggatctctctgagttgtgctgcaaaaagtctcgttctaatgttcagagaatctgcattccaaggtttgtaggtgttaaaggaaatgcttatttgtgttcatttccctactcacgcccgtcagtactttgtactaacctgattagcttacactggaacgattagttcctttacataaacttggcgctattaattgatcagaactgaaaaaaaaccgtttctcttctgttatgactctcaatttgtatatcaatttaatctataagagttgaaaactatttgcagttggagaacagcaaggttgctgacaagggctacgccgaagtgattattggtgcagatgaggttgctgttgctgccagccccggtaggacagcccatgcattagtgaacatagatccgattaggagtacattctttttaggatgccaggacagtataatcaactacaacggcacaagtaatgactacaacgtttggaaagatctttaaaaatgctgctgtacagattttcccatcccttctctgccgaaggaatctgaaatacatctgagctttcctatttttagtctattcttttgcagcgtatgacatttttttaggaatctgtgtacagaaggtttgtttcatcgcatactcacttggtgaatgtatttcttctttagtgataaagaataaaggataaggaagaaaaccagaaattatagtgacagacctgcttctgttctacagaggatattaaaaggaattttcttctccctgccgcaa------tctcagtttagttctcgaagatgtggttgggagattttctttctacagctcatggccccccgctttat---ttgttactcttatggccattatccccagccatgtaaattg-------------------------------------------------------------------------------------
>_R_Albizia_niopoides_Simon_1601@NODE_1_length_1110_cov_86.848984
-----aggcctgagtgttttaatggatttaaattaagcaattcggataatccgatgaattcatatttgcaattggcccatttaaatctgagtataattgaggcataatgcaccattttattccagctgaaacagtgcaattcagcttctcaggcatgtggtgtcagcactgtcacaggatcaggcaaatagctgggatctctctgagttgtgctgcaaaaagtcccgttctaatgttcagagaatctgcattccaaggtttgtaggtgttaaaggaaatgcttatttgtgttcatttccctactcacgcccgtcagtactttgaactaacctgattagctcacactggaacgattagttcctttgcatcaacttggcactattaattgatcagaactgaaaaaaaaccgcttctcttctgttacgactctcaatttgtatatcactttaatctataagatttgaaaactatttgcagttggagaacagcaaggttgctgacaagggctacgccgaagtgattattggtgcagatgaggttgctgttgctgccagccccggtaggacagcccatgcattagtgaacatagatccgattaggagtacattctttctaggatgccaggacagcataatcaactacaacggcacaagtaatgactacaacgtttggaaagatctttaaaaatgcagctgtacagattttcccatcccttctctgctgaaggaatctgaaaaacatctgagctttcctatttttagtctattcttttgcagcgtatgacaattttttaggaatctatgtacagaaggtttgtttcatcgcatactcacttggtgaatgtatttcttctttagtgataaagaataaaggataaggaagaaaaccagaaattatagtgatatacctgcttctgttctacagaggatattacaagcaattttcttctccctgccacaagttgcctctcagtttagtt-tcgaagatgtgattgggagattttctttctacagcacatggcccccagctgtat---ttgttactcttgtggccattatccccagccatgtaaattgcaag---------------------------------------------------------------------------------
>_R_Albizia_subdimidiata_var_subdimidiata_Ferreira_210@NODE_1_length_876_cov_87.489362
-------------------------------------------------------------------------------------------------------------------------------------------------------ggcatgtggtgtcagcactgtcacaggatcaggcaaatagctgggatctctctgagttgtgcagcaaaaagtcccgttctaaggttcagagaatctgcattccaaggtttgtaggtgttagaggaaatgcttatttgtgttcatttccctactcacgcccgtcagtactttgaactggcctgattacctcacactgaaacgattagttcctatgcatcaacttggcactattaattgatcagaacttaaaaaaaactgtttctcttctgttatga--ctcaatttgtatatcaatttaatctataagagtggaaaaccatttgcagttggagaacagcaaggtagctgacaagggctacgccgaagtgattattggtgcagatgaggttgctgttgctgccagccccggcaggacagcccatgcattagtgaacatagatccgattaggagtacattctttttaggatgccaggacagtataatcaactacaacggcacaagtaatgactacaacgtttggaaagatctttaaaaatgctgctgtacagattttcccatcccttctctgccgaaggaatctgaaatacatctgagccttcctatttttagtctattcttttgcagcgtat-acatttttttaggaatctatgtacagaaggtttgtttcatcgcatactcacttggtgaatgtatttcttcttcagtgataaagaataaaggataaggaagaaaaccagaaattatagtgatagacctgcttctgttctatagaggatattacaaggaattttctgctctctgccataggttgcctctcagtttagttctcagagatgtggctgggagattttctttctacagctcatggcc-------------------------------------------------------------------------------------------------------------------------------------------
>_R_Albizia_tomentosa_Hughes_648@NODE_1_length_1182_cov_54.913122
aaagaaggcctgagtgttttaattgatttaaattaagcaattgggataatccgatgaattcatatttgcaattggcccatttaaatctgagtataattgaggcataatgcaccattttattccagctgaaacagtgcaattaagcttctcaggcatgtggtgtcagcactgtcactggatcaggcaaatagctgggatctctctgagttttgcagcaaaaagtcccgttctaaggttcagagaatctgcattccaaggtttgtaggtgttaaaggaaatgcttatttgtgttcatttccctactcacgcccgtcagtgcttcgaactaacctgattagctcacactgaaacgattagttcctatgtatcaacttggcactattaattgatcagaactgaaaaaaaaccgtttctcttctgttatgattctcaatttgcatatcaatttaatctataagagttgaaaactatttgcagttggagaacagcaaggttgctgacaagggctacgcggaagtgattattggtgcagatgaggttgctgttgctgccagccccggtaggacagcccatgcattagtgaacatagatccgattaggagtacattctttttaggatgccaggacagtataatcaactacaacggcacaagtaatgactacaacgtttggaatgatctttaaaaatgctgatgtacagattttgccatcccttctctgccgaaggaatctgaaatacatctgagccttcctatttttagtctattcttttgcagcgtatgacaattttttaggaatctatgtacagaaggtttgtttcatcgcatactcacttggtgaatgtatttcttctttagtgataaagaataaaggataaggaagaaaaccagaaattatagtgatagacctgcttctgttctacagaggatattacaaggaattttcttctctctgccacaagttgcctctcagtttagttctcaaagacgtggttgggagattttctttctacagctcatggtccccagctgtat---ttgttactcatgtggccattatc------------------------------------------------------------------------------------------------------
>_R_Archidendron_clypearia_Wieringa_1849@NODE_1_length_1024_cov_118.807814
------------------------------------------------------------------------------------------gtataattgaggcataatgcaccattttactccagctgaaacaatgcaattcagcttctcaggcatgtggtgtcagcactgtcacagtatcaggcaaatagctgccatctctctgagttgtgcagcaaaaagtccggtt-tacggtgcagagaatctgcattccaaggtttttcggtgttaaaggaaatgcttatttgtgttcatttccctgctcacgcccgtcagtactttgaactaacctgattagctcacactgaaacgattagttcctatgcatcaacttggcactattaattgatcagaactgaaaagaaaacgtttctcttctgttatgactctcaatttgtatatcaatttaatctataagagttgaaaactatttgcagttggagaacagcaaggttgctgacaagggctacgccgaagtgattattggtgcagatgagattgctgttgctgccagccccggtaggacagcccatgcattgatgaacatagatccgattaggagtacattctttttaggatgccaggacagtataatcaactacaatgacacaagtaatgactacaacgtttggaaagatctttaaaaatgctgctgtacagattttccaatcccttctctgctgaaggaatctgaaatacatctgagccttcctatttttaggctattcttttgcagcgtatgacaattttttaggaatctatgtacagaaggtttgtttcatcgtatactcacttggtgaatgtatttcttctttagtgataaagaataaaggataaggaagaaaaccagaaattatagtgatagacctgcttctgttctatagagcatattacaaggaattttcttctctctgccacaagttacctctcagtttagttctc-aagacgtggttgggagattttctttctacagctcatggcccccagttatatgacttattgctcttgtggccattatccccagccatgtaaattgtagacatgatgttggttcctttctatgattttgcaa-------------------------------------------------
>_R_Balizia_leucocalyx_Aguilar_1939@NODE_1_length_1282_cov_76.406639
aaagaaggcttgagtgttctaatggatttaaattaagcaattgggataatacgatgaattcatatttgcaattggcccatttaaatctgagtataattgaggcataatgcaccattttactccagctgaaacagtgcaattcagcttctcaggcatgtggtgtcagcactgtcacaggatcaggcaaatagctgggatctctctgagttgtgcagcaaaaagtcccgttcttaggtgcagagaatctgcattccaaggtttgtaggtgttaaaggaaatgcttatttgtgttcatatccctgctcacgcccgtcagtactttgaactaacctgattagctcacactgaaacgattagttcctattcatcaacttggcactattaattgatcagaactg-aaaaaaacggtctctcttctgttatgactctcaatttgtatatcaatttaatctataagagttgaaaactatttgcagttggagaacagcaaggttgctgacaagggctacgccgaagtgattattggtgcagatgaggttgctgttgctgccagccccggtaggacagcccatgcattagtgaacatagatccgattaggagtacattctttttaggatgccaggacagtataatcaactacaatggcacaagtaatgactacaacgtttggaaagatctttaaaaatgatgctgtacatatttttccatcccttctctgctgaaggaatctgaaatacatctgagccttcttatttttaggttattctttcgcagcgtatgacaattttttaggaatctatgtacagaaggtttgtttcatcgcatactcaattggtgaatgtatttcttctttggtgataaagaataaaggataaggaagaaaaccggaaattatagtgatagacctgcttctgttatatagggcatatcacaaggaattttcttctctctgccactagttgcctctcagtttagttctcaaagacgtggttgggagattttctttctatagctcatggcccccagctatatgacttgttactcttgtggccattatccccagccatgtaaattgtagacatgatgttggctcctttctatgattttgcaacgggaataaagtctcaaggtttaattctgaattcataggcattgctgtt
>_R_Cathormion_rhombifolium_Deighton_3618@NODE_1_length_859_cov_52.195652
---------------------------------------------------------------------------------------------------------------------------------------------------------------gtgtcagcactgtcacaggatcaggcaaatagctgggatctctctgagttgtgcagcaaaaagtcccgttctaaggtgcagagaatctgcattccaaggtttgtaggtgttaaaggaaatgcttatttgtgttcatttccctgctcacgcccgtcagtactttgaactaacctgattagctcacactgaaacgattagttcctattcatcagcttggcactattaattgatcagaactg-aaataaagcgtctctcttctgttatgactctcaatttgtatatcaatttaatctataagagttgaaaactatttccagttggagaacagcaaggttgctggcaagggctacgccgaagtgatcattggtgcagatgaggttgctgttgctgccagccccggtaggacagcccatgcattagtgaacatagatccgattaggagtacattctttttagggtgccaggacagtataatcaactacaatggcacaagtaatgactacaacgtttggaaagatctttaaaaatgatgctgtacatattttcccatcccttctctgctgaaggaatctgaaatacatctgagccttcttatttttaggttattctttctcagcgtatgacaattttttaggaacctatgtacagaaggtttgtttcatcgcatactcaattggtgaatgtatttcttctttagtgataaagaataaaggataaggaagaaaaccggaaattatagtgatagacctgcttctgttatatagggcatattacaaggaattttcttctctcggccactagttgcctctcagtttagttctcaaagacgtggttgggagattttctttatata-----------------------------------------------------------------------------------------------------------------------------------------------------
>_R_Enterolobium_cyclocarpum_MWC9020@NODE_1_length_721_cov_212.282609
-------------------------------------------------------------------------------------------------------------------------------------------------------------------------------------------------------------------------------------------------------------------------------------------------------------------------------------ctaacctgattagctcacactgaaacgattagttcctatgcatcaacttggcaatattaattgattagaactgaaaaaaaaccgtttctcttctgttatgactctcaatttgtatatcaatttaatctataagagttgaaaactatctgcagttggagaacagcaaggttgctgacaagggctatgccgaagtgattattggtgcagatgaggttgttgttgctgccagccccggtaggacagcccatgcattagtgaacatagatccgattaggagtacattctttttaggatgccaggacagtataatcagctacaatggcacaagtaatgactacaacgtttggaaagatctttaaaaatgctgctgtacagattttcccatcccttctctgctgaagga-----------atctgggctttcgtatttttaggttattcttttgcagcgtatgacaattttttaggaatctatgtacagaaggtttgtttcattgcgtactcacttggtgaatgtatttcttcttcagcgataaagaataaaggataaggaagaaaaccagaaattatagtgatagacctgcttctgttctatagagcatattacaaggaattttcttctctctgccacaagtttcctctcagtttagttctcacagacgtggttgggaga-tttctttctccagctcatgatccccagctgtatgacttgttactcc-------------------------------------------------------------------------------------------------------------------
>_R_Jupunba_brachystachya_Lima_7438@NODE_1_length_1390_cov_73.565880
aaagaaggcttgagtgttctaatggatttaaattgagcaattgggataatccgatgaattcatatttgccattggcccatttaaatctgagtataattgaggcataatgcaccattttactccagctgaaacagtgcgattcagcttctcaggcatgtggtgtcagcactgtcacaggatcaggcaaatagctgggatctctctgagttgtgcagcaaaaagtctcgttctaaggtgcagagaatctgcattccaaggtttgtaggtgttaaaggaaatgcttatttgtgttcatttccctgctcacgcccgtcagtactttgaactaacctgattagctcacactgaaacgattagttcctattcatcaacttggcactattaattgatcagaactg-aaaaaaaccgtttctcttctgttatgactctcaatttgtatatcaattcaatctataagagttgaaaactatttgcagttggagaacagcaaggttgctgacaagggctacgccgaagtgattattggtgcagatgaggttgctgttgctgccagccccggtaggacagcccatgcattagtgaacatagatccgattaggagtacattctttttaggatgccaggacagtataatcaactacaatggcacaagtaatgactacaacgtttggaaagatctttaaaaatgctgctgtacatattttcccatcccttctctgctgaaggaatctgaaatacatctgagccttcttatttttaggttattctttcgtagcgtatgacaattttttaggaatctatgtacagaaggtttgtttcatcgcatactcaattggtgaatgtatttcttctttagtgataaagaataaaggataaggaagaaaatcggaaattatagtgatagacctgcttctgttatatagggcatattacaaggaattttcttctctctgccacaagttgcctctcagtctagttcccaaagacgtggttgggagattttctttctatagggcatggcccccagctatatgacttgttactcttgtggccattatccccagccatgtaaattgtagacatgatgttggctcccttctatgattttgcaacgggaataaagtctcaaggtttaattctgaattcataggcattgctgtt
>_R_Jupunba_cochleata_Bonadeu_673@NODE_1_length_1341_cov_58.403481
aaagaaggcttgagtgttctaatggatttaaattgagcaattgggataatccgatgaattcatatttgcaattggcccatttaaatctgagtataattgaggcataatgcaccattttactccagctgaaacagtgcaattcagcttctcaggcatgtggtgtcagcactgtcacaggatcaggcaaatagctgggatctctctgagttgtgcagcaaaaagtcccgttctaaggtgcagagaatctgcattccaaggtttgtaggtgttaaaggaaatgcttatttgtgttcatttccctgctcacgcccgtcggtactttgaactaacctaattagctcacactgaaacgattagttcctattcatcaacttggcactattaattgatcagaa-----------------------------------------------------------------ttgaaaactatttgcagttggagaacagcaaggttgctgacaagggctatgccgaagtgattattggtgcagatgaggttgctgttgctgccagccccggtaggacagcccatgcattagtgaacatagatccgattaggagtacattctttttaggatgccaggacagtataatcaactacaatggcacaagtaatgactacaacgtttggaaagatctttaaaaatgctgctgtacatattttcccatcccttccctgctgaaggaatctgaaatacatctgagccttcttatttttaggttattctttcgcagcgtatgacaattttttaggaatctatgtacagaaggtttgtttcatcgcatactcaattggtgaatgtatttcttctttagtgataaagaataaaggataaggaagaaaaccggaaattatagtgatagacctgcttctgttctatagggcatattacaaggaattttcttctctctgccgcaagttacctctcagtttagttctcaaagaattggttgggagattttctttctatagctcatggcccccagctatatgacttgttactcttgtggccaatatccccagccatgtaaattgtagacatgatgttggctcctttctatgattttgcaacgggaacaagttctcaaggtttaattctgaattcacaggcattgctgtt
>_R_Jupunba_commutata_Maguire_46145@NODE_1_length_1044_cov_76.754912
------------------------------------------------------------------------------------------------------------------ttttactccagctgaaacagtgcaattcagcttctcaggcatgtggtgtcaacactgtcacaggatcaggcaaatagctgggatctctctgagttgtgcagcaaaaagtcccgttctaaggtgcagagaatctgcattccaaggtttgtaggtgttaaaggaaatgcttatttgtgttcatttccctgctcatgccggtcaatgctttgaactaacctgattagttcacactgaaacgattagttcctattcatcaacttggcactattaattgatcagaactg-aaaaaaaccgtttctcttctgttatgactctcaatttgtatatcaatttaatctataagagttgaaaactatttgcagttggagaacagcaaggttgctgacaagggctacgccgaagtgattattggtgcagatgaggttgctgttgctgccagccccggtaggacagcccatgcattagtgaacatagatccgattaggagtacattctttttaggatgccaggacagtataatcaactacaatggcacaagtaatgactacaacgtttggaaagatctttaaaaatgctgctgtacatattttcccatcccttctctgctgaaggaatctgaaatacatctgagccttcttatttttaggttattctttcgcagcgtatgactattttttaggaatctatgtacagaaggtttgtttcatcgcatactcaattggtgaatgtatttcttctttagtgataaagaataaaggataaggaagaaaaccggaaattatagtgatagacctgcttctgttatatagggcatattacatggaattttcttctctctgccacaagttgcctctcagtttagttctcaaagacgtggttgggagattt--tttctatagctcatggcccccagctatatgacttgttactcttgtggccattatccccagccatgtaaattgtagacatgatgttggctcctttctatgattttgcaacgggaataaagtctcaaggtttaattctgaattcataggcattgctg--
>_R_Jupunba_filamentosa_Lima_7487@NODE_1_length_1017_cov_54.345745
---------------------------------------------------------attcatatttgcaattggcccatttaaatctgagtataattgaggcataatgcaccattttactccagctgaaacagtgcaattcggcttctcaggcatgtggtgtcagcactgtcacaggatcaggcaaatagctgggatctctgtgagttgtgcagcaaaaagtcccgttctaaggtgcagagaatctgcattccaaggtttgtaggtgttaaaggaaatgcttatttgtgttcatttccctgctcatgcccgtcaattctttgaacttacctgattagttcacactgaaacgattagttcctattcatcaacttggcactattaattgatcagaactgaagaaaaaccgtttctcttctgttatgactctcaatttgtgtatcaatttaatctataagagttgaaaactatttgcagttggagaacagcaaggttgctgacaagggctacgccgaagtgattattggtgcagatgaggttgctgttgctgccagcccccgtaggacagcccatgcattagtgaacatagatccgattaggagtac---------------------------------------------------------------------------------------------------------------------------------------------------------------attctttcgcagcgtatgacaattttttaggaatctatgtacagaaggtttgtttcatcgcatactcaattggtgaatgtatttcttctttagtgataaagaataaaggataaggaagaaaaccggaaattatagtgatagacctgcttctgttatatagggcatattacaaggaattttcttctctctgccacaagttgcctctcagtctagttctcaaagacgtggttgggagattttctttctatagggcatagcccccagctatatgacttgtcactcttgtggccattatccccagccatgtaaattgtagacatggtgttggctcctttctatgattttgcaacgggaataaagtctcaaggtttaattctgaattcataagcattgctgtt
>_R_Jupunba_idiopoda_Quesada_1718@NODE_1_length_987_cov_52.789011
------------------------------------------------------------------------------------atctgagtataattgaggcataatgcaccattttactccagctgaaacagtgcaattcagcttatcaggcatgtggtgtcagcactgtcacaggatcaggcaaatagctggga--tctctgagttgtgcagcaaaaagtcccgttctaaggtgcagagaatctgcattccaaggtttgtaggtgttaaaggaaatgcttatttgtgttcatttccctgctcacgcccgtcagtactttgaactaacctgattagctcacactgaaacgattagttcctattcatcaacttggcactattaattgatcagaactg-aaaaaaaccgtctctcttctgttatgactctcaatttgtatatcaatttaatctataagagttgaaaactatttgcagttggagaacagcaaggttgctgacaagggctacgccgaagtgattattggtgcagatgaggttgctgttgctgccagccccggtaggacagcccatgcattagtgaacatagatccgattaggagtacattctttttaggatgccaggacagtataatcaactacaatggcacaagtaatgactacaacgtttggaaagatctttaaaaatgctgctgtacatattttcccatcccttatctgctgaaggaatctgaaattcatctgagccttcttatttttaggttattctttcgcagcgtatgataattttttaggaatctatgtacagaaggtctgtttcatcacatactcaattggtgaatgtatttcttctttagtgataaagaataaaggataaggaagaaaaccggaaattatagtgagagacctgcttctgttatatagggcatgttacaaggaattttcttctctctgccacaagttacctctcagtttagttctcgaagacgtggttgggagattttctttctatagctcatggcccccagctatatgacttgttactcttgtggccattatccccagccatgtaaa----------------------------------------------------------------------------------------
>_R_Jupunba_laeta_Mori_25147@NODE_1_length_917_cov_19.127381
--------------------------------------------------------------------------gcccatttaaatctgagtataattgaggcataacgcaccattttactccagctgaaacagtgcaattcagcttctcaggcatgtggtgtcagcactgtcacaggatcaggcaaatagctgggatctctctgagtcgtgcagcaaaaagtcccgttctaaggtgcagagaatctgcattccaaggtttgtaagggttaaaggaaatgcttatttgtgttcatttccctgctctcgcccgtcagtactttgaactaacctgattagctcacactgaaacgattagttcctattcatcaacttggcactattaattgatcagaactg-aaaaaaaccgtctctcttctgttatgactctcaatttgtatatcaatttaatctataagagttgaaaactatttgcagttggagagcagcaaggttgctgacaagggctacgccgaagtgattattggtgcagatgaggttgctgttgctgccagccccggtaggacagcccatgcattagtgaacatagatccgattaggagtacattctttttaggatgccaggacagtataatcaactacaatggaacaagtaatgactacaacgtttggaaagatctttaaaaatgctgctgtacatattttcccatcctttctctgctgaaggaatctgaaatacatctgagccttcttatttttaggttgttctttcgcagcgtatgacaattttttaggaatctatgtacagaaggtttgtttcatcgcatactcaattggtgaatgtatttcttctttagtgataaagaataaaggataaggaagaaaaccggaaattatagtgatagacctgcctctgttatatagggcatattacaaggaattttcttctctctgccacaagttgcctctcagtttagttctcaaagacgtgg--------------------------------------------------------------------------------------------------------------------------------------------------------------------------
>_R_Jupunba_limae_Iganci_261@NODE_1_length_1463_cov_62.104618
---------ttgagtgttttaatggatttaaattaagcatttgggataatccgatgaattcatatttgcaattggcccatttaaatctgagtataattgaggcataatgcaccattttactccagctgaaacagtgcaattcggcttctcaggcatgtggtgtcagcactgtcacaggatcaggcaaatagctgggatctctctgagttgtgcagcaaaaagtcccgttctaaggtgcagagaatctgcattccaaggtttgtcggtgttaaaggaaatgcttatttgtgttcatttccctgctcacgcccgtcagtactttgaactaacctgattagctcacactgaaacgattagttcctattcatcaacttggcactattaattgatcagaactg-aaaaaaaccgtttctcttctgttatgactctcaatttgtatatcaatttaatctataagagttgaaaactatttgcagttggagaacagcaaggttgctgacaagggctacgccgaagtgattattggtgcagatgaggttgctgttgctgccagccccggtaggacagcccatgcattagtgaacatagatccgattaggagtacattctttttaggatgccaggacagtataatcaactacaatggcacaaataatgactacaacgtttggaaagatctttaaaaatgctgctgtacatattttcccatcccttctctgctgaaggaatctgaaatacatctgagccttcttatttttaggttattctttcgcagcgtatgacaatttttttggaatttatgtacagaaggtttgtttcatcgcatactcaattggtgaatgtatttcttctttagtgataaagaataaaggataaggaagaaaaccggaaattatagtgatagacctgcttctgttatatagggcacattacaaggaattttcttctctctgccacaagttgcctctcagtctagttctcaaagacgtggttgggagattttctttctatagggcatggcccccagctatatgacttggtactcttgtggccattatccccagccatgtaaattgtagacatggtgttggctcctttctatgattttgcaacgggaataaagtctcaaggtttaattctgaattcataggcattgctgtt
>_R_Jupunba_macradenia_Lourteig_3021@NODE_1_length_970_cov_51.181411
------------------------gatttaaattgagcaattgggataatccgatgaattcatatttgcaattggcccatttaaatctgagtatagttgaggcataatgcaccattttactccagctgaaacagtgcaattcagcttctcaggcatgtggtgtcagcactgtcacaggatcaggcaaatagctgggatctctctgagttgtgcagcaaaaagtcccgttctaaggtgcagagaatctgcattccaaggtttgtaggtgttaaaggaaatgcttatttgtgttcatttacctgctcacgcccgtcagtactttgaactaacctgattagctcacactgaaacgattagttcctattcatcaacttggcactattaattgatcagaactg-aaaaaaaccgtctctcttctgttatgactgtcaatttgtatatcaatttaatctataagagttgaaaactatttgcagttggagaacagcaaggttgctgacaagggctactccgaagtgactattggtgcagatgaggttgctgttgctgccagccccggtaggacagcccatgcattagtgaacatagatccgattaggagtacattctttttaggatgccaggacagtataatcaactacaatggcacaagtaatgactacaacgtttggaaagatctttaaaaatgctgctgtacatattttcccatcccttctctgctgaaggaatctgaaatatatctgagccttcttatttttaggttattctttcgcagcgtatgacaattttttaggaatctatgtacagaaggtttgtttcatcgcatactcaattggtgaatgtatttcttctttagtgataaagaataaaggataaggaagaaaaccggaaattatagtgatagacctgcttctgttatatagggcatattacaaggaattttcttctctctgccacaagttgcttctcggtttagttctcaaagacgtggttg-----------------------------------------------------------------------------------------------------------------------------------------------------------------------
>_R_Punjuba_racemiflora_Jimenez_Soares_3626@NODE_1_length_1073_cov_90.279116
aaagaaggctcgagtgttttaatggatttgaattaagcaattgggataatccgatgaattcatatttgcaattggcccatttaaatctgagtataattgaggcataatgcaccattttactccagctgaaacagtgcaattctgtttctcaggcatgtagtgtcagcactgtcacaggatcaggcaaatagctgggatctctctgagttgtgcagcaaaaagtcccgttctaaggtgcggagactctgcattccaaggtttgtaggtgttaaaggaaatgcttttttatgttcatttccctgctcacgcccgtcagtactttgaactaacctgattagctcacactgaaacgattagttcctatgcatcaacttggcactattaattgatcagaactgaaaaaaagctgtttctcttctgttatgactctcaatttgtatagcaatttaatctataagagttgaaaactatttgcagttggagaacagcaaggttgctgacaagggctacgccgaagtgattattggtgcagatgaggttgctgttgctgccagccccggtaggacagcccatgcattagtgaacatagatccgattaggagtacattctttttaggatgccaggacagtataatcaactacaacggcacaagtaatgactacaacgtttggaaagatctttaaaaatgcagctgtacagactttcccatcccttctctgctgaaggaatctgaaatacatctgaaccgtcctatttttaggttattcttttgcagcgtatgacaattttgtaggaatctatgtacagacggtttgtttcatcgcatact--cttggtgaatgtatttcttctttagtgataaagaataaaggacaaggaagaaaaccagaaattatagtgatggacctgcttctgttctatagagcatattacaaggaattttcttcactccgccacaagttgactctcagtttagttctcaaagacgtggttgggaga-cttctttctacagctcatggcccccagc------------------------cattgtccccagccat---------------------------------------------------------------------------------------------
