# Supplementary material for: A new generic circumscription of Hydrochorea (Leguminosae, Caesalpinioideae, mimosoid clade) with an amphi-Atlantic distribution
Source: PhytoKeys. 2022 Aug 22;205:401–37. doi: 10.3897/phytokeys.205.82775 (PMC9849043; doi:10.3897/phytokeys.205.82775)
Supplement: Supplementary material 1 — Supplementary data file S1 [file phytokeys-205-401_article-82775__-s001.zip › MSC_m144841_comp53180_c0_seq1_exon03.aln-cln]

>Albizia_adinocephala_FHO33_88@NODE_1_length_1737_cov_113.810241
tggtggaataattt------acagaaacagaaccagattctttcttggttttgagacttaacagaacaagattggtctttcatgttcatgttggcaagaaatttttccatgataatgaaaggtgaatgaaatttaaaatatgctatatagatattattatgcttgacggttacgactcagctgaacagagaagaacaaggcatgtggcatcacgcttaacaactgtcctcattacttgagtaaaacgtaacaatgtcatttcaaaaacgggaaagaaactacgacaacaacgttctcgtgtctagatttcactgagagagaaaaggaggggatagttcaaggc-aaaacagagcaagaaagtaat-aaactcaaaattatcattcatctacagagctctaatgaatcctccctcatcgcaaattcttgacttgtgtttttacgaggggaggagggttgcaacacattcaatgtttacttttgaagtgaagttaggtggagtcgtcactgtgagaagaccttgggatctaactggtacgccttggtgaagaacgcaggccagcagaggtaggtagacattatactgctaatagttgaagctcctataagcatattcatgaccacaatctgaagttgaactgcatctaatggcgaagccccacccataatcataccagtcattgccccaggaagcgatattaaacctacagttttggcgttgtccaccaccggcgaaagtgcgattaccagagcccttttcacttgctgatgcgtagcttgtcgtggggtagcaccaagagccagagccgtctcaacctgaacaagaaagatgaaaaaaaaattaaaccactgtttctgtgagactctgtaactgaatcttcgtataaagagtaaaaggctttctactcaccaagttcatctgtacttggatgtcgtctcgaagtcttttcatggtgactccggtgacagtcattgaattcccgaccatcattccggcaacggggatgatgtatctgggagtgaaagggaatactctcatcaatactagcagcaacatcgtgattgaagttcctgtgagaatggaagctccggccacatatttaccacgagggatttgtttggctcgttgacccgccgtgtaaccagcaactgtcaccttcgcaacaaattcaacaataatttcactgtcagacacggagattgagacgctcagattatttctttctttgtttctttt----cccttttctttaca-------tgcagatgaataa-------taataagtgctactgagttgactcggtgtccatgaagtataaaaagtcatc
>Albizia_burkartiana_StivalSantos_678@NODE_1_length_882_cov_9.611850
--------------------------------------------------------------------------gtctttcatgttcatgttggcaagaaatttttccatgataatgaaaggtgaattaaatttaaaatatgctatatagatattattatgcttgacggttacgactcaactgaacagagaagaacgaggcatatggcatcacgcttaacaactgtcctcattacttgagtaaaacgtaacaatgtcatttcaaaaacgggaaagaaactacgacaacaacgttctcgtgtctgggtttcactgagagagaaaaggaggggatagatcaatgc-aaaacagagcaagaaagtaataaaactcaaaattatcattcatctacagagc---------------------------------cttgtgtttttacgaggggaggagggttgcaacacatgcaatgtttaattttgaagtgaagttatgtggagtcgtcactgtgagaagaccttgggatctaactggtacgccttggtgaagaacgcaggccagcagaggtaggtagacattatactgctaatagttgaagctcctatgagcatattcatgaccacaatctgaagttgaattgcatctaatggcgaagccccacccataatcataccagtcattgccccaggaagcgatattaaacctacagttttggcgttgtccaccaccggcgaaagtgcgattaccagagcccttttcacttgctgatgcgtagcttgtcgtggggtagcaccaagagccagagccgtctcaacctgaacaagaaagatgaaaaaaaaattaaaacactgtttcagtgagactctgtaactgaatcttcgtataaagagtaaaaggctcactactcaccaagttcatctgtatttggatgtcgtctcgaagtcttttcatggtgactccggtgacagtcattgaattcccggcc-----------------------------------------------------------------------------------------------------------------------------------------------------------------------------------------------------------------------------------------------------------------------------------------------------------------------------------------------------------
>Albizia_edwallii_Dalmaso_272@NODE_1_length_953_cov_8.288419
-------------------------------------------------------------------------------------------------------------ggatgagtgagagtagattagagattgtgtatgtgtaatacacagtattatgcttgacggttacgactaaactgaacagagaagaacaaggcatatagcatcacgcttaacaactgtcctcattacttgagtaaaacgtaacaatgtcatttcaaaaatgggaaagaaactacgacaacaacgttctcgtgtctaggtttcattgagagagaaaaggaggggatagatcaaagc-aaaacagagcaagaaagtaataaaactcaaaattatcattcatctacagagctctaatgaatcctccctcatcgcaaattcttgacttgtgtttttacgaggggaggaggtttgcaacacatgcaatgtttaattttgaagtgaagttaggtggagtcgtcactgtgggaagaccttgggatctaactggtacgccttggtgaagaacgcaggccagcagaggtaggtagacattatactgctaatagttgaagctcctataagcatattcatgaccacaatctgaagttgaattgcatctaatggcgaagccccacccataatcatgccagtcattgccccaggaagcgatattaaacctacagttttggcgttgtccaccacaggcgaaagtgcgattaccagagcccttttcacttgctgatgcgtagcttgtcgtggggtagcaccaagagccagagccgtctcaacctgaacaagaaagatgacaaaaaaattaaaactctgtttcagtgagactctgtaactgaatcttcgtataaagagtaaaaggcttactactcaccaagttcatctgtacttggatgtcgtctcgaagtcttttcatggtgactccggtgacagtcattgaattcccgaccatcattccggcgactgggatgatgtatctgggagtgaaagggaacactctcatcaatactagcagcaacatcgt---------------------------------------------------------------------------------------------------------------------------------------------------------------------------------------------------------------------------------------------------------------------------------
>Albizia_multiflora_Hughes_3090@NODE_1_length_1155_cov_122.425788
------------------------------------------------------------------------------------------------agaaatttttccatgataatgaaaggtgaatgaaatttaaaatatgctacatagatattattatgcgtgacggttacgactcaactgaacagagaagaacaaggcatacagcatcacgcttaacaactgtcctcattacttgagtaaaacgtaacaatgtcatttcaaaaatgggaaagaaactacgacaacaacgttctcgtgtctaggtttcactgagagagaaaaggaggggatatatcaaggc-aaaacagagcaagaaagtaataaaactcaaaattatcattcatctacagagctctaatgaatcctccctcatcgcaaattcttgacttgtg-ttttacgaggggaggagcgttgcaacacatgcaatgtttaattttgaagtgaagttaggtggagtcgtcactgtgagaagaccttgggatctaactggtacgccttggtgaagaacgcaggccagcagaggtaggtagacattatactgctaatagttgaagctcctataagcatattcatgaccacaatctgaagttgaattgcatctaatggcgaagccccacccataatcataccagtcattgccccaggaagcgatattaaacctacagttttggcgttgtccaccaccggcgaaagtgcgattaccagagcccttttcacttgctgatgtgtagcttgtcgtggggtagcaccaagagccagagccgtctcaacctgaacaagaaagattaataaataaataaaacactgtttcagtgagactctgtaactgaatcttcgtataaagagtaaaaggctttctactcaccaagttcatctgtacttggatgtcgtctcgaagtcttttcatggtgactccggtgacagtcattgagttcccgaccatcattccggcgacggggatgatgtatctgggagtgaaagggaacaccctcatcaatactagcagcaacatcgtgattgaagttcctgtgagaatggaagctccggccacatatttaccacgagggatttgtttggctcgttgacccgccgtgtaaccagcaactgtcaccttcgcaacaaattcaacaatagtttcactgtcaaacccggagattgagacgctcagattatttctttctttgtttctttt----ccccttt-------------------------------------------------------------------------------------
>Albizia_sinaloensis_Hughes_1576@NODE_1_length_1150_cov_97.651445
---------------------------------------------------------------------------------------------------------------------------------------------------------------------------------------------gaagaacaaggcatatggcatcacgctttacaactgtcctcattactcgagtaaaacgtaacaatgtcatttcaaaaacggaaaagaaactacgacaacaacgttctcgtgtctagttttcactgagagagaaaaggaggggatagttcaaggt-aaaacagagcaagaaagtaataaaactcaaaattgtcattcatctacagagctctaatgaatcctccctcgtcgcaaattctt-acttgtgtttttacgaggggaggagggttgcaacacatgcaatgtttaattttgaagtgaagttaggtggagtcgtcactgtgagaagaccttgggatctaactggtacgccttggtgaagaacgcaggccagcagaggtaggtagacattatactgctaatagttgaagctcctataagcatattcatgaccacaatctgaagttgaattgcatctaatggcgaagccccacccataatcataccagtcattgccccaggaagcgatattaaacctacagttttggcgttgtccaccaccggcgaaagtgcaattaccagagcccttttcacttgctgatgcgtagcttgtcgtggggtagcaccaagagccagagccgtctcaacctgaacaagaaagatgaaaaaaaaattaaaacactgtttcagtgagactctgtaactgaatcttcgtataaagagtagaaggcttaatactcaccaagttcatctgtacttggatgtcgtctcgaagtcttttcatggtgactccggtgacagtcattgaattcccgaccatcattccggcaatggggatgatgtatctgggagtgaaagggaacactctcatcaatactagcagcaacatcgtgattgaagttcctgtgagaatggaagctccggccacatatttaccacgagggatttgtttggctcgttgacccgccgtgtaaccagcaactgtcaccttcgcaacaaattcaacaataatttcactgtcaaacacggaaattgagactctcggattatttctttctttgtttctttt----cccttttctttgca-------tgcagatgaataa-------taataagtgccactgagttgactcggtgtccatgaattataaaaagtcatc
>Albizia_subdimidiata_var_minor_Gorts_341@NODE_1_length_912_cov_33.292216
----------------------------------------------------------------------------------------------------------------------aaggtgaatgaaatttaaaatatgctatagaaatattataatgcttgacggttacgactcaactgaacagagaagaacaaggcatatggcatcacgcttaacaactgtcgtcgttacttgggtaaaacgtaacaatgtcatttcaaaaacggtaaagaaactacgacaacaacgttctcgtgtctaggtttcactgagagataaaaggaggggatagatcaaggc-aaaacagagcaagaaagcaataaaactcaaaattatcattcatctacagagctctaatgaatcctccctcatcgcaaattcttgacttgtgtttttacgaggggaggagtgttgcaacacttgcaatgtttaattttgaagtgaagttaggtggagtcgttactgtgagaagaccttgggatctaactggtacgccttggtgaagaacgcaggccagcagaggtaggtagacattatactgctaatagttgaagctcctataagcatattcatgaccacaatctgaagttgaattgcatctaatggcgaagccccacccataatcataccagtcattgccccaggaagcgatattaaacctacagttttggcgttgtccaccaccggcgaaagtgcgattaccagagcccttttcacttgctgatgcgtagcttgtcgtggggtagcaccaagagccagagccgtctcaacctgaacaagaaagattttaaaaaaattaaaacactgtttcagtgagactctgtaactgaatcttcgtataaagagtaaaaggcttactactcaccaagttcatctgtacttggatgtcgtctcgaagtcttttcatggtgactccggtgacagtcattgagttcccgaccatcattccggcgacggggatgatgtatctgggag-------------------------------------------------------------------------------------------------------------------------------------------------------------------------------------------------------------------------------------------------------------------------------------------------------------------------
>Albizia_tomentosa_Hughes_648@NODE_1_length_1047_cov_124.907216
----------------------------------------------------------------------------------------------------------------------------------atttaaaatatgctatatagatattattatgcttgacggttacgactcagctgaacagagaagaacaaggcatatggcatcacgctttacaactgtcctcattacttgagtaaaacgtaacaatgtcatttcaaaaacggaaaagaaactacgacaacaatgttctcgtgtctagttttcactgagagagaaaaggaggggatagttcaaggt-aaaacagagcaagaaagtaataaaactcaaaattgtcattcatctacagagctctaatgaatcctccctcgtcgcaaattctt-acttgtgtttttacgaggggaggagggttgcaacacatgcaatgtttaattttgaagtgaagttaggtggagtcgtcactgtgagaagaccttgggatctaactggtacgccttggtgaagaacgcaggccagcagaggtaggtagacattatactgctaatagttgaagctcctataagcatattcatgaccacaatctgaagttgaattgcatctaatggcgaagccccacccataatcataccagtcattgccccaggaagcgatattaaacctacagttttggcgttgtccaccacaggcgaaagtgcgattaccagagcccttttcacttgctgatgcgtagcttgtcgtggggtagcaccaagagccagagccgtctctacctgaacaagaaagatgaaaaaaaaattaaaacactgtttcagtgagactctgtaactgaatcttcgtataaagagtagaaggcttgctactcaccaagttcatctgtacttggatgtcgtctcgaagtcttttcatggtgactccggtgacagtcattgaattcccgaccatcattccggcaacggggatgatgtatctgggagtgaaagggaacactctcatcaatactagcagcaacatcgtgattgaagttcctgtgagaatggaagctccggccacatatttaccacgagggatttgtttggctcgttgacccgccgtgtaaccagcaactgtcaccttcgcaacaaattcaa----------------------------------------------------------------------------------------------------------------------------------------------------------------
>Albizia_xerophytica_Hughes_1435@NODE_1_length_1320_cov_77.145615
tgatggaataatttaccgaaacagaaacagaaccagattctttcttggttttgagacttaacagaacaagattggtctttcatgttcatgctggcaagaaatttttccatgataatgaaaggtgaatgaaatttaaaatatgctatatagatattattatgcttgacggttacgactcaactgaacagagaagaacaaggcatatggcatcacgcttaacaactgtcctcattacttgagtaaaacataacaatgtcatttcaaaaacgggaaagaaactacgacaataacgttctcgtgtctaggtttcactgagagagaaaaggaggggatagttcaaggt-aaaacagagcaagaaagtaataaaactcaaaattgtcattcacctacagagctctaatgaatcctccctcatcgcaaattcttgacttgtgtttttacgaggggaggagggttgcaacacatgcaatgattaattttgaagtgaagttaggtggagtcgtcactgtgagaagaccttgggatctaactggtacgccttggtgaagaacgcaggccagcagaggtaggtagacattatactgctaatagttgaagctcctataagcatattcatgaccacaatctgaagttgaattgcatctaatggcgaagccccacccataatcataccagtcattgccccaggaagcgatattaaacctacagttttggcgttgtccaccaccggcgaaagtgcgattaccagagcccttttcacttgctgatgcgtagcttgtcgtggggtagcaccaagagccagagccgtctcaacctgaacaagaaagattaaaaagaaattaaaacactgtttcagtgagactctgtgactgaatcttcgtataaagagtaaaaggcttactactcaccaagttcatctgtacttggatgtcgtctcgaagtcttttcatggtgactccggtgacagtcattgaattcccgaccatcattccggcaacggggatgatgtatctgggagtaaaagggaacactctcatcaatactagcagcaacatcgtgattgaagttcctgtgagaatggaagctccggccacatatttaccacgagggatttgtttggctcgttgacccgccgtgtaaccagcaactgtcaccttcgcaacaaattcaacaataatttcactgtcaaacacggagattgagacgctcggattatttctttctttgtttctttt----cccttttcttttca-------tgcagatgaataataa-------------------------------------------------------
>Archidendron_clypearia_Wieringa_1849@NODE_1_length_1101_cov_202.930664
-----------------------------------------------------------------------------------------------------------------------------------------------------atagatattatgcttgatgatgacgactcaactgaacagagaataacacagcatttagcatcgcgcttaacaaccgtcctcattacttgagtaaaacgtaataatatcatttcaaaaaagggaaagaaactacgacaacaacgttctcgtgtcaaagtttcac--agagagaagagggagggtagaatcaaggcaaaaacagagcaagaaaataataaaactcaaaattatcattcatctacagagttctaatgaatcctccctcatcgcaaattcttgacttgtgtttttacgaggggaggagggtaacaatacatgcaaggtttaactttgaagtgaagttaagtggagtcgtcactgtgagaagaccttggggtctaactggtacgccttggtgaagaacgcaggccaacagaggtaggtagacattatactgctaatagttgatgcacctataagcatattcatgaccacaatctgaagttgaatagcctctaatggcgaagccccccccataatcataccagtcattgccccaggaagcgatattagacccacagttttggcgttgtctaccaccggtgaaagtgcgattaccagagcccttttcacttgctgatgcgtagcttgtcgtggggtagcaccaagagccagagccgtctcaacctgaacaagaaagatgaacaaa----aataactctgtttcaatgagactttgaagctgaatcttggtatgaagagtaaaaggcttactactcaccaagttcatctgtacttggatgtcgtctcgaagtcttttcatcgtgactccggtgacagtcattgaatttccgaccatcattccggcgacggggatgatgtatctgggagtaaaagggaacactctcatcaacactagcagcaacatagtgattgaggttcctatgagaatggagacaccggccacatatttaccacgagggatttgtctggctcgttgacccgccgtgtaaccagcaactatcaccttcacaacaaattcaaccacaatttcactgtcaaacacgaagattcagacgctctgattctttctttcttttc------------------------atcactcttac--------------------------------------------------------------------
>Balizia_elegans_Iganci_870@NODE_1_length_1371_cov_117.522411
tggcggaataatttaaagaaacagaaacagaaccagattctttcttggttctgagacttaacagaacaagattcgtctttcatgctcatgttggcaagaaatttttccacgataatgaaaggtgaatgaaaattaaaatatgctatatagatattattatgcttgacggttacgactcaactgaacagagaagaacaccgcatatagcatcacgcttaacaaccgtcctcattacttgagtggaacgtaacaatttcatttcaaaaatgggaaagaaactacgaccacaacgttctcgtgtctaggtttcattgagagagaaaaggaggggatagatcaaggcaaaaacagaacaagaaagtaataaaactcaaaattatcagtcatctacagagctctaacgaatcctccctcatcgcaaattcttgacttgtgtttttacgaggggaggagggttgcaacacatgcaatgtttaattttgaagtgaggttaggtggagtcgtcactgtgagaagaccttgggatctaactggtacgccttggtgaagaacgcaggccagcagaggtaggtagacattatactactaatagttgaagctcctataagcatgttcatgaccacaatctgaagttgaattgcctgtaacggcgaagccccacccataatcataccagtcattgccccaggaagcgatattaaacctacagttttggcgttgtccaccaccggcgaaagtgcgattaccagagcccttttcacttgctcatgcgtagcttgtcgtggggtagcaccaagagccagagccgtctcaacctgaacaagaaagatgaacaaaaaattaaaacactgtttcagtgagactctgtaactgaatcttcgtataaagagtaaaaggcttactactcaccaagttcatctgtacttggatgtcgtctcgaagtcttttcatggtgactccggtgacagtcattgaatttccgaccatcatcccggcaacggggatgatgtatctgggagtgaaagggaacactctcatcaatactagcagcaacatcgtgattgaagttcctgtgagaatggaagctccggccacatatttaccacgagggatttgtttggctcgttgacccgccgtgtaaccagcaactgtcaccttcacaacaagttcaacaataatttcactgtcaaacgcggagattcagacgctctgattatttatttctttctttcttttctttcccttttcttctcatcacccttacagatgaat------------------------------------------------------------
>Balizia_spnov_Morim_577@NODE_1_length_1232_cov_254.487681
tggcggaataatttaaagaaacagaaacagaaccagattctttcttggttttgagacttaacagaacaagattcgtctttcatgctcatgttggcaagaaatttttccatgataatgaaaggtgaatgaaatttaaaatatgctatattgatattattatgcttcacggttacg------------------------------------------------------------------------------atgtcatttcaaaaatgggaaagaaactacgaccacaacgttctcgtgtctaagtttcattgagagagaaaaggaggggatagatcaaggcaaaaacagagcaagaaagtaataaaactcaaaattatcagtcatctacagagctctaatgaatcctccctcatcgcaaattcttgacttgtgcttttacgagg---ggagggttgcaacacatgcaatgtttaattttgaagtgaggttaggtggagtcgtcactgtgagaagaccttgggatctaactggtacgccttggtgaagaacgcaggccagcagaggtaggtagacattatactactaatagttgaagctcctataagcatgttcatgaccacaatctgaagttgaattgcctgtaatggcgaagccccacccataatcataccagtcattgccccaggaagcgatattaaacctacagttttggcgttgtccaccaccggcgaaagtgcgattaccagagcccttttcacttgctcatgcgcagcttgtcgtggggtagcaccaagagccagagccgtctcaacctgaacaagaaagatgaacaaaaaattaaaacactgtgtcagtgagactctgtaactgaatcttcgtataaagagtaaaaggcttactactcaccaagttcatctgtacttggatgtcgtctcgaagtcttttcatggtgactccggtgacagtcattgaatttccgaccatcattccggcgacggggatgatgtatctgggagtgaaagggaacactctcatcaatactagcagcaacatcgtgattgaagttcctgtgagaatggaagctccggccacatatttaccacgagggatttgtttggctcgttgacccgccgtgtaaccagcaactgtcaccttcacaacaaattcaacaataatttcactgtcaaacacggagattcagacgc----------------------------------------------------------------------------------------------------------------------------
>Hydrochorea_corymbosa2_Iganci_862@NODE_1_length_1319_cov_204.052215
tggtggaataatttaaagaaacagaaacagaaccagattctttcttggttttgagacttaacagaacaagattcgtctttcatgctcatgttggcaagaaatttttccatgataacgaaagatgaatgaaatttaaaatatgctatatagatattattatgcttgacggttacgactcaactgaacagagaagaacactgcatataccatcacgcttaacaactgtcctcattactcgagtaaaacgtaacaatgtcatttcaaaaatgggaaagaaactacgacaacaacgttctcgtgtctaactttcattgagtgagaaaaggaggggatagatcaaggcaaaaacagagcaagaaagtaataaaactcaaaattatcattcatctacggagctctaatgaatcctccctcatcgcaaattcttgacttgtgtcttttcgaggggaggagggttgcaacacatgcaatgtttaattttgaagtgaggttgggtggagtcgtcactgtgagaagaccttgggatctaactggtacgccttggtgaagaacgcaggccagcagaggtaggtagacattatactactaatagttgaagctcctataagcatgttcatgaccacaatctgaagttgaattgcctgtaacggcgaagccccacccataatcataccagtcattgccccaggaagcgatattaaacctacagttttggcgttgtccaccaccggcgaaagtgcgattaccagagcccttttcacttgctcatgcgtagcttgtcgtggggtagcaccaagagccacagccgtctcaacctgaacaagaaagatgaacaaaaaattaaaacactgtttcagtgagactctgtaactgaatcttcgtataaagagtaaaaggcttactactcaccaagttcatctgtacttggatgtcgtctcgaagtcttttcatggtgactccggtgacagtcattgaatttccgaccatcatcccggcaacggggatgatgtatctgggagtgaaagggaacactctcatcaatactagcagcaacatcgtgattgaagttcctgtgagaattgaagctccggccacatatttaccacgagggatttgtttggctcgttgacccgccgtgtaaccagcaactgtcaccttcacaataaattcaacaacaatttcactgtcaaacgcagagattcagacgctctgatt---------------------------------------------------------------------------------------------------------------------
>Hydrochorea_gonggrijpii_Tillett_45696@NODE_1_length_1071_cov_161.883300
-------------------------------------------------------------------------------------------------------------------------------------------------------------------------ttacgactcaactgaacagagaagaacactgcatatagcatcacgcttaacaactgtcctcattactcgagtaaaacgtaacaatgtcatttcaaaaatgggaaagaaactacgacaacaacgttctcgtgtctaactttcattgagtgagaaaaggaggggatagatcaaggcaaaaacagagcaagaaagtaataaaactcaaaattatcagtcatctacggagctctaatgaatcctccctcatcgcaaattcttgacttgtgtctttacgaggggaggagggttgcaacacatgcaatgtttaattttgaagtgaggttgggtggagtcgtcactgtgagaagaccttgggatctaactggtacgccttggtgaagaacgcaggccagcagaggtaggtagacattatactactaatagttgaagctcctataagcatgttcatgaccacaatctgaagttgaattgcctgtaacggcgaagccccacccataatcataccagtcattgccccaggaagcgatattaaacctacagttttggcgttgtccaccaccggcgaaagtgcgattaccagagcccttttcacttgctcatgcgtagcttgtcgtggggtagcaccgagagccagagccgtctcaacctgaacaagaaagatgaacaaaaaattaaaacactgtttcagtgagactctgtaactgaatcttcgtataaagagtaaaaggcttactactcaccaagttcatctgtacttggatgtcgtctcgaagtcttttcatggtgactccggtgacagtcattgaatttccgaccatcatcccggcaacggggatgatgtatctgggagtgaaagggaacactctcatcaatactagcagcaacatcgtgattgaagttcctgtgagaattgaagctccggccacatatttaccacgagggatttgtttggctcgttgacccgccgtgtaaccagcaactgtcaccttcacaacaaattcaacaataatttcattgtcaaacgcagagattcagacgctctgattatttatttatttatttcttttc-----------------------------------------------------------------------------------------------
>Hydrochorea_marginata_Morim_563@NODE_1_length_1447_cov_187.702190
tggtggaataatttaaagaaacagaaacagaaccagattctttcttggttttgagacttaacagaacaagattcgtctttcatgctcatgttggcaagaaatttttccatgataacgaaagatgaatgaaatttaaaatatgctatatagatattattatgcttgacggttacgactcaactgaacagagaagaacactgcatataccatcacgcttaacaactgtcctcattactcgagtaaaacgtaactatgtcatttcaaaaatgggaaagaaactacgacaacaacgttctcgtgtctaactttcattgagtgagaaaaggaggggatagatcaaggcaaaaacagagcaagaaagtaataaaactcaaaattatcattcatctacggagctctaatgaatcctccctcatcgcaaattcttgacttgtgtctttacgaggggaggagggttgcaacacatgcaatgtttaattttgaagtgaggttgggtggagtcgtcactgtgagaagaccttgggatctaattggtacgccttggtgaagaacgcaggccagcagaggtaggtagacattatactactaatagttgaagctcctataagcatgttcatgaccacaatctgaagttgaattgcctgtaacggcgaagccccacccataatcataccagtcattgccccaggaagcgatattaaacctacagttttggcgttgtccaccaccggcgaaagtgcgattaccagagcccttttcacttgctcatgcgtagcttgtcgtggggtagcaccaagagccagagccgtctcaacctgaacaagaaagatgaacaaaaaattaaaacactgtttcagtgagactctgtaactgaatcttcgtataaagagtaaaaggcttactactcaccaagttcatctgtacttggatgtcgtctcgaagtcttttcatggtgactccggtgacagtcattgaatttccgaccatcatcccggcaacggggatcatgtatctgggagtgaaagggaacactctcatcaatactagcagcaacatcgtgattgaagttcctgtgagaattgaagctccggccacatatttaccacgagggatttgtttggctcgttgacccgccgtgtaaccagcaactgtcaccttcacaacaaattcaacaataatttcactgtcaaacgcagagattcagacgctctgattatttatttatttctttcttttctttcccttttcttctcatcacccttacagatgaataataataagtaataagtgctactgagttgactcggtgtccatgtattataacaagtcatc
>Jupunba_abbottii_Zanoni_21220@NODE_1_length_1167_cov_102.165138
----------------agaaacagaaacagaaccagattctttcttggttttgagacttaacagaacaagattcgtctttcatgctcaagttggcaagaaatttttccatgataatgaaaggtgaatgaaatttaaaatatgctatatagatattattatgcttgacggttacgactcaactgaacagagaagaacactgcatatagcatcacgctt---aactgtcctcattacttgagtaaaacgtaacaatgtcatttcaaaaatgggaaagaaactacgaccacagcgttctcgtgtctaagtttcattgagagagaaaaggaggggatagatcaaggcaaaaacagagcaagaaagtaataaaactcaaaattatcagtcatctacagagctctaatgaatcctccctcatcgcaaattcttgacttgtgtttttacgaggggaggagggttgcaacacatgcaatgtttaattttgaagtgaggttaggtggagtcgtcactgtgagaagaccttgggatctaactggtacgccttggtgaagaacgcaggccagcagaggtaggtagacattatactgctaatagttgaagctcctataagcatgttcatgaccacaatctgaagttgaattgcctgtaatggcgaagccccacccataatcataccagtcattgccccaggaagcgatattaaacctacagttttggcgttgtccaccaccggcgaaagtgcgattaccagagcccttttcacttgctcatgcgtagcttgtcgtggggtagcaccgagagccagagccgtctcaacctgaacaagaaagatgaacaaaaaattaaaacactgtttcagtgagactcggtaactgaatcttcgtataaagagtaaaaggcttactactcaccaagttcatctgtacttggatgtcgtctcgaagtcttttcatggtgactccggtgacagtcattgaatttccgaccatcatcccggcgacggggatgatgtatctgggagtgaaagggaacactctcatcaatactagcagcaacatcgtgattgaagttcctgtgagaatggaagctccggccacatatttaccgcgagggatttgtttggctcgttgacccgccgtgtaaccagcaactgtcaccttcacaacaaattcaacaataattt-------------------------------------------------------------------------------------------------------------------------------------------------------
>Jupunba_asplenifolia_Ekman_6383@NODE_1_length_870_cov_40.863808
------------------------------------------------------------------------------------------------------------------------------------------------------------------------------------ctgaacagagaagaacacagcatatagcatcacgcttaacaactgtcctcattacttgagtaaaacgtaacaaagtcatttcaaaaatgggaaagaaactacgaccacagcgttctcgtgtctaagtttcattgagagagaaaaggaggggatagatcaaggcaaaaacagagcaagaaagtaataaaactcaaaattatcagtcatctacagagctctaatgaatcctccctcatcgcaaattcttgacttgtgtttttacgaggggaggagggttgcaacacatgcaatgtttaattttgaagtgaagttaggtggagtcgtcactgtgagaagaccttgggatctaactggtacgccttggtgaagaacgcaggccagcagaggtaggtagacattatactgctaatagttgaagctcctataagcatgttcatgaccacaatctgaagttgaattgcctgtaatggcgaagccccacccataatcataccagtcattgccccaggaagcgatattaaacctacagttttggcgttgtccaccaccggcgaaagtgcgattaccagagcccttttcacttgctcatgcgtagcttgtcgtggggtagcaccgagagccagagccgtctcaacctgaacaagaaagatgaacaaaaaattaaaacaatgcttcagtgagactctgtaactgaatcttcgtataaagagtaaaaggcttactactcaccaagttcatctgtacttggatgtcgtctcgaagtcttttcatggtgactccggtgacagtcattgaatttccgaccatcatcccggcgacggggatgatgtatctgggagtgaaagggaacactctcatcaatactagcag------------------------------------------------------------------------------------------------------------------------------------------------------------------------------------------------------------------------------------------------------------------------------------------
>Jupunba_floribunda_Iganci_883@NODE_1_length_1455_cov_79.124093
-------ataatttaaagaaacagaaacagaatcagattc------------------taacaaaacaagattcgtctttcatgctcatgttggcaagaaatttttccatgataacgaaaggtgaatgaaatttaaaatatgctatatagatattattatgcttgacagttacgactcaactgaacagagaagaacactgcatatagcatcacgcttaacaactgtcctcattactcgagtaaaacgtaacaatgtcatttcaaaaatgggaaagaaactacgacaacaacgttctcgtgtctaactttcattgagagagaaaaggaggggatagatcaaggcaaaaacagagcaagaaagtaataaaactcaaaattatcagtcatctacggagctctaatgaatcctccctcatcgcaaattcttgacttgtgtctttacgaggggaggagggttgcaacacatgcaatgtttaattttgaagtgaggttaggtggagtcgtcactgtgagaagaccttaggatctaactggtacgccttggtgaagaacgcaggccagcagaggtaggtagacattatactgctaatagttgaagctcctataagcatgttcatgaccacaatctgaagttgaattgcctgtaatggcgaagccccacccataatcataccagtcattgccccaggaagcgatattaaacctacagttttggcgttgtccaccaccggcgaaagtgcgattaccagagcccttttcacttgctcatgcgtagcttgtcgtggggtagcaccaagagccagagccgtctcaacctgaacaagaaagatgaacaaaaaattaaaacactgtttcagtgagactctgtaactgaatcttcgtataaagagtaaaaggcttactactcaccaagttcatctgtacttggatgtcgtctcgaagtcttttcatggtgactccggtgacagtcattgaatttccgaccatcattccggcgacggggatgatgtatctgggagtgaaagggaacactctcatcaatactagcagcaacatcgtgattgaagttcctgtgagaatggaagctccggccacatatttaccacgagggatttgtttggctcgttgacccgccgtgtaaccagcaactgtcaccttcacaacaaattcaacaataatttcactgtcaaacacggagattcagacgctctgattatttatttatttatttcttttctttcccttttcttctcatcacccttacagatgaataacaataactaataagtgctactgagttgactcggtgtccatgtattataacaagtcatc
>Jupunba_leucophylla_Iganci_839@NODE_1_length_1887_cov_194.981215
tggtggaataatttaaagaaacagaaatagaaccagattctttcttggttttgagacttaacagaacaagattcgtctttcatgctcatgttggcaagaaatttttccatgataacgaaaggtgaatgaaatttaaaatatgctatatagatattattatgcttgacggttacgactcaactgaacagagaagaacactgcatatagcatcacgcttaacaactgtcctcattactcgagtaaaacgtaacaatgtcatttcaaaaatgggcaagaaactacgacaacaacgttctcgtgtctaactttcattgagagagaaaaggaggggatagatcaaggcaaaaacagagcaagaaagtaataaaactcaaaattatcagtcatctacggagctctaatgaatcctccctcatcgcaaattcttgacttgtgtctttacgaggggaggagggttgcaacacatgcaatgtttaattttgaagtgaggttaggtggagtcgtcactgtgagaagaccttgggatctaactggtacgccttggtgaagaacgcaggccagcagaggtaggtagacattatactactaatagttgaagctcctataagcatgttcatgaccacaatctgaagttgaattgcctgtaacggcgaagccccacccataatcataccagtcattgccccaggaagcgatattaaacctacagttttggcgttgtccaccaccggcgaaagtgcgattaccagagcccttttcacttgctcatgcgtagcttgtcgtggggtagcaccaagagccagagccgtctcaacctgaacaagaaagatgaacaaaaaattaaa--actgtttcagtgagactctgtaactgaatcttcgtataaagagtaaaaggcttactactcaccaagttcatctgtacttggatgtcgtctcgaagtcttttcatggtgactccggtgacagtcattgaatttccgaccatcattccggcgacggggatgatgtatctgggagtgaaagggaacactctcatcaatactagcagcaacatcgtgattgaagttcctgtgagaatggaagctccggccacatatttaccacgagggatttgtttggctcgttgacccgccgtgtaaccagcaactgtcaccttcacaacaaattcaacaacaatttcactgtcaaacacgcagattcagacgctctaattatttatttctttctttcttttctttcccttttcttctcatcacccttacagatgaataataataactaataagtgctactgagttgactcggggtccaagtattataacaagtcatc
>Jupunba_nipensis_Mayo_19662@NODE_1_length_675_cov_62.317726
-----------------------------------------------------------------------------------------------------------------------------------------------------------------------------------------------------------------------------------------------------------------------------------------------------------------------------------------ggatagatcaaggcaaaaacagagcaagaaagtaataaaactcaaaattatcagtcatctacagagctctaatgaatcctccctcatcgcaaattcttgacttgtgtttttacgaggggaggagggttgcaacacatgcaatgtttaattttgaagtgaagttaggtggagtcgtcactgtgagaagaccttgggatctaactggtacgccttggtgaagaacgcaggccagcagaggtaggtagacattatactgctaatagttgaagctcctataagcatgttcatgaccacaatctgaagttgaattgcctgtaatggcgaagccccacccataatcataccagtcattgccccaggaagcgatattaaacctacagttttggcgttgtccaccaccggcgaaagtgcgattaccagagcccttttcacttgctcatgcgtagcttgtcgtggggtagcaccgagagccagagccgtctcaacctgaacaagaaagatgaacaaaaaattaaaacactgtttcagtgagactctgtaactgaatcttcgtataaagagtaaaaggcttactactcaccaagttcatctgtacttggatgtcgtctcgaagtcttttcatggtgactccggtgacagtcattgaatttccgaccatcatcccggcgacgggga----------------------------------------------------------------------------------------------------------------------------------------------------------------------------------------------------------------------------------------------------------------------------------------------------------------------------------------
>Jupunba_oxyphyllidia_Yonker_6157@NODE_1_length_1131_cov_128.492410
--------------------------acagaaccagattctttcttggttttgagacttaaacgaacaagattcgtctttcatgctcaagttggcaataaatttttccatgataatgaaaggtgaatgaaatttaaaatatgctatatagatattattatgcttgacggttacgactcaactgaacagagaagaacactgcatatagcatcacgcttaacaactgtcctcattacttgagtaaaacgtaacaatgtcatttcaaaaatgggaaagaaactacgaccacaacgttctcgtgtctaagtttcattgagagagaaaaggaggggatagatcaaggcaaaaacagagcaagaaagtaataaaactcaaaattatcagtcatctacagagctctaatgaatcctccctcatcgcaaattcttgacttgtgtttttacgaggggaggagggttgcaacacatgcaatgtttaattttgacgtgaggttaggtggagtcgtcactgtgagaagaccttgggatctaactggtacgccttggtgaagaacgcaggccagcagaggtacgtagacattatactgctaatagttgaagctcctataagcatgttcatgaccacaatctgaagttgaattgcctgtaatggcgaagccccacccataatcataccagtcattgccccaggaagcgatattaaacctacagttttggcgttgtccaccaccggcgaaagtgcgattaccagagcccttttcacttgctcatgcgtagcttgtcgtggggtagcaccaagagccagagccgtctcaacctgaacaagaaagatgaacaaaaaattaaaacactgtttcagtgagactctgtaactgaatcttcgtataaagagtaaaaggcttactactcaccaagttcatctgtacttggatgtcgtctcgaagtcttttcatggtgactccggtgacagtcattgaatttccgaccatcattccggcgacggggatgatgtatctgggagtgaaagggaacactctcatcaatactagcagcaacatcgtgattgaagttcctgtgagaatggaagctccggccacatatttaccacgagggatttgtttggctcgttgacccgccgtgtaacctgcaactgtcacc--------------------------------------------------------------------------------------------------------------------------------------------------------------------------------
>Jupunba_trapezifolia_Simon_1600@NODE_1_length_1155_cov_113.527273
-----gaataatttaaagaaacacaaacagaaccagattctttcttggctttgagacttaacagaacaagattcgtctttcatgctcatgttggcaagaaatttttccatgataacgaaaggtgaatgaaatttaaaatatgctttatagatattattatgcttgacggttacgactcaaccgaacagagaagaacactgcatatagcatcacgcttaacaactgtcctcattactcgagtaaaacgtaacaatgtcatttcaaaaatgggaaagaaactacgacaacaacgttctcgtgtctaactttcattgagagagaaaaggaggggatagatcaaggcaaaaacagagcaagaaagtaataaaactcaaaattatcagtcatctacggagctctaatgaatcctccctcatcgcaaattcttgacttgtgtctttacgaggggaggagggttgcaacacatgcaatgtttaattttgaagtgaggttaggtggagtcgtcactgtgagaagaccttgggatctaactggtacgccttggtgaagaacgcaggccagcagaggtaggtagacattatactgctaatagttgaagctcctataagcatgttcatgaccacaatctgaagttgaattgcctgtaatggcgaagccccacccataatcataccagtcattgccccaggaagcgatattaaacctacagttttggcgttgtccaccaccggcgaaagtgcgattaccagagcccttttcacttgctcatgcgtagcttgtcgtggggtagcaccaagagccagagccgtctcaacctgaacaagaaagatgaacaaaaaattaaaacactgtttcagtgagactctgtaactgaatcttcgtat-aagagtaaaaggcttactactcaccaagttcatctgtacttggatgtcgtctcgaagtcttttcatggtgactccagtgacagtcattgaatttccgaccatcattccggcgacggggatgatgtatctgggagtgaaagggaacactctcatcaatactagcagcaacatcgtgattgaagttcctgtgagaatggaagctccggccacatatttaccacgagggatttgtttggctcgttgacccgccgtgtaaccagcaactgtcaccttcac---------------------------------------------------------------------------------------------------------------------------------------------------------------------------
>Jupunba_villosa_Borges_423@NODE_1_length_1568_cov_129.789403
tggtggaataatttaaagaaacagaaacagaaccagattctttcttggttttgagacttaacagaacaagattcgtctttcatgctcatgttggcaagaattttttccatgataacgaaaggtgaatgaaatttaaaatatgctatatagatattattatgcttgacggttacgactcaactgaacagagaagaacattgcatatagcatcacgcttaacaactgtcctcattactcgagtaaaacgtaacaatgtcatttcaaaaatgggaaagaaactacgacaacaacgttctcatgtctaactttcattgagggagaaaaggaggggatagatcaaggcaaaaacagagcaagaaagtaataaaactcaaaattatcagtcatctacgaagctctaatgaatcctccctcatcgcaaattcttgacttgtgtctttacgaggggaggagggttgcaacacatgcaatgtttaattttgaagtgaggttaggtggagtcgtcactgtgagaagaccttgggatctaactggtacgccttggtgaagaacgcaggccagcagaggtaggtagacattatactgctaatagttgaagctcctataagcatgttcatgaccacaatctgaagttgaattgcctgtaatggcgaagccccacccataatcataccagtcattgccccaggaagcgatattaaacctacagttttggcgttgtccaccaccggcgaaagtgcgattaccagagcccttttcacttgctcatgcgtagcttgtcgtggggtagcaccaagagccagagccgtctcaacctgaacaagaaagatgaacaaaaaattaaaacactgtttcagtgagactctgtaactgaatcttcgtataaagagtaaaaggcttactactcaccaagttcatctgtacttggatgtcgtctcgaagtcttttcatagtgactccggtgacagtcattgaatttccgaccatcattccggcgacggggatgatgtatctgggagtgaaagggaacactctcatcaatactagcagcaacatcgtgattgaagttcctgtgagaatggaagctccggccacatatttaccaagagggatttgtttggctcgttgacccgccgtgtaaccagcaactgtcaccttcacaacaaattcaacaataatttcactgtcaaacacgcagattcagacgctctgattatttatttctttctttcttttctttcccttttcttctcatcacccttacagatgaataataataactaataagtgctactgagttgactcggtgtccatgtattataacaagtcatc
>Punjuba_callejasii_Daly_5935@NODE_1_length_962_cov_35.694915
-----------------------------------------------------------------------------------------------------------------------------------------------------------------------------------------------------------------------------------------------gtaaaacgtaacaatgttatttcaaaaatgggaaagaaactacgacaacaacgttctcgtgtctaagtttcattgagagagaaaaggaggggatagatcaaggcaaaaacagagcaagaaagtaataaaactcaaaattatcagtcatctacagagctctaatgaatcctccctcatcgcaaattcttgacttgtgtttttacgaggggaggagggttgcaacacatgcaatgtttaattttgaagtgaggttaggtggagtcgtcactgtgagaagaccttgggatctaactggtacgccttagtgaagaacgcaggccagcagaggtaggtagacattatactgctaatagttgaagctcctataagcatgttcatgaccacaatctgaagttgaattgcctgtaatggcgaagccccacccataatcataccagtcattgccccaggaagcgatattaaacctacagttttggcgttgtccaccaccggcgaaagtgcgattaccagagcccttttcacttgctgatgcgtagcttgtcgtggggtagcaccaagagccagagccgtctcaacctgaacaaaaaagatgaacaaaaaattaaaacactgtttcagtgagactctgtaactgaatcttcgtataaagagtaaacggcttactactcaccaagttcgtctgtacttggatgtcgtctcgaagtcttttcatggtgactccggtgacagtcattgaatttccgaccatcattccggcgacggggatgatgtatctgggagtgaaagggaacactctcatcaatactagcagcaacatcgtgattgaagttcctgtgagaatggaagctccggccacatatttaccacgagggatttgtttggctcgttgacccgccgtgtaaccagcaactgtcaccttcacaacaaattcaacaataatttcactgtcaaacacggggatt-----------------------------------------------------------------------------------------------------------------------------------
>Punjuba_killipii_Palodorios_6252@NODE_1_length_956_cov_59.836177
------------------------------------------------------------------------------------------------------------------------------------------------------------------------------------ctgaacagagaagaacactgcatatagcatcacgcttaacaactgtcctcattacttgagtaaaacgtaacaatgtcctttcaaaaatgggaaagaaactacgacaacaacgttctcgtgtccaagtttcattgagagagaaaaggaggggatagatcaaggcaaaaacagagcaagaaagtaataaaactcaaaattatcagtcatctacagagctctaatgaatccttcctcatcgcaaattcttgacttgtgtttttacgaggggaggagggttgcaacacatgcaatgtttaattttgaagtgaggttaggtggagtcgtcactgtgagaagaccttgggatctaactggtacgccttagtgaagaacgcaggccagcagaagtaggtagacattatactgctaatagttgaagctcctataagcatgttcatgaccacaatctgaagttgaattgcctgtaatggcgaagccccacccataatcataccagtcattgccccaggaagcgatattaaacctacagttttggcgttgtccaccaccggcgaaagtgcgattaccagagcccttttcacttgctgatgcgtagcttgtcgtggggtagcaccaagagccagagccgtctcaacctgaacaagaaagatgaacaaaaaattaaaacactgtttcagtgagactctgtaactgaatcttcgtataaagagtaaaaggcttactactcaccaagttcatctgtacttggatgtcgtctcgaagtcttttcatggtgactccggtgacagtcattgaatttccgaccatcattccggcgacggggatgatgtatctgggagtgaaagggaacactctcatcaatactagcagcaacatcgtgattgaagttcctgtgagaatggaagctccggccacatatttaccacgagggatttgtttggctcgttgacccgccg----------------------------------------------------------------------------------------------------------------------------------------------------------------------------------------------------
>Punjuba_lehmannii_Escobar_7465@NODE_1_length_1339_cov_85.165610
tggcgcaataacttaaagaaacagaaacagaaccagattctttcttggttttgagacttaacagaacaagattcgtctttcatgctcatgttggcaagaaatttttccatgataatgaaaggtgaatgaaatttaaaatatgctatatagatattattacgcttgacggttacgactcaactgaacagagaagaacactccatatagcatcacgcttaacaactgtcctcattacttgagtaaaacgtaacaatgtcctttcaaaaatgggaaagaaactacgacaacaacgttctcgtgtctaagtttcattgagagagaaaaggaggggatagatcaaggcaaaaacagagcaagaaagtaataaaactcaaaattatcagtcatctacagagctctaatgaatccttcctcatcgcaaattcttgacttgtgtttttacgaggggaggagggttgcaacacatgcaatgtttaattttgaagtgaggttaggtggagtcgtcactgtgagaagaccttgggatctaactggtacgccttagtgaagaacgcaggccagcagaggtaggtagacattatactgctaatagttgaagctcctataagcatgttcatgaccacaatctgaagttgaattgcctgtaatggcgaagccccacccataatcataccagtcattgccccaggaagcgatattaagcctacagttttggcgttgtccaccaccggcgaaagtgcgattaccagagcccttttcacttgctgatgcgtagcttgtcgtggggtagcaccaagagccagagccgtctcaacctgaacaagaaagatgaacaaaaaattaaaacactgtttcagtgagactctgtaactgaatcttcgtataaagagtaaaaggcttactactcaccaagttcatctgtacttggatgtcgtctcgaagtcttttcatggtgactccggtgacagtcattgaatttccgaccatcattccggcgacggggatgatgtatctgggagtgaaagggaacactctcatcaatactagcagcaacatcgtgattgaagttcctgtgagaatggaagctccggccaaatatttaccacgagggatttgtttggctcgttgacccgccgtgtaaccagcaactgtcaccttcacaacaaattcaacaataatttcactgtcaaacacggagattcagacgctctgattatttctttctttct-tcctttctttcccttttcttttcatcaccctgacggatgaataatactaactaatcagtgctactgagttgactcggagtccatgaattataacaagtcatc
>Punjuba_racemiflora_Jimenez_Soares_3626@NODE_1_length_1150_cov_130.833178
--------------------------------------------------------------------------------------------------------------------------------------------cgctatatagatattattatgtttgacggttacgactcaactgaacagagaagaacactgcatatagcatcacgcttaacaactgtcctcattacttgagtagaacgtaacaatgtcatttcaaaaatgggaaagaaactacgacaacaacgttctcgtgtctaagtttcattgagagagaaaaggaggggatagatcaaggcaaaaacagagcaagaaagtaataaaactcaaaattatcagtcatctacagagctctaatgaatcccccctcatcgcaaattcttgacttgtgtttttac--------gagggttgcaacacatgcaatgtttaattttgaagtgaggttaggtggagtcgtcactgtgagaagaccttgggatctaactggtacgccttagtgaagaacgcaggccagcagaggtaggtagacattatactgctaatagttgaagctcctataagcatgttcatgaccacaatctgaagttgaattgcctgtaatggcgaagccccacccataatcataccagtcattgccccaggaagcgatattaaacctacagttttggcgttgtccaccaccggcgaaagtgcgattaccagagcccttttcacttgctgatgcgtagcttgtcgtggggtagcaccaagagccagagccgtctcaacctgaacatgaaagatgaacaaaaaattaaaacactgttttagtgagactctgtaactgaatcttcgtataaagagtaaaaggcttactactcaccaagttcatctgtacttggatgtcgtctcgaagtcttttcatggtgactccggtgacagtcattgaatttccgaccatcattccggcgacggggatgatgtatctgggagtgaaagggaacactctcatcaatactagcagcaacatcgtgattgaagttcctgtgagaatggaagctccggccacatatttaccacgagggatttgtttggctcgttgacccgccgtgtaaccagcaactgtcaccttcacaacaaattcaacaataatttcactgtcaaacacggagattcagacgctctgattatttctttctttctttcctttctttcccttttcttttcatcacccttacagatgaataataatatgtaataagtg------------------------------------------
>_R_Acacia_rostellifera_Murphy_466@NODE_1_length_1464_cov_170.534968
gagaagaatgacttgtattttctgaaataccttaatgatctttcttaatttcctcattttattattgttaacggattactaatagagataaattaaaaaaaactcacaaatatacaaactttagaatcaaaatcaact---aaaagggagtagatattatgcttgctggttacgac---actgaacagagaagaacactacatttagcatcaggcttaacaactgtcctcattacttgagtaaaacgtaacaatatcatttcaaaaatgggaaagaaactacgacaacaacgttctcgtgtcaaagtttcac--agagagaagagggagggtagaatcaaggcaaaaacagagcaagaaaacaataaaattcaaaatcatcattcatctacagagttctaatgagtcctccctcgtcgcaaattcttgacctatgtttttacgaggggaggagggttacaatacatgcaaggtttaaatgt----tgaagtgaagtggattcgtcactgtgagaagaccttggggtctagctggtacgccttggtgaagaacgcaggccaacagaggtaggtcgacattatactgctaatagttgatgcacctataagcatattcatgaccacaatctgaagttgaatagcctctaatggcgaagccccacccataatcataccagtcattgccccaggaagcgatattagacccacagttttggcgttgtccaccaccggcgaaagtgcgattatcagagcccttttcacctgctgatgcgtagcttgtcgtggggtagcaccaagagccagagccgtctcaacctgaacaagaaaggtgaataaaaattaaaa--------caaatgagactttgaagctgaatcttggtataaagagtaaaaggcttactactcaccaagttcatctgtacttggatgtcgtctcgaagtcctttcatggtgactccggtgacagtcattgaatttccgaccatcattccggcgacgggtatgatgtatctgggagtaaaagggaacactctcatcaacactagcagcaacatagtgatcgaggttcctgtgagaatggaggcaccagccacatatttaccacgagggatttgtttggctcgttgacccgccgtgtaaccagcaactgtcacctttacaacaaattcaaccacaatttcacagtcaaacacggagattcagtcgctctgattctttctttcttttc----------------------atatcactcttacatatgaagaa-------taataagtgctactgagttcactcggtgtccatgaatt--agcaagtcatc
>_R_Afrocalliandra_redacta_Germishuizen_5585@NODE_1_length_991_cov_163.618162
--------------------------------------------------------------------------------------------------------------------------------------------------------------------------------------------------------------------------------------------------------------gtcaattaaatcttacacgagaaacaat-acaacaaca-----gtgggaaagtttcattgagagagaaagggaggggatagatcaaggcaaaaacagagcaagaaattgataaaactcaaaattatcattaatgaacagaattctaatgaatcctccctctccgcaaacccttcacttgtgtttttacgatgggaggaggtataca--------agctttaaattttgaagtgaagttagatagagtcattactgtgagaagaccttaggatctaactgatacgccttggtgaagaaggcaggccaacagagataagtagacataatactgctaacagttgaagcacctataagcatattcataaccacaatctgaagttgaattgcctctaatggcgaagccccgcccataatcataccagtcattgcccccggaagcgatattaagcccaccgttttcgcattatccaccaccggcgaaagcgcgattatcagagtccttttcacttgctggtgcgtagcttgtcgtggtgtagcaccaagagccagagccgtctcaacctgaataagaaaggggggaaaatagtgaaaactctgtctcaacgtgactttggaactggatcttcttcgtatga-----------agtacttaccaagttcatctgtacttgtatgtcgtcccggagtcttttcatggtgactccggtgactgtcattgaatttcccaccatcattccggcgacagggatgatgtatctaggagtgaaagggaacactctcatcagcactagtagcaacatagtgattgaggtaccggtgagaatggaagctccggccacgtatttgccacgggggatctgtttggctcgttgacccgccgtgtaagcagcaattgtcaccttcataacaaattcaaccacgattccacggtcaataacggaaattccgactctc--------------------------------------------------------atgaataa-------atataagtactactgagttgactgggtgtccacga----------------
>_R_Albizia_coripatensis_Hughes_2433@NODE_1_length_1501_cov_197.590590
tcgtggaataatttacagaaacagaaacagaaccagattctttcttggttttgagacttcacagaacaagattcgtctttcatgttcatgttggcaagaaatttttccacgataatgaaaagtgaatgaaatttaaaatatgctatatagatattattatgcttgacggttacgactcaactgaacagagaagaacaaggcatatagcatcacgcttaacaactgtcctcattacttgagtaaaacgtaacaatgtcatttcaaaaatgggaaagaaactacgacaacaacgttctcgtgtctaggtttcattgagagagaaaaggaggggatagatcaaagc-aaaacagagcaagaaagtaataaaactcaaaattatcattcaactacagagctctaatgaatcctccctcatcgcaaattcttgacttgtgtttttacgaggggaggagggttgcaacacatgcaatgtttaattttgaagtgaagttaggtggagtcgtcactgtgggaagaccttgggatctaactggtacgccctggtgaagaacgcaggccagcagaggtaggtagacattatactgctaatagttgaagctcctataagcatattcatgaccacaatctgaagttgaattgcatctaatggcgaagccccacccataatcataccagtcattgccccaggaagcgatattaaacctacagttttggcgttgtccaccacaggcgaaagtgcgattaccagagcccttttcacttgctgatgcgtagcttgtcgtggggtagcaccaagagccagagccgtctcaacctgaacaagaaagatgacaaaaaaattaaaactctgtttcagtgagactctgtaactgaatcttcgtataaagagtaaaaggcttactactcaccaagttcatctgtacttggatgtcgtctcgaagtcttttcatggtgactccggtgacagtcattgaattcccgaccatcattccggcgactgggatgatgtatctgggagtgaaagggaacactctcatcaatactagcagcaacatcgtgattgaagttcctgtgagaatggaagctccggccagatatttaccacgagggatttgtttggctcgttgtcccgccgtgtaacccgcaactgtcaccttcacaacaaattcaacaataatttcactgtcaaacacggagattcagacgctcagattatttctttctttctttctttt----cccttttcttttcatcacccttacagatgaataataataactaataagtgctactgagttgattcggtgtccatgaattatgacaagtcatc
>_R_Albizia_decandra_Vilhena_231@NODE_1_length_512_cov_22.257471
-------------------------------------------------------------------------------------------------------------------------------------------------------------------------------------------------------------------------------------------------------------------------------------------------------------------------------------------------------------------------------------------tcattcatctacagagctctaatgaatcctccctcgtcgcaaattctggacttgtgtttttacgaggggaggagtgttgcaacacatacaatgtttaattttgaagtgaagttaggtggagtcgtcactgtgagaagaccttgggatctaactggtacgccttggtgaagaacgcaggccagcagaggtaggtagacattatactgctaatagttgaagctcctataagcatattcatgaccacaatctgaagttgaattgcatctaatggcgaagctccacccataatcataccagtcattgccccaggaagcgatattaaacctacagttttggcgttgtccaccaccggtgaaagtgcgattaccagagcccttctcacttgctgatgcgtagcttgtcgtggggtagcaccaagagccagagccgtctcaacctgaacaagaaagatgaaataaaaattaaaacactgtttcagtgagactctgtaactgaatcttcg-------------------------------------------------------------------------------------------------------------------------------------------------------------------------------------------------------------------------------------------------------------------------------------------------------------------------------------------------------------------------------------------------------------------------------------------------------------------
>_R_Albizia_glabripetala_Lewis_1652@NODE_1_length_800_cov_90.340249
--------------------------------------------------------------------------------------------------------------------------------------------------------------------------------------------------------------------------------------------------------------------------acggtaaagaaactacgacgacaacgttctcgtgtctaggtttcactgagagataaaaggaggggatagatcaaggc-aaaacagagcaagaaagtaataaaactcaaaattatcattcatctacagagctctaatgaatcctccctcatcgcaaattcttgacttgtgtttttacgaggggaggagtgttgcaacacatgcaatgtttaattttgaagtgaagttaggtggagtcgtcactgtgagaagaccttgggatctaactggtatgccttggtgaagaactgaggccagcagaggtaggttgacattatactgctagtagttgaagctcctataagcatattcatgaccacaatctgaagttgaattgcatctaatggcgaagccccacccataatcataccagtcattgccccaggaagcgatattaaacctacagttttggcgttgtccaccaccggcgaaagtgcgattaccagagcccttttcacttgctgatgcgtagcttgtcgtggggtagcaccaagagccagagccgtctcaacctgaacaagaaagattttaaaaaaattaaaacactgtttcagtgagactctgtaactgaatcttcgtataaagagtaaaaggcttactactcaccaagttcatctgtacttggatgtcgtctcgaagtcttttcatggtgactccggtgacagtcattgaattcccgaccatcattccggcaacggggatgatgtatctgggagtgaaagggaacactctcatcaatactagcaggaacat------------------------------------------------------------------------------------------------------------------------------------------------------------------------------------------------------------------------------------------------------------------------------------
>_R_Albizia_inundata_Wood_26530@NODE_1_length_774_cov_263.033380
---------------------------------------------------------------------------------------------------------tccatgataatgaaaggtgaatgaaatttaaaatatgccatatacatattattatgcttgacggttacgactcaactgaacagagaagaacaaggcatatggcatcacgattaacaagtgtcctcattacttgggtaaaacgtaacaatgtcatttcaaaaacggtaatgaaactacgacaacaacgttctcgtgtttaggtttcactgagagataaaaggaggggatagatcaaggc-aaaacagagcaagaaagtaataaaactcaaaattatcattcatctacagagctctaatgaatcctccctcatcgcaaattcttgacttgtgtttttacgaggggaggagtgttgcaacacatgcaatgtttaa-tttgaagtgaagttaggtggagtcgttactgtgagaagaccttgggatctaactggtacgccttggtgaagaacgcaggccagcagaggtaggtagacattatactgctaatagttgaagctcctataagcatattcatgaccacaatctgaagttgaattgcatctaatggcgaagccccacccataatcataccagtcattgccccaggaagcgatattaaacctacagttttggcgttgtccaccaccggcgaaagtgcgattaccagagcccttttcacttgctgatgagtagcttgtcgtggggtagcaccaagagccagagccgtctcaacctgaacaagaaagatgaacaaaaaattaaaactctgtttcagtgagactgtggaactgaatcttcg-------------------------------------------------------------------------------------------------------------------------------------------------------------------------------------------------------------------------------------------------------------------------------------------------------------------------------------------------------------------------------------------------------------------------------------------------------------------
>_R_Albizia_niopoides_Simon_1601@NODE_1_length_1313_cov_134.038835
tggtggaataatttgcagaaacagaaacagaaccagattctttcttggttttgagatttaacagaacaaaattggtctttcatgttcatgttggcaagaaatttttccatgataatgaaaggtgaatgaaatttaaaatatggtatgcagatattattatgcttgacggttacaactccactgaacagagaagaacaaggcatatggcatcacgcttaacaattgtcctcattacttgagtaaaacgtaagaatgtcatttc-aaaacgggaaagaaactacgacaacaacgttctcgtgtctaggtttcactgagagagaaaaggaggggatagatcaaggcaaaaacagagcaagaaagtaataaaactcaaaattatcattcatctacagagctctaatgaatcctccctcatc----------------------------------------gcaacacatgcaatgtttaattttgaagtgaagttaggtggagtcgtcactgtgagaagaccttgggatctaactggtacgccttggtgaagaacgcaggccagcagaggtaggtagacattatactgctaatagttgtagctcctataagcatattcatgaccacaatctgaagttgaattgcatctaatggcgaagccccacccataatcataccagtcattgccccaggaagcgatattaaacctacagttttggcgttgtccaccaccggcgaaagtgcgattaccagagcccttttcacttgctgatgcgtagcttgtcgtggggtagcaccaagagccagagccgtctcaacctgaacaacaaagatgggcaaaaaaataaaacactgtttcagtgagactctgtaactgaatcttcgtataaagagtaagaggcttactactcaccaagttcatctgaacttggatgtcgtctcgaagtcttttcatggtgactccggtgacagtcattgaattcccgaccatcattccggagatggggatgatgtatctgggagtgaaagggaacaccctcatcaatactagcagcaacatcgtgattgaagttcctgtgagaatggaagctccggccacatatttaccgcgagggatttgtttggctcgttgacccgccgtgtaaccagcaactgtcaccttcgcaacaaattcaacaataatttcactgtcaaacacggagattgagacgctcagattatttctttctctgtttctttt----cccttttcctttc-------------------------------------------------------------------------------
>_R_Albizia_subdimidiata_var_subdimidiata_Ferreira_210@NODE_1_length_1118_cov_138.292988
----------------------------------------------------------------------------------------------------------------------------------------------------------------------------cgactcaactgaacagagaagaacaaggcatatggcatcacgcttaacaactgtcgtcgttacttgggtaaaacgtaacaatgtcatttcaaaaacggtaaagaaactacgacaacaacgttctcgtgtctaggtttcactaagagataaaaggaggggatagatcaaggc-aaaacagagcaagaaagtaataaaactcaaaattatcattcatctacagagctctaatgaatcctccctcatcgcaaattcttgacttgtgtttttacgaggggaggagtgttgcaacacttgcaatgtttaattttgaagtgaagttaggtggagtcgttactgtgagaagaccttgggatctaactggtacgccttggtgaagaacgcaggccagcagaggtaggtagacattatactgctaatagttgaagctcctataagcatattcatgaccacaatctgaagttgaattgcatctaatggcgaagccccacccataatcataccagtcattgccccaggaagcgatattaaacctacagttttggcgttgtccaccaccggcgaaagtgcgattaccagagcccttttcacttgctgatgcgtagcttgtcgtggggtagcaccaagagccagagccgtctcaacctgaacaagaaagattttaaaaaaattaaaacactgtttcagtgagactctgtaactgaatcttcgtataaagagtaaaaggcttactactcaccaagttcatctgtacttggatgtcgtctcgaagtcttttcatggtgactccggtgacagtcattgagttcccgaccatcattccggcgacggggatgatgtatctgggagtgaaagggaacactctcatcaatactagcagcaacatcgtgattgaagttcctgtgagaatggaagctccggccacatatttaccacgcgggatttgtttggctcgttgacccgccgtgtaaccagcaactgtcaccttcgcaacaaattcaagaataatttcactgtcaaacacggagattgagacgctcagattatttctttctttgtttctttt----cccttttcttttcatcaacattgcagatgaataataataggtg-------------------------------------------------
>_R_Albizia_tomentella_Leach_Dunlop_3801@NODE_1_length_1236_cov_108.827437
--------------------------------------------------------------------------------------taattaattaaaatattttaagtatagaatcaaatttaaatccaattcaatatattagctattaatgttattttttttaatagtaaaaatcacactcatatgaaatgagtgtaagaaaaaccttaagattctttgattgacgacggctcttaacttaattatcattgttatgccttacaaccaaagacagagatgtgacaatctaatttttgtctttaccttttattttatagtattagaatccgtaaattctctatttgatcaaagtttaataataatgaaagataa----------tttctataagtctttaaaaaattcatctactctg---gtttataatttattt-----------aagaattcatgtaatacatgcaacctttaattttgaagtgaagaaaggtggagtcgtcactgtgagaagaccttgggatctaactggtacgccttggtgaagaacgctggccagcagaggtaggtagacattatactgctaatagtggaagctcctataagcatattcatgaccacaatctgaagttgaatagcctctaatggcgaagccccgcccataatcatgccggtcattgccccaggaagtgatattagacccacagttttagcgttgtccaccaccggcgaaagtgcgattaccagagcccttttcacctgctgatgcgtggcttgtcgtggggtagcaccaagagccagagccgtctcaacctgaacaagaaagatggacaaaaaattaaaactctgtttcagtgagactctgtaactgaatcttcggataaagactaaaaggcttactactcaccaagttcatctgtacttggatgtcgtctcgaagtcttttcatggtgactccggtgacagtcattgaatttccgaccatcattcccgcgacggggatgatgtatctgggagtgaaagggaacactctcatcgacactagcagcaacatcgtgattgaagttcctgtgagaatggaagctccagccacatatttgccacgagggatttgtttggctcgttgacccgccgtgtaaccagcaactgtcaccttcacaac-aattcaacaataatttcattgtcaaacacgaagattcagacgctctgattatttctttctttctttctttt----ctcttttctgt--------------------taa-------taataagtgctactgagttgactcgatgtccatgaattataacaagtaatc
>_R_Balizia_leucocalyx_Aguilar_1939@NODE_1_length_1408_cov_120.848234
---------------------acaaaacagaaccagattctttcttggtcttgagacttaacagaacaagattcgtctttcatgctcatgttggcaagaaatttttccatgataatgaaaggtgaatgaaagttaaaatatgctatatagatattattatgcttgacggttacgactcaactgaacagagaagaacactgcatatagcatcacgcttaacaactgtcctcattacttgagtaaaacgtaacaatttcatttcaaaaatgggaaagaaactacgaccacaacgttctcgtgtctaagtttcattgagagagaaacggaggggatagatcaaggcaaaaacagagcaagaaagtaataaaactcaaaattatcagtcatctacagagctctaatgaatcctccctcatcgcacagtcttgacttgtgcttttacgaggggaggagggttgcaacacatgcaatgtttaattttgaagtgaggttaggtggaatcgtcactgtgagaagaccttgggatctaactggtacgccttggtgaagaacgcaggccagcagaggtaggtagacattatactactgatagttgaagctcctataagcatgttcatgaccacaatctgaagttgaattgcctgtaacggcgaagccccacccataatcataccagtcattgccccaggaagcgatattaaacctacagttttggcgttgtccaccaccggcgaaagtgcgattaccagagcccttttcacttgctcatgcgtagcttgtcgtggggtagcaccaagagccagagccgtctcaacctgaacaagaaagatgaacaaaaaattaaaacactgtttcagtgagactctgtaactgaatcttcgtataaagagtaaaaggcttactactcaccaagttcatctgtacttggatgtcgtctcgaagtcttttcatggtgactccggtgacagtcattgaatttccgaccatcattccggcgacggggatgatgtatctgggagtgaaagggaacactctcatcaatactagcagcaacatcgtgattgaagttcctgtgagaatggaagctccggccacatatttaccacgagggatttgtttggctcgttgacccgccgtgtaaccagcaactgtcaccttcacaacaaattcaacaataatttcactgtcaaacacggagattcagacgctctgattatttatttatttatttctttt----cccttttcttctcatcgcccctacagatgaataataataactaataagtgccactgagttgactcggtgtccatgtattataacaagtcatc
>_R_Balizia_pedicellaris_Queiroz_15529@NODE_1_length_1284_cov_193.523190
-------ataatttaaagaaacagaaacagaaccagattctttcttggttttgagacttaacagaacaagattcgtctttcatgctcacattggcaagaaatttttccatgataatgcaaggtgaatgaaagttaaaatatgctatatagatattattatgcttgacggttacgactcaactgaacagagaagaacactgcatatagcatcacgcttaacaactgtcctcattacttgagtaaaacgtaacaatttcatttcaaaaatgggaaagaaactacgaccacaacgttctcgtgtctaagtttcattgagagagaaaaggaggggatagatcaaggcaaaaacagagcaagaaagtaataaaactcaaaattatcagtcatctacacagctctaatatatcctccctcatcgcaaattcttgactcgtgcttttacaaggagaggagggttgcaacacatgcaatgtttaattttgaagtgaggttaggtggagtcgtcactgtgagaagaccttgggatctaactggtacgccttggtgaagaacgcaggccagcagaggtaggtagacattatactactaatagttgaagctcctataagcatgttcatgaccacaatctgaagttgaattgcctgtaatggcgaagccccacccataatcataccagtcatggcccccggaagcgatattaaaccaacagttttggcgttgtccaccaccggcgaaagtgcgattaccagagcccttttcacttgctcatgcgtagcttgtcgtggggtagcaccgagagccagagccgtctcaacctgaacaagaaagatgaacaaaaaattaaaacactgtttcagtgagactctgtaactgaatcttcgtataaagagtaaaaggcttactactcaccaagttcatctgtacttggatgtcgtctcgaagtcttttcatggtgactccggtgaccgtcattgaatttccgaccatcatcccggcaacggggatgatgtatctgggagtgaaagggaacactctcatcgatactagcagcaacatcgtgattgaagttcctgtgagaatggaagctccggccacatatttaccacgagggatttgtttggctcgttgacccgccgtgtaaccagcaactgtcaccttcacaacaagttcaacaataatttcactgtcaaatgcggagattcagacgctctgattatttatttatttatttcttttctttcccttttcttctcattacccttacagatgaataataataactaat-----------------------------------------------
>_R_Calliandra_bella_LPQ15696@NODE_1_length_1209_cov_107.955830
---------------------------------------tggtcattgtgctcaaatttggaaaacctaaattggtccctcaagcttttggaggttataaaaattcagatggtatttatctgagattttccttttatataacatgtactctttatatcaatttttaggttaatgaatcaagtcaggataatagaagatggcactgtgcataaagttt--ccactttccacagtacctacaataattttaattagctttcttaaaatctattaattaaac--ctacagcaacattcacgtgtcaaagtttcactgagaga-aaaagagagggatagatcgggg--aaaacagagcaagaaattaataaactcaaaaattatcactaatctgcagaaatccaataaatcctc-ctcatggaaaattcctgacttgtat----gggaggagctttacattgtaacatgaaagctttaagattttgacgtgaagttaaatggagtcatcactgtgagaagaccttggggtctaactgataagccttggtgaagaaggcaggccaacagaggtaagtagacataatactactaacagttgaagcacctataagcatattcataaccacaatctgaagttgaattgcctctaatggtgaagcccctcccataatcatgccagtcattgcccccggaagcgaaattagccccaccgttttcgcattatccaccaccggcgaaagtgcgattaccagagcccttttcacttgttgatgtgtagcttgtcttggtgtagcaccaagagccagagctgtctcaacctgaagcagagataagatcaaatagttaaaactctgtttcaatgtgactttgaaactgaatctttgtatcaag--------------tatttaccaagttcatttgtactttgatgtcgtctctgagtcttttcatggtgactccggtgacggtcattgaatttccgaccatcattccggcgacggggattatgtatctgggagtgaaagggaacactctcatcagcactagtaacaacatagtgattgaggttccggtgagaatggaagctccggccacgaatttaccacgagggatttgttttgctcgttgacccgccgtgtaaccagcaactgtcaccttcataacaaattcaaccacaatttcacggtcaataacggaaattccgacgctcttatgaataatataatacc-------------------------------------------------------------------------------------------------------
>_R_Cathormion_obliquifoliolatum_Wieringa_6519@NODE_1_length_1034_cov_223.741573
-------------------------------------------------------------------------------tcatgctcatgttggcaagaaatttttccacgataatgaaaggtgaatgaaagttaaaatatgctatatagatattattatgcttgacggttacgactcaactgaacagagaagaacactgcatatagcatcacccttaacaactgtcctcattacttgagtataacgtaacaatttcatttcaaaaatgggaaagaaactacgaccacaacgttctcgtgtctaggtttcattgagagagaaaaggaggggatagatcaaggcaaaaacagaacaagaaagtaataaaactcaaaattatcagtcatctacagagctctaatgaatcctccctcatcgcaaattcttgacttgtgtttttacgaggggaggagggttacaacacatgcaatgtttaattttgaagtgaggttaggtggagtcgtcactgtgagaagaccttgggatctaactggtacgccttggtgaagaacgcaggccagcagaggtaggtagacattatactactaatagttgaagctcctataagcatgttcatgaccacaatctgaagttgaattgcctgtaacggcgaagccccacccataatcataccagtcattgccccaggaagcgatattaaaccaacagttttggcgttgtccaccaccggcgaaagtgcgattaccagagcccttttcacttgctcatgcgtagcttgtcgtggggtagcaccgagagccagagccgtctcaacctgaacaagaaagatgaacaaaaaattaaaacactgtttcagtgagactctgtaactgaatcttcgtataaagagtaaaaggcttactactcaccaagttcatctgtacttggatgtcgtctcgaagtcttttcatggtgactccggtgacagtcattgaatttccgaccatcatcccggcaacggggatgatgtatctgggagtgaaagggaacactctcatcaatactagcagcaacatcgtgattgaagttcctgtgagaatggaagctccggccacatatttaccacgagggat---------------------------------------------------------------------------------------------------------------------------------------------------------------------------------------------------------------------------
>_R_Cathormion_rhombifolium_Deighton_3618@NODE_1_length_1283_cov_68.118574
-------------------aacagaaacagaaccagattctttcttggttttgagacttaacagaacaagattcgtctttcatgctcatgttggcaagaaatttttccatgataatgaaaggtgaatgaaatttaatatatgctatattgatattattatgcttcacggttacgactcaactgaacagagaggaacactgcatatagcatcacgcttaacaactgtcctcattacttgagtagaacgtaacaatttcatttcaaaaatgggaaagaaactacgaccacaacgttctcgtgtctaggtttcattgagagagaaaaggaagggatagatcaaggcaaaaacagaacaagcaagtaataaaactcaaaattatcggtcatctacagatctctaatgaatcctccctcatcgcaaattcttaacttgtgtttttacgaggggaggagggttgcaacgcatgcaatgtttaattttgaagtgaggttaggtggagtcgtcactgtgagaagaccttgggatctaactggtacgccttggtgaagaacgccggccagcagaggtaggtagacattatactactaatagttgaagctcctataagcatgttcatgaccacaatctgaagttgaattgcctgtaacggcgaagccccacccataatcataccagtcattgccccaggaagcgatattaaaccaacagttttggcgttgtccaccaccggcgaaagtgcgattaccagagcccttttcacttgctcatgcgtagcttgtcgtggggtagcaccgagagccagagccgtctcaacctgaacaagaaagatgaacaaaaaattaaaacactgtttcagtgagactctgtaactgaatcttcgtataaagagtaaaaggcttactactcaccaagttcatctgtacttggatgtcgtctcgaagtcttttcatggtgactccggtgacagtcattgaatttccgaccatcatcccggcaacggggatgatgtatctgggagtgaaagggaacactctcatcaatactagcagcaacatcgtgattgaagttcctgtgagaatggaagctccggccacatatttaccacgagggatttgtttggctcgttgacccgccgtgtaaccagcaactgtcaccttcacaacaagttcaacaataatttcactgtcaaacgcggagattcagacgctctgattatttatttatttatttcttttctttcccttttcttctcatcacccttacagatgaataataataactaataagtgctacta------------------------------------
>_R_Enterolobium_cyclocarpum_MWC9020@NODE_1_length_1305_cov_219.569218
-----------------------gaatcagaaccagattctttcttggttttgggacttaacagaacaagattcgtctttcatgttcatgttagcaagagatttttctatgataaagaaaggtgaatgaaatttaaaatatgctatctagatattattatgcttgacggttacgcctcaactgaacagagaagaacactgcatat-------tgcttaacaactgtccccattacttgagtaaaacgtaaaaatgtcatttcaaaaatgggaaagaaactacgacaacaacgttctcgtgtccaagtttcattgagagagaaaaggaggggatagatcaaggcaaaaacagagcaagaaagtaatgaaactcataattatcattcatctacagagctctaatgaatcctccctcgtggcaaattcttgacttgtgtttttacgcggggaggagggatgcaacacatgcaatgtttaattttgaagtgaagttaggtggagtcgtcactgtgagaagaccttgggatctaactggtacgccttggtgaaaaacgctggccagcagaggtaggtagacattatactgctaatagttgaagctcctataagcatattcatgaccacaatctgaagttgaattgcctctaatggcgaagccccacccatgatcataccggtcattgccccaggaagcgatattagacccacagttttggcgttgtccaccaccggcgaaagtgagattaccagagcccttttcacctgctgatgcgtggcttgtcgtggggtagcaccaagagccagagccgtctcaacctgaacaagaaagatgaacaaaaaattaaaactctgtttcagtgtgactctgtaactgaatcttcggataaagagtagaaggcttactactcaccaagttcatctgtacttggatgtcgtctcgaagtcttttcatggtgactccggtgacagtcattgaatttccgaccatcattcccgcgacggggatgatgtatctgggagtgaaagggaacactctcatcaatactagcagcaacatcgtgattgaagttcctgtgagaatggaagctccggccacatatttaccacgaggaatttgtttggctcgttgacccgccgtgtaaccagcaactgtcaccttcacaacaaattcaacaaaaatttcactg-cagactcggagattcaaacgctctgattacttctctctttctttcttct----cccttattttttcatcactcatgcatatgaataatacttttccataagatatgttgattttgtagaaaattaaaaaagttaattaaattatt
>_R_Hydrochorea_corymbosa1_Bonadeu_655@NODE_1_length_999_cov_218.635593
---------aatttaaagaaacagaaacagaaccagattctttcttggttttgagacttaacagaacaagattcgtctttcatgctcatgttggcaagaaatttttccatgataacgaaagatgaatgaaatttaaaatatgctatatagatattattatgcttgacggttacgactcaactgaacagagaagaacactgcatataccatcacgcttaacaactgtcctcattactcgagtaaaacgtaacaatgtcatttcaaaaatgggaaagaaattacgacaacaacgttctcgtgtctaactttcattgagtgagaaaaggaggggatagatcaaggcaaaaacagagcaagaaagtaataaaactcaaaattatcattcatctacggagctctaatgaatcctccctcatcgcaaattcttgacttgtgtctttacgaagggaggagggttgcaacacatgcaatgtttaattttgaagtgaggttgggtggagtcgtcactgtgagaagaccttgggatctaactggtacgccttggtgaagaacgcaggccagcagaggtaggtagacattatactactaatagttgaagctcctataagcatgttcatgaccacaatctgaagttgaattgcctgtaacggcgaagccccacccataatcataccagtcattgccccaggaagcgatattaaacctacagttttggcgttgtccaccaccggcgaaagtgcgattaccagagcccttttcacttgctcatgcgtagcttgtcgtggggtagcaccaagagcgagagccgtctcaacctgaacaagaaagatgaacaaaaaattaaaacactgtttcagtgagactctgtaactgaatcttcgtataaagagtaaaaggcttactactcaccaagttcatctgtacttggatgtcgtctcgaagtcttttcatggtgactccggtgacagtcattgaatttccgaccatcatcccggcaacggggatgat------------------------------------------------------------------------------------------------------------------------------------------------------------------------------------------------------------------------------------------------------------------------------------------------------------------------------------
>_R_Jupunba_barbouriana_Iganci_847@NODE_1_length_1441_cov_165.414956
tggtggaataatttaa------agaaacagaaccagattctttcttggttttgagacttaacagaacaagattcgtctttcatgctcatgttggcaagaaatttttccatgata----------aatgaaatttaaaatatgctatatagatattattatgcttgacggttaagactcaactgaacagagaagaacactgcatatagcatcacgcttaacaactgtcctcattactcgagtaaaacgtaacaatgtcatttcaaaaatgggaaggaaactacgacaacaacgttctcgtgtctaactttcattgagagagaaaaggaggggatagatcaaggcaaaaacagagcaagaaagtaataaaactcaaaattatcagtcatctacggagctctaatgaatcctccctcgtcgcaaattcttgacttgtgtctttacgaggggaggagggttgcaacacatgcaatgtttaattttgaagtgaggttaggtggagtcgtcactgtgagaagaccttgggatctaactggtacgccttggtgaagaacgcaggccagcagaggtaggtagacattatactgctaatagttgaagctcctataagcatgttcatgaccacaatctgaagttgaattgcctgtaatggcgaagccccacccataatcataccagtcattgccccaggaagcgatattaaacctacagttttggcgttgtccaccaccggcgaaagtgcgattaccagagcccttttcacttgctcatgcgtagcttgtcgtggggtagcaccaagagccagagccgtctcaacctgaacaagaaagatgaacaaaaaattaaaacactgtttcagtgagactctgtaactgaatcttcgtataaagagtaaaaggtttactactcaccaagttcatctgtacttggatgtcgtctcgaagtcttttcatggtgactccggtgacagtcattgaatttccgaccatcattccggcgacggggatgatgtatctgggagtgaaagggaacactctcatcaatactagcagcaacatcgtgattgaagttcctgtgagaatggaagctccggccacatatttaccacgagggatttgtttggctcgttgacccgccgtgtaaccagcaactgtcaccttcacaacaaattcaacaataatttcactgtcaaacacgcagattcagacgctctgattacttatttatttctttgttttctttcccttttcttctcatcacccttacagatgaataataataactagtaagtgctactgagttgactcggtgtccatgtattataacaagtc---
>_R_Jupunba_brachystachya_Lima_7438@NODE_1_length_1207_cov_147.418584
------------------------------------------------------------------------------------------------------------atgataacgaaaggtgaatgaaatttaaaatatgctatatagatattattatgcttgacggttacgactcaactgaacagagaagaacattgcatatagcatcacgcttaacaactgtcctcattactcgagtaaaacgtaacaatgtcatttaaaaaatgggaaagaaactacgacaacaatgttctcatgtctaactttcattgagggagaaaaggaggggatagatcaaggcaaaaacagagcaagaaagtaatacaactcaaaattatcagtcatctacgaagctctaatgaatcctccctcatcgcaaattcttgacttgtgtctttacgaggggaggagggttgcaacacatgcaatgtttaattttgaagtgaggttaggtggagtcgtcactgtgagaagaccttgggatctaactggtacgccttggtgaagaacgcaggccagcagaggtaggtagacattatactgctaatagttgaagctcctataagcatgttcatgaccacaatctgaagttgaattgcctgtaatggcgaagccccacccataatcataccagtcattgccccaggaagcgatattaaacctacagttttggcgttgtccaccaccggcgaaagtgcgattaccagagcccttttcacttgctcatgcgtagcttgtcgtggggtagcaccaagagccagagccgtctcaacctgaacaagaaagatgaacaaaaaattaaaacactgtttcagtgagactctgtaactgaatcttcgtataaagagtaaaaggcttactactcaccaagttcatctgtacttggatgtcgtctcgaagtcttttcatagtgactccggtgacagtcattgaatttccgaccatcattccggcgacggggatgatgtatctgggagtgaaagggaacactctcatcaatactagcagcaacatcgtgattgaagttcctgtgagaatggaagctccggccacatatttaccacgagggatttgtttggctcgttgacccgccgtgtaaccagcaactgtcaccttcacaacaaattcaacaataatttcactgtcaaacacgcagattcagacgctctgattatttatttatttctttcttttctttcccttttcttctcatcacccttacagatgaataataataactaataagtgctattgagttgactcggtgtcca-------------------
>_R_Jupunba_cochleata_Bonadeu_673@NODE_1_length_1666_cov_85.417244
tggtggaataatttcaagaaacagaaacagaaccagattctttcttggttttgagacttaacagaacaagattcgtctttcatgctcatgttggcaagaaatttttccatgataacgaaaggtgaatgaaatttaaaatatgctatatagatattattatgcttgacggttacgactcaactgaacagagaagaacactgcatatagcatcacgcttaacaactgtcctcattactcgagtaaaacgtaacagtgtcatttcaaaaatgggaaagaaactacgacaacaacgttctcgtgtctaactttcattgagagagaaaaggaggggatagatcaaggcaaaaacagagcaagaaagtaataaaactcaaaattatcagtcatctacggagctctaatgaatcctccctcatcgcaaattcttgacttgtgtctttacgaggggaggagggttgcaacacatgcaatgtttaattttgaagtgaggttaggtggactcgtcactgtgagaagaccttaggatctagctggtacgccttggtgaagaacgcaggccagcagaggtaggtagacattatactgctaatagttgaagctcctataagcatgttcatgaccacaatctgaagttgaattgcctgtaatggcgaagccccacccataatcataccagtcattgccccaggaagcgatattaaacctacagttttggcgttgtccaccaccggcgaaagtgcgattaccagagcccttttcacttgctcatgcgtagcttgtcgtggggtagcaccaagagccagagccgtctcaacctgaacaagaaagatgaacaaaaaattaaaacactgtttcagtgagactctgtaactgaatcttcgtataaagagtaaaaggcttactactcaccaagttcatctgtacttggatgtcgtctcgaagtcttttcatggtgactccggtgacagtcattgaatttccgaccatcattccggcgacggggatgatgtatctgggagtgaaagggaacactctcatcaatactagcagcaacatcgtgattgaagttcctgtgagaatggaagctccggccacatatttaccacgagggatttgtttggctcgttgacccgccgtgtaaccagcaactgtcaccttcacaacaaattcaacaataatttcactgtcaaacacgcagattcagacgctctgattatttatttatttctttcttttctttcccttttcttctcatcacccttacagatgaataataataactaataagtgctactgagttgactcggtgtccatgtattataacaagtcatc
>_R_Jupunba_commutata_Maguire_46145@NODE_1_length_1161_cov_128.723247
---------------------------------------------------------------------------------------------------aatttttccatgataacgaaaggtgaatgaaatttaaaatatgcgatatagatattattatgcttgacggttacgactcaaccgaacagagaagaacactgcatatagcatcacgcttaacaactgtcctcattactcgagtaaaacgtaacaatgtcatttcaaaaatgggaaagaaactacgacaacaacgttctcgtgtctaactttcattgagagagaaaaggaggggatagatcaaggcaaaaacagagcaagaaagtaataaaactcaaaattatcagtcatctacggagctctaatgaatcctccctcatcgcaaattcttgacttgtgtctttacgaggggaggagggttgcaacacatgcaatgtttaattttgaagtgaggttaggtggagccgtcactgtgagaagaccttgggatctaactggtacgccttggtgaagaacgcaggccagcagaggtaggtagacattatactgctaatagttgaagctcctataagcatgttcatgaccacaatctgaagttgaattgcctgtaatggcgaagccccacccataatcataccagtcattgccccaggaagcgatattaaacctacagttttggcgttgtccaccaccggcgaaagtgcgattaccagagcccttttcacttgctcatgcgtagcttgtcgtggggtagcaccaagagccagagccgtctcaacctgaacaagaaagatgaacaaaaaattaaaacactgtttcagtgagactctgtaactgaatcttcgtataaagagtaaaaggcttactactcaccaagttcatctgtacttggatgtcgtctcgaagtcttttcatggtgactccggtgacagtcattgaatttccgaccatcattccggcgacggggatgatgtatctgggagtgaaagggaacactctcatcaataccagcagcaacatcgtgattgaagttcctgtgagaatggaagctccggccacatatttaccacgagggatttgcttggctcgttgacccgccgtgtaaccagcaactgtcaccttcacaacaaattcaacaataatttcactgtcaaacacgcagattcagacgatctgattatttatttatttctttcttttctttcccttttcttctcatcacc-------------------------------------------------------------------------
>_R_Jupunba_filamentosa_Lima_7487@NODE_1_length_1430_cov_114.934220
tggtggaataatataaagaaacagaaacagaaccagattctttcttggttttgagacttaacagaacaagattcgtctttcatgctcatgttggcaagaaatttttccatgataacgaaaggtgaatgaaatttaaaatatgctatatagatattattatgcttgacggttacgactcaactgaacagataagaacactgcatatagcatcacgcttaacaactgtcctcattacttgagtaaaacgtaacaatgtcatttcaaaaatgggaaagaaactacgacaacaacgttctcatgtctaactttcattgagagagaaaaggagggcatagatcaaggcaaaaacagagcaagaaagtaataaaactcaaaatgatcagtcatctacggagctctaatgaatcctccctcatcgcaaattcttgacttgtgtctttacgaggggagaagggttgcaacacatgcaatgtttaattttgaagt------------agtcgtcactgtgagaagaccttgggatctaactggtacgccttggtgaagaacgcaggccagcagaggtaggtagacattatactgctaatagttgaagctcctataagcatgttcatgaccacaatctgaagttgaattgcctgtaatggcgaagccccacccataatcataccagtcattgccccaggaagcgatattaaacctacagttttggcgttgtccaccaccggcgaaagtgcgattaccagagcccttttcacttgctcatgcgtagcttgtcgtggggtagcaccaagagccagagccgtctcaacctgaacaagaaagatgaacaaaaaattaaaacactgtttcagtgagactctgtaactgaatcttcgtataaagagtaaaaggtttactactcaccaagttcatctgtacttggatgtcgtctcgaagtcttttcatggtgactccagtgacagtcattgaatttccgaccatcattcccgcgacggggatgatgtatctgggagtgaaagggaacactctcatcaatactagcagcaacatcgtgattgaagttcccgtgagaatggaagctccggccacatatttaccacgagggatttgtttggctcgttgacccgccgtgtaaccagcaactgtcaccttcacaacaaattcaacaataatttcactgtcaaacacgcagattcagacgctctgactatttatttatttatttcttttctttcccttttcttctcatcacccttacagatgaataataataactaataattgctactgagttgactcggtgtccatgtattataacaagtcatc
>_R_Jupunba_idiopoda_Quesada_1718@NODE_1_length_889_cov_53.975369
----------------------------------------------------------------------------------------------------------------------------------------------------------------------------------aactgaacagagaagaacactgcatatagcatcacgcttaacaactgtcctcattacttgagtaaaacgtaacaatgtcatttcaaaaatgggaaagaaactacgaccacaacgttctcgtgtctaagtttcattgagagagaaaaggaggggatagatcaaggcaaaaacagagcaagaaagtaataaaactcaaaattatcagtcatctacagagctctaatgaatcctccctcatcgcaaattcttgacttgtgtttttacgagggaaggagggttgcaacacatgcgatgtttaattttgaagtgaggttaggtggagtcgtcactgtgagaagaccttgggatctaactggtacgccttggtgaagaacgcaggccagcagaggtacgtagacattatactgctaatagttgaagctcctataagcatgttcatgaccacaatctgaagttgaattgcctgtaatggcgaagccccacccataatcataccagtcattgccccaggaagcgatattaaacctacagttttggcgttgtccaccaccggcgaaagtgcgattaccagagcccttttcacttgctcatgcgtagcttgtcgtggggtagcaccaagagccagagccgtctcaacctgaacaagaaagatgaacaaaaaattaaaacactgtttcagtgagactctgtaactgaatcttcgtataaagagtaaaaggcttactactcaccaagttcatctgtacttggatgtcgtctcgaagtcttttcatggtgactccggtgacagtcattgaattgccgaccatcattccggcgacggggatgatgtatctgggagtgaaagggaacactctcatcaatactagcagcaacatcgtgattgaag-------------------------------------------------------------------------------------------------------------------------------------------------------------------------------------------------------------------------------------------------------------------------
>_R_Jupunba_laeta_Mori_25147@NODE_1_length_1017_cov_41.926596
-----------------------------------------------------------------------------------------------------------------------------------------------------------------------------------------------------------------tcacgcttaacaactgtcctcattactcgagtaaaacgtaacaatgtcatttcaaaaatgggaaagaaactacgacaacaacgttctcgtgtctaactttcattgagagagaaaaggaggggatagaccaaggcaaaaacagagcaagaaagcaataacactcaaaattatcagtcatctacggagctctaatgaatcctccctcatcgcaaattcttgacttgtgtctttacgaggggaggagggttgcaacccatgcaatgtttaattttgaagtgaggttaggtggagtcgtcactgtgagaagaccttgggatctaactggtacgccttggtgaagaacgcaggccagcagaggtaggtagacattatactgctaatagttgaagctcctataagcatgttcatgaccacaatctgaagttgaattgcctgtaatggcgaagccccacccataatcataccagtcattgccccaggaagcgatattaaacctacagttttggcgttgtccaccaccggcgaaagggcgattaccagagcccttttcacttgctcatgcgtagcttgtcgtggggtagcaccaagagccagagccgtctcaacctgaacaagaaagatgaacaaaaaattaaaacactgtttcggtgagactctgtaactgaatcttcgtataaagagtaaaaggcttactactcaccaagttcatctgtacttggatgtcgtctcgaagtcttttcatggtgactccggtgacagtcattgaatttccgaccatcattccggcgacggggatgatgtatctgggagtgaaagggaacactctcatcaatactagcagcaacatcgtgattgaagttcctgtgagaatggaagctccggccacatatttaccacgagggatttgtttggctcgttgacccgccgtgtaaccagcaactgtcaccttcacaacaaattcaacaataatttcactgtcaaacacgcagattcagacgctctgattatttatttatt----------------------------------------------------------------------------------------------------------
>_R_Jupunba_langsdorfii_Ribeiro_728@NODE_1_length_1455_cov_91.946299
tggtggaataatttaaagaaacagaaacagaaccagattctttcttggttttgagacttaacagaacaagattcgtctttcatgctcatgttggcttgaaaattttccatgataacgaaaggtgaatgaaatttaaaatatgctatatagatataattatgcttgacggttacgactcaacttaacagagaagaacgctgcatatagcatcacgctcaacaactgtcctcattactcgagtaaaacgtaacaatatcatttcaaaaatgggaaagaaactacgacaacaacgttctcgtgtctaagtttcattgagagagaaaaggaggtgatagatcaaggcaaaaacagagcaagaaagtaataaaactcaaaattatcagtcatctacagagctctaatgaatcctccctcatcgcaaattcttgacttgtgtttttacgaggggaggagggttgcaacacatgcaatgtttaattttgaagtgaggttaggtggagtcgtcactgtgagaagaccttgggatctaactggtacgccttggtgaagaacgcaggccagcagaggtaggtagacattatactactaatagttgaagctcctataagcatgttcatgaccacaatctgaagttgaattgcctgtaatggtgaagccccacccataatcataccagtcattgccccaggaagcgatattaaacctacagttttggcgttgtccaccaccggcgaaagtgcgattaccagagcccttttcacttgctcatgcgtagcttgtcgtggggtagcaccaagagccagagccgtctcaacctgaacaagaaagatgaacaaaaaattaaaacactgtttcagtgagactctgtaactgaatcttcgtataaagagtaaaaggcttactactcaccaagttcatctgtacttggatgtcgtctcgaagtcttttcatggtgactccggtgacagtcattgaatttccgaccatcattccggcgacggggatgatgtatctgggagtgaaagggaacactctcatcaatactagcagcaacatcgtgattgaagttcctgtgagaatggaagctccggccacatatttaccacgagggatttgtttggctcgttgaccggccgtgtaaccagcaactgtcaccttcacaacaaattcaacaataatttcactgtcaaacacggagattcagacgctctgattatttatttatttctttcttttctttcccttttcttctcatcacccttacagatgaataataataactaataagtgctactgagttgactcggtgtccatgtattataacaagtcatc
>_R_Jupunba_limae_Iganci_261@NODE_1_length_1715_cov_93.087912
tggtggaataatttaaagaaacagaaacagaaccagattctttcttggctttgagacttaacagaacaagattcgtctttcatgctcatgttggcaagaaatttttccatgataacgaaaggtgattgaaatttaaaatatgctatatagatattattatgcttgacggttacgactcaactgaacagagaagaacactgcatatagcatcacgcttaacaactgtcctcattactcgagtaaaacgtaacaatgtcatttcaaaaatgggaaagaaactacgacaacaacgttctcgtgtctaactttcattgagagagaaaaggaggggatagatcaaggcaaaaacagagcaagaaagtaataaaactcaaaattatcagtcatctacggagctctaatgaatcctccctcatcgcaaattcttgacttgtgtctttacgaggggaggagggttgcaacacatgcaatgtttaattttgaagtgaggttaggtggagtcgtcactgtgagaagaccttgggatctaactggtacgccttggtgaagaacgcaggccagcagaggtaggtagacattatactgctaatagttgaagctcctataagcatgttcatgaccacaatctgaagttgaattgcctgtaatggcgaagccccacccataatcataccagtcattgccccaggaagcgatattaaacctacagttttggcgttgtccaccaccggcgaaagtgcgattaccagagcccttttcacttgctcatgcgtagcttgtcgtggggtagcaccaagagccagagccgtctcaacctgaacaagaaagatgaacaaaaaattaaaacactgtttcagtgagactctgtaactgaatcttcgtataaagagtaaaaggcttactactcaccaagttcatctgtacttggatgtcgtctcgaagtcttttcatggtgactccggtgacagtcattgaatttccgaccatcattccggcgacggggatgatgtatctgggagtgaaagggaacactctcatcaatactagcagcaacatcgtgattgaagttcctgtgagaatggaagctccggccacatatttaccacgagggatttgtttggctcgttgacccgccgtgtaaccagcaactgtcaccttcacaacaaattcaacaataatttcactgtcaaacacacagattcagacgctctgattatttatttatttctttcttttctttcccttttcttctcatcacccttacagatgaataataataactaataagtgctactgagttgactcggtgtccatgtattataacaagtcatc
>_R_Jupunba_longipedunculata_Cardona_2682@NODE_1_length_975_cov_149.940980
---------------------------------------------------------------------------------------------------------------------------------------------------------------------------------------------------cactgcatatagcatcacgcttaacaactgtcctcattgctcgagtaaaacgtaacaatgtcatttcaaaaatgggaaagaaactacgacaacaacgttctcatgtctaactttcattgagagagaaaaggaggggatagatcaaggcaaaaacagagcaagaaagtaataaaaatcaaaattatcagtcatctacggagctctaatgaatcctccctcatcgcaaattcttgacttgtgtctttacgaggggaggagggttgcaactcatgcaatgtttaattttgaagtgaggttaggtggagtcgtcactgtgagaagaccttgggatctaactggtacgccttggtgaagaacgcaggccagcagaggtaggtagacattatactgctaatagttgaagctcctataagcatgttcatgaccacaatctgaagttgaattgcctgtaatggcgaagccccacccataatcataccagtcattgccccaggaagcgatattaaacctacagttttggcgttgtccaccaccggcgaaagtgcgattaccagagcccttttcacttgctcatgcgtagcttgtcgtggggtagcaccaagagccagagccgtctcaacctgaacaagaaagatgaacaaaaaattaaaacactgtttcagtgagactctgtaactgaatcttcgtataaagagtaaaaggcttactactcaccaagttcatctgtacttggatgtcgtctcgaagtcttttcatggtgactccggtgacagtcattgaatttccgaccatcattccggcgacggggatgatgtatctgggagtgaaagggaacactctcatcaatactagcagcaacatcgtgattgaagttcctgtgagaatggaagctccggccacatatttaccacgagggatttgtttggctcgttgacccgccgtgtaaccagcaactgtcaccttcacaacaaattc------------------------------------------------------------------------------------------------------------------------------------------------------------------
>_R_Jupunba_macradenia_Lourteig_3021@NODE_1_length_933_cov_139.030374
----------------------------------------------------------------------------------------------------------------------------------------------------------------------------------------------------------------------------------------------agtaaaacgtaacaatgtcatttcaaaaatgggaaagaaactacgacaacaacgttctcgtgtctaactttcattgagagagaaaaggaggggatagatccaggcaaaaacagagcaagaaagtaataaaactcaaaattatcagtcatctacggagctctaatgaatcctccctcatcgcaaattcttgacttgtgtctttacgaggggaggagggttgcaacacatgcaatgtttaagtttgaagtgaggttaggtggagtcgtcactgtgagaagaccttgggatctaactggtacgccttggtgaagaacgcaggccagcagaggtaggtagacattatactactaatagttgaagctcctataagcatgttcatgaccacaatctgaagttgaattgcctgtaacggcgaagccccacccataatcataccagtcattgccccaggaagcgatattaaacctacagttttggcgttgtccaccaccggcgaaagtgcgattaccagagcccttttcacttgctcatgcgtagcttgtcgtggggtagcaccaagagccagagccgtctcaacctgaacaagaaagatgaacaaaaaattaaaacactgtttcagtgagactctgtaactgaatcttcgtataaagagtaaaaggcttactactcaccaagttcatctgtacttggatgtcgtctcgaagtcttttcatggtgactccggtgacagtcattgaatttccgaccatcattccggcgacggggatgatgtatctgggagtgaaagggaacactctcatcaatactagcagcaacatcgtgattgaagttcctgtgagaatggaagctccggccacatatttaccacgagggatttgtttggctcgttgacccgccgtgtaaccagcaactgtcaccttcacaacaaattca-----------------------------------------------------------------------------------------------------------------------------------------------------------------
>_R_Jupunba_microcalyx_Iganci_855@NODE_1_length_1443_cov_136.174963
-----------------------------------------------------------------------------------------gttggcaagaaatttttccatgataacgaaaggtgaatgaaatttaaaatatgctatatagatattattatgcttgacggttacgactcaactgaacagagaagaacactgcatatagcatcacgcttaacaactgtcctcattactcgagtaaaacgtaacaatgtcatttcaaaaatgggcaagaaactacgacaacaacgttcttgtgtctaactttcattgagagagaaaaggaggggatagatcaaggcaaaaacagagcaagaaaataataaaactcaaaattatcagtcatctacggagctctaatgaatcctccctcatcgcaaattcttgacttgtgtctttacgaggggaggagggttgcaacacatgcaatgtttaattttgaagtgaggttaggtggagtcgtcactgtgagaagaccttgggatctaactggtacgccttggtgaagaacgcaggccagcagaggtaggtagacattatactactaatagttgaagctcctataagcatgttcatgaccacaatctgaagttgaattgcctgtaacggcgaagccccacccataatcataccagtcattgccccaggaagcgatattaaacctacagttttggcgttgtccaccaccggcgaaagtgcgattaccagagcccttttcacttgctcatgcgtagcttgtcgtggggtagcaccaagagccagagccgtctcaacctgaacaagaaagatgaacaaaaaattaaa--actgtttcagtgagactctgtaactgaatcttcgtataaagagtaaaaggcttactactcaccaagttcatctgtacttggatgtcgtctcgaagtcttttcatggtgactccggtgacagtcattgaatttccgaccatcattccggcgacggggatgatgtatctgggagtgaaagggaacactctcatcaatactagcagcaacatcgtgattgaagttcctgtgagaatggaagctccggccacatatttaccacgagggatttgtttggctcgttgacccgccgtgtaaccagcaactgtcaccttcacaacaaattcaacaacaatttcactgtcaaacacgcagattcagacgctctaattatttatttctttctttcttttctttcccttttcttctcatcacccttacagatgaataataataactaataagtgctactgagttgactcggggtccatgtattataacaagtcatc
>_R_Jupunba_oppositifolia_Liegier_16014@NODE_1_length_1008_cov_109.932331
-----------------------------------------------------------------------------------------------------------------------------------------------------gatattattatgcttgacggttacgactcaactgaacagagaagaacactgcatatagcatcacgctt---aactgtcctcattacttgagtaaaacgtaacaatgtcatttcaaaaatgggaaagaaactacgaccacagcgttctcgtgtctaagtttcattgagagagaaaaggaggggatagatcaaggcaaaaacagagcaagaaagtaataaaacttaaaattatcagtcatctacagagctctaatgaatcctccctcatcgcaaattcttgacttgtgtttttacgaggggaggagggttgcaacacatgcaatgtttaattttgaagtgaggttaggtggagtcgtcactgtgagaagaccttgggatctaactggtacgccttggtgaagaacgcaggccagcagaggtaggtagacattatactgctaatagttgaagctcctataagcatgttcatgaccacaatctgaagttgaattgcctgtaatggcgaagccccacccataatcataccagtcattgccccaggaagcgatattaaacctacagttttggcgttgtccaccaccggcgaaagtgcgattaccagagcccttttcacttgctcatgcgtagcttgtcgtggggtagcaccgagagccagagccgtctcaacctgaacaagaaagatgaacaaaaaattaaaacactgtttcagtgagactctgtaactgaatcttcgtataaagagtaaaaggcttactactcaccaagttcatctgtacttggatgtcgtctcgaagtcttttcatggtgactccggtgacagtcattgaatttccgaccatcatcccggcgacggggatgatgtatctgggagtgaaagggaacactctcatcaatactagcagcaacatcgtgattgaagttcctgtgagaatggaagctccggccacatatttaccgcgagggatttgtttggctcgttgacccgccgtgtaaccagcaactgtcaccttca----------------------------------------------------------------------------------------------------------------------------------------------------------------------------
