# Supplementary material for: A new generic circumscription of Hydrochorea (Leguminosae, Caesalpinioideae, mimosoid clade) with an amphi-Atlantic distribution
Source: PhytoKeys. 2022 Aug 22;205:401–37. doi: 10.3897/phytokeys.205.82775 (PMC9849043; doi:10.3897/phytokeys.205.82775)
Supplement: Supplementary material 1 — Supplementary data file S1 [file phytokeys-205-401_article-82775__-s001.zip › MSC_m144893_comp57040_c0_seq1.aln-cln]

>Acacia_rostellifera_Murphy_466@NODE_2_length_1009_cov_38.332618
----------------------------------------------------------------------------------------------------------------------------------------------------------------------------------------------------------------------------------------------------------------------------------------------------------------------------------------------------------------------------------------------------------------------------------------------------------------------------------------------------------------------------------------------------------------------------------------------------------------------------------------------------------------------------------------------------------------------------------------------------------------------------------------------------------------------------------------------------------------------------------------------------------------------------------------------------------------------------------------------------------------------------------------------------------------------------------------------------------------------------------------------------------------------------------------------------------------------------------------------------------------------------------------------------------------------------------------------------------------------------------------------------------atctatgaaattcctaaaagggtatgtgaagaacgcataccgtcc-----agaagcagaaacgtgaaatcaaagtaggtgataaagttgctggaagacatggaaata------aaggtattgtttccaaaattttgtctagacaagatatgccttatttgcaagatggaagacctgaatatggtcttcaatccattaggggtaccttcacaaatgaatgtcgtggacattcaacatatgcc-----tcaataaatccaaatgaggaggataaatcatggtctaccaaatgaccatgccagacaagtacaccgcccggcattggatatgttttcatgatc----tatggatataaagagttcacataagaaaaaagtgaaaggactaagtcattgcattgataaagataagtgcccttgttccccgccttggatgtc-ttgattcatcaagtaaaggaggaggaaattgagaagggatactacaatacattactggatttacatgtgtttaactctggcattatataatgaaagtttagttatttggacattgttttatcctttattaacttttgattttacgcagattaaaagaagatgttagtaattaaagggttgagatagacatttggtcagattaggccttttttgcatacataacttcaatgataagatattttg-aatggagatagttcgatgtaatgccaaccatatgga-tatatgaatcactatatacataaactttctcctcacattaaaaacatcgaaccttatagattttgtctattttttagaatttgttaacataatctttaat-ccttaagtttgtcatcattttgattctggtccctcaacttttaaacatagtttttgacgcctcgaatttaattttgtttaaaacatgatacttatatcattttggatca-----gaaatcagaaccaaaacaagggccaatt-
>Acacia_rostellifera_Murphy_466@NODE_3_length_733_cov_182.807927
cactacaatttttatggaatgccattctatagttctataaataagtttatttatctaggtatggatgagctaaccaaatttcataagaagatggacaagtatataatgttgttgaatcatattactgtactaatctattatttgtttgactaaatgcagtgctgctatctgcataccaatctgccattgaattacctgatgccttgcc--aaaaaagtatagcttccctgcttgttcagtatcttctccaagagtgttcttttagaacttgatttcactgaccaaacagt--cttgaaaacaaaacctttgaaaacaattcctctttcaaaattagtggtacactatggcaagctcacgttcctgcaacaattgcgggaaaacttctcttgttagggatgatgtgactggagaattgatgtgttcctcgtgtggtgttattcaagaatatgatcagtttgaagctcctattggtggcatcaatggtccagaaggaacattcatccgtgttggaactgcaggtgtaggtactatatacagtcacaaacaaaggaaattctttcaagcccaacgtttgatagatgaatttacttctagattaggtatatcttcaaaaatcagcgacattaaagcgatgatttctaccatcacagagggtgaatttggacaaggtgattggtttcaggttttaattggcgc----------------------------------------------------------------------------------------------------------------------------------------------------------------------------------------------------------------------------------------------------------------------------------------------------------------------------------------------------------------------------------------------------------------------------------------------------------------------------------------------------------------------------------------------------------------------------------------------------------------------------------------------------------------------------------------------------------------------------------------------------------------------------------------------------------------------------------------------------------------------------------------------------------------------------------------------------------------------------------------------------------------------------------------------------------------------------------------------------------------------------------------------------------------------------------------------------------------------------------------------------------------------------------------------------------------------------------------------------------------------------------------------------------------------------------------------------------------------------------------------------------------------------------------------------------------------------------------------------------------------------------------------------------------------------------
>Acacia_rostellifera_Murphy_466@NODE_6_length_621_cov_29.384191
------------------------------------------------------------------------------------------------------------------------------------------------------------------------------------------------------------------------------------------------------------------------------------------------------------------------------------------------------------------------------------------------------------------------------------------------------------------------------------------------------------------------------------------------------------------------------------------------------------------------------------------------------------------------------------------------------------------------------------------------------------------------------------------------------------------------------------------------------------------------------------------------------------------------------------------------------------------------------------------------------------------------------------------------------------------------------------------------------------------------------------------------------------------------------------------------------------------------------------------------------------------------------------------------------------------------------------------------------------------------------------------------------------------------------------------------------------------------------------------------------------------------------------------------------------------------------------------------------------------------------------------------------------------------------------------------------------------------------------------------------------------------------------------------------------------------------------------------------------------------------------------------------------aatacattactggatttacatgtgtttaactctggcattgtataatgaaagtttagttatttggatatagttttatcatttattaacttttgattttacgcagattaaaagaatatgttagtaattaaa-ggttgagatagagatttggtcagattaggcctttttttcacacataacttcaatgataagatactttg-aatggagatagttcgttgtaatgccaaccatatgga-tatatgaattactatatacataaactttcacctcgcattaaaaacgtcgaaccttgtagattttctccattttttataatttgttaacataatctttaatcccttaaatttgtcgtcattttgattttggtccgtcaacttttaaacataggttttgatccctcaaatttaattttgtttaaaacatgatacttatatcattttggatca-----gaaatcagaaccaaaatgagggccaact-
>Afrocalliandra_redacta_Germishuizen_5585@NODE_1_length_2009_cov_470.514493
-------------------------------------------------------------------------------------------------------------------------------------------------------------------------------------------------------------------aaaaagcatagcttccctgcttcttcggtatcttttccaatggtgttcttttagaacttgattt--ctgactaaacagtcccttggaaaaaaaatctttgaaaacaaatcttctttagaag--tgtggtacactatggcaagctcacgatcgtgcaacaattgtgggaaaacttctcttgccagagatgatgtgactggggaattgatgtgttctttgtgtggtgttattcaagactatgatcagtttgaagcccacattggtggcatctatggtccacaaggaacattcatccatgttggaactgcaggtgccggtagtatgtacagttaccaacaaaggaaattctataaagcccaaagtttgatagatgaatttacttctagactaggtatatcttcaaaaactagtgacattagagcgatgatttctaccatcacagagggtgaatttggacaaggtgattggtttcaggttttaattggtgcgtgtgtttatatagtgatgcgaaaagataatcgcccaatgtctatggctgaagtggcttggacagttgggtgtgatgtttacgaattgggtaggatgataaaacgagttattgattttatggatttgaaaaatctcgattttcctgagtttgatattgtgtattcattggaaagggtcctgaagatttctccatctttttctagaattgacagtagcgaaatggacagaattcgcaagcaggggatatttttaatacagtgtgcaatgaagtggtttctaagtactggacgtaagccacttccattggtagtcgctgttttagttctggtagcagaattgaatcaggttgaaattgggattactgagttggccaaggaagttcacgccgttgtctccacttgtaaaacacgataccgtgagcttttagagaaacttgtggaagttgcacaagtcttgccttggggaagagacgtcaccaagaaaaacatttctaaacatgcaccatctgtaattaagtatttggagacaaagtctatgttgaaacctggtgctaaaatgaaagtcctagattgcccagaatttaatttagcagatttggttagtgaatgttcaagacagctcgatgaacatggaggcgagaccgattccgtaaaccttccaagtgattctcattgtggcacatcacaaaacaacattaactctacaagaccaagtgctagggattcaaacaaactgttttattcatctgaatgtttatctatattgtacaacaaatattcagatagggttgatcttcaggaagattgtagagagtggtggaacgggaaatcagaaatgagcaaaaagcttctactcaaacagttgctcgagaaggatgtgggattcgaaaccatgccgccttcttttgtttccaactgcttgaagagtaagatgaggagagagaggatcaatgccgctaaggtgcgtatcgatagaataatgcgtccttggaattctgattcggctgctgatgattgttctgagaaaaaattgaaaagaagaaaaaagcttgttgatggagttgattgggaagacttgattattgagaccttacttcttcatcaagtgaaggaagaggaaattgagaagggatactacaatacattattggatttacatgtgtttaactctggcattgtacaatgagagtttaattatttggataaagttttatcatttattaacatttgattttatac--------agaacatataagtagttgaagaattgatataaatgtctagccaaattaagccatttttgcttataagtcatttgttataaaaaagttttacataaaattagttaaatgtttttttatttttatttcatgttccgatgtatataaatgtaaa---tgatgtttcaaaaaaagtt--tatccttttaataaaggtag------------------------------------taattttgtagttaatgatttcttaattcatgagatctcata-------------------------------------------------------------------------------------------------g
>Albizia_adinocephala_FHO33_88@NODE_1_length_2665_cov_253.703246
gattttagattttatggaatgccattctataattctataaataagtttatttatttaggtatggttgagctaaccaaatttcataagaagatgaacatgtatataaagttgttgaatcatattaatgttctaatctattatttgtttgactaaatgcagtgctgctatctgcataccaatctgccattgaattacctagtgtcttgccacaaaaaagcatagcttccctgcttgttcagtatcttctccaagagtgttcttttagaacttgatttcactgaccaaacagtcccttggaaacaaaacctttgaaaacaagtcccctttcaaaatttgtggtacactatggcaagctctcgttcctgcaacaattgtgggaaaacttctcttgttagggatgatgtgactggggacttaatgtgttcctcgtgtggtgttattcaagaatatgatcagtttgaagctcacattggtggcatcaatggtccacaaggaacattcatccgtgttggaactgcaggtgcaggtactatatacagttacaaagaaaggaaattctttcaagcccaaagtttgatagatgaatttacttctagattaggtatatcttcaaaaattagtgacgttaaagcaatgatttctactatcacagagggtgaatttggacaaggtgattggtttcaggttttaattggcgcatgtgtgtatatagtgatgcgaaaggataatcgcccaatgactatggctgaagtggcttggacagttgggtgtgatgtttatgaattgggtaggatgatcaaacgagttattgattttatggatttgaaaaattttgattttccagagtttgatattgtgcattcattggaaagggtccttaagatttctccatctttttctagaattgacaggagcgaaatggacagaattcataagcaggggatatttttaatacagtgcacaatgaagtggtttctgagtactgggcgtaagccacttccattggtagttgccgttttagttctggtagcagaattgaatcaagttgaaattgggattagtgtgttggcaaaggaagttcatgctgttgtttccacttgtaaaacacgatacaaagaacttttagagaaacttgtggaagttgcacaagtcttgccttggggaagagatatcaccaagaaaaacattgttaaacacgcaccatctgtaattaagtatttggagacaaaggctatgttgaaacctggtgctaagaggaaagtcctagatcgtccagaatttaatttggcagatatggttagtgaatgttcaaggcaacttgatgaacatggacacaagactgattccataaaccttccaagtgattcttattgtagtatatcacaaaacagcatcaactctacaagaccaagtaccagggattcaaacaaaatgctttattcgcctgagtgtttgtccatgttgtataagaaatcttcagatagggttgatcttcaggaggattgtagcaagtggtggaatgggaaatcagaaatgagcaaaaagcttctactcaaacagttacttgagaaggatgtgggattcgaaaccatgccgccttcttttatttcaagctgcttgaagactgaaatgaggagagagaggatcagtgctgctaaggtgcgtatagatagaattatgcgtccatggaattctgatttggttgctgatgattgttctgagaaaaaattgaagagaagaaaaaagcttgttgatggagttgattgggaagacttgattattgagactttacttcttcatcaagtaaaggaggaggaaattgagaagggatactacaatacattactggatttacatgtgtttaactctggcattgtatattgaaagtttaattatttggatgcagttttatcctttattcacttttgattttatacagataaaaagaatatgcaagtaattaaaggattgatataaacgtttggtcaaattgggccatttttggatacataacttaaatgatgagatattttgaaatggagacagttagatgcaatgccaaccatatgtattatctgaatgac--tataaataaactttcaccttgcattaaaaatgtcgaacattatagctc------atttttttcataatttcatcgtaatttgtggtctctcaagtttgccgttattggaattttaatctttcaacttttaagaataggttttaatcttttaagtttcattctatttaaaatatagt-attataacattttggataatttatgaaattaaaaccaaaatgaagataaattc
>Albizia_burkartiana_StivalSantos_678@NODE_2_length_785_cov_15.239726
--------------------------------------------------------------------------------------------------------------gttgaatcatattaatgtactaatctattatttgtttgactaaatgcagtgctgctatctgcataccaatctgccattgaattacctgctgtcttgcc--aaaaaagcatagcttccctgcttgttcagtatcttctccaagagtgttcttttataacttgatttcactgaccaaacagtcccttggaaacaaaacctttgaaaacaattcccctttcaaaatttgtggtacactatggcaagctctcgttcctgcaacaattgtgggaaaacttctcttgttagggatgatgtgactggggacttaatgtgttcctcgtgtggtgttattcaagaatatgatcagtttgaagctcatattggtggcatcaatggtccacaaggaacattcatccgtgttggaactgcaggtgcaggtactatatacagttacaaagaaaggaaattctttcaagcccaaagtttgatagatgaatttacttctagattaggtatatcttcaaaaattagtgacgttaaagcaatgatttctaccatcacagagggtgaatttggacaaggtgattggtttcaggttttaatcggcgcatgtgtgtatatagtgatgcgaaaggataatcgcccaatgactatggctgaagtggcttggacagttgggtgtgatgtttatgaattgggtaggatgatcaaacgagttattgattttatggatttgaaaaatttcgattttccagagtttgatattgtgcattcattggaaagggtccttaagatttctccatctt-----------------------------------------------------------------------------------------------------------------------------------------------------------------------------------------------------------------------------------------------------------------------------------------------------------------------------------------------------------------------------------------------------------------------------------------------------------------------------------------------------------------------------------------------------------------------------------------------------------------------------------------------------------------------------------------------------------------------------------------------------------------------------------------------------------------------------------------------------------------------------------------------------------------------------------------------------------------------------------------------------------------------------------------------------------------------------------------------------------------------------------------------------------------------------------------------------------------------------------------------------------------------------------------------------------------------------------------------------------------------------------------------------------------------------------------------------------------------------
>Albizia_burkartiana_StivalSantos_678@NODE_3_length_714_cov_6.295903
-------------------------------------------------------------------------------------------------------------------------------------------------------------------------------------------------------------------------------------------------------------------------------------------------------------------------------------------------------------------------------------------------------------------------------------------------------------------------------------------------------------------------------------------------------------------------------------------------------------------------------------------------------------------------------------------------------------------------------------------------------------------------------------------------------------------------------------------------------------------------------------------------------------------------------------------------------------------------------------------------------------------------ggcgtaagccacttccattggtagttgctgttttagttctggtagcagaattgaaccaagttgaaattgggattagtgagttggccaaggaagctcatgccattgtttccactagtaaaatgcgatacaaagagctcttagagaaacttgtggaagttgcacaaggcttgccttggggaagagatatcaccaagaaaaacgttgttaaacatgcaccatctgtaattaagtatttggagacaaaggccatgttgacacctgttgataaaaggaaagacttacatcgtccggagtttaatttggcggatatggtcagtgaatgttcaagacaacttgatgaacatggacacaagactgattcgataaaccttccaagtgattctcatt---------------------------------------gtattagggattctaacaatatgctttattcacctgaatgtttatccatgttgtataaaaaatcttcagatagaattgatcgtcaggaggattgtagcgagtggtggaatgggaaatctgaaatgagcaaaaagcttctgctcagacagttgctcgagaaggatgtcggatttgaaatggtaccgccttcttttatttccaactgctcaaagtgtaggatgaggagagagaagatcaatgctgctaaggtacgtatagatagaataatgcatccatggaattttgatttggttgctgatcattattctgaataaaaattgaagagaa--------------------------------------------------------------------------------------------------------------------------------------------------------------------------------------------------------------------------------------------------------------------------------------------------------------------------------------------------------------------------------------------------------------------------------------------------------------------------------------------------------------------------------------------------------------------------------------------------
>Albizia_coripatensis_Hughes_2433@NODE_1_length_2436_cov_406.331072
gattttagattttatggaatgccattctataattctataaataagtttatttatctagttatggatgagctaaccaaatttcataagaagatgaacatgtatataaagttgttgaatcatattaatgtactaatctattatttgtttgactaaatgcagtgctgctgtctgcataccaatctgccattgaattacctgttgtcttgctacaaaaaagcatagcttccctgcttgttcagtatcttctccaagagtgttcttttagaacttaatttcactgaccaaacagtcccttggaaacaaaacctttgaaaactagtgccctttcaaaatttctggtgcactatggcaagctctcgttcctgcaacaattgtgggaaaacttctcttgttagggatgatgtgactggggacttaatgtgttcctcgtgtggtgttattcaagaatatgatcagtttgaagctcatattggtggcatcaatggtccacaaggaacattcatccgtgttggaactgcaggtgcaggtactatatacagttacaaagaaaggaaattctttcaagcccaaagtttgatagatgaatttacttctagattaggtatatcttcaaaaattagtgacgttaaagcaatgatttctaccatcacagagggtgaatttggacaaggtgattggtttcaggttttaatcggcgcatgtgtgtatatagtgatgcgaaaggataatcgcccaatgactatggctgaagtggcttggacagttgggtgtgatgtttatgaattgggtaggatgatcaaacgagttattgattttatggatttgaaaaatttcgattttccagagtttgatattgtgcattcattggaaagggtccttaagatttctccatctttttctagaatcgacaggagcgaaatggacagaattcataagcaggggatatttttaatacagtgcacaatgaagtggtttctgagtactgggcgtaagccacttccattggtagttgctgttttagttctggtagcagaattgaatcaagttgaaattgggattagtttgttggccaaggaagttcatgctgttgtttccacttgtaaaacacgatacaaagagcttttagagaaacttgtggaagttgcacaagtcttgccttggggaagagatatcaccaagaaaaacattgttaaacatgcaccatctgtaattaagtatttggagacaaaggctatgttgaaacctggtgctaaaaggaaagtcctagatcgtccagaatttaatttggcagatatggttagtgaatgttcaagacaacttgatgaacatggacaaaagactgattccataaaccttccaagtgattcttattgtagtatatcacaaaacaacattaactctacaagaccaagtaccagggattcaaacaaaatgctttattcacctgaatgtttgtccatgttgtataagaaatcttcagatagggttgatcttcaggaggattgtagcaagtggtggaatgggaaatcagaaatgagcaaaaagcttctgctcaaacagttacttgagaaggacgtgggatttgaaaccgtgccgccttcttttatttcaagctgcttgaagactgaaatgaggagagagaggatcagtgctgctaaggtgcgtatagataaaattatgcgtccatggaattctgatttggttgctgatgattgttctgagaaaaaattgaagagaagaaaaaagcttgttgatggagttgattgggaagacttgattattgagactttacttcttcatcaagtaaaggaggaggaaattgagaagggatactacaatacattactggatttacatgtgtttaactctggcattgtataatgaaagtttaattatttggatacagttttatcctttgttcacttttgattttatgcagataaaaagaatatgcaagtaattaaagtattgatataaacgtttggtcaaattgggccagttttggatacataacttcaatgatgagatattttgaaatggagacagtcagacgcaatgcctcccatatgtattatctgaatgactttatacataaactttcaccttgcattaaaaatgtccaacattatagctc------atttttttcataattttattatgatttttggttttccaaatttgtccttgtgagggttttgatccttcaacctttaaaaatatgttttggtcattcaagtttcattctatttaaaatatagtctttataacattttggataatttatggaattaaaattaaattgaggacaaattt
>Albizia_decandra_Vilhena_231@NODE_1_length_1792_cov_78.062974
--------------------------------------------------------------------------------------------------------------------------------------------------------------------------------------------------------------------------------------------------------------------------------------tgaccaaacagtcccttggaaacaaaacctttgaaaacaagtcccctttcaaaatttgtggtacactatggcaagctctcgttcctgcaacgattgtgggaaaacttctcttgttagggatgatgtgactgggaacttaatgtgttcctcgtgtggtgttattcaagaatatgatcagtttgaagctcatattggtggcatcaatggtccacaaggaacattcatccgtgttggaactgcaggtgcaggtactatatacagttacaaagaaaggaaattctttcaagcccaaagtttgatagatgaatttacttctagattaggtatatcttcaaaaattagtgacgttaaagcaatgatttctactatcacagagggtgaatttggacaaggtgattggtttcaggttttaatcggcgcatgtgtgtatatagtgatgcgaaaggataatcgcccaatgactatggctgaagtggcttggacagttgggtgtgatgtttatgaattgggtaggatgatcaaacgagttattgattttatggatttgaaaaatttcgattttccagagtttgatattgtgcatttattggaaagggtccttaagatttctccatctttttctagaatcgacaggagcgaaatggacagaattcataagcaggggatatttttaatacagtgcacaatgaagtggtttctgagtactgggcgtaagccacttccattggtagttgccgttttagttctggtagcagaattgaatcaagttgaaattgggattagtgtgttggcaaaggaagttcatgctgttgtttccacttgtaaaacgcgatacaaagaacttttagagaaacttgtggaagttgcacaagtcttgccttggggaagagatatcaccaagaaaaacattgttaaacatgcaccatctgtaattaagtatttggagacaaaggctatgttgaaacctggtgctaaaaggaaagtcctagatcgtccagaatttaatttggcagatatggttagtgaatgttcgaggcaacttgatgaacatggacacaagactgattccataaaccttccgggtgattcttattgtggtatatcacaaaacaacattaactctacaagaccaagtaccagggattcaaacaaaatgctttattcacccgaatgtttgtccatgttgtatgagaaatcttcagatagggttgatcttcaggaggattgtagcaagtggtggaatgggaaatcagaaatgagcaaaaagcttcaactcaaacagttacttgagaaggatgtgggattcgaaaccgtgccgccttcttttatttcaagctgcttgaagactgaaatgaggagagagaggatcagtgctgctaaggtgcgtatagatagaattatgcgtccatggaattctgatttggttgctgatgattgttctgagaaaaaattgaagagacgaaaaaagcttgttgatggagttgattgggaagacttgattattgagactttacttcttcatcaagtaaaggaggaggaaattgagaagggatactacaatacattactggatttacatgtgtttaactctggcattgtacaatgaaagtttaattatttggatacagtgttatcctttattcacttttgattttatacagataaaaagaatatgcaagtaattaaaggattgatataaacgtttgatcaaattgggccatttttggatacgtaacttaaatgatgagatattttgaaatggagacagttggacgtaatgccagccatatg-------------------------------------------------------------------------------------------------------------------------------------------------------------------------------------------------------------------------------------------------------
>Albizia_edwallii_Dalmaso_272@NODE_1_length_2089_cov_10.923795
gattttagattttatggaatgccattctataattctataaataagtctatttatctaggtatggatgagctaaccaaatttcataagaagatgaacatgtatataaagttgttgaatcatgttaatgtactaatctattatttgtttgactaaatgcagtgctgctatctgcataccaatctgccattgaattacctggtgtcttgccacaaaaaagcgtagcttccctgcttgttcagtatcttctcccagagtgttcttttagaacttgatttcactgaccaaacagtcccttggaaacaaaacctttgaaaacaagtcccctttcaaaatttgtggtacactatggcaagctctcgttcctgcaacaattgtgggaaaacttctcttgttagggatgatgtgactggggacttaatgtgttcctcgtgtggtgttattcaagaatatgatcagtttgaagctcatattggtggcatcaatggtccacaaggaacattcatccgtgttggaactgcaggtgcaggtactatatacagttacaaagaaaggaaattctttcaagcccaaagtttgatagatgaatttacttctagattaggtatatcttcaaaaattagtgacgttaaagcaatgatttctaccatcacagagggtgaatttggacaaggtgattggtttcaggttttaatcggcgcatgtgtgtatatagtgatgcgaaaggatagtcgcccaatgactatggctgaagtggcttggacagttgggtgtgatgtttatgaattgggtaggatgatcaaacgagttattgattttatggatttgaaaaatttcgattttccagagtttgatattgtgcattcattggaaagggtccttaagatttctccatctttttctagaatcgacaggagtgaaatggacagaattcataagcaggggatatttttaatacagtgcacaatgaagtggtttctgagtactgggcggaagccacttccattggtagttgctgttttagttctggtagcagaattgaatcaagttgaaattgggattagtgtgttggccaaggaagttcatgctgttgtttccacttgtaaaacgcgatacaaagagcttttagagaaacttgtggaagttgcacaagtcttgccttggggaagagatatcaccaagaaaaacattgttaaacatgcaccatctgtaattaagtatttggagacaaaggctatgttgaaacctggtgctaaaaggaaagtcctagatcgtccagaatttaatttggcagatatggttagtgaatgttcaaggcaacttgatgaacatggacacaagactgattccataaaccttccaagtgattcttattgtagtatatcacaaaacaacattaactctacaagaccaagtaccagggattcaaacaaaatgctttattcacctgaatgtttgtccatgttgtataagaaatcttcagatagggttgatcttcaggaggattgtagcaagtggtggaatgggaaatcagaaatgagcaaaaagcttctactcaaacagttacttgagaaggatgtgggattcgaaaccgtgccgccttcttttatttcaagctgcttgaagactgaaatgaggagagagaggatcggtgctgctaaggtgcgtatagatagaataatgcgtccatggaattctgatttggttgctgatgattgttctgagaaaaaattgaagagaagaaaaaagcttgtcgatggagttgattgggaagacttgattattgagactttacttcttcatcaagtaaaggaagaggaaattgagaagggctactacaatacattactggatttacatgtgtttaactctggcattgtataatgaaagtttaattatttggatacagttttatcctttatgcacttttgattttatacagataaaaagaagggaaaatc-----------ccaaataaataccatctgaacttgtgaaacccctaaaagtccattaacatttctaaaagacttaaaggtcacagggac----------------------------------------------------------taaattggaatttttaagtgttgacacttttaccattttgcccttcaat-----------------------------------------------------------------------------------------------------------------------------------------------------------------t
>Albizia_glabripetala_Lewis_1652@NODE_1_length_2144_cov_105.094823
-------------------------------------------agtttatttatttaggtatggatgagctaaccaaatttcataataagatgaacatgtatataaagttgttgaatcatattaatgtactaatctattatttgtttgactaaatgcagtgctgctatctgcataccaatctgccattgaattacctggtgtcttgccacaaaaaagcacagcttccctgcttgttcagtatcttctccaagagtgttcttttagaacttgattttactgaccaaatagtcccttggaaacaaaacctttgaaaacaagtcccctttcaaaatttgtggtacactatggcaagctctcgttcctgcaacgattgtgggaaaacttctcttgttagggatgatgtgactgggaacttaatgtgttcctcgtgtggtgttattcaagaatatgatcagtttgaagctcatattggtggcatcaatggtccacaaggaacattcatccgtgttggaacagcaggtgcaggtactatatacagttacaaagaaaggaaattctttcaagcccaaagtttgatagatgaatttacttctagattaggtatatcttcaaaaattagtgacgttaaagcaatgatttctactatcacagagggtgaatttggacaaggtgattggtttcaggttttaatcggcgcatgtgtgtatatagtgatgcgaaaggataatcgcccaatgactatggctgaagtggcttggacagttgggtgtgatgtttatgaattgggtaggatgatcaaacgagttattgattttatggatttgaaaaatttcgattttccagagtttgatattgtgcattcattggaaagggtccttaagatttctccatctttttctagaatcgacaggagcgaaatggacagaattcataagcaggggatatttttaatacagtgcacaatgaagtggtttctgagtactgggcgtaagccacttccattggtagttgccgttttagttctggtagcagaattgaatcaagttgaaattgggattagtgtgttggcaaaggaagttcatgctgttgtttccacttgtaaaacgcgatacaaagaacttttagagaaacttgtggaagttgcacaagtcttgccttggggaagagatatcaccaagaaaaacattgttaaacatgcaccatctgtaattaagtatttggagacaaaggctatgttgaaacctggtgctaataggaaagtcctagatcgtccagaatttaatttggcagatatggttagtgaatgttcaaggcaacttgatgaacatggacacaagactgattccataaaccttccgagtgattcttattgtagtatatcacaaaacaactttaactctacaagaccaagtaccagggattcaaacaaaatgctttattcacccgaatgtttgtccatgttgtataagaaatcttcagatagggttgatcttcaggaggattgtagcaagtggtggaatgggaaatcagaaatgagcaaaaagcttctactcaaacagttacttgagaaggatgtgggattcgaaactgtgccgccttcttttatttcaagctgcttgaagactgaaatgagaagagagaggatcattgctgctaaggtgcgtatagatagaattatgcgtccatggaattctgatttggttgctgatgattgttctgagaaaaaattaaagagacgaaaaaagcttgttgatggagttgattgggaagacttgattattgagactttacttcttcatcaagtaaaggaggaggaaattgagaagggatactataatacattactggatttacatgtgtttaactctggcattgtacaatgaaagtttaattatttggatacattgttatcctttattcacttttgattttatacagaaaaaaagaatatgcaagtaattaaaggattgatataaacgtttgatcaaattgggccatttttggatacgcaacttcaacgatgagatattttgaaatggggactgttagacgtaatgccagccatatgtattatctgaatgactttgtacataaactttcactttgcattaaaaatgtcgaacattatagctcttttt-ttttttttaataattttatcataatttttattctattaagtttgtc---------------------------------------------------------------------------------------------------------------------------------c
>Albizia_glabripetala_Lewis_1652@NODE_2_length_706_cov_72.879173
---------------------------------------------------------------------------------------------------------------------------------------------------------------------------------------------------------------------------------------------------------------------------------------------------------------------------------------------------------------------------------------------------------------------------------------------------------------------------------------------------------------------------------------------------------------------------------------------------------------------------------------------------------------------------------------------------------------------------------------------------------------------------------------------------------------------------------------------------------------------------------------------------------------------------------------------------------------------------------------------------------------------------------------------------------------------------------------------------------------------------------------------------------------------------------------------------------------------------------------------------------------------------------------------------------------------------------------------------------------------------------------------------------------------------------------------------------------------------------aacaaaatgctttattcacccgaatgtttgtccatgttgtataagaaatcttcagatagggttgatcttcaggaggactgtagcaagtggtggaatgggaaatcagaaatgagtaaaaagcttctactcaaacagttacttgagaaggatgtgggattcgaaaccgtgccgccttcttttatttcaagctgcttgaagactgaaatgaggagagagaggataagtgctgctaaggtgcgtatagatagaattatgcgtccatggaattctgatttggttgctgatgattgttttgagaaaaaattgaagagacgaaaaaagcttgttgatggagttgattgggaagacttgattattgagactttacttcttcatcaagtaaaggaggaggaaattgagaagggatactacaatacattactggatttacatgtgtttaactctggcattgtacaatgaaagtttaattatttggatacagtgttatcctttattcacttttgattttatacagataaaaagaatgtgcaagtaattaaaggattgatataaacgtttgatcaaattgggccatttttggatatgtaacttcaatgatgagatattttgaaatggagacagttagacgtaatgccagccatatgtattatctgaatgactttatacataaactttcaccttgcgttaaaaatgtcgaacattatag-----------------------------------------------------------------------------------------------------------------------------------------------------------------------------------------
>Albizia_inundata_Wood_26530@NODE_1_length_1009_cov_322.058700
-------------------------------------------------------------------------------------------------------------------------------------------------------------------------------------------------------------------------------------------------------------------------------------------------------------------------------------------------------------------------------------------------------------------------------------------------------------------------------------------------------------------------------------------------------------------------------------------------------------------------------------------------------------------------------------------------------------------------------------------------------------------------------------------------------------------------------------------------------------------------------------------------------------------------------------------------------------------------------------------------------------------------------------------------------------------------------------------------------------------------------------------------------acaaagaacttttagagaaacttgtggaagttgcacaagtcttgccttggggaagggatatcaccaagaaaaacattgttaaacatgcaccatctgtatttaagtatttggagacaaaggctatgttgaaacctggtgcgaaaaggaaagtcctagatagtccagaatttaatttggcagatatggttagtgaatgttcgaggcaacttgatgaacatggacacaagactgattccataaaccttccgggtgattcttattgtggtatatcacaaaacaacattaactctacaagaccaagtaccagggattcaaacaaaatgctttattcacccgaatgtttgtccatgttgtataagaaatcttcagatagggttgatcttcaggaggattgtagcaagtggtggaatgggaaatcagaaatgagcaaaaagcttctactcaaacagttaattgagaaggatgtgggattcgaaaccgtgccgccttcttttatttcaagctgcttgaagactgaaatgagaagagagaggatcagtgctgctaaggtgcgtatagatagaattatgcgtccatggaattctgatttggttgctgatgattgttctgagaaaaaattgaagagacgaaaaaagcttgttgatggagttgattgggaagacttgattattgagactttacttctccatcaggtaaaggaggaggaaattgagaagggatactataatacgttactggatttacatgtgtttaactctggcattgtacaatgaaagtttaattatttggatacattgttatcctttattcacttttgattttatacagataaaaagaatatgcaagtaattaaaggattgatataaacgtttgatcaaattgggccatttttggatacgcaacttcaacgatgagatattttgaaatggggacagttagacgtaatgccagccatatgtattatctgattgactttatacataaactttcactttgcattaaaaatgt----------------------------------------------------------------------------------------------------------------------------------------------------------------------------------------------------a
>Albizia_inundata_Wood_26530@NODE_2_length_749_cov_615.677233
---------------------------------------------------------------------------------------------------------------------------------------------------------------------------------------------------------------------------------------------------------------------------------------------------------------------------------------------------------------------------------------------------------------------------------atgtgttcctcgtgtggtgttattcaagaatatgatcagtttgaagctcatattggtggcatcaatggtccacaaggaacattcatccgtgttggaactgcaggtgcaggtactatatacagttacaaagaaaggaaattctttcaagcccaaagtttgatagatgaatttacttctagattaggtatatcttcaaaaattagtgacgttaaagcaatgatttctactatcacagagggtgaatttggacaaggtgattggtttcaggttttaatcggcgcatgtgtgtatatagtgatgcgaaaggataatcgcccaatgactatggctgaagtggcttggacagttgggtgtgatgtttatgaattgggtaggatgatcaaacgagttattgattttatggatttgaaaaattttgattttccagagtttgatattgtgcattcattggaaagggtccttaagatttctccatctttttctagaatcgacaggagcgaaatggacagaattcataagcaggggatatttttaatacagtgcacaatgaagtggtttctgagtactgggcgtaagccacttccattggtagttgccgttttagttctggtagcagaattgaatcaagttgaaattgggattagtgtgttggcaaaggaagttcatgctgttgtttccacttgtaaaacgcgatacaaagaacttttagagaaacttgtggaagttgcacaagtcttgccttggggaag----------------------------------------------------------------------------------------------------------------------------------------------------------------------------------------------------------------------------------------------------------------------------------------------------------------------------------------------------------------------------------------------------------------------------------------------------------------------------------------------------------------------------------------------------------------------------------------------------------------------------------------------------------------------------------------------------------------------------------------------------------------------------------------------------------------------------------------------------------------------------------------------------------------------------------------------------------------------------------------------------------------------------------------------------------------------------------------------------------------------------------------------------------------------------------------------
>Albizia_multiflora_Hughes_3090@NODE_1_length_2273_cov_248.030510
-------------------------------------------------------------------------ccaaatttcataaaaagatgaacatgtatataacgttgttgaatcatattaatgtactaatctattatttgtttgactaaatgcagtgctgctatctgcataccaatctgccattgaattacctggtgtcttgccacaaaaaagcttagcttccctgctttttcagtatcttctccaagagtgttcttttagaacttgatttcactggccaaacagtcccttggaaacaaaacgtttgaaaacaagtcccctttcaaaatttgtggtacactatggcaagctctcgttcctgcaacgattgtgggaaaacttctcttgttagggatgatgtgactggggacttaatgtgttcctcgtgtggtgttattcaagaatatgatcagtttgaagctcatattggtggcatcaatggtccacaaggaacattcatccgtgttggaactgcaggtgcaggtactatatacagttacaaagaaaggaaattctttcaagcccaaagtttgatagatgaatttacttctagattaggtatatcttcaaaaattagtgacgttaaagcaatgatttctactatcacagagggtgaatttggacaaggtgactggtttcaggttttaattggcgcatgtgtgtatatagtgatgcgaaaggataatcgcccaatgactatggctgaagtggcttggacagttgggtgtgatgtttatgaattgggtaggatgatcaaacgagttattgattttatggatttgaaaaatttcgattttccagagtttgatattgtgcattcattggaaagggtccttaagatttctccatctttttctagaatcgacaggagcgaaatggacagaattcataagcaggggatatttttaatacagtgcacaatgaagtggtttctgagtactgggcgtaagccacttccattggtagttgctgttttagttctggtagcggaattgaatcaagttgaaattgggattagtgtgttggcaaaggaagttcatgctgttgtttccacttgtaaaacgcgatacaaagaacttttagagaaacttgtggaagttgcacaagtcttgccttggggaagagatatcaccaagaaaaacattgttaaacatgcaccatctgtaattaagtatttggagacaaaggctatgttcaaacctggtgctaaaaggaaagtcctagatcgtccagaatttaatttggcagatatggttagtgaatgttcaaggcaacttgatgaacatggacacaagactgattccataaaccttccgagtgattcttattgtagtatatcacaaaacaacattaactctacaagaccaactaccatggattcaaacaaaatgctttattcacccgaatgtttgtccatgttgtataagaaatcttcagatagggttgatcttctggaggattgtagcaagtggtggaatgggaaatcagaaatgagcaaaaagcttctactcaaacagttacttgagaaggatgtgggattcgaaactgtgccgccttcttttatttcaagctgcttgaagactgaaatgaggagagagaggatcagcgctgctaaggtgcgtatagatagaattatgcgtccatggaattctgatttggttgctgatgattgttctgagaaaaaattgaagagacgaaaaaagcttgttgatggagttgattgggaagacttgattattgagactttacttcttcatcaagtaaaggaggacgaaattgagaagggatactacaatacattactggatttacatgtgtttaactctggcattgtacaatgaaagtttaattatttggatacagtgttatcctttattcacttttgattttatacagataaaaagaatatgcaagtaattaaaggattgatataaacgtttgatcaaattgggccatttttggatacgtaacttcaatgatgagatattttgaaatggagacagttagacgtaatgccagccatatgtattatctgaatgactttgtacataaactttcaccttgcattaaaaatgtcgaacattatagctctgttt-ttttttttaataattttatcataatttttagtctctcaaatttgttctcattacaattttgattcttcaaccttcaaaaataggttttgatcatttaagttttattctatttaaaatatagtctttataacattctgaataatttatagaactaaaatcaaaatcagaataaattg
>Albizia_sinaloensis_Hughes_1576@NODE_1_length_2378_cov_149.368101
gattttagattttatggaatgccattctataattctataaataaatctatttgtctaggtatggatgagctaaccaaatttcagaagaagatgaacatgtatataaagttgttgaatcatattaatgtactaatctattatttgtttgactaaatgcagttctgctatctgcataccaatctgccattgaattacctggtgtcttgccccaaaaaagcatagcttccttgcttgttcagtatcttccccaagagtgttcttttagaacttgatttcactgaccaaacagtcccttggaaacaaaacctttgaaaacaagtcccctttcaaaatttgtggtacactatggcaagctctcgttcctgcaacacttgtgggaaaacttctcttgttagggatgatgtgactggggacttaatgtgttcctcgtgtggtgttattcaagaatatgatcagtttgaagctcatattggtggcatcaatggtccacaaggaacattcatccgtgttggaacttcaggtgcaggtactatatacagttacaaagaaaggaaattctttcaagcccaaagtttgatagatgaatttacttttagattaggtatatcttcaaaaattagtgacgttaaagcaatgatttctaccatcacagagggtgaatttggacaaggtgattggtttcaggttttaatcggcgcatgtgtgtatatagtgatgcgaaaggataatcgcccaatgactatggctgaagtggcttggacagttgggtgtgatgtttatgaattgggtaggatgatcaaacgagttattgattttatggatttgaaaaatttcgattttccagagtttgatattgtgcattcattggaaagggtccttaagatttctccatctttttgtagaatcgacaggagtgaaatagacagaattcacaagcaggggatatttttaatacagtgcacaatgaagtggtttctgagtactgggcgtaagccactcccgttggtagttgctgttttagttctggtagcagaattgaatcatgttgaaattggtattagtgagttggccaaggaagttcatgccgttgtttccacttgtaaaacgcgatacaaagagcttttagagaaacttgtggaagttgcacaagtcttgccttggggaagagatatcaccaagaaaaacattgttaaacatgcaccatctgtaatcaagtatttggagacaaaggctatgttgaaacctggtgctaaaagaaaagtcctagatcgtcctgaattgaatttggcagatatggttcgtgaatgtgcaaggcaatttgatgaacatggacagaagactgattccataaaccttccaagtgattcttattgtagtatatcacaaaacatcatcaactctacaagaccaagtaccagggattcaaacaaaatgctttattcgcctgaatgtttgtccatgttgtataagaaatcttcagatagggttgaccttcaggaggattgtagcaagtggtggaatgggaaatcagaaatgagcaaaaagcttctactcaaacagttacttgagaaggatgtgggattcgaaaccatgccgccttcttttatttcaagctgcttgaagactgaaatgaggagagagaggatcagtgctgctaaggtgcgtatagatagaattatgcgtccatggaattctgatttggttgctgatgattgttctgagaaaaaattgaagagaagaaaaaagcttgttgatggtgttgattgggaagacttgattattgagactttacttcttcatcaagtaaaggaggaggaaattgagaagggatactacaatacattactggatttacatgtgtttaactctggcattgtataatgaaagtttaattatttggatgcagttttatcctttattcacttttgattttatacagatagaaagaatatgcaagtaattaaaggattgatataaacgtttggtcaaattgggtcatttttgtatacataacttcaatgatgagatattttgaaatggagacagttagacgcaatgccaaccatatgtattatctgaatgactttatacataaactttcaccttgcattaaaaatgtcgaacattatagctc------atttttttcataatttcattataatttttcatctctcagctttgtccttattgaagttttggtctttcaacctttaaaaatatattttgattcttcaagtttctttctatttaaaatataattattataacattctggttaatttatagaattaaaatcaaaatgaggataaattt
>Albizia_sinaloensis_Hughes_1576@NODE_2_length_1789_cov_90.966706
-------------------------------------------------------------------------------------------------tgtat---atgtttttgaatcatattactgctctaatctattatttgtttgactaaatgcagttctgctatctgcataccaatctgccagtgaattacctgaagtcttgccataaaaaagcatagctttcctgcttgttcagtatcttctccaagagtattcttttagaacttgttttcaccgaccaaacagtcccttggaaacaaaacctttga---------------------ttgtcgtactcaatggcaagctcacggtcctgcaacaattgtgggaaaacgtctcttgttagggatgatgtgactggggaattgatatgttccttgtgtggtgttgttcaagaatatgatcactttgaagcccatattggtggcatcaatggtccacaaggaacattcatccgtgttggaactgcaggtgcaggtactatttacagctacaaggaaaggaaattctttcaagcccaaagtttgatagatgaatttacttctaatttaggtatatcttcaaaaactagtgatattaaattgatgatttctaccatcacagagggtgaattcgggcaaggtgattggtttgaggttttaattggtgcatgtgtgtacatagtgatgcgaaaggataatcggccaatgtctatggctgaagtggcttgggcagttggcagtgatgtttatgaattgggtaggatgattaaacgagttattgattttatggatttaaaaacgtttgatttcccagattttgatattgtgcattcattggaaagggtccttaagatttctccatcttttgctagaattgaggggagtgaagtagacagaatgcacaagcagggaatatttttaatacagcgtgctatgaagtggtttttgagtactgggcgtaagccacatccattggtagttgctgttttagttctggtagcagaattgaatcaagttgaaattgggattagtaagttggccaaggaagttgatgccgttgtttccactagtaaaacgcgatacgaagagctcttagagaaatttgtggaagttgcacaagtcttgccttggggaagagatatcactaagaaaaacattgttaaacatgcaccatctgtaattaagtatttggagacaaaggccatgttgaaacctgttgataaaaggaaagacttggatcgtccggagtttaatttggcagatattgtcagtgaatgttcaagacaacttgatgaacatggacacaagactgattccataaaccttccaagtgattctcatt---------------------------------------gtattagggattctaatgtt-----------------acgagtgtaaatggtgtattaaaaa-----------------------gtgcaagtgtacactgtcgtaagcaagtaataaagaggtaagtagaatatcgttctcaagaggattgatc--------------actaagtaccaaaatgaggaattttaaatctatttggtcaaatgattagttgatga-------------------ttgggcatatatgataaaaaaaatgaat--------------tttaaatgatataaacaattacaagaaaaagtcctagggatagtctaatttattccacatgattgatagtcgagtttccctaatttaattactagcctcttccaaggtcaagca--attctataattaattgctaatccaatatatt------cctatatgaatttaagcaattaattatgcattaaaattaaactcattaaga-----ctacataactcataatattcctatttcatatata------------------agttatggtttttatatgatc----------------------------acaca---------------------------------------------------------------------------------------------------------------------------------------------------------------------------------------------------------------------------------------------------------------------------------------------------------------t
>Albizia_subdimidiata_var_minor_Gorts_341@NODE_1_length_1917_cov_42.732065
-----------------------------------------------------------------------------------------------------------------------------------------------------------------------------------------------------------ttgccacaaaaaaacatagcttccctgcttgttcagtatcttctccaagagtgttcttttagaacttgattttactgaccaaatagtcccttggaaacaaagcctttgaaaacaagtcccctttcaaaatttgtggtacactatggcaagctctcgttcctgcaacgattgtgggaaaacttctcttgttagggatgatgtgactgggaacttgatgtgttcctcgtgtggtgttattcaagaatatgatcagtttgaagctcatattggtggcatcaatggtccacaaggaacattcatccgtgttggaactgcaggtgcaggtactatatacagttacaaagaaaggaaattctttcaagcccaaagtttgatagatgaatttacttctagattaggtatatcttcaaaaattagtgacgttaaagcaatgatttctactatcacagagggtgaatttggacaaggtgattggtttcaggttttaatcggcgcatgtgtgtatatagtgatgcgaaaggataatcgcccaatgactatggctgaagtggcttggacagttgggtgtgatgtttatgaattgggtaggatgatcaaacgagttattgattttatggatttgaaaaattttgattttccagagtttgatattgtgcattcattggaaagggtccttaagatttctccatctttttctagaatcgacaggagcgaaatggacagaattcataagcaggggatatttttaatacagtgcacaatgaagtggtttctgagtactgggcgtaagccacttccattggtagttgccgttttagttctggtagcagagttgaatcaagttgaaattgggattagtgtgttggcaaaggaagttcatgctgttgtttccacttgtaaaacgcgatacaaagaacttttagagaaacttgtggaagttgcacaagtcttgccttggggaagggatatcaccaagaaaaacattgttaaacatgcaccatctgtatttaagtatttggagacaaaggctatgttgaaacctggtgcgaaaaggaaagtcctagatagtccagaatttaatttggcagatatggttagtgaatgttcgaggcaacttgatgaacatggacacaagactgattccataaaccttccgggtgattcttattgtggtatatcacaaaacaacattaactctacaagaccaagtaccagggattcaaacaaaatgctttattcacccgaatgtttgtccatgttgtataagaaatcttcagatagggttgatcttcaggaggattgtagcaagtggtggaatgggaaatcagaaatgagcaaaaagcttctactcaaacagttacttgagaaggatgtgggattcgaaaccatgccgccttcttttatttcaagctgcttgaagactgaaataaggagagagaggatcagtgctgctaaggtgcgtatagatagaattatgcatccatggaattctgatttggttgctgatgattgttctgagaaaaaattgaagagaagaaaaaagcttgttgatggagttgattgggaagacttgattattgagactttacttcttcatcaagtaaaggaggaggaaattgagaagggatactataatacattactggatttacatgtgtttaactctggcattgtacaatgaaagtttaattatttggatacattgttatcctttattcacttttgattttatacag--aaaaagaatatgcaagtaattaaaggattgatataaacgtttgatcaaattgggccatttttggatacgcaacttcaacgatgagatattttgaaatggggacaggtagacgtaatgccagccatatgtattatctgaatgactttatacataaactttcactttgcattaaaaatgta---------------------------------------------------------------------------------------------------------------------------------------------------------------------------------------------------a
>Albizia_subdimidiata_var_subdimidiata_Ferreira_210@NODE_1_length_2178_cov_316.220371
---------------------------------------------------ggttagctcatcgatgagctaaccaaatttcataagaagatgaacatgtgtataaagttgttgaatcatattaatgtactaatctattatttgtttgactaaatgcagtgctgctatctgcataccaatctgccattgaattacctggtgtcttgccacaaaaaagcatagcttccctgcttgttcagtatcttctccaagagtgttcttttagaacttgatttcactgaccaaacagtcccttggaaacaaagcctttgaaaacaagtcccctttcaaaatttgtggtacactatggcaagctctcgttcctgcaacgattgtgggaaaacttctcttgttagggatgatgtgactggggacttaatgtgttcctcgtgtggtgttattcaagaatatgatcagtttgaagctcatattggtggcatcaatggtccacaaggaacattcatccgtgttggaactgcaggtgcaggtactatatacagttacaaagaaaggaaattctttcaagcccaaagtttgatagatgaatttacttctagattaggtatatcttcaaaaattagtgacgttaaagcaatgatttctactatcacagagggtgaatttggacaaggtgattggtttcaggttttaatcggcgcatgcgtgtatatagtgatgcgaaaggataatcgcccaatgactatggctgaagtggcttggacagttgggtgtgatgtttatgaattgggtaggatgatcaaacgagttattgattttatggatttgaaaaattttgattttccagagtttgatattgtgcattcattggaaagggtccttaagatttctccatctttttctagaatcgacaggagcgaaatggacagaattcatgagcaggggatatttttaatacagtgcacaatgaagtggtttctgagtactgggcgtaagccacttccattggtagttgctgttttagttctggtagcagaattgaatcgagttgaaattgggattagtgtgttggcaaaggaagttcatgctgttgtttccacttgtaaaacgcgatacaaagaacttttagagaaacttgtggaagttgcacaagtcttgccttggggaagagatatcaccaagaaaaacattgtgaaacatgcaccatctgtaattaagtatttggagacaaaggctatgttgaaacctggtgctaaaaggaaagtcctagatcgtccagaatttaatttggcagatatggttagtgaatgttcaaggcaacttgatgaacatggacacaagactgattccataaaccttccgagtgattcttattgtagtatatcacaaaacaacattaactctacaagaccaagtaccagggattcaaacaaaatgctttattcacccgaatgtttgtccatgttgtataagaaatcttcagatagggttgatcttcaggaggattgtggcaagtggtggaatgggaaatcagaaatgagcaaaaagcttctactcaaacagttacttgagaaggatgtgggattcgaaaccatgccgccttcttttatttcaagctgcttgaagactgaaatgaggagagagaggatcagtgctgctaaggtgcgtatagatagaattatgcatccatggaattctgatttggttgctgatgattgttctgagaaaaaattgaagagaagaaaaaagcttgttgatggagttgattgggaagacttgattattgagactttacttcttcatcaagtaaaggaggaggaaattgagaagggatactataatacattactggatttacatgtgtttaactctggcattgtacaatgaaagtttaattatttggatacattgttatcctttattcacttttgattttatacag--aaaaagaatatgcaagtaattaaaggattgatataaacgtttgatcaaattgggccatttttggatacgcaacttcaacgatgagatattttgaaatggggacagttagacgtaatgccagccatatgtattatctgaatgactttatacataaactttcactttgcattaaaaatg--taacattatagctcttttt-ttttttttaataattttatcatattttttagtctattaagtttgtcctcattgcaattttgattcttcaacctttaaaaatagattttaa-------------------------------------------------------------------------------------t
>Albizia_tomentella_Leach_Dunlop_3801@NODE_2_length_1339_cov_142.376387
-------------------------------------------------------------------------------------------taaaaacgtgtat-atgcttttgaatcatattactgttctaatctattatttgtttgactaaatgcagtgctgctatctgcataccaatcagc-------atacctgaagtcttgccaaaaaaaaa----------------------------------------------aaaat-------------gaaaacaaaaccttggagacaaaacctttgaaaacaagtccccttttgaaatttgtcgtactcaatggcaagctcacgttcctgcaacaattgtgggaaaatgtctcttgttagggatgatgggactggggaattgatatgttcattgtgtggtgttgttcaagactatgatcagtttggagttcatgttggtggcatcaatggtccacaaggagcattcatccgtgttggaactgcaggtgcaggtaccatatacagcttcaaaagaaagaaattctttcaagcccaaagtttgatagatgaatttacttctagattagttatatcttcaaaaattagtgatattaaattgatgagttctaccatcacagagggtgaatttgggcaaggtgattggtttgaggttttaattggtgcatgtttgtacatagtgatgcgaaaggataatcacccaatatctatggttgaggtggcttgggcagttgggtttgatgtttatgaa---------------------------------aaggatttaaaaacattggattttccagagtttgattt------------------------------------------------------------------------------------------------------------------------------------------------------------------------------------------------------------------------------------------------------------------------------------------------------------------------------------------------------aaaaccatctgtaattaagtatttggagacaaa------------------------------------------------------------------ggtcagtgaatgttcaagacaacttgatgaacatggacacaagactgattccataaaccttccaagtgattctcatt---------------------------------------gtattagggatgtaaacaatctgctttactcacctgaatgtttatccatgttgtacaagaaatcttcagatagggttgatcttctggaggattgtagtgagtagtggaatgggaaatcagaattgagcaaaaagcttctactcaaacagttactagag-----------------------------ttcttttatttctaactgcttgaagtgtgagatgaggagagagaagatctatgctgctaaggtgcgcatagatagaatactgtgtccatggacttctgatttggttgctgaagattgttctgag-aaaaattgtagagaagaagaaagcttgtggatggagttgattgggaaagacttgatattgagaccttacttcttcatcaagt---ggaggaggaaattgaggagggatactacaatacatcactggatttacatgtgttcaactatggcattgtataatgaaagcttaagtatttggatacaggttaatcctttgttaacttctgattttatacagg------------------agttaaagaattgatatcatcgtttagtcaaattaggccatttttg------------------------------------------------------------------------------------------------------------------------------------------------------------------------------------------------------------------------------------------------------------------------------------------------------------------------
>Albizia_tomentosa_Hughes_648@NODE_1_length_2420_cov_213.292787
gattttagattttatggaatgccattctataattctataaataaatctatttgtctaggtatggatgagctaaccaaatttcagaagaagatgaacatgtatataaagttgttgaatcatattaatgtactaatctattatttgtttgactaaatgcagtgctgctatctgcataccaatctgccattgaattacctggtgtcttgccccaaaaaagcatagcttccctgcttgttcagtatcttctccaagagtgttcttttagaacttgatttcactgaccaaacagtcccttggaaacaaaacctttgaaaacaagtcccctttcaaaatttgtggtacactatggcaagctctcgttcctgcaacacttgtgggaaaacttctcttgttagggatgatgtgactggggacttaatgtgttcctcgtgtggtgttattcaagaatatgatcagtttgaagctcatattggtggcatcaatggtccacaaggaacattcatccgtgttggaacttcaggtgcaggtactatatacagttacaaagaaaggaaattctttcaagcccaaagtttgatagatgaatttacttttagattaggtatatcttcaaaaattagtgacgttaaagcaatgatttctaccatcacagagggtgaatttggacaaggtgattggtttcaggttttaatcggcgcatgtgtgtatatagtgatgcgaaaggataatcgcccaatgactatggctgaagtggcttggacagttgggtgtgatgtttatgaattgggtaggatgatcaaacgagttattgattttatggatttgaaaaatttcgattttccagagtttgatattgtgcattcattggaaagggtccttaagatttctccatctttttctagaatcgacaggagtgaaatggatagaattcacaagcaggggatatttttaatacagtgcacaatgaagtggtttctgagtactgggcgtaagccactcccgttggtagttgctgttttagttctggtagcagaattgaatcaagttgaaattgggattagtgaattggccaaggaagttcatgccgttgtttccacttgtaaaacgcgatacaaagaacttttagagaaacttgtggaagttgcacaagtcttgccttggggaagagatatcaccaagaaaaacattgttaaacatgcaccatctgtaattaagtatttggagacaaaggctatgttgaaacctggtgctaaaagaaaagtcctagatcgtcctgaattgaatttggcagatatggttcgtgaatgtgcaaggcaatttgatgaacatggacacaagactgattccataaaccttccaagtgattcttattgtagtatatcacaaaacatcatcaactctacaagaccaagtaccagggattcaaacaaaatgctttattcgcctgaatgtttgtccatgttgtataagaaatcttcagatagggttgatcttcaggaggattgtagcaagtggtggaatgggaaatcagaaatgagcaaaaagcttctactcaaacagttacttgagaaggatgtgggattcgaaaccatgccgccttcttttatttcaagctgcttgaagactgaaatgaggagagagaggatcagtgctgctaaggtgcgtatagatagaattatgcgtccatggaattctgatttggttgctgataattgttctgagaaaaaattgaagagaagaaaaaagcttgttgatggtgttgattgggaagacttgattattgagactttacttcttcatcaagtaaaggaggaggaaattgagaagggatactacaatacattactggatttacatgtgtttaactctggcattgtataatgaaagtttaattatttggatgcagttttatcctttattcacttttgattttatacagataaaaagaatatgcaagtaattaaaggattgatataaacgtttggtcaaattgggtcatttttgtatacataacttcaatgatgagatattttgaaatggagacagttagacgcaatgccaaccatatgtattatctgaatgactttatacataaactttcaccttgcattaaaaatgtcgaacattatagctc------atttttttcataatttcattataatttttcgtctctctgctttgtccttattggagttttggtctttcaacctttaaaaatatgttttgattcttcaagttttgttctatttaaaatataattattataacattctggttaatttatagaattaaaatcaaaatgaggataaatta
>Archidendron_clypearia_Wieringa_1849@NODE_1_length_2150_cov_341.903039
------------------------------------------------------------------------actaactttcataagaagatgaacatgtat---atgtttttgaatcatattactgttctaatctattatttgtttgactaaatgcagtgctgctatctgcataccaatctgccagtgaattacctgaagtcttgccataaaaaagcatagctttcctgcttgttcagtatcttctccaagagtattcttttagaacttgttttctctgaccaaacaatcccttggaaacaaaacctttgaaaacaagtccccttttgaaatttgtcgtactcaatggcaagctcacgttcctgcaacaattgtgggaaaacgtctcttgttagggatgatgtgactgaggaattgatatgttccttgtgtggtgttgttcaagaatatgatcagtttgaagtccatattggtggcatcaatgatccacaaggaacattcatccgtgttggaactgcgggtgcaggtactatatacagctacaaagaaaggaaaatctttcaagtccaaagtttgatagatgaatttacttctagattaggtatatcttcaaaaattagtgatattaaattgatgatttctaccatcacagagggtgaatttgggcaaggtgattggcttgaggttttaattggtgcatgtgtgtacatagtgatgcgaaaggataatcgcccaatgtctatggctgaagtggcttgggcagttgggtgtgatgtgtatgaattgggtaggatgattaaacgtgttattgattttatggatttaaaaacatttgatttccctgagtttgatattgtgcattcattggaaagggtccttaagatttctccatcttttgctagaattgaggggagtgaagttgacagaatgcgcaagcagggaatatttttaatacaatgtgctatgaagtggtttttgagtgctgggcgtaagccacttccattggtagttgctgttttagttctggtagcggaattgaatcgagttgaaattgggattagtgagttggccaaggaagttcatgccggtgtttccactagtaaaatgcgatacaaagagctcttggagaaacttgtggaagttgca----------cttggggaagccatatcaccaagaaaaacattgttaaacatgcaccatctgtaattaagtatttggagacaaaggccatgttg-aacctgttggtacaaggaaagacttagatcgtccggagtttaatttggcagatatggtcagtgaatgttcaagacaacttgatgaacatggacacaagactgattccataaaccttccaagtgattctcatt---------------------------------------gtattagggatgcaaacaatctgctttactcacctgaatgtttatccatgttgtataagaaatcttcagatagggttgatcttcaggaggattgtagtgagtggtggaatgggaaatcagaattgagcaaaaagcttctactcaaacagttgctagagaaggatgttggattcgaaaccgtgccaccttcttttttttctaactgcttgaagtgtgagatgaggagagagaagatcaatgctgctaaggtgcgtctagatagaataatgcgtccatggaattctgatttggttgctgatgattgttctgagaaaaaattgaagagaagaagaaagcttgtggatggagttgagtgggaagacttgattattgagaccttacttcttcatcaagtgaaggaggaggaaattgagaagggatactacaatacattactggatttacatgtgtttaactctggcattgtataatgaaagcttaattatttggatacagtttaatcctttattaacttttgattgtatac--------agaatatgtatgcagttaaagaattgatatcaacgtttagtcaaattcggccatttttgtatgcataactttgatgatgagacatttttaaat----atggt--gatgtcatgccaaccatatatgtatttaaaagcaatagacatatatgtattaatattccaaaataattc--gggtgttccaattatgata---------------cttggcatcatggcggagg---catgtaaattgtaagtgacttttatatccgagggatttggagaaaaa-----ttcaagttgaacttaa------taaaattagag-----------------ataaagagcata--------------------------
>Archidendron_clypearia_Wieringa_1849@NODE_2_length_1476_cov_653.062187
---------------------------------------------------------------------------------------------------------------------------------------------------------------------------------------------------------------------------------------------------------------------------------------------------------------------------------------------------------------------------------------------------------------------------------------------tgtggtgttattcaagaatatgatcagtttgaagctcatattggtggcatcaatggtccacaaggaacattcatccgtgttggaactgcaggtgcaggtactatatacagttacaaacaaaggaaattctttcaagcccaaagtttgatagatgaatttacttctagattaggtatatcttcaaaaattagtgacattaaagcgatgatttctaccatcacagagggcgaatttggacaaggtgattggtttcaggttttaattggcgcatgtgtgtatatagtgatgcggaaggataatcgcccaatgtcgatggctgaagtggcttggacagttgggtgtgatgtttatgaattgggtaggatgatcaaacgagttattgattttatggatttgaaaaatttcgattttccagagtttgatattgtgcattcattggaaagggtccttaagatttctccatctttttctagaatcgacaggagcgaaatggacagaattcgcaagcaggggatatttttaatacagtgcacaatgaagtggtttctgagtactgggcgtaaaccacttccgttggtagttgctgttttagttctggtagcagaattgaatcaagttgaaattgggattagtgagttggccaaggaagttcatgcagttgtttccacttgtaaaacgcgatacaaagagcttttagagaaacttgtggaagttgcacaagtcttgccttggggaagagatatcaccaagaaaaacattgttaaacatgcaccatctgtaattaagtatttggagacaaaggctatgttgaaacctggtgctaaaaggaaagtcctagatcgtccagaatttaatttggcagatatggttagtgaatgttcaagacaacttgatgaacatggacacaagactgatttcataaaccttccaagtgattctcattgtagtatatcacaaaacaacattaactctacaagaccaagtaccagggattcaaacaaaatgctttattcacctgaatgtttatccatgttgtataagaaatcttcagattggattgatcttcaggaggattgtagcgagtggtggaatgggaaatcagaaatgagcaaaaagcttctactcaaacagttgctcgagaaggatgtgggattcgaaacagtgccgccttcttttatttccaactgcttgaagtgtgagatgaggagagagaagatcagtgccgctaaggtgcgtatagatagaataatgcgtccatggaattctgatttgggtggtgatgattgttctgagaaaaaattgaagagaagaagaaagcttgttgatggagttgattgggaagacttgattattgagacgttacttcttcatcaagtgaaggaggaggaaattgagaagggatactacaatacattacttgatttacatgtgtttaactctggcattgtataatgaaagtttagttatttggatata---------------------------------------------------------------------------------------------------------------------------------------------------------------------------------------------------------------------------------------------------------------------------------------------------------------------------------------------------------------------------------------------------------------------------
>Balizia_leucocalyx_Aguilar_1939@NODE_1_length_2541_cov_499.734172
gattttagattttatggaatgccattctataattctataaataagtttatttatctaggtatggatgagctaaccaaatttcatacgaagatgaacatgtatataatgttgttgaatcatattactgtactaatctattatttgtttgactaaatgcagtgctgctatctgcataccaatctgccattgaatttcctggtgtcttgccacaaaaaggcacagcttccctgcttgttcagtatcttctccaagagtgttcttttagaacttgatttcactgaccgaacagtcccttgg-aacaaaacctttgaaaacaaggcccctttcaaaatttgtggtacattatggcaagctcacgttcctgcaacaattgtgggaaaacttctcttgttagggatgatgtgactggggaattgatgtgttcctcgtgtggtgttattcaagaatatgatcagttggaagctcatattggtggcatcaatggtccacaaggaacattcatccgtgttggaactgcaggtgcaggtactatatacagttacaaagaaaggaaattctttcaagcccaaagtttgatagatgaatttacttctagattaggtatatcttcaaaaattagtgacattaaagcgatgatttctaccatcacagagggtgaatttggacaaggtgattggtttcaggttttaattggcgcatgtgtgtacgtagtgatgcgcaaggataatcgcccaatgtctatggctgaagtggcttggacagttgggtgtgatgtttatgaattgggtaggatgatcaaacgagttattgattttttggatttgaaaaatttcgattttccagagtttgatattgtgcattcattggaaagggtccttaagatttctccatctttttctagaatcgacaggagcgaaatagacagaattcgcaagcaggggatatttttaatacagtgtgcaatgaagtggtttctgagtactgggcgtaagccacttccattggtagttgctgttttagttctggtagcagaattgaatcaagttgaaattgggattagtgagttggccaaggaagttcatgccgttgtttccacttgtaaaacacgatacaaagagcttttagagaaacttgtggaagttgcacaagtcttgccttggggaagagatatcaccaagaaaaacattgttaaacatgcaccatctgtaattaagtatttggagacaaaggctatgttgaaacctggtgctaaaaggaaagtcctagatcgtccagaacttaatttggcagatatggttagtgagtgttctagacaacttgatgaacatggacacaagactgattccataaaccttccaagtgattcttattgtagtatatcacaaaacaacattgactctacaagaccaagtaccagggattcaaacaaaatgctttattcaactgaatgtttatccatgttgtataagaaatcttcagatagggttgatcttcaggaggattgtagcaagtggtggaatgggaaatcagaaatgagcaaaaagcttctactcaaacagttactcgagaaggatgtgggattcgaaaccgtgccgccttcttttatttcaaactgcttgaagagtgaaatgaggagagagaggatcagggctgctaaggtgcgtatagatagaataatgcgtccatggaattctgatttggttgctgatgattgttctgagaaaaaactgaagagaagaaaaaagcttgttgatgcagttgattgggaagacttgattattgagactttacttcttcatcaagtgaaggaggaggaaattgagaagggatactacaatacattactggatttacatgtgtttaactctggcgttgtatgatgaaattttaataatttggatacagttttatctttcattcacttttgatttcatacagataaaaagaatatgcaagtaattaaaggattgata-----------tcaaattaggccatttttgcatacataacttcaatgataagatattttgaaatggagccagtgagacggaatgccaaccatatgtagtatgtgaatgactttatgcataaactttcaccttgcattaaaaatgtcgaacattagagctttactcattttttttcacgactttattataatctttggtctcttaaatctattcttatttggattttagtctttcagccttcaaaaatagattttggtccttcaaattttattttatttaaaatatagtttctataacattctggataatttatagaactaaaatgaaaataagaacaaattt
>Balizia_leucocalyx_Aguilar_1939@NODE_2_length_2075_cov_263.910911
gattttagatcttatgtaatgcctttctataattctataaataagtttatttatctaggtatggatg----aactaactttcataagaagatgaacatgtat---atgtttttgaatcatattactttgctgatctattatttgtttgactaaatgcagtgctgctatctgcataccaatctgccagtgaattacctgaagtcttgccaagaaaagcctttgctttcctgcttgttcagtatcttctccaagagtattcttttagaacttgttttcactgaccaaacagtcccttggaaacaaaacctttgcaaacaagaccccttttgaaatttgtcgtactctatggcaagctcacgttcctgcaacaattgtgggaaaacgtctcttgttagggatgatgtgactggggaattgatatgttccttgtgtggtgttgttcaagaatatgatcagtttgaagcccatattggtggcatcaatggtccacaaggaacattcatccgggttggaactgcaggtgcaggtactatatacagttacaaagaaaggaaattctttcaagcccaaagtttaatagatgaatttacttctagattaggtatatcttcaaaattaagtgatattaaattgatgatttctaccattacagagggtgaatttgggcaaggtgattggtttgaggttttaattggtgcatgtgtgtacatagtgatgcgaaaggataatcgcccaatgtctatggctgaagtggcttgggcagttgggtgtgatgtttatgaattgggtaggatgattaaacgagttattgattttatggatttaaaaacatttgatttcccagagtttgatgttgtgcattcattggaaagggtccttaagatttctccatcttttgctagaattgaggggagtgaagtagacagaatgcgcaagcagggaatatttttaatacagtgtgctatgaagtggtttttgagtactgggcgtaagccacttccattggtagttgccgttttagttctggtagcagaattgaatcaagttgaaattgggattagtgagttggccaaggaagttcatgccgttgtttccactagtaaaacgcgatacaaagaactcttagagaaacttgtggaagttgcacaagtcttgccttgggggagagatatcaccaagaaaaacattgttaaacatgcaccatctgtaattaagtatttggagacaatggccatgttgaaatctgttggtaaaaggaaagacttagatcgtccggagtttaatttggcagatatggtcagtgaatgttcaagacaacttgatgaacatgaacacaagactgattccataaaccttccaagtgattctcatt---------------------------------------gtattagggattctaacaatttgctttattcacctgaatgtttatccatgttgtataagaaatcttcagatagaattgatcatcaggaggattgtagcgagtggtggaatgggaaatctgacatgagcaaaaagcttctgctcaaacagttactcgagaaggatgtcggattcgaaaccatgccgccttcttttatttccaattgctcgaagtgtgagatgaggagagagaagatcaacgctgctaaggtgcgtatagatagaataatgcgtccatggaattttgatttggttgctgatgattgttctgagaaaaaattgaagagaagaagaaagcttgtggatggagttgattgggaagacttgattatcgagaccttgcttcttcatcaagtgaaggaggaggaaattgagaagggatactacaatacattactggatttacatgtgtttaactc----------------------------------------------------------------------------------------------------------------------------------------------------------------------------------------------------------------------------------------------------------------------------------------------------------------------------------------------------------------------------------------------------------------------------------------------------------------
>Balizia_pedicellaris_Queiroz_15529@NODE_5_length_549_cov_795.265182
----------------------------------------------------------------------------------------------------------------------------------------------------------------------------------------------------------------------------------------------------------------------------------------------------------------------------------------------------------------------------------------------------------------------------------------------------------------------------------------------------------------------------------------gtgcaggtactatatacagttacaaagaaaggaaattctttcaagcccaaagtttaatagatgaatttacttctagattaggtatatcttcaaaattaagtgatattaaattgatgatttctaccatcacagagggtgaatttgggcaaggtgattggtttgaggttttaattggtgcatgtgtgtacatagtgatgcgaaaggacaatcgcccaatgtctatggctgaagtggcttgggcagttgggtgtgatgtttatgaattgggtaggatgattaaacgagttattgattttatggatttaaaaacatttgatttcccagagtttgatattgtgcattcattggttagggtccttaagatttctccatcttttgctagaattgagggaagtgaagtagacagaatgcgcaagcagggaatatttttaatacagtgtgctatgaagtggtttttgagtactgggcgtaagccacttccattggtagttgccgttttagttctggtagcagaattgaatcaagttgaaattgggattagtgagttgg-----------------------------------------------------------------------------------------------------------------------------------------------------------------------------------------------------------------------------------------------------------------------------------------------------------------------------------------------------------------------------------------------------------------------------------------------------------------------------------------------------------------------------------------------------------------------------------------------------------------------------------------------------------------------------------------------------------------------------------------------------------------------------------------------------------------------------------------------------------------------------------------------------------------------------------------------------------------------------------------------------------------------------------------------------------------------------------------------------------------------------------------------------------------------------------------------------------------------------------------------------------------------------------------------
>Balizia_spnov_Morim_577@NODE_3_length_645_cov_549.211864
-------------------------------------------------------------------------------------------------------------------------------------------------------------------------------------------------------------------------------------------------------------------------------------------------------------------------------------------------------------------------------------------------------------------------------------------------------------------------------------------------------------------------------------------------------------------------------------------------------------------------------------------------------------------------------------------------------------------------------------------------------------------------------------------------------------------------------------------------------------------------------------------------------------------------------------------------------------------------------------------------------------------------------------------------------------------------------------------------------------------------------------------------------------------------------------------------------------------------agaaaaacattgttaaacatgcaccatctgtaattaagtatttggagacaaaggccatgctgaaatctgttggtaaaaggaaagacttagatcgtccggagtttaatttggcagatatggtcagtgaatgttcaagacaacttgatgaacatggacacaagactgattccataaaccttccaagtgattctcatt---------------------------------------gtattagggattctaacaatctgctttattcacctgaatgtttatccatgttgtataagaaatcttcagataggattgatcttcaggaggattgtagcgagtggtggaatgggaaatctgaaatgagcaaaaagcttctgctcaaacagttgcttgagaaggatgtcggattcgaaaccgtgccgccttcttttatttccaattgctcgaagtgtgagatgaggagagagaagatcaacgctgctaaggtgcgtatagatagaataatgcgtccatggaaatttgatttggttgctgatgattgttctgagaaaaaattgaagagaagaagaaagctcgtggatggagttgattgggaagacttgattatcgagaccttacttcttcatcaagtgaaggaggaggaaattgagaagggatactacaatacattactggatttacatgtgt-----------------------------------------------------------------------------------------------------------------------------------------------------------------------------------------------------------------------------------------------------------------------------------------------------------------------------------------------------------------------------------------------------------------------------------------------------------------------
>Calliandra_bella_LPQ15696@NODE_2_length_2005_cov_319.853216
aattttatacctaacggaatgccattctataattct----ttaagtttatttatttatgtatggatgagcgaaccaaatttctt---aagatatacatttatataatgttgttgaatcatattactgtagtaatctatcattt-tttgactaaatgtagggctg----------------------------------------------------------------------atcagaatcttctccaatagtgttcttttagagcttgatttcattgaccaaacagtcccttggaaacaaaatttttgaaaacaaatccccttc--aagtttgtggtatactatggcaagctcacgatcgtgcaacaattgtgggaaaacttctcttgttagggacgatgtgtctggggcattgttgtgttccttgtgtggtgttattcaagaatatgatcagtatgaagctcagattggtggcttgtctggtccccaaggaacattcatccatgttggaactgcaggtgccggtagtacttacagttaccaacaaaggaaattgcacaaagcccaaagtttgatagatgaatttacttctaaattaggtataccttcaaaaactagtaaagttagagcgatgatttctaccatcacagagggtgaatttggagaaggtgattggtttcaggttttagttggtgcatgtgtgtatatagtgatgcgaaaagatgatcaaccaatgtctatggctgaagtggcttggacggttgggtgtgatgtttacgaattgggtaggatgatcaaacgagttattcattttatggatttgaaacatctcgattttccagagtttgatgttgtctattcattggaaagggtccttaaggtttctccatcttttacaagaatcgaccatagtgaaatggacagaattcgcaagcaggggatgtttttaatacagtgtgcaataaagtggtttctgagtaccgggcgtaaaccgattccattggtagttgctgttttagttctggtagcagaattgaatcaagttgaaattgggattagtgagttggccaaggaagttcacgctgctgtctccacttgtaaaacacgataccgagagcttttagagaaacttgtggaagttgctcaagtcttgccttggggaagagacatcacgaagaaaaacatcgttaaacatgcaccgtctgtaattaagtatctggagacaaagtccatgtcaaaaccttgtgcgaaaaggaaagcccttgattctccggaatttaatttggcagatttagttagtgaattttcaagacaacctgatgaacatggacatgagacagattctgtgaaccttccaagcgattctccttgtagtacatcacaaaataacatcaactctacaagaaccagttctagggattcaaacaaactgttctattcatctgaatgtttatccatattgtacaatagatattcagataggaatgatcttcaggaagattgtacaaattggtggaatgggaaatcagaaatgagcaaaaggcttctactcaaacagttgcttgagaaggatgtgggattcgaaaccgtaccgccttcttttgtttccaaccgcttgaagtgcgagaagaggagggagaagatcaatgccgctaaggtgcgtatagatagaataatgcgaccttggaattcagattcgggttctgatgattgttctgagaaaaaattgaagagaagaaagaagcttgttgaaggagttgattgggaagatttgattattgagaccttacttcttcatcaagtacaggaagaggaaattgagaagggatactataatacattattggatttacatgtgtttaactctggtattgtgccatgaaagtttaattatttggatacagttttattctttattgacttctgattttatac--------agaatatgtaactatttcaagaattgatgatata---------------------------------------------------------------------------------------------------------------------------------------------ggaaagta-------------------------------------------------------------------------------------------------------------------------------------------------------------------------------------------t
>Cathormion_obliquifoliolatum_Wieringa_6519@NODE_1_length_1115_cov_474.398113
gattttagattttatggaatgccattctataattctataaataagtttatttatctaggtatggataagctaaccaaatttcataagaagatgaacatgtatataatgttgttgaatcatattactgtactaatctattatttgtttgactaaatgcagtgctgctatctgcataccaatctgccattgaattacctggtgtattgcc--aaaaaggcatagcttccctgcttgttcagtatcttctccaagagtgttcttttagaacttgatttcactgaccaaaaagtcccttggaaacaaaacctttgaaaacaagtcccctttcaaaatttgtggtacgctatggcaagctcacgttcctgcaacaattgtgggaaaacttctcttgttagggatgatgtgactggggaattgatgtgttcctcatgtggtgttattcaagaatatgatcagttggaagctcatattggtggcatcaatggtccacaaggaacattcatccgtgttggaactgcaggtgcaggtactatatacagttacaaagaaaggaaattctttcaagcccaaagtttgatagatgaatttacttctagattaggtatatcttcaaaaattagtgacattaaagcgatgatttctaccatcacagagggtgaatttggacaaggtgattggtttcaggttttaattggcgcatgtgtgtatatagtgatgcgcaaggataatcgcccaatgtctatggctgaagtggcttggacagttgggtgtgatgtttatgaattgggtaggatgatcaaacgagttattgattttttggatttgaaaaatttcgattttccagagtttgatattgtgcattcattggagagggtccttaagatttctccatctttttctagaatcgacaggagcgaaatagacagaattcgcaagcaggggatatttttaatacagtgtgcaatgaagtggtttctgagcactgggcgtaagccacttccattggtagttgctgttttagttctggtagcagaattgaatcaagttgaaattgggattagtgagttgg-----------------------------------------------------------------------------------------------------------------------------------------------------------------------------------------------------------------------------------------------------------------------------------------------------------------------------------------------------------------------------------------------------------------------------------------------------------------------------------------------------------------------------------------------------------------------------------------------------------------------------------------------------------------------------------------------------------------------------------------------------------------------------------------------------------------------------------------------------------------------------------------------------------------------------------------------------------------------------------------------------------------------------------------------------------------------------------------------------------------------------------------------------------------------------------------------------------------------------------------------------------------------------------------------
>Cathormion_obliquifoliolatum_Wieringa_6519@NODE_2_length_831_cov_292.460052
-----------------------------------------------------------------------------------------------------------------------------------------------------------------------------------------------------------------------------------------------------------------------------------------------------------------------------------------------------------------------------------------------------------------------------------------------------------------------------------------------------------------------------------------------------------------------------------------------------------------------------------------------------------------------------------------------------------------------------------------------------------------------------------------------------------------------------------------------------------------------------------------------------------------------------------------------------------------------------------------------------------------------------------------------------------------------------------------------------------------------------------------------------------------------------------------------------------------------------------------------------------------------------------------------------------------------------------------------------------------acaacttgatgaacatggacacaagactgattccataaaccttccaagtgattcttattgtagtatatcacaaaacagcattgactctacaagaccaagtaccagggattcaaacaaaatgctttattcaactgaatgtttatccatgttgtataagaaatcttcagatagggttgatcttcaggaggattgtagcaagtggtggaatgggaaatcagaaatgagcaaaaagcttctactcaaacagttactcgagaaggatgtgggattcgaaaccgtgccgccttcttttatttcaaactgcttgaagagtgaaacgaggagagagaggatcagtgctgctaaggtgcgtatagatagaataatgcgtccatggaattctgatttggttgctgatgattgttctgagaaaaaactgaagagaagaaaaaggcttgttgatggagttgattgggaagacttgattattgagactttacttcttcatcaagtaaaggaggaggaaattgagaagggatactacaatacattactggatttacatgtgtttaactctggcattgtatgatgaaagtttaattatttggatacagttttatcttttattcacttttgatttcatacagataaaaagaatatgcaagtaattaaaggattgata-----------tcaaattaggccatttttgcatacataacttcaatgagaagatattttgaaatggagccagtgagacgtaatgccaaccatatgtagtatatgaatgactttatgcataaactttcaccttgcattaaaaatgtcgaacattacagctttactcatttttttctcacat-----------------------------------------------------------------------------------------------------------------------------------------------------------------t
>Cathormion_obliquifoliolatum_Wieringa_6519@NODE_4_length_501_cov_48.204036
---------------gtaatgcctttctataattctataaataagtttatttatctaggtatggatgaact----aactttcataagaagatgaacatgt-----atgtttttgaatcatattactttgctgatctattatttgtttgactaaatgcagtgctgctatctgcataccaatctgccagtgaattacctgaagtcttgccaaaaaaagccgttgctttcctgcttgttcagtatcttctccaagagtattcttttagaacttgttttcactgaccaaacagtcccttggaaacaaaacctttgcaaacaagtccccttttgaaatttgtcgtactctatggcaagctcacgttcctgcaacaattgtgggaaaacatctcttgttagggatgatgtgactggggaattgatatgttccttgtgtggtgttgttcaagaatatgatcagtttgaagcccatattggtggcatcaatggtccacaaggaacattcatccgtgttggaactgcag--------------------------------------------------------------------------------------------------------------------------------------------------------------------------------------------------------------------------------------------------------------------------------------------------------------------------------------------------------------------------------------------------------------------------------------------------------------------------------------------------------------------------------------------------------------------------------------------------------------------------------------------------------------------------------------------------------------------------------------------------------------------------------------------------------------------------------------------------------------------------------------------------------------------------------------------------------------------------------------------------------------------------------------------------------------------------------------------------------------------------------------------------------------------------------------------------------------------------------------------------------------------------------------------------------------------------------------------------------------------------------------------------------------------------------------------------------------------------------------------------------------------------------------------------------------------------------------------------------------------------------------------------------------------------------------------------------------------------------------------------------------------------------------------------------------------------------------------------------------------
>Cathormion_rhombifolium_Deighton_3618@NODE_1_length_2269_cov_172.843522
---------------------------------------------------------------gataagctaaccaaatttcataagaagatgaacatgtatataatgttgttgaatcatattactgtactaatctattatttgtttgactaaatgcagtgctgctatctgcataccaatctgccattgaattacctggtgtattgccacaaaaaggcatagcttccctgcttgttcagtatcttctccaagagtgttcttttagaacttgatttcactgaccaaaaagtcccttggaaacaaaacctttgaaaacaagtcccctttcaaaatttgtggtacgctatggcaagctcacgttcctgcaacaattgtgggaaaacttctcttgttagggatgatgtgactggggaattgatgtgttcctcatgtggtgttattcaagaatatgatcagttggaagctcatattggtggcatcaatggtccacaaggaacattcatccgtgttggaactgcaggtgcaggtactatatacagttacaaagaaaggaaattctttcaagcccaaagtttgatagatgaatttacttctagattaggtatatcttcaaaaattagtgacattaaagcgatgatttctaccatcacagagggtgaatttggacaaggtgattggtttcaggttttaattggcgcatgtgtgtatatagtgatgcgcaaggataatcgcccaatgtctatggctgaagtggcttggacagttgggtgtgatgtttatgaattgggtaggatgatcaaacgagttattgattttttggatttgaaaaatttcgattttccagagtttgatattgtgcattcattggagagggtccttaagatttctccatctttttctagaatcgacaggagcgaaatagacagaattcgcaaacaggggatatttttaatacagtgtgcaatgaagtggtttctgagcactgggcgtaagccacttccattggtagttgctgttttagttctggtagcagaattgaatcaagttgaaattgggattagtgagttggccaaggaagttcatgccgttgtttccacttgtaaaacacgatacaaagagcttttagagaaacttgtggaagttgcacaagtcttgccttggggaagagatatcaccaagaaaaacattgttaaacatgcaccatctgtaatcaagtatttggagacaaaggctatgttgaaacctggtgctaaaaggaaagtcctagatcgtccagaatttaatttggcagatatagttagtgaatgttcaagacaacttgatgaacatggacacaagactgattccataaaccttccaagtgattcttattgtagtatatcacaaaacagcattgactctacaagaccaagtaccagggattcaaacaaaatgctttattcaactgaatgtttatccatgttgtataagaaatcttcagatggggttgatcttcaggaggattgtagcaagtggtggaatgggaaatcagaaatgagcaaaaagcttctactcaaacagttactcgagaaggatgtgggattcgaaaccgtgccgccttcttttatttcaaactgcttgaagagtgaaacgaggagagagaggatcagtgctgctaaggtgcgtatagatagaataatgcgtccatggaattctgatttggttgctgatgattgttctgagaaaaaactgaagagaagaaaaaggcttgttgatggagttgattgggaagacttgattattgagactttacttcttcatcaagtaaaggaggaggaaattgagaagggatactacaatacattactggatttacatgtgtttaactctggcattgtatgatgaaagtttaattatttggatacagttttatcttttattcacttttgatttcatacagataaaaagaatatgcaagtaattaaaggattgata-----------tcaaattaggccatttttgcatacataacttcaatgagaagatattttgaaatggagccagtgagacgtaatgccaaccatatgtagtatatgaatgactttatgcataaactttcaccttgcattaaaaatgtcgaacattacagctttactcatttttttctcacattttttcgtaatctttgatctcttaaatttgtccttatttaagttttgatccttcaactttcaaaaatagattttgattcctcaaatttcattctttttaaaatgtagtctatataacattctgaataatttataaaattaaaatcaaaataagggcaaa--t
>Cathormion_rhombifolium_Deighton_3618@NODE_2_length_1746_cov_86.799281
---------------------------------------------------------------------------------------------------tat---atgtttttgaatcatattactttgctgatctattatttgtttgactaaatgcagtgctgctatctgcataccaatctgccagtgaattacctgaagtcttgccaaaaaaagccgttgctttcctgcttgttcagtatcttctccaagagtattcttttagaacttgttttcactgaccaaacagtcccttggaaacaaaacctttgcaaacaagtccccttttgaaatttgtcgtactctatggcaagctcacgttcctgcaacaattgtgggaaaacgtctcttgttagggatgatgtgactggggaattgatatgttccttgtgtggtgttgttcaagaatatgatcagtttgaagcccatattggtggcatcaagggtccacaaggaacattcatccgggttggaactgcaggtgcaggttctatatatagttacaaagaaaggaaattctttcaagcccaaagtttaatagatgaatttacttctagattaggtatatcttcaaaattaagtgatattaaattgatgatttctaccattacagagggtgaatttgggcaaggtgattggtttgaggttttaattggtgcatgtgtgtacatagtgatgcgaaaggataatcgcccaatgtctatggctgaagtggcttgggcagttggttgtgatgtttatgaattgggtaggatgattaaacgagttattgattttatggatttaaaaacatttgatttcccagagtttgatattgtgcattcattggttagggtccttaagatttctccatcttttgctagaattgagggaagtgaagtagacagaatgcgcaagcagggaatatttttaatacagtgtgctatgaagtggtttttgagtactgggcgtaagccacttccattggtagttgccgttttagttctggtagcagaattgaatcaagttgaaattgggattagtgagttggccaaggaagttcatgccgttgtttccactagtaaaacgcgatacaaagaactcttagagaaacttgtggaagttgcacaagtcttgccttgggggagagatatcaccaagaaaaacattgttaaacatgcaccatctgtaattaagtatttggagacaaaggccatgctgaaatctgttggtaaaaggaaagacttagatcgtccggagtttaatttgcccgatatggtcagtgaatgttcaagacaacttgatgaacatggacacaagactgattccataaaccttccaagtgattctcatt---------------------------------------gtattagggattctaacaatctgctttattcacctgaatgtttatccatcttgtataagaaatcttcagatagaattgatcatcaggaggattgtagcgagtggtggaatgggaaatctgacatgagcaaaaagcttctgctcaaacagttactcgagaaggatgtcggattcgaaaccatgccgccttcttttatttccaattgctcgaagtgtgagatgaggagagagaagatcaacgctgccaaggtgcgtatagatagaataatgcgtccatggaattttgatttggttgctgatgattgttctgagaaaaaattgaagagaagaagaaagcttgtggatggagttgattgggaagacttgattatcgagaccttgcttcttcatcaagtgaaggaggaggaaattgagaagggatactacaatacattactggatttacatgtgtttaactctggcattgtatgatg-------------------------------------------------------------------------------------------------------------------------------------------------------------------------------------------------------------------------------------------------------------------------------------------------------------------------------------------------------------------------------------------------------------------------------------------------
>Enterolobium_cyclocarpum_MWC9020@NODE_1_length_2459_cov_248.648195
--------------------------------------------------------------------------------------gaagatgaacatgtac---atgtttttgaatcatattactgttctaatctattatttgtttgactaaatgcagtgctgctatctgcataccaatcagccatt---gtgcctgaagtcttgccataaaaaagcatagctctcctgcttgttcagtatcttctctgagagtattcttttagaacttgttttcactgacaaaacagttccttagaaacaaaacctttgaaaacaagtccccttttgaaatttgtcatactcaatggcaagcttacactcctgcaacaattgtcggaaaatgtctcttgttagggatgatgtgactagggaattgatatgttccttgtgtggtgttgttcaagaatatgatcagtttgaagcccatattggtggcaccaatggtctacaaggaacattcatccgtgttggaactgcaagtgcaggtaccatatacatctacaaagaaaggaaattctttcaagcctaaagtttgatagatgaatttacttctagattaggtatttcttcaaaaattaatgatatcaaattgatgatttctaccgtcacaaagggtgaatttgggcaaggtgattggtttgaggttttaattggtgcatgtgtgtacatagtgatgcgaaaggataatcacctaatgtctatggctgaagtgtcttgggcagttgggtgtgatgtttatgaactgggtaggatgattaaacgagttattgattttatggatttaaaaacatttgatctcccagagtttgatattgtgcattcattggaaagggtccttaagatttctccatcttttgctagaattgaggggagtgaagtagacagaatgcgcaagcagggaatagttttaatacagtgtgctatgaagtggtttttgagtactgggcgtaatccacttccattggtagttgctgtcttagttctggtagcaaaattgaatcaagttaaaattgggattagtgagttggctgaggaagttcatgccgttgtttccactagtaaaatgtgatacaaagagctcttagagaaacttgtggaagttgcacaagtcttgccttggggaagagatatcaccaagaaaaccattgttaaacatgcaacatctgtaattaagtatttggagacaaaggccatgttgaaacctattggaaaaaggaaagacttagaccgtccggagcttaatttggcagatatggtcagtgaatcgtcgagacaacttgatgaacgtggacacaagactgattccataaacctaccaagtgattcccatc---------------------------------------gtattagggatgcaaacaatctgctttactcatctgaatgtttctccatgttgtatacgaaatcttcagatagggttgatcttcaggaggattgtagtgagtggtggaatgggaaatcagaattgagcaaaaagcttttactcaaacagttactagagaaggatgttggatttgaaactgcgccgccttcttttatttccaactgcttgaagtgtgagatgaggagagagaagatctttgctgctaaggtgtgtatagatagactaatgtgtccatggaattctgatttggttgctgatgattgttctgagaaaaaattaaagaga---agaaagcttgtagatggagttgattgggaagacttgattattgagaccttgcttcttcatcaagtaaaggaagaggaaattgagaagggatactacaatacattactggatttacatgtgtttaactctggcattgtataatgaaagcttaattatttggatacagtttaatcctttattaacttctgattttatacagg------------------agttaaagaattgatatcaacttttagttaaattaggccatttttgtatacgtaaatttaatgatgagatattttgaaatggagatggttagatgtcatgccaactgtatatgtattaaaaaagta---------actcacacacactccaaaataattc--gggtgttcc-------------------------tttggcatcatgggggagg---catgaaaattgttagtgactt--------tttaaggtctaaatgcagctttagccccttcaaacatgt------ttgatatgggttttcaattacctgtaaagcaacttttgttaataaaatcattccgacagatatttc
>Enterolobium_cyclocarpum_MWC9020@NODE_2_length_2333_cov_501.995124
-----------------------------------------------------------tatggatgagctagccaaatttcataagaagaagaacatgtatataatgatgttgaatcatagtactgtactaatctattatttgtttgactaaatgcagttctgctatctgcttaccaatctgccattgaattacctggtgtcttgccacagaaaagcatagcttccctgcttgttcggtatattctcaaagagtattcttttagaacttggtttcactgaccaaacagtcccttgcaaacaaaacctttgaaaacaagtcccctttcaaaatttgtgctgcactatggcaagctcacgttcctgcaacaattgtgcgaatacttctcttgttagggatgatgtgactgggcaattgatgtgttcctcgtgtggtgttattcaagaatatgatcagtttgaagctcatattggtggcatcaatggtccacaaggaacattcatccgtgttggaactgcaggtgcaggtactatatacagttacaaagaaaggaaattctttcaagcccaaagtttgatagatgaatttacttctagattaggtatatcttcaaaagttagtgacattaaagcgatgatttctaccatcacagagggtgaatttggacaaggtgattggtttcaggttttaattggcgcatgtgtgtatatagtgatgcgaaaggataatcgcccaatgtctatggctgaagtggcttgtacaattgggtgtgatgtttatgaattgggtaggatgatcaaacgagttattgattttatggatttgaaaaatttcgattttccagagtttgatattgtacattcattggaaagggtccttaagatttctccttctttttctagaatcgacagaagcaaaatggacagaattcacaagcaggggatatttttaattcagtgtgcaatgaagtggtttctgagtactgggcggaagccacttccattggtagttgctgttttagttctggtagcagaattgaatcaagttgaaattgggattagtgagttggccaaggaagttcatgccattgtttccacttgtaaaacgcgatacaaagagcttttagagaaacttgtggaagtcgcacaagtcttgccttggggaagagatatcactaagaaaaacattgttaaacacgccccatctgtaattaagtatttggagacaaaggctatgttgaaacctggtgctaaaaggaaagtcctagatcgtccagaatttaatttggcagatatggttagcgaatgttcaagacaacttgatgaacatggacacaagactgattacataaaccttccaagtgattctcattgtagtatatcacaaaacaacattaactctaccataccaagtacccgggattcaaacaaaatgctttattcacctgaatgtttatccatgttgtataagaaatcttcagatagggtagatcttcaggaggattgtagcgagtggtggaatgggaaatcagaaatgagcaaaaagcttctactcaaacagttgctccagaaggatgtgggattcgaaaccatgccgccttcttttattgcaaactgcctgaagagtgaaatgaggagagagaggatcaatgctgctaaggtgcgtatagatagaataatgcgtccatggaattctgatttggttgctgatgattgttctgagaaaaaattgaagagaagaaaaaagcttgttgatagagttgattgggaagacttgattattgagactttacttcttcatcaagtaaaggaggaggaaattgagaagggatactacaatacattactggatttacatgtgtttaactctggcattgtataatgaaagtttaattatttggatacagttttatcctttattcacttttgattttatacagataaagagaatatgcaagtaattaaaggattgatatcaacgcttggtcagatgaggccatttttgcatacataacttcaatgacgagatattttgaaatggagacacttagacggaatgccaaccatatgtattatctgaatgattttatacataaactttcaccttgtattaaaaatgtcgagcattacaaccccgttagtatttttttataattttattatgatctttgatctctaaagtttgtctttatttgggttttggtccttcatcttttaaaaatatgttttggtctattaaatttc------------------------------------------------------------------------a
>Enterolobium_cyclocarpum_MWC9020@NODE_3_length_655_cov_134.785467
--------------------------------------------------------------------------------------------------------------------------------------------------------------------------------------------------------------------------------------------------------------------------------------------------------------------------------------------------------------------------------------------------------------------------ggaattgatatgttccttgtgtggtgttgttcaagaatatgatcagtttgaagcccatattggtggcaccaatggtccacaaggaacattcttccgtgttggaactgcaagtgcaggtaccatatacatctacaaagaaaggaaattctttcaagcccaaagtttgatggatgaacttacttctagattaggcatttcttcaaaaattagtgatatcaaattgatgatttctaccatcacaaagggtgaatttgggcaaggtgattggtttgaggttttaattggtgcatgtgtgtacatagtgatgcgaaaggataatcacccaatgtctatggctgaagtggcttgggcagttgggtgtgatgtttatgaactgggtaggatgattaaacgagttattgattttatggatttaaaaac---------------------------------------------------------------------------------------------------------------------------------------------------------------------------------------------------------------------------------------------------------------------------------------------------------------------------------------------------------------------------------------------------------------------------------------------------------------------------------------------------------------------------------------------------------------------------------------------------------------------------------------------------------------------------------------------------------------------------------------------------------------------------------------------------------------------------------------------------------------------------------------------------------------------------------------------------------------------------------------------------------------------------------------------------------------------------------------------------------------------------------------------------------------------------------------------------------------------------------------------------------------------------------------------------------------------------------------------------------------------------------------------------------------------------------------------------------------------------------------------------------------------------------------------a
>Hydrochorea_corymbosa1_Bonadeu_655@NODE_1_length_954_cov_608.373749
-------------------------------------------------------------------------------------------------------------------------------------------------------------------------------------------------------------------------------------------------------------------------------------------------------------------------------------------------------------------------------------------------------------------------------------------------------------------------------------------------------------------------------------------------------------------------------------------------------------------------------------------------------------------------------------------------------------------------------------------------------------------------------------------------------------------------------------------------------------------------------------------------------------------------------------------------------------------------------------------------------------------------------------------------------------------------------------------------------------------------------------------------------------------------------------------------------------------------agaaaaacattgttaaacatgcaccatctgtaattaagtatttggagacaaaggctatgttgaaacctggtgctaaaaggaaagtcctagatcgtccagaatttaatttggcagatatggttggtgaatgttcaagacaacttgatcaacatggacacaagactgattccataaaccttccaagtgattcttattgttgcatatcacaaaacaacattaactctacaggaccaagtaccagggattcaaacaaaatgctttattcacctgaatgtttatccatgttgtataagaaatcttcagatagggttgatcttcaggaggattgtagcaagtggtggaatgggaaatcagaaatgagcaaaaagcttctactcaaacagttactcgagaaggatgtgggattcgaaaccgtgccgccttcttttatttcaaactgcttgaagagtgaaatgaggagagagaggatcagggctgctaaggtgcgtatagatagaataatgcgtccatggaattctgatttggttgctgatgattgttctgagaaaaaactgaagagaagaaaaaagcttgttgatggagttgattgggaagacttgattattgagactttacttcttcatcaagtaaaggaggaggaaattgagaagggatactacaatacattactggatttacatgtgtttaactctggcattgtatgatgaaagttgaattatttggatacagttttatcttttattcacttttgatttcatacagataaaaagaacatgcaagtaattaaaggactgata-----------tcaaattaggccatttttgcatacataacttcaatgacaagatattttgaaatggagccagtgagacgtaacgccaaccatatgtagtatacgaatgactttatacataaactttcaccttgcattaaaaatgtcgaacattatagttttaatcat------------------------------------------------------------------------------------------------------------------------------------------------------------------------------t
>Hydrochorea_corymbosa1_Bonadeu_655@NODE_2_length_914_cov_145.434226
-------------------------------------------------------------------------------------------------------------------------------------------------------------------------------------------------------------------------------------------------------------------------------------------------------------------------------------------------------------------------------------------------------------------------------------------------------------------------------------------------------------------------------------------------------------------------------------------------------------------------------------------------------------------------------------------------------------------------------------------------------------------------------------------------------------------------------------------------------------------------------------------------------------------------------------------------------------------------------------------------------------------------------------------------------------------------------------------------------------------------------------------------------------------------------------------------------------------------agaaaaacattgttaaacatgcaccatctgtaattaagtatttggagacaaaggccatgctgaaatctgttggtaaaaggaaagacttagatcgtccggagtttaatttggcagatatggtcggtgaatgttcaagacaacttgatgaacatggacacatgactgattccataagccttccaagtgattctcatt---------------------------------------gtattagggattctaacaatctgctttattcacctgaatgtttatccatgttgtataagaaatgttcagatagaattgatcttcaagacgattgtagcgggtggtggaatgggaaatctgaaatgagcaaaaagcttctgctcaaacagttgctcgagaaggatgttggattcgaaaccgtgccgccttcttttatttccaattgctcgaagtgtgagatgaggagagagaagatcaacgctgctaaggtgcgtatagatagaataatgcgtccatggaattttgatttggttgctgatgattgttctgagaaaaagttgaagagaagaagaaagcttgtagatggagttgattgggaagacttgattatcgagaccttgcttcttcatcaagtgaaggaggaggaaattgagaagggatactacaatacattactggatttacatgtgtttaactctggcattgtataatgaaagcttaattatttggatacagtttaatcctttattaacttttgattgtatac--------agaatatgtatgtagttaaagaattgatatcaatgtttagtcaaattaagccatttttgtaaacatagctttgatgatgagacatttttaaatggtgatggt--gatgtaatgccaaccatatatgtatttaaaatcaatacacatttatgtattaatattccaaaataattc--gggtgttctagttatgaca--------------------------------------------------------------------------------------------------------------------------------------------------------------------------------c
>Hydrochorea_corymbosa1_Bonadeu_655@NODE_3_length_801_cov_1296.304290
gattttagattttatggaatgccattctataattctataaataagtttatttatctaggtatggatgagctaaccaaatttcataagaagatgaacatgtatataatgttgttgaatcatattactgtactaatctattgtttgtttgactaaatgcagtgctgctatctgcataccaatctgccattgaattacctggtgtattgcc--aaaaaggcatagcttccctgcttgttcagtatcttctccaagagtgttcttttagaacttgatttcactgaccaaaaagtcccttggaaac-aaacctttgaaaacaagtcccctttcaaaatttgtggtacactatggcaagctcacgttcctgcaacaattgtgggaaaacttctcttgttagggatgatgtgactggggaattgatgtgttcctcatgtggtgttattcaagaatatgatcagttggaagctcatattggtggcatcaatggtccacaaggaacattcatccgtgttggaactgcaggtgcaggtactatatacagttacaaagaaaggaaattctttcaagcccaaagtttgatagatgaatttacttctagattaggtatatcttcaaaaattagtgacattaaagcgatgatttctaccatcacagagggtgaatttggacaaggtgattggtttcaggttttaattggcgcatgtgtgtatgtagtgatgcgcaaggataatcgcccaatgtctatggctgaagtggcttggacagttgggtgtgatgtttatgaattg------------------------------------------------------------------------------------------------------------------------------------------------------------------------------------------------------------------------------------------------------------------------------------------------------------------------------------------------------------------------------------------------------------------------------------------------------------------------------------------------------------------------------------------------------------------------------------------------------------------------------------------------------------------------------------------------------------------------------------------------------------------------------------------------------------------------------------------------------------------------------------------------------------------------------------------------------------------------------------------------------------------------------------------------------------------------------------------------------------------------------------------------------------------------------------------------------------------------------------------------------------------------------------------------------------------------------------------------------------------------------------------------------------------------------------------------------------------------------------------------------------------------------------------------------------------------------------------
>Hydrochorea_corymbosa1_Bonadeu_655@NODE_4_length_501_cov_1291.360987
-----------------------------------------------------------------------------------------------------------------------------------------------------------------------------------------------------------------------------------------------------------------------------------------------------------------------------------------------------------------------------------------------------------------------------------------------------------------------------------------------------------------------------------------------------------------------------------------------------------------------------------------------------------------------------------------------------------------------------------------------------------cccaatgtctatggctgaagtggcttggacagttgggtgtgatgtttatgaattgggtaggatgatcaaacgagttattgattttttggatttgaaaaatttcgattttccagagtttgatattgtgcattcattggaaagggtccttaagatttctccatctttttctagaatcgacaggagcgaaatagacagaattcgcaagcaggggatatttttaatacagtgtgcaatgaagtggtttctgagtactgggcgtaagccacttccattggtagttgctgttttagttctggtagcagaattgaatcaagttgaaattgggattagtgagttggccaaggaagttcatgccgttgtttccacttgtaaaacgcgatacagagagcttttagagaaacttgtggaagttgcacaagtcttgccttggggaagagatatcaccaagaaaaacattgttaaacatgcaccatctgtaattaagtatttggagacaaaggc----------------------------------------------------------------------------------------------------------------------------------------------------------------------------------------------------------------------------------------------------------------------------------------------------------------------------------------------------------------------------------------------------------------------------------------------------------------------------------------------------------------------------------------------------------------------------------------------------------------------------------------------------------------------------------------------------------------------------------------------------------------------------------------------------------------------------------------------------------------------------------------------------------------------------------------------------------------------------------------------------------------------------------------------------------------------------------------------------------------------------
>Hydrochorea_gonggrijpii_Tillett_45696@NODE_2_length_2038_cov_214.425803
------------------------------------------------------------------------------------------------------------------------------------atctgttatttgtctgactaaatgcagtgctgctatctgcataccaatctgccagtgaattacctgaagtcttgccaaaaaaagccgttgctttcctgcttgtacagtatcttctccaagagtattcttttagaacttgttttcactgaccaaacagtcccttggaaacaaaacctttgcaaacaagtccccttttgaaatttgtcgtactctatggcaagctcacgttcctgcaacaattgtgggaaaacgtctcttgttagggatgatgtgactggggaattgatatgttccttgtgtggtgttgttcaagaatatgatcagtttgaagcccatattggtggcatcaatggtccacaaggaacattcatccgggttggaactgcaggtgcaggtactatatacagttacaaagaaaggaaattctttcaagcccaaagtttaatagatgaatttacttctagattaggcatatcttcaaaattaagtgatattaaattgatgatttctaccatcacagagggtgaatttgggcaaggtgattggtttgaggttttaattggtgcatgtgtgtacatagtgatgcgaaaggataatcgcccaatgtctatggctgaagtggcttgggcagttgggtgtgatgtttatgaattgggtaggatgattaaacgagttattgattttatggatttaaaaacatttgatttcccagagtttgatattgtgcattcattggttagggtccttaagatttctccatcttttgctagaattgagggaagtgaagtagacagaatgcgcaagcagggaatatttttaatacagtgtgctatgaagtggtttttgagtactgggcgtaagccacttccattggtagttgccgttttagttctggtagcagaattgaatcaagttgaaattgggattagtgagttggccaaggaagttcatgccgttgtttccactagtaaaacacgatacaaagagctcttagagaaacttgtggaagttgcacaagtcttgccttgggggagagatatcaccaagaaaaacattgttaaacatgcaccatctgtaattaagtatttggagacaaaggccatgctgaaatctgttggtaaaaagaaagacttagatcgtccggagtttaatttggcagatatggtcagtgaatgttcaagacaacttgatgaacatggacacaagactgattccataaaccttccaagtgattctcatt---------------------------------------gtattagggattctaacaatctgctttattcacctgaatgtttatccatgttgtataagaaatcttcagataggattgatcttcaggaggattgtagcgagtggtggaatgggaaatctgaaatgagcaaaaagcttctgctcaaacagttgcttgagaaggatgtcggattcgaaaccgtgccgccttcttttatttccaattgctcgaagtgtgagatgaggagagagaagatcaacgctgctaaggtgcgtatagatagaataatgcgtccatggaattttgatttggttgctgatgattgttctgagaaaaaattgaagagaagaagaaagcctgtggatggaattgattgggaagacttgattatcgagaccttacttcttcatcaagtgaaggaggaggaaattgagaagggatactacaatacattactggatttacatgtgtttaactctggcattgtataatgaaagcttaatta-ttggatacagtttaatcctttattaacttttgattgtatac--------agaatatgtatgttgtcaaacccttaatatt-------------------------------------------------tcgatatttgcagagtgataaa--gacatagttcc------acaggcatacaaaaataacatacatatactgataaa--------aagtattt--gtttacaccagatgt------ttccccgcagggtatcccaaaactaac--------aaaataaact------------------------atctgtca-----------------------------------------------------ccctt-----------caagactagacacttgtcggaatttaccc
>Hydrochorea_marginata_Morim_563@NODE_2_length_2600_cov_328.504162
gattttagatcttatgtaatgcctttctataattctataaataagtttatttatctaggtatggatgaactaactaactttcataagaagatgaacatgtat---atgtttttgagtcatattactgtgctgatctgttatttgtttgactaaatgcagtgctgctatctgcataccaagctgccagtgaattacctgaagccttgccaaaaaaaat--ttgctttcctgcttgtttagtatcttctccaagagtattcttttagaacttgttttcactgaccaaacagtcccttggaaacaaaacctttgcaaacaagtccccttttgaaatttgtcgtactctatggcaagctcacgttcctgtaacaattgtgggaaaacgtctcttgttagggatgatgtgactggggaattgatttgttccttgtgtggtgttgttcaagaatatgatcagtttgaagcccatattggtggcatcaatggtccacaaggaacattcatccgtgttggaactgcaggtgcaggtactatatacagttacaaagaaaggaaattctttcaagcccaaagtttgatagatgaatttacttctagattaggtatatcttcaaaattaagtgatattaaattgatgatttctagcatcacagagggtgaatttgggcaaggtgattggtttgaggttttaattggtgcatgtgtgtacatagtgatgcgaaaggacaatctcccaatgtctatggctgaagtggcttgggcagttgggtgtgatgtttatgaattgggtaggatgataaaacgagttattgattttatggatttaaaaacatttgatttcccagagtttgatattgtgcattcattggaaagggtccttaagatttctccatcttttgctagaattgaggggagtgaagtagacagaatgcgcaagcagggaatttttttaatacagtgtgctatgaagtggtttttgagtacagggcgtaagccacttccattgatagttgccgttttagttctggtagcagaattgaatcaagttgaaattgggattagtgagttggccaaggaagttcatgccgttgtttccactagtaaaacacgatacaaagagctcttagagaaacttgtggaagttgcacaagtcttgccttgggggagagatatcaccaagaaaaacattgttaaacatgcaccatctgtaattaagtatttggagacaaaggccatgctgaaatctgttggtaaaaggaaagacttagatcgtccggagtttaatttggcagatgtggtcagtgaatgttcaagacaacttgatgaacatggacacaagactgattccacaaaccttccaagtgattctcatt---------------------------------------gtattagggattctaacaatctgctttattcacctgaatgtttatccatgttgtataagaaatcttcagataggattgatcttcaggaggattgtagcgagtggtggaatgggaaatctgaaatgagcaaaaagcttctgctcaaacagttgcttgagaaggatgtcggattcgaaaccttgccgccttcttttatttccaattgctcgaagtgtgagatgaggagagagaagatcaacgctgctaaggtgcgtatagatagaataatgcgtccatggaattttgatttggttgctgatgattgttctgagaaaaaattgaagagaagaagaaagcctgtggatggagttgattgggaagacttgattatcgagaccttacttcttcatcaagtgaaggaggaggaaattgagaagggatactacaatacattactggatttacatgtgtttaactctggcattgtataatgaaagcttaatta-ttggatacagtttaatcctttattaacttttgattgtatac--------agaatatgtatgtagttaaagaattgatatcaatgtttagtcaaattaagccatttttgtatacataactttgatgatgagacatttttaaatggtgatggt--gatgtaatgccaaccatatatgtatttaaaatcaatacacatttatgtattaatattccaaaataattc--gggtgttccaattatgacacatttcctatggaatttcgatggaatttttgatg---gaaatagatttgcaatggaatt-------------tccgtcgacaaatgaatttttgatggaatttcattccgtcacaaatttaattcctgcaaa-tttttatttatttttagaagtcacgtgtcaataggaggccaccg
>Jupunba_abbottii_Zanoni_21220@NODE_1_length_2159_cov_165.445245
-------------------------------------------------------------------------------------------------------taatgttgttgaatcatattactgtactaatctattatttgtttgactaaatgcagtgctgctatctgcataccaatctgccattgaattacctggtgtattgccacaaaaaggcatagcttccctgcttgttcagtatcttctccaagagtgttcttttagaacttgatttcactgaccaaacagtcccttggaaacaaaacctttgaaaacaaatcccctttcaaaatttgtggtacactatggcaagctcacgttcctgcaacaattgtgggaaaacttctcttgttagggatgatgtgactggggaattgatgtgttcctcatgtggtgttattcaagaatatgatcagttggaagctcatattggtggcatcaatggtccacaaggaacattcatccgtgttggaactgcaggtgcaggtactatatacagttacaaagaaaggaaattttttcaagcccaaagtttgatagatgaatttacttctagattaggtatatcttcaaaaattagtgacattaaagcgatgatttctaccatcacagagggtgaatttggacaaggtgattggtttcaggttttaattggcgcatgtgtgtatgtagtgatgcgcaaggataatcgcccaatgtctatggctgaagtggcttggacagttgggtgtgatgtttatgaattgggtaggatgatcaaacgagttattgattttttggatttgaaaaatttcgattttccagagtttgatattgtgcattcattggaaagggtccttaagatttctccatctttttctagaatcgacaggagcgaaatagacagaattcgcaagcaggggatatttttaatacagtgtgcaatgaagtggtttctgagtactgggcgtaagccacttccattggtagttgctgttttagttctggtagcagaattgaatcaagttgaaattgggattagtgagttggccaaggaagttcatgccgttgtttccacttgtaaaacacgatacaaagagcttttagagaaacttgtggaagttgcacaagtcttgccttggggaagagatatcaccaagaaaaacattgttaaacatgccccatctgtcattaagtatttggagacaaaggctatgttgaaacctggtgctaaaaggaaagtcctagatcgtccagaatttaatttggcagatatggttagtgagtgttctagacaacttgatgaacatggacacaagactgattccataaaccttccaagtgattcttattgtagtatatcacaaaacaacattgactctacaagaccaagtaccagggattcaaacaaaatgctttattcaactgaatgtttatccatgttgtataagaaatcttcagatagggttgatcttcaggaggattgtagcaagtggtggaatgggaaatcagaaatgagcaaaaagcttctaatcaaacagttactcgagaaggatgtgggattcgaaaccgtgccgccttcttttatttcaaactgcttgaagagtgaaatgaggagagagaggatcagggctgctaaggtgcgtatagatagaataatgcgtccatggaattctgatttggttgctgatgattgttctgagaaaaaactgaagagaagaaaaaagcttgttgatggagttgattgggaagacttgattattgagactttacttcttcatcaagtaaaggaggaggaaattgagaagggatactacaatacattactggatttacatgtgtttaactctggcattgtatgatgaaagtttaattatttggatacagttttatgttttattcacttttgatttcatacagataaaaagaatatgcaagttattaaaggattgata-----------tcaaattagtccatttttgcatacataacttcaatgataagatattttgaaatggagccagtgagacgtaatgccaaccatatgtagtatatgaatgactttatgcataaactttcaccttgcattaaaaatgtcgaacattatagctttactcattttttctcacgattttattataatctttggtatctcaaatctgttcttatttgaattttagtctttcagtcttcaaaaataggttttggtccttcaaatttcattttatttaaaatatagtctctataac--------------------------------------------t
>Jupunba_abbottii_Zanoni_21220@NODE_2_length_2047_cov_161.991371
----------------------------------------------------------------------------------------------------------------tgaatcatattactgtgctgatc---tatttgtttgactaaatgcagtgctgctatctgcataccaatctgccagtgaattacctgaagtcttgccaaaaaaaaacattgctttcctgcttgttcagtatcttctccaagagtattcttttagaacttattttcactgaccaaacagtcccttggaaacaatacctttgcaaacaagtccccttttgaaatttgtcgtactctatggcaagctcacgttcctgcaacaattgtgggaaaacgtctcttgttagggatgatgtgattggggaattgatatgttccttgtgtggtgttgttcaagaatatgatcagtttgaagcccatattggtggcatcaatggtccacaaggaacattcatccgggttggaactgcaggtgcaggtactatatacagttacaaagaaaggaaattctttcaagcccaaagtttaatagatgaatttacttctagattaggtatatcttcaaaattaagtgatattaaattgatgatttctaccatcacagagggtgaatttgggcaaggtgattggtttgaggttttaattggtgcatgtgtgtacatagtgatgcaaaaggacaatcgcccaatgtctacggctgaagtgtcttgggcagttgggtgtgatgtttatgaattgggtaggatgattaaacgagttattgattctatggatttaaaaacatttgatttcccagagtttgatattgtgcattcattggaaagggtccttaagatttctccatcttttgctagaattgaggggagtgaagtagacagaatgcgcaagcagggaatatttttaatacagtgtgctatgaagtggtttttgagtactgggcgtaagccacttccattggtagttgccgttttagttctggtagcagaattgaatcaagttgaaattgggattagtgtgttagccaaggaagttcatgccgttgtttccactagtaaaacgcgatacaaagagctcttagagaaacttgtggaagttgcacaagtcttgccttgggggagagatatcaccaagaaaaacattgttaaacatgcaccatctgtaattaagtatttggagactaaggccatgttgaaacctgttgataaaaggaaagacttggatcgtccggagtttaatttggcagatatggtcagtgaatgttcaagacaacttgatgaacatggacacaagattgattccataaaacttccaagtgattctcatt---------------------------------------gtattagggatgcaaacattctgctttactcacctgaatgtttatccatgttgtataagaaatcttcagatagggttgatcttcaggaggattgtagcgagtggtggaatgggaaatctgaaatgagcaaaaagcttctactcaaacagttactagagaaggatgttggattcgaaaccgcgccgccttcttttatttccaactgcttgaagtgtgagatgaggagagaaaagatctatgctgctaaggtgcgtatagatagaataatgcgcccatggaattttgatttggttgctgatgattgttctgagaaaaagttgaagagaagaagaaagcttgtggatggagttgattgggaagacttgattatcgagaccttgcttcttcatcaagtgaaggaagaggaaattgagaagggatactacaatacattactggatttacatgtgtttaactctggcattgtataatgagagcttaattatttggatacagtttaatcctttattaacttttgattgtatac--------aggatatgtatgtagttaaagaattgatatcaacgtttagtcaaattaggccatttttttatacataactttgatgatgagacatttttaaatggtgatggt--gatgtcatgccaaccatatatgtatttaaaatcaatacacatatatgtattaatattccaaaataattc--gggtgttccaattatgata---------------tttggcatcatggcagagg---cgtgtaaattgtatgtgaccttttg------------------------------------------------------------------------------------------------------------------a
>Jupunba_asplenifolia_Ekman_6383@NODE_1_length_1728_cov_81.379770
---------------------------------------------------------------------------------------------------------------------------------------------------------------------------------------------------------tattgccacaaaaaggcatagcttccctgcttgttcagtatcttctccaagagtgttcttttagaacttgatttcactgaccaaacagtcccttggaaacaaaacctttgaaaacaagtcccctttcaaaatttgtggtacactatggcaagctcacgttcctgcaacaattgtgggaaaacttctcttgttagggatgatgtgactggggaattgatgtgttcctcatgtggtgttattcaagaatatgatcagttggaagctcatattggtggcatcaatggtccacaaggaacattcatccgtgttggaactgcaggtgcaggtactatatacagttacaaagaaaggaaattttttcaagcccaaagtttgatagatgaatttacttctaaattaggtatatcttcaaaaattagtgacattaaagcgatgatttctaccatcacagagggtgaatttggacaaggtgattggtttcaggttttaattggcgcatgtgtgtatgtagtgatgcgcaaggataatcgcccaatgtctatggctgaagtggcttggacagttgggtgtgatgtttatgaattgggtaggatgatcaaacgagttattgattttttggatttgaaaaatttcgattttccagagtttgatattgtgcattcattggaaagggtccttaagatttctccatgtttttctagaatcgacaggagcgaaatagacagaattcgcaagcaggggatatttttaatacagtgtgcaatgaagtggtttctgagtactgggcgtaagccacttccattggtagttgctgttttagttctggtagcagaattgaatcaagttgaaattgggattagtgagttagccaaggaagttcatgccgttgtttccacttgtaaaacacgatacaaagagcttttagagaaacttgtggaagttgcacaagtcttgccttggggaagagatatcaccaagaaaaacattgttaaacatgccccatctgtaattaagtatttggagacaaaggctatgttgaaacctggtgctaaaaggaaagtcctagatcgtccagaatttaatttggcagatatggttagtgagtgttctagacaacttgatgaacatggacacaagactgattccataaaccttccaagtgattcttattgtagtatatcacaaaacaacattgactctacaagaccaagtaccagggattcaaacaaaatgcttttttcaactgaatgtttatccatgttgtataagaaatcttcagatagggttgatcttcaggaggattgtagcaagtggtggaatgggaaatcagaaatgagcaaaaagcttctactcaaacagttactcgagaaggatgtgggattcgaaaccgtgccgccttcttttatttcaaactgcttgaagagtgaaatgaggagagagaggatcagggctgctaaggtgcgtatagatagaataatgcgtccatggaattctgatttggttgctgatgattgttctgagaaaaaactgaagagaagaaaaaagcttgttgatggagttgattgggaagacttgattattgagactttacttcttcatcaagtaaaggaggaggaaattgagaagggatactacaatacattactggatttacatgtgtttaactctggcattgtatgatgaaagtttaattatttggacacagttttatgttttattcacttttga---------------------------------------------------------------------------------------------------------------------------------------------------------------------------------------------------------------------------------------------------------------------------------------------------------------------------------------------------------------------------------------------------
>Jupunba_asplenifolia_Ekman_6383@NODE_2_length_1676_cov_54.383990
--------------------------------------------------------------------------------------------------------------------------------------------------------------------------------------------------------------------------------------------------------------------------------------------------------------------------------------------------------------------------------------------------tcttgttagggatgatgtgactggggaattgatgtgttcctcatgtggtgttattcaagaatatgatcagttggaaggtctgatggggggcttctgtggtccacaaggaacattcatccgggttggaactgcaggtgcaggtactatatacagttacaaagaaaggaaattctttcaagcccaaagtttaatagatgaatttacttctagattaggtatatcttcaaaattaagtgatattaaattgatgatttttaccatcacagagggtgaatttgggcaaggtgattggtttgaggttttaattggtgcatgtgtgtacatagtgatgcgaaaggacaatcgcccaatgtctacggctgaagtggcttgggcagttgggtgtgatgtttatgaattgggtaggatgattaaacgagttattgattttatggatttaaaaacatttgatttcccagagtttgatattgtgcattcattggaaagggtccttaagatttctccatcttttgctagaattgaggggagtgaagtagacagaatgcgcaagcagggaatatttttaatacagtgtgctatgaagtggtttttgagtactgggcgtaagccacttccattggtagttgccgttttagttctggtagcagaattgaatcaagttgaaattgggattagtgagttggccaaggaagttcatgccgttgtttccactagtaaaacgcgatacaaagagctcttagagaaacttgtggaagttgcacaagtcttgccttgggggagagatatcaccaagaaaaacattgttaaacatgcaccatctgtaattaagtatttggaggctaaggccatgttgaaacctgttgataaaaggaaagacttggatcgtccggagtttaatttggcagatatggtcagtgaatgttcaagacaacttgatgaacatggacacaagactgattccataaaacttccaagtgattctcatt---------------------------------------gtattagggatgcaaacaatctgctttactcacctgaatgtttatccatgttgtataagaaatcttcagatagggttgatcttcaggaggattgtagcgagtggtggaatgggaaatctgaaatgagcaaaaagcttctactcaaacagttactagagaaggatgttggattcgaaaccgcgccgccttcttttatttccaactgcttgaagtgtgagatgaggagagagaagatctatgctgctaaggtgcgtatagatagaataatgcgcccatggaattttgatttggttgctcatgattgttctgagaaaaagttgaagagaagaagaaagcttgtggatggagttgattgggaagacttgattatcgagaccttgcttcttcatcaagtgaaggaagaggaaattgagaagggatactacaatacattactggatttacatgtgtttaactctggcattgtataatgaaagcttaattatttggatacagtttaatcctttattaacttttgattgtatac--------aggatatgtatgtagttaaagaattgatatcaacgtttagtcaaattaggccatttttttatacattactttgatgatgagacatttttaaacggtgatggt--ggtgtcatgccaaccatatatgtatttaaaatcaatacacatatctgtattaatat-------------------------------------------------------------------------------------------------------------------------------------------------------------------------------------------------------------------
>Jupunba_barbouriana_Iganci_847@NODE_1_length_2280_cov_223.082615
--------------------------------------------------------------------------------------------------------------------tcatattactgtgctgatctgttatttgttggactaaatgcagtgctgctatctgcataccaagctgccagtgaattacatgaggtcttgccaaaaaaaaacattgctttcctgcttgttcagtgtcttctccaagagtattcttttagaacttgttttcactgaccaaacagtcccttggaaacaaaacctttgcaaacacgtccccttttgaaatttgtcgtactctatggcaagctcacgttcctgtaacaattgtgggaaaacgtctcttgttagggatgatgtgactggggaattgatatgttccttgtgtggtgttgttcaagtatacgatcagtttgaagcccatattggtggcatcaatggtccacaaggaacattcatccgggttggaactgcaggtgcaggtactatatacagttacaaagaaaggaaattctttcaagcccaaagtttaatagatgaatttacttctagactaggtatatcttcaaaattaagtgatattaaattgatgatttctaccatcacagagggtgaatttgggcaaggtgattggtttgaggttttaattggtgcatgtgtgtacatagtgatgcgaaaggacaatcgcccaatgtctatggctgaagtggcttgggcagttgggtgtgatgtttatgaattgggtaggatgattaaacgagttattgattttatggatttaaaaacatttgatttcccagagtttgatattgtgcattcattggaaagggtccttaagatttctccatcttttgctagaattgaggggagtgaagtagacagaatgcgcaagcagggaatatttttaatacagtgtgctatgaagtggtttttgagtactgggcgtaagccacttccattggtagttgccgttttagttctggtagcagaattgaatcaagttgaaattgggattagtgagttggccaaggaagttcatactgttgtttccactagtaaaacacgatacaaagagctcttagagaaacttgtggaagttgcacaagttttgccttgggggagagatatcaccaagaaaaacattgttaaacatgcaccatctgtaattaagtatttggagacaaaggccatgttgaaatctgttggtaaaaggaaagacttagatcgtccggagttta---------atatggtcagtgaatgttcaagacaacttgatgaacatggacacaagactgattccataaaccttccaagtgattctcatt---------------------------------------gtattagggattctaacaatctgctttattcacctgaatgtttatccatgttgtataagaaatcttcagatagaattgatcttcaggaggattgtagcgagtggtggaatgggaaatctgaaatgagcaaaaagcttctgctcaaacagttgctcgagaaggatgtcggattcgaaaccgtgccgccttcttttatttccaattgctcgaagtgtgagatgaggagagagaagatcaacgctgctaaggtgcgtatagatagaataatgcgtccatggaattttgatttggttgctgatgattgttctgagaaaaagttgaagagaagaagaaagcttgtggatggagttgattgggaagacttgattatcgagaccttacttcttcatcaagtgaagggagaggaaattgagaagggatactacaatacattactggatttacatgtctttaactctggcattgtataatgaaagcttaattatttggatacagtttaatcctttattaacttttgattgtgtac--------agaatatgtatgtagttaaagaattgatatcaacgtttagtcaaataaggccatttttgtatacataactttgatgatgagacatttttaaatggtgatggt--gttgtcatgccaaccatatatgtatttaaaatcaatacaca--taagtattaatattccaaaaaaaatc--gggtgctccaattatgacacatttcttacggaattttgatagaatttctgatt---gaaacaggtttgtgacagaatt-------------ttcgtcgaaaaatgaattttcgatggaatttcatcccgtcacaaatttatttcttatttttttttttttaattttaaaatgccacatgtcaataggagaccaccc
>Jupunba_barbouriana_Iganci_847@NODE_3_length_528_cov_60.317073
------------------------------------------------------------------------------------------------------------------------------------------------------------------------------------------------------------------------------------------------------------------------------------------------------------------------------------------------------------------------------------------------------------------------------------------------------------------------------------------------------------------------------------------------------------------------------------------------------------------------------------------------------------------------------------------------------------------------------------------------------------------------------------------------------------------------------------------------------------------------------------------------------------------------------------------------------------------------------------------------------------------------------------------------------------------------------------------------------------------------------------------------------------------------------------------------------------------------------------------------------------------------------------------------------------------------------------------------------------------------------------------------------------------------------------------------------------------------------------------------------------------------------------------------------------------------------------------------------------------------------------------------------------------------------------------------------------------gctgctaaggtgcgtatagatagaataatgcgtccatggaattttgatttggttgctgatgattgttctgagaaaaaattgaagagaagaagaaagcctgtggatggagttgattgggaagacttgattatcgagaccttacttcttcatcaagtgaaggaagaggaaattgagaagggatactacaatacattactggatttacatgtgtttaactctggcattgtataatgaaagcttaattatttggatacagtttaatcctttattaacttttgattgtatac--------aggatatgtatgtagttaaagaattgatatcaacgtttagtcaaattaggccatttttttttacataactttgatgatgagacatttttaaatggtgatggt--gatgtcatgccaaccatatatgtatttaaaatcaatacacatatatgtattaatatttcaaaataattc--gggtgttccaattatga-----------------tttggcatcatggcggagg---catgtaaattgtaagtgac------------------------------------------------------------------------------------------------------------------------c
>Jupunba_brachystachya_Lima_7438@NODE_2_length_2421_cov_199.835751
gattttagatcttatgtaatgcctttctataattctataaataagtttatttatctaggtatggatgaactaactaactttcat---aagatgaacatgtat---atgtttttgaatcatattactttgctgatctcttatttgtttgactaaatgcagtgctgctatctgcatgccaatctgccagtgaattacctgaagtcttgccaaaaaaagccattgctttcctgcttgttcagtatcttctccaagagtattcttttagaacttgttttcactgaccaaacagtccattggaaacaaaacctttgcaaacaagtccccttttgaaatttgtcgtactctatggcaagctcacgttcctgcaacaattgtgggaaaacgtctcttgttagggatgatgtgactggggaattgatatgttccttgtgtggtgttgttcaagaatatgatcagtttgaagcccatattggtggcatcaatggtccacaaggaacattcatccgggttggaactgcaggtgcaggtactatatacagttacaaagaaaggaaattctttcaagcccaaagtttaatagatgaatttacttctagattaggtatatcttcaaaattaagtgatattaaattgatgatttctaccatcacagagggtgaatttgggcaaggtgattggtttgaggttttaattggtgcatgtgtgtacatagtgatgcgaaaggataatcgcccaatttctatggctgaagtggcttgggcagttgggtgtgatgtttatgaattgggtaggatgattaaacgagttattgattttttggatttaaaaacatttgatttcccggagtttgatattgtgcattctttggaaagggtccttaagatttctccatcttttgctagaattgagggaagtgaagtagacagaatgcgcaagcagggaatatttttaatacagtgtgctatgaagtggtttttgagtactgggcgtaagccacttccgttggtagttgccgttttagttctggtagcagaattgaatcaagttgaaattgggattagtgagttggccaaggaagttcatgccgttgtttccactagtaaaacgcgatacaaagaactcttagagaaacttgtggaagttgcacaagtcttgccttgggggagagatatcaccaagaaaaacattgttaaacatgcaccatctgtaattaagtatttggagacaatggccacgttgaaatctgttggtaaaaggaaagacttggatcgtccggagtttaatttggccgatatggtcagtgaatgttcaagacaacttgatgaacatggacacaagactgattccataaaccttccaagtgattctcatt---------------------------------------gtattagggattctaacaatctgctttattcacctgaatgtttatccatgttgtataagaaatcttcagatagaattgatcatcaggaggattgtagcgagtggtggaatgggaaatctgaaatgagcaaaaagcttctgctcaaacagttgctcgagaaggatgttggattcgaaaccgtgccgccttcttttatttccaattgctcgaagtgtgagatgaggagagagaagatcaacgctgctaaggtgcgtatagatagaataatgcgtccatggaattttgatttggttgctgatgattgttctgagaaaaaattgaagagaagaagaaagcttgtggatggagttgattgggaagacttgattatcgagaccttacttcttcatcaagtgaaggaggaggaaattgagaagggatactacaatacattactggatttacatgtgtttaactctggcattgtataatgaaagcttaattatttggatacagtttaatcctttattaacttttgattgtatac--------agaatatgtacgtggttaaagaattgatatcaacgtttagtcaaattaggccatttttgtatacataactttgatgatgagacattattaaatggtgatggt--gatgtcatgccaaccatatatgtatttaaaatcaatacacatatatgtattaatattccaaaataattc--gggtgttccaattatgat----------------tttggcatcatggcagagg---catgtaaattgtaagtgactttttgatccgagggatttggaggaaaaattcttataagctgaacttaa------taaaattagaaaaatggttatatttttaataaagagcatatatatgataaaaataaaaactaattg
>Jupunba_cochleata_Bonadeu_673@NODE_3_length_867_cov_46.446835
------------------------------------------------------------------------------------------------atgtttatgaagttttcaatttattttggt-------tttatttttaatttcatcatgtgctaaatttttat-----------------------tttcctagggtaatgacacaataacggattgaatcttaacttatctaatctagttt----aattattcattcatgat---------------------------------------------------------------------------------------------------------------------------------------------gagttttgattattgttcttaatgct----ttcaattgattggccatcttgagaatgatttcaatatgcatgttgagaccggaaggagatacatgtgtgtagatactataatcaaagccataatctgcatgtgaaataggaatgagttccatcaaccttaatgcatgattaattgcttaaattctggattagtaattaattatagaattgataagcgaaactcgactattaatcatgtggaataaattgaactagaataaggtgattggtttcaggttttaattggcgcatgtgtgtatgtagtgatgcgcaaggataatcgcccaatgtctatggctgaagtggcttggac-------------------------------------------------------------------------------------------------------------------------------------------------------------------------------------------------------------------------------------------------------------------------------------------------------------------------------------------------------------------------------------------------------------------------------------------------------------------------------------------------------------------------------------------------------------------------------------------------------------------------------------------------------------------------------------------------------------------------------------------------------------------------------------------------------------------------------------------------------------------------------------------------------------------------------------------------------------------------------------------------------------------------------------------------------------------------------------------------------------------------------------------------------------------------------------------------------------------------------------------------------------------------------------------------------------------------------------------------------------------------------------------------------------------------------------------------------------------------------------------------------------------------------------------------------------------------------------------------------------------
>Jupunba_cochleata_Bonadeu_673@NODE_5_length_628_cov_31.520871
-------------------------------------------------------------------------------------------------------------------------------------------------------------------------------------------------------------------------catagatttttttatt-------------------------------------------------------------------------------------------------------------------------------------------------------------------------------------------------------------------------------tttaaaattcacatagat------------------------------------------------------------ttaatctaaaataaaaataaattataccaagtttaaaattaggtatttatataattttttaggtatatattatctttttaacatattcaaaacatatcgagtttttttaaaattatatcatttttatttttaat----gacatgctccatatattgagtcggcattagcggggcatcgttgcgctggttggggattgactcttctttttaattgtcttctcttcgatacttctccgttctgccatcaatttaaactgga-gatcaaacgagttattgattttttggatttgaaaaattttgattttccagagtttgatattgtgca----------------------------------------------------------------------------------------------------------------------------------------------------------------------------------------------------------------------------------------------------------------------------------------------------------------------------------------------------------------------------------------------------------------------------------------------------------------------------------------------------------------------------------------------------------------------------------------------------------------------------------------------------------------------------------------------------------------------------------------------------------------------------------------------------------------------------------------------------------------------------------------------------------------------------------------------------------------------------------------------------------------------------------------------------------------------------------------------ttcatt-----------------------------------------------------------------------------------------------------------------------------------------------------------------------------------------------------------------------------------------------------------------------------------------------------------------------------------------------------------------------------------------------------------a
>Jupunba_commutata_Maguire_46145@NODE_2_length_2279_cov_208.794278
-------------------------------------------------------------tggatgaactaactaactttcataagaagatgaacatgtat---atg-ttttgaatcgtaatactgtgctgatctattatttgtttgactaaatgcagtgctgctatctgcataccaatctgccagtgaattacctgaagtcttgccaaaaaaaaacattgctttcctgcttgttcagtatcttctccaagagtattcttttagaacttgttttcactgaccaaacagtcccttggaaacaaaacctttgcaaacaagtccccttttgaaatttgtcgtactctatggcaagctcacgttcctgcaacaattgtgggaaaacgtctcttgttagggatgatgtgactggggaattgatatgttccttgtgtggtgttgttcaagtatacgatcagtttgaagcccatattggtggcatcaatggtccacaaggaacattcatccgggttggaactgcaggtgcaggtactatatacagttacaaagaaaggaaattctttcaagcccaaagtttaatagatgaatttacttctagactaggtatatcttcaaaattaagtgatattaaattgatgatttctaccatcacagagggtgaatttgggcaaggtgattggtttgaggttttaattggtgcatgtgtgtacatagtgatgcgaaaggataatcgcccaatgtctatggctgaagtggcttgggcagttgggtgtgatgtttatgaattgggtaggatgattaaacgagttattgattttatggatttaaaaacatttgatttcccagagtttgatattgtgcattcattggaaagggtccttaagatttctccatcttttgctagaattgaggggagtgaagtagacagaatgcgcaagcagggaatatttttaatacagtgtgctatgaagtggtttttgagtactgggcgtaagccacttccattggtagttgccgttttagttctggtagcagaattgaatcaagttgaaattgggattagtgtgttggccaaggaagttcatgccgttgtttccactagtaaaacgcgatacaaagaactcttagagaaacttgtggaagttgcacaagtcttgccttgggggagagatatcaccaagaaaaacattgttaaacatgcaccatctgtaattaagtatttggagacaatggccatgttgaaatctgttggtaaaaggaaagacttagatcgtccggagtttaatttggcagatatggtcagtgaatgttcaagacaacttgatgaacatggacacaagactgattccataaaacttccaagtgattctcatt---------------------------------------gtattagggatgcaaacaatctgctttactcacctgaatgtttatccatgttgtataagaaatcttcagatagggttgatcttcaggaggattgtagcgagtggtggaatgggaaatctgaaatgagcaaaaagcttctgctcaaacagttgctcgagaaggatgtcggattcgaaaccgtgccgccttcttttatttccaattgctcgaagtgtgagatgaggagagagaagatcaacgctgctaaggtgcgtatagatagaataatgcgtccatggaattttgatttggttgctgatgattgttctgagaaaaagttgaagagaagaagaaagcttgtggatggagttgattgggaagacttgattatcgagaccttacttcttcatcaagtgaaggaagaggaaattgagaagggatactacaatacattactggatttacatgtctttaactctggcattgtataatgaaagcttaattatttggatacagtttaatcctttattaacttttgattgtgtac--------agaatatgtatgtagttaaagaattgatatcaacgtttagtcaaataaggccatttttgtatacataactttgatgatgagacatttttaaatggtgatggt--gatgtcatgccaaccatatatgtatttaaaatcaatacaca--tatgtattaatattccaaaaaaaatc--gggtgccccaattatgacacatttcttacggaattttgatagaatttctgatt---gaaacgggtttgtgacagaatt-------------ttcgtcgacaaatgaattttcgatggaatttcatt--gtcacaaatttatttcttatttttttttttttaatttttaaatgccacatgtcaataagagaccacca
>Jupunba_filamentosa_Lima_7487@NODE_1_length_2644_cov_188.613946
gattttagatcttatgtaatgcctttctataattctataaataagtttatttatctaggtatggatgaactaactaacttttataagaagatgaacatgtat---atgtttttgaatcatattactttgctgatctcttatttgtttgactaaatgcagtgctgctatctgcatgccaatctgccagtgaattacctgaagtcttgccaaaaaaagccattgctttcctgcttgttcagtatcttctccaagagtattcttttagaacttgttttcactgaccaaacagtccattggaaacaaaacctttgcaaacaagtccccttttgaaatttgtcgtactctatggcaagctcacgttcctgcaacaattgtgggaaaacgtctcttgttagggatgatgtgactggggaattgatatgttccttgtgtggtgttgttcaagaatatgatcagtttgaagcccatattggtggcatcaatggtccacaaggaacattcatccgggttggaactgcaggtgcaggtactatatacagttacaaagaaaggaaattctttcaagcccaaagtttaatagatgaatttacttctagattaggtatatcttcaaaatcaagtgatattaaattgatgatttctaccatcacagagggtgaatttgggcaaggtgattggtttgaggttttaattggtgcatgtgtgtacatagtgatgcgaaaggataatcgcccaatgtctatggctgaagtggcttgggcagttgggtgtgatgtttatgaattgggtaggatgattaaacgagttattgattttatggatttaaaaacatttgatttcccggagtttgatattgtgcattctttggaaagggtccttaagatttctccatcttttgctagaattgagggaagtgaagtagacagaatgcgcaagcagggaatatttttaatacagtgtgctatgaagtggtttttgagtactgggcgtaagccacttccgttggtagttgccgttttagttctggtagcagaattgaatcaagttgaaattgggattagtgagttggccaaggaagttcatgccgttgtttccactagtaaaacgcgatacaaagaactcttagagaaacttgtggaagttgcacaagtcttgccttgggggagagatatcaccaagaaaaacattgttaaacatgcaccatctgtaattaagtatttggagacaatggccacgttgaaatctgttggtaaaaggaaagacttggatcgtccggagtttaatttagccgatatggtcagtgaatgttcaagacaacttgatgaacatggacacaagactgattccataaaccttccaagtgattctcatt---------------------------------------gtattagggattctaacaatctgctttattcacctgaatgtttatccatgttgtataagaaatcttcagatagaattgatcatcaggaggattgtagcgagtggtggaatgggaaatctgaaatgagcaaaaagcttctgctcaaacagttgctcgagaaggatgttggattcgaaaccgtgccgccttcttttatttccaattgctcgaagtgtgagatgaggacagagaagatcaacgctgctaaggtgcgtatagatagaataatgcgtccatggaattttgatttggttgctgatgattgttctgagaaaaaattgaagagaagaagaaagcttgtggatggagttgattgggaagacttgattatcgagaccttacttcttcatcaagtgaaggaggaggaaattgagaagggatactacaatacattactggatttacatgtgtttaactctggcattgtataatgaaagcttaattatttggatacagtttaatcctttattaacttttgattgtatac--------agaatatgtatgtagttaaagaattcatatcaacgtttagtcaaattaggccatttttgtatacataactttgatgatgagacatttttaaatggtgatggt--gatgtcatgccaaccatatatgtatttaaaatcaatacacatttatgtattaatattccaaaataattg--gggtgttccaatgatgacccattttcgatggaatttcgacggaatttctggcg---aaaatggatttacaatggaatt-------------tccgtcgacaaatgaatttttgatggaatttctttctgtcgcaaatttaattcttgcaaa-tttttttaaatttttagaagccacgtgtcagtaggaggccatcc
>Jupunba_filamentosa_Lima_7487@NODE_2_length_1721_cov_235.927007
gattttagattttatggaatgcc--------attctataaataagtttatttatctaggtatggatgagctaaccaaatttcataagaagatgaacatgtatataatgttgttgaatcatattactgtactaatctattatttgtttgactaaatgcagtgctgctatctgcataccaatctgccattgaattacctggtgtattgcc--aaaaaggcatagcttccctgcttgttcagtatcttctccaagagtgttcttttagaacttgatttcactgaccaaacagtcccttggaaacaaaacctttgaaaacaagtcccctttcaaaatttgtggtacactatggcaagctcacgttcctgcaacaattgtgggaaaacttctcttgttagggatgatgtgactggggaattgatgtgttcctcatgtggtgttattcaagaatatgatcagttggaagctcatattggtggcatcaatggtccacaaggaacattcatccgtgttggaactgcaggtgcaggtactatatacagttacaaagaaaggaaattctttcaagcccaaagtttgatagatgaatttacttctagattaggtatatcttcaaaaattagtgacattaaagcgatgatttctaccatcacagagggtgaatttggacaaggtgattggtttcaggttttaattggcgcatgtgtgtatatagtgatgcgcaaggataatcgcccaatgtctatggctgaagtggcttggacagttgggtgtgatgtttatgaattgggtaggatgatcaaacgagttgttgattttttggatttgaaaaattttgattttccagagtttgatattgtgcattcattggaaagggcccttaagatttctccatctttttctagaatcgacaggagcgaaatagacagaattcgcaagcaggggatatttttaatacagtgtgcaatgaagtggtttctgagtactgggcgtaagccacttccattggtagttgctgttttagttctggtagcagaattgaatcaagttgaaattgggattagtgagttggccaaggaagttcatgccgttgtttccacttgtaaaacacgatacaaagagcttttagagaaacttgtggaagttgcacaagtcttgccttggggaagagatatcaccaagaaaaacattgttaaacatgcaccatctgtaattaagtatttggagacaaaggctatgttgaaacctggtgctaaaaggaaagtcctagatcgtccagaatttaatttggcagatatggttagtgagtgttctagacaacttgatgaacatggacacaagactgattccataaaccttccaagtgattcttattgtagtgtatcacaaaacaacattgactctacaagaccaagtgccagggattcaaacaaaatgctttattcaactgaatgtttatccatgttgtataagaaatcttcagatcgggttgatcttcaggaggattgtagcaagtggtggaatgggaaatcagaaatgagcaaaaagcttctactcaaacag------------------------------------------------------------------------------------------------------------------------------------------------------------------------------------------------------------------------------------------------------------------------------------------------------------------------------------------------------------------------------------------------------------------------------------------------------------------------------------------------------------------------------------------------------------------------------------------------------------------------------------------------------------------------------------------------------------------------------------------------------------------------------------
>Jupunba_floribunda_Iganci_883@NODE_1_length_2547_cov_260.357490
--------------------------------------------gtttatttatctaggtatggatgagctaaccaaatttcataagaagatgaacatgtatataatgttgttgaatcatattactgtactaatctattatttgtttgactaaatgcagtgctgctatctgcataccaatctgccattgaattacctggtgtattgccacaaaaaggcatagcttccctgcttgttcagtatcttctccaagagtgttcttttagaacttgatttcactgaccaaacagtcccttggaaacaaaacctttgaaaacaagtcccctttcaaaatttgcggtacactatggcaagctcacgttcctgcaacaattgtgggaaaacttctcttgttagggatgatgtgactggggaattgatgtgttcctcatgtggtgttattcaagaatatgatcagttggaagctcatataggtggcatcaatggtccacaaggaacattcgtccgtgttggaactgcaggtgcaggtactatatacagttacaaagaaaggaaattctttcaagcccaaagtttgatagatgaatttacttctagattaggtatatcttcaaaaattagtgacattaaagcgatgatttctaccatcacagagggtgaatttggacaaggtgattggtttcaggttttaattggcgcatgtgtgtatatagtgatgcgcaaggataatcgcccaatgtctatggctgaagtggcttggacagttgggtgtgatgtttatgaattgggtaggatgatcaaacgagttattgattttttggatttgaaaaatttcgattttccagagtttgatattgtgcattcattggaaagggtccttaagatttctccatctttttctagaatcgacaggagcgaaatagacagaattcgcaagcaggggatatttttaatacagtgtgcaatgaagtggtttctgagtactgggcgtaagccacttccattggtagttgctgttttagttctggtagcagaattgaatcaagttgaaattgggattagtgagttggccaaggaagttcatgccgttgtttccacttgtaaaacgcgatacaaagagctcttagagaaacttgtggaagttgcacaagtcttgccttggggaagagatatcaccaagaaaaacattgttaaacatgcaccatctgtaattaagtatttggagacaaaggctatgttgaaacctggtgctaaaaggaaagtcctagatcgtccagaatttaatttggcagatatggttagtgaatgttcaagacaacttgatcaacatggacacaagactgattccataaaccttccaagtgattcttattgtagtatatcacaaaacaacatcaactctacaagaccaagtaccagggattcaaacaaaatgctttattcaactgaatgtttatccatgttgtataagaaatcttcggatagggttgatcttcaggaggattgtagcaagtggtggaatgggaaatcagaaatgagcaaaaagcttctactcaaacagttgctcgagaaggatgtgggattcgaaaccgtgccaccttcttttatttcaaactgcttgaagagtgaaatgaggagagagaggatcagtgctgctaaggtgcgtatagatagaataatgcgtccatggaattctgatttggttgctgatgattgttctgagaaaaaactgaagagaagaaaaaagc---ttgatggagttgattgggaagacttgattattgagactttacttcttcatcaagtaaaggaggaggaaattgagaagggatactacaatacattactggatttacatgtgtttaactctggcattgtatgatgaaagtttaattatttggatacggttttatcttttattcacttttgattttatacagataaaaagaatatgcaagtaattaaaggattgata-----------tcaaattaggccatttttgcatacataacttcaatgataagatattttgaaatggagccagtgagacgtaatgccaaccatacgtagtatatgaatgactttattcataaactttcaccttgcattaaaaatgtcgaacattatagctttactcattttttctcaaaattttatcataatctttagcctttcaagtttgtccttatttgaattttagtcttttgaccttcaaaaataggttttggtctctcaagtttcattctatttaaaatatagtctctataacattctggataatttatggaactaaaatcaaaatgaaggtaaatta
>Jupunba_floribunda_Iganci_883@NODE_2_length_2447_cov_254.782278
gattttagatcttatgtaatgcctttctataattctataaataagtttatttatctgggtatggatgaactaactaactttcataagaagatgaacttgtat---atgtttttgaatcatattactgtgctgatctattatttgtttgactaaatgcagtgctgctatctgcataccaatctgccagtgaattacctgacgtcttgccaaaaaaaaacattgctttcctgcttgttcagtatcttctccaagagtattcttttaggacttgttttcactgaccaaacagtcccttggaaacaaaacctttgcaaacaagtccccttttgaaatttgtcgtactctatggcaagctcacgttcctgcaacaattgtgggaaaacttctcttgttagggatgatgtgactggggaattgatatgttccttgtgtggtgttgttcaagaatatgatcagtttgaagcccatattggtggcatcaacggtccacagggaacattcatccgggttggaactgcaggtgcaggtactatatacagttacaaagaaaggaaattctttcaagcccaaagtttaatagatgaatttacttctagattaggtatatcttcaaaattaagtgatattaaattgatgatttctaccatcacagagggtgaatttgggcaaggtgattggtttgaggttttaattggtgcatgtgtgtacatagtgatgcgaaaggacaatcgcccaatgtctatggctgaagtggcttgggcagttgggtgtgatgtttatgaattgggtaggatgattaaacgagttattgattttatggatttaaaaacatttgatttcccagagtttgatattgtgcattcattggaaagggtccttaagatttctccatcttttgctagaattgaggggagtgaagtggacagaatgcgcaagcagggaatatttttaatacagtgtgctatgaagtggtttttgagtactgggcgtaagccacttccattggtagttgccgttttagttctggtagcagaattgaatcaagttgaaattgggattagtgagttggccaaggaagttcatgccgttgtttccacttgtaaaacgcgatacaaagagctcttagagaaacttgtggaagttgcacaagtcttgccttggggaagagatatcaccaagaaaaacattgttaaacatgcaccatctgtaattaagtatttggagacaaaggccatgttgaaa------------------------------ccggagtttaatttggccgatatggtcagtgaatgttcaagacaacttgatgaacatggacacaagactgattccataaaccttccaagtgattcttatt---------------------------------------gtattaggaattctaacaatctgctttattcacctgaatgtttatccatgttgtataagaaatcttcagatagaattgatcttcaggaggattgtagcgagtggtggaatgggaaatcagaattgagcaaaaagcttctactcaaacagttactagagaaggatgttggattcgaaacagcgccgccttcttttatttccaactgcttgaagtgtgagatgaggagagagaagatcaatgctgctaaggtgcgtatagatagaataatgggcccatggaattttgatttggt---tgatgattgttctgagaaaaaattgaagagaagaagaaagcttgtggatggagttgattgggaagacttgattattgagaccttacttcttcatcaagtgaaggaggaggaaattgagaagggatactacaatacattactggatttacatgtgtttaactctggcattgtataatgaaagcttaattatttagatacagtttaatcctttattaacttttgattgtatac--------agaatatgtatgtagttaaagaattgatatcaacgtttagtaaaattaggccatttttgtatacataactttgatgatgagacatttttaaatggtaatggt--gatgtcatgccaaccatatatgtatttaaaatcaatacaca--tatgtattaatattccaaaataattc--gggtgttccaaggatgacacatttcttacagaattttgacagaatttttgact---gaaacaagtttgcgacagaatt-------------ttcgtcgacaaatgaattttcgatggaatttcattccgtcgcaaatttatttcttacttttttttttttaatttttaaatgccacgtgtcaataggaagtcaccg
>Jupunba_laeta_Mori_25147@NODE_1_length_2108_cov_70.128508
---------------------------------------------------------------------ctaaccaaatttcataagaagatgaacatgtatataatgttgttgaatcatattactgtactaatctattatttgtttgactaaatgcagtgctgctatctgcataccaatctgccattgaattacctggtgcattgccacaaaaaggcatagcttccctgcttgttcagtatcttctccaagagtgttcttttagaacttgatttcactgaccaaacagtcccttggaaacaaaacctttgaaaacaagtcccctttcaaaatttgtggtacactatggcaagctcacgttcctgcaacaattgtgggaaaacttctcttgttagggatgatgtgactggggaattgatgtgttcctcatgtggtgttattcaagaatatgatcagttggaagctcatattggtggcatcaatggtccacaaggaacattcatccgtgttggaactgcaggtgcaggtactatatacagttacaaagaaaggaaattctttcaagcccaaagtttgatagatgaatttacttctagattaggtatatcttcaaaaattagtgacattaaagcgatgatttctaccatcacagagggtgaatttggacaaggtgattggtttcaggttttaattggcgcatgtgtgtatgtagtgatgcgcaaggataatcgcccaatgtctatggctgaagtggcttggacagttgggtgtgatgtttatgaattgggtaggatgatcaaacgagttattgattttttggatttgaaaaatttcgattttccagagtttgatattgtgcattcattggaaagggtccttaagatttctccatctttttctagaatcgacaggagcgaaatagacagaattcgcaagcaggggatatttttaatacagtgtgcaatgaagtggtttctgagtactgggcgtaagccacttccattggtagttgctgttttagttctggtagcagaattgaatcaagttgaaattgggattagtgagttggccaaggaagttcatgccgttgtttccacttgtaaaacacgatacaaagagcttttagagaaacttgtggaagttgcacaagtcttgccttggggaagagatatcaccaagaaaaacattgttaaacatgcaccatctgtaattaagtatttggagacaaaggctatgttgaaacctggtgctaaaaggaaagtcctggatcgtccagaatttaatttggcagatatggttagtgagtgttctagacaacttgatgaacatggacataagactgattccataaaccttccaagtgattcttattgtagtatatcacaaaacaacattgactctacaagaccaagtaccagggattcaaacaaaatgctttattcaactgaatgtttatccatgttgtataagaaatcttcagatagggttgatcttcaggaggattgtagcaagtggtggaatgggaaatcagaaatgagcaaaaagcttctactcaaacagttactcgagaaggatgtgggattcgaaaccgtgccgccttcttttatttcaaactgcttgaagaatgaaatgaggagagagaggatcattgctgctaaagtgcgtatagatcgaataatgcgtccatggaattctgatttggttgctggtgattgctctgagaaaaaatggaagagaagaaaaaagcttgttgatggagttgattgggaagacttgattattgagactttacttcttcatcaagtaaaggaggaggaaattgagaagggacactacaatacattactggatttacatgtgtttaactctggcattgtatgatgaaagtttaattatttggatacggttttatcttttattcacttttgattttatacagataaaaagaatatgcaagtaattaaaggattgata-----------tcaaattaggccatttttgcatacataacttcaatgataagatattttgaaatggagccagtgagacgtaatgccaaccatatgtagtatatgaatgactttatacataaactttcaccttgcattaaaaatgtcgaacattatagctttactcattttttctcaaaattttatcataatctttagcctttcaagtttatcc--------------------------------------------------------------------------------------------------------------------------------t
>Jupunba_langsdorfii_Ribeiro_728@NODE_2_length_2582_cov_220.379641
gattttagattttatggaatgccattctataattctataaataagtttatttatctaggtatggatgagctaaacaaatttcataagaagatgaacatgtatataatgttgttgaatcatattactgtactaatctattatttgtttgactaaatgcagtgctgctatctgcataccaatctgccattgaattacctggtgtcttgccacaaaaaggcatagcttccctgcttgttcagtagcttctccaagagtgttcttttagaacttgatttcactgaccaaacagtcccttggaaacaaaacctttgaaaacaagtcccctttcgaaagttgtggtacgctatggcaagctcacgttcctgcaacaattgtgggaaaacttctcttgttagggatgatgtgactggggaattgatgtgttcctcatgtggtgttattcaagaatatgatcagttggaagctcatattggtggcatcaatggtccacaaggaacattcatccgtgttggaactgctggtgcaggtactatatacagttacaaagaaaggaaattctttcaagcccaaagtttgatagatgaatttacttctagattaggtatatcttcaaaaattagtgacattaaagcgatgatttctaccatcacagagggtgaatttggacaaggtgattggtttcaggttttaattggcgcatgtgtgtatgtagtgatgcgcaaggataatcgcccaatgtctatggctgaagtggcttggacagttgggtgtgatgtttatgaattgggtaggatgatcaaacgagttgttgattttttggatttgaaaaattttgattttccagagtttgatattgtgcattcattggaaagggtccttaagatttctccatctttttctagaatcgacaggagcgaaatagacagaattcgcaagcaggggatatttttaatacagtgtgcaatgaagtggtttctgagtactgggcgtaagccacttccattggtagttgctgttttagttctggtagcagaattgaatcaagttgaaattgggattagtgagttggccaaggaagttcatgccgttgtttccactagtaaaacacgatacaaagagctcttagagaaacttgtggaagttgcacaagtcttgccttggggaagagatatcaccaagaaaaacattgttaaacatgcaccatctgtaattaagtatttggagacaaaggctatgttgaaacctggtgctaaaaggaaagtcctagatcgtccagaatttaatttggcagatatggttagtgagtgttctagacaacttgatgaacatggacacaagactgattccataaaccttccaactgattcttattgtagtatatcacaaaacaacattgactctacaagaccaagtaccagggattcaaacaaaatgctttattcaactgaatgtttatccatgttgtataagaaatcttcagatagggttgatcttcaggaggattgtagcaagtggtggaatgggaaatcagaaatgagtaaaaagcttctactcaaacagttactcgagaaggatgtgggatttgaaaccgtgccgccttcttttatttcaaactgcttgaagagtgaaatgaggagagagaggatcagtgctgctaaggtgcgtatagatagaataatgcgtccatggaattctgatttggttgctgatgattgttctgagaaaaaattgaagagaagaaaaaatcttgttgatggagttgattgggaagacttgattattgagactttacttcttcatcaagtaaaggaggaggaaattgagaagggatactacaatacattactggatttacatgtgtttaactctggcattgtatgatgaaagtttaattatttggatacagttttatcttttattcacttttgatttcatacagataaaaagaatatgcaagtaattgaaggattgata-----------tcaaattaggccatttttgcatacataacttcaatgataagatattttgaaatggagccagtgagacgtaatgccaaccatatgtagtatatgaatgactttatgcataaactttcaccttgcattaaaaatgtcgaacattatagccttagtcattttttctcccaattttattataatttttggtctctcaaatctgtttttatttagattttagtctttcagcctttaaaaataggttttggcccttcaaatttcattttatttaaaatatagtctctataacattctggataatttatagaactaaaatcaaaatgagagcaaattc
>Jupunba_leucophylla_Iganci_839@NODE_1_length_2765_cov_403.974330
gattttagattttatggaatgccattctataattctataaataagtttatttatctaggtatggatgagctaaccaaatttcataagaagatgaacatgtatataatgttgttgaatcatattactgtactaatctattatttgtttgactaaatgcagtgctgctatctgcatagcaatctgccattgaattacctggtgtattgccacaaaaaggcatagcttccctgcttgttcagtatcttctccaagagtgttcttttagaacttgatttcactgaccaaacagtcccttggaaacaaaacctttgaaaacaagtcccctttcaaaatttgtggtacactatggcaagctcacgttcctgcaacaattgtgggaaaacttctcttgttagggatgatgtgactggggaattgatgtgttcctcatgtggtgttattcaagaatatgatcagttggaagctcatattggtggaatcaatggtccacaaggaacattcatccgtgttggaactgtaggtgcaggtactatatacagttacaaagaaaggaaattctttcaagcccaaagtttgatagatgaatttacttctagattaggtatatcttcaaaaattagtgacattaaagcgatgatttctaccatcacagagggtgaatttggacaaggtgattggtttcaggttttaattggcgcatgtgtgtatatagtgatgcgcaaggataatcgcccaatgtctatggctgaagtggcttggacagttgggtgtgatgtttatgaattgggtaggatgatcaaacgagttattgattttttggatttgaaaaatttcgattttccagagtttgatattgtgcattcattggaaagggtccttaagatttctccatctttttctagaatcgacaggagcgaaatagacagaattcgcaagcaggggatatttttaatacagtgtgcaatgaagtggtttctgagtactgggcgtaagccacttccattggtagttgctgttttagtgctggtagcagaattgaatcaagttgaaattgggattagtgagttggccaaggaagttcatgccgtggtttccacttgtaaaacgcgatacaaagagcttttagagaaatttgtggaagttgcacaagtcttgccttggggaagagatatcaccaagaaaaacattgttaaacatgcaccatctgtaattaagtatttggagacaaaggccatgttgaaacctggtgctaaaaggaaagtcctagatcgtccagaatttaatttggcagatatggttagtgaatgttcaagacaacttgatgaacatggacacaagactgattccataaaccttccaagtgattcttattgtagcatatcacaaaacaacattaactctacaagaccaagtaccagggattcaaacaaaatgctttattcaactgaatgtttatccatgttgtataagaaatcttcagatagggttgatcttcaggaggattgtagcaagtggtggaatgggaaatcagaaatgagcaaaaagcttctactcaaacagttactcgagaaggatgtgggattcgaaaccgtgccgccttcttttatttcaaactgcttgaagaatgaaatgaggagagagaggatcattgctgctaaggtgcgtatagatagaataatgcgtccatggaattctgatttggttgctgatggttgttctgaggaaaaattgaagagaagaaaaaagcttgttgatggagttgattgggaagacttgattattgagactttacttcttcatcaagtaaaggaggaggaaattgagaagggatactacaatacattactggatttacatgtgtttaactctggcattgtatgatgaaagtttaattatttggatacagttttatcttttattcacttttgatttcatacagataaaaagaatatgcaagtaattaaaggattgata-----------tcaaattaggccatttttgcatacataactttaatgataagatattttgaaatggagccagtgagacgtaatgccaaccatatgtagtatatgaatgactttatacgtaaactttcaccttgcattaaaaatgtcaaacattatagctttactcattttttctcacaattttatcataatctttagtctctcaaatttgtccttatttaaattttagtctttcaaccttcaaaaataggttttggtcccttaagttttattttatttaaaatatagcctctgtaacattctggataatttatagaactaaaattaaaatgagggtaaatta
>Jupunba_limae_Iganci_261@NODE_2_length_2538_cov_205.129216
-----------------------------------------------------tctaggtatggatgaactaactaactttcataagaagatgaacatgtat---atgtttttgaatcatattactttgctgatctcttatttgtttgactaaatgcagtgctgctatctgcatgccaatctgccagtgaattacctgaagtcttgccaaaaaaagccattgctttcctgcttgttcagtatcttctccaagagtattcttttagaacttgttttcactgaccaaacagtccattggaaacaaaacctttgcaaacaagtccccttttgaaatttgtcgtactctatggcaagctcacgttcctgcaacaattgtgggaaaacgtctcttgttagggatgatgtgactggggaattgatatgttccttgtgtggtgttgttcaagaatatgatcagtttgaagcccatattggtggcatcaatggtccacaaggaacattcatccgggttggaactgcaggtgcaggtactatatacagttacaaagaaaggaaattctttcaagcccaaagtttaatagatgaatttacttctagattaggtatatcttcaaaattaagtgatattaaattgatgatttctaccatcacagagggtgaatttgggcaaggtgattggtttgaggttttaattggtgcatgtgtgtacatagtgatgcgaaaggataatcgcccaatgtctatggctgaagtggcttgggcagttgggtgtgatgtttatgaattgggtaggatgattaaacgagttattgattttatggatttaaaaacatttgatttcccggagtttgatattgtgcattctttggaaagggtccttaagatttctccatcttttgctagaattgagggaagtgaagtagacagaatgcgcaagcagggaatatttttaatacagtgtgctatgaagtggtttttgagtactgggcgtaagccacttccgttggtagttgccgttttagttctggtagcagaattgaatcaagttgaaattgggattagtgagttggccaaggaagttcatgccgttgtttccactagtaaaacgcgatacaaagaactcttagagaagcttgtggaagttgcacaagtcttgccttggggtagagatatcaccaagaaaaacattgttaaacatgcaccatctgtaattaagtatttggagacaatggccacgttgaaatctgttggtaaaaggaaagacttggatcgtccggagtttaatttggccgatatggtcagtgaatgttcaagacaacttgatgaacatggacacaagactgattccataaaccttccaagtgattctcatt---------------------------------------gtattagggattctaacaatctgctttattcacctgaatgtttatccatgttgtataagaaatcttcagatagaattgatcatcaggaggattgtagcgagtggtggaatgggaaatctgaaatgagcaaaaagcttctgctcaaacagttgctcgagaaggatgttggattcgaaaccgtgccgccttcttttatttccaattgctcgaagtgtgagatgaggagagagaagatcaacgctgctaaggtgcgtatagatagaataatgcgtccatggaattttgatttggttgctgatgattgttctgagaaaaaattgaagagaagaagaaagcttgtggatggagttgattgggaagacttgattatcgagaccttacttcttcatcaagtgaaggaggaggaaattgagaagggatactacaatacattactggatttacatgtgtttaactctggcattgtataatgaaagcttaattatttggatacagtttaatcctttattaacttttgattgtatac--------agaatatgtatgtagttaaagaattcatatcaacgtttagtcaaattaggccatttttgtttacataactttgatgatgagacatttttaaatggtgatggt--gatgtcatgccaaccatatatgtatttaaaatcaatacacatttatgtattaatattccaaaataattg--gggtgttccaatgatgaaacatttccc-tggaatttcgacggaatttttggtg---gaaatggatttgcaatggaatt-------------tccgtcgacaaatgaatttttgatggaatttctttctgtcgcaaatttaattgttgcaaatttttttttaatttttaaaagccacgtgtcagtaggaggccatcg
>Jupunba_longipedunculata_Cardona_2682@NODE_2_length_2041_cov_209.764257
-------------------------------------------------tttatctaggtatggatgtgctaaccaaatttcataagaagatgaacatgtatataatgttgttgaatcatattactgtactaatctattatttgtttgactaaatgcagtgctgctatctgcataccaatctgccattgaattacctggtgtcttgccacaaaaaggcacagcttccctgcttgttcagtatcttctccaagagtgttcttttagaacttgatttcactgaccaaacagtcccttgg-aacaaaacctttgaaaacaaggcccctttcaaaatttgtggtacattatggcaagctcacgttcctgcaacaattgtgggaaaacttctcttgttagggatgatgtgactggggaattgatgtgttcctcgtgtggtgttattcaagaatatgatcagttggaagctcatattggtggcatcaatggtccacaaggaacattcatccgtgttggaactgcaggtgcaggtactatatacagttacaaagaaaggaaattctttcaagcccaaagtttgatagatgaatttacttctagattaggtatatcttcaaaaattagtgacattaaagcgatgatttctaccatcacagagggtgaatttggacaaggtgattggtttcaggttttaattggcgcatgtgtgtatatagtgatgcgcaaggataatcgcccaatgtctatggctgaagtggcttggacagttggctgtgatgtttatgaattgggtaggatgatcaaacgagttattgattttttggatttgaaaaatttcgattttccagagtttgatattgtgcattcattggaaagggtccttaagatttctccatctttttctagaatcgacaggagcgaaatagacagaattcgcaagcaggggatatttttaatacagtgtgcaatgaagtggtttctgagtactgggcgtaagccacttccattggtagttgctgttttagttctggtagcagaattgaatcaagttgaaattgggattagtgagttggccaaggaagttcatgccgttgtttccacttgtaaaacgcgatacaaagagcttttagagaaacttgtggaagttgcacaagtcttgccttggggaagagatatcaccaagaaaaacattgttaaacatgcaccatctgtaattaagtatttggagacaaaggctatgttgaaacctggtgctaaaaggaaagtcctagatcgtccagaatttaatttggcagatatggttagtgaatgttcaagacaacttgatgaacatggacacaagactgattccataaaccttccaagtgattcttattgtagtatatcacaaaacaacattgactctacaagaccaagtaccagggattcaaacaaaatgctttattcaactgaatgtttatccatgttgtataagaaatcttcagatagggttgatcttcacgaggattgtagcaagtggtggaatgggaaatcagaaatgagcaaaaagcttctactcaaacagttactcgagaaggatgtgggattcgaaaccgtgccgccttcttttatttcaaactgcttgaagaatgaaatgaggagagagaggatcattgctgctaagttgcgtatagatcgaataatgcgtccatggaattctgatttggttgctgatgattgttctgaggaaaaattgaagagaagaaaaaagcttgttgatggagttgattgggaagacttgattattgagactttacttcttcatcaagtaaaggaggaggaaattgagaagggatactacaatacattactggatttacatgtgtttaactctggcattgtatgatgaaagtttaattatttggatacagttttttcttttattcacttttgatttcatttaggtaaaaagaatatgcaagtaattaaaggattgata-----------tcaaattaggccatttttgcatacataacttcaatgataagatattttgaaatggagccggtgagacgtaatgccaaccatatgtaggatatgaatgactttatacataaactttca----------------------------------------------------------------------------------------------------------------------------------------------------------------------------------------------------------------------
>Jupunba_macradenia_Lourteig_3021@NODE_1_length_2237_cov_212.543056
gattttagattttatggaatgccattctataattctataaataagtttatttatctaggtatggatgagctgaccaaatttcataagaagatgaacatgtatataatgttgttgaatcatattactgtactaatctattatttgtttgactaaatgcagtgctgctatctgcataccaatctgccattgaattacctggtgtcttgccacaaaaaggcatagcttccctgcttgttcagtatcttctccaagagtgttcttttagaacttgatttctctgaccaaacagtcccttggaaacaaatcctttgaaaacaagtcccctttcaaaacttgtggtacactatggcaagctcacgttcctgcaacaattgtgggaaaacttctcttgttagggatgatgtgactggggaattgatgtgttcctcgtgtggtgttattcaagaatatgatcagttggaagctcatattggtggcatcaatggtccacaaggaacattcatccgtgttggaactgcaggtgcaggtactatatacagttacaaagaaaggaaattctttcaagcccaaagtttgatagatgaatttacttctagattaggtataacttcaaaaattagtgacattaaagcgacgatttctaccatcacagagggtgaatttggacaaggtgattggtttcagattttaattggcgcatgtgtgtatatagtgatgcgcaaggataatcgcccaatgtctatggctgaagtggcttggacagttgggtgtgatgtttatgaattgggtaggatgatcaaacgagttattgattttttggatttgaaaaatttcgattttccagagtttgatattgtgcattcattggaaagggtccttaagatttctccatctttttctagaatcgacaggagcgaaatagacagaattcgcaagcaggggatatttttaatacagtgtgcaatgaagtggtttctgagtactgggcgtaagccacttccattggtagttgctgttttagttctggtagcagaattgaatcaagttgaaattgggatttgtgagttggccaaggaagttcatgctgttgtttccacttgtaaaacgcgatacaaagagcttttagagaaacttgtggaagttgcacaagtcttgccttggggaagagatatcaccaagaaaaacattgttaaacatgcaccatctgtaattaagtatttggagacaaaggctatgttgaaacctggtgctaaaaggaaagtcctagatcgtccagaatttaatttggcagatatggttagtgaatgttcaagacaacttgatgaacatggacacaagactgattccataaaccttccaagtgattcttgttgtagcatatcacaaaacaacattaactctacaagaccaagtaccagggattcaaacaaaatgctttattcaactgaatgtttatccatgttgtataagaaatcttcagatagggttgatcttcaggaggattgtagcaagtggtggaatgggaaatcagaaatgagcaaaaagcttctactcaaacagttactcgagaaggatgtgggattcgaaaccatgccgccttcttttatttcaaactgcttgaagaatgaaatgaggagagagaggatcattgctgctaaggtgcgtatagatagaataatgcgtccatggaattctgatttggttgctgatgattgttctgaggaaaaattgaagagaagaaaaaagcttgttgatggagttgattgggaagacttgattattgagactttacttcttcatcaagtaaaggaggaggaaattgagaagggatactacaatacattactggatttacatgtgtttaactctggcattgtatgatgaaagtttaattatttggatacagttttatcttttattcacttttgattttatacagataaaaggaatattcaagtaattaaaggattgata-----------tcaaattaggccatttttgcatacataacttcaatgataagatattttgaaatggagccagtgagacgtaatgccaaccatatgtagtatatgaatgactttatacataaactttcaccttgcattagaaatgtcgaacattacagctttacttattttttctcacatttttatcataatctttgatttctcaaatttgttcttatttgagttttgatccttcaattttcaaaaat----------------------------------------------------------------------------------------------a
>Jupunba_microcalyx_Iganci_855@NODE_2_length_2526_cov_278.723969
gattttagattttatggaatgccattctataattctataaataagtttatttatctaggtatggatgagctaaccaaatttcataagaagatgaacatgtatataatgttgttgaatcatattactgtactaatctattatttgtttgactaaatgcagtgctgctatctgcataccaatctgccattgaattacctggtgtattgccacaaaaaggcatagcttccttgcttgttcagtatcttctccaagagtgttcttttagaacttgatttcactgaccaaacagtcccttggaaacaaaacctttgaaaacaagtcccctttcaaaatttgtggtacactatggcaagctcacgttcctgcaacaattgtgggaaaacttctcttgttagggatgatgtgactggggaattgatgtgttcctcatgtggtgttattcaagaatatgatcagttggaagctcatattggtggcatcaatggtccacaaggaacattcatccgtgttggaactgcaggtgcaggtactatatacagttacaaagaaaggaaattctttcaagcccaaagtttgatagatgaatttacttctagattaggtatatcttcaaaaattagtgacattaaagcgatgatttctaccatcacagagggtgaatttggacaaggtgattggtttcaggttttaattggcgcatgtgtgtatatagtgatgcgcaaggataatcgcccaatgtctatggctgaagtggcttggacagttgggtgtgatgtttatgaattgggtaggatgatcaaacgagttattgattttttggatttgaaaaatttcgattttccagagtttgatattgtgcattcattggaaagggtccttaagatttctccatctttttctagaatcgacaggagcgaaatagacagaattcgcaagcaggggatatttttaatacagtgtgcaatgaagtggtttctgagtactgggcgtaagccacttccattggtagttgctgttttagttctggtagcagaattgaatcaagttgaaattgggattagtgagttggccaaggaagttcatgccgttgtttccacttgtaaaacgcgatacaaagagcttttagagaaacttgtggaagttgcacaagtcttgccttggggaagagatatcaccaagaaaaacattgttaaacatgcaccatctgtaatcaagtatttggagacaaaggctatgttgaaacctggtgctaaaaggaaagtcctagatcgtccagaatttaatttggcagatatggttagtgaatgttcaagacaacttgatgaacatggacacaagactgattccataaaccttccaagtgattcttattgtagcatatcacaaaacaacattaactctacaagaccaagtaccagggattcaaacaaaatgctttattcaactgaatgtttatccatgttgtataagaaatcttcagatagggttgatcttcaggaggattgtagcaagtggtggaatgggaaatcagaaatgagcaaaaagcttctactcaaacagttactcgaggaggatgtgggatttgaaaccgtgccgccttcttttatttcaaactgcttgaagagtgaaatgaggagagagaggatcagtgctgctaaggtgcgtatagatagaataatgcgtccatggaattctgatttggttgctgatgattgttctgagaaaaaactgaagagaagaaaaaagcttgttgatggagttgattgggaagacttgattattgagactttacttcttcatcaagtaaaggaggaggaaattgagaagggatactacaatacattactggatttacatgtgtttaactctggcgttgtatgatgaaagtttaattatttggatacagttttatcttttattcatttttgatttcatacagataaaaagaatatgcaagtaattaaaggattgata-----------tcaaattaggtcatttttgcatacataactttaatgataagatattttgaagtggagccagtga-acgtaatgccaaccatatgtagtatatgaatgactttatacgtgaactttcaccttgcattaaaaatgtcgaacattatagctttactcattttttctcacaattttatcataatctttggtctctcaaatttatccttatttaaattttagtctttcaaccttcaaaaataggttttggtcccttaagttttattttatttaaaatatagcctctataacattttagataatttatagaactaaaatcaaaatgaaggtaaattc
>Jupunba_microcalyx_Iganci_855@NODE_3_length_943_cov_182.853349
---------------------------------------------------------------------------------------------------------------------------------------------------------------------------------------------------------------------------------------------------------------------------------------------------------------------------------------------------------------------------------------------------------------------------------------------------------------------------------------------------------------------------------------------------------------------------------------------------------------------------------------------------------------------------------------------------------------------------------------------------------------------------------------------------------------------------------------------------------------------------------------------------------------------------------------------------------------------------------------------------------------------------------------------------------------------------------------------------------------------------------------------------------------------------------------------------------------------------------------------------------------------------------------------------------------------------------------------------------------------------------------------------------------------------------------------------------------------------gattcaaacaaaatgctttattcaactgaatgtttatccatgttgtataagaaatcttcagatagggttgatcttcacgaggattgtagcaagtggtggaatgggaaatcagaaatgagcaaaaagcttctactcaaacagttactcgagaaggatgtgggattcgaaactgtgccgccttcttttatttcaaactgcttgaagaatgaaatgaggagagagaggatcattgctgctaaggtgcgtatagatcgaataatgcgtccatggaattctgatttggttgctgatgattgttctgaggaaaaattgaagagaagaaaaaagcttgttgatggagttgattgggaagacttgattattgagactttacttcttcatcaagtaaaggaggaggaaattgagaagggatactacaatacattactggatttacatgtgtttaactctggcattgtatgatgaaagtttaattatttggatacagtattatcttttattcacttttgatttcatacagataaaaagaatatgcaagtaattaaaggattgata-----------acaaattaggccatttttgcatacataacttcaataatatgatattttgaaatggagccagtgagacgtaatgccaaccatatgtagtatatgaatgactttatacgtaaactttcaccttgcattaaaaatgtcaaacattatagctttactcattttttctggcaattttatcataatctttagtctctcaaatttgtccctatttaaattttagtctttcaaccttcaaaaatagcttttggtcccttaaattttattttatttaaaatatagcctctataacattctggataatttatagaactaaaatcaaaatgagggcaaatta
>Jupunba_nipensis_Mayo_19662@NODE_2_length_1708_cov_44.039853
-------------------------------------------------------------------------------------------------------------------------------------------------------------------------------------------------------------------------------------------------------------gtattcttttagaacttgctttcactgaccaaacagtccctgggaaacaaaacctttgcaaacaagtccccttttgaaatttgtcgtactctatggcaagctcacgttcctgcaacaattgtgggaaaacgtctcttgttagggatgatgtgactggggaattgatatgttccttgtgtggtgttgttcaagaatatgatcagtttgaagcccatattggtggggtcaatggtccacaaggaacattcatccgggttggaactgcaggtgcaggtactatatacagttacaaagaaaggaaattctttcaagcccaaagtttaatagatgaatttacttctagattaggtatatcttcaaaattaagtgatattaaattgatgatttctaccatcacagagggtgaatttgggcaaggtgattggtttgaggttttaattggtgcatgtgtgtacatagtgatgcgaaaggacaatcgcccaatgtctacggctgaagtggcttgggcagttgggtgtgatgtttatgaattgggtaggatgattaaacgagttattgattttatggatttaaaaacatttgatttcccagagtttgatattgtgcattcattggaaagggtccttaagatttctccatcttttgctagaattggggggagtgaagtagacagaatgcgcaagcagggaatatttttaatacagtgtgctatgaagtggtttttgagtactgggcgtaagccacttccattggtagttgccgttttagttctggtagcagaattgaatcaagttgaaattgggattagtgagttggccaaggaagttcatgccgttgtttccactagtaaaacgcgatacaaagagctcttagagaaacttgtggaagttgcacaagtcttgccttgggggagagatatcaccaagaaaaacattgttaaacatgcaccatctgtaattaagtatttggaggctaaggccatgttgaaacctgttgataaaaggaaagacttggatcgtccggagtttaatttggcagatatggtcagtgaatgttcaagacaacttgatgaacatggacacaagactgattccataaaacttccaagtgattctcatt---------------------------------------gtattagggatgcaaacaatctgctttactcacctgaatgtttatccatgttgtataagaaatcttcagatagggttgatcttcaggaggattgtagcgagtggtggaatgggaaatctgaaatgagcaaaaagcatctactcaaacagttactagagaaggatgttggattcgaaaccgtgccgccttcttttatttccaactgcttgaagtgtgagatgaggagagagaagatctatgctgctaaggtgcgcatagatagaataatgcgcccatggaattttgatttggttgctgatgattgttctgagaaaaagttgaagagaagaagaaagcttgtggatggagttgattgggaagacttgattatcgagaccttgcttcttcatcaagtgaaggaagaggaaattgagaagggatactacaatacattactggatttacatgtgtttaactctggcattgtataatgaaagcttaattatttggatacagtttaatcctttattaacttttgattgtatac--------aggatatgtatgtagttaaagaattgatatcaacgtttagtcaaattaggccatttt--------------------------------------------------------------------------------------------------------------------------------------------------------------------------------------------------------------------------------------------------------------------------------------------------------------------------
>Jupunba_oppositifolia_Liegier_16014@NODE_1_length_2035_cov_215.733912
---------------------------------------------------------------------------------------------------------------------------------ctaatctattatttgtttgactaaatgcagtgctgctatctgcataccaatctgccattgaattacctggtgtattgccacaaaaaggcatagcttccctgcttgttcagtatcttctccaagagtgttcttttagaacttgatttcactgaccaaacagtcccttggaaacaaaacctttgaaaacaagtcccctttcaaaatttgtggtacactatggcaagctcacgttcctgcaacaattgtgggaaaacttctcttgttagggatgatgtgactggggaattgatgtgttcctcatgtggtgttattcaagaatatgatcagttggaagctcatattggtggcatcaatggtccacaaggaacattcatccgtgttggaactgcaggtgcaggtactatatacagttacaaagaaaggaaattttttcaagcccaaagtttgatagatgaatttacttctagattaggtatatcttcaaaaattagtgacattaaagcgatgatttctaccatcacagagggtgaatttggacaaggtgattggtttcaggttttaattggcgcatgtgtgtatgtagtgatgcgcaaggataatcgcccaatgtctatggctgaagtggcttggacagttgggtgtgatgtttatgaattgggtaggatgatcaaacgagttattgattttttggatttgaaaaacttcgattttccagagtttgatattgtgcattcattggaaagggtccttaagatttctccatctttttctagaatcgacaggagcgaaatagacagaattcgcaagcaggggatatttttaatacagtgtgcaatgaagtggtttctgagtactgggcgtaagccacttccattggtagttgctgttttagttctggtagcagaattgaatcaagttgaaattgggattagtgagttggccaaggaagttcatgccgttgtttccacttgtaaaacacgatataaagagcttttagagaaacttgtggaagttgcacaagtcttgccttggggaagagatatcaccaagaaaaacattgttaaacatgccccatctgtaattaagtatttggagacaaaggctatgttgaaacctggtgctaaaaggaaagtcctagatcgtccagaatttaatttggcagatatggttagtgagtgttctagacaacttgatgaacatggacacaagactgattccataaaccttccaagtgattcttattgtagtatatcacaaaacaacattgactctacaagaccaagtaccagggattcaaacaaaatgctttattcaactgaatgtttatccatgttgtataagaaatcttcagatagggttgatcttcaggaggattgtagcaagtggtggaatgggaaatcagaaatgagcaaaaagcttctactcaaacagttactcgagaaggatgtgggattcgaaaccgtgccgccttcttttatttcaaactgcttgaagagtgaaatgaggagagagaggatcagggctgctaaggtgcgtatagatagaataatgcgtccatggaattctgatttggttgctgatgtttgttctgagaaaaaactgaagagaagaaaaaagcttgttgatggagttgattgggaagacttgattattgagactttacttcttcatcaagtaaaggaggaggaaattgagaagggatactacaatacattactggatttacacgtgtttaactctggcattgtatgatgaaagtttaattatttggatacagttttatgttttattcacttttgatttcatacagataaaaagaatatgcaagttattaaaggattgata-----------tcaaattagtccatttttgcatacataacttcaatgataagatattttgaaatggagccagtgagacgtaatgccaaccatatgtagtatatgaatgactttatgcataaactttcaccttgcattaaaaatgtcgaacattatagctttactcattttttctcacgattttattataatctttggtct---------------------------------------------------------------------------------------------------------------------------------------------c
>Jupunba_oppositifolia_Liegier_16014@NODE_2_length_2002_cov_183.539221
-------------------------------------------------------------------------------------------------------------------------ttactgtgctgatc---tatttgtttgactaaatgcagtgctgctatctgcataccaatctgccagtgaattacctgaagtcttgccaaaaaaaaacattgctttcctgcttgttcagtatcttctccaagagtattcttttagaacttgttttcactgaccaaacagtcccttggaaacaatacctttgcaaacaagtccccttttgaaatttgtcgtactctatggcaagctcacgttcctgcaacaattgtgggaaaacgtctcttgttagggatgatgtgactggggaattgatatgttccttgtgtggtgttgttcaagaatatgatcagtttgaagcccatattggtggcatcaatggtccacaaggaacattcatccgggttggaactgcaggtgcaggtactatatacagttacaaagaaaggaaattctttcaagcccaaagtttaatagatgaatttacttctagattaggtatatcttcaaaattaagtgatattaaattgatgatttctaccatcacagagggtgaatttaggcaaggtgattggtttgaggttttaattggtgcgtgtgtgtacatagtgatgcgaaaggacaatcgcccaatgtctacggctgaagtggcttgggcagttgggtgtgatgtttatgaattgggtaggatgattaaacgagttattgattttatggatttaaaaacatttgatttcccagagtttgatattgtgcattcattggaaagggtccttaagatttctccatcttttgctagaattgaggggagtgaagtagacagaatgcgcaagcagggaatatttttaatacagtgtgctatgaagtggtttttgagtactaggcgtaagccacttccattggtagttgccgttttagttctggtagcagaattgaatcaagttgaaattgggattagtgtgttagccaaggaagttcatgccgttgtttccactagtaaaacgcgatacaaagagctcttagagaaacttgtagaagttgcacaagtcttgccttgggggagagatatcaccaagaaaaacattgttaaacatgcaccatctgtaattaagtatttggagactaaggccatgttgaaacctgttgataaaaggaaagacttggatcgtccggagtttaatttggcagatatggtcagtgaatgttcaagacaacttgatgaacctggacacaagactgattccataaaacttccaagtgattctcatt---------------------------------------gtattagggatgcaaacaatctgctttactcacctgaatgtttatccatgttgtataagaaatcttcagatagggttgatcttcaggaggattgtagcgagtggtggaatgggaaatctgaaatgagcaaaaagtttctactcaaacagttactagagaaggatgttggattcgaaaccgcgccgccttcttttatttccaactgcttgaagtgtgagatgaggagagagaagatctatgctgctaaggtgcgtatagatagaataatgcgcccatggaattttgatttggttgctgatgattgttctgagaaaaagttgaagagaagaagaaagcttgtggatggagttgattgggaagacttgattatcgagaccttgcttcttcatcaagtgaaggaagaggaaattgagaagggatactacaatacattactggatttacatgtgtttaactctggcattgtataatgagagcttaattatttggatacagtttaatcctttattaacttttgattgtatac--------aggatatgtatgtagttaaagaattgatataaacgtttagtcaaattagggcatttttttatacattactttgatgatgagacatttttaaacggtgatggt--ggtgtcatgccaaccatatatgtatttaaaatcaatacacatatctgtattaatattccaaaataactc---ggtgttccaaatatgata---------------tttggcattatggcggagg---c-------------------------------------------------------------------------------------------------------------------------------------------
>Jupunba_oxyphyllidia_Yonker_6157@NODE_1_length_2202_cov_208.998588
gattttagatcttatgcaatgcctttctgtaattctataaataagtttatttatctaggtatggatgaactaactaactttcataagaagatgaacatgtat---atgtttttgaatcatattactgtgctgatctattatttgtttgactaaatgcagtgctgctatctgcataccaatctgccagtgaattacctgaagtcttgccaaaaaaaaacattgctttcctgcttgttcagtatcttctccaagagtattcttttagaacttgttttcactgaccaaacagtcccttggaaacaaaacctttgcaaacaagtccccttttgaaatttgtcgtactctatggcaagctcacgttcctgcaacaattgtgggaaaacgtctcttgttagggatgatgtgactggggaattgatatgttccttgtgtggtgttgttcaagaatatgatcagtttgaagcccatattggtggcatcaatggtccacaaggaacattcatccgggttggaactgcaggtgcaggtactatatacagttccaaagaaaggaaattctttcaagcccaaagtttaatcgatgaatttacttctagattaggtatatcttcaaaattaagtgatattaaattgatgatttctaccatcacagagggtgaatttgggcaaggtgattggtttgaggttttaattggtgcatgtgtgtacatagtgatgcgaaaggacaatcgcccaatgtctatggctgaagtggcttgggcagttgggtgtgatgtttatgaattgggtaggatgattaaacgagttattgattttatggatttaaaaacatttgatttcccagagtttgatattgtgcattcattggaaagggtccttaagatttctccatcttttgctagaattgaggggagtgaagtagacagaatgcgcaagcagggaatatttttaatacagtgtgctatgaagtggtttttgagtactgggcgtaagccacttccattggtagttgccgttttagttctggtagcagaattgaatcaagttgaaattgggattagtgagttggccaaggaagttcatgccgttgtttccactagtaaaacgcgatacaaagagctcttagagaaacttgtggaagttgcacaagtcttgccttgggggagagatatcaccaagaaaaacattgttaaacatgcaccatctgtaattaagtatttggagaccaaggccatgttgaaacctgttgataaaaggaaagacttggatcgtccggagtttaatttggcagatatggtcagtgaatgttcaagacaacttgatgaacatggacacaagactgattccataaaacttccaagtgattctcatt---------------------------------------gtattagggatgcaaacaatctgctttactcacctgaatgtttatccatgttgtataagaaatcttcagatagggttgatcttgaggaggattgtagcgagtggtggaatgggaaatctgaaatgagcaaaaagcttctactcaaacagttactagagaaggatgttggattcgaaaccgcgccgccttcttttatttccaactgcttgaagtgtgagatgaggagagagaagatctatgctgctaaggtgcgtatagatagaataatgcgcccatggaattttgatttggttgctgatgattgttctgagaaaaagttgaagagaagaagaaagcttgtggatggagttgattgggaagacttgattatcgagaccttacttcttcatcaagtgaaggaagaggaaattgagaagggatactacaatacattactggatttacatgtgtttaactctggcattgtataatgaaagcttaattatttggatacagtttaatcctttattaacttttgattgtatac--------aggatac--------ttaaagaattgatatcaacgtttagtcaaattaggccatttttttatacataactttgatgatgagacatttttaaatggtgatggt--gatgtcatgccaaccatatatgtatttaaaatcaatacacatatatgtattaatattccaaaataattc--gggtgttccaattatgata---------------tttggcatcatggcggagg---catgtaaattgtaagtgacctcttggtacgtggtatt--------gaattttgatggattgggattag-----------------------------------------------------------------------t
>Jupunba_villosa_Borges_423@NODE_1_length_2698_cov_218.989317
gattttagatcttatgtaatgcctttctataattctataaataagtttatttatctaggtatggatgaactaactaactttcataagaagatgaacatgtat---atgtttttgaatcatattactttgctgatctcttatttgtttgactaaatgcagtgctgctatctgcatgccaatctgccagtgaattacctgaagtcttgccaaaaaaagccattactttcctgcttgttcagtatcttctccaagagtattcttttagaacttgttttcactgaccaaacagtccattggaaacaaaacctttgcaaacaagtccccttttgaaatttgtcgtactctatggcaagctcacgttcctgcaacaattgtgggaaaacgtctcttgttagggatgatgtgactggggaattgatatgttccttgtgtggtgttgttcaagaatatgatcagtttgaagcccatattggtggcatcaatggtccacaaggaacattcatccgggttggaactgtaggtgcaggtactatatacagttacaaagaaaggaaattctttcaagcccaaagtttaatagatgaatttacctctagattaggtatatcttcaaaattaagtgatattaaattgatgatttctaccatcacagagggtgaatttgggcaaggtgattggtttgaggttttaattggtgcatgtgtgtacatagtgatgcgaaaggataatcgcccaatgtctatggctgaagtggcttgggcagttgggtgtgatgtttatgaattgggtaggatgattaaacgagttattgattttatggatttaaaaacatttgatttcccggagtttgatattgtgcattctttggaaagggtccttaagatttctccatcttttgctagaattgagggaagtgaagtagacagaatgcgcaagcagggaatatttttaatacagtgtgctatgaagtggtttttgagtactgggcgtaagccacttccgttggtagttgccgttttagttctggtagcagaattgaatcaagttgaaattgggattagtgagttggccaaggaagttcatgccgttgtttccactagtaaaacgcgatacaaagaactcttagagaaacttgtggaagttgcacaagtcttgccttgggggagagatatcaccaagaaaaacattgttaaacatgcaccatctgtaattaagtatttggagacaatggccacgttgaaatctgttggtaaaaggaaagacttggatcgtccggagtttaatttggccgatatggtcagtgaatgttcaagacaacttgatgaacatggacacaagactgattccataaaccttccaagtgattctcatt---------------------------------------gtattagggattctaacaatctgctttattcacctgaatgtttatccatgttgtataagaaatcttcagatagaattgatcatcaggaggattgtagcgagtggtggaatgggaaatctgaaatgagcaaaaagcttctgctcaaacagttgctcgagaaggatgttggattcgaaaccgtgccgccttcttttatttccaattgctcgaagtgtgagatgaggagagagaagatcaacgctgctaaggtgcgtatagatagaataatgcgtccatggaattttgatttggttgctgatgattgttctgagaaaaaattgaagagaagaagaaagcttgtggatggagttgattgggaagacttgattatcgagaccttacttcttcatcaagtgaaggaggaggaaattgagaagggatactacaatacattactggatttacatgtgtttaactctggcattgtataatgaaagcttaattatttggatacagtttaatcctttattaacttttgattgtatac--------agaatatgtatgtagttaaagaattcatatcaacgtttagtcaaattaggccatttttgtatacataactttgatgatgagacatttttaaatggtgatggt--gatgtcatgccaaccatatatgtatttaaaatcaatacacatttatgtattaatattccaaaataattg--gggtgttccaatgatgacacattttcgatggaatttcgacggaatttctggtg---gaaatggatttgcaatggaatt-------------tccgtcgacaaatgaatttttgatggaatttctttctgtcgcaaatttaattcttgcaaatttttttttaatttttagaagccacgtgtcagtaggaggccatca
>Punjuba_callejasii_Daly_5935@NODE_1_length_1796_cov_30.564282
----------------------------------------------------------------------------------------------------------------------------------------attatttgtttgactaaatgcagtgctgctatctgcataccaatctgccattgaattacctggtgtcttgccacaaaaaggcacagcttccctgcttgttgagtatcttctccaagagtgttcttttagaacttgatttcactgaccaaacagtcccttggaaacaaaacctttgaaaacaagtcccctttcaaaatttgtggtacactatggcaagctcacgttcctgcaacaattgtgggaaaacttctcttgttagggatgatgtgactggggaattgatgtgttcctcgtgtggtgttattcaagaatatgatcagttggaagctcatatcggtggcatcaatggtccacaaggaacattcatccgtgttggaactgcaggtgcaggtactatatacagttacaaagaaaggaaattctttcaagcccaaagtttgatagatgaatttacttctagattaggtatatcttcaaaaattagtgacattaaagcgatgatttctaccatcacagaaggtgaatttggacaaggtgattggtttcaggttttaattggcgcatgtgtgtatatagtgatgcgaaaggataatcgcccaatgtctatggctgaagtggcttggacagttgggtgtgatgtttatgaattgggtaggatgatcaaacgagttattgattttttggatttgaaaaatttcgattttccagagtttgatattgtgcattcattggaaagggtccttaagatttctccatctttttctagaatcgacaggagcgaaatggacagaattcgcaagcaggggatatttttaatacagtgtgcaatgaagtggtttctgagtactgggcgtaaaccacttccattggtagttgctgttttagttctggtagcagaattgaatcaagttgaaattgggattagtgagttggccaaggaagttcatgctgttgtttccacttgtaaaatgcggtacaaagagcttttagagaaacttgtggaagttgcacaagtcttgccttggggaagagatatcactaagaaaaacattgttaaacatgcaccatctgtaattaagtatttggagacaaaggctatgttgaaacctggtgctaaaagaaaagtcctagatcgtccagaatttaatttggcagatatggttagtgaatgttcaagacaacttgatgaacatggacacaagactgattccataaaccttccaagtgattcttattgtagtatatcacaaaacaacattaactctacaagaccaagtaccagggattcaaacaaaatgctttattcaactgaatgtttatccatgttgtataagaaatcttcagatagggttgatcttcaggaggattgtagcaggtggtggaatgggaaatcagaaatgagtaaaaagcttctactcaaacagttactcgagaaggatgtgggattcgaaaccgtgccgccttcttttatttcaaactgcttgaagagtgaaatgaggagagagaggatcaatgctgctaaggtgcgtatagatagaataatgcgtccatgggattctgatttggttgctgatgattgctctgagaaaaaattgaagagaagaaaaaagcttgttgatggagttgattgggaagacttgattattgagactttacttcttcatcaagtaaaggaggaggaaattgagaagggatactacaatacattactggatttatatgtgtttaactctggcattgaataatgaaagcttaattatttggatacagtttaatccttttttaacttt------------------------------------------------------------------------------------------------------------------------------------------------------------------------------------------------------------------------------------------------------------------------------------------------------------------------------------------------------------------------------------------------------
>Punjuba_killipii_Palodorios_6252@NODE_1_length_2035_cov_136.098059
---------------------------------------------------------------------------------------------------------------------catattactgtactaatctattatttgtttgactaaatgcagtgctgctatctgcataccaatctgccattgaattacctggtgtctcgccacaaaaaggcatagcttccctgcttgttcagtatcttctccaagagtgttcttttagaacttgatttcactgaccaaacagtcccttggaaacaaaacctttgaaaacaaatcccctttcaaaatttgtggtacactatggcaagctcacgttcctgcaataattgtgggaaaacttctcttgttagggatgatgtgactggggaattgatgtgttcctcgtgtggtgttattcaagaatatgatcagttggaagctcatattggtggcatcaatggtccacaaggaacattcatccgtgttggaactgcaggtgcaggtactatatacagttacaaagaaaggaaattctttcaagcccaaagtttgatagatgaatttacttctagattaggtatatcttcaaaaattagtgacattaaagcgatgatttctaccatcacagagggtgaatttggacaaggtgattggtttcaggttttaattggcgcatgtgtgtatatagtgatgcgcaaggataatcgcccaatgtctatggctgaagtggcttggacagttgggtgtgatgtttatgaattgggtaggatgatcaaacgagttattgattttttggatttgaaaaatttcgattttccagagtttgatattgtgcattcattggaaagggtccttaagatttctccatctttttctagaatcgacaggagcgagatagacagaattcgcaagcaggggatatttttaatacagtgtgcaatgaagtggtttctgagtactgggcgtaagccacttccattggtagttgctgttttagttctggtagcagaattgaatcaagttgaaattgggattagtgagttggccaaggaagttcatgccgttgtttccacttgtaaaacgcgatacaaagagcttttagagaaacttgtggaagttgcacaagtcttgccttggggaagagatatcactaagaaaaacattgttaaacatgcaccatctgtaattaagtatttggagacaaaggctatgttgaaacctggtgctaaaaggaaagtcctagatcgtccagaatttaatttggcagatatggttagtgaatgttcaagacaacttgatgaacatggacgcaagactgattccataaaccttccaagtgattcttattgttgtgtatcacaaaacaacattgactctacaagaccaagtaccagggattcaaacaaaatgctttattcacctgaatgtttatccatgttgtataagaaatcttcagatagggttgatcttcaggaggattgtagcaggtggtggaatgggaaatcagaaatgagtaaaaagcttctactcaaacaattacttgagaaggatgtgggattcgaaatggtgccgccttcttttatttcaaactgcttgaagagtgaaatgaggagagagaggatcagggcagctaaggtgcgtatagatagaataatgcgtccatggaattctgatttggttgctgatgattgctctgagaaaaaattgaagagaagaaaaaagcttgttgatggagttgattgggaagacttgattattgagactttacttcttcatcaagtaaaggaggaggaaattgagaagggatactacaatacattactggatttacatgtgtttaactctggcattgtgtaatgaaagtttaattatttggatacagttttatcctttattcactttagattttatacagataaaaagaatatgcaagtaattaaaggattgatatgaacgtttggtcaaattaggccatttttgcatacataacttcaatggtaagatattttgaaatggagacggttagacgaaatgccaaccatatgtaatatatgaatgactttataaataaactttcaccttgcattaaaaatgtcgaacattatatctctactcatttttttcata--------------------------------------------------------------------------------------------------------------------------------------------------------------------a
>Punjuba_lehmannii_Escobar_7465@NODE_2_length_2157_cov_102.809615
--------------------------------------------------------------------------------------------------------------------tcatattactgtgctgatctattatttgtttgactaaatgcagtgctgctatctgcataccaatctgccagtgaattacctgaagttttgccaaaaaaaaacattgctttcctgcttgttcagtatcttctccaagagtattcttttagaacttgttttcactgaccaaacagtcccttggaaacaaaacctttgcaaacaagtccccttttgaaatttatcgtactctatggcaagctcacgttcctgcaacaattgtgggaaaacgtctcttgttagggatgatgtaattggggaattgatatgttccttgtgtggtgtcgttcaagaatatgatcagtttgaagcccatattggtggcatcaatggtccacaaggaacattcatccgggttggaactgcaggtgcaagtactatatacagttacaaagaaaggaaattctttcaagcccaaagtttaatagatgaatttacttctagattaggtatatcttcaaaattaagtgatattaaattgatgatttctaccgtcacagagggtgaatttgggcaaggtgattggtttgaggttttaattggtgcatgtgtgtacatagtgatgcgaaaggataatcgcccaatgtctatggctgaagtggcttgggcaattgggtgtgatgtttatgaattgggtaggatgattaaacgagtttttgattttatggatttaaaaacatttgatttcccagtgtttgatattgtgcattcattggaaagggtccttaagatttctccatcttttgctagaattgaggggagtgaagtagacagaatgcgcaagcagggaatatttttaatacagtgtgctatgaagtggtttttgagtactgggcgtaagccacttccattggtagttgccgttttagttctggtagcagaattgaatcaagttgaaattgggattagtgagttggccaaggaagttcatgccgttgtttccactagtaaaacacgatacagagagctcatagagaaacttgtggaagttgcacaagtcttgccttggggaagagatatcaccaagaaaaacattgttaaacatgcaccatctgtaatcaagtatttggagacaaaggccatgttgaaacctgttggtaaaaggaaagacgtagatcgtccggagtttaatttggcagatatggtcagtgaatgttcaagacaacttgatgaacatggacacaagactgattccataaaccttccaagtgattctcatt---------------------------------------gtattagggattctaacaatctgctttattcacctgaatgtttatccatgttgtataagaaatcttcagatagacttgatcttcaggaggattgtagcgagtggtggaatgggaaatctgaaatgagcaaaaagcttctgctcaaacagttgcttgagaaggatgtcggatttgaaaccgtgccaccttcttttatttccaactgctcgaagtgtgagatgaggagagagaatatcaaaactgctaaggtgcgtatagatagaatcatgcgtccatggaattttgatttggttgctgatgattgttctgagaaaaaattgaagagaagaagaaagcttgtggatggagttgattgggaagacttgattattgagaccttacttcttcatcaagtgaaggaggaggaaattgagaagggatactacaatacactactggatttacatgtgtttaactctggcattgtataatgaaagcttaattatttggatacagtttaatcctttattaacttttgattgtatac--------aggatatgtatgtagttaaagaattgatatcaacgtttagtcaaattaggccatttttgtatacataactttgatgatgagacacttttaaatggtgatggt--gatgtcatgccaaccata-------------------------tatgtattaatattccaaaataattc--gggtgttccaaatatgat----------------tttggcatcatggcggagg---catgtaaattgtaagtgactttttgatccgagggatttggagggaaaattcttataagttgaatttaa------caaaattacagaagttgttatatttttaataaagagcatatatatgataaaaataaaaatcaattt
>Punjuba_lehmannii_Escobar_7465@NODE_3_length_865_cov_133.184010
-------------------------------------------------------------------------------------------------------------------------------------------------------------------------------------------------------------------------------------------------------------------------------------------------------------------------------------------------------------------------------------------------------------------------------------------------------------------------------------------------------------------------------------------------------------------------------------------------------------------------------------------------------------------------------------------------------------------------------------------------------------------------------------------------------------------------------------------------------------------------------------------------------------------------------------------------------------------------------------------agtgtgctatgaagtggtttttgagtactgggcgtaagccacttccattggtagttgccgttttagttctggtagcacaattgaatcaagttgaaattgggattagtgagttggccaaggaagttcatgctgttgtttccactagtaaaacacgatacagagagctcttagagaaacttgtggaagttgcacaagtcttgccttggggaagagatatcaccaagaaaaacattgtcaaacatgcaccatctataattaagtatttggagacaaaggccatgttgaaacctgttggtaaaaggaaagacttagatcgtccggagtttaatttggcagatatggtcagtgaatgttcaagacaacttgatgaacatggacacaagactgattccataaaccttccaagtgattctcatt---------------------------------------gtattagggattctaacaatctgctttattcacctgaatgtttatccatgttgtataagaaatcttcagatagaattgatcttcaggaggattgtagcgagtggtggaatgggaaatctgaaatgagcaaaaagcttctgctcaaacagttacttgagaaggatgtcggatttgaaaccgtgccaccttcttttatttccaattgctcgaagtgtgagatgaggagagagaagatcaacgctgctaaggtgcgtatagatagaataatgcgtccatggaattttgatttggttgctgatgattgttctgagaaaaagttgaagagaagaagaaaacttgtggacggagttgattgggaagacttgattatggagaccttacttcttcatcaagtgaaggaggaggaaattgagaagggatactacaatacactactggatttacatgt-------------------------------------------------------------------------------------------------------------------------------------------------------------------------------------------------------------------------------------------------------------------------------------------------------------------------------------------------------------------------------------------------------------------------------------------------------------------------
>Punjuba_racemiflora_Jimenez_Soares_3626@NODE_1_length_2619_cov_255.679780
gattttagattttatggaatgccattctataattctataaataagttattttatctaggtatggatgagctaaccaaatttcataagaagatgaacatgtatataatgttgttgaatcatattactgtactaatctattatttgtttgactaaatgcagtgctgctatctgcataccaatctgccattgaattacctggtgtattgccacaaaaaggcacagcttccctgcttgttcagtatcttctccaagagtgttcttttagaatttgatttcactgaccaaacagtcccttggaaacaaaacctttgaaaacaagtcccctttcaaaatttgtggtacactatggcaagctcacgttcctgcaacaattgtgggaaaacttctcttgttagggatgatgtgactggggaattgatgtgttcctcgtgtggtgttattcaagaatatgatcagttggaagctcatatcggtggcatcaatggtccacaaggaacattcatccgtgttggaactgcaggtgcaggtactatatacagttacaaagaaaggaaattctttcaagctcaaagtttgatagatgaatttacttctagattaggtatatcttcaaaaattagtgacattaaagcgatgatttctaccatcacagaaggtgaatttggacaaggtgattggtttcaggttttaattggcgcatgtgtgtatatagtgatgcgaaaggataatcgcccaatgtctatggctgaagtggcttggacagttgggtgtgatgtttatgaattgggtaggatgatcaaacgagttattgattttatggatttgaaaaatttcgattttccagagtttgatattgtgcattcattggaaagggtccttaagatttctccatctttttctagaatcgacaggagcgaaatggacagaattcgcaagcaggggatatttttaatacagtgtgcaatgaagtggtttctgagtactgggcgtaaaccacttccgttggtagttgctgttttagttctggtagcagaattgaatcaagttgaaattgggattagtgagttggccaaggaagttcatgctgttgtttccacttgtaaaatgcgatacaaagagcttttagagaaacttgtggaagttgcacaagtcttgccttggggaagagatatcactaagaaaaacattgttaaacatgcaccatctgtaattaagtatttggagacaaaggctatgttgaaacctggtgctaaaaggaaagtcctagatcgtccagaatttaatttggcagatatggttagtgaatgttcaagacaacttgatgaacatggacacaagactgattccataaaccttccaagtgattcttattgtagtatatctcaaaacaacattaactctacaagaccaagtaccagggattcaaacaaaatgctttattcaactgaatgtttatccatgttgtataagaaatcttcagatagggttgatcttcaggaggattgtagcaggtggtggaatgggaaatcagaaatgagtaaaaagcttctactcaaacagttactcgagaaggatgtgggattcgaaaccgtgccgccttcttttatttcaaactgcttgaagagtgaaatgaggagagagaggatcagtgctgctaaggcgcgtatagatagaatgatgcgtccttggaattctgatttggttgctgatgattgctctgagaaaaaattgaagagaagaaaaaagcttgttgatggagttgattgggaagacttgattattgagactttacttcttcatcaagtaaaggaggaggaaattgagaagggatactacaatacattactggatttacatgtgtttaactctggcattgtgtaatgaaagtttaattatttggatacagttttatcctttgttcactttagattttatgcagataaaaagaatatgtaagtaattaaaggattgatatgaacgtttggtcaaattaggccatttttgcatacataacttcaatgataagatattttgaaatggagaaagtgggacgtgacaccaaccatatgtattatatgaatgactttataaataaactttcatcttgcattaaaaaggtcaaacattatagctttactca-tttttttcataattttatcataatctttggtctatcaagtttatccttatttaggttttggtccttcaaccttcaaaaataggttttagtccctcaagttttattctatttaaaata---------------------------------------------------------t
>Punjuba_racemiflora_Jimenez_Soares_3626@NODE_2_length_2119_cov_231.726738
--------------------------------------------------------------------------------------------------------------------------------------------------------------------------gcataccaatctgccagtgaattacctgaagttttgccaaaaaaaaacattgctttcctgcttgttcagtatcttctccaagagtattcttttagaacttgttttcaatgaccaaacagtcccttggaaacaaaacctttgcaaacaagtccccttttgaaatttatcatactctatggcaagctctcgttcctgcaacaattgtgggaaaacctctcttgttagggatgatgtaactggggaattgatatgttcgttgtgtggtgttgttcaagaatatgatcaatttgaagcccatattggtggcatcaatggtccacaaggaacattcatccgggttggaactgcaggtgcaagtactatatacagttacaaagaaaggaaattctttcaagcccgaagtttaatagatgaatttacttctagattaggtatatcttcaaaattaagtgatattaaattgatgatttctaccatcacagagggtgaatttgggcaaggtgattggtttgaggttttaattggtgcatctgtgtacatagtgatgcgaaaggataatcgcccaatgtctatggctgaagtcgcttgggcagttgggtgtgatgtttatgaattgggtaggatgattaaacgagttattgattttatggatttaaaaacatttgatttcccagagtttgatattgtgcattcattggaaagggtccttaagatttctccatcttttgctagaattgaggggagtgaagtagacagaatgcgcaagcagggaatatatttaatacagtgtgctatgaagtggttcttgagtactgggcgtaagccacttccattggtagttgccgttttagttctggtagcacaattgaatcaagttgaaattgggattagtgagttggccaaggaagttcatgccgttgtttccactagtaaaacacgatacagagagctcatagagaaacttgtggaagttgcacaagtcttgccctggggaagagatatcaccaagaaaaacattgttaaacatgcaccatctgtaattaagtatttggagacaaaggccacgttgaaacctgttgctaaaaggaaagacttagttcgtccggagtttaatttggcagatatgatcagtgaatgttcaagacaacttgatgaacatggacacaagactgattccataaaccttccaagtgattctcatt---------------------------------------gtattagggattctaacaatctgctttattcacctgaatgtttatccatgttgtataagaaatcttcagatagaattgatcttcaggaggattgtagcgagtggtggaatgggaaatctgaaa-gagcaaaaagcttctgctcaaacagttgcttgagaaggatgtcggatttgaaaccgtgccgccttcttttatttccaattgctcgaagtgtgagatgaggagagagaagatcatcgccgctaaggtgcgtatagatagaatcatgcgtccatggaattttgatttggttgctgatgattgttttgagacaaaattgaagagaagaagaaagcttgtggatggagttgattgggaagacttgattattgagaccttacttcttcatcaagtgaaggaggaggaaattgagaagggatactacaatacactactggatttacatgtgtttagctctggcattgtttaatgaaagcttaattatttggatacagtttaatccttcattaacttttgattgtatac--------aggatatgtatgtagttaaagaattgatatcaacgtttagtcaaattaggccatttttgtatacataactttgatgatgagacatttttaaatggtgatggt--gatgtcatgccaaccatatatgtatttaaaatcaatacacatatatgtattaatattccaaaataattc--gggtgttccaactatgata---------------tttggcatcatggcggagg---catgtaaattgtaagtgactttttgatccgagggatttggagggagaatttttataagttgaatttaa------taaaattagagaagttgttatatttttgataaagagcatatatatgataaaa--------gtaacc
>_R_Acacia_rostellifera_Murphy_466@NODE_1_length_1582_cov_326.413289
--------------------------------------------------------------------------------------------------------------------------------------------------------------------------------------------------------------------------------------------------------------------------------------------------------------------------------------------------------------------------------------------------------------------------------------------------------------------------------------------------------------------------------------------------------------------------------------------------------------------------------------------------------------------------------------------------------------------------------------------------------------------------------------------------------------------------------------------------------------------------------------------------------------------------------------------------------------------------------------------------------------------------------------------------tgctgttttagttctggtagcagaattgaatcaagttgaaattgggattagtgagttggccaaggaagttcatgccgccgtttccacttgtaaaatgcgatacaaagagcttttagagaaactagtggaagttgcacaagtattgccttggggaagagatatcaccaagaaaaacattgttaaacatgcaccatctgtaattaagtatctggagacaaaggctacgttgaaacctgttgctaaaaggaaagtcgtagatcgtccagaatttaatttggcagatatggttagtgaatgttcaagacaacttgatgaacatggacacgagactgattccataaaccttccgagtgattctcactgtagtatatcacaaaacaacattaactctacaagaccaagtaccagggattcaaacaaaatgctttactcacctgaatgtttatccatgttgtataagaaatcttcagatagggttgatcttcaggaggattgtagcgtttggtggaatgggaaatcagaaatgagcaaaaagcttctactcaaacagttgctcgagaaggatgtgggatttgaaaccatgccgccttcttttaattccaactgcttgaagtgtgagatgaggagagagaagatcagtgccgctaaggtgcgtatagatagaataatgcgtccatggaattctgatttgggtgctgatgattgttctgagaaaaaattgaagagaagaagaaagtttgttgatggagttgattgggaagacttgattattgagacgttacttcttcatcaagtgaaggaggaggaaattgagaagggatactacaatacattactggatttacatgtgtttaactctggcattgtagaatgaaagtttaattatttggatacagttgtatcctttattaacttttgattttgagcagattcaaagaatatgtaagtagttaaagggttcaaataaacgtttggtcagattaggccttttttgcatacataacttcattgatgagatattttgaaatggagatagttagatgtaatgctaaacatatgta-tatatgaatgactatatacataaactttcacctcgcactaaaaatgttgaacattacagcttttctccattttttataatttgttaacataatttttagtcccttgagtttgccatcactttaattttgtgccctcaacttttaaaaataggttttggtccatcaaatttaattttatttgaaatatggtacttatatcattttggatca-----gggataagaatcaaaatgagggcaaactt
>_R_Acacia_rostellifera_Murphy_466@NODE_4_length_695_cov_189.341424
---tacaatttttatggaatgccattctatagttctataaataagtttatttatctagctatcaatgatctaaccaaatttcataagaagattaacatgtatataatgctgttaaatc-ttttattgtactaatctattatttgattgactaaatgcagtgctgctatctgcataccagtcttccattgaattacctgatgccttgcc--aaaaaagcatagcttccctgcttgttcagtatcttctccaagagtgttcttttagaacttgatttcactgaccaaacagtcccttggaaacaaaacctttgaaaacaagtcccctttcaaactttgtggtacactatggcaagctcacgttcctgcaacaattgtgggaaagcttctcttgttagggatgatgtgactggggaattgatgtgttccttgtgtggtgttattcaagaatatgatcagtttgaagttcatattggtggcatcaatggtccacaaggaacattcatccgtgttggaactgcaggtgcaggtactaaatacagttacaaagaaaggcaattctttcaagcccaaagtttgataaatgaatttagttctagattaggtatatcttcaaaaattagtgacattaaagcgatgatttctaccatcacagagggtgaatttggacaaggtgattggtttcaggttttaattggcgc----------------------------------------------------------------------------------------------------------------------------------------------------------------------------------------------------------------------------------------------------------------------------------------------------------------------------------------------------------------------------------------------------------------------------------------------------------------------------------------------------------------------------------------------------------------------------------------------------------------------------------------------------------------------------------------------------------------------------------------------------------------------------------------------------------------------------------------------------------------------------------------------------------------------------------------------------------------------------------------------------------------------------------------------------------------------------------------------------------------------------------------------------------------------------------------------------------------------------------------------------------------------------------------------------------------------------------------------------------------------------------------------------------------------------------------------------------------------------------------------------------------------------------------------------------------------------------------------------------------------------------------------------------------------------------
>_R_Acacia_rostellifera_Murphy_466@NODE_5_length_669_cov_28.706081
------------------------------------------------------------------------------------------------------------------------------------------------------------------------------------------------------------------------------------------------------------------------------------------------------------------------------------------------------------------------------------------------------------------------------------------------------------------------------------------------------------------------------------------------------------------------------------------------------------------------------------------------------------------------------------------------------------------------------------------------------------------------------------------------------------------------------------------------------------------------------------------------------------------------------------------------------------------------------------------------------------------------------------------------------------------------------------------------------------------------------------------------------------------------------------------------------------------------------------------------------------------------------------------------------------------------------------------------------------------------------------------------------------------------------------------------------------------------------------------------------------------------------------------------------------------------------------------------------------------------------------------------------------------------------------------------------------------------------------------------------------------------------------------------------------------------------------------------------------------------------------------------------------aatacattactggatttacatgtgtttaactctggcattgtataatgaaagtttagttatttggatatagttttatcctttattaacttttgattttatgcagattaaaagaatatgttagtaattaaagggctgagatagacatttggtcagattaggcctttttttcaaacataacttcaatgataagatattttg-aatggagatagttcgatgtaatgccaaccatatgga-tatatgaatgactatatacataaactttcacctcgcattaaaaacgtcgaactttatagattttctccattttttataatttgttaacataatctttaattccttaagtttgtcatcattttgattttggtccctcaacttttaaacctaggttctgatccctcaaaatttattttgtttaaaacatgatacttatatcattttggatca-----gaaatcagaaccaaaacgagggccaacta
>_R_Albizia_burkartiana_StivalSantos_678@NODE_1_length_996_cov_16.782147
-------------------------------------------------------------------------------------------------------------------------------------------------------------------------------------------------------------------------------------------------------------------------------------------------------------------------------------------------------------------------------------------------------------------------------------------------------------------------------------------------------------------------------------------------------------------------------------------------------------------------------------------------------------------------------------------------------------------------------------------------------------------------------------------------------------------------------------------------------------------------------------------------------------------------------------------------------------------------------------------------------------------------ggcgtaagccacttccattggtagttgctgttttagttctggtagcagaattgaatcaagttgaaattgggattagtgtgttggccaaggaagttcatgctgttgtttccacttgtaaaacgcgatacaaagagcttttagagaaacttgtggaagttgcacaagtcttgccttggggaagagatatcaccaagaaaaacattgttaaacatgcaccatctgtaattaagtatttggagacaaaggctatgttgaaacctggtgctaaaaggaaagtcctagatcgtccggaatttaatttggcagatatggttagtgaatgtgcaaggcaacttgatgaacatggacacaagactgattccataaaccttccaagtgattcttattgtagtatatcacaaaacaacattaactctacaagaccaagtaccagggattcaaataaaatgctttattcacctgaatgtttgtccatgttgtataagaaatcttcagataggattgatcttcaggaggattgtagcaagtggtggaatgggaaatcagaaatgagcaaaaagcttctactcaaacagttacttgagaaggatgtgggattcgaaaccgtgccgccttcttttatttcaagctgcttgaagactgaaatgaggagagagaggattagtgctgctaaggtgcgtatagatagaattatgcgtccatggaattctgatttggttgctgatgattgttctgagaaaaaattgaagagacgaaaaaagcttgttgatggagttgattgggaagacttgattattgagactttacttcttcatcaagtaaaggaagaggaaattgagaagggatactacaatacattactggatttacatgtttttaactctggcattgtacaatgaaagtttaattatttggatacagttttatcctttgttcacttttgattttatacagataaaaagaatatgcaagcaattaaaggattgatataaacgt-----------------------------------------------------------------------------------------------------------------------------------------------------------------------------------------------------------------------------------------------------------------------------------------------------------------------------------------------
>_R_Albizia_niopoides_Simon_1601@NODE_1_length_2342_cov_299.544371
-------------------------tctataattctataaataagtttatttatttaggtatggatgagctgaccaaatttcataagaagatgaacatgtatataaagttgttgaatcatattaatgtactaatctattatttgtttgactaaatgcagtgctgctatctgcataccaatctgccattgaattacctggtgtcttgccacaaaaaagcatagcttcccggcttattcagtatcttctccaagagtgttcttttagaacttgatttcactgaccaaacagtcccttggaaacaaaacctttgaaaacaagtcccctttcaaaatttgtggtacactatggcaagctctcgttcctgcaacgattgtgggaaaacttctcttgttagggatgatgtgactgggaacttaatgtgttcctcgtgtggtgttattcaagaatatgatcagtttgaagctcatattggtggcatcaatggtccacaaggaacattcatccgcgttggaactgcaggtgcaggtactatatacagttacaaagaaaggaaattctttcaagcccaaagtttgatagatgaatttacttctagattaggtatatcttcaaaaattagtgacgttaaagcaatgatttctactatcacagagggtgaatttggacaaggtgattggtttcaggttttaatcggcgcatgtgtgtatatagtgatgcgaaaggataatcgcccaatgactatggctgaagtggcttggacagttgggtgtgatgtttatgaattgggtaggatgatcaaacgagttattgattttatggatttgaaaaatttcgattttccagagtttgatattgtgcattcattggaaagggtccttaagatttctccatctttgtctagaatcgacaggagcgaaatggacagaattcataagcaggggatatttttaatacagtgcacaatgaagtggtttctgagtactgggcggaagccacttccattggtagttgccgttttagttctggtagcagaattgaatcaagttgaaattgggattggtgtgttggcaaaggaagttcatgttgttgtttccacttgtaaaacgcgatacaaagaacttttagagaaacttgtggaagttgcacaagtcttgccttggggaagagatatcaccaagaaaaacattgttaaacatgcaccatctgtaattaagtatttggagacaaaggctatgttgaaacctggtgctaaaaggaaagtcctagatggtccagaatttaatttggcagatatggttagtgaatgttcgaggcagcttgatgaacatggacacaagactgattccataaaccttccgggtgattcttattgtggtatatcacaaaacaacattaactctacaagaccaagtaccagggattcaaacaaaatgctttattcacccgaatgtttgtccatgttgtataagaaatcttcagatagggttgatcttcaggaggattgtagcaagtggtggaatgggaaatcagaaatgagcaaaaagcttctactcaaacagttacttgagaaggatgtgggattcgaaaccatgccgccttcttttatttcaagctgcttgaagactgaaatgagaagagagaggatcagtgctgctaaggtgcgtatagatagaattatgcgtccatggaattctgatttggttgctgatgatttttctgagaaaaaattgaagagacgaaaaaagcttgttgatggagttgattgggaagacttgattattgagactttacttcttcatcaagtaaaggaggaggaaattgagaagggatactacaatacgttactggatttacatgtgtttaactctggcattgtacaatgaaggtttaattatttggatacagtgttatcctttattcacttttgattttatacagataaaaagaatatgcaagtaattaaaggattgatataaacgtttgatcaaattgggtcatttatggatacataacttcaatgatgagatattttgaaatggagacggctagacgcaatgccaaccatatgtattatctgaatgactttatacatgaactttcaccttgcatcaaaaatgtcgaacattatagctc------atttttttcataattttattataatttttaatctctgaagtttgtcctcattgcaattttaattcttcaacctttaaaagtagattttaatcattcaagtttcattttatttaaaatagagttcttataacattctgaataatttatagaactaaaatcatagtcaggacaaattt
>_R_Albizia_sinaloensis_Hughes_1576@NODE_3_length_1132_cov_62.446445
----------------------------------------------------------------------------------------------------------------------------------------------------------------------------------------------------------------------------------------------------------------------------------------------------------------------------------------------------------------------------------------------------------------------------------------------------------------------------------------------------------------------------------------------------------------------------------------------------------------------------------------------------------------------------------------------------------------------------------------------------------------------------------------------------------------------------------------------------------------------------------------------------------------------------------------------------------------------------------------------------------------------------------------------------------------------------------------------ggaacagtg---tcgctacagtgattttgaacagtactgctacagtaaaaagtaaacagtaacatcttccaagcaaatttcgaaa----------------cccttagagatagaactggaacttaggctcaacattaaagttgtaggtctttttcttagctttccatccatataaagaacgtcccaatccgacatctagagctccagtt---atggcctgaaaactaagacagggtccaaaatttagtattttccgataaaacatattttacaccaaa-----attatttttataaattacacacaaatttattaaattagaaagtcatcatataagggaaattaaatatgcaaatattttacttattctaacaatctgctttattcacctgaatgtttatccatgttgtataaaaaatcttcagatagaattgatcgtcaggaggattgtagcgagtggtggaatgggaaatctgaaatgagcaaaaagcttctgctcagacagttgctcgagaaggaagtcggattcgaaaccgtaccgccttcttttatttccaactgctcgaagtgtgagatgaggagagagaagatcaatgctgctaaggtacgtatagatagaataattcgtccatggaattttgatttggttgctgatgattgttctgagaaaaaattgaagagaagaagaaagcttgtggatggtgttgattgagaggacttgattattgagaccttgcttcttcatcaagtgaaggaggaggaaattgagaagggatact-------attactggatttacacgtgtttaactctggcattgtataatgaaagcttatttatttggatacagtttaatcctttattaacttttgattgtatac--------agaatatgtatgtagttaaagaattgatatcaacgtttagccaaattaggccatttttgtatacataactttgatgatgagacattttaaaatggtgacggt--gatgtcatgccaaccatatatgtatttaaaatcaatacgcatatttgtattaatattcctaaataattg--ggctgttctagttatgatga----------------------ggtggaggagg---catgtaaattgtaagtgactttctgatccgagggatttggag-------------------------------------------------------------------------------------------------g
>_R_Albizia_tomentella_Leach_Dunlop_3801@NODE_1_length_2308_cov_303.767817
aattttagattttatggaatgccattctataattctataaataagtttatttatctaggtatggatgagctaagcaaatttcataagaagatgaacatgcatataacgttgttgaatcatagtactgtactaatttattttttgtttgaccaaatgcagtgctactatctgcttaccaatctgccgttgaattacctggtgtcttgctgcaaaaaaccatagcttccctgcttgttcagtatcttctccgggagtgttcttttagaacttgatttcactgaccaaactgtcccttggaaaacaaaccttcgaaaccaagtccccttccaaaatttttggtacactatggcaagctcacattcctgcaacaattgtaggaaaacctcttttgttagggatgatgcgactgggcaactgatgtgttcctcgtgtggtgttattcaagaatatgatcagtttgaagctcatattgggggcatcagtggtccacaaggcacattcatccgtgttggaactgcaggtgcaggtactatatacagttacaaagaaaggaaattctttcaagcccaaagtttgatagatgaatttacttctagattaggtatatcttcaaaaattcgtgacattaaagcgatgatttctaccatcacagagggtgaatttggacaaggtgattggtttcaggttttaattggcgcatgtgtatatatagtgatgcgaaaggataatctcccaatgtctatggctgaagtggcttggacaattgggtgtgatgtttatgaattgggtaggatgatcaaacgagttattgatttcatggatttgaaaaatttcgatttcccagagtttgatattgtgcattcattggaaagggtcgttaagatttctccatctttttctagaatcgacagaagcaaaatggacagaattcacaagcaggggatatttttaatacagtgtgcaatgaagtggtttctgagtactgggcgtaagccacttccattggtagttgctgttttagttctggtatcagaattaaatcaagttgaaattgggattggtgagttggccaaggaagctcatgccgttgtttccacttgtaaaacgcgatacaaagagcttttagagaaacttgtggaagttgcacaagtcttgccttggggaagagatatcaccaagaaaaacattgttaaacatgcaccatctgtaattaagtatttggagacaaaggctatgttgaaacctggtgctaaaaggaaactcctagatcgtccagaatttaatttggcagatatggttagtgaatgttcaagacaacttgatgaacatggtcacaagagtgattccataaaccttccaagtgattctcatcgtagtatatcacaaaacaacattgactctacaagaccaagtaccagggattcaaacaaaatgttttattcacctgaatgtttatccatgttgtacaagaaatcttcagatagggttgatcttcaggagcattgtagcgagtggtggaatggcaaatcagaaatgagcaaaaagcttctactcaaacagttactcgagaaggatgtgggatttgaaaccgtgccgccttcttttatttcaaactgcttgaagagtgaaatgaggagagagaggatcaatgcagctaaggtgcgtatagatagaataatgcgtccatcgaattctgatttggttgctaatgattgttctgagaagaaattgaagagaagaaaaaagcttgtcgatggagttgattgggaagacttgattattgagactttacttcttcatcaagtaaaggaggaggaaattgagaagggacactacaatacattactggatttacatgtatttaactctggcattgtataatgaaagtttaattttttggatacagttttgtcctttatttacttttgattttatacagataaaaagaatatgcaagtaattaaaggattgatacaagcgtttggtcaaattaggccatttttgcatacataacttcaatgataagatattttgaaatggagacagttagacggaatgccaaccatatgtattatatgaatgactttacacac--actttcaccttgcattaaaaatgttgaacattatagcttaaatcattttttttcataatttcatcataatctttggtctctcatgtttttccttatttgaattttggtcttttaatctttaaaaatagattttggtcttttaagtttcattctatttaaaatgtagtcttcataatattattgataatttat----------------------------a
>_R_Albizia_tomentosa_Hughes_648@NODE_2_length_2014_cov_81.819308
-----------------------------------------------------------------------------------------------------------------------------------------------------------------------tctgcttaccaatctgccagtgaattacctgtagtcttgccataaaaaagcatagctttcctgcttgttcagtatcttctccaagagtattcttttagaacttgttttcactgaccaaacattcccttggaaacaaaacctttgaaaacaagtccccctttgaaatttgtcgtactcaatggcaagctcacggtcctgcaacaattgtgggaaaacgtctcttgttagggatgatgtgactggggaattgacatgttccttgtgtggtgttgttcaagaatatgatcagtttgaatcccatattggtggcatcaatggtccacaaggaacattcatccgtgttggaactgcaggtgcaggtactatttacagctgcaaggaaaggaaattctttcaagcccaaagtttgatagatgaatttacttctaatttaggtatatcttcaaaaactagtgatattaaattgatgatttctaccatcacagagggtgaattcgggcaaggtgattggtttgaggttttaattggtgcatgtgtgtacatagtgatgcgaaaggataatcggccaatgtctatggctgaagtggcttgggcagttggcagtgatgtttatgaattgggtaggatgattaaacgagttattgattttatggatttaaaaacgtttgatttcccagagtttgatattgtgcattcattggaaagggtccttaagatttctccatcttttgctagaattgaggggagtgaagtagacagaatgcgcaagcagggaatatttttaatacagtgtgctatgaagtggtttttgagtactgggcgtaagccacatccattggtagttgctgttttagttctggtagctgaattgaatcaagttgaaattgggattagtaagttggccaaggaagttcatgccgttgtttccactagtaaaacacgatacaaagagctcttagagaaacttatggaagttgcacaagtcttgccttggggaagagatatcactaagaaaaacattgttaaacatgcaccatctgtaattaagtatttggagacaaaggccatgttgaaacctgttgataaaaggaaagacttggatcgtccggagtttaatttggcagatattgtcaatgaatgttcaagacaacttgatgaacatggacacaagactgattccataaaccttccaagtgattctcatt---------------------------------------gtattagggattctaacaatctgctttattcacctgaatgtttatccatgttgtataaaaaatcttcaggtagaattgatcgtcaggaggattgtagcgagtggtggaatgggaaatctgaaatgagcaaaaagcttctgctcagacagttgctcgagaaggaagtcggattcgaaaccgtaccgccttcttttatttccaactgctcgaagtgtgagatgaggagagagaagatcaatgctgctaaggtacgtatagatagaataattcgtccaaggaattttgatttgcttgctgatgattgtcctgagaaaaaattgaagagaagaagaaagcttgtggatggtgttgattgggaggacttgattattgagaccttgcttcttcatcaagtgaaggaggaggaaattgagaagggatactacaatatattactggataaacacgtgtttaactctggcattgtataatgaaagcttatttatttggatacagtttaatcctttattaacttttgattgtgtac--------agaatatgtatatagttaaagaattgatatcaacgtttagccaaattaggccatttttgtatacataactttaatgatgagacgttttaaaatggtgacggt--gatgtcatgccaaccatatatgtatttaaaatcaatacgcatatatgcaaaact----------------------------------------------------------------------------atacgttagaagtgacttt--------------------tgagtgatttggtcaaatgagttgaatgtccttgaaaa-------------------------------agaaacccaacctta-------------t
>_R_Albizia_xerophytica_Hughes_1435@NODE_1_length_2221_cov_178.579757
gattttagattttatggaatgccattccataattctataaataagtttatttatttaggtatggttgagctaaccaaatttcataagaagatgaacatgtatataaagttgttgaatcatattaatgttctaatctattatttgtttgactaaatgcagtgctgctatctgcataccaatctgccattgaattacctagtgtcttgccacaaaaaagcatagcttccctgcttgttcagtatcttctccaagagtgttcttttagaacttgatttcactgaccaaacagtcccttggaaacaaaacctttgaaaacaagtcccctttcaaaatttgtggtacactatggcaagctctcgttcctgcaacaattgtgggaaaacttctcttgttagggatgatgtgactggggacttaatgtgttcctcgtgtggtgttattcaagaatatgatcagtttgaagctcacattggtggcatcaatggtccacaaggaacattcatccgtgttggaactgcaggtgcaggtactatatatagttacaaagaaaggaaattctttcaagcccaaagtttgatagatgaatttacttctagattaggtatatcttcaaaaattagtgacgttaaagcaatgatttctactatcacagagggtgaatttggacaaggtgattggtttcaggttttaattggcgcatgtgtgtatatagtgatgcgaaaggataatcgcccaatgactatggctgaagtggcttggacagttgggtgtgatgtttatgaattgggtaggatgatcaaacgagttattgattttatggatttgaaaaattttgattttccagagtttgatattgtgcattcattggaaagggtccttaagatttctccatctttttctagaattgacaggagcgaaatggacagaattcataagcaggggatatttttaatacagtgcacaatgaagtggtttctgagtactgggcgtaagccacttccattggtagttgccgttttagttctggtagcagaattgaatcaagttgaaattgggattagtgtgttggcaaaggaagttcatgctgttgtttccacttgtaaaacacgatacaaagaacttttagagaaacttgtggaagttgcacaagtcttgccttggggaagagatatcaccaagaaaaacattgttaaacacgcaccatctgtaattaagtatttggagacaaaggctatgttgaaacctggtgctaagaggaaagtcctagatcgtccagaatttaatttggcagatatggttagtgaatgttcaaggcaacttgatgaacatggacacaagactgattccataaaccttccaagtgattcttattgtagtatatcacaaaacagcatcaactctacaagaccaagtaccagggattcaaacaaaatgctttattcgcctgaatgtttgtccatgttatataagaaatcttcagatagggttgatcttcaggaggattgtagcaattggtggaatgggaaatcagaaatgagcaaaaagcttctactcaaacagttacttgagaaggacgtgggattcgaaaccatgccgccttcttttatttcaagctgcttgaagactgaaatgaggagagagaggatcagtgctgctaaggtgcgtatagatagaattatgcgtccatggaattctgatttggttgctgatgattgttctgagaaaaaattgaagagaagaaaaaagcttgttgatggagttgattgggaagacttgattattgagactttacttcttcaccaagtaaaggaggaagaaattgagaagggatactacaatacattactggatttacacgtgtttaactctggcattgtatattgaaagtttaattatttggatacagttttatcctttattcacttttgattttatacagataaaaagaatatgcaagcaattaaaggattgatataaacgtttggtcaaattgggccatttttggatgcacaacttaaatgatgagatattttgaaatggagacagttagatgcaatgccaaccatatgtattatctgaatgac--tataaataaactttcaccttgcattaaaaatgtctaacattgtagctc------atttttttcataatttcatcgtaatttgtggtctctcaagtttg-----------------------------------------------------------------------------------------------------------------------------------c
>_R_Balizia_elegans_Iganci_870@NODE_1_length_2472_cov_305.050939
---------------------------tatgattctatttttaaatttatttatctgggtatggatgaactaactaactttcataagaagatgaacatgtat---atgtttttgaatcatattactgtgctgatctattatttgtttgactaaatgcagtgctgctatctgcataccaatctgccagtgaattacctgaagtcttgccaaaaaaagccgttgctttgctgcttgttcagtatcttctccaagagtattcttttagaacttgttttcactgaccaaacagtcccttggaaacaaaacctttgcaaacaagtccccatttgaaatttgtcgtactctatggcaagctcacgttcctgcaacaattgtgggaaaacgtctcttgttagggatgatgtgactggggaattgatatgttccttgtgtggtgttgttcaagaatatgatcagtttgaagcccatattggtggcgtcaatggtccacaaggaacattcatccgggttggaactgcaggtgcaggtactatatacagttacagagaaaggaaattctttcaagcccaaagtttgatagatgaatttacttctagattaggtatatcttcaaaattaagtgatattaaattgatgatttctaccatcacagagggtgaatttgggcaaggtgattggtttgaggttttaattggtgcatgtgtgtacatagtgatgcgaaaggacaatctcccaatgtctatggctgaagtggcttgggcagttgggtgtgatgtctatgaattgggcaggatgattaaacgagttattgattttatggatttaaaaacatttgatttcccagagtttgatattgtgcattcattggaaagggtccttaagatttctccatcttttgctagaattgaggggagtgaagtagacagaatgcgcaagcagggaatatttttaatacagtgtgctatgaagtggtttttgagtactgggcgtaagccacttccattggtagttgccgttttagttctggtagcagaattgaatcaagttgaaattgggattagtgagttggccaaggaagttcatgccgttgtttccactagtaaaacgcgatacaaagaactcttagagaaacttgtggaagttgcacaagtcttgccttgggggagagatatcaccaagaaaaacattgttaaacatgcaccatctgtaattaagtatttggagacaagggccatgttgaaatctgttggtaaaaggaaagacttagatcgtccggagtttaatttggccgatatggtcagtgaatgttcaagacaacttgatgaacatggacacaagactgattccataaaccttccaagtgattctcatt---------------------------------------gtattagggattctaacaatctgctttattcacctgaatgtttatccatgttgtataagaaatcttccgatagaattgatcatcaggaggattgtagcgagtggtggaatgggaaatctgaaatgagcaaaaagcttctgctcaaacagttactcgataaggatgtcggattcgaaaccgtgccgccttcttttatttccaattgctcgaagtgtgagatgaggagagagaagatcaacgctgctaaggtgcgtatagatagaataatgcgtccatggaattttgatttggttgctgatgattgttctgagaaaaaattgaagagaagaagaaagcttgtggatggagttgattgggaagacttgattatcgagaccttacttcttcatcaagtgaaggaggaggaaattgagaagggatactacaatacattactggatttacatgtgtttaactctggcattgtataatgaaagcttaattattttgatacagtttaatcctttattaacttttgattgtataa--------agaatatgtatgtagttaaagaattgatatcaatgtttagtcaaattaagccatttttgtatacataactttgatgatgagacatttttaaatggtgatggt--gatgtaatgccaaccatatatgtatttaaaatcgatacacatttatgtattaatattccaaaataattc--gggtgttccaattatgacatatttcttatggaattttgatggaattttttatg---gaaatagatttgcaatggaatt-------------tctgttgacaaatgaatttttgatggaatttcattccgtcgcaaatttaattcctgcaat-tttttttaaatttttagaagtcacgtgtcagtaggaagccaccc
>_R_Balizia_elegans_Iganci_870@NODE_2_length_2193_cov_223.680529
---------ttttatggaatgccattctataattccataaataagtttatttatctaggtattgatgagctaaccaaatttaataagaagatgaacatgtatataatgctgttgaatcatattactgtactaatctattatttgtttgactaaatgcagtgctgctatctgcataccaatctgccattgaatttcctggtgtcttgccacaaaaaggcacagcttccctgcttgttcagtatcttctccaag----------------------------------------------------acctttgaaaacaaggcccctttcaaaatttgtggtacattatggcaagctcacgttcctgcaacaattgtgggaaaacttctcttgttagggatgatgtgactggggaattgatgtgttcctcatgtggtgttattcaagaatatgatcagttggaagctcatattggtggcatcaatggtccacaaggaacattcatccgtgttggaactgcaggtgcaggtactatatacagttacaaagaaaggaaattctttcaagcccaaagtttgatagatgaatttacttctagattaggtatatcttcaaaaattagtgacattaaagcgatgatttctaccatcacagagggtgaatttggacaaggtgattggtttcaggttttaattggcgcatgtgtgtatgtagtgatgcgcaaggataatcgcccaatgtctatggctgaagtggcttggacagttgggtgtgatgtttatgaattgggtaggatgatcaaacgagttattgattttttggatttgaaaaatttcgattttccagagtttgatattgtgcattcattggaaagggtccttaagatttctccatctttttctagaatcgacaggagcgaaatagacagaattcgcaagcaggggatatttttaatacagtgtgcaatgaagtggtttctgagtactgggcgtaagccacttccattggtagttgctgttttagttctggtagcagaattgaatcaagttgaaattgggattagtgagttggccaaggaagttcatgccgttgtttccacttgtaaaacacgatacaaagagcttttagagaaacttgtggaagttgcacaagtcttgccttggggaagagatatcaccaagaaaaacattgttaaacatgcaccatctgtaattaagtatttggagacaaaggctacgttgaaacctggtgctaaaaggaaagtcctagatcgtccagaatttaatttggcagatatggttagtgagtgttctagacaacttgatgaacatggacacaagactgattccataaaccttccaagtgattcttgttgtagtatatcacaaaacaacattgactctacaagaccaagtaccagggattcaaacaaaatgctttattcaactgaatgtttatccatgttgtataagaaatcttcagatagggttgatcttcagcaggattgtagcaagtggtggaatgggaaatcagaaatgagcaaaaagcttctactcaaacagttactcgagaaggatgtgggattcgaaaccgtgccgccttcttttatttcaaactgcttgaagagtgaaatgaggagagagaggatcagggctgctaaggtgcgtatagatagaataatgcgtccatggaattctgatttggttgctgatgattgttctgagaaaaaactgaagagaagaaaaaagcttgttgatggagttgattgggaagacttgattattgagactttacttcttcatcaagtaaaggaggaggaaattgagaagggatactacaatacattactggatttacatgtgtttaactctggcattgtatgatgaaagtttaatcatttggatacagttttatcttttattcacttttgatttcatacagataaaaagaatatgcaagtaattaaaggattggta-----------tcaaattaggccatttttgcatacataacttcaatgataagatattttgaaatggtgccagtgagacgtaatgccaaccatatgtagtatatgaatgactttatacgtaagctttcaccttgcattaaaaatgtcgaacactatagctttactcattttttcccgtatttttatcataatctttattctcttaagtttatctttatttaaattttgatccttctactttcaaaagtaggttttgatttctcaaattttattctatttaaaatatag------------------------------------------------------t
>_R_Balizia_pedicellaris_Queiroz_15529@NODE_1_length_1291_cov_774.052589
gattttagattttacggaatgccattctataattctataaataagtttatttatctaggtatggatgagctaaccaaatttcataagaagatgaacatgtatataatgttgttcaatcatattactgtactaatctattatttgtttgactaaatgcagtgctgctatctgcataccaatctgccattgaattacctggtgtattgcc--aaaaaggcatagcttccctgcttgttcagtatcttctccaagagtgttcttttagaacttgatttcactgaccaaacagtcccttggaaacaaaacctttgaaaacaagtcccctttcaaaatttgtggtacactatggcaagctcacgttcctgcaacaattgtgggaaaacttctcttgttagggatgatgtgactggggaattgatgtgttcctcatgtggtgttattcaagaatatgatcagttggaagctcatattggtggcatcaatggtccacaaggaacattcatccgtgttggaactgcaggtgcaggtactatatacagttacaaagaaaggaaattctttcaagcccaaagtttgatagatgaatttacttctagattaggtatatcttcaaaaattagtgacattaaagcgatgatttctaccatcacagagggtgaatttggacaaggtgattggtttcaggttttaattggcgcatgtgtgtatgtagtgatgcgcaaggataatcgcccaatgtctatggctgaagtggcttggacagttgggtgtgatgtttatgaattgggtaggatgatcaaacgagttattgattttttggatttgaaaaatttcgattttccagagtttgatattgtgcattcattggaaagggtccttaagatttctccatctttttctagaatcgacaggagcgaaatagacagaattcgcaagcaggggatatttttaatacagtgtgcaatgaagtggtttctgagtactgggcgtaagccacttccattggtagttgctgttttagttctggtagcagaattgaatcaagttgaaattgggattagtgagttgg-----------------------------------------------------------------------------------------------------------------------------------------------------------------------------------------------------------------------------------------------------------------------------------------------------------------------------------------------------------------------------------------------------------------------------------------------------------------------------------------------------------------------------------------------------------------------------------------------------------------------------------------------------------------------------------------------------------------------------------------------------------------------------------------------------------------------------------------------------------------------------------------------------------------------------------------------------------------------------------------------------------------------------------------------------------------------------------------------------------------------------------------------------------------------------------------------------------------------------------------------------------------------------------------------
>_R_Balizia_pedicellaris_Queiroz_15529@NODE_2_length_1072_cov_544.196657
---------------------------------------------------------------------------------------------------------------------------------------------------------------------------------------------------------------------------------------------------------------------------------------------------------------------------------------------------------------------------------------------------------------------------------------------------------------------------------------------------------------------------------------------------------------------------------------------------------------------------------------------------------------------------------------------------------------------------------------------------------------------------------------------------------------------------------------------------------------------------------------------------------------------------------------------------------------------------------------------------------------------------------------------------------------------------------------------------------------------------------------------------------------------------------------------------------------------accaagaaaaacattgttaaacatgcaccatctgtaattaagtatttggagacaaaggctatgttgaaacccggtgctaaaaggaaagtcctagatcgtccagaatttaatttggcagatatggttagtgaatgttcaagacaacttgatcaacatggacacaagactgattccataaaccttccaagtgattcttattgtagcatatcacaaaacaacattaactctacaggaccaagtaccagggattcaaacaaaatgctttattcaactgaatgtttatccatgttgtataagaaatcttcagatagggttgatcttcaggaggattgtagcaagtggtggaatgggaaatcagaaatgagcaaaaagcttctactcaaacagttacttgagaaggatgtgggattcgaaaccgtgccgccttcttttatttcaaactgcttgaagagtgaaatgaggagagagaggatcagtgctgctaaggtgcgtatagatagaataatgcgtccatggaattctgatttggttgctgatgattgttctgagaaaaaactgaagagaagaaaaaagcttgttgatggagttgattgggaagacttgattattgagactttacttcttcatcaagtaaaggaggaggaaattgagaagggatactacaatacattactggatttacatgtgtttaactctggcattgtgtaatgaaaatttaattatttggatgcagttttatccttgattcacttttgattttatacagataaaaagaatatgcaagtaattaaaggattgata-----------tcaaattaggccatttttgcatacataacttcaatgataagatattttgaaatggagcctgtgagacgtaatgccaaccatatgtagtatatgaatgactttatacataaactttcaccttgcattaaaaatgtcgaacattacagctttactcattttttctcacatttttatcgtaatgtttggtcactcaaatttatctttatttgagttttgatccttcaactatcaaaaatagattttgattcctcaaatttcattctat-----------------------------------------------------------------t
>_R_Balizia_pedicellaris_Queiroz_15529@NODE_3_length_902_cov_386.896104
---------------------------------------------------------------------------------------------------------------------------------------------------------------------------------------------------------------------------------------------------------------------------------------------------------------------------------------------------------------------------------------------------------------------------------------------------------------------------------------------------------------------------------------------------------------------------------------------------------------------------------------------------------------------------------------------------------------------------------------------------------------------------------------------------------------------------------------------------------------------------------------------------------------------------------------------------------------------------------------------------------------------------------------------------------------------------------------------------------------------------------------------------------------------------------------------------------------------------------------------------------------------------------------------------------------------------------------------------agtgaatgttcaagacaacttgatgaacatggacacaagactgattccataaaccttccaagtgattctcatt---------------------------------------gtattagggattctaacaatctgctttattcacctgaatgtttatccatgttgtataagaaatcttcagatagaattgatcatcaggaggattgtagcgagtggtggaatgggaaatctgaaatgagcaaaaagcttctgctcaaacagttgctcgagaaggatgttggattcgaaaccgtgccgccttcttttatttccaattgctcgaagtgtgagatgaggagagagaagatcaacgctgctaaggtgcgtatagatagaataatgcgtccgtggaattttgatttggttgctgatgattgttctgagaaaaaattgaagagaagaagaaagcttgtggatggagttgattgggaagacttgattatcgagaccttacttcttcatcaagtgaaggaggaggaaattgagaagggatactacaatacattactggatttacatgtgtttaactctggcattgtataatgaaagcttaattatttggatacagtttaatc-tttattaacttttgattgtatac--------agaatatgtatgtagttaaagaattcatatcaacgtttagtcaaattaggccatttttgtatacatgactttgatgatgagacatttttaaatggtgatggt--gatgtcatgccaaccatatatgtatttaaaatcaatacacatttatgtattaatattccaaaataattg--ggatgttccaattatgacacatttatgatggaatttcgacggaatttctggca---gaaatggatttgcaatggaatt---------------------------------------------------------------------------------------------------------------------t
>_R_Balizia_pedicellaris_Queiroz_15529@NODE_4_length_641_cov_140.221843
gattttagatcttatctaatgcctttctataattctataaataagtttatttatctagttatggatgaactaaccaactttcataagaagatgaacatgtat---atgtttttgaatcatattactttgctgatctattatttgtttgactaaatgcagtgctgctatctgcaaaccaatctgccagtgaattacctgaagtcttgccaaaaaaagccgttgctttcctgcttgttcagtatcttctccaagagtattcttttataacttgttttcactgaccaaacagtcccttggaaacaaaacctttgcaaacaagtccccttttgaaatttgtcgtactctatggcaagctcacgttcctgcaacaattgtgggaaaacgtctcttgttagggatgatgtgactggggaattgatatgttccttgtgtggtgttgttgaagaatatgatcagtttgaagcccatattggtggcatcaatggtccacaaggaacattcatccgggttggaactgcaggtgcaggtactatatacagttacaaagaaaggaaattctttc--------------------------------------------------------------------------------------------------------------------------------------------------------------------------------------------------------------------------------------------------------------------------------------------------------------------------------------------------------------------------------------------------------------------------------------------------------------------------------------------------------------------------------------------------------------------------------------------------------------------------------------------------------------------------------------------------------------------------------------------------------------------------------------------------------------------------------------------------------------------------------------------------------------------------------------------------------------------------------------------------------------------------------------------------------------------------------------------------------------------------------------------------------------------------------------------------------------------------------------------------------------------------------------------------------------------------------------------------------------------------------------------------------------------------------------------------------------------------------------------------------------------------------------------------------------------------------------------------------------------------------------------------------------------------------------------------------------------------------------------------------------------------------------------------------------------------
>_R_Balizia_spnov_Morim_577@NODE_1_length_1056_cov_519.608392
--------attttgtggtatgtaaatctattgttgtatccaacagtttatttatctaggtatggatgaactaactaactttcataagaagatgaacatgtat---atgtttttgaatcata-------gctgatctattatttgtctgactaaatgcagtgctgctatctgcataccaatctgccagtgaattacctgaagtcttgcc--aaaaagccgttgctttcctgcttgttcagtatcttctccaagagtattcttttagaacttgttttcactgaccaaacagtcccttggaaacaaaacctttgcaaacaagtccccttttgaaatttgtcgtactctatggcaagctcacgttcctgcaacaattgtgggaaaacgtctcttgttagggatgatgtgactggggaattgatatgttccttgtgtggtgttgttcaagaatatgatcagtttgaagcccatattggtggcatcaatggtccacaaggaacattcatccgggttggaactgcaggtgcaggtactatatacagttacaaagaaaggaaattctttcaagcccaaagtttaatagatgaatttacttctagattaggtatatcttcaaaattaagtgatattaaattgatgatttctaccatcacagagggtgaatttgggcaaggtgattggtttgaggttttaattggtgcatgtgtgtacatagtgatgcgaaaggataatcgcccaatgtctatggctgaagtggcttgggcagttgggtgtgatgtttatgaattgggtaggatgattaaacgagttattgattttatggatttaaaaacatttgatttcccagagtttgatattgtgcattcattggttagggtccttaagatttctccatcttttgctagaattgagggaagtgaagtagacagaatgcgcaagcagggaatatttttaatacagtgtgctatgaagtggtttttgagtactgggcgtaagccacttccattggtagttgccgttttagttctggtagcagaattgaatcaagttgaaattgggattagtgagttgg-----------------------------------------------------------------------------------------------------------------------------------------------------------------------------------------------------------------------------------------------------------------------------------------------------------------------------------------------------------------------------------------------------------------------------------------------------------------------------------------------------------------------------------------------------------------------------------------------------------------------------------------------------------------------------------------------------------------------------------------------------------------------------------------------------------------------------------------------------------------------------------------------------------------------------------------------------------------------------------------------------------------------------------------------------------------------------------------------------------------------------------------------------------------------------------------------------------------------------------------------------------------------------------------------
>_R_Balizia_spnov_Morim_577@NODE_2_length_684_cov_807.459459
-------------------------------------------------------------------------------------------------------------------------------------------------------------------------------------------------------------------------------------------------------------------------------------------------------------------------------------------------------------------------------------------------------------------------------------------------------------------------------------------------------------------------------------------------------------------------------------------------------------------------------------------------------------------------------------------------------------------------------------------------------------------------------------------------------------------------------------------------------------------------------------------------------------------------------------------------------------------------------------------------------------------------------------------------------------------------------------------------------------------------------------------------------------------------------------------------------------------------agaaaaacattgttaaacatgcaccatctgtaattaagtatttggagacaaaggctatgttgaaacctggtgctaaaaggaaagtcctagatcgtccagaatttaatttggcagatatggttagtgaatgttcaagacaacttgatcaacatggacacaagactgattccataaacattccaagtgattcttattgtagcatatcacaaaacaacattaactctacaggaccaagtaccagggattcaaacaaaatgctttattcacctgaatgtttatccatgttgtataagaaatcttcagatagggttgatcttcagcaggattgtagcaagtggtggaatgggaaatcagaaatgagcaaaaagcttctactcaaacagttactcgagaaggatgtgggattcgaaaccgtgccgccttcttttatttcaaactgcttgaagagtgaaataaggagagagaggatcagtgctgctaaggtgcgtatagatagaataatgcgtccatggaattctgatttggttgctgatgattgttctgagaaaaaactgaagagaagaaaaaagcttgttgatggagttgattgggaagacttgattattgagactttacttcttcatcaagtaaaggaggaggaaattgagaagggatactacaatacattactggatttacatgtgt-----------------------------------------------------------------------------------------------------------------------------------------------------------------------------------------------------------------------------------------------------------------------------------------------------------------------------------------------------------------------------------------------------------------------------------------------------------------------
>_R_Calliandra_bella_LPQ15696@NODE_1_length_2120_cov_335.832599
gattttagatcttttggaatgccattctataattctatacataagtttatttatcttggtatggatgagctaaccaaatttcat---aagatgtacatgtatataatgttgttgaatcatattactgtacttatctatcattt-tttggctaaatgcagagctgctttctgctcaccaatctatcaatgaattacctgaagtcttgcc--aaaaaaacatagcttccctgcttgatcggtatcttctccaataatgttcttttagaacttgatttcacagaccaaacagtcccttggaaacaaaatctttgaaaacaaatcccctttcaaagtttgtggtacactatgacaagctcacgatcctgcaacaattgcgggaaaacttctcttgttagggatgatgtgactggggaatcgatgtgttccttgtgtggtgttattcaagactacgatcagtttgaagctcagattggtggtttgtctggtccacaaggaacatttatccgtgttggaactgcaggttccgatactacatacagttaccaacaaatgaaattctataaagcccaaagtttgatagatgaatttacttctagattaggtatatcttcaaaaactagtaacattagagcgatgatttctactatcacagagggtgaatttggagaaggtgattggtttcaggttttaattggcgcgtgtgtgtatatactgatgcgaaaagataatcgcccattatctatggctgaagtgtcttggacagttgggtgtgatgtttacgaattgggtaggatgatcaaacgagtcattgattttatggatttgaaacatgtcgattttccagagtttgatattttctattcattggaaagggtccttaagatttctccatcttttactagaatcgagagtagcgagatggacagaattcgtaaccaggggatatttttaatacagtgtgcaa-----tggtttctgagtactgggcgtaagccacttccattggtagttgctgttttagttctggtagcagaattgaatcaagttgaaattgggatcagtgagttggccaaggaagttcacgccgttgtctccacttgtaaatcacgataccgagagcttttagagaaacttgtggaagttgctcaagtcttaccttggggaagagacatcaccaagagaaacattgctaaacatgcaccatctgtaatcaagtatctggagacaaagtctatgttgaaaccttgtgctaacaggaaagtcccatatagtccagactttaatttggcaggtgtagt-ggtgaatgttcaagacaacttgatgaacatg------------------taaaccttccaagtgattctcattgcagaactccacaaaataacattaattctacaggatcaggttccaaagattcaaacaaactgttttattcatctgaatgtttatctatattgtacaagaaatattcagataggattgatcttcaggaaaattgtaggaggtggtggaatgggaaatcagaaatgagcaaaaagcttctactcaaacagttgatcgagatggatgtgggatttgaaaccgtgcctccttcttttgtttcgaactgcttgaagagcaagatgaggagagagaggatcgatgccgctaaggtgcgtatagatagaataatgcgtccttggaattctgattcaggtgctgatgattgtgctgagaaaaaattgaagagaagaaaaaagcttattgatggacttgattgggaagatttgattattgaaaccttacttcttcatcaagtaaaggaagaggaaattcagaagggatactataatacattattggctttacatgtgtttaattctggtattgtacaatggaagtatagttatttggaaacagttttagcatt---------------------------------tatgcaagtggttaaagaattgatataaagacctgggtaaattaggccatttttgcatacataacttcaaagttaagatgttttgaattggagacggttggataaaaaaccttttgccttttttcttagaatg--------------------------------------ggagatca------------------------------------------------caaatttgtgcgtaattattc------------------------------------------------------------------------------------------aatataaaaatgaa-acaaaaattgattc
>_R_Cathormion_obliquifoliolatum_Wieringa_6519@NODE_3_length_588_cov_438.848030
-------------------------------------------------------------------------------------------------------------------------------------------------------------------------------------------------------------------------------------------------------------------------------------------------------------------------------------------------------------------------------------------------------------------------------------------------------------------------------------------------atggtccacaaggaacattcatccgtgttggaactgcaggtgcaggtactatatatagttacaaagaaaggaaattctttcaagcccaaagtttaatagatgaatttacttctagattaggtatatcttcaaaattaagtgatattaaattgatgatttctaccattacagagggtgaatttgggcaaggtgattggtttgaggttttaattggtgcatgtgtgtacatagtgatgcgaaaggataatagcccaatgtctatggctgaattggcttgggcagttgggtgtgatgtttatgaattgggtaggatgattaaacgagttattgattttatggatttaaaaacatttgatttcccagagtttgatattgtgcattcattggttagggtccttaagatttctccatcttttgctagaattgagggaagtgaagtagacagaatgcgcaagcagggaatatttttaatacagtgtgctatgaagtggtttttgagtactgggcgtaagccacttccattagtagttgccgttttagttctggtagcagaattgaatcaagttgaaattgggattagtgagttgg-----------------------------------------------------------------------------------------------------------------------------------------------------------------------------------------------------------------------------------------------------------------------------------------------------------------------------------------------------------------------------------------------------------------------------------------------------------------------------------------------------------------------------------------------------------------------------------------------------------------------------------------------------------------------------------------------------------------------------------------------------------------------------------------------------------------------------------------------------------------------------------------------------------------------------------------------------------------------------------------------------------------------------------------------------------------------------------------------------------------------------------------------------------------------------------------------------------------------------------------------------------------------------------------------
>_R_Hydrochorea_corymbosa2_Iganci_862@NODE_1_length_626_cov_1250.085814
-------------------------------------------------------------------------------------------------------------------------------------------------------------------------------------------------------------------------------------------------------------------------------------------------------------------------------------------------------------------------------------------------------------------------------------------------------------------------------------------------------------------------------------------------------------------------------------------------------------------------------------------------------------------------------------------------------------------------------------------------------------------------------------------------------------------------------------------------------------------------------------------------------------------------------------------------------------------------------------------------------------------------------------------------------------------------------------------------------------------------------------------------------------------------------------------------------------------------------------------------------------------------------------------------------------------------------------------------------------------------------------------------------------------------------------------------------------------------------------------------------------------------------------------gggttgatcttcaggaggattgtagcaagtggtggaatgggaaatcagaaatgagcaaaaagcttctactcaaacagttactcgagaaggatgtgggattcgaaaccgtgccgccttcttttatttcaaactgcttgaagagtgaaatgaggagagagaggatcagtgctgctaaggtgcgtatagatagaataatgcgtccatggaattctgatttggttgctgatgattgttctgagaaaaaactgaagagaagaaaaaagcttgttgatggagttgattgggaagacttgattattgagactttacttcttcatcaagtaaaggaggaggaaattgagaagggatactacaatacattactggatttacatgtgtttaactctggcattgtatgatgaaagttgaattatttggatacagttttatcttttattcacttttgatttcatacagataaaaagaacatgcaagtaattaaaggactgata-----------tcaaattaggccatttttgcatacataacttcaatgataagatattttgaaatgaagccagtgagacgtaatgccaaccatatgtagtatatgaatgactttatgcataaactttcaccttgcattaaaaatgtc----------------------------------------------------------------------------------------------------------------------------------------------------------------------------------------------------
>_R_Hydrochorea_corymbosa2_Iganci_862@NODE_2_length_539_cov_1885.991736
----------------------------------------------------------------------------------------------------------------------------------------------------------------------------------------------------------------------------------------------------------------------------------------------------------------------------------------------------------------------------------------------------------------------------------------------------------------------------------------------------------------------------------------------------------------------------------------------------------------------------------------------------------------------------------------------------------------------------------------------------------------------------------------cagttgggtgtgatgtttatgaattgggtaggatgatcaaacgagttattgattttttggatttgaaaaatttcgattttccagagtttgatattgtgcattcattggaaagggtccttaagatttctccatctttttctagaatcgacaggagcgaaatagacagaattcgcaagcaggggatatttttaatacagtgtgcaatgaagtggtttctgagtactgggcgtaagccacttccattggtagttgctgttttagttctggtagcagaattgaatcaagttgaaattgggattagtgagttggccaaggaagttcatgccgttgtttccacttgtaaaacgcgatacagagagcttttagagaaacttgtggaagttgcacaagtcttgccttggggaagagatatcaccaagaaaaacattgttaaacatgcaccatctgtaattaagtatttggagacaaaggctatgttgaaacctggtgctaaaaggaaagtcctagatcgtccagaatttaatttggcagatatggtt---------------------------------------------------------------------------------------------------------------------------------------------------------------------------------------------------------------------------------------------------------------------------------------------------------------------------------------------------------------------------------------------------------------------------------------------------------------------------------------------------------------------------------------------------------------------------------------------------------------------------------------------------------------------------------------------------------------------------------------------------------------------------------------------------------------------------------------------------------------------------------------------------------------------------------------------------------------------------------------------------------------------------------------------------------
>_R_Hydrochorea_gonggrijpii_Tillett_45696@NODE_1_length_2136_cov_518.132103
-------------------------------------------------------------------------------------------------------taatgttgttgaatcatattactgtactaatctattgtttgtttgactaaatgcagtgctgctatctgcataccaatctgccattgaattacctggtgtattgccacaaaaaggcatagcttccctgcttgttcagtatcttctccaagagtgttcttttagaacttgatttcactgaccaaaaagtcccttggaaacaaaacctttgaaaacaagtcccctttcaaaatttgtggtacactatggcaagctcacgttcctgcaacaattgtgggaaaacttctcttgttagggatgatgtgactggggaattgatgtgttcctcgtgtggtgttattcaagaatatgatcagttggaagctcatattggtggcatcaatggtccacaaggaacattcatccgtgttggaactgcaggtgcaggtactatatacagttacaaagaaaggaaattctttcaagcccaaagtttgatagatgaatttacttctagattaggtatatcttcaaaaattagtgacattaaagcgatgatttctaccatcacagagggtgaatttggacaaggtgattggtttcaggttttaattggcgcatgtgtgtatatagtgatgcgcaaggataatcgcccaatgtctatggctgaagtggcttggacagttgggtgtgatgtttatgaattgggtaggatgatcaaacgagttattgattttttggatttgaaaaatttcgattttccagagtttgatattgtgcattcattggaaagggtccttaagatttctccatctttttctagaatcgacaggagcgaaatagacagaattcgcaagcaggggatatttttaatacagtgtgcaatgaagtggtttctgagtactgggcgtaagccacttccattggtagttgctgttttagttctggtagcagaattgaatcaagttgaaattgggattagtgagttggccaaggaagttcatgctgttgtttccacttgtaaaacacgatacaaagagcttttagagaaacttgtggaagttgcacaagtcttgccttggggaagagatatcaccaagaaaaacattgttaaacatgcaccatctgtaatgaagtatttggagacaaaggctatgttgaaacctggtgctaaaaggaaagtcctagatcgtccagaatttaatttggcagatatggttagtgagtgttctagacaacttgatcaacatggacacaagactgattccataaaccttccaagtgattcttattgtagcatatcacaaaacaacattgactctacaggaccaagtaccagggattcaaacaaaatgctttattcaactgaatgtttatccatgttgtataagaaatcttcagatagggttgatcttcaggaggattgtagcaagtggtggaatgggaaatcagaaatgagcaaaaagcttctactcaaacagttactcgagaaggatgtgggattcgaaaccgtgccgccttcttttatttcaaactgcttgaagagtgaaatgaggagagagaggatcagtgctgctaaggtgcgtatagatagaataatgcgtccatggaattctgatttggttgctgatgattgttctgagaaaaaactgaagagaagaaaaaagcttgttgatggagttgattgggaagacttgattattgagactttacttcttcatcaagtaaaggaggaggaaattgagaagggatactacaatacattactggatttacatgtgtttaactctggcattgtatgatgaaagtttaattatttggatacagttttatcttttattcacttttgatttcatacagataaaaagaacatgcaagtaattaaaggattgata-----------tcaaattaggccatttttgcatacataacttcaatgacaagatattttgaaatggagccagtgagacgtaatgccaaccatatgtagtatacgaatgactttatacataaactttcaccttgcattaaaaatgtcgaacattatagttttaatcattttttcttgtgattttattataatctttgttctctcaaatctgttcttatttgaattttagtctttcagccttcaaaaataggttttggttttttaaattttatttta------------------------------------------------------------------t
>_R_Hydrochorea_marginata_Morim_563@NODE_1_length_2611_cov_395.461326
gattttagattttatggaatgccattctataattctataaataagttattttatctaggtatggatgagctaaccaaatttcataagaagatgaacatgtatataatgttgttgaatcatattactctactaatctattatttgtttgactaaatgcagtgctgctatctgcataccaatctgccattgaattacctggtgtcttgctacaaaaaggcacagcttccctgcttgttcagtatcttctccaagagtgttcttttagaacttgatttcactgaccaaacaatcccttggaaacaaaacctttgaaaacaagtcccctttcaaaatttgtggtacactatggcaagctcacgttcctgcaacaattgtgggaaaacttctcttgttagggatgatgtgactggggaattgatgtgttcctcgtgtggtgttattcaagaatatgatcagttggaagctcatattggtggcatcaatggtccacaaggaacattcatccgtgttggaactgcaggtgcaggtactatatacagttacaaagaaaggaaattctttcaagcccaaagtttgatagatgaatttacttctagattaggtatatcttcaaaaattagtgacattaaagcgatgatttctaccatcacagagggtgaatttggacaaggtgattggtttcaggttttaattggcgcatgcgtgtatgtagtgatgcgcaaggataatcgcccaatgtctatggctgaagtggcttggacagttgggtgtgatgtttatgaattgggtaggatgatcaaacgagttcttgattttttggatttgaaaaatttcgattttccagagtttgatattgtgcattcattggaaagggtccttaagatttctccatctttttctagaatcgacaggagcgaaatagacagaattcgcaagcaggggatatttttaatacagtgtgcaatgaagtggtttctgagtactgggcgtaagccacttccattggtagttgctgttttagttctggtagcagaattgaatcaagttgaaattgggattagtgagttggccaaggaagttcatgccgttgtttccacttgtaaaacgcgatacagagagcttttagagaaacttgtggaagttgcacaagtcttgccttggggaagagatatcaccaagaaaaacattgttaaacatgcaccatctgtaattaagtatttggagacaaaggctatgttgaaacctggtgctaaaaggaaagtcctagatcgtccagaatttaatttggcagatatggttagtgaatgttcaagacaacttgatcaacatggacacaagactgattccataaaccttccaagtgattcttattgtagcatatcacaaaacaacattaactctacaggaccaagtaccagggattcaaacaaaatgctttattcacctgaatgtttatccatgttgtataagaaatcttcagatagggttgatcttcaggaggattgtagcaagtggtggaatgggaaatcagaaatgagcaaaaagcttctactcaaacagttactcgagaaggatgtgggattcgaaaccgtgccaccttcttttatttcaaactgcttgaagagtgaaatgaggagagagaggatcagtgctgctaaggtgcgtatagatagaataatgcgtccatggaattgtgatttggttgctgatgattgttctgagaaaaaattgaagagaagaaaaaagcttgttgatggagttgattgggaagacttgattattgagactttacttcttcatcaagtaaaggaggaggaaattgagaagggatactacaatacattactggatttacatgtgtttaactctggcgttgtatgatgaaagtttaataatttggatacagttttatcctttattcacttctgatttcatacagataaaaagaatatgcaagtaattaaaggattgata-----------tcaaattaggccatttttgcatacataacttcaatgataagatattttgaaatggagtgagttagatggtagagtgcaagtgtacactgtcgtaatcaacattcccacgaggattgatcactaaataccaaaattgggtaattcgatttgatcga--------------ttggtgataaaataaaaataattgaaaatgatgtaattgatattttcacttaacaaatttcagatgaatcacttatctattctagtttaatttattcaacaagatagtttctataatatattctataattaatggggaaagcggggaaatgggattagaaag
>_R_Jupunba_barbouriana_Iganci_847@NODE_2_length_2126_cov_476.886774
----------------------------------------------------------------------------------------------------------------------------------------------------------------------------------------------------------------------------------------------------------------------------------------------------------------------------aagtcccctttcaaaatttgtggtacactatggcaagctcacgttcctgcaacaattgtgggaaaacttctcttgttagggatgatgtgactggggaattgatgtgttcctcgtgtggtgttattcaagaatatgatcagttggaagctcatattggtggcatcaatggtccacaaggaacattcatccgtgttggaactgcaggtgcaggtactatatacagttacaaagaaaggaaattctttcaagcccaaagtttgatagatgaatttacttctagattaggtatatcttcaaaaattagtgacattaaagcgatgatttctaccatcacagagggtgaatttggacaaggtgattggtttcaggttttaattggcgcatgtgtgtatatagtgatgcgcaaggataatcgcccaatgtctatggctgaagtggcttggacagttgggtgtgatgtttatgaattgggtaggatgatcaaacgagttattgattttttggatttgaaaaatttcgattttccagagtttgatattgtgcattcattggaaagggtccttaagatttctccatctttttctagaatcgacaggagcgaaatagacagaattcgcaagcaggggatatttttaatgcagtgtgcaatgaagtggtttctgagtactgggcgtaagccacttccattggtagttgctgttttagttctggtagcagaattgaatcaagttgaaattgggattagtgagttggccaaggaagttcatgccgttgtttccacttgtaaaacgcgatacaaagagcttttagagaaacttgtggaagttgcacaagtcttgccttggggaagagatatcaccaagaaaaacattgttaaacatgcaccatctgtaattaagtatttggagacaaaggctatgttgaaacctggtgctaaaaggaaagtcctagatcgtccagaatttaatttggcagatatggttagtgaatgttctagacaacttgatgaacatggacacaagactgattccataaaccttccaagtgattcttattgtagtatatcacaaaacaacattgactctacaagaccaagtaccagggattcaaacaaaatgctttattcaactgaatgtttatccatgttgtataagaaatcttcagatagggttgatcttcaggaggattgtagcaagtggtggaatgggaaatcagaaatgagcaaaaagcttctactcaaacagttactcgagaaggatgtgggattcgaaaccgtgccgccttcttttatttcaaactgcttgaagaatgaaatgaggagagagaggatcattgctgctaaggtgcgtatagatcgaataatgcgtccatggaattctgatttggttgctgatgattgctctgagaaaaaattgaagagaagaaaaaagcttgttgatggagttgattgggaagacttgattattgagactttacttcttcatcaagtaaaggaggaggaaattgagaagggatactacaatacattactggatttacatgtgtttaactctggcattgtatgatgaaagtttaattatttggatacagttttatcttttattcacttttgatttcatacagataaaaagaatatgcaagtaattaaaggattgata-----------tcaaattaggccatttttgcatacataacttcaatgataagatattttgaaatggagccagtgagacgtaatgccaaccatatgtagtatatgaatgactttatacataaactttcaccttgcattaaaaatgtcgaacattatagctttactcattttttctcacaattttatcataatctttggtctctcaaatttatccttatttagattttagtctttcaaccttcaaaaataggttttggtcgtttaagtttcattttatttaaaatatagtttctataacattctggataatttatagaatcaaaattaaaatgaaggcaaatta
>_R_Jupunba_brachystachya_Lima_7438@NODE_1_length_2471_cov_246.390977
gattttaaattttatggaatgccattctataattctataaataagtttatttatctagatatggatgagctaaccacagttcataagaagatgaacatgtatataatgttgttgaatcatattactgtactaatctattatttgtttgactaaatgcagtgctgctatctgcataccaatctgccattgaattacctggtgtcttgccacaaaaaggcatagcttccctgcttgttcagtagcttctccaagagtgttcttttagaacttgatttcactgaccaaacagtcccttggaaacaaaacctttgaaaacaagtcccctttcgaaagttgtggtgcgctatggcaagctcacgttcctgcaacaattgtgggaaaacttctcttgttagggatgatgtgactggggaattgatgtgttcctcgtgtggtgttattcaagaatatgatcagttggaagctcatattggtggcatcaatggtccacaaggaacattcatccgtgttggaactgcaggtgcaggtactatatacagttacaaagaaaggaaattctttcaagcccaaagtttgatagatgaatttacttctagattaggtatatcttcaaaaattagtgacattaaagcgatgatttctaccatcacagagggtgaatttggacaaggtgattggtttcaggttttaattggcgcatgtgtgtatatagtgatgcgcaaggataatcgcccaatgtctatggctgaagtggcttggacagttgggtgtgatgtttatgaattgggtaggatgatcaaacgagttgttgattttttggatttgaaaaattttgattttccagagtttgatatagtgcattcattggaaaggatccttaagatttctccatctttttctagaatcgacaggagcgaaatagacagaattcgcaagcaggggatatttttaatacagtgtgcaatgaagtggtttctgagtactgggcgtaagccacttccattggtagttgctgttttagttctggtagcagaattgaatcaagttgaaattgggattagtgagttggccaacgaagttcatgccgttgtttccacttgtaaaacgcgatacaaagagcttttggaaaaacttgtggaagttgcacaagtcttgccttggggaagagatatcaccaagaaaaacgttgttaaacatgcaccatctgtaattaagtatttggagacaaaggctatgttgaaacctggtgctaaaaggcaagtcctagatcgtccagaatttaatttggcagatatggttagtgagtgttctagacaacttgatgaacatggacacaagactgattccataaaccttccaagtgattcttattgtagtatatcacaaaacaacattgactctacaagactaagtaccagggattcaaacaaaatgctttattcaactgaatgtttatccatgttgtataagaaatcttcagatagggttgatcttcaggaggattgtaacaagtggtggaatgggaaatcagaaatgagtaaaaagcttctactcaaacagttacttgagaaggatgtgggattcgaaaccgtgccaccttcttttgtttcaaactgcttgaagagtgaaatgaggagagagaggatcagtgctgctaaggtgcgtatagatagaataatgcgtccatggaattttgatttggttgctgatgattgttctgagaaaaaattgaagagaagaaaaaatcttgttgatggagttgattgggaagacttgattattgagactttacttcttcatcaagtaaaggaggaggaaattgagaagggatactacaatacattactggatttacatgtgtttaactctggcattgtatgatgaaagtttaattatttggatacagttttatcttttattcacttttgatttcatacagataaaaagaatatgcaagtaattaaaggattgata--aacgtttggtcaaattaggccatttttgcatacataacttcaatgataagatattttgaaatggaggcagggagacgtaatgccaaccatatgtagtatatgaatgactttatacataaattttcaccttgcattaaaaatgtcg---attatagctttactcattttttctcacaattttatcataattttttatctcttaagtttgtctttatttgggttttagtccttcaacctttaaaaataggctttggtttctcaagtttcattttatttaaaatatagtctctataacattctgattaatttatggaactaaaatcaaaatgagagtaaatta
>_R_Jupunba_cochleata_Bonadeu_673@NODE_1_length_2515_cov_452.163249
gattttagattttatggaatgccattctataattctataaataagtttatttatctaggtatggatgagctaaccaaatttcataagaagatgaacatgtatatcatgttgttgaatcatattactgtactaatctattatttgtttgactaaatgcagtgctgctatctgcataccaatctgccattgaattacctggtgtcttgccacaaaaaggcgcagcttccctgcttgttcagtatcttctccaagagtgttcttttagaacctgatttcactgaccaaacagtcccttgg-aacaaaacctttgaaaacaaggcccctttcaaaatttgtggtacattatggcaagctcacgttcctgcaacaattgtgggaaaacttctcttgttagggatgatgtgactggggaattgatgtgttccttgtgtggtgttattcaagaatatgatcagttggaagctcatattggtggcatcaatggtccacaaggaacattcatccgtgttggaactgcaggtgcaggtactatatacagttacaaagaaaggaaattctttcaagcccaaagtttgatagatgaatttacttctagattaggtatatcttcaaaaattagtgacattaaagcgatgatttctaccatcacagagggtgaatttggacaaggtgattggtttcaagttttaattggcgcatgtgtgtatgtagtgatgcgcaaggataatcgcccaatgtctatggctgaagtggcttggacagttgggtgtgatgtttatgaattgggtaggatgatcaaacgagttattgattttttggatttgaaaaattttgattttccagagtttgatattgtgcattcattggaaagggtccttaagatttctccatctttttctagaatcgacaggagcgaaatagacagaattcgcaagcaggggatatttttaatacagtgtgcaatgaagtggtttctgagtactgggcgtaagccacttccattggtagttgctgttttagttctggtagcagaattgaatcaagttgaaattgggattagtgagttggccaaggaagttcatgccgttgtttccacttgtaaaacgcgatacaaagagctcttagagaaacttgtggaagttgcacaagtcttgccttggggaagagatatcaccaagaaaaacattgttaaacatgcaccatctgtaattaagtatttggagacaaaggctatgttgaaacctggtgctaaaaggaaagtcctagatcgtccagaatttaatttggcagatatggttagtgagtgttctagacaacttgatgaacatggacacaagactgattccataaaccttccaagtgattcttattgtagtatatcacaaaacaacattgactctacaagaccaagtaccagggattcaaacaaaatgctttattcaactgaatgtttatccatgttgtataagaaatcttcagatagggttgatcttcaggaggattgtagcaagtggtggaatgggaaatcagaaatgagcaaaaagcttctactcaaacagttactcgagaaggatgtgggattcgaaaccgtgccgccttcttttatttcaaactgcttgaagaatgaaatgaggagagagaggatcattgctgctaaggtgcgtatagatcgaataatgcgtccatggaattctgatttggttgctgatgattgttctgagaaaaaattgaagagaagaaaaaagcttgttgatggagttgattgggaagacttgattattgagactttacttcttcatcaagtaaaggaggaggaaattgagaagggatactacaatacattactggatttacatgtgtttaactctggcattgtatgatgaaagtttaattatttggatacggttttatcttttatttacttttgatttcatacagataaaaagaatatgcaagtaattaaaggattgata-----------tcaaattaggccatttttgcatacataacttcaatgataagatattttgaaatggagccagtgagacgtaatgccaaccatatgtagtatatgaatgactttattcataaactttcaccttgcattaaaaatgtcgaacattatagctttactcattttttctcaaaattttatcattatctttagcctttcaagtttgtccttatttgaattttagtctttcgacgtttaaaaataggttttggtctctcaagttacattttatttaaaatataatctctataatatactgaataatttatggaactaaaatcaaagtgagggtaaattt
>_R_Jupunba_cochleata_Bonadeu_673@NODE_2_length_2063_cov_261.514602
gattttagatcttatgtaatgcctttctataattctataaataagtttatttatctaggtatggatgaactaactaactttcataagaagatgaacttgtat---atgtttttgaatcatattactgtgctgatctattatttgtttgactaaatgcagtgctgctatctgcattccaatctgccagtgaattacctgaagtctggcccaaaaaaaa-------acattgcttgttcattatcttctccaagagtattcttttagaacttgttttcactgaccaaacagtcccttggaaacaaaacctttgcaaacaagtccccttttgaaatttgtcgtactctatggcaagctcacgttcctgcaacaattgtgggaaaacgtctcttgttagggatgatgtgactggggcattgatatgttccttgtgtagtgtagttcaagaatatgatcagtttgaagcccatattggtggcatcaatggtccacaaggaacattcatccgggttggaactgcaggtgcaggtactatatacagttacaaagaaaggaaattctttcaagcccaaagtttaatagatgaatttacttctagattaggtatatcttcaaaattaagtgatattaaattgatgatttctaccatcacagagggtgaatttgggcaaggtgattggtttgaggttttaattggtgcatgtgtgtacatagtgatgcgaaaggataatcgcccaatgtctatggctgaagtggcttgggcagttgggtgtgatgtttatgaattgggtaggatgattaaacgagttattgattttatggatttaaaaacatttgatttcccagagtttgatattgtgcattcattggaaagggtccttaagatttctccatcttttgctagaattgagggaagtgaagtagacagaatgcgcaagcagggaatatttttaatacagtgtgctatgaagtggtttttgagtactgggcgtaagccacttccattggtagttgccgttttagttttggtagcagaattgaatcaagttgaaattgggattagtgagttggccaaggaagttcatgccgttgtttccactagtaaaacgcgatacaaagaactcttagagaaacttgtggaagttgcacaagtcttgccttgggggagagatatcaccaagaaaaacattgttaaacatgcaccatctgtaattaagtatttggagacaagggccatgttgaaatctgttggtaaaaggaaagacttagatcgtccggagtttaatttggcagatatggtcagtgaatgttcaagacaacttgatgaacatggacacaagactgattccataaaccttccaagtgattctcatt---------------------------------------gtattagggattctaacaatttgctttattcacctgaatgtttatccatgttgtataagaaatcttcagatagaattgatcttcaggaggattgtagcgagtggtggaatgggaaatctgaaatgagcaaaaagcttctgctcaaacagttgctcgagaaggatgtcggattcgaaaccatgccgcctgcttttatttccaattgctctaagtgtgagatgaggagagagaagatcaacgctgctaaggtgcgtatagatagaataatgcgcccatggaattttgatttggttgctgatgattgttctgagaaaaagttgaagagaagaagaaagcttgtggatggagttgattgggaagacttgattatcgagaccttacttcttcatcaagtgaaggaagaggaaattgagaagggatactacaatacattactggatttacatgtgtttaactctggcattgtataatgaaagcttaattatttggatacagtttaatcctttattaacttttgattgtatac--------aggatatgtatgttgttaaagaattgatatcaacgtttagtcaaattaggccatttttttatacataactttgatgatgagacatttttaaatggtgatggt--gatgt----------------------------------------------------------------------------------------------------------------------------------------------------------------------------------------------------------------------------------------------------------------------
>_R_Jupunba_cochleata_Bonadeu_673@NODE_4_length_707_cov_41.073016
---------------------------------------------------------------------------------------------------------------------------------------------------------------------------------------------------------------------------------------------------------------------------------------------------------------------------------------------------------------------------------------------------------------------------------------------------------------------------gaagctcatattggtggcatcaatggtccacaaggaacattcatccgtgttggaactgcaggtgcaggtactatatatagttacaaagaaaggaaattctttcaagcccaaagtttgatagatgaatttatttctagattaggtatatcttcaaaaattagtgacattaaagcgatgatttctgcc-tgataagtaaaatatttgcata----tattcatacgtggttttaagcagttactattcatacgcggttttactgtaggacaatcattcattatttctgccgacagcactgtaggccattcactgtagcagcactgtagcacgcggtttcactgtagcagttacta-----------------------------------------------------------------------------------------------------------------------------------------------------------------------------------------------------------------------------------------------------------------------------------------------------------------------------------------------------------------------------------------------------------------------------------------------------------------------------------------------------------------------------------------------------------------------------------------------------------------------------------------------------------------------------------------------------------------------------------------------------------------------------------------------------------------------------------------------------------------------------------------------------------------------------------------------------------------------------------------------------------------------------------------------------------------------------------------------------------------------------------------------ttcaccaacttttccccgtctataaat-------------------------------------------------atggacc-ttctgaagt------------------------tgaaaatggagga-------------------------------------------------------------------------------------------------------------------------------------------------------------------------------------------------------------------------------------------------------------------------------g
>_R_Jupunba_cochleata_Bonadeu_673@NODE_6_length_500_cov_11.444444
-------------------------------------------------------------------------------------------------------------------------------------------------------------------------------------------------------------------------------------------------------------------------------------------------------------------------------------------------------------------------------------------------------------------------------------------------------------------------------------------------------------------------------------------------------------------------------------------------------------------------------------------------------------------------------------------------------------------------------------------------------------------------------------------------------------------------------------------------------------------------------------------------------------------------------------------------------------------------------------------------------------------------------------------------------------------------------------------------------------------------------------------------------------------------------------------------------------------------------------------------------------------------------------------------------------------------------------------------------------------------------------------------------------------------------------------------------------------------------------------------------------------------------------------------------------------------------------------------------------------------------------------------------------------------------------------------------------------------------------------------------------------------------------------------------------------------------------------------------------------------------------------------------------------------------------------------------------------------------------------------------------------------------------------------------caacgtttagtcaaattaggccatttttttatacataactttgatgatgagacatttttaaatggtgatggt--gatgtcatgccaaccatatatatatttaaaatcaatacacatttatgtattaatattctaaaataattc--gggtgttc--------------------------tgtgtcagaattttagaaccaggaagtgtattatggtatagagtccactcctgaaatcacccgagttgcggtgtcatccgcggagaattgtggaatcgggaactcaacgtttgaagcaatgtgtgccactctcaaaatcccgagtagaaagtaactttattg
>_R_Jupunba_commutata_Maguire_46145@NODE_1_length_2411_cov_247.566838
gattttagattttatggaatgccattctataattctataaataagtttatttatctaggtatggatgagctaaccaaatttcataagaagatgaacatgtatataatgttgttgaatcatattactgtactaatctattatttgtttgactaaatgcagtgctgctatctgcattcaaatctgccattgaattacctggtgtcttgccacaaaaaggcatagcttccctgcttgttcagtatcttctccacgagtgttcttttagaacttgatttcactgaccaaacggtcccttgg-aacaaaacctttgaaaacaaggcccctttcaaaatttgtggtacattatggcaagctcacgttcctgcaacaattgtgggaaaacttctcttgttagggatgatgtgactggggaattgatgtgttcctcgtgtggtgttattcaagaatatgatcagttggaagctcatattggtggcatcaatggtccacaaggaacattcatccgtgttggaactgcaggtgcaggtactatatacagttacaaagaaaggaaattctttcaagcccaaagtttgatagatgaatttacttctagattaggtatatcttcaaaaattagtgacattaaagcgatgatttctaccatcacagagggtgaatttggacaaggtgattggtttcaggttttaattggcgcatgtgtgtatatagtgatgcgcaaggataatcgcccaatgtctatggctgaagtggcttggacagttgggtgtgatgtttatgaattgggtaggatgatcaaacgagttattgattttttggatttgaaaaatttcgattttccagagtttgatattgtgcattcattggaaagggtccttaagatttctccatctttttctagaatcgacaggagcgaaatagacagaattcgcaagcaggggatatttttaatacagtgtgcaatgaagtggtttctgagtactgggcgtaagccacttccattggtagttgctgttttagttctggtagcagaattgaatcaagttgaaattgggattagtgagttggccaaggaagttcatgccgttgtttccacttgtaaaacgcgatacaaagagcttttagagaaacttgtggaagttgcacaagtcttgccttggggaagagatatcaccaagaaaaacattgttaaacatgcaccatctgtaattaagtatttggagacaaaggctatgttgaaacctggtgctaaaaggaaagtcctagatcgtccagaattcaatttggcagatatggttggtgaatgttcaagacaacttgatgaacatggacacaagactgattccataaaccttccaagtgattcttattgtagtatatcacaaaacaacattaactctacaagaccaagtaccagggattcaaacaaaatgctttattcgactgaatgtttatccatgttgtataagaaatcttcagatagggttgatcttcaggaggattgtggcaagtggtggaatgggaaatcagaaatgagcaaaaagcttctactcaaacagttactcgagaaggatgtgggattcgaaaccgtgccgccttcttttatttcaaactgcttgaagagtgaaatgaggagagagaggatcattgctgctaagttgcgtatagatcgaataatgcgtccatggaattctgatttggttgctgatgattgctctgagaaaaaattgaagagaaggaaaaagcttgttgatggagttgattgggaagacttgattatcgagactttacttcttcatcaagtaaaggaggaggaaattgagaagggatactacaatacattactggatttacatgtgtttaactctggcgttgtatgatgaaagtttaattatttggatacagttttatcttttattcacttttgatttcatacagataaaaagaatatgcaagtaattaaaggattgata-----------tcaaattaggccatttttgcatacataacttcaatgataagatattttgaaatggagccagtgagacgtaatgccaaccatatgtagtatatgaatgacttcatacataaactttcaccttgcattaaaaatgtcgaacattatagctttactcattttttctcacaattttatcataatcttttgtctcttaaatttgcccttatttggattttagtctttcaaccttcaaaaataggttttagtccctcaaatttcattttagttaaaatatagtctctataacattctggataatttatggaactaaaatcaaaatgagggtaaattg
>_R_Jupunba_filamentosa_Lima_7487@NODE_3_length_652_cov_29.539130
---------------------------------------------------------------------------------------------------------------------------------------------------------------------------------------------------------------------------------------------------------------------------------------------------------------------------------------------------------------------------------------------------------------------------------------------------------------------------------------------------------------------------------------------------------------------------------------------------------------------------------------------------------------------------------------------------------------------------------------------------------------------------------------------------------------------------------------------------------------------------------------------------------------------------------------------------------------------------------------------------------------------------------------------------------------------------------------------------------------------------------------------------------------------------------------------------------------------------------------------------------------------------------------------------------------------------------------------------------------------------------------------------------------------------------------------------------------------------------------------------------------------------------------------------------------------------------------------------------------------------------------------------------------------------------------------------------------------------------------------------------------------------------------------------------------------------------------------------------------------------------------------------ggatactacaatacattactggatttacatgtgtttaactctggcattgtatgatgaaagtttaattatttggatacggttttatcttttattcacttttgattttatacagataaaaagaatatgctagtaattaaaggattgata-----------tcaaattaggccatttttgcatacataacttcaatgataagatattttgaaatggagccagtgagacgtaatgccaaccatatgtagtatatgaatgactttacacataaactttcaccttgcattaaaaatgtcgaacattatagctttactcattttttctcaaaattttatcataatcttttgcctttcaagtttgtccttatttaaattttagtctttcgaccttccaaaataggttttggtctctcaaatttcattctatttaaaatataatctctataacattttggataatttttggaactaaaatcaaagtgagggtaaatt-
>_R_Jupunba_idiopoda_Quesada_1718@NODE_1_length_2223_cov_202.188257
-------gattttatggaatgccattctataattctataaataagtttatttatctaggtgtggatgagctaaccaaatttcataagaagatgaacatgtatataatgttgttgaatcatattactgtactaatctattatttgtttgactaaatgcagtgctgctatctgcataccaatctaccattgaattacctggtgtattgccacaaaaaggcatagcttccctgcttgttcagtatcttctccaagagtgttcttttagaacttgatttcactgaccaaacagtcccttggaaaccaaacctttgaaaacaagtcccctttcaaaatttgtggtacactatggcaagctcacgttcctgcaacaattgtgggaaaacttctcttgttagggatgatgtgactggggaattgatgtgttcctcgtgtggtgttattcaagaatatgatcagttggaagctcatattggtggcatcaatggtccacaaggaacattcatccgtgttggaactgcaggtgcaggtactatatacagttacaaagaaaggaaattctttcaagcccaaagtttgatagatgaatttacttctagattaggtatatcttcaaaaattagtgacattaaagcgatgatttctaccatcacggagggtgaatttggacaaggtgattggtttcaggttttaattggcgcatgtgtgtatatagtgatgcgcaaggataatcgcccaatgtctatggctgaagtggcttggacagttgggtgtgatgtctatgaattgggtaggatgatcaaacgagttattgattttttggatttgaaaaatttcgattttccagagtttgatattgtgcattcattggaaagggtccttaagatttctccatctttttctagaatcgacaggagcgaaatagacagaattcgcaagcaggggatatttttaatacagtgtgcaatgaagtggtttctgtgtactgggcgtaagccacttccattggtagttgctgttttagttctggtagcagaattgaatcaagttgaaattgggattagtgagttggccaaggaagttcatgccgttgtttccacttgtaaaacgcgatacaaagagcttttagagaaacttgtggaagttgcacaagtcttgccttggggaagagatatcaccaagaaaaacattgttaaacatgcaccatctgtaattaagtatttggagacaaaggctatgttgaaacctggtgctaaaaggaaagtcctagatcgtccagaatttaatttggctgatatggttagtgaatgttcaagacaacttgatcaacatggacacaagactgattccataaaccttccaagtgattcttattgtagcatatcacaaaacaacattaactctacaggaccaagtaccagggattcaaacaaaatgctttattcaactgaatgtttatccatgttgtataagaaatcttcagatagggttgatcttcaggaggattgtagcaagtggtggaatgggaaatcagaaatgagcaaaaagcttctactcaaacagttactcgagaaggatgtgggattcgaaaccgtgccaccttcttttatttcaaactgcttgaagagtgaaatgaggagagagaggatcagtgctgctaaggtgcgtatagatagaataatgcgtccatggaattctgatttggttgctgatgattgttctgagaaaaaactgaagagaggaaaaaagcttgttgatggagttgattgggaagacttgattattgagactttgcttcttcatcaagtaaaggaggaggaaattgagaagggatactacaatacattactggatttacatgtgtttaactctggcattgtatgatgaaagtttaattatttggatacagttttatcttttattcacttttgatttcatacagataaaaagaatatgcaagtaattaaaggattgata-----------tcaaatttggccatttttgcatacataacttcaatggtaagatattttgaaatggagccagtgagacgtaatgccaaccatatgtactatatgaatgactttatacataaactttcaccttgcattaaaaatgtcgaacattatagctttactcattttttcttacaattttatcataatctttggtctctcaaatttgtccttatttagattttagtctttcaatcttcaaaaacaggttttggtcccttaact---------------------------------------------------------------------------t
>_R_Jupunba_idiopoda_Quesada_1718@NODE_2_length_2182_cov_187.126841
------------------------------------------------------------------------------------------------------------------------------gtgctgatctattatttgtttgactaaatgcagtgctgctttctgcataccaatctgccagtgaattacctgaagtcttgccaaaaaaaaacattgctttcctgcttgttcagtatcttctccaagagtattcttttagaacttgttttcactgaccaaacagtcccttggaaacaaaacctttgcaaacaagtccccttttgaaatttgtcgtactctatggcaagctcacgttcctgcaacaattgtgggaaaacgtctcttgttagggatgatgtgactggggaattgatatgttccttgtgtggtgttgttcaagaatatgatcagtttgaagcccatattggtggcatcaatggtccacaaggaacattcatccgggttggaactgcaggtgcaggtactatatacagttacaaagaaaggaaattctttcaagcccaaagtttaatagatgaatttacttctagattaggtatatcttcaaaattaagtgatattaaattgatgatttctaccatcacagagggtgaatttgggcaaggtgattggtttgaggttttaactggtgcatgtgtgtacatagtgatgcgaaaggacaatcgcccaatatctatggctgaagtggcttgggcagttgggtgtgatgtttatgaattgggtaggatgattaaacgagttattgattttatggatttaaaaacatttgatttcccagagtttgatattgtgcattcattggaaagggtccttaagatttctccatcttttgctagaattgaggggagtgaagtagacaaaatgcgcaagcagggaatatttttaatacagtgtgctatgaagtggtttttgagtactgggcgtaagccacttccattggtagttgccgttttagttctggtagcagaattgaatcaagttgaaattgggattagtgagttggctaaggaagttcatgccgttgtttccactagtaaaacgcgatacaaagagctcttagagaaacttgtggaagttgcacaagtcttgccttgggggagagatatcaccaagaaaaacattgttaaacatgcaccatctgtaattaagtatttggagactaaggccatgttgaaacctgttgataaaaggaaagacttggatcgtccggagtttaatttggcagatatggtcagtgaatgttcaagacaccttgatgaacatggacacaagactgattccataaaacttccaagtgattctcatt---------------------------------------gtattagggatgcaaacaatctgctttactcacctgaatgtttatccatgttgtataagaaatcttcagatagggttgatcttcaggaggattgtagcgagtggtggaatgggaaatctgaaatgagcaaaaagcttctactcaaacagttactagagaaggatgttggattcgaaaccgcgccgccttcttttgtttccaactgcttgaagtgtgagatgaggagagagaagatctatgctgctaaggtgcgtatagatagaataatgcgcccatggaattttgatttggttgctgatgattgttctgagaaaaagttgaagagaagaagaaagcttgtggatggagttgattgggaagacttgattatcgagaccttacttcttcatcaagtgaaggaagaggaaattgagaggggatactacaatacattactggatttacatgtgtttaactctggcattgtataatgaaagcttaattatttggatactgtttaatcctttattaacttttgattgtatac--------aggatatgtatgtagttaaagaattgatatcaacgtttagtcaaattaggccatttttttatacataactttgatgattagacatttttaaatggtgatggt--catgtcatgccaaccatatatgtacttaaaatcaatatacatatatgtattaatattccaaaataattc--gggtgttccaat----------------------tttggcatcatggcggagggcccatgtaaattgtaagtgaccttttgatatgatggatttagagggaaaattcttataagttgaacttaa------caatattagaaaagtggttatatttttaataaaaagcatatatatgataaaaataaaaactaattc
>_R_Jupunba_laeta_Mori_25147@NODE_2_length_2095_cov_65.099604
---------------------------------------------------------------------------------------------------------atgtttttgaatcgtattactgtgctgatctattatttgtttgactaaatgcagtgctgttatctgcataccaatctgccagtgaattacctgaagtcttgccaaaaaaaaacattgctttcctgcttgttcagtatcttctccaagagtattcttttagaacttgttttcactgaccaaacagtcccttggaaacaaaacctttgcaaacaagtccccttttgaaatttgtcgtaccatatggcaagctcacgttcctgcaacaattgtaggaaaacgtctcttgttagggatgatgtgactggggaattgatatgttccttgtgcggtgttgttcaagtatacgatcagtttgaagcccatattggtggcatcaatggtccacaaggaacattcatccgggttggaactgcaggtgcaggtactatatacagttacaaagaaaggaaattctttcaagcccaaagtttaatagatgaatttacttctagattaggtatatcttcaaaattaagtgatattaaattgatgatttctaccatcacagagggtgaatttgggcaaggtgattggtttgaggttttaattggtgcatgtgtgtacatagtgatgcgaaaggataatcgcccaatgtctatggctgaagtggcttgggcagttgggtgtgatgtttatgaattgggtaggatgattaaacgagttattgattttatggatttaaaaacatttgatttcccggagtttgatattgtgcattcattggaaagggtccttaagatttctccatcttttgctagaattgaggggagtgaagtagacagaatgcgcaagcagggaatatttttaatacagtgtgctatgaagtggtttttgagtactgggcgtaagccacttccattggtagttgccgttttagttctggtagcagaattgaatcaagttgaaattgggattagtgtgttggccaaggaagttcatgccgttgtttccactagtaaaacacgatacaaagagctcttagagaaacttgtggaagttgcacaagtcttgccttggggaagagatatcaccaagaaaaacattgttaaacatgcaccatctgtaattaagtatttggagaccaaggccatgttgaaacctgttgataaaaggatagacttggatcgtccggagtttaatttggcagatatggtctgtgaatgttcaagacaacttgatgaacatggacacaagactgattccataaaccttccaagtgattctcatt---------------------------------------gtattagggattctaacaatctgctttattcacctgaatgtttatccatgttgtataagaaatcttcagatagaattgatcttcaggaggattgtagcgagtggtggaatgggaaatctgaaatgagcaaaaagcttctgctcaaacagttgatcgagaaggatgtcggattcgaaaccgtgccgccttcttttatttccaactgctcgaagtgtgagatgaggagagagaagatcaacgctgctaaggtgcgtatagatagaataatgcgtccatggaattttgatttggttgctgatgattgttctgagaaaaaattgaggagaagaagaaagtttgtggatggagttgattgggaagacttgattattgagaccttacttcttcatcaagtgaaggaggaggaaattgtgaagggatactacaatacattactggatttacatgtgtttaactctggcattgtataatgaaagcttaattatttggatacagtttaatccttcattatcttttgattgtgtac--------agaatatgcatgtagttaaagaattgatatcaacgtttagtcaaattaggccatttttgtatacataactttgatgatgagacatttttaaatggtgatggt--gatgtcatgctaaccatatatgtatttaaaatcaatacacatctatgtattaatattccaaaataattc--gggtgttccaattatgaccaatttatgatgggatttcggcggaatttttgatg---gaaatagatttgcaatggaat----------------------------------------------------------------------------------------------------------------------t
>_R_Jupunba_langsdorfii_Ribeiro_728@NODE_1_length_2609_cov_231.373618
gattttagatcttatgtaatgcctttctataattctataaataagtttatttatctaggtatggatgaactaactaactttcataagaagatgaacatgtat---atgtttttgaatcgtattactgtgctgatctattatttgtttgactaaatgcagtgctgctatctgcataccaatctgccagtgaattacctgaagtcttgccaaaaaaaaacattgctttcctgcttgttcagtatcttctccaagagtattcttttagaacttgttttcactgaccaaacagtcccttggaaacaaaacctttgcaaacaagtccctttttgaaatttgtcgtactctatggcaagcacacgttcctgcaacaattgtgggaaaacgcctcttgttagggatgatgtgactggggaattgatatgttccttgtgtggtgttgttcaagtatacgatcagtttgaagcccatattggtggcatcaatggtccacaaggaacattcatccgggttggaactgcaggtgcaggtactatatacagttacaaagaaaggaaattctttcaagcccaaagtttaatagatgaatttacttctagattaggtatatcttcaaaattaagtgatattaaattgatgatttctaccatcacagagggtgaatttgggcaaggtgattggtttgaggttttaattggtgcatgtgtgtacatagtgatgcgaaaggataatcgcccaatgtctatggctgaagtggcttgggcagttgggtgtgatgtttatgaattgggtaggatgattaaacgagttattgattttatggatttaaaaacatttgatttcccagagtttgatattgtgcattcattggaaagggtccttaagatttctccatcttttgctagaattgaggggagtgaagtagacagaatgcgcaagcagggaatatttttaatacagtgtgctatgaagtggtttttgagtactgggcgtaagccactttcattggttgttgctgttttagttctggtagcagaattgaatcaagttgaaattgggattagtgagttggccaaggaagttcatgccgttgtttccactagtaaaacacgatacaaagagctcttagagaaacttgtggaagttgcacaagtcttgccttggggaagagatatcaccaagaaaaacattgttaaacatgcaccatctgtaattaagtatttggagacaaaggccatgttgaaacctgttggtaaaaggaaagacttagatcgtccggagtttaatttggcagatatggtcagtgaatgttcaagacaacttgatgaacatggacacaagactgattccataaaccttccaagtgattctcatt---------------------------------------gtattagggattctaacaatctgctttattcacctgaatgtttatccatgttgtataagaaatcttcagataaaattgatcttcaggaggattgtagcgagtggtggaatgggaaatctgaaatgagcaaaaagcttctgctcaaacagttgctcgataaggatgttggatttgaaaccgtgccgccttcttttatttccaattgctcgaagtgtgagatgaggagagacaagatcaacgctgctaaggtgcgtatagatagaataatgcgtccatggaattttgatttggttgctgatgattgttctgagaaaaaattgaagagaagaagaaagcttgtgaatggagttgattgggaagacttgattatcgagacattacttcttcatcaagtgaaggaggaggaaattgagaagggatactacaatacattactggatttacatgtgtttaactctggcattgtataatgaaagcttaattatttggatacagtttaatcctttattaacttttgattgtatac--------agaatttgtttgtagttaaagaattgatatcaacgtttagtcaaattaggccatttttgtatacataactttgatgatgagacatttttaaatggtgatggt--gatgtcatgccaaccatatatgtatttaaaatcaatacacatatatgtattaatattccaaaataattc--gggtgttccaattatga-----------------tttggcatcatggcggagg---catgtaaattgtaagtgactttttgatccgagggatttggaggaaaaattcttataagttgaacttaa------caaaattagagaagtggttatatttttaataaagagcatatatatgataaaaataaaaactaattt
>_R_Jupunba_leucophylla_Iganci_839@NODE_2_length_2570_cov_349.008022
aattttagatcttatgtaatgcctttctataattctataaataagtttatttatcaaggtatggatgaactaactaactttcataagaatatgaacttgtat---atgtttttgaatcatattactgtgctgatctattatttgtttgactaaatgcagtgctgctatctgcataccaatctgccagtgaattacctgaagtcttgccaaaaaaaaccattgctttcctgcttgttcagtatcttctccaagagtattcttttaggacttgttttcactgaccaaacagtcccttggaaacaaaacctttgcaaacaagtccccttttgaaatttgtcgtactctatggcaagctcacgttcctgcaacaattgtgggaaaacgtctcttgttagggatgatgtgactggggaattgatatgttccttgtgtggtgttgttcaagaatatgatcagtttgaagcccatattggtggcatcactggtccacaaggaacattcatccgggttggaactgcaggtgcaggtactatatacagttacaaagaaaggaaattctttcaagcccaaagtttaatagatgaatttacttctagattaggtatatcttcaaaactaagtgatattaagttgatgatttctaccatcacagagggtgaatttgggcaaggtgattggtttgaggttttgattggtgcatgtgtgtacatagtgatgcgaaaggataatcgcccaatgtctatggctgaagtggcttgggcagttgggtgtgatgtttatgaattgggtaggatgattaaacgagttattgattttatggatttaaaaacatttgatttcccagagtttgatattgtgcattcattggaaagggtcctcaagacttctccatcttttgctagaattgaggggagtgaagtagacagaatgcgcaagcagggaatatttttaatacagtgtgctatgaagtggtttttgagtactgggcgtaagccacttccattggtagttgctgttttagttctggtagcagaattgaatcaagttgaaattgggattagtgtgttggccaaggaagttcatgccgttgtttccactagtaaaacacgatacaaagagctcttagagaaacttgtggaagttgcacaagtcttgccctggggaagagatatcaccaagaaaaacattgttaaacatgcaccatctgtaattaagtatttggagacaaaggccatgttgaaacctgttggtaaaaggaaagacttggatcgtccggagtttaatttggcagatatggtcagtgaatgttcaagacaacttgatgaacatggacacaagactgattccataaaccttccaagtgattctcatt---------------------------------------gtattagggattctaacaatctgctttattcacctgaatgtttatccatgttgtataaggaatcttcagatagggttgttcttcaggaggattgtagcgagtggtggaatgggaaatctgaaatgagcaaaaagcttctgctcaaacagttgctcgagaaggatgtcggattcgaaaccgtgccgccttcttttatttccaattgctcgaagtgtgagatgaggagagagaagatcaacgctgctaagctgcgtatagatggaataatgcgtccatggaattttgatttggttgctgatgattgttctgagaaaaagttgaagagaagaagaaagcttgtgaatggagttgattgggaagacttgattattgagaccttacttcttcatcaagtgaaggaggaggaaattgagaagggatactacaatacattactggatttacatgtgtttaactctggcattgtataatgaaagcttaa-------------------------------------------------------aatatgtatgtagttaaagaattgatatcaacgtttactcaaattaggccatttttgtatacataactttgatgatgagaca-ttttaaatggtgatggt--gatgtcatgccaaccatatatgtatttaaaattaatacacatatatgtattaatattccaaaataattc--gggtgttccaattatgata---------------tttggtatcatggcggagg---catgtaaattgtaagtgactttttgatccgagggacttggagagaaaattcatacaagttgaacttaa------caaaattagagaagtggttatat-tttaataaagagcatatatatgataaaaacaaaaactaatta
>_R_Jupunba_limae_Iganci_261@NODE_1_length_2754_cov_209.561449
gattttagattttatggaatgccattctataattctataaataagtttatttatctaggtatggatgagctaaccaaatttcataagaagatgaacatgtatataatgttgttgaatcatattactgtactaatctattatttgtttgactaaatgcagtgctggtatctgcataccaatctgccattgaattacctggtgtattgccacaaaaaggcatagcttccctgcttgttcagtatcttctccaagagtgttcttttggaacttgatttcactgaccaaacagtcccttggaaacaaaacctttgaaaacaagtcccctttcaaaatttgtggtacactatggcaagctcacgttcctgcaacaattgtgggaaaacttctcttgttagggatgatgtgactggggaattgatgtgttccttatgtggtgttattcaagaatatgatcagttggaagctcatattggtggcatcaatggtccacaaggaacattcatccgtgttggaactgcaggtgcaggtactatatacagttacaaagaaaagaaattctttcaagcccaaagtttgatagatgaatttacttctagattaggtatatcttcaaaaattagtgacattaaagcgatgatttctaccatcacagagggtgaatttggacaaggtgattggtttcaggttttaattggcacatgtgtgtatatagtgatgcgaaaggataatcgcccaatgtctatggctgaagtggcttggacagttgggtgtgatgtttatgaattgggtaggatgatcaaacgagttattgattttatggatttgaaaaatttcgattttccagagtttgatattgtgcattcattggaaagggtccttaagatttctccatcattttctagaattgacaggagcgaaatggacagaattcgcaagcaggggatatttttaatacagtgtgcaatgaagtggtttctgagtactgggcgtaagccacttccgttggtagttgctgttttagttctggtagcagaattgaatcaagttgaaattgggattagtgagttggccaaggaagttcatgccgttgtttccacttgtaaaacgcgatacaaagagcttttagagaaacttgtggaagttgcacaagtcttgccttggggaagagatatcaccaagaaaaacattgttaaacatgcaccatctgtaattaagtatttggagacaaaggctatgttgaaccctggtgttaaaaggaaagtcctagatcgtccagaatttaatttagcagatatggttagtgaatgttcaagacaacttgatcaacatggacacaagactgattccataaaccttccaagtgattcttattgtagcgtatcacaaaacaacatgaactctacaggaccaagtaccagggattcaaacaaaatgctttattcaactgaatgtttatccatgttgtataagaaatcttcagatagggttgatcttctggaggattgtagcaagtggtggaatgggaaatcagaaatgagcaaaaagcttctactcaaacagttactcgagaaggatgtgggattcgaaaccatgccgccttcttttatttcaaactgcttgaagagtgaaatgaggagagagagaatcagtgctgctaaggtgcgcatagatagaataatgcgtccatggaattctgatttggttgctgacgattgttctgagaaaaaattgaagagaagaaaaaagcttgttgatggagttgattgggaagacttgattattgagactttacttcttcatcaagtaaaggaggaggaaattgagaagggatactacaatacattactggatttacatgtgtttaactctggcattgtatgatgaaagtttaattatttggatacggttttatcttttattcacttttgattttatacagataaaaagaatatgctagtaattaaaggattgata-----------tcaaattaggccatttttgcatacataacttcaatgataagatattttgaaatggagccagtgagacgtaatgccaaccatatgtagtatatgaatgactttacacataaactttcaccttgcattaaaaatgtcgaacattatagctttactcattttttctcaaaattttatcataatcttttgcctttcaaatttgtccttatttaaattttagtctttcgaccttccaaaataggttttggtc--tcaaatttcattctatttaaaatatagtctctataacattctggataatttatggaactaaaatcaaagttagggtaaattc
>_R_Jupunba_longipedunculata_Cardona_2682@NODE_1_length_2055_cov_183.180991
---------------------------------------------------------------------------------------------------------------------cgtattactgtgctgatctattatttgtttgactaaatgcagtgctgctatctgcataccaatctgccagtgaattacctgaagtcttgccaaaaaaaaacattgctttcctgcttgttcagtatcttctccaagagtattcttttagaacttgttttcactgaccaaacagtcccttggaaacaaaaccttt----acaagtccccttttgaaatttgtcgtactctatggcaagctcacgttcctgcaacaattgtgggaaaacgtctcttgttagggatgatgtgactggggaattgatatgttccttgtgtggtgttgttcaagtatacgatcagtttgaagcccatattggtggcatcaatggtccacaaggaacattcatccgggttggaactgcaggtgcaggtactatatacagttacaaagaaaggaaattctttcaagcccaaagtttaatagatgaatttacttctagactaggtatatcttcaaaattaagtgatattaaattgatgatttctaccatcacagagggtgaatttgggcaaggtgattggtttgaggttttaattggtgcatgtgtgtacatagtgatgcgaaaggataatcgcccaaagtctatggctgaagtggcttgggcagttgggtgtgatgtttatgaattgggtaggatgattaaacgagttattgattttatggatttaaaaacatttgatttcccagagtttgatattgtgcattcattggaaagggtccttaagatttctccatcttttgctagaattgaggggagtgaagtagacagaatgcgcaagcagggaatatttttaatacagtgtgctatgaagtggtttttgagtactgggcgtaagccacttccattggtagttgccgttttagttctggtagcagaattgaatcaagttgaaatagggattagtgtgttggccaaggaagttcatgccgttgtttccactagtaaaacacgataccaagagctcttagagaaacttgtggaagttgcacaagtcttgccttgggggagagatatcaccaagaaaaacattgttaaacatgcaccttctgtaattaagtatttggagacaaaggccatgttgaaacctgttggtaaaaggaaagacttagatcgtccggagtttaatttggcagatatggtcgttgaatgttcaagacaacttgatgaacatggacacaagactgattccataaaccttccaagtgattctcatt---------------------------------------gtattaggcattctaacaatctgctttattcacctgaatgtttatccatgttgtataagaaatcttcagatagaattgatcttcaggaggattgtagcgagtggtggaatgggaaatcagaattgagcaaaaagcttctactcaaacagttactagagaaggatgttggattcgaaaccgggccgccttcttttatttccaactgcttgaagtgtgagatgaggagagagaagatctatgctgctaaggtgcgtatagatagaataatgcgtccatggaattttgatttggttgctgatgattgttctgagaaaaaattgaagacaagaagaaagcatgtggatggagttgattgggaagacttgattatcgagaccttacttcttcatcaagtgaaggaggaggaaattgagaagggatactacaataccttactggatttacatgtgtttaactctggcattgtataatgaaagcttaattatttggatacagtttaatcctttattaacttttgattgtatac--------agaatatgtatgtagttaaagaattgatatcaacgtttagtcaaattaggccatttttgtatacataactttgatgatgagacatttttaaatggtgatggt--gatgtcatgtcaaccatatatgtatttaaaatcaatacaaa---atgtattaatattccaaaataattc--gggtgttccaattatgacacatttctgatggaattttgatggaatttctaacg---aaaatggattc--------------------------------------------------------------------------------------------------------------------------------a
>_R_Jupunba_macradenia_Lourteig_3021@NODE_2_length_1936_cov_197.258203
--------------------------------------------------------------------------------------------------------------------------------------------------------------gtgctgctatctgcataccaatctgccagtgaattacctgaagtcttgccaaaaaaagccattgctttcctgcttgttcagtatcttctccaagagtattcttttagaacttgttttcactgaccaaacagtcccttggaaacaaaacctttgcaaacaagtccccttttgaaatttgtcgtactctatggcaagctcacgttcctgcaacaattgtgggaaaacgtctcttgttagggatgatgtgactggggaattgatatgttccttgtgtggtgttgttcaagaatatgatcagtttgaagcccatattggtggcatcaatggtccacaaggaacattcatccgggttggaactgcaggtgcaggtactatatacagttacaaagaaaggaaattctttcaagcccaaagtttgatagatgaatttacttctagattaggtctatcttcaaaattaagtgatattaaattgatgatttcaaccatcacagagggtgaatttgggcaaggtgattggtttgaggttttaattggtgcatgtgtgtacatagtgatgcgaaaggataatcgcccaatgtctatggctgaagtggcttgggcagttgggtgtgatgtttatgaattgggtaggatgattaaacgagttattgattttatggatttaaaaacatttgatttcccagagtttgatattgtgcattcattggttagggtccttaagatttctccatcttttgctagaattgagggaagtgaagtagacagactgcgcaagcagggaatatttttaatacagtgtgctatgaagtggtttttgtgtactgggcgtaagccacttccattggtagttgccgttttagttctggtagcagaattgaatcaagttgaaattgggattagtgagttggccaaggaagttcatgccgttgtttccactagtaaaacacgatacaaagagctcttagagaaacttgtggaagttgcacaagtcttgccttgggggagagatatcaccaagaaaaacattgttaaacatgcaccatctgtaattaagtatttggagacaaaggccatgctgaaatctgttggtaaaaggaaagacttagatcgtccggagtttaatttggcagatatggtcagtgaatgttcaagacaacttgatgaacatgaacacaagactgattccataaacgttccaagtgattctcatt---------------------------------------gtattagggattcgaacaatctgctttattcacctgaatgtttatccatgttgtataagaaatcttcagatagaattgatcttcaggaggattgtagcgagtggtggaatgggaaatctgaaatgagcaaaaagcttctgctcaaacagttgctcgagaaggatgtcggattcgaaaccgtgccgccttcttttatttccaattgcttgaagtgtgagatgaggagagagaagatcaacgctgctaaggtgcgtatagatagaataatgcgtccatggaattttgatttgattgctgatgattgttctgagaaaaaattgaagagaagaagaaagcttgtggatggagttgattgggaagacttgattatcgagaccttgcttcttcatcaagtgaaggaggaggaaattgagaagggatactacaatacattactggatttacatgtctttaactctggcattgtataatgaaagcttaattatttggatacagtttaatcttttattaactcttgattgtatac--------ataatatgtatgtagttaaagaattgatatcaacgtttagtcaaattaggccatttttgtatacataaccttgatgatgagacatttttaaatggtgatggt--gatgtcatcccaatcatacatgtatttaaaatcaatacacatttatgtattaatattccaaaataattc--gggtgctccaattattaca---------------------------------------------------------------------------------------------------------------------------------------------------------------------------------
>_R_Jupunba_microcalyx_Iganci_855@NODE_1_length_2709_cov_267.438830
aattttagatcttatgtaatgcctttctataattctataaataagtttatttatcaaggtatggatgaactaactaactttcataagaatatgaacttgtat---atgtttttgaatcatattactgtgctgatctattatttgtttgactaaatgcagtgctgctatctgcataccaatctgccagtgaattacctgaagtcttgccaaaaaaaaacattgctttcctgcttgttcagtatcttctccaagagtattcttttaggacttgttttcactgaccaaacagtcccttggaaacaaaacctttgcaaacaagtccccttttgaaatttgtcgtactctatggcaagctcacgttcctgcaacaattgtgggaaaacgtctcttgttagggatgatgtgactggggaattgatatgttccttgtgtggtgttgttcaagaatatgatcagtttgaagcccatattggtggcatcactggtccacaaggaacattcatccgggttggaactgcaggtgcaggtactatatacagttacaaagaaaggaaattctttcaagcccaaagtttaatagatgaatttacttctagattaggtatatcttcaaaactaagtgatattaagttgatgatttctaccatcacagagggtgaatttgggcaaggtgattggcttgaggttttgattggtgcatgtgtgtacatagtgatgcgaaaggataatcgcccaatgtctatggctgaagtggcttgggcagttgggtgtgatgtttatgaattgggtaggatgattaaacgagttattgattttatggatttaaaaacatttgatttcccagagtttgatattgtgcattcattggaaagggtccttaagacttctccatcttttgctagaattgaggggagtgaagtagacagaatgcgcaagcagggaatatttttaatacagtgtgctatgaagtggtttttgagtactgggcgtaagccacttccattggtagttgctgttttagttctggtagcagaattgaatcaagttgaaattgggattaatgtgttggccaaggaagttcatgccgttgtttccactagtaaaacacgatacaaagagctcttagagaaacttgtggaagttgcacaagtcttgccctggggaagagatatcaccaagaaaaacattgttaaacatgcaccatctgtaattaagtatttggagacaaaggccatgttgaaacctgttggtaaaaggaaagacttggatcgtccggagtttaatttggcagatatggtcagtgaatgttcaagacaacttgatgaacatggacacaagactgattccataaaccttccaagtgattctcatt---------------------------------------gtattagggattctaacaatctgctttattcacctgaatgtttatccatgttgtataaggaatcttcagatagggttgatcttcaggaggattgtagcgagtggtggaatgggaaatctgaaatgagcaaaaagcttctgctcaaacagttgctcgagaaggatgtcggattcgaaaccgtgccgccttcttttatttccaattgctcgaagtgtgagatgaggagagagaagatcaacgctgctaagctgcgtatagatagaataatgcgtccatggaattttgatttggttgctgatgattgttctgagaaaaagttgaagagaagaagaaagcttgtgaatggagttgattgggaagacttgattattgagaccttacttcttcatcaagtgaaggaggaggaaattgagaagggatactacaatacattactggatttacatgtgtttaactctggcattgtgtaatgaaagcttaa-------------------------------------------------------aatatgtatgtagttaaagaattgatatcaacgtttactcaaattaggccatttttgtatacataactttgatgatgagaca-ttttaaatggtgatggt--gatgtcatgccaaccatatatgtatttaaaattaatacacatatatgtattgatattccaaaataattc--gggtgttccaattatgata---------------tttggtatcatggcggagg---catgtaaattgtaagtgactttttgatccgagggatttggagagaaaattcttacaagttgaacttaa------caaaattagagaagtggttatat-tttaataaagagcatatatatgataaaaacaaaaactaattt
>_R_Jupunba_nipensis_Mayo_19662@NODE_1_length_1920_cov_56.664135
--------------------------------------------------------------------------------------------------------------------------------------------------------------------------------------------------------------------------------------cttgttcagtatcttctccaagagtgttcttttagaacttgatttcactgaccaaacagtcccttggaaacaaaacctttgaaaacaagtcccctttcaaaatttgtggtacactatggcaagctcacgttcctgcaacaattgtgggaaaacttctcttgttagggatgatgtgactggggaattgatgtgttcctcatgtggtgttattcaagaatatgatcagttggaagctcatattggtggcatcaatggtccacaaggaacattcatccgtgttggaactgcaggtgcaggtactatatacagttacaaagaaaggaaattttttcaagcccaaagtttgatagatgaatttacttctaaattaggtatatcttcaaaaattagtgacattaaagcgatgatttctaccatcacagagggtgaatttggacaaggtgattggtttcaggttttaattggcgcatgtgtgtatgtagtgatgcgcaaggataatcgcccaatgtctatggctgaagtggcttggacagttgggtgtgatgtttatgaattgggtaggatgatcaaacgagttattgattttttggatttgaaaaatttcgattttccagagtttgatattgtgcattcattggaaagggtccttaagatttctccatctttttctagaatcgacaggagcgaaatagacagaattcgcaagcaggggatatttttaatacagtgtgcaatgaagtggtttctgagtactgggcgtaagccacttccattggtagttgctgttttagttctggtagcagaattgaatcaagttgaaattgggattagtgagttagccaaggaagttcatgccgttgtttccacttgtaaaacacgatacaaagagcttttagagaaacttgtggaagttgcacaagtcttgccttggggaagagatatcaccaagaaaaacattgttaaacatgccccatctgtaattaagtatttggagacaaaggctatgttgaaacctggtgctaaaaggaaagtcctagatcgtccagaatttaatttggcagatatggttagtgagtgttctagacaacttgatgaacatggacacaagactgattccataaaccttccaagtgattcttattgtagtatatcacaaaacaacattgactctacaagaccaagtaccagggattcaaacaaaatgctttattcaactgaatgtttatccatgttgtataagaaatcttcagatagggttgatcttcaggaggattgtagcaagtggtggaatgggaaatcagaaatgagcaaaaagcttctactcaaacagttactcgagaaggatgtgggattcgaaaccgtgccgccttcttttatttcaaactgcttgaagagtgaaatgaggagagagaggatcagggctgctaaggtgcgtatagatagaataatgcgtccatggaattctgatttggttgctgatgattgttctgagaaaaaactgaagagaagaaaaaagcttgttgatggagttgattgggaagacttgattattgagactttacttcttcatcaagtaaaggaggaggaaattgagaagggatactacaatacattactggatttacatgtgtttaactctggcattgtatgatgaaagtttaattatttggatacagttttatgttttattcacttttgatttcatacagataaaaagaatatgcaagttattaaaggattgata-----------tcaaattaggccatttttgcatacataacttcaatgataagatattttgaaatggagccagtgagacgtaatgccaaccatatgtagtatatgaatgactttatgcataaactttcaccttgcattaaaaatgtcgaacattatagctttactcattttttctcacgattttacta-----------------------------------------------------------------------------------------------------------------------------------------------------------
>_R_Jupunba_oxyphyllidia_Yonker_6157@NODE_2_length_2195_cov_223.141171
---------------------------------------aataagtttatttatctaggtatggatgagctaaccaaatttcataagaagatgaacatgtatataatgttgttgaatcatattactgtactaatctattatttgtttgactaaatgcagtgctgctatctgcataccaatctaccattgaattacctggtgtattgccacaaaaaggcatagcttccctgcttgttcagtatcttctccaagagtgttcttttagaacttgatttcactgaccaaacagtcccttggaaacaaaacctttgaaaacaagtcccctttcaaaatttgtggtacactatggcaagctcacgttcctgcaacaattgtgggaaaacttctcttgttagggatgatgtgactggggaattgatgtgttcctcgtgtggtgttattcaagaatatgatcagttggaagctcatattggtggcatcaatggtccacaaggaacattcatccgtgttggaactgcaggtgcaggtactatatacagttacaaagaaaggaaattctttcaagcccaaagtttgatagatgaatttacttctagattaggtatatcttcaaaaattagtgacattaaagcgatgatttctaccatcacagagggtgaatttggacaaggtgattggtttcaggttttaattggcgcatgtgtgtatatagtgatgcgcaaggataatcgcccaatgtctatggctgaagtggcttggacagttgggtgtgatgtctatgaattgggtaggatgatcaaacgagttattgattttttggatttgaaaaatttcgattttccagagtttgatattgtgcattcattggaaagggtccttaagatttctccatctttttctagaatcgacaggagcgaaatagacagaattcgcaagcaggggatatttttaatacagtgtgcaatgaagtggtttctgtgcactgggcgtaagccacttccattggtagttgctgttttagttctggtagcagaattgaatcaagttgaaattgggattagtgagttggccaaggaagttcatgccgttgtttccacttgtaaaacgcgatacagagagcttttagagaaacttgtggaagttgcacaagtcttgccttggggaagagatatcaccaagaaaaacattgttaaacatgcaccatctgtaattaagtatttggagacaaaggctatgttgaaacctggtgctaaaaggaaagtcctagatcgtccagaatttaatttggctgatatggttagtgaatgttcaagacaacttgatcaacatggacacaagactgattccataaaccttccaagtgattcttattgtagcatatcacaaaacaacattaactctacaggaccaagtaccagggattcaaacaaaatgctttattcaactgaatgtttatccatgttgtataagaaatcttcagatagggttgatcttcaggaggattgtagcaagtggtggaatgggaaatcagaaatgagcaaaaagcttctactcaaacagttactcgagaaggatgtgggattcgaaaccgtgccaccttcttttatttcaaactgcttgaagagtgaaatgaggagagagaggatcagtgctgctaaggtgcgtatagatagaataatgcgtccatggaattctgatttggttgctgatgattgttctgagaaaaaactgaagagaggaaaaaagcttgttgatggagttgattgggaagacttgattattgagactttgcttcttcatcaagtaaaggaggaggaaattgagaagggatactacaatacattaatggatttacatgtgtttaactctggcattgtatgatgaaagtttaattatttggatgcagttttatcttttattcacttttgatttcatacagataaaaagaatatgcaagtaattaaaggattgata-----------tcaaattaggccatttttgcatacataacttcaatggtaagatattttgaaatggagccagtgagacgtaatgccaaccatatgtactatatgaatgactttatacataaactttcaccttgcattaaaaatgtcgaacattatagctttactcattttttcttacaattttatcataatctttggtctctcaaatttatccttatttggattttagtctttcaatcttcaaaaacaggttttggtcccttaactttca-----------------------------------------------------------------------t
>_R_Jupunba_trapezifolia_Simon_1600@NODE_1_length_1346_cov_587.226956
gattttagattttatggaatgccattctataattctataaataagtttatttatctaggtatggatgagctaaccaaatttcataagaagatgaacatgtatattatgttgttgaatcatattactgtactaatccattatttgtttgactaaatgcagtgctgctatctgcataccaatctgccattgaattacctggtgtcttgcc--aaaaaggcatagcttccctgcttgttcagtatcttctccaagagtgttcttttagaacttgatttcactgaccaaacagtcccttggaaacaaaacctttgaaaacaagtcccctttcaaaatttgtggtacgctatggcaagctcacgttcctgcaacaattgtgggaaaacttctcttgttagggatgatgtgactggggaattgatgtgttcctcgtgtggtgttattcaagaatatgatcagttggaagctcatattggtggcatcaatggtccacaaggaacattcatccgtgttggaactgcaggtgcaggtactatatacagttacaaagaaaggaaattctttcaagcccaaagtttgatagatgaatttacttctagattaggtatatcttcaaaaattagtgacattaaagcgatgatttctaccatcacagaaggtgaatttggacaaggtgattggtttcaggttttaattggcgcatgtgtgtatatagtgatgcgcaaggataatcgcccaatgtctatggctgaagtggcttggacagttgggtgtgatgtttatgaattgggtaggatgatcaaacgagttattgattttatggatttgaaaaatttcgattttccagagtttgatattgtgcattcattggaaagggtccttaagatttctccatctttttctagaatcgacaggagcgaaatggacagaattcgcaagcaggggatatttttaattcagtgcgcaatgaagtggtttctaagtactgggcgtaagccacttccattggtggttgctgttttagttctggtagcagaattgaatcaagttgaaattgggattagtgagttggccaaggaagttcatgccgttgtttccacttgtaaaacgcgatacaaagagcttttagagaaacttgtggaagttgcacaagtcttgccttggggaagagatatcaccaagaaaaacattgttaaacatgcaccatctgtaattaagtatttggagac----------------------------------------------------------------------------------------------------------------------------------------------------------------------------------------------------------------------------------------------------------------------------------------------------------------------------------------------------------------------------------------------------------------------------------------------------------------------------------------------------------------------------------------------------------------------------------------------------------------------------------------------------------------------------------------------------------------------------------------------------------------------------------------------------------------------------------------------------------------------------------------------------------------------------------------------------------------------------------------------------------------------------------------------------------------------------------------------------------------------------------
>_R_Jupunba_trapezifolia_Simon_1600@NODE_2_length_980_cov_292.785946
---------------------------------------------------------------------------------------------------------------------------------------------------------------------------------------------------------------------------------------------------------------------------------------------------------------------------------------------------------------------------------------------------------------------------------------------------------------------------------------------------------------------------------------------------------------------------------------------------------------------------------------------------------------------------------------------------------------------------------------------------------------------------------------------------------------------------------------------------------------------------------------------------------------------------------------------------------------------------------------------------------------------------------------------------------------------------------------------------------------------------------------------------------------------------------------------------------------------------------------------------------------------------------------------------aaaaggaaagtcctagatcgtccagaatttaatttggcagatatggttagtgaatgttcaagacaacttgatgaacatggacacaagactgattccgtaagccttccaagtgattcttattgtagcatatcacaaaacaaccttgactctacaagaccaagtaccagggattcaaacaaaatgctttattcaactgaatgtttatccatgttgtataagaaatcttcagatagggttgatcttcaggaggattgtagcaattggtggaatgggaaatcagaaatgagcaaaaagcttctactcaaacagttactcgagaaggatgtgggattcgaaaccgtgccgccttcttttatttcaaactgcttgaagaatgaaatgaggagagagaggatcattgctgctaaggtgcgtatagatagaataatgcgtccatggaattctgatttggttgctgatgattgttctgagaaaaaattgaagaaaagaaaaaagattgttgatggagttgattgggaagacttgattattgagactttacttcttcatcaagtaaaggaggaggaaattgagaagggatactacaatacattactggatttacatgtgtttaactctggcattgtatgatgaaagtttaattatttggatacagttttatcttttattcacttttgatttcatacagataaaaagaatatgcaaataattaaaggattgata-----------tcaaactaggccatttttgcatacataacttcaatgataagatattttgaaatggagccagtgagacgtaatgccaaccatatgtagtatatgaatgactttatacataaactttcaccttgcattaaaaatgtcgaacattatagctttactcattttttctcacaattttatcataatcttttgtctcttaaatttgtccttatttggattttagtctttcaaccttcaaaaataggttttggtctctcaaatt--------------------------------------------------------------------------t
>_R_Jupunba_trapezifolia_Simon_1600@NODE_3_length_851_cov_184.146985
--------------------------------------------------------------------------------------------------------------------------------------------------------------------------------------------------------------------------------------------------------------------------------------------------------------------------------------------------------------------------------------------------------------------------------------------------------------------------------------------------------------------------------------------------------------------------------------------------------------------------------------------------------------------------------------------------------------------------------------------------------------------------------------------------------------------------------------------------------------------------------------------------------------------------------------------------------------------------------------------------------------------------------------------------------------------------------------------------------------------------------------------------------------------------------------------------------------------------------------------------------------------------------------------------------------------------ggagtttaatttggcagatatggtcagtgaatgttcaagacaacttgatgaacatggacacaagactgattccataaaacttccaagtgattctcatt---------------------------------------gtattagggatgcaaacaatctgctttactcacctgaatgtttatccatgttgtataagaaatcttcagatagaattgatcttcaggaggattgtagcgagtggtggaatgggaaatctgaaatgagcaaaaagcttctgctcaaacagttgctcgagaaggatgtcggattcgaaaccgtgcctccttcttttatttccaattgctcgaagtgtgagatgaggagagagaagatcaacgctgctaaggtgcgtatagatagaataatgcgtccatggaattttgatttggttgctgatgattgttctgagaaaaaagcgaagagaagaagaaagcttgtggatggagttgattgggaagacttgattatcgagaccttgcttcttcatcaagtgaaggaggaggaaattgagaagggatactacaatacattactagatttacatgtctttaactctggcattgtataatgaaagcttaattatttggatgcagtttaattctttattaacttttgattgtatat--------agaatatgtatgtagttaaagaattgatatcaacgtttagtcaaattaggccatttttgtatacataactttgatgatgagacatttttaaatggcgatggt--gatgtcatgccaatcatatatgtatttaaaatcaatacacatttatctattaatattccaaaataattc--gggtgttccaactatgacacattttttatggaat-----------------------------------------------------------------------------------------------------------------------------------------------------------------t
>_R_Jupunba_trapezifolia_Simon_1600@NODE_4_length_533_cov_178.410042
--------------------------ctataattctataaataagtttatttatctaggtatggatgaactaactaactttcataagaagatgaacatgtat---atg-ttttgaatcgtattactgtgctgatctattatttgtttgactaaatgcagtgctgctatttgcataccaatctgccagtgaattacctgaagtcttgccaaaaaaaaacattgctttcctgcttgttcagtatcttctccaagagtattcttttagaacttgttttcactgaccaaacagtcccttggaaacaaaaccttt----acaagtccccttttgaaatttgtcgtactctatggcaagctcacgttcctgcaacaattgtgagaaaacgtctcttgttagggatgatgtgactggggaattgatatgttccttgtgtggtgttgttcaagtatacgatcagtttgaagcccatattggtggcatcaatggtccacaaggaacattcatccgggttggaactgcaggtgcaggtactatatacagttacaaagaaaggaaattctttc--------------------------------------------------------------------------------------------------------------------------------------------------------------------------------------------------------------------------------------------------------------------------------------------------------------------------------------------------------------------------------------------------------------------------------------------------------------------------------------------------------------------------------------------------------------------------------------------------------------------------------------------------------------------------------------------------------------------------------------------------------------------------------------------------------------------------------------------------------------------------------------------------------------------------------------------------------------------------------------------------------------------------------------------------------------------------------------------------------------------------------------------------------------------------------------------------------------------------------------------------------------------------------------------------------------------------------------------------------------------------------------------------------------------------------------------------------------------------------------------------------------------------------------------------------------------------------------------------------------------------------------------------------------------------------------------------------------------------------------------------------------------------------------------------------------------------
>_R_Jupunba_villosa_Borges_423@NODE_2_length_1234_cov_396.732066
gattttagattttatggaatgccattctataattctataaataagtttatttatctaggtatggatgagctaaccaaatttcataagaagatgaacatgtatataatgttgttgaatcatattactgtactaatctattatttgtttgactaaatgcagtgctgctatctgcataccaatctgccattgaattacctggtgtattgcc--aaaaaggcatagcttccctgcttgttcagtatcttctccaagagtgttcttttagaacttgatttcactgaccaaacagtcccttggaaacaaaacctttgaaaacaagtcccctttcaaaacttgtggtacactatggcaagctcacgttcctgcaacaattgtgggaaaacttctcttgttagggatgatgtgactggggaattgatgtgttcctcatgtggtgttattcaagaatatgatcagttggaagctcatattggtggcatcaatggtccacaaggaacattcatccgtgttggaactgcaggtgcaggtactatatacagttacaaagaaaggaaattctttcaagcccaaagtttgatagatgaatttacttctagattaggtatatcttcaaaaattagtgacattaaagcgatgatttctaccatcacagagggtgaatttggacaaggtgattggtttcaggttttaattggcgcatgcgtgtatgtagtgatgcgcaaggataatcgcccaatgtctatggctgaagtggcttggacagttgggtgtgatgtttatgaattgggtaggatgatcaaacgagttattgattttttggatttgaaaaatttcgattttccagagtttgatattgtgcattcattggaaagggtccttaagatttctccatctttttctagaatcgacaggagtgaaatcgacagaattcgcaagcaggggatatttttaatacagtgtgcaatgaagtggtttctgagtactgggcgtaagccacttccattggtagttgctgttttagttctggtagcagaattgaatcaagttgaaattgggattagtgagttggccaaggaagttcatgccgttgt-------------------------------------------------------------------------------------------------------------------------------------------------------------------------------------------------------------------------------------------------------------------------------------------------------------------------------------------------------------------------------------------------------------------------------------------------------------------------------------------------------------------------------------------------------------------------------------------------------------------------------------------------------------------------------------------------------------------------------------------------------------------------------------------------------------------------------------------------------------------------------------------------------------------------------------------------------------------------------------------------------------------------------------------------------------------------------------------------------------------------------------------------------------------------------------------------------------------------------------------------------------------------
>_R_Jupunba_villosa_Borges_423@NODE_3_length_802_cov_85.366897
------------------------------------------------------------------------------------------------------------------------------------------------------------------------------------------------------------------------------------------------------------------------------------------------------------------------------------------------------------------------------------------------------------------------------------------------------------------------------------------------------------------------------------------------------------------------------------------------------------------------------------------------------------------------------------------------------------------------------------------------------------------------------------------------------------------------------------------------------------------------------------------------------------------------------------------------------------------------------------------------------------------------------------------------------------------------------------------------------------------------------------------------------------------------------------------------------------------------------------------------------------------------------------------------------------------------------------------------------------------------------------------------------------------------------------------------------------------------------------------------------------------------------------------------------------------------------------------------------------------------------------------------------------------------------------------------------------------------------------------------------------------------------------------------------------------------------------------------attattgagactttacttcttcatcaagtaaaggaggaggaaattgagaagggatactacaatacattactggatttacatgtgtttaactctggcattgtatgatgaaagtttaattatttggatacagttttatcttttattcacttttgattttatacagataaaaagaatatgcaagtaattgaaggattgata-----------tcaaattaggccatttttgcatacataacttcaatgataagatattttgaaatggagccagtgagacgtaatgccaaccatatgtagtatatgaatgactttatacataaactttcaccttgcattaaaaatgtcgaacattatagctttactcattttttctcacaattttatcataatcttttgtctctcaaatttgtccttatttggattttagtctttcaaccttcaaaaataggttttggtctcttaaatttcattttatttaaaatatagtctctataatattctggataatttatagaactaaaatcaaaatgagggtaaattt
>_R_Jupunba_villosa_Borges_423@NODE_4_length_689_cov_638.189542
------------------------------------------------------------------------------------------------------------------------------------------------------------------------------------------------------------------------------------------------------------------------------------------------------------------------------------------------------------------------------------------------------------------------------------------------------------------------------------------------------------------------------------------------------------------------------------------------------------------------------------------------------------------------------------------------------------------------------------------------------------------------------------------------------------------------------------------------------------------------------------------------------------------------------------------------------------------------------------------------------------------------------------------------------------------------------------------------------------------------------------------------------------------------------------------------------------agagatatcaccaagaaaaacattgttaaacatgcaccatctgtaattaagtatttggagacaaaggctatgttgaaacctggtgctaaaaggaaagtcctagatcgtccagaatttaatttggcagatatggttagtgagtgttctagacaacttgatcaacatggacacaagactgattccataaaccttccaagtgattcttattgtagcatatcacaaaacaacattaactctacaggaccaagtaccagggattcaaacaaaatgctttattcacctgaatgtttatccatgttgtataagaaatcttcagatagggttgatcttcaggaggattgtagcaagtggtggaatgggaaatcagaaatgagcaaaaagcttctactcaaacagttactcgagaaggatgtgggattcgaaaccgtgccgccttcttttatttcaaactgcttgaagactgaaatgaggagagagaggatcagtgctgctaaggtgcgtatagatagaataatgcgtccatggaattctgatttggttgctgatgattgttctgagaaaaaactgaagagaagaaaaaagcttgttgatggagttgattgggaagacttgattattgagactttacttcttcatcaagtaaaggaggaggaaattgagaagggatactacaatacattactggattt-------------------------------------------------------------------------------------------------------------------------------------------------------------------------------------------------------------------------------------------------------------------------------------------------------------------------------------------------------------------------------------------------------------------------------------------------------------------------------
>_R_Jupunba_villosa_Borges_423@NODE_5_length_646_cov_48.270650
------------------------------------------------------------------------------------------------------------------------------------------------------------------------------------------------------------------------------------------------------------------------------------------------------------------------------------------------------------------------------------------------------------------------------------------------------------------------------------------------------------------------------------------------------------------------------------------------------------------------------------------------------------------------------------------------------------------------------------------------------------------------------------------------------------------------------------------------------------------------------------------------------------------------------------------------------------------------------------------------------------------------------------------------------------------------------------------------------------------------------------------------------------------------------------------------------------------------------------------------------------------------------------------------------------------------------------------------------------------------------------------------------------------------------------------------------------------------------------------------------------------------------------------------------------------------------------------------------------------------------------------------------------------------------------------------------------------------------------------------------------------------------------------------------------------------------------------------attattgagactttacttcttcatcaagtaaaggaggaggaaattgagaagggatactacaatacattactggatttgcacgtgtttaactctggcattgtatgatgaaagtttaattatttggatacagttttatcttttattcacttttgatattatacagataaaaaggatatgcaagtaattgaaggattgata-----------tcaaattaggccatttttgcatacataacttaaatgataagatattttgaaatggagcctgtgagacgtaatgccaaccatatgtagtatatgaatgactttaaacataaactttcactttgcattaaaaatgtcgaacattacagctttactcattttttctcacatttttatcgtaatttttaatcttttaaatttgtctttatttgagttttgatccttcaactttcaaaaatagattttgattcctcaaatttcattctatttaaaatatagtctctataacattttgaataatttataaaatcaaaatcaaaatgaaagcaaatt-
>_R_Punjuba_callejasii_Daly_5935@NODE_2_length_1741_cov_32.082933
---------------------------------------------------------------------------------------------------------------------------------------------------------------------------------------------------------------------------------------------------------------attattttagaacttgttttcactgaccaaacagtcccttggaaacaaaacctttgcaacaaagtccccttttgaaatttatcgtactctatggcaagctcacgttcctgcaacaattgtgggaaaacgtctcttgttagggatgatgtaactggggaattgatatgttccttgtgtggtgttgttcaagaatgtgatcagtttgaagcccatattggtggcatcaatggtccacaaggaacattcatccgggttggaactgcaggtgcaagtactatatacagttacaaagaaaggaaattctttcgagcccaaagtttaatagatgaatttacttctagattaggtatatcttcaaaattaagtgatattaaattgatgatttctaccatcacagagggtgaatttgggcaaggtgattggtttgaggttttaattggtgcatgtgtgtacatagtgatgcgaaaggataatcgcccaatgtctatggctgaagtggcttgggcagttgggtgtgatgtttatgaattgggtaggatgattaaacgagttattaattttatggatttaaaaacatttgatttcccagagtttgatattgtgcattcattggaaagggtccttaagatttctccatcttttgctagaattgaggggagtgaagtagacagaatgtgcaagcagggaatatttttaatacagtgctctatgaagtggtttttgagtactgggcgtaagccacttccgttggtagttgctgttttagttctggtagcagaattgaatcaagttgaaattgggattagtgagttggccaaggaagttcatgccgttgtttccactagtaaaacacgatacaaagagctcttagagaaacttgtggaagttgcacaagtcttgccttggagaagagatatcaccaagaaaaatattgttaaacatgcaccatctgtaattaagtatttggagacaaaggccatgttgaaacctgttggtaaaaggaaagacttggatcgtccggagtttaatttggcggatatggtcagtgaatgttcaagacaacttgatgaacatggacacaagactgattccataaaccttccaagtgattctcatt---------------------------------------gtattagggatcctaacaatctgctttattcacctgaatgtttatccatgttgtgtaagaaatcttcagatagaattgatcctcaggaggattgtagcgagtggtggaatgggaaatctgaaatgagcaaaaagcttctgctcaaacagttgattgagaaggatgtcggattcgaaaccgtgccgccttcttttatttccaattgctcgaagtgtgagatgaggagagagaagatcaacgctggtaaggtgcgtatagatagaataatgcgtccatggaattttgatttggttgctgatgattgttctgagaaaaaattgaagagaagaagaaagctcgtggatggagttgattgggaagacttgattattgagaccttacttcttcatcaagtgaaggaggaggaaattgagaagggatactacaatacactactggatttacatgtgtttaactctggcattgaataatgaaagcttaattatttggatacagtttaatccttttttaacttttgattgtatac--------aggatatgtatgtagttaaagaattgatatcaacgtttagtcaaattaggccatttttgtatacataactttaattatgagacatctttaa----------------------------------------------------------------------------------------------------------------------------------------------------------------------------------------------------------------------------------------------------------------------------------------
>_R_Punjuba_killipii_Palodorios_6252@NODE_2_length_1974_cov_111.806537
---------------------------------------------------------------------------------------------------------------------------------------------------------atgcagtgctgctatctgcataccaatctgccagtgaattacctgaagttttgccaaaaaaacacattgctttcctgcttgttcagtatcttctccaagagtattctattagaacttgttttcactgaccaaacagtcccttggaaacaaaacctttgcaaacaagtccccttttgaaatttatcatactctatggcaagctcacgttcctgcaacaattgtgggaaaacgtctcttgttagggatgatgtaactggggaattgatatgttgcttgtgtggtgttgttcaagaatatgatcagtttgaagcccatattggtggcatcaatggtccacaaggaacattcatccgggttggaactgcaggtgcaagtactatatacagttacaaagaaaggaaattctttcaagcccaaagtttaatagatgaatttacttctagattaggtatatcttcaaaattaagtgatattaaattgatgatttctaccatcacagagggtgaatttgggcaaggtgattggtttgaggttttaattggtgcatgtgtgtacatagtgatgcgaaaggataatcgcccaatgtctatggctgaagtggcttgggcagttgggtgtgatgtttatgaattgggtaggatgattaaacgagttattgattttatggatttaaaaacatttgatttcccagagtttaatattatgcattcattgcaaagggtccttaagatttctccatcttttgctagcattgaggggagtgaagtagacagaatgcgcaagcagggaatatttttaatacagtgtgctatgaagtggtttttgagtactgggcgtaagccacttccattggtagttgccgttttagttctggtagcagaattgaatcaagttgaaattgggattagtgagttggccaaggaagttcatgccgttgtttccactagtaaaacacgataaagagagctcatagagaaacttgtggaagttgcgcaagtcttaccttggggaagagatatcaccaagaaaaacattgttaaacatgcaccatctgtaattaagtatttggagacaaaggccatgttgaaacctgttggtaaaaggaaagacttagatcgtccggagtttaatttggcagatatggtcagtgaatgttcaagaccacttgatgaacatggacacaagactgattccataaaccttccaagtgattctcatt---------------------------------------gtattagggattctaacaatctgctttattcacctgaatgtttatccatattgtataagaaatcttcagatagaattgatcttcaggaggattgtagcgagtggtggagtgggaaatctgaaatgagcaaaaagcttctgctcaaacagttgcttgagaaggatgttggattcgaaaccgtgccac---cttttatttccaattgctcgaagtgtgagatgaggagagagaagatcaacgctgctaaggtgcgtatagatagaataatgcgtccatggaattttgatttggttgctgatgattgttctgagaaaaagttgaagagaagaagaaagcttgtggatggagttgattgggaagacttgattattgagacct---tccttcatcaagtgaaggaggaggaaattgagaagggatactacaatacactactggatttacatgtgtttaactatggcattgtataatgaaagcttaattatttggatacagtttaatcctttattaacttttgattgtatac--------aggatatgtatgtagttaaagaattgatatcaacgtttagtcaaattaggccatttttgtatacataactttgatgatgagacacttttaaatggtgatggt--gatgtcatgccaaccatatatgtatttaaaatcaatacacatatatgtattaatattccaaaataattc--gggtgttccaactatgata---------------tttggcatcatggcggagg---caagtaaa-----------------------------------------------------------------------------------------------------------------------------------t
>_R_Punjuba_lehmannii_Escobar_7465@NODE_1_length_2446_cov_171.885606
gattttagattttatggaatgccattctataattctataaataagttattttatctaggtatggatgagctaaccaaatttcataagaagatgaacatgtatataatgttgttgaatcatattactgtactaatctattatttgtttgactaaatgcagtgctgctatctgcataccaatctgccattgaattacctggtgtcttgccacaaaaaggcacagcttccctgcttgttctgtatcttctccaagagtgttcttttagaacttgatttcactgaccaaacagtcccttggaaacaaaacctttgaaaacaaatcccctttcaaaatttgtggtacactatggcaagctcacgttcctgcaataattgtgggaaaacttctcttgttagggatgatgtgactggggaattgatgtgttcctcgtgtggtgttattcaagaatatgatcagttggaagctcatattggtggcatcaatggtccacaaggaacattcatccgtgttggaactgcaggtgcaggtactatatacagttacaaagaaaggaaattctttcaagcccaaagtttgatagatgaatttacttctagattaggtatatcttcaaaaattagtgacattaaagcgatgatttctaccatcacagaaggtgaatttggacaaggtgattggtttcaggttttaattggcgcatgtgtgtatatagtgatgcgaaaggataatcgcccaatgtctatggctgaagtggcttggacagttgggtgtgatgtttatgaattgggtaggatgatcaaacgagttattgattttatggatttgaaaattttcgattttccagagtttgatattgtgcattcattggaaagggtccttaagatttctccatctttttctagaatcgacaggagcgaaatagacagaattcgcaagcaggggatatttttaatacagtgtgcaatgaagtggtttctgagtactgggcgtaagccacttccattggtagttgctgttttagttctggtagcagaattgaatcaagttgaaattgggattagtgagttggccaaggaagttcatgccgttgtttccacttgtaaaacgcgatacaaagagcttttagagaaacttgtggaagttgcacaagtcttgccttggggaagagatatcactaagaaaaacattgttaaacatgcaccatctgtaattaagtatttggagacaaaggctatgttgaaacctggtgctaaaaggaaagtcctagatcgtccagaatttaatttggcagatatggttagtgaatgttcaagacaacttgatgaacatggacgcaagactgattccataaaccttccaagtgattcttattgttgtatatcacaaaacaacattgactctacaagaccaagtaccagggattcaaacaaaatgctttattcacctgaatgtttatccatgttgtataagaaatcttcagatagggttgatcttcaggaggattgtagcaggtggtggaatgggaaatcagaaatgagtaaaaagcttctactcaaacagttactcgagaaggatgtgggattcgaaaccgtgccgccttcttttatttcaaactgcttgaagagtgaaatgaggagagagaggatcagtgctgctaaggtgcgtatagatagaataatgcgtccatggaattctcatttggttgctgatgattgctctgagaaaaaattgaagagaagaaaaaagctggttgatggagttgattgggaagacttgattattgagactttacttcttcatcaagtaaaggaggaggaaattgagaagggatactacaatacattactggatttacatgtgtttaactctggcattgtttaatgaaagtttaattatttggatacagttttaccctttattcactttagattttatacagataaaaagaatatgcaagtaattaaaggattgatatgaacgtttggtcaaattaggccatttttgcatacataacttcaatgataagatattttgaaatggagacagtaggatctgacaccaaccatatgtattgtatgaatgactttataaataaactttcaccttgcattaaaaatgtcgaacattatagctttactca-tttttttcata-------------------------------------------------------------------------------------------------------------------------------------------------------------------a
