# Supplementary material for: A new generic circumscription of Hydrochorea (Leguminosae, Caesalpinioideae, mimosoid clade) with an amphi-Atlantic distribution
Source: PhytoKeys. 2022 Aug 22;205:401–37. doi: 10.3897/phytokeys.205.82775 (PMC9849043; doi:10.3897/phytokeys.205.82775)
Supplement: Supplementary material 1 — Supplementary data file S1 [file phytokeys-205-401_article-82775__-s001.zip › MSC_SAS_m83747_comp40963_c2_seq1_exon01.aln-cln]

>Afrocalliandra_redacta_Germishuizen_5585@NODE_1_length_1610_cov_269.531637
-----------------------------------------------------------------------------------------------------------------tgttatttgctgaaagaggtggttctg-ttttgttttgggatatttagctgacttgctattcttcaatgtttagattggatgtgaaagaaggcatatatcccactgttatatgcacgctttcatccttgtcagttagtctcttatcctgctgggattttagttggttctcggatgcttttggtggcattaccttagcatattccccatatctccatatgctttataatttgcttgactcttgtgatttgaacttaccattggtcccctcattgttttagaagtaaaacatccgcagtagctgaatacatggataaggagccaacccccaaagttaccagaaggacaaccagatctttggcttcagcatttacttcagataacgctgtgactgaagtaaatgaatgtgcttctcttccagcaataaatcacctcattgttgaaggagatccagaggtggataaggagggaacctcacaaattcccagaagaacaaccagatctttggcttcagcatccaattcagataatgtagcaacaaaagtgactagcattgaccctcctaaaataaatgaacttttagttggaggagatcctatcagtctggatgatttaatatctacttttcctggtagacgtggtcagattcttgagcttgtgcgtcttttgggaccgttgaattcaccaatattgcctttgtttgtgtatggtggtccctctactggaaaaactagcgtcattcttcaagtgtttaggcatcttaacaggccacttgtttattcaagctgtagtacatgctataatcagcggatcttgtttgaatctattttgaattctttgtttctccatagaaaaagttctgccaatggttattctaatgcaaaacgatgtgaaagaccatctgactttgtcaattttctgagggaagcattggccagtgttataaataatctgaaggcaaattcagag------aagtcaaataagaaggaagcaagaggaattggaaatatgatatacttggtatttgacaattttcatcttgttagggagtgggaaaaaagttctactatattacccttcctttttaatctctatgatctgctaaatatgccagagttaggcttgatttttattagcagtacttccccagatacctactatgctaatatgggttatgtggaacctgtccccatcttctttcctgattatacagaggatgatcttcgtcaaatattcttgagaaaccaagcaaatcaaaagttgtattcttcatttctggagtaagatgttttttctctgcataggttatgcatttctttttgttatacataatttgatatattgaagatctgtttctttttgtacagtgtagttttgaggcctttctgtagaatcacaagacatgtggatgaattgtttactgctttcaagtcactatttgaaaaatattgtgaacctttaggcgatcaaggtgttgttccaagcgaagatatgaagaggaggttattcagccatattaagcctcatatcggatcctatttgaacgaaatatttaaggtttcaattcttccttctcttgaacttgatacccataaagagaccaaacggaaggggaa-------------------------------------------------------------------------------------------------------------------------------------------------------------------------------------------------------------------------------
>Albizia_adinocephala_FHO33_88@NODE_1_length_1803_cov_211.634415
--------------------------------------------------------------------------------------------------------------------------------------------------ttttgggatatttagccgacttgctattctttgatccttagattggatgtaaaagaatgcttatatctcacagttatatgcatgcttgcatccttgtcagttattcacttatactggtaggactttagttggttctcggaagctttgggtggcgttaccttttcatgttctccatatctctataaactttctaattcgcttaactcttttaatttgaactaactaatgatcccctcattgttttagaagtaaaacattctcagtagctgattacatggataaggagcaaacccccaaaattaccagaaggacaaccagatctttggcttcggcatctacttcagataacgccgtgactgaagtaactaattgtgcttctcctccagcaataaatcacctcatagttgaaggagatccagatgtggattgggagggagcctcacaaattcccagaagaacaaccagatctttggcttcagcatccaattcagataatgtagcaacaaaagtaattagcattgaccctcctacaataaatgaccttttagttggaggagatcctatcagtctggatgatttcatatctacttttcctggtagacggagccaggttcttgagcttgtgcgtcttttgggacctttgaattcaccaatattgcctttatttgtgtacggtggtccttctacaggaaaaaccagcatcattcttcaattgtttaggcatctcaacaggccccttgtttattcaagctgtagtacatgctataatcagcggatcttgtttgaatctattttgaattcattgtttcttcatagaaaaagtgctgccaatggttattcaaatgcaaaacgatgtgaaagaccatctgactttgtcaattttcttagggaagcattggccaatgtgataaataatctgaagtcaaattcagagaaatcaaaatcaaacaagatggcagcaaggggaattggaaatatggtatacttggtattcgacaattttcatcttgttagggagtgggataaaagttctactatattacccttcctgtttaatctctatgatctgctaaatatgccagagttaggcttgatttttattagcagtacttcccctgatacctattatgctaatatgggttatgtggaacctgtccccgtcttctttcctgattatacagaggatgatcttcatcaaatattcttgagaaaccaagcaaatcaaaagttgtattcttcatttctggagtaagacattttttccctggataagctatgaatttctttttgttatacataatttgatatattgaagacctgtttctttttgtacagtgtagttttgaggcctttctgtagaatcacaagacaggtggatgaattgtttgcggctttcaagttactatttgaaaaatattgtgaacctttaagtgataatggtgttgttccaagcgaagacatgaagagaaggttattcagccatcttaagcctcatattggttcctatttgaatgaaatattcaatgtttcgtttcctccttcacttgaacttgagacccataacaagaacaaacggaaggggaataccctgaaattggagagatctgaagaaattgaagagctggaatttcacatgtctacttgtgctaaatatctccttatttctgcatttcttgcatcccgaaaccctgcaacccttgatgactcactttttgattcgactggtggttcaaacagtcgaaagcgtaagaggaagtaagtttgacaattacatatttaattcatgcactgacaataaatg------
>Albizia_burkartiana_StivalSantos_678@NODE_1_length_1416_cov_9.334313
-----------------------------------------------------------------------------------------------------------------------------------------ctg-ttttgttttgggatatttagccgacttgctattctttaatccttagattggatgtgaaagcatgcttatatctcactgttatatgcatgcttgcctccttgtcagttattctcttgtactgctaggactttagttggttctcagaagctttgggtggcattaccttagcatgttctccatatctctataaactttctaatttgcttaactcttgtaatttgaactaactaatgatcccctcattgttttagaagtaaaacatcctcagtagctgattacatggataaggagcaaacccccaaaattaccagaaggacaaccagatctttggctttggcatctacttcagataacgccgtgactgaagtaactaattgtgcttctcctccagcaatgaatcacctcatagttgaaggagatccagatgtggatagggagggagcctcacaaattcccagaagaacaaccagatctttggcttcagcatccaattcagataatgtagcaacaaaagtaattagcattgaccctcctacaataaatgaccttttagtaggaggagatcctatcagtctggatgatttaatatctacttttcctggtagacgtagccaggttcttgagcttgtgcgtcttttgggacctttgaattcaccaatattgcctttatttgtgtacggtggtccttctacaggaaaaaccagcatcattcttcaattgtttaggcatctcaacaggccccttgtttattcaagctgtagtacatgctataatcagcggatcttgtttgaatctattttgaattcattgtttcttcatagaaaaagtgctgccaatggttattcaaatgcaaaacgatgtgaaagaccatctgactttgtcaattttcttagggaagcattggccaatgtgataaataatctgaagtcaaattcagagaaatcaaaatcaaacaaggtggcggcaaggggaattggaaatatggtatacttggtattcgacaattttcatcttgttagggagtgggataaaagttctactatattacccttcctgtttaatctctatgatctgctaaatatgccagatttaggcttgatttttatcagcagtacttcccctgatacctattatgctaatatgggttatgtggaacctgtccccgtcttctttcctgattatacagaggatgatcttcatcaaatattcttgagaaaccaagcaaatcaaaagttgtattcttcatttctggagtaagacattttttccctggataagctatgaatttctttttgttatgcataatttgatatattgaagacctgtttctttttgtacagtgtagttttgaggcctttctgtagaatcacaagacaggtggatgaattgtttgcggctttcaagtcactattt---------------------------------------------------------------------------------------------------------------------------------------------------------------------------------------------------------------------------------------------------------------------------------------------------------------------------------------------------------------------------------------------------------------
>Albizia_coripatensis_Hughes_2433@NODE_1_length_2054_cov_235.097117
tacttaactgttacacattctgatctgtgcaatcagcgatgcttttgttttagctcttatgaagttgaataattcatgcggagccctgtgaatttatcactcttttttcctgatgttaccttctgaaagaggtggttctg-ttttgttttgggatatttagccgacttgctattctttaatccttagattggatgtgaaagcatgcttatatctcactgttatatgc-tgcttgcatccttgtcagttattctcttatactgctaggactttagttggttctcggaagctttgggcggcattaccttagcatgttctccatatctctataaattttctaatttgcttaactattgtaatttgaactaactaatgatcccctcattgttttagaagtaaaacatcctcagtagctgattacatggataaggagcaaacccccaaaattaccagaaggacaaccaggtctttggcttcagcatctacttcagataacgctgtgactgaattaactaattgtgcttctcctccagcaataaatcacctcatagttgaaggagatccagatgtggatagggagggaacctcacaaattcccagaagaacaactagatctttggcttcagcatccaattcagataatgtagcaacaaaagtaactagcattgaccttcctacaataaatgaccttttagttgggggagatcctatcagtctggatgatttaatatctacttttcctggtagacgtagccaggttcttgagcttgtgcgtcttttgggacctttgaattcaccaatattgcctttatttgtgtacggtggtccttctacaggaaaaaccagcatcattcttcacttgtttaggcatctcaacaggcctcttgtttattcaagctgtagtacatgctataatcagcggatcttgtttgaatctattttgaattcattgtttcttcatagaaaaagtgctgccaatggttattcaaatgcaaaacgatgtgaaagaccatctgactttgtcaattttcttagggaagcattggccaatgtgataaataatctgaagtcaaattcagagaaatcaaaatcaaacaagatgtcagcaaggggaattggaaatatggtatacttggtattcgacaattttcatcttgttagggagtgggataaaagttctactatattacccttcctgtttaatctctatgatctgctaaatatgccagagttaggcttgatttttattagcagtacgtcccctgatacctattatgctaatatgggttatgtggaacctgtccccgtcttctttcctgattatacagaggatgatcttcatcaaatattcttgagaaaccaagcaaatcaaaagttgtattcttcatttctggagtaagacattttttccctggataagctatgaatttctttttgttatacataatttgatatattgaagacccgtttttttttgtacagtgtagttttgaggcctttctgtagactcacaagacaggtggatgaattgtttgcggctttcaagtcactatttgaaaaatattgtgaacctttaagtgataatggtgttgttccaagcgaagacatgaagagaaggttattcagccatcttaagcctcatattggttcctacttgaatgaaatattcaatgtttcatttcctccttcacttgaacttgagacccataaagagaccaaacggaaggggaatcccaagaaattggagagatctggagaaattgaagagctggaatttcacatgtctacttgtgctaaatatctccttatttctgcatttcttgcatcccgaaaccctgcaacccttgatgactcactttttgattcgacgggtggttcaaacggccgaaagcgtaagaggaagtaagtttgacaattacatatttaattcatgcactgacaatagataggatga
>Albizia_multiflora_Hughes_3090@NODE_1_length_1735_cov_163.289505
-------------------------------------------------------------------aataattcatgcggagccctgtgaatttatcactcttttttcctgatgctaccttttgaaagaggtggttctg-ttttgttttgggatatttagccgacttgccattctttaatccttagattggatgtgaaagcatgcttatatctcactgttatatgcatgcttgcatccttgtcagttattctcttatactgctaggactctagttggttctcggaagctttgggtggcattaccttagcatgttctccatatctctataaactttctaatttgcttaactcttgtaatttgaactaactaatgatcccttcattgttttagaagtaaaacatcctcagtagctgattccatggataaggagcaaacccccaaaattaccagaaggacaaccagatctttggcttcggcatctacttcagataacgccgtgactgaagtaactaattgtgcttctcctccagcaatagatcacctcatagttgaaggagatctagatgtggatagggagggaacctcacaaattcccagaagaacaaccagatctttggcttcagcatccaattcagataatgtagcaacaaaagtaattagcattgaccctcctacaataaatgaccttttagttggaggagatcctatcagtctggatgatttgatatctacttttcctggtagacgtagccaggttcttgagcttgtgcgtcttttgggacctttgaattcaccaatattgcctttatttgtgtacggtggtccttctacaggaaaaaccagcatcattcttcaattgtttaggcatctcaacaggccccttgtttattcaagctgtagtacatgctataatcagcggatcttgtttgagtctattttgaattcattgtttcttcatagaaaaagtgctgccaatggttattcaaatgcaaaacgatgtgaaagaccatctgactttgtcaattttcttagggaagcattggccaatgtgataaataatctgaagtcaaattcagagaaatcaaaatcaaacaagatggcagcaaggggaattggaaatatggtatacttggtattcgacaattttcatcttgttagggagtgggataaaagttctactatattacccttcctgtttaatctctatgatctgctaaatgttccagagttgggcttaatttttattagcagtacttcccctgatacctattatgctaatatgggttatgtggaacctgtccccgtcttctttcctgattatacagaggatgatcttcatcaaatattcttgagaaaccaagcaaatcaaaagttgtattcttcatttctggagtaagacattttttccctggataagctacgattttctttttgttacacataatttgatatattgaagacatgtttctttttgtacagtgttgttttgaggcctttctgtagaatcacaagacaggtggatgaattgtttgcggctttcaagtcactatttgaaaaatattgtgaacctttaagtgataatggcgttgttccaagcgaagacatgaagagaaggttattcagccatcttaagcctcatattggttcctatttgaatgaagtattcaatgtttcgtttcctccttcacttgaacttgagacccataagaa---caaacggaaggggaataccctgaaatcggagagatctgaagaaattgaagagctggaatttcacatgtctacttgtgctaaatatctcctt---------------------------------------------------------------------------------------------------------------------------------------------------
>Albizia_niopoides_Simon_1601@NODE_1_length_1724_cov_199.081967
---------------------------------------------------------------------------------------------------------------aatgttaccttttgaaagaggtggttctg-ttttgttttgggatatttagccgacttgctattctttaatccttagattggatgttaaagcatgcttatatctcactgttatatgcatgcttgcatccttgtcagttattctcttatactgctaggattttagttggttctcggaagctttgggtggctttaccttagcatgttctccatatctctataaactttctaatttgcttaactcttgtaatttgaaccaactaatgatcccctcattgttttagaagtaaaacatcctcagtagctgattacatggataaggagcaaactctcaagattaccagaaggacaaccagatctttggcttcggcatctacttcagataacgtcgtgactgaagtaactaattgtgcttctcctccagcaataaatcacctcacagttgaaggagacccagatgtggatagggagggagcctcacaaattcccagaagaacaaccagatctttggcttcagcatccaattcagataatgtagcaacaaaagtaattagcattgaccctcctacaataaatgaccttttagttggaggagatcctatcagtctggatgatttaatatctacttttcctggtagacgtagccaggttcttgagcttgtgcgtctcttgggacctttgaattcaccaatattgcctttgtttgtgtacggtggtccttctacaggaaaaaccagcatcattcttcaattgtttaggcatctcaacaggccccttgtttattcaagctgtagtacatgctataatccgcggatcttgtttgaatctattttgaattcattgtttcttcatagaaaaagtgctgccaatggttattcaaatgcaaaacgatgtgaaagaccatctgactttgtcaattttcttagggaagcattggccaatgtggtaaataatctgaagtcaaattcagagaaatcaaaatcaaccaagatggcagcaaggggaattggaaatatggtatacttggtattcgacaattttcatcttgttagggagtgggataaaagttctactatattacccttcctgtttaatctctatgatctgctaaatatgccagagttaggcttgatttttattagcagtacttcccctgatacctattatgctaatatgggttatgtggaacctgtccccgtcttttttcctgattatacagaggatgatcttcatcaaatattcttgagaaaccaagcaaatcaaaagttgtattcttcatatctggagtaagacattttttccctggataagctatgaatttctttttgttatacataatttgatatattgaagacctatttctttttgtacagtgtagttttgaggcctttctgtagaatcacaagacaggtggatgaattgtttgcggctttcaagtcactatttgaaaaatattgtgaacctttaagtgataatggtgttgttccaagcgaagacatgaagagaaggttattcagccatcttaagcctcatattggttcctatttgaatgaaatattcaatgtttcgtttcctccttcacttgaacttgagacccataacaagaacaaacggaaggggaataccctgaaattggagagatccgaagaaattgaagagctggaatttcacatgtctacttgtgctaaatatctccttatttctgcatttcttgcatcccgaaaccct---------------------------------------------------------------------------------------------------------------------
>Albizia_tomentosa_Hughes_648@NODE_1_length_1737_cov_145.518072
----------------------------------------------------------------------------------------------------------------------------------------------------------------------------------------tagattggatgtgaaagaatgcttatatctcgcagttatatgcatgcttgcatccttgtcagttattctcttatactggcaggactttagttggttctcggaagctttgggtggcgttaccttttcatgttctccatatctctataaactttctaattcgctcaactcttgtaatttgaactaactaatgatcccctcattgttttagaagtaaaacatcctcagtagctgattacatggataaggagcaaacccccaaaattaccagaaggacaaccagatctttggcttcggcatctacttcagataacgctgtgactgaagtaactaattgtgcttctcctccagcaataaatcacctcatagttgaagaagatccagatgtggatagggagggagcctcacaaattcccagaagaacaaccagatctttggcttcagcatccaattcagataatgtagcaacaaaagtaattagcattgaccctcctacaataaatgaccttttagttggaggagatcctatcagtctggatgatctcatatctacttttcctggtagacgtagccaggttcttgagcttgtgcgtcttttgggacctttgaattcaccaatattgcctttatttgtgtacggtggtccttctacaggaaaaaccagcatcattcttcaattgtttaggcatctcaacaggccccttgtttattcaagctgcagtacatgctataatcagcggatcttgtttgaatctattttgaattcattgtttcttcatagaaaaagtgctgccaatggttattcaaatgcaaaacgatgtgaaagaccatctgactttgttaattttcttagggaagcattggccaatgtgataaataatctgaagtcaaattcagagaaatcaaaatcaaacaagatggcagcaaggggaattggaaatatggtatacttggtattcgacaattttcatcttgttagggagtgggataaaagttctactatattacccttcctgtttaatctctatgatctgctaaatatgccagagttaggcttgatttttattagcagcacttcccctgatacctattatgctaatatgggttatgtggaacctgtccccgtcttctttcctgattatacagaggatgatcttcatcaaatattcttgagaaaccaagcaaatcaaaagttgtattcttcatttctggagtaagacattttttccctggataagctatgaatttctttttgttatacataatttgatatattgaagacctgtttctttttgtacagtgtagttttgaggcctttctgtagaatcacaagacaggtggatgaattgtttgcggctttcaagtcactatttgaaaaatattgtgaacctttaagtgataatggtgttgttccaagcgaggacatgaagagaaggttattcagccatcttaagcctcatattggttcctatttgaatgaaatattcaatgtttcgtttcctccttcacttgaacttgggacccataacaagaacaaacggaaggggaataccctgaaattggagagatctgaagaaattgaagagctggaatttcacatgtctacttgtgctaaatatctccttatttctgcatttcttgcatcccgaaaccctgcaacccttgatgactcactttttgattcgactggtggttcaaacagtcgaaagtgtaagaggaagtaagtttgacaattaca----------------------------------
>Balizia_elegans_Iganci_870@NODE_2_length_871_cov_82.209068
tacttaactgttacccattctgatctttggaatcagcgatgcttctgttttagttcttatgaagtttaataatttatgcggagccctgtgaatttatcactcttttttcctgatgttaccttctgaaagaggtggttctgtttttgttttgggatatttagccgccttgctattctttaatccttagattggatgtgaaagcatgcttatatctcactgttatatgcatgcttgcatccttgtcagttattctcttatactgctaggacttcagttggttctcggaagctttgggtagcattaccttggcatattctccatatctctatactctttctaatttgcgtaactcttgtaatttgaactaaccaatgatcccctcattgttttagaagtaaaacatcctcagtagctgattacatggataaggagaaaacccccaaaattgccagaaggacaaccagatctttggcttcagcatctacttcagataatgccgtgactgaagtaactaattgtgcgtctcctccagcaataaatcacctcatagttgaaggagatccagatgtggatggggagggactcgcacaaattcccagaagaacaaccagatctttggcttcagcatccaattcagataatgtagcaacaaaagtaactagcattgaccctcctacaataaatgaccttttagttggaggagatcctatcagtctggatgatttaatatctacttttcctggtagacgtagccaggttcttgagcttgtgcatcttttaggacctttgaattcaccaatattgcctttatttgtgtacggtggtccttctacaggaaaaaccagcgtca-----------------------------------------------------------------------------------------------------------------------------------------------------------------------------------------------------------------------------------------------------------------------------------------------------------------------------------------------------------------------------------------------------------------------------------------------------------------------------------------------------------------------------------------------------------------------------------------------------------------------------------------------------------------------------------------------------------------------------------------------------------------------------------------------------------------------------------------------------------------------------------------------------------------------------------------------------------------------------------------------------------------------------------------------------------------------------------------------------------------------------------------------
>Balizia_pedicellaris_Queiroz_15529@NODE_2_length_529_cov_85.229958
tacttaactgttacacattctgatctttggaatcagcgatgcttctgttttagctcttatgaagtttaataatttatgcggagccctgtgaatttatcactcttttttcctgatgttaccttctgaaagaggtggttctgtttttgttttgggatatttagccgccttgctattctttaatccttagattggatgtgaaagcatgcttatatctcactgttatatgcatgcttgcatccttgtcagttattctcttatactgctaggacttcagttggttctcggaagctttgggtagcattgccttggcatattctccatatctctatactctttctaatttgcgtaactcttgtaatttgaactaaccaatgttcccctcattgttttagaagtaaaacatcctcagtagctgattacatggataaggagaaaacccccaaaattgccagaaggacaaccagatctttggcttcagcatc-------------------------------------------------------------------------------------------------------------------------------------------------------------------------------------------------------------------------------------------------------------------------------------------------------------------------------------------------------------------------------------------------------------------------------------------------------------------------------------------------------------------------------------------------------------------------------------------------------------------------------------------------------------------------------------------------------------------------------------------------------------------------------------------------------------------------------------------------------------------------------------------------------------------------------------------------------------------------------------------------------------------------------------------------------------------------------------------------------------------------------------------------------------------------------------------------------------------------------------------------------------------------------------------------------------------------------------------------------------------------------------------------------------------------------------------------------------------------------------------------------------------------------
>Calliandra_bella_LPQ15696@NODE_1_length_1874_cov_290.365609
--------------------------------------------------------------------------------------------------------------------------------------------------ttttgggctatttagctgacttgctattctttaatctttagattggatgtgaaagcatgcttatg-------gttatattcatgctttcatccttgtcagttattctcacttactgctaggaatttagttggttctcggaagtttttggcggcattaccttagcatattctttatg-----------tgtgtaatttgctcaaatcttgtaatttgaacttatcattgat-ccctcattgttttaggagtaaaacatcctgagtaggtgaatacatggataaggagcaaacccctaaagttaccagaaggacaactagatctttgtcttcggcacctgcttcagataatgctgtgactgaagtgaataattgtgcttctcctccaacaataaatcacctcatagttgaagaagatccagaggtagataaggagggagcctcacaaattcccagaagaacaaccagatctttggcttcagcatccaattcagataatatagcaacaaaagtaactagcattgaccctcctacaataaatgaccttttgattggaggagatcctattggtctggatgatttaatatctacttttcctggcagaagtagccagattcttgagctcgtgcatcttttgggacctttgaattcaccaatattgcctttatttgtctatggtggtccctctacaggaaaaaccagcatcattcttcaattgtttaggcatctcaacaggcctcttgtttattcaagctgtagtacatgctataatcagcggatcttgtatgaatctattttgaattcattgtttctccataggaaaagtgccgccaatggttattctaatgcaaaacgatgtgaaagaccatctgactttgtcaattttcttagggaagcattgaccaatgtgataaataatctgaagggaaattcagagaaatcaaaatcaaataaattggcagcaaggggaataggaaatatggtatacttggtgtttgataattttcatcttgttagggagtgggataaaagttctaccatattaccctttttgtttaatctctatgatctgctaaatatgccagagttaggcttgatttttattggcagtacttccccggatacctactatgctaatatgggttatgtggaacctatccccatcttctttcctgattatacagaggatgatcttcaccaaatattcttgagaaaccaagcaaatcaaaagttgtattcttcatttctggagtaagacgttttttccttgcataagttatgaatttctttttgttatacttaatttgatatattgaagacctgtttctttttgtacagtgtagttttaaggcctttctgtagaatcacaagacaggtggatgaattgtttactgcttttaagtcactatttgaaaaatattgtgaacctttaagtgatcaaggtgttgttccgagcgaagacatgaagagaaggttattcagccatattaagcctcttattggttcctatttgaatgaaatattcaaggtttcaattcttccttcacttgaacttgaggcccataaagagaccaaacggaaggggaatcccaagaaattggagagatctgaagaaattgcagagctggaatttcacgtgtctacttgtgctaaatatctcctcatttctgcgtttcttgcatcccgaaaccctgcaacccttgataactcgctttttgattcaactggtggttcaaataatcgaaagcgtaagaggaagtaagtctgacagttaaatatttaatttgtgcactatcaacaaataggatga
>Enterolobium_cyclocarpum_MWC9020@NODE_1_length_1863_cov_316.436170
tacttaactgttacacattctgatctgtgcaatcagcgatgcttctgttttagctcttatgaattttaataacttatgcggagccctgtgaatttagaactcttttttcctgatgttaccttctgaaagaggtggttctg-ctttgttttgggatatttaggcgacttgctattctttaatccttagattggatgtgaaagcatgcttatatctcactgttatatgcatgcttgcatccttgtcagttattctcttatactgctaggactttagttggttctcggaagctttgggtggcattaccttggcatattctccatatctctctaaactttctaatttgcttaactcttgtaatttgaactaaccaatgatcccctcactgttttagaattaaaacattctcagtagctgattacatggataaggagcaaaaccccaaatttaccagaaggacaaccagatctttggcttcagcatct---------------------------------------------------------------------------------------------------------------------------------------------------aattcagataatgtagcaacaaaagtaactagcattgaccctcctacaataaatgaccttttagttggaggagatcctatcagtctggatgatttaatatctacttttcctggtagacgtagccaggttcttgagcttgtgcgtcttttgggacctttgaattccccaatgttgcctttatttgtgtacggtggtccttctacaggaaaaaccagcatcattcttcaattgtttaggcatctcaacaggcctcttgtttattcaagctgtagtacatgctataatcagcggatcttgtttgaatctattttgaattcattgtttcttcatagaaaaagtgctgccaatggttattcaaatgcaaaacgatgtgaaaggccatctgactttgtcaattttcttagggaagtattggccaatgtgataaataatctgaagtcaaattcagaaaaatcaaaatcgaacaagatggcagcaaggggaattggaaatatggtatacttggtattcgacaattttcatcttgttagggagtgggataaaagttctactatattacccttcctgtttaatctctatgatctgctaaatgtgccagagttaggcttgatttttattagcagtacttcccctgatacctattatgctaatatgggttatgtggaacctgtccccgtcttctttcctgattatacagaggatgatcttcatcaaatattcttgagaaaccaagcaaatcaaaagttgtattctgcatttctggagtaagacattttttccctggataagctatgaatttctttttgttatacattatttgatatattgaagacctgtttctttttgtacagtgtagttttgaggcctttctgcagaatcacaagacaggtggatgaattgtttgcggctttcaggtcactatttgaaaaatattgtgaacctttaagtgataatggtgttgttccaagcgaagacatgaagagaaggttattcagccatcttaagcctcatattggttcctatttgaatgaaatatttaaggtttcatttcctccttcacttgaacttgagacccataaagagaccaaacggaaggggaatcccaagaaattggagagatctgaagaaattgaagagctggaatttcacatgtctacttgtgctaaatatctccttatttctgcgtttcttgcatcccgaaaccctgcaaccctggatgactcactctttgattcgactggtggttcaaacagtcaaaagcgtaagaggaagtaagtttgacaattatatatttaattcatgcactggcaataaattggatga
>Hydrochorea_corymbosa1_Bonadeu_655@NODE_1_length_1392_cov_198.762902
-----------------------------------------------------------------------------------------------------------------------------------------------------------atttagccgccttgctattctttaatccttagcttggatgtgaaagcatgcttgtatctcactgttatatgcatgcttgcctccttgtcagttattctcttatactgctaggacttcagttggttctcggaagctttgggtagcattaccttggcatattctccatatctctatactctttctaatttgcgtaactcttgtaatttgaactaaccaatgatcccctcattgttttagaagtaaaacatcctcagtagctgattacatggataaggagaaaacccccaaaattgccagaaggacaaccagatctttggcttcagcatctacttcagataatgctgtgactgaagtaactaattgtgcgtctcctccagcaataaatcacctcatagttgaaggagatccagatgtggatagggagggactcgcacaaattcccagaagaacaaccagatctttggcttcagcatccaattcagataatgtagcaacaaaagtaactagcattgaccctcctacaataaatgaccttttagttggaggagatcctatcagtctggatgatttaatatctacttttcctggtagacgtagccaggttcttgagcttgtgcgtcttttaggacctttgaattcaccaatattgcctttatttgtgtacggtggtccttctacaggaaaaaccagcgtcattcttcaattgtttaggcatctcaacaggcctcttgtttattcaagctgtagtacatgctataatcagcggatcttgtttgaatctattttgaattcattgtttcttcatagaaaaagtgctgccaatggttattcaaatgcaaaacgatgtgaaagaccatctgactttgtcaattttcttagggacgcgttggccaatgtgataaataatctgaagtcaaattcagagaaatcaaaatcaaacaagatggcagcaaggggaattggaaatatggtatacttggtatttgacaattttcatcttgttagggagtgggataaaagttctactatattacccttcctgtttaatctctatgatctgctaaatatgcccgagttaggcttgatttttattagcagtacttcccctgatacctattatgctaatatgggttatgtggaacctgtccccgtcttctttcctgattatacagaggatgatcttcatcaaatattcttaagaaaccaagcaaatcaaaagttgtattcttcatttctggagtaagacattttttccctggataagctatgaatttctttttgttatacataatttgatatattgaagacctgtttctttttgtacagtgtagttttgaggcctttctgtagaatcacaagacaggtggatgaattatttgcggctttcaagtc----------------------------------------------------------------------------------------------------------------------------------------------------------------------------------------------------------------------------------------------------------------------------------------------------------------------------------------------------------------------------------------------------------------------
>Hydrochorea_gonggrijpii_Tillett_45696@NODE_1_length_1657_cov_161.683544
----------------------------------------------------------------------------tgcggagccctgtgaatttatcactcttttttcctgatgttaccttctgaaagaggtggttctgtttttgttttgggatatttaaccgccttgctattctttaatccttagattggatgtgaaagcatgcttatatcttactgttatatgcatgcttgcatccttgtcagttattctcttatactgctaggacttcagttggttctcggaagctttgggtagcatgaccttggcatattctccatatctctatactctttctaatttgcgtaactcttgtaatttgaactaaccaatgatcccctcattgttttagaagtaaaacatcctcagtagctgattacatggataaggaggaaacccccaaaattgccagaaggacaaccagatctttggcttcagcatctacttcagataatgcagtgactgaagtaactaattgtgcgtctcctccagcaataaatcacctcatagttggaggagatccagatgtggatagggagggactcgcacaaattcccagaagaacaaccagatctttggcttcagcatccaattcagataatgtagcaacaaaagtaactagcattgaccctcctacaataaatgaccttttagttggaggagatcctatcagtctggatgatttaatatctacctttcctggtagacatagccaggttcttgagcttgtgcgtcttttaggacctttgaattcaccaatattgcctttatttgtgtacggtggtccttctacaggaaaaaccagcgtcattcttcaattgtttaggcatctcaacaggcctcttgtttattcaagctgtagtacatgctataatcagcggatcttgtttgaatctattttgaattcattgtttcttcatagaaaaagtgctgccaatggttattcaaatgcaaaacgatgtgaaagaccatctgactttgtcaattttcttagggacgcgttggccaatgtgataaataatctgaagtcaaattcagagaaatcaaaatcaaacaagatggcagcaaggggaattggaaatatggtatacttggtatttgacaattttcatcttgttagggagtgggataaaagttctactatattacccttcctgtttaatctctatgatctgctaaatatgcgcgagttaggcttgatttttattagcagtacttcccttgatacctattatgctaatatgggttatgtggaacctgtccccgtcttctttcctgattatacggaggatgatcttcatcaaatattcctgagaagccaagcaaatcaaaagttgtattcttcatttctggagtaagacattttttccctggataagctatgaatttctttttgttatacataatttgatatattgaagacctgtttctttttgtacagtgtagttttgaggcctttctgtagaatcacaagacaggtggatgaattgtttgcggctttcaagtcactatttgaaaaatattgtgaacctttaagtgataatgatgttgttccaagcgaagacatgaagagaaggttattcagccatcttaagcctcatattggttcctatttgaatgaaatatttaaggtttcatttcctccttcacttgaatttgagacccacaaagagaccaaacggaaggggaatcc----------------------------------------------------------------------------------------------------------------------------------------------------------------------------------------------------------------------------
>Hydrochorea_marginata_Morim_563@NODE_1_length_2222_cov_224.551515
tacttaactgttacacattctgatctttggaatcagcgatgcttctgttttagctcttatgaagtttaataatttatgcggagccctgtgaatttatcactcttttttcctgatgttaccttctaaaagaggtggttctgtttttgttttgggatatttagccgtcttgctattctttaatccttagcttggatgtgaaagcatgcttgtatctcactgttatatgcatgcttgcctccttgtcagttattctcttatactgctaggacttcagttggttctcggaagctttgggtagcattaccttggcatattctccatatctctatactctttctaatttgcgtaactcttgtaatttgaactaaccaatgatcccctcattgttttagaagtaaaacatcctcagtagctgattacatggataaggagaaaacccccaaaattgccagaaggacaaccagatctttggcttcagcatctacttcagataatgccgtgactgaagtaactaattgtgcgtctcctccagcactaaatcacctcatagttgaaggagatccagatgtggatagggagggactcgcacaaattcccagaagaacaaccagatctttggcttcagcatccaattcagataatgtagcaacaaaagtaactagcattgaccctcctacaataaatgaccttttagttggaggagatcctatcagtctggatgatttaatatctacttttcctggtagacgtagtcaggttcttgagcttgtgcgtcttttaggacctttgaattcaccaatattgcctttatttgtgtatggtggtccttctacaggaaaaaccagcgtcattcttcaaatgtttaggcaactcaacaggcctcttgtttattcaagctgtagtacatgctataatcagcggatcttgtttgaatctattttgaattcattgtttcttcatagaaaaagtgctgccaatggttattcaaatgcaaaacgatgtgaaagaccatctgactttgtcaattttcttagggacgcgttggccaatgtgataaataatctgaagtcaaattcagagaaatcaaaatcaaacaagatggcagcaaggggaattggaaatatggtatacttggtatttgacaattttcatcttgttagggagtgggataaaagttctactatattacccttcctgtttaatctctatgatctgctaaatatgcccgagttaggcttgatttttattagcagtacttcccctgatacctattatgctaatatgggttatgtggaacctgtccccgtcttctttcctgattatacagaggatgatcttcatcaaatattcttaagaaaccaagcaaatcaaaagttgtattcttcatttctggagtaagacattttttccctggataagctatgaatttctttttgttatacataatttgatatattgaagacctgtttctttttgtacagtgtagttttgaggcctttctgtagaatcacaagacaggtggatgaattgtttgcggctttcaagtcactatttgaaaaatattgtgaacctttaagtgataatgatgttgttccaagcgaagacatgaagagaaggttattcagccatcttaagcctcatattggttcctatttgaatgaaatatttaaggtttcatttcctccttcacttgaacttgagacccataaagagaccaaacggaaggggaatcccaagaaattggagagatctgaagaaattggagagctggaatttcacatgtctacatgtgctaaatatctccttatttctgcatttcttgcgtcccgaaaccctgcaacccttgatgactcactttttgattcaactggtggttcaaacagtcgaaagcgtaagaggaagtaagtttgacaattaaaaatttaattcatgcattgacaataaatcggatga
>Jupunba_abbottii_Zanoni_21220@NODE_1_length_1668_cov_107.189818
-----------------------------------------------------ctcttatgaagtttgataatttatgcggaaccctgtgaattcatcactcttttttcctgatgttaccttctgaaagaggtggttctgtttttgttttgggatatttagccgacttgcta---tttaatccttagattggatgtgaaagcatgcttatatctcactgttatatgcatgcttgcatccttgtcagttattctcttatgctgctaggacttcagttggttctcggaagctttgggtagcattgccttggcatattctccatatctctataaactttctaattcgcttaactcttgtaatttgaactaaccaatgatcccctcattgttttagaagtaaaacatcctcagtagctgattacatggataaggagaaaacccccaaaattaccagaaggacaaccagatctttggcttcagcatctacttcagataatgccgtgactgaagtaactaattgtgcgtctcctccagcaataaatcacctcatagttgaaggagatccagatgtggatagggagggactcgcacaaattcccagaagaacaaccagatctttggcttcagcatccaattcagataatgtagcaacaaaagtaactagcattgaccctcctacaataaatgaccttttagttggaggagatcctatcagtctggatgatttaatatctacttttcctggtagacgtagccaggttcttgagcttgtgcgtcttttaggtcctttgaattcaccaatattgcctttatttgtgtacggtggtccttctacaggaaaaaccagcgtcattcttcaattgtttgggcatctcaacaggcctcttgtttattcaagctgtagtacatgctataatcagcggattttgtttgaatctattttgaattcattgtttcttcatagaaaaagtgctgccaatggttattcaaatgcaaaacgatgtgaaagaccatctgactttgtcaattttcttagggaagcgttggccaatgtgataaataatctgaagtcaaattcag---aatcaaaatcaaacaagatgtcagcaaggggaattggaaatatggtatacttggtatttgacaattttcatcttgttagggagtgggataaaagttctactatattacccttcctgtttaatctctatgatctgctaaatatgcccgagttaggcttgatttttattagcagtacttcccctgatacctattatgctaatatgggttatgtggaacctctccccgtcttctttcctgattatacagaggatgatcttcatcaaatattcttgagaagccaagcaaatcaaaagttgtattcttcatttctggagtaagacattttttccctggataagctatgaatttctttttgttatacataatttgatatattgaagacctgtttctttttgtacagtgtagttttgaggcctttctgtagaatcacaagacaggtggatgaattgtttgcggctttcaagtcactatttgaaaaatattgtgaacctttaagtgataatggtgttgttccaagcgaagacatgaagagaaggttattcagccatcttaagcctcatattggttcctatttgaatgaaatatttaaggtttcatttcctccttcacttgaacttgagacccataaagagaccaaacggaaggg----------------------------------------------------------------------------------------------------------------------------------------------------------------------------------------------------------------------------------
>Jupunba_asplenifolia_Ekman_6383@NODE_1_length_1386_cov_43.294882
--------------------------------------------------------------------------------------------------------------------------------------------------------------------------------------------------------------------------------------------tccttgtcagttatcctcttatactgctaggacttcagttggttctcggaagctttgggtagcattgccttggcatattctccatatctctataaactttctaattcgcttaactcttgtaatttgaactaaccaatgatcccgtcattgttttagaagtaaaacatcctcagtagctgattacatggataaggagaaaacccccaaaattaccagaaggacaaccagatctttggcttcagcatctacttcagataatgccgtgactgaagtaactaattgtgcgtctcctccagcaataaatcacctcatagttgaaggagatccagatgtggatagggagggactcgcacaaattcccagaagaacaaccagatctttggcttcagcatccaattcagataatgtagcaacaaaagtaactagcattgaccctcctacaataaatgaccttttagttggaggagatcctatcagtctggatgatttaatatctacttttcctggtagacgtagccaggttcttgagcttgtgcgtcttttaggtcctttgaactcaccaatattgcctttatttgtgtacggtggtccttctacaggaaaaaccagcgtcattcttcaattgtttaggcatctcaacaggcctcttgtttattcaagctgtagtacatgctataatcagcggatcttgtttgaatctattttgaattcattgtttcttcatagaaaaagtgccgccaatggttattcaaatgcaaaacgatgtgacagaccatctgactttgtcaattttcttagggaagcgttggccaatgtgataaataatctgaagtcaaattcag---aatcaaaatcaaacaagatgtcagcaaggggaattggaaatatggtatacttggtatttgacaattttcatcttgttagggagtgggataaaagttctactatattacccttcctgtttaatctctatgatctgctaaatatgcccgagttaggcttgatttttattagcagtacttcccctgatacctattatgctaatatgggttatgtggaacctctccccgtcttctttcctgattatacagaggatgatcttcatcaaatattcttgagaaaccaagcaaatcaaaagttgtattcttcatttctggagtaagacattttttccctggataagctatgaatttctttttgttgtacataatttgatatattgaagacctgtttctttttgtacagtgtagttttgaggcctttctgtagaatcacaagacaggtggatgaattgtttgcggctttcaagtcactatttgaaaaatattgtgaacctttaagtgataatggtgttgttccaagcgaagacacgaagagaaggttattcag----------------------------------------------------------------------------------------------------------------------------------------------------------------------------------------------------------------------------------------------------------------------------------------------------------------------------------------
>Jupunba_barbouriana_Iganci_847@NODE_1_length_1903_cov_213.146221
------------------------------------------------------------aagtttaaataatttatgcggagccctgtgaatttatcactcttttttcctgatgttaccttctgaaagaggtggttctgtttttgttttgggatatttagccgccttgctattctttaatccttagattggatgtgaaagcatgcttatatctcactgttatatgcatgcttgcatccttgtcagttattctcttatactgctaggacttcagttggttctcggaagctttgggtagcattaccctggcatattctccatatctctatattctttctaatttgcttaactcttgtaatttgaactaaccaatgatcccctcattgttttagaagtaaaacatcctcagtagctgattacatggataaggagaaaacccccaaaattgccagaaggacaaccagatctttggcttcagcatctacttcagataatgccgtgactgaagtaactaattgtgcgtctcctccagcaataaatcacctcacagttgaaggagatcaagatgtggatagggagggactcgcacaaattcccagaagaacaaccagatctttggcttcagcatccaattcagataatgtagcaacaaaagtaactagcattgaccctcctacaataaatgaccttttagttggaggagatcctatcagtctggatgatttaatatctacttttcctggtagacgtagccaggttcttgaggttgtgcgtcttttaggacctttgaatgcaccaatattgcctttatttgtgtacggtggtccttctacaggaaaaaccagcgtcattcttcaattgtttaggcatctcaacaggcctcttgtttattcaagctgtagtacatgctataatcagcggatcttgtttgaatctattttgaattcattgtttcttcatagaaaaagtgctgccaatggttattcaaatgcaaaacgatgtgaaagaccatctgactttgtcaattttcttagggaagcgttggccaatgtgataaataatctgaagtcaaattcagagaaatcaaaatcaaacaagatggcagcaaggggaattggaaatatggtatacttggtatttgacaattttcatcttgttagggagtgggataaaagttctactatattacccttcctgtttaatctctatgatctgctaaatatgcccgagttaggcttgatttttattagcagtacttcccctgatacctattatgctaatatgggttatgtggaacctgtccccgtcttctttcctgattatacagaggatgatcttcatcaaatattcttgagaaaccaagcaaatcaaaagttgtattcttcatttctggagtaagacattttttccctggataagctatgaatttctttttgttatacataatttgatatattgaagacctgtttctttttgtacagtgtagttttgaggcctttctgtagaatcacaagacaggtggatgaattgtttgcggctttcaagtcactatttgaaaaatattgtgaacctttaagtgataatggtgttgttccaagcgaagacatgaagagaaggttattcagccatctcaagcctcatattggttcctatttgaatgaaatatttagggtttcatttcctccttcacttgaacttgagacccataaagagaccaaacggaaggggaatcccaagaaattggagagatctgaagaaattggagagctggaatttcacatgtctacttgtgctaaatatctccttatttctgcatttcttgcatcccgaaaccctgcaacccttgacgactcactttttgattcgactggtggttcaaccagtcgaaagcgtaagaggaagtaagtttgacaattaaatatttaattcatgcattgacaataaataggatga
>Jupunba_brachystachya_Lima_7438@NODE_1_length_995_cov_144.679739
------------------------------------------------------------------------------------------------------------------------------------------------------------------------------------------------------------------------------------------------------------------------------------------------------------------------------------------------------------------------------------------------------------------------------------------------------------------------------------------------------------------------------------------------------------------------------------------------------------------------------------------------------------------------------------------------------------------------------------------------------------------------------------------------------------------------------------------------------------------------------------------------------------------------------------------------------------------------------------------------------------------------------------------------------------------------agggaagcgttggccaatgtgataaataatctgaagtcaaattcag---aatcaaaatcaaacaagatggcagcaaggggaattggaaatatggtatacttggtatttgacaattttcatcttgttagggagtgggataaaagttctactatattacccttcctgtttaatctctatgatctgctaaatatgcccgagttaggcttgatttttattagcagtacttcccctgatacctattatggtaatatgggttatgtggaacctctccccgtcttctttcctgattatacagaggatgatcttcatcaaatattcttgagaaaccaagcaaatcaaaagttgtattcttcatttctggagtaagacattttttccctggataagctatgaatttcgttttgttatacataatttgatatattg-agacctgtttctttttgtacagtgtagttttgaggcctttctgtagaatcacaagacaggtggatgaattgtttgcggctttcaagtcactatttgaaaaatattgtgaacctttaagtgataatggtgttgttccaagcgaagacatgaagagaaggttattcagccatcttaagcctcatattggttcctatttgaatgaaatatttaaggtttcatttcctccttcacttgaacttgagacccataaagagaccaaacggaagggcaatcccaagaaattggagagatctgaagaaattgaagagctggaatttcacatgtctacttgtgctaaatatctccttatttctgcatttcttgcatcccgaaaccctgcaacccttgatgactcactttttgattcgactggtggttcaaacagtcgaaagcgtaagaggaagtaagtttgacaattaagtatttaattcatgcattgacaataaataggatga
>Jupunba_brachystachya_Lima_7438@NODE_2_length_711_cov_105.679811
------------------------------------------------------------------------------cggagccctgtgaatttatcactctttttccctgatgttaccttctgaaagaggtggttctgtttttgttttgcgatatctagccgacttgctattctttaatcgttagattggacgtgaaagcatgcttatatctcactgttatatgcatgcttgcatccttgtcagttattctcttatactgctaggacttcagttggttctcggaagctttgggtagcattgccttggcatattctccatatctctataaactttctaattcgcttaactcttgtaatttgaactaaccaatgatcccctcattgttttagaagtaaaacattctcagtagctgattacatggataaggagaaaacccccaaaattaccagaaggacaaccagatctttggcttcagcatctacttcagataatgccgtgactgaagtaactaattgtgcgtctcctccagcaataaatcacctcatagttgaaggagatccagatgtggatagggagggactcgcacaaattcccagaagaacaaccagatctttggcttcagcatcaaattcagataatgtagcaacaaaagtaactagcattgaccttcctacaataaatgaccttttagttggaggagatcctatcagtctggatgatttaatatctacttttcctggtagacgtagccaggttcttgagcttgtgcgtcttttaggtcctttg------------------------------------------------------------------------------------------------------------------------------------------------------------------------------------------------------------------------------------------------------------------------------------------------------------------------------------------------------------------------------------------------------------------------------------------------------------------------------------------------------------------------------------------------------------------------------------------------------------------------------------------------------------------------------------------------------------------------------------------------------------------------------------------------------------------------------------------------------------------------------------------------------------------------------------------------------------------------------------------------------------------------------------------------------------------------------------------------------------------------------------------------------------------------------------------------------------
>Jupunba_commutata_Maguire_46145@NODE_1_length_1684_cov_152.173615
-----------------------------------------------------------------------------------------------------------------------------------------------------------------------tgctattctttaatccttagattggatgtgaaagcatgcttatatctcactgttatatgcatgcttgcatccttgtcagttattctctgatactgctaggacttcagttggttctcggaagctttgggtagcattaccttggcatattctccatatctctatactctttctaatttgcttaactcttgtaatttgaactaaccaatgatcccctcattgttttagaagtaaaacatcctcagtagctgattacatggataaggagaaaa---ccaaaattgccagaaggacaaccagatctttggcttcagcatctacttcagataatgccgtgactgaagtaactaattgtgcgtctcctccagcaataaatcacctcatagttgaaggagatccagatgtggatagggagggactcgcacaaattcccagaagaacaaccagagttttggcttcatcatccaattcagataatgtagcaacaaaagtaactagcattgaccctcctacaataaatgaccttttagttggaggagatcctatcagtctggatgatttaatatctacttttcctggtagacgtagccaggttcttgagcttgtgcgtcttttaggacctttgaattcaccaatattgcccttatttgtgtacggtggtccttctacaggaaaaaccagcgtcattcttcaattgtttaggcatctcaacaggcctcttgtttattcaagctgtagtacatgctataatcagcggatcttgtttgaatctattttgaattcattgtttcttcatagaaaaagtgccgccaatggttattcaaatgcaaaacgatgtgaaagaccatctgactttgtcaattttcttagggaagcgttggccaatgtgataaataatctgaagtcaaattcag---aatcaaaatcaaacaagatggcagcaaggggaattggaaatatggtatacttggtatttgacaattttcatcttgttagggagtgggataaaagttctactatattacccttcctgtttaatctctatgatctgctaaatatgcccgagttaggcttgatttttattagcagtacttcccctgatacctattatgctaatatgggttatgtggaacctctccccgtcttctttcctgattatacagagggtgatcttcatcaaatattcttgagaaaccaagcaaatcaaaagttgtattcttcatttctggagtaagacattttttccctggataagctatgaatttctttttgttatacatagtttgatatatcgaagacctgtttctttttgtacagtgtagttttgaggcctttctgtagaatcacaagacaggtggatgaattgtttgcgtctttcaagtcactatttgaaaaatattgtgaaccattaagtgataatggtgttgttccaagcgaagacatgaagagaaggttattcagccatcttaagcctcatattggttcctatttgaatgaaatatttaaggtttcattttctccttcacttgaacttgagatccataaagagaccaaacggaagggcaatcccaagaaattggagagatctgaagaaattggagagctggaatttcacatgtctacttgtgctaaatatctccttatttctgcatttcttgcatcccgaaaccctgcaacccttgatgagtcactt------------------------------------------------------------------------------------------------
>Jupunba_filamentosa_Lima_7487@NODE_1_length_2114_cov_136.591556
tacttaactgttacacattctgatctttgcaatcagcgatgcttctgttttagctcttatgaagtttaataatttatgcggaaccctgtgaatttatcactctttttccctgatgttaccttctgaaagaggtggttctgtttttgttttgggatatctagccgacttgctaatctttaatcgttagattggacgtgaaagcatgcttatatctcactgttatatgcatgcttgcatccttgtcagttattctcttatactgctaggacttcagttggttctcggaagctttgggtagcattgccttggcatattctccatatctctataaactttctaattcgcttaactcttgtaatttgaactaaccaatgatcccctcattgttttagaagtaaaacatcctcagtagctgattacatggataaggagaaaacccccaaaattaccagaaggacaaccagatctttggcttcagcatctacttcagataatgccgtgactgaagtaactaattgtgcgtctcctccagcaataaatcacctcatagttgaaggagatccagatgtggatagggagggactcgcacaaattcccagaagaacaaccagatctttggcttcagcatccaattcagataatgtagcaacaaaagtaactagcattgaccttcctacaataaatgaccttttagttggaggagatcctatcagtctggatgatttaatatctacttttcctggtagacgtagccaggttcttgagcttgtgcgtcttttaggtcctttgaattcaccaatattgcctttatttgtgtacggtgctccttctacaggaaaaaccagcgtcattcttcaattgtttaggcatctcaacaggcctcttgtttattcaagctgtagtacatgctataatcagcggatcttgtttgaatctattttgaattcattgtttcttcatagaaaaagtgccgccaatggttattcaaatgcaaaacgatgtgaaagaccatctgactttctcaattttcttagggaagcgttggccaatgtgataaataatctgaagtcaaattcag---aatcaaaatcaaacaagatggcagcaaggggaattggaaatatggtatacttggtatttgacaattttcatcttgttagggagtgggataaaagttctactatgttacccttcctgtttaatctctatgatctgctaaatatgcccgagataggcttgatttttattagcagtacttcccctgatacctattatgctaatatgggttatgtggaacctctccccgtcttctttcctgattatacagaggatgatcttcatcaaatattcttgacaaaccaagcaaatcaaaagttgtattcttcatttctggagtaagacattttttccctggataagctatgaatttctttttgttatacataatttgatatattgaagacctgtttctttttgtacagtgtagttttgaggcctttctgtagaatcacaagacaggtggatgaattgtttgcggctttcaagtcactatttgaaaaatattgtgaacctttaagtgataatggtgttgttccaagcgaagacatgaagagaaggttattcagccatcttaagcctcatattggttcctatttgaatgaaatatttaaggtttcatttcctccttcacttgaacttgagacccataaagagatcaaacggaaggggaatcccaagaaattggagagatctgaagaaattgaagagctggaatttcacatgtctacttgtgctaaatatctccttatttctgcatttcttgcatcccgaaaccctgcaacccttgatgactcactttttgattcgactggtggttcaaatagtcgaaagcgtaagaggaagtaagtttgacaattaagtatgtaattcatgcattgacaataaataggatga
>Jupunba_floribunda_Iganci_883@NODE_1_length_2265_cov_128.168647
tacttaactgttacacattctgatctttgcaatcagcgatgcttctgttttagctcttatgaagtttaataatttatgcggagccctgtgaatttatcactcttttttcctgatgttaccttctgaaagaggtggttctgtttttgttttgggatatttagccgccttgctattctttaatccttagattgaatgtgaaagcatgcttatatctcactgttatatgcatgcttgcatccttgtcagttattctcttatactgctaggacttcagttggttct------------gtagcattaccttggcatattctccatatctctatactctttctaatttgcttaactcttgtaatttgaactaaccaatgatcccctcattgttttagaagtaaaacttcctcagtagctgattacatggataaggagaaaacccccaaaattgccagaaggacaaccagatctttggcttcagcatctacttcagataatgccgtgactgaagtaactaattgtgcgtctcctccagcaataaatcacctcatagttgaaggagatccagatgtggatagggagggactcgcacaaattcccaggagaacaaccagatctttggcttcagcatccaattcagataatgtagcaacaaaagtaactagcattgaccctcctacaataaatgaccttttagttggaggagatcctatcagtctggatgatttaatatctacttttcctggtagacgtagccaggttcttgagcttgtgcgtcttttaggacctttgagttcaccaatattgcctttatttgtgtacggtggtcgttctacaggaaaaaccagcgtcattcttcaattgtttaggcatctcaacaggcctcttgtttattcaagctgtagtacatgctataatcagcggatcttgtttgaatctattttgaattcattgtttcttcatagaaaaagtgctgccaatggttattcaaatgcaaaacgatgtgaaagaccatctgactttgtcaactttcttagggaagcgttggccaatgtgataaataatctgaagtcaaattcagagaaatcaaaatcaaacaagatggcagcaaggggaattggaaatatggtatacttggtatttgacaattttcatcttgttagggagtgggataaaagttctactatattacccttcctgtttaatctctatgatctgctaaatatgcctgagttaggcttgatttttattagcagtacttcccctgatacctattatgctaatatgggttatgtggaacctgtccccgtcttctttcctgattatacagaggatgatcttcatcaaatattcttgagaaaccaagcaaatcaaaagttgtattcttcatttctggagtaagacattttttccctggataagctatgaatttctttttgttatacataatttgatatattgaagacctgtttctttttgtacagtgtagttttgaggcctttctgtagaatcacaagacaggtggatgaattgtttgcggctttcaagtcactatttgaaaaatactgtgaacctttaagtgatagtggtgttgttccaagcgaagacatgaagagaaggttattcagccatcttaagcctcatattggttcctatttgaatgaaatatttaaggtttcatttcctccttcacttgaacttgagacccataaagagaccaaacggaaggggaatcccaataaattggagagatctgaagaaattggagagctggaatttcacatgtctacttgtgctaaatatctccttatttctgcatttcttgcatcccgaaaccctgcaacccttgatgactcactttttgattcgactggtggttcaaacagtcgaaagcgtaagaggaagtaagtttgacaattaaatatttaattcatgcattgacaataaataggatga
>Jupunba_laeta_Mori_25147@NODE_1_length_1540_cov_49.468900
-----------------------------------------------------------------------------------------------------------------------------------------------------------------ccgacttgctattctttaatccttagattggatgtgaaagcatgcttatatctcactgttataggcatgcttgcatccttgtcagttattctcttatactgctaggacttcatttggttctcggaagctttgggtagcattaccttggcatattctccatatctctataaactttctaatttgcttaactcttgtaatttgaactaaccaatgatcccctcattgttttagaagtaaaacatcctcagtagctgattacatggataaggagaaaacccccaaaattaccaaaaggacaaccagatctttggcttcagcatctacttcagataatgccatgactgaagtaactaattgtgcgtctcctccagcaataaatcacctcatagttgaaggagatccagatgtggatagggagggactcgcacaaattcccagaagaacaaccagatctttggcttcagcatccaattcagataatgtagcgacaaaagtaactagcattgaccctcctacaataaatgaccttttagttggaggagatcctatcagtctggatgatttaatatctacttttcctggtagacgtagccaggttcttgagcttgtgcgtcttttaggacctttgaattcaccaatattgcctttatttgtgtacggtggtccttctacaggaaaaaccagcgtcattcttcaattgtttaggcatctcaacaggcctcttgtttattcaagctgtagtacatgctataatcagcggatcttgtttgaatctattttgaattcattgtttcttcatagaaaaagtgctgtcaatggttattcaaatgcaaaacgatgtgaaagaccatctgactttgtcaattttcttagggaagcgttggccaatgtgataaataatctgaagtcaaattcagagaaatcaaaatcaaacaagatggcagcaaggggaattggaaatatggtatacttggtatttgacaattttcatcttgttagggagtgggataaaagttctactatattacccttcctgtttaatctctatgatctgctaaatatgcccgagttaggcttgatttttattagcagtacttcccctgatacctattatgctaatatgggttatgtggagcctgtccccgtcttctttcctgattatacagaggatgatcttcatcaaatattcttgagaaaccaagcaaatcaaaagttgtattcttcatttctggagtaagacattttttccttggataagctatgaatttctttttgttatacataatttgatatattgaagacctgtttctttttgtacagtgtagttttgaggcctttctgtagaatcacaagacaggtggatgaattgtttgcagctttcaagtcactatttgaaaaatattgtgaacctttaagtgataatggtgttgttccaagcgaagacatgaagagaaggttattcagccatcttaagcctcatattggttcctatttgaatgaaatatttaaggtttcatttcctccttcacttgaacttgag------------------------------------------------------------------------------------------------------------------------------------------------------------------------------------------------------------------------------------------------------------
>Jupunba_langsdorfii_Ribeiro_728@NODE_1_length_2334_cov_134.046522
cacttaactgttacacattctgatctttgcaatcagcgatgcttctgttttagctcttatgaagtttaataatttatgcggagccctgtgaattcatcactcttttttccagatgttaccttctgaaagaggtggttctgtttttgttttgggatatttagccgacttgctattctttaatccttagattggatgtgaaagcatgcttatatctcactgttatatgcatgcttgcatccttgtcagttattctcttatactgctaggacttcagttggttctcggaagctttgggtagcattgccttggcatattctccatatctccataaactttctaattcgcttaactcttgtaatttgaactaaccaatgatcccctcattgttttagaagtaaaacatcctcagtagctgattacatggatcaggagaaaacccccaaaattaccagaaggacaaccagatatttggcttcagcatctacttcagataatgccgtgactgaagtaagtaattgtgcgtctcctccagcaataaatcacctcatagttgaaggagatccagatgtggatagtgagggactcgcacaaattcccagaagaacaaccagatctttggcttcagcatccaattcagataatgtagcaacaaaagcaactagcattgaccctcctacaataaatgaccttttagttggaggagatcctatcagtctggatgatttaatatctacttttcctggtagacgtagccaggttcttgagcttgtgcgtcttttaggtcctttgaattcaccaatattgcctttatttgtgtacggtggtccttctacaggaaaaaccagcgtcattcttcaattgtttaggcatctcaacaggcctcttgtttattcaagctgtagtacatgctataatcagcggatcttgtttgaatctattttgaattcattgtttcttcatagaaaaagtgccgccaatggttattcaaatgcaaaacgatgtgacagaccatctgactttgtcaattttcttagggaagcgttggccaatgtgataaataatctgaagtcaaattcag---aatcaaaatcaaacaagatggcagcaaggggaattggaaatatggtatacttggtatttgacaattttcatcttgttagggagtgggataaaagttctactatattacccttcctgtttaatctctatgatctgctaaatatgcccgagttaggcttgatttttattagcagtacttcccctgatacctattatgctaatatgggttatgtggaacctctccccgtcttctttcctgattatacagaggatgatcttcatcaaatattcttgagaaaccaagcaaatcaaaagttgtattcttcatttctggagtaagacattttttccctggataagctatgaatttctttttgttatacataatttgatatattgaagacctgtttctttttgtacagtgtagttttgaggcctttctgtagaatcacaagacaggtggatgaattgtttgcggctttcaagtcactatttgaaaaatattgtgaacctttaagtgataatggtgttgttccaagcgaagacatgaagagaaggttattcagccatcttaagcctcatattggttcctatttgaatgaaatatttaaggtttcatttcctccttcacttgaacttgagacccataaagagaccaaacggaaggggaatcccaagaaattggagagatctgaagaaattggagagctggaatttcacatgtctacttgtgctaaatatctccttatttctgcatttcttgcatcccgaaaccctgcaacccttgatgactcactttttgattcgactggtggttcaaacagtcgaaagcgtaagaggaagtaagtttgacaattaagtatttaattcatgcattgacaataaataggatga
>Jupunba_leucophylla_Iganci_839@NODE_1_length_2001_cov_275.952183
-----------------------------------------------------------------------------------------------------------------------------------gtggttctgtttttgttttgggatatttagccgacttgctattctttaatccttagattggatgtgaaagcatgcttgtatctcactgttatatgcatgcttgcatccttgtcagttattctcttgtactgctaggacttcagttggttctcggaagctttgggtagcattaccttggcatattctccatatctctataaactttctaattttcttaactcttgtaatttgaactaaccaatgatcccctcattgttttagaagtaaaacatcctcagtagctgattacatggataaggagaaaacccccaaaattaccagaaggacaaccagatctttggcttcagcatctacttcagataatgccgtgactgaagtaactaattgtgcgtctcctccagcaataaatcacctcatagttgaaggagatccagctgtggatagggagggactcgcacaaattcccagaagaacaaccagatctttggcttcagcatccaattcagataatgtagcgacaaaagtaactagcattgaccctccttcaataaatgaccttttagttggaggagatcctatcagtctggatgatttaatatctacttttcctggtagacgtagccaggttcttgagcttgtgcgtcttttaggacctttgaattcaccaatattgcctttatttgtgtacggtggtccttctacaggaaaaaccagcgtcattcttcaattgtttaggcatctcaacaggcctcttgtttattcaagctgtagtacatgctataatcagcggatcttgtttgaatctgttttgaattcattgtttcttcatagaaaaagtgctgccaatggttattcaaatgcaaaacgatgtgaaagaccatctgactttgtcaattttatcagggaagcgttggccaatgtgataaataatctgaagtcaaattcagagaaatcaaaatcaaacaagatggcagcaaggggaattggaaatatggtatacttggtatttgacaattttcatcttgttagggagtgggataaaagttctactatattacccttcctgtttaatctctatgatctgctaaatatgcccgagttaggcttgatttttattagcagtacttcccctgatacctattatgctaatatgggttatgtggaacctctccccgtcttctttcctgattatacagaggatgatcttcatcaaatattcttgagaaaccaagcaaatcaaaagttgtattcttcatttctggagtaagacattttttccctggataagctatgaatttctttttgttatacataatttgatatattgaagacctgtttctttttttacagtgtagttttgaggcctttctgtagaatcacaagacaggtggatgaattgtttgcggctttcaagtcactatttgaaaaatattgtgaacctttaagtgataatggtgttgttccaagcgaagacatgaagagaaggttattcagccatcttaagcctcatattggttcctatttgaatgaaatatttaaggtttcatttcctccttcacttgaacttgagacccataaagagaccaaacggaaggtgaatcccaagaaattggagagatctgaagaaattggagagctggaatttcacatgtctacttgtgctaaatatctccttatttctgcatttcttgcatcccgaaaccctgcaacccttgatgactcactttttgattcgactggtggttcaaacagtcgaaagcgtaagaggaagtaagtttgacaattaaatatttaattcatgcattgacaataaataggatga
>Jupunba_limae_Iganci_261@NODE_1_length_2137_cov_140.883495
-------------------------------atcagcgatgcttctgttttagctcttatgaagtttaataatttatgcggagccctgtgaatttatcactctttttccctgatgttaccttctgaaagagggggttctgtttttgttttgggatatctagccgacttgctattctttaatcgttagattggacgtgaaagcatgcttatatctcactgttatatgcatgcttgcatccttgtcagttattctcttatactgctaggacttcagttggttctcggaagctttgggtagcattgccttggcatattctccatatctctatgaactttctaattcgcttaactcttgtaatttgaactaaccaatgatcccctcattgttttagaagtaaaacatcctcagtagctgattacatggataaggagaaaacccccaaaattaccagaaggacaaccagatctttggcttcagcatctacttcagataatgccgtgactgaagtaactaattgtgcgtctcctccagcaataaatcacctcatagttgaaggagatccagatgtggatagggagggactcgcacaaattcccagaagaacaaccagatctttggcttcagcatccaattcagataatgtagcaacaaaagtaactagcattgaccttcctacaataaatgaccttttagttggaggagatcctatcagtctggatgatttaatatctacttttcctggtagacgtagccaggttcttgagcttctgcgtcttttaggtcctttgaattcaccaatattgcctttatttgtgtacggtggtccttctacaggaaaaaccagcgtcattcttcaattctttaggcatctcaacaggcctcttgtttattcaagctgtagtacatgctataatcagcggatcttgtttgaatctattttgaattcattgtttcttcatagaaaaagtgccgccaatggttattcaaatgcaaaacgatgtgaaagaccatctgacttcgtcaattttcttagggaagcgttggccaatgtgataaataatctgaagtcaaattcag---aatcaaaatcaaacaagatggcagcaaagggaattggaaatatggtatacttggtatttgacaattttcatcttgttagggagtgggataaaagttctactatattacccttcctgtttaatctctatgatctgctaaatatgcccgagttaggcttgatttttattagcagtacttcccctgatacctattatggtaatatgggttatgtggaacctctccccgtcttctttcctgattatacagaggatgatcttcatcaaatattcttgagaaaccaagcaaatcaaaagttgtattcttcatttctggagtaagacattttttccctggataagctatgaatttctttttgttatacataatttgatatattgaagacctgtttctttttgtacagtgtagttttgaggcctttctgtagaatcacaagacaggtggatgaattgtttgcggctttcaagtcactatttgaaaaatattgtgaacctttaagtgataatggtgttgttccaagcgaagacatgaagagaaggttattcagccatcttaagcctcatattggttcctatttgaatgaaatatttaaggtttcatttcctccttcacttgaacttgagacccataaagagaccaaacggaaggggaatcccaagaaattggagagatctgaagaaattgaagagctggaatttcacatgtctacttgtgctaaatatctccttatttctgcatttcttgcatcccgaaaccctgcaacccttgatgactcactttttgattcgactggtggttcaaacagtcgaaagcgtaagaggaagtaagtttgacaattaagtatttaattcatgcattgacaataaataggatga
>Jupunba_nipensis_Mayo_19662@NODE_1_length_1449_cov_48.237609
---------------------------------------------------------------------------------------------------------------------------------------------ttttgttttgggatatttagccgacttgctattctttaatccttagattggatgtgaaagcatgcttatatctcactgttatatgcatgcttgcatccttgtcagttatcctcttatactgctaggacttcagttggttctcggaagctttgggtagcattgccttggcatattctccatatctctataaactttctaattcgcttaactcttgtaatttgaactaaccaatgatcccctcattgttttagaagtaaaacatcctcagtagctgattacatggataaggagaaaacccccaaaattaccagaaggacaaccagatctttggcttcagcatctacttcagataatgccgtgactgaagtaactaattgtgcgtctcctccagcaataaatcacctcatagttgaaggagatccagatgtggatagggagggactcgcacaaattcccagaagaacaaccagatctttggcttcagcttccaattcagataatgtagcaacaaaagtaactagcattgaccctcctacaataaatgaccttttagttggaggagatcctatcagtctggatgatttaatatctacttttcctggtagacgcagccaggttcttgagcttgtgcgtcttttaggtcctttgaattcaccaatattgcctttatttgtgtacggtggtccttctacaggaaaaaccagcgtcattcttcaattctttaggcatctcaacaggcctcttgtttattcaagctgtagtacatgctataatcagcggatcttgtttgaatctattttgaattcattgtttcttcatagaaaaagtgccgccaatggttattcaaatgcaaaacgatgtgaaagaccatctgactttgtcaattttcttagggaagcgttggccaatgtgataaataatctgaagtcaaattcag---aatcaaaatcaaacaagatgtcagcaaggggaattggaaatatggtatacttggtatttgacaattttcatcttgttagggagtgggataaaagttctactatattacccttcctgtttaatctctatgatctgctaaatatgcccgagttaggcttgatttttattagcagtacttcccctgatacctattatgctaatatgggttatgtggaacctctccccgtcttctttcctgattatacagaggatgatcttcatcaaatattcttgagaaaccaagcaaatcaaaagttgtattcttcatttctggagtaagacattttttccctggataagctatgaatttctttttgttgtacataatttgatatattgaagacctgtttctttttgtacagtgtagttttgaggcctttctgtagaatcacaagacaggtggatgaattgtttgcggctttcaagtcactatttgaaaaatattgtgaacctttaagtgataatggtgttgtt------------------------------------------------------------------------------------------------------------------------------------------------------------------------------------------------------------------------------------------------------------------------------------------------------------------------------------------------------------------------
>Jupunba_trapezifolia_Simon_1600@NODE_1_length_1334_cov_230.441751
-------------------------------------------------------------------------------------------------------------------------------------------------------------------------------------------------------------------------------------------------------------------------------------------------------------------------------------------------------------------------------------------------------------------------------------------------------------------------------------------cagcatctacttcagataatgccgtgactgaagtaactaattgtgcgtctcctccagcaataaatcacctcatagttgaaggagatccagatgtggatagggagggactcgaacaaattcccagaagaacaaccagatctttggcttcagcatccaattcagataatgtagcaacaaaagtaactagcattgaccctcctacaataaatgaccttttagttggaggagatcctatcagtctggatgatttaatatctacttttcctggtagacgtagccaggttcttgagcttgtgcgtcttttaggtcctttgaattcaccaatattgcctttatttgtgtacggtggtccttctacaggaaaaaccagcgtcatgcttcaattgtttaggcatctcaacaggcctcttgtttattcaagctgtagtacatgctataatcagcggatcttgtttgaatctattttgaattcattgtttcttcatagaaaaagtgccgccaatggttattcaaatgcaaaacgatgtgaaagaccatctgactttgtcaattttcttagggaagcgttggccaatgtgataaataatctgaagtcaaattcag---aatcaaaatcaaacaagatggcagcaaggggaattggaaatatggtatacttggtatttgacaattttcatcttgttagggagtgggataaaagttctactatattacccttcctgtttaatctctatgatctgctaaatatgcccgagttaggcttgatttttattagcagtacttcccctgatacctattatgctaatatgggttatgtggaacctctccccgtcttctttcctgattatacagaggatgatcttcatcaaatattcttgagaaaccaagcaaatcaaaagttgtattcttcatttctggagtaagacattttttccctggataagctatgaatttctttttgttatacataatttgatatattgaagacctgtttctttttgtacagtgtagttttgaggcctttctgtagaatcacaagacaggtggatgaattgtttgcggctttcaagtcactatttgaaaaatattgtgaacctttaagtgataatggtgttgttccaagcgaagacatgaagagaaggttattcagccatcttaagcctcatattggttcccatttgaatgaaatatttaaggtttcatttcctccttcacttgaacttgagacccataaagagaccaaacggaagggaaatcccaagaaattggagagatctgaagaaattggagagctggaatttcacatgtctacttgtgctaaatatctccttattcct---------------------------------------------------------------------------------------------------------------------------------------------
>Jupunba_trapezifolia_Simon_1600@NODE_2_length_648_cov_83.143339
cacttaactgttacacattctgatctttgcaatcagcgatgcttctgttttagctcttatgaagtttaataatttatgcggagccctgtgaattcatcactcttttttcctgatgttaccttctgaaagaggtggttctgtttttgttttgggatatttagccgacttgctattctttaatccttatgttggatgtgaaagcatgcttatatgtcactgttatatgcatgcttgcatccttgtcagttattctcttatactgctaggacttcagttggttctcggaagctttgggtagcattgccttggcatattctccatatctctataaactttctaattcgcttaactctcgtaatttgaactaaccaatgatcccctcattgttttagaagtaaaacatcctcagtagcggattacatggatatggagaaaacccccaaaattaccagaaggacaaccagatctttggcttcagcatctacttcagataatgccgtgactgaagtaactaattgtgcgtctcctcc-------------------------------------------------------------------------------------------------------------------------------------------------------------------------------------------------------------------------------------------------------------------------------------------------------------------------------------------------------------------------------------------------------------------------------------------------------------------------------------------------------------------------------------------------------------------------------------------------------------------------------------------------------------------------------------------------------------------------------------------------------------------------------------------------------------------------------------------------------------------------------------------------------------------------------------------------------------------------------------------------------------------------------------------------------------------------------------------------------------------------------------------------------------------------------------------------------------------------------------------------------------------------------------------------------------------------------------------------------------------------------------------------------------------------------------------------------------------------------
>Punjuba_callejasii_Daly_5935@NODE_1_length_1271_cov_23.371859
-----------------------------------------------------------------------------------------------------------------------------------------------------------------------------------------------------------------------------------------------------------------------------------------------------------attaccttagcatattctccatatatctataaactttctaatttgcttaactcttgtaatttgaactaaccaatgatcccctcattgttttagaagtaaaacatcctcagtagctgattacatggataaggagaaaacccccaaaattaccagaaggacaaccagatctctggcttcggcatctacttcggataacgccgtgactgaagtaactaattgtgcttctcctccagcaatgaatcacctcatagttgaaggagatccagatgtggatagggagggactcgctcaaattcccagaagaacaaccagatctttggcttcagcatccaattcagataatgtatcaacaaaagtaactagcattgaccctcctacaataaatgaccttttagttggaggagatcctatcagtctggatgatttaatatctacttttcctggtagacgtagccaggttcttgagcttgtgcgtcttttaggacctttgaattcaccaatattgcctttatttgtgtacggtggtccttctacaggaaaaaccagcgtcatgcttcaattgtttaggcatctcaacaggcctcttgtttattcaagctgtagtacatgctataatcagcggatcttgtttgaatctattttgaattcattgtttcttcatagaaaaagttctgccaatggttattcaaatgcaaaacgatgtgaaagaccatctgactttgtcaattttcttagggaagcgttggccaatgtgataaataatctgaagtcaaattcagagaaatcaaaatcaaacaagatggcagcaaggggaattggaaatatggtatacttggtatttgacaattttcatcttgttagggagtgggataaaagttctactatattacccttcctgtttaatctctatgatctgctaaatatgccagagttaggcttgatttttattagcagtacttcccctgatacctattatgctaatatgggttatgtggaacctgtccccgtcttctttcctgattatacagaggatgatcttcatcaaatattcttgagaaaccaagcaaatcaaaagttgtattcttcatttctggagtaagacattttttccctggataagctatgaatttctttttgttatacgtaatttgatatattgaagacctgtttctttttgtacagtgtagttttgaggcctttctgtagaatcactagacaggtggatgaattgtttgcggctttcaagtcactatttgaaaagtattgtgaac-----------------------------------------------------------------------------------------------------------------------------------------------------------------------------------------------------------------------------------------------------------------------------------------------------------------------------------------------------------------------------------------------
>_R_Acacia_rostellifera_Murphy_466@NODE_1_length_2163_cov_191.377756
tacttaactgttacacattctgatctgtgcaatcagcgatgcttctgttttagctcttatgaagtttaataatttatgcggagccctgtgaatttatcactcttttttcctgatgttaccttctgaaagaggtggttctg-ttttgttttgagatatttagccgacttgctattctttaatcctaagattggatgtgaaggcatgcttatatctcactgttatatgcatgctttcatccttgtcagttattctcttatactgctaggactttagttggctctcggaagctttgggtggcattaccttagcatattctccatatctctatgagctttctaatttgcttaactctt-tagtttgaactaaccaatgatcccctcattgttttagaagtaaaacatcctcagtagctgattacatggataaggagcaaacccccaaagttaccagaaggacaaccagatctttggcttcggcatctacttcagataacgccgtgactgaagtaactaattgtgcttctcctccagcaataaatcacctcatagttgaaggagatccagacgtggatagggagggaaccccacaaattcccagaagaacaaccagatctctggcttcagcatccaattcagataatgtagcaacaaaagcaactagcatcgaccctcctacaataaatgaccttttagttggaggagatcctatcagtctggatgatttaatatctacttttcctggtagacgtagccaggttcttgagcttgtgcgtcttttgggacctttgaattcaccaatattgcctttatttgtgtacggtggtccttctacaggaaaaaccagcatcattcttcaattgtttaggcatctcaacaggcctcttgtttattcaagctgtagtacatgctataatcagcggatcttgtttgaatctattttgaattcattgtttcttcatagaaaaagtgctgccaatggttattcaaatgcaaaacgatgtgaaagaccatctgattttgtcaattttcttagggaagcattggccaatttgataaataatctgaagtcaaattcagagaaatcaaaatcaaacaagatggcagcaaggggaactggaaatatggtatacttggtatttgacaattttcatcttgttagggagtgggataaaagttctactatattacccttcctgtttaatctctatgatttgctaaatatgccagagttaggcttgatttttattagcagtacttcccctgatacctattatgctaatatgggttatgtggaacctgtccccgtcttctttcctgattatacagaggatgatcttcatcaaatattcttgagaaaccaagcaaatcaaaagttgtattcttcatttctggagtaagacatttttt-cctggataagctatgaatttccttttgttatacgtaatttgatatactgaagacctttttatttttgtacagtgtagttttgaggcctttctgtagaatcacaagacaggtggatgaattgtttgcggctttcaagtcactatttgaaaaatattgtgaacctttaagtgataatggtgttgttcctagcgaagacatgaagagaaggttattcagccatcttaagcctcatattggttcctatttgaatgaaatatttaaggtttcatttcctccttcacttgaacctgagaccaataaagagaccaaacggaaggggaatcccaagaaattggagagatctgaagaaattgaagagctggaatttcacatgtctacttgtgctaaatatctccttatttctgcatttcttgcatcccgaaaccctgcaacccttgatgattcactttttgattctactggtggttcaaacagtcgaaagcgcaagaggaagtaagtttgacgattaaatattttattcatgcgctgacaataaataggatga
>_R_Albizia_decandra_Vilhena_231@NODE_1_length_1277_cov_32.674167
------------------------------------------------------------------------------------------------------------------------------------------------------------------------------------------------------------------------------------------------------------------------------------------------------gtggcattaccttagcatgttctccatatctctataaactttctaatttgcttaactcttgtaatttgaactaactaatgatccgttcattgttttagaagtaaaacatcctcagtagctgattacatggataaggagcaaaccgcccaaattaccagaaggacaaccagatctttggcttctgcatctccttcagataaccccgtgactgaagtaactaattgtgcttctcctccagcaataaatcacctcatagttgaaggagatccagatgtggatagggagggaacctcacaaacttccagaagaacaaccagatctttggcttcagcatccaattcagataatttagcaacaaaagtaattagcattgactctcctacaataaatgaccttttagttggagcagatcctatcagtctggatgatttaatatctacttttcctggtagacgtagccaggttcttgagcttgtgcgtcttttgggacctttgaattcaccaatattgcctttatttgtgtacggtggtccttctacaggaaaaaccagcatcattcttcaattgtttaggcatctcaacaggccccttgtttattcaagctgtagtacatgctataatcagcggatcttgtttgaatctattttgaattcattgtttcttcatagaaaaagtgccgccaatggttattcaaatgcaaaacgatgtgaacgaccatctgactttgtcaattttcttagggaagcattggccaatgtgataaataatctgaagtcaaattcagagaaatcaaaatcaaacaagatggcagcaaggggaattggaaatatggtatacttggtattcgacaattttcatcttgttagggagtgggataaaagttctactatattacccttcctgtttaatctctatgatctgctaaatatgccagagttaggcttgatttttattagcagtacttcccctgatacctattatgctaatatgggttatgtggaacctgtccccgtcttctttcctgattatacagaggatgatcttcatcaaatattcttgagaaaccaagcaaatcaaaagttgtattcttcatttctggagtaagacattttttccctggataagctatgactttctttttgttacacataatttgatatattgaagacctgtttctttttgtacagtgtagttttgaggcctttctgtagaatcacaagacaggtggatgaattgtttgcggctttcaagtcactatttgaaaaatattgtgaacc----------------------------------------------------------------------------------------------------------------------------------------------------------------------------------------------------------------------------------------------------------------------------------------------------------------------------------------------------------------------------------------------
>_R_Albizia_edwallii_Dalmaso_272@NODE_1_length_1627_cov_6.048346
tacttaactgttgtacattctgatctgtgcaatcagcgatgcttttgttttagctcttatgaagttgaataattcatgcggaaccctgtgaatttatcactcttttttcctgatgttaccttctgaaagaggtggttctg-ttttgttttgggatatttagccgacttgctattctttaat-cttagattggatgtgaaagcatgcttatatctcactgttatatgcatgcttgcatccttgtcagttattctcttatactgctagtactttagttggttctcagaagctttgggtggcattaccttagcatgttctccatatctctataaactttctcatttgcttaactcttgtaatttgaactaactaatgatcccctcattgttttagaagtaaaacatcctcagtagctgattacatggatcaggagcaaacccccaaaattaccagaaggacaaccagatctttggcttcagcatctacttcagataacgctgtgactgaagtaactaattgtgcttctcctccagcaataaatcacctcatagttgaaggagatccagatgtggatagggagggaacctcacaaattcccagaagaacaaccagatctttggcttcggcatccaattcagataatgtagcaacaaaagtaactagcattgaccctcctacattaaatgaccttttagttggaggagatcctatcggtctggatgatttaatatctacttttcctggtagacgtagccaggttcttgagcttgtgcgtcttttgggacctttgaattcaccaatattgcctttatttgtgtacggtggtccttctacaggaaaaaccagcatcattcttcaattgtttaggcatctcaacaggcctcttgtttattcaagctgtagtacatgctataatcagcggatcttgtttgaatctattttgaattcattgtttcttcatagaaaaagtgctgccaatggttattcaaatgcaaaacgatgtgaaagaccatctgactttgtcaattttcttagggaagcattggccaatgtgataaataatctgaagtcaaattcagagaaatcaaaatcaaacaagatgtcagcaaggggaattggaaacatggtatacttggtattcgacaattttcatcttgttagggagtgggataaaagttctactatattacccttcctgtttaatctctatgatctgctaaatatgccagagttaggcttgatttttattagcagtacttcccctgatacctattatgctaatatgggttatgtggaacctgtccccgtcttctttcctgattatacagaggatgatcttcatcaaatattcttgagaaaccaagcaaatcaaaagttatattcttcatttctggagtaagacattttttccctggataagctatgaatttctttttgttataca-aatttgatatattgaagacctgtttctttttgtacagtgtagttttgaggcctttctgtagactcacaagacaggtggatgaattgtttgcggctttcaagtcactatttgaaaaatattgtgaacctttaagtgataatggtgtttttccaagcgaagacatgaagagaaggttatt-------------------------------------------------------------------------------------------------------------------------------------------------------------------------------------------------------------------------------------------------------------------------------------------------------------------------------------------
>_R_Albizia_glabripetala_Lewis_1652@NODE_1_length_1534_cov_93.065202
---------------------------tgcaatcaacgatgcttctgttttagctcttatcaagtttaataattcatgcggagccctttgaatttgtcactcttttttcctgatgttaccttttgaaagaggtggttctg-ttttgttttgggatatttagccgacttgctattctttaatccttagattggatgtgaaagcatgcttatatctcactgttatatgcatgcttgtatccttgtcagttattctcttatactgctaggactttagttcgttctcggaagctttgggtggcattaccttagcatgttctccatatctctataaactttctaatttgcttaactcttgtaatttgaaccaactaatgatcccctcattgttttagaaataaaacatcttcagtagctgattacatggataaggagcaaacccccaaaattaccagaaggacaaccagatctttggcttcggcatctgcttcagataacaccgtgactgaagtaactaattgtgcttctcctccagcaataaatcacctcacagttgaaggagatccagatgtggatagggagggagcctcacaaatttccagaagaacaaccagatctttggcttcagcatccaattcagataatgtagcaacaaaagtaattagcattgaccctccttcaataaatgaccttttagttggaggagattctatcagtctggatgatttaatatctacttttcctggtagacgtagccaggttcttgagcttgtgcgtcttttgggacctttgaattcaccaatattgcctttatttgtgtacggtggtccttctacaggaaaaaccagcatcattcttcaattgtttaggcatctcaacaggccccttgtttattcaagctgtagtacatgctataatcagcggatcttgtttgaatctattttgaattcattgtttcttcatagaaaaagtgctgccaatggttattcaaatgcaaaacgatgtgaaagaccatctgactttgtcaattttcttagggaagcactggccaatgtgataaatattctgaagtcaaattcagagaaatcaaaatcaaacaatttggcaacaaggggaattggaaatatggtatacttggtattcgacaattttcatcttgttagggagtgggataaaagttctactatattacccttcctgtttaatctctatgatttgctaaatatgccagagttaggcttgatttttattagcagtacttcccctgatacctattatgctaatatgggttatgtggaacctgtccccgtcttctttcctgattatacagaggatgatcttcatcaaatattcttgagaaaccaagcaaatcaaaagttgtattcttcatttctggagtaagacattttttccctggataagctatgactttctttttgttacacataatttgatatattgaagacctgtttctttttgtacagtgtagttttgaggcctttctgtagaatcacaagacaggcggatgaattgtttgcggcgttcaagtcactatttgaaaaata-------------------------------------------------------------------------------------------------------------------------------------------------------------------------------------------------------------------------------------------------------------------------------------------------------------------------------------------------------------------------------------------------------
>_R_Albizia_inundata_Wood_26530@NODE_1_length_1566_cov_219.556585
---------------------------------------------------------------------------------------------------------------gatgttaccttttgaaagaggtgattctg-ttttgttttgggatatttagctgacttgctattctttgatccttaggttggatgtgaaagcatgcttatatctcactgttatatgcatgcttgcatccttgtcagttattctcttatactgctaggactttagttggttctcggaggctttgggtggcattaccttagcatgttctccatatctctataaactttctaatttgcttaactcttgtaatttgaaccaactaatgatcccctcattgttttagaagtaaaacatcctcagtagctgattacatggataaggagcaaacccccaaaattaccagaaggacaaccagatctttggcttcggcatctacttcagataacgctgtgactgaagtaactaattgtgcttctcctccagcaataaatcacctcacagttgaaggagatccagatgtggatagggagggagcctcacaaattcccagaagaacaaccagatttttggcttcagcatccaattcagataatgtagcaacaaaagtaattagcattgaccctccttcaataaatgaccttttagttggaggagatcctatcagtctggatggtttaatatctacttttcctggtagacgtagccaggttcttgagcttgtgcgtcttttgggacctttgaattcaccaatattgcctttatttgtgtacggtggtccttctacaggaaaaaccagcatcattcttcaattgtttaggcatctcaacaggccccttgtttattcaagctgtagtacatgctataatcagcggatcttgtttgaatctattttgaattcattgtttcttcatagaaaaagtgctgccaatggttattcaaatgcaaaacgatgtgaaagaccatctgactttgtcaattttcttagggaagcattggccaatgtgatatatattctgaagtcaaattcagagaaatcaaaatcaaacaagatggcagcaaggggaattggaaatatggtatacttggtattcgacaattttcatcttgttagggagtgggataaaagttctactatattacccttcctgtttaatctctatgatctgctaaatatgccagagttaggcttgatttttattagcagtacttcccctgatacctattatgctaatatgggttatgtggaacctgtccccgtcttctttcctgattatacagaggatgatcttcatcaaatattcttgagaaaccaagcaaatcaaaagttgtattcttcatttctggagtaagacattttttccctggataagctatgaatttctttctgttatacataatttgatatattgaagacctgtttctttttgtacagtgtagttttgaggcctttctgtagaatcacaagacaggtggatgaattatttgcggctttcaagtcactatttgaaaaatattgtgaacctttaagtgataatggtgttgttccaagcgaagacatgaagagaaggttattcggccatcttaagcctcatattggttcctatttgaatgaaatattcaatgtttcgt-----------------------------------------------------------------------------------------------------------------------------------------------------------------------------------------------------------------------------------------------------------------------------------
>_R_Albizia_sinaloensis_Hughes_1576@NODE_1_length_1754_cov_104.721527
-----------------------------------------------------------------------------------ccctgtgaatttgtcactcgtttttcctgatgttaccttttgaaagaggtggttctg-ttctgttctgtgatatttagccgacttgctattctttgatccttagattggatgtgaaagaatgcttatatctcacagttatatgcatgcttgcatccttgtcagttattctcttatactggtaggactttagttggttctcggaagctttgggtggcgttaccttttcatgctctccatatctctataaactttctaattcgcttaactcttgtaatttgaactaactaatgatcccctcattgttttagaagtaaaacatccttagtagctgattacatggataaggagcaaacccccaaaattaccagaaggacaaccagatctttggcttcggcatctacttcagataacgctgtgactgaagtaactaattgtgcttctcctccagcaataaatcacctcatagttgaagaagatccagatgtggatagggagggagcctcacaaattcccagaagaacaaccagatctttggcttcagcatccaattcagataatgtagcatcaaaagtaattagcattgaccctcctacaacaaatgaccttttagttggaggagatcctattagtctggatgatttcatatctacttttcctggtagacgtagccaggttcttgagcttgtgcgtcttttgggacctttgaattcaccaatattgcctttatttgtgtacggtggtccttctacaggaaaaaccagcatcattcttcaattgtttaggcatctcaacaggccccttgtttattcaagctgtagtacatgctataatcagcggatcttgtttgaatctattttgaattcattgtttcttcatagaaaaagtgctgccaatggttattcaaatgcaaaacgatgtgaaagaccatctgactttgttaattttcttaaggaagcattggccaatgtgataaataatctgaagtcaaattcagagaaatcaaaatcaaacaagatggcagcaaggggaattggaaatatggtatacttggtattcgacaattttcatcttgttagggagtgggataaaagttctactatattacccttcctgtttaatctctatgatctgctaaatatgccagagttaggcttgatttttattagcagcacttcccctgatacctattatgctaatatgggttatgtggaacctgtccccgtcttctttcctgattatacagaggatgatcttcatcaaatattcttgagaaaccaagcaaatcaaaagttgtattcttcatttctggagtaagacattttttccctggataagctatgaatttctttttgttatacataatttgatatattgaagacctgtttctttttgtacagtgtagttttgaggcctttctgtagaatcacaagacaggtggatgaattgtttgcggctttcaagtcactatttgaaaaatattgtgaacctttaagtgataatggtgttgttccaagcgaggacatgaagagaaggttattcagccatcttaagcctcatattggttcctatttgaatgaaatattcaatgtttcgtttcctccttcacttgaacttgagacacataacaagaacaaacggaaggggaataccctgaaattggagagatctgaagaaattgaagagctggaatttcacatgtctacttgtgctaaatatctccttatttctgcatttcttgcatcccgaaaccct---------------------------------------------------------------------------------------------------------------------
>_R_Albizia_subdimidiata_var_minor_Gorts_341@NODE_1_length_1165_cov_40.014706
-------------------------------------------------------------------------------------------------------------------------------------------------------------------------------------------------------------------------------------------------------------------------------tagttcgttctcggaagctttgggtggcattaccttagcatgttctccatatctctataaactttctaatttgcttaactcttgtaatttgaaccaactaatgatcccctcattgttttagaaataaaacatcttcagtagctgattacatggataaggagcaaacccccaaaattaccagaaggacaaccagatctttggcttcggcatctacttcagataacaccgtgactgaagtaactaattgtgcttctcctccagcaataaatcacctcacagttga------------------------------------------------------------------------------------------------------------------------------------------------aggagatcctatcagtctggatgatttaatatctacttttcctggtagacgtagccaggttcttgagcttgtgcgtcttttgggacctttgaattcaccaatattgcctttatttgtgtacggtggtccttctacaggaaaaaccagcatcattcttcaattgttcaggcatctcaacaggccccttgtttattcaagctgtagtacatgctataatcagcggatcttgtttgaatctattttgaattcattgtttcttcatagaaaaagtgctgccaatggttattcaaatgcaaaacgatgtgaaagaccatctgactttgtcaattttcttagggaagcactggccaatgtgataaatattctgaagtcaaattcagagaaatcaaaatcaaacaatttggcaacaaggggaattggaaatatggtatacttggtattcgacaattttcatcttgttagggagtgggataaaagttctactatattacccttcctgtttaatctctatgatctgctaaatatgccagagttaggcttgatttttattagcagtacttcccctgatacctattatgctaatatgggttatgtggaacctgtccccgtcttctttcctgattatacagaggatgatcttcatcaaatattcttgagaaaccaagcaaatcaaaaattgtattcttcatttctggagtaagacattttttccctggataagctatgaatttatttctgttatacataatttgatatattgaagacctatttctttttgtacagtgtagttttgaggcctttctgtagaatcacaagacaggtggatgaattgtttgcggctttcaagtcactatttgaaaaatattgtgaacctttaagtga-------------------------------------------------------------------------------------------------------------------------------------------------------------------------------------------------------------------------------------------------------------------------------------------------------------------------------------------------------------------------------------
>_R_Albizia_subdimidiata_var_subdimidiata_Ferreira_210@NODE_1_length_1756_cov_201.578320
----------------------------------------------gttttagctcttatcaagtttaataattcatgcggagccctttgaatttgtcactcttttttcctgatgttaccttttgaaagaggtggttctg-ttttgttttgggatatttagccgacttgctattctttgatccttaggttggatgtgaaagcatgcttatatcttactgttatatgcatgcttgcatccttgtcagttattctcttatactgctaggactttagttcgttctcggaagctttgggtggcattaccttagcatgttctccatatctctataaactttctaatttgcttaactcttgtaatttgaaccaactaatgatcccctcattgttttagaaataaaacatcctcagtagctgattacatggataaggagcaaacccccaaaattaccagaaggacaaccagatctttggcttcggcatctacttcagataacaccgtgactgaagtaactaattgtgcttctcctccagcaataaatcacctcacagttgaaggagatccagatgtggatagggagggagcctcacaaatttccagaagaacaaccagatctttggcttcagcatccaattcagataatgtagcaacaaaagtaattagcattgaccctccttcaataaatgaccttttagttggaggagattctatcagtctggatgatttaatatctacttttcctggtagacgtagccaggttcttgagcttgtgcgtcttttgggacctttgaattcaccaatattgcctttatttgtgtacggtggtccttctacaggaaaaaccagcatcattcttcaattgttcaggcatctcaacaggccccttgtttattcaagctgtagtacatgctataatcagcggatcttgtttgaatctattttgaattcattgtttcttcatagaaaaagtgctgccaatggttattcaaatgcaaaacgatgtgaaagaccatctgactttgtcaattttcttagggaagcactggccaatgtgataaatattctgaagtcaaattcagagaaatcaaaatcaaacaagttggcagcaaggggaattggaaatatggtatacttggtattcgacaattttcatcttgttagggagtgggataaaagttctactatattacccttcctgtttaatctctatgatctgctaaatatgccagagttaggcttgatttttattagcagtacttcccctgatacctattatgctaatatgggttatgtggaacctgtccccgtcttctttcctgattatacagaggatgatcttcatcaaatattcttgagaaaccaagcaaatcaaaaattgtattcttcatttctggagtaagacattttttccctggataagctatgaatttatttctgttatacataatttgatatattgaagacctatttctttttgtacagtgtagttttgaggcctttctgtagaatcacaagacaggtggatgaattgtttgcggctttcaagtcactatttgaaaaatattgtgaacctttaagtgataatggtgttgttccaagcgaagacatgaagagaaggttattcagccatcttaagcctcatattggttcctatttgaatgaaatattcaatgtttcgtttcctccttcacttgaacttgaggcccataacaagaacaaacggaagggggataccctgaaattggagagatctgaagaaattgaagagctggaatttcacatgtctacttgtgctaaatatctc------------------------------------------------------------------------------------------------------------------------------------------------------
>_R_Albizia_tomentella_Leach_Dunlop_3801@NODE_1_length_1925_cov_138.690476
------------------------------------------------------------------------------cggagccctgtgaatttatcactcttttttcttgatgttaccttctgaaagaggtggttctg-ttttgttttgggatatgtagccgaattgctattctttaatccttagattggatgtgaaagcatgcttatatctcactgttacatgcatgcttgcatccttgtcagttattctcttataatgctaggactttagttggttctcggaagctttgggtggcattaccttagcatattctccttatctctctaaactttctaatttgcttaactcttgtaatttgaactaatcaatgatcccctcattgttttagaagtaaaacattctcagtagccgattacatggataaggagcaaacccccaaaattaccagaagaacaaccagatctttggcttcagcatctgcttctgataacaccgtgacggaagtaactaattttgcttctcctccatcaataaatcacctcatagttgaaggtgatccagatttggatagggagggaaccccacaaattccaagaagaataacaagatctttggcttcagcatccaattcagataatgtagcaacaaaagtaactagcatcgaccctcctacaataaatgaccttttagttggaggagatcctatcagtctggatgatttaatatctacttttcctggtagacgtagccagattcttgagcttgtgcgtcttttgggacctttaaattccccaatattgcctttatttgtgtacggtggtccttctgcaggaaaaaccagcatcattcttcaattgtttaggcatctcaacaggcctcttgtttattcaagctgtagtacatgctataatcagcggatcttgtttgaatctattttgaattcattgtttcttcatagaaaaagtgctgccaatggttattcaaatgcaaaacgatgtgaaaggccatctgactttgtcaattttcttagggaagcattgaccaatgtaataaataatctgaagtcaaattcagagaaatcaaattcgaacaagatggcagcaaggggaattggaaatatggtatacttggtattcgacaattttcatcttgttagggagtgggataaaagttctactatattacctttcctgtttaatctctatgatcagctaaatgtgccagagttaggcttgatttttattagcagtacttcccctgatacctattatgctaatatgggttatgtggaacctgtccccgtcttctttcctgattatacagaggatgatcttcatcaaatattcttgagaaaccaagcaaatcaaaagttgtattcttcatttctggagtaagaccttttttccctggatgagctatgaatttctttttgttatacataatttgatatattgaagacctgtttctttttgtacagtgtagttttgaggcctttctgtagaatcacaagacaggtggatgaattgtttgcggctttcaagttgctatttgaaaaatattgtgaacctttaagtgataatggtgttgttccaagcgaagacatgaagagaaggttattcagccatctcaagcctcatattggttcctatttgaatgaaatatttaaggtttcatttcctccttcacttgaacttgagacccataaagagaccaaatggaaggggaatcccaagaaattggagagatctaaagaaattgaagtgctggaatttcacatgtctacttgtgctaaatatctccttatttctgcgtttcttgcatcccgaaaccctgcaaccctggatgactcactttttgactcaactggtggttcaaacagtcgaaagcggaagaggaagtaagtttgacaactatatatttaattcatgcactggcaataaataggatga
>_R_Albizia_xerophytica_Hughes_1435@NODE_1_length_1814_cov_125.890040
----------------------------------------------------------------------------------------------tgtcacacgtttttcctgatgttaccttttgaaagaggtggttctg-ttttgttttgggatatttagccgacttgctattctttgatccttagattggatgtgaaagaatgcttatatctcacagttatatgcatgcttgcatccttgtcagttattcacttatactggtaggactttagttggttctcggaagctttggctggcgttaccttttcatgttctccatatctctataaactttctaattcgcttaactcttgtaatttgaactaactaatgatcccctcattgttttagaagtaaaacatcctcagtagctgattacatggataaggagcaaacccccaaaattaccagaaggacaaccagatctttggcttcggcatctacttcagataacgctgtgactgaagtaactaattgtgcttctccttcagcaataaatcacctcatagttgaaggagatccagatgtggattgggagggagcctcacaaattcccagaagaacaaccagatctttggcttcagcatccaattcagataatgtagcaacaaaagtaattagcattgaccctcctacaataaatgaccttttagttggaggagatcctatcagtctggatgatttcatatctacttttcctggtagacgtagccaggttcttgagcttgtgcgtcttttgggacctttgaattcaccaatattgcctttatttgtgtacggtggtccttctacaggaaaaaccagcatcattcttcaattgtttaggcatctcaacaggccccttgtttattcaagctgtagtacatgctataatcagcggatcttgtttgaatctattttgaattcattgtttcttcatagaaaaagtgctgccaatggttattcaaatgcaaaacgatgtgaaagaccatctgactttgtcaattttcttagggaagcattggccaatgtgataaataatctgaagtcaaattcagagaaatcaaaatcaaacaagatggcagcaaggggaattggaaatatggtatacttggtattcgacaattttcatcttgttagggagtgggataaaagttctactatattacccttcctgtttaatctctatgatctgctaaatatgccagagttaggcttgatttttattagcagtacttcccctgatacctattatgctaatatgggttatgtggaacctgtccccgtcttctttcctgattatacagaggatgatcttcatcaaatattcttgagaaaccaagcaaatcaaaagttgtattcttcatttctggagtaagacattttttccctggataagctatgaatttctttttgttatacataatttgatatattgaagacctgtttctttttgtacagtgtagttttgaggcctttctgtagaatcacaagacaggtggatgaattgtttgcggctttcaagtcactatttgaaaaatattgtgaacctttaagtgataatggtgttgttccaagcgaagacatgaagagaaggttattcagccatcttaagcctcatattggttcctatttgaatgaaatattcaatgtttcgtttcctccttcacttgaacttgagacccataacaagaacaaacggaaggggaataccctgaaattggagagatctgaagaaattgaagagctggaatttcacatgtctacttgtgctaaatatctccttatttctgcatttcttgcatcccgaaaccctgcaacccttgatgactcactttttgattcgactggtggttcaaacagtcgaaagcgtaagaggaagtaagt----------------------------------------------
>_R_Archidendron_clypearia_Wieringa_1849@NODE_1_length_1850_cov_226.068810
gataaacttgatgcaaaccttta---ttacaatttttcatacttctccgcagtctcttttggagtttgatgatttcaaaataacagtgtgaat---gcatattttgggtcttgtttcagtttatgattccccgtccccct-tttttttttgagatatttagccgacttgctattctttaatccttagattggatgtgaaggcatacttatatctcactgttatatgcatgctttcatccttgtcggctattctcttatactgctagggctttagttggttctaggaagctttgggtggcattaccttagcatattctccatatctctataaactttctaatttgcttaactcttgtaatttgaactaaccaatgatcccctcattcctttggtagtgaaacatcctcagtaactgattacatggataaggagcaaacccccaaaattaccagaaggacaaccagatctttggcttcggcatctgcttcagataacgccgtgactgaagtaactaattgtgcttctcctccagcaataaatcacctcatagttgaaggagatccagatgtggatagggagggaaccccacaaattcccagaagaacaaccagatctttggcttcagcatccaattcagatcatgtagcaacaaaagtaactagcatcgaccctcctacaataaatgaccatttagtcggaggagatcctatcagtctggatgatttaatatctacttttcctggtagacgtagccaggttcttgagcttcttcgtcttttgggacctttgaattcaccgatattgcctttatttgtgtacggtggtccttctacaggaaaaaccagcatcattgttcaattgtttaggcatctcaacaggcctcttgtttattcaagctgtagtacatgctataatcagcggatcttgtttgaatctattttgaattcattgtttcttcatagaaaaagttctgccaatggttattcaaatgcaaaacgatgtgaaagaccatctgactttgtcaattttcttagggaagcattggccaatttgatacttaatctgaagtcaaattcagagacatcaaaatcaaacaagattccagcaaggggaactggaaatatggtatacttggtatttgacaattttcatcttgttagggagtgggataaaagttctactatattacccttcctgtttaatctctatgatctgctaaatatgccagagttaggcttgatttttattagcagtacttcccctgatacctattatgctactatgggttatgtggaacctgtccccgtcttctttcctgattatacagaggatgatcttcatcaaatattcttgagaaaccaagcaaatcaaaagttgtattcttcatttctggagtaagacattttttccctggataagctatgaatttctttttgttatacataatttgatatattgaagacct-tttttttttgtacagtgtagttttgaggcctttctgtagaatcacaagacaggtggatgaattgtttgcggctttcaagtcactatttgaaaaatattgtgaacctttaagtgataatgttgttgttcctagcgaagacatgaagagaaggttattcagccatcttaagcctcatattggttcctatttgaatgaaatatttaaggtttcatttcctccttcacttgaacttgagacccataaagagaccaaacggaaggggaatcccaagaaattggagagatctgaagaaattgaagagctggaatttcacatgtctacttgtgctaaatatctgcttatttctgcatttcttgcatcccgaaaccc----------------------------------------------------------------------------------------------------------------------
>_R_Balizia_elegans_Iganci_870@NODE_1_length_1010_cov_152.742765
-------------------------------------------------------------------------------------------------------------------------------------------------------------------------------------------------------------------------------------------------------------------------------------------------------------------------------------------------------------------------------------------------------------------------------------------------------------------------------------------------------------------------------------------------------------------------------------------------------------------------------------------------------------------------------------------------------------------------------------------------------------------------------------------------------------------------------------------------------------------------------------------------------------------------------------------------------------------------------attcattgtttcttcatagaaaaagtgctgccaatggttattcaaatgcaaaacgatgtgaaagaccatctgactttatcaattttcttagggacgcgttggccaatgtgataaataatctgaagtcaaattcagagaaatcaaaatcaaacaagatggcagcaaggggaattggaaatatggtatacttggtatttgacaattttcatcttgttagggagtgggataaaagttctactatattacccttcctgtttaatctctatgatctgctaaatatgcccgagttaggcttgatttttattagcagtacttcccctgatacctattatgctaatatgggttatgtggaacctgtccccgtcttctttcctgattatacagaggatgatcttcatcaaatattcttgagaaaccaagcaaatcaaaagttgtattcttcatttctggagtaagacattttttccctggataagctatgaatttctttttgttgtacataatttgatatattgaagacctgtttctttttgtgcagtgtagttttgaggcctttctgtagaatcacaagacaggtggatgaattgtttgcggctttcaagtcactatttgaaaaatattgtgaacctttaagtgataatgatgttgttccaagcgaagacatgaagagaaggttattcagccatcttaagcctcatattggttcctatttgaatgaaatatttaaggtttcatttcctccttcacttgaacttgagacccataaagagaccaaacggaaggggaatcccaagaaattggagagatctgaagaaattggagagctggaatttcacatgtctacttgtgctaaatatctccttatttctgcatttcttgcatcccgaaaccctgcaacccttgatgactcactttttgattcgactggtggttcaaacagtcgaaagcgtaagaggaagtaagtttgacaattaaatatttaattcatgcattgacaataaatcggatga
>_R_Balizia_leucocalyx_Aguilar_1939@NODE_1_length_2089_cov_133.459245
tacttaactgttacacattctgatcc------acagcgatgcttctgttttagctcttatgaagtttaataatttatgcggagccctgtgaatttatcactcttttttcctgatgttaccttctgaaggaggtggttctgtttttgttttgggatatttagccgacttgctattctttaatccttagattggatgtgaaagcatgcttatatctcactgttatatgcatgcttgcatccttgtcagttattctcttatagtgctaggacttcagttggttctcggaagctttgggtggcattaccttagcatattctccatatctctataaactttcttatttgcttaactcttgtaatatgaactaaccaatgatcccctcattgttttagaagtaaaacatcctcagtagctgattacatggataaggagaaaacccccaaaattaccagaagggcaaccagatctttggcttcggcatctacttcagataacgtcgtgactgaagtaactaattgtgcttctcctccagcaataaatcaactcatagttgaaggagatccagatgtggatagggagggactcgcacaaattcccagaagaacaaccagatccttggcttcaacatccaattcagataatgtagcaacaaaagtaactagcattgaccctcctacaataaatgaccttttggttggaggagatcctatcagtctggatgatttaatatctacttttcctggtagacgtagccaggttcttgagcttgtgcgtcttttaggacctttgaattcaccaatattgcctttatttgtgtacggtggtccttctacaggaaaaaccagcgtcattcttcaattgtttaggcatctcaacaggcctcttgtttattcaagctgtagtacatgttataatcagcggatcttgtttgaatctattttgaattcattgtttcttcatagaaaaagtgctgccaatggttattcaaatgcaaaacgatgtgaaagaccatctgactttgtcaattttcttagggaagcgttggccaatgtgataaataatctgaagtcaaattcagagaaatcaaaatcaaacaagatggcagcaaggggaattggaaatatggtatacttggtatttgacaattttcatcttgttagggagtgggataaaagttctactatattacccttcctgtttaatctctatgatctgctaaatatgcccgagttgggcttgatttttatcagcagtacttcccctgatacctattatgctaatatgggttatgaggaacctgtccccgtcttctttcctgattatacagaggatgatcttcatcaaatattcttgagaaaccaagcaaatcaaaagttgtattcttcatttctggagtaagacattttttccctggataagctatgaatttctttttgttatacgtaatttgatatattgaagacctgtttctttttgtacagtgtagttttgaggcctttctgtagaatcacaagacaggtggatgaattgtttgcgtctttcaagtcactatttgaaaaatattgtgaacctttaagtgaaaatggtgttgttccaagcgaagacatgaagagaaggttattcagccatcttaagcctcatattggttcccatttgaatgaaatatttaaggtttcatttcctccttcacttgaacttgaggcccataaacagaccaaacagaaggggaatcccaagaaattggagagatatgaagaaattggagaactggaattccacatgtctacttgtgctaaatatctccttatttctgcatttcttgcatcccgaaaccctgcaacccttgatgactcactttttgattcgactggtggttcaaacagtcgaaagcgtaagaggaagtaagtttgacaattaaatatttaattcatgcattgacaataaatcggatga
>_R_Balizia_pedicellaris_Queiroz_15529@NODE_1_length_875_cov_252.532927
-----------------------------------------------------------------------------------------------------------------------------------------------------------------------------------------------------------------------------------------------------------------------------------------------------------------------------------------------------------------------------------------------------------------------------------------------------------------------------------------------------------------------------------------------------------------------------------------------------------------------------------------------------------------------------------------------------------------------------------------------------------------------------------------------------------------------------------------------------------------------------------------------------------------------------------------------------------------------------------------------------------------------------------------tgaaagaccatctgactttgtcaattttcttaggcacgcgttggccaatgtgataaataatctgaagtcaaattcagagaagtcaaaatcaaacaagatggcagcaaggggaattggaaatatggtatacttggtatttgacaattttcatcttgttagggagtgggataaaagttctactatattacccttcctgtttaatctctatgatctgctaaatatgcccgagttaggcttgatttttattagcagtacttcccctgatacctattatgctaatatgggttatgtggaacctgtccccatcttctttcctgattatacagaggatgatcttcatcaaatattcttgagaaaccaagcaaatcaaaagttgtattcttcatttctggagtaagacattttttccctggataagctatgaatttctttttgttatacataatttgatatattgaagacctgtttctttttgtacagtgtagttttgaggcctttctgtagaatcacaagacaggtggatgaattgtttgcggctttcaagtcactatttgaaaaatattgtgaacctttaagtgataatgatgttgttccaagcgaagacatgaagagaaggttattcagccatcttaagcctcatattggttcctatttggatgaaatatttaaggtttcatttcctccttcacttgaacttgagacccataaagagaccaaacggaaggggaatcccaagaaattggagagatctgaagaaattggagagctggaatttcacatgtctacttgtgctaaatatctccttatttctgcatttcttgcatcccgaaaccctgcaacccttgatgactcactttttgattcaactggtggtt-----------------------------------------------------------------------------
>_R_Balizia_spnov_Morim_577@NODE_1_length_1819_cov_358.444444
tacttaactgttacacattctgatctttggaatcagcgatgcttctgttttagctcttatgaagtttaataatttatgcggagccctgtgaatttatcactcttttttcctgatgttaccttctgaaacaggtggttctgtttttgttttgggatatttagccgccttgctattctttaatccttagattggatgtgaaagcatgcttatatcttactgttatatgcaagcttgcatccttgtcagttattctcttatactgctaggacttcagttggttctcggaagctttgggtagcattaccttggcatattctccatatctctatactctttctaatttgtgtaactcttgtaatttgaactaaccaatgatcccctcattgttttagaagtaaaacatcctcagtagctgattacatggataaggagaaaacccccaaaattgccagaagg---------------------------------------------------------------------------------------------------------------------------------------------------acaaccagatctttggcttcagcatccaattcagataatgtagcaacaaaagtaactagcattgaccctcctacaataaatgaccttttagttggaggagatcctatcagtctggatgatttaatatctacttttcctggtagacgtagccaggttcttgagcttgtgcgtcttttaggacctttgaattcaccaatattgcctttatttgtgtacggtggtccttctacaggaaaaaccagcgtcattctccaattgtttaggcatctcaacaggcctcttgtttattcaagctgtagtacatgctataatcagcggatcttgtttgaatctatgttgaattcattgtttcttcatagaaaaagtgctgccaatggttattcaaatgcaaaacgatgtgaaagaccatctgactttgtcaattttcttagggacgcgttggccaatgtgataaataatctgaagtcaaattcagagaaaccaaaatcaaacaagatggcagcaaggggaattggaaatatggtatacttggtatttgacaattttcatcttgttagggagtgggataaaagttctactatattacccttcctgtttaatctctatgatctgctaaatatgcccgagttaggcttgatttttattagcagtacttcccctgatacctattatgctaacatgggttatgtggaacctgtccccgtcttctttcctgattatacagaggatgatcttcatcaaatattcttgagaaaccaagcaaatcaaaaattgtattcttcatttctggagtaagacgttttttccctggataagctatgaatttctttttgttatacataatttgatatattgaagacctgtttctttttgtacagtgtagttttgaggcctttctgtagaatcacaagacaggtggatgaattgtttgcggctttcaagtcactatttgaaaaatattgtgaacctttgagtgataatgatgttgttccaagcgaagacatgaagagaaggttattcagccatcttaagcctcatattggttcctatttgaatgaaatatttaaggtttcatttcctccttcacttgaacttgagacccataaagagaccaaacggaaggggaatcccaagaaattggagagatctgaagaaattggagagctggaatttcacatgtctacttgtgctaaatatctccttatttctgcatttcttgcgtcccgaaaccctgcaacccttgatgactcactttttgattcaactggtggttcaaacagtcgaaag---------------------------------------------------------------
>_R_Cathormion_obliquifoliolatum_Wieringa_6519@NODE_1_length_1781_cov_191.184820
tacttaaccgttacacattctgatctttggaatcggcgatgcttctgttttagctcttatgaagtttaataatttatgcggagccctgtgaatttatcactcttttttcctgatgttaccttctgaaagaggtggttctgtttttgttttgggatatttaaccgccttgctattctttaatccttagattggatgtgaaagcatgcttatatcttactgttatatgcatgcttgcatccttgtcagttattctcttatactgctaggacttcagttggttctcggaagctttgggtagcattaccttggcatattctccatatatctatactctttctaatttgcgtaactcttgtaatttgaactaaccaatgatcccctcattgttttagaagtaaaacatcctcagtagctgattacatggataaggagaaaacccccaaaattgccagaaggacaaccagatctttggcttcagcatctacttcagataatgccgtgactgaagtaactaattgtgcgtctcctccagcaataaatcaccttatagttgaaggagatccagatgtggatagagagggactcgcacaaattcccagaagaacaaccagatctttggcttcagcatccaattcagataatgtagcaacaaaagtaactagcattgaccgtcctacaataaatgaccttttagttggaggagatcctatcagtctggatgatttaatatctacttttcctggtagacgtagccaggttcttgagcttgtgcgtcttttaggacctttgaattcaccaatattgcctttatttgtgtacggtggtccttctacaggaaaaaccagcgtcattcttcaattgtttaggcatctcaacaggcctcttgtttattcaagctgtagtacatgctataatcagcggatcttgtttgaatctattttgaattcattgtttcttcatagaaaaagtgctgccaatggttattcaaatgcaaaacgatgtgaaagaccatctgactttgtcaattttcttagggacgcgttggccaatgtgataaataatctgaagtcaaattcagagaaatcaaaatcaaacaagatggcagcaaggggaattggaaatatggtatacttggtatttgacaattttcatcttgttagggagtgggataaaagttctactatattacccttcctgtttaatctctatgatctgctaaatatgcccgagttaggcttgatttttattagcagtacttctcctgatacctattatgctaatatgggttatgtggaacctgtccccgtcttctttcctgattatacagaggatgatcttcatcaaatattcttaagaaaccaagcaaatcaaaagttgtattcttcatttctggagtaagacattttttccctggataagctatgaatttctttttgttatacataatttgatatattgaagacctgtttcttgttgtacagtgtagttttgaggcctttctgtagaatcacaagacaggtggatgaattgtttgcggctttcaagtcactatttgaaaaatattgtgaacctttaagtgataatgatgttgttccaagcgaagacatgaggagaaggttattcagccatcttaagcctcatattggttcctatttgaatgaaatatttaaggtttcatttcctccttcacttgaacttgagacccataaagagaccaaacggaaggggaatcccaagaaattggagagatct---------------------------------------------------------------------------------------------------------------------------------------------------------------------------------------------------------
>_R_Cathormion_rhombifolium_Deighton_3618@NODE_1_length_1689_cov_105.880893
------------------------------------------------------------------------------------------------------------------------------------------------------------------cgccttgctattctttaatccttagattggatgtgaaagcatgcttatatcttactgttatatgcatgcttgcatccttgtcagttattctcttatactgctaggacttcagttggttctcggaagctttgggtagcattaccttggcatattctccatatatctatactctttctaatttgcgtaactcttgtaatttgaactaaccaatgatcccctcattgttttagaagtaaaacatcctcagtagctgattacatggataaggagaaaacccccaaaattgccagaaggacaaccagatctttggcttcagcatctacttcagataatgccgtgactgaagtaactaattgtgcgtctcctccagcaataaatcaccttatagttgaaggagatccagatgtggatagagagggactcgcacaaattcccagaagaacaacccgatctttggcttcaggatccaattcagataatgtagcaacaaaagtaactagcattgaccgtcctacaataaatgaccttttagttggaggagatcctatcagtctggatgatttaatatctacttttcctggtagacgtagccaggttcttgagcttgtgcgtcttttaggacctttgaattcaccaatattgcctttatttgtgtacggtggtccttctacaggaaaaaccagcgtcattcttcaattgtttaggcatctcaacaggcctcttgtttattcaagctgtagtgcatgctataatcagcggatcttgtttgaatctattttgaattcattgtttcttcatagaaaaagtgctgccaatggttattcaaatgcaaaacgatgtgaaagaccatctgactttgtcaattttcttagggacgcgttggccaatgtgataaataatctgaagtcaaattcagagaaatcaaaatcaaacaagatggcagcaaggggaattggaaatatggtatacttggtatttgacaattttcatcttgttagggagtgggataaaagttctactatattacccttcctgtttaatctctatgatctgctaaatatgcccgagttaggcttgatttttattagcagtacttctcctgatacctattatgctaatatgggttatgtggaacctgtccccgtcttctttcctgattatacagaggatgatcttcatcaaatattcttaagaaaccaagcaaatcaaaagttgtattcttcatttctggagtaagacattttttccctggataagctatgaatttctttttgttatacataatttgatatattgaggacctgtttcttgttgtacagtgtagttttgaggcctttctgtagaatcacaagacaggtggatgaattgtttgcggctttcaagtcactatttgaaaaatattgtgaacctttaagtgataatgacgttgttccaagcgaagacatgaggagaaggttattcagccatcttaagcctcatattggttcctatttgaatgaaatatttaaggtttcatttcctccttcacttgaacttgagacccataaagagaccaaacggaaggggaatcccaagaaattggagagatctgaagaaattggagagctggaatttcacatgtctacatgtgctaaatatctccttatttctgcatttcttgcgtcccgaaaccctgcaacccttgatgac------------------------------------------------------------------------------------------------------
>_R_Hydrochorea_corymbosa2_Iganci_862@NODE_1_length_1664_cov_285.838409
-----------------------tctttggaatcagcgatgcttctgttttagctcttatgaagtttaataatttatgcggagccctgtgaatttatcactcttttttcctgatgttaccttctaaaagaggtggttctgtttttgttttgggatatttagccgccttgctattctttaatccttagattggatgtgaaagcatgcttatatctcactgttatatgcatgcttgcatccttgtcagttattctcttatactgctaggacttcagttggttctcggaagctttgggtagcattaccttggcatattctccatatctctatactctttctaatttgcgtaactcttgtaatttgaactaaccaatgatcccctcattgttttagaagtaaaacatcctcagtagctgattacatggataaggagaaaacccccaaaatcgccagaaggacaaccagatctttggcttcagcatctacttcagataatgccgtgactgaagtaactaattgtgcgtctcctccagcactaaatcacctcatagttgaaggatatccagatgtggatggggagggactcgcacaaattcccagaagaacaaccagatctttggcttcagcatccaattcagataatgtagcaacaaaagtaactagcattgaccctcctacaataaatgaccttttagttggaggagatcctatcagtctggatgatttaatatctacttttcctggtagacgtagtcaggttcttgagcttgtgcgtcttctaggacctttgaattcaccaatattgcctttatttgtgtacggtggtccttctacaggaaaaaccagcgtcattcttcaaatgtttaggcatctcaacaggcctcttgtttattcaagctgtagtacatgctataatcagcggatcttgtttgaatctattttgaattcattgtttcttcatagaaaaagtgctgccaatggttattcaaatgcaaaacgatgtgaaagaccatctgactttgtcaattttcttagggacgcgttggccaatgtgataaataatctgaagtcaaattcagagaaatcaaaatcaaacaagatggcagcaaggggaattggaaatatggtatacttggtatttgacaattttcatcttgttagggagtgggataaaagttctactatattacccttcctgtttaatctctatgatctgctaaatatgcccgagttaggcttgatttttattagcagtacttcccctgatacctattatgctaatatgggttatgtggaacctgtccccgtcttctttcctgattatacagaggatgatcttcatcaaatattcttgagaaaccaagcaaatcaaaagttgtattcttcatttctggagtaagacattttttccctggataagctatgaatttctttttgttatacataatttgatatattgaagacctgtttctttttgtacagtgtagttttgaggcctttctgtagaatcacaagacaggtggatgaattgtttgcggctttcaagtcactatttgaaaaatattgtgaacctttaagtgataatgatgttgttccaagcgaagacatgaagagaaggttattcagccatcttaagcctcatattggttcctatttgaatgaaatatttaaggtttcatttcctcctt--------------------------------------------------------------------------------------------------------------------------------------------------------------------------------------------------------------------------------------------------------------------------
>_R_Jupunba_cochleata_Bonadeu_673@NODE_1_length_2215_cov_155.299813
cacttaactgttacacattctgatctttgcaatcagcgatgcttctgttttagctcttatgaagtttaataatttatgcggagccctgtgaatttatcactcttttttcctgatgttaccttctgaaagaggtggttttgtttttgttttgggatatttagcagacttgctattctttaatccttagattggatgtgaaagcatgcttatatctcactgttatatgcatgcttgcatccttgtcagtttttctcttacactgctaggacttcagttggttatcggaagctttgggtagcattaccttggcatattctccatatctctataaactttctaatttgcttaactcttgtaatttgaactaaccaatgatcccctcattg-tttagaagtaaaacatcctcagtagctgattacatggataaggagaaaacccccaaaattaccagaaggacaaccagatctttggcttcagcatctacttcagataatgccgtgactgaagtaactaattgtgcgtctcctccagcaataaatcacctcatagttgaaggagatccagatgtggatagggagggactcgcacaaattcccagaagaacaaccagatctttggcttcagcatccaattcagataatgtagcgacaaaagtaactagcattgaccctcctacaataaatgaccttttagttggaggagatcctatcagtctggatgatttaatatctacttttcctggtagacgtagccaggttcttgagcttgtgcgtcttttaggacctttgaattcaccaatattgcctttatttgtgtacggtggtctttctacaggaaaaaccagcgtcattcttcaattgtttaggcatctcaacaggcctcttgtttattcaagctgtagtacatgctataatcagcggatcttgtttgaatctattttgaattcattgtttcttcatagaaaaagtgctgccaatggttattcaaatgcaaaacgatgtgaaagaccatctgactttgtcaattttcttagggaagcgttggccaatgtgataaataatctgaagtcaaattcagagaaatcaaaatcaaacaagatggcagcaaggggaattggaaatatggtatacttggtatttgacaattttcatcttgttagggagtgggataaaagttctactatattacccttcctgtttaatctctatgatctgctaaatatgcccgagctaggcttgatttttattagcagtacttcccctgatacctattatgctaatatgggttatgtggaacctgtccccgtcttctttcctgattatacagaggatgatcttcatcaaatatttttgagaaatcaagcaaatcaaaagttgtattcttcatttctgaagtaagacattttttccctggataagctatgaatttctttttgttatacataatttgatatattgaagacctgtttctttttgtacagtgtagttttgaggcctttctgtagaatcacaagacaggtggatgaattgtttgcagctttcaagtcactatttgaaaaatattgtgaacctttaattgataatggtgttgttccaagcgaagacatgaagagaaggttattcagccatcttaagcctcatattggttcctatttgaatgaaatatttaaggtttcatttcctccttcacttgaacttgagacccataaagagaccaaactgaaggggaatcccaagaaattggagagatctgaagaaattggagagctggaatttcacatgtctacttgtgctaaatatctccttatttctgcatttcttgcatcccgaaatcctgcaacccttgatgactcactttttgattcgactggtggttcaaacagtcgaaagcgtaagaggaagtaagtttgacaattaaatatttaattcatgcattgacaataaataggatga
>_R_Jupunba_idiopoda_Quesada_1718@NODE_1_length_1617_cov_123.372078
---------------------------------------------------------------------------------------------------ctcttttttcctgatgttaccttctgaaagaggtggttctgtttttgttttgggatatttagccgacttgctattctttaatccttagattgaatgtgaaagcatgcttatatctcactgttatatgcatgcttgcatccttgtcagttattctcttatactgctaggacttcagttggttctcggaagctttgggtagcattgccttggcatattctccatatctctataaactttctaattcgcttaactcttgtaatttgaactaaccaatgatgccctcattgttttagaagtaaaacatcctcagtagctgattacatggataaggagaaaacccccaaaattaccagaaggacaaccagatctttggcttcagcatctacttcagataatgccgtgactgaagtaactaattgtgcgtctcctccagcaataaatcacctcatagttgaaggagatccagatgtggatagggagggactcgcacaaattcccagaagaacaaccagatctttggcttcagcatccaattcagaaaatgtagcaacaaaagtaactagcattgaccctcccacaataaatgaccttttagttggaggagatcctatcagtctggatgatttaatatctacttttcctggtagacgtagccaggttcttgagcttgtgcgtcttttaggtcctttgaattcaccaatattgcctttatttgtgtatggtggtccttctacaggaaaaaccagcgtcattcttcaattgtttaggcatctcaacaggcctcttgtttattcaagctgtagtacatgctataatcagcggatcttgtttgaatctattttgaattcattgtttcttcatagaaaaagtgccgccaatggtcattcaaatgcaaaacgatgtgaaagaccatctgactttgtcaattttcttagggaagcgttggccaatgtgataaataatctgaagtcaaattcag---aatcaaaatcaaacaagatggcagcaaggggaattggaaatatggtatacttggtatttgacaattttcatcttgttagggagtgggataaaagttctactatattacccttcctgtttaatctctatgatctgctaaatatgcccgagttagggttgatttttattagcagtacttcccctgatacctattatgctaatatgggctatgtggaacctctccccatcttctttcctgattatacagaggatgatcttcatcaaatattcttgagaaaccaagcaaatcaaaagttgtattcttcatttctggagtaagacattttttccctggataagctatgaatttctttttgttatacataatttgatatattgaagacctgtttctttttgtacagtatagttttgaggcctttctgtagaatcacaagacaggtggatgaattgtttgcggctttcaagtcactatttgaaaaatattgtgaacctttaagtgataatggtgttgttccaagcgaagacatgaggagaaggttattcagccatcttaagcctcatattggttcctatttgaatgaaatatttaaggtttcatttcctccttcacttgaacttgagacccataaagaggccaaa------------------------------------------------------------------------------------------------------------------------------------------------------------------------------------------------------------------------------------------
>_R_Jupunba_longipedunculata_Cardona_2682@NODE_1_length_1538_cov_118.657769
-----------------------------------------------------------------------------------------------------------------------------------------------------------------------------------------agattggatgtgaaagcatgcttatatctcaccgttatatgcatgcttgcatccttgtcagttattctcttatactgctaggacttcagttggttctcggaagctttgggtagcattaccttggcatattctccatatctctataaactttctaatttgcttaactcttgtaatttgaactaaccaatgatcccctcattgttttagaagtaaaacatcctcagtagctgattacatggataaggagaaaacccccaaaattaccagaaggacaaccagatgtttggcttcagcatctacttcagataatgccgtgactgaagtaactaattgtgcgtctcctccagtaataaatcacctcatagttgaaggagatccagatgtggatagggagggactcgcacaaattcccagaagaacaaccagatctttggcttcagcatccaattcagataatgtagcaacaaaagtaactagcattgaccctcctacaataaatgaccttttagttggaggagatcctatcagtctggatgatttaatatctacttttcctggtagacgtagccaggttcttgagcttgtgcgtcttttaggtcctttgaattcaccaatattgcctttatttgtgtacggtggtccttctacaggaaaaaccagcgtcattcttcaattgtttaggcatctcaacaggcctcttgtttattcaagctgtagtacatgctataatcagcggatcttgtttgaatctattttgaattcattgtttcttcatagaaaaagtgccgccaatggttattcgaatgcaaaacgatgtgaaagaccatctgactttgtcaattttcttagggaagcgttggccaatgtgataaataatctgaagtcaaattcag---aatcaaaatcaaacaagatggcagcaaggggaattggaaatatggtatacttggtgtttgacaattttcatcttgttagggagtgggataaaagttctactatattacccttcctgtttaatctctatgatctgctaaatatgcccgagttaggcttgatttttattagcagtacttcccctgatacctattatgctaatatgggttatgtggaacctctccccgtcttctttcctgattatacagaggatgatcttcatcaaatattcttgagaaaccaagcaaatcaaaagttgtattcttcatttctggagtaagacattttttccctggataagctatgaatttctttttgttatacataatttgatatattgaagacctgtttctttttgtacagtgtagttttgaggcctttctgtagaatcacaagacaggtggatgaattgtttgcggctttcaagtcactatttgaaaaatattgtgaacctttaagtgataatggtgttgttccaagcgaagacatgaagagaaagttattcagccatcttaagcctcatattggttcctatttgaatgaaatatttaaggtttcatttcctccttcacttgaacttgagacccataaagagaccaaacggaagg-----------------------------------------------------------------------------------------------------------------------------------------------------------------------------------------------------------------------------------
>_R_Jupunba_macradenia_Lourteig_3021@NODE_1_length_1464_cov_109.449171
-------------------------------------------------------------------------------------------------------------------ttaccttctgaaagaggtggttctgtttttgttttgggatatttagccgccttgctattctttaatccttagattggatgtgaaagaatgcttatatctcactgttatatgcatgcttgcatccttgtcagttattctcttatactgctaggagttcagttggttctcggaagctttgggtagcattaccttggcatattctccatatctctatactctttctaatttgcgtaactcttgtaatttgaactaaccaatgatcccctcattgttttagaagtaaaaca-cctcagtagctgattacatggataaggagaaaacccccaaaatagccagaaggacaaccagatatttggcttcagcatctacttcagatactgcagtgactgaagtaactaattgtgcgtctcctccagcaataaatcacctcatagttgaaggagatccagatgtggatagggagggactcgcacaaattcccagaagaacaaccagatctttggcttcagcatccaattcagataatgtagcaacaaaagtaactagcattgaccctcctacaataaatgaccttttagttggaggagatcctatcagtctggatgatttaatatctacttttcctggtagacgtagccaggttcttgagcttgtgcgtcttttaggacctttgaattcaccaatattgcctttatttgtgtacggtggtccttctacaggaaaaaccagcgtcattcttcaattgtttaggcatctcaacaggcctcttgtttattcaagctgtagtacatgctataatcagcggatcttgtttgaatctattttgaattcattgtttcttcatagaaaaagtgctgccaatggttattcaaatgcaaaacgatgtgaaagaccatctgactttgtcaattttcttagggaagcgttggccaatgtgataaataatctgaagtcaaattcagagaaatcaaaatcaaacaagatggcagcaaggggaataggaaatatggtatacttggtatttgacaattttcatcttgttagggagtgggataaaagttctactatattacccttcctgtttaatctctatgatctgctaaatatgcccgagttaggcttgatttttattagcagtacttcccctgatacctattatgctaatatgggttatgtggaacctgtccccgtcttctttcctgattatacagaggatgatcttcatcaaatattcttgagaaaccaagcaaatcaaaagttgtattcttcatttctggagtaagacattttttccctggataagctatgaatttctttttgttatacataatttgctatattaaagacctgtttctttttgtacagtgtagttttgaggcctttctggagaatcacaagacaggtggatgaattgtttgcggctttcaagtcactatttgaaaaatattgtgaacctttaagtga-------------------------------------------------------------------------------------------------------------------------------------------------------------------------------------------------------------------------------------------------------------------------------------------------------------------------------------------------------------------------------------
>_R_Jupunba_microcalyx_Iganci_855@NODE_1_length_2103_cov_197.861797
tacttaactgtgacacattctgatctttgcaatcagcgatgcttctgttttagctcttatgaagtttaataatttatgctgagccctgtgaatttatcactcttttttcctgatgttaccttctgaaagaggtggttctgtttttgttttgggatatttagccgacttgctattctttaatccttagattggatgtgaaagcatgcttatatctcactgttatatgcatgcttgcatccttgtcagttattctcttgtactgctaggacttcagttggttctcggaagctttgggtagcattaccttggcatattctccatatctctataaactttctaatttgcttaactcttgtaatttgaactaaccaatgatcccctcattgttttagaagtaaaacatcctcagtagctgattacatggataaggagaaaacccccaaaattaccagaaggacaaccagatctttggcttcagcatctacttcagataatgccgtgactgaagtaactaattgtgcgtctcctccagcaataaatcacctcatagttgaaggagatccagatgtggatagggagggactcgcacaaattcccagaagaacaaccagatctttggcttcagcatccaattcagataatgtagcgacaaaagtaactagcattgaccctccttcaataaatgaccttttagttggaggagatcctatcagtctggatgatttaatatctacttttcctggtagacgtagccaggttcttgagcttgtgcgtcttttaggacctttgaattcaccaatattgcctttatttgtgtacggtggtccttctacaggaaaaaccagcgtcattcttcaattgtttaggcatctcaacaggcctcttgtttattcaagctgtagtacatgctataatcagcggatcttgtttgaatctattttgaattcgttgtttcttcacagaaaaagtgctgccaatggttattcaaatgcaaaacgatgtgaaagaccatctgactttgtcaattttcttagggaagcgttggccaatgtgataaataatctgaagtcaaattcagagaaatcaaaatcaaacaagatggcagcaaggggaattggaaatatggtatacttggtatttgacaattttcatcttgttagggagtgggataaaagttctactatattacccttcctgtttaatctctatgatctgctaaatatgcccgagttaggcttgatttttattagcagtacttcccctgatacctattatgctaatatgggttatgtggaacctgtccccgtcttctttcctgattatacagaggatgatcttcatcaaatattcttgagaaaccaagcaaatcaaaagttgtattcttcatttctggagtaagacattttttccctggataagctatgaatttcttattgttatacataatttgatatattgaagacctgtttctttttgtacagcgtagttttgaggcctttctgtagaatcacaagacaggtggatgaattgtttgcagctttcaagtcactatttgaaaaatattgtgaacctttaattgataatggtgttgttccaagcgaagacatgaagagaaggttattcagccatcttaagcctcatattggttcctatttgaatgaaatatttaaggtttcatttcctccttcacttgaacttgagacccataaagggaccaaactgaaggggaatcccaagaaattggagagatctgaagaaattggagagctggaatttcacatgtctacttgtgctaaatatctccttatttctgcatttcttgcatcccgaaatcctgcaacccttgatgactcactttttgattcgactggtggttcaaacagtcgaaagcgtaagaggaagtaagtttgacaattaaatatttaattcatgcattgacaataaataggatga
>_R_Jupunba_oppositifolia_Liegier_16014@NODE_1_length_1547_cov_101.409524
---------------------------------------------------------------------------------------------------------------------------------------------------------------------------------taatccttagattggatgtgaaagcatgcttatatctcactgttatatgcatgcttgcatccttgtcagttattctcttatactgctaggacttcagttggttctcggaagctttgggtagcattgccttggcatattctccatatctctataaactttctaattcgcttaactcttgtaatttgaactaaccattgatcccctcattgttttagaagtaaaacatcctcagtagctgattacatggataaggagaaaacccccaaaattaccagaaggacaaccagatctttggcttcagcatctacttcagataatgccgtgactgaagtaactaattgtgcgtctccttcagcaataaatcacctcatagttgaaggagatccagatgtggatagggagggactggcacaaattcccagaagaacaaccagatctttggcttcagcatccaattcagataatgtagcaacaaaagtaactagcattgaccctcctacaataaatgaccttttagttggaggagatcctatcagtctggatgatttaatatcgacttttcctggtagacgtagccaggttcttgagcttgtgcgtcttttaggtcctttgaactcaccaatattgcctttatttgtgtacggtggtccttctacaggaaaaaccagcgtcattcttcaattgtttaggcatctcaacaggcctcttgtttattcaagctgtagtacatgctataatcagcggatcttgtttgaatctattttgaattcattgtttcttcatagaaaaagtgccgccaatggttattcaaatgcaaaacgatgtgaaagaccatctgactttgtcaattttcttagggaagcgttggccaatgtgataaataatctgaagtcaaattcag---aatcaaaatcaaacaagatgtcagcaaggggaattggaaatatggtatacttggtatttgacaattttcatcttgttagggagtgggataaaagttctactatattacccttcctgtttaatctctatgatctgctaaatatgcccgagttaggcttgatttttattagcagtacttcccctgatacctattatgctaatatgggttatgtggaacctctccccgtcttctttcctgattatacagaggatgatcttcatcaaatattcttgagaagccaagcaaatcaaaagttgtattcttcatttctggagtaagacattttttccctggataagctatgaatttctttttgttatacataatttgatatattgaagacctgtttctttttgtacagtgtagttttgaggcctttctgtagaatcacaagacaggtggatgaattgtttgcggctttcaagtcactatttgaaaaatattgtgaacctttaagtgataatggtgttgttccaagcgaagacatgaagagaaggttattcagccatcttaagcctcatattggttcctatttgaatgaaatatttaaggtttcatttcctccttcacttgaacttgagacccataaagagaccaaacggaaggg----------------------------------------------------------------------------------------------------------------------------------------------------------------------------------------------------------------------------------
>_R_Jupunba_oxyphyllidia_Yonker_6157@NODE_1_length_1593_cov_140.410290
---------------------------------------------------------------------------------------------------------------------------------------------------------------------------------------------------------catgcttatatctcactgttatatgcatgcttgcatccttgtcagttattctcttatactgctaggacttcagttggttctcggaagctttgggtagcattgccttggcatattctccatatctctataaactttctaattcgcttaactcttgtaatttgaactaaccaatgatcccctcattgttttagaagtaaaacatcctcagtagctgattacatggataaggagaaaacccccaaagttaccagaaggacaagcagatctttggcttcagcatctacttcagataatgccgtgactgaagtaactaattgtgcgtctcctccagcaataaatcacctcatagttgaaggagatccagatgtggatagggatggactcgcacaaattcccagaagaacaaccagatctttggcttcagcatccaattcagaaaatgtagcaacaaaagtaactagcattgaccctcctacaataaatgaccttttagttggaggagatcctatcagtctggatgatttaatatctacttttcctggtagacgtagccaggttcttgagcttgtgcgtcttttaggtcctttgaattcaccaatattgcctctatttgtgtacggtggtccttctacaggaaaaaccagcctcattcttcaattgtttaggcatctcaacaggcctcttgtttattcaagctgtagtacatgctataatcagcggatcttgtttgaatctattttgaattcattgtttcttcatagaaaaagtgccgccaatggttattcaaatgcaaaacgatgtgaaagaccatctgactttgtcaattttcttagggaagcgttggccaatgtgataaataatctgaagtcaaattcag---aatcaaaatcaaacaagatggcagcaaggggaattggaaatatggtatacttggtatttgacaattttcatcttgttagggagtgggataaaagttctactatattacccttcctgtttaatctctatgatctgctaaatatgcccgagttaggcttgatttttattagcagtacttcccctgatacctattatgctaatatgggttatgtggaacctctccccatcttctttcctgattatacagaggatgatcttcatcaaatattcttgagaaaccaagcaaatcaaaagttgtattcttcatttctggagtaagacattttttccctggataagctatgaatttctttttgttatacataatttgatatattgaagacctgtttctttttgtacagtgtagttttgaggcctttctgtagaatcacaagacaggtggatgaattgtttgcggctttcaagtcactatttgaaaaatattgtgaacctttaagtgataatggtgttgttccgagcgaagacatgaggagaaggttattcagccatcttaagcctcatattggttcctatttgaatgaaatatttaaggtttcatttcctccttcacttgaacttgagacccataaagaggccaaacggaaggggaatcccaagaaattggagagatctgaagaaattggagagctggaatttcacatgtctacttgtgctaaa------------------------------------------------------------------------------------------------------------------------------------------------------------
>_R_Jupunba_villosa_Borges_423@NODE_1_length_2111_cov_168.121927
tacttaactgttacacattctgatctttgcaatcagcgatgcttctgttttagctcttatgaagtttaataatttatgcggagccctgtgaatttatcactctttttccctgatgttaccttctgaaagaggtggttctgtttttgttttgggatatctagccgacttgctattctttaatcgttagattggacgtgaaagcatgcttatatctcactgttatatgcatgcttgcatccttgtcagttattctcttatactgctaggacttcagttggttctcggaagctttgggtagcattgccttggcatattctccatatctctataaactttctaattcgcttaactcttgtaatttgaactaaccaatgatcccctcattgttttagaagtaaaacatcctcagtagctgattacatggataaggagaaaacccccaaaattaccagaaggacaaccagatctttggcttcagcatctacttcagataatgccgtgactgaagtaactaattgtgcgtctcctccagcaataaatcacctcatagttgaaggagatccagatgtggatagggagggactcgcacaaattcccagaagaacaaccagatctttggcttcagcatccaattcagataatgtagcaacaaaagtaactagcattgaccttcctacaataaatgaccttttagttggaggagatcctatcagtctggatgatttaatatctacttttcctggtagacgtagccaggttcttgagcttgtgcgtcttttaggtcctttgaattcaccaatattgcctttatttgtgtacggtggtccttctacaggaaaaaccagcgtcattcttcaattgtttaggcatctcaacaggcctcttgtttattcaagctgtagtacatgctataatcagcggatcttgtttgaatctattttgaattcattgtttcttcatagaaaaagtgccgccaatggttattcaaatccaaaacgatgtgaaagaccatctgactttgtcaattttcttagggaagcgttggccaatgtgataaataatctgaagtcaaattcag---aatcaaaatcaaacaagatggcagcaaggggaattggaaatatggtatacttggtatttgacaattttcatcttgttagggagtgggataaaagttctactatattacccttcctgtttaatctctatgatctgctaaatatgcccgagttaggcttgatttttattagcagtacttcccctgatacctattatggtaatatgggttatgtggaacctctccccgtcttctttcctgattatacagaggatgatcttcatcaaatattcttgagaaaccaagcaaatcaaaagttgtattcttcatttctggagtaagacattttttccctggataagctatgaatttctttttgttatacataatttgatatattg-agacctgtttctttttgtacagtgtagttttgaggcctttctgtagaatcacaagacaggtggatgaattgtttgcggctttcaagtcactatttgaaaaatattgtgaacctttaagtgataatggtgttgttccaagcgaagacatgaagagaaggttattcggccatcttaagcctcatattggttcctatttgaatgaaatattcaaggtttcatttcctccttcacttgaacttgagacccataaagagaccaaacggaaggggaatcccaagaaattggagagatctgaagaaattgaagagctggaatttcacatgtctacttgtgctaaatatctccttatttctgcatttcttgcatcccgaaaccctgcaacccttgatgactcactttttgattcgactggtggttcaaacagtcgaaagcgtaagaggaagtaagtttgacaattaagtatttaattcatgcattgacaataaataggatga
>_R_Punjuba_killipii_Palodorios_6252@NODE_1_length_1502_cov_86.687018
------------------------------------------------------------------------------------------------------------------------------------------------------gggatatttaaccgacttgctattctttaatccttagattggatgtgaacgcatgcttatatctcactgttatatgcatgcttgcatccttggcagttattctcttatcctgctaggacttcagttggttctcggaagctttgggtggcattaccttagcatattctccatatctctataaactttctaatttacttaactcttgtaatttgaactaaccaatgatcccctcattgttttagaagtaaaacatcctcagtagctgattacatggataaggagaaaacccccaaaattaccagaaggacaaccagatctttggcttcggcatctacttcagataacgccgtgactgaagtaactaattgtgcttctcctccagcaatgaatcacctcgtagttgaaggagatccagatgtggatagggagggactcgcacaaattcccagaagaacaaccagatctttggcttcagcatccaattcagataatgtatcaacaaaagtaactagcattgaccctcctacaataaatgaccttttagttggaggagatcctatcagtctggatgatttaatatctacttttcctggtagacgtagccacgttcttgatcttgtgcgtcttttaggacctttgaattcaccaatattgcctttatttgtgtacggtggtccttctacaggaaaaaccagcgtcattcttcaattgtttaggcatctcaacaggcctcttgtttattcaagctgtagcacatgctataatcagcggatcttgtttgaatctattttgaattcattgtttcttcatagaaaaagttctgccaatggttattcaaatgcaaaacgatgtgaaagaccatctgactttgtcaattttcttagggaagcgttggccaatgtgataaataatctgaagtcaaattcagagaaatcaaaatcaaacaagatggcagcaaggggaattggaaatatggtatacttggtatttgacaattttcatcttgttagggagtgggataaaagttctactatattacccttcctgtttaatctctatgatctgctaaatatgccagagttaggcttgatttttattagcagtacttcccctgatacctattatgctaatatgggttatgtggaacctgtccccgtcttctttcctgattatacagaggatgatcttcatcaaatattcttgagaaaccaggcaaatcaaaagttgtattcttcatttctggagtaagacattttttccctggataagctatgaatttctttttgttatacgtaatttgatatattgaaggcatgtttctttttgtacagtgtagttttgaggcctttctgtagaatcacaagacaggtggatgaattgtttgcggctttcaagtcactatttgaaaagtattgtgaacctttaagtgataatggtgttgttccaagcgaagacatgaagagaaggttattcagccatcttaagcctcatattggttccta-------------------------------------------------------------------------------------------------------------------------------------------------------------------------------------------------------------------------------------------------------------------------------------------------------------
>_R_Punjuba_lehmannii_Escobar_7465@NODE_1_length_1479_cov_110.795292
---------------------------------------------------------------------------------------------------------------------------------------------------------------------------------------------------------------------------------------------------------------------------------------------------------------------------------------------------------------------------------------------------------------acatcctcagtagctgattacatggataaggagaaaacccccaaaattaccagaaggacaaccagatctttggcttcggcatctacttcagataacgccgtgactgaagtaactaattgtgcttctcctccagcaatgaatcacctcgtagttgaaggagatccagatgtggatagggagggactcacacaaattcccagaagaacaaccagatctttggcttcagcatccaattcagataatgtatcaacaaaagtaactagcattgaccctcctacaataaatgaccttttagttggaggagatcctatcagtctggatgatttaatatctacttttcctggtagacgtagccacgttcttgagcttgtgcgtcttttaggacctttgaattcaccaatattgcctttatttgtgtacggtggtccttctacaggaaaaaccagcgtcattcttcaattgtttaggcatctcaacaggcctcttgtttattcaagctgtagcacatgctataatcagcggatcttgtttgaatctattttgaattcattgtttcgtcgtagaaaaagttctgccaatggttattcaaatgcaaaacgatgtgaaagaccatctgactttgtcaattttcttagggaagcgttggccaatgtgataaataatctgaagtcaaattcagagaaatcaaaatcaaacaagatggcagcaaggggaattggaaatatggtatacttggtatttgacaattttcatcttgttagggagtgggataaaagttctactatattacccttcctgtttaatctctatgatctgctaaatatgccagagttaggcttgatttttattagcagtacttcccctgatacctattatgctaatatgggttatgtggaacctgtccccgtcttctttcctgattatacagaggatgatcttcatcaaatattcttgagaaaccaggcaaatcataagttgtattcttcatttctggagtaagacattttttccctggataagctatgaatttctttttgttatacgtaatttgatatattgaaggcatgtttctttttgtacagtgtagttttgaggcctttctgtagaatcacaagacaggtggatgaattgtttgcggctttcaagtcactatttgaaaagtattgtgaacctttaagtgataatggtgttgttccaagcgaagacatgaagagaaggttattcagccatcttaagcctcatattggttcctatttgaatgaaatatttaaggtttcatttcctccttctcttgaacttgagacctataaagagaccaaacggaaggggaatcccaagaaattggagagatctgaagaaattggagagctggaatttcacatgtctacttgtgctaaatatctccttatttctgcatttcttgcatcccaaaaccctgcaacccttgatgactcactttttgattcgactggtggttca---------------------------------------------------------------------------
>_R_Punjuba_racemiflora_Jimenez_Soares_3626@NODE_1_length_1750_cov_162.271967
-------------------------------------------------------------------------------------------------------------------------------------------------------------------------ctattctttaatccttagattggatgtgaaagcatgcttatatctcactgttatatgcatgcttgcatccttgtcagttattctcttatactgctaggacttcagttggttctcgggagctttgggtggcattaccttagcatattctccatatctctataaactttctaatttgcttaactcttgtaatttgaactaaccaatgatcccctcattgttttagaagtaaaacatcctcagtagctgattacatggataaggagaaaacccccaaaattaccagaaggacagccagatctttggcttcggcatctacttcagataacgccgtgactgaagtaactaattgtgcttctcctccagcaatgaatctcctcatagttgaaggagatccagatgtggatagggagggactcgctcaaattcccagaagaacaaccagatctttggcttcagcatccaattcagataatgtatcaacaaaagtaactagcattgactctcctacaataaatgaccttttagttggaggagatcctatcagtctggatgatttaatatctacttttcctggtagacgtagccaggttcttgagcttgtgcgtcttttaggacctttgaattcaccaatattgcctttatttgtgtacggtggtccttctacaggaaaaaccagcgtcatgcttcaattgtttaggcatctcaacaggcctcttgtttattcaagctgtagtacatgctataatcagcggatcttgtttgaatctattttgaattcattgtttcttcatagaaaaagttctgccaatggttattcaaatgcaaaacgatgtgaaagaccatctgactttgtcaattttcttagggaagcgttggccaatgtgataaataatctgaagtcaaattcagagaaatcaaaatcaaacaagatggcagcaaggggaattggaaatatggtatacttggtatttgacaattttcatcttgttagggagtgggataaaagttctactatattacccttcctgtttaatctctatgatctgctaaatatgccagagttaggcttgatttttattagctgtacttcccctgatacctattatgctaatatgggttatgtggaacctgtccccgtcttctttcctgattatacagaggatgatcttcatcaaatattcttgagaaaccaagcaaatcaaaagttgtattcttcatttctggagtaagacattttttccctggataagctatgaatttctttttgttatacgtaatttgatatattgaagacctgtttctttttgtacagtgtagttttgaggcctttctgtagaatcacaagacaggtggatgaattgtttgcggctttcaagtcactatttgaaaagtattgtgaacctttaagtgataatggtgttgttccaagcgaagaaatgaagagaaggttattcagccatcttaagcctcatattggttcctatttgaatgaaatatttaaggtttcatttcctccttcacttgaacttgagactcataaagagaccaaacggaaggggaatcccaagaaattggagagatctgaagaaattggagagctggaatttcacatgtctacttgtgctaaatatctccttatttctgcatttcttgcatcccaaaaccctgcaacccttgatgactcactttttgattcgactggtggttcaaacagtcgaaagcgtaagaggaagtaagtttgacaattaaa----------------------------------
