# Supplementary material for: A new generic circumscription of Hydrochorea (Leguminosae, Caesalpinioideae, mimosoid clade) with an amphi-Atlantic distribution
Source: PhytoKeys. 2022 Aug 22;205:401–37. doi: 10.3897/phytokeys.205.82775 (PMC9849043; doi:10.3897/phytokeys.205.82775)
Supplement: Supplementary material 1 — Supplementary data file S1 [file phytokeys-205-401_article-82775__-s001.zip › RBH3_m2432_comp17578_c0_seq1.aln-cln]

>Acacia_rostellifera_Murphy_466@NODE_1_length_1208_cov_314.332449
atattttttattataattttataaccccacttctccaattttttaaatccaattcataaaagttttc---tccctgcccttcaaatccatcgtaccaaaa--------tgaactcatacacaacggaaacttgagagttaaggcagatctatgatatagcaattatacaaaccttg-ttaacacttgataatcacactgttaagaagcaactttaactaacaattattaaaatgtgagaagcaaagctgctagattattttaacaagagaaattgagcatcacctttattcat-atagcagtatggtaaaatccaaaacattgctaagccgaagtagcaagtgaaccccacaat---ggaacatccaatttataacatcaggaact--agaggttttaagatggagaaccccatccaccaccaccaggagtcaaaatctgaagagtgtcacctggttgtacctcaatagaattcttgccgccaagataaatccttcgtttatctttttttataaggtaattggccccacgagcgccattttttcctcctttcagtcctctcggggcatggacgcgtctctcagaaagaatgctgacagtaacgggacgcctgaactctatctctcttataagcccatcaccacctcgatgaaatcctgctcctccgctgttttctcttagtccaaacttgtgcagagtcactggatacctttgctcgaaaatctccggatcagtcattcttgtgtttgtcatgtggcattggaccccactagtaccatcccaggtgggaccagccccgctcccaccaccaatggtttcatagtagccgaaagtattatcgccaaaagtgagattattcatacaacctagagaacaagcacaggcctgaaatgcagaaaagatgacatcggttatcctttgagatgtcataacattacctcctacaacagcagcc--------------------tgagccctcgggaataggaatcttcacaggagccaaacaaccttgattgagaggaatgtcaacatctaccaaacatcgaagacagtatattactgcagcagctgttaccgcttctggtgca----------------------------------------------------------------------------------------------------------------------------------------------------------------------------------------------------------------------------------------------------------------------------------------------------------------------------------------------------------------------------------------------------------------------------------------------------------------------------------------------------------------------------------------------------------------------------------------------------------------------------------------------------------------------------------------------------------------------------------------------------------------------------------------------------------------------------------------------------------------------------------------------------------------------------------------------------------------------------------------------------------------------------------------------------------------------------------------------------------------------------------------------------------------------------------------------------------------------------------------------------------------------------------------------------------------------------------------------------------------------------------------------------------------------------------------------------------------------------------------------------------------------------------------------------------------------------------------------------------------------------------------------------------------------------------------------------------------------------------------------------------------------------------------------------------------------------------------------------------------------------------------------------------------------------------------------------------------------------------------------------------------------------------------------------------------------------------------------------------------------------------------------------------------------------------------------------------------------------------------------------------------------------------------------------------------------------------------------------------------------------------------------------------------------------------------------------------------------------------------------------------------------------------------------------------------------------------------------------------------------------------------------------------------------------------------------------------------------------------------------------------------------------------------------------------------------------------------------------------------------------------------------------------------------------------------------------------------------------------------------------------------------------------------------------------------------------------------------------------------------------------------------------------------------------------------------------------------------------------------------------------------------------------------------------------------------------------------------------------------------------------------------------------------------------------------------------------------------------------------------------------------------------------------------------------------------------------------------------------------------------
>Acacia_rostellifera_Murphy_466@NODE_3_length_933_cov_512.971963
-------------------------------------------------------------------------------------------------------------------------------------------------------------------------------------------------------------------------------------------------------------------------------------------------------------------------------------------------------------------------------------------------------------------------------------------------------------------------------------------------------------------------------------------------------------------------------------------------------------------------------------------------------------------------------------------------------------------------------------------------------------------------------------------------------------------------------------------------------------------------------------------------------------------------------------------------------------------------------------------------------------------------------------------------------------------------------------------------------------------------------------------------------------------------------------------------------------------------------------------------------------------------------------------------------------------------------------------------------------------------------------------------------------------------------------------------------------------------------------------------------------------------------------------------------------------------------------------------------------------------------------------------------------------------------------------------------------------------------------------------------------------------------------------------------------------------------------------------------------------------------------------------------------------------------------------------------------------------------------------------------------------------------------------------------------------------------------------------------------------------------------------------------------------------------------------------------------------------------------------------------------------------------------------------------------------------------------------------------------------------------------------------------------------------------------------------------------------------------------------------------------------------------------------------------------------------------------------------------------------------------------------------------------------------------------------------------------------------------------------------------------------------------------------------------------------------------------------------------------------------------------------------------------------------------------------------------------------------------------------------------------------------------------------------------------------------------------------------------------------------------------------------------------------------------------------------------------------------------------------------------------------------------------cagcaacctgtgtttccagcacttgctcataacttccagcataacgacttacatcagtagatgtacctcccatatcaaatccaattagcggcttatctgtttccagtccgaaaagagtttgagagtaaccaacaacaccaccagcaggtccagacaaaatagctttatgccctgaaaaggaactctcaggagcaagcccgccatctgattgcataaacaaaacatttaactttcctagtccatcatcaaatttggacaagaaccctgatagataatctttaataactggggtcaaataagcatctacgcttgctgttaaacctcggggaacagcacgaaccataggagtcaaagcagatgaaatagaaacatgtctgaatcccaggctcaaagctaatttctcaacctgttgttcgtgctgtggaaaagtgtatgaatgaatcaacacaacagccaagcaacagattcctttgtccaataatcttttcagtactggcttcagtgcttcttcattaagaggcttcacaattctcacaagctccccagaaatgcctttaaccaatgatgaactatcctgatgttctaccccctcatcttgctccaactggactctctcttccacctctacaatctcctcatacagattcgaaggtcttgatacagtgatgtcaaatatgttggggcgagcctggttaccaatctggagcaaatctcggaaaccttgagtaacacacacagcaatcctttctcctttccgctctaaaagtgcatttgttgccacagttgtacccatccttatccactctatcttctcagtaggtatttttgaactttttgaaattttctccctcgtgaattcttcaagaatccttcggatcccttcaaccggagcatcatcatagtttgatgggtcaacagacagcagcttcaaca---------------------------------------------------------------------------------------------------------------------------------------------------------------------------------------------------------------------------------------------------------------------------------------------------------------------------------------------------------------------------------------------------------------------------------------------------------------------------------------------------------
>Albizia_burkartiana_StivalSantos_678@NODE_1_length_4383_cov_17.571396
--------------------------------------------------------------------------taccttccaaatccctcgtaccaaatagcttagatgaaatcgtacacaacataaacttgaaagctaaggcagatctatgatatagcaattatacaaacctttgctaacacttgataatcacactattaagaagcaactttaattaacaattactaaaatgcgagaagtaatgctgctagatt-tttttacaagacaaactgaacatgagctttattcataacagcagtatggtaaaatccaaaacattgcggagccaaagtagtagtaactaaacaccatcatggaatatccaacttatcacagaagaaactaaagaggttttatgatggagaaccccatccaccaccaccaggagtcaaaatctgaagaatatcacctggttgtacctcaatagaattcttgccgccaagataaatccttcgtttatctttctttacaaggtaattcgccccacgagcgccattttttcctccgttcagccctctcggcgcatgaacacgtctctcggaaagaatgctgacagtaacaggacgcctgaactctatctctctcataagcccatcaccacctcgacgaaatcctgctcctccgctgttttctcttagtccaaacttgtgcagagtcactggatacctttgctcgaaaatctccggatcagtcattcttgtgtttgtcatgtggcattggactccactagtaccatcccaggtgggaccagccccgctcccaccaccaatggtttcatagtagccgaaagtattatcgccaaaagtgagattattcatacaacctagggaacaagcacaggcctggaatgcagaaaatatgacatcggttatcctttgagatgtcataacattacctcctacaacagcagccatgtcgctcggggaaaggaatgagccctcgggaataagaatcttcacaggagccaaacaaccttgattgagaggaatgtcaacatctaccaaacatcgaagacagtatattactgcagcagctgttacagcttctggtgcattccagttaccataaacttctgagctggtcccactaaaatcaaaaattgcttcccctttattaaaatcaatgcttagtttcaagtgaatgacagatccatcatccatgtagtcctcttctaccagagtcacgaaattctcgtccgacttgggcgaaacctttttaccaactgtcttgagcatctctctcactgcttcttccgcgttcatctgtacataattcatgtatgcctgaacagtttccaaaccatactgctcaatgagctcttgaagaagagaaattcctctctgatttgctgctacttgtgctcgcaggtctgataagttatcctgaatccttcgagttcctgagattttatttccccgctcatcattgcctgggcactgaaggattttgatgattccttcttcttggaatatccccttttcaacaagcttaaatgcttttatggcagctccttcgtccaatatggactttgagaatggtggcatgctgccaggagtgatacccccaatttctgcatgatgccctctgtttgcaacaaaaaacaccagctttccattgtagaaaactggcgtaacaacagttatgtcaggaagatgactacctccggcacaaggatgattggtaaccaaaacatctccttcatttaaattgtcaccccagtagttgagttgccaccgaactgtagtagacattgctcctagatgcacagggacgtgaggagcatttgcaactaggccaccagcaggatcaaagagagcacaagagaaatcaagtcgttctttgatatttgttgaaatagaagttctttgcagtgttcttcccatctgctcagctattcccataaatctgtgattgaatatggagagctgtacaacatctgcaaccttatcagttatattaacacttcttaaagaagaatcaatttcaatcttgatattgccatatttggttataatagccctgcagttgggctctacaatcacagtgctatttccattcataatgattgcagggccaagcattgtatggccataccccaagttttcaagcttatatagaggagtttcttgccaaccgtttccaaagcataccctatagtagccatcaaccttgggactgccagatgcaagttctaaggcccatggcttcagtatgttggtaactcctataccacgaactcgaacatcacaaatcactatctttctatttaggagtttaaagccgtactcttgctgaaagagcttcacaaactcagttgcataatcacatggttttccatcttcagttatttgtcttttgaccattatggcagtatctgtaccttcatatctcaagtttagatatgtctctattgaaattctttcctctttaaacccttgattctgtagtttctgcttcacctgcctcaacaacacagcttctcgttgtgagacctcaacaatagattcagctccatatactgcagaataaggctcttgcatctcttccacaacgtttgccaaccccatgccatatgcacttaagattccacaaaatttgtgaatcaacacttctttcatacccaacgatctagcaatagcacaagcatgttgaggtccagcacctccaaagcatgcaagcgcatgattttttgtatcatggcctttcatttcagtcagctgccttattggacgacacattgtctcattagcaacattcacaaaaccaagtgcaatctcttccaccgtcatgtattttgcagatggatcctggttctttcggtaagcatttatttgtccagcaagattctcaaattcttcccttgtcgacttgacatcgagaggttgatcctcatttgggccaaagatggatggaaaataatcaggaataacatatcccaaaatcaagttggcatcagtaattgccaactccccacctttccgataacacacaggaccagggtgtgccccgacggattctggtccaactcgaaatgctccaaattggaacttcaactttgaaccgccaccagcagcaacagtgtttatgtcaagctgaggagcttgtattatggcaccagcaacctgtgtttccagcacttgctcaaaacttccagcataacgacttacatcggtggatgtacctcccatatcaaatccaattagcggcttatctgtttccagtccaaaaagagtttgagagtaaccaacaacaccaccagcaggtccagacaaaatagctttatgccctgagaaggaactctcaggagcaagcccgccatctgattgcataaacaaaacatttaacttccctagtccatcatcaaatttggacaagaaccctgatagatactctttaataaccggggtcaaataagcatctacacttgctgttaaacctcggggaacagcacgaaccataggagtcaaagcagatgaaatagaaacatgtctgaatcccaggctcaaagctaatttctcaacctgttgttcgtgctgtggaaaagtgtatgaatgaatcaacacaacagccaagcaacagattcctttgtccaataatcttttcagtactggcttcagtgcttcttcattaagaggcttcacaattctcacaagctccccagaaatgcctttaaccaatgatgaaccatcctgatgttctacctcctcatcttgcaccaactggactctctcttccacctcaacaatctcctcatacagattcgaaggtcttgatacagtgatgtcaaatatgttggggcgagcctggttaccaatctggagcaaatctcggaaaccttgactaacacacacagcaatcctttctcctttccgctctaaaagtgcatttgttgccacagttgtacccatccttatccactctatcttctcagtaggtatttttgaactttttgaaattttcacccccgtgaattcttcaagaatccttcggatcccttctaccggagcatcatcatagtttgatgggtcaacagacagcagcttcaacactcggccatcagactgaccagggatttcagcgtaaacatcagtgaatgtgccccctctatcaatacaaaacttcagctttccttcagtagcactccccatcctaattagtctttcacaactcctgcatattcatatgcaagaaacatacttgagtaatacaatatagtaaatgaacctatcatatagcaatccacttttcagagtaagcaaattaaagaatataagcagattgcattttagtgctgcataatatggatgtcacagatattttgtacacatgggcaaagtttaatctaaacacctgaacaaaggaggtaaagcacaagagcggagttctcatagcaaatatgaaacttagacatgca---------------------------------------------------------------------------------------------------------------------------
>Albizia_coripatensis_Hughes_2433@NODE_1_length_4702_cov_490.432649
gta----ttattataattttataaccccatttctccaattttttaaatccaatttataaaaatttttcctcccctgcgttccaaatccctcgtaccagatagctcaagataactcatgcacagcacaaacttgaaagttaagacagatctatgatatag-atttatacaaacctttgttaacacttgataatcacactattaagaagcaactttaattaacaattcctcaaatgcgagaagtaatgctgctagattattttaacaagacaaattgaacataagctttattcataacagcaggatggtaaaatccaaaacattgctgagccaaagtagtagtaactaaacaccatcatggaatatccaacttatcacagaagaaactaaagacgtttcatgatggagaaccccatccaccaccaccaggagtcaaaatctgaagagtatcacctggttggacctcaatagaattcttgccgccaagataaatccttcgtttatctttctttacaaggtaattcgccccacgagcgccattttttcctcctttcagccctctcggcgcatgaacacgtctctcggaaagaatgctgacagtaacaggacgcctgaactctatctctcttataaggccatcaccaccacgacgaaatcctgcacctccgctcttttctctcagtccaaacttgtgaagagtgactggatacctttgctcgaaaatctccggatcagtcattcttgtgtttgtcatgtggcattggactccactagtaccatcccaggtgggaccagcaccgctcccaccaccaatggtttcatagtagccgaaagtattatcgccaaaagtgagattattcatacaacctagggaacaagcacaggcctgaaatgcagaaaatatgacatcggttatcctttgagatgtcataacattacctcctacaacagcagccatgtcgctcggggaaaggaaggaaccatcgggaataagaatcttcacaggagccaaacaaccttgattgagaggaatgtcaacatctaccaaacatcgaagacagtatattactgcagcagctgttacagcttctggtgcattccagttaccataaacttctgagctggtcccaccaaaatcaaaaattgcttctcctttattaaaatcaatgcttagtttcaagtgaatgacagatccatcatccatgtagtcctcttctacaagagtcacgaaattcttgtctgacttagacgaaacctttttaccaactgtcttgagcatctctctcactgcttcttccgcattcatctgtacataattcatgtatgcctgaacagtttccaaaccatactgctcaatgagctcttgaagaagagaaattcctctctgatttgctgctacttgtgctcgcaggtctgataagttatcctgaatccttcgagttcctgagattttatttccccgctcatcattgcctgggcactgaaggattttgatgattccttcttcttggaatatccccttttcaacaagcttaaatgcttttatggcagctccttcctccaatatggactttgagaatggtggcatgctgccaggagtgataccaccaatttctgcatgatgccctctgtttgcaacaaaaaacaccagctttccattgtagaaaactggcgtaacaacagttatgtcaggaagatgactgcctccggcacaaggatgattagtaaccaaaacgtctccttcatttaaattgtcaccccagtagttgagttgccaccgaactgtagtagacattgctcctagatgcaccgggacgtgaggagcatttgcaactaggccaccagtaggatcaaagagagcacaagagaaatcaagtcgttctttgatatttgttgaaatcgaagttctttgcagtgttcttcccatctgctcagctattcccataaatctgtgattgaatatggagagctgtacaacatctgcaaccttatcagatatattaacacttcttaaagaagaatcaatttcaatcttgatattgccatatttggttataatagccctgcagttgggctctacaatcacagtgctatttccattcataatgattgcagggccaagcattgtatggccataccccaggttttcaagtttatatagaggagtttcttgccaaccatttccaaagtataccctatagtagccatcaaccttgggactgccagatgcaagttctaaggcccatggcttcagtatgttggtaactcctataccacgaactcgaacatcacaaatcactatctttctatttaggagtttaaagccgtactcttgctgaaagagcttcacaaactcagttgcataatcacatggttttccatcttcagttatttgtcttttgaccatgatggcagtatctgtaccttcatatctcaagtttagatatgtctctattgaaattcttgcctctttaaacccttgattctgtagtttctgcctcacctgcctcagcaatacagcttctcgttgtgagacctcaacaatagattcagctccatacactgcagaataaggctcttgcatctcttccacaacgtttgccaaccccatgccatatgcacttaagattccacaaaatttgtgaatcaacacttctttcatacccaacgatctagcaatagcacaagcatgttgaggtccagcacctccaaagcatgcaagcgcatgattttttgtatcatggcccttcatttcagtcagctgccttattggacgacacattgtctcattagcaacattcacaaaaccaagtgcaatctcttccaccgtcatgtattttgcagatggatcgtggttctttcggtaagcatttatttgtccagcaagcttctcaaattcttctcttgtagacttgacatcgagaggttgatcctcatttgggccaaagatggatggaaaataatcaggaataacatatcccaaaatcaagttggcatcggtaattgccaactccccacctttccgataacaaacaggaccagggtgtgccccaacggattctggtccaactcgaaatgctccaaattggaacttcaactttgaaccgccaccagcagcaacagtgtttatgtcaagctgaggagcttgtattatggcaccagcaacctgagtttccagcacttgctcaaaacttccagcaaaacgacttacatcggtggatgtacctcccatatcaaatccaattagcggcttatctgtttccagtccaaaaagagtttgcgagtaaccaacaacaccaccagcaggtccagacaaaatagctttatgccctgagaaggaactctcaggagcaagcccgccatctgattgcataaacaaaacatttaacttccctagtccatcatcaaatttggacaagaaccctgatagatactctttaataaccggggtcaaataagcatctacacttgccgttaaacctcggggaacagcacgaaccataggagtcaaagcagatgaaatagaaacatgtctgaatcccaggctcaaagctaatttctcaacctgttgttcatgctgtggaaaagtgtacgaatgaatcaacacaacagccaagcaacagattcctttgtccaataatcttttcagtacttgcttcagtgcttcttcattaagaggcttcacaattctcacaagctccccagaaattcctttaaccaatgatgaactatcctgatgttctacctccccatcttgcaccaactggactctctcttccacctctacaatctcctcatacagattcgaaggtcttgatacagtgatgtcaaatatgttggggcgagcctggttaccaatctggagcaaatctcggaaaccttgactaacacaaacagcaatcctttctcctttccgctctaaaagtgcatttgttgccacagttgtacccatccttatccactctatcttctcagtaggtatttttgaactttttgaaattttctcccctgtgaattcttcaagaatccttcggatcccttctaccggagcatcatcatagtttgatgggtcaacagacagcagcttcaacactcggccatcagactgaccagggatttcagcgtaaacatcagtgaatgtgccccctctatcaatacaaaacttcagctttccttcagtaacactccccatcctaattagtctttcacaactcctgcgtattcatatgcaagaaacatacttgagtaatacaatatagcaaatgaacctatcatatagcaatccatttttcagagtaagcaaattaaagaatataagcaaattgcattttagtgctacataatatggatgtcacagatattttgtacacatgggcaaagtttaatctaaacacccgaacaaaggaggtaaagcacgagagcggagttctcatagcaaatatgaaacttagacatgcatgagctagttgggtccacttgctgtaccaaacttttcaggtctgtgattattacagatatcacacacacaaatataggtccaaacatagaaaatttgaaacagaacaaaataaaagtgaactg
>Albizia_decandra_Vilhena_231@NODE_1_length_4184_cov_64.291697
---------------------------------------------------------------------------------------------------------------------------------------------------------------------------------------------------------------caactttaattaacaattaataaaatgcgagaagtaatgctgctagattattttaacaaagcaaactgaacattagctttattcataacagcagtatggtaaaatgcaaaacattgctgacccaaagtagtagtaactaaacaccatcatggaatatccaacttatcacagaagaaactagagaggttttatgatggagaaccccatccaccaccacccggagttaaaatctgaagaatatcacctggttgtacctcaatagaattcttgccgccaagataaatccttcgtttatctttctttacgaggtaattcgccccacgagcgccattttttcctcctttcagccctctcggcgcatgaacacgtctctcggaaagaatgctgacagtaacaggacgcctgaactctatctctcttataagcccatcaccacctcgatgaaatcctgctcctccgctattttctcttagtccaaacttgtgcagagtcactggatacctttgctcgaaaatctccggatcagtcattcttgtgtttgtcatgtggcattggactccactagtaccatcccaggtgggaccagccccgctccccccaccaatggtttcatagtagccgaaagtattatcgccaaaagtgagattattcatacaacctagggaacaagcacaggcctgaaatgcagaaaatatgacatcggttatcctttgagacgtcataacattacctcctacaacagcagccatgtcgctcggggaaaggaatgagccctcgggaataagaatcttcacaggagccaaacaaccttgattgagaggaatgtcaacatctaccaaacatcgaagacagtatattactgcagcagctgttacagcttctggtgcattccagttaccataaacttctgagctggtcccaacaaaatcaaaagttgcttctcctttattaaaatcaatgcttagtttcaagtgaatgacagatccatcatccatgtagtcctcttctataagagtcacgaaattctcgtccgacttggacgaaacctttttaccaactgtcttgagcatctctctcacagcttcttctgcattcatctgcacataattcatgtatgcctgaacggtttccaaaccatactgctcaatgagctcttgaagaagagaaatccctctctgatttgctgctacttgtgctcgcaggtctgataagttatcctgaatccttcgagttcctgagattttatttccccgctcatcattgcctgggcactgaaggattttgatgattccttcttcttggaatatccccttttcaacaagcttaaatgcttttatggcagctccttcctccaatatggactttgagaatggtggcatgctgccaggagtgatacccccaatttctgcatgatgccctctgtttgcaacaaaaaacaccagctttccattgtagaaaactggcgtaacaacagttatgtcaggaagatgactacctccggcacaaggatgattagtaaccaaaacatctccttcatttaaattgtcaccccagtagttgagttgccaccgaactgtagtagacattgctcctagatgcacagggacgtgaggagcatttgcaactaggccaccagtaggatcaaagagagcacaagagaaatcaagtcgttctttgatatttgttgaaatagaagttctttgcagtgttcttcccatctgctcagctattcccataaatctgtgattgaatatggagagctccacaacatctgcaaccttatcagatatattaacacttcttaaagaagaatcaatttcaatcttgatattgccatatttggtaataatagctctgcagttgggctctacaatcacagtgctatttccattcataatgattgcagggccaagcattgtatggccataccccaggttttcaagtttatatagaggagtttcttgccaaccatttccaaagtataccctatagtagccatcaaccttgggacttccagatgcaagttctaaggcccatggcttcagtatgttggtaactcctataccacgaactcgaacatcacaaatcactatctttctatttaggagtataaagccgtactcttgctgaaagagcttcacaaactcagttgcataatcacatggttttccatcttcagttatttttcttttgaccatgatggcagtatctgtaccttcatatctcaagtttagatatgtctctattgaaattctttcctctttaaacccttgattctgtagtttctgcttcacctgcctcagcaatacagcttctcgttgtgagacctcaacaatagattcagctccatacactgcagaataaggctcttgcatctcttccacaacgtttgccaaccccatgccatatgcacttaagattccacaaaatttatgaatcaacacttctttcatacccaacgatctagcaatagcacaagcatgttgaggtccggcacctccaaagcatgcaagcgcatgattttttgtatcatggcccttcatttcagtcagctgccttattggacgacacattgtctcattagcaacattcacaaaaccaagtgcaatctcttccaccgtcatgtattttgcagatggatcctggttctttcggtaagcatttatttgtccagcaagcttctcaaattcttctcttgtagacttgacattgagaggttgatcctcatttgggccaaagatggatggaaaataatcaggaataacatatcccaaaatcaagttggcatcagtaattgccaactccccacctttccgataacacacaggaccagggtgtgccccaacggattctggtccaactcgaaatgctccaaattggaacttcaactttgaaccgccaccagcagcaacagtgtttatgtcaagctgaggagcttgtattatggcaccagcaacctgtgtttccagcacttgctcaaaacttccagcataacgacttacatcggtggatgtacctcccatatcaaatccaattagtggcttatctgtttccagtccaaaaagagtttgagagtaaccaacaacaccaccagcaggtccagacaaaatagctttatgccctgagaaggaactctcaggagcaagcccgccatctgattgcataaacagaacatttaacttccctagtccatcatcaaatttggacaagaaccctgatagatactctttaataaccggggtcaaataagcatctacacttgctgttaaacctcggggaacagcacgaaccataggagtcaaagcagatgaaatagaaacatgtctgaatcccaggctcaaagctaatttctcaacctgttgttcgtgctgtggaaaagtgtatgaatgaatcaacacaacagccaagcaacagattcctttgtccaataatcttttcagtaccggcttcagtgcttcttcattaagaggcttcacaattctcacaagctccccagaaatgcctttaaccaacgatgaactatcctgatgttctaccacctcatcttgcaccaactgaactctctcttccacctctacaatctcctcatacagattcgaaggtgttgatacagtgatgtcaaatatgttggggcgagcctggttaccaatctggagcaaatctcggaaaccttgactaacacacacagcaatcctttctcctttccgctctaaaagtgcatttgttgccacagttgtacccatccttatccactctatcttctcagtaggtatttttgaactttttgaaattttctcccccgtgaattcttcaagaatccttcggatcccttctaccggagcatcatcatagtttgatgggtcaacagacagcagcttcagcactcggccatcagactgaccagggatttcagcgtaaacatcagtgaatgtgccccctctatcaatacaaaacttcagctttccttcagtgacactacccatcctaattagtctttcacaactcctgcgtattcatatataagaaacgtacttgagtaatacaatatggtaaatgaacctgtcatatagcaatccatttttcagagtaagcaaattaaagaatacaagcaaattgcattttagtgctacat-------atgtcacagatattttgtacacatgggcaaagtttaatctaaacacccgaa--------------------------------------------------------------------------------------------------------------------------------------------------------------------------------------
>Albizia_glabripetala_Lewis_1652@NODE_2_length_1240_cov_143.548581
----------------------------------------------------------------------------------------------------------------------------------------------------------------------------------------------------------------------------------------------------------------------------------------------------------------------------------------------------------------------------------------------------------------------------------------------------------------------------------------------------------------------------------------------------------------------------------------------------------------------------------------------------------------------------------------------------------------------------------------------------------------------------------------------------------------------------------------------------------------------------------------------------gggaacaagcacaggcctgaaatgcagaaaatatgacatcggttatcctttgagatgtcataacattacctcctacaacagcagccatgtcgctcggggaaaggaatgagccctcgggaataagaatcttcacgggagccaaacaaccttgattgagaggaatgtcaacatctaccaaacatcgaagacagtatattactgcagcagctgttacagcttctggtgcattccagttaccataaacttctgagctggtcccaccaaaatcaaaaattgcttctcctttattaaaatcaatgcttagtttcaagtgaatgacagatccatcatccatgtagtcctcttctacaagagtcacgaaattctcgtccgacttagacgaaacctttttaccaactgtcttgagcatctctctcactgcttcttccgcattcatctgtacataattcatgtatgcctgaacagtttccaaaccatacttctcaatgagctcttgaagaagagaaattcctctctgatttgctgctacttgtgctcgcaggtctgataagttatcctgaatccttcgagttcctgagattttatttccccgctcatcattgcctgggcactgaaggattttgacaattccttcttcttggaatatccccttttcaacaagcttaaatgctttcatggcagccccttcctccaatatggactttgagaatggtggcatgctgccaggagtgatacccccaatttctgcatgatgccctctgtttgcaacaaaaaacaccagctttccattgtagaaaactggcgtaacaacagttatgtcaggaagatgactacctccggcacaaggatgattagtaaccaaaacatctccttcatttaaattgccaccccagtagttgagttgccaccgaactgtagtagacattgctcctagatgcacagggacgtgaggagcatttgcaacgaggccaccagtaggatcaaagagagcacaagagaaatcaagtcgttctttgatatttgttgaaatagaagttctttgcagtgttcttcccatctgctcagctattcccataaatctgtgattgaatatggagagctgtacaacatctgcaaccttatcagatatattaacacttcttaaagaagaatcaatttcaatcttgatattgccatatttggttataatagccctgcagttgggctctacaatcacagtgctatttccattcataatgat-----------------------------------------------------------------------------------------------------------------------------------------------------------------------------------------------------------------------------------------------------------------------------------------------------------------------------------------------------------------------------------------------------------------------------------------------------------------------------------------------------------------------------------------------------------------------------------------------------------------------------------------------------------------------------------------------------------------------------------------------------------------------------------------------------------------------------------------------------------------------------------------------------------------------------------------------------------------------------------------------------------------------------------------------------------------------------------------------------------------------------------------------------------------------------------------------------------------------------------------------------------------------------------------------------------------------------------------------------------------------------------------------------------------------------------------------------------------------------------------------------------------------------------------------------------------------------------------------------------------------------------------------------------------------------------------------------------------------------------------------------------------------------------------------------------------------------------------------------------------------------------------------------------------------------------------------------------------------------------------------------------------------------------------------------------------------------------------------------------------------------------------------------------------------------------------------------------------------------------------------------------------------------------------------------------------------------------------------------------------------------------------------------------------------------------------------------------------------------------------------------------------------------------------------------------------------
>Albizia_glabripetala_Lewis_1652@NODE_3_length_852_cov_144.605161
-----------------------------------------------------------------------------------------------------------------------------------------------------------------------------------------------------------------------------------------------------------------------------------------------------------------------------------------------------------------------------------------------------------------------------------------------------------------------------------------------------------------------------------------------------------------------------------------------------------------------------------------------------------------------------------------------------------------------------------------------------------------------------------------------------------------------------------------------------------------------------------------------------------------------------------------------------------------------------------------------------------------------------------------------------------------------------------------------------------------------------------------------------------------------------------------------------------------------------------------------------------------------------------------------------------------------------------------------------------------------------------------------------------------------------------------------------------------------------------------------------------------------------------------------------------------------------------------------------------------------------------------------------------------------------------------------------------------------------------------------------------------------------------------------------------------------------------------------------------------------------------------------------------------------------------------------------------------------------------------------------------------------------------------------------------------------------------------------------------------------------------------------------------------------------------------------------------------------------------------------------------------------------------------------------------------------------------------------------------------------------------------------------------------------------------------------------------------------------------------tcttttgaccatgatggcagtatctgtaccttcatatctcaagtttagatatgtctctattgaaattctttcctctttaaacccttgattctgtagtttctgcttcacctgcctcagcaatacagcttctcgttgtgagacctgaacaatagattcagctccatacactgcagaataaggctcttgcatctcttccacaacgtttgccaaccccatgccatatgcacttaagattccacaaaatttgtgaatcaacacttctttcatacccaacgatctagcaatagcacaagcatgttgaggtccggcacctccaaagcatgcaagcgcatgattttttgtatcatggcccttcatttcagtcagctgccttattggacgacacattgtctcattagcaacattcacaaaaccaagtgcaatctcttccaccgtcatgtattttgcagatggatcctggttctttcggtaagcatttatttgtctagcaagcttctcaaattcttctcttgtagacttgacattgagaggttgatcctcatttgggccaaagatggatggaaaataatcaggaataacatatcccaaaatcaagttggcatcagtaattgccaactccccacctttccgataacacacaggaccagggtgtgccccaacggattctggtccaactcgaaatgctccaaattggaacttcaactttgaaccgccaccagcagcaacagtgtttatgtcaagctgaggagcttgtattatggcaccagcaacctgtgtttccagcacttgctcaaaacttccagcataacgacttacatcggtggatgtacctcccatatcaaatccaattag--------------------------------------------------------------------------------------------------------------------------------------------------------------------------------------------------------------------------------------------------------------------------------------------------------------------------------------------------------------------------------------------------------------------------------------------------------------------------------------------------------------------------------------------------------------------------------------------------------------------------------------------------------------------------------------------------------------------------------------------------------------------------------------------------------------------------------------------------------------------------------------------------------------------------------------------------------------------------------------------------------------------------------------------------------------------------------------------------------------------------------------------------------------------------------------------------------------------------------------------------------------------------------------------------------------------------------------------------------------------------------------
>Albizia_inundata_Wood_26530@NODE_1_length_4016_cov_821.498611
---------------------------------------------------------------------------------------------------------------------------------------------------------------------------------------------------------------------------------------------------------------------------------------------ttattcataacagcagtatggtaaaatccaaaacattgctgagccaaagtagtagtaactaaacac---catggaatatccaacttatcagtgaagaaactaaagaagttttatgatggagagccccatccaccaccaccaggagttaaaatctgaagcatatcacctggttgtacctcaatagaattcttgccgccaagataaatccttcttttatctttctttacgaggtaattcgccccacgagcgccattttttcctcctttcagccctctcggcgcatgaacacgtctctcggaaagaatgctgactgtaacaggacgcctgaactctatctctcttataagcccatcaccacctcgacgaaatcctgctcctccgctgttttctcttagtccaaacttgtgcagagttactggatacctttgctcgaaaatctccggatcagtcattcttgtgtttgtcatatggcattggactccacaagtaccatcccaggtgggaccagccccgctcccaccaccaatggtttcatagtagccgaaggtattatcgccaaaagtgagattattcatacaaccttgggaacaagcacaggcctgaaatgcagaaaatatgacatcggttatcctttgagatgtcataacattacctcctacaacagcagccatgtcgctcggggaaaggaatgagccctcgggaataagaatcttcacaggagccaaacaaccttggttgagaggaatgtcaacatctaccaaacatcgaagacagtatattaccgcagcagctgttacagcttctggtgcattccagttaccataaacttctgagctggtcccaccaaaatcaaaaattgcttctcctttattaaaatcaatgcttagtttcaagtgaatgacagatccatcatccatgtagtcctcttctacaagagtcgcgaaattctcgtccgactttgacgaaacctttttaccaactgtcttgagcatctctctcactgcttcttcggcattcatctgtacataattcatgtatgcctgaacggtttccaaaccatactgctcaatgagctctttgagaagagaaattcctctctgatttgctgctacttgtgctcgcaggtctgataagttatcctgaatccttcgagttcctgagattttatttccccgctcatcattgcctgggcactgaaggattttgacgattccttcttcttggaatatccccttttcaacaagcttaaatgcttttatggcagctccttcctccaatatggactttgagaatggtggcatgctgccaggagtgatacccccaatttctgcatgatgccctctgtttgcaacaaaaaacaccagctttccattgtagaaaactggcgtaacaacagttatgtcaggaagatgactacctccggcacaaggatgattagtaaccaaaacatctccttcatttaaattgtcaccccagtagttgagttgccaccgaactgtagtagacattgctcctagatgcacggggacgtgaggagcatttgcaacgaggccaccagtaggatcaaagagggcacaagagaaatcaagtcgttctttgatatttgttgaaatagaagttctttgcagtgttcttcccatctgctcagctattcccataaatctgtgattgaatatggagagctgtacaacatctgcaaccttatcagatatattaacacttcttacagaagaatcaatttcaatcttgatattgccatatttggttataatagccctgcagttgggctcaacaatcacagtgctatttccattcataatgattgcagggccaagcattgtatgcccataccccaggttttcaagtttatatagaggagtttcttgccaaccatttccaaagtataccctatagtagccatcaacattgggactgccagatgcaagttctaaggcccatggcttcagtatattggtaactcctattccacgaactcgaacatcacaaatcactatctttctatttaggagtataaagccatactcttgctgaaagagcttcacaaactcagttgcataatcacatggttttccatcttcagttatttttcttttgaccatgatggcagtatctgtaccttcatatctcaagtttagatatgtctctattgaaattctttcctctttaaacccttgattctgtagtttctgcttcacctgcctcagcaatacagcttctcgttgtgagacctcaacaatagattcagctccatacactgcagaataaggctcttgcatctcttccacaacgtttgccaaccccatgccatatgcacttaagattccacaaagtttgtgaatcaacacttctttcatacccaacgatatagcaatagcacaagcatgttgaggtccggcacctccaaagcatgcaagcgcgtgattttttgtatcatggcccttcatttcagtcagctgccttattggacgacacattgtctcattagcaacattcacaaaaccaagtgcaatctcttccaccgtcatgtattttgcagatggatcctggttctttcggtaagcatttatttgtccagcaagcttctcaaattcttctcttgtagacttgacattgagaggttgatcctcatttgggccaaagatagatggaaaataatcaggaataacatatcccaaaatcaagttggcatcagtaattgccaactccccacctttccgataacacacaggaccagggtgtgccccaacggactctggtccaactcgaaatgctccaaattggaacttcaactttgaaccgccaccagcagcaacagtgtttatgtcaagctgaggagcttgtattatggcaccagcaacctgtgtttccagcacttgctcaaaacttccagcataacgacttacatcggtggatgtacctcccatatcaaatccaattagcggcttatctgtttccagtccaaaaagagtttgagagtaaccaacaacaccaccagcaggtccagacaaaatagctttatgccctgagaaggaactctcaggagcaagcccgccatctgattgcataaacaaaacatttaacttccctaggccatcatcaaatttggacaagaaccctgatagatactctttaataaccggggtcaaataagcatctacacttgccgttaaacctcggggaacagcacgaaccataggagtcagagcagatgaaatagaaacatgtctgaatcccaggctcaaagctaatttctcaacctgttgttcgtgctgtggaaaagtgtatgaatgaatcaacacaacagccaagcaacaaattcctttgtccaataatcttttcagtactggcttcagtgcttcttcattaagaggcttcacaattctcacaagctccccagaaatgcctttaaccaatgatgaactatcctgattttctacctcctcatcttgcaccaactgaactctctcttccacctctacaatctcctcatacagattcgaaggtcttgatacagtgatgtcaaatatgttgggacgagcctggttaccaatctggagcaaatctcgaaaaccttgactaacacacacagcaatcctttctcctttccgctctaaaagtgcgtttgtcgccacagttgtacccatccttatccactctatcttcccagtaggtatttttgaactttttgaaattttctccctcgtgaattcttcaagaatccttcggatcccttctaccggagcatcatcatagtttgatgggtcaacagacagcagcttcaacactcggccatcagactgaccagggatttcagcgtaaacatcagtgaatgtgccccctctatcaatacaaaacttcagctttccttcagtaacactacccatcctaattagtctttcacaactcctgcgtattcatacgcaagaaatgtacttgagtaatacaatatagtaagtgaacctatcatatagcaatccatttttcagagtaagcaaatt-----------------------------------------------------------------------------------------------------------------------------------------------------------------------------------------------------------------------------------------------------------------------------------
>Albizia_sinaloensis_Hughes_1576@NODE_1_length_4446_cov_181.217899
---------------------------------------------------------------------------------------------------------------------------cataaacttgaaagttaaggcagatccatgatatagcaattatacaaacctttgctaacacttgataatcacactattaagaagcaactttaattaacaattactaaaatgcgagaagtaatgctgctagattattttaacaagacaaactgaacatgagctttattcataacagcaatatggtaaaatccaaaacattgctgagccaaagtagtagtaactaaacaccatcatggaatatccaacttatcacataagaaactaaagaggttttatgatggagaaccccatccaccaccaccaggagttaaaatctgaagaatatcacctggttgtacctcaatagaattcttgccgccaagataaatccttcgtttatctttctttacaaggtaattcgccccacgagcgccattttttcctcctttcagccctctcggcgcatgaacacgtctctcggaaagaatgctgacagtaacagtacgcctgaactcaatctctcttataaggccatcaccaccacgacaaaatcctgctcctccgctgttttctcttagtccaaacttgtgcagagttactggatacctttgctcgaaaatctccggatcagtcattcttgtgtttgtcatgtggcattggactccactagtaccatcccaggtggggccagctccgctcccaccaccaatggtttcatagtagccgaaagtattatcgccaaaagtgagattattcatacaacctagggaacaagcacaggcctgaaatgcagaaaatatgacatcggttatcctttgagaagtcataacattacctcctacaacagcagccatgtcgctcggggaaaggaatgagccctcgggaataagaatcttcacaggagccaaacaaccttgattgagaggaatgtcaacatctaccaaacatcgaagacagtatattactgcagcagctgttacagcttctggtgcattccagttaccataaacttctgagctggtcccaccaaaatcaaaaattgcttctcctttattaaaatcaatgcttagtttcaagtgaatgacagatccatcatccatgtagtcctcttctacaagagtcacgaaattctcgtccgacttagacgaaacctttttaccaaccgtcttgagcatctctctcactgcttcttctgcattcatctgcacataattcatgtatgcctgaacagtttccaaaccatactgctcaatgagctcttgaagaagagaaattcctctctgatttgctgctacttgtgctcgcaggtctgataagttatcctgaatccttcgagttcctgagattttatttccccactcatcattgcctgggcactgaaggattttgacgattccttcttcttggaatatcccctcttcaacaagcttaaatgcttttatggcagctccttcctccaatatggactttgagaatggtggcatgctgccaggagtgatacccccaatttctgcatgatgccctctgtttgcaacaaaaaacaccagctttccattgtagaaaactggcgtaacaacagttatgtcaggaagatgactacctccagcacaaggatgattagtaaccaaaacatctccttcatttaaattgtcaccccagtagttgagttgccaccgaactgtagtagacattgctcctagatgcacagggacgtgaggagcatttgcaacgaggccaccagtaggatcaaagagagcacaagagaaatcaagtcgttctttgatatttgttgaaatagaagttctttgcagtgttcttcccatctgctcagctattcccataaatctgtgattgaatatggagagctgtacaacatctgcaaccttatcagatatattaacacttcttaaagaagaatcaatttcaatcttgatattgccatatttggttataatagccctgcagttgggctctacaatcacagtgctatttccattcataatgattgcagggccaagcattgtatggccataccccaggttttcaagtttatatagaggagtttcttgccaaccatttccaaagtataccctatagtagccatcaaccttgggactgccagatgcaagttctaagtcccatggcttcagtatgttggtaactcctataccacgaactcgaacatcacaaatcactatctttctatttaggagtataaagccgtactcttgctgaaagagtttcagaaactcagttgcataatcacatggttttccatcttcagttatttgtcttttgaccatgatggcagtatctgtaccttcatatctcaagtttagatatgtctctattgaaattctttcctctttaaacccttgattctgtagtttctgcttcacctgcctcagcaatacagcttctcgttttgagacctcaacaatagattcagctccatacactgcagaataaggctcttgcatctcttccacaacgtttgccaaccccatgccatatgcacttaagattccacaaaatttgtgaatcaacacttctttcatacccaacgacctagcaatagcacaagcatgttgaggtccggcacctccaaagcatgcaagcgcatgattttttgtatcatggcccttcatttcagtcagctgccttattggacgacacattgtctcattagcaacattcacaaagccaagtgcaatctcttccaccgtcatgtattttgcagatagatcctggttctttcggtaagcatttatttgtccagcaagcttctcaaattcttctcttgtagacttgacattgagaggttgatcctcatttgggccaaagatggatggaaaataatcaggaataacatatcccaaaatcaagttggcatcagtaattgccaactccccacctttccgataacacacaggaccagggtgtgccccaacggattctggtccaactcgaaatgctccaaattggaacttcaactttgaaccgccaccagcagcaacagtgtttatgtcaagctgaggagcttgtattatggcaccagcaacctgtgtttccagcacttgctcaaaacttccagcataacgacttacatcagtggatgtacctcccatatcaaatccaattagcggcttatctgtttccagtccaaaaagagtttgagagtaaccaacaacaccaccagcaggtccagacaaaatagctttatgccctgagaaggaactctcaggagcaagcccgccatctgattgcataaacaaaacatttaacttccctagtccatcatcaaatttggacaagaatcctgatagatactctttaataaccggggtcaaataagcatctacacttgctgttaaacctcggggaacagcacgaaccataggagtcaaagcagatgaaatagaaacatgtctgaatcccaggctcaaagctaatttctcaacctgttgttcgtgctgtggaaaagtgtatgaatgaatcaacacaacagccaagcaacagattcctttgtccaataatcttttcagtactggcttcagtgcttcttcattaagaggcttcacaattctcacaagctccccagaaatgcctttaaccactgatgaactatcctgatgttctacctcctcatcttgcaccaactgaactctctcttccacctctacaatctcctcatacagattcgaaggtcttgatacagtgatgtcaaatatgttggggcgagcctggttaccaatctggagcaaatctcggaaaccttgactaacacacacagcaatcctttctcctttccgctctaaaagtgcatttgttgccacagttgtacccatccttatccactctatcttctcagtaggtatttttgaactttttgaaattttctcccccgtgaattcttcaagaatccttcggatcccttctaccggagcatcatcatagtttgatgggtcaacagacagcagcttcaacactcggccatcagactgaccagggatttcagcgtaaacatcagtgaatgtgccccctctatcaatacaaaacttcagctttccttcagtaacactacccatcctaattagtctttcacaactccggtgtattcatatgcaagaaacgtacctgagtaatacaatatagtaaatgaacctatcatatagcaatcgatttttcagag------------------taagcaaattgcattttagtgctacataatatggatgtcacagatattttgtacacatgggcaaagtttaatctaaacacctgaacaaaggaggtaaagcacgagagcggagttctcatagcaaatatgaaacttagacatgcatgagctagttgggtccacttgctgtaccaaacttttcaggtccgtgattattacagatatcacacacacatatatgggtccaaacatagaaaatttgaaacagaacaaaataaaagtgaactg
>Albizia_subdimidiata_var_minor_Gorts_341@NODE_1_length_4435_cov_64.999312
-------------------------------------------------------------------------------------------------aatatttggta----gttagtggtaatattaattttaaattaattattattgaaagattaattaattaaggaaaggattgctaacacttgataatcacactattaagaagcaactttaattaacaattaataaaatgcgagaaataatgctgctagattattttaacaagacaaactgaacatgagctttattcataacagcagtatggtaaaatccaaaacatttctgagccaaagtagtagtaactaaacac---catggaatatccaacttatcagtgaagaaactaaagaggttttatgatggagagccccatccaccaccaccaggagttaaaatctgaagcatatcacctggttgtacctcaatagaattcttgccgccaagataaatccttcttttatctttctttacgaggtaattcgccccacgagcgccattttttcctcctctcagccctctcggcgcatgaacacgtctctcggaaagaatgctgacagtaacaggacgcctgaactctatctctcttataagcccatcaccacctcgacgaaatcctgctcctccgctgttttctcttagtccaaacttgtgcagagttgctggatacctttgctcgaaaatctccggatcagtcattcttgtgtttgtcatatggcattggactccactagtaccatcccaggtgggaccagcaccgctcccaccaccaatggtttcatagtagccgaaagtattatcgccaaaagtgagattattcatacaaccttgggaacaagcacaggcctgaaatgcagaaaatatgacatcggttatcctttgagatgtcataacattacctcctacaacagcagccatgtcgctcggggaaaggaatgagccctcgggaataagaatcttcacgggagccaaacaaccttgattgagaggaatgtcaacatctaccaaacatcgaagacagtatattactgcagcagctgttacagcttctggtgcattccagttaccataaacttctgagctggtcccaccaaaatcaaaaattgcttctcctttattaaaatcaatgcttagtttcaagtgaatgacagatccatcatccatgtagtcctcttctacaagagtcacgaaattctcgtccgacttagacgaaacctttttaccaactgtcttgagcatctctctcactgcttcttccgcattcatctgtacataattcatgtatgcctgaacagtttccaaaccatacttctcaatgagctcttgaagaagagaaattcctctctgatttgctgctacttgtgctcgcaggtctgataagttatcctgaatccttcgagttcctgagattttatttccccgctcatcattgcctgggcactgaaggattttgacaattccttcttcttggaatatccccttttcaacaagcttaaatgctttcatggcagccccttcctccaatatggactttgagaatggtggcatgctgccaggagtgatacccccaatttctgcatgatgccctctgtttgcaacaaaaaacaccagctttccattgtagaaaactggcgtaacaacagttatatcaggaagatgactacctccggcacaaggatgattagtaaccaaaacatctccttcatttaaattgtcatcccagtagttgagttgccaccgaactgtagtagacattgctcctagatgcacagggacgtgaggagcatttgcaacgaggccaccagtaggatcaaagagagcacaagagaaatcaagtcgttctttgatatttgttgaaatagaagttctttgcagtgttcttcccatctgctcagctattcccataaatctgtgattgaatatggagagctgtacaacatctgcaaccttatcagatatattaacacttcttaaagaagaatcaatttcaatcttgatattgccatatttggttataatagccctgcagttgggctctacaatcacagtgctatttccattcataatgatagcagggccaagcattgtatggccataacccaggttttcaagtttatatagaggagtttcttgccaaccatttccaaagtataccctatagtagccatcaacattggcactgccagatgcaagttctaaggcccatggcttcagtatattggtaactcctataccacgaactcgaacatcacaaatcactatctttctatttaggagtataaagccatactcttgctgaaagagcttcacaaactcagttgcataatcacatggttttccatcttcagttatttttcttttgaccatgatggcagtatctgtaccttcatatctcaagtttagatatgtctctattgaaattctttcctctttaaacccttgattctgtagtttctgcttcacctgcctcagcaatacagcttctcgttgtgagacctgaacaatagattcagctccatacactgcagaataaggctcttgcatctcttccacaacgtttgccaaccccatgccatatgcacttaagattccacaaaatttgtgaatcaacacttctttcatacccaacgatctagcaatagcacaagcatgttgaggtccggcacctccaaagcatgcaagcgcgtgattttttgtatcatggcccttcatttcagtcagctgccttattggacgacacattgtctcatttgcaacattcacaaaaccaagtgcaatctcttccaccgtcatgtattttgcagatggatcctggttctttcggtaagcatttatttgtccagcaagtttctcaaattcttctcttgtagacttgacattgagaggttgatcctcatttgggccaaagatagatggaaaataatcaggaataacatatcccaaaatcaagttggcatcagtaattgccaactccccacctttccgataacacacaggaccagggtgtgccccaacggattccggtccaactcgaaatgctccaaattggaacttcaactttgaaccgccaccagcagcaacagtgtttatgtcaagctgaggagcttgtattatggcaccagcaacctttgtttccagcacttgctcaaaacttccagcataacgacttacatcggtggatgtacctcccatatcaaatccaattagtggtttatctgtttccagtccaaaaagagtttgagagtaaccaacaacaccaccagcaggtccagacaaaatagctttatgccctgagaaggaactctcaggagcaagcccgccatctgattgcataaacaaaacatttaacttccctagtccatcatcaaatttggacaagaaccctgatagatactctttaataaccggggtcaaataagcatctatacttgccgttaaacctcggggaacagcacgaaccataggagtcaaagcagatgaaatagaaacatgtctgaatcccaggctcaaagctaatttctcaacctgttgttcgtgctgtggaaaagtgtatgaatgaatcaacacaacagccaagcaacagattcctttgtccagtaatcttttcagtactggcttcagtgcttcttcattaagaggcttcacaattctcacaagctccccagaaatgcctttaaccaatgatgaactatcctgatgttctacctcctcatcttgcaccaactgaactctctcttccacctctacaatctcctcaaacagattcgaaggccttgatacagtgatgtcaaatatgttggggcgagcctggtttccaatctggagcaaatctcgaaaaccttgactaacacacacagcaatcctttctcctttccgctctaaaagtgcatttgttgccacagttgtacccatccttatccactctatcttcccagtagatatttttgaactttttgaaattttctcccccgtgaattcctcaagaatccttcggatcccttctaccggagcatcatcatagtttgatgggtcaacagacagcagcttcaacactcggccatcagactgaccagggatttcagcgtaaacatcagtgaatgtgccccctctatcaatacaaaacttcagctttccttcagtaacactacccatcctaattagtctttcacaactcctgcgtattcatatgcaagaaacgtacttgagtaatacaatatagtaagtgaacctatcatatagcaatccatttttcagag------------------taagcaaattgcattttagtgctacataatatggatgtcacagatattttgtacacatgggcaaagtttaatctaaacacccgaacaaaggaggtaaagcacgagaacggagttctcatagcaactatgaaacttagacatgcatgagctagttgggtccacttgctgtaccaaacttttcaggtctgtgattattacagatatcacacacacatatatggatccaaaaacagaaaa------------------------------
>Albizia_tomentella_Leach_Dunlop_3801@NODE_1_length_4519_cov_461.548176
----tctttattataattttatagcctcactcctccga--ttttaaacccaattcataagagttttaaatcccctgccctccaaatcccacgtacaaaacatcctagaccaactcatacacaacagaaacttgagagttaaggcaaatctatgatatagcaattatacaaaccttggtttacacttgataatcacactactaagaagcaac--tatttaacaattactaaaatgcgagaagtaatgctgctagattattttaacaagacaaattgatcatgacctttattcga-atagcaatatagcaaaatccaaaacattgctaagccga---agtagcaagtgaacccca-aatggaacatctaatttgta-------------------ttttaagatggagaaccccatccaccaccactaggagtcaaaatctgaatagtgtcacctggttgtacctcaatagaattcttgccgccaagataaatccttcgtttatctttctttataaggtaattcgccccacgagcgccatcttttcctcctttcagccctcttggcacatgaacacgtctctcagaaagaatgctaacagtaacaggacgcctgaactctatctctcttatgagcccatcaccacctcgacgaaatcctgctcctccactgttttctctcagtccaaacttgtggagagttactggatacctttgctcaaaaatttccggatcagtcattcttgtgtttgtcatgtggcattggactccgctagtaccatcccaggtgggaccagccccactcccaccaccaatggtttcatagtagccgaaagtattatcgccaaaagtgagattattcatacaacctagggaacaagcacaggcctggaatgcagaaaatatgacatcggttatcctttgagatgtcataacattacctcctacaacagcagccatgtcgctcggggaaaggaatgagccctcaggaataagaatcttcacaggagccaaacaaccttgattgagaggaatgtcaacatctaccaaacatcgaagacagtatattactgcagcagctgttacagcttctggtgcattccagttaccataaacttctgagctggtcccaccaaaatcaaaaattgcttctcctttattaaaatcaatgcttagtttcaagtgaatgacagatccatcatccatgtagtcctcttctacaagagtcacaaaattttcgtccgacttagacgaaaccttattaccaactgtcttgagcatctctctcactgcttcttctgcattcatctgtacataattcatgtatgcctgaacagtttccaaaccataccgctcaatgagctcttgaagaagagaaattcctctctgatttgctgctacctgtgctcgcaggtctgataagttatcctgaatccttcgagttcctgggattttatttccccgctcatcagtgcctgggcactgaaggattttgatgattccttcttcttggaaaatccccttttcaacaagcttaaatgcttttatggcagctccttcctccaatatggattttgagaaaggtggcatgctgccaggagtgatacccccaatttctgcatgatgccctctgtttgcaacaaaaaataccagctttccattgtagaaaactggcgtaacaacagttatgtcgggaagatgactacctccggcacaaggatgattagtaaccagaacatctccttcatttaaattgtcaccccagtagttgagttgccaccgaactgtagtagacattgctcctagatgcacagggacgtgaggagcatttgcaactaggccaccagtaggatcaaagagagcacaagagaaatcaagtcgttctttgatatttgttgaaatagaagttctttgcagtgttctccccatctgctcagctattcccataaatctgtgattgaatatggagagctgtacaacatctgcaaccttatcagatatattaacacttcttaaataagaatcaatttcaatcttgatattgccatatttggttataatagccctgcagttgggctctacaatcacagtgctatttccattcataatgattgcaggaccaagcattgcatggccgtaccccaggttttcaagcttatatagaggagtttccagccaaccatttccaaagtataccctatagtagccatcaaccttgggactgccagatgcaggttctaaggcccatggtttcagtatgttggtaactcctataccatgaactcgaacatcacaaatcactatctttctatttaggagtttaaagccgtactctagctgaaagagcttcacaaactcagttgcataatcacatggttttccagcttcagttatttgtcttttgaccatgatggtagtatctgtaccttcatatctcaagtttagataaatctctattgaaattctttcctctttaaacccttgattctgtagtttctgcttcacctgcctcaacaatacagcttctcgttgtgagacctcaacaatagattcagctccatatactgcagaataaggctcttgcatctcttccacaacgtttgccaaccccatgccatatgcacttaagattccacaaaatttgtgaatcaacacttctttcatacccaacgatctagcaatagcacaagcatgttgaggtccagcacctccaaagcatgcaagcgcatgattttttgtatcatggcccttcatttcagtcagctgccttattgggcgacacattgtctcattagcaacattcacaaaaccaagtgcaatctcttccaccgtcatgtattttgcagatggatcttggttctttcggtaagcatttatttgtccagcaagcttctcaaattcttctcttgtagacttgacatcaagaggttgatcctcatttggcccaaagatggatggaaaataatcaggaataacatatcccaaaatcaagttggcatcagtaattgccaactccccacctttctgataacacacagggccagggtgtgccccaacagattctggtccaacttgaaatgctccaaattggaacttcaacttcgaaccgccgccagcagctacagtgtttatgtcaagctgaggagcttgtattacggcaccagcaacctgggtttccagcacttgctcataacttccagcataacgacttacatcggtggatgtacctcccatatcaaatccaatgagcggcttatctgtttccagtccaaaaagagtttgagagtaaccaacaacaccaccagcaggtccagacaagatagctttatgccctgaaaaggaactctcaggagcaagcccaccatctgattgcataaacaaaacatttaacttccctagtccatcatcaaatttggacaagaaccctgatagatactctttaataactggggtcaaataagcatctacacttgctgttaaacctcggggaacagcacgaaccataggagtcaaagcagatgaaatagaaacatgtctgaatcccaggctcaaagctaatttctccacctgttgttcgtgctgtggaaaagtgtatgaatgaatcaacacaacagccaagcaacagattcctttgtccaataatcttttcagtactggtttcagtgcttcttcattaagaggcttcacaattctcacaagctccccagaaatgcctttagccaatgatgaactatcctgatgctctgcctcctcatcttgcaccaactggactctctcttccacctctataatctcctcatacagattcgaaggtcttgatacagtgatgtcaaaaatgttggggcgagcctggttaccaatctggagcaaatctcggaaaccttgggtaacacacacagctatcctttctcctttccgctctaaaagtgaatttgttgccacagttgtacccatccttatccactctatcttctcagtaggtatttttgaactttttgaaattttctcccccgtgaattcttcaagaatccttcggatcccttctactggagcatcatcatagtttgacggatcaacagacagcagcttcaacactcggccatcagactgaccagggatttcagcgtacacatcagtgaatgtgccccctctatcaatgcaaaacttcagctttccttcagtaacactccccatcctaatt-gtctttcacaactcctgcatattcatatgcaagaaacatacttgaggcatacaatatagtaaatgaacctaccatatagcaatccatttttcagagtaagcaaattaaagaatataagcaaattgcactttagtgctacataatatggatgtcacagatattatgtacacaaggccaaagtttaatctaaacacctgaacaaaggaggtaaagcacgagagcagagtttttacagcaaatatgaaacttagacatgcatgagctagtt-ggtccacttaatgcaccaaacttttcaagtctgtgattattactgataccacc--cacatatatgggtccaaacatag----------------------------------
>Albizia_xerophytica_Hughes_1435@NODE_1_length_4569_cov_202.796527
atattctttattataattttataatctcactcccccaattttttaaatctaattcataaaaattttcccccatc-aacctccaaacccatcgtaccaaatagcttagatgaactcatacaaaacataaacttgaaagttaaggcagatttatgatatagcaattatacaaacatttgctaacacttgataatcacactattaagaagcaactttaattaacaattactaaaatgcgagaagtaatgctgctagattattttaacaagacaaactgaacatgagctttattcataacagcaatatggtaaaatccaaaacattgctgagccaaagtagtagtaacaagacaccatcatggaatatccaacttatcacagaagaaactagagaggttttatgatggagaaccccatccaccaccaccaggagttaaaatctgaagaacatcacctggttgtacctcaatagaattcttgccgccaagataaatccttcgtttatctttctttacaaggtaattcgccccacgagcgccattttttcctcctttcagccctctcggcgcatgaacacgtctctcggaaagaatgctgacagtaacagtacgcctgaactctatctctcttataaggccatcaccaccacgacaaaatcctgctcctccgctgttttctcttagtccaaacttgtgcagagttactggatacctttgctcgaaaatctccggatcagtcattcttgtgtttgtcatgtggcattggactccactagtaccatcccaggtgggaccagctccgctcccaccaccaatggtttcatagtagccgaaagtattatcaccaaaagtgagattattcatacaacctagggaacaagcacaggcctgaaatgcagaaaatatgacatcggttatcctttgagaagtcataacattacctcctacaacagcagccatgtcgctcggggaaaggaatgagccctcgggaataagaatcttcacaggagccaaacaaccttgattgagaggaatgtcaacatctaccaaacatcgaagacagtatattactgcagcagctgttacagcttctggtgcattccagttaccataaacttctgagctggtcccaccaaaatcaaaaattgcttctcctttattaaaatcaatgcttagtttcaagtgaatgacagatccatcatccatgtagtcctcttctacaagagtcacgaaattctcgtccgacttagacgaaacctttttaccaactgtcttgagcatctctctcactgcttcttctgcattcatctgcacataattcatgtatgcctgaacagtttccaaaccatactgctcaatgagctcttgaagaagagaaattcctctctgatttgctgctacttgtgctcgcaggtctgataagttatcctgaatccttcgagttcctgagattttatttccccactcatcattgcctgggcactgaaggattttgacgattccttcttcttggaatatcccctcttcaacaagcttaaatgcttttatggcagctccttcctccaatatggactttgagaatggtggcatgctgccaggagtgatacccccaatttctgcatgatgccctctgtttgcaacaaaaaacaccagctttccattgtagaaaactggcgtaacaacagttatgtcaggaagatgactacctccagcacaaggatgattagtaaccaaaacatctccttcatttaaattgtcaccccagtagttgagttgccaccgaactgtagtagacattgctcctagatgcacagggacgtgaggagcatttgcaacgaggccaccagtaggatcaaagagagcacaagagaaatcaagtcgttctttgatatttgttgaaatagaagttctttgcagtgttcttcccatctgctcagctattcccataaatctgtgattgaatatggaaagctgtacaacatctgcaaccttatcagatatattaacacttcttaaagaagaatcaatttcaatcttgatattgccatatttggttataatagccctgcagttgggctctacaatcacagtgctatttccattcataatgattgcagggccaagcattgtatggccataccccaggttttcaagtttatatagaggagtttcttgccaaccatttccaaagtataccctatagtagccatcaaccttgggactgccagatgcaagttctaagtcccatggcttcagtatgttggtaactcctataccacgaactcgaacatcacaaatcactatctttctatttaggagtataaagccgtactcttgctgaaagagtttcacaaactcagttgcataatcacatggttttccatcttcagttatttgtcttttgaccatgatggcagtatctgtaccttcatatctcaagtttagatatgtctctattgaaattctttcctctttaaacccttgattctgtagtttctgcttcacctgcctcagcaatacagcttctcgttttgagacctcaacaatagattcagctccatacactgcagaataaggctcttgcatctcttccacaacgtttgccaaccccatgccatatgcacttaagattccacaaaatttgtgaatcaacacttctttcatacccaacgacctagcaatagcacaagcatgttgaggtccggcacctccaaagcatgcaagcgcatgattttttgtatcatggcccttcatttcagtcagctgccttattggacgacacattgtctcattagcaacattcacaaaaccaagtgcaatctcttccaccgtcatgtattttgcagatagatcctggttctttcggtaagcatttatttgtccagcaagcttctcaaattcttctcttgtagacttgacattgagaggttgatcctcatttgggccaaagatggatggaaaataatcaggaataacatatcccaaaatcaagttggcatcagtaattgccaactccccacctttccgataacacacaggaccagggtgtgccccaacggattctggtccaactcgaaatgctccaaattggaacttcaactttgaaccgccaccagcagcaacagtgtttatgtcaagctgaggagcttgtattatggcaccagcaacctgtgtttccagcacttgctcaaaacttccagcataacgacttacatcggtggatgtacctcccatatcaaatccaattagcggcttatctgtttccagtccaaaaagagtttgagagtaaccaacaacaccaccagctggtccagacaaaatagctttatgccctgagaaggaactctcaggagcaagcccgccatctgattgcataaacaaaacatttaacttccctagtccatcatcaaatttggacaagaaccctgatagatactctttaataaccggggtcaaataagcatctacacttgctgttaaacctcggggaacagcacgaaccataggagtcaaagcagatgaaatagaaacatgtctgaatcccaggctcaaagctaatttctcaacctgttgttcgtgctgtggaaaagtgtatgaatgaatcaacacaacagccaagcaacagattcctttgtccaataatcttttcagtactggcttcagtgcttcttcattaagaggcttcacaattctcacaagctccccagaaatgcctttaaccactgatgaactatcctgatgttctacctcctcatcttgcaccaactgaactctctcttccacctctacaatctcctcatacagattcgaaggtcttgatacagtgatgtcaaatatgttggggcgagcctggttaccaatctggagcaaatctcggaaaccttgactaacacacacagcaatcctttctcctttccgctctaaaagtgcatttgttgccacagttgtacccatccttatccactctatcttctcagtaggtatttttgaactttttgaaattttctcccccgtgaattcttcaagaatccttcggatcccttctaccggagcatcatcatagtttgatgggtcaacagacagcagcttcaacactcggccatcagactgaccagggatttcagcgtaaacatcagtgaatgtgccccctctatcaatacaaaacttcagctttccttcagtaacactacccatcctaattagtctttcacaactcctgtgtattcatatgcaagaaacgtacctgagtaatacaatatagtaaatgaacctatcatatagcaatcgatttttcagag------------------taagcaaattgcattttagtgctacataatatggatgtcacagatattttgtacacatgggcaaagtttaatctaaacacctgaacaaaggaggtaaagcacgagagcggagttctcatagcaaatatgaaacttagacatgcatgagctagttgggtccacttgctgtaccaaacttttcaggtc---------------------------------------------------------------------------------
>Archidendron_clypearia_Wieringa_1849@NODE_1_length_4540_cov_527.304504
atattcgttattataattttataacctcacttctccaagtttttaaatccaatttataaaaacttttccttccctaccctctaaatccttcttaccaaacagcttagacaagctcatacaaaacagaaacttgaaagtttagacagatttatgacatagcaattatacaaacctttgttaacacttgacaatcacactattaagaagcaactttaattaacaattactaaaatgcgagaagtaatgctgctagtttattttaaaaagacaaactgatcatgacctttattcat-atagcagtatggtaaaatccaaaacattgccaagccga---agtagtaagtgaaccccacaatggaacatccaatttataacatcataaact--aaaggttttaagatggagaaccccatccaccaccaccaggagtcaaaatctgaagagtatcacctggttgtacctcaatagaattcttgccgccaagataaatccttcgtttatctttttttataaggtaattggccccacgagcgccattttttcctcctttcagccctctcggggcatggacgcgtctctcggaaagaatgctgacagtaacgggacgcctgaactctatctctcttataagcccatcaccacctcgacgaaatcctgctcctccgctgttttctcttattccaaacttgtgcagagttactggatacctttgctcgaaaatctccggatcagtcattcttgtgtttgtcatgtggcattggaccccactagtaccatcccaggtgggaccagccccgctcccaccaccaatggtttcatagtagccgaaagtattatcgccaaaagtgagattattcatacaacctagggaacaagcacaggcctgaaatgcagaaaaaatgacatcggttatcctttgagatgtcataacattacctcctacaacagcagccatgtcgctcggggaaaggaatgagccctcgggaacaagaatcttcacaggagccaaacaaccttgattgagaggaatgtcaacatctaccaaacatcgaagacagtatattactgcagcagctgtaacagcttctggcgcattccagttaccataaacttctgcgctggtcccatcaaaatcaaaaattgcttctcctttattaaaatcaatgcttagtttcaagtgaatgacagatccatcatccatgtagtcctcttctacaagagtcacgaaattttcatccgacttagacgaaaccttattaccaactgtcttgagcatctctctcactgcttcttctgcattcgtctgtacataattcatgtatgcctgaacagtttccaaaccatactgctcaatgagctcttgaagaagagaaattcctctctgatttgctgctacttgtgctcgcaggtctgataagttatcctgaatccttcgagttcctgagattttatttccccgctcatcagtgcctgggcactgaaggattttgatgattccttcttcttggaaaatccccttttcaacaagcttaaatgcttttatggcagctccttcctccaatatggactttgagaatggtggcatgctgccaggagtgatacccccaatttctgcatgatgccctctgtttgcaacaaaaaacatcagctttccattgtagaaaactggcgtaacaacagttatgtcaggaagatgactacctccaccacaaggatgattagtaaccaaaacatctccttcatttaaattgtcaccccagtagttgagttgccaccgaactgtagtagacattgctcctagatgcacagggacgtgaggagcatttgcaactaggccaccagtaggatcaaaaagagcacaagagaaatcaagtcgttctttgatatttgttgaaatagaagttctttgcagtgttcttcccatctgctcagctattcccataaatctgtgattgaatatggagagcagtacaacatctgcaaccttatcagatatattaacacttcttaaagaagaatcaatttcaatcttgatattaccatattcggttataatagccctacagttgggctctacaatcacagtgctatttccattcataatgattgcagggccaagcattgtatggccataccccaggttttcaagctgatatagaggagtttcttgccaaccatttccaaagtacaccctatagtagccatcaaccttgggactgccagatgcaggttctaaggcccatggcttcagtatgttggtaactcctataccatgaactcgaacatcacatataactatctttctatttaggagtttaaagccatactcttgctgaaagagcttcacaaactcagttgcataatcgcatggttttccatcttcagttatttgtcttttgaccatgatggcagtatctgtaccttcatatctcaagtttagatatgtctctattgaaattctttcctctttaaacccttgattctgtagtttctgcttcacctgtctcaacaatacagcttctcgttgtgagacctcaacaatagattcagctccatagactgcagaataaggctcttgcatctcttccacaacgtttgccagccccatgccatatgcacttaagattccacaaaatttatgaatcaacacttctttcatacccaacgatctagcaatagcacaagcatgttgaggtccagcacctccaaagcatgcaagcccatgattttttgtatcatggcccttcatttcagtcagctgccttattggacgacacattgtctcattagcaacattcacaaaaccaagtgcaacctcttccaccgtcatgtattttgcaaatggatcctggttctttcggtaagcatttatttgtccagcaagcttctcaaattcttctcttgtagacttgacatcgagaggttgatcctcatttggcccaaagatggatggaaaataatcaggaataacatatcccagaatcaagttggcatcagtaattgccaactccccacctttccgataacacacaggaccagggtgtgccccaacagattctggtccaactcgaaatgctccaaattggaacttcaactttgaaccgccaccagcagcaacagtgtttatgtcaagctgaggagcttgtataatggcaccagcaacctgtgtttccagcacttgctcataacttccagcataacgacttacatcagtagatgtacctcccatatcaaatccaattagcggcttatctgtttccagtccgaaaagagtttgagagtaaccaacaacaccaccagcaggtccagacaaaatagctttatgccctgaaaaggaactctcaggagcaagcccgccatctgattgcataaacaaaacatttaacttccctagtccatcatcaaatttggacaagaaccctgatagatattctttaataaccggggtcaaataagcatccacacttgctgttaagcctcggggaacagcacgaaccataggagtcaaagcagatgaaatagaaacatgtctgaatcccaggcccaaagctaatttctcaacctgttgttcgtgctgtggaaaagtgtatgaatgaataaacacaacagccaagcaacagattcctttgtccaataatcttttcagtactggcttcagtgcttcttcattaagaggcttcacaattctcacaagctccccagaaatgcctttaaccaatgatgaactatcctgatgttctaccccctcatcttgcaccaactggactctctcttccacctctacaatctcctcatacagattcgaaggtcttgatacagtgatgtcaaatatgttggggcgagcctggttaccaatctggagcaaatctcggaaaccttgagtaacacacacagcaatcctttctcctttccgctctaaaagtgcatttgttgccacagttgtacccatccttatccactctatcttctcagtaggtatttttgaactttttgaaattttctcccccgtgaattcttcaagaatccttcggatcccttctaccggagcatcatcatagtttgatgggtcaacagacagcagcttcaacactcggccatcagactgaccagggatttcagcgtaaacatcagtgaatgtgccccctctatcaatacaaaacttcagctttccttcagtaacactccccatcctaattagtctttcacaactcctgcgtattcatatgcaagaaacatagttgagtcatacaatatagtaaatgaacctatcatatagcaatcaatttttcaga------------------ataagcaaattgcattttagtgctacataatatggatatcacagatattttgtacatatggccaaagtttaatctaaacacccgaacaaaggaggtaaagcacgagagcagagttctcatagcaaatatgaaacttagacaagcatgagctagttgggtccacttgctataccaaacttttcaagtctatgattattacagataccactaacacatatatgggtc-------------------------------------------
>Balizia_leucocalyx_Aguilar_1939@NODE_1_length_4734_cov_342.739961
atattctttattataattttataacctcctttc--------------tccaatttataaaagttttccctcccctgccctccaaatcccttgtaccaaatagcttagacgaactcatacacaacagaaacttgaaagttaaggcagatctatgatacagcaattatacaaacctttgttaacacttgatagtcacactattaagaagcaactttaattaacaattactaatatgcgagaagtaatgccgctagattattctaacaagacaaactgaacatgagctttattcataatagcagtatggtaaaatccaaaacattgctaagccaaagtagtagtaacaaaataccatcatggaatatccaatttatcacagaaggaactaaagaggttttacgatggagaaccccatccaccaccaccaggagtcaaaatctgaagggtatcacctggttgtacctcaatagaattcttgccgccaagataaatccttcgtttatctttttttataaggtaatttgccccacgagtgccattttttcctcctttcagccctctcggtgcatgaacacgtctctcggaaagaatgctgacagtaacaggacgcctgaactctatctctcttataagcccatcaccacctcgacgaaatcctgctcctccgctgttttctcgtagtccaaacttgtgcagagttactggatacctttgctcgaaaatctccggatcagtcattcttgtgtttgtcatgtggcattggactccactagtaccatcccaggtgggaccagccccgctcccaccaccaatggtttcatagtagccgtaagtattatcgccaaaagtgagattattcatacaacctagggaacaagcacaggcctgaaatgcataaaatatgacatcggttatcctttgagatgtcatgacattacctcctacaacagcagccatgtcgctcggggaaaggaatgagccctcgggaataagaatcttcacaggagccaaacaaccttgattgagaggaatgtcaacatctaccaaacatcgaagacagtatattactgcagcagctgttacagcttctggtgcattccagttaccataaacttctgagctggtcccaccaaaatcaaaaattgcttctcctttattaaaatcaatgcttagtttcaagtgaatgacagatccatcatccatgtagtcctcttctacaagagtcacaaaattttcatcggacttggacgaaaccttattaccaactgtcttgagcatctctctcactgcttcttctgcattcatctgtacataattcatgtatgcatgaacagtttccaaaccatactgctcaatgagctcctgaagaagagaaattcctctctgatttgctgctacttgtgctctcaggtctgataagttatcctgaatccttcgagttcctgagattttatttccccgctcatcagtgcctgggcactgaaggattttgatgattccttcttcttggaaaatccccttttcaacaagcttaaatgcttttatggcagctccttcctccaatatggactttgagaatggtggcatgctgccaggagtgatacccccaatttctgcatgatgccctctgtttgcaacaataaacaccaactttccattgtagaaaactggcgtaacaacagttatgtcaggaagatgactacctccggcacaaggatgattagtaaccaaaacatctccttcatttaaattgtcaccccagtagttgagttgccaccgaactgtagtagacattgctcctagatgcacagggacgtgaggagcatttgcaactaggccaccagtaggatcaaagagagcacaagagaaatcaagtcgttctttgatatttgttgaaatagaagttctttgcagtgttcttcccatttgctcagctattcccataaatctgtgattgaatatggagagctgtacaacatctgcaaccttatcagatatattaacacttcttaaagaagaatcaatttcaatcttgatattgccaaatttggttataatagccctgcagttgggctctacaatcacagtgctatttccattcataatgattgcagggccaagaattgtatggccataccccaggttttcaagcttatatagaggagtttcttgccaaccatttccaaagaataccctatagtagccatcaaccttgggactgccagatgcaggttctaaggcccatggctttagtatgttggtaactcctataccacgaactcgaacatcacaaatcactatctttctatttaggagtttaaagccgtactcttgctgaaagagcttcacaaactcagttgcataatcacattgttttccatcttcagttatttgtcttttgaccatgatggcagtatctgtaccttcatatctcaagtttagatatgtctctattgaaattctttcctctttaaacccttgattctgtagtttctgcttcacctgcctcaacaatacagcttctcgctgtgagacctcaacaatagattcagctccatatactgcagaataaggctcttgcatctcttccacaacgtttgccaaccccatgccatatgcacttaagatgccacaaaatttgtgaatcaacacttctttcatacccaacgatctagcaatagcacaagcatgttgaggtccagcacctccaaagcaggcaagtgcatgattttttgtatcatggcccttcatttcagtcagctgccttattggacgacacattgtctcattagcaacattcacaaaaccaagtgcaatctcttcaactgtcatgtattttgtagatggatcctggttctttcggtaagcattaatttgtccagcaagcttctcaaattcttctcttgtagacttgacatcgagaggttgatcctcatttggcccaaagattgatggaaaataatcaggaataacatatcccaaaatcaagttagcatcagtaattgccaactccccacctttccgataacacacaggacctgggtgtgccccaacggattctggtccaactcgaaatgctccaaattggaacttcaactttgaaccgccaccagcagcaacagtgtttatgtcaagctgaggagcttgtattatggcaccagcaacctgtgtttccagcacttgctcataacttccagcataacgacttacatcggtggatgtacctcccatatcaaatccaattaacggcttatctgtttccagtccaaaaagagtttgagagtaaccaacaacaccaccagcaggtccagacaaaatagctttatgccctgaaaaggaactctcaggagcaagcccgccatctgattgcataaacaaaacatttaacttgcctagtccgtcatcaaatttggacaagaaccctgatagatactctttaataaccggggtcaaataagcatctacacttgctgttaaacctcggggaacagcacgaaccataggagtcaaagcagatgaaatagaaacatgtctgaatcccaggctcaaagctaatttctcaagctgttgttcgtgctgtggaaaagtgtatgaatgaatcaacacaacagccaagcaacagattcctttgtccaataatcttttcagtactggcttcagtgcttcttcattaagaggtttcacaattctcacaagctccccagaaatgcctttaaccaatgatgaactatcctgacgttctacctctgcatcttgcaccaactggactctctcttccacctctacaatctcctcatacagattcgaaggtcttgatacagtgatgtcaaatatgttggggcgagcctggttaccaatctggagcaaatctcggaaaccttgagtaacacacacagcaatcctttctccttcccgctctaaaagtgcatttgttgccacagttgtacccatccttatccactctatcttctcagtaggtatttttgaactttttgaaaatttttcccccatgaatccttcaagaatccttcggatcccttctactggagcatcatcgtagtttgatgggtcaacagacagcagcttcaaccctcggccatcagactgaccagggatttcagcgtaaacatcagtgaatgtgccccctctatcaatacaaaactttagctttccttcagtaacactccccattgtaattagtctttcacaactcctacgtattcatatgcaagaaacatacttgagtcatacaatatagtaaatgaacctatcatatagcaatccatttttcagagtaagcaagttaaagaatataagcaaattgcattttagtgctacataatatggatgtcacagatattttgtacatgttaggaacatt---attaaatgtaaatagaatcagaatcacctataatcacaaagaatcagggattatgattagagattactagaaatcagggattattaattaatgggcctattaattataaggcccctttctcttgtacaaatacc-cccttgtgtatatgaatt---aatcagatcattgaaagcatattttgactacatggtatca
>Calliandra_bella_LPQ15696@NODE_1_length_3281_cov_477.218789
ataccctatagtacaat---------------------------aatgctcatggataa-----------------cacagtaattcaagcacaacggagaaacaaaaataaataatgaagagtgcaaactttcacaggacaacaaacttctact-tggagagggaggaacgatttgcgaacacttaataatcacaccattaagaagcatctttatttatttattttttgaacatcaggaataagattaacaaaacagtatgcagatacaaggttcac--------cacctaaataaacaacatgacagcaattaagaaacaactgaacaacaccaatagcaaccaaacatca------------------aacaaaggaacaactaaaggttctttaagatgaagaaccccatccaccaccaccaggagtcaaaatctgaagagtatcccctggttgtacctcaactgaattcctcccgccaaggtaaattcttcgtttatctctctttataacgtaattcgccccatgagcaccatctttacctcctttcagtcctcccggcgcatgaacacgcctctcagaaagaatgctgacagtaatgggacgccggaattctatctctcttataagcccataaccacctcgatgaaatcctgctcctccgctgttatctcttagtccaaacttgtgcagaattactggatacctttgcccaaaaatctccagatcggtcattcttgtgttagccatgtgacattggactccactggtaccatcctaggtgggaccagccccgctcccgccaccaatggtttcatagtagccgaaagtgttatcgccaaaagttagattgttcatacaaccaagggaacaagcgcaggcttggaatgcagaaaatatgacatcagttatcctttgagatgtcataacattacgtcctacaactgcagccaagtcgctcagcgaaagaaatgagccttcagggatgagaatcttcacaggagacaaacaaccttgattgacagggatgtcaacatctaccaaacgtcgaagacagtatattactgcagcagctgttacagcttctggtacattccagttaccataaacttctgagctggtcccaccaaaatcgaaaattgcttctcctttattacaatcaatggttagtttcaagtgaatgacagatccatcatccatgtagtcctcttctataagagtcacgaaagttttgtccgacttagatgaaactttgttaccaactgttttgagtatctctctcactactcctcctgcattcatctgtacataattcatgaatgcttgaacagtttccaaaccataatgctcaatgagctcttgaagaagagaaatccctctctgatttgctgtaacttgtgcttgcacgtctgataagttatcctgaatccttcgagttcctgatattttatttccccgctcatcagtgcctgtgtattgaaggattttgacgattc---cttcttggaaaatccccttttcaacaagcttaaatgcttttatcgaagctccctcctccaatatggactttgaaaatagtggcatgcttccaggagtgata-ccccaatttctgcatgatgccctctgtttgaaacaaaaaacaccaacttcccattgtagaaaactggcgtaacaacggttatgtcaggaggatgactacctccggcacaaggatgattagtaaccaaaacatctccctcatttaaattgtcaccccaatagttgagctgccaccgaactgtagtagacatggctcctagatgcacagggaggtgaggagcattcgcaaccaggccaccagtaggatcaaatagagcacaagagaaatcaaggcgttccttaatatttgttgaaatagaagttctttgtagcgttcttcccatctgctcagctattcccataaatctatgattgaatatagagagctgtacaacatctgcaaccttatcagatatatcaacaattcttaaagtagaatcaatttcaatcttgatattgccatatttggttataacagccctgcaattgggctctacaattacagtgctatttccattcataataattgcagggccaagcattgtatggccatatcccaattttccaaggttatatagaggagtttcctgccaaccatttccaaagtataccctatagtagccatcaaccttgggactgccagatgcaggttctaaggcctatggctttagtatgttggtaactcctataccacaaactcgaacatcacaaattactatctttctattttggagtttaaagccatgctcttgctgaaagagcttctcaaacccggttgcataatcaaatggtttcccatctttagttatatgtcttttgaccatgatggcggtatctgtaccttcatatctcagatttagatatgtctctattgaaattctttcctctttaaatccttgattctttagtttctgcttcaccagcctcaacaatacagcttctcgttccaatagctcaacaatagattcagctccatagactccagaataaggtgcttgcatctcttccacaacgtttgccaaccccatgccatatgcagttaagattccacaaaacttgtgaatcaacagttctttcatgcccaatgatctagcaatagcacaagcatgttgaggcccagcacctccaaagcatgcaagtgcatgattttttgtaccatggcccttcatttcagtcagctgccttattggacgacacattgtctcattagcaacattcacaaagccaagtgctacctcttccaccgtcatgtattttgcagatggatccttattctttcggtaagcatttatttgtttagcaagcttctcaaattcttctcttgtacacttgacatcgagaggttgatcctcatttggcccaaagaccgacggagaataatcaggaataacatatcccaaaacaaagttggcatcagtaattgctaactccccacctttctgataacacacaggaccaaggtgtgcaccaacagattccggtccaactcgaaatgctccaaattggaacgttaacttcgaaccgccaccagcggcaatagtgtttatgccaagctgaggagcttgtattatggcaccagcaacctgtgtttccagcacttgctcataacttccagcataacgactt----------------------------------------------------------------------------------------------------------------------------------------------------------------------------------------------------------------------------------------------------------------------------------------------------------------------------------------------------------------------------------------------------------------------------------------------------------------------------------------------------------------------------------------------------------------------------------------------------------------------------------------------------------------------------------------------------------------------------------------------------------------------------------------------------------------------------------------------------------------------------------------------------------------------------------------------------------------------------------------------------------------------------------------------------------------------------------------------------------------------------------------------------------------------------------------------------------------------------------------------------------------------------------------------------------------------------------------------------------------------------------------------------------------------------
>Calliandra_bella_LPQ15696@NODE_3_length_956_cov_421.751991
--------------------------------------------------------------------------------------------------------------------------------------------------------------------------------------------------------------------------------------------------------------------------------------------------------------------------------------------------------------------------------------------------------------------------------------------------------------------------------------------------------------------------------------------------------------------------------------------------------------------------------------------------------------------------------------------------------------------------------------------------------------------------------------------------------------------------------------------------------------------------------------------------------------------------------------------------------------------------------------------------------------------------------------------------------------------------------------------------------------------------------------------------------------------------------------------------------------------------------------------------------------------------------------------------------------------------------------------------------------------------------------------------------------------------------------------------------------------------------------------------------------------------------------------------------------------------------------------------------------------------------------------------------------------------------------------------------------------------------------------------------------------------------------------------------------------------------------------------------------------------------------------------------------------------------------------------------------------------------------------------------------------------------------------------------------------------------------------------------------------------------------------------------------------------------------------------------------------------------------------------------------------------------------------------------------------------------------------------------------------------------------------------------------------------------------------------------------------------------------------------------------------------------------------------------------------------------------------------------------------------------------------------------------------------------------------------------------------------------------------------------------------------------------------------------------------------------------------------------------------------------------------------------------------------------------------------------------------------------------------------------------------------------------------------------------------------------------------------------------------------------------------------------------------------------------------------------------------------------------------------------------------------------------------------------------------------------------------------------------------------------------------------------------------------------------------------------------------------------------------------------------------------------------------------------------------------------------------------------------------------------------------------------------------------------------------------------------------------------------------------------------------------------------------------------------------------cggcttcactattctcacaagctccccagaaatgcctttaaccaatgatgaactatcctgatgttctacctcctcatcttgcaccaactggactctctcttccacctctacgatctcctcatacagattcgatggttttgatacagtgaggtcaaatattttggggcgagcctggttaccaatctggagtaaatctcggaaaccttgagtaacacacacagcaatcctttctccttttcgctctaaaagtgcatttgttgccacagttgtacccatccttatccactctatcttctcagaaggtatttttgaacttttagaaattttctgccctgtaaattcctcaagaatccttcggatcccttctaccggagcatcatcatagtttgatgggtcaacagacagcagcttcaacactcggccatcagattttccagggatttcagcgtaaacatcagtgaatgtaccccctctatcaatacaaaacttcagctttccttcagtaacactccccatcctagtt-gtctttcacaactcctgtatattcatatgcaagaaacatacttgagtcatacaatattgtaaatgaaccaatcagatatcagtacatttttaagaggaaggaaatgaaagaatataagcaaatcgcatttt--------------------tcatagatattttgtacatatggctaaagttcaatctaactatccgtgtaacaaaagaggtacacgaagaagaaaacctcgtattcattcttaaaaccaatctaggaaagaaaagttgaaattattaatcgcctctaaatattcacttattcaacattatccaaaacaactattgtatgtatcaattcatgatcaacaaataaaaaatacaacatattaa----------
>Enterolobium_cyclocarpum_MWC9020@NODE_1_length_4673_cov_529.016101
atattctttcttataattttataatcccacttctccaattatttaaatccaattcataaaagtttttccttccctatcttctaaatccctcata--------cttagatgaactcatacgcaacagaaacatgaaggttaaggcagatctatg--acagaaattatacaaacctttgttaacacttgataatcacactactaag-agcaactttaattaacaattactaaaatgcgagaagtaatgctgctagattattttaacatgacaaattgatctttgactttattcat-atagcagtatggtaaaatccaaaacattgctaagccga---agaagcaagtgaaacccataatggaacatccaattaataacatcagaaact--aaaggttttaagatggagaaccccatccaccaccaccaggagtcaaaatcagaagagtatctcctgcttgtacctcaatagaattcttgccgccaagataaatccttcgtttatctttctttacaaggtaattcgccccacaagcgccatcttttcctcctttcagccctctcggcgcatgaacacgtctctcagaaagaatgctaacagtaacaggacgcttgaactctatctctcttataagcccatcaccacctcgatgaaatcctgctcctccgctgttttctcttcctgcaaacttgtgcagagttactggatacctttgctcgaaaatctccggatcagtcattcttgtgtttgtcatgtggcactggactccactagtaccatcccaggtgggaccagccccgctcccaccaccaatggtttcatagtagccgaaggtattatcgccaaaagtgagattattcatacaacctagggaacaagcacaggcctgaaatgcagaaaatatgacatcggttatcctttgagacgtcataacattacctcctacaacagcagccatgtcgctcggcgaaaggaatgagccctcgggaataagaatcttcacaggagccaaacaaccttgattgagaggaatgtcagcgtctaccaaacatcgaagacagtatattactgcagcagctgttacagcttctggtgcattccagttaccataaacttctgagctggtcccaccaaaatcaaaaattgcttctcctttattaaaatcaatgcttagtttcaagtgaatgacagatccatcatccatgtagtcctcttctacaagagttacaaaatttccgtctgacttagatgaaaccttattaccaactgtcttcagcatctctctaactgcttcttctgcattcatctgtacataattcatgtatgcctgaacagtttccaaaccatactgctcaatgagctcttgaagaagagaaattcctctctgatttgctgctacttgtgctcgcaggtctgataagttatcctgaatccttcgagttcctgggattttatttccccgctcatcagtgcctgggcactgaaggattttgatgattccttcttcttggaaaatccccttttcaacaagcttaaatgcttttatggcagctccttcctccaatatggactttgagaatggtggcatgctgccaggagtgatacccccaatttctgcatgatgccctctgtttgcaacaaaaaacaccagctttccattgtagaaaactggcgtaacaacagttatgtcaggaagatgactacctccagcacaaggatgattagtaaccaaaacatctccttcatttaaattgtcaccccagtagttgagttgccaccgaactgtagtagacattgctcctagatgcacagggacgtgaggagcatttgcaactaggccaccagtaggatcaaaaagagcacaagagaaatcaagtcgttctttgatatttgttgaaatagaagttctttgcagtgttctccccatctgctcagctattcccataaatctgtgattgaatatggagagctgtacaacatctgcaaccttatcagatacattaatacttcttaaagaagaatcaatttcaatcttgatattgccatatttggttataatagccctgcagttaggctctacaatcacagtgctatttccattcataatgattgcagggccaagtattgtatggccataccccaggttttcaagcttatatagaggagtttcttgccaaccacttccaaagtataccctatagtagccatcaaccttgggactgccagatgcaggctctaaggcccatggcttcagtatgttggtaactcctataccacgaactcggacatcacaaatcactatctttctatttaggagtttaaagccgtactcttgctgaaagagcttcacaaactcagttgcataatcacatggtcttccatcttcagatatttgtcttttgaccatgatggcagtatctgtaccttcatatctcaagtttagatatgtctctattgaaattctttcctctttaaacccttgatcctgtagtttctgcttcacctgccccaacaatacagcttctcgttgtgagacctcaacaatagattcagctccatatactgcagaataaggctcttgcatctcttccacaacgtttgccaaccccatgccatatgcacttaagattccacaaaatttgtgaatcaacacttctttcatacccaatgatctagcaatagcacaagcatgttgaggtccagcacccccaaagcatgcaagcgcatgattttttgtatcatggcccttcatttcagtcagctgccttattggccgacacatcgtctcattagcaacattcacaaaaccaagtgcaatctcttccaccgtcatgtattttgcagatggatcctggttcttttggtacgcatttatttgtccagcaagcttctcaaattcttccattgtggacttgacattgagaggttgatcctcatttggcccaaagatggatggaaaataatcaggaataacatatcccaaaatcaagttggcatcagtaattgccaactccccacctttccgataacacacaggaccagggtgtgccccaacggattctggtccaactcgaaatgctccaaattggaacttcaactttgaacctccaccagcagcaacagtgtttatgtcaagctgaggagcttgtataatggcaccagcaacctgtgtttccagcacttgctcataacttccaggataacgacttacatcggtagatgtacctcccatatcaaatccaattagcggcttatctgtttccagtctaaaaagagtttgagagtaaccaacaacaccaccagcaggtccagacaaaatagctttatgccctgaaaaggaactctcaggagcaagcccgccatctgattgcataaacaaaacatttaacttccctagtccatcatcaaatttggacaagaaccctgatagatactctttaataaccggggtcaaataagcatctacacttgctgttaaacctcggggaacagcacgaaccataggagtcaaagcagatgaaatagaaacatgtctgaatcccaggctcaaagctaatttctcaacctgttgttcatgcttaggaaaagtgtatgaatgaatcaacacaacagccaagcaacagattcctttgtccaataatcttttcagtactggcttcagtgcttcttcattaagaggcttcacaattctcacaagctccccagaaatgcctttaaccaatgatgaactatcctgaagttctaccccctcatcttgcaccaactgcactctctcttccacctctacagtctcctcataaagattcgaaggtcttgacacagtgatgtcaaatatgttggggcgagcctggttaccaatgtggagcaaatctcggaaaccttgagtaacacacacagcaatcctttctcctttccgctctaaaagtgcatttgtcgccacagttgtacccatccttatccactctatcttctcagtaggtatttttgaactttttgagattttctccaccgtgaattcttcaagaatccttcggatcccttctaccggagcatcatcatagtttgatgggtcaacagacagcagcttcaacactcggccatcagactgaccagggatttcagcgtaaacatcagtgaatgtgccccctctatcaatacaaaacttcagctttccttcagtaacactccccatcctaattagtctttcacaactcctgcgtattcatatgcaagaaacatacttgattcatacgatatagtaaatgaacctatcatatagcaatccattttgcagagtaagcaaattaaagaatacaagcaaattgcattttagtgctacataatatggatatcacagatattttgtacatatggccaaagtttagtctaaacacccgaacaaaggaggtaaagcacgggagcagagttctcatagcaaatataaaacttagccatgcatgagctagttgggtccacttgctgtaccaaacttttcaagtctgtaattattacagataccactaacacatatatgggtccaaacataggaaatttgaaacagaacaaaa-------------
>Hydrochorea_corymbosa2_Iganci_862@NODE_1_length_4405_cov_722.451954
--------------------------------------------------------------------------------------------------atagcttagacgaacacatacacaacagaaacttgaaagttaaggcagatctatgatacagcaattatacaaacctttgttaacacttgatagtcacactattaagaagcaactctaattaacaattactaatatgcgagaagtaatgccgctagattattttaacaagacaaactgaacatgagctttattcatcatagcagtatggtaaaatccaaaacattgctaagcca---tagtagtaactaaataccatcatggaatatccaatttatcacaggagaaactaaagaggttttatgatggagaaccccatccaccaccaccaggagtcaaaatctgaagggtatcacctggttgtacctcaatagaattcttgccgccaagataaatccttcgtttatcttttctgataaggtaatttgccccacgagtgccattttttcctcctttcagccctctcggagcatgaacacgtctctcggaaagaatgctgacagtaacaggacgcctgaactctatctctcttataagcccatcaccacctcgacgaaatcctgctcctccgctgtttgctcgtagtccaaacttgtgcagagttactggatacctttgctcgaaaatctccggatcagtcattcttgtgtttgtcatgtggcattggactccactagtaccatcccaggtgggaccagccccgctcccaccaccaatggtttcatagtagccgaaagtattatcgccaaaagtgagattattcatacaacctagggaacaagcacaggcctgaaatgcagaaaatatgacatcggttatcctttgagatgtcataacattacctcctacaacagcagccatgtcgctcggggaaaggaatgagccctcgggaataagaatcttcacaggagccaaacaaccttgattgagaggaatgtcaacatctaccaaacatcgaagacagtatattactgcagcagctgttacagcttctggtgcattccagttaccataaacttctgagctggtcccaccaaaatcaaaaattgcttctcctttattaaaatcaatgcttagtttcaagtgaatgacagatccatcatccatgtagtcctcttctacaagagtcacgaaatttttgtcgaacttagacgaaaccttattaccaactgtcttgagcatctctcttactgcttcttctgcattcatctgtacataattcatgtatgcatgaacagtttccaaaccatactgctcaatgagctcttgaagaagagaaattcctctctgatttgctgctacttgtgctctcaggtctgataagttatcctgaatccttcgagttcctgagattttacttccccgctcatcagtgcctgggcactgaaggattttgatgattccttcttcttggaaaatccccttttcaacaagcttaaatgcttttatggcagctccttcctccaatatggactttgagaatggtggcatgctgccaggagtgatacccccaatttctgcatgatgccctctgtttgcaacaaaaaacaccagctttccattgtagaaaactggcgtaacaacagttatgtcaggaagatgactacctccggcacaaggatgattagtaaccaaaacatctccttcatttaaattgtcaccccagtagttgagttgccacccaactgtagtagacattgctcctagatgcacagggacgtgaggagcatttgcaactaggccaccagtaggatcaaagagagcacaagagaaatcaagtcgttctttgatatttgttgaaatagaagttctttgcagtgttcttcccatctgctcagctattcccataaatctgtgattgaatatggagagctgtacaacatctgcaaccttatcagatatattaacacttcttaaagaagaatcaatttcaatcttgatattgccaaatttggttataatagccctgcagttgggctctacaatcacagtgctatttccattcataatgattgcagggccaagaattgtatggccataccccaggttttcaagcttatatagaggagtttcttgccaaccatttccaaagaataccctatagtagccatcaaccttgggactgccagatgcaggttctaaggcccatggcttcagtatgttggtaactcctataccacgaactcgaacatcacaaatcactatctttctatttaggagtttaaagccgtattcttgctgaaagagcttcacaaactcagttgcataatcacatggttttccatcttcagttatttgtcttttgaccatgatggcagtatctgtaccttcatatctcaagtttagatatgtctctattgaaattctttcctctttaaacccttgattctgtagtttctgcttcacctgcctcaacaatacagcttctcgttgtgagacctcaacaatagattcagctccatatactgcagaataaggctcttgcatctcttccacgacatttgccaaccccatgccatatgcacttaagattccacaaaatttgtgaatcaacacttctttcatacccaacgatctagcaatagcacaagcatgttgaggtccagcacctccaaagcaggcaagtgcatgattttttgtatcatggcccttcatttcagtcagctgccttattggacgacacattgtctcattagcaacattcacaaaaccaagtgcaatctcttcaaccgtcatgtgtttagtagatggatcctggttctttcggtaagcattaatttgtccagcaagcttctcaaattcttctcttgtagacttgacatcgagaggttgatcctcatttggcccaaagattgatggaaaataatcaggaataacatatcccaaaatcaagttggcatcagtaattgccaactccccacctttccgataacacacaggacctgggtgtgccccaacagattctggtccaactcgaaatgctccaaattggaacttcaactttgaaccgccaccagcagcaacagtgtttatgtcaagctgaggagcttgtattatggcaccagcaacctgtgtttccagcacttgctcataacttccagcataacgacttacatcggtggatgtacctcccatatcaaatccaattaacggcttatctgtttccagtccaaaaagagtttgagagtaaccaacaacaccaccagcaggtccagacaaaatagctttatgccctgaaaaggaactctcaggagcaaggccgccatctgattgcataaacaaaacatttaactgccctagtccgtcatcaaatttggacaagaaccctgatagatactctttaataaccggggtcaaataagcatctacacttgctgttaaacctcggggaatagcacgaaccataggagtcaaagcagatgaaatagaaacatgtctgaatcccaggctcaaagctaatttctcaacctgttgttcgtgctgtggaaaagtgtatgaatgaatcaacacaacagccaagcaacagattcctttgtccaataatcttttcagtactggcttcagtgcttcttcattaagaggtttcacaattctcacaagctccccagaaatgccttcaaccaatgatgaactatcctgacattctacctctgcatcttgcaccaactggactctctcttccacctctacaatctcctcatacagattcgaaggtcttgatacagtgatgtcaaatatgctcgggcgagcctggttaccaatctggagcaaatctcggaaaccttgagtaacacacacagcaatcctttctccttcccgctctaaaagtgcatttgttgccacagttgtacccatccttatccactctatcttctcagtaggtatttttgaactttttgaaattttctcccccatgaatccttcaagaatccttcggatcccttcgactggagcatcatcatagtttgatgggtcaacagacagcagcttcaacactcggccatcagactgaccagggatttcagcgtaaacatcagtaaatgtgccccctctatcaatacaaaactttagctttccttcagtaacactccccatcgtaattagtctttcacaactcctacgtattcacatgcaagaaacatgcttgagtcatataatatagtaaatgaacctatcatatagcaatccatttttcagagtaagcaagttaaagaatataagcaaattgcattttagtgctacataatatggatgtcacagatattttgtacacatggccaaagtttaatctaaacacccaaacaaacaaggtaaagcacgagagcggagttctcaaagcaaataggaaacttagacatgcatgagctagttgggtccacttgctgtaccaaacttttcaagtctgtga----------------------------------------------------------------------------
>Hydrochorea_marginata_Morim_563@NODE_1_length_2464_cov_436.318391
atactctttattataattttataacctcacttctccaattttttaaatccaatttataaaagttttccctcccctgccctccaaatcccttgtaccaaatagcttagacgaacacatacacaacagaaacttgaaagttaaggcagatctatgatacagcaattatacaaacctttgttaacacttgatagtcacactattaagaagcaactctaattaacaattactaatatgcgagaagtaatgccgctagataattttaacaagacaaactgaacatgagctttattcatcatagcagtatggtaaaatacaaaacattgctaagcca---tagtagtaactaaataccatcatggaatatccaatttatcacaggagaaactaaagaggttttatgatggagaaccccatccaccaccaccaggagtcaaaatctgaagggtatcacctggttgtacctcaatagaattcttgccgccaagatgaatccttcgtttatcttttctgataaggtaatttgccccacgagtgccattttctcctcctttcagccctctcggagcatgaacacgtctctcggaaagaatgctgacagtaacaggacgcctgaactctatctctcttataagcccatcaccacctcgacgaaatcctgctcctccgctgtttgctcgtagtccaaacttgtgcaaagttactggatacctttgctcgaaaatctccggatcagtcattcttgtgtttgtcatgtggcattggactccactagtaccatcccaggtgggaccagccccgctcccaccaccaatggtttcatagtagccgaaagtattatcgccaaaagtgagattattcatacaacctagggaacaagcacaggcctgaaatgcagaaaatatgacatcggttatcctttgagatgtcataacattacctcctacaacagcagccatgtcgctcggggaaaggaatgagccctcgggaataagaatctccacaggagccaaacaaccttgattgagaggaatgtcaacatctaccaaacatcgaagacagtatattactgcagcagctgttacagcttctggtgcattccagttaccataaacttctgagctggtcccaccaaaatcaaaaattgcttctcctttattaaaatcaatgcttagtttcaagtgaatgacagatccatcatccatgtagtcctcttctacaagagtcacgaaattttcgtccaacttagacgaaaccttattaccaactgtcttgagcatctctcttactgcttcttctgcattcatctgtacataattcatgtatgcatgaacagtttccaaaccatactgctcaatgagctcttgaagaagagaaattcctctctgatttgctgctacttgtgctctcaggtctgataagttatcctgaatccttcgagttcctgagattttacttccccgctcatcagtgcctgggcactgaaggattttgatgattccttcttcttggaaaatccccttttcaacaagcttaaatgcttttatggcagctccttcctccaatatggactttgagaatggtggcatgctgccaggagtgatacccccaatttctgcatgatgccctctgtttgcaacaaaaaacaccagctttccattgtagaaaactggcgtaacaacagttatgtcaggaagatgactacctccggcacaaggatgattagtaaccaaaacatctccttcatttaaattgtcaccccagtagttgagttgccaccgaactgtagtagacattgctcctagatgcacagggacgtgaggagcatttgcaactaggccaccagtaggatcaaagagagcacaagagaaatcaagtcgttctttgatatttgttgaaatagaagttctttgcagtgttcttcccatctgctcagctattcccataaatctgtgattgaatatggagagctgtacaacatctgcaaccttatcagatatattaacacttcttaaagaagaatcaatttcaatcttgatattgccaaatttggttataatagccctgcagttgggctctacaatcacagtgctatttccattcataatgattgcagggccaagaattgtatggccataccccaggttttcaagcttatatagaggagtttcttgccaaccatttccaaagaataccctatagtagccatcaaccttgggactgccagatgcaggttctaaggccc---------------------------------------------------------------------------------------------------------------------------------------------------------------------------------------------------------------------------------------------------------------------------------------------------------------------------------------------------------------------------------------------------------------------------------------------------------------------------------------------------------------------------------------------------------------------------------------------------------------------------------------------------------------------------------------------------------------------------------------------------------------------------------------------------------------------------------------------------------------------------------------------------------------------------------------------------------------------------------------------------------------------------------------------------------------------------------------------------------------------------------------------------------------------------------------------------------------------------------------------------------------------------------------------------------------------------------------------------------------------------------------------------------------------------------------------------------------------------------------------------------------------------------------------------------------------------------------------------------------------------------------------------------------------------------------------------------------------------------------------------------------------------------------------------------------------------------------------------------------------------------------------------------------------------------------------------------------------------------------------------------------------------------------------------------------------------------------------------------------------------------------------------------------------------------------------------------------------------------------------------------------------------------------------------------------------------------------------------------------------------------------------------------------------------------
>Hydrochorea_marginata_Morim_563@NODE_2_length_1484_cov_550.466951
------------------------------------------------------------------------------------------------------------------------------------------------------------------------------------------------------------------------------------------------------------------------------------------------------------------------------------------------------------------------------------------------------------------------------------------------------------------------------------------------------------------------------------------------------------------------------------------------------------------------------------------------------------------------------------------------------------------------------------------------------------------------------------------------------------------------------------------------------------------------------------------------------------------------------------------------------------------------------------------------------------------------------------------------------------------------------------------------------------------------------------------------------------------------------------------------------------------------------------------------------------------------------------------------------------------------------------------------------------------------------------------------------------------------------------------------------------------------------------------------------------------------------------------------------------------------------------------------------------------------------------------------------------------------------------------------------------------------------------------------------------------------------------------------------------------------------------------------------------------------------------------------------------------------------------------------------------------------------------------------------------------------------------------------------------------------------------------------------------------------------------------------------------------------------------------------------------------------------------------------------tcttgccaaccatttccaaagaataccctatagtagccatcaaccttgggactgccagatgcaggttctaaggcccatggcttcagtatgttggtaactcctataccacgaactcgaacatcacaaatcactatctttctatttaggagtttaaagccgtattcttgctgaaagagcttcacaaactcagttgcataatcacatggttttccatcttcagttatttgtcttttgaccatgatggcagtatctgtaccttcatatctcaagtttagatatgtctctattgaaattctttcctctttaaacccttgattctgtagtttctgcttcacctgcctcaacaatacagcttctcgttgtgagacctcaacaatagattcagctccatatactgcagaataaggctcttgcatctcttccacaacatttgccaaccccatgccatatgcacttaagattccacaaaatttgtgaatcaacacttctttcatacccaacgatctagcaatagcacaagcatgttgaggtccagcacctccaaagcaggcaagtgcatgattttttgtatcatggcccttcatttcagtcagctgccttattggacgacacattgtctcattagcaacgttcacaaaaccaagtgcaatctcttcaaccgtcatgtgtttagtagatggatcctggttctttcggtaagcattaatttgtccagcaagcttctcaaattcttctcttgtagacttgacatcgagaggttgatcctcatttggcccaaagattgatggaaaataatcaggaataacatatcccaaaatcaagttggcatcagtaattgccaactccccacctttccgataacacacaggacctgggtgtgccccaacagattctggtccaactcgaaatgctccaaattggaacttcaactttgaaccgccaccagcagcaacagtgtttatgtcaagctgaggagcttgtattatggcaccagcaacctgtgtttccagcacttgctcataacttccagcataacgacttacatcggtggatgtacctcccatatcaaatccaattaacggcttatctgtttccagtccaaaaagagtttgagagtaaccaacaacaccaccagcaggtccagacaaaatagctttatgccctgaaaaggaactctcaggagcaaggccgccatctgattgcataaacaaaacatttaactgccctagtccgtcatcaaatttggacaagaaccctgatagatactctttaataaccggggtcaaataagcatctacacttgctgttaaacctcggggaacagcacgaaccataggagtcaaagcagatgaaatagaaacatgtctgaatcccaggctcaaagctaatttctcaacctgttgttcgtgctgtggaaaagtgtatgaatgaatcaacacaacagccaagcaacagattcctttgtccaataatcttttcagtac-----------------------------------------------------------------------------------------------------------------------------------------------------------------------------------------------------------------------------------------------------------------------------------------------------------------------------------------------------------------------------------------------------------------------------------------------------------------------------------------------------------------------------------------------------------------------------------------------------------------------------------------------------------------------------------------------------------------------------------------------------------------------------------------------------------------------------------------------------------------------------------------------------------------------------------------------------------------
>Hydrochorea_marginata_Morim_563@NODE_3_length_1316_cov_194.861985
---------------------------------------------------------------------------------------------------------------------------------------------------------------------------------------------------------------------------------------------------------------------------------------------------------------------------------------------------------------------------------------------------------------------------------------------------------------------------------------------------------------------------------------------------------------------------------------------------------------------------------------------------------------------------------------------------------------------------------------------------------------------------------------------------------------------------------------------------------------------------------------------------------------------------------------------------------------------------------------------------------------------------------------------------------------------------------------------------------------------------------------------------------------------------------------------------------------------------------------------------------------------------------------------------------------------------------------------------------------------------------------------------------------------------------------------------------------------------------------------------------------------------------------------------------------------------------------------------------------------------------------------------------------------------------------------------------------------------------------------------------------------------------------------------------------------------------------------------------------------------------------------------------------------------------------------------------------------------------------------------------------------------------------------------------------------------------------------------------------------------------------------------------------------------------------------------------------------------------------------------------------------------------------------------------------------------------------------------------------------------------------------------------------------------------------------------------------------------------------------------------------------------------------------------------------------------------------------------------------------------------------------------------------------------------------------------------------------------------------------------------------------------------------------------------------------------------------------------------------------------------------------------------------------------------------------------------------------------------------------------------------------------------------------------------------------------------------------------------------------------------------------------------------------------------------------------------------------------------------------------------------------------------------------------------------------------------------------------------------------------------------------------------------------------------------------------------------------------------------------------------------------------------------------------------------------------------------------------------------------------------------------------------------------------------------------------------------------tgctgtggaaaagtgtatgaatgaatcaacacaacagccaagcaacagattcctttgtccaataatcttttcagtactggcttcagtgcttcttcattaagaggtttcacaattctcacaagctccccagaaatgccttcaaccaatgatgaactatcctgacattctacctctgcatcttgcaccaactggactctctcgtccacctctacaatctcctcatacagattcgaaggtcttgatacagtgatgtcaaatatgctcgggcgagcctggttaccaatctggagcaaatctcggaaaccttgagtaacacacacagcaatcctttctccttcccgctctaaaagtgcatttgttgccacagttgtacccatccttatccactctatcttctcagtaggtatttttgaactttttgaaattttctcccccatgaatccttcaagaatccttcggatcccttcaactggagcatcatcatagtttgatgggtcaacagacagcagcttcaacactcggccatcagactgaccagggatttcagcgtaaacatcagtgaatgtgccccctctatcaatacaaaactttagctttccttcagtaacactccccatcgtaattagtctttcacaactcctacgtattcacatgcaagaaacatgcttgagtcatataatatagtaaatgaacctatcatatagcaatccatttttcagagtaagcaagttaaagaatataagcaaattgcattttagtgctacataatatggatgtcacagatattttgtacacatggccaaagtttaatctaaacacccaaacacaaaaggcaaagcacgagagcggagttctcaaagcaaataggaaacttagacatgcatgagctagttgggtccacttgctgtaccaaacttttcaagtctgtgattattacagataccactagcacatatatgggtccaaacatagaaaattggaaacagaacaaaataaaagtgaacca
>Jupunba_abbottii_Zanoni_21220@NODE_1_length_4117_cov_234.642079
--------------------------------------------------------------------------------------------------------------------------------------------------------------------------------------------------------------------------------------------------------------------------------------------------------------------------------------------------------tgaacacgtctctcggaaagaatgctgacagtaacaggacgcctgaactctatctctcttataagcccat----caccaccaggagtcaaaatctgaagagtatcacctggttgtacctcaatagaattcttgccgccaagataaatccttcgtttatctttttttataaggtaatttgccccacgagtgccattttttcctcctttcagccctctcggcgcatgaacacgtctctcggaaagaatgctgacagtaacaggacgcctgaactctatctctcttataagcccatcaccacctggacgaaatcctgctcctccgctgttttctcgtagtccaaacttgtgcagagttactggatacctttgctcgaaaatctccggatcagtcattcttgtgtttgtcatgtggcattggactccactagtaccatcccaggtgggaccagccccgctcccaccaccaatggtttcatagtagccgaaagtattatcgccaaaagtgagattattcatacaacctagggaacaagcacaggcctgaaatgcagaaaatatgacatcggttatcctctgagatgtcataacattacctcctacaacagcagccatgtcgctcggggaaaggaatgagccctcgggaataagaatcttcacaggagccaaacaaccttgattgagaggaatgtcaacatctaccaaacatcgaagacagtatattactgcagcagctgttacagcttctggtgcattccagttaccataaacttctgagccggtcccaccaaaatcaaaaattgcttctcctttattaaaatcaatgcttagtttcaagtgaatgacagatccatcatccatgtagtcctcttctacaagagtcacgaaattttcgtccgacttagacgaaaccttattaccaactgtcttgagcatctctctcactgcttcttctgcattcatctgtacataattcatgtatgcatgaacagtttccaaaccatactgctcaatgagctcttgaagaagagaaattcctctctgatttgctgctacttgtgctctcaggtctgataagttatcctgaatccttcgagttcctgagattttatttccccgctcatcagtgcctgagcactgaaggattttgatgattccttcttcttggaaaatccccttttcaacaagcttaaatgcttttatggcagctccttcctccaatatggactttgagaatggtggcatgctgccaggagtgatacccccaatttctgcatgatgccctctgtttgcaacaaaaaacaccagctttccattgtagaaaactggcgtaacaacagttatgtcaggaagatgactacctccggcacaaggatgattagtaaccaaaacatctccttcatttaaattgtcaccccagtagttgagttgccaccgaactgtagtagacattgctcctagatgcacagggacgtgaggagcatttgcaactaggccaccagtaggatcaaagagagcacaagagaaatcaagtcgttctttgatatttgttgaaatagaagttctttgcagtgttcttcccatctgctcagctattcccataaatctgtgattgaatatggagagctgtacaacatctgcaaccttatcagatatattaacatttcttaaagaagaatcaatttcaatcttgatattgccatatttggttataatagccctgcagttgggctctacaatcacagtgctatttccattcataatgattgcagggccaagaattgtatggccataccccaggttttcaagcttatatagaggagtttcttgccaaccatttccaaagaatagcctatagtagccatcaaccttgggactgccagatgcaggttctaaggcccatggcttcagtatgttggtaactcctataccacgaactcgaacatcacaaatcactatctttctatttaggagtttaaagccgtactcttgctgaaagagtttcacaaactcagttgcataatcacatggttttccatcttcagttatttgtcttttgaccatgatggcagtatccgtaccttcatatctcaagtttagatatgtctctattgcaattctttcctctttaaacccttgattctgtagtttctgcttcacctgcctcaacaatacagcttctcgttgtgagacctcaacaatagattcagctccatatactgcagaataaggctcttgcatctcttccacaatgtttgccaaccccatgccatatgcacttaagattccacaaaatttgtgaatcaacacttctttcatacccaacgatctagcaatagcacaagcatgttgaggtccagcacctccaaagcatgcaagtgcatgattttttgtatcatggcccttcatttcagtcagttgccttattggacgacacattgtctcattagcaacattcacaaaaccaagtgcaatctcttcaaccgtcatgtattttgcagatggatcctggttctttcggtaagcatttatttgtccagcaagcttctcaaattcttctcttgtagacttgacatcgagaggttgatcctcatttggcccaaagattgatggaaaataatcaggaataacatatcccaaaatcaagttggcatcagtaattgccaactccccacctttccgataacacacaggacctgggtgtgccccaacggattctggtccaactcgaaatgctccaaattggaacttcaactttgaaccgccaccagcagcaacagtgtttatgtcaagctgaggagcttgtattatggcaccagcaacctgtgtttccagcacttgctcataacttccagcataacgacttacatcggtggatgtacctcccatatcaaatccaattaacggcttatctgtttccagtccaaaaagagtttgagagtaaccaacaacaccaccagcaggtccagacaaaatagctttatgccctgaaaaggaactctcaggagcaagcccgccatctgattgcataaacaaaacatttaacttccctagtccgtcatcaaatttggacaagaaccctgatagatactctttaataaccggggtcaaataagcatctacacttgctgttaaacctcggggaacagcacgaaccataggagtcaaagcagatgaaatagaaacatgtctgaatcccaggctcaaagctaatttctcaacctgttgttcgtgatgtggaaaagtgtatgaatgaatcaacacaacagccaagcaacagattcctttgtccaataatcttttcagtactggcttcagtgcttcttcattaagaggtttcacaattctcacaagctccccagaaatgcctttaaccaatgatgaactatcctgacgttctacctctgcatcttgcaccaactggactctctcttccacctctacaatctcctcatacagattcgaaggtcttgatacagtgatgtcaaatatgttggggcgagcctggttaccaatctggagcaaatctcggaaaccttgagtaacacacacagcaatcctttctcctttccgctctaaaagtgcatttgttgccacagttgtacccatccttatccagtctatcttctcagtaggtatttttgagctttttgaaattttctcccccatgaatccttcaagaatccttcggatcccttctaccggagcatcatcatagtttgatgggtcaacagacagcagcttcaacacttggccatcagactgaccagggatttcagcgtaaacatcagtgaatgtgccccctctatcaatacaaaactttagctttccttcagtaacactccccattgtaattagtctttcacaactcctacgtattcatatgcaagaaacatacttgagtcatacaatatagtaaatgaacctatcatatagcaatccatttttcagagtaagcaaattaaagaatataagcaaattgcattttagtgctacataatatggatgtcacagatattttgtacacaaggccaaagtttaatctaaacactcgaacaaacaaggtaaagcacgagagcagagttctcaaagcaaatatgaaacttagacatgcatgagctagt------------------------------------------------------------------------------------------------------------------
>Jupunba_barbouriana_Iganci_847@NODE_1_length_4538_cov_430.919301
----------------------------------------------------------------------------------------------------------gacgaactcatacacaacataagcttgaaagttaaggcagatctatgatacagcaattatacaaacctttgttaacagttgatagtcacactattaagaagcaactttaattaacaattactaaaatgcgagaagtaatgccgctagattattttaacaagacaaattgaacatgagctttattcataatagcagtatggtaaaatccaaaacattgctaagccaaagtagtaataactaaacaccatcatggaatatccaatttatcatagaagaaactaaagaggttttatgacggagaaccccatccaccaccaccaggagtcaaaatctgaagagtatcacctggttgtacctcaatagaattcttgccgccaagataaatccttcgtttatctttttttataaggtaatttgccccacgagtgccattttttcctcctttcagccctctcggcgcatgaacacgtctctcggaaagaatgctgacagtaacaggacgcctgaactctatctctcttataagcccatcaccacctcgacgaaatcctgctcctccgctgttttctcgtagtccaaacttgtgcagagttactggatacctttgctcgaaaatctccggatcagtcattcttgtgtttgtcatgtggcattggactccactagtaccatcccaggtgggaccagccccgctcccaccaccaatggtttcatagtagccgaaagtattatcgccgaaagtgagattattcatacaacctagggaacaagcacaggcctgaaatgcagaaaatatgacatcggttatcctttgagatgtcataacattacctcctacaacagcagccatgtcgctcggggaaagaaatgagccctcgggaataagaatcttcacaggagccaaacaaccttgattgagaggaatgtcaacatctaccaaacatcgaagacagtatattactgcagcagctgttacagcttctggtgcattccagttaccataaacttctgagctggtcccaccaaaatcaaaaattgcttctcctttattaaaatcaatgcttagtttcaagtgaatgacagatccatcatccatatagtcctcttctacaagagtcacgaaattttcgtccgacttagacgaaaccttattaccaactgtcttgagcatctctctcactgcttcttctgcattcatctgtacataattcatgtatgcatgaacagtttccaaaccatactgctcaatgagctcttgaagaagagaaattcctctctgatttgctgctacttgtgctctcaggtctgataagttatcctgaatccttcgagttcctgagattttatttccccgctcatcagtgcctgagcactgaaggattttgatgattccttcttcttggaaaatccccttttcaacaagcttaaatgcttttatggcagctccttcctccaatatggactttgagaatggtggcatgctgccaggagtgatacccccaatttctgcatgatgccctctgtttgcaacaaaaaacaccagctttccattgtagaaaactggcgtaacaacagttatgtcaggaagatgactacctccggcacaaggatgattagtaaccaaaacatctccttcatttaaattgtcaccccagtagttgagttgccaccgaactgtagtagacattgctcctagatgcacagggacgtgaggagcatttgcaactaggccaccagtaggatcaaagagagcgcaagagaaatcaagtcgttctttgatatttgttgaaatagaagttctttgcagtgttcttcccatctgctcagctattcccataaatctgtgattgaatatggagagctgtacaacatctgcaaccttatcagatatattaacacttcttaaagaagaatcaatttcaatcttgatattgccatatttggttataatagccctgcagttgggctctacaatcacagtgctatttccattcataatgattgcagggccaagaattgtatggccataccccaggttttcaagcttatatagaggagtttcttgccaaccatttccaaagaataccctatagtagccatcaaccttgggactgccagatgcaggttctaaggcccatggcttcagtatgttggtaactcctataccacgaactcgaacatcacaaatcactatctttctatgtaggagtttaaagccgtactcttgctgaaagagtttcacaaactcagttgcataatcacatggttttccatcttcagttatttgtcttttgaccatgatggcagtatctgtaccttcatatctcaagtttagatatgtctctattgaaattctttcctctttaaacccttgattctgtagtttctgcttcacctgcctcaacaatacagcttctcgttgtgagacctcaacaatagattcagctccatatactgcagaataaggctcttgcatctcttccacaacgtttgccaaccccatgccatatgcacttaagattccacaaaatttgtgaatcaacacttctttcatacccaacgatctagcaatagcacaagcatgttgaggtccagcacctccaaagcatgcaagtgcatgattttttgtatcatggcccttcatttcagtcagctgccttattggacgacacattgtctcattagcaacattcacaaaaccaagtgcaatctcttcaaccgtcatgtattttgcagatcgatcctggttctttcggtaagcatttatttgtccagcaagcttctcaaattcttctcttgtagacttgacatcgagaggttgatcctcatttggcccaaagattgatggaaaataatcaggaataacatatcccaaaatcaagttggcatcagtaattgccaactccccacctttccgataacacacaggacctgggtgtgccccaacggattctggtccaactcgaaatgctccaaattggaacttcaactttgaaccgccaccagcagcaacagtgtttatgtcaagctgaggagcttgtattatagcaccagcaacctgtgtttccagcacttgctcataacttccagcataacgacttacatcggtggatgtacctcccatatcaaatccaattaatggcttatctgtttccagtccaaaaagagtttgagagtaaccaacaacaccaccagcaggtccagacaaaatagctttatgccctgaaaaggaactctcaggagcaagcccaccatctgattgcataaacaaaacatttaacttccctagtccgtcatcaaatttggacaagaaccctgatagatactctttaataactggggtcaaataagcatctacacttgctgttaaacctcggggaacagcacgaaccataggagtcaaagcagatgaaatagaaacatgtctgaatcccaggttcaaagctaatttctcaacctgttgttcgtgctgtggaaaagtgtatgaatgaatcaacacaacagccaagcaacagattcctttgtccaataatcttttcagtactggcttcagtgcttcttcattaagaggtttcacaattctcacaagctccccagaaatgcctttaaccaatgatgaactatcctgacgttctacctctgcatcttgcaccaactggactctctcttccacctctacaatctcctcatacagattcgaaggtcttgatacagtgatgtcaaatatgttggggcgagcctggttaccaatctggagcaaatctcggaaaccttgagtaacacacacagcaatcctttctcctttccgctctaaaagtgcatttgttgccacagttgtacccatccttatccactctatcttctcagtaggtatttttgaactttttgaaattttctcccccatgaatccttcaagaatccttcggatcccttctaccggagcatcatcatagtttgatgggtcaacagacagcagcttcaacactcggccatcagactgaccagggatttcagcgtaaacatcagtgaatgtgccccctctatcaatacaaaactttagctttccttcagtaacactccccattgtaattaatctttcacaactcctacgtattcatatgcaagaaacatacttgagtcatacaatatagtaaatgaacctatcatatagcaatccatttttcagagtaagcaaattaaagaatgtaagcaaattgcattttagtgctacataatatggatgtcacagatattttgtacacaaggccaaagtttaatctaaacacctgaacaaacaaggcaaagcacgagagcggagttctcaaagcaaataaaaaacttagacatgcatgagctagttgggtccacttgctgtaccaaacttttcaagtctgtgattattacagacaccactaacacatatatgggtccaaacatagaaaattggaaacagaacaaagtaaaagtgaactg
>Jupunba_cochleata_Bonadeu_673@NODE_1_length_4511_cov_330.135318
accttctttattataattttataaccccacttctccaattttttaaatccaatttataaaagttttccctccccagccttccaaatcccttgtaccaaacagcttagacgaactcatacacaacagaaacttgaaagttaaggcagatctatgatacagcaattagacaaaccttagttagcacttgacagtcacgctattaagaagcaactttaattaacaattactaaaatgcgagaagtaatgccgctagattattttaacaagacaaattgaacatgagctgtattcat-atagcagtatggtaaaatccaaaacattgccaagccaaactagtagtaactaaacaccatcacggaatatccaatttatcacagaagaaactaaagaggttttatgatggagaaccccatccaccaccaccaggagtcaaaatctgaagagtatcacctggttgtacctcaatagaattcttgccgccaagataaatccttcgtttatctttttttataaggtaatttgccccacgagtgccattttttcctcctttcagccctctcggcgcatgaacacgtctctcggaaagaatgctgacagtaacaggacgcctgaactctatctctcttacaagcccatcaccacctcgacgaaatcctgctcctccgctgttttctcgtagtccaaacttgtgcagagttactggatacctttgctcgaaaatctccggatcagtcattcttgtgtttgtcatgtggcattggactccactagtaccatcccaggtgggaccagccccgctcccaccaccaatggtttcatagtagccgtaagtattatcgccaaaagtgagattattcatacaacctagggaacaagcacaggcctgaaatgcagaaaatatgacatcggttatcctttgagatgtcataacattacctcctacaacagcagccatgtcgctcggggaaaggaatgagccctcgggaataagaatcttcacaggagccaaacaaccttgattgagaggaatgtcaacatctaccaaacatcgaagacagtatattactgcagcagctgttacagcttctggtgcattccagttaccataaacttctgagctggtcccaccaaaatcaaaaattgcttctcctttattaaaatcaatgcttagtttcaagtgaatgacagatccatcatccatgtagtcctcttctacaagagtcacgaaattttcgtccgacttagacgaaaccttattaccaactgccttgagcatctctctcactgcttcttctgcattcatctgtacataattcatgtatgcatgaacagtttccaaaccatactgctcaatgagctcttgaagaagagaaattcctctctgatttgctgctacttgtgctctcaggtctgataagttatcctgaatccttcgagttcctgagattttatttccccgctcatcagtgcctgggcactgaaggattttgatgattccttcttcttggaaaatccccttttcaacaagcttaaatgcttttatggcagctccttcctccaatatggactttgagaatggtggcatgctgccaggagtgatacccccaatttctgcatgatgccctctgtttgcaacaaaaaacaccagctttccattgtagaaaactggcgtaacaacagtaatgtcaggaagatgactacctccagcacaaggatgattagtaaccaaaacatctccttcatttaaattgtcaccccagtagttgagttgccaccgaactgtagtagacattgctcccagatgcacagggacgtgaggagcatttgcaactaggccaccagtaggatcaaagagagcacaagagaaatcaagtcgttctttgatatttgttgaaatagaagttctttgcagtgttcttcccatctgctcagctattcccataaatctgtgattgaatatggagagctgtacaacatctgcaaccttatcagatatattaacacttcttaaagaagaatcaatttcaatcttgatattgccatatttggttataatagccctgcagttgggctctacaatcacagtgctatttccattcatgatgattgcagggccaagaattgtatggccataccccaggttgtcaagcttatatagaggagtttcttgccaaccatttccaaagaacaccctatagtagccatcaaccttgggactgccagatgcaggttctaaggcccatggcttcagtatgttggtaactcctataccacgaactcgaacatcacaaatcactatctttctatttaggagtttaaagccgtactcttgctgaaagagcttcacaaactcagttgcataatcacatggttttccatcttcagttatttgtcttttgaccatgatggcagtatctgtaccttcatatctcaagtttagatatgtctctattgaaattctttcctctttaaacccttgattctgtagtttctgcttcacctgcctcaacaatacagcttctcgttgtgagacctcaacaatagattcagctccatatactgcagaataaggctcttgcatctcttccacaacgtttgccaaccccatgccatatgcacttaagattccacaaaatttgtgaatcaacacttctttcatacccaacgatctagcaatagcacaagcatgttgaggtccagcacctccaaagcatgcaagtgcatgattttttgtatcatggcccttcatttcagtcagctgccttattggacgacacattgtctcattggcaacattcataaaaccaagtgcaatctcttcaaccgtcatgtattttgcagatggatcctggttctttcggtaagcatttatttgtccagcaagcttctcaaattcttctcttgtagacttgacatcgagaggttgatcctcatttggcccaaagattgatggaaaataatcaggaataacatatcccaaaatcaagttggcatcagtaattgccaactccccacctttccgataacacacaggacctgggtgtgccccaacggattctggtccaactcgaaatgctccaaattggaacttcaactttgaaccgccaccagcagcaacagtgtttatgtcaagctgaggagcttgtattatggcaccagcaacctgtgtttccagcacttgctcataacttccagcataacgacttacatcggtggatgtacctcccatatcaaatccaattaacggcttatctgtttccagtccaaaaagagtttgagagtaaccaacaacaccaccagcaggtccagataaaatagctttatgccctgaaaaggaactctcaggagcaagcccgccatctgattgcataaacaaaacatttaacttccctagtccgtcatcaaatttggacaagaaccctgatagatactctttaataaccggggtcaaataagcatctacacttgctgttaaacctcggggaacagcacgaaccataggagtcaaagcagatgaaatagaaacatgtctgaatcccaggctcaaagctaatttctcaacctgttgttcgtgctgtggaaaagtgtatgaatgaatcaacacaacagccaagcaacagattcctttgtccaataatcttttcagtactggcttcagtgcttcttcattaagaggtttcacaattctcacaagctccccagaaatgcctttaaccaatgatgaactatcctgacgttctacctctgcatcttgcaccaactggactctctcttccacctctacaatctcctcatacagattcgaaggtcttgatacagtgatgtcaaatatgttggggcgagcctggttaccaatctggagcaaatctcggaaaccttgtgtaacacacacagcaatcctttctcctttccgctctaaaagtgcatttgttgccacagttgtacccatccttatccactctatcttctcagtaggtatttttgaactttttgaaattttctctcccatgaatccttcaagaatccttcggatcccttctaccggagcatcatcatagtttgatgggtcaacagacagcagcttcaacactcggccatcagactgaccagggatttcagcataaacatcagtgaatgtgccccctctatcaatacaaaactttagctttccttcagtaacactccccattgtaattagtctttcacaactcctatgtattcatatgcaagaaacatacttgagtcatacaatatagtaaatgaacctatcatatagcaatccatttttcagagtaagcaaattaaagaatataagcaaattgcatttt----------------------------------------------------------------------------------------------------------------------------------------------------------------------------------------------------------------------------------------------------------
>Jupunba_cochleata_Bonadeu_673@NODE_2_length_505_cov_9.899533
---------------------------------------------------------------------------------------------------------------------------------------------------------------------------------------------------------------------------------------------------------------------------------------------------------------------------------------------------------------------------------------------------------------------------------------------------------------------------------------------------------------------------------------------------------------------------------------------------------------------------------------------------------------------------------------------------------------------------------------------------------------------------------------------------------------------------------------------------------------------------------------------------------------------------------------------------------------------------------------------------------------------------------------------------------------------------------------------------------------------------------------------------------------------------------------------------------------------------------------------------------------------------------------------------------------------------------------------------------------------------------------------------------------------------------------------------------------------------------------------------------------------------------------------------------------------------------------------------------------------------------------------------------------------------------------------------------------------------------------------------------------------------------------------------------------------------------------------------------------------------------------------------------------------------------------------------------------------------------------------------------------------------------------------------------------------------------------------------------------------------------------------------------------------------------------------------------------------------------------------------------------------------------------------------------------------------------------------------------------------------------------------------------------------------------------------------------------------------------------------------------------------------------------------------------------------------------------------------------------------------------------------------------------------------------------------------------------------------------------------------------------------------------------------------------------------------------------------------------------------------------------------------------------------------------------------------------------------------------------------------------------------------------------------------------------------------------------------------------------------------------------------------------------------------------------------------------------------------------------------------------------------------------------------------------------------------------------------------------------------------------------------------------------------------------------------------------------------------------------------------------------------------------------------------------------------------------------------------------------------------------------------------------------------------------------------------------------------------------------------------------------------------------------------------------------------------------------------------------------------------------------------------------------------------------------------------------------------------------------------------------------------------------------------------------------------------------------------------------------------------------------------------------------------------------------------------------------------------------------------------------------------------------------------------------------------------------------------------------------------------------------------------------------------------------------------------------------------------------------ataagcaaattgcattttagtgctacataatatggatgtcacagatattttgtacacatggccaaagtttaatctaaacaccggaacaaacaaggtaaagcacaagagcggagttctcaaagcaaatataaaacttagacatgcatgagctagttgggtccacttgctgcaccaaacttttcaagtctgtgattattacagacaccactaacacatatatgggtccaaacatagaaaattggaaacagaacaaaataaaagtgaactg
>Jupunba_commutata_Maguire_46145@NODE_1_length_4804_cov_286.691771
atattctttattataattttataaccccacttctctaatattttaaatccaatttataaaagttttccctcccctgccctccaaatcc-----------cagcttagacgaactcatacacaacataagcttgaaagttaaggcagatctatgatacagcaattatacaaacctttgttaacacttgatagtcacactattaagaagcaaccttaattaaaaattactaaaatgcgagaagtaatgccgctagattattttaacaagacaaattgaacatgagctttatgcataatagcagtatggtaaaatccaaaacattgctaagccgaagtagtaataactaaacaccatcatggaatatccaatttatcacagaagaaactaaagaggttttatgatggagaaccccatccaccaccaccaggagtcaaaatctgaagagtatcacctggttgtacctcgatagaattcttgccgccaagataaatccttcgtttatctttttttataaggtaatttgccccacgagtgccaatttttcctcctttcagccctctcggcgcatgaacacgtctctcggaaagaatgctgacagtaacaggacgcctgaactctatctctcttataagcccatcaccacctcgacgaaaccctgctcctccgctgttttctcgtagtccaaacttgtgcagagttactggatacctttgctcgaaaatctccggatcagtcattcttgtgtttgtcatgtggcattggactccactagtaccatcccaggtgggaccagccccgctcccaccaccaatggtttcatagtagccgaaagtattatcgccgaaagtgagattattcatacaacctagggaacaagcacaggcctgaaatgcagaaaatatgacatcggttatcctttgagatgtcataacattacctcctacaacagcagccatgtcgctcggggaaagaaatgagccctcgggaataagaatcttcacaggagccaaacaaccttgattgagaggaatgtcaacatctaccaaacatcgaagacagtatattactgcagcagctgttacagcttctggtgcattccagttaccataaacttctgagctggtcccaccaaaatcaaaaattgcttctcctttattaaaatcaatgcttagtttcaagtgaatgacagatccatcatccatgtagtcctcttctacaagagtcacgaaattttcgtccgacttagacgaaaccttgttaccaactgtcttgagcatctctctcactgcttcttctgcattcatctgtacataattcatgtatgcatgaacagtttccaaaccatactgctcaatgagctcttgaagaagagaaattcctctctgatttgctgctacttgtgctctcaggtctgataagttatcctgaatccttcgagttcctgagattttatttccccgctcatcagtgcctgagcactgaaggattttgatgattccttcttcttggaaaatccccttttcaacaagcttaaatgctttaatggcagctccttcctccaatatggactttgagaatggtggcatgctgccaggagtgatacccccgatttctgcatgatgccctctgtttgcaactaaaaacaccagctttccattgtagaaaactggcgtaacaacagttatgtcaggaagatgactacctccggcacaaggatgattagtaaccaaaacatctccttcatttaaattgtcaccccagtagttgagttgccaccgaactgtagtagacattgctcctagatgcacagggacgtgaggagcatttgcaactaggccaccagtaggatcaaagagagcgcaagagaaatcaagtcgttctttgatatttgttgaaatagaagttctttgcagtgttcttcccatctgctcagctattcccataaatctgtgattgaatatggagagctgtacaacatctgcaaccttatcagatatattaacacttcttaaagaagaatcaatttcaatcttgatattgccatatttggtgataatagccctgcagttgggctctacaatcacagtgctatttccattcataatgattgcagggccaagaattgtatggccataccccaggttttcaagcttatatagaggagtttcttgccaaccatttccaaagaataccctatagtagccatcaaccttgggactgccagatgcaggttctaaggcccatggcttcagtatgttggtaactcctataccacgaactcgaacatcacaaatcactatctttctatttaggagtttaaagccgtactcttgctgaaagagtttcagaaactcagttgcataatcacatggttttccatcttcagttatttgtcttttgaccatgatggcagtatctgtaccttcatatctcaagtttagatatgtctctattgaaattctttcctctttaaacccttgattctgtagtttctgcttcacctgcctcaacaatacagcttctcgttgtgagacctcaacaatagattcagctccatatactgcagaataaggctcttgcatctcttccacaacgtttgccaaccccatgccatatgcacttaagattccacaaaatttgtgaatcaacacttctttcatacccaacgatctagcaatagcacaagcatgttgaggtccagcacctccaaagcatgcaagtgcatgattttttgtatcatggcccttcatttcagtcagctgccttattggacgacacattgtctcattagcaacattcacaaaaccaagcgcaatctcttcaaccgtcatgtattttgcagatcgatcttggttctttcggtaagcatttatttgtccagcaagcttctcaaattcttctctcgtagacttgacatcgagaggttgatcctcatttggcccaaagattgatggaaaataatcaggaataacatatcccaaaatcaagttggcatcagtaattgccaactccccacctttccgataacacacaggacctgggtgtgccccaacggattctggtccaactcgaaatgctccaaattggaacttcaactttgaaccgccaccagcagcaacagtgtttatgtcaagctgaggagcttgtattatggcaccagcaacctgtgtttccagcacttgctcataacttccagcataacgacttacatcggtggatgtacctcccatatcaaatccaattaatggcttatctgtttccagtccaaaaagagtttgagagtaaccaacaacaccaccagcaggtccagacaaaatagctttatgccctgaaaaggaactctcaggagcaagcccaccatctgattgcataaacaaaacatttaacttccctagtccgtcatcaaatctggacaagaaccctgatagatactctttaataactggggtcaaataagcatctacacttgctgttaaacctcggggaacagcacgaaccataggagtcaaagcagatgaaatagaaacatgtctgaatcccaggctcaaagctaatttctcaacctgttgttcgtgctgtggaaaagtgtatgaatgaatcaacacaacagccaagcaacagattcctgtgtccaataatcttttcagtactggcttcagtgcttcttcattaagaggtttcacaattctcacaagctccccagaaatgcctttaaccaatgatgaactatcctgacgttctacctctgcatcttgcaccaactggactctctcttccacctctacaatctcctcatacagattcgaaggtcttgatacagtgatgtcaaatatgttggggcgagcctggttaccaatctggagcaaatctcggaaaccttgagtaacacacacagcaatcctttctcctttccgctctaaaagtgcatttgttgccacagttgtacccatccttatccactctatcttctcagtaggtatttttgaactttttgaaattttctcccccatgaatccttcaagaatccttcggatcccttctaccggagcatcatcatagtttgatgggtcaacagacagcagcttcaacactcggccatcagactgaccagggatttcagcataaacatcagtgaatgtgccccctctatcaatacaaaactttagctttccttcagtaacactccccattgtaattaatctttcacaactcctacgtattcatatgcaagaaacatacttgagtcatacaatatagtaaatgaacctatcatatagcaatccatttttcagagtaagcaaattaaagaatgtaagcaaattgcattttagagctacataatatggatgtcacagatattttgtacacaaggacaaagtttaatctaaacacctgaacaaacaaggtaaagcacgagagcggagttctcaaagcaaatatgaaacttagacatgcatgagctagttgggtccacttgctgtaccaaacttttcaagtctgtgattattacagacaccactaacacatatatgggtccaaacatagaaaattggaaacagaacaaagtaaaagtgaactg
>Jupunba_filamentosa_Lima_7487@NODE_1_length_4747_cov_274.416274
atattctttattataattttataaccccacttctccaatgttttaaatccaatttataaaaaatttccctctcctaccctccaaa--------------caacttagacaaactcatacacaacagaagcttgaaagttaaggcagatctatgatacagcaattatacaaacctttgttaacacttgatagtcacactattaagaagcaactttaattaacaattactaaaatgcgagaagtaatgccgctagattattttaacaagacaaattgaacatgagctttattcataatagcagtatggtaaaatccaaaacattgctaagccgaagtagtagtaactaaacaccatcatggaatatccaatttatcacagaagaaactaaagaggttttatgatggagaaccccatccaccaccaccaggagtcaaaatctgaagagtatcacctggttgtacctcaatagaattcttgccgccaagataaatccttcgtttatctttttttataaggtaatttgccccacgagtgccattttttcctcctttcagccctctcggtgcatgaacacgtctatcggaaagaatgctgacagtaaccggacgcctgaactctatctctcttataagcccatcaccacctcgacgaaatcctgctcctccgctgttttctcgtagtccaaacttgtgcagagttactggatacctttgctcgaaaatctctggatcagtcattcttgtgtttgtcatgtggcattggactccactagtaccatcccaggtgggaccagccccgctcccaccaccaatggtttcgtagtagccgaaagtattatcgccaaaagtgagattattcatacaacctagggaacaagcacaggcctgaaatgcagaaaatatgacatcggttatcctttgagatgtcataacattacctcctacaacagcagccatgtcgctcggggaaaggaatgagccctcgggaataagaatcttcacaggagccaaacaaccttgattgagaggaatgtcaacatctaccaaacatcgaagacagtatattactgcagcagctgttacagcttctggtgcattccagttaccataaacttctgagctggtcccaccaaaatcaaaaattgcttctcctttattaaaatcaatgcttagtttcaagtgaatgacagatccatcatccatgtagtcctcttctacaagagtcacgaaattttcgtccgacttagacgaaaccttattaccaactgccttgagcatctctctcactgcttcttctgcattcatctgtacataattcatgtatgcatgaacagtttccaaaccatactgctcaatgagctcttgaagaagagaaattcctctctgatttgctgctacttgtgctctcaggtctgataagttatcctgaatccttcgagttcctgagattttatttccccgctcatcagtgcctgggcactgaaggattttgatgattccttcttcttggaaaatccccttttcaacaagcttaaatgcttttatggcagctccttcctccaatatggactttgagaatggtggcatgctgccaggagtgatacccccaatttctgcatgatgccctctgtttgcaacaaaaaacaccagctttccattgtagaaaactggcgtaaaaacagttatgtcaggaagatgactacctccagcacaaggatgattagtaaccaaaacatctccttcatttaaattgtcaccccagtagttgagttgccaccgaactgtagtagacattgctcctagatgcacagggacgtgaggagcatttgcaactaggccaccagtaggatcaaagagagcacaagagaaatcaagtcgttctttgatatttgttgaaatagaagttctttgcagtgttcttcccatctgctcagctattcccataaatctgtgattgaatatggagagctgtacaacatctgcaaccttatcagatatattaacacttcttaaagaagaatcaatttcaatcttgatattgccatatttggttataatagccctacagttgggctctacaatcacagtgctatttccattcataatgattgcaggcccaagaattgtatggccataccccaggttttcaagcttatatagaggagtttcttgccaaccatttccaaagaacaccctatagtagccatcaaccttgggactgccagatgcaggttctaaggcccatggcttcagtatgttggtaactcctataccacgaattcgaacatcacaaatcactatctttctatttaggagtttaaagccgtactcttgctgaaagagcttcacaaactcagttgcataatcacatggtcttccatcttcagttatttgtcttttgaccatgatggcagtatctgtaccttcatatctcaagtttagatatgtctctattgaaattctttcctctttaaacccttgattctgtagtttctgcttcacctgcctcaacaatacagcttctcgttgtgagacctcaacaatagattcagctccatatactgcagaataaggctcttgcatctcttccacaacgtttgccaaccccatgccatatgcacttaagattccacaaaatttgtgaatcaacacttctttcatacccaacgatctagcaatagcacaagcatgttgaggtccagcacctccaaagcatgcaagtgcatgattttttgtatcatggcccttcatttcagtcagctgccttattggacgacacattgtctcattggcaacattcacaaaaccaagtgcaatctcttcaaccgtcatgtattttgcagatggatcctggttctttcggtaagcatttatttgtccagcaagcttctcaaattcttctcttgtagacttgacatcgagaggttgatcctcatttggcccaaagattgatggaaaataatcaggaataacatatcccaaaatcaagttggcatcagtaattgccaactccccacctttccgataacacacaggacctgggtgtgccccaacggattctggtccaactcgaaatgctccaaattggaacttcaactttgaaccgccaccagcagcaacagtgtttatgtcaagctgaggagcttgtattatggcaccagcaacctgtgtttccagcacttgctcataacttccagcataacgacttacatcggtggatgtacctcccatatcaaatccaattaacggcttatctgtttccagtccaaaaagagtttgagagtaaccaacaacaccaccagcaggtccagacaaaatagctttatgccctgaaaaggaactctcaggagcaagcccgccatctgattgcataaacaaaacatttaacttccctagtccgtcatcaaatttggacaagaaccctgatagatactctttaataaccggggtcaaataagcatctacacttgctgttaaacctcggggaacagcacgaaccataggagtcaaagcagatgaaatagaaacatgtctgaatcccaggctcaaagctaatttctcaacctgttgttcgtgctgtggaaaagtgtatgaatgaatcaacacaacagccaagcaacagattcctttgtccaataatcttttcagtactggcttcagtgcttcttcattaagaggtttcacaattctcacaagctccccagaaatgcctttaaccaatgatgaactatcctgacgttctacctctgcatcttgcaccaactggactctctcttccacctctacaatctcctcatacagattcgaaggtcttgatacagtgatgtcaaatatgttggggcgagcctggttaccaatctggagcaaatctcggaaaccttgagtaacacacacagcaatcctttctcctttccgctctaaaagtgcatttgttgccacagttgtacccatccttatccactctatcttctcagtaggtatttttgaactttttgaaattttctcccccatgaatccttcaagaatccttcggatcccttctaccggagcatcatcatagtttgatgggtcaacagacagcagcttcaacacttggccatcagactgaccagggatttcagcataaacatcagtgaatgtgccccctctatcaatacaaaactttagctttccttcagtaacactccccattgtaattagtctttcacaactcctacgtattcatatgcaagaaacatacttgagtcatacaatatagtaaatgaacctatcatatagcaatccatttttcagagtaagcaaattaaagaatataagcaaattgcattttagtgctacataatatggatgtcacagatattttgtacacatggccaaagtttaatctaaacaccggaacaaacaaggtaaagcacaacagcggagttctcaaagcaaatatgaaacttagacctgcatgagctagttgggtccacttgctgtaccaaacttttcaagtctgtgattattacagacaccactaacacatatatgggtccaaacatagaaaattggaaacagaacagaataaaagtgaactg
>Jupunba_langsdorfii_Ribeiro_728@NODE_1_length_4977_cov_291.145714
atattctttattataattttataaccccacttttctaattttttaaatccaatttataaaaattttccctcccctgccctccaaatcccttgtaccaaacagcttagacggactcatacacaacagaagcttg------aaggcagatctatgatacagcaattatacaaacctttgttaacacttgatagtcacactattaagaagcaactttaattaaaaattactaaaatgcgagaagtaatgccgctagattattttaacaagacaaattgaacatgagcttcattcataatagcagtatggtaaaatccaaaacattgctaagccaaagtagtagtaactaaacaccagcatggaatatccaatttatcacagaagaaactacagaggttttatgatggagaaccccatccaccaccaccaggtgtcaaaatctgaagagtatcacctggttgtacctcaatagaattcttgccgccaagataaatccttcgtttatctttttttagaaggtaatttgccccacgagtgccattttttcctcctttcagccctctcggcgcatgaacacgtctctcggaaagaatgctgacagtaacaggacgcctgaactctatctctcttataagcccatcaccacctcgacgaaatcctgctcctccgctgttttctcgtagtccaaacttgtgcagagttactggatacctttgctcgaaaatctccggatcagtcattcttgtgtttgtcatgtggcattggactccactagtaccatcccaggtgggaccagccccgctcccaccaccaatggtttcatagtagccgaaagtattatcgccaaaagtgagattattcatacaacctagggaacaagcacaggcctgaaatgcagaaaatatcacatcggttatcctttgagatgtcataacattacctcctacaacagcagccatgtcgctcggggaaaggaatgagccctcgggaataagaatcttcacaggagccaaacaaccttgattgagaggaatgtcaacatctaccaaacatcgaagacagtatattactgcagcagctgttacagcttctggtgcattccagttaccataaacttctgagctggtcccaccaaaatcaaaaattgcttctcctttattaaaatcaatgcttagtttcaagtgaatgacagatccatcatccatgtagtcctcttctacaagagtcacgaaattttcgtccgacttagacgaaaccttattaccaactgtcttgagcatctctctcactgcttcttctgcattcatctgtacataattcatgtatgcatgaacagtttccaaaccatactgctcaatgagctcttgaagaagagaaattcctctctgatttgctgctacttgtgctctcaggtctgataagttatcctgaatccttcgagttcctgagattttacttccccgctcatcagtgcctgggcactgaaggattttgatgattccttcttcttggaaaatccccttttcaacaagcttaaatgcttttatggcagctccttcctccaatatggactttgagaatggtggcatgctgccaggagtgatacccccaatttctgcatgatgccctctgtttgcaacaaaaaacaccagctttccattgtagaaaactggcgtaacaacagttatgtcaggaagatgactacctccggcacaaggatgattagtaaccaaaacatctccttcatttaaattgtcaccccagtagttgagttgccaccgaactgtagtagacattgctcctagatgcacagggacgtgaggagcatttgcaactaggccaccagtaggatccaagagagcacaagagaaatcaagtcgttctttgatatttgttgaaatagaagttctttgcagtgttcttcccatctgctcagctattcccataaatctgtgattgaatatggaaagctgtacaacatctgcaaccttatcagatatattaacacttcttaaagaagaatcaatttcaatcttgatattgccatatttggttataatagccctgcagttgggctctacaatcacagtgctatttccattcataatgattgcagggccaagaattgtatggccataccccaggttttcaagcttatatagaggagtttcttgccaaccatttccaaagtataccctatagtagccatcaaccttgggactgccagatgcaggttctaaggcccatggcttcagtatgttggtaactcctataccacgaactcgaacatcacaaatcactacctttctatttaggagtttaaagccgtactcttgctgaaagagcttcacaaactcagttgcataatcacatggttttccatcttcagttatttgtcttttgaccatgatggcagtatctgtaccttcatatctcaagtttagatatgtctctattgaaattctttcctctttaaagctttgattctgtagtttctgcttcacctgcctcaacaatacagcttctcgttgtgagacctcaacaatagattcagctccatatactgcagaataaggctcttgcatctcttccacaacgtttgccaaccccatgccatatgcacttaagattccacaaaatttgtgaatcaaaacttctttcatacccaacgatctagcaatagcacaagcatgttgaggtccagcacctccaaagcatgcaagtgcatgattttttgtatcatggcccttcatttcagtcagctgtcttattggacgacacattgtctcattagcaacattcacaaaaccaagtgcaatctcttcaaccgtcatgtattttgcagatggatcctggttctttcggtaagcatttatttgtccagcaagcttctcaaattcttctcttgtagacttgacatcgagatgttgatcctcatttggcccaaagattgatggaaaataatcaggaataacatatcccaaaatcaagttggcatcagtaattgccaactccccacctttccgataacacacaggacctgggtgtgccccaacggattctggtccaactcgaaatgctccaaattggaacttcaactttgaaccgccaccagcagcaacagtgtttatgtcaagctgaggagcttgtattatggcaccagcaacctgtgtttccagcacttgctcataacttccagcataacgactcacatcggtggatgtacctcccatatcaaatccaattaacggcttatctgtttccagtccaaaaagagtttgagagtaaccaacaacaccaccagcaggtccagacaaaatagctttatgccctgaaaaggaactctcaggagcaagcccgccatctgattgcataaacaaaacatttaacttccctagtccgtcatcaaatttggacaagaaccctgatagatactctttaataaccggggtcaaataagcatctacgcttgctgttaaacctcggggaacagcacgaaccataggagtcaaagcagatgaaatagaaacatgtctgaatcccaggctcaaagctaatttctcaacctgttgttcgtgctgtggaaaagtgtatgaatgaatcaacacaacagccaagcaacagattcctttgtccaataatcttttcagtactggcttcagtgcttcttcattaagaggtttcacaattctcacaagctctccagaaatgcctttaaccaatgatgaactatcctgacgttctacctctgcatcttgcaccaactggactctctcttccacctctacaatctcctcatacagattcgaaggtcttgatacagtgatgtcaaatatgttggggcgagcctggttaccaatctggagcaaatctcggaaaccttgagtaacacacacagcaatcctttctcctttccgctctaaaagtgcatttgttgccacagttgtacccatccttatccactctatcttctcagtaggtatttttgaactttttgaaattttctcccccatgaatccttcaagaatccttcggatcccttctaccggagcatcatcatagtttgatgggtcaacagacagcagcttcaacactcggccatcagactgaccagggatttcagcgtaaacatcagtgaatgtgccccctctatcaatacaaaactttagctttccttcagtaacactccccattgtaattagtctttcacaactcctacgtattcatatgcaagaaacatacttgagtcatacaatatagtaaatgaacctatcatatagcaatccatttttcagagtaagcaaattaaagaatataagcaaattgcattttagtgctacataatatggatgtcacagatattttgtacacatggccaaagtttaatctaaacacccgaacaaacaaggtaaagcacgagagcggagttctcaaagtaaatatgaaacttagacatgcatgagctagttgggtccacttgctgtatcaaacttttcaagtctgtgattattacagataccactaacacatatatgggtccaaacatagaaaattggaaacagaacaaaataaaagtgaactg
>Jupunba_leucophylla_Iganci_839@NODE_1_length_4942_cov_459.361562
atattctttattataattttataaccccacttctccaatgttttaaatccaatttataaaagttttccctaccctgccctccaaatccc-----------agcttagacgaactcatacacaacataagcttgaaagttaaggcagatctatgatacagcaattatacaaacctttgttaacacttgatagtcacactattaagaagcaactttaattaacaattactaaaatgcgagaagtaatgccgctagattattttaacaagacaaattgaacatgagctttattcataatagcagtatggtaaaatccaaaacattgctaagccaaagtagtaataactaaacaccatcatggaatatccaatttatcacagaagaaactaaagaggttttatgatggagaaccccatccaccaccaccaggagtcaaaatctgaagagtatcacctggttgtacctcaatagaattcttgccgccaagataaatccttcgtttatctttttttataaggtaatttgccccacgagtgccattttttcctcctttcagccctctcggcgcatgaacacgtctctcggaaagaatgctgacagtaacaggacgcctgaactctatctctcttataagcccatcaccacctcgacgaaatcctgctcctccgctgttttctcgtagtccaaacttgtgcagagttactggatacctttgctcgaaaatctccggatcagtcattcttgtgtttgtcatgtggcattggactccactagtaccatcccaggtgggaccagccccgctcccaccaccaatggtttcatagtagccgaaagtattatcgccgaaagtgagattattcatacaacctagggaacaagcacaggcctgaaatgcagaaaatatgacatcggttatcctttgagatgtcataacattacctcctacaacagcagtcatgtcgctcggggaaagaaatgagccctcgggaataagaatcttcacaggagccaaacaaccttgattgagaggaatgtcaacatctaccaaacatcgaagacagtatattactgcagcagctgttacagcttctggtgcattccagttaccataaacttctgagctggtcccaccaaaatcaaaaattgcttctcctttattaaaatcaatgcttagtttcaagtgaatgacagatccatcatccatgtagtcctcttctacaagagtcacgaaattttcatccgacttagacgaaaccttattaccaactgtcttgagcatctctctcactgcttcttctgcattcatctgtacataattcatgtatgcatgaacagtttccaaaccatactgctcaatgatctcttgaagaagagaaattcctctctgatttgctgctacttgtgctctcaggtctgataagttatcctgaatccttcgagttcctgagattttatttccccgctcatcagtgcctgagcactgaaggattttgatgattccttcttcttggaaaatccccttttcaacaagcttaaatgcttttatggcagctccttcctccaatatggactttgagaatggtggcatgctgccaggagtgatacccccaatttctgcatgatgccctctgtttgcaacaaaaaacaccagctttccagtgtagaaaactggcgtaacaacagttatgtcaggaagatgactacctccagcacaaggatgattagtaaccaaaacatctccttcatttaaattgtcaccccagtagttgagttgccaccgaactgtagtagacattgctcctagatgcacagggacgtgaggagcatttgcaactaggccaccagtaggatcaaagagagcacaagagaaatcaagtcgttctttgatatttgttgaaatagaagttctttgcagtgttcttcccatctgctcagctattcccataaatctgtgattgaatatggagagctgtacaacatctgcaaccttatcagatatattaacacttcttaaagaagaatcaatttcaatcttgatattgccatatttggttataatagccctgcagttgggctctacaatcacagtgctatttccattcataatgattgcagggccaagaattgtatggccataacccaggttgtcaagcttatatagaggagtttcttgccaaccatttccaaagaataccctatagtagccatcaaccttgggactgccagatgcaggttctaaggcccatggcttcagtacgttggtaactcctataccacgaactcgaacatcacaaatcactatctttctatttaggagtttaaagccgtactcttgctgaaagagtttcacaaaatcagttgcataatcacatggttttccatcttcagttatttgtcttttgaccatgatggcagtatctgtaccttcatatctcaagtttagatatgtctctattgaaattctttcctctttaaacccttgattctgtagtttctgcttcacctgcctcaacaatacagcttctcgttgtgagacctcaacaatagattcagctccatatactgcagaataaggctcttgcatctcttccacaacgtttgccaaccccatgccatatgcacttaagattccacaaaatttgtgaaccaacacttctttcatccccaacgatctagcaatagcacaagcatgttgaggtccagcacctccaaagcatgcaagtgcatgattttttgtatcatggcccttcatttcagtcagctgccttattggacgacacattgtctcattagcaacattcacaaaaccaagtgcaatctcttcaaccgtcatgtattttgcagatcgatcctggttctttcggtaagcatttatttgtccagcaagcttctcaaattcttctcttgtagacttgacatcgagaggttgatcctcatttggcccaaagattgatggaaaataatcaggaataacatatcccaaaatcaagttggcatcagtaattgccaactccccacctttccgataacacacaggacctgggtgtgccccaacggattctggtccaactcgaaatgctccaaattggaacttcaactttgaaccgccaccagcagcaacagtgtttatgtcaagctgaggagcttgtattatggcaccagcaacctgtgtttccagcacttgctcataacttccagcataacgacttacatcagtggatgtacctcccatatcaaatccaattaatggcttatctgtttccagtccaaaaagagtttgagagtaaccaacaacaccaccagcaggtccagacaaaatagctttatgccctgaaaaggaactctcaggagcaagcccaccatctgattgcataaacaaaacatttaacttccctagtccgtcatcaaatttggacaagaaccctgatagatactctttaataaccggggtcaaataagcatctacacttgctgttaaacctcggggaacagcacgaaccataggagtcaaagcagatgaaatagaaacatgtctgaatcccaggctcaaagctaatttctcaacctgttgttcgtgctgtggaaaagtgtatgaatgaatcaacacaacagccaagcaacagattcctttgtccaataatcttttcagtactggcttcagtgcttcttcattcagaggtttcacaattctcacaagctccccagaaatacctttaaccaatgatgaactatcctgatgttctacctctgcatcttgcaccaactggactctctcttccacctctacaatctcctcatacagattcgaaggtcttgatacagtgatgtcaaatatgttggggcgagcctggttaccaatctggagcaaatctcggaaaccttgagtaacacacacagcaatcctttctcctttccgctctaaaagtgcatttgttgccacagttgtacccatccttatccactctatcttctcagtaggtatttttgaactttttgaaattttctcccccatgaatccttcaagaatccttcggatcccttctaccggagcatcatcatagtttgatgggtcaacagacagcagcttcaacactcggccatcagactgaccagggatttcagcgtaaacatcagtgaatgtgccccctctatcaatacaaaactttagctttccttcagtaacactccccattgtaattagtctttcacaactcctacgtattcatatgcaagaaacatacttgagtcatacaatatagtaaatgaacctatcatatagcaatccatttttcagagtaagcaaattaaagaatgtaagcaaattgcattttagtgctacataatatggatgccacagatattttgtacacaaggccaaagtttaatctaaacacctgaacaaacaagctaaagcacaagagcggagttctcaaagcaaatatgaaacttagacatgcataagctagttgggtccacttgctgtaccaaacttttcaagtctgtgattattacagacaccactaacacatatatgggtccaaacatagaaaattggaaacagaacaaagtaaaagtgaactg
>Jupunba_macradenia_Lourteig_3021@NODE_1_length_4512_cov_236.282300
atattctttattataattttatatcctcacttctctaattttttaaatccaatttataaaagttttccctccccttccctccaaatcccttgtaccaaatagtttagacgaactcatacacaacagaaacttgaaagttaaggcagatctatgatacagcaattgtacaaacctttgttaacacttgatagtcacactattaagaagcaactttaatcaacaattactaatatgcgagaagtaatgccgttagactactttaacaagacaaactgaacatgagctttattcataatagcagtatggtaaaatccaaaacattgctaagccaaagtagtagtaactaaataccatcatggaatatccaatttatcacagaagaaactaaagaggttttatgatggagaaccccatccaccaccaccaggagtcaaaatctgaagggtatcacctggttgtacctcaatagaattcttgccgccaagataaatccttcgtttatctttttttataaggtaatttgccccacgagtgccattttttcctcctttcagccctctcggcgcatgaacacgtctctcggaaagaatgctgacagtaacaggacgcctgaactctatctctcttataagcccatcaccacctcgacgaaatcctgctcctccgctgttttctcgtagtccaaacttgtgcagagttactggatacctttgctcgaaaatctccggatcagtcattcttgtgttcgtcatgtggcattggactccactagtaccatcccaggtgggaccagccccgctcccaccaccaatggtttcatagtagccgaaagtattatcgccaaaagtgagattattcatacaacctagggaacaagcacaggcctgaaatgcagaaaatatgacatcggttatcctttgagatgtcataacattacctcctacaacagcagccatgtcgctcggggaaaggaatgagccctcgggaataagaatcttcacaggagccaaacaaccttgattgagaggaatgtcaacatctaccaaacatcgaagacagtatatcactgcagcagctgttacagcttctggtgcattccagttaccataaacttctgagctggtcccaccaaaatcaaaaattgcttctcctttattaaaatcaatgcttagtttcaagtgaatgacagatccatcatccatgtagtcctcttctacaagagtcacgaaattttcatccgacttagaagaaaccttattaccaactgtcttgagcatctctctcactgcttcttctgcattcatctgtacataattcatgtatgcatgaacagtttccaaaccatactgctcaatgagctcttgaagaagagaaattcctctctgatttgctgctacttgtgctctcaggtctgataagttatcctgaatccttcgagttcctgagattttatttccccgctcatcagtgcctgagcactgaaggattttgatgattccttcttcttggaaaatccccttttcaacaagcttaaatgcttttatggcagctccttcctccaatatggactttgagaatggtggcatgctgccaggagtgatacccccaatttctgcatgatgccctctgtttgcaacaaaaaacaccagctttccattgtagaaaactggcgtaacaacagttatgtcaggaagatgactacctccggcacaaggatgattagtaaccaaaacatctccttcatttaaattgtcaccccagtagttgagttgccaccgaactgtagtagacattgctcctagatgcacagggacgtgaggagcatttgcaactaggccaccagtaggatcaaagagagcacaagagaaatcaagtcgttctttgatatttgttgaaatagaagttctttgcagtgttcttcccatctgctcagctattcccataaatctgtgattgaatatggagagctgtacaacatctgcaaccttatcagatatattaacacttcttaaagaagaatcaatttcaatcttgatattgccaaatttggttataatagccctgcagttgggctctacaatcacagtgctatttccattcataatgattgcagggccaagaattgtatggccataccccaggttttcaagcttatatagaggagtttcttgccaaccatttccaaagaataccctatagtagccatcaaccttgggactgccagatgcaggttctaaggcccatggcttcagtatgttggtaactcctataccacgaactcgaacatcacaaatcactatctttctatttaggagtttaaagccgtactcttgctgaaagagcttcacaaactcagttgcataatcacatggttttccatcttcagttatttgtcttttgaccatgatggcagtatctgtaccttcatatctcaagtttagatatgcctctattgaaattctttcctctctaaacccttgattctgtagtttctgcttcacctgcctcaacaatacagcttctcgttgtgagacctcaacaatagattcagctccatatactgcagaataaggctcttgcatctcttccacaacgtttgccaaccccatgccatatgcacttaagattccacaaaatttgtgaatcaacacttctttcatacccaacgatctagcaatagcacaagcatgttgaggtccagcacctccaaagcaggcaagtgcatgattttttgtatcatggcccttcatttcagtcagctgccttattggacgacacattgtctcattagcaacattcacaaaaccaagtgcaacctcttcaaccgtcatgtattttgtagatggatcctggttctttcggtaagcattaatttgtccagcaagcttctcaaattcttctcttgtagacttgacatcgagaggttgatcctcatttggcccaaagattgatggaaaataatcaggaataacatatcccaaaatcaagttggcatcagtaattgccaactccccacctttccgataacacacaggacctgggtgtgccccaacggattctggtccaactcgaaatgctccaaattggaacttcaactttgaaccgccaccagcagcaacagtgtttatgtcaagctgaggagcttgtattatggcaccagcaacctgtgtttccagcacttgctcataacttccagcataacgacttacatcggtggatgtacctcccatatcaaatccaattaacggcttatctgtttccagtccaaaaagagtttgagagtaaccaacaacaccaccagcaggtccagacaaaatagctttatgccctgaaaaggaactctcaggagcaagcccgccatctgattgcataaacaaaacatttaacttccctagtccgtcatcaaatttggacaagaaccctgatagatactctttaataactggggtcaaataagcatctacacttgctgttaaacctcggggaacagcacgaaccataggagtcaaagcagatgaaatagaaacatgtctgaatcccaggctcaaagctaatttctcaacctgttgttcgtgctgtggaaaagtgtatgaatgaatcaacacaacagccaagcaacagattcctttgtccaataatcttttcagtactggcttcagtgcttcttcattaagaggtttaacaattctcacaagctccccagaaatgcctttaaccaatgacgaactattctgacgttctacctctgcatcttgcaccaactggactctctcttccacctctacaatctcctcatacagattcgaaggtcttgatacagtgatgtcaaatatgttggggcgagcctggttaccaatctggagcaaatctcggaaaccttgagtaacacacacagcaatcctttctccttcccgctctaaaagtgcatttgttgccacagttgtacccatccttatccactctatcttctcagtaggtatttttgaactttttgaaattttctcccccatgaatccttcaagaatccttcggatcccttctaccggagcatcatcatagtttgatgggtcaacagacagcagcttcaacactcggccatcagactgaccagggatttcagcgtaaacatcagtgaatgtgccccctctatcaatacaaaactttagctttccttcagtaacactccccattgtaattagtctttcacaactcctacatattcatatgcaagaaacatacttgagtcatacaatatagtaaatgaacctatcatatagcaatccatttttcagagtaagcaagttaaagaatataagcaaattgcattttagtgctacataatatggatgtcacagatattttgtacacttggccaaagtttaatctaaacacccgaacaaacaaggtaaagcacgagagccgagttctcaaagcaaatatgaaacttagacatg-----------------------------------------------------------------------------------------------------------------------------
>Jupunba_microcalyx_Iganci_855@NODE_1_length_4903_cov_360.313925
atattctttattataattttataaccccacttctccaatattttaaatccaatttataaaagttttccctaccctgccctccaaatccc-----------agcttagacgaactcatacacaacataagcttgaaagttaaggcagatctatgatacagcaattatacaaacctttgttaacacttgatagtcacactattaagaagcaactttaattaacaattactaaaatgcgagaagtaatgccgctagattattttaacaagacaaattgaacatgagctttattcataatagcagtatggtaaaatccaaaacattgctaagccaaagtagtaataactaaacaccatcatggaatatccaatttatcacagaagaaactaaagaggttttatgatggagaaccccatccaccaccaccaggagtcaaaatctgaagagtatcacctggttgtacctcaatagaattcttgccgccaagataaatccttcgtttatctttttttataaggtaatttgccccacgagtgccattttttcctcctttcagccctctcggcgcatgaacacgtctctcggaaagaatgctgacagtaacaggacgcctgaactctatctctcttataagcccatcaccacctcgacgaaatcctgctcctccgctgttttctcgtagtccaaacttgtgcagagttactggatacctttgctcgaaaatctccggatcagtcattcttgtgtttgtcatgtggcattggactccactagtaccatcccaggtgggaccagccccgctcccaccaccaatggtttcatagtagccgaaagtattatcgccgaaagtgagattattcatacaacctagggaacaagcacaggcctgaaatgcagaaaatatgacatcggttatcctttgagatgtcataacattacctcctacaacagcagtcatgtcactcggggaaagaaatgagcccccgggaataagaatcttcacaggagccaaacaaccttgattgagaggaatgtcaacatctaccaaacatcgaagacagtatattactgcagcagctgttacagcttctggtgcattccagttaccataaacttctgagctggtcccaccaaaatcaaaaattgcttctcctttattaaaatcaatgcttagtttcaagtgaatgacagatccatcatccatgtagtcctcttctacaagagtcacgaaattttcatccgacttagacgaaaccttattaccaactgtcttgagcatctctctcactgcttcttctgcattcatctgtacataattcatgtatgcatgaacagtttccaaaccatactgctcaatgagctcttgaagaagagaaattcctctctgatttgctgctacttgtgctctcaggtctgataagttatcctgaatccttcgagttcctgagattttatttccccgctcatcagtgcctgagcactgaaggattttgatgattccttcttcttggaaaatccccttttcaacaagcttaaatgcttttatggcagctccttcctccaatatggactttgagaatggtggcatgctgccaggagtgatacccccaatttctgcatgatgccctctgtttgcaacaaaaaacaccagctttccattgtagaaaactggcgtaacaacagttatgtcaggaagatgactacctccagcacaaggatgattagtaaccaaaacatctccttcatttaaattgtcaccccagtagttgagttgccaccgaactgtagtagacattgctcctagatgcacagggacgtgaggagcatttgcaactaggccaccagtaggatcaaagagagcacaagagaaatcaagtcgttctttgatatttgttgaaatagaagttctttgcagtgttcttcccatctgctcagctattcccataaatctgtgattgaatatggagagctgtacaacatctgcaaccttatcagatatattaacacttcttaaagaagaatcaatttcaatcttgatattgccatatttggttataatagctctgcagttgggctctacaatcacagtgctatttccattcataatgattgcagggccaagaattgtatggccataacccaggttgtcaagcttatatagaggagtttcttgccaaccatttccaaagaataccctatagtagccatcaaccttgggactgccagatgcaggttctaaggcccatggcttcagtatgttggtaactcctataccacgaactcgaacatcacaaatcactatctttctatttaggagtttaaagccgtactcttgctgaaagagtttcacaaaatcagttgcataatcacatggttttccatcttcagttatttgtcttttgaccatgatggcagtatctgtaccttcatatctcaagttaagatatgtctctattgaaattctttcctctttaaacccttgattctgtagtttctgcttcacctgcctcaacaatacagcttctcgttgtgagacctcaacaatagattcagctccatatactgcagaataaggctcttgcatctcttccacaacgtttgccaaccccatgccatatgcacttaagattccacaaaatttgtgaatcaacacttctttcatccccaacgatctagcaatagcacaagcatgttgaggtccagcacctccaaagcatgcaagtgcatgattttttgtatcatggcccttcatttcagtcagctgccttattggacgacacattgtctcattagcaacattcacaaaaccaagtgcaatctcttcaaccgtcatgtattttgcagatcgatcctggttctttcggtaagcatttatttgtccagcaagcttctcaaattcttctcttgtagacttgacatcgagaggttgatcctcatttggcccaaagattgatggaaaataatcaggaataacatatcccaaaatcaagttggcatcagtaattgccaactccccacctttccgataacacacaggacctgggtgtgccccaacggattctggtccaactcgaaatgctccaaattggaacttcaactttgaaccgccaccagcagcaacagtgtttatgtcaagctgaggagcttgtattatggcaccagcaacctgtgtttccagcacttgctcataacttccagcataacgacttacatcggtggatgtacctcccatatcaaatccaattaatggcttatctgtttccagtccaaaaagagtttgagagtaaccaacaacaccaccagcaggtccagacaaaatagctttatgccctgaaaaggaactctcaggagcaagcccaccatctgattgcataaacaaaacatttaacttccctagtccgtcatcaaatttggacaagaaccctgatagatactctttaataaccggggtcaaataagcatctacacttgctgttaaacctcggggaacagcacgaaccataggagtcaaagcagatgaaatagaaacatgtctgaatcccaggctcaaagctaatttctcaacctgttgttcgtgctgtggaaaagtgtatgaatgaatcaacacaacagccaagcaacagattcctttgtccaataatcttttcagtactggcttcagtgcttcttcattcagaggtttcacaattctcacaagctccccagaaatacctttaaccaatgatgaactatcctgatgttctacctctgcatcttgcaccaactggactctctcttccacctctacaatctcctcatacagattcgaaggtcttgatacagtgatgtcaaatatgttggggcgagcctggttaccaatctggagcaaatctcggaaaccttgagtaacacacacagcaatcctttctcctttccgctctaaaagtgcatttgttgccacagttgtacccatccttatccactctatcttctcagtaggtatttttgaactttttgaaattttctcccccatgaatccttcaagaatccttcggatcccttctaccggagcatcatcatagtttgatgggtcaacagacagcagcttcaacactcggccatcagactgaccagggatttcagcgtaaacatcagtgaatgtgccccctctatcaatacaaaactttagctttccttcagtaacactccccattgtaattagtctttcacaactcctacgtattcatatgcaagaaacatacttgagtcatacaatatagtaaatgaacctatcatatagcaatccatttttcagagtaagcaaattaaagaatgtaagcaaattgcattttagtgctacataatatggatgccacagatattttgtacacaaggccaaagtttaatctaaacacctgaacaaacaagctaaagcacaagagcggagttctcaaagcaaatatgaaacttagacatgcataagctagttgggtccacttgctgtaccaaacttttcaagtctgtgattattacagacaccactaacacatatatgggtccaaacatagaaaattggaaacagaacaaagtaaaagtgaactg
>Jupunba_nipensis_Mayo_19662@NODE_1_length_4104_cov_67.072014
---------------------------------------------------------------------------------------------------------------------------------------------------------------------------------------------------------------caacttcaattaacaattactaaaatgcgagaagtaatgccgctagattattttaacaagacaaattgaacatgagctttattcataatagcagtatggtaaaatccaaaacattgctaagccaaagtagtagtaactaaacaccatcatggaatatccaatttatcacagaagaaactaaagaggctttatgatggagaaccccatccaccaccaccaggagtcaaaatctgaagagtatcacctggttgtacctcaatagaattcttgccgccaagataaatccttcgtttatctttttttataaggtaatttgccccacgagtgccattttttcctcctttcagccctctcggcgcatgaacacgtctctcggaaagaatgctgacagtaacaggacgcctgaactctatctctcttataagcccatcaccacctggacgaaatcctgctcctccgctgttttctcgtagtccaaacttgtgcagagttactggatacctttgctcgaaaatctccggatcagtcattcttgtgtttgtcatgtggcattggactccactagtaccatcccaggtgggaccagccccgctcccaccaccaatggtttcatagtagccgaaagtattatcgccaaaagtgagattattcatacaacctagggaacaagcacaggcctgaaatgcagaaaatatgacatcggttatcctttgagatgtcataacattacctcctacaacagcagccatgtcgctcggggaaaggaatgagccctcgggaataagaatcttcacaggagccaaacaaccttgattgagaggaatgtcaacatctaccaaacatcgaagacagtatattactgcagcagctgttacagcttctggtgcattccagttaccataaacttctgagctggtcccaccaaaatcaaaaattgcttctcctttattaaaatcaatgcttagtttcaagtgaatgacagatccatcatccatgtagtcctcttctacaagagtcacgaaattttcgtccaacttagacgaaaccttattaccaactgtcttgagcatctctctcactgcttcttctgcattcatctgtacataattcatgtatgcatgaacagtttccaaaccatactgctcaatgagctcttgaagaagagaaattcctctctgatttgctgctacttgtgctctcaggtctgataagttatcctgaatccttcgagttcctgagattttatttccccgctcatcagtgcctgagcactgaaggattttgatgattccttcttcttggaaaatccccttttcaacaagcttaaatgcttttatggcagctccttcctccaatatggactttgagaatggtggcatgctgccaggagtgatacccccaatttctgcatgatgccctctgtttgcaacaaaaaacaccagctttccattgtagaaaactggcgtaacgacagttatgtcaggaagatgactacctccggcacaaggatgattagtaaccaaaacatctccttcatttaaattgtcaccccagtagttgagttgccagcgaactgtagtagacattgctcctagatgcacagggacgtgaggagcatttgcaactaggccaccagtaggatcaaagagagcacaagagaaatcaagtcgttctttgatatttgttgaaatagaagttctttgcagtgttcttcccatctgctcagctattcccataaatctgtgattgaatatggagagctgtacaacatctgcaaccttatcagatatattaacacttcttaaagaagaatcaatttcaatcttgatattgccatatttggttataatagccctgcagttgggctctacaatcacagtgctatttccattcataatgattgcagggccaagaattgtatggccataccccaggttttcaagcttatatagaggagtttcttgccaaccatttccaaagaataccctatagtagccatcaaccttgggactgccagatgcaggttctaaggcccatggcttcagtatgttggtaactcctataccacgaactcgaacatcacaaatcactatctttctatttaggagtttaaagccgtactcttgctgaaagagtttcacaaactcagttgcataatcacatggttttccatcttcagttatttgtcttttgaccatgatggcagtatccgtaccttcatatctcaagtttagatatgtctctattgcaattctttcctctttaaacccttgattctgtagtttctgcttcacctgcctcaacaatacagcttctcgttgtgagacctcaacaatagattcagctccatatactgcagaataaggctcttgcatctcttccacaatgtttgccaaccccatgccatatgcacttaagattccacaaaatttgtgaatcaacacttctttcatacccaacgatctagcaatagcacaagcatgttgaggtccagcacctccaaagcatgcaagtgcatgattttttgtatcatggcccttcatttcagtcagttgccttattggacgacacattgtctcattagcaacattcacaaaaccaagtgcaatctcttcaaccgtcatgtattttgcagatggatcctggttctttcggtaagcatttatttgtccagcaagcttctcaaattcttctcttgtagacttgacatcgagaggttgatcctcatttggcccaaagattgatggaaaataatcaggaataacatatcccaaaatcaagttggcatcagtaattgccaactccccacctttccgataacacacaggacctgggtgtgccccaacggattctggtccaactcgaaatgctccaaattggaacttcaactttgaaccgccaccagcagcaacagtgtttatgtcaagctgaggagcttgtattatggcaccagcaacctgtgtttccagcacttgctcataacttccagcataacgacttacatcggtggatgtacctcccatatcaaatccaattaacggcttatctgtttccagtccaaaaagagtttgagagtaaccaacaacaccaccagcaggtccagacaaaatagctttatgccctgaaaaggaactctcaggagcaagcccgccatctgattgcataaacaaaacatttaacttccctagtccgtcatcaaatttggacaagaaccctgatagatactctttcataaccggggtcaaataagcatctacacttgctgttaaacctcggggaacagcacgaaccataggagtcaaagcagatgaaatagaaacatgtctgaatcccaggctcaaagctaatttctcaacctgttgttcgtgatgtggaaaagtgtatgaatgaatcaacacaacagccaagcaacagattcctttgtccaataatcttttcagtactggcttcagtgcttcttcattaagaggtttcacaattctcacaagctccccagaaatgcctttaaccaatgatgaactatcctgacgttctacctctgcatcttgcaccaactggactctctcttccacctctacaatctcctcatacagattcgaaggtcttgatacagtgatgtcaaatatgttggggcgagcctggttaccaatctggagcaaatctcggaaaccttgagtaacacacacagcaatcctttctcctttccgctctaaaagtgcatttgttgccacagttgtacccatccttatccactctatcttctcagtaggtatttttgaactttttgaaattttctcccccatgaatccttcaagaatccttcggatcccttctaccggagcatcatcatagtttgatgggtcaacagacagcagcttcaacactaggccatcagactgaccagggatttcagcgtaaacatcagtgaatgtgccccctctatcaatacaaaactttagctttccttcagtaacactccccattgtaattagtctttcacaactcctacgtattcatatgcaagaaacatacttgagtcatacaatatagtaaatgaacatatcatatagcaatccatttttcagagtaagcaaattaaagaac----------------------------------------------------------------------------------------------------------------------------------------------------------------------------------------------------------------------------------------------------------------------------
>Jupunba_oppositifolia_Liegier_16014@NODE_1_length_4426_cov_236.984594
-----------------------accccacttctccaatgttttaaatccaatttataaaagttttccctccc-tgccctccaaatcccttgtaccaaacagctgagacgaactcatacacaacagaagcttgaaagttaaggcagatctatgatacagcaattatacaaacctttgttaacacttgatagtcacactattaagaagcaacttcaattaacaattactaaaatgcgagaagtaatgccgctagattattttaacaagacaaattgaacatgagctttattcataatagcagtatggtaaaatccaaaacattgctaagccaaagtagtagtaactaaacaccatcatggaatatccaatttatcacagaagaaactaaagaggctttatgatggagaaccccatccaccaccaccaggagtcaaaatctgaagagtatcacctggttgtacctcaatagaattcttgccgccaagataaatccttcgtttatctttttttataaggtaatttgccccacgagtgccattttttcctcctttcagccctctcggcgcatgaacacgtctctcggaaagaatgctgacagtaacaggacgcctgaactctatctctcttataagcccatcaccacctggacgaaatcctgctcctccgctgttttctcgtagtccaaacttgtgcagagttactggatacctttgctcgaaaatctccggatcagtcattcttgtgtttgtcatgtggcattggactccactagtaccatcccaggtgggaccagccccgctcccaccaccaatggtttcatagtagccgaaagtattatcgccaaaagtgagattattcatacaacctagggaacaagcacaggcctgaaatgcagaaaatatgacatcggttatcctttgagatgtcataacattacctcctacaacagcagccatgtcgctcggggaaaggaatgagccctcgggaataagaatcttcacaggagccaaacaaccttgattgagaggaatgtcaacatctaccaaacatcgaagacagtatattactgcagcagctgttacagcttctggtgcattccagttaccataaacttctgagccggtcccaccaaaatcaaaaattgcttctcctttattaaaatcaatgcttagtttcaagtgaatgacagatccatcatccatgtagtcctcttctacaagagtcacgaaattttcgtccgacttagacgaaaccttattaccaactgtcttgagcatctctctcactgcttcttctgcattcatctgtacataattcatgtatgcatgaacagtttccaaaccatactgctcaatgagctcttgaagaagagaaattcctctctgatttgctgctacttgtgctctcaggtctgataagttatcctgaatccttcgagttcctgagattttatttccccgctcatcagtgcctgagcactgaaggattttgatgattccttcttcttggaaaatccccttttcaacaagcttaaatgcttttatggcagctccttcctccaatatggactttgagaatggtggcatgctgccaggagtgatacccccaatttctgcatgatgccctctgtttgcaacaaaaaacaccagctttccattgtagaaaactggcgtaacaacagttatgtcaggaagatgactacctccggcacaaggatgattagtaaccaaaacatctccttcatttaaattgtcaccccagtagttgagttgccaccgaactgtagtagacattgctcctagatgcacagggacgtgaggagcatttgcaactaggccaccagtaggatcaaagagagcacaagagaaatcaagtcgttctttgatatttgttgaaatagaagttctttgcagtgttcttcccatctgctcagctattcccataaatctgtgattgaatatggagagctgtacaacatctgcaaccttatcagatatattaacacttcttaaagaagaatcaatttcaatcttgatattgccatatttggttataatagccctgcagttgggctctacaatcacagtgctatttccattcataatgattgcagggccaagaattgtatggccataccccaggttttcaagcttatatagaggagtttcttgccaaccatttccaaagaataccctatagtagccatcaaccttgggactgccagatgcaggttctaaggcccatggcttcagtatgttggtaactcctataccacgaactcgaacatcacaaatcactatctttctatttaggagtttaaagccgtactcttgctgaaagagtttcacaaactcagttgcataatcacatggttttccatcttcagttatttgtcttttgaccatgatggcagtatccgtaccttcatatctcaagtttagatatgtctctattgcaattctttcctctttaaacccttgattctgtagtttctgcttcacctgcctcaacaatacagcttctcgttgtgagacctcaacaatagattcagctccatatactgcagaataaggctcttgcatctcttccacaatgtttgccaaccccatgccatatgcacttaagattccacaaaatttgtgaatcaacacttctttcatacccaacgatctagcaatagcacaagcatgttgaggtccagcacctccaaagcatgcaagtgcatgattttttgtatcatggcccttcatttcagtcagttgccttattggacgacacattgtctcattagcaacattcacaaaaccaagtgcaatctcttcaaccgtcatgtagtttgcagatggatcctggttctttcggtaagcatttatttgtccagcaagcttctcaaattcttctcttgtagacttgacatcgagaggttgatcctcatttggcccaaagattgatggaaaataatcaggaataacatatcccaaaatcaagttggcatcagtaattgccaactccccacctttccgataacacacaggacctgggtgtgccccaacggattctggtccaactcgaaatgctccaaattggaacttcaactttgaaccgccaccagcagcaacagtgtttatgtcaagctgaggagcttgtattatggcaccagcaacctgtgtttccagcacttgctcataacttccagcataacgacttacatcggtggatgtacctcccatatcaaatccaattaacggcttatctgtttccagtccaaaaagagtttgagagtaaccaacaacaccaccagcaggtccagacaaaatagctttatgccctgaaaaggaactctcaggagcaagcccgccatctgattgcataaacaaaacatttaacttccctagtccgtcatcaaatttggacaagaaccctgatagatactctttaataaccggggtcaaataagcatctacacttgctgttaaacctcggggaacagcacgaaccataggagtcaaagcagatgaaatagaaacatgtctgaatcccaggctcaaagctaatttctcaacctgttgttcgtgatgtggaaaagtgtatgaatgaatcaacacaacagccaagcaacagattcctttgtccaataatcttttcagtactggcttcagtgcttcttcattaagaggtttcacaattctcacaagctccccagaaatgcctttaaccaatgatgaactatcctgacgttctacctctgcatcttgcaccaactggactctctcttccacctctacaatctcctcatacagattcgaaggtcttgatacagtgatgtcaaatatgttggggcgagcctggttaccaatctggagcaaatcccggaaaccttgagtaacacacacagcaatcctttctcctttccgctctaaaagtgcatttgttgccacagttgtacccatccttatccagtctatcttctcagtaggtatttttgaactttttgaaattttctcccccatgaatccttcaagaatccttcggatcccttctaccggagcatcatcatagtttgatgggtcaacagacagcagcttcaacacttggccatcagactgaccagggatttcagcgtaaacatcagtgaatgtgccccctctatcaatacaaaactttagctttccttcagtaacactccccattgtaattagtctttcacaactcctacgtattcatatgcaagaaacatacttgagtcatacaatatagtaaatgaacctatcatatagcaatccatttttcagagtaagcaaattaaagaatataagcaaattgcattttagtgctacataatatggatgtcacagatattttgtacacaaggccaaagtttaatctaaacactcgaacaaacaaggtaaagcacgagagcagagttctcaaagcaaatatgaaacttaga---------------------------------------------------------------------------------------------------------------------------------
>Jupunba_trapezifolia_Simon_1600@NODE_1_length_4536_cov_423.120955
atattctttattataattttataaccccacttctctaatattttaaatccaatttataaaagttttccctcccctgccgtccaaatccc-----------agcttagacgaactcatacacaacataagcttgaaagttaaggcagatctatgatacagcaattatacaaacctttgttaacacttgatagtcacactattaagaagcaactttaattaaaaattactaaaatgcgagaagtaatgccgctagattattttaacaagacaaattgaacatgagctttatgcataatagcagtatggtaaaatccaaaacattgctaagccgaagtagtaataactaaacaccatcatggaatatccaatttatcacagaagaaactaaagaggttttatgatggagaaccccatccaccaccaccaggagtcaaaatctgaagagtatcacctggttgtacctcgatagaattcttgccgccaagataaatccttcgtttatctttttttataaggtaatttgccccacgagtgccattttttcctcctttcagccctctcggcgcatgaacacgtctctcggaaagaatgctgacagtaacaggacgcctgaactctatctctcttataagcccatcaccacctcgacgaaatcctgctcctccgctgttttctcgtagtccaaacttgtgcagagttactggatacctttgctcgaaaatctccggatcagtcattcttgtgtttgtcatgtggcattggactccactagtaccatcccaggtgggaccagccccgctcccaccaccaatggtttcatagtagccgaaagtattatcgccgaaagtgagattattcatacaacctagggaacaagcacaggcctgaaatgcagaaaatatgacatcggttatcctttgagatgtcataacattacctcctacaacagcagccatgtcactcggggaaagaaatgagccctcgggaataagaatcttcacaggagccaaacaaccttgattgagaggaatgtcaacatctaccaaacatcgaagacagtatattactgcagcagctgttacagcttctggtgcattccagttaccataaacttctgagctggtcccaccaaaatcaaaaattgcttctcctttattagaatcaatgcttagtttcaagtgaatgacagatccatcatccatgtagtcctcttctacaagagtcacgaaattttcgtccgacttagacgaaaccttgttaccaactgtcttgagcatctctctcactgcttcttctgcattcatctgtacataattcatgtatgcatgaacagtttccaaaccatactgctcaatgagctcttgaagaagagaaattcctctctgatttgctgctacttgtcctctcaggtctgataagttatcctgaatccttcgagttcctgagattttatttccccgctcatcagtgcctgagcactgaaggattttgatgattccttcttcttggaaaatccccttttcaacaagcttaaatgcttttatggcagctccttcctccaatatggactttgagaatggtggcatgctgccaggagtgatacccccaatttctgcatgatgccctctgtttgcaacaaaaaacaccagctttccattgtagaaaactggcgtaacaacagttatgtcaggaagatgactacctccggcacaaggatgattagtaaccaaaacatctccttcatttaaattgtcaccccagtagttgagttgccaccgaactgtagtagacattgctcctagatgcacagggacgtgaggagcatttgcaactaggccaccagtaggatcaaagagagcgcaagagaaatcaagtcgttctttgatatttgttgaaatagaagttctttgcagtgttcttcccatctgctcagctattcccataaatctgtgattgaatatggagagctgtacaacatctgcaaccttatcagatatattaacacttcttaaagaagaatcaatttcaatcttgatattgccatatttggtgataatagccctgcagttgggctctacaatcacagtgctatttccattcataatgattgcagggccaagaattgtatggccataccccaggttttcaagcttatatagaggagtttcttgccaaccatttccaaagaataccctatagtagccatcaaccttgggactgccagatgcaggttctaaggcccatggcttcagtatgttggtaactcctataccacgaactcgaacatcacaaatcactatctttctatttaggagtttaaagccgtactcttgctgaaagagtttcagaaactcagttgcataatcacatggttttccatcttcagttatttgtcttttgaccatgatggcagtatctgtaccttcatatctcaagtttagatatgtctctattgaaattctttcctctttaaacccttgattctgtagtttctgcttcacctgcctcaacaatacagcttctcgttgtgagacctcaacaatagattcagctccatatactgcagaataaggctcttgcatctcttccacaacgtttgccaaccccatgccatatgcacttaagattccacaaaatttgtgaatcaacacttctttcatacccaacgatctagcaatagcacaagcatgttgaggtccagcacctccaaagcatgcaagtgcatgattttttgtatcatggcccttcatttcagtcagctgccttattggacgacacattgtctcattagcaacattcacaaaaccaagtgcaatctcttcaaccgtcatgtattttgcagatcgatcttggttctttcggtaagcatttatttgtccagcaagcttctcaaattcttctctcgtagacttgacatcgagaggttgatcctcatttggcccaaagattgatggaaaataatcaggaataacatatcccaaaatcaagttggcatcagtaattgccaactccccacctttccgataacacacaggacctgggtgtgccccaacggattctggtccaactcgaaatgctccaaattggaacttcaactttgaaccgccaccagcagcaacagtgtttatgtcaagctgaggagcttgtattatagcaccagcaacctgtgtttccagcacttgctcataactttcagcataacgacttacatcggtggatgtacctcccatatcaaatccaattaatggcttatctgtttccagtccaaaaagagtttgagagtaaccaacaacaccaccagcaggtccagacaaaatagctttatgccctgaaaaggaactctcaggagcaagcccaccatctgattgcataaacaaaacatttaacttccctagtccgtcatcaaatctggacaagaaccctgatagatactctttaataaccggggtcaaataagcatctacacttgctgttaaacctcggggaacagcacgaaccataggagtcaaagcagatgaaatagaaacatgtctgaatcccaggctcaaagctaatttctcaacctgttgttcgtgctgtggaaaagtgtatgaatgaatcaacacaacagccaagcaacagattcctgtgtccaataatcttttcagcactggcttcagtgcttcttcattaagaggtttcacaattctcacaagctccccagaaatgcctttaaccaatgatgaactatcctgacgttctacctctgcatcttgcaccaactggactctctcttccacctctacaatctcctcatacagattcgaaggtcttgatacagtgatgtcaaatatgttggggcgagcctggttaccaatctggagcaaatctcggaaaccttgagtaacacacacagcaatcctttctcctttccgctctaaaagtgcatttgttgccacagttgtacccatccttatccactctatcttctcagtaggtatttttgaactttttgaaattttctcccccatgaatccttcaagaatccttcggatcccttctaccggagcatcatcatagtttgatgggtcaacagacagcagcttcaacactcggccatcagactgaccagggatttcagcgtaaacatcagtgaatgtgccccctctatcaatacaaaactttagctttccttcagtaacactccccattgtaattaatctttcacaactcctacgtattcatatgcaagaaacatacttgagtcatacaatatagtaaatgaacctatcatatagcaatccatttttcagagtaagcaaattaaagaatgtaagcaaattgcattttagtgctacataatatggatgtcacagatattttgtacacaaggacaaagtttaatctaaacacctgaacaaacaaggtaaagcacgagagcggagttctcaaagcaaatatgaaacttagacatgcatgagctagttgggtccactagctgtaccaaacttttcaagtctgtgattattacagacaccactaacacatatatgggtccaaacat------------------------------------
>Jupunba_villosa_Borges_423@NODE_1_length_4854_cov_339.183588
atattctttattataattttataactccacttctccaattttttaaatccaatttataaaagttttccctccactgccctccaaatcccttgtaccaaacagcttagacgaactcatacacaacagaagcttgaaagttaagtcagacttatgatacagcaattatacaaacctttgttaacacttgatagtcacactattaagaagcaactttaattaacaattactaaaatgcgagaagtaatgccgctagattattttaacaagacaaattgaacatgagttttattcataatagcagtatggtaaaatccaaaacattgctaagccaaagtagtagtaactaaacaccagcatggaatatccaatttatcacagaagaaactacagaggttttatgatggagaaccccatccaccaccaccaggagtcaaaatctgaagagtatcacccgattgtacctcaatagaattcttgccgccaagataaatccttcgtttatctttttttataaggtaatttgccccacgagtgccattttttcctcctttcagccctctcggcgcatgaacacgtctctcggaaagaatgctgacagtaacgggacgcctgaactctatctctcttataagcccatcaccaccttgacgaaatcctgctcctccgctgttttctcgtagtccaaacttgtgcagagttactggatacctttgctcgaaaatctccggatcagtcattcttgtgtttgtcatgtggcattggactccactagtaccatcccaggtgggaccagccccgctcccaccaccaatggtttcatagtagccgaaagtattatcgccaaaagtgagattattcatacaacctagggaacaagcacaggcctgaaatgcagaaaatatgacatcggttatcctttgagatgtcataacattacctcctacaacagcagccatgtcgctcggggaaaggaatgagccctcgggaataagaatcttcacaggagccaaacaaccttgattgagaggaatgtccacatctaccaaacatcgaagacagtatattactgcagcagctgttacagcttctggtgcattccagttaccataaacttctgagctggtcccaccaaaatcaaaaattgcttctcctttattaaaatcaatgtttagtttcaagtgaatgacagatccatcatccatgtagtcctcttctacaagagtcacgaaattttcgtccgacttagacgaaaccttattaccaactgccttgagcatctctctcactgcttcttctgcattcatctgtacataattcatgtatgcatgaacagtttccaaaccatactgctcaatgagctcttgaagaagagaaattcctctctgatttgctgctacttgtgctctcaggtctgataagttatcctgaatccttcgagttcctgatattttatttccccgctcatcagtgcctgggcactgaaggattttgatgattcctccttcttggaaaatccccttttcaacaagcttaaatgcttttatggcagctccttcctccaatatggactttgagaatggtggcatgctgccaggagtgatacccccaatttctgcatgatgccctctgtttgcaacaaaaaacaccagctttctattgtagaaaactggcgtaacaacagttatgtcaggaagatgactacctccagcacaaggatgattagtaaccaaaacatctccttcatttaaattgtcaccccagcagttgagttgccaccgaactgtagtagacattgctcctagatgcacagggacgtgaggagcatttgcaactaggccaccagtaggatcaaagagagcacaagagaaatcaagtcgttctttgatatttgttgaaatagaagttctttgcagtgttcttcccatctgctcagctattcccataaatctgtgattgaatatggagagctgtacaacatctgcaaccttatcagatatattaacacttcttaaagaagaatcaatttcaatcttgatattgccatatttggttataatagccctgcagttgggctctacaatcacagtgctatttccattcataatgattgcagggccaagaattgtatggccataccccaggttttcaagcttatatagaggagtttcttgccaaccatttccaaagaacaccctatagtagccatcaaccttgggactgccagatgcaggttctaaggcccatggcttcagtatgttggtaactcctataccacgaactcgaacatcacaaatcactatctttctatttaggagtttaaagccgtactcttgctgaaagagcttcacaaactcagttgcataatcacatggttttccatcttcagttatttgtcttttgaccatgatggcagtatctgtaccttcatatctcaagtttagatatgtctctattgaaattctttcctctttaaacccttgattctgtagtttctgcttcacctgcctcaacaatacagcttctcgttgtgagacctcaacaatagattcagctccatatactgcagaataaggctcttgcatctcttccacaacgtttgccaaccccatgccatatgcacttaagattccacaaaatttgtgaatcaacacttctttcatacccaacgatctagcaatagcacaagcatgttgaggtccagcacctccaaagcatgcaagtgcatgattttttgtatcatggcccttcatttcagtcagctgccttattggacgacacattgtctcattggcaacattcacaaaaccaagtgcaatctcttcaaccgtcatgtattttgcagatggatcctggttctttcggtaagcatttatttgtccagcaagcttctcaaattcttctcttgtagacttgacatcgagaggttgatcctcatttggcccaaagattgatggaaaataatcaggaataacatatcccaaaatcaagttggcatcagtaattgccaactccccacctttccgataacacacaggacctgggtgtgccccaacggattttggtccaactcgaaatgctccaaattggaacttcaactttgaaccgccaccagcagcaacagtgtttatgtcaagctgaggagcttgtattatggcaccagcaacctgtgtttccagcacttgctcataacttccagcataacgacttacatcggtggatgtacctcccatatcaaatccaattaacggcttatctgtttccagtccaaaaagagtttgagagtaaccaacaacaccaccagcaggtccagacaaaatagctttatgccctgaaaaggaactctcaggagcaagccctccatctgattgcataaacaaaacatttaacttccctagtccgtcatcaaatttggacaagaaccctgatagatactctttaataaccggggtcaaataagcatctacacttgctgttaaacctcggggaacagcacgaaccataggagtcaaagcagatgaaatagaaacatgtctgaatcccaggctcaaagctaatttctcaacctgttgttcgtgctgtggaaaagtgtatgaatgaatcaacacaacagccaagcaacagattcctttgtccaataatcttttcagtactggcttcagtgcttcttcattaacaggtttcacaattctcacaagctccccagaaatgcctttaaccaatgatgaactatcctgacgttctacctctgcatcttgcaccaactggactctctcttccacctctacaatctcctcatacagattcgaaggtcttgatacagtgatgtcaaatatgttggggcgagcctggttaccaatctggagcaaatctcggaaaccttgagtaacacacacagcaatcctttctcctttccgctctaaaagcgcatttgttgccacagttgtacccatccttatccactctatcttctcagtaggtatttttgaaatttttgaaattttctcccccatgaatccttcaagaatccttcggatcccttctaccggagcatcatcatagtttgatgggtcaacagacagcagcttcaacactcggccatcagactgaccagggatttcagcataaacatcagtgaatgtgccccctctatcaatacaaaactttagctttccttcagtaacactccccattgtaattagtctttcacaactcctacgtattcatatgcaagaaacatacttgagtcatacaatatagtaaatgaacctatcatatagcaatccatttttcagagtaagcaaattaaagaatataagcaaattgcattttaatgctacataatatagatgtcacagatattttgtacacatggccaaagtttaatctaaacaccggaacaaacaaggtaaagcacaagagcggagttctcaaagcaaatatgaaagttagacatgcatgagctagttgggtccacttgctgtaccaaacttttcaagtctgtgattattacagacaccactaacacatatatgggtccaaacatagaaaattggaaacagaacagaataaaagtgaactg
>Punjuba_killipii_Palodorios_6252@NODE_1_length_4358_cov_160.768746
----------------------------------------------------------------------------------------ctcgtaccaaacagcttagacgaactcatacacaacataaacttgaaagctcaggcagatctatgatatagcaattatacaaacctttgttaacacttgataatcacactattaagaagcaactttaattaacaattactagaatgcgagaagtaatgctgctagattattttaacaagacaaactgaacatgagctttattcataatagcagtatggtaaaatccaaaacattgctaagccga---agtagtaagtgaacccca-tatggaacatccaatttataacatcagaaac---------------------aaccccatccaccaccaccaggagtcaaaatctgaagagtatcacctggttgtacctgaatagaattcttgccgccaagataaatccttcgtttatctttctttacaaggtaattcgccccgcgagcgccattttttcctcctttcagccctctcggcgcatgaacacgtctctcagaaagaatgctgacagtaacaggacgcctgaactctatctctcttataagcccatcaccacctcgacgaaatcctgctcctccactgttttctcttagtccaaacttgtgcagagttactggatacctttgctcgaaaatctccggatcagtcattcttgtgtttgtcatgtggcattggactccactagtaccatcccaggtgggaccagccccgctcccaccaccaatggtttcatagtagccgaaagtattatcgccaaaagtgagattattcatacaacctagggaacaagcacaggcctgaaatgcagaaaatatgacatcggttatcctttgagatgtcataacattacctcctacaacagcagccatgtcgctcggggaaaggaatgagccctcgggaataagaatcttcacaggagccaaacaaccttgattgagaggaatgtcaacatctaccaaacatcgaagacagtatattactgcagcagctgttacagcttctggtgcattccagttaccataaacttctgagctggtcccaccaaaatcaaaaattgcttctcctttattaaaatcaatgcttagtttcaagtgaatgacagatccatcatccatgtagtcctcttctacaagagtcacgaaatttttgtccgacttagacgaaaccttattaccaactgtcttgagcatctctctcaccgcttcttctgcattcatctgtacataattcatgtatgcatgaacagtttccaaaccatactgctcaatgagctcttgaagaagggaaattcctctctgatttgctgctacttgtgctctcaggtctgataagttatcctgaatccttcgagttcctgagaatttatttccccgctcatcagtgcctgggcgctgaaggattttgatgattccttcttcttggaaaatccccttttcaacaagcttaaatgcttttatggcagctccttcctccaatatggactttgagaatggtggcatgctgccaggagtgatacccccaatttctgcatgatgccctctgtttgcaacaaaaaacaccagctttccattgtagaaaactggcgtaacaacagttatgtcaggaagatgactacctccggcacaaggatgattagtaaccaaaacatctccttcatttaaattgtcaccccagtagttgagttgccacccaactgtagtagacattgctcctagatgcacagggacgtgaggagcatttgcaactaggccaccagtaggatcaaagagagcacaagagaaatcaagtcgttctttgatatttgttgaaatagaagttctttgcagtgttcttcccatctgctcagctattcccataaatctgtgattgaatatggagagctgtacaacatctgcaaccttatgagatatattaacacttcttaaagacgaatcaatttcaatcttgatattgccatatttggttataatagccctgcagttgggctctacaatcacagtgctatttccattcataatgattgcagggccaagaattgtatggccatacccgaggttttcaagcttatatagaggagtttcttgccaaccatttccaaagtataccctatagtagccatcaaccttgggactgccagatgcaggttctaaggcccatgggttcagtatgttggtaactcctataccacgaactcgaacatcacaaatcactatctttctatttaggagtttaaagccgtactcttgctgaaagagcttcacaaactcagttgcaaaatcacatggttttccatcttcagttatttgtcttttgaccatgatggcagtatctgtaccttcatatctcaagtttagatatgtctctattgaaattctttcctctttaaacccttgattctgtagtttctgcttcacctgcctcaacaatacagcttctcgttgtgagacctcaacaatagattcagctccatatactgcagaataaggctcttgcatctcttccacaacgtttgccaaccccatgccatatgcacttaagattccacaaaatttgtgaatcaacacttctttcatacacaacgatctagcaatagcacaagcatgttgaggtccagcacctccaaagcatgcaagtgcatgattttttgtatcatggcccttcatttcagtcagctgccttattggacgacacattgtctcattagcaacattcacaaaaccaagtgcaatctcttcaaccgtcatgtattttgcagatggatcctggttctttcggtaagcatttatttgtccagcaagcttctcaaattcttctcttgtagacttgacatcgagaggttgatcctcatttggcccaaagatggatggaaaataatcaggaataacatatcccaaaatcaagttggcatcagtaattgccaactccccacctttccgataacacacaggacctgggtgtgccccaacggattctggtccaactcgaaatgctccaaattggaacttcaactttgaaccgccaccagcagcaacagtgtttatgtcaagctgaggagcttgtattatggcaccagcaacctgtgtttccagcacttgctcataacttccagcataacgacttacatcggtggatgtacctcccatatcaaatccaattaatgggttatctgtttccagtccaaaaagagtttgagagtaaccaacaacaccaccagcaggtccagacaaaatagctttatgccctgaaaaggaactctcaggagcaagcccgccatctgattgcataaacaaaacatttaacttccctagtccgtcatcaaatttggacaagaaccctgatagatactctttaataaccggggtcaaataagcatctacacttgctgttaaacctcggggaacagcacgaaccataggagtcaaagcagatgaaatagaaacatgtctgaatcccaggctcaacgctaatttctcaacctgttgttcatgctgtggaaaagtgtacgaatgaatcaacacaacagccaagcaacagattcctttgtccaataatcttttcagtactggcttcagtgcttcttcattaagaggtttcacaattctcacaagctccccagaaatgcctttaaccaatgatgaactatcctgatgttctacctcctcatcttgcaccaactggactctctcttccacctctacaatctcctcatacagattcgaaggtcttgatacagtgatgtcaaatatgttggggcgagcctggttaccaatctggagcaaatctcggaaaccttgagtaacacacacagcaatcctttctcctttccgctctaaaagtgcatttgttgccacagttgtacccatccttatccactctatcttctcagtaggtatttttgaactttttgaaattttcttccccatgaatccttcaagaatccttcggatcccttctacaggagcatcatcatagtttgatgggtcaacagacagcagcttcaacactcggccatcagactgaccagggatttcagcgtaaacatcagtgaatgtgccccctctatcaatacaaaacttcagctttccttcagtaacactccccattgtaattagtctttcacaactcctacgtattcatatgcaagaaacatacttgagtcatacaatatagtaaatgtacccatcatatagcaatccatttttcagagtaagcaaattaaagaatataagcaaattgcattttagtgctacataatatggatgtcacagatattttgtacacatggccaaagtttaatctaaacacccgaacaaacgaggtaaagcacgagagcggagttctcatagcaaatatgaaacttagacatgcatgagcttgttgggt-------------------------------------------------------------------------------------------------------------
>Punjuba_racemiflora_Jimenez_Soares_3626@NODE_1_length_4607_cov_308.354084
-------------taattttataaccctattttttcaattttttaaatccaatttataaaaattttcccaccacttccctctaaatccctcgtaccaaacagcttagacgaactcatacacaacataaacttgaaagctaaggcagatctatgatatagcaattatacaaacctttgttaacacttgataatcacactcttaagaagcaactttaattaacaattactagaatgcgagaagtaatgctgctagattattttaacaagacaaactgaacatgagctttattcataatagcagtatggtaaaatccaaaacattgctaagccga---agtagtaagtgaacccca-tatggaacatccaatttataacatcagaaac---------------------aaccccatccaccaccaccaggagtcaaaatctgaagagtatcacctggttgtacctgaatagaattcttgccgccaagataaatccttcgtttatctttctttacaaggtaattcgccccacgagcgccattttttcctcctttcagccctctcggcgcatgaacacgtctctcggaaagaatgctgacagtaacaggacgcctgaactctatctctcttataagcccatcaccacctcgacgaaatcctgctcctccgctgttttctcttagtccaaacttgtgcagagttactggatacctttgctcgaaaatctccggatcagtcattcttgtgtttgtcatgtggcattggactccactagtaccatcccaggtgggaccagccccgctcccaccaccaatggtttcatagtagccgaaagtattatcgccaaaagtgagattattcatacaacctagggaacaagcacaggcctgaaatgcagaaaatatgacatcggttatcctttgagatgtcataacattacctcctacaacagcagccatgtcgctcggggaaaggaatgagccctcgggaataagaatcttcacaggagccaaacaaccttgattgagaggaatgtcaacatctaccaaacatcgaagacagtatattactgcagcagctgttacagcttctggtgcattccagttaccataaacttctgagctggtcccaccaaaatcaaaaattgcttctcctttattaaaatcaatgcttagttttaagtgaatgacagatccatcatccatgtagtccttttctacaagagtcacgaaatttttgtccgacttagacgaaaccttattaccaactgtcttgagcatctctctcaccgcttcttctgcattcatctgtacataattcatgtatgcatgaacagtttccaaaccatactgctcaatgagctcttgaagaagggtaattcctctctgatttgctgctacttgtgctctcaggtctgataagttatcctgaatccttcgagttcctgagaatttatttccccgctcatcagtgcctgggcactgaaggattttgatgattccttcttcttggaaaatccccttttcaacaagcttaaatgcttttatggcagctccttcctccaatatggactttgagaatggtggcatgctgccaggagtgatacccccaatttctgcatgatgccctctgtttgcaacaaaaaacaccagctttccattgtagaaaactggcgtaacaacagttatgtcaggaagatgactacctccggcacaaggatgattagtaaccaaaacatctccttcatttaaattgtcaccccagtagttgagttgccacccaactgtagtagacattgctcctagatgcacagggacgtgaggagcatttgcaactaggccaccagtaggatcaaagagagcacaagagaaatcaagtcgttctttaatatttgttgaaatagaagttctttgcagtgttcttcccatctgctcagctattcccataaatctgtgattgaatatggagagctgtacaacatctgcaaccttatgagatatattaacacttcttaaagacgaatcaatttcaatcttgatattgccatatttggttataatagccctgcagttgggctctacaatcacagtgctatttccattcataatgattgcagggccaagaattgtatggccatacccgaggttttcaagcttatatagaggagtttcttgccaaccatttccaaagtataccctatagtagccatcaaccttgggactgccagatgcaggttctaaggcccatggcttcagtatgttggtaactcctataccacgaactcgaacatcacaaatcactatctttctatttaggagtttaaagccgtactcttgctgaaagagcttcacaaactcagttgcaaaatcacatggttttccatcttcagttatttgtcttttgaccatgatggcagtatctgtaccttcatatctcaagtttagatatgtctctattgaaattctttcctctttaaacccttgattctgtagtttctgcttcacctgcctcaacaatacagcttctcgttgtgagacctcaacaatagattcagctccatatactgcagaataaggctcttgcatctcttccacaacgtttgccaaccccatgccatatgcacttaagattccacaaaatttgtgaatcaacacttctttcatacacaacgatctagcaatagcacaagcatgttgaggtccagcacctccaaagcatgcaagtgcatgattttttgtatcatggcccttcatttcagtcagcttccttattggacgacacattgtctcattagcaacattcacaaaaccaagtgcaatctcttcaaccgtcatgtattttgcagatggatcctggttctttcggtaagcatttatttgtccagcaagcttctcaaattcttctcttgtagacttgacatcgagaggttgatcctcatttggcccaaagatggatggaaaataatcaggaataacatatcccaaaatcaagttggcatcagtaattgccaactccccacctttccgataacacacaggacccgggtgtgccccaacggattctggtccaacttgaaatgctccaaattggaacttcaactttgaaccgccaccagcagcaacagtgtttatgtcaagctgaggagcttgtattatggcaccagcaacctgtgtttccagcacttgctcataacttccagcataacgacttacatcggtggatgtacctcccatatcaaatccaattaatgggttatctgtttccagtccaaaaagagtttgagagtaaccaacaacaccaccagcaggtccagacaaaatagctttatgccctgaaaaggaactctcaggagcaagcccgccatctgattgcataaacaaaacatttaacttccctagttcgtcatcaaatttggacaagaaccctgatagatactctttaataaccggggtcaaataagcatctacacttgctgttaaacctcggggaacagcacgaaccataggagtcaaagcagatgaaatagaaacatgtctgaatcccaggctcaacgctaatttctcaacctgttgttcatgctgtggaaaagtgtacgaatgaatcaacacaacagccaagcaacagattcctttgtccaataatcttttcagtactggcttcagtgcttcttcattaagaggtttcacaattttcacaagctccccagaaatgcctttaaccaatgaagaactatcctgatgttctacctcctcatcttgcaccaactggactctctcttccacctctacaatctcctcatacagattcgaaggtcttgatacagtgatgtcaaataagttggggcgagcctggttaccaatctggagcaaatctcggaaaccttgagtaacacacacagcaatcctttctcctttccgctctaaaagtgcatttgttgccacagttgtacccatccttatccactctatcttctcagtaggtatttttgaactttttgaaattttcttccccatgaatccttcaagaatccttcggatcccttctaccggagcatcatcatagtttgatgggtcaacagacagcagcttcaacactcggccatcagactgaccagggatttcagcgtaaacatcagtgaatgtgccccctctatcaatacaaaacttcagctttccttcagtaacactccccattgtaattagtctttcacaactcctacgtattcatatgcaagaaacatacttgagtcatacaatatagtaaatgtacccatcatatagcaatccatttttcagagtaagccaattaaagaatataagcaaattgcattttagtgctacataatatggatgtcacagatattttgtacacatggccaaagtttaatctaaacacccgaacaaacgaggtaaagcataagagcggagttctcatagcaaatatgaaacttagacatgcatgagctagttgggtccacttgctgtaccaaacttttcaagtctgtgattcttacagataccactaacacatatatgggtccaaacatagaaaattggaaacagaacaaaataaaagtgacccg
>_R_Acacia_rostellifera_Murphy_466@NODE_2_length_1079_cov_511.023952
-----------------------------------------------------------------------------------------------------------------------------------------------------------------------------------------------------------------------------------------------------------------------------------------------------------------------------------------------------------------------------------------------------------------------------------------------------------------------------------------------------------------------------------------------------------------------------------------------------------------------------------------------------------------------------------------------------------------------------------------------------------------------------------------------------------------------------------------------------------------------------------------------------------------------------------------------------------------------------------------------------------------------------------------------------------------------------------------------------------------------------------------------------------------------------------------------------------------------------------------------------------------------------------------------------------------------------------------------------------------------------------------------------------------------------------------------------------------------------------------------------------------------------------------------------------------------------------------------------------------------------------------------------------------------------------------------------------caccagctttccattgtagaaaactggtgtgacgacagttatgtcaggaagatgactacctccggcacaaggatgattagtaaccaaaacatctccttcatttaaattgtcaccccagtagttgagttgccaccgaactgtagtagacattgctcctagatgcacagggacatgaggagcatttgcaactaggccaccagtaggatcaaagagagcacaagagaaatctagtcgttctttgatatttgttgaaatagaagttctttgcagtgttcttcccatctgctcagctattcccataaatctgtgattgaatatggagagctgtacaacatctgcaaccttatcagatatattaacacttcttaaagaagaatcaatttcaatcttgatattgccatatttggttataatagccctgcagttgggctctacaatcacagtgctatttccattcataatgattgcagggccaagcattgtatggccataccccagtttttcaagcttatatagaggagtttcttgccaaccatttccaaagtataccctatagtagccgtcaaccttgggaatgccagatgcaggttctaaggcccatggcttcagtatgttggtaactcctataccacgaactcgaacatcactaataactatctttctatttaggagtttaaagccatactcttgctgaaagagcttcacaaactcagttgcataatcgcatggttttccatcttcagttatttgtcctttgaccatgatggcagtatctgtaccttcatatctcaagtttagatatgtctctattgaaattctttcctctttaaacccttgattctgtagtttctgcttcacctgcctcaataatacagcttctcgttgtgagacctcaacaatagattcagctccatagacagcagaataaggctcttgcatctcttcgacaacatttgccaaccccatgccatatgcacttaagattccacaaaatttgtgaatcaacacttctttcatacccaacgatctagcaatagcgcaagcatgttgaggtccagcacctccaaagcatgcaagcg---------------------------------------------------------------------------------------------------------------------------------------------------------------------------------------------------------------------------------------------------------------------------------------------------------------------------------------------------------------------------------------------------------------------------------------------------------------------------------------------------------------------------------------------------------------------------------------------------------------------------------------------------------------------------------------------------------------------------------------------------------------------------------------------------------------------------------------------------------------------------------------------------------------------------------------------------------------------------------------------------------------------------------------------------------------------------------------------------------------------------------------------------------------------------------------------------------------------------------------------------------------------------------------------------------------------------------------------------------------------------------------------------------------------------------------------------------------------------------------------------------------------------------------------------------------------------------------------------------------------------------------------------------------------------------------------------------------------------------------------------------------------------------------------------------------------------------------------------------------------------------------------------------------------------------
>_R_Acacia_rostellifera_Murphy_466@NODE_4_length_702_cov_599.801600
----------------------------------------------------------------------------------------------------------------------------------------------------------------------------------------------------------------------------------------------------------------------------------------------------------------------------------------------------------------------------------------------------------------------------------------------------------------------------------------------------------------------------------------------------------------------------------------------------------------------------------------------------------------------------------------------------------------------------------------------------------------------------------------------------------------------------------------------------------------------------------------------------------------------------------------------------------------------------------------------------------------------------------------------------------gattgagaggaatgtcaacatctaccaaacatcgaagacagtatattactgcagcagctgttaccgcttctggtgcattccagttaccataaacttctgagctggtcccatcaaaatcaaaaattgcttctcctttattaaaatcaatgcctagtttcaagtgaatgacagatccatcatccatgtagtcctcatctacaagagtcactaaattttcgtccaacttggacgaaaccttattaccaactgtcttgagcatctctctcactgctccttctgcattcatctgtacataattcatgtatgcctgaacagtttccaaaccaaactgctcaatgagctcttgaagaagagaaattcctctctgatttgctgctacttgtgctcgcaggtctgataagttatcctgaatccttcgagttcctgagattttatttccccgctcatcagtgcctgggcactgaaggattttgatgattccttcttcttggaaaatccccttttcaacaagcttaaatgcttttatggcagctccttcctccaatatggactttgagaatggtggcatactgccaggagtgatacccccaatttctgcatgatgccctctgtttgcaacaaaaaacaccagctttccattgtagaaaactggtgtgacgacagttatgtcaggaagatgactacctccggcacaaggatgat---------------------------------------------------------------------------------------------------------------------------------------------------------------------------------------------------------------------------------------------------------------------------------------------------------------------------------------------------------------------------------------------------------------------------------------------------------------------------------------------------------------------------------------------------------------------------------------------------------------------------------------------------------------------------------------------------------------------------------------------------------------------------------------------------------------------------------------------------------------------------------------------------------------------------------------------------------------------------------------------------------------------------------------------------------------------------------------------------------------------------------------------------------------------------------------------------------------------------------------------------------------------------------------------------------------------------------------------------------------------------------------------------------------------------------------------------------------------------------------------------------------------------------------------------------------------------------------------------------------------------------------------------------------------------------------------------------------------------------------------------------------------------------------------------------------------------------------------------------------------------------------------------------------------------------------------------------------------------------------------------------------------------------------------------------------------------------------------------------------------------------------------------------------------------------------------------------------------------------------------------------------------------------------------------------------------------------------------------------------------------------------------------------------------------------------------------------------------------------------------------------------------------------------------------------------------------------------------------------------------------------------------------------------------------------------------------------------------------------------------------------------------------------------------------------------------------------------------------------------------------------------------------------------------------------------------------------------------------
>_R_Acacia_rostellifera_Murphy_466@NODE_5_length_555_cov_79.673640
-----------------------------------------------------------------------------------------------------------------------------------------------------------------------------------------------------------------------------------------------------------------------------------------------------------------------------------------------------------------------------------------------------------------------------------------------------------------------------------------------------------------------------------------------------------------------------------------------------------------------------------------------------------------------------------------------------------------------------------------------------------------------------------------------------------------------------------------------------------------------------------------------------------------------------------------------------------------------------------------------------------------------------------------------------------------------------------------------------------------------------------------------------------------------------------------------------------------------------------------------------------------------------------------------------------------------------------------------------------------------------------------------------------------------------------------------------------------------------------------------------------------------------------------------------------------------------------------------------------------------------------------------------------------------------------------------------------------------------------------------------------------------------------------------------------------------------------------------------------------------------------------------------------------------------------------------------------------------------------------------------------------------------------------------------------------------------------------------------------------------------------------------------------------------------------------------------------------------------------------------------------------------------------------------------------------------------------------------------------------------------------------------------------------------------------------------------------------------------------------------------------------------------------------------------------------------------------------------------------------------------------------------------------------------------------------------------------------------------------------------------------------------------------------------------------------------------------------------------------------------------------------------------------------------------------------------------------------------------------------------------------------------------------------------------------------------------------------------------------------------------------------------------------------------------------------------------------------------------------------------------------------------------------------------------------------------------------------------------------------------------------------------------------------------------------------------------------------------------------------------------------------------------------------------------------------------------------------------------------------------------------------------------------------------------------------------------------------------------------------------------------------------------------------------------------------------------------------------------------------------------------------------------------------------------------------------------------------------------------------------------------------------------------------------------------------------------------------------------------------------------------------------------------------------------ttcttcaagaatccttcggatcccttcaaccggagcatcatcatagtttgatgggtcaacagacagcagcttcaa--------------------cagggatttcagcgtaaacatcagtgaatgtgccccctctatcaatacaaaacttcagctttccttcagtaacactgcccatcctaattagtccttcacaattcctgcgtattcatatgcaagaaacaaactatagtcatacaagatagtaaatgaacctatcatatagcaatccatttttcagagtaagcgaattaaagaatataagcaaattgcattttagtgctacataatatggatatcacagatattttgtacatatggccaaagtttgatctaaacacccgaacaaaggaggtaaagcacgagaggagagttttcatatcaaatatgaaacttagacatgcatgagctagttgggtccactagctgtaccaaacttttcaagtctgtgattattacagataccgc--acacatatatgggtccaaacatagaaaatttgaaacagaacaaaataaaagtgaactg
>_R_Afrocalliandra_redacta_Germishuizen_5585@NODE_1_length_4447_cov_489.139817
gcatcctttataaaaattttataacaccacttc---------------------------------------------------------------------------cgaactcatgcacaacagaaacttgaatgtaaaggcaggtctatgataca-----catacaaacctttgctaacacttaataatcacaccattaagaagcatctttacttaacaattactaaaatgcgagaagcaatgctgctagattattttaacaagccaaatttatcatgagctttattcat-atagcagtatggcaaaagcgaaaacattgctcagccaaagtag-------------gcatcatggaacatccaatttctaacgtcagaaactaaaggtgttttaagatggagaaccccatccaccaccaccaggagtcaaaatctgaagagtatcccctggttgtacctcaatagaattcttgccgccaagataaatccttcgtttatctctctttataaggtaattcaccccgcgagcaccatcttgtcctcctttcagccctctaggcgcatgaacacgtctctcggaaagaatgctgacagtaatgggacgcctgaattctatctctcttataagcccatcaccacctcgatgaaatcctgctcctccgctgctttctcgtagtccaaacctgtgcagaattaccggatacctttgctcaaaaatctccggatcagtcattcttgtgttagtcatgtggcattggactccactagtaccatcccatgtgggaccagccccactcccaccaccaatggtttcatagtagccgaaagttttgtcgccaaaagtgagattattcatacaaccaagggaacaagcacaggcctgaaatgcagaaaatatgacatcagttatcctttgagatgtcataacattacctcctacaactgcagccatgtcgctcggggaaaggaatgagccttcaggaatgagaatcttcacaggagccaaacaaccttgattaagaggaatgtcaacatctaccaagcaccgaagacagtatattactgcagcagctgttacagcttctggtgcattccagttaccataaacttctgagctggtcccaccaaaatcaaaaattgcttctcctttattagaatcaatgcttagtttcaagtgaatgacggatccatcatccatgtagtcctcttctacaagagtcacagaatttttatccgacttggacgaaaccttattaccaactgttttgagcatctctctcactgctccttctgcattcatctgtacataattcatgtatgcctgaacagtttccaaaccataatgctcaatgagctcctgaagaagagaaatccctctctgatttgctgctacttgtgctcgcaggtccgataagttatcctgaatccttcgagttcctgagatttcatttccccgctcatcagtgcctggatactgaaggattttgatgattccttcttcttggaaaacccccttctcaacaagcttaaatgcttttatggcagcaccctcctctaataaggactttgaaaatggtggcatgctgccaggagtgatacccccaatttctgcatgatgccctctgtttgcaacaaaaaacaccaccttcccatcgtagaaaactggtgtaacaacggttatgtcaggaagatgactacctccagcacaaggatgattagtaaccaaaacatctccttcatttaaattgtcacccaagtaattgagctgccaccgaactgtagtagacatggctcccagatgcacagggacgtgaggagcatttgcaaccaggccaccagtcggatcaaacagagcacaagaaaaatcaagtcgttccttgatatttgttgaaatagaagttctttgcagcgttcttcccatctgctcagctattcccataaatctgtgattgaatatggagagctgtacaacatctgcaaccttatcagatatattaacacttgttaaagtagaatcaagttcaatcttgatattgccatatttggttataacagccctgcagttgggctctacaatcacagtgctatttccattcataatgattgcagggccaagcattgtatggccataccccagtttttcaagtttatacagaggagtttcctgccaaccatttccaaagtataccctatagtagccatcaatgttgggactgccagatgctggttctaaggcccatggcttgagtatgttggtaacccctataccacgaactcgaacatcacaaatcactatctttctattttggagtttaaagccatactcttgctgaaagagcttctcaaactcagttgcataatcaaatggtttcccgtcttcagttatttgtcttttgaccatgatggcagtatctgtaccttcatatctcaaatttagatatgtctctattgaaattctttcctctttaaatccttgattctttaatttctgcttcacctgcctcaacaatacagcttctcgttctgagacctcaacaatagattcagctccatagactacagaataaggctcttgcatctcttccacaacatttgccaaccccatgccatatgcacttaagattccacaaaacttatgaattaacacttctttcatgcccaacgatctagcaatagcacaagcatgttgaggtccagcacctccaaaacatgcaagtgcatgattttttgtatcatggcctttcatttcagtcagctgccttattggacgacacattgtctcattagcaacattcacaaagccaagtgcaatctcttccactgtcatgtattttgcagatggatcctggtcctttctgtaagcatttatttgtccagcaagcttctcaaattcttctcttgtagacttgacatcgagaggttcatcctcatttggcccaaagatgaatggaaaataatcaggaataacatatcccaaaaccaagttggcatcagtaattgccaactccccacctttccgataacacacaggaccagggtgtgccccaacagattctggtccaactcgaaatgctccaaattggaacttcaactttgaaccgccaccagcagcaacggtgtttatgtcaagctgaggagcttgtattatggcacctgcaacctgtgtttccagcacttgctcgaaacttccagcataacgacttacatcggtagatgtacctcccatatcaaatccaatcagcggtttatctgtttcaaatccaaaaagagtttgagagtaaccaacaacaccaccagcaggtccagacaaaatagctttatgccctgtaaaggaactctcaggagcaaggccaccatcggattgcataaataatacatttaacttccctagtccatcatcaaatttggacaagaaccctgataagtattctttaataaccggggttaaataagcatctacacttgctgttaaacctcggggaacaacacgaaccataggagtcaaagcagatgaaattgaaacatgtcggaatcctaggctcaaagctaacttctcaacctgcttttcgtgttgcggaaaagtgtatgaatgaatcaacacaacagccaagcaacagattcctttgtccaataatcttttcaatactggcttcagtgcttcttcattaagcggcttcactattctcacaagctcgccagaaatgcctttaaccaatgatgaactatcctgatgttctatctcctcatcttgcaccaactggactctttcttccacctcgacgatatcctcatacagattcgatggtcttgatacagtgaggtcaaatattttggggcgagcctggttaccaatctggagtaaatctcggaaaccttgactaacacaaacagcaatcctttccccttttcgctctaaaagtgcatttgttgccacagttgtacccatccttatccactctatcttctcagaaggtatttttgaacttttagaaattttctcccccatgaattcttctagaatccttcggatcccttctacaggagcatcatcatagtttgatgggtcaacagacaacagcttcagcactcggccatcagacttgccagggatttcagcataaatatcagtgaatgtacctcctctatcaatacaaaacttcagctttccttcagtaacactccccatcctaact-gcctttcacaacccctgcatat--------------------------------tattgtaaatgaacctaccatatatcagtccattttttagaggaaggaaatgaaagaatataagcaaattgcatccttcacatatattttttacaaaataaaagtgaatgaagaaggaaacctatgtttcatccataaaaccaatcgaggaaagaaaagc-tgaaattattaatctataacaagataaacagaagaaaatcttacaactttccaagaaactttctgttcctctaaatattcacttcttcagcattatccaaagcaact--cgtgtatgctgacc-------------------------------------------
>_R_Albizia_adinocephala_FHO33_88@NODE_1_length_4737_cov_324.588841
atattctttattataattttaaaatctcactcccccaattttttaaatctaattcataaaaattttcccccatc-aacatccaaatccctcgtatcaaatagcttagatgaactcatacaaaacataaacttgaaagttaaggcagatccatgatatagcaattatacaaacctttgctaacacttgataatcacactattaagaagcaactttaattaacaattactaaaatgcgagaagtaatgctgccagattattttaacaagacaaactgaacatgagctttgttcataacagcaatatggtaaaatccaaaacattgctgagccaaagtagtagtaactaaacaccttcatggaatatccaacttatcacagaagaaactaaagaggttttatgatggagaaccccatccaccaccaccaggagttaaaatctgaagaatatcacctggttgtacctcaatagaattcttgccgccaagataaatccttcgtttatctttctttacaaggtaattcgccccacgagcgccattttttcctcctttcagccctctcggcgcatgaacacgtctctcggaaagaatgctgacagtaacagtacgcctgaactctatctctcttataaggccatcaccaccacgacaaaatcctgctcctccgctgttttctcttagtccaaacttgtgcagagttactggatacctttgctcgaaaatctccggatcagtcattcttgtgtttgtcatgtggcattggactccactcgtaccatcccaggtgggaccagctccgctcccaccaccaatggtttcatagtagccgaaagtattatcgccaaaagtgagattattcatacaacctagggaacaagcacaggcctgaaatgcagaaaatatgacatcggttatcctttgagaagtcataacattacctcctacaacagcagccatgtcgctcggggaaaggaatgagccctcgggaataagaatcttcacaggagccaaacaaccttgattgagaggaatgtcaacatctaccaaacatcgaagacagtatattactgcagcagctgttacagcttctggtgcattccagttaccataaacttctgagctggtcccaccaaaatcaaaaattgcttctcctttattaaaatcaatgcttagtttcaagtgaatgacagatccatcatccatgtagtcctcttctacaagagtcacgaaattctcgtccgacttagacgaaacctttttaccaactgtcttgagcatctctctcactgcttcttctgcattcatctgcacataattcatgtatgcctgaacagtttccaaaccatactgctcaatgagctcttgaagaagagaaatgcctctctgatttgctgctacttgtgctcgcaggtctgataagttatcctgaatccttcgagttcctgagattttatttccccactcatcattgcctgggcactgaaggattttgacaattccttcttcttggaatatcccctcttcaacaagcttaaatgcttttatggcagctccttcctccaatatggactttgagaatggtggcatgctgccaggagtgatacccccaatttctgcatgatgccctctgtttgcaacaaaaaacaccagctttccattgtagaaaactggcgtaacaacagttatgtcaggaagatgactacctccagcacaaggatgattagtaaccaaaacatctccttcatttaaattgtcaccccagtagttgagttgccaccgaactgtagtagacattgctcctagatgcacagggacgtgaggagcatttgcaacgaggccaccagtaggatcaaagagagcacaagagaaatcaagtcgttctttgatatttgttgaaatagaagttctttgcagtgttcttcccatctgctcagctattcccataaatctgtgattgaatatggagagctgtacaacatctgcaaccttatcagatatattaacacttctta---aagaatcaatttcaatcttgatattgccatatttggttataatagccctgcagttgggctctacaatcacagtgctatttccattcataatgattgcagggccaagcattgtatggccataccccaggttttcaagtttatatagaggagtttcttgccaaccatttccaaagtataccctatagtagccatcaaccttgggactgccagatgcaagttctaagtcccatggcttcagtatgttggtaactcctataccacgaactcgaacatcacaaatcactatcttcctatttaggagtataaagccgtactcttgctgaaagagtttcacaaactcagttgcataatcacatggttttccatcttcagttatttgtcttttgaccatgatggcagtatctgtaccttcatatctcaagtttagatatgtctctattgaaattctttcctctttaaacccttgattctgtagtttctgcttcacctgcctcagcaatacagcttctcgttttgagacctcaacaatagattcagctccatacactgcagaataaggctcttgcatctcttccacaacgtttgccaaccccatgccatatgcacttaagattccacaaaatttgtgaatcaacacttctttcatacccaacgacctagcaatagcacaagcatgttgaggtccggcacctccaaagcatgcaagcgcatgattttttgtatcatggcccttcatttcagtcagctgccttattggacgacacattgtctcattagcaacattcacaaaaccaagtgcaatctcttccaccgtcatgtattttgcagatagatcctggttctttcggtaagcatttatttgtccagcaagcttctcaaattcttctcttgtagacttgacattgagaggttgatcctcatttgggccaaagatggatggaaaataatcaggaataacatatcccaaaatcaagttggcatcagtaattgccaactccccacctttccgataacacacaggaccagggtgtgccccaacggattctggtccaactcgaaatgctccaaattggaacttcaactttgaaccgccaccagcagcaacagtgtttatgtcaagctgaggagcttgtattatggcaccagcaacctgtgtttccagcacttgctcaaaacttccagcataacgacttacatcggtggatgtacctcccatatcaaatccaattagcggcttatctgtttccagtccaaaaagagtttgagagtaaccaacaacaccaccagcaggtccagacaaaatagctttatgccctgagaaggaactctcaggagcaagcccgccatctgattgcataaacaaaacatttaacttccctagtccatcatcaaatttggacaagaaccctgatagatactctttaataaccggggtcaaataagcatctacacttgctgttaaacctcggggaacagcacgaaccataggagtcaaagcagatgaaatagaaacatgtctgaatcccaggctcaaagctaatttctcaacctgttgttcgtgctgtggaaaagtgtatgaatgaatcaacacaacagccaagcaacagattcctttgtccaataatcttttcagtactggcttcagtgcttcttgattaagaggcttcacaattctcacaagctccccagaaatgcctttaaccactgatgaactatcctgatgttctacctcctcatcttgcaccaactgaactctctcttccacctctacaatctcctcatacagattcgaaggtcttgatacagtgatgtcaaatatgttggggcgagcctggttaccaatctggagcaaatctcggaaaccttgactaacacacacagcaatcctttctcctttccgctctaaaagtgcatttgttgccacagttgtacccatccttatccactctatcttctcagtaggtatttttgaactttttgaaattttctcccccgtgaattcttcaagaatccttcggatcccttctaccggagcatcatcatagtttgatgggtcaacagacagcagcttcaacactcggccatcagactgaccagggatttcagcgtaaacatcagtgaatgtgccccctctatcaatacaaaacttcagctttccttcagtaacactacccatcctaattagtctttcacaactcctgtgtattcatatgcaagaaaagcacctgagtaatacaatatagtaaatgaacctatcatatagcaatcgatttttca----------------------aagtaaattgcattttagtgctacataatatggatgtcacagatattttgtacacatgggcaaagtttaatctaaacacctgaacaaaggaggtaaagcacgagagcagagttctcatagcaaatatgaaacttagacatgcatgagctagttgggtccacttgctgtaccaaacttttcaggtccgtgattattacagatatcacacacacatatatgggtccaaacatagaaaatttgaaacagaacaaaataaaagtgaactg
>_R_Albizia_edwallii_Dalmaso_272@NODE_1_length_4237_cov_13.423482
------------------------------------------------------------agttttccctcccctaccttccaaatccgtcgtaccaaatagctcaagataactcatgcacaacataaatttgaaagttaaggcagatctatgatatagcaattatacaaacctttgttaacacttgataatcacactattaagaagcaactttaattaacaattactaaaatgcgagaagtaatgctgctagattattttaacaagacaaattgaacatgggctttattcataacagcagtatggtaaaatccaaaacattgctgagccaaagtagtagtaactaaacaccatcatggaatatccaacttatcacagaagaaactaaagaggttttatgatggagaaccccatccaccacctccaggagtcaaaatctgaagagtatcacctggttgtacctcaatagaattcttgccgccaagataaatccttcgtttatctttctttacaaggtaattcgccccacgagcgccattttttcctcctttcagccctctcggcgcatgaacacgtctctcggaaagaatgctgacagtaacaggacgcctgaactctatctctcttataaggccatcaccaccacgacgaaatcctgctcctccgctgttttctctcagtccaaacttgtgcagagttactggatacctttgctcgaaaatctccggatcagtcattcttgtgtttgtcatgtggcattggactccactagtaccattccaggtgggaccagccccactcccaccaccaatggtctcatagtagccgaaagtattatcgccaaaagtgagattattcatacaacctagggaacaagcacaggcctgaaatgcagaaaatatgacatcggttatcctttgagatgtcataacattacctcctacaacagcagccatgtcgctcggggaaaggaatgaaccatcgggaataagaatcttcacaggagccaaacaaccttgattgagaggaatgtcaacatctaccaaacatcgaagacagtatattactgcagcagctgttacagcttctggtgcattccagttaccataaacttctgagctggtcccaccaaaatcaaaaattgcttctcctttattaaaatcaatgcttagtttcaagtgaatgacagatccatcatccatgtagtcctcttctacaagagtcacgaaattctcgtctgacttagacgaaacctttttaccaactgtcttgagcatctctctcactgcttcttccgcattcatctgtacataattcatgtatgcctgaacagtttccaaaccatactgctcaatgagctcttgaagaagagaaattcctctctgatttgctgctacttgtgctcgcaggtctgataagttatcctgaatccttcgagttcctgagattttatttccccgctcatcattgcctgggcactgaaggattttgatgattccttcttcttggaatatccccttttcaacaagcttaaatgcttttatggcagctccttcctccaatatggactttgagaatggtggcatgctgccaggagtgatacccccaatttctgcatgatgccctctgtttgcaacaaaaaacaccagctttccattgtagaaaactggcgtaacaacagttatgtcaggaagatgactgcctccggcacaaggatgattagtaaccaaaacgtctccttcatttaaattgtcaccccagtagttgagttgccaccgaactgtagtagacattgctcctagatgcacagggacgtgaggagcatttgcaactaggccaccagtaggatcaaagagagcacaagagaaatcaagtcgttctttgatatttgttgaaatcgaagttctttgcagcgttcttcccatctgctcagctattcccataaatctgtgattgaatatggagagctgtacaacatctgcaaccttatcagatatattaacacttcttaaagaagaatcaatttcaatcttgatattgccatatttggttataatagccctgcagttgggctctacaatcagagtgctatttccattcataatgattgcagggccaagcattgtatggccataccccaggttttcaagtttatatagaggagtttcttgccaaccatttccaaagtataccctatagtagccatcaaccttgggactgccagatgcaagttctaaggcccatggcttcagtatgttggtaactcctataccacgaactcgaacatcacaaatcactatctttctatttaggagtttaaagccgtactcttgctgaaagagcttcacaaactcagttgcataatcacatggttttccatcttcagttatttgtcttttgaccatgatggcagtatctgtaccttcatatctcaagtttagatatgtctctattgaaattcttgcctctttaaacccttgattctgtagtttctgcttcacctgcctcagcaatacagcttctcgttgtgagacctcaacaatagattcagctccatacactgcagaataaggctcttgcatctcttccacaacgtttgccaaccccatgccatatgcacttaagattccacaaaatttgtgaatcaacacttctttcatacccaacgatctagcaatagcacaagcatgttgaggtccagcacctccaaagcatgcaagcgcatgattttttgtatcatggcccttcatttcagtcagctgccttattggacgacacattgtctcattagcaacattcacaaaaccaagtgcaatctcttccaccgtcatgtattttgcagatggatcctggttctttcggtaagcatttatttgtccagctagcttctcaaattcttctcttgtagacttgacatcgagaggttgatcctcatttgggccaaagatggatggaaaataatcaggaataacatatcccaaaatcaagttggcatcagtaattgccaactccccacctttccgataacaaacaggaccagggtgtgccccaacggattctggtccaactcgaaatgctccaaattggaacttcaactttgaaccgccaccagcagcaacagtgtttatgtcaagctgaggagcttgtattatggcaccagcaacctgtgtttccagcacttgctcaaaacttccagcataacgacttacatcggtggatgtacctcccatatcaaatccaattagcggcttatctgtttccagtccaaaaagagtttgagagtaaccgacaacaccaccagcaggtccagacaaaatagccttatgccctgagaaggaactctcaggagcaagcccgccatctgattgcataaacaaaacaattaacttccctagtccatcatcaaatttggacaagaaccctgatagatactctttaataaccggggtcaaataagcatctacacttgctgttaaacctcggggaacagcacgaaccataggagtcaaagcagatgaaatagaaacatgtctaaatcccaggctcaaagctaatttctcaacctgttgttcatgctgtggaaaagtgtatgaatgaatcaacacaacagccaagcaacagattcctttgtccaataatcttttcagtactggcctcagtgcttcttcattaagaggcttcacaattctcacgagctccccagaaatgcctttaaccaatgatgaactatcctgatgttctacctcctcatcttgcaccaactggactctctcttccacctctacaatctcctcatacagattcgaaggtcttgatacagtgatgtcaaatatgttggggcgagcctggttaccaatctggagcaaatctcggaaaccttgactaacacacacagcaatcctctctcctttccgctctaaaagtgcatttgttgccacagttgtacccatccttatccactctatcttctcagtaggtatttttgaactttttgaaattttctcccctgtgaattcttcaagaatccttcggatcccttctaccggagcatcatcatagtttgatgggtcaacagacagcagcttcaacactcggccatcagactgaccagggatttcagcgtaaacatcagtgaatgtgccccctctatcaatacaaaacttcagctttccttcagcaacactccccatcctaattagtctttcacaactcctgcgtattcatatgcaagaaacatacttgagtaatacaatatagtaaatgaacctatcatatagcaatccatttttcagag---------------------------------------------------------------------------------------------------------------------------------------------------------------------------------------------------------------------------------------------------------------------------------------------
>_R_Albizia_glabripetala_Lewis_1652@NODE_1_length_1363_cov_57.462675
------------------------------------------------------------------------------------------------------------------------------------------------------------------------------------------------------------------------------------------------------------------------------------------------------------------------------------------------------------------------------------------------------------------------------------------------------------------------------------------------------------------------------------------------------------------------------------------------------------------------------------------------------------------------------------------------------------------------------------------------------------------------------------------------------------------------------------------------------------------------------------------------------------------------------------------------------------------------------------------------------------------------------------------------------------------------------------------------------------------------------------------------------------------------------------------------------------------------------------------------------------------------------------------------------------------------------------------------------------------------------------------------------------------------------------------------------------------------------------------------------------------------------------------------------------------------------------------------------------------------------------------------------------------------------------------------------------------------------------------------------------------------------------------------------------------------------------------------------------------------------------------------------------------------------------------------------------------------------------------------------------------------------------------------------------------------------------------------------------------------------------------------------------------------------------------------------------------------------------------------------------------------------------------------------------------------------------------------------------------------------------------------------------------------------------------------------------------------------------------------------------------------------------------------------------------------------------------------------------------------------------------------------------------------------------------------------------------------------------------------------------------------------------------------------------------------------------------------------------------------------------------------------------------------------------------------------------------------------------------------------------------------------------------------------------------------------------------------------------------------------------------------------------------------------------------------------------------------------------------------------------------------------------------------gtttccagcacttgctcaaaacttccagcataacgacttacatcggtggatgtacctcccatatcaaatccaattagtggtttatctgtttccagtccaaaaagagtttgagagtaaccaacaacaccaccagcaggtccagacaaaatagctttatgccctgagaaggaactctcaggagcaagcccgccatctgattgcataaacaaaacatttaacttccctagtccatcatcaaatttggacaagaaccctgatagatactctttaataaccggggtcaaataagcatctacacttgccgttaaacctcggggaacagcacgaaccataggagtcaaagcagatgaaatagaaacatgtctgaatcccaggctcaaagctaatttctcaacctgttgttcgtgctgtggaaaagtgtatgaatgaatcaacacaacagccaagcaacagattcctttgtccagtaatcttttcagtactggcttcagtgcttcttcattaagaggcttcaaaattctcacaagctccccagaaatgcctttaaccaatgatgaactatcctgatgttctacctcctcatcttgcaccaactgaactctctcttccacctctacaatctcctcaaacagattcgaaggccttgatacagtgatgtcaaatatgttggggcgagcctggtttccaatctggagtaaatctcgaaaaccttgactaacacacacagcaatcctttctcctttccgctctaaaagtgcatttgttgccacagttgtacccatccttatccactctatcttcccagtagatatttttgaactttttgaaattttctcccccgtgaattcctcaagaatccttcggatcccttctaccggagcatcatcatagtttgatgggtcaacagacagcagcttcaacactcggc---cagactgaccagggatttcagcataaacatcagtgaatgtgccccctctatcaatacaaaacttcagctttccttcagtaacactacccatcctaattagtctttcacaactcctgcgtattcatatgcaagaaacgtgcttgagtaatacaatatagtaaatgaacctatcatatagcaatccatttttcagagtaagcaaattaaagaatataagcaaattgcattttagtgctacataatatggatgtcacagatattttgtacacatgggcaaagtttaatctaaacacccgaacaaaggaggtaaagcacgagagcggagttcccatagcaaatatgaaacttagacatgcatgagctagttgggtccacttgctgtaccaaacttttcaggtctgtgattattacagatatcacacacacatatatggg---------------------------------------------
>_R_Albizia_glabripetala_Lewis_1652@NODE_4_length_782_cov_62.896454
------------------------------------------------------------------------------------------------------------------------------------------------------------------------------------------------------------------------------------------------------------------------------------------------------------------------------------------------------------------------------------------------------------------------------------------------------------------------------------------------------------------------------------------------------------------------------------------------------------------------------------------------------------------------------------------------------------------------------------------------------------------------------------------------------------------------------------------------------------------------------------------------------------------------------------------------------------------------------------------------------------------------------------------------------------------------------------------------------------------------------------------------------------------------------------------------------------------------------------------------------------------------------------------------------------------------------------------------------------------------------------------------------------------------------------------------------------------------------------------------------------------------------------------------------------------------------------------------------------------------------------------------------------------------------------------------------------------------------------------------------------------------------------------------------------------------------------------------------------------------------------------------------------------------------------------------------------------------------------------------------------------------------------------------------------------------------------------------------------------------------------------------------------------------------------------------------------------------------------------------------------------------------------------------------------------------------------------------------------------------------------------------------------------------------------------------------------------------------------------------------------------------------------------------------------------------------------------------------------------------------------------------------------------------------------------------------------------------------------------------------------------------------------------------------------------------------------------------------------------------------------------------------------------------------------------------------------------------------------------------------------------------------------------------------------------------------------------------------------------------------------------------------------------------------------------------------------------------------------------------------------------------------------------------gtttccagcacttgctcaaaacttccagcataacgacttacatcggtggatgtacctcccatatcaaatccaattagcggcttatctgtttccagtccaaaaagagtttgagagtaaccaacaacaccaccagcaggtccagacaaaatagctttgtgccctgagaaggagctctcaggagcaagcccaccatctgattgcataaacaaaacatttaacttccctagtccatcatcaaatttggacaagaaccctgaaagatactctttaataaccggggtcaaataagcatctacacttgctgttaaacctcggggaacagcacgaaccataggagtcaaagcagatgaaatagaaacatgtctgaatcccaggctcaaagctaatttctcaacctgttgttcgtgctgtggaaaagtgtatgaatgaatcaacacaacagccaagcaacagattcctttgtccaataatcttttcagtactggcttcagtgcttcttcattaagaggcttcacaattctcacgagctccccagaaatgcctttaaccaatgatgaactatcctgatattctacctcctcatcttgcaccaactgaactctctcttccacctctacaatctcctcatacagattcgaaggccttgatacagtgatgtcaaatatgttggggcgagcctggttaccaatatggagcaaatctcggaaaccttgactaacacacacagcaatcctttctcctttccgctctaaaagtgcatttgttgccacagttgtacccat-----------------------------------------------------------------------------------------------------------------------------------------------------------------------------------------------------------------------------------------------------------------------------------------------------------------------------------------------------------------------------------------------------------------------------------------------------------------------------------------------------------------------------------------------------------------------------------------------------------------------------------------------------
>_R_Albizia_glabripetala_Lewis_1652@NODE_5_length_685_cov_64.615132
-------------------------------------------------------------------------------------------------------------------------------------------------------------------------------------------------------------------------------------------------------------ttatttttaacaagacaaattgaacatgagctttattcataacagcagtatggtaaaatccaaaacattgctgagccaaagtagcagtaactaaacaccat-------tatccaacttaccacagaagaaactaaagaggttttatgatggagaaccccatccaccaccaccaggagttaaaatctgaagaatatcacctggttgtacctcaatagaattcttgccgccaagataaatccttcgtttatctttctttacgaggtaattcgccccacaagcgccatttttccctcctttcagccctctcggcgcatgaacacgtctctcggaaagaatgctgacagtaacaggacgcctgaactctatctctcttataagcccatcaccacctcgacgaaatcctgctcctccgctgttttctcttagtccaaacttgtgcagagttgctggatacctttgctcgaaaatctccggatcagtcattcttgtgtttgtcatatggcattggactccactagtaccatcccaggtgggaccagcaccgctcccaccaccaatggtttcatagtagccgaaagtattatcgccaaaagtgagattattcatacaaccttgggaacaagcacaggcctgaaatgcagaaaatatgacatcggttatcctttgagatgtcataacattacctcctaca----------------------------------------------------------------------------------------------------------------------------------------------------------------------------------------------------------------------------------------------------------------------------------------------------------------------------------------------------------------------------------------------------------------------------------------------------------------------------------------------------------------------------------------------------------------------------------------------------------------------------------------------------------------------------------------------------------------------------------------------------------------------------------------------------------------------------------------------------------------------------------------------------------------------------------------------------------------------------------------------------------------------------------------------------------------------------------------------------------------------------------------------------------------------------------------------------------------------------------------------------------------------------------------------------------------------------------------------------------------------------------------------------------------------------------------------------------------------------------------------------------------------------------------------------------------------------------------------------------------------------------------------------------------------------------------------------------------------------------------------------------------------------------------------------------------------------------------------------------------------------------------------------------------------------------------------------------------------------------------------------------------------------------------------------------------------------------------------------------------------------------------------------------------------------------------------------------------------------------------------------------------------------------------------------------------------------------------------------------------------------------------------------------------------------------------------------------------------------------------------------------------------------------------------------------------------------------------------------------------------------------------------------------------------------------------------------------------------------------------------------------------------------------------------------------------------------------------------------------------------------------------------------------------------------------------------------------------------------------------------------------------------------------------------------------------------------------------------------------------------------------------------------------------------------------------------------------------------------------------------------------------------------------------------------------------------------------------------------------------------------------------------------------------------------------------------------------------------------------------------------------------------------------------------------------------------------------------------------------------------------------------------------------------------------------------------------------------------------------------------------------------------------------
>_R_Albizia_multiflora_Hughes_3090@NODE_1_length_4572_cov_311.004672
----------------------------------------------------------------------------ctttccaaattcgtcgtactaaataactgagacgaactcatacacaacataaacttgaaagttaaggcacatctgttatatagcaattatacaaacctttgctaacacttgataatcacactattaagaagcaactttaattaacaattaataaaatgcgagaagtaatgctgctagattattttaacaaagaaaactgaacattagctttattcataacagcaatatggtaaaatccaaaacattgctgacccaaagtagtagtaactaaacaccatcatggaatatccaaattatcacagaagaaactaaagaggttttacgatggaaaaccccatccaccaccaccaggagttaaaatctgaagaatatcacctggttgtacctcaatagaattcttgccgccaagataaatccttcgtttatctttctttacaaggtaattcgccccacgagcgccattttttcctcctttcagccctcccggcgcatgaacacgtctctcggaaagaatgctgacagtaacaggacgcctgaactctatctcccttataagcccatcaccacctcgacgaaatcctgctcctccgctgttttctcttagtccaaacttgtgcagagtcactggatatctttgctcgaaaatctccggatcagtcattcttgtgtttgtcatgtggcattggactccactagtaccatcccaggtgggaccagccccgctcccaccaccaatggtttcatagtagccgaaagtattatcgccaaaagtgagattattcatacaacctagggaacaagcacaggcctgaaatgcagaaaatatgacatcggttatcctttgagatgtcataacattacctcctacaacagcagccatgccgctcggggaaaggaatgagccctcgggaataagaatcttcacaggagccaaacaaccttgattgagaggaatgtcaacatctaccaaacatcgaagacagtatattactgcagcagctgttacagcttctggtgcattccagttaccataaacttctgagctggtcccaccaaaatcaaaaattgcttctcctttattaaaatcaatgcttagtttcaagtgaatgacagatccatcatccatgtagtcctcttctacaagagtcacgaaattctcgtccgacttagaagaaacctttttaccaactgtcttgagcatctctctcactgcttcttccgcattcatctgtacataattcatgtatgcctgaacagtttccaaaccatactgctcaatgagctcttgaagaagagaaattcctctctgatttgctgctacttgtgctcgcaggtctgataagttatcctgaatccttcgagttcctgatattttatttccccgctcatcattgcctgggcactgaaggattttgacgattccttcttcttggaatatccccttttcaacaagcttaaatgcttttatggcagctccttcctccaatatggactttgagaatggcggcatgctgccaggagtgatacccccaatttctgcatgatgccctctgtttgcaacaaaaaacaccagctttccattgtagaaaactggcgtaacaacagttatgtcaggaagatgactacctccggcacaaggatgattagtaaccaaaacatctccttcatttaaattgtcaccccagtagttgagttgccaccgaactgtagtagacattgctcctagatgcacagggacatgaggagcatttgcgacgaggccaccagtaggatcaaagagagcacaagagaaatcaagtcgttctttgatatttgttgaaatagaagttctttgcagtgttcttcccatctgctcagctattcccataaatctgtgattgaatatggagagctgtacaacatctgcaaccttatcagatatatcaacacttcttaaagaagaatcaatttcaatcttgatattgccatatttggttataatagccctgcagttgggctctacaatcacagtgctatttccattcataatgattgcagggccaagcattgcatggccataccccaggttttcaagtttatatagaggagtttcttgccaaccatttccaaagtataccctatagtagccataaaccttgggactgccagatgcaagttctaaggcccatggcttcagtatgttggtaactcctataccacgaactcgaacatcacaaatcactatctttctatttaggagtataaagccgtactcttgctgaaagagcttcacaaactcagttgcataatcacatggttttccatcttcagttatttttcttttgaccatgatggcagtatctgtaccttcatatctcaagtttagatatgtctctattgaaattctttcctctttaaacccttgattctgtagtgtctgcttcacctgcctcagcaatacagcttctcgttgtgagacctcaacaatagattcaactccatacactgcagaataaggctcttgcatctcttccacaacgtttgccaaccccatgccatatgcacttaagattccacaaaatttgtgaatcaacacttctttcatacccaacgatctagcaatagcacaagcatgttgaggtccggcacctccaaagcatgcaagcgcatgattttttgtatcatggcccttcatttcagtcagctgccttattggacgacacattgtctcattagcaacattcacaaaaccaagtgcaatctcttccaccgtcatgtattttgcagatggatcctggttctttcggtaagcatttatttgtccagcaagcttctcaaattcttctcttgtagacttgacattgagaggttgatcctcatttgggccaaagatggatggaaaataatcaggaataacatatcccaaaatcaagttggcatcagtaattgccaactccccacctttccgataacacacaggaccagggtgtgctccaacagattctggtccaactcggaatgctccaaattggaacttcaactttgaaccgccaccagcagcaacagtgtttatgtcaagctgaggagcttgtattatggcaccagcaacctgtgtttccagtacttgctcaaaacttccagcataacgacttacatcagtggatgtacctcccatatcaaatccaattagcggcttatctgtttcaagtccaaaaagagtttgagagtaaccaacaacaccaccagcaggtccagacaaaatagctttatgccctgagaaggaactctcaggagcaagcccgccatctgattgcataaacaaaacatttaacttcccaagtccatcatcaaatttggacaagaaccctgatagatactctttaataaccggggtcagataagcatctacacttgctgttaaacctcggggaacagcacgaaccataggagtcaaagcagatgaaatagaaacatgtctgaatcccaggctcaaagctaatttctcaacctgttgttcgtgctgtggaaaagtgtatgaatgaatcaacacaacagccaagcaacagattcctttgtccaataatcttttcagtactggcttcagtgcttcttcattaagaggcttcacaattctcacaagctccccagaaatgcctttaaccaacgatgaactatcctgatgttctacctcctcatcttgcaccaactgaactctctcttccacctctacaatctcctcatacagattcgaaggtcttgatacagtgatgtcaaatatgttggggcgagcctggttaccaatctggagcaaatctcggaaaccttgactaacacacacagcaatcctttctcccttccgctctaaaagtgcatttgttgccacagttgtacccatccttatccactctatcttctcagtaggtatttttgaactttttgaaattttctcccccgtgaattcttcaagaatccttcggatcccttctaccggagcatcatcatagtttgatgggtcaacagacagcagcttcaacacttggccatcagactgaccagggatttcagcgtaaacatcagtgaatgtgccccctctatcaatacaaaacttcagctttccttcagtaacactacccatcctaattagtctttcacaactcctgcgtattcatatgcaagaaacgtacttgagtaatacaatatagtaaatgaacctatcatatagcaatccatttttcagagtaagcaaattaaagaatataagcaaattgcattttagtgctacataatatggatgtcacagatatgttgtacacatgggcaaagtttaatctaaacacccgaacaaaggaggtaaagcatgagaacggagttctcatagcaactatgaaacttagacatgcatgagctagatgggtccacttgctgtaccaaacttttcaggtctgtgattattacagatatcacacacacatatatgggtccaaacatagaaaatttgaaacagaacaaaataaaagtgaactg
>_R_Albizia_niopoides_Simon_1601@NODE_1_length_4582_cov_354.871254
---------------------taatctcactcccctaattttttaaatctaatttacaaaaatcttctcccctcaatccttcaaatccctcgtaccaaatagcttagatgaactcattcacagcataaacttgaaagttaaggcagatctatgatatagcaatcatacaaacctttgctaacacttgataatcacactattaagaagcaagtttaattaacaatcactaaaatgcgagaagtaatgctgctagattattttaacaagacaaattgaacatgagctttattcatgacagcagtatggtaaaatccaaaacattgctgagcccaagtagtagtaactaaacaccatcatggaatatccaacttatcacagaagaaactaaggaggttttatgatggagaaccccatccaccaccaccaggagttaaaatctgaagaatatcacctggttgtacctcaatagaattcttgccgccaagataaatccttcgtttatctttctttacgaggtaattcgccccacgagcgccatttttccctcctttcagccctctcggcgcatgaacacgtctctcggaaagaatgctgacagtaacaggacgcctgaactctatctctcttataagcccatcaccacctcgacgaaatcctgctcctccgctgttttctcttagtccaaacttgtgcagagttactggatacctttgctcgaaaatctccggatcggtcattcttgtgtttgtcatgtggcattggactccactagtaccatcccatgtgggaccagccccgctcccaccaccaatggtttcatagtagccgaaagtattatcgccaaaagtgagattattcatacaacctagggaacaagcacaggcctgaaatgcagaaaatacgacatcggttatcctttgagatgtcataacattacctcctacaacagcagccatgtcgctcggggaaaggaatgaaccctcgggaataagaatcttcacaggagccaaacaaccttgattgagaggaatgtcaacatctaccaaacatcgaagacagtatattactgcagcagctgttacagcttctggtgcattccagttaccataaacttctgagctggtcccaccaaaatcaaaaattgcttctcctttattaaaatcaatgcttagtttcaagtgaatgacagatccatcatccatgtagtcctcttctacaagagtgacgaaattctcgtccgacttagacgaaacctttttaccaactgacttgagcatctctctcactgcttcgtcggcattcatctgtacataattcatgtatgcctgaacggtttccaaaccatactgctcaatgagctcttgaagaagagaaatccctctctgatttgctgctacttgtgctcgcaggtctgataagttatcctgaatccttcgagttcctgagattttatttccccgctcatcattgcctgggcactgaaggattttgatgattccttcttcttggaatatccccttttcaacaagcttaaatgcttttatggcagctccttcctccaatatggacttcgagaacggtggcatgctgccaggagtgatacccccaatttctgcatgatgccctctgtttgcaacaaaaaacaccagctttccattgtagaaaactggcgtaacaacagttatgtcaggaagatgactacctccggcacaaggatgattagtaaccaaaacatctccttcatttaaattgtcaccccagtagttgagttgccaccgaactgtagtagacattgctcctagatgcacagggacgtgaggagcatttgcaacgaggccaccagtaggatcaaagagagcacaagagaaatcaagtcgttctttgatatttgttgaaatagaagttctttgcagtgttcttcccatctgctcagctattcccataaatctgtgattgaatatggagagctgtacaacatctgcaaccttatcagatatattaacacttcttaaagcagaatcaatttcaatcttgatattgccatatttggttataatagccctgcagttgggctctaaaatcacagtgctatttccattcataatgattgcagggccaagcactgtatggccataccccaggttttcaagtttgtatagaggagtttcttgccaaccatttccaaagtataccctgtagtagccatcaaccttgggacagccagatgcaagttctaaggcccatggcttcagtatgttggtaactcctataccacgaactcgaacatcacaaatcactatctttctatttaggagtataaagccgtactcttgctgaaagagcttcacaaactcagttgcataatcacatggttgtccatcttcagttatttgtcttttgaccatgatggcagtatctgtaccttcatatctcaagtttagatatgtctctattgaaattctttcctctttaaacccttgaatctgtagtttctgcttcacctgcctcagcaatacagcttctctttgtgagacctcaacaattgattcagctccatacactgcagaataaggctcttgcatctcttccacaacgtttgccaaccccatgccatatgcacttaagattccacaaaatttgtgaatcaacacttctttcatacccaacgatctagcaatagcacaagcatgttgaggtccggcacctccaaagcatgcaagcgcatgattttttgtatcatgacctttcatttcagtcagctgccttattggacgacacattgtctcattagcaacattcacaaaaccaagtgcaatctcttccaccgtcatgtattttgcagatggatcctggttctttcggtaagcatttatttgtctagcaagcttctcaaattcttctcttgtagacttgacattgagaggttgatcctcatttgggccaaagatggatggaaaataatcaggaataacatatcccaaaatcaagttggcatcagtaattgccaactccccacctttccgataacacacaggaccagggtgtgccccaacggattctggtccaactcgaaatgctccaaattggaacttcaactttgaaccgccaccagcagcaacagtgtttatatcaagctgaggagcttgtattatggcaccagcaacctgtgtttccagcacttgctcaaaacttccagcataacgacttacatcggtggatgtacctcccatatcaaatccaattagcggcttatctgtttccagtccaaaaagagtttgagagtaaccaacaacaccaccagcaggtccagacaaaatagctttatgccctgagaaggaactctcaggagcaagcccaccatctgattgcataaacaaaacatttaacttccccagtccatcatcaaatttggacaagaaccctgatagatactcttttataaccggggtcaaataagcatctacacttgctgttaaacctcggggaacagcacgaaccataggagtcaaagcagatgaaatagaaacatgtctgaatcccaagctcaaagctactttctcaacctgttgttcgtgctgtggaaaagtgtatgaatgaatcaacacaacagccaaacaaaagattcctttgtccaataatcttttcagtactggcttcagtgcttcttcattaagaggcttcacaattctcacaagctccccagaaatgcctttaaccaatgatgaactatcctgatgttctacctcctcatcttgcaccaactgaactctctcttccacctctacaatctcctcatacagattcgaaggtcttgatacagtgatgtcaaatatgttggggcgagcctggttaccaatatggagcaaatctcggaaaccttgactaacacacacagcaatcctttctcctttccgctctaaaagtgcatttgttgccacagttgtacccatccttatccactctatcttctcagtaggtatttttgaactttttgaaattttctccccggtgaattcttcaagaatccttcggattccttctaccggagcatcatcatagtttgatgggtcaacagacagcagcttcaacactcggccatcagactgaccagggatttcagcgtaaacatcagtgaatgtgccccctctatcaatacaaaacttcagctttccttcagtaacactacccatcctaattagtctttcacaactcctgcgtattcatatgcaagaaacgtacttgagtaatacaatatagtaaatgaacccatcatatagcaatccatttttcagagtacgcaaattaaagaatataagcaaattgcattttagtgctacataatatggatgtcacagatattttgtacacatgggcaaagtttaatctaaacacccgaacaaaggaggtaaagcacgagagcggagttctcatagcaaatatgaaacttagacatgcatgagctagttgggtccacttgctgtaccaaacttttcaggtctgtgattgttacagatatcacacacacatatatgggtccaaacatagaaaatttgaaacagaacaaaat-aaagtgaactg
>_R_Albizia_subdimidiata_var_subdimidiata_Ferreira_210@NODE_1_length_2324_cov_347.925234
------------------------------------------------------------------------------------------------------------------------------------------------------------------------------------------------------------------------------------------------------------------------------------------------------------------------------------------------------------------------------------------------------------------------------------------------------------------------------------------------------------------------------------------------------------------------------------------------------------------------------------------------------------------------------------------------------------------------------------------------------------------------------------------------------------------------------------------------------------------------------------------------------------------------------------------------------------------------------------------------------------------------------------------------------------------------------------------------------------------------------------------------------------------------------------------------------------------------------------------------------------------------------------------------------------------------------------------------gcattcatctgtacataattcatgtatgcctgaacagtttccaaaccatactgctcaatgagctcttgaagaagagaaattcctctctgatttgctgctacttgtgctcgcaggtctgataagttatcctgaatccttcgagttcctgagattttatttctccgctcatcattgcctgggcactgaaggattttgacaattccttcttcttggaatatccccttttcaacaagcttaaatgcttttatggcagctccttcctccaatatggactttgagaatggtggcatgctgccaggagtgatacccccaatttctgcatgatgccctctgtttgcaacaaaaaacaccagctttccattgtagaaaactggcgtaacaacagttatgtcaggaagatgactacctccggcacaaggatgattagtaaccaaaacatctccttcatttaaattgtcaccccagtagttgagttgccaccgaactgtagtagacattgctcctagatgcacagggacgtgaggagcatttgcaacgaggccaccagtaggatcaaagagagcacaagagaaatcaagtcgttctttgatatttgttgaaatagaagttctttgcagtgttcttcccatctgctcagctattcccataaatctgtgattgaatatggagagctgtacaacatctgcaaccttatcagatatattaacacttcttaaagaagaatcaatttcaatcttgatattgccatatttggttataatagccctgcagttgggctctacaatcacagtgctgtttccattcataatgatagcagggccaagcattgtatggccataacccaggttttcaagtttatatagaggagtttcttgccaaccatttccaaagtataccctatagtagccatcaacattgggactgccagatgcaagttctaaggcccatggcttcagtatattggtaactcctataccacgaactcgaacatcacaaatcactatctttctatttaggagtataaagccatactcttgctgaaagagcttcacaaactcagttgcataatcacatggttttccatcttcagttatttttcttttgaccatgatggcagtatctgtaccttcatatctcaagtttagatatgtctctattgaaattctttcctctttaaacccttgattctgtagtttctgcttcacctgcctcagcaatacagcttctcgttgtgagacctcaacaatagattcagctccatacactgcagaataaggctcttgcatctcttccacaacgtttgccaaccccatgccatatgcacttaagattccacaaaatttgtgaatcaacacttctttcatacccaatgatctagcaatagcacaagcatgttgaggtccggcacctccaaagcatgcaagcgcgtgattttttgtatcatggcccttcatttcagtcagctgccttattggacgacacattgtctcatttgcaacattcacaaaaccaagtgcaatctcttccactgtcatgtattttgcagatggatcctggttctttcggtaagcatttatttgtccagcaagcttctcaaattcttctcttgtagacttgacattgagaggttgatcctcatttgggccaaagatagatggaaaataatcaggaataacatatcccaaaatcaagttggcatcagtaattgccaactccccacctttccgataacacacaggaccagggtgtgccccaacggattctggtccaactcgaaatgctccaaattggaacttcaactttgaaccgccaccagcagcaacagtgtttatgtcaagctgaggagcttgtattatggcaccagcaacctgtgtttccagcacttgctcaaaacttccagcataacgacttacatcggtggatgtacctcccatatcaaatccaattagtggtttctctgtttccagtccaaaaagagtttgagagtaaccaacaacaccaccagcaggtccagacaaaatagctttatgccctgagaaggaactctcaggagcaagcccgccatctgattgcataaacaaaacatttaacttccctagtccatcatcaaatttggacaagaaccctgatagatactctttaataaccggggtcaaataagcatctacacttgccgttaaacctcggggaacagcacgaaccataggagtcaaagcagatgaaatagaaatatgtctgaatcccaggctcaaagctaatttctcaacctgttgttcgtgctgtggaaaagtgtatgaatgaatcaacacaacagccaagcaaca-----------------------------------------------------------------------------------------------------------------------------------------------------------------------------------------------------------------------------------------------------------------------------------------------------------------------------------------------------------------------------------------------------------------------------------------------------------------------------------------------------------------------------------------------------------------------------------------------------------------------------------------------------------------------------------------------------------------------------------------------------------------------------------------------------------------------------------------------------------------------------------------------------------------------------------------------------------------------------------------------
>_R_Albizia_subdimidiata_var_subdimidiata_Ferreira_210@NODE_2_length_1133_cov_157.928030
---------------------------------------------------------------------------------------------------------------------------------------------------------------------------------------------------------------------------------------------------------------------------------------------------------------------------------------------------------------------------------------------------------------------------------------------------------------------------------------------------------------------------------------------------------------------------------------------------------------------------------------------------------------------------------------------------------------------------------------------------------------------------------------------------------------------------------------------------------------------------------------------------------------------------------------------------------------------------------------------------------------------------------------------------------------------------------------------------------------------------------------------------------------------------------------------------------------------------------------------------------------------------------------------------------------------------------------------------------------------------------------------------------------------------------------------------------------------------------------------------------------------------------------------------------------------------------------------------------------------------------------------------------------------------------------------------------------------------------------------------------------------------------------------------------------------------------------------------------------------------------------------------------------------------------------------------------------------------------------------------------------------------------------------------------------------------------------------------------------------------------------------------------------------------------------------------------------------------------------------------------------------------------------------------------------------------------------------------------------------------------------------------------------------------------------------------------------------------------------------------------------------------------------------------------------------------------------------------------------------------------------------------------------------------------------------------------------------------------------------------------------------------------------------------------------------------------------------------------------------------------------------------------------------------------------------------------------------------------------------------------------------------------------------------------------------------------------------------------------------------------------------------------------------------------------------------------------------------------------------------------------------------------------------------------------------------------------------------------------------------------------------------------------------------------------------------------------------------------------------------------------------------------------------------------------------------------------------------------------------------------------------------------------------------------------ctcaaagctaatttctcaacctgttgttcgtgctgtggaaaagtgtatgaatgaatcaacacaacagccaagcaacaaattcctttgtccaataatcttttcagtactggcttcagtgcttcttcattaagaggcttcacaattctcacaagctccccagaaatgcctttaaccaatgacgaactatcctgatgttctacctcctcatcttgtaccaactgaactctctcttccacctctacaatctcctcaaacagattcgaaggccttgatacagtgatgtcaaatatgttggggcgagcctggttaccaatctggagcaaatctcgaaaaccttgactaacacacacagcaatcctttctcctttccgctctaaaagtgcatttgttgccacagttgtacccatccttatccactcaatcttcccagcaggtatttttgaactttttgaaattttctcccccgtgaattcttcaagaatccttcggatcccttctaccggagcatcatcatagtttgatgggtcaacagacagcagcttcaacactcggccatcagactgaccagggatttcagcgtaaacatcagtgaatgtgccccctctatcaatacaaaacttcagctttccttcagtaacactacccatcctaattagtctttcacaactcctgcgtattcatatgcaagaaacgtacttgagtaatacaatatagtaagtgaacctatcatatagcaatccatttttcaga------------------gtaagcaaattgcattttagtgctacataatatggatgtcacagatattttttacacatgggcaaagtttaatctaaacacccaaacaaaggaggtaaagcacgagaacggagttctcatagcaactatgaaacttagacatgcatgagctagttgggtccacttgctgtaccaaacttttcaggtctgtgattattacagatatcacacacacatatatggatccaagaacagaaaatttgaaacagaacaaaataaaagtgaactg
>_R_Albizia_subdimidiata_var_subdimidiata_Ferreira_210@NODE_3_length_517_cov_400.997727
----------------------------------------------------------------------------------------------------------------------------------------------------------------------------------------------------------------------------------------------------------------------------------------------------------------------------------------------------------------------------------------------------------------------------------------------------------------------------------------------------------------------------------------------------------------------tcagccctctcggcgcatgaacacgtctctcggaaagaatgctgacagtaacaggacgcctgaactctatctctcttataagcccatcaccacctcgacgaaatcctgctcctccgctgttttctcttagtccaaacttgtgcagagttactggatacctttgctcgaaaatctccggatcagtcattcttgtgtttgtcatatggcattggactccactagtaccatcccaggtgggaccagccccgctcccaccaccaatggtttcatagtagccgaaagtattatcgccaaaagtgagattattcatacaacctagggaacaagcacaggcctgaaatgcagaaaatatgacatcggttatcctttgagatgtcataacattacctcctacaacagcagccatgtcgctcggggaaaggaatgagccctcgggaataagaatcttcacaggagccaaacaaccttgattgagaggaatgtcaacatctaccaaacatcgaagacagtatattac--------------------------------------------------------------------------------------------------------------------------------------------------------------------------------------------------------------------------------------------------------------------------------------------------------------------------------------------------------------------------------------------------------------------------------------------------------------------------------------------------------------------------------------------------------------------------------------------------------------------------------------------------------------------------------------------------------------------------------------------------------------------------------------------------------------------------------------------------------------------------------------------------------------------------------------------------------------------------------------------------------------------------------------------------------------------------------------------------------------------------------------------------------------------------------------------------------------------------------------------------------------------------------------------------------------------------------------------------------------------------------------------------------------------------------------------------------------------------------------------------------------------------------------------------------------------------------------------------------------------------------------------------------------------------------------------------------------------------------------------------------------------------------------------------------------------------------------------------------------------------------------------------------------------------------------------------------------------------------------------------------------------------------------------------------------------------------------------------------------------------------------------------------------------------------------------------------------------------------------------------------------------------------------------------------------------------------------------------------------------------------------------------------------------------------------------------------------------------------------------------------------------------------------------------------------------------------------------------------------------------------------------------------------------------------------------------------------------------------------------------------------------------------------------------------------------------------------------------------------------------------------------------------------------------------------------------------------------------------------------------------------------------------------------------------------------------------------------------------------------------------------------------------------------------------------------------------------------------------------------------------------------------------------------------------------------------------------------------------------------------------------------------------------------------------------------------------------------------------------------------------------------------------------------------------------------------------------------------------------------------------------------------------
>_R_Albizia_tomentosa_Hughes_648@NODE_1_length_4442_cov_222.320504
----------------------------------------------------ttcataaaaattttcccccatc-aacctccaaatcccgcgtatcaaatagcttagatgaactcatacaaaacataaacttgaaagttaaggcagatccatgatatagcaattatacaaacctttgctaacacttgataatcacactattaagaagcaactttaattaacaattactaaaatgcgagaagtaatgctgctagattattttaacaagacaaactgaacatgagctttattcataacagcaatatggtaaaatccaaaacattgctgagccaaagtagtagtaactaaacaccatcatggaatatccaacttatcacagaagaaactaaagaggttttatgatggagaaccccatccaccaccaccaggagttaaaatctgaagaatatcacctggttgtacctcaatagaattcttgccgccaagataaatccttcgtttatctttctttacaaggtaattcgccccacgagcgccattttttcctcctttcagccctctcggcgcatgaacacgtctctcggaaagaatgctgacagtaacagtacgcctgaactcaatctctcttataaggccatcaccaccacgacaaaatcctgctcctccgctgttttctcttagtccaaacttgtgcagagttactggatacctttgctcgaaaatctccggatcagtcaatcttgtgtttgtcatgtggcattggactccactagtaccatcccaggtggggccagctccgctcccaccaccaatggtttcatagtagccgaaagtattatcgccaaaagtgagattattcatacaacctagggaacaagcacaggcctgaaatgcagaaaatatgacatcggttatcctttgagaagtcataacattacctcctacaacagcagccatgtcgctcggggaaaggaatgagccctcgggaataagaatcttcacaggagccaaacaaccttgattgagaggaatgtcaacatctaccaaacatcgaagacagtatattactgcagcagctgttacagcttctggtgcattccagttaccataaacttctgagctggtcccaccaaaatcaaaaattgcttctcctttattaaaatcaatgcttagtttcaagtgaatgacagatccatcatccatgtagtcctcttctacaagagtcacgaaattctcgtccgacttagacgaaacctttttaccaaccgtcttgagcatctctctcactgcttcttctgcattcatctgcacataattcatgtatgcctgaacagtttccaaaccatactgctcaatgagctcttgaagaagagaaattcctctctgatttgctgctacttgtgctcgcaggtctgataagttatcctgaatccttcgagttcctgagattttatttccccactcatcattgcctgggcactgaaggattttgacgattccttcttcttggaatatcccctcttcaacaagcttaaatgcttttatggcagctccttcctccaatatggactttgagaatggtggcatgctgccaggagtgatacccccaatttctgcatgatgccctctgtttgcaacaaaaaacaccagctttccattgtagaaaactggcgtaacaacagttatgtcaggaagatgactacctccagcacaaggatgattagtaaccaaaacatctccttcatttaaattgtcaccccagtagttgagttgccaccgaactgtagtagacattgctcctagatgcacagggacgtgaggagcatttgcaacgaggccaccagtaggatcaaagagagcacaagagaaatcaagtcgttctttgatatttgttgaaatagaagttctttgcagtgttcttcccatctgctcagctattcccataaatctgtgattgaatatggagagctgtacaacatctgcaaccttatcagatatattaacacttcttaaagaagaatcaatttcaatcttgatattgccatatttggttataatagccctacagttgggctctacaatcacagtgctatttccattcataatgattgcagggccaagcattgtatggccataccccaggttttcaagtttatatagaggagtttctgaccaaccatttccaaagtataccctatagtagccatcaaccttgggactgccagatgcaagttctaagtcccatggcttcagtatgttggtaactcctataccacgaactcgaacatcacaaatcactatctttctatttaggagtataaagccgtactcttgctgaaagagtttcagaaactcagttgcataatcacatggttttccatcttcagttatttgtctattgaccatgatggcagtatctgtaccttcatatctcaagtttagatatgtctctattgaaattctttcctctttaaacccttgattctgtagtttctgcttcacctccctcagcaatacagcttctcgttttgagacctcaacaatagattcagctccatacactgcagaacaaggctcttgcatctcttccacaacgtttgccaaccccatgccatatgcacttaagattccacaaaatttgtgaatcaacacttctttcatacccaacgacctagcaatagcacaagcatgttgaggtccggcacctccaaagcatgcaagcgcatgattttttgtatcatggcccttcatttcagtcagctgccttattggacgacacattgtctcattagcaacattcacaaaaccaagtgcaatctcttccaccgtcatgtattttgcagatagatcctggttctttcggtaagcatttatttgtccagcaagcttctgaaattcttctcttgtagacttgacattgagaggttgatcctcatttgggccaaagatggatggaaaataatcaggaataacatatcccaaaatcaagttggcatcagtaattgccaactccccacctttccgataacacacaggaccagggtgtgccccaacggattctggtccaactcgaaatgctccaaattggaacttcaactttgaaccgccaccagcagcaacagtgtttatgtcaagctgaggagcttgtattatggcaccagcaacctgtgtttccagcacttgctcaaaacttccagcataacgacttacatcagtggatgtacctcccatatcaaatccaattagcggcttatctgtttccagtccaaaaagagtttgagagtaaccaacaacaccaccagcaggtccagacaaaatagctttatgccctgagaaggaactctcaggagcaagcccgccatctgattgcataaacaaaacatttaacttccctagtccatcatcaaatttggacaagaaccctgatagatactctttaataaccggggtcaaataagcatctacacttgctgttaaacctcggggaacagcacgaaccataggagtcaaagcagatgaaatagaaacatgtctgaatcccaggctcaaagctaatttctcaacctgttgttcgtgctgtggaaaagtgtatgaatgaatcaacacaacagccaagcaacagattcctttgtccaataatcttttcagtactggcttcagtgcttcttcattaagaggcttcacaattctcacaagctccccagaaatgcctttaaccactgatgaactatcctgatgttctacctcctcatcttgcaccaactgaactctctcttccacctctacaatctcctcatacagattcgaaggtcttgatacagtgatgtcaaatatgttggggcgagcctggttaccaatctggagcaaatctcggaaaccttgactaacacacacagcaatcctttctcctttccgctctaaaagtgcatttgttgccacagttgtacccatccttatccactctatcttctcagtaggtatttttgaactttttgaaattttctcccccgtgaattcttcaagaatccttcggatcccttctaccggagcatcatcatagtttgatgggtcaacagacagcagcttcaacactcggccatcagactgaccagggatttcagcgtaaacatcagtgaatgtgccccctctatcaatacaaaacttcagctttccttcagtaacactacccatcctaattagtctttcacaactcctgtgtattcatatgcaagaaacgtacctgagtaatacaaaatagtaaatgaacctatcatatagcaatcgatttttcagag------------------taagcaaattgcattttagtgctacataatatggatgtcacagatattttgtacacatgggcaaagtttaatctaaacacctgaacaaaggaggtaaagcacgagagcggagttctcatagcaaatatgaaacttagacatgcatgagctagttgggtccacttgctgtaccaaacttttcaggtccgtgattattacag-------------------------------------------------------------------
>_R_Archidendron_clypearia_Wieringa_1849@NODE_2_length_820_cov_135.212651
------------------------------------------------------------------------------------------------------------------------------------------------------------------------------------------------------------------------------------------------------------------------------------------------------------------------------------------------------------------------acatccaatttataacatcataaact--aaaggttttaagatggagaaccccatccaccaccaccaggagtcaaaatctaaag-atgtcacctggttgtgcctcgatagaattcttgccgccaacataaatcctttgtttatctttttttataaagtaatgggccccacgagcgccattttttcctcctttcaggcctctcggggcatggactcgtctcccagaaagaatgctgacaggaacaggacgcttgaa--ctatctctcttataagcccatcaccacttcgacgaaatcctgctcctccgctgttttctcttattccaaacttgtgcagagtaactggatacctttgctcgaaaatcttcggatcagtcattcttgtgtttgtcatggggcattggaccccactagtaccatcccaggtgggaccggccctgctcccaccaccaatggtttcatagtagccgaaaagattcaccgtaataatcatagttttcacaaaatccgaaaatccttaatgattttgaagtatggataatatatctgtaatgattttaataaaattgataagtatggataatatatatgtaatgattgatcaaaaactttaagttataaccaatgaagtaatgattttgataaatattatagagttttgaat--------------------------------------------------------------------------------------------------------------------------------------------------------------------------------------------------------------------------------------------------------------------------------------------------------------------------------------------------------------------------------------------------------------------------------------------------------------------------------------------------------------------------------------------cagtcaccttttttaatttaaaaattaaaaat--------------------------------------------------------------------------------------------------------------------------------------ataatgat---------aaatttatcaatattttaaaatcttaatttaat---------------------------------------------------------------------ctatatcac------------------------------cgtgtcttttttaaatatt------------------------------------------------------------------------------------------------------------------------------------------------------------------------------------------------------------------------------------------------------------------------------------------------------------------------------------------------------------------------------------------------------------------------------------------------------------------------------------------------------------------------------------------------------------------------------------------------------------------------------------------------------------------------------------------------------------------------------------------------------------------------------------------------------------------------------------------------------------------------------------------------------------------------------------------------------------------------------------------------------------------------------------------------------------------------------------------------------------------------------------------------------------------------------------------------------------------------------------------------------------------------------------------------------------------------------------------------------------------------------------------------------------------------------------------------------------------------------------------------------------------------------------------------------------------------------------------------------------------------------------------------------------------------------------------------------------------------------------------------------------------------------------------------------------------------------------------------------------------------------------------------------------------------------------------------------------------------------------------------------------------------------------------------------------------------------------aacaaaccttt---------------------------------------------------------------------------------------------------------------------------------------------------------------------------------------------------------------------------------------------------------------------------------------------------------------------------------------------------------------------------------------------------------------------------------------------------------------------------------------------------------------------------------------------------------------------------------------------------------------------------------------------------------------------------------------------------
>_R_Balizia_elegans_Iganci_870@NODE_1_length_4955_cov_269.285773
atattctttattataattttataacctcacttctccaattttttaaatccaatttataaaaattttccctcccctgccctccaaatcccttgtaccaaatagcttagacgaactcatacacaacagaaacttgaaagttaaggcagatctatgatacagcaattgtaaaaacctttgttaacacttaatagtcacactattaagaagcaactttaattaacaattactaatatgcgagaag-------------------taacaagacaaactgaacatgagctttattcataatagcagtatggtaaaatccaaaacattgctaagccaaagtagtagtaactaaataccatcatggaatatccaatttatcacagaagaaactaaagaggttttatgatggagaaccccatccaccaccaccaggagtcaaaatctgaagggtatcacccggttgtacctcaatagaattcttgccgccaagataaatccttcgtttatcttcttttataaggtaatttgccccacgagtgccatttcttcctcctttcagccctctcggcgcatgaacacgtctctcggaaagaatgctgacagtaacaggacgcctgaactctatctctcttataagcccatcaccacctcgacgaaatcctgctcctccgctgtttgctcgtagtccaaacttgtgcagagttactggatacctttgctcgaaaatctccggatcagtcattcttgtgtttgtcatgtggcattggactccactagtaccatcccaggtgggaccagccccgctcccaccaccaatggtttcatagtagccgaaagtataatcgccaaaagtgagattattcatacaacctagggaacaagcacaggcctgaaatgcagaaaatatgacatcggttatcctttgagatgtcataacattacctcctactacagcagccatgtcgctcggggaaaggaatgagccctcgggaataagaatcttcacaggagccaaacaaccttgattgagaggaatgtcaacatctaccaaacatcgaagacagtatattactgcagcagctgttacagcttctggtgcattccagttaccatacacttctgagctggtcccaccaaaatcaaaaattgcttctcctttattaaaatcaatgcttagtttcaagtgaatgacagatccatcatccatgtagtcctcttctacaagagtcacgaaattttcatccgacttagacgaaaccttattaccaactgtcttgagcatctctcttactacttcttctgcattcatctgtacataattcatgtatgcatgaacagtttccaaaccatactgctcaatgagctcttgaagaagagaaattcctctctgatttgctgctacttgtgctctcaggtctgataagttatcctgaatccttcgagttcctgagattttatttccccgctcatcagtgcctgggcactgaaggattttgatgattccttcttcttggaaaatccccttttcaacaagcttaaatgcttttatggcagctccttcctccaatatggactttgagaatggtggcatgctgccaggagtgatacccccaatttctgcatgatgccctctgtttgcaacaaaaaacaccagctttccattgtagaaaactggcgtaacaacagttatgtcaggaagatgactacctccggcacaaggatgattagtaaccaaaacatctccttcatttaaattgtcaccccagtagttgagttgccaccgaactgtagtagacattgctcctagatgcacagggacgtgaggagcatttgcaactaggccaccagtacgatcaaagagagcacaagagaaatcaagtcgttctttgatatttgttgaaatagaagttctttgcagtgttcttcccatctgctcagctattcccataaatctgtgattgaatatggagagctgtacaacatctgcaaccttatcagatatattaacacttcttaaagaagaatcaatttcaatcttgatattgccaaatttggttataatagccctgcagttgggctctacaatcacagtgctatttccattcataatgattgcagggccaagaattgtatggccataccccaggttttcaagcttatatagaggagtttcttgccaaccatttccaaagaataccctatagtagccatcaaccttgggactgccagacgcaggttctgaggcccatggcttcagtatgttggtaactcctataccacgaactcgaacatcacaaatcactatctttctatttaggagtttaaagccgtattcttgctgaaagagcttcacaaactcagttgcataatcacatggttttccatcttcagttatttgtcttttgaccatgatggcagtatctgtaccttcatatctcaagtttagatatgtctctattgaaattctttcctctttaaacccttgattctgtagtttctgcttcacctgcctcaacaatacagcttctcgttgtgagacctcaacaatagattcagctccatatactgcagaataaggctcttgcatctcttccacaacgtttgccaaccccatgccatatgcacttaagattccacaaaatttgtgaatcaacacttctttcatacccaacgacctagcaatagcacaagcatgttgaggtccagcacctccaaagcaggcaagtgcatgattttttgtatcatggcccttcatttcagtcagctgccttattggacgacacattgtctcattagcaacattcacaaaaccaagtgcaatctcttcaatcgtcatgtattttgtagatggatcctggttctttcggtaagcattaatttgtccagcaagcttctcaaattcttctctcgtagacttgacatcgagaggttgatcctcatttggcccaaagattgatggaaaataatcaggaataacaaatcccaaaatcaagttggcatcagtaattgccaactccccacctttccgataacacacaggacctgggtgtgccccaacagattctggtcccactcgaaatgctccaaattggaacttcaactttgaaccaccaccagcagcaacagtgtttatgtcaagctgaggagcttgtattatggcaccagcaacctgtgtttccagcacttgctcataacttccagcataacgacttacatcggtggatgtacctcccatatcaaatccaattaacggcttatctgtttccagtccaaaaagagtttgagagtaaccaacaacaccaccagcaggtccagacaaaatagctttatgccctgaaaaggaactctcaggagcaaggccgccatctgattgcataaacaaaacatttaacttccctagtccgtcatcaaatttggacaagaaccctgatagatactctttaataaccggggtcaaataagcatctacacttgctgttaaacctcggggaacagcacgaaccataggagtcaaagcagatgaaatagaaacatgtctgaatcccaagctcaaagctaatttctcaacctgttgttcgtgctgtggaaaagtgtatgaatgaatcaacacaacagccaagcaacagattcctttgtccaataatcttttcagtactggcttcagtgcttcttcattaagaggtttcacaattctcacaagctccccagaaatgcctttaaccaatgatgaactatcctgacgttctacctctgcatcttgcaccaactggactctctcttccacctctacaatctcctcatacagattcgaaggtcttgatacagtgatgtcaaatatgttggggcgagcctggttaccaatctggagcaaatctcggaaaccttgagtaacacacacagcaatcctttctccttcccgctctaaaagtgcatttgttgccacagttgtacccatccttatccactctatcttctcagtaggtatttttgaactttttgaaattttctcccccatgaatccttcaagaatccttcggatcccttcgactggagcatcatcatagtttgatgggtcaacagacagcagcttcaacactcggccatcagactgaccagggatttcagcgtaaacatcagtgaatgtgccccctctatcaatacaaaactttagctttccttcagtaacactccccattgtaattagtctttcacaactcctacgtattcatatgcaagaaacatacttgagtcatataatatagtaaatgaacctatcatatagcaatccatttttcagagtaagcaagttaaagaatataagcaaattgcattttagtgctacataatatggatgtcacagatattttgtacacatggccaacgtttaatctaaacacccgaacaaacaaggtaaagcacgagagcggagttctcaaagcaaatatgaaacttagacatgcatgagctagttgggtccacttgctgtaccaaacttttcaagtctctgattattacagataccactagcacatatatgggtccaaacatagaaaattggaaacagaacaaaataaaagtgaacta
>_R_Balizia_pedicellaris_Queiroz_15529@NODE_1_length_1799_cov_583.475917
----------------------aacctcacttctccaattttttatatccaatttataaaagttttccctcccctgccctccaaatcccttgtaccaaatagcttagaggaactcatacacaacagaaacttgaaagttaaggcagatctatgatacagcaattatacaaacctttgttaacacttgatagtcacactattaagaagcaactttaattaacaattactaatatgcgagaagtagtgccgctagattattttgacaagacaaactgaacatgagctttattcataatagcagcatggaaaaatccaaaacattgctaagacaaagtagtagtaactaaataccatcatggaatatccaatttatcacagaagaaactaaagaggttttatgatggagaaccccatccaccgccaccaggagtcaaaatctgaagggtatcacctggttgtacctcaatagaattcttgccgccaagataaatccttcgtttatctttttttacaaggtaatttgccccacgagtgccattttttcctcctttcagccctctcggcgcatgaacacgtctctcggaaagaatgctgacggtaacaggacgcctgaactctatctctcttataagcccatcaccacctcgacgaaaccctgctcctccgctgtttgctcgtagtccaaacttgtgcagagttactggatacctttgctcgaaaatctccggatcagtcattcttgtgtttgtcatgtggcattggactccactagtaccatcccaggtgggaccagccccgctcccaccaccaatggtttcatagtagccgaaagtattatcgccaaaagtgagattattcatacatcctagggaacaagcacaggcctgaaatgcagaaaatatgacatcggttatcctttgagatgtcataacattacctcctacaacagcagccatgtcgctcggggaaaggaatgagccctcgggaataagaatcttcacaggagccaaacaaccttgattgagaggaatgtcaacatctaccaaacatcgaagacagaatattactgcagcagctgttacagcttctggtgcattccagttaccataaacttctgagctggtcccaccaaaatcaaaaattgcttctcctttattaaaatcaatgcttagtttcaagtgaatgacagatccatcatccatgtagtcctcttctacaagagtcacaaaattttcatctgacttagacgaaaccttattaccaactgtcttgagc---------------------------------------------------------------------------------------------------------ctctgatttgctgctacttgtgctctcaggtctgataagttatcctgaatccttcgagttcctgagattttatttccccgctcatcagtgcctgggcactgaaggattttgatgattccttcttcttggaaaatccccttttcaacaagcttaaatgcttttatggcagctccttcctccaatatggactttgagaatggtggcatgctgccaggagtgatacctccaatttctgcatgatgccctctgtttgcaacaaaaaacaccagctttccattgtagaaaactggcgtaacaacagttatgtcaggaagatgactacctccggcacaaggatgattagtaaccaaaacatctccatcatttaaattgtcaccccagtagttgagttgccaccgaactgtagttgacattgctcctagatgcacagggacgtgaggagcatttgcaactaggccaccagtaggatcaaagagagcacaagagaaatcaagtcgttctttgatatttgttgaaatagaagttctttgcagtg------------------------------------------------------------------------------------------------------------------------------------------------------------------------------------------------------------------------------------------------------------------------------------------------------------------------------------------------------------------------------------------------------------------------------------------------------------------------------------------------------------------------------------------------------------------------------------------------------------------------------------------------------------------------------------------------------------------------------------------------------------------------------------------------------------------------------------------------------------------------------------------------------------------------------------------------------------------------------------------------------------------------------------------------------------------------------------------------------------------------------------------------------------------------------------------------------------------------------------------------------------------------------------------------------------------------------------------------------------------------------------------------------------------------------------------------------------------------------------------------------------------------------------------------------------------------------------------------------------------------------------------------------------------------------------------------------------------------------------------------------------------------------------------------------------------------------------------------------------------------------------------------------------------------------------------------------------------------------------------------------------------------------------------------------------------------------------------------------------------------------------------------------------------------------------------------------------------------------------------------------------------------------------------------------------------------------------------------------------------------------------------------------------------------------------------------------------------------------------------------------------------------------------------------------------------------------------------------------------------------------------------------------------------------------------------------------------------------------------------------------------------------
>_R_Balizia_pedicellaris_Queiroz_15529@NODE_2_length_1422_cov_666.775421
-------------------------------------------------------------------------------------------------------------------------------------------------------------------------------------------------------------------------------------------------------------------------------------------------------------------------------------------------------------------------------------------------------------------------------------------------------------------------------------------------------------------------------------------------------------------------------------------------------------------------------------------------------------------------------------------------------------------------------------------------------------------------------------------------------------------------------------------------------------------------------------------------------------------------------------------------------------------------------------------------------------------------------------------------------------------------------------------------------------------------------------------------------------------------------------------------------------------------------------------------------------------------------------------------------------------------------------------------------------------------------------------------------------------------------------------------------------------------------------------------------------------------------------------------------------------------------------------------------------------------------------------------------------------------------------------------------------------------------------------------------------------------------------------------------------------------------------------------------------------------------------------------------------------------------------------------------------------------------------------------------------------------------------------------------------------------------------------------------------------------------------------------------------------------------------------------------------------------------------------------------------------------------------------------------------------------------------------------------------------------------------------------------------------------------------------------------------------------------------------------------------------------------------------------------------------------------------------------------------------------------------------------------------------------------------------------------------------------------------------------------------------------------------------------------------------------------------------------------------------------------------------------------------------------------------------------------------------------------------------------------------------------------------------------------------------------------------------------------------------------------------------------------------------------------------------------------------------------------------------------------------------------------------cagcaacctgtgtttccagcacttgctcataacttccagcataacgacttacatcagtggatgtacctcccatatcaaatccaattaatggcttatctgtttccagtccaaaaagagtttgagagtaaccaacaacaccaccagcaggtccagacaaaatagctttatgccctgaaaaggaactctcaggagcaagcccgccgtctgattgcataaacaaaacatttaacttccctagtccgtcatcaaatttggacaagaaccccgatagatattctttaataaccggggtcaaataagcatctacacttgctgttaaacctcggggaacagcacgaaccataggagtcaaagcagatgaaatagaaacatgtctgaatcccaggctcaaagctaatttctcaacctgttgttcatgctgtggaaaagtgtatgaatgaatcaacacaacagccaagcaacagattcctttgtccaataatcttttcagtactggtttcagtgcttcttcattaagaggtttcacaattctcacaagctccccagaaatgcctttaaccaatgatgaactaacctgaccttctacctctgcatcttgcaccaactggactctctcttccacctctacaatctcctcatacagattcgaaggtctcgatacagtgatgtcaaatatgttggggcgagcctggttaccaatctggagcaaatctcggaaaccttgagtaacacacacagcaatcctttctcctttccgctctaaaagtgcatttgttgccacagttgtacccatccttatccactctatcttctcagtaggtatttttgaactttttgaaattttctcccccatgaatccttcaagaatccttcggatcccttctaccggagcatcatcatagtttgatgggtcaacagacagcagcttcaacactcggccatcagactgaccagggatttcagcgtaaacatcagtgaatgtgccccctctatcaatacaaaactttagctttccttcagtaacactccccattgtaattagtctttcacaactcctacgtcttcatatgcaagaaacatacttgagtcatacaatatagtaaatgaacctatcatatagcaatccatttttcagagtaagcaagttaaagaatataagcaaattgcattttagtgctacataatatggatgtcacagatattttgtacacatggccaaagtttaatctaaacacccgaacaaacaaggtaaagcacaagagcggagttctcaaaacaaatatgaaacttagacatgcatgagctagttgggtccacttgctgtaccaaccttttcaagtctgtgattattacagataccactagcacatatatgggtccaaacatagaaaattggaaacagaacaaaataaaaatgaactg
>_R_Balizia_spnov_Morim_577@NODE_1_length_1767_cov_587.230724
-----------------------------------------------------------------------------------------------------------------------------------------------------------------------------------------------------------------------------------------------------------------------------------------------------------------------------------------------------------------------------------------------------------------------------------------------------------------------------------------------------------------------------------------------------------------------------------------------------------------------------------------------------------------------------------------------------------------------------------------------------------------------------------------------------------------------------------------------------------------------------------------------------------------------------------------------------------------------------------------------------------------------------------------------------------------------------------------------------------------------------------------------------------------------------------------------------------------------------------------------------------------------------------------------------------------------------------------------------------------------------------------------------------------------------------------------------------------------------------------------------------------------------------------------------------------------------------------------------------------------------------------------------------------------------------------------------------------------------------------------------------------------------------------------------------------------------------------------------------------------------------------------------------------------------------------------------------------------------------------------------------------------------------------------------------------------------------------------------------------------------------------------------------------------------------------------------------------------------------------------------------------------------------------------------------------------------------------------------------------------------------------------------------------------------------------------------------------------------------------------------------------------------------------------------------------------------------------------------------------------------------------------------------------------------------------------------------------------------------------------------------------------------------------------------------------------------------------------------------------------------------------------------agcaacattcacaaaaccaagtgcaatctcttcaaccgtcatgtgtttagtagatggatcctgg---------------------------------------------------------------------------------tttggcccaaagattgatggaaaataatcaggaataacatatcccaaaatcaagttggcatcagtaattgccaactccccgcctttccgataacacacaggacctgggtgtgccccaacagattctggtccaactcgaaatgctccaaattggaacttcaactttgaaccgccaccagcagcaacagtgtttatgtcaagctgaggagcttgtattatggcaccggcaacctgtgtttccagcacttgctcataacttccagcataacgacttacatcggtggatgtacctcccatatcaaatccaattaacggcttatctgtttccagtccaaaaagagtttgagagtaaccaacaacaccaccagcaggtccagacaaaatagctttatgccctgaaaaggaactctcaggagcaaggccgccatctgattgcataaacaaaacatttaacttccctagtccgtcatcaaatttggacaagaaccctgataggtactctttaataaccggggtcaaataagcatctacacttgctgttaaacctcggggaacagcacgaaccataggagtcaaagcagatgaaatagaaacatgtctgaatcccaggctcaaagctaatttctcaaccttttgttcgtgctgtggaaaagtgtatgaatgaatcaacacaacagccaagcaacagattcctttgtccaataatcttttcagtactggcttcagtacttcttcattaagaggtttcacaattctcacaagctccccagaaatgcctttaaccaatgatgaactatcctgacgttctacctctgcaccttgcaccaactggactctctcttccacctctacaatctcctcatacagattcgaaggtcttgatacagtgatgtcaaatatgctggggcgagcctggttaccaatctggagcaaatctcggaaaccttgagtaacacacacagcaatcctttctccttcccgctctaaaagtgcatttgttgccacagttgtacccatccttatccactctatcttctcagtaggtatttttgaactttttgaaattttctcccccatgaatccttcaagaatccttcggatcccttcgactggagcatcatcatagtttgatgggtcaacagacagcagcttcaacactcggccatcagactgaccagggatttcagcgtaaacatcagtgaatgtgccccctctatcaatacaaaactttagctttccttcagtaacactccccattgtaattagtctttcacaactcctacgtattcacatgcaagaaacatgcttgagtcatataatatagtaaatgaacctatcatatagcaatccatttttcagagtaagcaagttaaagaatataagcaaattgcattttagtgctacataatatggatgtcacagatattttgtacacatggcccaagtttaatctaaacacacgaacaaacaaggtaaagcacgagagcggagttctcaaagcaaataggaaacttagacatgcatgagctagttgggtccacttgctgtaccgaacttttcaagtctgtgattattacagataccactagcacatatatgggtccaaacatagaaaattggaaacagaacaaaataaaagtgaaata
>_R_Balizia_spnov_Morim_577@NODE_2_length_1524_cov_638.935330
---------------------------------------------------------------------------------------------------------------------------------------------------------------------------------------------------------------------------------------------------------------------------------------------------------------------------------------------------------------------------------------------------------------------------------------------------------------------------------------------------------------------------------------------------------------------------------------------------------------------------------------------------------ccatcaccacctcgacgaaatcctgctcctccgctgtttgctcgtagtccaaacttgtgcagagttactggatacctttgctcgaaaatctccggatcagtcattcttgtgtttgtcatgtggcattggactccactagtaccatcccaggtgggaccagccccgctcccaccaccaatggtttcatagtagccgaaagtattatcgccgaaagtgagattattcatacaacctagggaacaagcacaggcctgaaatgcagaaaatatgacatcggttatcctttgagatgtcataacattacctcctacaacagcagccatgtcgctcggggaaaggaatgagccctcgggaataagaatcttcacaggagccaaacaaccttgattgagaggaatgtcaacatctaccaaacatcgaagacagtatattactgcagcagctgttacagcttctggtgcattccagttaccataaacttctgagctggtcccaccaaaatcaaaaattgcttctcctttattaaaatcaatgcttagtttcaagtgaatgacagatccatcatccatgtagtcctcttctacaagagtcacgaaattttcgtccaacttagacgaaaccttattaccaactgtcttgagcatctctcttactgcttcttctgcattcatctgtacataattcatgtatgcatgaacagtttccaaaccatactgctcaatgagctcttgaagaagagaaattcctctctgatttgctgctacttgtgctctcaggtctgataggttatcctgaatccttcgagttcctgagattttacttccccgctcatcagtgcctgggcactgaaggattttgatgattccttcttcttggaaaatccccttttcaacaagcttaaatgcttttatggcagctccttcctccaatatggactttgagaatggtggcatgctgccaggagtgatacccccaatttctgcatgatgccctctgtttgcaacaaaaaacaccagctttccattgtagaaaactggcgtaacaacagttatgtcaggaagatgactacctccggcacaaggatgattagtaaccaaaacatctccttcatttaaattgtcaccccagttgttgagttgccaccgaactgtagtagacattgctcctagatgcacagggacgtgaggagcatttgcaactaggccaccagtaggatcaaagagagcacaagagaaatcaagtcgttctttgatatttgttgaaatagaagttctttgcagtgttcttcccatctgctcagctattcccataaatctgtgattgaatatggagagctgtacaacatctgcaaccttatcagatatattaacacttcttaaagaagaatcaatttcaatcttgatattgccaaatttggttataatagccctgcagttgggctctacaatcacagtgctatttccattcataatgattgcagggccaagaattgtatggccattccccaggttttcaagcttatat----------------------------------------------------------------------------------------------------------------------------------------------------------------------------------------------------------------------------------------------------------------------------------------------------------------------------------------------------------------------------------------------------------------------------------------------------------------------------------------------------------------------------------------------------------------------------------------------------------------------------------------------------------------------------------------------------------------------------------------------------------------------------------------------------------------------------------------------------------------------------------------------------------------------------------------------------------------------------------------------------------------------------------------------------------------------------------------------------------------------------------------------------------------------------------------------------------------------------------------------------------------------------------------------------------------------------------------------------------------------------------------------------------------------------------------------------------------------------------------------------------------------------------------------------------------------------------------------------------------------------------------------------------------------------------------------------------------------------------------------------------------------------------------------------------------------------------------------------------------------------------------------------------------------------------------------------------------------------------------------------------------------------------------------------------------------------------------------------------------------------------------------------------------------------------------------------------------------------------------------------------------------------------------------------------------------------------------------------------------------------------------------------------------------------------------------------------------------------------------------------------------------
>_R_Balizia_spnov_Morim_577@NODE_3_length_522_cov_154.329764
--------------------------------------------------aatttataaaaattttccctcccctgccctccaaatcccttgtaccaaatagcttagacgaacacatacacaacagaaacttgaaagttaaggcagatctatgatacagcaattatacaaacctttgttaacacttgatagtcacactattaagaagcaactttaattaacaattactaagatgcaagaagtaatgccgctagattatttcaacaagataaactgaacatgagctttattcatcatagcagtatggtaaaatccaaaacattgctaagccaaagtagtagtaactaaataccatcatggaatatccaatttatcacaggagaaactaaagaggttttatgatggagaaccccatccaccaccaccaggagtcaaaatctgaagggtatcacctggttgtacctcaatagaattcttgccgccaagataaatccttcgtttatcttt---------------------------------------------------------------------------------------------------------------------tcttataagcccatcaccacctcgacgaaatcctgctcctccgctgtttgctcgtagtccaaact---------------------------------------------------------------------------------------------------------------------------------------------------------------------------------------------------------------------------------------------------------------------------------------------------------------------------------------------------------------------------------------------------------------------------------------------------------------------------------------------------------------------------------------------------------------------------------------------------------------------------------------------------------------------------------------------------------------------------------------------------------------------------------------------------------------------------------------------------------------------------------------------------------------------------------------------------------------------------------------------------------------------------------------------------------------------------------------------------------------------------------------------------------------------------------------------------------------------------------------------------------------------------------------------------------------------------------------------------------------------------------------------------------------------------------------------------------------------------------------------------------------------------------------------------------------------------------------------------------------------------------------------------------------------------------------------------------------------------------------------------------------------------------------------------------------------------------------------------------------------------------------------------------------------------------------------------------------------------------------------------------------------------------------------------------------------------------------------------------------------------------------------------------------------------------------------------------------------------------------------------------------------------------------------------------------------------------------------------------------------------------------------------------------------------------------------------------------------------------------------------------------------------------------------------------------------------------------------------------------------------------------------------------------------------------------------------------------------------------------------------------------------------------------------------------------------------------------------------------------------------------------------------------------------------------------------------------------------------------------------------------------------------------------------------------------------------------------------------------------------------------------------------------------------------------------------------------------------------------------------------------------------------------------------------------------------------------------------------------------------------------------------------------------------------------------------------------------------------------------------------------------------------------------------------------------------------------------------------------------------------------------------------------------------------------------------------------------------------------------------------------------------------------------------------------------------------------------------------------------------------------------------------------------------------------------------------------------------------------------------------------------------------------------------------
>_R_Balizia_spnov_Morim_577@NODE_4_length_519_cov_749.987069
---------------------------------------------------------------------------------------------------------------------------------------------------------------------------------------------------------------------------------------------------------------------------------------------------------------------------------------------------------------------------------------------------------------------------------------------------------------------------------------------------------------------------------------------------------------------------------------------------------------------------------------------------------------------------------------------------------------------------------------------------------------------------------------------------------------------------------------------------------------------------------------------------------------------------------------------------------------------------------------------------------------------------------------------------------------------------------------------------------------------------------------------------------------------------------------------------------------------------------------------------------------------------------------------------------------------------------------------------------------------------------------------------------------------------------------------------------------------------------------------------------------------------------------------------------------------------------------------------------------------------------------------------------------------------------------------------------------------------------------------------------------------------------------------------------------------------------------------------------------------------------------------------------------------------------------------------------------------------------------------------------------------------------------------------------------------------------------------------------------------------------------------------------------------------------------------------------------------------------------------------------------------------------------------------------------------------------------------------------------------------------------------------------------------tattcttgctgaaagagcttcacaaactcagttgcataatcacatggttttccatcttcagttatttgtcttttgaccatgatggcagtatctgtaccttcatatctcaagtttagatatgtctctattgaaattctttcctctttaaacccttgattctgtagtttctgcttcacctgcctcaacaatacagcttctcgttgtgagacctcaacaatagattcagctccatatactgcagaataaggctcttgcatctcttccacaacatttgccaaccccatgccatatgcacttaagattccacaaaatttgtgaatcaacacttctttcatacccaacgatctagcaatagcacaagcatgttgaggtccagcacctccaaagcaggcaagcgcatgattttttgtatcatggcccttcatttcagtcagctgccttattggacgacacattgtctcattagcaacattcacaaaaccaagtgcaatctcttcaaccgtcatgtgtttagtagat-------------------------------------------------------------------------------------------------------------------------------------------------------------------------------------------------------------------------------------------------------------------------------------------------------------------------------------------------------------------------------------------------------------------------------------------------------------------------------------------------------------------------------------------------------------------------------------------------------------------------------------------------------------------------------------------------------------------------------------------------------------------------------------------------------------------------------------------------------------------------------------------------------------------------------------------------------------------------------------------------------------------------------------------------------------------------------------------------------------------------------------------------------------------------------------------------------------------------------------------------------------------------------------------------------------------------------------------------------------------------------------------------------------------------------------------------------------------------------------------------------------------------------------------------------------------------------------------------------------------------------------------------------------------------------------------------------------------------------------------------------------------------------------------------------
>_R_Calliandra_bella_LPQ15696@NODE_2_length_2818_cov_714.211602
---------------------------------------------------------------------------------------------------------------------------------------------------------------------------------------------------------------------------------------------------------------------------------------------------------------------------------------------------------------------------------------------------------ctttaagatgaagaaccccatccaccaccaccaggagtcaaaatctgaagagtatcccctggttgtacctcaattgaattcctcccgccaagataaattcttcgtttatctctctttgcaaggtaattggccccacgagcaccgtctttacctcctttcagtcctctcggcgcatgaacacgcctctcagaaagaatgctgacagtaatgggacgtcggaattctatctctcttataagcccatcaccacctcgatgaaatcctgctcctccgctgttatctctcagtccaaacttgtgcagaattaccggatacctttgctcaaaaatctccggatcagtcatccttgtgttagtcatgtggcattggactccactggtaccatcccaggtgggaccagccccactcccgccaccaatggtttcatagtagccgaaagtgttatcgccaaaagtcagattattcatacaaccaagggaacaagcgcaggcttggaatgcagaaaatatgacatcagttatcctttgagatgtcataacattacctcctacaactgcagccatgtcgctcggggaaaggaaagagccttcagggatgagaatcttcacaggagacaaacaaccttgattgagaggaatgtcaacatctaccaaacatcgaagacagtatattactgcagcagctgttacagcttctggtgcattccagttaccataaacttctgagctggtcccaccaaaatcgaaaattgcttctcctttattacaatcaacggttagtttcaagtgaatgacagatccatcatccatgtagtcctcttcaacaagagtcacgaaatttttgtccgacttagatgaaaccttgataccaactgttttgagcatctctctcactgctccttctgcattcatctgtacataattcatgtatgcctgaacagtttccaaaccataatgctcaatgagctcttgaagaagagaaatccctctctgatttgctgcaacttgtgcttgcaggtctgataagttatcctgaatcctacgagttcctgatattttatttccccgctcatcagtgcctgggtattgaaggattttgacgattccttcttcttggaaaagccccttttcaacaagcttaaatgcttttatcgcagctccctcctccaatatggactttgaaaatggtggcatgcttccaggagtgatacccccaatttccgcatgatgccctctgtttgcaacaaaaaacaccaacttcccctcatagaaaactggtgtaacaacggttatgtcaggaagatgactacctccggcgcaaggatgattagtaaccaaaacatctccctcattcaaattgtcaccccaatagttgagctgccaccgaactgtagtagacatggctcctagatgcacagggacatgaggagcattcgcaaccaggccaccagtaggatcaaacagagcacaagagaaatcaaggcgttccttaatatttgttgaaatagaagttctttgcagcgttcttcccatctgctcagctattcccataaatctatgattgaatatagagagctgtacaacatctgcaactttatcagatatattaacacttcttaaactagaatcgatttcaatcttgatattgccatatttggttataacagccttgcaactgggctctacaattacagtgctatttccattcataatgattgcagggccaagcattgtatggccatatcccaatttttcaagattatatagaggagtttcctgccaaccatttccaaagtataccctatagtagccatcaaccttgggactgccagatgcaggttctaaggcccatggctttagtatgttggtaactcctataccacgaactcgaacatcacaaatcactatctttctattttggagtttaaagccatactcttgttgaaagagcttctcaaacccggttgcataatcaaatggtttcccatcttcggttatatgtcttttgaccatgatggcagtatctgtaccttcatatctcatatttagatatgtctctattgaaatattttcctctttaaatccttcattctttagtttctgcttcacctgcctcaacaatacagcttctcgttctgatagctcaacaatagattcaactccatagactccagaataaggctcttgcatctcttccacaacgtttgccaaccccatgccatatgcacttaagattccacaaaacttgtgaatcaacacttctttcatgcccaacgatctagcaatagcacaagcatgttgaggtccagcacctccaaagcatgcaagtgcatgattttttgtatcatggcccttcatttcagttagctgccttattggacgacacattgtctcattagcaacattcacaaagccaagtgctatctcttccaccgtcatgtattttgcagatggatcctggttctttcggtaagcatttatttgtttagcaagcttctcaaattcttctcttgtagacttgacatcgagaggttgatcctcatttggcccaaagatcaacggaaaataatcaggaataacatatcccaaaaccaagttggcatcagtaattgctaactctccacctttcctataacacacaggaccagggtgtgcaccaacagattccggtccaactcgaaatgctccaaataggaacttcaacttcgaaccgccaccagcagcaacagtgtttatgtcaagctgaggagcttgtattatggcaccagcaacctgtgtttccagcacttgctcataacttccagcataacgactt----------------------------------------------------------------------------------------------------------------------------------------------------------------------------------------------------------------------------------------------------------------------------------------------------------------------------------------------------------------------------------------------------------------------------------------------------------------------------------------------------------------------------------------------------------------------------------------------------------------------------------------------------------------------------------------------------------------------------------------------------------------------------------------------------------------------------------------------------------------------------------------------------------------------------------------------------------------------------------------------------------------------------------------------------------------------------------------------------------------------------------------------------------------------------------------------------------------------------------------------------------------------------------------------------------------------------------------------------------------------------------------------------------------------------
>_R_Calliandra_bella_LPQ15696@NODE_4_length_906_cov_433.301568
--------------------------------------------------------------------------------------------------------------------------------------------------------------------------------------------------------------------------------------------------------------------------------------------------------------------------------------------------------------------------------------------------------------------------------------------------------------------------------------------------------------------------------------------------------------------------------------------------------------------------------------------------------------------------------------------------------------------------------------------------------------------------------------------------------------------------------------------------------------------------------------------------------------------------------------------------------------------------------------------------------------------------------------------------------------------------------------------------------------------------------------------------------------------------------------------------------------------------------------------------------------------------------------------------------------------------------------------------------------------------------------------------------------------------------------------------------------------------------------------------------------------------------------------------------------------------------------------------------------------------------------------------------------------------------------------------------------------------------------------------------------------------------------------------------------------------------------------------------------------------------------------------------------------------------------------------------------------------------------------------------------------------------------------------------------------------------------------------------------------------------------------------------------------------------------------------------------------------------------------------------------------------------------------------------------------------------------------------------------------------------------------------------------------------------------------------------------------------------------------------------------------------------------------------------------------------------------------------------------------------------------------------------------------------------------------------------------------------------------------------------------------------------------------------------------------------------------------------------------------------------------------------------------------------------------------------------------------------------------------------------------------------------------------------------------------------------------------------------------------------------------------------------------------------------------------------------------------------------------------------------------------------------------------------------------------------------------------------------------------------------------------------------------------------------------------------------------------------------------------------------------------------------------------------------------------------------------------------------------------------------------------------------------------------------------------------------------------------------------------------------------------------------------------------------------------------cggcttcactattctcacaagctccccagaaatgcctttaaccaatgatgaactatcctgatgttctacctcctcattttgcaccaactggactctctcttccacctctacaatctcctcatacagattcgatggttttgatacagtgagatcaaatattttggggtgagcctggttaccaatttagagtaaatctcagaaaccttgagtaacacacacagcaatcctttctccttttcgctctaaaagtgcatttattgccacagttgtacccatccttatccactctatcttctcagaaggtatttttgaacttttagaaattttctcccctgtaaattcctcaagaatccttcggatcccttctaccggagcatcatcatagtttgatgggtcaacagacagcagcttcaacactcggccatcagactttccagggatttcagcgtaaacatcggtgaatgtgccccctctatcaatacaaaacttcagctttccttcagtaacactccccatcctattt-gtgtctcacaactcctgtatattcatatgcaagaaacatacttgagtcatacaatattgtaaatgaaccaatcggatatcaatacatttttaagaggaaggaaatgaaagaatataagcaaatcccattct--------------------tcacagatattttgtacataaggctaaagttcaatctgaccatccatgtaacaaaagaggtacatgaagaagaaaacctcgtattcattcataaaaccaatctaggaaagaaaagttgaaattattaatcggctctaaatattcacttcttcaacattatccagaacaactctagtatgca-------------------------------------------------
>_R_Calliandra_bella_LPQ15696@NODE_5_length_621_cov_1236.123162
----------------------------------------------------------------------------------------------------------------------------------------------------------------------------------------------------------------------------------------------------------------------------------------------------------------------------------------------------------------------------------------------------------------------------------------------------------------------------------------------------------------------------------------------------------------------------------------------------------------------------------------------------------------------------------------------------------------------------------------------------------------------------------------------------------------------------------------------------------------------------------------------------------------------------------------------------------------------------------------------------------------------------------------------------------------------------------------------------------------------------------------------------------------------------------------------------------------------------------------------------------------------------------------------------------------------------------------------------------------------------------------------------------------------------------------------------------------------------------------------------------------------------------------------------------------------------------------------------------------------------------------------------------------------------------------------------------------------------------------------------------------------------------------------------------------------------------------------------------------------------------------------------------------------------------------------------------------------------------------------------------------------------------------------------------------------------------------------------------------------------------------------------------------------------------------------------------------------------------------------------------------------------------------------------------------------------------------------------------------------------------------------------------------------------------------------------------------------------------------------------------------------------------------------------------------------------------------------------------------------------------------------------------------------------------------------------------------------------------------------------------------------------------------------------------------------------------------------------------------------------------------------------------------------------------------------------------------------------------------------------------------------------------------------------------------------------------------------------------------------------------------------------------------------------------------------------------------------------------------------------------caagctgaggagcttgtattatggcaccagcaacctgtgtttccagcacttgctcataacttccagcataacgacttacatcagtagatgtgcctcccatatcaaatccaattagcggtttatctgtttccaatccgaaaagagtttgagagtaaccaacaacaccaccagcaggtccagacaaaatagctttatgccctgtaaaggaactctcaggagcaagcccaccatctgattgcataaataatacattcaacttcccaattccatcatcaaatttggacaagaaccctgataggtattctttaataaccggagtcaaataagcatctacacttgctgttaaacctcggggaacagcacgaaccataggagtcaaagcagatgaaattgaaacatgtctgaatcccaagctcaaagctaacttctcaacctgctgttcgtgatgcggaaaaatgtatgaatgaatcaacacaacagctaagcaacagattcctttgtccaaaatttttttcaatactggcctcagtgattcttcattaagcggcttcactattctcacaagctccccagaaatgcctttaaccaatgatgaactatcctgatgttctacctcctcat------------------------------------------------------------------------------------------------------------------------------------------------------------------------------------------------------------------------------------------------------------------------------------------------------------------------------------------------------------------------------------------------------------------------------------------------------------------------------------------------------------------------------------------------------------------------------------------------------------------------------------------------------------------------------------------------------------------------------------------------------------------------------------------------------------------------------------------------------------
>_R_Cathormion_obliquifoliolatum_Wieringa_6519@NODE_1_length_4391_cov_440.760378
-------------------------------------------------------------------------------------------------------------------------------------------aaggcagatctatgatacagcaattatacaaacctttgttaacacttgatagtcacactattaagaagcaactttaattaacaattaataatatgcgagaagtaatgccgctagattattttaacaagacaaactgaacatgagctttattcatcatagcagtatggtaaaatccaaaacattgctaagccaaagtagtagtaactaaataccatcatggaatatccaatttatcacaggagaaactaaagaggttttatgatggagaaccccatccaccaccaccaggagtcaaaatctgaagggtatcacctggttgtacctcaatagaattcttgccgccaagataaatccttcgtttatcttttctgataaggtaatttgccccacgagtcccattttctcctcctttcagccctctcggcgcatgaacacgtctctcggaaagaatgctgacagtaacaggacgcctgaactctatctctcttataagcccatcaccacctcgacgaaatcctgctcctccgctgtttgctcgtagtccaaacttgtgcagagttactggatacctttgctcgaaaatctccggatcagtcattcttgtgtttgtcatgtggcattggactccactagtaccatcccaggtgggaccagccccgctcccaccaccaatggtttcatagtagccgaaagtattatcgccaaaagtgagattattcatacaacctagggaacaagcacaggcctgaaatgcagaaaatatgacatcggttatcctttgagatgtcataacattacctcctacaacagcagccatgtcgctcggggaaaggaatgagccctcgggaataagaatcttcacaggagccaaacaaccttgattgagaggaatgtcaacatctaccaaacatcgaagacagtatattactgcagcagctgttacagcttctggtgcattccagttaccataaacttctgagctggtcccaccaaaatcaaaaattgcttctcctttattaaaatcaatgcttagtttcaagtgaatgacagatccatcatccatgtagtcctcttctacaagagtcacgaaattttcgtccaacttagacgaaaccttattaccaactgtcttgagcatctctcttactgcttcttctgcattcatctgtacataattcatgtatgcatgaacagtttccaaaccatactgctcaatgagctcttgaagaagagaaattcctctctgatttgctgctacttgtgctctcaggtctgataagttatcctgaatccttcgagttcctgagattttacttccccgctcatcagtgcctgggcactgaaggattttgatgattccttcttcttggaaaatccccttttcaacaagcttaaatgcttttatggcagctccttcctccaatatggactttgagaatggtggcatgctgccaggagtgatacccccaatttctgcatgatgccctctgtttgcaacaaaaaacaccagctttccattgtagaaaactggcgtaacaacagttatgtcaggaagatgactacctccggcacaaggatgattagtaaccaaaacatctccttcatttaaattgtcaccccagtagttgagttgccaccgaactgtagtagacattgctcctagatgcacagggacgtgaggagcatttgcaactaggccaccagtaggatcaaagagagcacaagagaaatcaagtcgttctttgatatttgttgaaatagaagttctttgcagtgttcttcccatctgctcagctattcccataaatctgtgattgaatatggagagctgtacaacatctgcaaccttatcagatatattaacacttcttaaggaagaatcaatttcaatcttgatattgccaaatttggttataatagccctgcagttgggctctacaatcacagtgctatttccattcataatgattgcagggccaagaattgtatggccataccccaggttttcaagcttatatagaggagtttcttgccaaccatttccaaagaataccctatagtagccatcaaccttgggactgccagatgcaggttctaaggcccatggcttcagtatgttggtaactcctataccacgaactcgaacatcacaaatcactatctttctatttaggagtttaaagccgtattcttgctgaaagagcttcacaaactcagttgcataatcacatggttttccatcttcagttatttgtcttttgaccatgatggcagtatctgtaccttcatatctcaagtttagatatgtctctattgaaattctttcctctttaaacccttgattctgtagtttctgcttcacctgcctcaacaatacagcttctcgttgtgagacctcaacaatagattcagctccatatactgcagaataaggctcttgcatctcttccacaacatttgccaaccccatgccatatgcacttaagattccacaaaatttgtgaatcaacacttctttcatacccaacgatctagcaatagcacaagcatgttgaggtccagcacctccaaagcaggcaagtgcatgattttttgtatcatggcccttcatttcagtcagctgccttattggacgacacattgtctcattagcaacattcacaaaaccaagtgcaatctcttcaactgtcatgtgtttagtagatggatcctggttctttcggtaagcattaatttgtccagcaagcttctcaaattcttctcttgtagacttaacatcgagaggttgatcctcatttggcccaaagattgatggaaaataatcaggaataacatatcccaaaatcaagttggcatcagtaattgccaactccccacctttccgataacacacaggacctgggtgtgccccaacagattctggtccaactcgaaatgctccaaattggaacttcaactttgaaccgccaccagcagcaacagtgtttatgtcaagctgaggagcttgtattatggcaccagcaacctgtgtttccagcacttgctcataacttccagcataacgacttacatcggtggatgtacctcccatatcaaatccaattaacggcttatctgtttccagtccaaaaagagtttgagagtaaccaacaacaccaccagcaggtccagacaaaatagctttatgccctgaaaaggaactctcaggagcaaggccgccatctgattgcataaacaaaacatttaacttccctagtccgtcatcaaatttggacaagaaccctgatagatactctttaataaccggggtcaaataagcatctacacttgctgttaaacctcggggaacagcacgaaccataggagtcaaagcagatgaaatagaaacctgtctgaatcccaggctcaaagctaatttctcaacctgttgttcgtgctgtggaaaagtgtatgaatgaatcaacacaacagccaagcaacagattcctttgtccaataatcttttcagtactggcttcagtacttcttcattaagaggtttcacaattctcacaagctccccagaaatgcctttaaccaatgatgaactatcctgatgttctacctctgcatcttgcaccaactggactctctcttccacctctacaatctcctcatacagattcgaaggtcttgatacagtgatgtcaaatatgctggggcgagcctggttaccaatctggagcaaatctcggaaaccttgagtaacacacacagcaatcctttctccttcccgctctaaaagtgcatttgttgccacagttgtacccatccttatccactctatcttctcagtaggtatttttgaactttttgaaattttctcccccatgaatccttcaagaatccttcggatcccttcgactggagcatcatcatagtttgatgggtcaacagacagcagcttcaacactcggccatcagactgaccagggatttcagcgtaaacatcagtgaatgtgccccctctatcaatacaaaactttagctttccttcagtaacactccccattgtaattagtctttcacaactcctacgtattcacatgcaagaaacatgcttgagtcatataatatagtaaatgaacctatcatatagcaatccatttttcagagtaagcaagttaaagaatataagcaaattgcattttagtgctacataatatggatgtcacagatattttgtacacatggccaaagtttaatctaaacacccgaacaaacaaggtaaagcacgagagcggagttctcaaagcaaataggaaacttggacatgcatgagctagttgggtccacttgctgtaccaaacttttcaagtctgtgattattacagataccactagcacatat--------------------------------------------------
>_R_Cathormion_rhombifolium_Deighton_3618@NODE_1_length_4057_cov_194.225126
---------------------taacctcacttctccaattttttaaatccaatttataaaagttttccctccc-tgccctccaaatcccttgtaccatatagcttagacgaacacatacacaacagaaacttgaaagttaaggcagatctatgatacagcaattatacaaacctttgttaacacttgatagtcacactattaagaagcaactttaattaacaattaataatatgcgagaagtaatgccgctagattattttaacaagacaaactgaacatgagctttattcatcatagcagtatggtaaaatccaaaacattgctaagccaaagtagtagtaactaaataccatcatggaatatccaatttatcacaggagaaactaaagaggttttatgatggagaaccccatccaccaccaccaggagtcaaaatctgaagggtatcacctggttgtacctcaatagaattcttgccgccaagataaatccttcgtttatcttttctgataaggtaatttgccccacgagtcccattttttcctcctttcagccctctcggcgcatgaacacgtctctcggaaagaatgctgacagtaacaggacgcctgaactctatctctcttataagcccatcaccacctcgacgaaatcctgctcccccgctgtttgctcgtagtccaaacttgtgcagagttactggatacctttgctcgaaaatctccggatcagtcattcttgtgtttgtcatgtggcattggactccactagtaccatcccaggtgggaccagccccgctcccaccaccaatggtttcatagtagccgaaagtattatcgccaaaagtgagattattcatacaacctagggaacaagcgcaggcctgaaatgcagaaaatatgacatcggttatcctttgagatgtcataacattacctcctacaacagcagccatgtcgctcggggaaaggaatgagccctcgggaataagaatcttcacaggagccaaacaaccttgattgagaggaatgtcaacatctaccaaacatcgaagacagtatattactgcagcagctgttacagcttctggtgcattccagttaccataaacttctgagctggtcccaccaaaatcaaaaattgcttctcctttattaaaatcaatgcttagtttcaagtgaatgacagatccatcatccatgtagtcctcttctacaagagtcacgaaattttcgtccaacttagacgaaaccttattaccaactgtcttgagcatctctcttactgcttcttctgcattcatctgtacataattcatgtatgcatgaacagtttccaaaccatactgctcaatgagctcttgaagaagagaaattcctctctgatttgctgctacttgtgctctcaggtctgataagttatcctgaatccttcgagttcctgagattttacttccccgctcatcagtgcctgggcactgaaggattttgatgattccttcttcttggaaaatccccttttcaacaagcttaaatgcttttatggcagctccttcctccaatatggactttgagaatggtggcatgctgccaggagtgatacccccaatttctgcatgatgccctctgtttgcaacaaaaaacaccagctttccattgtagaaaactggcgtaacaacagttatgtcaggaagatgactacctccggcacaaggatgattagtaaccaaaacatctccttcatttaaattgtcaccccagtagttgagttgccaccgaactgtagtagacattgctcctagatgcacagggacgtgaggagcatttgcaactaggccaccagtaggatcaaagagagcacaagagaaatcaagtcgttctttgatatttgttgaaatagaagttctttgcagtgttcttcccatctgctcagctattcccataaatctgtgattgaatatggagagctgtacaacatctgcaaccttatcagatatattaacacttcttaaggaagaatcaatttcaatcttgatattgccaaatttggttataatagccctgcagttgggctctacaatcacagtgctatttccattcataatgattgcagggccaagaattgtatggccataccccaggttttcaagcttatatagaggagtttcttgccaaccatttccaaagaataccctatagtagccatcaaccttggcactgccagatgcaggttctaaggcccatggcttcagtatgttggtaactcctataccacgaactcgaacatcacaaatcactatctttctatttaggagtttaaagccgtattcttgctgaaagagcttcacaaactcagttccataatcacatggttttccatcttcagttatttgtcttttgaccatgatggcagtatctgtaccttcatatctcaagtttagatatgtctctattgaaattctttcctctttaaacccttgattctgtagtttctgcttcacctgcctcaacaatacagcttctcgttgtgagacctcaacaatagattcagctccatatacagcagaataaggctcttgcatctcttccacaacatttgccaaccccatgccatatgcacttaagattccgcaaaatttgtgaatcaacacttctttcatacccaacgatctagcaatagcacaagcatgttgaggtccagcacctccaaagcaggcaagtgcatgattttttgtatcatggcccttcatttcagtcagctgccttattggacgacacattgtctcattagcaacattcacaaaaccaagtgcaatctcttcaactgtcatgtgtttagtagatggatcctggttctttcggtaagcatttatttgtccagcaagcttctcaaattcttctcttgtagacttaacatcgagaggttgatcctcatttggcccaaagattgatggaaaataatcaggaataacatatcccaaaatcaagttggcatcagtaattgccaactccccacctttccgataacacacaggacctgggtgtgccccaacagattctggtccaactcgaaatgctccaaattggaacttcaactttgaaccgccaccagcagcaacagtgtttatgtcaagctgaggagcttgtattatggcaccagcaacctgtgtttccagcacttgctcataacttccagcataacgacttacatcggtggatgtacctcccatatcaaatccaattaacggcttatctgtttccagtccaaaaagagtttgagagtaaccaacaacaccaccagcaggtccagacaaaatagctttatgccctgaaaaggaactctcaggagcaaggccgccatctgattgcataaacaaaacatttaacttccctagtccgtcatcaaatttggacaagaaccctgatagatactctttaataaccggggtcaaataagcatctacacttgctgttaaacctcggggaacagcacgaaccataggagtcaaagcagatgaaatagaaacatgtctgaatcccaggctcaaagctaatttctcaacctgttgttcgtgctgtggaaaagtgtatgaatgaatcaacacaacagccaagcaacagattcctttgtccaataatcttttcagtactggcttcagtacttcttcattaagaggtttcacaattctcacaagctccccagaaatgcctttaaccaatgatgaactatcctgatgttctacctctgcatcttgcaccaactggactctctcttccacctctacaatctcctcatacagattcgaaggtcttgatacagtgatgtcaaatatgctggggcgagcctggttaccaatctggagcaaatctcggaaaccttgagtaacacacacagcaatcctttctccttcccgctctaaaagtgcatttgttgccacagttgtacccatccttatccactctatcttctcagtaggtatttttgaactttttgaaattttctccccagaaatgcctttaa--------------------------------------------------------------------------------------------------------------------------------ccaatgatgaactatcctgatgttctacctctgcatcttgcaccaactggactctc--------------------------------------------------------------------------------------------------------------------------------------------------------------------------------------------------------------------------------------------------------------------------------------------------------------------------------------------------------------------------------------
>_R_Hydrochorea_corymbosa1_Bonadeu_655@NODE_1_length_3795_cov_1853.587166
---------------------------------------------------------------------------------------------------------------------------------------------------------------------------------------------------------------caactctagttaacaattactaaaatgcaagaagtaatgctgctagattattttaacgaggcaaattgaccac---ctttattcat-atagcagtatggtaaaatccaaaacattgctaagccat---agtagtaactaaataccatcatggaatatccaatttatcacaggagaaactaaagaggttttatgatggagaaccccatccaccaccaccaggagtcaaaatctgaagggtatcacctggttgtacctcaatagaattcttgccgccaagataaatccttcgtttatcttttctgataaggtaatttgccccacgagtgccattttttcctcctttcagccctctcggagcatgaacacgtctctcggaaagaatgctgacagtaacaggacgcctgaactctatctctcttataagcccatcaccacctcgacgaaatcctgctcctccgctgtttgctcgtagtccaaacttgtgcagagttactggatacctttgctcgaaaatctccggatcagtcattcttgtgtttgtcatgtggcattggactccactagtaccatcccaggtgggaccagccccgctcccaccaccaatggtttcatagtagccgaaagtattatcgccaaaagtgagattattcatacaacctagggaacaagcacaggcctgaaatgcagaaaatatgacatcggttatcctttgagatgtcataacattacctcctacaacagcagccatgtcgctcggggaaaggaatgagccctcgggaataagaatcttcacaggagccaaacaaccttgattgagaggaatgtcaacatctaccaaacatcgaagacagtatattactgcagcagctgttacagcttctggtgcattccagttaccataaacttctgagctggtcccaccaaaatcaaaaattgcttctcctttattaaaatcaatgcttagtttcaagtgaatgacagatccatcatccatgtagtcctcttctacaagagtcacgaaatttttgtcgaacttagacgaaaccttattaccaactgtcttgagcatctctcttactgcttcttctgcattcatctgtacataattcatgtatgcatgaacagtttccaaaccatactgctcaatgagctcttgaagaagagaaattcctctctgatttgctgctacttgtgctctcaggtctgataagttatcctgaatccttcgagttcctgagattttacttccccgctcatcagtgcctgggcactgaaggattttgatgattccttcttcttggaaaatccccttttcaacaagcttaaatgcttttatggcagctccttcctccaatatggactttgagaatggtggcatgctgccaggagtgatacccccaatttctgcatgatgccctctgtttgcaacaaaaaacaccagctttccattgtagaaaactggcgtaacaacagttatgtcaggaagatgactacctccggcacaaggatgattagtaaccaaaacatctccttcatttaaattgtcaccccagtagttgagttgccacccaactgtagtagacattgctcctagatgcacagggacgtgaggagcatttgcaactaggccaccagtaggatcaaagagagcacaagagaaatcaagtcgttctttgatatttgttgaaatagaagttctttgcagtgttcttcccatctgctcagctattcccataaatctgtgattgaatatggagagctgtacaacatctgcaaccttatcagatatattaacacttcttaaagaagaatcaatttcaatcttgatattgccaaatttggttataatagccctgcagttgggctctacaatcacagtgctatttccattcataatgattgcagggccaagaattgtatggccataccccaggttttcaagcttatatagaggagtttcttgccaaccatttccaaagaataccctatagtagccatcaaccttgggactgccagatgcaggttctaaggcccatggcttcagtatgttggtaactcctataccacgaactcgaacatcacaaatcactatctttctatttaggagtttaaagccgtattcttgctgaaagagcttcacaaactcagttgcataatcacatggttttccatcttcagttatttgtcttttgaccatgatggcagtatctgtaccttcatatctcaagtttagatatgtctctattgaaattctttcctctttaaacccttgattctgtagtttctgcttcacctgcctcaacaatacagcttctcgttgtgagacctcaacaatagattcagctccatatactgcagaataaggctcttgcatctcttccacgacatttgccaaccccatgccatatgcacttaagattccacaaaatttgtgaatcaacacttctttcatacccaacgatctagcaatagcacaagcatgttgaggtccagcacctccaaagcaggcaagtgcatgattttttgtatcatggcccttcatttcagtcagctgccttattggacgacacattgtctcattagcaacattcacaaaaccaagtgcaatctcttcaaccgtcatgtgtttagtagatggatcctggttctttcggtaagcattaatttgtccagcaagcttctcaaattcttctcttgtagacttgacatcgagaggttgatcctcatttggcccaaagattgatggaaaataatcaggaataacatatcccaaaatcaagttggcatcagtaattgccaactccccacctttccgataacacacaggacctgggtgtgccccaacagattctggtccaactcgaaatgctccaaattggaacttcaactttgaaccgccaccagcagcaacagtgtttatgtcaagctgaggagcttgtattatggcaccagcaacctgtgtttccagcacttgctcataacttccagcataacgacttacatcggtggatgtacctcccatatcaaatccaattaacggcttatctgtttccagtccaaaaagagtttgagagtaaccaacaacaccaccagcaggtccagacaaaatagctttatgccctgaaaaggaactctcaggagcaaggccgccatctgattgcataaacaaaacatttaactgccctagtccgtcatcaaatttggacaagaaccctgatagatactctttaataaccggggtcaaataagcatctacacttgctgttaaacctcggggaacagcacgaaccataggagtcaaagcagatgaaatagaaacatgtctgaatcccaggctcaaagctaatttctcaacctgttgttcgtgctgtggaaaagtgtatgaatgaatcaacacaacagccaagcaacagattcctttgtccaataatcttttcagtactggcttcagtgcttcttcattaagaggtttcacaattctcacaagctccccagaaatgccttcaaccaatgatgaactatcctgacattctacctctgcatcttgcaccaactggactctctcttccacctctacaatctcctcatacagattcgaaggtcttgatacagtgatgtcaaatatgctcgggcgagcctggttaccaatctggagcaaatctcggaaaccttgagtaacacacacagcaatcctttctccttcccgctctaaaagtgcatttgttgccacagttgtacccatccttatccactctatcttctcagtaggtatttttgaactttttgaaattttctccccc-------------------------------------------------------------------------------------------------------------------------------------------------------------------------------------------------------------------------------------------------------------------------------------------------------------------------------------------------------------------------------------------------------------------------------------------------------------------------------------------------------------------------------------------------------------------------------------------
>_R_Hydrochorea_gonggrijpii_Tillett_45696@NODE_1_length_4442_cov_304.411226
------------------------------------------------------------------------------------------------------cttagacgaacacatacacaacagaaacttgaaagttaaggcagatctatgatacagcaattatacaaacctttgttaacacttgatagtcacactattaagaagcaactttaattaaaaattaataatatgcgagaagtaatgccgctagattattttaacaagacaaactgaacatgagctttattcatcatagcagtatggtaaaatccaaaacattgctaagccaaagtagtagtaactaaataccatcatggaatatccaatttatcacaggagaaactaaagaggttttatgatggagaaccccatccaccaccaccaggagtcaaaatctgaagggtatcacctggttgtacctcaatagaattcttgccgccaagataaatccttcgtttatcctttctgataaggtaatttgccccacgagtgccattttttcctcctttcagccctctcggcgcatgaacacgtctctcggaaagaatgctgacagtaacaggacgcctgaactctatctctcttataagcccatcaccacctcgacgaaatcctgctcctccgctgtttgctcgtagtccaaacttgtgcagagttactggatacctttgctcgaaaatctccggatcagtcattcttgtgtttgtcatgtggcattggactccactagtaccatcccaggtgggaccagccccgctcccaccaccaatggtttcatagtagccgaaagtattatcgccaaaagtgagattattcatacaacctagggaacaagcacaggcctgaaatgcagaaaatatgacatcggttatcctttgagatgtcataacattacctcctacaacagcagccatgtcgctcggggaaaggaatgagccctcgggaataagaatcttcacaggagccaaacaaccttgattgagaggaatgtcaacatctaccaaacatcgaagacagtatattactgcagcagctgttacagcttctggtgcattccagttaccataaacttctgagctggtcccaccaaaatcaaaaattgcttctcctttattaaaatcaatgcttagtttcaagtgaatgacagatccatcatccatgtagtcctcttctacaagagtcacgaaattttcgtccaacttagacgaaaccttattaccaactgtcttgagcatctctcttactgcttcttctgcattcatctgtacataattcatgtatgcatgaacagtttccaaaccatactgctcaatgagctcttgaagaagagaaattcctctctgatttgctgctacttgtgctctcaggtctgataagttatcctgaatccttcgagttcctgagattttacttccccgctcatcagtgcctgggcactgaaggattttgatgattccttcttcttggaaaatccccttttcaacaagcttaaatgcttttatggcagctccttcctccaatatggactttgagaatggtggcatgctgccaggagtgatacccccaatttctgcatgatgccctctgtttgcaacaaaaaacaccagctttccattgtagaaaactggcgtaacaacagttatgtcaggaagatgactacctccggcacaaggatgattagtaaccaaaacatctccttcatttaaattgtcaccccagtagttgagttgccaccgaactgtagtagacattgctcctagatgcacagggacgtgaggagcatttgcaactaggccaccagcaggatcaaagagagcacaagagaaatcaagtcgttctttgatatttgttgaaatagaagttctttgcagtgttcttcccatctgctcagctattcccataaatctgtgattgaatatggagagctgtacaacatctgcaaccttatcagatatattaacacttcttaaagaagaatcaatttcaatcttgatattgccaaatttggttataatagccctgcagttgggctctacaatcacagtgctatttccattcataatgattgcagggccaagaattgtatggccataccccaggttttcaagcttatatagaggagtttcttgccaaccatttccaaagaataccctatagtagccatcaaccttgggactgccagatgcaggttctaaggcccatggcttcaatatgttggtaactcctataccacgaactcgaacatcacaaatcactatctttctatttaggagtttaaagccgtattcttgctgaaagagcttcacaaactcagttgcataatcacatggttttccatcttcagttatttgtcttttgaccatgatggcagtatctgtgccttcatatctcaagtttagatatgtctctattgaaattctttcctctttaaacccttgattctgtagtttctgcttcacctgcctcaacaatacagcttctcgttgtgagacctcaacaatagattcagctccatatactgcagaataaggctcttgcatctcttccacaacatttgccaaccccatgccatatgcacttaagattccacaaaatttgtgaatcaacacttctttcatacccaacgatctagcaatagcacaagcatgttgaggtccagcacctccaaagcaggcaagtgcatgattttttgtatcatggcccttcatttcagtcagctgccttattggacgacacattgtctcattagcaacattcacaaaaccaagtgcaatctcttcaactgtcatgtgtttagtagatggatcctggttctttcggtaagcattaatttgtccagcaagcttctcaaattcttctcttgtagacttgacatcgagaggttgatcctcatttggcccaaagattgatggaaaataatcaggaataacatatcccaaaatcaagttggcatcagtaattgccaactccccacctttccgataacacacaggacctgggtgtgccccaacagattctggtccaactcgaaatgctccaaattggaacttcaactttgaaccgccaccagcagcaacagtgtttatgtcaagctgaggagcttgtattatggcaccagcaacctgtgtttccagcacttgctcataacttccagcataacgacttacatcggtggatgtacctcccatatcaaatccaattaacggcttatctgtttccagtccaaaaagagtttgagagtaaccaacaacaccaccagcaggtccagacaaaatagctttatgccctgaaaaggaactctcaggagcaaggccgccatctgattgcataaacaaaacatttaacttccctagtccgtcatcaaatttggacaagaaccctgatagatactctttaataaccggggtcaaataagcatctacacttgctgttaaacctcggggaacagcacgaaccataggagtcaaagcagatgaaatagaaacatgtctgaatcccaggctcaaagctaatttctcaacctgttgttcgtgctgtggaaaagtgtatgaatgaatcaacacaacagccaagcaacagattcctttgtccaataatcttttcagtactggcttcagtacttcttcattaagaggtttcacaattctcacaagctccccagaaatgcctttaaccaatgatgaactatcctgacgttctacctctgcatcttgcaccaactggactctctcttccacctctacaatctcctcatacagattcgaaggtcttgatacagtgatgtcaaatatgctggggcgagcctggttaccaatctggagcaaatctcggaaaccttgagtaacacacacagcaatcctttctccttcccgctctaaaagtgcatttgttgccacagttgtacccatccttatccactctatcttctcagtaggtatttttgaactttttgaaattttctcccccatgaatccttcaagaatccttcggatcccttcgaccggagcatcatcatagtttgatgggtcaacagacagcagcttcaacactcggccatcagactgaccagggatttcagcgtaaacatcagtgaatgtgccccctctatcaatacaaaactttagctttccttcagtaacactccccattgtaattagtctttcacaactcctacgtattcacatgcaagaaacatgcttgagtcatataatatagtaaatgaacctatcatatagcaatccatttttcagagtaagcaagttaaagaatataagcaaattgcattttagtgctacataatatggatgtcacagatattttgtacacatggccaaagtttaatctaaacacccgaacaaacaaggtaaagcacgagagcggagttctcaaagcaaataggaaacttagacatgcatgagctagttgggtccacttgctgtaccaaacttttcaagtctgtgattattacagataccactagcacatatatgggtccaaacat------------------------------------
>_R_Jupunba_asplenifolia_Ekman_6383@NODE_1_length_4310_cov_78.369478
---------------------------------------------------------------------------------------------------------------------------------------------------------------------tacaaacctttgttaacacttgatagtcacactattaagaagcaacttcaattaacaattactaaaatgcgagaagtaatgccgctagattattttaacaagacaaattgaacatgagctttattcataatagcagtatggtaaaatccaaaacattgctaagccaaagtagtagtaactaaacaccatcatggaatatccaatttatcacagaagaaactaaagaggctttatgatggagaaccccatccaccaccaccaggagtcaaaatctgaagagtatcacctggttgtacctcaatagaattcttgccgccaagataaatccttcgtttatctttttttataaggtaatttgccccacgagtgccattttttcctcctttcagccctctcggcgcatgaacacgtctctcggaaagaatgctgacagtaacaggacgcctgaactctatctctcttataagcccatcaccacctggacgaaatcctgctcctccgctgttttctcgtagtccaaacttgtgcagagttactggatacctttgctcgaaaatctccggatcagtcattcttgtgtttgtcatgtggcattggactccactagtaccatcccaggtgggaccagccccgctcccaccaccaatggtttcatagtagccgaaagtattatcgccaaaagtgagattattcatacaacctagggaacaagcacaggcctgaaatgcagaaaatatgacatcggttatcctttgagatgtcataacattacctcctacaacagcagccatgtcgctcggggaaaggaatgagccctcgggaataagaatcttcacaggagccaaacaaccttgattgagaggaatgtcaacatctaccaaacatcgaagacagtatattactgcagcagctgttacagcttctggtgcattccagttaccataaacttctgagctggtcccaccaaaatcaaaaattgcttctcctttattaaaatcaatgcttagtttcaagtgaatgacagatccatcatccatgtagtcctcttctacaagagtcacgaaattttcgtccgacttagacgaaaccttattaccaactgtcttgagcatctctctcactgcttcttctgcattcatctgtacataattcatgtatgcatgaacagtttccaaaccatactgctcaatgagctcttgaagaagagaaattcctctctgatttgctgctacttgtgctctcaggtctgataagttatcctgaatccttcgagttcctgagattttatttccccgctcatcagtgcctgagcactgaaggattttgatgattccttcttcttggaaaatccccttttcaacaagcttaaatgcttttatggcagctccttcctccaatatggactttgagaatggtggcatgctgccaggagtgatacccccaatttctgcatgatgccctctgtttgcaacaaaaaacaccagctttccattgtagaaaactggcgtaacgacagttatgtcaggaagatgactacctccggcacaaggatgattagtaaccaaaacatctccttcatttaaattgtcaccccagtagttgagttgccaccgaactgtagtagacattgctcctagatgcacagggacgtgaggagcatttgcaactaggccaccagtaggatcaaagagagcacaagagaaatcaagtcgttctttgatatttgttgaaatagaagttctttgcagtgttcttcccatctgctcagctattcccataaatctgtgattgaatatggagagctgtacaacatctgcaaccttatcagatatattaacacttcttaaagaagaatcaatttcaatcttgatattgccatatttggttataatagccctgcagttgggctctacaatcacagtgctatttccattcataatgattgcagggccaagaattgtatggccataccccaggttttcaagcttatatagaggagtttcttgccaaccatttccaaagaataccctatagtagccatcaaccttgggactgccagatgcaggttctaaggcccatggcttcagtatgttggtaactcctataccacgaactcgaacatcacaaatcactatctttctatttaggagtttaaagccgtactcttgctgaaagagtttcacaaactcagttgcataatcacatggttttccatcttcagttatttgtcttttgaccatgatggcagtatccgtaccttcatatctcaagtttagatatgtctctattgcaattctttcctctttaaacccttgattctgtagtttctgcttcacctgcctcaacaatacagcttctcgttgtgagacctcaacaatagattcagctccatatactgcagaataaggctcttgcatctcttccacaatgtttgccaaccccatgccatatgcacttaagattccacaaaatttgtgaatcaacacttctttcatacccaacgatctagcaatagcacaagcatgttgaggtccagcacctccaaagcatgcaagtgcatgattttttgtatcatggcccttcatttcagtcagttgccttattggacgacacattgtctcattagcaacattcacaaaaccaagtgcaatctcttcaaccgtcatgtattttgcagatggatcctggttctttcggtaagcatttatttgtccagcaagcttctcaaattcttctcttgtagacttgacatcgagaggttgatcctcatttggcccaaagattgatggaaaataatcaggaataacatatcccaaaatcaagttggcatcagtaattgccaactccccacctttccgataacacacaggacctgggtgtgccccaacggattctggtccaactcgaaacgctccaaattggaacttcaactttgaaccgccaccagcagcaacagtgtttatgtcaagctgaggagcttgtattatggcaccagcaacctgtgtttccagcacttgctcataacttccagcataacgacttacatcggtggatgtaccacccatatcaaatccaattaacggcttatctgtttccagtccaaaaagagtttgagagtaaccaacaacaccaccagcaggtccagacaaaatagctttatgccctgaaaaggaactctcaggagcaagcccgccatctgattgcataaacaaaacatttaacttccctagtccgtcatcaaatttggacaagaaccctgatagatactctttaataaccggggtcaaataagcatctacacttgctgttaaacctcggggaacagcacgaaccataggagtcaaagcagatgaaatagaaacatgtctgaatcccaggctcaaagctaatttctcaacctgttgttcgtgatgtggaaaagtgtatgaatgaatcaacacaacagccaagcaacagattcctttgtccaataatcttttcagtactggcttcagtgcttcttcattaagaggtttcacaattctcacaagctccccagaaatgcctttaaccaatgatgaactatcctgacgttctacctctgcatcttgcaccaactggactctctcttccacctctacaatctcctcatacagattcgaaggtcttgatacagtgatgtcaaatatgttggggcgagcctggttaccaatctggagcaaatctcggaaaccttgagtaacacacacagcaatcctttctcctttccgctctaaaagtgcatttgttgccacagttgtacccatccttatccactctatcttctcagtaggtatttttgaactttttgaaattttctcccccatgaatccttcaagaatccttcggatcccttctaccggagcatcatcatagtttgatgggtcaacagacagcagcttcaacacttggccatcagactgaccagggatttcagcgtaaacatcagtgaatgtgccccctctatcaatacaaaactttagctttccttcagtaacactccccattgtaattagtctttcacaactcctacgtattcatatgcaagaaacatacttgagtcatacaatatagtaaatgaacctatcatatagcaatccatttttcagagtaagcaaattaaagaatataagcaaattgcattttagtgctacataatatggatgtcacagatattttgtacacaaggccaaagtttaatctaaacactcgaacaaacaaggtaaagcacgagagcagagttctcaaagcaaatatgaaacttagacatgcatgagctagttgggtccact--------------------------------------------------------------------------------------------------------
>_R_Jupunba_brachystachya_Lima_7438@NODE_1_length_4742_cov_287.935048
atattttttattataattttataactccacttctccaattttttaaatccaatttataaaaatttt-cctcccctgccctccaaatcccttgtaccaaacagcttagacgaactcatacacaacagaagcttgaaagttaagtcagatctatgatacagcaattatacaaacctttgttaacatttgatagtcacactattaagaagcaactttaattaacaattactaaaatgcgagaagtaatgccgctagattattttaacaagacaaattgaacatgagttttattcataatagcagtatggtaaaatccaaaacattgctaagccaaagtagtagtaactaaacaccagcatggaatatccaatttatcacagaagaaactacagaggttttatgatggagaaccccatccaccaccaccaggagtcaaaatctgaagagtatcacccgattgtacctcaatagaattcttgccgccaagataaatccttcgtttatctttttttataaggtaatttgccccacgagtgccattttttcctcctttcagccctctcggcgcatgaacacgtctctcggaaagaatgctgacagtaacgggacgcctgaactctatctctcttataagcccatcaccaccttgacgaaatcctgctcctccgctgttttctcgtagtccaaacttgtgcagagttactggatacctttgctcgaaaatctccggatcagtcattcttgtgtttgtcatgtggcattggactccactagtaccatcccaggtgggaccagccccgctcccaccaccaatggtttcatagtagccgaaagtattatcgccaaaagtgagattattcatacaacctagggaacaagcacaggcctgaaatgcagaaaatatgacatcggttatcctttgagatgtcataacattacctcctacaacagcagccatgtcgctcggggaaaggaatgagccctcgggaataagaatcttcacaggagccaaacaaccttgattgagaggaatgtccacatctaccaaacatcgaagacagtatattactgcagcagctgttacagcttctggtgcattccagttaccataaacttctgagctggtcccaccaaaatcaaaaattgcttctcctttattaaaatcaatgtttagtttcaagtgaatgacagatccatcatccatgtagtcctcttctacaagagtcacgaaattttcgtccgacttagacgaaaccttattaccaactgccttgagcatctctctcactgcttcttctgcattcatctgtacataattcatgtatgcatgaacagtttccaaaccatactgctcaatgagctcttgaagaagagaaattcctctctgatttgctgctacttgtgctctcaggtctgataagttatcctgaatccttcgagttcctgagattttatttccccgctcatcagtgcctgggcactgaaggattttgatgattcctccttcttggaaaatccccttttcaacaagcttaaatgcttttatggcagctccttcctccaatatggactttgagaatggtggcatgctgccaggagtgatacccccaatttctgcatgatgccctctgtttgcaacaaaaaacaccagctttctattgtagaaaactggcgtaacaacagttatgtcaggaagatgactacctccagcacaaggatgattagtaaccaaaacatctccttcatttaaattgtcaccccagtagttgagttgccaccgaactgtagtagacattgctcctagatgcacagggacgtgaggagcatttgcaactaggccaccagtaggatcaaagagagcacaagagaaatcaagtcgttctttgatatttgttgaaatagaagttctttgcagtgttcttcccatctgctcagctattcccataaatctgtgattgaatatggagagctgtacaacatctgcaaccttatcagatatattaacacttcttaaagaagaatcaatttcaatcttgatattgccatatttggttataatagccctgcagttgggctctacaatcacagtgctatttccattcataatgattgcagggccaagaattgtatggccataccccaggttttcaagcttatatagaggagtttcttgccaaccatttccaaagaacaccctatagtagccatcaaccttgggactgccagatgcaggttctaaggcccatggcttcagtatgttggtaactcctataccacgaactcgaacatcacaaatcactatctttctatttaggagtttaaagccgtactcttgctgaaagagcttcacaaactcagttgcataatcacatggttttccatcttcagttatttgtcttttgaccatgatggcagtatctgtaccttcatatctcaagtttagatatgtctctattgaaattctttcctctttaaacccttgattctgtagtttctgcttcacctgcctcaacaatacagcttctcgttgtgagacctcaacaatagattcagctccatatactgcagaataaggctcttgcatctcttccacaacgtttgccaaccccatgccatatgcacttaagattccacaaaatttgtgaatcaacacttctttcatacccaacgatctagcaatagcacaagcatgttgaggtccagcacctccaaagcatgcaagtgcatgattttttgtatcatggcccttcatttcagtcagctgccttattggacgacacattgtctcattggcaacattcacaaaaccaagtgcaatctcttcaaccgtcatgtattttgcagatggatcctggttctttcggtaagcatttatttgtccagcaagcttctcaaattcttctcttgtagacttgacatcgagaggttgatcctcatttggcccaaagattgatggaaaataatcaggaataacatatcccaaaatcaagttggcatcagtaattgccaactccccacctttccgataacacacaggacctgggtgtgccccaacggattctggtccaactcgaaatgctccaaattggaacttcaactttgaaccgccaccagcagcaacagtgtttatgtcaagctgaggagcttgtattatggcaccagcaacctgtgtttccagcacttgctcataacttccagcataacgacttacatcggtggatgtacctcccatatcaaatccaattaacggcttatctgtttccagtccaaaaagagtttgagagtaaccaacaacaccaccagcaggtccagacaaaatagctttatgccctgaaaaggaactctcaggagcaagcccgccatctgattgcataaacaaaacatttaacttccctagtccgtcatcaaatttggacaagaaccctgatagatactctttaataaccggggtcaaataagcatctacacttgctgttaaacctcggggaacagcacgaaccataggagtcaaagcagatgaaatagaaacatgtctgaatcccaggctcaaagctaatttctcaacctgttgttcgtgctgtggaaaagtgtatgaatgaatcaacacaacagccaagcaacagattcctttgtccaataatcttttcagtactggcttcagtgcttcttcattaacaggtttcacaattctcacaagctccccagaaatgcctttaaccaatgatgaactatcctgacgttctacctctgcatcttgcaccaactggactctctcttccacctctacaatctcctcatacagattcgaaggtcttgatacagtgatgtcaaatatgttggggcgagcctggttaccaatctggagcaaatctcggaaaccttgagtaacacacacagcaatcctttctcctttccgctctaaaagcgcatttgttgccacagttgtacccatccttatccactctatcttctcagtaggtatttttgaactttttgaaattttctcccccatgaatccttcaagaatccttcggatcccttctaccggagcatcatcatagtttgatgggtcaacagacagcagcttcaacactcggccatcagactgaccagggatttcagcataaacatcagtgaatgtgccccctctatcaatacaaaactttagctttccttcagtaacactccccattctaattagtctttcacaactcctacgtattcatatgcaagaaacatacttgagtcatacaatatagtaaatgaaactatcatatagcaatccatttttcagagtaagcaaattaaagaatataagcaaattgcattttaatgctacataatatggatgtcacagatattttgtacacatggccaaagtttaatctaaacaccggaacaaacaaggtaaagcacaagagcggagttctcaaagcaaatatgaaacttagacatgcatgagctagttgggtccacttgctgtaccaaacttttcaagtctgtgattattacagacaccactaacacatatatgggtccaaacatagaaaattggaaacagaacagaataaaagtgaaatg
>_R_Jupunba_floribunda_Iganci_883@NODE_1_length_4700_cov_312.165261
atattctttattataattttataaccccacttctccaatgttttaaatctaatttataaaagttttccctcccctgccctccaaatccc-----------agcttag-------catacacaacataagcttgaaagttaaggcagatctatgatacagcaattatacaaacctttgttaacacttgatagtcacactattaagaagcaactttaattaacaactactaaaatgcgagaagtaatgccgctagattattttaacaagacaaattgaacatgagctttattcataatagcaatatggtaaaatccaaaacattgctaagccaaagtagtaataactaaacaccatcatggaatatccaatttatcacagaagaaactaaagaggttttatgatggagaaccccatccaccaccaccaggagtcaaaatctgaagagtatcacctggttgtacctcaatagaattcttgccgccaagataaatccttcgtttatctttttttataaggtaatttgccccacgagtgccattttttcctcctttcagccctctcggcgcatgaacacgtctctcggaaagaatgctgacagtaacaggacgcctgaactctatctctcttataagcccatcaccacctcgacgaaatcctgctcctccgctgttttctcgtagtccaaacttgtgcagagttactggatacctttgctcgaaaatctccggatcagtcattcttgtgtttgtcatgtggcattggactccactagtaccatcccaggtgggaccagccccgctcccaccaccaatggtttcatagtagccgaaagtattatcgccgaaagtgagattattcatacaacctagggaacaagcacaggcctgaaatgcagaaaatatgacatcggttatcctttgagatgtcataacattacctcctacaacagcagccatgtcgctcggggaaagaaatgagccctcgggaataagaatcttcacaggagccaaacaaccttgattgagaggaatgtcaacatctaccaaacatcgaagacagtatattactgcagcagctgttacagcttctggtgcattccagttaccataaacttctgagctggtcccaccaaaatcaaaaattgcttctcctttattaaaatcaatgcttagtttcaagtgaatgacagatccatcatccatgtagtcctcttctaaaagagtcacgaaattttcgtccggcttagacgaaaccttattaccaactgtcttgagcatctctctcactgcttcttctgcattcatctgtacataattcatgtatgcatgaacagtttccaaaccatactgctcaatgagctcttgaagaagagaaattcctctctgatttgctgctacttgtgctctcaggtctgataagttatcctgaatccttcgagttcctgagattttatttccccgctcatcagtgcctgagcactgaaggattttgatgattccttcctcttggaaaatccccttttcaacaagcttaaatgcttttatggcagctccttcctccaatatggactttgagaatggcggcatgctgccaggagtgatacccccaatttctgcatgatgccctctgtttgcaacaaaaaacaccagctttccattgtagaaaactggcgtcacaacagttatgtcaggaagatgactacctccggcacaaggatgattagtaaccaaaacatctccttcatttaaattgtcaccccagtagttgagttgccaccgaactgtagtagacattgctcctagatgcacagggacgtgaggagcatttgcaactaggccaccagtaggatcaaagagagcacaagagaaatcaagtcgttctttgatatttgttgaaatagaagttctttgcagtgttcttcccatctgctcagctattcccataaatctgtgattgaatatggagagctgtacaacatctgcaaccttatcagatatattaacacttcttaaagaagaatcaatttcaatcttgatattgccatatttggttataatagccctgcagttgggctctacaatcacagtgctatttccattcataatgattgcagggccaagaattgtatggccataccccaggttttcaagcttatatagaggagtttcttgccaaccatttccaaagaataccctatagtagccatcaaccttgggactgccagatgcaggttctaaggcccatggcttcagtatgttggtaactcctataccacgaactcgaacatcacaaatcactatctttctatttaggagtttaaagccgtactcttgctgaaagagtttcacaaactcagttgcataatcacatggttttccatcttcagttatttgtcttttgaccatgatggcagtatctgtaccttcatatctcaagtttagatatgtctctattgaaattctttcctctttaaacccttgattctgtagtttctgcttcacctgcctcaacaatacagcttctcgttgtgagacctcaacaatagattcagctccatatactgcagaataaggctcttgcatctcttccacaacgtttgccaaccccatgccatatgcgcttaagattccacaaaatttgtgaatcaacacttctttcatacccaacgatctagcaatagcacaagcatgttgaggtccagcacctccaaagcatgcaagtgcatgattttttgtatcatggcccttcatttcagtcagctgccttattggacggcacattgtctcattagcaacattcacaaaaccaagtgcaatctcttcaaccgtcatgtattttgcagattgatcctggttctttcggtaagcatttatttgtccagcaagcttctcaaattcttctcttgtagacttgacatcgagaggttgatcctcatttggcccaaagattgatggaaaataatcaggaataacatatcccaaaatcaagttggcatcagtaattgccaactccccacctttccgataacacacaggacctgggtgtgccccaacggattctggtccaactcgaaatgctccaaattggaacttcaactttgaaccgccaccagcagcaacagtgtttatgtcaagctgaggagcttgtattatggcaccagcaacctgtgtttccagcacttgctcataacttccagcataacgacttacatcggtggatgtacctcccatatcaaatccaattaatggcttatctgtttccagtccaaaaagagtttgagagtaaccaacaacaccaccagcaggtccagacaaaatagctttatgccctgaaaaggaactctcaggagcaagcccaccatctgattgcataaacaaaacatttaacttccctagtccgtcatcaaatttggacaagaaccctgatagatactctttaataaccggggtcaaataagcatctacacttgctgttaaacctcggggaacagcacgaaccataggagtcaaagcagatgaaatagaaacatgtctgaatcccaggctcaaagctaatttctcaacctgttgttcgtgctgtggaaaagtgtatgaatgaatcaacacaacagccaagcaacagattcctttgtccaataatcttttcagtactggcttcagtgcttcttcattaagaggtttcacaattctcacaagctccccagaaatgcctttaaccaatgatgaactatcctgacgttctacctctgcatcttgcaccaattggactctctcttccacctctacaatctcctcatacagattcgaaggtcttgatacagtgatgtcaaatatgttggggcgagcctggttaccaatctggagcaaatctcggaaaccttgagtaacacacacagcaatcctttctcctttccgctctaaaagtgcatttgttgccacagttgtacccatccttatccactctatcttctcagtaggtatttttgaactttttgaaattttctcccccatgaatccttcaagaatccttcggatcccttctaccggagcatcatcatagtttgatgggtcaacagacagcagcttcaacactcggccatcagactgaccagggatttcagcgtaaacatcagtgaatgtgccccctctatcaatacaaaactttagctttccttcagtaacactccccattgtaattagtctttcacaactcctacgtattcatatgcgagaaacatacttgaatcatacaatatagtaaatgaacctatcatatagcaatccatttttcagagtaagcaaattaaagaatgtaagcaaattgcattttagtgctacataatatggatgtcacagatattttgtacacaaggccaaagtttaatctaaacacctgaacaaacaaggtaaagcacgagagcggagttctcaaagcaaatatgaaacttagacatgcatgagctagttgggtccacttgctgtaccaaacttttcaggtctgtgattattacagacaccactaacacatatatgggtccaaacatagaaaattggaaacagaacaaagtaaaagtgaactg
>_R_Jupunba_idiopoda_Quesada_1718@NODE_1_length_4596_cov_203.491923
atat-------------------------cttttttactcttttaaatccaatttataaaagttttccctcccgtgccctccaaatcccttgtaccaaatagcttagacgaactcatacacaacagaaacttgaaagttaaggcagatctatgatacagcaattatacaaacctttgttaacacttgatagtcacactattaagaagcaactttaattaacaattactaatatgcgagaagtaatgccgctagattattttaacaagacaaactgaacatgagctttattcataatagcagtatggtaaaatccaaaacattgctaagccaaagtagtagtaactaaataccatcatggaatatccaatttatcacagaagaaactaaagacgttttatgatggagaaccccatccaccaccaccaggagtcaaaatctgaagggtatcacctggttgtacctcaatagaattcttgccgccaagataaatccttcgtttatctttttttataaggtaatttgccccacgagtgccattttttcctcctttcagccctctcggcgcatgaacacgtctctcggaaagaatgctgacagtaacaggacgcctgaactctatctctcttataagcccatcaccacctcgacgaaatcctgctcctccgctgtttgttcgtagtccaaacttgtgcagagttacaggatacctttgctcgaaaatctccggatcagtcattcttgtgtttgtcatgtggcattggactccactagtaccatcccaggtgggaccagccccgctcccaccaccaatggtttcatagtagccgaaagtattatcgccaaaagtgagattattcatacaacctagggaacaagcacaggcctgaaatgcagaaaatatgacatcggttatcctttgagatgtcataacattacctcctacaacagcagccatgtcgctcggggaaaggaatgagccctcgggaataagaatcttcacaggagccaaacaaccttgattgagaggaatgtcaacatctaccaaacatcgaagacagtatattactgcagcagctgttacagcttctggtgcattccagttaccataaacttctgagctggtcccaccaaaatcaaaaattgcttctcctttattaaaatcaatgcttagtttcaagtgaatgacagatccatcatccatgtagtcctcttctacaagagtcacgaaattttcgtccgatttagacgaaaccttattaccaactgtcttgagcatctctctcacggcttcttctgcattcatctgtacataattcatgtatgcatgaacagtttccaaaccatactgctcaatgagctcttgaagaagagaaattcctctctgatttgctgctacttgtgctctcaggtctgataagttatcctgaatccttcgagttcctgagattttatttccccgctcatcagtgcctgggcactgaaggattttgatgattccttcctcttggaaaatccccttttcaacaagcttaaatgcttttatggcagctccttcctccaatatggactttgagaatggtggcatgctgccaggagtgatacccccaatttctgcatgatgccctctgtttgcaacaaaaaacaccagctttccatcgtagaaaactggcgtaacaacagttatgtcaggaagatgactacctccggcacaaggatgattagtaaccagaacatctcctccatttaaattgtcaccccagtagttgagttgccaccgaactgtagtagacattgctcctagatgcacagggacgtgaggagcatttgcaactaggccaccagtaggatcaaagagagcacaagagaaatcaagtcgttctttgatatttgttgaaatagaagttctttgcagtgttcttcccatctgctcagctattcccataaatctgtgattgaatatggagagctgtacaacatctgcaaccttatcagatatattaacacttcttaaagaagaatcaatttcaatcttgatattgccaaatttggttataatagccctgcagttgggctctacaatcacagtgctatttccattcataatgattgcagggccaagaattgtatggccataccccaggttttcaagcttatatagaggagtttcttgccaaccatttccaaagaataccctatagtagccatcaaccttgggactgccagatgcaggttctaaggcccatggcttcagtatgttggtaactcctataccacgaactcgaacatcacaaatcactatctttctatttaggagtttaaagccgtattcttgctgaaagagcttcacaaactcagttgcataatgacatggttttccatcttcagttatttgtcttttgaccatgatggcagtatctgtaccttcatatctcaagtttagatatgtctctattgaaattctttcctctttaaacccttgattctgtagtttctgcttcacctgcctcaacaatacagcttctcgttgtgagacctcaacaatagattcagctccatatactgcagaataaggctcttgcatctcttccacaacgtttgccaaccccatgccatatgcacttaagattccacaaaatttgtgaatcaacacttctttcatacccaacgatctagcaatagcacaagcatgttgaggtccagcacctccaaagcaggcaagtgcatgattttttgtatcatggcccttcatttcagtcagctgccttattggacgacacattgtctcattagcaacattcacaaaaccaagtgcaatctcttcaaccgtcatgtattttgtagatggatcctggttctttcggtaagcattaatttgtccggcaagcttctcaaattcttctcttgtagacttgacatcgagaggttgatcctcatttggcccaaagattgatggaaaataatcaggaataacatatcccaaaatcaagttggcatcagtaattgccaactccccacctttccggtaacacacaggacctgggtgtgccccaacggattctggtccaactcgaaatgctccaaattggaacttcaactttgaaccgccaccagcagcaacagtgtttatgtcaagctgaggagcttgtattatggcaccagcaacctgtgtttccagcacttgctcataacttccagcataacgacttacatcggtggatgtacctcccatatcaaatccaattaacggcttatctgtttccagtccaaaaagagtttgagagtaaccaacaacaccaccagcaggtccagacaaaatagctttatgccctgaaaaggaactctcaggagcaagcccgccatctgattgcataaacaaaacatttaacttccctagtccgtcatcaaatttggacaagaaccctgatagatactctttaataacgggggtcaaataagcatctacacttgctgttaaacctcgaggaacagcacgaaccataggagtcaaagcagatgaaatagaaacatgtctgaatcccaggctcaaagctaatttctcaacctgttgttcgtgctgtggaaaagtgtatgaatgaatcaacacaacagccaagcaacagattcctttgtccaataatcttttcagtactggcttcagtgcttcttcattaagaggtttcacaattctcacaagctccccagaaatgcctttaaccaatgatgaactatcctgacgttctacctctgcatcttgcaccaactggactctctcttccacctctacaatctcctcatacagattcgaaggtcttgatacagtgatgtcaaatatgttggggcgagcctggttaccaatctggagcaaatctcggaaaccttgagtaacacacacagcaatcctttctccttcccgctctaaaagtgcatttgttgccacagttgtacccatccttatccactctatcttctcagtaggtattttagacctttttgaaattttctcccccatgaatccttcaagaatccttcggatcccttctaccggagcatcatcatagtttgatgggtcaacagacagcagcttcaacactcggccatcagactgaccagggatttcagcgtaaacatcagtgaatgtgccccctctatcaatacaaaactttagctttccttcagtaacactccccattgtaattagtctttcacaactcctacgtattcacatgcaagaaacatacttgagtcatacaatatagtaaatgaacctatcatatagcaatccatttttcagagtaagcaagttaaagaatataagcaaattgcattttagtgctacataatatggatgtcacagatatttcgtacacatggccaaagtttaatctaaacacaagaacaaacaaggtaaagcacaagagcggagttctcaaagcaaatatgaaacttagacatacatgagctagttgggtccacttgctgtaccaaacttttcaagtctgtgattattacagataccactagcacatatatggg---------------------------------------------
>_R_Jupunba_laeta_Mori_25147@NODE_1_length_4408_cov_90.351882
----------------------------------------------------------------------------------------------ccaaacagcttacacgaactcacacacaacagaagcttgaaagttaaggcagatctacgatacagcaattatacaaacctttgttaacacttgatagtcacactattaagaagcaactttaattaacaattactaaaatgcgagaagtaatgccgctagattattttaacaagacaaattgaacatgagctttattcataatagcagtatggtaaaatccaaaacattgctaagccgaagtagtagtaactaaacaccatcatggaatatccaatttatcacagaagaaactaaagaggttttatgatggagaaccccatccaccaccaccaggagtcaaaatctgaagagtatcacctggttgtacctcaatagaattcttgccgccaagataaatccttcgtttatccttttttataaggtaatttgccccacgagtgccattttttcctcctttcagccctctcggcgcatgaacacgtctctcggaaagaatgctgacggtaacaggacgcctgaactctatctctcttataagcccatcaccacctcgacgaaatcctgctcctccgctgttttctcgtagtccaaacttgtgcagagttactggatacctttgctcgaaaatctccggatcagtcattcttgtgtttgtcatgtggcattggactccactagtaccattccaggtgggaccagccccgctcccaccaccaatggtttcatagtagccgaaagtattatcgccaaaagtgagattattcatacaacctagggaacaagcacaggcctgaaatgcagaaaatatgacatcggttatcctttgagatgtcataacattacctcctacaacagcagccatgtcgctcggggaaaggaatgagccctcgggaataagaatcttcacaggagccaaacaaccttgattgagaggaatgtcaacatctaccaaacatcgaagacagtatattactgcagcagctgttacagcttctggtgcgttccagttaccataaacttctgagctggtcccaccaaaatcaaaaattgcttctcctttattaaaatcaatgcttagtttcaagtgaatgacagatccatcatccatgtagtcctcttctacaagagtcacgaaattttcgtccgacttagacgaaaccttattaccaactgtcttgagcatctctctcaccgcttcttctgcattcatctgtacataattcatgtatgcatgaacagtttccaaaccatactgctcaatgagctcttgaagaagagaaattcctctctgatttgctgctacttgtgctctcaggtctgataagttatcctgaatccttcgagtccctgagattttatttccccgctcatcagtgcccgggcactgaaggattttgatgattccttcttcttggaaaatccccttttcaacaagcttaaatgcttttatggcagctccttcctccaatatggactttgagaatggtggcatgctgccaggagtgatacccccaatttctgcatgatgccctctgtttgcaacaaaaaacaccagctttccattgtagaaaactggcgtaacaacagttatgtcaggaagatgactacctccggcacaaggatgattagtaaccaaaacatctccttcatttaaattgtcaccccagtagttgagttgccaccgaactgtagtagacattgctcctagatgcacagggacgtgaggagcatttgcaactaggccaccagtaggatcaaagagagcacaagagaaatcaagtcgttctttgatatttgttgaaatagaagttctttgcagtgttcttcccatctgctcagctattcccataaatctgtgattgaatatggagagctgtacaacatctgctaccttatcagatatatcaacacttcttaaagaagaatcaatttcaatcttgatattgccatatttggttataatagccctgcagttgggctctacaatcacagtgctatttccattcataatgattgcagggccaagaattgtatggccaaaccccaggttttcaagcttatgtagaggagtttcttgccaaccatttccaaagaataccctatagtagccatcaaccttgggactgccagatgcaggttctaaggcccatggcttcagtatgttggtaactcctatgccacgaactcgaacatcacaaatcactatctttctatttaggagtttaaagccgtattcttgctgaaagagcttcacaaactcagttgcataatcacatggttttccatcttcagttatttgtcttttgaccatgatggcagtatctgtaccttcatatctcaagtttagatatgtctctattgaaattctttcctctttaaacccttgattctgtagtttctgcttcacctgcctcaacaatacagcttctcgttgtgagacctcaacaacagattcagctccatatactgcagaataaggctcttgcatctcttccacaacgtttgccaaccccatgccatatgcacttaagattccacaaaatttgtgaatcaacacttctttcatacccaacgatctagcaatagcacaagcatgttgaggtccagcccctccaaagcatgcaagtgcatgattttttgtatcatggcccttcatttcagtcagctgccttattggacgacacattgtctcattagcaacattcacaaaaccaagtgcaatctcttcaaccgtcatgtattttgcagatggatcctggttctttcggtaagcatttatttgtccagcaagcttctcaaattcttctcttgtagacttgacatcgagaggttgatcctcatttggcccaaagattgatggaaaataatcaggaataacatatcccaaaatcaagttggcatcagtaattgccaactccccacctttccgataacacacaggacctgggtgtgccccaacggattctggtccaacttgaaatgcaccaaattggaacttcaactttgaaccgccaccagcagcaacagtgtttatgtcaagctgaggagcttgtattatggcaccagcaacctgtgtttccagcacttgctcataacttccagcataacgacttacatcggaggatgtacctcccatatcaaatccaattaacggcttatctgtttccagtccaaaaagagtttgagagtaaccaacaacaccaccagcaggtccagacaaaatagctttatgccctgaaaaggaactctcaggagcaagcccgccatctgattgcataaacaaaacatttaacttccctagtccgtcatcaaatttggacaagaaccctgacagatactctttaataaccggggtcaaataagcatctacacttgctgttaaacctcggggaacagcacgaaccataggagtcaaagcagatgaaatagaaacatgtctgaatcccaggctcaaagctaatttctcaacctgttgttcgtgctgtggaaaagtgtgtgaatgaatcaacacaacagccaagcaatagattcctttgtccaataatcttttcagcactggcttcagtgcttcttcattaagaggtttcacaattctcacaagctccccagaaatgcctttaaccaatgatgaactatcctgacgttgtacctctgcatcttgcaccaactggactctctcttccacctctacaatctcctcatacagattcgaaggtcttgatacagtgatgtcaaatatgttggggcgagcctggttaccaatctggagcaaatctcggaaaccttgagtaacacacacagcaatcctttctcctttccgctctaaaagtgcatttgttgccacagttgtacccatccttatccactctatcttctcagtaggtatttttgaactttttgaaattttctcgccaatgaatccttcaagaatccttcggatcccttctaccggagcatcatcatagtttgatgggtcaacagacagcagcttcaacacttggccatcagactgaccagggatttcagcgtaaacatcagtgaatgtgccccctctatcaatacaaaactttagctttccttcagtaacactccccattgtaattagtctttcacaactcctacgtattcatatgcaagaaacatacttgagtcatacagtatagtaaatgaacctatcatatagcaatccatttttcagagtaagcaaattaaagaatataagcaaattgcattttagtgctacataatatggatgtcacagatattttgtacacatggccaaagtttaatctaaacacctgaacaaacaaggtaaaacacgagagcggagttctcaaagcaaacatgaaacttacacatgcatgagctagttcggtccacttgcggtaccaaacttttcaagtctgtg-----------------------------------------------------------------------------
>_R_Jupunba_limae_Iganci_261@NODE_1_length_4889_cov_278.017249
atattctttattataattttataactccacttctccaattttttaaatccaatttataaaagttttccctcccctgccctccaaatcccttgtaccaaacagcttagacgaactcatacacaacagaagcttgaaagttaagtcagatctatgatacagcaattatacaaacctttgttaacacttgatagtcacactattaagaagcaactttaattaacaattactaaaatgcgagaagtaatgccgctagattattttaacaagacaaattgaacatgagttttattcataatagcagtatggtaaaatccaaaacattgctaagccaaagtagtagtaactaaacaccagcatggaatatccaatttatcacagaagaaactacagaggttttatgatggagaaccccatccaccaccaccaggagtcaaaatctgaagagtatcacccggttgtacctcaatagaattcttgccgccaagataaatccttcgtttatctttttttataaggtaatttgccccacgagtgccattttttcctcctttcagccctctcggcgcatgaacacgtctctcggaaagaatgctgacagtaacaggacgcctgaactctatctctcttataagcccatcaccaccttgacgaaatcctgctcctccgctgttttctcgtagtccaaacttgtgcagagttactggatacctttgctcgaaaatctccggatcagtcattcttgtgtttgtcatgtggcattggactccactagtaccatcccaggtgggaccagccccgctcccaccaccaatggtttcatagtagccgaaagtattatcgccaaaagtgagattattcatacaacctagggaacaagcacaggcctgaaatgcagaaaatatgacatcggttatcctttgagatgtcataacattacctcctacaacagcagccatgtcgctcggggaaaggaatgagccctcgggaataagaatcttcacaggagccaaacaaccttgattgagaggaatgtccacatctaccaaacatcgaagacagtatattactgcagcagctgttacagcttctggtgcattccagttaccataaacttctgagctggtcccaccaaaatcaaaaattgcttctccttcattaaaatcaatgtttagtttcaagtgaatgacagatccatcatccatgtagtcctcttctacaagagtcacgaaattttcgtccgacttagacgaaaccttattaccaactgccttgagcatctctctcactgcttcttctgcattcatctgtacataattcatgtatgcatgaacagtttccaaaccatactgctcaatgagctcttgaagaagagaaattcctctctgatttgctgctacttgtgctctcaggtctgataagttatcctgaatccttcgagttcctgagattttatttccccgctcatcagtgcctgggcactgaaggattttgatgattcctccttcttggaaaatccccttttcaacaagcttaaatgcttttatggcagctccttcctccaatatggactttgagaatggtggcatgctgccaggagtgatacccccaatttctgcatgatgccctctgtttgcaacaaaaaacaccagctttctattgtagaaaactggcgtaacaacagttatgtcaggaagatgactacctccagcacaaggatgattagtaaccaaaacatctccttcatttaaattgtcaccccagtagttgagttgccaccgaactgtagtagacattgctcctagatgcacagggacgtgaggagcatttgcaactaggccaccagtaggatcaaagagagcacaagagaaatcaagtcgttctttgatatttgttgaaatagaagttctttgcagtgttcttcccatctgctcagctattcccataaatctgtgattgaatatggagagctgtacaacatctgcaaccttatcagatatattaacacttcttaaagaagaatcaatttcaatcttgatattgccatatttggttataatagccctgcagttgggctctacaatcacagtgctatttccattcataatgattgcagggccaagaattgtatggccataccccaggttttcaagcttatatagaggagtttcttgccaaccatttccaaagaacaccctatagtagccatcaaccttgggactgccagatgcaggttctaaggcccatggtttcagtatgttggtaactcctataccacgaactcgaacatcacaaatcactatctttctatttaggagtttaaagccgtactcttgctgaaagagcttcacaaactcagttgcataatcacatggttttccatcttcagttatttgtcttttgaccatgatggcagtatctgtaccttcatatctcaagtttagatatgtctctattgaaattctttcctctttaaacccttgattctgtagtttctgcttcacctgcctcaacaatacagcttctcgttgtgagacctcaacaatagattcagctccatatactgcagaataaggctcttgcatctcttccacaacgtttgccaaccccatgccatatgcacttaagattccacaaaatttgtgaatcaacacttctttcatacccaacgatctagcaatagcacaagcatgttgaggtccagcacctccaaagcatgcaagtgcatgattttttgtatcatggcccttcatttcagtcagctgccttattggacgacacattgtctcattggcaacattcacaaaaccaagtgcaatctcttcaaccgtcatgtattttgcagatggatcctggttctttcggtaagcatttatttgtccagcaagcttctcaaattcttctcttgtagacttgacatcgagaggttgatcctcatttggcccaaagattgatggaaaataatcaggaataacatatcccaaaatcaagttggcatcagtaattgccaactccccacctttccgataacacacaggacctgggtgtgccccaacggattctggtccaactcgaaatgctccaaattggaacttcaactttgaaccgccaccagcagcaacagtgtttatgtcaagctgaggagcttgtattatggcaccagcaacctgtgtttccagcacttgctcataacttccagcataacgacttacatcggtggatgtacctcccatatcaaatccaattaacggcttatctgtttccagtccaaaaagagtttgagagtaaccaacaacaccaccagcaggtccagacaaaatagctttatgccctgaaaaggaactctcaggagcaagcccgccatctgattgcataaacaaaacatttaacttccctagtccgtcatcaaatttggacaagaaccctgatagatactctttaataaccggggtcaaataagcatctacacttgctgttaaacctcggggaacagcacgaaccataggagtcaaagcagatgaaatagaaacatgtctgaatcccaggctcaaagctaatttctcaacctgttgttcgtgctgtggaaaagtgtatgaatgaatcaacacaacagccaagcaacagattcctttgtccaataatcttttcagtactggcttcagtgcttcttcattaacaggtttcacaattctcacaagctccccagaaatgcctttaaccaatgatgaactatcctgacgttctacctctgcatcttgcaccaactggactctctcttccacctctacaatctcctcatacagattcgaaggtcttgatacagtgatgtcaaatatgttggggcgagcctggttaccaatctggagcaaatctcggaaaccttgagtaacacacacagcaatcctttctcctttccgctctaaaagcgcatttgttgccacagttgtacccatccttatccactctatcttctcagtaggtatttttgaactttttgaaattttctcccccatgaatccttcaagaatccttcggatcccttctaccggagcatcatcatagtttgatgggtcaacagacagcagcttcaacactcggccatcagactgaccagggatttcagcataaacatcagtgaatgtgccccctctatcaatacaaaactttagctttccttcagtaacactccccattgtaattagtctttcacaactcctacgtattcatatgcaagaaacatacttgagtcatacaatatagtaaatgaacctatcatatagcaatccatttttcagagtaagcaaattaaagaatataagcaaattgcattttaatgctacataatatggatgtcacagatattttgtacacatggccaaagtttaatctaaacaccggaacaaacaaggtaaagcacaagagcggagttctcaaagcaaatatgaaacttagacatgcatgagctagttgggtccacttgctgtaccaaacttttcaagtctgtgattattacagacaccactaacacatatatgggtccaaacatagaaaattggaaacagaacagaataaaagtgaactg
>_R_Jupunba_longipedunculata_Cardona_2682@NODE_1_length_4323_cov_272.686764
-------------------------------------------------------------------------------------------------------------------------------agcttgaaagttaaggcagatctatgatacagcaattatacaaacctttgttaacacttgatagtcacactattaagaagcaactttaattaacaattactaaaatgcgagaagtgatgccgctagattattttaacaagacaaattgaacatgagctttattcataatagcagtatggtaaaatccaaaacattgctaagccaaagtagtaataactaaacaccatcatggaatatccaatttatcacagaagaaactaaagaggttttatgatggagaaccccatccaccaccaccaggagtcaaaatctgaagagtatcacctggttgtacctcaatagaattcttgccgccaagataaatccttcgtttatctttttttataaggtaatttgccccacgagtgccattttttcctcctttcagccctctcggcgcatgaacacgtctctcggaaagaatgctgacagtaacagaacgcctgaactgtatctctcttataagcccatcaccacctcgacgaaatcctgctcctccgctgttttctcgtagtccaaacttgtgcagagttactggatacctttgctcgaaaatctccggatcagtcattcttgtgtttgtcatgtggcattggactccactagtaccatcccaggtgggaccagccccgctcccaccaccaatggtttcatagtagccaaaagtattatcgccgaaagtgagattattcatacaacctagggaacaagcacaggcctgaaatgcataaaatatgacatcggttatcctttgagatgtcataacattacctcctacaacagcagccatgtcgctcggggaaagaaatgagccctcgggaataagaatcttcacaggagccaaacaaccttgattgagaggaatgtcaacatctaccaaacatcgaagacagtatattactgcagcagctgttacagcttctggtgcattccagttaccataaacttctgagctggtcccaccaaaatcaaaaattgcttctcctttattaaaatcaatgcttagtttcaagtgaatgacagatccatcatccatgtagtcctcttctaaaagagtcacgaaattttcgtccggcttagacgaaaccttattaccaactgtcttgagcatctctctcactgcttcttctgcattcatctgtacataattcatgtatgcatgaacagtttccaaaccatactgctcaatgagctcttgaagaagagaaattcctctctgatttgctgctacttgtgctctcaggtctgataagttatcctgaatccttcgagttcctgagattttatttccccgctcatcagtgcctgagcactgaaggattttgatgattccttcttcttggaaaatccccttttcaacaagcttaaatgcttttatggcagctccttcctccaatatggactttgagaatggtggcatgctgccaggagtgatacccccaatttctgcatgatgccctctgtttgcaacaaaaaacaccagctttccattgtagaaaactggcgtaacaacagttatgtcaggaagatgactacctccggcacaaggatgattagtaaccaaaacatctccttcatttaaattgtcaccccagtagtcgagttgccaccgaactgtagtagacattgctcctagatgcacagggacgtgaggagcatttgcaactaggccacctgtaggatcaaagagagcacaagagaaatcaagtcgttctttgatatttgttgaaatagaagttctttgcagtgttcttcccatctgctcagctattcccataaatctgtgattgaatatggagagctgtacaacatctgcaaccttatcagatatattaacacttcttaaagaagaatcaatttcagtcttgatattgccatatttggttataatagccctgcagttgggctctacaatcacagtgctatttccattcataatgattgcagggccaagaattgtatggccataccccaggttttcaagcttatatagaggagtttcttgccaaccatttccaaagaataccctatagtagccatcaaccttgggactgccagatgcaggttctaaggcccatggcttcagtatgttggtaactcctataccacgaactcgaacatcacaaatcaatatctttctatttaggagtttaaagccgtactcttgctgaaagagtttcacaaactcagttgcataatcacatggttttccatcttcagttatttgtcttttgaccatgatggcagtatctgtaccttcatatctcaagtttagatatgtctctattgaaattctttcctctttaaacccttgattctgtagtttctgcttcacctgcctcaacaatacagcttctcgttgtgagacctcaacaatagattcagctccatatactgcagaataaggctcttgcatctcttccacaacgtttgccaaccccatgccatatgcacttaagattccacaaaatttgtgaatcaacacttctttcatacccaacgatctagctatagcacaagcatgttgaggtccagcacctccaaagcatgcaagtgcatgattttttgtatcatggcccttcatttcagtcagctgccttattggacgacacattgtctcattagcaacattcacaaaaccaagtgcaatctcttcaaccgtcatgtattttgcagatcgatcctggttctttcggtaagcatttatttgtccagcaagcttctcaaattcttctcttgtagacttgacatcgagaggttgatcctcatttggcccaaagattgatggaaaataatcaggaatcacatatcccaaaatcaagttggcatcagtaattgccaactccccacctttccgataacacacaggacctgggtgtgccccaacggattctggtccaactcgaaatgctccaaattggaacttcaactttgaaccgccaccagcagcaacagtgtttatgtcaagctgaggagcttgtattatggcaccagcaacctgtgtttccagcacttgctcataacttccagcataacgacttacatcggtggatgtacctcccatatcaaatccaattaatggcttatctgtttccagtccaaaaagagtttgagagtaaccaacaacaccaccagcaggtccagacaaaatagctttatgccctgaaaaggaactctcaggagcaagcccaccatctgattgcataaacaaaacatttaacttccctagtccgtcatcaaatttggacaagaaccctgatagatactctttaataactggggtcaaataagcatctacacttgctgttaaacctcggggaacagcacgaaccataggagtcaaagcagatgaaatagaaacatgtctgaatcccaggctcaaagctaatttctcaacctgttgttcgtgctgtggaaaagtgtatgaatgaatcaacacaacagccaagcaacagattcctttgtccaataatcttttcagtactggcttcagtgcttcttcattaagaggtttcacaattctcacaagctccccagaaatgcctttaaccaatgatgaactatcctgacgttctacctctgcatcttgcaccaattggactctctcttccacctctacaatctcctcatacagattcgaaggtcttgatacagtgatgtcaaatatgttggggcgagcctggttaccaatctggagcaaatctcggaaaccttgagtaacacacacagcaatcctttctcctttccgctctaaaagtgcatttgttgccacagttgtacccatccttatccactctatcttctcagtaggtatttttgaactttttgaaattttctcccccatgaatccttcaagaatccttcggatcccttctaccggagcatcatcatagtttgatgggtcaacagacagcagcttcaacactcggccatcagactgaccagggatttcagcgtaaacatcagtgaatgtgccccctctatcaatacaaaactttagctttccttcagtaacactacccattgtaattagtctttcacaactcctacgtattcatatgcaagaaacatacttgagtcatacaatatagtaaatgaacctatcatatagcaatccatttttcagagtgagcaaattaaagaatgtaagcatattgcattttagtgctacataatatggatgtcacagatattttgtacacaaggccaaagtttaatctaaacacctgaacaaacaaggtaaagcacgagagcgaagttctcaaagcaaatatgaaacttaga---------------------------------------------------------------------------------------------------------------------------------
>_R_Jupunba_oxyphyllidia_Yonker_6157@NODE_1_length_4161_cov_290.536484
----------------------------------------------------------------------------------------------------------gacgaactcatacacaacagaaacttgaaagttaaggcagatctatgatacagcaattatacaaacctttgttaacacttgatagtcacactattaagaagcaactttaattaacaattactaatatgcgagaagtaatgccgctagattattttaacaagacaaactgaacatgagctttattcataatagcagtatggtaaaatccaaaacattgctaagccaaagtagtagtaactaaataccatcatggaatatccaatttatcacagaagaaactaaagacgttttatgatggagaaccccatccaccaccaccaggagtcaaaatctgaagggtatcacctggttgtacctcaatagaattcttgccgccaagataaatccttcgtttatctttttttataaggtaatttgccccacgagtgccattttttcctcctttcagccctctcggcgcatgaacacgtctctcggaaagaatgctgacagtaacaggacgcctgaactctatctctcttataagcccatcaccacctcgacgaaatcctgctcctccgctgtttgctcgtagtccaaacttgtgcagagttactggatacctttgctcgaaaatctccggatcagtcattcttgtgtttgtcatgtggcattggactccactagtaccatcccaggtgggaccagccccgctcccaccaccaatggtttcatagtagccgaaagtattatcgccaaaagtgagattattcatacaacctagggaacaagcacaggcctgaaatgcagaaaatatgacatcggttatcctttgagatgtcataacattacctcctacaacagcagccatgtcgctcggggaaaggaatgagccctcgggaataagaatcttcacaggagccaaacaaccttgattgagaggaatgtcaacatctaccaaacatcgaagacagtatattactgcagcagctgttacagcttctggtgcattccagttaccataaacttctgagctggtcccaccaaaatcaaaaattgcttctcctttattaaaatcaatgcttagtttcaagtgaatgacagatccatcatccatgtagtcctcttctacaagagtcacgaaattttcgtccgacttagacgaaaccttattaccaactgtcttgagcatctctctcacggcttcttctgcattcatctgtacataattcatgtatgcatgaacagtttccaaaccatactgctcaatgagctcttgaagaagagaaattcctctctgatttgctgctacttgtgctctcaggtctgataagttatcctgaatccttcgagttcctgagattttattttcccgctcatcagtgcctgggcactgaaggattttgatgattccttcctcttggaaaatccccttttcaacaagcttaaatgcttttatggcagctccttcctccaatatggactttgagaatggtggcatgctgccaggagtgatacccccaatttctgcatgatgccctctgtttgcaacaaaaaacaccagctttccatcgtagaaaactggcgtaacaacagttatgtcaggaagatgactacctccggcacaaggatgattagtaaccagaacatctcctccatttaaattgtcaccccagtagttgagttgccaccgaactgtagtagacattgctcctagatgcacagggacgtgaggagcatttgcaactaggccaccagtaggatcaaagagagcacaagagaaatcaagtcgttctttgatatttgttgaaatagaagttctttgcagtgttcttcccatctgctcagctattcccataaatctgtgattgaatatggagagctgtacaacatctgcaaccttatcagatatattaacacttcttaaagaagaatcaatttcaatcttgatattgccaaatttggttataatagccctgcagttgggctctacaatcacagtgctatttccattcataatgattgcagggccaagaattgtatggccataccccaggttttcaagcttatatagaggagtttcttgccaaccatttccaaagaataccctatagtagccatcaaccttgggactgccagatgcaggttctaaggcccatggcttcagtatgttggtaactcctataccacgaactcgaacatcacaaatcactatctttctatttaggagtttaaagccgtattcttgctgaaagagcttcacaaactcagttgcataatgacatggttttccatcttcagttatttgtcttttgaccatgatggcagtatctgtaccttcatatctcaagtttagatatgtctctattgaaattctttcctctttaaacccttgattctgtagtttctgcttcacctgcctcaacaatacagcttctcgttgtgagacctcaacaatagattcagctccatatactgcagaataaggctcttgcatctcttccacaacgtttgccaaccccatgccatatgcacttaagattccacaaaatttgtgaatcaacacttctttcatacccaacgatctagcaatagcacaagcatgttgaggtccagcacctccaaagcaggcaagtgcatgattttttgtatcatggcccttcatttcagtcagctgccttattggacgacacattgtctcattagcaacattcacaaaaccaagtgcaatctcttcaaccgtcatgtattttgtagatggatcctggttctttcggtaagcattaatttgtccggcaagcttctcaaattcttctcttgtagacttgacatcgagaggttgatcctcatttggcccaaagattgatggaaaataatcaggaataacatatcccaaaatcaagttggcatcagtaattgccaactccccacctttccaataacacacaggacctgggtgtgccccaacggattctggtccaactcgaaatgctccaaattggaacttcaactttgaaccgccaccagcagcaacagtgtttatgtcaagctgaggagcttgtattatggcaccagcaacctgtgtttccagcacttgctcataacttccagcataacgacttacatcggtggatgtacctcccatatcaaatccaattaacggcttatctgtttccagtccaaaaagagtttgagagtaaccaacaacaccaccagcaggtccagacaaaatagctttatgccctgaaaaggaactctcaggagcaagcccgccatctgattgcataaacaaaacatttaacttccctagtccgtcatcaaatttggacaagaaccctgatagatactttttaataaccggggtcaaataagcatctacacttgctgttaaacctcgaggaacagcacgaaccataggagtcaaagcagatgaaatagaaacatgtctgaatcccaggctcaaagctaatttctcaacctgttgttcgtgctgtggaaaagtgtatgaatgaatcaacacaacagccaagcaacagattcctttgtccaataatcttttcagtactggcttcagtgcttcttcattaagaggtttcacaattctcacaagctccccagaaatgcctttaaccaatgatgaactatcctgacgttctacctctgcatcttgcaccaactggactctctcttccacctctacaatctcctcatacagatttgaaggtcttgatacagtgatgtcaaatatgttggggcgagcctggttaccaatctggagcaaatctcggaaaccttgagtaacacacacagcaatcctttctccttcccgctctaaaagtgcatttgttgccacagttgtacccatccttatccactctatcttctcagtaggtatttttgaactttttgaaattttctcccccatgaatccttcaagaatccttcggatcccttctaccggagcatcatcatagtttgatgggtcaacagacagcagcttcaacactcggccatcagactgaccagggatttcagcgtaaacatcagtgaatgtgccccctctatcaatacaaaactttagctttccttcagtaacactccccattgtaattagtctttcacaactcctacgtattcacatgcaagaaacatacttgagtcatacaatatagtaaatgaacc------------------------------------------------------------------------------------------------------------------------------------------------------------------------------------------------------------------------------------------------------------------------------------------------------------------------
>_R_Punjuba_callejasii_Daly_5935@NODE_1_length_4203_cov_63.063984
----------------------------------------------------------------------------------------------------------------ctcatgcacaacataaacttgaaagttaaggcagatctatgatatagcaattatacaaacctttgttaacacttgataatcacactattaagaagcaactttaattaacaattactaaaatgcgagaagtaatgctgctagattattttaacaagacaaactgaacatgagctttattcataattgcagtatggtaaaatccaaaacaatgctaagccga---agtagtaagtgaaccccaaaatggaacatccaatttataacatcagaaac---------------------aaccccatccaccaccaccaggagtcaaaatctgaagagtatcacctggttgtacctgaatagaattcttgccgccaagataaatccttcgtttatctttctttacaaggtaattcgccccacgagcgccattttttcctcctttcagccctctcggcgcatgaacacgtctctcggaaagaatgctgacagtaacaggacgcctgaactctatctctcttataagcccatcaccacctcgacgaaatcctgctcctccgctgttttctcttagtccaaacttgtgcagagttactggatacctttgctcgaaaatctccggatcagtcattcttgtgtttgtcatgtggcattggactccactagtaccatcccaggtgggaccagccccgctcccaccaccaatggtttcatagtagccgaaagtattatcgccaaaagtgagattattcatacaacctagggaacaagcacaggcctgaaatgcagaaaatatgacatcggttatcctttgagatgtcataacattacctcctacaacagcagccatgtcgctcggggaaaggaatgagccctcgggaataagaatcttcacaggagccaaacaaccttgattgagaggaatgtcaacatctaccaaacatcgaagacagtatattactgcagcagctgttacagcttctggtgcattccagttaccataaacttctgagctggtcccaccaaaatcaaaaattgcttctcctttattaaaatcaatgcttagttttaagtgaatgacagatccatcatccatgtagtcctcttctacaagagtcacgaaattttcgtccgacttagacgaaaccttattaccaactgtcttgagcatctctctcactgcttcttctgcattcatctgtacataattcatgtatgcatgaacagtttccaaaccatactgctcaatgagctcttgaagaagggaaattcctctctgatttgctgctacttgtgctctaaggtctgataagttatcctgaatccttcgagttcctgagaatttatttccccgctcatcagtgcctgggcactgaaggattttgatgattccttcttcttggaaaatccccttttcaacaagcttaaatgcttttatggcagctccttcctccaatatggactttgagaatggtggcatgctgccaggagtgatacccccaatttctgcatgatgccctctgtttgcaacaaaaaacaccagctttccattgtagaaaactggcgtaacaacagttatgtcaggaagatgactacctccggcacaaggatgattagtaaccaaaacatctccttcatttaaattgtcaccccagtagttgagttgccaccgaactgtagtagacattgctcctagatgcacagggacgtgaggagcatttgcaactaggccaccagtaggatcaaagagagcacaagagaaatcaagtcgttctttgatatttgttgaaatagaagttctttgcagtgttcttcccatctgctcagctattcccataaatctgtgattgaatatagagagctgtacaacatctgcaaccttatcagatatattaacacttcttaaagaagaatcaatttcaatcttgatattgccatatttagttataatagccctgcagttgggctctacaatcacagtgctatttccattcataatgattgcagggccaagaattgtatggccataccccaggttttcaagcttatatagaggagtgtcttgccaaccatttccaaagtataccctatagtagccatcaaccttgggactgccagatgcaggttctaaggcccatggcttcagtatgttggtaactcctataccacgaactcgaacatcacaaatcactatctttctatttaggagtttgaagccgtactcttgctgaaagagcttcacaaactcagttgcataatcacatggttttccatcttcagttatttgtcttttgaccatgatggcagtatctgtaccttcatatctcaagtttagatatgtctctattgaaattctttcctctttaaacccttgattctgtagtttctgcttcacctgcctcaacaatacagcttctcgttgtgagaccgcaacaatagattcagctccatatactgcagaataaggctcttgcatctcttccacaacgtttgccaaccccatgccatatgcacttaagattccacaaaatttgtgaatcaacacttctttcatacccaacgatctagcaatagcacaagcatgttgaggtccagcacctccaaagcatgcaagtgcatgattttttgtatcatggcccttcatttcagtcagctgccttattggacgacacattgtctcattagcaacattcacaaaaccaagtgcaatctcttcaaccatcatgtattttgcagatggatcctggttctttcggtaagcatttatttgtccagcaagcttctcaaattcttctcttgtagacttgatatcgagaggttgatcctcatttggcccaaagatggatggaaaataatcaggaataacatatcccaaaatcaagttggcatcagtaattgccaactccccacctttccgataacacacaggacccgggtgtgccccaacggattctggtccaactcgaaatgctccaaattggaacttcaactttgaaccgccaccagcagcaacagtgtttatgtcaagctgaggagcttgtattatggcaccagcaacctgtgtttccagcacttgctcataacttccagcataacgacttacatcggtggatgtacctcccatatcaaatccaattaacggcttatctgtttccagtccaaaaagagtttgagagtaaccaacaacaccaccagcaggtccagacaaaatagctttatgccctgaaaaggaactctcaggagcaagcccgccatctgattgcataaacaaaacatttaacttccctagtccgtcatcgaatttggacaagaaccctgatagatactgtttaataactggggtcaaataagcatctacacttgctgttaaacctcggggaacagcacgaaccataggagtcaaagcagatgaaatagaaacatgtctgaatcccaggctcaacgctaatttctcaacctgttgttcatgctgtggaaaagtgtatgaatgaatcaacacaacagccaagcaacagattcctttgtccaataatcttttcagtactggcttcagtgcttcttcattaagaggtttcacaattctcacaagctccccagaaatgcctttaaccaatgatgaactatcccgatgttctacctcctcatcttgcaccaactggactctctcttccacctctacaatctcctcatacagattcgaaggtcttgatacagtgatgtcaaatatgttggggcgagcctggttaccaatctggagcaaatctcggaaaccttgagtaacacacacagcaatcctttctcctttccgctctaaaagtgcatttgttgccacagttgtacccatccttatccactctatcctctcagtaggtatttttgaactttttgaaattttcttccccatgaatccttcaagaatccttcggatcccttctactggagcatcatcatagtttgatgggtcaacagacagcagcttcaacactcggccatcagactgaccagggatttcagcgtaaacatcagtgaatgtgccccctctgtcaatacaaaacttcagctttccttcagtaatactccccattgtaattagtctttcacaactcctacgtattcatatgcaagaaacatacttgagtcatacaatatagtaaatgtacccatcatatagcaatccatttttcagagtaagcaaattaaagaatataagcaaattgcattttagtgttaca-------------------------------------------------------------------------------------------------------------------------------------------------------------------------------------------------------------------------------------------------
>_R_Punjuba_lehmannii_Escobar_7465@NODE_1_length_4769_cov_232.530051
atgttctttattataattttataaccctattttttcaattttttaaatccaatttataaaaattttcccaccacttctctccaaatccctcgtaccaaacagcttagacgaactcatacacaacataaacttgaaagctaaggcagatctatgatatagcaattatacaaacctttgttaacacttgataatcacactattaagaagcaactttaattaacaattactaaaatgcgagaagtaatgctgctagattattttaa-aagacaaactgaacatgagctttattcataatagcagtatggtaaaatccaaaacattgctaagccga---agtagtaagtgaacccca-tatggaacatccaatttataacatcagaaac---------------------aaccccatccaccaccaccaggagtcaaaatctgaagagtatcacctggttgtacctgaatagaattcttgccgccaagataaatccttcgtttatctttctttacaaggtaattcgccccacgagcgccattttttcctcctttcagccctctcggcgcatgaacacgtctctcggaaagaatgctgacagtaacaggacgcctgaactctatctctcttataagcccatcaccacctcgacgaaatcctgctcctccgctgttttctcttagtccaaacttgtgcagagttactggatacctttgctcgaaaatctccggatcagtcattcttgtgtttgtcatgtggcattggactccactagtaccatcccaggtgggaccagccccgctcccaccaccaatggtttcatagtagccgaaagtattatcgccaaaagtgagattattcatacaacctagggaacaagcacaggcctgaaatgcagaaaatatgacatcggttatcctttgagatgtcataacattacctcctacaacagcagccatgtcgctcggggaaaggaatgagccctcgggaataagaatcttcacaggagccaaacaaccttgattgagaggaatgtcaacatctaccaaacatcgaagacagtatattactgcagcagctgttacagcttctggtgcattccagttaccataaacttctgagctggtcccaccaaaatcaaaaattgcttctcctttattaaaatcaatgcttagttttaagtgaatgacagatccatcatccatgtagtcctcttctacaagagtcacgaaatttttgtccgacttagacgaaaccttattaccaactgtcttgagcatctctctcaccgcttcttctgcattcatctgtacataattcatgtatgcatgaacagtttccaaaccatactgctcaatgagctcttgaagaagggaaattcctctctgatttgctgctacttgtgctctcaggtctgataagttatcctgaatccttcgagttcctgagaatttatttccccgctcatcagtgcctgggcactgaaggattttgatgattccttcttcttggaaaatccccttttcaacaagcttaaatgcttttatggcagctccttcctccaatatggactttgagaatggtggcatgctgccaggagtgatacccccaatttctgcatgatgccctctgtttgcaacaaaaaacaccagctttccattgtagaaaactggcgtaacaacagttatgtcaggaagatgactacctccggcacaaggatgattagtaaccaaaacatctccttcatttaaattgtcaccccagtagttgagttgccaccgaactgtagtagacattgctcctagatgcacagggacgtgaggagcatttgcaactaggccaccagtaggatcaaagagagcacaagagaaatcaagtcgttctttgatatttgttgaaatagaagttctttgcagtgttcttcccatctgctcagctattcccataaatctgtgattgaatatggagagctgtacaacatctgcaaccttatgagatatattaacacttcttaaagacgaatcaatttcaatcttgatattgccatatttggttataatagccctgcagttgggctctacaatcacagtgctatttccattcataatgattgcagggccaagaattgtatggccatacccgaggttttcaagtttatatagaggagtttcttgccaaccatttccaaagtataccctatagtagccatcaaccttgggactgccagatgcaggttctaaggcccatggcttcagtatgttggtaactcctataccacgaactcgaacatcacaaatcactacctttctatttaggagtttaaagccgtactcttgctgaaagagcttcacaaactcagttgcaaaatcacatggttttccatcttcagttatgtgtcttttgaccatgatggcagtatctgtaccttcatatctcaagtttagatatgtcgctattgaaattctttcctctttaaacccttgattctgtagtttctgcttcacctgcctcaacaatacagcttctcgttgtgagacctcaacaatagattcagctccatatactgcagaataaggctcttgcatctcttccacaacgtttgccaaccccatgccatatgcacttaagattccacaaaatttgtgaatcaacacttctttcatacacaacgatctagcaatagcacaagcatgttgaggtccagcacctccaaagcatgcaagtgcatgattttttgtatcatggcccttcatttcagtcagctgccttattggacgacacattgtctcattagcaacattcacaaaaccaagtgcaatctcttcaaccgtcatgtattttgcagatggatcctggttctttcggtaagcatttatttgtccagcaagcttctcaaattcttctcttgtagacttgacatcgagaggttgatcctcatttggcccaaagatggatggaaaataatcaggaataacatatcccaaaatcaagttggcatcagtaattgccaactccccacctttccgataacacacaggacccgggtgtgccccaacggattctggtccaactcgaaatgctccaaattggaacttcaactttgaaccgccaccagcagcaacagtgtttatgtcaagctgaggagcttgtattatggcaccagcaacctgtgtttccagcacttgctcataacttccagcataacgacttacatcggtggatgtacctcccatatcaaatccaattaatggcttatctgtttccagtccaaaaagagtttgagagtaaccaacaacaccaccagcaggtccagacaaaatagctttatgccctgaaaaggaactctcaggagcaagcccgccatctgattgcataaacaaaacatttaacttccctagtccgtcatcaaatttggacaagaaccctgatagatactctttaataaccggggtcaaataagcatctacacttgctgttaaacctcggggaacagcacgaaccataggagtcaaagcagatgaaatagaaacatgtctgaatcccaggctcaacgctaatttctcaacctgttgttcatgctgtggaaaagtgtacgaatgaataaacacaacagccaagcaacagattcctttgtccaataatcttttcagtactggcttcagtgcttcttcattaagaggtttcacaattctcacaagctccccagaaatgcctttaaccaatgatgaactatcctgatgttctacctcctcatcttgcaccaactggactctctcttccacctctacaatctcctcatacagattcgaaggtcttgatacagtgatgtcaaatatgttggggcgagcctggttaccaatctggagcaaatctcggaaaccttgagtaacacacacagcaatcctttctcctttccgctctaaaagtgcatttgttgccacagttgtacccatccttatccactctatcttctcagtaggtatttttgaactttttgaaattttcttccccatgaatccttcaagaatccttcggatcccttctaccggagcatcatcatagtttgatgggtcaacagacagcagcttcaacactcggccatcagactgaccagggatttcagcgtaaacatcagtgaatgtgccccctctatcaatacaaaacttcagctttccttcagtaacactccccattgtaattagtctttcacaactcctacgtattcatatgcaagaaacatacttgagtcatacaatatagtaaatgtacccatcatatagcaatccatttttcagagtaagcaaattaaagaatataagcaaattgcattttagtgctacataatatggatgtcacagatattttgtacacatggccaaagtttaatctaaacacccgaacaaacgaggtaaagcacgagagcggagttctcatagcaaatatgaaacttagacatgcatgagctagttgggtccacttgctgtaccaaacttttcaagtctgtgattattacagataccactaacacatatatgggtccaaacatagaaaattggaaacagaacaaaataaaagtgacct-
