# Supplementary material for: A new generic circumscription of Hydrochorea (Leguminosae, Caesalpinioideae, mimosoid clade) with an amphi-Atlantic distribution
Source: PhytoKeys. 2022 Aug 22;205:401–37. doi: 10.3897/phytokeys.205.82775 (PMC9849043; doi:10.3897/phytokeys.205.82775)
Supplement: Supplementary material 1 — Supplementary data file S1 [file phytokeys-205-401_article-82775__-s001.zip › RBH3_m2487_comp17655_c0_seq1_exon01.aln-cln]

>Albizia_coripatensis_Hughes_2433@NODE_1_length_1540_cov_202.900205
ggcatcatttgagcccgtcttgaactattcacttttcttggtaaacttgaattcaggggttacaacatttttagttaagagaagccatctatg-----------tacaaaaatg--------taacaaaattgtaaatctgactaactcaattaaaccttagatccaaagtactacaagcttattatgtaattaaatgataataaatgcttcacattgatttaaaccagatttcttttaaaagagaaacaataaagaaaagagatgacgtagatttcggtgattcattgaatgtaattcccaaagtaagaaagaaagaaagaaaaattaacaaatgcaaaaggaaatcaaattaagaacaatataaaaaagacaaaatgttcacttgcactgcagaataactgggatgaatctcattttacaaaataacatacaaaaattaaaagctaaagtacctgggttcaaattcgcgtatctcaaccagctcgcacccacaagcatcagtccactgaaccctcctctccattggaccaggaggatcactcc------------------cctgctcattacccacttcagcaggaaccggtttattatttagtggcttttttaggctacttttaagagcaatccttgttgtatcagtgccatcatcgaggtgagcagtaggaacctgatcctctcccttgccagaaattggcagcccaggtgaaacatcatgttgttgggaaggacccactttaagaggagatttattgtcaagacctccagaagtgcgaccaaagcaaacaaatgaggcgcacctccaggaaagacgattctttgtagaagccagctggagctcagggtcagtttcttcctctaccaattggtattggttcaacggtgaaactctcatgggtttgtcctcactcctctgacccaagaggagaagggacaggcctttactatatcctgaagctgaagcagagaagaatcctcctccttctactgctaatagcatcagttctgctcatcagcacaccagaaaatgatttatttatatggctgcctgcccacagaagaaccggagttgaaaccttccttccaaaattaagcgagatcagcatgacttcggcagagtaaaaatatttttgtttgttgtcgtttatggcttttattatatctattaattccatttactcactttgaattacaaagaaatactgaacaatctcagcttaaaaaatgggacattttgaggccacgcttaatatagcaaaaggacatatagaggaagttacacacttaaaag-cacaagacaagcatgagcagacaggatttcacacgctagcggttttctgattttccaaaattgtgtcaaaattccatggtat-------gatagctgaaaatatatcaacaaaattgttttcactcagaaatataaccaaaactgctc
>Albizia_decandra_Vilhena_231@NODE_1_length_1016_cov_38.784878
----------------------------------------------------------------------------------------------------------------------------------------------------------------------------------------------------------------------------------------------aaaagagaaacaataaagaaaagagatgacgtagatttcagtgattcattgaatgtaattcccaaagtaag-aagaaagaaagaaaactcaacaaatgcaaaaggaaatcaaattaagaacgatataaaaaagacaaaatgttcacttgcactgcagaataactgggatgaatctcattttacaaaataatatacaaaaattaaaagctaaagtacctgggttcaaattcacgtatctcaaccagctcgctcccacaagcatcagtccactgaaccctcctctccattgaaccaggaggatccctccccttctcaactggcctgtcctgctcattacccacttcagcaggaattggtttattatttagtggcttttttaggctacttttaacagtaatcattgttgtatcagtgccatcatcaaggtgagcagtaggaacctgatcctctcccttgccagaaattggcagcccaggtgaaacatcatgttgttgggaaggacccactttaagaggagatttgttgtcaagacctccagaagtgcgaccaaagcaaacaaatgaggcgcacctccgggaaagacgattctttgtagaagccagctggagctcagggtcagtttcttcgtctaccaattggtattggttcaacggagaaactctcatgggtttgtcctcactcctctgacccaagaggagaagcgacaggcctttactatatcctgaagctgaagcagagaagaatcctcctccttctactgctaatagcatcagttctgctcatcagcacaccagaaaatgatttatttatatggctgcctgcccacagaagaactggagttgaaaccttccatccaaaattaagtgagatcggcaagactttggcagagtcaaaatatttttgtttgttgtcatttatggcttttattatatctattaattctatttactcactttgaattacaaagaaacagtgaacaatctcagcctaaaaaatgggactttttgaggcgacact-------------------------------------------------------------------------------------------------------------------------------------------------------------------------------------------------
>Albizia_edwallii_Dalmaso_272@NODE_1_length_851_cov_6.532663
-----------------------------------------------------------------------------------------------------------------------------------------------------------------------------------------------------------------------------------------------------------------------------------------------tgaatgtaattcccaaagtaagaaagaaagaaagaaaacttaacaaatgcaaaaggaaatcaaattaagaacaatataaaaaagacaaaatgttcacttgcactgcagaataactgggatgaatctcattttacaaaataacatacaaaaattaaaagctaaagtacctgggttcaaattcgcgtatctcaaccagctcgctcccacaagcatcagtccactgaaccctcctctccattggaccaggaggatcactcc------------------cctgctcattacccacttcagcaggaaccggtttattatttagtggcttttttaggctacttttaagagtaatccttgttgtatcagtgccatcatcgaggtgagcagtaggaacctgatcctctcccttgccagaaattggcagcccaggtgaaacatcatgttgttgggaaggacccactttaagaggagatttattgtcaagacctccagaagtgcgaccaaagcaaacaaatgaggcgcacctccgggaaagacgattctttgtagaagccagctggagctcagggtcagtttcttcctctaccaattggtattggttcaacggtgaaactctcatgggtttgtcctcactcctctgacccaagaggagaagggacaggcctttactatatcctgaagctgaagcagagaagaatcctcctccttctactgctaatagcatcagttctgctcatcagcacaccagaaaatgatttatttatatggctgcctgcccacagaagaaccggagttgaaaccttccatccaaaattaagcgagatcagcatgacttcggcagagtcaaaatatttttgtttgtggtcgtttat----------------------------------------------------------------------------------------------------------------------------------------------------------------------------------------------------------------------------------------------------------------------------------------------------
>Albizia_glabripetala_Lewis_1652@NODE_1_length_1138_cov_35.892554
----------------------------------------------------------------------------------------------------------------------------------------------------------------------------------------------tttagatgatgataaatacttcacattgatttaaaccagatttcttttaaaagagaaacaataaagaaaagagatgacgtagatttcagtgattcattgaatgtaattcccaaagtaagaaagaaagaaagaaaacttaacaaatgcaaaaggaaatcaaattaagaatgatataaaaaagacaaaatgttcacttgcactgcagaataactgggatgaatctcatttaacagaataatatacaaaaattaaaagctaaagtacctgggttcaaattcacgtatctcaaccagctcgctcccacaagcatcagtccactgaaccctcctctccattggaccaggaggatccctcctcttctcaactggcgtgtcctgctcattacccacttcagcaggaattggtttattatttagcggcttttttaggctacttttaacagtaatccttgttgtatcagtgccatcatcaaggtgagcagtaggaacctgatcctctcccttgccagaaattggcagcccaggtgaaacatcatgttgttgggaaggacccactttaagaggagatttattgtcaagacctccagaagtgcgaccaaagcaaacaaatgaggcgcacctccgggaaagacgattctttgtagaagccagctggagctcagggtcagtttcttcgtctaccaattggtattggttcaacggagaaactctcatgggtttgtcctcactcctctgacccaagaggagaagggacaggcctttactatatcctgaagctgaagcagagaagaatcctcctccttctactgctaatagcatcagttctgctcatcagcacaccagaaaatgatttatttatatggctgcctgcccacagaagaactggagttgaaaccttccatccaaaattaagtgagatcggcaagacctcggcagagtcaaaatatttttgttcgttgtcatttatggcttttattatatctattaattctatttactgactttgaattacaaagaaacagtgaacaatctcagcctaaaaaatgggactttttgaggcgacgcttaatatagcaaaacgacatatagaggaagttacagacttaaaagccataagacaagcatgagcacacaggatt------------------------------------------------------------------------------------------------------------------------
>Albizia_multiflora_Hughes_3090@NODE_2_length_866_cov_36.595691
-----------------------------------------------------------------------------------------------------------------------------------------------------------------------------------------------------------------------------------------------------------------------------------------------------------------------------------------------------------------------------------------------------------------------------------------------------------------aataccttggttcaaattcccggatctcagtgagctcattcccagaggcatctgtccactgcactttcctctctacttgaacagaaaaatcactcccctcgccacctgatgcttcatgttcattagcaacttcaatgggtgttggtttattatgttgtggccttttcaggctacttttaattgctatctttcttgtagcaatactattatcaagatgagaagattga------------tctttgtcggaaaccaatgaccctggtgcgacatcatgctgttggacagggcctactttaagaggagatggcgtttcaagccctgcggaagcgcgaccaaagcaaacaaaggaagcgcaaccgcgggaaatgcggttctttgtagaagccagctggagctcagggtctgattcttggtctaccaactggtactggttccacggcgcaactctcatgggtttatcctcactcctctgacccaagagaagaagggtcaggcccttactatatcctgaagctgaagaagagaagaatcctcctccttctactgccaataacatcagttctgctcatgggcagttcagcaagcgatttttatacgtggctccgtttgcttggaccaaccaaagtcgaagcctttcaagcaaaattatataaggacaaaatgagtgtagtgtagaaaaaaagcacatatcacactgaaggcatctctcacagtatagatacagat-----------atagaagaccataaaacaagaccgaacacc-tagtctgaaaccat--------------------------------------------------------------------------------------------ttaaagtcagcatccacatctttaaattccaaaaacgtgttaaaagtgt-tgcccaaaagatcaatagcactgagctcagaaaggaa-----------------------------------
>Albizia_sinaloensis_Hughes_1576@NODE_2_length_795_cov_38.097493
--------------------------------------------------------------------------------------------------------------------------------------------------------------------------------------------------------------------------------------------------------------------------------------------------------------------------------------------------------------------------------------------------------------------------------------------------------------------------------------------------------------------------------------------------------------------------------------------------cttcaatgggagttggtttattatgctgtcgccttttcaggctacttttaagtgctatctttcttgtagcattactattatcaaaatgagaagattga------------tctttgtcggaaaccaatgaccctggtgagacatcatgctgttgggaagggcctactttaagaggagatggcgtttctagccctgcggaagcgcgaccaaagcaaacaaaggaagcgcaaccgcgggaaatgcagttctttgtagaagccagctggagctcagggtctgattcttggtctaccaactggtactggttccacggcgaaactctcatgggtttatcctcactcctctgacccaagagaagaagggtcaggcccttactatatcctgaagctgaagaagagaagaatcctcctccttctactgccaataacatcagttctgctcatcggcagttcagcaagcgaattttatatgtggctccgtttgcttggaccaaccaaagtcgaagcctttcaagcaaaattatataaggacaaaatgagtgtagtgtagaaaaaaagcacatatcacagtgaaggcatctctcacagtatagatacagat-----------atagaagaacataaaacaagaccgaacacc-tagtctgaaaccat--------------------------------------------------------------------------------------------ttaaaggcagcatccacatctttaatttccaaaaacgtgttaaaagtgt-tgcccaaaagatcaatagcaatgagctcagaaaggaaatgatttttactcagaagcacaatcagaattttgc
>Albizia_subdimidiata_var_minor_Gorts_341@NODE_2_length_849_cov_9.920984
-------------------------------------------------------------------------------------------------------------------------------------------------------------------------------------------------------------------------------------------------------------------------------------------------------------------------------------------------------------------------------------------------------------------------------------------------------------------------------------------------------------gaggcatctgtccactgcactttcctctctacttgaacagaaaaatcactcccctcaccacccgatgcttcatgttcattagcaacttcaatgggtgttggtttattatgttgtggccttttcaggctacttttaagtgctatctttcttgtagcattactattatcaagatgaaaagattga------------tctttgtcggaaaccaatgaccctggtgagacatcatgctgttgggcagggcctactttaagaggagatggcgtttcaagccctgcggaagcgcgaccaaagcaaacaaaggaagcgcaaccgcgggaaatgcggttctttgtagaagccagctggagctcagggtctgattcttggtctaccaactggtactggttccacggcgaaactctcatgggtttatcctcactcctctgacccaagagaagaagggtcaggccctgactatatcctgaagctgaagaagagaagaatcctcctccttctactgccaataacatcagttctgctcatcggcagttcagcaagcgatttttatacgtggctctgtttgcttggaccagccaaagtcgaagcctttcaagcagaattatataaggacaaaatgagtgtggtgtag-aaaaaagcacatttcacagtgaaggcatctctcacagtaaagatacagac-----------atagaagaccataaaacaagaccgaacaac-tagtctgaaaccat--------------------------------------------------------------------------------------------ttaaaggcagcatccacatctttaatttccaaaaacgtgttaaaagtgt-tgcccaaaatatcaatagcaatgagatcagaaaggaaatgatttttactcagaagc----------------
>Albizia_subdimidiata_var_subdimidiata_Ferreira_210@NODE_2_length_935_cov_32.219114
----------------------------------------------------------------------------------------------------------------------------------------------------------------------------------------------------------------------------------------------------------------------------------------------------------------------------------------------------------atgagttagaaatagcataa--actagcaaatcgtacttagtgcagagaacttattaatataaatattcttagctaaaacattttttagaaaacaaaaattacaataccttggttcaaattcccgtatctcagtgagctcattcccagaggcatctgtccactgcactttcctctctacttgaacagaaaaatcactcccctcaccacccgatgcttcatgttcattagcaacttcaatgggtgttggtttattatgttgtggccttttcaggctacttttaagtgctatctttcttgtagcattactattatcaagatgagaagattga------------tctttgtcggaaaccaatgaccctggtgagacatcatgctgttgggcagggcctactttaagaggagatggcgtttcaagccctgcggaagcgcgaccaaagcaaacaaaggaagcgcaaccgcgggaaatgcggttctttgtagaagccagctggagctcagggtctgattcttggtctaccaactggtactggttccacggcgaaactctcatgggtttatcctcactcctctgacccaagagaagaagggtcaggccctgactatatcctgaagctgaagaagagaagaatcctcctccttctactgccaataacatcagttctgctcatcggcagttcagcaagcgatttttatacgtggctctgtttgcttggaccagccaaagtcgaagcctttcaagcaaaattatataaggacaaaatgagtgtggtgtag-aaaaaagcacatttcacagtgaaggcatctctcacagtatagatacagac-----------atagaagaccataaaacaagaccgaacaac-tagtctgaaaccat--------------------------------------------------------------------------------------------ttaaaggcagcatccacatctttaatttccaaaaacgtgttaaaagtgt-tgcc--------------------------------------------------------------------
>Albizia_xerophytica_Hughes_1435@NODE_2_length_754_cov_25.239291
---------------------------------------------------------------------------------------------------------------------------------------------------------------------------------------------------------------------------------------------------------------------------------------------------------------------------------------------------------------------------------------------------------------------------------------------------------------------------------------------------------------------------------------------------------atcactcccctcaccacccgatgcttcatgttcattagcaacttcaatgggagttggtttattatgctgtggccttttcaggctacttttaagtgctatctttcttgtagcattactattatcaagatgagaagattga------------tctttgtcggaaaccaatgaccctggtgagatatcatgctgttgggcagggcctactttaagaggagatggtgtttcaagccctgcggaagcgcgaccaaagcaaacaaaggaagcgcaaccgcgggaaatgcagttctttgtagaagccagctggagctcagggtctgattcttggtctaccaactggtactggttccacggcgaaactctcatgggtttatcctcactcctctgacccaagagaagaagggccaggcccttactatatcctgaagctgaagaagagaagaatcctcctccttctactgccaataacatcagttctgctcatcggcagttcagcaagcgatttttatatgtggctccgtttgcttggaccaaccaaagtcgaagcctttcaagcaaaattatataaggacaaaatgagtgtagtgtagaaaaaaagcacatatcacagtgaaggcatctctcacagtatagatacagat-----------atagaagaacataaaacaagaccgaacacc-tagtctgaaaccat--------------------------------------------------------------------------------------------ttaaaggcagcatccacatctttaatttccaaaaacgtgttaaaagtgt-tgcccaaaagatcaat--------------------------------------------------------
>Balizia_spnov_Morim_577@NODE_1_length_1264_cov_214.263854
---------------------------------------------------------------------------------------------------------------------------------attgtaaatctgactaactcaattaaaccttagatccaaagtactacaagcttattatgtaattaaatgataataaatgcttcacattgatttaaaccagatttcttttaaaagagaaacaagaaagaaaagagatgacgtagatttcggtgattcattgaatgtaattcccaaagaaagaaagaaagaaagaaaacttaacaaatgcaaaaggaaagcaaattaagaacaatataaaaatgacaaaatgttcacttgcactgcagaataactgggatgaatctcattttacaaaataatatacaaaaattaaaagctaaagtacctgggttcaaattctcgtatctcaaccagctcgctcccacaagtatcagtccactgaaccctcctctccattggaccaggaggatcactacccttctcaccttgcgcgtcctgctcattacctacttcagcaggaaccagtttattatttagtggcttttttaggctacttttaagagtaatccttgttgtatcagtgccatcatcgaggtgagcaggaggaacctgatcctctcccttgccagaaattggcagcccaggtgaaacatcatgttgttgggaaggacccactttaagaggagatttgttgtcaagacctccagaagtgcgaccaaagcaaacaaatgaggcgcacctccgggaaagacgattctttgtagaagccagctggcactcagggtcagtttcttcgtctaccaactggtattggttcaacggtgaaactctcatgggtttgtcctcactcctctgacccaagaggagaacggacaggcctttactatatcctgaagctgaagcagagaagaatcctcctccttctactgccaatagcatcagttctgctcatcggcacaccagaaaatgatttatttatatggctgcctgcccacagaagaaccggagttgaaaccttccgtccaaaattaagcgagatcggcatgacttcagtagagtcaaaatatttttgtttgttgtcatttatagcttttattatatttattaattctagttactcactttgaattacaaagaaatagtgaacaatctcagcttaaaaaatgggacattttaaggcgacgcttaatatagcaaaaggacatatagaggaagttacagacttaaaagccataagacaagcatgagcacacaggatttcacgcgctagcggttttctgatattccaaaattgtgtcaaaattccatggtatggagcta-----------------------------------------------------------
>Calliandra_bella_LPQ15696@NODE_1_length_1319_cov_222.075684
-----------------------------------------------------------taaagtaaatgacaagtagtctaatagttcaatatatttgatcaactaatagtcaaaattaactaacggtcaaggaaaaatagccactcgatgaatactttggggccaaagccccttaaccctattatgtagtcaaatggtattgtaatcattacttaaatttaaaccatatttcttttaaaagcgaagaaagaaagaaaagagacaacgtagattgtggtgattcattgaatgtaattacc------------aaagaaagaaaacttaataaatgcaaaaggaaagcaaataaagaacaataaaagaaaaaaaaaatgttcacttgcacgacagagtaactgggatgaacctcctttaacaacataacgttcagaaattaaaagctaaagtacctgggttcaaattctcgtatctcagccagctcgctcccacaagcatcggtccactgaaccctcctctccattggacaaggaacatcactcccattctcacctggcgcatcctgctcattacccacttcagcaggaactgggttattatttcgtggcttttttaggctactcttaggagtagcccttgttgtatcagagccatcattgaggtgagctgtaggaacctgatgatctctcttgccagaaattggctccccagatgaaacatcatgttgttgggagggacccactttcagaggagattccctgtcaagacctccagaagtgcgaccaaagcaaacaaatgaggcgcacctctgggaatgattattctttgaagaagccagctggatgtcagggtcagtttctttgtcaaccaattggtattggctaaacggtgaaactctcatgggtttgtcctcactcctctgacccaagaggagaagggacaggcctttactatatcctgaagctgaagcagagaagaaacctcctccttctactgccaatagcatctgttctgctcatcggcacaccagaaaatgatttatttatatgcctgcctgcccacaaaaaacccggagttgaaaccaaccgcccgaaattacgtataggcattattacatcagcagagtcaaaacttttttctttgtgatcatttatagcttttattatatctattaattctacttcctcacattgaattgcaaagaaataccccat----ctagtccaaaatataagacatagttgatttttttggaacatactaagaaggtaaattaaataactttaaagcgtcaaaa---------------------------tttaacttttttcttcacactatatttgtctaacttat---aaattgatatataatgtaataatacactgaagaaca---------------------------------------------
>Cathormion_obliquifoliolatum_Wieringa_6519@NODE_1_length_1117_cov_97.804143
---------------------------------------------------------------------------------------------------------------------------------------------------------------------------------------------aattaaatgataataaatgcttcacattgatttaaaccagatttcttttaaaagagaaacaagaaagaaaagagatgacgtagatttcggtgattcattgaatgtaattccc--------aaagaaagaaagaaaacttaacaaatgcaaaaggaaagcaaattaagaacaatataaaaaagacaaaatgttcacctgcactgcagaataactgggatgaatctcattttacaaaataatatacaaaaattaaaagctaaagtacctgggttcgaattctcgtatctcaaccagctcgctcccacaagtatcagtccactgaaccctcctctccattggaccaggaggatcactacccttctcaccttgcgcgtcctgctcattacctacttcaacaggaaccggtttattatttagtggcttttttaggctacttttaagagtaatccttgttgtatcagtgccatcatcgaggtgagcaggaggaacctgatcctctcccttgccagaaattggcagcccaggtgaaacatcattttgttgggaaggacccactttaggaggagatttgttgtcaagacctccagaagtgcgaccaaagcaaacaaatgaggcgcacctccgggaaagacgattctttgtagaagccagctggcactcagggtcagtttcttcgtctaccaactggtattggttcaacggtgaaactctcatgggtttgtcctcactcctctgacccaagaggagaagggacaggcctttactatatcctgaagctgaagcagagaagaatcctcctccttctactgccaatagcatcagttctgctcatcggcacaccagaaaatgatttatttatatggctgcctgcccacagaagaaccggagttgaaaccttccgtccaaaattaagcgagatcggcatgacttcagtagagtcaaaatatttttgtttgttgtcatttatagcttttattatatttattaattctagttactcactttgaattacaaagaaatagtgaacaatctcagcttaaaaaatgggacattttaaggcgacgcttaatatagcaaaaggacatatagaggaagttacagacttaaaagccataagacaagcat--------------------------------------------------------------------------------------------------------------------------------------
>Hydrochorea_corymbosa1_Bonadeu_655@NODE_1_length_739_cov_132.203216
------------------------------------------------------------------------------------------------------------------------------------------------------------------------------------------------------------------------------------------------------------------------------------------------------------------------------------------------------------------------------------------------------------------------------------caaaataatatacaaaaattaaaagctaaagtacctgggttcaaattctcgtatctcaaccagctcgctcccacaagtatcagtccactgaaccctcctctccattggaccaggaggatcactacccttctcaccttgtgcgtcctgctcattacctacttcagcaggaaccggtttattatttagtggcttttttaggctacttttaagagtaatccttgttgtatcagtgccatcatcgaggtgagcaggaggaacctgatcctctcccttgccagaaattggcagcccaggtgaaacatcatgttgttgggaaggacccactttaagaggagatttgttgtcaagacctccagaagtgcgaccaaagcaaacaaatgaggcgcacctccgggaaagacgattctttgtagaagccagctggcactcagggtcagtttcttcgtctaccaactggtattggttcaacggtgaaactctcatgggtttgtcctcactcctctgacccaagaggagaagggacaggcctttactatatcctgaagctgaagcagagaagaatcctcctccttctactgccaatagcatcagttctgctcatcggcacaccagaaaatgatttatttatatggctgcctgcccacagaagaagcggagttgaaaccttccatccaaaattaagcgagatcggcatgacttcagtagagtcaaaatatttttgtttgttgtcatttatagc-------------------------------------------------------------------------------------------------------------------------------------------------------------------------------------------------------------------------------------------------------------------------------------------------
>Jupunba_abbottii_Zanoni_21220@NODE_1_length_1112_cov_134.382609
----------------------------------------------------------------------------------------------------------------------------------------------ctaactcaattaaaccttagatccaaagtactacaagcttattatgtaattaaatgataataaatgcttcacattgatttaaaccagatttcttttaaaagaaaaacaagaaagaaaagagatgacgtagatttcggtgattcattgaatgtaattcccaaagaaagaaagaaagaaagaaaacttaacaaatgcaaaaggaaagcaaattaagaacaatataaaaaagacaaaatgttcacttgcactgcagaataactgggatgaatctcattttacaaaataatatacaaaaattaaaagctaaagtacctgggttcaaattctcgtatctcaaccagctcactcccacaagtatcagtccactgaaccctcctctccattggaccaggaggatcactccccttctcaccttgcgcgtcctgctcattacctacttcagcaggaaccggtttattatttagtggcttttttaggctacttttaagagtaatccttgttgtatcagtgccatcatcgaggtgagcagtaggaacctgatcctctcccttgccagaaattggcagcccaggtgaaacatcatgttgttgggaaggacccactttaagaggagatttgttgtcaagacctccagaagtgcgaccaaagcaaacaaatgagacgcacctccgggaaagacgattctttgtagaagccagctggcgctcagggtcagtttcttcgtctaccaactggtattggttcaacggtgaaactctcatgggtttgtcctcactcctctgacccaagaggagaagggacaggcctttactatatcctgaagctgaagcagagaagaatcctcctccttctactgccaatagcatcagttctgctcatcggcacaccagaaaatgatttatttatatggctgcctgcccacagaagaaccgaagttgaaaccttccgtccaaaattaagcgagatcggcatgacttcggtagagtcaaaatatttttgtttgttgtcatttatagcttttattatatttattaattctagttactcactttgaattacaaagaaatagtgatcaatctcagcttaaaaaatgggacattttgaggcgacgc--------------------------------------------------------------------------------------------------------------------------------------------------------------------------------------------------
>Jupunba_asplenifolia_Ekman_6383@NODE_1_length_967_cov_55.520225
-------------------------------------------------------------------------------------------------------------------------------------------------------------------------------------------------------------------------------------------------------------------------------------------------------------------------------------cttaacaaatgcaaaaggaaagcaaattaagaacaatataaaaaagacaaaatgttcacttgcactgcagaataactgggatgaatctcattttacaaaataatatacaaaaattaaaagctaaagtacctgggttcaaattctcgtatctcaaccagctcactcccacaagtatcagtccactgaaccctcctctccattggaccaggaggatcactccccttctcaccttgcgtgtcctgctcattacctacttcagcaggaaccggtttattatttagtggcttttttaggctacttttaagagtaatccttgttgtatcagtgccatcatcgaggtgagcagtaggaacctgatcctctcccttcccagaaattggcagcccaggtgaaacatcatgttgttgggaaggacccactttaagaggagatttgttgtcaagacctccagaagtgcgaccaaagcaaacaaatgagacgcacctccgggaaagacgattctttgtagaagccagctggcgctcagggtcagtttcttcgtctaccaactggtattggttcaacggtgaaactctcatgggtttgtcctcactcctctgactcaagaggagaagggacaggcctttactatatcctgaagctgaagcagagaagaatcctcctccttctactgccaatagcatcagttctgctcatcggcacaccagaaaatgatttatttatatggctgcctgcccacagaagaaccggagttgaaaccttccatccaaaattaagcgagatcggcatgacttcggtagagtcaaaatatttttgtttgttgtcatttatagcttttattatatttattaattctagttactcactttgaattacaaagaaatagtgatcaatctcagcttaaaaaatgggacattttgaggcgacgcttaatatagcaaaaggacatatagaggaagttacaga-------------------------------------------------------------------------------------------------------------------------------------------------------------
>Jupunba_brachystachya_Lima_7438@NODE_1_length_1477_cov_124.667143
ggtatcatttgagcctgtcttgaactattcacttttcttggtaaacttgaattaaggggttacaaaatttttatttaagagaagccatatatgaacttgttctatgcaaaaatgaaattttctaacaaaattgtaaatctgactaactcaattaaaccttagatccaaagtactacaagcttattatgtaattaaatgataataaatgcttcacattgatttaaaccagatttcttttaaaagagaaacgagaaagaaaagagatgacgtagatttcggtgattcattgaatgtaattcccaaagaaagaaagaaagaaagaaaacttaacaaatgcaaaaggaaagcaaattaagaacaatataaaaaagacaaaatgttcacttgcactgcagaataactgggatgaatctcattttacaaaataatatacaaaaattaaaagctaacgtacctgggttcaaattctcgtatctcaaccagctcgctcccacaagcatcagtccactgaaccctcctctccattggaccaggaggatcactccccttctcaccttgcgcgtcctgctcattacgtacttcagcaggaaccggtttattatttagtggcttttttaggctacttttaagagtaatccttgttgtatcagtgccatcatcgaggtgagcagtaggaacctgatcctctcccttgccagaaattggcagcccaggtgaaacatcatgttgttgggaaggacccactttaagaggagatttgttgtcaagacctccagaagtgcgaccaaagcaaacaaatgaggcgcacctccgggaaagacgattctttgtagaagccagctggcgctcagggtcagtttcttcgtctaccaactggtattggttcaacggtgaaactctcatgggtttgtcctcactcctctgacccaagaggagaagggacaggcctttactatatcctgaagctgaagcagagaagaatcctcctccttctactgccaatagcatcagttctgctcatcggcacaccagaaaatgatttatttatatggctgcctgcccacagaagaaccggagttgaaaccgtccgtccaaaattaagtgagatcggcatgacttcggtagagtcaaaatatttttgtttgttgtcatttatagcttttattatatttattaattctagttactcactttgaattacaaagaaatagtgaacaatctcagcttaaaaaatgggaca-tttgaggcaacccttaatatagcaaaaggacatatagaggaagttacagacttaaaagccataagacaagcaggagcacacaggatctcacgcgctagcggttttctgattttccaaaattgtgtcaaaattccatggtatggagttagatagctgaaaatatatcaactaaattgttttcactca---------------------
>Jupunba_commutata_Maguire_46145@NODE_1_length_1452_cov_148.019636
-------------cctgtcttgaactattcacttttcttggtaaacttgaattaaggggttacaaaatttttatttaagagaagccatatatgaacttgttctatgcaaaaatgaaattttctaacaaaattgtaaatctgactaactcaattaaaccttagatccaaagtactacaagcttattatgtaattaaatgataataaatgcttcacattgatttaaaccagatttcttttaaaagagaaacaagaaagaaaagagatgaagtagatttcggtgattcattgaatgtaattcccaaagaaagaaagaaagaaagaaaacttaacaaatgcaaaaggaaagcaaattaagaacaatataaaaaagacaaaatgttcacttgcactgcagaataactgggatgaatctcattttacaaaataatatacaaaaattaaaagctaaagtacctgggttcaaattctcgtatctcaaccagctcgctcccacaagtatcagtccactgaaccctcctctccattggaccaggaggatcactccccttctcaccttgcgcgtcctgctcattacctacttcagcaggaaccggtttattatttagtggcttttttaggctacttttaagagtaatccttgttgtatcagtgccatcatcgaggtgagcagtaggaacctgatcctctcccttgccagaaattggcagcccaggtgaaacatcatgttgttgggaaggacccactttaagaggagatttgttgtcaagacctccagaagtgcgaccaaagcaaacaaatgaggcgcacctccgtgaaagacgattatttgtagaagccagctggcgctcagggtcagtttcttcgtccaccaactggtattggttcaacggtgaaactctcatgggtttgtcctcactcctctgacccaagaggagaagggacaggcctttactatatcctgaagctgaagcagagaagaatcctcctccttctactgccaatagcatcagttctgctcatcggcacaccagaaaatgatttatttatatggctgcctgcccacagaagaaccggagttgaaaccttccgtccaaaattaagcgagatcggcatgacttcggtagagtcaaaatatttttgtttgttgtcatttatagcttttattatatttattaattctagttactcactttgaattacaaagaaatagtgaacaatctcagcttaaaaaatgggacattttgaggcgacgcttaatatagcaaaaggacatatagaggaagttacagacttaaaagccataagacaagcatgagcacacaggatttcacgcgctagcggttttctgattttccaaaattgtgtcaaaattccatggtatggagttagatagctgaaaatatatcaactaaattgttttcactcagaaatataatcaaaactgctc
>Jupunba_filamentosa_Lima_7487@NODE_1_length_1552_cov_109.700339
ggtatcatttgagcctgtcttgaactattcacttttcttggtaaacttgaattaaggggttacaaaatttttatttaagagaagccatatatgaacttgttctatgcaaaaatgaaattttctaacaaaattgtaaatctgactaactcaattaaaccttagatccaatgtactacaagcttattatgtaattaaatgataataaatgcttcacattgatttaaaccagatttcttttaaaagagaaacaagaaagaaaagagatgacgtagattttggtgattcattgaatgtaattcccaaagaaagaaagaaagaaagaaaacttaacaaatacaaaaggaaagcaaattaagaacaatataaaaaagacaaaatgttcacttgcactgcagaataactgggatgaatctcattttacaaaataatatacaaaaattaaaagctaaagtacctgggttcaaattctcgtatctcaaccagctcgctcccacaagtatcagtccactgaaccctcctctccattggaccaggaggatcactccccttctcaccttgcgcgtcctgttcattacctacttcagcaggaaccggtttattatttagtggcttttttaggctacttttaagagtaatccttgttgtatcagtgccatcatcgaggtgagcagtaggaacctgatcctctcccttgccagaaattggcagcccaggtgaaacatcatgttgttgggaaggacccactttaagaggagatttgttgtcaagacctccagaagtgcgaccaaagcaaacaaatgaggcgcacctccgggaaagacgattctttgtagaagccagctggcgctcagggtcagtttcttcgtctaccaactggtattggttcaacggtgaaactctcatgggtttgtcctcactcctctgacccaagaggagaagggacaggcctttactatatcctgaagctgaagcagagaagaatcctcctccttctactgccaatagcatcagttctgctcatcggcacaccagaaaatgatttatttatatggctgcctgcccacagaagaaccggagttgaaaccttccgtccaaaattaagcgagatcggcatgacttcggtagagccaaaatatttttgtttgttgtcatttatagcttttattatatttattaattctagttactcactttgaattacaaagaaatagtgaacaatctcagcttaaaaaatgggacattttgaggcgatgcttaatatagcaaaaggacatatagaggaagttacagacttaaaagccataagacaaggatgagcacacaggatttcacacgctagcggtgttctgattttccaaaattgtgtcaaaattccatggtatggagttagatagctgaaaatatatcaactaaattgttttcactcagaaatataatcaaaactgctc
>Jupunba_leucophylla_Iganci_839@NODE_1_length_1729_cov_171.911622
ggtatcatttgagcctgtcttgaactattcacttttcttggtaaacttgaattaaggggttacaaaatttttatttaagagaagccatatatgaacttgttctatgca------aaattttctaacaaaattgtaaatctgacaaactcaattaaaccttagatccaaagtactacaagcttattatgtaattaaatgataataaatgcttcacattgatttaaaccagatttcttttaaaagagaaacaagaaagaaaagagatgacgtatatttcggtgattcattgaatgtaattcccaaagaaagaaagaaagaaagaaaacttaacaaatgcaaaaggaaagcaaattaagaacaatataaaaaagacaaaatgttcacttgcactgcagaataactgggatgaatctcattttacaaaataatatacaaaaattaaaaggtaaagtacctgggttcaaattctcgtatctcaaccagctcactcccacaagcatcagtccactgaaccctcctctccattggaccaggaggatcactccccttctcaccttgcgcgtcctgctcattacctacttcagcaggaaccggtttattatttagtggcttttttaggctacttttaagagtaatccttgttgtatcagtgccatcatcgcggtgagcagtaggaacctgatcctctcccttgccagaaattggcagcccaggtgaaacatcatgttgttgggaaggacccactttaagaggagatttgttgtcaagacctccagaagtgcgaccaaagcaaacaaatgaggagcacctccgggaaagacgattctttgtagaagccagctggcgctcagggtcagtttcttcgtctaccaactggtattggttcaatggtgaaactctcatgggtttgtcctcactcctctgacccaagaggagaagggacaggcctttactatatcctgaagctgaagcagagaagaatcctcctccttctactgccaatagcatcagttctgctcatcggcacaccagaaaatgatttatttatatggctgcctgcccacagaagaaccggagttgaaaccttccgtccaaaattaagcaagatcggcatgacttcggtagagtcaaaatatttttgtttgttgtcatttatagcttttattatatttgttagttctagttactcactttgaattacaaagaaatagagaacaatctcagcttaaaaaatgggacattttgaggcgacgcttaatatagcaaaaggacatatagaggaagttacagacttaaaagccataagacaagcatgagcacacaggatttcacgcgctagcggttttctgattttccaaaattgtgtcaaaattccatggtatggatttagatatctgaaaatatatcaactaaattgttttcactcagaaatataatcaaaactgctc
>Jupunba_macradenia_Lourteig_3021@NODE_1_length_1157_cov_145.536111
-----------------------------------------------------------------------------------------------------------------------------------------------------------accttagatccaaagtactacaagcttattatgtaattaaatgataataaatgcttcacattgatttaaaccagatttcttttaaaagagaaacaagaaagaaaagagatgacgtagattttggtgattcattgaatgtaattccc------------aaagaaagaaagcttaacaaatgcaaaaggaaagcaaattaagaacaatataaaaaagacaaaatgttcacttgcactgcagaataactgggatgaatctcatttcacaaaataatatacaaaaattaaaagctaaagtacctgggttcaaattctcgtatctcaaccagctcgctcccacaagtatcagtccactgaaccctcctctccattggaccaggaggatcactccccttctcaccttgcgcgtcctgctcattacctacttcagcaggaaccggtttattatttagtggcttttttaggctgcttttaagagtaatccttgttgtatcaatgccatcatcgagatgagcagtaggaacctgatcctctcccttgccagaaattggcagcccaggtgaaacatcatgttgttgggaaggacccactttaagaggagatttgttgtcaagacctccagaagtgcgaccaaagcaaacaaatgaggcgcacctccgggaaagacgattctttgtagaagccagctggcgctcagggtcagtttcttcgtctaccaactggtattggttcaacggtgaaactctcatgggtttgtcctcactcctctgacccaagaggagaagggacaggcctttactatatcctgaagctgaagcagagaagaatcctcctccttctactgccaatagcatcagttctgctcatcggcacaccagaaaatgatttatttatatggctgcctgcccacagaagaaccagagttgaaaccttccgtccaaaattatgcgagatcggcatgactttggtagagtcaaaatatttttgtttgttgtcatttatagcttttattatatttattaattctagttactcactttgaattacaaagaaa-agtgaacaatctcagcttaaaaaatgggacattttgaggtgacgcttaatatagcaaaaggacatatagaggaagttacagacttaaaagccataagacaagcatgagcacacagg---------------------------------------------------------------------------------------------------------------------------
>Jupunba_microcalyx_Iganci_855@NODE_1_length_1560_cov_166.746460
ggtatcatttgagcctgtcttgaactattcacttttcttggtaaacttgaattaaggggttacaaaatttttatttaagagaagccatatatgaacttgttctatgca------aaattttctaacaaaattgtaaatctgacaaactcaattaaaccttagatccaaagtactacaagcttattatgtaattaaatgatgataaatgcttcacattgatttaaaccagatttcttttaaaagagaaacaagaaagaaaagagatgacgtatatttcggtgattcattgaatgtaattcccaaagaaagaaagaaagaaagaaaacttaacaaatgcaaaaggaaagcaaatcaagaacaatataaaaaagacaaaatgttcacttgcactgcagaataactgggatgaatctcattttacaaaataatatacaaaaattaaaaggtaaagtacctaggttcaaattctcgtatctcaaccagctcgctcccacaagcatcagtccactgaaccctcctctccattggaccaggaggatcactccccttctcaccttgcgcgtcctgctcattacctacttcagcaggaaccggtttattatttagtggcttttttaggctacttttaagagtaatccttgttgtatcagtgccatcatcgaggtgagcagtaggaacctgatcctctcccttgccagaaattggcagcccaggtgaaacatcatgttgttgggaaggacccactttaagaggagatttgttgtcaagacctccagaagtgcgaccaaagcaaacaaatgaggcgcacctccgggaaagacgattctttgtagaagccagctggcgctcagggtcagtttcttcgtctaccaactggtattggttcaacggtgaaactctcatgggtttgtcctcactcctctgacccaagaggagaagggacaggcctttactatatcctgaagctgaagcagagaagaatcctcctccttctactgccaatagcatcagttctgctcatcggcacaccagaaaatgatttatttatatggctgcctgcccacagaagaaccggagttgaaaccttccgtccaaaattaagcaagatcggcatgacttcggtagagtcaaaatatttttgtttgttgtcatttatagcttttattatatttgttaattctagttactcacttcgaattacaaagaaatagagaacaatctcagcttaaaaaatgggacattttaaggcaacgcttaatatagcaaaaggacatatagaggaagttacagacttaaaagccataagacaagcatgagcacacaggatttcacgcgctagcggttttctgattttccaaaattgtgtcaaaattccatggtatgggtttagatagctgaaaatatatcaactaaattgttttcactcagaaatataatcaaaactgctc
>Jupunba_nipensis_Mayo_19662@NODE_1_length_957_cov_24.698864
--------------------------------------------------------------------------------------------------------------------------------------------------------------------------------------------------------------------------------------tttcttttaaaagaaaaacaagaaagaaaagagatgacgtagatttcggtgattcattgaatgtaattcccaaagaaagaaagaaagaaagaaaacttaacaaatgcaaaaggaaagcaaattaagaacaatataaaaaagacaaaatgttcacttgcactgcagaataactgggatgaatctcattttacaaaataatatacaaaaattaaaagctaaagtacctgggttcaaattctcgtatctcaaccagctcactcccacaagtatcagtccactgaaccctcctctccattggaccaggaggatcactccccttctcaccttgcgtgtcctgctcattacctacttcagcaggaaccggtttattatttagtggcttttttaggctacttttaagagtaatccttgttgtatcagtgccatcatcgaggtgagcagtaggaacctgatcctctcccttcccagaaattggcagcccaggtgaaacatcatgttgttgggaaggacccactttaagaggagatttgttgtcaagacctccagaagtgcgaccaaagcaaacaaatgagacgcacctccgggaaagacgattctttgtagaagccagctggcgctcagggtcagtttcttcgtctaccaactggtattggttcaacggtgaaactctcatgggtttgtcctcactcctctgacccaagaggagaagggacaggcctttactatatcctgaagctgaagcagagaagaatcctcctccttctactgccaatagcatcagttctgctcatcggcacaccagaaaatgatttatttatatggctgcctgcccacagaagaaccggagttgaaaccttccatccaaaattaagcgagatcggcatgacttcggtagagtcaaaatatttttgtttgttgtcatttatagcttttattatatttattaattctagtta----------------------------------------------------------------------------------------------------------------------------------------------------------------------------------------------------------------------------------------------------------------------
>Jupunba_oppositifolia_Liegier_16014@NODE_1_length_1033_cov_161.861925
--------------------------------------------------------------------------------------------------------------------------------------------------------------------------------------------------------------------------------------------------------------agaaaagagatgacgtagattttggtgattcattgaatgtaattcccaaagaaagaaagaaagaaagaaaacttaacaaatgcaaaaggaaagcaaattaagaacaatataaaaaagacaaaatgttcacttgcactgcagaataactgggatgaatctcattttacaaaataatatagaaaaattaaaagctaaagtacctgggttcaaattctcgtatctcaaccagctcactcccacaagtatcagtccactgaaccctcctctccattggaccaggaggatcactccccttctcaccttgcgcgtcctgctcattacctacttcagcaggaaccggtttattatttagtggcttttttaggctacttttaagagtaatccttgttgtatcagtgccatcatcgaggtgagcagtaggaacctgatcctctcccttcccagaaattggcagcccaggtgaaacatcatgttgttgggaaggacccactttaagaggagatttgttgtcaagacctccagaagtgcgaccaaagcaaacaaatgagacgcacctccgggaaagacgattctttgtagaagccagctggcgctcagggtcagtttcttcgtctaccaactggtattggttcaacggtgaaactctcatgggtttgtcctcactcctctgacccaagaggagaagggacaggcctttactatatcctgaagctgaagcagagaagaatcctcctccttctactgccaatagcatcagttctgctcatcggcacaccagaaaatgatttatttatatggctgcctgcccacagaagaaccggagttgaaaccttccatccaaaattaagcgagatcggcatgacttcggtagagtcaaaatatttttgtttgttgtcatttatagcttttattatatttattaattcgagttactcactttgaattacaaagaaatagtgatcaatctcagcttaaaaaatgggacattttgaggcgacgcttaatatagcaaaaggacaaatagaggaagtta-----------------------------------------------------------------------------------------------------------------------------------------------------------------
>Jupunba_villosa_Borges_423@NODE_1_length_1535_cov_128.466392
ggtatcatttgagcctgtcttgaactattcacttttcttggtaaacttgaattaaggggttacaaaatttttatttaagagaagccatatatgaacttgttctatgcaaaaatgaaattttctaacaaacttgtaaatctgactaactcaattaaaccttagatccaaagtactacaagcttattatgtaattaaatgataataaatgcttcacattgatttaaaccagatttcttttaaaagagaaaccagaaagaaaagagatgacgtagatttcggtgattcattgaatgtaattcccaaagaaagaaagaaagaaagaaaacttaacaaatgcaaaaggaaagcaaattaagaacaatataaaaaagacaaaatgttcacttgcactgcagaataactgggatgaatctcattttacaaaataatatacaaaaattaaaagctaacgtacctgggttcaaattctcgtatctcaaccagctcgctcccacaagcatcagtccaccgaaccctcctctccattggaccaggaggatcactccccttctcaccttgcacgtcctgctcattacctacttcagcaggaaccggtttattatttagtggcctttttaggctacttttaagagtaatccttgttgtatcagtgccatcatcgaggtgagcagtaggaacctgatcctctcccttgccagaaattggcagcccaggtgaaacatcatgttgttgggaaggacccactttaagaggagatttgttgtcaagacctccagaagtgcgaccaaagcaaacaaatgaggcgcacctccgggaaagacgattctttgtagaagccagctggcgctcagggtcagtttcttcgcctaccaactggtattggttcaacggtgaaactctcatgggtttgtcctcactcctctgacccaagaggagaagggacaggcctttactatatcctgaagctgaagcagagaagaatcctcctccttctactgccaatagcatcagttctgctcatcggcacaccagaaaatgatttatttatatggctgcctgcccacagaagaaccggagttgaaaccttctgtccaaaattaagcgagatcggcatgacttcagtagagtcaaaatatttttgtttgttgtcatttatagcttttattatatttattaattctagttactcactttgaattacaaagaaatagtgaataatctcagcttaaaaaatgggacattttgaggcaacccttaatatagcaaaaggacatatagaggaagttacagacttaaaagccataagacaagcaggagcacacaggatttcacgcgctagcggttttctgattttccaaaattgtgtcaaaattccatggtatggagttagatagctgaaaatatatcaactaaattgttttcactcagaaatataatcaaaactgctc
>Punjuba_killipii_Palodorios_6252@NODE_1_length_1137_cov_57.011321
---------------------------------------------------------------------------------------------------------------------------------------------------------------------------------------------------atgataataaatgtttcacattgatttaaaccagatttcttttaaaagagaaacaagaaagaaaagagatgacgtagatttcggtgattcattgaatgtaattcccaaagaaagaaagaaagaaagaaaacttaacaaatgcaaaaggaaagcaaattaagaacaatataaaaaagacaaaatgttcacttgcactgcagaataactgggatgaatctcattttacaaaataatatacaaaaattaaaagctaaagtacctgggttcaaattctcgtatctcaaccagctcgctcccacaagcatcagtccactgaaccctcctctccattggaccaggaggatcactccccttctcacctggcgcgtcctgctcattaccaacttcagcaggaaccggtttattatttggtggcttttttaggctacttttaagagtaatccttgttgtatcagtgccatcatcaaggtgagcagtaggaacctgatcctctcccttgccagaaattggcagcccaggtgaaacatcatgttgttgggaaggacccactttaagaggagatttattgtcaagacctccagaagtgcgaccaaagcaaacaaatgaggcgcacctccgggaaagacgattctttgtagaagccagctggcgctcagggtcagtttcttcgtctaccaactggtattggtttaacggtgaaactctcatgggtttgtcctcactcctctgacccaagaggagaagggacaggcctttactatatcctgaagctgaagcagagaagaatcctcctccttctactgccaatagcatcagttctgctcatcggcacaccagaaaatgatttatttatatggctgcctgcccacagaagaaccagagttgaaaccttccgtcc-aaattaagcgagatcggcatgacttcggtagagtcaaaatatttttgtttgttgtcatttatagcttttattatatttattaattctatttactcactttgaatttcaaagaaatagtgaacaatctcagcttaaaaaattggacattttgaggcgacgcttaatatagcaaaaggacatatagaggaagttacagacttaaaagccataagacaagcatgagctcacaggatttcacg-------------------------------------------------------------------------------------------------------------------
>Punjuba_racemiflora_Jimenez_Soares_3626@NODE_1_length_1483_cov_148.309388
ggtatcatttgagcctgtcttgaactattcacttttcttggtaaacttgaattcaggggttacaaaatttttatttaagagaagccatatatgaaattgttcaatgcaaaaatgaaattttctaacaaaattgtaaatctgactaactcaattaaaccttagatccaaagtactacaagcttattatgtaattaaatgataataaatgtttcacattgatttaaa------ttcttttaaaagagaaacaagaaagaaaagagatgacgtagatttcggtgattcattgaatgtaattcccaaagaaagaaagaaagaaagaaaacttaacaaatgcaaaaggaaagcaaattaagaacaatataaaaaagacaaaatgttcacttgcactgcagaataactgggatgaatctcattttacaaaataatatacaaaaattaaaagctaaggtacctgggttcaaattctcgtatctcaaccagctcgctcccacaagcatcagtccactgaaccctcctctccattggaccaggaggatcactccccttctcacctggcgcgtcctgctcattaccaacttcagcaggaaccggtttattatttagtggctttttcaggctacttttaagagtaatccttgttgtatcagtgccatcatcaaggtgagcaggaggaacctgatcctctcccttgccagaaattggcagcccaggtgaaacatcatgttgttgggaaggacccactttaagaggagatttattgtcaagacctccagaagtgcgaccaaagcaaacaaaagaggcgcacctccgggaaagacgattctttgtagaagccagctggcgctcagggtcagtttcttcgtctaccaactggtattggtttaacggtgaaactttcatgggtttgtcctcactcctctgacccaagaggagaagggacaggcctttactatatcctgaagctgaagcagagaagaatcctcctccttctactgccaatagcatcagttctgctcatcggcacaccagaaaatgatttatttatatggctgcctgcccacagaagaaccggagttgaaaccttccgtccaaaattaagcgagatcggcatgacttcggtagagtcaaaatatttttgtttgttgtcattgatagcttttattatatttattaattctatttactcactttgaattacaaagaaatagtgaacaatctcagcttaaaaaatgggacattttgaggcgacgcttaatatagcaaaaggacatatagaggaagttacagacttaaaagccataagacaagcatgagctcacaggatttcacgcgctagcggttttctgattttccaaaattgtgcaaaaattccatggtatggagttagatagctg-aaatatatcaactaa-----------------------------------
>_R_Acacia_rostellifera_Murphy_466@NODE_1_length_1834_cov_183.928856
ggtatcatttgcgcctgtcttgaactattcacttttcttggtaaacttgaattcaggggttacaaaaattttatttaagagaagccatatatgagcctgttctatacaaaaatgaaattttctaacataattgtaaatctgactaactcaattaaaccttagatccaaagtactacaagcttattatgtaattaaataataataaatgcttca-attgatttaaaccagatttcttttaaaagagaaacaagaaagaaaagagatatcgtagatttcggtaattcattgaatgtaattccc--------aaagaaagaaagaaaacttaacaaatgcaaaaggaaagcaaattaagaacaaaaataaaataaaaaaatgttcacttgcacggcagaataactgggatgaatctcatttcacaaaatattatacaaaaattaaaagctaaagtacctgggttcaaattctcgtatctcaaccagctcgctcccacaagcatcagtccactgaaccctcctctccattgaatcaggaggatcactccccttctcaccttgcgcgtgctgctcattacccacttcagcaggaaccggtttattatttagtggcttttttaggctacttttaagagtaatccttgttgtatcagtgccatcatcgaggtgagcagtaggaacctgatcctctcccttgccagaaattggcagcccaggtgaaacatcatgttgttgggaaggacccactttaagaggagatttattgtcaggacctccagaagtgcgaccaaagcaaacaaatgaggcgcacctccgggaaaggcgattctttgtagaagccagctggagctcagggtcagtttcttcgtctaccaactggtattggctcaacggtgaaactctcatgggtttgtcctcactcctctgacccaagaggagaagggacaggcctttactatatcctgaagctgaagcagagaagaatcctcctccttctactgccaatagcatcagttctgttcatcggcacaccaggaaatgatttatttatatggctgcctgcccacagaaaaaccggagttaaaaccttccatccaaaattaagtgagatcggcatgacttctgtagattcaaaatatttttgtttgttatcatttatagcttttattatatctattaattctatttactcgctttaaatttcaaagaaatagtgagcaatctcggcttaaaaaatgggaaattttaaagcaacgcttaatatagcaaaaggacatccagaggaagttacagacttaaaagccataagacaggcatgagcacacaggatttcacacggtagcggttttctgattttccaaaattgtgtcaaaattccatggtatggagttagatagctgaaaatatatcaacaaaattgttttcactcagaaagataaccaaaactgctc
>_R_Acacia_rostellifera_Murphy_466@NODE_2_length_981_cov_43.547566
-------------------------------------------------------------------------------------------------------------------------------------------------------------------------------------------------------------------------------------------------------------------------------------------------------------------------------------------------------------------------cataa--attagcaaatcgtacttagtacagagaacttattaatataaatattcttagctaaaacattttatagaaaacaaaaattagaataccttggttcaaattcccgtatctcagtgagctcattaccacaggtatctgtccactgcactttcctctctacttgaacagaaaaatcactcctctcaccacccgatgcttcatgttcattagcaacttcaatgggagttggtttattatgttgtggcctttttaggctacttttaagtgctatctttcttgtagcattactattatcaagatgagaagattga------------tctttgtcggaaaccaatgaccctggtgagacatcatgctgttgggcagggcctactttaagaggagatggcgtttcaagccctgcggaagcgcgaccaaagcaaacaaaggaagcgcaaccgcgggaaatgcggttctttgtagaagccagctggagctcggggtctgattcttggtctaccaactggtactggttccacggcgaaactctcatgggtttatcctcactcctctgacccaagagaagaagggtcaggcccttactatatcctgaagctgaagaagagaagaatcctcctccttctactgccaataacatcagttctgctcatcggcagttcagcaagtgatttttatatgtggctccgtttgcttggaccaaccaaagttgaagcctttcaagcaaaattatacaaggacaaaatgagtgtagtgtagaaaaaaagcacatatcacagtgaaggaatctctcacactatagatacagat-----------atagaaaaccataaaacaagaccgaacacc-tagtctgaaaccat--------------------------------------------------------------------------------------------ttaaagtcagcatccgcatctttaattttcaaaaacgtgttaaaagtgt-tgcccaaaagatcaatagcaatgggctcagaaaggaaatgattttttctcagaagcgc--------------
>_R_Afrocalliandra_redacta_Germishuizen_5585@NODE_1_length_1122_cov_245.154067
---------------------------------------------------------------------------------------------------------------------------gataatggtaagggcaaaattgcctcggtgaaaacttggggaaaatgtcccttaaacctattatgtaattaaatgaaaataactacttcac----atttaaaccagatttcttttaaaagcgaaacaaga--------agatgacacagactgcggtgattcattgaatgtaattcgc----aaagaaagaaagaaagaaaacttaacaaatgcaaagggaaagcaaattaagaacaataaaaaaaataaaaaatgttcacttgcactgcagaataacacggatgaatctcctttaacaaaataataaacagaacttaaaagctaaagtacctgggttcgaattcccgtatctcaaccagctcgctcccacaagaatcagtccactgaaccctcctctccattggacaagaagcatcactccccttctcacctgacgcatcctgctcattacccacttcagcaggaactggcttattatttagtggcttttttaggctacttttaagagtaaaccttgctgtatcagtgccatcattgaggtgagcagtgggaacctgatcctctcccttgccagaaattggcagcccaggtgaagcatcatgctgttcggaaagacccactttcagaggagatttattgtcaagacctccagaagtgcgaccaaagcaaacaaatgaagcgcacctctgggaaagacgattctttgtagaagccagctggagctcagggtcagtttcttcgtctaccaattggtattggttcaacggtgaaactctcatgggtttgtcctcactcctctgacccaagaggagaagggacaggcctttactatatcctgaagctgaagcagagaagaaacctcctccttctacggccaatagcatcggttctgctcatcggcgcaccagaaaatgatttatttatatggctgcctgcccacagaagaaccacagttgaaaccaactgcccaaaattaagcgatatcggcatgaaatcggcagagt---aacatttttgtttgttatcatttatagcttttattatatctattaattcaatttactcacattgaattacaaagaaatact---ctatctagtcctaaatataaggtatagttga----------------------------------------------------------------------------------------------------------------------------------------------------------------------------------------------------------
>_R_Albizia_adinocephala_FHO33_88@NODE_1_length_1635_cov_126.337612
ggtatcatttgagcctgtcttgaactattcacttttcttggtaaacttgaattcaggggttacaacatttttatttaagagaagccatatatgaacttgttctatgcaaaaata--------taacaaaatggtaaatctgactaactcacttaaaccttagatccaaagtactacaagcttattatgtaattaaatgatgataaatgcttcacattgatttaaaccagatttcttttaaaagagaaacaataaagaaaagagatgacgtagatttcagtgattcattgaatgtaattcccaaagtaagaaagaaagaaagaaaacttaacaaatgcaaaaggaaatcaaattaagaacgatataaaaaagacaaaatgttcacttgcactgcagaataactgggatgaatctcattttacaaaataatatacaaaaattaaaagctaaagtacctgggttcaaattcacgtatctcaaccagctcgctcccacaagcatcagtccactgaaccctcctctccattggaccaggaggatccctccccttctcaactggcgtgtcctgctcattacccacttcagcaggaattggtttattatttagtggcttttttaggctacttttaacagtaatccttgttgtatcagttccatcatcgaggtgagcagtagtaacctgattctctcccttgccagaaattggcagcccaggtgaaacatcatgttgttgggaaggacccactttaagaggagatttattgtcaagacctccagaagtgcgaccaaagcaaacaaacgaggcgcacctccgggaaagacgattctttgtagaagccagctggagctcagggtcagtttcttcgtctaccaattggtattggttcaacggagaaactctcatgggtttgtcctcactcctctgacccaagaggagaagggacaggcctttactatatcctgaagctgaagcagagaagaatcctcctccttctactgctaatagcatcagttctgctcatcagcacaccagaaaatgatttatttatatggctgcctgcccacagaagaactggagttgaaaccttccatccaaaattaagcgagatcggcaagacttcagcagagtcaaaatatttttgtttgttgtcatttatggcttttattatatctattaattctatttactcactttgaattacaaagaaacagtgaacaatctcagcctaaaaaatgggactttctgaggcgacgcttaatatagcaaaagggcatatagaggaagttacagacttaaaagccataagacaagcatgagcacacaggatttcatacgctagcagttttctgattttccaaaattgtgtcaaaattccatggtatggagttagatagctgaaaatatatcaacaaaattgttttcactcaaaaatataaccaaaactgctc
>_R_Albizia_adinocephala_FHO33_88@NODE_2_length_1232_cov_31.418182
-------------------------------------------------------------------------------------------------------------------------------------------------------------------------------------------------------------------------------------------------------------------------------gaatgaataaatctgcgaaacatgtctctc-------------------gacattttatgaccaaacaaagaaagatgaattagagatagcataa--actagcaaaacgtacttagtacagagaacttattaatataaatattcttagctaaaacattttttagaaaacaaaaattacaataccttggttcaaattcccgtatctcagtgagctcattcccacaggcatctgtccactgcactttcctctctacttgaacagaaaaatcactcccctcaccacccgatgcttcatgttcattagcaacttcaatgggagttggtttattatgctgtggccttttcaggctacttttaagtgctatctttcttgtagcattactattatcaagatgagaagattga------------tctttgtcggaaaccaatgaccctggtgagacatcatgctgttgggcagggcctactttaagaggagatggcgtttctagccctgcggaagcacgaccaaagcaaacaaaggaagcgcaaccgcgggaaatgcagttctttgtagaagccagctggagctcagggtctgattcttggtctaccaactggtactggttccacggcgaaactctcatgggtttatcctcactcctctgacccaagagaagaagggtcaggcccttactatatcctgaagctgaagaagagaagaatcctcctccttctactgccaataacatcagttctgctcatcggcagttcagcaagcgatttttatatgtggctccgtttgcttggaccaaccaaagtcgaagcctttcaagcaaaattatataaggacaaaatgagtgtagtgtagaaaaaaagcacatatcacagtgaaggcatctctcacagtatagatacagat-----------atagaagaacataaaacaagaccgaacacc-tagtctggaaccat--------------------------------------------------------------------------------------------ttaaaggcagcatccacatctttaatttccaaaaacgtgttaaaagtgt-tgcccaaaagatcaatagcaatgagctcagaaaggaaatgatttt---tcagaagcacaatcagaattttgc
>_R_Albizia_burkartiana_StivalSantos_678@NODE_1_length_869_cov_8.194103
-----------------------------------------------------------------------------------------------------------------------------------------------------------------------------------------------------------------------------------------------------------------------------tagatttcagtgattcattgaatgtaattcccaaaggaagaaagaaagaaagaaaactaaacaaatgcaaaaggaaatcaaattaagaacaatataaaaaagacaaaatgttcactt-cactgcagaataactgggatgaatctcattttacaaaataatatacaaaaattaaaagctaaagtacctgggttcaaattcacgtatctcaaccagctcgctcccacaagcatcagtccacagaaccctcctctccattggacaaggaggatcactccccttctcaactggcgcgtcctgctcattacccacttcagccggaattggtttattatttagtggcttttttaggctacttttaagagtaatccttgttgtatcagtcccatcatcgaggtgagcagtaggaacctgatcctctcccttgccagaaattggcagcccaggtgaaacatcatgttgttgggaaggacccactttaagaggagatttattgtcaagacctccagaagtgcgaccaaagcaaacaaatgaggcgcacctccgggaaagacgattctttgtagaagccagctggagctcagggtcagtttcttcgtctaccaattggtattggttcaacggagaaactctcatgggtttgtcctcactcctctgacccaagaggagaagggacaggcctttactatatcctgaagctgaagcagagaagaatcctcctccttctactgctaatagcatcagttctgctcatcagcacaccagaaaatgatttatttatatggctgcctgcccacagaagaaccggagttgaaaccttccatccaaaattaagcgagatcggcaagactttggcagagtcaaaatatttt---------------------------------------------------------------------------------------------------------------------------------------------------------------------------------------------------------------------------------------------------------------------------------------------------------------------
>_R_Albizia_coripatensis_Hughes_2433@NODE_2_length_1107_cov_58.368932
-----------------------------------------------------------------------------------------------------------------------------------------------------tgtcaatcact---------------------------------------------------------------------------------------------aaaataaaacatgactttaaatgattaaatctgtgaaacatgtatttg------------------cgacattttatgaccaaacaaagaaagataagttagaaatagtataa--actagcaaatcgtacttagtacagagaacttattaatataaatattcttagctaaaacattttctagaaaacaaaaattacaataccttggttcaaattcccgtatctcagtgagctcattcccacaagcatctgtccactgcactttcctctctacttgaacagaaaaatcactcccctcaccgcccgatgcttcatgttcattagcaacgtcaatgggaattggtttattatgttgtggcctttttaggctacttttaagtgctatctttcttgtagcattactattatcaagatgagaagattga------------tctttgtcggaaaccaatgaccctggtgagacatcatgctgatgggcagggcctactttaagaggagatggcgtttcaagccctgcggaagcgcgaccaaagcaaacaaaggaagcgcaaccgtgggaaatgcggttctttgtagaagccagctggagctcagggtctgattcttggtctaccaactggtactggttccacggcgaaactctcatgggtttatcctcactcctctgacccaagagaagaagggtcaggcccttactatatcctgaagctgaagaagagaagaatcctcctccttctactgccaataacatcagttctgctcatcggcagttcagcaagcgatttttatatgtggctccgtttgcttggaccaaccaaagtcgaagcctttcaagcaaaattatataaggacaaaattagtgtagtgtagaaaaaaagcacatatcacagtgaaggcatctctcacagtatagatacagat-----------atagaagaccataaaacaagaccgaacacc-tagtctgaaaccat--------------------------------------------------------------------------------------------ttaaaggcagcatcctcatctttaatttccaaaaacgtgttaaaagtgt-tgcccaaaagatcaatagcaatgagctcagaaaggaaatgatttttactcagaagcgcaatcagaatttt--
>_R_Albizia_glabripetala_Lewis_1652@NODE_2_length_630_cov_12.815552
------------------------------------------------------------------------------------------------------------------------------------------------------------------------------------------------------------------------------------------------------------------------------------------------------------------------------------------------------------------------------------------------------------------------------------------------------------------------------------------------------------------------------------------------------------------------------------------------------aatgggtgttggtttattatgttgtggccttttcaggctacttttaagtgctatctttcttgtagcattactattatcaagatgagaagattga------------tctttgtcggaaaccaatgaccctggtgagacatcatgctgttgggcagggcctactttaagaggagatggcgtttcaagccctgcggaagcgcgaccaaagcaaacaaaggaagcgcaaccgcgggaaatgcggttctttgtagaagccagctggagctcagggtctgattcttggtctaccaactggtactggttccacggcgaaactctcatgggtttatcctcactcctctgacccaagagaagaagggtcaggcccttactatatcctgaagctgaagaagagaagaatcctcctccttctactgccaataacatcagttctgctcatcggcagttcagcaagcgatttttatacgtggctccgtttgcttggaccaaccaaagtcgaagcctttcaagcaaaattatataaggacaaaatgagtgtagtgtagaaaaaaagcacatatcacagtgaaggcatctctcacagtatagatacagac-----------atagaagaccataaaacaagaccaaacaac-------------------------------------------------------------------------------------------------------------------------------------------------------------------------------------------------------------------------------------
>_R_Albizia_inundata_Wood_26530@NODE_1_length_923_cov_103.103687
----------------------------------------------------------------------------------------------------------------------------------------------------------------------------------------------------------------------------------------------------------------------------------------------------------------------------------------------------------------taagaatgatataaaaaaggcaaaatgttcacttgcactgcagaataactgggatgaatctcattttacaaaataatatacaaaaattaaaagctaaagtacctgggttcaaattcacgtatctcaaccagctcgctcccacaagcatcagtccactgaaccctcctctccattggaccaggaggatccctccccttctcaactggcgtgtcctgctcattacccacttcagcaggaattggtttattatttagtggcttttttaggctacttttaacagtaatccttgttgtatcagtgccatcatcaaggtgagcagtaggaacctgatcctctcccttgccagaaattggcagcccaggtgaaacatcatgttgttgggaaggacccactttaagaggagatttattgtcaagaactccagaagtgcgaccaaagcaaacaaatgaggcgcacctccgggaaagacgattctttgtagaagccagccggagctcagggtcagtttcttcgtctaccaattggtattggttcaacggagaaactctcatgggtttgtcctcactcctctgacccaagaggagaagggacaggcctttactatatcctgaagctgaagcagagaagaatcctcctccttctactgctaatagcatcagttctgctcatcagcacaccagaaaatgatttatttatatggctgcctgcccacagaagagctggagttgaaaccttccgtccaaaattaagcgagatcggcaagacttcggcagagtcaaaatatttttgtttgttgtcatttatggcttttattatatctattaattc------------------------------------------------------------------------------------------------------------------------------------------------------atacgctagcagttatctgattttccaaaattgtgtcaaaatgccatggtatggagttagatggctgaaaatatatcaacaaaattgttttaac------------------------
>_R_Albizia_inundata_Wood_26530@NODE_2_length_573_cov_12.055985
---------------------------------------------------------------------------------------------------------------------------------------------------------------------------------------------------------------------------------------------------------------------------------------------------------------------------------------------------------------------------------------------------------------------------------------------------------------------------------------------------------------------------------------------------------------------------------------------------------------------------------------------------------------------------------------------------------------------atcggaaaccaatgaccctggtgagacatcatgctgttgggcagggcctactttaagaggagatggcgtttcaagccctgcggaagcgcgaccaaagcaaacaaaggaagcgcaaccgcgggaaatgcggttctttgtagaagccagctggagctcagggtctgattcttggtctaccaactggtactggttccacggcgaaactctcatgggtttatcctcactcctctgacccaagagaagaagggtcaggcccgtactatatcctgaagctgaagaagagaagaatcctcctccttctactgccaataacatcagttctgctcatcggcagttcagcaagcgatttttatacgtggctctgtttgcttggaccaaccaaagtcgaagcctttcaagcaaaattatataaggacaaaatgagtgtggtgtag-aaaaaagcacatttcacagtgaaggcatctctcacagtatagatacagac-----------atagaagaccataaaacaagaccgaacaac-tagtctgaaaccat--------------------------------------------------------------------------------------------ttaaaggcagcatccacatctttaatttc---------------------------------------------------------------------------------------------
>_R_Albizia_multiflora_Hughes_3090@NODE_1_length_1373_cov_130.981481
agtatcatttgagcctgtcttgaactattcacttttcttggtaaacttgaattcaggggttgcaacatttttatttaagagaagccacatatgaacttgttctatgcaaaaatg--------taacaaaattgtaaatctgactaactcacttaaaccttagatccaaagtactacaagcttattatgtaattaaatgatgataaatgcttcacattgatttaaaccagatttcttttaaaagagaaacaataaagaaaagagatgacgtagatttcagtgattcattgaatgtaattcccaaagtaagaaagaaagaaagaaaacttaacaaatgcaaaaggaaatcaaattaagaacgatataaaaaagacaaaatgttcacttgcactgcagaataactgggatgaatctcattttacaaaataatatacaaaaattaaaagctaaagtacctgggttcaaattcacgtatctcaaccagctcgctcccacaagcatcagtccactgaaccctcctctccattggaccaggaggatccctccccttctcaactggcgtgtcctgctcattacccacttcagcaggaattggtttattatttagtggcttttttaggctacttttaacagtaatccttgttgtatcagtgccatcatcaaggtgagcagtaggaacctgatcctctcccttgccagaaactggcagcccaggtgaaacatcatgttgttgggaaggacccactttaagaggagatttattgtcaagacctccagaagtgcgaccaaagcaaacaaatgaggcgcacctccgggaaagacgattctttgtagaagccagctggagctcagggtcagtttcttcgtctaccaattggtattggttcaacggagaaactctcatgggtttgtcctcactcctctgacccaagaggagaagggacaggcctttactgtatcctgaagctgaagcagagaagaatcctcctccttctactgctaatagcatcagttctgctcatcagcacaccagaaaatgatttatttatatggctgcctgcccacagaagaactggagttgaaaccttccatccaatattaagcgagatcggcaagacttcggcagagtcaaaatatttttgtttgttgtcatttatggcttttattatatctattaattctatttactcactttgaattacaaagaaacagtgaacaatctcagcctaaaaaatgggactttttgaggcaacgcttaatatagcaaaaggacatatagaggaagttacagacttaaaagccataagactagcatgagcatacaggatttcatacgctagcagttttctgattttccaaaattgtgt----------------------------------------------------------------------------------
>_R_Albizia_niopoides_Simon_1601@NODE_1_length_1410_cov_131.510878
------------------cttgaactattcacttttcttggtaaacttgaattcaggggttacaacatttttatttaagagaagccatatatgaacttgttctgtgcaaaaatg--------taacaaaattgtaaatctgactaactcacttaaaccttagatccaaagtactacaagcttattatgtaattaaatgatgataaatgcttcatattgatttaaaccagatttcttttaaaagagaaacaataaagaaaagagatgacgtagatttcagtgattcattgaatgtaattcccaaagtaagaaagaaagaaagaaaacttaacaaatgcaaaaggaaatcaaattaagaacgatataaaaaagacaaaatgttcacttgcaccgcagaataactgggatgaatctcattttacaaaataatatacaaaaattaaaagctaaagtacctgggttcaaattcacgtatctcaaccagctcgctcccacaagcatcagtccactgaaccctcctctccattggaccaggaggatccctccccttctcaactggcgtgtcctgctcattacccacttcagcaggaattggtttattatttagtggcttttttaggctacttttaacagtaatcctcgttgtatcagtgccatcatcgaggtgagcagtaggaacctgatcctctcccttgccagaaattggcagcccaggtgaaacatcatgttgttgggaaggacccactttaagaggagatttattgtcaagacctccagaagtgcgaccaaagcaaacaaatgaggcgcacctccgggaaagacgattctttgtaggagccagctggagctcagggtcagtttcttcgtctaccaattggtattggttcaacggagaaactctcatgggtttgtcctcactcctctgacccaagaggagaagggacaggcctttactatatcctgaagctgaagcagagaagaatcctcctccttctactgctaatagcatcagttctgctcatcagcacaccagaaaatgatttatttatatggctgcctgcccacagaagaactggagttgaaaccttccatccaaaattaagcgagatcggcaagacttcagcagagtcaaaatatttttgtttgttttcatttatggcttttattatatctattaattctatttactcactttgaattacaaagaaacagtgaacaatctcagcctaaaaaatgggactttttgaggcgacgcttaatatagcaaaaggacatatagaggaagttacagacttaaaagccataagacaagcatgagcacacaggatttcatacgctcgcagttttctgattttccaaaattgtgtcaaaattccatgggatggagttagatagctgaaaatatatcaacaaaattgttttcactcaaaaatataa------------
>_R_Albizia_niopoides_Simon_1601@NODE_2_length_895_cov_43.676039
----------------------------------------------------------------------------------------------------------------------------------------------------------------------------------------------------------------------------------------------------------------------------------------------------------------------------------------------------------------------------------------------------------------------------------------acattttttagaaaacaaaaattacaataccttggttcaaattctcgtatctcagtgagctcgttcccagaggcatctgtccactgcactttcctctctacttgaacagaaaaatcactcccctcaccacccgatgcttcatgttcattagcaacttcaatgggcgttggtttattatgttgtggccttttcaggctacttttaagtgctatctttcttgtagcattactattatcaagatgagaagtttga------------tctttgtccaaaaccaatgaccctggtgagacatcatgctgttgggcagggcctactttaagaggagatggcgtttcaagccctgcggaagcgcgaccaaagcaaacaaaggaagcgcaaccgtgggaaatgcggttctttgtagaagccagctggagctcagggtctgattcttggtctaccaactggtactggttccacggcgaaactctcatgggtttatcctcactcctctgacccaagagaagaagggtcaggcccttactatatcctgaagctgaagaagagaagaatcctcctccttctactgccaataacatcagttctgctcatcggcagttcagcaagcgatttttatacgtggctccgtttgcttggaccaaccaaactcgaagcctttcaagcaaaattatataaggacaaaatgagtgtagtgtagaaaaaaagcacatatcacagtgaaggcatctatcacagtatagatacagat-----------atagaagaccataaaacaagaccgaacacc-tagtctgaaaccat--------------------------------------------------------------------------------------------ttaaaggcagcatccacatctttaatttccaaaaacgtgttaaaagtgt-tgcccaaaagatcaatagcaatgagctcagaaaggaaatg--------------------------------
>_R_Albizia_sinaloensis_Hughes_1576@NODE_1_length_1327_cov_73.826400
ggtatcattcgagcctgtcttgaactattcacttttcttggtaaacttgaattcaggggttacaacatttttatttaagagaagccatttatgaacttgttctatgcaaaaatg--------taacaaaattgtaaatctccgtaactcacttaaaccttagatccaaagtactacaagcttattatgtaattaaatgatgataaatgcttcacattgatttaaacaagatttcttttaaaagagaaacaataaagaaaagagatgacgtagatttcagtgattcattgaatgtaattcccaaagtaagaaagaaagaaagaaaacttaacaaatgcaaaaggaaatcaaattaagaacgatataaaaaagacaaaatgttcacttgcactgcacaataactgggatgaatctcattttacaaactaatatacaaaaattaaaagctaaagtacctgggttcaaattcacgtatctcaaccagctcgctcccacaagcatcagtccactgaaccctcctctccattggaccaggaggatccctccccttctcaactagcgtgtcctgctcattacccacttcagcaggaattggtttattatttagtggcttttttaggctacttttaacagtaatcattgttgtatcagtgccatcatcgaggtgagcagtaggaacctgattctctcccttgccagaaattggcagcccaggtgaaacatcatgttgttgggaaggacccactttaagaggagatttattgtcaagacctccagaagtgcgaccaaagcaaacaaacgaggcgcacctccgggaaagacgattctttgttgaagccagctggagctcagggtcagtttcttcgtctaccaattggtattggttcaacggagaaactctcatgggtttgtcctcactcctctgacccaagaggagaagggacaggcctttactatatcctgaagctgaagcagagaagaatcctcctccttctactgctaatagcatcagttctgctcatcagcacaccagaaaatgatttatttatatggctgcctgcccacagaagaactggagttgaaaccttccatccaaaattaagcgagatcttcaagacttcggcagagtcaaaatatttttgtttgttgtcatttatggcttttattatatctattaattctatttactcactttgaattacaaagaaacagtgaacaatctcagcctaaaaaatgggactttttgaggcgacgcttaatatagcaaaagggcatatagaggaagttacagacttaaaagcc---------------------------------------------------------------------------------------------------------------------------------------------------
>_R_Albizia_subdimidiata_var_minor_Gorts_341@NODE_1_length_1120_cov_35.876318
---------------------------------------------------------------------------------------tatatgaacttgttctatgcaaaaatg--------caacaaaaatgcaaatctgactaactcacttaaaccttagatccaaagtacaacaagcttgttatgtatttagatgatgataaatacttcacattgatttaaaccagatttcttttaaaagagaaacaataaagaaaagagatgacgtagatttcagtgattcattgaatgtaattcccaaagtaagaaagaaagaaagaaaacttaacaaatgcaaaaggaaatcaaattaagaatgatataaaaaagacaaaatgttcacttgcactgcagaataactgggatgaatctcatttaacagaataatatacaaaaattaaaagctaaagtacctgggttcaaattcacgtatctcaaccagctcgctcccacaagcatcagtccactgaaccctcctctccattggaccaggaggatccctccccttctcaactggcgtgtcctgctcattacccacttcagcaggaattggtttattatttagtggcttttttaggctacttttaacagtaatccttgttgtttcagtgccatcatcaaggtgagcagtaggaacctgatcctctcccttgccagaaattggtagcccaggtgaaacatcatgttgttgggaaggacccactttaagaggagatttattgtcaagacctccagaagtgcgaccaaagcaaacaaatgaggcgcacctccgggaaagacgattctttgtagaagccagctggagctcagggtcagtttcttcgtctaccaattggtattggttcaacggagaaactctcatgggtttgtcctcactcctctgacccaagaggagaagggacaggcctttactatatcctgaagctgaagcagagaagaatcctcctccttctactgctaatagcatcagttctgctcatcagcacaccagaaaatgatttatttatatggctgcctgcccacagaagaactggagttgaaaccttccgtccaaaattaagcgagatcagcaagacttcggcagagtcaaaatatttttgtttgttgtcatttatggcttttattatatctattaattc------------------------------------------------------------------------------------------------------------------------------------------------------atacgctagcagttttcttattttccaaaattgtg-----------------------------------------------------------------------------------
>_R_Albizia_subdimidiata_var_subdimidiata_Ferreira_210@NODE_1_length_1274_cov_124.883041
----------------------------------------------------------------------------------agccatatatgaacttgttctatgcaaaaatg--------taacaaaaatgcaaatctgactaactcacttaaaccttagatccaaagtactacaagcttgttatgtatttagatgatgataaatgcttgacattgatttaaaccagatttcttttaaaagagaaacaataaagaaaagagatgacgtagatttcagtgattcattgaatgtaattcccaaagtaagaaagaaagaaagaaaacttaacaaatgcaaaaggaaatcaaattaagaatgatat-aaaaaggcaaaatgttcacttgcactgcagaataactgggatgaatctcattttacaaaatagtatac-aaaattaaaagctaaagtacctgggttcaaattcacgtatctcaaccagctcgctcccacaagcatcagtccactgaaccctcctctccattggaccaggaggatccctccccttctcaactggcgtgtcctgctcattactcacttcagcaggaattggtttattatttagtggcttttttaggctacttttaacagtaatccttgttgtatcagtgccatcatcaaggtgagcagtaggaacctgatcctctcccttgccagaaattggcagcccaggtgaaacatcatgttgttgggaaggacccactttaagaggagatttattgtcaagacctccagaagtacgaccaaagcaaacaaatgaggcgcacctccgggaaagacgattctttgtagaagccagctggagctcagggtcagtttcttcgtctaccaattggtattggttcaacggagaaactctcatgggtttgtcctcactcccctgacccaagaggagaagggacaggcctttactatatcctgaagctgaagcagagaagaatcctcctccttctactgctaatagcatcagttctgctcatcagcacaccagaaaatgatttatttatatggtttcctgcccacagaagagctggagttgaaaccttccgtccaaaattaagcgagatcgccaagacttcggcagagtcaaaatatttttgtttgttgtcatttatggcttttattatatctattaattc------------------------------------------------------------------------------------------------------------------------------------------------------atacgctagcagttttctgattttccaaaattgtgtcaaaattccatggtatggagttagatggctgaaaatatatcaacaaaattgttttcactcaaaaatataaccaaaactgctc
>_R_Albizia_tomentella_Leach_Dunlop_3801@NODE_1_length_1385_cov_265.711009
----------------------------------------------------------------------------------------------------------------------------------------------------------------------------------------------------------------------------ttaaaccagatttcttttaaaagagaaacaagaaagaaaagagatgacatagaattcagtgattcattgaatgtaattcccaaagaaagaaagaaagaaagaaaacttaacaaatgcaaacggaaagaaaattaagaacaatataaaaaagaagaaatattcacttgcactgcagaataactaggatgaatctcattttacaaaataacattccaaaattaaaagctaaagtacctgggttcaaattctcgtatctcaaccagctcgctcccacaagcatcagtccactgaaccttcctctccattggaccaggaggatcactccccttctcacctagcgcgtcctgctcattacccacttcagcaggaactggtttattatttagtggcttttttaggctacttttaagagcaatccttgttgtatcagtgccatcatcaaggtgagcagtaggaacctgatcctctcccttgccagaaattggcagcccaggtgaaacatcatgttgttgggaaggacccactttaagaggagatttattgtcaagacctccagaagtgcgaccaaagcaaacaaatgaagcgcacctccgggaaaggcaattctttgtagaagccagctggagctcagggtcagcttcttcgtctaccaagtggtattggttcaacggtgaaactctcatgggtttgtcctcactcctcggacccaagaggagaagggacaggcctttactatatcctaaagctgaagcagagaagaatcctcctccttctactgccaatagcatcagttctgctcatcggcacaccagaaaatgatttatttatatcgctgcctacccacagaagaaccggagttgaaaccttccgtcgaaaattaagcgagatcagcatgacttcggtagagtcaaaatatttttgtttgtcatcatttaaagcttttattatatctattaattctatttactcactttgaattacaaagaaatagtgaacaatctcggcttaaaaaatgggcattttaaagacaacgcttaatatag-aaaaggacatataaaggaagttacagacttaaaagccataagacaagcatgagcacacaggatttcacgtgctagcggctttctgattttacaaaattgtgtcaaaattccatggtatggagttagatagctgaaaatatatcaacaaa-----------------------------------
>_R_Albizia_tomentosa_Hughes_648@NODE_1_length_1203_cov_100.470693
----------------------------------------------------------------------------------------------------------------------------------ttgtaaatctcagtaactcacttaaaccttagatccaaagtactacaagcttattatgtaattaaatgatgataaatgcttcacattgatttaaacaagatttcttttaaaagagaaacaataaagaaaagagatgacgtagatttcagtgattcattgaatgtaattcccaaagtaagaaagaaagaaagaaaacttaacaaatacaaaaggaaatcaaattaagaacgatataaaaaagacaaaatgttcacttgcactgcacaataactgggatgaatctcattttacaaagtaatatacaaaaattaaaagctaaagtacctgggttcaaattcacgtatctcaaccagctcgctcccacaagcatcagtccactgaaccctcctctccattggaccaggtggatccctccccttctcaactagcgtgtcctgctcattacccacttcagcaggaattggtttattatttagtggcttttttaggctacttttaacagtaatccttgttgtatcagtgccatcatcgaggtgagcagtaggaacctgattctctcccttgccagaaattggcagcccaggtgaaacatcatgttgttgggaaggacccactttaagaggagatttattgtcaagacctccagaagtgcgaccaaagcaaacaaacgaggcgcacctccgggaaagacgattctttgttgaagccagctggagctcagggtcagtttcttcgtctaccaattggtattggttcaacggagaaactctcatgggtttgtcctcactcctctgacccaagaggagaagggacaggccttgactatatcctgaagctgaggcagagaagaatcctcctccttctactgctaatagcatcagttctgctcatcagcacaccagaaaatgatttatttatatggctgcctgcccacagaagaactggagttgaaaccttccatccaaaattaagcgagatcttcaagacttcggcagagtcaaaatatttttgtttgttgtcatttatggcttttattatatctattaattctatttactcactttgaattacaaagaaacagtgaacaatctcagcctaaaaaatgggactttttgaggcgacgcttaatatagcaaaagggcatatagaggaagttacagacttaaaagccataagacaagcatgagcacacaggatttcata-------------------------------------------------------------------------------------------------------------------
>_R_Albizia_tomentosa_Hughes_648@NODE_2_length_954_cov_21.076397
---------------------------------------------------------------------------------------------------------------------------------------------------------------------------------------------------------------------------------------------------------------------------------------------------------------------------------------------------------------------------------------------------------------------------------------------------------------------------------------------------------------ggcatctgtccactgcactttcctctctacttgaacagaaaaatcactcccctcaccacccgatgcttcatgttcattagcaacttcaatgggagttggtttattatgctgtcgccttttcaggctacttttaagtgctatctttcttgtagcattactattatcaagatgagaagattga------------tctttgtcggaaaccaatgaccctggtgagacatcatgctgttgggaagggcctactttaagaggagatggcgtttctagccctgcggaagcgcgaccaaagcaaacaaaggaagcgcaaccgcgggaaatgcagttctttgtagaagccagctggagctcagggtctgattcttggtctaccaactggtactggttccacggcgaaactctcatgggtttatcctcactcctctgacccaagagaagaagggtcaggcccttactatatcctgaagctgaagaagagaagaatcctcctccttctactgccaataacatcagttctgctcatcggcagttcagcaagcgaattttatatgtggctccgtttgcttggaccaaccaaagtcgaagcctttcaagcaaaattatataaggacaaaatgagtgtagtgtagaaaaaaagcatatatcacagtgaaggcatctctcacagtatagatacagat-----------atagaagaacataaaacaagaccgaacacc-tactctgaaaccat--------------------------------------------------------------------------------------------ttaaaggcagcatccacatctttaatttcctaaaacgtgttaaaagtgt-tgcccaaaagatcaatagcaatgagctcagaaaggaaatgatttttactcagaagcacaatcagaattttgc
>_R_Albizia_xerophytica_Hughes_1435@NODE_1_length_1384_cov_76.156083
ggtatcattcgagcatgtcttgaactattcacttttcttggtaaacttgaattcaggggttacaacatttttatttaagagaagccatatatgaacttgttctatgcaaaaatg--------taacaaaattgtaaatctgactaactcacttaaaccttagatccaaagtactacaagcttattatgtaattaaatgatgataaatgcttcacattgatttaaaccagatttcttttaacagagaaacaataaagaaaagagatgacgtagatttcagtgattcattgaatgtaattcccaaagtaagaaagaaagagagaaaacttaacaaatggaaaaggaaatcaaattaagaacgatataaaaaagacaaaatgttcacttgcactgcacaataactgggatgaatctcattttacaaaataatatacaaaaattaaaagctaaagtacctgggttcaaattcacgtatctcaaccagctcgctcccacaagcatcagtccactgaaccctcctctccattggaccaggaggatccctccccttctcaactggcgtgtcctgctcattacccacttcagcaggaatgggtttattatttagtggcttttttaggctacttttaacagtaatccttgttgtatcagtgccatcatcgaggtgagcagtaggaacctgattctctcccttgccagaaattggcagcccaggtgaaacatcatgttgttgggaaggacccactttaagaggagatttattgtcaagacctccagaagtgcgaccaaagcaaacaaacgaggcgcacctccgggaaagacgattctttgttgaagccagctggagctcagggtcagtttcttcgtctaccaattggtattggttcaacggagaaactctcatgggtttgtcctcactcctctgacccaagaggagaagggacaggcctttactatatcctgaagctgaagcagagaagaatcctcctccttctactgctaatagcatcagttctgctcatcagcacaccagaaaatgatttatttatatggctgcctgcccacagaagaactggagttgaaaccttccatccaaaattaagcgagatcggcaagacttcggcagagtcaaaatatttttgtttgttgtcatttatggcttttattatatctattaattctatttactcactttgaattacaaagaaacagtgaacaatctcagcctaaaaaatgggactttttgaggcgacgcttaatatagcaaaagggcatatagaggaagttacagacttaaaagccataagacaagcatgagcacacaggatttcatacgctagcagttttctgattttccaaaattgtgtcaaaattcca------------------------------------------------------------------------
>_R_Archidendron_clypearia_Wieringa_1849@NODE_1_length_1504_cov_186.904695
ggtatcatttgagcctgtcttgaactattcacttttcttggtaaacttgaattcaggggttacaaaatt----tttaagagaagccatatatgaacttgttcaatgcaaaaatgaaattttttaacaaaattgtaaatctgactaactcaattaaaccttagatccaaagtactacaagcttattatgtaattaaatgataataaatgcttcacattgatttaaaccagatttcttttaaaagagaaacaagaaagaaaagagatgacgtagatttcggtgattcattgaatgtaactccc--------aaagaaagaaagaaatcttaacaaatgcaaaaggaaagcaaattaagaacaatataaaaaagaaaaaatgttcgcttgcactgcagaataactgggatgaatcttattttacaatataacatacaaaaattaaaagctaaagtacctgggttcaaattctcgtatctcaaccagctcgcacccacaagcatcagtccactgaaccctcctctccattggaccaggaggatcactccccttctcacccgatgcgtcctgctcattacccacttcagcaggaactggtttattatttagtggcttttttaggctacttttaagagtaatccttgttgtatcagtgccatcatcgaggtgagcagtaggaacctgatcctctcccttgccagaaattggcagcccaggtgaaacatcatgttgttgggaaggacccactttaagaggagatttattgtcaagacctccagaagtgcgaccaaagcaaacaaatgaggcgcacctccgggaaagacgcttctttgtagaagccagctggagctcagggtcagtttcttcgtctaccaactggtattggttcaacggtgaaactctcatgggtttgtcctcactcctctgacccaagaggagaagggacaggcctttactatatcctgaagctgaagcagagaagaatcctcctccttctactgccaatagcatcagttctgctcatcggcacaccagaaaatgatttatttatatggctgcctgcccacagaagaaccggagttgaaaccttgcatccaaaattaagcgagatcggcatgacttcggttgagtcaaaatatttttgtttgttatcatttatagctgttagtatatcaattaattctatttactcactttgaattacaaagaaatagtgagcaatctcagcttaaaaaatggggcgttttaaagc-gcgcttaatatagaaaaaggacatctagaggaagttacagacttaaaagccataagagaagcatgagcacacaggatttcacgcgctagcggttttctgattttccaaaattgtgtcaaaattccatggtatggagttagatagctgaaaatatatcaacaaaatttttttcactcagaaatataaccaaaaatgctc
>_R_Archidendron_clypearia_Wieringa_1849@NODE_2_length_735_cov_47.569909
--------------------------------------------------------------------------------------------------------------------------------------------------------------------------------------------------------------------------------------------------------------------------------------------------------------------------------------------------------------------------------------------------------------------------------------------------------------------------------------------------------------------------------------------------------------------------------------------------------tgggagttggtttattatgttgtggcctttttaggctacttttaagtgctatctttcttgtagcattactattatcaagatgagaagattga------------actttgtcggaaaccaatgaccctggtgagacatcatgctgttgggcagggcctactttaagaggagatggcgtttcaagccctgcggaagcgcgaccaaagcaaacaaaggaagcgcaaccgcgggaaatgcagttctttgtagaagccagctggagctcggggtctgattcttggtcaaccaactggtactggttccacggcgaaactctcatgggtttatcctcactcctctgacccaagagaagaagggtcaggcccttactatatcctgaagctgaagaagagaagaatcctcctccttctactgccaataacatcagttctgctcatcggcagttcagcaagtgattt--------------------ttggaccaacaaaagttgaagcctttcaagcaaaattatataaggacaaaatgagtgtagagtagaaaaaaagcacatatcacagtgaaggcatctctcactgtgtagatacagat-----------agagaagaccataaaacaagaccgaacacc-tagtctgaaaccat--------------------------------------------------------------------------------------------ttacaggcagcatgcacatctttaatttccaaaaacgtgttaaaagtgt-agcccaaaagatcaatagcaatgggctcagaaaggaaatggttttttctcagaa------------------
>_R_Balizia_elegans_Iganci_870@NODE_1_length_1427_cov_134.164444
-----catttgagcctgtcttgaactattcacttttcttggtgaacttgaattaaggggttacaaaatttttatttaagagaagccatatatgaacttgttctatgcaaaaatgaaattttctaacaaaattgtaaatctgactaactcaattaaaccttagatccaaagtactacaagcttattatgtaattaaatgataataaatgcttcacattgatttaaaccagatttcttttaaaagagaaacaagaaagaaaagagatgacgtagatttcggtgattcattgaatgtaattcccaaagaaagaaagaaagaaagaaaacttaacaaatgcaaaaggaaagcaaattaagaacaatataaaacagacaaaatgttcacttgcactgcagaataactgggatgaatctcattttacaaaataatatacaaaaattaaaagctaaagtacctgggttcaaattctcgtatctcaaccagctcgctcccacaagtatcagtccactgaaccctcctctccattggaccaggaggatcactacccttctcaccttgcgcgtcctgctcattacctacttcagcaggaaccggtttattatttagtggcttttttaggctacttttaagagtaatccttgttgtatcagtgccatcatcgaggtgagcagtaggaacctgatcctctcccttgccagaaattggcagcccaggtgaaacatcatgttgttgggaaggacccactttaagaggagatttgttgtcaagacctccagaagtgcgaccaaagcaaacaaatgaggcgcacctccgggaaagacgattctttgtagaagccagctggcactcagggtcagtttcttcgtctaccaactggtattggttcaacggtgaaactctcatgggtttgtcctcactcctctgacccaagaggagaagggacaggcctttactatatcctgaagctgaagcagagaagaatcctcctccttctactgccaatagcatcagttctgctcatcggcacaccagaaaatgatttatttatatggctgcctgcccacagaagaaccggagttgaaaccttccgtccaaaattaagcgagatcggcatgacttcagtagagtc--aatatttttgtttgttgtcatttatagcttttattatatttattaattctagttactcactttgaattacaaagaaatagtgaacaatctcagcttaaaaaatgggacattttaaggcgacgcttaatatagcaaaaggacatatagaggaagttacagacttaaaagccataagacaagcatgagcacacaggatttcacgcgctagcggtttcctgattttccaaaattgtgtcaaaattccatggtatggagttagatagctgaaaatatatcaactaaattgttttcactcagaaatat--------------
>_R_Balizia_leucocalyx_Aguilar_1939@NODE_1_length_1498_cov_148.609430
ggtatcatttgagcctgtcttgaactattcacttttcttggtaaacttgaattaaggggttacaaaatttttatttaagagaagccatatatgaacttgttctatgcaaaaatgaaattttctaacaaaattgtaaatctgactaattcaattaaaccttagatccaaagtactacaagcttattatgtaattaaatgataataaatgcttcacattgatttaaaccagatttcttttaaaagagaaacaagaaagaaaagagatgatgtagatttcggtgattcattgaatgtaattcccacagaaagaaagaaagaaagaaaacttaacaaatgcaaaaggaaagcaaattaagaacaatataaaaaagacaaaatgttcacttgcactgcagaataacttggatgaatctcattttacaaaataatatacaaaaattaaaagctaaagtacctgggttcaaattctcgtatctcaaccagctcgctcccacaagtatcggtccactgaaccctcctctccattggaccaggaggatcactccccttctcaccttgcgcgtcctgctcattacctacttcagcaggaaccggtttattatttagtggcttttttaggctacttttaagagtaatccttgttgtatcagtgccatcatcgaggtgagcagtaggaacctgatcctctcccttgccagaaattggcagcccaggtgaaacatcatgttgttgggaaggacccactttaagaggagatttgttgtcaagacctccaggagtgcgaccaaagcaaacaaatgaggcgcacctccgggaaagacgattctttgtagaagccagctggcgctcagggtcagtttcttcgtctaccaactggtattggttcaacggtgaaactctcatgggtttgtcctcactcctctgacccaagaggagaagggacaggcctttactatatcctgaagctgaagcagagaagaatcctcctccttctactgccaatagcatcagttctgctcatcggcacaccagaaaatgatttatttatatggctgcctgcccacagaagaaccggagttgaaaccttcagtccaaaattaagcaagatcggcatgacttcggtagagtcaaaatatttttgtttgttgtcatttatagcttttattatatttattaattctagttactcactttgaattacaaagaaatagtgaacaatctcagcttaaaaaatgggacattttgaggcaacgcttaatatagcaaaaggacatatagaggaagttacagacttaaaagccataagacaagaatgagcacacaggatttcacgcactagcggttttctgattttccaaaattgtgtcaaaattccatggtatggagttagatagctcaaaatacatcaactaaattgtt-----------------------------
>_R_Balizia_pedicellaris_Queiroz_15529@NODE_1_length_1159_cov_269.000000
---------------------------------------------------------------------------------------------------------------------------------------------------------------------------------------------------------------------------------------------------------------------------------------------------------------------aaagaaagaaagaaaacttaacaaatgcaaaaggaaagcaaattaagaacaatataaaaaagacaaaatgttcacttgcactgcagaataactgggatgaatctcattttacaaaataatatacaaaaattaaaagctaaagtacctgggttcaaattctcgtatctcaatcagctcgctcccacaagtatcagtccactgaaccctcctctccattggaccaggaggatcactacccttctcaccttgcgcgtcctgctcattacctacttcagcaggaaccggtttattatttagtggcttttttaggctacttttaagagtaatccttgttgtatcagtgccatcatcgaggtgagcaggaggaacctgatcctctcccttgccagaaattggcagcccaggtaaaacatcatgttgttgggaaggacccactttaagaggagatttgttgtcaagacctccagaagtgcgaccaaagcaaacaaatgaggcgcacctccgggaaagacgattctttgtagaagccagctggcactcagggtcagtttcttcgtctaccaactggtattggttcaacggtgaaactctcatgggtttgtcctcactcctctgacccaagaggagaagggacaggcctttactatatcctgaagctgaagcagagaagaatcctcctccttctactgccaatagcatcagttctgctcatcggcacaccagaaaatgatttatttatatggctgcctgcccacagaagaaccagagttgaaaccttccgtccaaaattaagcgagatcggcatgacttcagtagagtcaaaatatttttgtttgttgtcatttatagcttttattatatttattaattctagttactcactttgaattacaaagaaatagtgaacaatctcagcttaaaaaatgggacattttaaggcgacgcttaatatagcaaaaggacatatagaggaagttacagacttaaaagccataagacaagtatgagcacacaggatttcacgcgctagcggttttctgattttccaaaattgtgtcaaaattccatggtatggagttagatagctgaaaatatatcaactaaattgttttcactcagaaatataatcaaatctgctc
>_R_Cathormion_rhombifolium_Deighton_3618@NODE_1_length_1349_cov_74.291667
----------------------------------------------------------------------------------------------------------------------------------------------ctaactcaattaaaccttagatccaaagtactacaagcttattatgtaattaaatgataataaatgcttcacattgatttaaaccagatttcttttaaaagagaaacaagaaagaaaagagatgacgtagatttcggtgattcattgaatgtaattcccaaagaaagaaagaaagaaagaaaacttaacaaatgcaaacggaaagcaaattaagaacaataaaaaaaagacaaaatgttcacttgcactgcagaataactgggatgaatctcattttacaaaataatatacaaaaattaaaagctcaagtacctgggttcaaattctcgtatctcaaccagctcgctcccacaagtatcagtccactgaaccctcctctccattggaccaggaggatcactacccttctcaacttgcgcatcctgctcattacctacttcagcaggaaccggttcattatttagtggcttttttaggctacttttaagagtaatccttgttgtatcagtgccatcatcgaggtgagcaggaggaacctgatcctctcccttgccagaaattggcagcccaggtgaaacatcatgttgttgggaaggacccactttaagaggagatttgttgtcaagacctccagaagtgcgaccaaagcaaacaaatgaggcgcacctccgggaaagacgattctttgtagaagccagctggcactcagggtcagtttcttcgtctaccaactggtattggttcaacggtgaaactctcatgggtttgtcctcactcctctgacccaagaggagaagggacaggcctttactatatcctgaagctgaagcagagaagaatcctcctccttctactgccaatagcatcagttctgctcatcggcacaccagaaaatgatttatttatatggctgcctgcccacagaagaaccggagttgaaaccttccgtccaaaattaagcgagatcggcatgacttcagtagagtcaaaatatttttgtttgttgtcatttatagcttttattatatttattaattctagttactcactttgaattacaaagaaatagtgaacaatctcagcttaaaaaatgggacattttaaggcgacacttaatatagcaaaaggacatatagaggaagttacagacttaaaagccataagacacgcatgagcacacaggatttcacgcgctagcggttttctgatattccaaaattgtgtcaaaattccatggtatggagttagatagctgaaaatatatcaactaaattgttttcactcagaaatataatcaaatctgctc
>_R_Enterolobium_cyclocarpum_MWC9020@NODE_1_length_1391_cov_192.329528
ggtatcatttgagcctgtcctgaactattcactttttttggtaaacttgaattcatgggtta-aaaatttttatttaagagaagccatatatgaacccattctatgcaaaaatgaaattttctaacaaaattgtaaatctgactaactcaattaaaccttagatccaaagtactaaaagcttattatgtaattaaatgataataaatgcttcacattgatttaaaccagatttcttttaaaagggaaacaagaaagaaaagagatgacatagatttcggtcatt-attgaatgtaattcccaaagaaagaaataaagaaagaaaacttaacaaatgcaaaaggaaagcatattaagaacaatataaaaaagaaaaaatattcacttgcactgcagaataactgggatgattctcattttacaaaataatatacaaaaattaaaagctagagtacctgggttcaaattctcgtatctcaaccagctcactcccacaagcatcagtccaatgaaccctcctctccattggaccaggagagtcactccccttctcacctggcacgtcctgctcattacccacttcagtaggaactggtttattatttagtgacctttttaggctacttttaagagtaatccttcttgtatcagtgccatcatcaaggtgagcagtaggaacctgatcctctcccttgccagaaattggcagcccaggtgaaacatcttgttgttgggaaggacccactttaagaggagatttattgtcaagacctccagaagtgcgaccaaagcaaacaaatgaggcgcacctccgggaaagacaattctttgtagaagccagctggagctcagggccagtttcttcgtctaccaactggtattggttcaacggtgaaactctcatgggtttgtcctcactcctctgacccaagaggagaagggacaggcctttactatatcctgaagctgaagcagagaagaatcctcctccttctactgccaatagcatcagttctgctcatcggcacagcagaaaatgatttatttatatggctgcctgcccacagaagaaccggagttgaaaccttccatccaaaattaagcgagatcagcatgacttcggtagagtcaaaatatttttgtttgttatcatttatagcttttattatatctattaattctatttactcactttcaattacaaagaaatagtgaacaatctcagcttaaaaaatgggacattttaacgcaatgcttaatatagcaaaaggacatatagaggaagttacagacttaaaagccataagacaagcatgagcatacaggat-------------------------------------------------------------------------------------------------------------------------
>_R_Enterolobium_cyclocarpum_MWC9020@NODE_2_length_770_cov_49.610390
-------------------------------------------------------------------------------------------------------------------------------------------------------------------------------------------------------------------------------------------------------------------------------------------------------------------------------------------------------------------------------------------------------------------------------------------------------------------------------------------------------------------------------------------------------------------------------------------------acttcaatgggagttggtttattatgttgtggcctttttaggctacttttaagtgctatctttcttgtagcattactattatcaagatgagatgattga------------tctttgtcggaaaccaatgaccctgttgagaaatcatgctgttgggcagggcctactttaagaggagatggcgtttcaagccctgcggaagcgcgaccaaagcaaacaaaggaagcgcaaccgcgggaaatacagttctttgtagaagccagctggagctcggggtctgattcttggtctaccaactggtactggttccacggcgaaactctcatgggtttatcctcactactctgacccaagagaagaagggtcaggcccttactatatcctgaagctgaagaatagaagaatcctcctccttctactgccaataacatcagttctgctcatcggcggttc-------gatttttatatgtggctccgtttgcctggaccaaccaaagttgaagcctttcaagcgaaattatgtaaggacaaaatgagtgtggtgtagaaaaaaagcacatatcaatatgaaggcatctctcacagtatatatatagat-----------atagaagaccataaaacaagaccgaacacc-tagtctgaaaccat--------------------------------------------------------------------------------------------ttaaaggcagcatccacatctttaa-tcccaaaaacgtgttaaaagtgt-tgcccaaaagatcaatagcaatgagctcggaaaggaaatgatttttcttcagaagcgcaatca---------
>_R_Hydrochorea_corymbosa2_Iganci_862@NODE_1_length_1122_cov_215.230553
---------------------------------------------------------------------------------------agcctaaggattataagggtaggggcagaaccgtctaattagtcactaatgctaccctaatcagtagagggacacaattagggtgtgtttggctaatgctattcttaa-----aatagctagtgccactctcactacattgctcttccctcaactaa----------------------acctaacatctagca--ttagggattgcaattac----------aaattagggattagaattacaaattcatatcagaaagcaaattaagaacaatataaaaatgacaaaatgttcacttgcactgcagaataactgggatgaatctcattttacaaaataatatacaaaaattaaaagctaaagtacctgggttcaaattctcgtatctcaaccagctcgctcccacaagtatcagtccactgaaccctcctctccattggaccaggaggatcactacccttctcaccttgcgcgtcctgctcattacctacttcagcaggaaccggtttattatttagtggcttttttaggctactttttagagtaatccttgttgtatcagtgccatcatccaggtgagcaggaggaacctgatcctctcccttgccagaaattggcagcccaggtgaaacatcatgttgttgggaaggacccactttaagaggagatttgttgtcaagacctccagaagtgcgaccaaagcaaacaaatgaggcgcacctccgggaaagacgattctttgtagaagccagctggcactcagggtcagtttcttcgtctaccaactggtattggttcaacggtgaaactctcatgggtttgtcctcactcctctgacccaagaggagaagggacaggcctttactatatcctgaagctgaagcagagaagaatcctcctccttctactgccaatagcatcagttctgctcatcggcacaccagaaaatgatttatttatatggctgcctgcccacagaagaaccggagttgaaaccttccgtccaaaattaagcgagattggcatgacttcagtagagtcaaaatatttttgtttgttgtcatttatagcttttattatatttattaattctagttactcactttgaattacaaagaaatagtgaacaatctcagcttaaaaaatgggacatttta-----------------------------------------------------------------------------------------------------------------------------------------------------------------------------------------------------------
>_R_Hydrochorea_gonggrijpii_Tillett_45696@NODE_1_length_1145_cov_140.868914
-------------------------------------------------------------------------------------------------------------------------------------------------------------------------------caagcttattatgtaattaaatgataataaatgcttcacattgatttaaaccagatttcttttaaaacagaagcaagaaagaaaagagatgacgtagatttcggtgattcattgaatgtaattccc----aaagaaagaaagaaagaaaacttaacaaatgcaaaaggaaagcaaattaagaacaatataaaaaagacaaaatgttcacttgcactgcagaataactgggatgaatctcattttacaaaataatatacaaaaattaaaagctaaagtacctgggttcaaattctcgtatctcaaccagctcgctcccacaagtatcagtccactgaaccctcctctccattggaccaggaggatcactacccttctcaccttgcacgtcctgctcattacctacttcagcaggaaccggtttattatttagtggcttttttaggctacttttaagagtaatccttgttgtatcagtgccatcatcgaggtgagcaggaggaacctgatcctctcccttgccagaaattggcagcccaggtgaaacatcatgttgttgggaaggacccactttaagaggagatttgttgtcaagacctccagaagtgcgaccaaagcaaacaaatgaggcgcacctctgggaaagacgattctttgtagaagccagctggcactcagggtcagtttcttcgtctaccaactggtattggttcaacggtgaaactctcatgggtttgtcctcactcctctgacccaagaggagaagggacaggcctttactatatcctgaagctgaagcagagaagaatcctcctccttctactgccaatagcatcagttctgctcatcggcacaccagaaaatgatttatttatatggctgcctgcccacagaagaaccggagttgaaaccttccgtccaaaattaagcgagatcggcatgacttcagtagagtcaaaatattttagtttgttgtcatttatagcttttattatatttattaattctagttactcactttgaattacaaagaaatagtcaacaatctcagcttaaaaaatgggacattttaaggcgacgcttaatatagcaaaaggacatatagaggaagttacagacttaaaagccataagacaagcatgagcacacag----------------------------------------------------------------------------------------------------------------------------
>_R_Hydrochorea_marginata_Morim_563@NODE_1_length_1766_cov_171.587330
ggtatcatttgagcctgtcttgaactattcacttttcttggtaaacttgaattaaggggttacaaaatttttatttaagagaatccatatatgaacttgttctatgcaaaaatgaaattttctaacaaaattgtaaatctgactaactcaattaaaccttagatccaaagtactacaagcttattatgtaattaaatgataataaatgcttcacattgatttaaaccagatttcttttaaaagagaaacaagaaagaaaagagatgacgtagatttcggtgattcattgaatgtaattccc----aaagaaagaaagaaagaaaacttaacaaatgcaaaaggaaagcaaattaagaacaatataaaaatgacaaaatgttcacttgcactgcagaataactgggatgaatctcattttacaaaataatatacaaaaattaaaagctaaagtacctgggttcaaattctcgtatctcaaccagctcgctcccacaagtatcagtccactgaaccctcctctccattggaccaggaggatcactacccttctcaccttgcacgtcctgctcattacctacttcagcaggaaccggtttattatttagtggcttttttaggctacttttaagagtaatccttgttgtatcagtgccatcatcgaggtgagcaggaggaacctgatcctctcccttgccagaaattggaagcccaggtgaaacatcatgttgttgggaaggacccactttaagaggagatttgttgtcaagacctccagaagtgcgaccaaagcaaacaaatgaggcgcacctccgggaaagacgattctttgtagaagccagctggcactcagggtcagtttcttcgtctaccaactggtattggttcaacggtgaaactctcatgggtttgtcctcactcctctgacccaagaggagaagggacaggcctttactatatcctgaagctgaagcagagaagaatcctcctccttctactgccaatagcatcagttctgctcatcggcacaccagaaaatgatttatttatatggctgcctgcccacagaagaagcggagttgaaaccttccatccaaaattaagcgagatcagcatgacttcagtagagtcaaaatatttttgtttgttgtcatttatagcttttattatatttattaattctagttactcactttgaattacaaagaaatagtgaacaatctcagcttaaaaaatgggacattttaaggcgacgcttaatatagcaaaaggacatatagaggaagttacagactcaaaagccataagacaagcatgagcacacaggatttcacgcgctagcggttttctgatattccaaaattgtgtcaaaattccatggtatggagttagatagctgaaaatatatcaactaaattgttttcactcagaaatataatcaaatctgctc
>_R_Jupunba_barbouriana_Iganci_847@NODE_1_length_1520_cov_182.557866
ggtatcatttgaccctgtcttgaactattcacttttcttggtaaacttgaattaaggggttacaaaatttttatttaagagaagccatatatgtacttgttctatgcaaaaatgaaattttctaacaaaattgtaaatctgactaactcaattaaaccttagatccaaagtactacaagcttattatgtaattaaatgataataaatgcttcacattgatttaaaccagatttcttttaaaagagaaacaagaaagaaaagagatgacatagatttcggtgattcattgaatgtaattcccaaagaaagaaagaaagaaagaaaacttaacaaatgcaaaaggaaagcaaattaagcacaatataaaaaagacaaaatgttcacttgcactgcagaataactgggatgaatctcattttacaaaataatatacaaaaattaaaagctaaagtacctgggttcaaattctcgtatctcaaccagctcgctcccacaagcatcagtccactgaaccctcctctccattggaccaggaggatcactccccttctcaccttgcgcgtcctgctcattacctacttcagcaggaaccgaattattatttagtggcttttttaggctacttttaagagtaatccttgttgtatcagtgccatcatcgaggtgagcagtaggaacctgatcctctcccttgccagaaattggcagcccaggtgaaacatcatgttgttgggaaggacccactttaagaggagatttgttgtcaagacctccagaagtgcgaccaaagcaaacaaatgaggcgcacctccgggaaagacgattctttgtagaagccagctggcgctcagggtcagtttcttcgtctaccaactggtattggttcaacggtgaaactctcatgggtttgtcctcactcctctgacccaagaggagaagggacaggcctttactatatcctgaagctgaagcagagaagaatcctcctccttctactgccaatagcatcagttctggtcatcggcacaccagaaaatgatttatttatatggctgcctgcccacagaagaaccggagttgaaaccttccgtccaaaattaagtgagatcggcatgacttcggtagagtcaaaatatttttgtttgttgtcatttatagcttttattatatttattgattctagtcactcactttgaattacaaagaaatagtgaacaatctcagcttaaaaaatgggacattttgaggcaacccttaatatagcaaaaggacatatagaggaagttacagacttaaaagccataagacaagcatgagcacacaggatttcacgcgctagcggttttctgattttccaaaattgtgtcaaaattccatggtatggagttagatagctgaaaatatatcaactaaattgttttcactcagaaatataatcaaaactgctc
>_R_Jupunba_cochleata_Bonadeu_673@NODE_1_length_1776_cov_115.000000
ggtatcatttgagcctgtcttgaactattcacttttcttggtaaacttgaattaaggggttacaaaatttttatttaagagaagccatatatgaacttgttctatgcaaaaatgaaattttctaacaaaattgtaaatctgactaactcaattaaaccttagatccaatgtactacaagcttattatgtaattaaatgataataaatgcctcacattgatttaaaccagatttcttttaaaagagaaacaagaaagaaaagagatgacgtagattttggtgattcattgaatgtaattcccaaagaaagaaagaaagaaagaaaacttaacaaatgcaaaaggaaagcaaattaagaacaatataaaaaagacaaaatgttcacttgcactgcagaataactgggatgaatctcattttacaaaataatatacaaaaattaaaagctaaagtacctgggttcaaattctcgtatctcaaccagctcgctcccacaagtatcagtccactgaaccctcctctccattggaccaggaggatcactccccttctcaccttgcgcgtcctgctcattacctacttcagcaggaaccggtttattatttagtggcttttttaggctacttttaagagtaatccttgttgtatcagtgccatcatcgaggtgagcagtaggaacctgatcctctcccttgccagaaattggcagcccaggtgaaacatcatgttgttgggaaggacccactttaagaggagatttgttgtcaagacctccagaagtgcgaccaaagcacacaaatgaggcgcacctccgggaaagacgattctttgtagaagccagctggcgctcagggtcagtttcttcgtctaccaactggtattggttcaacggtgaaactctcatgggtttgtcctcactcctctgacccaagaggagaagggacaggcctttactatatcctgaagctgaagcagagaagaatcctcctccttctactgccaatagcatcagttctgctcatcggcacaccagaaaatgatttatttatatggctgcctgcccacagaagaaccggagttgaaaccttccgcccaaaattaagcgcgatcggcatgacttcggtagggtcaaaatatttttgtttgttgtcatttatagcttttattatatttattaattctagttactcactttgaattacaaagaaatagtgaacaatctcagcttaaaaaatgggacattttgaggcgatgcttaatatagcaaaaggacatatagaggaagttacagacttaaaagccataagacaagcatgagcacacaggatttcacgcgctagcggttttctgattttccaaaattgtgtcaaaattccatggtatggagttagatagctgaaaatatatcaactaaattgttttcactcagaaatataatcaaaactgctc
>_R_Jupunba_floribunda_Iganci_883@NODE_1_length_1659_cov_117.772440
ggtatcatttgagcctgtcttgaactattcacttttcttggtaaacttgaattaaggggttacaaaattttgatttaagagaagccatagatgaacttgatctacaaaaaaatgaaattttctaacaaaattgtaaatctgaccaactcaattaaaccttagatccaaagtactacaagcttattaggtaattaaatgataataaatgcttcacattgatttaaaccagatttcttttaaaagagaaacaagaaagaaaagagatgacgtagatttcggtgattcattgaatgtaattcccaaagaaagaaagaaagaaagaaaacttaacaaatgcaaaaggaaagcaaattaagaacaatataaaaaagacaaaatgttcacttgcactgcagaataactgggatgaatctcattttacaaaataatatacaaaaattaaaagctaaagtacctgggttcaaattctcgtatctcaaccagctcactcccacaagtatcagtccactgaaccctcctctccattggaccaggcggatcactccccttctcaccttgcgcgtcctgctcattacctacttcagcaggaaccggtttattatttagtggcttttttaggctacttttaagagtaatccttgttgtatcagtgccatcatcgaggtgagcagtaggaacctgatcctctcccttgccagaaattggcagtccaggtgaaacatcatgttgttgggaaggacccactttaagaggagatttgtcgtcaagacctccagaagtgcgaccaaagcaaacaaatgaggcgcacctccgggaaggacgattctttgtagaagccagctggcgctcagggtcagtttcttcgtctaccaactggtattggttcaacggtgaaactctcatgggtttgtcctcactcctctgacccaagaggagaagggacaggcctttactatatcctgaagctgaagcagagaagaatcctcctccttctaccgccaatagcatcagttctgctcatcggcacaccagaaaatgatttatttatatggctgcctgcccacagaagaaccggagttgaaaccttccgtccaaaattaagcgcgatcggcatgacttcggtagagtcaaaatatttttgtttgttgtcatttatagcttttattatattaattaattctagttactcactttgaattacaaagaaatagtgaacaatctcagcttaaaaaatgggacattttgaggcgacgcttaatatagcaaaaggacatatagaggaagttacagacttaaaagccataagacaagcatgagcacacaggatttcacgcgctagcggttttctgattttccaaaattgtgtcaaaattccatggtatggagttagatagctgaaaatatatcaactaaattgttttcactcagaaatataatcaaaactgctc
>_R_Jupunba_floribunda_Iganci_883@NODE_2_length_780_cov_34.231863
------------------------------------------------------------------------------------------------------------------------------------------------------------------------------------------------------------------------------------------------------------------------------------------------------------------------------------------------------------------------------------------------------------------------------------------------------------------------------------------------------------------------------------------------------------------------------------atgttcattagcaacttcaacgggagttggtttattacgttgtggcctttttaggctacttttaagtgctatctttcttgtagcattactattatcaagatgagaagattga------------tctttgtcggaaaccaatgaccttggtgagacatcatgctgttgggcagggcctactttaagaggagatggcgtttcaagccctgcggaagcgcgaccaaagcaaacaaaggaagcgcaaccgcgggaaatgcggttctttgtagaagccagctggagctcggggtctgattcttggtctaccaactggtactggttccacggcgaaactctcatgggtttatcctcactcctctgacccaagagaagaagggtcaggcccttactatatcctgaagctgaagcagagaagaatcctcctccttctagtgccaataacatcagttctgctcatcggcagttcagcaagagatttttatatgtggctccgtttgcttggaccaaccaaagttggagcctttcaagcaaaactatataaggacaaaatgagtgtagtgtagaaaaaaagcacatagcacagtgaaggcatctctcacagcatagatacagat-----------atagaacaccatag---------------------tctgaaccat--------------------------------------------------------------------------------------------ttaaaggcagcatccacatctttaatttccaaaaacgtgttaaaagtgt-tgcctaaaagatcaatagcaatgagctcagaaaggacatgattttttctcagaagcgcaatcagaattttgc
>_R_Jupunba_idiopoda_Quesada_1718@NODE_1_length_1148_cov_90.550887
------------------------------------------------------------------------------------------------------------------------------------------------------------------------------------------tgtaattaaatgataataaatgcttcacattgatttaaaccagattctttttaaaagagaaacaagaaagaaaagagatgacgtagatttcggtgattcattgaatgtaattcccaaagaaagaaagaaagaaaggaaacttaacaaatgcaaaaggaaagcaaattaagaacaatataaaaaagacaaaatgttcacttgcacagcagaataactgggatgaatctcattttacaaactaatatacaaaaattaaaagctaaagtacctgggttcaaattctcgtatctcaaccagctcgctcccacaagcatcagtccactgaaccctcctctccattggaccaggaggatcactccccttctcaccttgcacatcctgctcattacctacttcagcaggaaccggtttattatttagtggcttttttaggctacttttaagagtaatccttgttgtatcagtgccatcatcaaggtgagcagtaggaacctgatcctctcccttgccagaaattggcagcccaggtgaaacatcatgttgttgggaaggacccactttaagaggagatttgttgtcaagacctccagaagtgcgaccaaagcaaacaaatgaggcgcacctccaggaaagacgattctttgtagaagccagctggcgctcagggtcagtttctttgtctaccaactggtattggttcaacggtgaaactctcatgggtttgtcctcactcctctgacccaagaggagaagggacaggcctttactatatcctgaagctgaagcagagaagaatcctcctccttctactgccaatagcatcagttctgctcatcggcacaccagaaaatgatttatttatatggctgcctgcccacagaagaaccggagttgaaaccttccgtccaaaattaagcgagatcggcatgacttcggtagagtcaaaatatttttgtttgttgtcatttatagcttttattatatttattaattctagttactcactttgaattacaaagaaatagtgaacaatctcagcttaaaaaatgggacattttgaggcgacgcttaatatagcaaaaggacatatagaggaagttacagacttaaaagccataagacaagcatgagca---------------------------------------------------------------------------------------------------------------------------------
>_R_Jupunba_laeta_Mori_25147@NODE_1_length_1296_cov_59.072190
----------------------------------------------------------------------------------agccatatatgaacttgttctatgcaaaaatgaaattttctaacaaaattgtaaatctgactaactcaattaaaccttagatccaatgtactacaagcttattatgtaattaaatgataataaatgcttcacattgatttaaaccagatttcttttaaaagagaaacaagaaagaaaagagatgacgtagattttggtgattcattgaatgtaattcccaaagaaagaaagaaagaaagaaaacttaacaaatgcaaaaggaaagcaaattaagaacaatataaaaaagacaaaatgttcacttgcactgcagaataactgggatgaatctcattttacaaaataatatacaaaaattaaaagctaaagtacctgggttcaaattctcgaatctcaaccagctcgctcccacaagtatcagtccactgaaccctcctctccattggaccaggaggatcactccccttctcaccttgcgcgtcctgctcattacctacttcagcaggaaccggtttattatttagtggcttttttaggctacttttaagagtaatccttgttgtatcagtgccatcattgaggtgagcagtaggaacctgatcctctcccttgccagaaattggcagcccaggtgaaacatcatgttgttgggaaggacccactttaagaggagatttgttgtcaagacctccagaagtgcgaccaaagcaaacaaatgaggcgcacctccgggaaagacgattctttgtagaagccagctggcgctcagggtcagtttcttcgtctaccaactggtattggttcaacggtgaaactctcatgggtttgtcctcactcctctgacccaagaggagaagggacaggcctttactatatcctgaagctgaagcagagaagaatcctcctccttctactgccaatagcatcagttctgctcatcggcacaccagaaaatgatttatttatatggctgcctgcccacagaagaaccggagttgaaaccttccgtccaaaattaagcgatatcggcatgactacggtagagtcaaaatatttttgtttgttgtcatttatagcttttattatatttattaattctagttactcactttgaattacaaagaaatagtgaacaatctcagcttaaaaaatgggacattttgaggcgatgcttaatatagcaaagggacatatagaggaagttacagacttaaaagccatatgacaagcatgagcacacaggatttcacgcgctagcggttttctgattttccaaaattgtgtcaaaattc--------------------------------------------------------------------------
>_R_Jupunba_langsdorfii_Ribeiro_728@NODE_1_length_1089_cov_160.333992
ggtatcatttgagcctgtcttgaactattcacttttcttggtaaacttgaattaaggggttacaaaatttttatttaagagaagccatatatgaacttgttctatgcaaaaatgaaattttctaacaaaattgtaaatc-gactaactcaattaaaccttagatccaaagtactacaagcttattatgtaattaactgataataaatgcttcacattgatttaaaccagatttcttttaaaagagaaacaagaaag----------------------------------------------------------------------------------------------------------------------------------------------------------------------------aatatacaaattaaaagctaaagtacctgggttcaaattctcgtatctcaaccagctcgctcccacaagcatcagtccactgaaccctcctctccattggaccaggaggatcactccccttctcaccttgcgcgtcctgctcattacctacttcagcaggaaccggtttattatttagtggcttttttaggctacttttaagagtaatccttgttgtatcagtgccatcatcgaggtgagcagtaggaacctgatcctctcccttgccagaaattggcagcccaggtgaaacatcatgttgttgggaaggacccactttaagaggagatttgttgtcaagacctccagaagtgcgaccaaagcaaacaaatgaggcgcacctccgggaaagacgattctttgtagaagccagctggcgctcagggtcagtttcttcgtctaccaactggtattggttcaacggtgaaactctcatgggtttgtcctcactcctctgacccaagaggagaagggacaggcctttactatatcctgaagctgaagcagagaagaatcctcctccttctactgccaatagcatcagttctgctcatcggcacaccagaaaatgatttatttatatggctgcctgcccacagaagaaccggagttgaaaccttccgtcca------------------------------------------------------------------------------------------------------------------------------------------------------------------------------------------------------------------------------------------------------------------------------------------------------------------------------------------------------------------
>_R_Jupunba_limae_Iganci_261@NODE_1_length_1837_cov_102.698864
ggtatcatttgagcctgtcttgaactattcacttttcttggtaaacttgaattaaggggttacaaaatttttatttaagagaagccatatatgaacttgttctatgcaaaaatgaaattttctaacaaaattgtaaatctgactaactcaattaaaccttagatccaaagtactacaagcttattatgtaattaaatgataataaatgcttcacattgatttaaaccagatttcttttaaaagagaaacaagaaagaaaagagatgacgtagatttcggtgattcattgaatgtaattcccaaagaaagaaagaaagaaagaaaacttaacaaatgcaaaaggaaagcaaattaagaacaatataaaaaagacaaaatgttcacttgcactacagaataactgggatgaatctcattttacaaaagaatatacaaaaattaaaagctaaagtacctgggttcaaattctcgtatctcaaccagctcgctcccacaagtatcagtccactgaaccctcctctccattggaccaggaggatcactccccttctcaccttgcgcgtcctgctcattacctacttcagcaggaaccggtttattatttagtggcttttttaggctacttttaagagtaatccttgttgtatcagtgccatcatcgaggtgagcagtaggaacctgatcctctcccttgccagaaattggcagcccaggtgaaacatcatgttgttgggaaggacccactttaagaggagatttgttgtcaagacctccagaagtgcgaccaaagcaaacaaatgaggcgcacctccgggaaagacgattctttgtagaagccagctggcgctcagggtcagtttcttcgtctaccaactggtattggttcaacggtgaaactctcatgggtttgtcctcactcctctgacccaagaggagaagggacaggcctttactatatcctgaagctgaagcagagaagaatcctcctccttctactgccaatagcatcagttctgctcatcggcacaccagaaaatgatttatttatatggctgcctgcccacagaagaaccggagttgaaaccttccgtccaaaattaagcgagatcggcatgacttcggtagagtcaaaatatttttgtttgttgtcatttatagcttttattatatttattaattctagttactcactttgaattacaaagaaatagtgaacaatctcagcttaaaaaatgggacattttgaggcgacgcttaatatagc-aaaggacatatagaggaagttacagacttaaaagccataagacaagcatgagcaca-aggatttcacgcgctagcagttttctgattttccaaaattgtgtcaaaattccatggtatggagttagatagctgaaaatatatcaactaaattgttttcactcagaaatataatcaaaactgctc
>_R_Jupunba_longipedunculata_Cardona_2682@NODE_1_length_1284_cov_203.686827
-------------------------------------------------------------------------------------------------------------------------------------------------actcaattaaaccttagatccaaagtactacaagcttattatgtaattaaatgataataaatgcttcacattgatttaaaccagatttcttttaaaagagaaagaagaaagaaaagagatgacgtagatttcagtgattcattgaatgtaattcccaaagaaagaaagaaagaaagaaaacttaacaaatgcaaaaggaaagcaaattaagaacaatataaaaaagacaaaatgttcacttgcactgcagaataactgggatgaatctcattttacaaaataatatacaaaaattaaaagctaaagtacctgggttcaaattctcgtatctcaaccagctcgctcccacaagtatcagtccactgaaccctcctctccattggaccaggaggatcactccccttctcaccttgcgcgtcctgctcattacctacttcagcaggaaccggtttattatttagtggcttttttaggctacttttaagagtaatccttgttgtatcagtgccatcatcgaggtgagcagtaggaacctgatcctctcccttgccagaaattggcagcccaggtgaaacatcatgttgttgggaaggacccactttaagaggagatttgttgtcaagacctccagaagtgcgaccaaagcaaacaaatgaggcgcacctccgtgaaagacgattctttgtagaagccagctggcgctcagggtcagtttcttcgtccaccaactggtattggttcaacggtgaaactctcatgggtttgtcctcactcctctgacccaagaggagaagggacaggcctttactatatcctgaagctgaagcagagaagaatcctcctccttctactgccaatagcatcagttctgctcatcggcacaccagaaaatgatttatttatatggctgcctgcccacagaagaaccggagttgaaaccttccgaccaaaattaagcgagatcggcatgacttcggtagaatcaaaatatttttgtttgttgtcatttatagcttttattatatttattaattctagttactcactttgaattacaaagaaatagtgaacaatctcagcttaaaaaatgggacattttgaggcgacgcttaatatagcaaaaggacatatagaggaagttacagacttaaaagccataagacaagcatgagcacacaggatttcacgcgctagcggttttctgattttccaaaattgcgtcaaaattccatggtatggagttagatagctgaaaatatatcaactaaattgtttt---------------------------
>_R_Jupunba_longipedunculata_Cardona_2682@NODE_2_length_749_cov_47.636905
-------------------------------------------------------------------------------------------------------------------------------------------------------------------------------------------------------------------------------------------------------------------------------------------------------------------------------------------------------------------------------------------------------------------------------------------------------------------------------------------------------------------------------------------------------------------------------------------ttagcaacttcaacgggagttgatttattacgttgtggcctttttaggctacttttaagtgctatctttcttgtggcattactattatcaagatgagaagattga------------tctttgtcggaaaccaatgaccctggtgagacatcatgctgttgggcagggcctactttaagaggagatggcgtttcaagccctgcggaagcgcgaccaaagcaaacaaaggaagcgcaaccgcgggaaatgcggttctttgtagaagccagctggagctcggggtctgattcttggtctaccaactggtactggttccacggcgaaactctcatgggtttatcctcactcctctgacccaagagaagaagggtcaggcccttactatatcctgaagctgaagcagagaagaatcctcctccttctagtgccaataacatcagttctgctcatcggcagttcagcaagcgatttttatatgtggctccgtttgcttggaccaaccaaagttggagcctttcaagcaaaattatataaggacaaaatgagtgtagtgtagaaaaaaagcacatagcacagtgaaggcatctctcacagtacagatacagat-----------acagaacaccataaaacaagacggaacaccatagtctgaaaccat--------------------------------------------------------------------------------------------ttaaaggcagcatccacatcttttatttccaaaaacgtgttaaaagtgt-tgcctaaaagatcaatagcaatgagctcagaaaggaaatgattt----------------------------
>_R_Jupunba_microcalyx_Iganci_855@NODE_2_length_952_cov_20.237714
-------------------------------------------------------------------------------------------------------------------------------------------------------------------------------------------------------------------------------------------------------------------------------------------------------------------------------------------------------------------------------------------------------------------------atattcttagctaaaacattttatagaaaacaaaaattacaataccttggttcaaattcccgtatctcagtgagctcattcccgcaggcatctgtccactgcactttcctctctacttgaacagaaaaatcactcccctcaccacccgatgcttcatgttcattagcaacttcaacgggagttggtttattacgttgtggcctttttaggctacttttaagtgctatctttcttgtagcattactattatcaagatgagaagattga------------tctttctcggaaaccaatgaccctggtgagacatcatgctgttgggcagggcctactttaagaggagatggcgtttcaagccctgcggaagcgcgaccaaagcaaacaaaggaagcgcaaccgcgggaaatgcgattctttgtagaagccagctggagctcggggtctgattcttggtctaccaactggtactggttccacggcgaaactctcatgggtttatcctcactcctctgacccaagagaagaagggtcaggcccttactatatcctgaagctgaagcagagaagaatcctcctccttctagtgccaataacatcagttctgctcatcggcagttcagcaagcgatttttatatgtggctccgtttgcttggaccaaccaaagttggagcctttcaagcaaaattatataaggacaaaatgagtgtagtgtagaaaaaaagcacatagcacagtgaaggcatctctcacagtatagatacagat-----------atagaacaccataaaacaagaccgaacaccatagtctgaaaccat--------------------------------------------------------------------------------------------ttaaaggcagcatccacatctttaatttccaaaaacgtgttaaaagtgt-tgtctaaaagatcaatagcaatgagctcagaaaggaaatgattttttctcagaagcgcaatcaga-------
>_R_Jupunba_oxyphyllidia_Yonker_6157@NODE_1_length_1020_cov_153.305408
-------------------------------------------------------------------------------------------------------------------------------------------------------------------------------------------------------------------------------------------------------------------------------------------------------------aaagaaagaaagaaagaaagaaaacttaacaaatgcaaaaggaaagcaaattaagaacaatataaaaaagacaaaatgttcacttgcactgcagaataactgggatgaatctcattttacaaactaatatacaaaaattaaaagctaaagtacctgggttcaaattctcgtatctcaaccagctcgctcccacaagcatcagtccactgaaccctcctctccattggaccaggaggatcactccccttctcaccttgcacgtcctgctcattacctacttcagcaggaaccggtttattatttagtggcttttttaggctacttttaagagtaatccttgttgtatcagtgccatcatcgaggtgagcagtaggaacctgatcctctcccttgccagaaattggcagcccaggtgaaacatcatgttgttgggaaggacccactttaagaggagatttgttgtcaagacctccagaagtgcgaccaaagcaaacaaatgaggcgcacctccaggaaagacgattctttgtagaagccagctggcgctcagggtcagtttcttcgtctaccaactggtattggttcaacggtgaaactctcatgggtttgtcctcactcctctgacccaagaggagaagggacaggcctttactatatcctgaagctgaagcagagaagaatcctcctccttctactgccaatagcatcagttctgctcatcggcacaccagaaaatgatttatttatatggctgcctgcccacagaagaaccggagttgaaaccttccgtccaaaattaagcgagatcggcatgacttcggtagagtcaaaatatttttgtttgttgtcatttatagcttttattatatttattaattctagttactcactttgaattacaaagaaatagtgaacaatctcagcttaaaaaatgggacattttgaggcaacgcttaatatagcaaaaggacatatagaggaagttacagacttaaaagccataagacaagcatgag-----------------------------------------------------------------------------------------------------------------------------------
>_R_Jupunba_trapezifolia_Simon_1600@NODE_1_length_1115_cov_202.643396
--------------------------------------------------------------------------------------------------------tgcaaaaatgaaattttctaac-aaattgtaaatctgactaactcaattaaaccttagatccaaagtactacaagcttattatgtaattaaatgataataaatgcttcacattgatttaaaccagatttcttttaaaagagaaacaagaaagaaaagagatgacgtagatttcggtgattcattgaatgtaattccc----aaagaaagaaagaaagaaaacttaacaaatgcaaaaggaaagcaaattaagaacaatataaaaaagacaaaatgttcacttgcactgcagaataactgggatgaatctcattttacaaaataatatacaaaaattaaaagctaaagtacctgggttcaaattctcgtatctcaaccagctcgctcccacaagcatcagtccactgaaccctcctctccattggaccaggaggatcactccccttctcaccttgcgcgtcctgctcattacctacttcagcaggaaccggattattatttagtggcttttttaggctacttttaagagtaatccttgttgtatcagtgccatcatcgaggtgagcagtaggaacctgatcctctcccttgccagaaattggcagcccaggtgaaacatcatgttgttgggaaggacccactttaagaggagatttgttgtcaagacctccagaagtgcgaccaaagcaaacaaatgaggcgcacctccgggaaagacgattctttgtagaagccagctggcgctcagggtcagtttcttcgtctaccaactggtattggttcaacggtgaaactctcatgggtttgtcctcactcctctgacccaagaggagaagggacaggcctttactatatcctgaagctgaagcagagaagaatcctcctccttctactgccaatagcatcagttctggtcatcggcacaccagaaaatgatttatttatatggctgcctgcccacagaagaaccggagttgaaaccttccgtccaaaattaagtgagatcggcatgacttcggtagagtcaaaataattttgtttgttgtcatttatagcttttattatatttattaattctagtcactcactttgaattacaaagaaatagtgaacaatctcag--------------------------------------------------------------------------------------------------------------------------------------------------------------------------------------------------------------------------------
>_R_Punjuba_callejasii_Daly_5935@NODE_1_length_962_cov_55.748023
----------------------------------------------------------------------------------------------------------------------------------------------------------------------------------------------------------------------------------------------------------agaaagaaaagagatgacgtagatttcggtgattcattgaatgtaattcccgaagaaagaaagaaagaaagaaaacttaacaaatgcaaaaggaaagcaaattaagaacaatataaaaaagacaacatgttcacttgcactgcagaataactgggatgaatctcattttacaaaataatatacaaaaattaaaagctaaagtacctgggttcaaattctcgtatctcaaccagctcgctcccacaagcgtcagtccactgaaccctcctctccattggaccaggaggatcactccccttctcacctggcgcatcctgctcattaccaacttcagcaggaaccggtttattatttagtggctttttcaggctacttttaagagtaatccttgttgtatcagtgccatcatcaaggtgagcagtaggaacctgatcctctcccttgccagaaattggcagcccaggtgaaacatcatgttgttgggaaggacccactttaagaggagatttattgtcaagacctccagaagtgcgaccaaagcaaacaaaagaggcgcacctccgggaaagacgattctttgtagaagccagctggcactcagggtcagtttcttcgtctaccaactggtattggtttaacggtgaaactctcatgggtttgtcctcactcctctgacccaagaggagaagggacaggcctttactatatcctgaagctgaagcagagaagaatcctcctccttctactgccaatagcatcagttctgctcatcggcacaccagaaaatgatttatttatatggctgcctgcccacagaagaaccagagttgaaaccttccgtccaaaattaagcgaaatcagcatgacttcggtagagtcaaaatatttttgtttgttgtcattgatagcttttattatatttattaattctatttgctcactttgaattacaaagaaatagt--------------------------------------------------------------------------------------------------------------------------------------------------------------------------------------------------------------------------------------------
>_R_Punjuba_lehmannii_Escobar_7465@NODE_1_length_1591_cov_105.410172
ggtatcatttgagcctgtcttgaactattcacttttcttggtaaacttgaattcaggggttacaaaatttttatttaagagaagccatatatgaacttgttcactgcaaaaatgaaattttctaacaaaattgtaaatctgactaactcaattaaaccttagatccaaagtactacaagcttattatgtaattaaatgataataaatgtttcacattgatttaaaccagatttcttttaaaagagaaacaagaaagaaaagagatgacgtagatttcggtgattcattgaatgtaattcccaaagaaagaaagaaagaaagaaaacttaacaaatgcaaaaggaaagcaaattaagaacaatataaaaaagacaaaatgttcacttgcactgcagaataactgggatgaagctcattttacaaaataatatacaaaaattaaaagctaaagtacctgggttcaaattctcgtatctcaaccagctcgctcccacaagcatcagtccactgaaccctcctctccattggaccaggaggatcactccccttctcacctggcgcatcctgctcattaccaacttcagcaggaaccggtttattattcagtggcttttttaggctacttttaagagtaatccttgttgtatcagtgccatcatcaaggtgagcagtaggaacctgatcctctcccttgccagaaattggcagcccaggtgaaacatcatgttgttgggaaggacccacttgaagaggagatttattgtcaagacctccagaagtgcgaccaaagcaaacaaatgaggcgcacctccgggaaagacgattctttgtagaagccagctggcgctcagggtcagtttcttcgtctaccaactggtattggtttaacggtgaaactctcatgggtttgtcctcactcctctgacccaagaggagaagggacaggcctttactatatcctgaagctgaagcagagaagaatcctcctccttctactgccaatagcatcagttctgctcatcggcacaccagaaaatgatttatttatatggctgcctgcccacagaagaaccagagttgaaaccttccgtcc-aaattaagcgagatcggcatgacttcggtagagtcaaaatatttttgtttgttgtcatttatagcttttattatatttattaattctatttactcactttgaattacaaagaaatagtgaacaatctcagcttaaaaaatgggacattttgaggcgacgcttaatatagcaaaaggacatatagaggaagttacagacttaaaagccataagacaagcatgagctcacaggatttcacgcgctagcggttttctgattttccaaaattgtgtcaaaattccatggtatggtgttagatagctg-aaatatatcaactaaattgttttcactcagaaatataatcaaaactgctc
