# Supplementary material for: A new generic circumscription of Hydrochorea (Leguminosae, Caesalpinioideae, mimosoid clade) with an amphi-Atlantic distribution
Source: PhytoKeys. 2022 Aug 22;205:401–37. doi: 10.3897/phytokeys.205.82775 (PMC9849043; doi:10.3897/phytokeys.205.82775)
Supplement: Supplementary material 1 — Supplementary data file S1 [file phytokeys-205-401_article-82775__-s001.zip › RBH3_m2495_comp17670_c0_seq1_exon04.aln-cln]

>Afrocalliandra_redacta_Germishuizen_5585@NODE_1_length_1227_cov_178.066087
---------------------------------------------------------------------acatatcattttgataaagtctcagctcatagagtgtaaatatgggtagttttga-------aattttttggaaacatgga---ttatcaatcattcgaggtagactacagcctgctttgtagtaatatgtgtgtgtaaagctctaagaaaaatttaagatatggaacgaa----gacaattggagctctggggttgaaactgtatgctcttgaaggtccagtattatt-----cttttgtgaaaacctgatattgataatttgattgcttagtaatctagtgctggatgtgacaggttgtagttgactttaatggagcagaaggcaaaggagaggatattaagtctataaccgaaagtacatctctaaaggttttgccaccttggatgataaagcaagggatgagtcttacagaagaacagcgtggagaagtgaagcaggagacgaagatggatggggcttcaacttccactgcagcacagtatttagatgacaaaaagtcaacagttgaacaggatgacaacaaaagtctacaggctagtgcaaatatattaatgttatttttgttaatgttaaaattgtttgtgacttgttttgtctttacctgaccccaaaacgtgttaagaatgattattcctattgtgatacctctttttcgtcttcttataggatgaatacattaaggcttattatgcagcgttagtcaagaaacaacaagaacttgaagaggctgcaaaagcacaagagcaatcatcaaataca-----------------------------------------------------------------------------------------------------------------------------------------------------------------------tcttcgttt-----------------------------gaggatcc-ttttagtggtgcttc--gcaacgtcaggtcg--------------------------------------------------aatcaa---------------------------aacgtgagaaagatgataa-tactgaatgg--------------------gaggaggctccga---------------------------------------ttccaggtaatcatcactctttctggttagtgtgtggtccgctgcagctttt----gtcttttggcaaaataatagtg---------gttgttgcttg--------ctgtgagtta------gat----------------attttt----gaggatattggaggtgtagcatatatatgtat-----gtcta-----acttagg----taggacaat----tgga--atggtgaccgtggtaaacggt---------------------tgacggtggtaatggatgacaatgtgcttgtggtagaaatgggattagtataacacttcacataaatccaaa----------------taaaattgt------------------taaaactgttaaaacaaact-------------------------------------
>Afrocalliandra_redacta_Germishuizen_5585@NODE_2_length_1097_cov_241.388235
-----------------------ttttgaggtttgtacggttgccctagtttaaattct-----agcttacgtatcattttgataaagtctcagctcatagagtgcaaatatgggtagttttga-------aattttttggaaacatgga---ttatcaatcatttgaggtagactacagcctgctttttagtaatatgtgtgtgtaaagctctaagaaaaatttaagatatggaagggatttagaccattggagccgtggtgttgaaactgtatgctcttgaaggtccagttttgtt-----cttttgtgaaatcctgatactgataatttaattgcttagtaatgtactgctggatgtgacaggttgtagttgactttaatggagcagaaggcaaaggagaggatattaagtctataactgaaagtacatctctaaaggttttgccaccttggatgataaggcaagggatgagccttacaaaagaacagcgtggagaagtgaagcaggagacgaagatggatggggcttcaacttccactgcagcacagtatttagatgacaaaaagtcagcagttgaacaggatgacaagaaaagtctaaaggctagtacaaatatattaatgttatttttgttaatgttaaaattgtttgtcacttgttttgtctttaactgaccctaaaacatgttaagaatgattattcctattgtgataccacttttttgcctttttataggatgaatacattaaggcttattatgcagcattactcaagaaacaacaagaactggaagaggctgcgaaagcacaagagcaatcatcaaatact-----------------------------------------------------------------------------------------------------------------------------------------------------------------------acttcattt-----------------------------gaggatcc-ttctagtggtgcttc--acaacgtcaggtcg--------------------------------------------------aatcaa---------------------------aacgtgaggaagatgatga-tactgaatgg--------------------gaggaggctccaa---------------------------------------ttccaggtaatcatcggtctttctggttagggtgtgatcagctgcagctttt----gtcatgtggcaaaataatagtg---------gttgttgcttg--------ttgtgagttg------aatag-------------aattttt----ggggatactggaggtgtagcatatatatata--------------------------------------------------------------------------------------------------------------------------------------------------------------------------------------------------------------------------------------------------------------------
>Afrocalliandra_redacta_Germishuizen_5585@NODE_3_length_740_cov_74.757164
-------------------------------------------------------------------------------------------------------------------------------------------------------------------------------------------------------------------------------------------------------------------------------------------------------------------------------------------tccttataaaataatca-----------------------------------------------------------------------------------------------------------------------------------aggaagaaagggaatgggggaatt-----------------------------------------------------------------------------------------------------------------------------------------------------------------------------------------------------------------------------------------------------------------------------------------------------------------------------------------------gatgtttagggtattttagaaaatgtatgttattttaact-atatcaattaacttccttaatctaattaaatgaggtagattcttataaaaagaaccgaagagagtatatgtatttctgaataa-----------ctgttgccctcttgaatcatggctgccattggt-aatatgaaatttactttgagccatacattgatggcccctttct-gaattttccttgttaaagtgtctcctgcctcctctgtctccctctttccc--ttttttccct--gtttttctttggatctaactacacgtgcttggtgttggattttaaaggcaaaacaaatgagaattacaaggtcaatgacttgaatgttgaagctgaggcggcaccagatgacgaagtggaggatgacgacatagattgggaggaaggttgatgcaagcatt----tatatggttagctcgaaatcacttttggtcttc----cagtggttctgtaaaatcagggcttatacttggttgctcttatcctgaaaccgagagcaacattacgtctcggccaccttcccaaccttaatgatagagacttaac--ggtcgttttatgacttgatcaatgaaattctgttgctttcatggtgtgc--ttttgccttgaattcggttacttatttgatgtcattggtgttttataaaattaaggacgatttggaatttaactttg------------------------------------------------------------------------------------------------------------------------------------------------------
>Albizia_adinocephala_FHO33_88@NODE_1_length_1441_cov_118.156891
cacttagactggttactcaagaactatagcatatgttagcctgacattaact-aaataagaattgtctcatgtgttgtcttggtcaagctttcttctgttggttttggacttggataatttaagtttgacctaccttttgcaatcattgagatctgttgagcatttaaattgcacaacatagtgcaattttggtgtagtttggtttcaacttttgataaacattatgaagagtgaatgaatttgaagcacttcgct--tgtttttctcaagttttatcatagatatttctatgacattgctcaatttggtgaaatcctgattctgataatttgattgctaagtaatctactgctggatgtgacaggttgtagttgactttaatggagcagaagacaaaggagaggatattaagtctgtaactgacagtacatctctaaaggttttgcctccttggatgattaaacaagggatgagtcttacaaaagaacagcgtggagaagtgaagcaggagatgaagatggatggggcttcaacttccactaccgcacagtattcagatgacaaaaagtcgacagttgaacaggatgataaaaaaagtttacaggctagtacagataagttaatgttatttttgttaatgttaaaattgtttgtcacttgatgtctctaccacttaccccaaaatgagcaaagaatgattattcttattgtgatatctcttttttgtcttcttataggatgaatacattaaggcttattatgcagcattactcaagaaacaagaagaattggaagaggctgcgaaagcacaagagcaatcatcaaataca-----------------------------------------------------------------------------------------------------------------------------------------------------------------------tctgcattt-----------------------------gaggatcc-ttttagtggtccttc--accacgtcaggtcg--------------------------------------------------aatcaa---------------------------aacgtgacgaagacgatga-tactgaatgg--------------------gaggaggctccaa---------------------------------------tcccaggtaactatcagtctttctggttcaattaggacca-ttgaaatctttctgattttttttccaaaagaacaaac---------tgctacccctt--------ccaagaaaga------accaaatttactagtcaatgctttt----aatatattggcgagttttgattataaatagtt-----atatg-----gcattgg----gtagaaatt----tgg----ttgttcattttgtaatcttt---------------------gaggaatctcaatgtaactctaacagtatgctctggaagtactattatgtttggctatcgtgttggttagag----------------tgtgatc-----------------------------------------------------------------------------
>Albizia_adinocephala_FHO33_88@NODE_2_length_1147_cov_31.577570
---------------------------------------------------------------------------------------------------------------------------------------------------------------------------------------------------------------------------------------------------------------------------------------------------------------------------------------------------------------------------------------------------------------------------------------------------------------------------------------------------------------------------------------------------------------------------------------------------------------------------------------------------------------------------------------------------------------------------------------------------------------------------------------------------------------------------------------------------------------gttaacagttgacgatggtggtggagagtagagatgacaatggtgccagtggtagaaatgggattgctatacacttcacaaaataaatccaaataaaattgataaaaaatacacatcccctttctgaataacttgtcttgtacgcttgctccctttaatcgtggctgccattggt-aatatgaaatttactttgaacaacatattgatggcccctttct-gaatatttcttgtaacattctctcctacctcctctgtctccctcttcccttatttttttcctgattttcttttcgagtctaacaacatgtgcttggggttggattttaaaggcaatacaaacgagaattacaaggtcaatgacttgaatgttgaggctgaggccgcaccagatgacgaagaggaggacgacgatgtagactgggaggaaggttgatgaaaccatt----tatatggttagctcgaaatcacttttagtcatc----caatgattctgcaaaaccagggcttatacttagcttctcttatgatgaaaccaggagcaacattgcgtctccgccacctccccacccttaatgttagagacttaac--agtcttttcatgacttgattaatgaaatgctgatgctttcaaggtgtgc---gttgccttgagtttggttacttatttaacgtcattggcgtttcataaaatcaaggacgatttggaatttaactacgagaaagcatcaaggaagtacttatcctcataactttaatatttgccaatgccattggcgatgcaccattgcaaattgtaactatcttcgcagctaatgctactgtattctgttgttaaaaagaaaaaactgttactgtattgtgagccta
>Albizia_coripatensis_Hughes_2433@NODE_1_length_2562_cov_115.862777
cacttagacaggttactcaagaactatagcatgtgttagcctgacatgaactcaaataagaattgtctcatgtgttgtcttggtcaagctttcttttattggttttggacttggacaatttaagtttgacctactttttgcaatcattgagatctgttgagcatttaaattgcacaacatagtgcaattttggtgtagtttggtttcaacttttgataaacattatgaagagtgaatgaatttgaagcactacgcttgtttttctc---aagtttatcatagatatttctatgacattgctcaatttggtgaaatcctgattctgataatttgattgctaagcaatctactgctggatgtgacaggttgtagttgactttaatggagcagaagacaaaggagaggatattaagtctgtaactgacagtacatctctaaaggttttgccaccttggatgattaaacaagggatgagtcttacaaaagaacagcgtggagaagtgaagcaggagatgaagatggatggggcttcaacttccactacagcacagtattcagatgacaaaaagtcgacagttgaacaggatgataaaaaaagtttacaggctagtacagacaagttaatgttatttttgttgatgttaaaattgtttgtcacttgatgtctctaccacttaccccaaaatgagcaaagaattattattcttattgtgatatctcttttttgtcttcttataggatgaatacattaaggcttattatgcagcattactcaagaaacaacaagaattggaagaggctgcgaaagcacaagagccatcatcaaatacaggtaacagttgacgatggtggtggagaatagagatgacaatggtgccagtggtagaaatgggattggcatacacttcacaaaataaatccaaataaaattgat-aaaaatacacatcccctttcttaataacttgccttgtacatttgctccctttaatcgtggctgccattggt-aatatgaaatttactttgaacattatattgatgtcccctttct-gaatatttcttgtaacattctctcctacctcctgtgtctccgtctttccctattttttttctg-ttttcttttcgagtct---aacatgtgcttggggctggattttaaaggcaatgcaaacgagaattacaaggtcaatgacttgaatgttgaagctgaggctgcaccagatgacgaagaggaggacgacgatgtagactgggaggaaggctgatgaaaccatt----tatatggttagcgcgaaatcacttttagtcctc----caatgattctgtgaaaccagggcttatacttagcttctcttatgatgaatccaggagcaacattgcgtctccgccacctccccatccttaatgatagagacttcac--agtctttttttgacttgattaatgaaatgctgatgctttcatggtgtgc---tttgccttgagcttggttacttattcaatgtcattggcgtttcatgaaattaaggacgatttggaatttaactcggagaaagcatcaaggaagtacttatcctcataactttaatatttgccaatgccattggcgatgcaccattgcaaattgtaactatcttggcagctaatgctactgtattgttttgttaaaaagaaaaaactgttactgtattgtgatccca
>Albizia_decandra_Vilhena_231@NODE_1_length_930_cov_29.901524
-----------------------------------------------------------------------------------------------------------------------------------------------------------------------------------------------------------tttcaacttttgataaacattatgaagagtgaatgaatttgaagcactacgct--tgtttttctcaagttttatcatagatatttctatgacattgctcaatttggtgaaatcctgattctgataatttgattgctaagtaatctactgctggatgtgacaggttgtagttgactttaatggagcagaagacaaaggagaggatattaagtctgtaactgacagtacatctctaaaggttttaccaccttggatgattaaacaagggatgagtcttacaaaagaacagcgtggagaagtgaagcaggagatgaagatggatggggcttcaacttccactacagcacagtattcagatgacaaaaagtcgacagttgaacaggatgataaaaaaagtttacaggctagtacagataagttaatgttatttttgttaatgtcaaaattgttcgtcacttgatgtctctacctcttaccccaaaatgagcaaagattgattattcttattgtgatatctcttttttgtcttcttataggatgaatacattaaggcttattatgcagcattactcaagaaacaacaagaatt---agaggctgcgaaagcacaagagcaatcatcaaataca-----------------------------------------------------------------------------------------------------------------------------------------------------------------------tctgcgttt-----------------------------gaggatcc-ttttagtggtccttc--acaacgtcaggttg--------------------------------------------------aatcaa---------------------------aacgtgaagaagacgatga-tactgaatgg--------------------gaggaggctccaa---------------------------------------tcccaggtaactctcagtctttctgattcgattaggacca-ttgaaatctttctgattttttttccaaaagaacaaaa---------tgctacccctt--------ccaagagaga------accaaatatactagtcaatgctttt----aatatattggcgagttttgattataattagtt-----atata-----gta-------------------------------------------------------------------------------------------------------------------------------------------------------------------------------------------------------------------------------------------------
>Albizia_decandra_Vilhena_231@NODE_2_length_570_cov_14.253550
------------------------------------------------------------------------------------------------------------------------------------------------------------------------------------------------------------------------------------------------------------------------------------------------------------------------------------------------------------------------------------------------------------------------------------------------------------------------------------------------------------------------------------------------------------------------------------------------------------------------------------------------------------------------------------------------------------------------------------------------------------------------------------------------------------------------------------------------------------------------------------------------------------------------------------------------------------------------------------------------------ccttgtacatttgctccctttaatcgtggctgccattggt-aatatgaaatttactttgaacaatatattgatggcccctttct-gaatatttcttgtaacattctctcctacctcctctgtctccctcttttcctatttttttcctggttttcttttcgagtct---aacatgtgcttggggttggattttaaaggcaatacaaacgagaattacaaggtcaatgacttgaatgttgaagctgaggctgcaccagatgacgaagaggaggacgacgatgtagactgggaggaaggttgatgaaaccatg----tatatggttagctc-taatcacttttagtcctc----caatgattctgcgaaaccagggcttatacttagcttctcttatgatgaaaccaggagcaacactgcgtctccgccacctcctcatccttaatgatagagacttaac--agtcttttaatgacttgattaatgaaatgctgaagctttcatggtgtgc---tttgccttgagtttggttacttatttaacgtcattggcgtttcataaaattaaggac------gaattgaactcggagaaag------------------------------------------------------------------------------------------------------------------------------------------------
>Albizia_edwallii_Dalmaso_272@NODE_1_length_1060_cov_5.211940
-----------------------------------------------------------------------------------------------------------------------------------------------------agatctgttgagcatttaaattgcacaacatagtgcaattttggtgtagtttggtttcaacttttgataaacattatgaagagtgaatgaatttgaagcactacgct--tgtttttctcaagttttatcatagatatttctatgacattgctcaatttggtgaaatcctgattctgataatttgattgataagtaatctactgctggatgtgacaggttgtagttgactttaatggagcagaagacaaaggagaggatattaagtctgtaactgacagtacatctctaaaggttttgccaccttggatgattaaacaagggatgagtcttacaaaagaacagcgtggagaagtgaagcaggagatgaagatggatggggcttcaacttccactacagaacagtattcagatgacaaaaagtcgacagttgaacaggatgataaaaaaagtttacaggctagtacagataagttaattttatttttgttaatgttaaaattgtttgtcacttgacgtctctaccacttaccccaaaatgagcaaagaatgattattcttattgtgatatctcttttttgtcttcttataggatgaatacattaaggcttattatgcagcattactcaagaaacaacaagaattggaagaggctgcgaaagcacaagagccatcatcaaataca-----------------------------------------------------------------------------------------------------------------------------------------------------------------------tctgcattt-----------------------------gaggatcc-ttttagtggtccttc--acaacgtcaggtcg--------------------------------------------------aatcaa---------------------------aacgtgaagaagatgatga-tactgaatgg--------------------gaggaggctccaa---------------------------------------tcccaggtaactatcagtctttctgattcgattaggacaa-ttgaaagctttctga-tttttttccaaaagaacaaaa---------tgctacccctt--------ccaagaaaga------accaactttactagtcaatgctttt----aatatattggcgagttttgattataaatagtt-----atatg-----gcattgg----gtggaaatt----tgg----ttgttctttttgtaatcttt---------------------gaggaatctcaatgtaactctaacagtat-----------------------------------------------------------------------------------------------------------------------------------------------
>Albizia_edwallii_Dalmaso_272@NODE_2_length_903_cov_7.187500
-----------------------------------------------------------------------------------------------------------------------------------------------------------------------------------------------------------------------------------------------------------------------------------------------------------------------------------------------------------------------------------------------------------------------------------------------------------------------------------------------------------------------------------------------------------------------------------------------------------------------------------------------------------------------------------------------------------------------------------------------------------------------------------------------------------------------------------------------------------------------------------------------------------------------------------------------------------aataaatccaaataaaatacacatcccctttctgaataacttgccttgtacatttgctccctttaatcgtggctgccattggt-aatatgaaatttacttggaacaatatattgatggcccctttct-gaatatttcttgtaacattctctcctatctcctctgtctccctctttccctatttttttcctggttttcttttcgagtctaacaacatgtgcttggggttggattttaaaggcaatacaaacgagaattacaaggtcaatgacttgaatgttgaagctgaggctgcaccagatgaagaagaggaggacgacgatgtagactgggaggaaggttgatgaaaccatt----tatatggttagcgcgaaatcacttttagtcctc----caatgattctgcgaaaccagggcttatacttggcttctcttatgatgaatccaggagcaacattgcgtctccgccgcttccccgtccttaatgttagagacttgac--agtctttttatgacttgattaatgaaatgctgatgctttcatggtgtgc---tttgccttgagtttggttacttatttaatgtcattggcgtttcataaaattaaggacgatttggaatttaactcggagaaagcatcaaggaagtacttatcctcataactttaatatttgccaatgccattggcgatgcgccattgcaaattgtaactatcttggcagctaatgctactgtgttgggttgttaaaaagaaaaaactgttactgtattgtgagccca
>Albizia_inundata_Wood_26530@NODE_2_length_872_cov_155.223990
-----------------------------------------------------------------------------------------------------------------------------------------------------------------------------------------------------------------------------------------------------------------------------------------------------------------------------------------------------------------------------------------------------------------------------------------------------------------------------------------------------------------------------------------------------------------------------------------------------------------------------------------------------------------------------------------------------------------------------------------------------------------------------------------------------------------------------------------------------------------------------------------------------------gccagtggtagaaatgggattggtatacacttcacaaaataaatccaaatacaattgataaaaaatacacatcccctttctgaataacttgccttgtacatttgctccctttaatcgtggctgccattggt-aacatgaaatttactttgaacaatatattgatggcccctttct-gaatatttcttgtaacattctctcctacctcctctgtctccctctttccctatttttttcctggttttcttttcgagtctaacaacatgtgcttggtgttggattttaaaggcaatacaaacgagaattacaaggtcaatgacttgaatgttgaggctgaggctgcaccagatgacgaagaggaggaggacgatgtagactgggaggaaggttgatgaaaccatt----tatatggttagctc-tagtcacttttagtcctc----cgatgattctgcgcaaccagggcttatacttagcttctcttatgatgaaaccaggagcaacattgcgtctccgccacctccccatccttaatgatagagacttaac--agtctttttatgacttgattaatgaaatgctgatgctttcatggtg----------------------------------------tggcgtttcataaaattaaggacgatttggaatttaactcggagaaagcatcaaggaagtacttatcctcataa-tttaatatttgccaatgccattggcgatgcaccattgcaaattgtaaccatcttggcagctaatgctactctattgtgttgctaaaaagaaaaaactgtcactgtattgtgagccca
>Albizia_multiflora_Hughes_3090@NODE_2_length_946_cov_29.920598
-----------------------------------------------------------------------------------------------------------------------------------------------------------------------------------------------------------------------------------------------------------------------------------------------------------------------------------------------------------------------------------------------------------------------------------------------------------------------------------------------------------------------------------------------------------------------------------------------------------------------------------------------------------------------------------------------------------------------------------------------------------------------------------------------------------------------------------------------------------------------ttgacgatggtggtggagaatagagatggcaatggtgccagtggtagaaatgtgattggtatacacttcacaaaataaatccaaataaaattgataaaaaatacacatcccctttctgaataacttgccttgtacatttgctccctttaatcgtggctgccattggt-aatatgaaatttactttgaacaatatattgatggcccctttct-gaatatttcttgtaacattctctcctacctcctctgtctccttctttccctatttttttcctggttttcttttcgagtctaacaacatgtgcttggggttgtattttaaaggcaatacaaacgagaattacaaggtcaatgacttgaatgttgaggctgatgccgcaccagatgacgaagaggaggacgacgatgtagactgggaggaaggttgatgaaaccatt----tatatggttggcgcgaaatcacttttagtcctc----caatgattctgcgaaaccagggcttttacttggcttctcttatgatgaaaccaggagcaacattgcgtctccgccacctccccacccttgatgttagagacttaac--agtctttttatgacttgattaatgaaatgctgatgctttcatggtgtgc---tttgccttgagtttggttacttatttaacgtcattggcgtttcataaaattaaggacgatttggaatttaactcggagaaagcatcaaggaagtacttatcctcataa-tttaatatttgccaatgccattggcgatgcatcattgcaacttgtaactatcttggcagctaatgctactgtattgtgttgttaaaaagaaaaaactgttactgtattgtgagccca
>Albizia_niopoides_Simon_1601@NODE_1_length_1030_cov_129.304302
---------------------------------------------------------------------------tgtcttggtcaatctttcttctgttggttttggactagggcaatttaagtttgacctactttttgcaatcactgagatgtgttgagcatttaaattgcacaacatagtgcaattttggtgtagttgggtttcaacttttgataaacattatgaagagtgaatgaatttga-------------------tctcaagttttatcatagatatttctatgacattgctcaacttggtgaaatcttgattctgataatttgattgctaagtaatctactgctggatgtgacaggttgtagttgactttaatggagcagaagacaaagtagatgatattaagtctgtaactgacagtacatctctaaaggttttgccaccttggatgattaaacaagggatgagtcttacaaaagaacagcgtggagaagtgaagcaggaaatgaagatggatggggcttcaacttccactacagcgcagtattcagatgacaaaaagtcgacagttgaacaggatgataaaacaagtttacaggctagtacagataagttaatgttatttttgttaatgttaaaattgtttgtcacttgatttctctacctcttaccccaaaatgagcaaagaatgattattcttattgtgatatctcttttttgtcttcttataggatgaatacattaaggcttattatgcagcattactcaagaaacaacaagaattggaagaggctgcgaaagcacaagagcaatcatcaaataca-----------------------------------------------------------------------------------------------------------------------------------------------------------------------tctgcattt-----------------------------gaggatcc-ttttagtggtccttc--acaacgtcaggtcg--------------------------a-----------------------aatcaa---------------------------aacgtgaagaagacgatga-tactgaatgg--------------------gaggaggctccga---------------------------------------tcccaggtaactatcagtctttctgattcaatcaggacca-ttgaaatctttctga-tttttttccgaaagaacaaaa---------tgctaccccta--------ccaagaaaga------accaactttactagtcaatgctttt----aatatattggcgagttt----------------------------------------------------------------------------------------------------------------------------------------------------------------------------------------------------------------------------------------------------------------------------------
>Albizia_sinaloensis_Hughes_1576@NODE_2_length_608_cov_30.983051
----------------------------------------------------------------------------------------------------------------------------------------------------------------------------------------------------------------------------------------------------------------------------------------------------------------------------------------------------------------------------------------------------------------------------------------------------------------------------------------------------------------------------------------------------------------------------------------------------------------------------------------------------------------------------------------------------------------------------------------------------------------------------------------------------------------------------------------------------------------------------------------------------------------------------------tatacacttcacaaaataaatcctaataaaattgataaaaaatacacatcccctttctgaataacttgtcttgtacgtttgctccctttaatcgtggctgccattggt-aatatgaaatttactttgaacaatatattgacggcccctttct-gaatatttcttgtaacattctctcctacctcatctgtctccctctttccctatttttttccttgttttcttttcgagtctaacaacatgtgcttggggttggattctaaaggcaatacaaacgagaattacaaggtcaatgacttgaatgttgaggctgaggccgcaccagatgacgaagaggaggacgacgatgtagactgggaggaaggttgatgaaaccatt----tatatggttagctcgaaattacttttagtcatc----caatgattctgcaaaaccagggcttatacttagcttctcttatgatgaaaccaggagcaacattgcgtctccgccacctccccacccttaatgttagagacttaac--agtctttttatgacttgattaatgaaatgctgatgctttcaaggtgtgc---gttgccttgagttcggttacttatttaacgtcattggcgtt-----------------------------------------------------------------------------------------------------------------------------------------------------------------------------------------
>Albizia_sinaloensis_Hughes_1576@NODE_3_length_586_cov_4.003929
---------------------------------------------------------------------------------------------------------------------------------------------------------------------------------------------------------------------------------------------------------------------------------------------------------------------------------------------------------------------------------------------------------------------------------------------------------------------------------------------------------------------------------------------------------------------------------------------------------------------------------------------------------------------------------------------------------------------------------------------------------------------------------------------------------------------------------------------------------------------------------------------------------------------------------------------------------------------------------gccttgcaagtcattgatctgggtaggttttttggccccttgaattgtggttgccattgct-aatatagaatttactttgaacaatatagtgatagtcccctttt-gaatttttcttttaaatttgtctcctccctcctgt--------------------------------------------taataacatgt------ggttggattttaaaggcaatacaaatgagaattacaaggtcaatgatttgaatgttgaagttaaggcgtcactaaatgacaaa---gaggatgacgacgtaaactgggagcaatgttgatggaagcatt----tatatgtttagtgtgaattcactattagtcctc----caatcattctgtaagatcaggacttatactaagct-------------aaataggagcaacattgtgtctctactacctccccatcctcaaagagagagatataac--agtcttttttttacttgaccaatgaaatgtt-atgctctcttagtatgttatattgccttgaatttggttacttatttaatctcattactgtttcataaatttaaggacgatttgcattgtaacttagag-aagcactaagaaagtatttgtcctcacagctttaatatttgccaatg----------------------------------------------------------------------------------------------------
>Albizia_subdimidiata_var_minor_Gorts_341@NODE_1_length_1053_cov_28.882172
--------------------------------------------------------------------------------------------------------------------------------------------------------------------------------------------------------------------------------------------------------------------tttttctcaagttttatcatagatatttctatgacattgctcaatttggtgaaatcctgattctgatgatttgattgctaagtaatctactgctggatgtgacaggttgtagttgactttaatggagcagaagacaaaggagaggatattaagtctgtaactgacagtacatctctaaaggttttaccaccttggatgattaaacaagggatgagtcttacaaaagaacagcgtggagaagtgaagcaggagatgaagatggatggggcttcaacttccactacagcacagtattcagatgacaaaaagtcgacagtcgaacaggatgataaaaaaagtttacaggttagtacagataagttaatgttatttttgttaatgtc-aaattgtttgtcacttgatgtctctacctcttaccccaaaatgagcaaagattgattattcttattgtgatatctcttttttgtcttcttataggatgaatacattaaggcttattatgcagcattactcaagaaacaacaagaattggaagaggctgcgaaagcacaagagcaatcatcaaataca-----------------------------------------------------------------------------------------------------------------------------------------------------------------------tctgcattt-----------------------------gaggatcc-ttttagtggtccttc--acaacgtcaggttg--------------------------------------------------aatcaa---------------------------aacgtgaagaagaagatga-tactgaatgg--------------------gaggaggctccaa---------------------------------------tcccaggtaactatcagtctttctgattcgattaggacca-ttgaaatctgtctgattttttttccaaaagaacaaaa---------tgctacccctt--------ccaagagaga------accaactttacttgtcaatgctttt----aatatattggcgagttttggttataaatagtt-----atatg-----gcattgg----gtggaaatt----tgg----ttgttctttttgtaatcttt---------------------gagcaatctcaatgtaactctaacagtatgctctggaagtactattatgtttggctatcgtgttggttagag----------------ggtgatcatggtagtgatggtggcagctgcagcttttgggtcat---gtactcatgca--------------------------
>Albizia_subdimidiata_var_minor_Gorts_341@NODE_2_length_627_cov_7.289091
----------------------------------------------------------------------------------------------------------------------------------------------------------------------------------------------------------------------------------------------------------------------------------------------------------------------------------------------------------------------------------------------------------------------------------------------------------------------------------------------------------------------------------------------------------------------------------------------------------------------------------------------------------------------------------------------------------------------------------------------------------------------------------------------------------------------------------------------------------------------------------------------------------------------------------------------------------------------------------------------------------------ttgctccctttaatcgtggctgccattggt-aatatgaaatttactttgaacaatatattgatggcccctttct-gaatatttcttgtaacattctctcctacctcctctgtcaccctctttccctatttttttcctggttttcttttcgagtctaacaacatttgcttggggttggattttaaaggcgatacaaacgagaattacaaggtcaatgacttgaatgttgaggctgaggccgcaccagatgacgaagaggaggacgacgatgtagactgggaggaaggttgatgaaaccatt----tatatggttggcgccaaatcacttttagtcctc----caatgattctgcgaaaccagggcttatacttagcttctctt----tatgaccaggggcaacattgcgtctccacc---------------------------------agtctttttatgacttgattaatgaaatgctgatgctttcatggtgtgc---tttgccttgagtttggttacttatttaacgtcattggcgtttcataaaattaaggacgatttggaatttaactcggagaaagcatcgaggaagtacttatcctcataa-tttaatatatgccaatgccattggcgatgcaccattgcaaattgtaactatctgggcagctaatgcta-------------------------------------------------
>Albizia_subdimidiata_var_subdimidiata_Ferreira_210@NODE_1_length_1360_cov_128.006235
cacttagacaggttactcaagaactatagcatgtgttagcctgacatgaactcaaataagaattgtctcatgtgttgtattggtcaagctttcttctgttggttttggacttggacaatttaagtttcacctactttttccaatcattgagatctgttgagcatttaaattgcacaacatagtgcaattttggtgtagtttggtttcaacttttgataaacattatgaagagtgaatgaatgtgaagcactacgct--tgtttttctcaagttttatcatagatatttctatgacattgctcaatttggtgaaatcctgattctgatgatttgattgctaagtaatctactgctggatgtgacaggttgtagttgactttaatggagcagaagacaaaggagaggatattaagtctgtaactgacagtacatctctaaaggttttaccaccttggatgattaaacaagggatgagtcttacaaaagaacagcgtggagaagtgaagcaggagatgaagatggatggggcttcaacttccactacagcacagtattcagatgacaaaaagtcgacagtcgaacaggatgataaaaaaagtttacaggttagtacagataagttaatgttatttttgttaatgtc-aaattgtttgtcacttgatgtctctacctcttaccccaaaatgagcaaagattgattattcttattgtgacatctcttttttgtcttcttataggatgaatacattaaggcttattatgcagcattactcaagaaacaacaagaattggaagaggctgcgaaagcacaagagcaatcatcaaataca-----------------------------------------------------------------------------------------------------------------------------------------------------------------------tctgcattt-----------------------------gaggatcc-ttttagtggtccttc--acaacgtcaggttg--------------------------------------------------aatcaa---------------------------aacgtgaagaagaagatga-tactgaatgg--------------------gaggaggctccaa---------------------------------------tcccaggtaactatcagtctttctgattcgattaggacca-ttgaaatctttctgattttttttccaaaagaacaaaa---------tgctacccctt--------ccaagagaga------accaactttacttgtcaatgctttt----aatatattggcgagttttggttataaatagtt-----atatg-----gcattgg----gtggaaatt----tgg----ttgttctttttgtaatcttt---------------------gagcaatctcaatgtaactctaacagtatgctctggaagtactattatgtttggctatcgtgttggttagag----------------cgtgatcatggtagtgatggtggcagctgcagcttttgggtcat---gtactcatgcac-------------------------
>Albizia_tomentella_Leach_Dunlop_3801@NODE_1_length_2338_cov_100.879257
cacttagacaggttactcaagaactatagcatatgttagcctgacatgaact---ataagaattgtctcatgtgttgtcttggtcaagctttcttctgttggttttggacttggacaacttaagtttgacctactttttgtaatcattgagatctgttgagcacttaaatcgcacaacatagtgcaattttggtgttgtttggtttccacttttgataaacattatgaagagtgaattaatctgaagcactatgcttatgtttttctcaagttttatcatagatatttctatgacattgctcaattttatgaaatcctgattctgataattttattgccaagtaatctactgcttgatgtgacaggttgtagttgactttaatggagcagaagacaaaggagaggatattaagtctgtaactgaaagtacatctctaaaggttttgccaccttggatgattaaacaagggatgagtcttacaaaagaacagcgtggagaaatgaagcaggagatgaagatggatggggcttcaacttccactacagcacagtattcagatgacaaaaagtcaacagttgaacaggatgataaaaaaagtttacaggctagtacagataaattattgttatttttgttgatgttaaaatagtttgtcacttgatgtctctacctcttaccccaaaacgagctaagaatgattatgcttattgtgatatctcttttttgtcttcttataggatgaatacattaaggcttattatgcagcattactcaagaagcaacaagaattggaagaggctgcgaaagcacaagagcaatcatcaaatgcaggtaactgttgatgatggtgttggagaatagagatgacaatggtgccagtggtagaaatgggattggtatacacttcacaaaataaatccaaataaaactgataaaaaatgcacatcccctttctgaataacttaccttgtacatttgctccctttaatcgtggctgccattggt-aatatgaaatttactttgaacaatatattgatggtccctttct-gaatatttcctgtaacattgtctcctacctcctctgactccctctttccctatttttctcctggttttctttttgtgtctaacaacatgtgcttggggttggattttaaaggcaatacaaacgagaattacaaggttaatgacttgaatgttgaagctgaggcagcaccagatgacgaagaggaggatgacgacgtagactgggaggaaggttgatgaaaggatt----tatatggttagcgtgaaattacttttagtcctc----caatgattctgcgaaaccagggcttgtacttagcttctcttatgatgaaaccagaagcaacattgcgtctccgccacctccccatccttaatgatggagatttaac--agtctttttatgacttgattaatgaaatgctgatgctttcatggtgtga---tttgccttgagtttggttacttatttaatgtcaatggtgtttcataaaattaaagacgatttggaatttaactcggagaaagcatcaaggaagtacttatcctcataactttaatatttgtcaatgccattggcgatgcatcattgcaaattgttactatcatggcagctaatgccactgtattgtgttgttaaaaagaaaaaactgttgctgcgttgtgatccca
>Albizia_xerophytica_Hughes_1435@NODE_1_length_1321_cov_76.827974
cacttagacaggttactcaagaactatagcatatgttagcctgacatgaact-aaataagaatcgtctcatgtgttgtcttggtcaagctttcttctgttggttttggacttggataatttaagtttgacccactttttgcaatcattgagatctgttgagcatttaaattgcacaacatagtgcaattttggtgtagtttggtttcaacttttgataaacattatgaagagtgaatgaatttgaagcacttcgct--tgtttttctcaagttttatcatagatatttctatgacattgctcaatttggtgaaatcctgattctgataatttgattgctaagtaatctactgctggatgtgacaggttgtagttgactttaatggagcagaagacaaaggagaggatattaagtctgtaactgacagtacatctctaaaggttttgccaccttggatgattaaacaagggatgagtcttacaaaagaacagcgtggagaagtgaagcaggagatgaagatggatggggcttctacttccactccagcacagtattcagatgacaaaaagtcgacagttgaacaggatgataaaaaaagtttacaggctagtactgataagttaatgttatttttgttaatgttaaaattgtttgtcacttgatgtatctacctcttaccccagaatgagcaaagaatgattactcttattgtgatatctcttttttgtcttcttataggatgaatacattaaggcttattatgcagcattactcaagaaacaacaagaattggaagaggctgcgaaagcacaagagcaatcatcaaataca-----------------------------------------------------------------------------------------------------------------------------------------------------------------------tctgcattt-----------------------------gaggatcc-ttttagtggtccttc--accacgtcaggtcg--------------------------------------------------aatcaa---------------------------aacgtgaagaagacgatga-tactgaatgg--------------------gaggaggctccaa---------------------------------------tcccaggtaactatcagtctttctgattcgattaggacca-ttgaaatctttctgattttttttccaaaagaacaaaa---------tgctacccctt--------ccaagaaaga------accaaatttactagtcaatgctttt----aatatattggcgagttttgattataaatagttatatcatatg-----gcattgg----gtagaaatt----tgg----ttgttctttttgtaatcttt---------------------gaggaatctcaatgtaactctaacagtatgctctggaagtactattatgtttgg----------------------------------------------------------------------------------------------------------------------
>Albizia_xerophytica_Hughes_1435@NODE_2_length_735_cov_21.273556
---------------------------------------------------------------------------------------------------------------------------------------------------------------------------------------------------------------------------------------------------------------------------------------------------------------------------------------------------------------------------------------------------------------------------------------------------------------------------------------------------------------------------------------------------------------------------------------------------------------------------------------------------------------------------------------------------------------------------------------------------------------------------------------------------------------------------------------------------------------gttaacagttgacgatgggggtggagagtagagatgacaatggtgccagtggtagaagtgggattggtatacacttcacaaaataaatccaaataaaattgataaaaaatacacatcccctctctgaataacttgtcttgtacgtttgctccatttaatcgtggctgccattggt-aatatgaaatttactttgaacaacatattgatggcccctttct-gaatatttcttgtaacattctttcctacctcctctgtctccctctttccctatttttttcctggttttcttttcgagtctaacaacatgtgcttggggttggattttaaaggcaatacaaacgagaattacaaggtcaatgacttgaatgttgaggctgaggccacaccagatgacgaagaggaggacgacgatgtagactgggaggaaggttgatgaaaccatt----tatatggttagctcgaaatcacttttagtcatc----caatgattgtgccaaaccagggcttatacttagcttctcttatgatgaaaccaggagcaacgttgcttctccgccacctccccacccttaatgttagagacttgac--agtctttttatgacttgattaatgaaatgctgatgctttcaaggtgtgc---gttgccttgagtttggtcacttatttaacgtcattgg---------------------------------------------------------------------------------------------------------------------------------------------------------------------------------------------
>Archidendron_clypearia_Wieringa_1849@NODE_1_length_1383_cov_181.336141
cacttagacaggttactcaagaactatagcctatgttagcctgacatgtactcaaataagaattgtctc--gtgttgtcttggtcaaactttcttctgttggctttggacttggacaatttaagttcgacctactttttgcagtcattgagatctgttgagcatttaaattgcacaacatagtgcaattttggtgtagtttggattcaacttttgataaacattatgaagagtgaatgaatctgaagcactacgcttatgtttttctcaagttttatcatagatatttctatgacgttgctcaattttgtgaaatcctgagtctgataatttgattgctaagtaatctactgctggatgtgacaggttgtagttgactttaatggagcagaagtcaaaggagaggatattaagcctgtaactgaaagtacatctctaaaggttttgccaccctggatgattaaacaagggatgagtcttacaaaagaacagcgtggagaagtgaagcaggagacgaagatggatggggcttcaacttccactacggcacagtattcagatgacaaaaagtcaacagttgaattggatgataaaaaaagtctacaggctagtacagataaattaatgttatttttgttaatgttaaaattgtttgtcacttgatgtctatacctcttacccgaaaacgtgcaaagaatgattattcttaatgtgatatctcttttttgtcttcttataggatgaatatattaaggcttattatgcagcattactcaagaaacaacaagaattggaagaggctgcgaaagcacaagagcaatcatcaaataca-----------------------------------------------------------------------------------------------------------------------------------------------------------------------tctgcattt-----------------------------gaggatcc-ttttagtggtccttc--acaacgtcaggttg--------------------------------------------------aatcaa---------------------------aacgtgaggaagacgatga-tactgaatgg--------------------gaggaggctccaa---------------------------------------ttccaggtaactatcagtctttctgattcgat---gacca-ttgaaatctttctga-tttttttccaaaagaacaaaa---------tgctacccctt--------ccaagaaaga------accaaatttattagtcaatgctttt----aatatattggtgagtttcgactat-------------atatg-----gcattgg----gcggaaatt----tgg----ttgttctttttgtaatcttt---------------------ggggaatctcaatgtaactctaacagtatgctctggaagtactattatacttggctatggtgttggttagag----------------tgtgatcatggtagtgatggtggcagctgcagcttttaagtcat---gtggcacaatagtggttgttgcttgttatgagttgaa
>Balizia_elegans_Iganci_870@NODE_3_length_914_cov_15.352449
---------------------------------------------------------------------------------------------------------------------------------------------------------------------------------------------------------------------------------------------------------------------------------------------------------------------------------------------------------------------------------------------------------------------------------------------------------------------------------------------------------------------------------------------------------------------------------------------------------------------------------------------------------------------------------------------------------------------------------------------------------------------------------------------------------------------------------------------------------------tggagttttttcaaatcaaattataaaatggtctagataaatatgcacattttagagatgtgcactggatccatttgtgaaatcttgttgtgatgctattggtgagagtaacatgccttgtaagtcatcggtctgggtaagttttttgccaccttgaattgtggctgccattagt-aatatggaatttactttgaacaatatattgatg-------------------cttgtaaatttgtctcctccctcctgt--------------------------------------------taataacatgt------ggttggattttaaaggcaatgcaaatgagaattacaaggtcaatgacttgaatgttgaagctgaggtggccccaaacgacaaa---gaggatgacaacgtagactaggaggaaggttgatggaagcatt----tatatgtttagcgtgaaatcacgttaagtcctc----caatcattctgtaagatcagggcttatacatagct-------------aaacgggagcaacgttgtgtctctaccacctccccatcctcaaagagagagatataac--agtctttttttaacttgacaaatgaaatgttgatgctttcttggcgtg-catattgccttgaatttggttcctcatttaatctcattagtgtttcataaatttaaggacgatttgcaatttaacttggagaaagcaccaaagaagtagttgtcctcacagctttaatatttgccaatgtcattggcgatgcatcattacaaattgtaactatattggcagcaaatgctcttgtattgtacttggaaaaaa-aaaaaaagcaac---------------
>Balizia_leucocalyx_Aguilar_1939@NODE_1_length_2443_cov_88.314455
catttagacaggttactcaagaaatattgcatatgttagcctgacatgaactcaaataagaattgtctca--tgttgtcttggtgaagctttcttctgttggttttggacttggacaatttaagtttgacctacttttttgcatcattgagatctgttgagcatttaaattgcacaacatggtgcaattttggtgtagtttggtttcaacttttgataaacattatgaagagtgaatgaatctgcagcactacgcttatgtttttctcaagttttatcatagatattactatgacattgctcaattttgtgaaatcctgattctgataatttgattgctaagtaatctactgctggatgtgacaggttgtagttgactttaatggagcagaagacaaaggagaggatattaagtctgtaactgaaagtacatctctaaaggttttgccgccttggatgattaaacaagggatgagtcttacaaaagaacagcgtggagaagtgaagcaggagacgaagatggatggggcttcaacttccactacagcacagtattcagatgacaaaaagtcaacagttgaacaggatgataaaaaaagtttacaggctagtacagataaattaatgtaatttttgttaatgttaaaattgtttgtcacttgatgtctctacctcttaccccaaaacgagcaaagaatgattattcttattgtgacatctcttttttatcttcttataggatgagtacattaaggcttattatgcagcattactcaagaaacagcaagaattggaagaggctgcgaaagcacaagagcaatcatcaaatacaggtaactgttgacgatggtggtggagaatagtgatgacaatggtgccagtggtagaaatgggattggtatacacttaacaaaataaatccaaataaaattgataaaaaatatacatcccctttctgaataacttgcctcgtacatttcctccctttaatcgtggctgccaatggt-aatatgacatttactttgaacaatatattgat-gcccctttct-gaatatttcttgtaacattctgtcctacctcctctgtctccctctttccctatttttttcctggttttctttttgagtctaacaacatgtgcttggggttggattttaaaggcaatacaaacgagaattacaaggtcaatgacttgaatgttgaagctgaggcggcaccagatgacgaagaggaggacgatgacgtagactgggaggaaggttgatgaaagcatt----tatatggttagcgcgaaatcacttttagtcctc----caatgattctgcgaaaccagggcttatacttagcttctcttatgatgaaaccaggagcaacattgcgtctccgccacctccccatccttgatgatagagacttaac--agcctttttatgacttgattaatgaaatgctggtgctttcatggtgtgc---tttgccttgagtttggttacttatttaatgtcattggtgtttcataaaattaaggacgattgggaatttaactcggagaaagcatcaaggaagtacttctcctcataactttaatatttgccaatgccattggcgacgcatcattgcaaattgtaactatcttggc------------------------------------------------------------
>Balizia_leucocalyx_Aguilar_1939@NODE_2_length_1157_cov_43.334259
cacttagacgagttactcaagaactatagcatatgttagcctgacatgaactcaattaagaatggtctcatgtgttgtcttggttaggctttcttctgttagttttggacttggacaatttaagttcgacctactttttgcaatcattgagatctattaagcatttaaattgcacaacatagtgcaattttggtgtagtgtggtttcagcttttgataaacattgtgaaaagtgaatgaatctgaagcactacgc-taggtttttctcaagttatatcaaggatatttctatggcattgctcaacagtgtgaaatcctgattctgataatttgattagtaagtaatctactgctggacgtgacaggctgtagttgactttaatgaagcagaaggcaaaggagaggatatgaagtctgtaactaaaagtacatctctaaaggttttgccaccatggttgattaaacaagggatgagtcttacaaaagaccagcgtggagaagtgaagcaggagacagagatggatggggcttcaacttccactacagcacagtattcagatgacaaaaagtcaacagttaaacagaatgat-aaaaaagtctataggctagtacaattaaatgaatgttatttttgtccatgttatcgttgtttgtcacttgatg--tctacagctgaccccaaaaagtgttaaaaattataattcttattgtgatatctcttttttgtcttcttttaggatgaatacattaagtcttattgatatacacttcactaaaag-------------------------------------------------tt-----------------------------------------------------------------------------------------------------------------------------------------------------------------------ctatttgtt-----------------------------gagaatct--tcgggggaaaattc-taaaaaaatatcttc-----------------------------------------------------------------------------------agaatgtctaatataaaaa-tcctatatca------------------------------------------------------------------------gtc----tagtcataggaa---------------------tctagaat----ttga-aatattattaaaagacctagg---------tggtcctcact--------ccctggcggc------------cccacctccctcttcttct----cctatcttgctgaagtcactgataaatcataa-----------------ttttt-----------------ata----tattttattctattttattca-ttt--------------aa------------------------------tttagggactattttagg--------------------------------------------------------------ttaatttagactgttag---------------------------------------------
>Balizia_leucocalyx_Aguilar_1939@NODE_3_length_784_cov_21.222065
-----------------------------------------------------------------------------------------------------------------------------------------------------------------------------------------------------------------------------------------------------------------------------------------------------------------------------------------------------------------------------------------------------------------------------------------------------------------------------------------------------------------------------------------------------------------------------------------------------------------------------------------------------------------------------------------------------------------------------------------------------------------------------------------------------------------------------------------------------------------gagttttttcaaatcaaattataaaatggtctagataaatatgcacattttcgagatgtggactggatccatttgtgaaatcttgttgtgatgctattggtgagagtaacatgccttgtaattcatcggtctgggtaggttttttgccaccttgaattgtggctgccattagt-aatatggaatttactttgaacaatatattgatggtcccttttt-gaatttttcttgtaaatttgtctcctccctcctgt--------------------------------------------taataccatgt------ggttggattttaaaggcaatgcaaatgagaattagaaggtcaatgacttgaatgttgaagctgaggtggcaccaaacgacaaa---gaggatgacgacgtagactaggaggaaggttgatggaagcatt----tatatg--tagcgtgaaatcacgtttagtcctc----caatcattctgtaagatcagggcttatacttagct-------------aaacgggagcaacattgtgtctctaccacctccccatcctcaaagagagagatata----agtctttttttaacttgacaaatgaaatgttaatgctttcttggcgtg-catattgccttgaatttggttactcatttaatctcattagtgtttcataaatttaaggacgatttgcaatttaacttggagaaagcaccaaagaagtggttgtcctcacagctttaatatttgccaatgtcattggcgatgcatcattacaaattgtaactatattggcagcaaatgctcttgtattgtactttgaaaaaa-aaaagtaactacctt------------
>Balizia_pedicellaris_Queiroz_15529@NODE_2_length_1199_cov_403.461538
---------------------------------------------------------------------------------------------------------------------------------------------------------------------------------------------------------------------------------------------------------------------------------------------------------------------------------------------------------------------------------------------------------------------------------------------------------------------------------------------------------------------------------------------------------------------------------------------------------------------------------------------------------------------------------------------------------------------------------------------------------------------------------------------------------------------------------------------------------------ggtaactgttgacgatggtggtggagaatagagatgacaatggtgccagtggcagaaatgggattggtatacacttaacaaaataaatccaaataaaattgataaaaaatatacatcccctttctgaataacttgccttgtacatttactccctttaatcgtggctgccaatggt-aatatgaaatttactttgaacaatatattgat-gcccctttct-gaatatttcttgtaacattctgtcctacctcctgtgtctccctctttccctatttttttcatgg-tttttttttgagtctaacaacatgtgcttggggttggattttaaaggcaatacaaacgagaattacaaggtcaatgacttgaatgttgaagctgaggcggcaccagatgacgaagaggaggacgatgacgtagactgggaggaaggttgatgaaagcatt----tatatggttagcgcgaaatcacttttagtcctc----caatgattctgcgaaatcagggcttatacttagcttctcttatgatgaaaccaggagcaacattgcgtctccgccacctccccatccttgatgatagagacttaac--agcctttttatgacttgattaatgaaatgctgatgctttcatggtgtgc---tttgccttgagtttggttacttatttaatgtcattggtgtttcataaaattaaggacgattgggaatttaactcggagaaagcatcaaggaagtacttctcctcataactttaatatttgccaatgccattggcgacgcatcattgcaaattgtaactatcttggcagctaatgctactgtattgtgttgttaaaaagaaaaaactgttactgtattgtgagccca
>Balizia_spnov_Morim_577@NODE_1_length_1394_cov_171.483943
-------acagtttactcaagaactatagcatatgttagcctgacatgaactcaaataagaattgtctcatgtgttgtcttggtgaagctttcttctgttggttttggacttggacaatttaagtttgacttactttttgcaatcattgagatctgttgagcatttaaattgcacaacatagtgcaattttggtgtagtttggtttcaacttttgataaacattatgaagagtgaatgaatctgcagcactacgcttatgtttttctcaagttttatcatagatatttctatgacattgctcaattttgtgaaatcctgattctgataatttgattgctaagtaatctactgctggatgtgacaggttgtagttgactttaatggagcagaagacaaaggagaggatattaagtctgtaactgaaagtacatctctaaaggttttgccgccttggatgattaaacaagggatgagtcttacaaaagaacagcgtggagaagtgaagcaggagacgaagatggatggggcttcaacttccactacagcacagtattcagatgacaaaaagtcaacagttgaacaggacgataaaaaaagtttacaggctagtacagataaattaatgtaatttttgttaatgttaaaattgtttgtcacttgatgtctctacctcttaccccaaaacgagcaaagaatgattattctaattgtgacatctcttttttgtcttcttataggatgaatacattaaggcttattatgcagcattactcaagaaacagcaagaattggaagaggctgcgaaagcacaagagcaatcatcaaataca-----------------------------------------------------------------------------------------------------------------------------------------------------------------------tctgcattt-----------------------------gaggatcc-ttttagtggtccttc--ccaacgtcaggtcg--------------------------------------------------aatcaa---------------------------aacgtgaggaagatgatga-tactgaatgg--------------------gaggaggctccaa---------------------------------------ttccaggtaactatcagtctttctgattcgatcaggacca-ttgaaatcttcctga-tttttttccaaaagaacaaaa---------tgctacccctt--------ccaagagaga------accaaatttactagtcaatgctttt----aatatattggcgagtttcgattataaatagtt-----atatg-----gcattgg----gtggaaatt----tgg----ttgttctttttgttatctat---------------------gaggaatctcaatgtaactccaacagtatgctctggaagtactactatgtttggctatcgtgttggttagag----------------tgtgatcatggtagtgatggtggcagctgcggcttttgggtcat---gtggcacaatagtggttgttgcttgttatgagttgaa
>Balizia_spnov_Morim_577@NODE_3_length_777_cov_94.832410
---------------------------------------------------------------------------------------------------------------------------------------------------------------------------------------------------------------------------------------------------------------------------------------------------------------------------------------------------------------------------------------------------------------------------------------------------------------------------------------------------------------------------------------------------------------------------------------------------------------------------------------------------------------------------------------------------------------------------------------------------------------------------------------------------------------------------------------------------------------tggagttttttcaaatcaaattataaaatggtctagatgaatatgcacattttagagatgtgcactggatccatttgtgaaatcttgttgtgatgctattggtgagagtaacatgccttgtaagtcatcggtctgggtaggttttttgccaccttgaattgtggctgccattagt-aatgtggaatttactttgaacaatatattgatagtcccttttt-gaatttttcttgaaaatttgtctcctccctcctgt--------------------------------------------taataacatgt------ggctggattttaaaggcaatgcaaatgagaattacaaggtcaatgacttgaatgttgaagctgaggtggcaccaaacgacaaa---gaggatgacgacgtaggctaggaggaaggttgatggaagca-t----tatatgtttagcgtgaaatcacgtttagtcctc----caatcattctgtaagatcagggattatacttagct-------------aaacgggagcaacattgtgtctctaccacctccccatcctcaaagagagagatataac--agtctttttttaacttgacaaatgaaatgttgatgctttcttggcgtg-catattgccttgaatttggttactcatttaatctcagttgtgcttcataaatttaaggacgatttgcaatttaacttggagaaagcaccaaagaagtagttgtcctcacacctttaatatttgccaatgtcattggcgatgcatcattacaaattgtaactatattggcagcaaatgct--------------------------------------------------
>Calliandra_bella_LPQ15696@NODE_1_length_1552_cov_203.357966
cacttaggcaggttactcaagaactatatcatatgttagcctgacatgaactcaaataagaatggtctcatgtgctcttatggtcaggttttcttctgttggttttggacttggacaatttaagttctaactactttttgcaatcattaagatctgtctagcatttaaattgcacaacattgtgcaattttggtatattttggtttcaatttttgataaacattatgaaaagtgaatgaatgtgaagcacta----------tttctcaaatcataccatagatatttctatggcattgctcaattttgtgaaatcctgatactgataatttgattgcttagtaatctactgctggatgtgacaggttgtagttgactttaatggagcagaaggcaaaggacaggatattaagtctgtaactgaaagtacatctctaaaggtgttgccaccttggatgattaagcaagggatgagtcttacaaaagaacagcgtggagaagtgaagcaggagatgaagatggaaggggctgcaacttccaatacagcacagtattcagatgacaaaaagtcagcagtcgaacaggatgataaaaaaagtctacaggctagtacaaataaattaatgttatttttgttaatgttaaaattgtttgtcacttgatgtctatac-tctaaccccaaaacgtgttaagaatgattattcctattgtgatg------------cctcttataggatgaatacattaaggcttattatgcagcattgctcaagaagcaacaagaaatggaagaggctgcgaaatcgcaggagcaatcatcaaataca-----------------------------------------------------------------------------------------------------------------------------------------------------------------------tctgcattt-----------------------------gaggatcc-ttttagtggtccttc--gcaacgtcaggtcg--------------------------------------------------aagcaa---------------------------aacgtgaggaagatgatga-tactgaatgg--------------------gaggaggcttcaa---------------------------------------ttccaggtaatcatgtgtctttctggttagagtgtgatcagctgcagcttgt----gtttcttgttgtgggttgaatt---------ataaattcttt--------ttaggatatt------tgaacaacatatattcaaaattgtt----aaaaaataca--catcccctttctgaataactgggttaagta-----gcgtttg----aactaaagt----tgt----gtgattggtgcatttttgtctta-------------------aaagttttaaatgtccgtcttaaaatttttagtttgagcaaatttgccctttgac-tgacatttaatagat----------------tagtcaaaggaaaaatatgctcccctcaaaaacttctaaggcgtaca-----acaatcaaagcccaaaacttcctgctacttaa
>Calliandra_bella_LPQ15696@NODE_2_length_1368_cov_216.695585
cacttagacaggttactcaagaactgtatcatatgttagcctgacatgaactcaaataagaatggtctcatgtgctcttatggtc-----ttcttttgttggttttgggcttggacaatttaagttctaactactttttgcaatcattaagatctgttgagcatttaaattgcacaacattgtgcagttttggtatagattggtttcaatttttgttaaacattatgaaaggtgaatgaatgtgaagcactacgattatgtttttctcaagtcataccatagatatttctgt--cattgctcaattttgtgaaatcctgatactgataatttgattgcttagtaatctactgctggatgtgataggttgtagttgactttaatggagcagaaggcaaaggagaggatattaagtctgtaactgaaagtacgtctctaaaggtgttgccaccttggatgattaaacaagggatgagtcttacaaaagaacagcgtggagaagtgaagcaggagatgaagatggatggggcttcaacttccactgcagcacagtattcagatgacaaaaagtcatcagttgaacaggatgataaaaaaagtcttcaggctagtacaaataaattgatgttatttttgttaatgtgaaaattatttgttacttgatgtctgta---ctgaccccaaaacatgttaagaatgattattcctattgtgatg------------cctcttacaggatgaatacattaaggcttattatgcagcattgctcaagaagcaacaggaaatggaagaggctgcaaaagcgcaggagcaatcatcaaataca-----------------------------------------------------------------------------------------------------------------------------------------------------------------------tctgcattt-----------------------------gaggatcc-ttttagtggtccttc--gcaacgtcaggttg--------------------------------------------------aagcaa---------------------------aacgtgaggaagatgatga-tactgaatgg--------------------gaggaggcttcaa---------------------------------------ttccaggtaatcatctgtctttctggttagagtgtgatcagctgtaactttt----------tgtcat-ggtagaact---------agaaactagaa--------atagaaaagg------caaaaacagaatagaacagaataga----gaataacagaacagattagaaacagaatcatgaaccaaactg-----gcaagac----tagtactgc----gat----tctattgatgtaggttcctttaaat--------------aggaaaataacaaatatgtataataagataatctatcataataaat---------------atatctatcaaat----------------aatctatcctaataatataatttatctaaata----------------------aataaaaataggaaacttagtctaacc---
>Calliandra_bella_LPQ15696@NODE_4_length_749_cov_58.013393
--------------------------------------------------------------------------------------------------------------------------------------------------------------------------------------------------------------------------------------------------------------------------------------------------------------------------------------------------------------------------------------------------------------------------------------------------------------------------------------------------------------------------------------------------------------------------------------------------------------------------------------------------------------------------------------------------------------------------------------------------------------------------------------------------------------------------------------------------------------------------ataaag------------taaaattaccaaaatgcctgtattaaattaactattaattaagtctaatcactatttaattctacaacatgaaaaccaaatgaatg-----tagttaaatactctaattcatgctctatcatccttgaattgtggttgccattggt-aatatgaaatttactttgaacaatattttgatggcccctttct-aaattttccttgttaaattgtctcttgcttcctcagtctcactctttccc---ttccc------ccgtttttctgagtctaactacacgtgcttgctgttagattttaaaggcaatacaaatgagaattacaaggtcaatgacttgaatgttgaagctgaggcggcactagaagatgaagcggaggaagatgatgtagactgggaggaaggttgatgaaagcagt----tatatggttagcacaaaatcacttaagtcatcc----caatggttctataaaatcagggcttatacttcgtttctcttacgatgaaaccagtagcaacagtgcatctcagccaccttcccatctttaatgatagagacttaac--agtctattaatgatttgatcaatgaaatgctgatgctttcatggtgtgc---tttgccttgaatttggttacttatttaatgtcattggtgtttcatataattaaggacgatttagaatttaacttggagaaagcatcaaggaagtacttatcctcataactttgatatttgccaatgtca-------------------------------------------------------------------------------------------------
>Cathormion_obliquifoliolatum_Wieringa_6519@NODE_1_length_1204_cov_103.945170
----------------------------------------------------------------------------------------------------------------------------tttgacctactttttgcaatcattgagatctgttgagcatttaaattgcacgacatagtgcaattttggtgtagtttggtttcaacttttgataaacattatgaagagtgaatgaatctgcagcactacgcttatgtttttctcaagttttatcatagatatttctatgacattgctcaattttgtgaaatcctgattctgataatttgattgctaagtaatctactgctggatgtgacaggttgtagttgactttaatggagcagaagacaaaggagaggatattaagtctgtaactgaaagtacatctctaaaggttttgccgccttggatgattaaacaagggatgagtcttacaaaagaacagcgtggagaagtgaagcaggagacgaagatggatggggcttcaacttccactacagcacagtattcagatgacaaaaagttaacagttgaacaggatgataaaaaaagtttacaggctagtacagataaattaatgtaatttttgttaatgttaaaattgtttgtcacttgatgtctctacctcttaccccaaaacgagcaaagaatgattattctaattgtgacatctcttttttgtcttcttataggatgaatacattaaggcttattatgcagcattactcaagaaacagcaagaattggaagaggctgcgaaagcacaagagcaatcatcaaataca-----------------------------------------------------------------------------------------------------------------------------------------------------------------------tctgcattt-----------------------------gaggatcc-ttttagtggtccttc--ccaacgtcaggtcg--------------------------------------------------aatcaa---------------------------aacgtgaggaagatgatga-tactgaatgg--------------------gaggaggctccaa---------------------------------------ttccaggtaactatcagtctttctggttcgatcaggacca-ttgaaatcttcctga-tttttttccaaaagaacaaaa---------tgctacccctt--------ccaagagaga------accaaatttactagtcaatgctttt----aatatattggcgagtttccattataaatagtt-----atatg-----gcattgg----gtggaaatt----tgg----ttgtgctttttgttatctat---------------------gaggaatctcaatgtaactctaacagtatgctctggaagtactactatgtttggctatcgtgttggttagag----------------tgtgatcatggtagtgatggtggcagctgcggcttttgggtcgt---gtggcacaatagtggttgttgcttgt-----------
>Cathormion_obliquifoliolatum_Wieringa_6519@NODE_2_length_1122_cov_160.491097
---------------------------------------------------------------------------------------------------------------------------------------------------------------------------------------------------------------------------------------------------------------------------------------------------------------------------------------------------------------------------------------------------------------------------------------------------------------------------------------------------------------------------------------------------------------------------------------------------------------------------------------------------------------------------------------------------------------------------------------------------------------------------------------------------------------------------------------------------------------ggtaactgttgacgatggtggtggagaatagagatgacaatggtgacagtggtagaaatgggattggtatacacttaacaaaataaatccgaataaaattgataaaaaatatgcatcccctttctgaataacttgccttgtacacttactccctttaatcgtggctgccaatggt-aatatgaaatttactttgaacaatatattgat-gcctctttct-gaatatttcttgtaacattctgtcctacctc--ctgtctccctctttccctatttttttcctggttttttttttgagtct---aacatgtgcttggggttggattttaaaggcaatacaaacgagaattacaaggtcaatgacttgaatgttgaagctgaggcggcaccagatgacgaagaggaggacgatgacgtagagtgggaggaaggttgatgaaagcatt----tttatggttagcgcgaaatcacttttagtcctc----caatgattctgcgaagccagggcttatacttagcttctcttatgatgaaaccaggagcaacattgcgtctccgccacctccccatccttgatgatagagacttaac--agcctttttatgacttgattaatgaaatgctgatgctttcatggtgtgc---tctgccttgagtttggttacttatttgatgtcattggtgtttcataaaattaaggacgattgggaatttaactcggaaaaagcat-aaggaagtaattatcctcataactttaatatttgccaatgccattggcgacgcatcattgcaaattgtaactaacttggcagctaatgctactgtattgtcttgttacaaagaaaaaactgttactgtattgtgagccca
>Cathormion_obliquifoliolatum_Wieringa_6519@NODE_3_length_668_cov_216.510604
-----------------------------------------------------------------------------------------------------------------------------------------------------------------------------------------------------------------------------------------------------------------------------------------------------------------------------------------------------------------------------------------------------------------------------------------------------------------------------------------------------------------------------------------------------------------------------------------------------------------------------------------------------------------------------------------------------------------------------------------------------------------------------------------------------------------------------------------------------------------------------------------------------------------tttagagatgtgcactggatccatttgtgaaatcttgttgtgatgctattggtgagagtaacatgccttgtaagtcatcggtctgggtaggttttttgccaccttgaattctggctgccattagt-aatgtggaatttactttgaacaatatattgatggtcccttttt-gaatttttcttgaaaatttgtctcctccctcctgt--------------------------------------------taataacatgt------ggttggattttaaaggcaatgcaaatgagaattacaaggtcaatgacttgaatgttgaagctgaggtggcaccaaacgacaaa---gaggatgacgacgtagactaggaggaaggttgatggaagca-t----tatatgtttagcgtgaaatcacgtttagtcctc----caatcattctgtaagatcagggattatacttagct-------------aaacgggagcaacattgtgtctctaccaccaccccatcctcaaagaaagagatataac--agtctttttttaacttgacaaatgaaatgttgatgctttcttggcgtg-catattgccttgaatttggttactcatttaatctcattagtgcttcataaatttaaggacgatttgcaatttaacttggagaaagcaccaaagaagtagttgtcctcacagctttaatatttgccaatgtcattggcgatgcatc------------------------------------------------------------------------------------
>Hydrochorea_corymbosa1_Bonadeu_655@NODE_2_length_819_cov_190.175393
--------------------------------------------------------------------------------------------------------------------------------------------------------------------------------------------------------------------------------------------------------------------------------------------------------------------------------------------------------------------------------------------------------------------------------------------------------------------------------------------------------------------------------------------------------------------------------------------------------------------------------------------------------------------------------------------------------------------------------------------------------------------------------------------------------------------------------------------------------------------------------------------------------------------------------------------------------------------------aatatacatcccctttctgaataacttgccttgtgcacttactccctttaatcgtggctgccaatggt-aatatgaaatttactttgaacaatatattgat-gcccctttct-gaatatttcttgtaacattctgtcctacctc--ctgtctccctctttacctattttttccctgg-tttttttttgagtct---aacatgtgcttggggttgtattttaaaggcaatacaaacgagaattacaaggtcaatgacttgaatgttgaagctgaggcggcaccagatgacgaagaggaggacgatgacgtagactgggaggaaggttgatgaaagcatt----tatatggttagcgcgaaatcacttttagtcctc----caatgattctgcgaagccagggcttatacttagattctcttatgatgaaaccaggagcaacattgcgtctccgccacctccccatccttgatgatagagacttaac--agcctttttatgacttgattaatgaaatgctgatgctttcatggtgtgc---tctgccttgagtttggttacttatttaatgtcattggtgtttcataaaattaaggacgattgggaatttaactcggaaaaagcatcaaggaagtacttatcctcataactttaatatttgccaatgccattggcgacgcatcattgcaaattgtaactatcttgccagctaatgctactgtattgtcttgttacaaagaaaaaactgttactgtattgtgagccta
>Hydrochorea_corymbosa2_Iganci_862@NODE_1_length_1323_cov_185.527603
cgcttagacaggttactcaagaactatagcatatgttagcctgacttgaactcaaataagaattgtctcatgtgttgtcttggtgaagctttcttcagttggttttggacttggacaatttaagtttgacctactttttgcaatcattgagatctgttgagcatttaaattgcacaacatagtgcaattttggtgtagtttggtttcaacttttgataaacattatgaagagtgaatgaatctgcagcactacgcttatgtttttctcaagttttatcgtagatatttctatgacattgctcaattttgtgaaatcctgattctgataatttgattgctaagtaatctactgctggatgtgacaggttgtagttgactttaatggagcagaagacaaaggagaggatattaagtctgtaactgaaagtacatctctaaaggttttgccgccttggatgattaaacaagggatgagtcttacaaaagaacagcgtggagaagtgaagcaggagacgaagatggatggggcttcaacttccactacagcacagtattcagatgacaaaaagttaacagttgaacaggatgataaaaaaagtttacaggctagtacagataaattaatgtaatttttgttaatgttaaaattgtttgtcacttgatgtctctacctcttaccccaaaacgagcaaagaatgattattctaattgtgacatctcttttttatcttcttataggatgaatacattaaggcttattatgcagcattactcaagaaacagcaagaattggaagaggctgcgaaagcacaagagcaatcatcaaataca-----------------------------------------------------------------------------------------------------------------------------------------------------------------------tctgcattt-----------------------------gaggatcc-ttttagtggtccttc--ccaacgtcaggtcg--------------------------------------------------aatcaa---------------------------aacgtgaggaagatgatga-tactgaatgg--------------------gaggaggctccaa---------------------------------------ttccaggtaactatcagtctttctgattcgatcaggacca-ttgaaatcttcctga-tttttttccaaaagaacaaaa---------tgctacccctt--------ccaagagaga------accaaatttactagtcaatgctttt----aatatattggcgagtttcaattataaatagtt-----ctatg-----gcattgg----gtggaaatt----tgg----ttgttctttttgttatccat---------------------gaggaatctcaatgtaactctaacagtatgctctggaagtactactatgtttggctatcgtgttggttagag----------------tgtgatcatggtagtgatggtggcagctgcggcttttggttc------------------------------------------
>Hydrochorea_corymbosa2_Iganci_862@NODE_2_length_1079_cov_142.593750
---------------------------------------------------------------------------------------------------------------------------------------------------------------------------------------------------------------------------------------------------------------------------------------------------------------------------------------------------------------------------------------------------------------------------------------------------------------------------------------------------------------------------------------------------------------------------------------------------------------------------------------------------------------------------------------------------------------------------------------------------------------------------------------------------------------------------------------------------------------ggtaactgttgacgatggtggttgagaatagagatgacaatggtgccagtggtagaaatgggattggtatacacttaacaaaataaatccgaataaaattgataaaaaatatgcatcccctttcttaataacttgccttgtacacttgct-cctttaatcgtggctgccaatggc-aatatgaaatttactttgaacaatatattgat-gcccctttct-gaatatttcttgtaacattctgtcctacctc--ctgtctccctctttccctatttttttcctg---------ttgagtct---aacatgtgcttggggttggattttaaaggcaatacaaacgagaattacaaggtcaatgacttgaatgttgaagctgaggcggcaccagatgacgaagaggaggacgatgacgtagactgggaggaaggttgatgaaagcatt----tatatggttagcgcgaaatcacttttagtcctc----caatgattctgcgaagccagggcttatacttagattctcttatgatgaaaccaggagcaacattgcgtctccgccacctccccatccttgatgatagagacttaac--agcctttttatgacttgactaaagaaatgctgatgctttcatggtgtgc---tctgccttgagtttggttacttatttaatgtcattggtgtttcataaaattaaggacgattgggaatttaactcggaaaaagcatcaaggaagtacttatcctcataactttaacatttgccaatgccattggcgacgcatcattgaaaattgtaactatcttggcagctaatgctactgtattgtcttgttacaaagaaaaaactgtaactgtattgtgagccca
>Hydrochorea_gonggrijpii_Tillett_45696@NODE_1_length_1276_cov_93.208507
------------------------------------------------------aataagaattgtctcatgtgttgtcttggtgaagctttcttctgttggttttggacttggacaatttaagtttgacctactttttgcaatcattgagatctgttgagcatttaaattgcacaacatagtgcaattttggtgtagtttggtttcaacttttgataaacattatgaagagtgaatgaatctgcagcactacgcttatgtttttctcaagttttatcatagatatttctatgacattgctcaattttgtgaaataatgattctgataatttgattgctaagtaatctactgctggatgtgacaggttgtagttgactttaatggagcagaagacaaaggagaggatattaagtctgtaactgaaagtacatctctaaaggttttgccgccttggatgattaaacaagggatgagtcttacaaaagaacagcgtggagaagtgaagcaggagacgaagatggatggggcttcaacttccactacagcacagtattcagatgacaaaaagtcaacagttgaacaggatgataaaaaaagtttacaggctagtacagataaattaatgtaatttttgttaatgttaaaattgtttgtgacttgatgtctctacctcttaccccaaaacgagcaaagaataattattcttattgtgacatctcttttttgtcttcttataggatgaatacattaaggcttattatgcagcattactcaagaaacagcaagaattggaagaggctgcgaaagcacaagagcaatcatcaaataca-----------------------------------------------------------------------------------------------------------------------------------------------------------------------tctgcattt-----------------------------gaggatcc-ttttagtggtccttc--gcaacgtcaggtcg--------------------------------------------------aatcaa---------------------------aacgtgaggaagacgatga-tactgaatgg--------------------gaggaggctccaa---------------------------------------ttccaggtaactatcagtctttctgattcgatcaggacca-ttgaaatcttcctga-tttttttccaaaagaacaaaa---------tgctacccctt--------ccaagagaga------acccaatttactagtcaatgctttt----aatatattggcgagtttcgattataaatagtt-----atatg-----gcattgg----gtggaaatt----tgg----ttgttttttttgttatcttt---------------------gaggaatctcaatgtaactgtaacagtatgctctggaagtactattatgtttggctatcgtgttggttagag----------------tgtgatcatggtagtgatggtggcagctgcggcttttgggtcat---gtggcacaatagtggttgttgcttgtta---------
>Hydrochorea_gonggrijpii_Tillett_45696@NODE_3_length_752_cov_30.005926
-----------------------------------------------------------------------------------------------------------------------------------------------------agatctattaagcatttaaattgcacaacatagttcaattttggtgtagtgtggtttcagcttttgataaacattgtgaaaagtgaatgaatctgaagcactacgc-taggttt------------------gatatttctatggcattgctcaatagtgtgaaatcctgattctgataatttgattagtaagtaatctactgctggacgtgacaggctgtagttgactttaatggagcagaaggcaaaggagaggatatgaagtctgtaactataagtacatctctaaaggttttgccaccatggttgattaaacaagggatgagtcttacaaaagaccagcgaggagaagtgaagcaggagacagagatggatggggcttcaacttccactacagcacagtattcagatgacaaaaagtcaacagttgaacaggatgat-aaaaaagtctataggctagtacaattaaatgaatgttatttttgtccatgttatcgttgtttgtcacttgatg--tctacagctgaccccaaaaagtgttaaaaattataattcttattgggatatctcttttttgtcttcttttaggatgaatacactaagtcttgttgatatacacttcactaaaaa-------------------------------------------------tt-----------------------------------------------------------------------------------------------------------------------------------------------------------------------ctatttgtt-----------------------------gagaatct--tctagggaaaattt-aaaaaaaataccttt-----------------------------------------------------------------------------------aggatgtctaatatgaaaa-tcctatatca------------------------------------------------------------------------gtc----tagccataggaa---------------------tttgaaat----ttga-aatattattaaaagacctagg---------tggccctcact--------------------------------------------------------------------------------------------------------------------------------------------------------------------------------------------------------------------------------------------------------------------------------------------------------------------------------------------------------
>Hydrochorea_marginata_Morim_563@NODE_1_length_2713_cov_111.603187
cacttagacaggttactcaagaactatagcatatgttagcctgacatgaactcaaataagaattgtctcatgtgttgtcttggtgaagctttcttctgttggttttggacttggacaattcaagtttgacctactttttgcaatcattgagatctgttgagcatttaaattgcacaacatagtgcaattttggtgtagtttggtttcagcttttgataaacattatgaagagtgaatgaatctgcagcactacgcttatgtttttctcaagttttatcatagatatttctatgacattgctcaattttgtgaaatcatgattctgataatttgattgctaagtaatctactgctggatgtgacaggttgtagttgactttaatggagcagaagacaaaggagaggatattaagtctgtaactgaaagtacatctctaaaggttttgccgccttggatgattaaacaagggatgagtcttacaaaagaacagcgtggagaagtgaagcaggagacgaagatggatggggcttcaacttccactacagcacagtattcagatgacaaaaagtcaacagttgaacaggatgataaaacaagtttacaggctagtacagataaattaatgtaatttttgttaatgttaaaattgtttgtcacttgatgtctctacctcttaccccaaaacgagcaaagaatgattattctcattgtgacatctcttttttgtcttcttataggatgaatacattaaggcttattatgcagcattactcaagaaacaacaagaattggaagaggctgcgaaagcacaagagcaatcatcaaatacaggtaaccgttgacgatggtggtggagaatagagatgacaatggtgccagtggtagaaatgggattggtatacacttaacaaaataaatccaaataaaattgataaaaaatatacatcccctttctgaataacttgccttgtgcacttactccctttaatcgtggctgccaatggt-aatatgaaatttactttgaacaatatattgat-gcccctttct-gaatatttcttgtaacattctgtcctacctc--ctgtctccctctttccctattttttccctgg-tttttttttgagtct---aacatgtgcttggggttgtattttaaaggcaatacaaacgagaattacaaggtcaatgacttgaatgttgaagctgaggcggcaccagatgacgaagaggaggacgatgacgtagactgggaggaaggttgatgaaagcatt----tatatggttagcgcgaaatcatttttagtcctc----caatgattctgcgaagccagggcttatacttagcttctcttatgatgaaaccaggagcaacattgcgtctccgccacctccccatccttgatgatagagacttaac--agcctttttatgacttgattaatgaaatgctgatgctttcatggtgtgc---tctgccttgagtttggttacttatttaatgtcattggtgtttcataaaattaaggacgattgggaatttaactcggaaaaagcatcaaggaagtacttatcctcataactttaatatttgccaatgccattggcgacgcatcattgcaaattgtaactatcttgccagctaatgctactgtattgtcttgttacaaagaaaaaactgtttctgtgttgtgagccca
>Hydrochorea_marginata_Morim_563@NODE_3_length_871_cov_22.464736
---------------------------------------------------------------------------------------------------------------------------------------------------------------------------------------------------------------------------------------------------------------------------------------------------------------------------------------------------------------------------------------------------------------------------------------------------------------------------------------------------------------------------------------------------------------------------------------------------------------------------------------------------------------------------------------------------------------------------------------------------------------------------------------------------------------------------------------------------------------tggagttttttcaaatcaaattataaaatggtctagatgaatatgcacattttagagatgtgcactgcatccatttgtgaaatcttgttgtgatgctattggtgagagtaacatgccttgtaagtcatcgatctgggtaggttttttgccaccttgaattgtggttgccattagt-aatgtggaatttactttaaacaatatattgatggtcccttttt-gaatttttcttgaaaatttgtctcctccctcctgt--------------------------------------------taataatatgt------ggttggattttaaaggcaatgcaaatgagaattacaaggtcaatgacttgaatgttgaagctgaggtggcaccaaacgacaaa---gaggataacgatgtagactaggaggaaggttgatggaagca-t----tatatgtttagcgtgaaatcacatttagtcctc----caatcattctgtaagatcagggattatacttagct-------------aaacgggagcaacattgtgtctctaccacctccccatactactaaaaaacgcttttaa--tgtctgtttttaatttaacgtacgaaaacaaagggacgtctaagtgag-cgt---------------------------------------cgtagtaattatagaaataacgtctattttaa-------------------aaagggacgccttagcccaccttagacgtccccaatcaaatagagaagtat-----aaagttggaact--------------------------------------------------------------------
>Jupunba_abbottii_Zanoni_21220@NODE_1_length_1138_cov_92.794533
-----------------------------------------------------------------tctcatgtgctgtcttggtcaggctttcttctgttggttttggacttggacaatttaagtttgacctactttttgcaatcattgagatctgttgagcatttaaattgcacaacatagtgcaattttggtgtagtttggtttcaacttttgataaacattatgaagagtgaatgaatctgcagcactacgcttatgtttttctcaagttttatcatagatatttctatgacattgctcaattttgtgaaatcctgattctgataatttgattgctaagtaatctactgctggatgtgacaggttgtagttgactttaatggagcagaagacaaaggagaggatattaagtctgtaactgaaagtatatctctaaaggttttgccgccttggatgattaaacaagggatgagtcttacaaaagaacagcgtggagaagtgaagcaggagacgaagatggatggggcttcaacttccactacagcacagtattcagatgacaaaaagtcaacagttgaacaggatgataaaaaaagtttacaggctagtacagataaattaatgtaatttttgttgatgttcaaattgtttgtcacttgatgtctctacgtcttaccccaaaacgagcaaagactgattattcttgttgtgacatctcttttttgtcttcttataggatgaatacattaaggcttattatgcagcattgctcaagaaacagcaagaattggaagaggttgcgaaagcacaagagcaatcatcaaataca-----------------------------------------------------------------------------------------------------------------------------------------------------------------------tctgcattt-----------------------------gaggatcc-ttttagtggtccttc--gcaacgtcaggtcg--------------------------------------------------aatcaa---------------------------aacgtgaggaagacgatga-tactgaatgg--------------------gaggaggctccaa---------------------------------------ttccaggtaactatcagtctttctgattcgatcaggacca-ttgaaatcttcctga-tttttttccaaaggaacaaaa---------tgctacccctt--------ccaagagaga------accaaatttactagtcaatgctttt----aatatattggcgagtttccattataaatagtt-----atatg-----gcattgg----gtggaaatt----tgg----ttgttctttttgttatcttt---------------------gaggaatctcaatgtaactcta------------------------------------------------------------------------------------------------------------------------------------------------------
>Jupunba_abbottii_Zanoni_21220@NODE_4_length_785_cov_19.580508
---------------------------------------------------------------------------------------------------------------------------------------------------------------------------------------------------------------------------------------------------------------------------------------------------------------------------------------------------------------------------------------------------------------------------------------------------------------------------------------------------------------------------------------------------------------------------------------------------------------------------------------------------------------------------------------------------------------------------------------------------------------------------------------------------------------------------------------------------------------tggagttttttcaaatcaaattataaaatggtctagataaatatgcacattttagagatgtgcactggatccatttgtgaaatcttgttgtgatgctattggtgagagtaacatgccttgtaagtcatcggtctgggtaggttttttgtcaccttgaattgtggctgccattagt-aatatggaatttactttgaacaatatattgatggtcccttttt-gaatttttcttgtaaatttgtctcctccctcctgt--------------------------------------------taataacatgt------ggttggattttaaaggcaatgcaaacgagaattacaaggtcaatgacttgaatgttgaagctgaggtggcaccaaacgacaaa---gaggatgacgacgtagactaggaggaaggttgatggaagcatt----tatatgtttagcgtgaaatcacttttagtcctc----caatcattctgtaagatcagggcttatacttagct-------------aaacgggagcaacattgtgtctctaccacctccccatcctcaaagagagagatataac--agtctctttttgacttgacaaatgaaatgttgatgctttcttggtgtg-catattgccttgaatttggttactcatttaatctcattagtgtttcataaatttaaggacgatttgcaatttaacttggagaaagcaccaaagaagtagtcgtcctcacagcattaatatttgccaatgtcattggcgatgcatcattacaaattgtaactatattggcagcaattgctattgta--------------------------------------------
>Jupunba_asplenifolia_Ekman_6383@NODE_2_length_587_cov_37.903922
------------------------------------------------------------------------------------------------------------------------------------------------------------------------------------------------------------------------taaatattgtgaaaagtgaatgaatctgaagcactacgc-taggtttttctcgagttatatcaaggatatttctattgcattgctcaatagtgtgaaatcctgattctgataatttgattagtaagtaatctactgctggacttgacaggctgtagttgactttaatggagcagaaggcaaaggagaggatattaagtctgtaactcaaagtacatctctacaggttttgccaccatggttggttaaacgagggatgagtcttacaaaagaccagcgtagagaagtgaggcaggagacagagatggatggggctacaacttccactacagcaca-cattcagatgacaaaaagtcaacagttgaacaggatgat-aaaaaagtttataggctagtacaattaaatgaatgttatttttatccatgttatcgttgtttgtcacttgatg--tctaccgctgaccccaaaaagtgttaaaaattattattcttactgtgatatctcttttttgtcttcttttaggatgaatacattaagtcttattgatatacacttcactaaaaa-------------------------------------------------tt-----------------------------------------------------------------------------------------------------------------------------------------------------------------------ctatttgtt-----------------------------gagaatct--tctag----------------------------------------------------------------------------------------------------------------------------------------------------------------------------------------------------------------------------------------------------------------------------------------------------------------------------------------------------------------------------------------------------------------------------------------------------------------------------------------------------------------------------------------------------------------------------------------------------------------------------------------------------------------------------
>Jupunba_barbouriana_Iganci_847@NODE_3_length_778_cov_38.042796
---------------------------------------------------------------------------------------------------------------------------------------------------------------------------------------------------------------------------------------------------------------------------------------------------------------------------------------------------------------------------------------------------------------------------------------------------------------------------------------------------------------------------------------------------------------------------------------------------------------------------------------------------------------------------------------------------------------------------------------------------------------------------------------------------------------------------------------------------------------tggagttttttcaaatcaaattataaaatggtctagataaatatgcacattttagagatgtgcactggatccatttgtgaaatcttgttgtgatgctattggtgagagtaacatgccttgtaagtcatcggtctgggtaggttttttgccaccttgaattgtggctgccattagt-aatatggaatttactttgaacaatatattgatggtcccttttt-gaatttttcttgtaaatttgtctcct-cctcctgt--------------------------------------------taataacatgt------ggttggattttaaaggcaatgcaaacgagaattacaaggtcaatgacttgaatgttgaagctgaggtggcaccaaacgacaaa---gaggatgacgacgtagactaggaggaaggttgatggaagcatt----tatatgtttagcgtgaaatcacttttagtcctc----caatcattctgtaggatcagggcttgtacttagct-------------aaacgggagcaacattgtgtctctaccacctccccatcctcaatgagagagatataac--agtcctttttggacttgacaaatgaaatgttgatgctttcttggtgtg-catattgccttgaatttggttactcatttaatctcattagtgtttcattaatttaaggacgatttgcaatttaacttggagaaagcaccaaagaagtagtcgtcctcacagctttaatatttgccaatgtc--------------------------------------------------------------------------------------------------
>Jupunba_brachystachya_Lima_7438@NODE_1_length_2538_cov_82.249086
cacttagacaggttactcaagaactatagcatatgttagcctgacatgaactcaaataagaattgtctcatgtgttgtcttggtcaagctttcttctgttggttttggacttggacaatttaagtttgacctactttttgcaatcattgagatctgttgagcatttaaattgcacaacatagtgcaattttggtgtagtttggtttcaacttttgataaacattatgaagagtgaatgaatctgcagcactacgcttatgtttttct----atttatcatagatatttctatgacattgctcaattttgtgaaatcctgattctgataatttgattgctaagtaatctactgctggatgtgacaggttgtagttgactttaatggagcagaagacaaaggagaggatattaagtctgtaactgaaagtacatctctaaaggttttgccaccttggatgattaaacaagggatgagtcttacaaaagaacagcgtggagaagtgaagcaggagacgaagatggatggggcttcaacttccactacagcacagtattcagatgacaaaaagtcaacagttgaacaggatgataaaaaaagtttacaggctagtacagataaattaatgtaatctttgttaatgttaaaattgtttgtcacttgatgtctctacctcttaccccaaaacgagcaaagaatgattattcttattctgacatctcttttttgtcttcttataggatgaatacattaaggcttattatgcagcattactcaagaaacagcaagaattggaagaggctgcgaaagcacaagagcaatcatcaaatacaggtaactgttgacgatggtggtggagaatagagatgacaatggtgccagtggtagaaatgggattggtatacacttcacaaaataaatccaaataaaattgataaaaaatatacatcccctttctgaataacttgccttgtacatttactccctttaatcgtggctgccaatggt-aatatgaaatttactttgaacaatatattgatggcccctttct-gaatatttcttgtaacattctgtcctacctcctctgtctccctctttccctaattttttcctggttttctttttgagtct---aacatgtgcttggggttggattttaaaggcaattcaaacgagaattacaaggtcaatgacttgaatgttgaagctgaggcggcaccagatgacgaagaggaggacgatgacgtagactgggaggaaggttgatgaaagcatt----tatatgattagcgcgaaatcacttttagtcctc----caatgattctgcgaaaccagggcttatacttggcttctcttatgatgaaaccaggagcaacattgcgtctccgccacctccctatccttaatgatagagacttaac--agtctttttatgacttgattaatgaaatgctgatgctttcatggtgtgc---tttgccttgagtttggttacttatttaatgtcattggtgtttcataaagttaaggacgattgggaatttaactcggagaaagcatcaaggaagtacttatcctcataactttaatatttgccaatgccattggcgatgcatcattgcaaattgtaactatcttggcagctaatgctactgtattgtgttgttaaaaagaaaaaactgttactgtattgtgagacca
>Jupunba_brachystachya_Lima_7438@NODE_2_length_1212_cov_55.206167
cacttagacgagttactcaagaactagagcatatgttagcctgacatgaactcaattaagaatggtctcatgtgctgtcttggtcaggctttcttctgttggttttggacttggacaatttaagttcgacctacttcttgcaatcattgagatctattgagcatttaaattgcacaacatagtgcaattttggtgtagtttggtttcagcttttgataaacattgtgaaaagtgaatgaatctgaagcactacgcttaggtttatctcaagttatatcaaggatatttctatggcattgctcaatagtgtgaaatcctgattctgataat--------------------tgctggacgtgacaggctgtagttgactttaatggagcagaaggcaaaggagaggatattaagtctgtaactaaaagtacatctctaaaggttttgccaccatggttgattaaacaagggatgagtcttacaaaagaccagagtggagaagtgaagcaggagacagagatggatggggcttcaacttccactacagcacagtattcagatgacaaaaagtcaacagttgaacaggatggt-aaaaaagtctataggctagtacaattaaatgaatgttatttttgtccatgtta------------------------taccgctaaccccaaaaagtgttaaaaattattattcttattgtgatatctctattttgtcttcttttagaatgaatacattaagtcttattgatatacacttcaccaaaaa-------------------------------------------------tt-----------------------------------------------------------------------------------------------------------------------------------------------------------------------ctatttgtt-----------------------------gagaatct--tcttgaaaaaattc-taaaaaaatactttc-----------------------------------------------------------------------------------aacatgtctaatatgaaaa-tcctatatca------------------------------------------------------------------------gtctaggtaggcataggaa---------------------tctggaat----ttga-aatattattaaaagacctagg---------tggccctcact--------accccacggc------------cccacctccctcttcttct----cccatcttgctgaagtctcttgaaagcttcaa-----cgatg-----gctctca-----------------ccg----tcctccctctcttcatcctta-ggc--------------agggtaagctttacct---------------gttcaaggaatcctatag----------------------------------------------------------------cgtctccggctcctccacctc---cttgcagcgtgcccatcggctcttgcctcaccgtcaa
>Jupunba_cochleata_Bonadeu_673@NODE_1_length_2513_cov_85.760263
cacttagacaggttactcaagaactaaagcatatgttagcctgacatgaactcaaataagaattgtctcatgtgttgtcttggtgaagctttcttctgttggttttggacttggacaatttaagtttgacctactttttgcaatcattgagatctgttgagcatttaaattgcacaacatagtgcaattttggtgtagtttggtttcaacttttgataaacattatgaagagtgaatgaatctgcagcactacgcttatgtttttctcaagttttatcatagatatttctatgacattgctcaattttgtgaaatcctgattctgataatttgattgctaagtaatctactgctggatgtgacaggttgtagttgactttaatggagcagaagacaaaggagaggatattaagtctgtaacagaaagtacatctctaaaggttttgccgccttggatgattaaacaagggatgagtcttacaaaagaacagcgtggagaagtgaagcaggagacgaagatggatggggcttcaacttccactacagcacagtattcagatgacaaaaagtcaacagttgaacaggatgataaaaaaagtttacaggctagtacagataaattaatgtaatttttgttgatgttaagattgtttgttacttgatgtctctacgtcttacccaaaaacgagcaaagaatgattattcttattgtgacatctcttttttgtcttcttataggatgaatacattaaggcttattatgcagcattactcaagaaacagcaagaattggaagaggctgcaaaagcacaagagcaatcatcaaatacaggcaactgttgacgatggtggtggagaatagagatgacaatggtgccagtgttagaaatgggattggtatacacttcacaaaataaatccaaataaaattgataaaaaatatacatcccctttctgaataacttgccttgtacatttactccctttaatcgtggctgccaatggt-aatatgaaatttactttgaacaagatattgat-gcccctttct-gaatatttcttgtaacattctgtcctacctcctctgtctccctctttccctatttttttcctggttttctttttgagtctaacaacatgtgcttggggttggattttaaaggcaatacaaacgagaattacaaggtcaatgacttgaatgttgaggctgaggcggcaccagatgacgaagaggaggacgatgacgtagactgggaggaaggttgatgaaagcatt----tatatggttagcgcgaaatcacttttagtcctc----caatgattcagcgaaaccagggcttatacttggcttctcttgtgatg---ccaggagcaacattgcgtctccgccacctccccatctttaatgatagagacttaac--agtctttttatgacttgattaatgaaatgctgatgctttcatggtgtgc---tttgccttgagtttggttacttatttaatgtcattggtgtttcataaaattaaggacgattgggaatttaactcggagaaagcatcaaggaagtacttatcctcataactttaatatttgccaatgccattggcgatgcatcattgcaaattgtaactatcttggcagcta-------------------------------------------------------
>Jupunba_cochleata_Bonadeu_673@NODE_2_length_981_cov_45.422566
catttagacgagttactcgagaactatagcatatgttagcctgacatgaactcaattaagaatggtctcatgtgctgtcttggtcaggctttcttctgttggttttggacttggacaatttaagttcgacctactttttgcaatcattgagatctattaagcatttaaattgcacaacatagtgcaattttggcgtagtctggtttcagcttttgataaacattgtgaaaagtgaatgaatctgaagcactacgc-taggtttttctcaagttatgtcaaggacatttctatggcattgctcaatagtttgaaatcctgattctgatagtttgattagtaagtaatctactgctggacgtgacaggctgtagttgactttaatggagcagaaggcaaaggagaggatattaagtctgtaactaaaagtacatctctaaaggttttgccaccatggtagattaaacaagggatgagtcttacaaaagaccagcgtggagaagtgaagcaggagacagagatggatggtgcttca---tgtaatagaccaaattaaccgg----------ggcaatatgtaataagaattag-ggactgtatgtaatactgacagtattgaattaatgaaa-----agccattccgaagtaaccaagtacttg-------cggtgtcatccgcggaaaattgtgaagtcgggaacttgagttac--------------------------------------------gaatgatagaagccgaaagaaaaac-----------------------------------------------gtg-----------------------------------------------------------------------------------------------------------------------------------------------------------------------tcagtagcc-----------------------------gcggggca--ccgaggcgccattc-tggacgcgagggccc-----------------------------------------------------------------------------------gggaagtcgggcgaccaac-ctcgatatgc-----------------------------------------------------------------------------------------------------------------------------------------------------g---------tgccactcatc--------tcgttatgca------------------------------------------tgccaaaatcccgagtagacataaa-----aaaaa-----g---------------------------------tgactttattaaagttat-gac--------------gcaaaagtatgtaatg---------------atgacataccttttgtat-----------------------------------------------------------------------------------------------------------------------------
>Jupunba_filamentosa_Lima_7487@NODE_2_length_1234_cov_48.631806
cacttagacgagttactcaagaactagagcatatgttagcctgacatgaactcaattaagaatggtctcatgtgctgtcttggtcaggctttcttctgttggttttggacttggacaatttaagttcgacctacttcttgcaatcattgagatctattgagcatttaaattgcacaacatagtgcaattttggtgtagtttggtttcagcttttgataaacattgtgaaaagtgaatgaatctgaagcactacgcttaggtttatctcaagctatatcaaggatatttctatggcattgctcaatagtgtgaaatcctgattctgataat--------------------tgcgggacgtgacaggctgtagttgactttaatggagcagaaggcaaaggagaggatgttaagtctgtaactaaaagtacatctctaaaggttttgccaccatggttgattaaacaagggatgagtcttacaaaagaccagcgtggagaagtgaagcaggagacagagatggatggggcttcaacttccactacagcatagtattcagatgacaaaaagtcaacagttgaacaggatggt-aaaaaagtctataggctagtacaattaaatgaatgttatttttgtccatgtta------------------------taccgctaaccccaaaaagtgttaaaaattattattcttattgtgatatctcttttttgtcttcttttagaatgaatacattaagtcttattgatatacactgcaccaaaaa-------------------------------------------------tt-----------------------------------------------------------------------------------------------------------------------------------------------------------------------ctatttgtt-----------------------------gagaatct--tctagagaaaattc-taaaaaaatactttc-----------------------------------------------------------------------------------agcatgtctaatatgaaaa-tcctatatca------------------------------------------------------------------------gtctaggtaggcataggaa---------------------tctggaat----ttga-aatattattaaaagacctagg---------tggccctcact--------cccccacggt------------cccacctccctcttcttct----cccatcttgctgaagtctcttgaaagcttcaa-----cgacg-----gctctca-----------------ccg----tcctccctctcttcatcctta-ggc--------------agggtaagctttacct---------------gttcaaggaatcctatag----------------------------------------------------------------cgtctccggctcctccacctc---cttgcagcgtgcccatcggctcttgcctcaccgtcaa
>Jupunba_filamentosa_Lima_7487@NODE_3_length_930_cov_18.695193
--------------------------------------------------------------------------------------------------------------------------------------------------------------------------------------------------------------------------------------------------------------------------------------------------------------------------------------------------------------------------------------------------------------------------------------------------------------------------------------------------------------------------------------------------------------------------------------------------------------------------------------------------------------------------------------------------------------------------------------------------------------------------------------------------------------------------------------------------------------------------------------taaaatggtctagataaatatgcacattttagagatgtgcactggatccatttgtgaaatcttgttgtgatgctattggtgagagtaacatgccttgtaagtcatcggtctgggtaggttttttgccaccttgaattgtggctgccattagt-aatatggaatttactttgaacaatatattgatggtcccttttt-gaatttttcttgtaaatttgtctcctccctcctgt--------------------------------------------taataacatgt------ggttggattttaaaggcaatgtaaatgagaattacaaggtcaatgacttgaatgttgaagctgaggtggcaccaaacgacaaa---gaggatgacgacgtagactaggaggaaggttgatggaagcatt----tatat-----gcgtgaaatcacttttagtcctc----caatcattctgtaagatcagggcttatacttagct-------------aaacgggagcaacattgtgtctctaccacctccccatcctcaaagagagagatataac--agtctttttttgacttgacaaatgaaatgttgatgctttc------------------------ttggttactcatttaatctcattagtgtttcataaatttaaggacgatttgcaatttaacttggagaaagcaccaaagtagtagtcgtcctcacagctttaatatttgccaatgtcattggcgatgcatcattacaaattgtaactatattggcagcaaatgctattgtattgtactttgaaaaaa-aaatgctactaccttgttcttaatata
>Jupunba_floribunda_Iganci_883@NODE_1_length_2610_cov_75.250691
cacttagacaggttactcgagaactatagcatatgttagcctgacatgaactcaaataagaattgtctcatgtgttgtcttggtgaagctttcttctgttggttttggacttggacaatttaagtttgacctactttttgcaatcattgagatctgttgagcatttaaattgcacaacatagtgcaattttggtgtagtttggtttcaacttttgataaacattatgaagagtgaatgaatctgcagcactacgcttatgtttttctcaagttttatcatagatatttctatgacattgctcaattttgtgaaatcctgattctgataatttgattgctaagtaatctactgctggatgtgacaggttgtagttgactttaatggagcagaagacaaaggagaggatattaagtctgtaactgaaagtacatctctaaaggttttgccgccttggatgattaaacaagggatgagtcttacaaaagaacagcgtggagaagtgaagcaggagacgaagatggatggggcttcaacttccactacagcacagtattcagatgacaaaaagtcaacagttgaacaggatgataaaaaaagtttacaggctagtacagataaattaatgtaatttttgttgatgttaagattgtttgtcacttgatgtctctccgtcttaccccaaaacgagcaaagaatgattattcttattgtgacatctcttttttgtcttcttataggatgaatacattaaggcttattatgcagcattactcaagaaacagcaagaattggaagaggctgcgaaagcacaagagcaatcatcaaatacaggtaactgttgacgatggtggtggagaatagagatgacaatggtgccagtgttagaaatgggattggtatacacttcacaaaataaatccaaataaaattgataaaaaatatacagcccctttgtgaataacttgccttgtacatttactccctttaatcgtggctgccaat--------tgaaatttactttgaacaatatattgat-gcccctttct-gaatatttcttgtaacattctgtcctacctcctctgtctccctctttccctatttttttcctggttttctttttgagtctaacaacatgtgcttggggttggattttaaaggcaatacaaacgagaattacaaggtcaatgacttgaatgttgaagctgaggcggcaccagatgacgaagaggaggacgatgacgtagactgggaggaaggttgatgagagcatt----tatatggttagcgcgaaatcacttttagtcctc----caatgattctgcgaaaccagggcttatacttggcttctcttatgatgaaaccaggagcaacattgcgtctccgccacgtccccatccttaatgatagagacttaac--agtctttttatgacttgattaatgaaacgctgatgctttcatggtgtgc---tttgcctcgagtttggttacttatttaatgtcattggtgtttcataaaattaaggacgattgggaatttaactcggagaaagcatcaaggaagtacttatcctcataactttaatatttgccaatgccattggcgatgcatcattgcaaattgtaactatcttggcagctaatgctactgtattgtgttgttaaaaagaaaaaactgttgctgtattgtgagccca
>Jupunba_floribunda_Iganci_883@NODE_3_length_782_cov_23.116312
---------------------------------------------------------------------------------------------------------------------------------------------------------------------------------------------------------------------------------------------------------------------------------------------------------------------------------------------------------------------------------------------------------------------------------------------------------------------------------------------------------------------------------------------------------------------------------------------------------------------------------------------------------------------------------------------------------------------------------------------------------------------------------------------------------------------------------------------------------------ctgtgctcgtttggaatagcgattggagtcttctaagtagcttttcagatttacg----gtatacggggtaagtatgtggagttttatctcaacttacatgaaaagtataacatgccttgtaagtcatcggtctgggtaggttttttgccaccttgaattgtggctgccattagt-aatatggaatttactttgaacaatatattgatggtcctttttt-gaatttttcttgtaaatttgtctcctccctcctgt--------------------------------------------taataacatgt------ggttggattttaaaggcaatgcaaacgagaattacaaggtcaatgacttgaatgttgaagctgaggtggcaccaaacgacaaa---gaggatgacgacgtagactagtaggaaggttgatggaagcatt----tatatgtttagcgtgaaatcacttttagtcctc----caatcattctgtaagatcagggcttatacttagct-------------aaacgggagcaacattgtgtctctaccacctccacatcctcaaagagagagatataac--agtcttttttggacttgacaaatgaaatgttgatgctttcttggtgtg-catattgccttgaatttggttactcatttaatctcattagtgtttcataaatttaaggacgatttgcaatttaacttggcgaaagcaccaaagaagtagtcg-cctcacagctttaatatttgccaatgtcattggcgatgcatcattacaaattgtaagtatattggcagtaa-------------------------------------------------------
>Jupunba_idiopoda_Quesada_1718@NODE_1_length_1294_cov_73.381265
---------------ctcaagaact-tagcatatgttagcctgacatgaactcaaataagaattgtctcatgtgttgtcttggtcaagctttcttctgttggttttggacttggacaatttaagtttgacctactttttgcaatcattgagatctgttgagcatttaaattgcacaacatagtgcaattttggtgtagtttggtttcaacttttgataaacattatgaagagtgaatgaatctgcagcactacgcttatgtttttctcaagttttatcatagatatttctatgacattgctcaattttgtgaaatcctgattctgataatttgattgctaagtaatctactgctggatgtggcaggttgtagttgactttaatggagcagaagacaaaggagaggatattaagtctgtaactgaaagtacatctctaaaggttttgccaccttggatgattaaacaagggatgagtcttacaaaagaacagcgtggagaagtgaagcaggagacgaggatggatggggcttcaacttccactacagcacagtattcagatgacaaaaagtcaacagttgaacaggatgataaaaaaagtttacaggctagtacagatacattaatgtaatttttgttaatgttaaaattgtttgtcacttgatgtctctacctcttaccccaaaacgagcaaagaatgattattattattctgacatctcttttttgtcttcttacaggatgaatacattaaggcttattatgcagcattactcaagaaacagcaagaattggaagaggctgcgaaagcacaagagcaatcatcaaataca-----------------------------------------------------------------------------------------------------------------------------------------------------------------------tctgcattt-----------------------------gaggatcc-ttttagtggtccttc--gcaacgtcaggtcg--------------------------------------------------aatcaa---------------------------aacgtgaggaagacgatga-tactgaatgg--------------------gaggacgctccaa---------------------------------------ttccaggtaactatcagtctttctgatttgatcaggacca-ttgaaatcttcctga-tttttttccaaaagaacaaaa---------tgctacccgtt--------ccaagagaga------accaaatttactagtcaatactttt----aatatattggcgagtttcgattataaatagtt-----atatg-----gcattgg----gtggaaatt----tgg----ttgttctttttgtaatcttt---------------------gaggaatctcaatgtaactctaacagtatgctctggaagtactattatgtttggctatcgtgttggttagag----------------tgtgatcatggtagtgatggtggcagctgcggcttttgggtcat---gtggcac------------------------------
>Jupunba_idiopoda_Quesada_1718@NODE_2_length_771_cov_61.083573
-------acgagttactcaagaactatagcatatgttagcctgacatgaactcaattaagaatggtctcatgtgctgtcttggtcaggctttcttctgttggttttggacttggacaatttaagttcgacctactttttgcaatcattgagatctattaagcatttaaattgtacaacatagtgcaattttggtgtagtgtggtttcagcttttgataaacattgtgaaaagtgaatgaatctgaagcacttcgc-taggtttttctcaagttatatcaaggatatttctatggcattgctcaatagtgtgaaatcctgattctgataatttgattagtaagtaatctactgctggacgtgacaggctgtagttgactttaatggagcagaaggcaaaggagaggatattaagtctgtaactaaaagtacatctctaaaggttttgccaccatggttgattaaacaagggatgagtcttacaaaagaccagcgtggagaagtgaagcaggagacagagatggatggggcttcaacttccactacagcacagtattcagatgacaaaaagtcagcacttgaacaggatgat-aaaaaagtctacaggctagtacaattaaatgaatgttatttttgtccatgtta------------------------taccgctaaccccaaaaagtgttaaaaattattattcttattgtgatatctcttttttgtcttcttttagaatgaatacgttaagtcttattgatatacacttcaccaaaaa-------------------------------------------------tt-----------------------------------------------------------------------------------------------------------------------------------------------------------------------ctatttgta-----------------------------gagaatc------------------------------------------------------------------------------------------------------------------------------------------------------------------------------------------------------------------------------------------------------------------------------------------------------------------------------------------------------------------------------------------------------------------------------------------------------------------------------------------------------------------------------------------------------------------------------------------------------------------------------------------------------------------------------------
>Jupunba_idiopoda_Quesada_1718@NODE_3_length_687_cov_18.567213
------------------------------------------------------------------------------------------------------------------------------------------------------------------------------------------------------------------------------------------------------------------------------------------------------------------------------------------------------------------------------------------------------------------------------------------------------------------------------------------------------------------------------------------------------------------------------------------------------------------------------------------------------------------------------------------------------------------------------------------------------------------------------------------------------------------------------------------------------------------------------------------------------------------------atgggattggtatacacttcacaaaataaatccaaataaaattgataaaaaatatacatcctctttctgaataacttgccttgtacatttactccctttaatcgtggctgctaatggt-aatatgaaatttactttgaacaatatattgatggcccctttct-gaatatttcttgtaacattctgtcctacctcctctgtctccctctttccctatttttttcctggttttctttttgagtct---aacatgtgcttggggttggattttaaaggcaatacaaacgagaattacaaggtcaatgacttgaatgttgaagctgaggcggcaccggataacgaagaggaggacgatgacgtagactgggaggaaggttgatgaaagcatt----tatatggttagcgcgaaatcacttttagtcctc----caatgattctgcgaaaccagggcttatacttggcttctctgatgatgaaaccaggagcaacattgcgtctccgccacctccccatccttgatgatagagacttaac--agcctttttatgacttgattaatgaaatgctgatgctttcatggtgtgc---tttgccttgagtttggttacttatttaatgtcattggtgtttcataaaattaaggacggttgggaatttaactcggagaaagcatcaaggaagtacttatcctcgtaacttcaata--------------------------------------------------------------------------------------------------------------
>Jupunba_laeta_Mori_25147@NODE_4_length_673_cov_17.286913
---------------------------------------------------------------------------------------------------------------------------------------------------------------------------------------------------------------------------------------------------------------------------------------------------------------------------------------------------------------------------------------------------------------------------------------------------------------------------------------------------------------------------------------------------------------------------------------------------------------------------------------------------------------------------------------------------------------------------------------------------------------------------------------------------------------------------------------------------------------ggtaactgttgacgatggtggtggagaatagagatgacaatggtgccagtgttagaaatgggattggtatacacttcacaaaataaatccaaataaaattgataaaaaatatacatcccctttctgaataacttgccttgtacatttactccctttaatcgtggctgccaatggtaaatatgaaatttactttgaacaatatattgat-gcccctttct-gaatatttcttgtaacattctgtcctacctcctctgtctccctctttccctatttttttcctggttttctttttgagtct---aacatgtgcttggggttggattttaaaggcaatacaaacgagaattacaaggtcaatgacttgaatgttgaagctgaggcggcaccagatgacgaagaggaggacgatgacgtagactgggaggaaggttgatgaaagcatt----catatggttagcgcgaaatcacttttagtcctc----caatgattctgctaaaccagggcttctacttggcttctcttatgatgaaaccaggagcaacgttgcgtctccgccacctccccatccttaatgatagagacttaac--agtctttttatgacttgattaatcaaatgctgatgctttcatggtgtgc---tttgccttgagtttggt-----------------------------------------------------------------------------------------------------------------------------------------------------------------------------------------------------------------
>Jupunba_langsdorfii_Ribeiro_728@NODE_1_length_2599_cov_72.043220
cacttagacaggttactcaagaactatagcatatgttagcctgacatgaactcaaataagaattgtctcatgtgttgtcttggtcaagctttcttctgttggttttggacttggacaatttaagtttgacctactttttgcaatcattgagatctgttgagcatttaaattgcacaacatagcgcaattttggtgcagttttgtttcaacttttgataaacattatgaagagtgaatgaatctgcagcactacgcttatgtttttctcaagttttatcatagatatttctatgacattgctcaattttgtgaaatcctgattctgataatttgattgctaaggaatctactgctggatgtgacaggttgtagttgactttaatggagcagaagacaaaggagaggacattaagtctgtaactgaaagtacatctctaaaggttttgccaccttggatgattaaacaagggatgagtcttacaaaagaacagcgtggagaagtgaagcaggagacgaagatggatggggcttcaacttccactacagcacagtattcagatgacaaaaagtcaacagttgaacaggatgataaaaaaagtttacaggctagtacagataaattagtgtaatttttgttaatgttaaaattgtttgtcacttgatgtctctacctcttaccccaaaacgagcaaagaatgattattcttattctgacaactcttttttgtcttcttataggatgaatacattaaggcttattatgcagcattactcaagaaacagcaagaattggaagaggctgcgaaagcacaagagcaatcatcaaatacaggtaactgttgacgatggtgatggagaatagagatgacaatggtgccagtggtagaaatgggattggtatacacttcacaaaataaatccaaataaaattgataaaaaatatacatcccctttctgaataacttgcgttgtacatttactccctttaatcgtggctgccaatttt-aatatgaaatttactttgaacaatatattgatggcccctttct-gaatatttcttgtaacattctgtcctacctcctctgtctccctctttccctatttttttcctggttttctttttgagtct---aacatgtgcttggggttggattttaaaggcaatacaaacgagaattacaaggtcaatgacttgaatgttgaagctgaggcggcaccagatgacgaagaggaggacgatgacgtagactgggaggaaggttgatgaaagcatt----tatatggttagcgcgaaatcacttatagtcctc----caatgattctgcgaaaccagggcttatacttggcttctcttatgatgaaaccaggagcaacattgcgtctccgccacctccccatccttaatgatagagacttaac--agtctttttatgacttgattaatgaaatgctgatgctttcatggtgtgc---tttgccttgagtttggttacttatttaatgtcattggtgtttcataaaattaaggacgattgggaatttaactcggagaaagcatcaaggaagtacttatcctcataactttaatatttgccaatgccattggcgatgcatcattgcaaattgtaactatcttggcagctaatgctactgtattgtgttgttaaaaagaaaaaactgttactgtattgtgagccca
>Jupunba_langsdorfii_Ribeiro_728@NODE_2_length_1497_cov_52.618310
cacttagacgagttactcaagaactatagcatatgttagcctgacatgaactcaattaagaatggtctcatgtgctgtcttggtcaggctttcttctgttggttttggacttggacaatttaagttcgacctactttttgcaatcattgagatctattaagcatttaaattgcacaacgtagtgcaattttggcgtagtctggtttcagcttttgataaacattgtgaaaagtgaatgaatctgaagcactacgc-taggtttttctcaagttatatcaaggatatttctatggcattgctcaatagtgtgaaatcctgattctgataatttaattagtaagtaatctactgctggacgtgacaggctgtagttgactttaatggagcagaaggcaaaggagaggatattaagtctgtaactaaaagtacatctctaaaggttttgccaccatggttgattaaacaagggatgagtcttacaaaagaccagcgtggagaagtgaagcaggagacacagatggatggggcttcaacttccactacagcacagtattcagatgacaaaaagtcaacagttgaacaggatgat-aaaaaagtctatagactagtacaattaaatgaatgttatttttgtccatgttatcgttgtttgtcacttgatg--tctaccgctgaccccaaaaagtgttaaaaattattattcttattgtgatatcacttttttgtcttcttttatgatgaatacattaagtcttattgatatacacttcactaaaaa-------------------------------------------------tt-----------------------------------------------------------------------------------------------------------------------------------------------------------------------ctatttgtt-----------------------------gagaatct--tctaggaaaaattc-taaaaaaatactttc-----------------------------------------------------------------------------------aggatggctaatatgaaaa-tcctatatca------------------------------------------------------------------------gtc----tagtcataggaa---------------------tctggaat----ttga-aatatttttaaaagacctagg---------tggccctcact--------cctccacggc------------cccacgtccctcttcttct----cctatcttgctgaagtctcttgaaagcttcaa-----cgatg-----gctctca-----------------ccg----tcctccctctcttcatcctta-ggc--------------agggtaagctttacct---------------gttcaaggaatcctatag----------------------------------------------------------------cgtctccgactcctccacctc---cttgcagcgtgcccatcggctcttgcctcaccgtcaa
>Jupunba_langsdorfii_Ribeiro_728@NODE_3_length_1169_cov_13.884615
---------------------------------------------------------------------------------------------------------------------------------------------------------------------------------------------------------------------------------------------------------------------------------------------------------------------------------------------------------------------------------------------------------------------------------------------------------------------------------------------------------------------------------------------------------------------------------------------------------------------------------------------------------------------------------------------------------------------------------------------------------------------------------------------------------------------------------------------------------------tggagttttttcaaatcaaattataaaatggtctagataaatatgcacattttagagatgtgcactggatccatttgtgaaatcttgttgtgatgctattggtgagagtaacatgccttgtaagtcatcggtctgggtaggttttttgccaccttgaattgtggctgccattagt-aatatggaatttactttgaacaatatattgatggtccctgttt-gaatttttcttgtaaatttgtgtcctccctccttt--------------------------------------------taataacatgt------ggttggattttaaaggcaatgcaaacgagaattataaggtcaatgacttgaatgttgaagctgaggtggcaccaaacaacaaa---gaggatgacgacgtagactaggaggaaggttgatggaagcatt----tatatgtttagcgtgaaatcacttttagtcctc----caattattctgtaagatcagggcttatacttagct-------------aaacgggagcaacattgtgtctctaccacctccccatcctcaaagagagagatataac--agtctttttttgacttgacaaatgaaatgttgatgctttcttggtgtg-catattgccttgaatttggttactcgtttaatctcattagtgtttcataaatttaaggacgatttgcaatttaacttggagaaagcaccaaagaagtagtcgtcctcacagctttaa-atttgccaatgtcattggcgatgcatcattacaaattgtaactatattggcagcaaatgctattgtattgtactttgaaaaaa-aaaagctactaccttgtccttaatgta
>Jupunba_leucophylla_Iganci_839@NODE_2_length_1136_cov_25.406043
-------------------------------attgtaagc-------------------------------------------------------------------------------------------------------------------------catcc---------------------------------------------------------------------------------------------------------------------------------------------------------------------tttttgttaattaatat---------------------------------------------------------------------------------------------------------------------------------------------------------------------------------------------------------------------------------------------------------------------------------------------------------------------------------------------------------------------------------------------------------------------------------------------------------------------------------------------------tggagttttttcaaatcaaattataaaatggtctagataaatatgcacctttgagagatgtgcactggatccatttgtgaaatcttgttgtgatgctattggtgagagtaacatgccttgtaagtcatcggtctgggtagcttttttgccaccttgaattgtggctgtcattagt-aatatggaatttactttgaacaatatattgatggtcccttttt-gaatttttcttgtaaatttgtctcctccctcctgt--------------------------------------------taataacacgt------ggttggattttaaaggcaatgcaaacgagaattacaaggtcaatgacttgaatgttgaagctgaggtggcaccaaacgacaaa---gaggatgacgacgtagacaaggaggaaggttgatggaagcatt----tatatgtttagcgtgaaatcacttttagtcctc----caatcattctgtaagatcagggcttatacttagct-------------aaacgggagcaacattgggtccctaccacctccccatcctcaaagagagagatataac--agtcttttttggacttgacaaatgaaatgttgatgctttcttggtgtg-catattgccttgagtttggttactcatttaatctcattagtgtttcataaatttaaggacgatttgcaatttaacttggagaaagcaccaaagaagtagtcgtcctcacagctttaatatttgccaatgtcattggcgatgcatcattacaaattgtaactatattggcagccaatgctattgtattgtactttgaaaaaa-aaatgctactaccttatccttaatata
>Jupunba_leucophylla_Iganci_839@NODE_3_length_1056_cov_49.368744
cacttagatgagttactcaagaactatagcatatgttagcctgacatgaactcaattaagaatggtctcatgtgctgtcttggtcaggctttcttctgttggttttggacttggacaatttaagttcgacctacttcttgcaatcattgagatctattgagcatttaaattgcacaacatagtgcaattttggtgtggtttgatttcagcttttgataaacattgtgaaaagtgaatgaatctgaagcactacgcttaggtttatctcaagttatatcaaggatatttctatggcattgctcaatagtgtgaaatcctgattctgataatttgatcaataagtaatctactgctggacgtgacaggctgtagttgactttaatggagcagaaggcaaaggagaggatattaagtctttaactaaaagtacatctctaaaggttttgccaccatggttgattaaacaagggatgagtcttacaaaagaccagcgtggagaagtgaagcaggagacagagctggatcgggcttcaacttccactacagcacagtattcagatgac--aaagtcaacagttgaacaggatgat-aaaaaagtccataggctagtacaattaaatgaatgttatttttgtccatgtta------------------------taccgctaaccccaaaaagtgttaaaaattattactcttattgtgatatctcttttttatcttcttttagaatgaatacattaagtcttattgatatacacttcaccaaaaa-------------------------------------------------tt-----------------------------------------------------------------------------------------------------------------------------------------------------------------------ctatttgtt-----------------------------gagaatct--tctaggaaaaattc-taaaaaaatactttc-----------------------------------------------------------------------------------agcatgtctaatatgaaaa-tcctatatca------------------------------------------------------------------------gtctaggtaggcataggaa---------------------tctggaat----ttga-aatattattaaaagacctagg---------tggccctcact--------cccccacggt------------cccacctccctgttcgtct----cccatcttgctgaagtctcttgaaagcttcga-----cgatg-----gctctga-----------------ccg----tcctccctctcttcatcctta-ggc--------------agggtaagctttacct---------------gttcaaggaatcctatag----------------------------------------------------------------cgtctccggctcctccacctc---ct-----------------------------------
>Jupunba_limae_Iganci_261@NODE_1_length_2694_cov_73.947268
cacttagacaggttactcaagaactatagcatatgttagcctgacatgaactcaaataagaattgtctcatgtgttgtcttggtgaagctttcttctgttggttttggacttggacaatttaagtttgacctactttttgcaatcattgagatctgttgagcatttaaattgcacaacatagtgcaattttggtgtagtttggtttcaacttttgataaacattatgaagagtgaatgaatctgcagcactacgcttatgtttttct----atttatcatagatatttctatgacattgctcaattttgtgaaatcctgattctgataatttgattgctaagtaatctactgctggatgtgacaggttgtagttgactttaatggagcagaagacaaaggagaggatattaagtctgtaactgaaagtacatctctaaaggttttgccgccttggatgattaaacaagggatgagtcttacaaaagaacagcgtggagaagtgaagcaggagacgaagatggatggggcttcaacttccactacagcacagtattcagatgacaaaaagtcaacagttgaacaggatgataaaaaaagtttacaggctagtacagataaattaatgtaatctttgttaatgttaaaattgtttgtcacttgatgtctctacctcttaccccaaaacgagcaaagaatgattattcttattctgacatctcttttttgtcttcttataggatgaatacattaaggcttattatgcagcattactcaagaaacagcaagaattggaagaggctgcgaaagcacaagagcaatcatcaaatacaggtaactgttgacgatggtggtggagaatagagatgacaatggtgccagtgttagaaatgggattggtatacacttcacaaaataaatccaaataaaattgataaaaaatatacttcccctttctgaataacttgccttgtacatttactccctttaatcgtggctgccaatggt-aatatgaaatttactttgaacaatatattgat-gcccctttct-gaatatttcttgtaacattctgtcctacctc--ctgtctccctctttccctatttttttcctggttttctttttgagtctaacaacatgtgcttggggttggattttaaaggcaatacaaacgagaattacaaggtcaatgacttgaatgttgaagctgaggcggcaccagatgacgaagaggaggacgatgacgtagactgggaggaaggttgatgaaagcatt----tatatggttagcgcgaaatcacttttagtcctc----caatgattctgcgaaaccagggcttgtacttggcttctcttatgatgaaaccaggagcaacattgcgtctccgccacctccccatccttaatgatagagacttaac--aatctttttatgacttgattaatgaaatgctgatgctttcatggtgtgc---tttgccttgagtttggttacttatttaatgtcattggtgtttcataaaattaaggacgattgggaatttaactcggagaaagcatcaaggaagtacttatcctcataactttaacatttgccaatgccattggcgatgcatcattgcaaattgtaactatcttggcagctaatgctactgtattgtgttgttaaaaagaaaaaactgttactgtattgtgagccca
>Jupunba_limae_Iganci_261@NODE_2_length_1176_cov_47.184713
cacttagacgagttactcaagaagtatagcatatgttagcctgacatgaactcaattaagaatggtctcatgtgctgtcttggtcaggctttcttctgttggttttggacttggacaatttaagttcgacctactttttgcaatcattgagatctattaagcatttaaattgcacaacatagtgcaattttggtgtagtgtggtttcagcttttgataaacattgtgaaaagtgaatgaatctgaagcactacgc-taggtttttctcaagttatatcgagaatatttctatggcattgctcaatagtgtgaaatcctgattctgataatttgatcagtaagtaatctactgctggacgtgacaggctgtagttgactttaatggagcagaaggcaaaggagaggatattaagtctgtaactaaaagtacatctctaaaggttttgccaccatggttgattaaacaagggatgagtcttacaaaagaccagcgtggagaagtgaagcaggagacagagctggatggggcttcaacttccactacagctcagtattcagatgacaaaaagtcaacagtt-------------------------------gtacaattaaacgaacgttatttttgtccatgttatcgttgtttgtcagttgatg--tctaccgctgaccccaaaaagtgttaaaaattattattcttattgtgatatctcttttttgtcttcttttaggatgaatacattcagtcttattgatatacacttcactaaaaa-------------------------------------------------tt-----------------------------------------------------------------------------------------------------------------------------------------------------------------------ctatttgtt-----------------------------gagattct--tctagggaaaattt-taaaaaaatgctttc-----------------------------------------------------------------------------------a-------------gaaaa-tcctatatca------------------------------------------------------------------------gtc----tagccataggaa---------------------tctggaat----ttga-aatattattaaaagacctagg---------tggccctcact--------tccccacggc------------cccacctccctcttcttct----cctatcttgctgaagtctcttgaaagcttcaa-----cgatg-----gctctca-----------------ccg----tcctccctctcttcatcatga-ggc--------------agggtaagctttacct---------------gttcaaggaatcctatag----------------------------------------------------------------cgtctacggctcc---acctc---cttgcagcgcgcccatcggctcttgcctcaccgtcaa
>Jupunba_limae_Iganci_261@NODE_3_length_786_cov_22.503526
-----------------------------------------------------------------------------------------------------------------------------------------------------------------------------------------------------------------------------------------------------------------------------------------------------------------------------------------------------------------------------------------------------------------------------------------------------------------------------------------------------------------------------------------------------------------------------------------------------------------------------------------------------------------------------------------------------------------------------------------------------------------------------------------------------------------------------------------------------------------------------------------------------------------------gatgtgcactggatccatttgtgaaatcttgttgtgatgctattggtgagagtaacatgccttgtaagtcatcggtctgggtaggttttttgccaccttgaattgtggctgccattagt-aatatggaatttactttgaacaatatattgatggtcccttttt-gaatttttcttgtaaatttgtctcctccctcctgt--------------------------------------------taataacatgt------ggttggattttaaaggcaatgtaaatgagaattacaaggtcaatgacttgaatgttgaagctgaggtggcaccaaacgacaaa---gaggatgacgacgtagactaggaggaaggttgatggaagcatt----tatatgtctagcgtgaaatcacttttagtcctc----caatcattctgtaagatcagggcttatacttagct-------------aaacgggagcaacattgtgtctctaccacctccccatcctcaaagagagagatataac--agtctttttttgacttgacaaatgaaatgttgatgctttc------------------------ttggttactcattgaatctcattagtgtttcataaatttaaggacgatttgcaatttaacttggagaaagcaccaaagtagtagtcgtcctcacagctttaatatttgccaatgtcattggcgatgcatcattacaaattgtaactatattggcagcaaatgctattgtattgtactttgaaaaaa-aaatgctactaccttgttcttaatata
>Jupunba_longipedunculata_Cardona_2682@NODE_1_length_1244_cov_110.891174
-------------------------------------------------------------------------------ttggtgaagctttcttctgttggttttggacttggacaatttaag-ttgacctacttttagcaatcattgagatctgttgagcatttaaattgcacaacatagtgcaattttggtgtagtttggtttcaacttttgataaacattatgaagagtgaatgaatctgcagcactacgcttatgtttttctcaagttttataatagatatttctatgacattgctcaattttgtgaaatcctgattctgataatttgattgctaagtaatctactgctggatgtgacaggttgtagttgactttaatggagcagaagacaaaggagaggatattaaatctgtaactgaaagtacatctctaaaggttttgccgccttggatgattaaacaagggatgagtcttacaaaagaacagcgtggagaagtgaagcaggagacgaagatggatggggcttcaacttccactacagcacagtattcagatgacaaaaagtcaacagttgaacaggatgataaaaagagtttacaggctagtacagataaattaatgtaatttttgttgatgttaaaattgtttgtcacttgatgtctctacctcttaccccaaaacgagcaaagaatgattattcttattgtgacatctcttttttgtcttcttataggatgaatacattaaggcttattatgcagcattactcaagaaacagcaagaattggaagaggctgcgaaagcacaagagcaatcatcaaataca-----------------------------------------------------------------------------------------------------------------------------------------------------------------------tctgcattt-----------------------------gaggatcc-ttttagtggtccttc--gcaacgtcaggtcg--------------------------------------------------aatcaa---------------------------aacgtgaggaagacgatga-tactgaatgg--------------------gaggaggctccaa---------------------------------------ttccaggtaactatcagtctttctgattcgatcaggacc--ttgaaatcttcctga-tttttttccaaaagaacaaaa---------tgctacccctt--------ccaagagaga------accaaatttactagtcaatgctttt----aatatattggcgagtttcgattataaatagtt-----atatg-----gcattgg----gcggaaatt----tgg----ttgttctttttgttatcttt---------------------gaggaatctcaatgtaactctaacagtatgctctggaagtactattatgtttggctatcgtgttggttagag----------------tgtgatcatggtagtgatggtggcagctgcggcttttgggtcat---gtggcacaatagtggttgttgct--------------
>Jupunba_longipedunculata_Cardona_2682@NODE_2_length_896_cov_46.611722
cactcagacaggttactcaagaactatagcatatgttagcctgacatgaactcaattaagaatggtctcatgtgctgtcttggtcaggctttcttctgttggttttggacttggacaatttaagttcgacctacttcttgcaatcattgagatctattgagcatttaaattgcacaacatagtgcaattttggtgtagtttggtttcagcttttgataaacattgtgaaaagtgaatgaatctgaagcactacgcttaggtttatctcaagttatatcaaggacatttctatggcattgctcaatagtgtgaaatcctgattctgataatttgatcaataagtaatctactgctggacgtgacaggctgtagttgactttaatggagcagaaggcaaaggagaggatattaagtctgtaactaaaagtacatctctaaaggttttgccaccatggttgattaaacaagggatgagtcttacaaaagaccagcgtggagaagtgaagcaggagacagagctggatggggcttcaacttccactacagcacagtattcagatgacaaaaagtcaacagttgaacaggataat-aaaaaagtctataggctagtacaattaaatgaatgttatttttgtccatgtta------------------------taccgctaaccccaaaaagtgttaaaaattattattcttattgtgatatctcttttttgtcttcttttagaatgaatacattaagtcttattgatctacacttcaccaaaaa-------------------------------------------------tt-----------------------------------------------------------------------------------------------------------------------------------------------------------------------ctatttgtt-----------------------------gagaatct--tctagggaaaattc-taaaaaaatactttc-----------------------------------------------------------------------------------agcatgtctaatatgaaaa-tcctatatca------------------------------------------------------------------------gtctaggaaggcataggaa---------------------tctggaat----------------------------------------------------------------------------------------------------------------------------------------------------------------------------------------------------------------------------------------------------------------------------------------------------------------------------------------------------------------------------------------------------------
>Jupunba_longipedunculata_Cardona_2682@NODE_3_length_782_cov_40.287943
--------------------------------------------------------------------------------------------------------------------------------------------------------------------------------------------------------------------------------------------------------------------------------------------------------------------------------------------------------------------------------------------------------------------------------------------------------------------------------------------------------------------------------------------------------------------------------------------------------------------------------------------------------------------------------------------------------------------------------------------------------------------------------------------------------------------------------------------------------------------------------------gagaatagagatgacaatggtgccagtggtagaaatgggattggtatacacttaacaaaataaatccaaataaaattgataataaatatacatcccctttctgaataacttgccttgtacatttactccctttaatcgtggctgccaatggt-aatatgaaatttactttgaacaatatattgat-gcccctttct-gaatatttcttgtaacattctgtcctacctcctgtgtctccctctttccctatttttttcctggttttttttttgagtctaacaacatgtgcttggggttggattttaaaggcaatacaaacgagaattacaaggtcaatgacttgaatgttgaagctgaggcggcaccagatgacgaagaggaggacgatgacgtagactgggaggaaggttgatgaaagcatt----tatatggttagcgcgaaatcacttttagttctc----caatgattctgcgaaaccagggcttatacttagcttctcttatgatgaaaccaggagcaacatttcgtctccgccacctccccatccttgatgatagagacttaac-aagcctttttatgacttgattaatgaaatgctgatgctttcatggtgtga---tttgcctggagtttggttacttatttaatgtcattggtgtttcataaaattaaggacgattgggaatttaactcggagaaagcatcaaggaagtacttatcctcataactttaatatttgccaatgccattggcgacgcatcattgcaaattgtaactatcttggcagctaa------------------------------------------------------
>Jupunba_longipedunculata_Cardona_2682@NODE_4_length_638_cov_21.509804
----------------------------------------------------------------------------------------------------------------------------------------------------------------------------------------------------------------------------------------------------------------------------------------------------------------------------------------------------------------------------------------------------------------------------------------------------------------------------------------------------------------------------------------------------------------------------------------------------------------------------------------------------------------------------------------------------------------------------------------------------------------------------------------------------------------------------------------------------------------------------------------------tgtagataaatatgcacattttagagatgtgcactggatccatatgtgaaatcttgttgtgatgctattggtgagagtaacatgccttgtaagtcatcggtctgggtaggttttttgccaccttgaattctggctgccattagt-aatatggaatttactttgaacaatatattgatggtcccttttt-gaatttttcttgtaaatttgtctcctccctcctgt--------------------------------------------taataacatgt------ggttggattttaaaggcaatgcaaacgagaattacaaggtcaatgacttgaatgttgaagctgaggtggcaccaaacgacaaa---gaggatgacgacgtagactaggaggaaggttgatggaagcatt----tatatgtttagcgtgaaatcacttttagtcctc----caatcaatctgtaagatcagggctcatacttggct-------------aaacgggagcaacattgtgtctctgccac--------------------------------------------cttgatatgtaaaatatttatatatt------------tattttcctttatataatgattttgtggatgatatttgagcttaat-----------------ttaatgaatttgggtgtaattaataaataaataatgattcataaaatataattaattgcaaaaacactaaattttaccctgtttcagtgtttaggt--------------------------------------------------------------------
>Jupunba_macradenia_Lourteig_3021@NODE_1_length_1162_cov_107.411060
-----------------------------------------------gaactcaaataagaattgtctcatgtgttgtcttggtgaagctttcttctgttggttttggacttggacaatttaagtttgacctactttttgcaatcattgagatctgttgagcatttaaattgcacaacatagtacaattttggtgtagtttggtttcaacttttgataaacattatgaagagtgaatgaatctgcagcactatgcttatgtttttctcaagttttatcatagatatttctatgacattgctcaattttgtgaaatcctgattctgataatttgattgctaagtaatctactgctggatgtgacaggttgtagttgactttaatggagcagaagacaaaggagaggatattaagtctgtaactgaaagtacatctctaaaggttttgccaccttggatgattaaacaagggatgagtcttacaaaagaacagcgtggagaagtgaagcaggagacgaagatggatggggcttcaacttccactacaacacagtattcagatgacaaaaagtcaacagttgaacaggatgataaaaaaagtttacaggctagtacagataaattaatgtaatttttgttaatgttaaaattgtttgtcacttgttgtctctacctcttaccccaaaacgagcaaagaatgattattcttattgtgacatctcttttttgtcgtcttataggatgaatacattaaggcttattatgcagcattactcaagaaacagcaagaattggaagaggctgcgaaagcacaagagcaatcatcaaataca-----------------------------------------------------------------------------------------------------------------------------------------------------------------------tctgcattt-----------------------------gaggatcc-ttttagtggtccttc--gcaacgtcaggtgg--------------------------------------------------aatcaa---------------------------aacgtgaggaagacgatga-tactgaatgg--------------------gaggaggctccaa---------------------------------------ttccaggtaactatcagtctttctgattcgaacaggacca-ttgaaatcttcctga-tttttttccaaaagaacaaaa---------tgctacccctt--------ccaagagaga------accaagtttactagtcaatgctttt----aatatattggcgagtttcgattataaatagtt-----atatg-----gcattgg----gtggaaatt----tgg----ttgttctttttgttatcttt---------------------gaggaatctcaatgtaactctaaatgt-------------------------------------------------------------------------------------------------------------------------------------------------
>Jupunba_macradenia_Lourteig_3021@NODE_4_length_660_cov_49.759863
-----------------------------------------------------------------------------------------------------------------------------------------------------------------------------------------------------------------------------------------------------------------------------------------------------------------------------------------------------------------------------------------------------------------------------------------------------------------------------------------------------------------------------------------------------------------------------------------------------------------------------------------------------------------------------------------------------------------------------------------------------------------------------------------------------------------------------------------------------------------------------------------------------------------------------------------------------atccaaataaaattgataaaaaatatacatcccctttcggaataacttgccttgtacatttactccctttaatcgtggctgccaatggt-aatatgaaatttactttgaacaatatattgat-gcccctttct-gaatatttcttgtaacattctgtcctacctcctctgtctccctctttccctatttttttcatgg--tgttttttgagtctaacaacatttgcttggggttggattttaaaggcaatacaaacgagaattacaaggtcaatgacttgaatgttgaagctgaggcggcaccagatgacgaagaggaggacgatgacgtagactgggaggaaggttgatgaaagcatt----tatatggttagcgcgaaatcacttttagttctc----caatgattctgcgaaaccagggcttatacttagcttctcttatgatgaaaccaggagcaacattgcgtctccgccacctccccatccttgatgatagagacttaac--agcctttttatgacttgattaatgaaatgctgatgctttcatggtgtgc---tttgccttgagtttggttacttatttaatgtcattggtgtttcataaaattaaggacgattgggaatttaactcggagaaagcataaaggaagtacttatcctcataactttaatatt------------------------------------------------------------------------------------------------------------
>Jupunba_microcalyx_Iganci_855@NODE_1_length_2677_cov_98.926538
cacttagacaggttactcaagaaccatagcatatgttagcctgacatgaactcaaataagaattgtctcatgtgttgtcttggtgaagctttcttctgttggttttggacttggacaatttaagtttgacctactttttgcaatcattgagatctgttgagcatttaaatcgcacaacatagtgcaattttggtgtagtttggtttcaacttttgataaacattatgaagagtgaatgaatctgcagcactacgcttgtgtttttctcaagttttatcatagatatttctatgacattgctcaattttgtgaaatcctgattctgataatttgattgctaagtaatctactgctggatgtgacaggttgtagttgattttaatggagcagaagacaaaggagaggatattaagtctgtaactgaaagtacatctctcaaggttttgccgccttggatgattaaacaagggatgagtcttacaaaagaacagcgtggagaagtgaagcaggagacgaagatggatggggcttcaacttccactacagcacagtattcagatgacaaaaagtcaacagttgaacaggatgataaaaaaagtttacaggctagtacagataaattaatgtaatttttgtcaatgttaaaattgtttgtcacttgatgtctctacgtcttaccccaaaacgagcaaagaatgattattcttattgtgacatctcttttttgtcttcttataggatgaatacattaaggcttattatgcagcattactcaagaaacagcaagaattggaagaggctgcgaaagcacaagagcaatcatcaaatacaggtaactgttgacgatggtggtggagaatagagatgacaatggtgccagtggtagaaatgggattggtatacacttcacaaaataaatccaaataaaattgataaaaaatatacatcccctttctgaataacttgccttgtacatttactccctttaatcgtggctgccaatggt-aatatgaaatttactttgaacaatatattgat-gcccctttct-gaatatttcttgtaacattctgtcctacctcctctgtctccctctttccctatttttttcctggttttctttttgagtctaacaacatgtgcttggggttggattttaaaggcaatacaaacgagaattacaaggtcaatgacttgaatgttgaagctgaggcggcaccagatgacgaagaggaggacgatgacgtagactgggaggaaggttgatgaaagcatt----tatatggttagcgcgaaatcacttttagtcctc----caatgattctgcgaaaccagggcttatacttggcttctcttatgatgaaaccaggagcaacattgcgtctccgccacctccccatccttaatgatagagacttaac--agtctttttatgacttgattaatgaaatgctgatgctttcatggtgtgc---tttgccttgagtttggttacttatttaatgtcattggtgtttcataaaattaaggacgattgggaatttaactcggagaaagcatcaaggaagtacttatcctcataactttaatatttgccaacgccattggcgatgcatcattgcaaattgcaactatcttggcagctaatgctactgtattgtgttgttaaaaagaaaaaactgttactgtattgtgagccaa
>Jupunba_microcalyx_Iganci_855@NODE_2_length_1298_cov_60.935299
cacttagatgagttactcaagaactatagcatatgttagcctgacatgaactcaattaagaatggtctcatgtgctgtcttggtcaggctttcttctgttggttttggacttggacaatttaagttcgacctacttcttgcaatcattgagatctattgagcatttaaattgcacaacatagtgcaattttggtgtggtttgatttcagcttttgataaacattgtgaaaagtgaatgaatctgaagcactacgcttaggtttatctcaagttatatcaaggatatttccatggcattgctcgatagtgtgaaatcctgattctgataatttgatcaataagtaatctactgctggacgtgacaggctgtagttgactttaacggagcagaaggcaaaggagaggatattaagtctttaactaaaagtacatctctaaaggttttgccaccatggttgattaaacaagggatgagtcttacaaaagaccagcgtggagaagtgaagcaggagacagagctggatggggcttcaacttccactacagcacagtattcagatgacaaaaagtcaacagttgaacaggatgat-aaaaaagtctataggctagtacaattaaatgaatgttatttttgtccgtgtta------------------------taccgctaaccccaaaaagtgttaaaaattgttattcttattgtgatatctctttttggtcttcttttagaatgaatacattaagtcttattgatctacacttcaccaaaaa-------------------------------------------------tt-----------------------------------------------------------------------------------------------------------------------------------------------------------------------ctatttgtt-----------------------------gagaatct--tctagggaaaattc-taaaaaaatactttc-----------------------------------------------------------------------------------agcatgtctaatatgaaaa-tcctatatca------------------------------------------------------------------------gtctaggtaggcataggaa---------------------tctagaat----ttga-aatattatcaaaagacctagg---------tggccctcact--------cccccacggt------------cccacctccctcttcttct----cccatcttgctggagtctcttgaaagcttcaa-----cgatg-----gctctca-----------------ccg----tcctccctctcttcatcctta-ggc--------------agggtaagctttacct---------------gttcaaggaatcctatag----------------------------------------------------------------cgtctccgg----------------------------------------------------
>Jupunba_microcalyx_Iganci_855@NODE_3_length_943_cov_24.235566
---------------------------------------------------------------------------------------------------------------------------------------------------------------------------------------------------------------------------------------------------------------------------------------------------------------------------------------------------------------------------------------------------------------------------------------------------------------------------------------------------------------------------------------------------------------------------------------------------------------------------------------------------------------------------------------------------------------------------------------------------------------------------------------------------------------------------------------------------------------tggagttttttcaaatcaaattataaaatggtctagataaatatgcacctttgagagatgtgcactggatccatttgtgaaatcttgttgtgatgctattggtgagagtaacatgccttgtaagtcatcggtctgggtagcttttttgccaccttgaattgtggctgccattagt-aatatggaatttactttgaacaatatattgatggtcccttttt-gaatttttcttgtaaatttgtctcctccctcctgt--------------------------------------------taataacacgt------ggttggattttaaaggcaatgcaaacgagaattacaaggtcaatgacttgaatgttgaagctgaggtggcaccaaacgacaaa---gaggatgacgacgtagactaggaggaaggttgatggaagcatt----tatatgtttagcgtgaaatcacttttagtcctc----caatcattctataagatcagggcttatacttagct-------------aaacgggagcaacattgggtccctaccacctccccatcctcaaagagagagatataac--agtcttttttggacttgacaaatgaaatgttgatgctttcttggtgtg-catattgccttgagtttggttactcatttaatctcattagtgtttcataaatttaaggacgatttgcaatttaacttggagaaagcaccaaagaagtagtcgtcctcacagctttaatatttgccaatgtcattggcgatgcatcattacaaattgtaactatattggcagccaatgctattgtattgtactttgaaaaaa-aaatgctactaccttatccttaatata
>Jupunba_oppositifolia_Liegier_16014@NODE_4_length_658_cov_18.139415
---------------------------------------------------------------------------------------------------------------------------------------------------------------------------------------------------------------------------------------------------------------------------------------------------------------------------------------------------------------------------------------------------------------------------------------------------------------------------------------------------------------------------------------------------------------------------------------------------------------------------------------------------------------------------------------------------------------------------------------------------------------------------------------------------------------------------------------------------------------------------------------------------------------attttagagatgtgcactggatccatttgtgaaatcttgttgtgatgctattggtgagagtaacatgccttgtaagtcatcggtctgggtaggttttttgtcaccttgaattgtggctgccattagt-aatatggaatttactttgaacaatatattgatggtcccttttt-gaatttttcttgtaaatttgtctcctccctcctgt--------------------------------------------taataacatgt------ggttggattttaaaggcaatgcaaacgagaattacaaggtcaatgacttgaatgttgaagttgacgtggcaccaaacgacaaa---gaggatgacgacgtagactaggaggaaggttgatggaagcatt----tatatgtttagcgtgaaatcacttttagtcctc----caatcattctgtaagatcagggcttatacttagct-------------aaacgggagcaacattgtgtctctaccacctccccatcctcaaagagagagatataac--agtctctttttgacttgacaaatgaaatgttgatgcttttttggtgtg-catattgccttgaatttggtaactcatttaatctcattagtgtttcataaatttaaggacgatttccaatttaacttggagaaagcaccaaagaagtagtcgtcctcacagcttcaatatttgccaatgtca-------------------------------------------------------------------------------------------------
>Jupunba_oxyphyllidia_Yonker_6157@NODE_1_length_1239_cov_108.097246
tagtagtaaagagcacccaaaacttagaatatttattaatttcacccactctaaaatattttttgtagcacccaatattttaaattaatttttaaatatttacttgattttttaaatattt---ttccacccacactcttttactatta----------------tcacaaaaaccacttatgctaaagtcaatccaaacaagttctacttttacaaaagtcacttatacaaccgccaatccaaacataaataacttatattttttccaatctttact-------tttttataagtcagctta---taaataagtcatttttcctaccgctcacacactaagtaatctactgctggatgtggcaggttgtagttgactttaatggagcagaagacaaaggagaggatattaagtctataactgaaagtacatctctaaaggttttgccaccttggatgattaaacaagggatgagtcttacaaaagaacagcgtggagaagtgaagcaggagacgaagatggatggggcttcaacttccactacagcacagtattcagatgacaaaaagtcaacagttgaacaggatgataaaaaaagtttacaggctagtacagatacattaatgtaacttttgttaatgttaaaattgtttgtcacttgatgtctctacctcttaccccaaaacgagcaaagaatgattattattattctgacatctcttttttgtcttcttataggatgaatacattaaggcttattatgcagcattactcaagaaacagcaagaattggaagaggctgcgaaagcacaagagcaatcatcaaataca-----------------------------------------------------------------------------------------------------------------------------------------------------------------------tctgcattt-----------------------------gaggatcc-ttttagtggtccttc--gcaacgtcaggtcg--------------------------------------------------aatcaa---------------------------aacgcgaggaagacgatga-tactgaatgg--------------------gaggacgctccaa---------------------------------------ttccaggtaactatcagtctttctgatttgatcaggacca-ttgaaatcttcctga-tttttttccaaaagaacaaaa---------tgctacccctt--------ccaagagaga------accaaatttactagtcaatgctttt----aatatattggcgagtttcgattataaaaagtt-----atatg-----gcattgg----gtggaaatt----tgg----ttgttctttttgtaatcttt---------------------gaggaatctcaatgtaactctaacagtatgctctggaagtactat-------------------------------------------------------------------------------------------------------------------------------
>Jupunba_oxyphyllidia_Yonker_6157@NODE_3_length_777_cov_25.060000
-----------------------------------------------------------------------------------------------------------------------------------------------------------------------------------------------------------------------------------------------------------------------------------------------------------------------------------------------------------------------------------------------------------------------------------------------------------------------------------------------------------------------------------------------------------------------------------------------------------------------------------------------------------------------------------------------------------------------------------------------------------------------------------------------------------------------------------------------------------------------------------gtggaggatagagatgacaatggtgccagtggtagaaatgggattggtatacacttcacaaaataaatccaaataaaattgataaaaaatatacatcccttttctgaataacttgccttgtacatttactccctttaatcgtggctgccaatggt-aatatgaaatttactttgaacaatatattgatggcccctttct-gaatatttcttgtaacattctgtcctacctcctgtgtctccctctttccctacttttttcctggttttctttttgagtct---aacatgtgcttggggttggattttaaaggcaatacaaacgagaattacaaggtcaatgacttgaatgttgaagctgaggtggcaccggataacgaagaggaggacgatgacgtagactgggaggaaggttgatgaaagcatt----tatatggttagcgcgaaatcacttttagtcctc----caatgattctgcgaaaccagggcttatacttggcttctctgatgatgaaaccaggcgcaacattgcgtctccgccacctccccatccttgatgatagagacttgac--agcctttttatgacttgattaatgaaatgctgatgctttcatggtgtgc---tttgccttgagtttggtttcttatttaatgtcattggtgtttcataaaattaaggacgattgggaatttaactcggagaaagcatcaaggaagtacttatcctcataactttaatatttgccaatgccattggcgatgcatcattgcaaattgtaactatcttggcagc---------------------------------------------------------
>Jupunba_trapezifolia_Simon_1600@NODE_1_length_1177_cov_193.140820
-----------------------------------------------------------------------gtgttgtcttggtcaagctttcttctgttggttttggacttggacaatttaagtttgacctactttttgcaatcattgagatctgttgagcatttaaattgcacaacatagtgcgattttggtgtagtttggtttcaacttttgataaacattatgaagagtgaatgaatctgcagcattacgcatatgtttttctcgagttttatcatagatatttctatgacattgctcaattttgtgaaatcctgattctgataatttgattgctaagtaatctactgctggatgtgacaggttgtagttgactttaatggagcagaagacaaaggagaggatattaagtctgtaactgaaagtacatctctaaaggttttgccaccttggatgattaaacaagggatgagtcttacaaaagaacagcgtggagaagtgaagcaggagacgaagatggatggggcttcaacttccactacagcacagtattcagatgacaaaaagtcaacagttgaacaggatgataaaaaaagtttacaggctagtacagataaattaatgtaatttttgttaatgttaaaattgtttgtcacttgatgtctctacctcttaccccaaaacgagcaaagaatgattattcttattctgacatctcttttttgtcttcttataggatgaatacattaaggcttattatgcagcattactcaagaaacagcaagaattggaagaggctgcgaaagcacaagaacaatcatcaaataca-----------------------------------------------------------------------------------------------------------------------------------------------------------------------tctgcattt-----------------------------gaggatcc-ttttagtggtccttc--gcaacgtcaggtcg--------------------------------------------------aatcaa---------------------------aacgtgaggaagacgatga-tactgaatgg--------------------gaggaggctccaa---------------------------------------ttccaggtaaagatcagtctttctgattcgatcgggtcca-ttgaaatcttcctga-tttttttccaaaagaacaaaa---------tgctacccctt--------ccaagagaga------accaaatttactagtcaatgctttt----aatatattggcgagtttcgtttataaatagtt-----atatg-----gcattgg----gtgggaatt----tgg----ttgttctttttgtaatcttt---------------------gaggaatctcaatgtaactctaacagtatgctctggaagtactattatgtttggctatcgtgttg-----------------------------------------------------------------------------------------------------------
>Jupunba_trapezifolia_Simon_1600@NODE_2_length_1066_cov_176.940653
---------------------------------------------------------------------------------------------------------------------------------------------------------------------------------------------------------------------------------------------------------------------------------------------------------------------------------------------------------------------------------------------------------------------------------------------------------------------------------------------------------------------------------------------------------------------------------------------------------------------------------------------------------------------------------------------------------------------------------------------------------------------------------------------------------------------------------------------------------------aat-gcctcagaaaatacattaaaaatcccaatttaattatgaaaaattatataaaaatatggtccgatcacacttcacaaaataaatccaaataaaattgataaaaaatatacatcccctttctgaataacttgccttgtacatttactccctttaatcgtggctgccaatggt-aatatgaaatttactttgaacaatatattgatggcccctttct-gaatatttcttgtaacattctgtcctacctcctctgtctccctctttccctatttttttcctggttttctttttgagtct---aacatgtgcttggggttgaattttaaaggcaatacaaacgagaattacaaggtcaatgacttgaatgttgaagctgaggcggcacccgatgacgaagaggaggacgatgacgtagactgggaggaaggttgatgaaagcatt----tatatggttagcgcgaaatcacttttagtcctc----caatgattctgcgaaaccagggcttatacttggcttctcttatgatgaaaccaggggcaacattgcgtctccgccacctccccatccttaatgatagagactcaac--agtctttttatgacttgattaatgaaatgctgatgctttcatggtgtgc---tttgccttgagtttggttacttatttaatgtcattggtgtttcataaaattaaggacgattgggaatttaactcggagaaagcatcaaggaagtacttatcctcataactttaatatttgccaataccattggcgatgcatcattgcaaattgtaactatcttggcagctaatgctactgtattgtgttgttaaaaag--aaaactgttactgtattgtgagccca
>Jupunba_trapezifolia_Simon_1600@NODE_3_length_920_cov_105.778035
-----------------------------------------------------------------------gtgttgtcttggtcaagctttcttctgttggttttggacttggacaatttaagttcgacctactttttgcaatcattgagatctattaagcatttaaattgcacaacatagtgcaattttggcgtagtttggtttcagcttttgataaacattgtgaaaagtgaatgaatctgaagcactatgc-taggtttttctcaagttatatcaaggatatttctatggcattgctcaatagtgtgaaatcctgattctgataatttgattagtaagtaatctactgctggacgtgacaggctgtagttgactttaatggagcagaaggcaaaggagaggatattaagtctgtaactaaaagtacatctctaaaggttttgccaccatggttgattaaacaagggatgagtcttacaaaagaccagcgtggagaagtgaagcaggagacagagatggatggggcttcaacttccactacagtacagtattcagatgacaaaaagtcaacagttgaacaggatgat-aaaaaagtctataggctagtacaattaaatgaatgttatttttgtccatgtta------------------------taccgctaaccccaaaaagtgttaaaaattatcattcttattgtgatatctcttttttgtcttcttttagcttgaatacatcaagtcttgttgatctacacttcaccaaaaa-------------------------------------------------tt-----------------------------------------------------------------------------------------------------------------------------------------------------------------------ctatttgtt-----------------------------gagaatct--tgtagggaaaattc-taaaaaacttctttc-----------------------------------------------------------------------------------agcatgtctagtatgaaaa-tcctatatca------------------------------------------------------------------------gtctaggtagtcataggaa---------------------tctggaat----ttga-aatattattaaaagacctagg---------tggccctcact--------cccccacggt------------cccacctccctgttcttct----cccatcttgctgaagtctcttgaaagcttcaa-----caacg-----gctctca-----------------ccg----gcctccctctcttcatcc---------------------------------------------------------------------------------------------------------------------------------------------------------------------------------------------------
>Punjuba_callejasii_Daly_5935@NODE_2_length_642_cov_20.286726
----------------------------------------------------------------------------------------------------------------------------------------------------------------------------------------------------------------------------------------------------------------------------------------------------------------------------------------------------------------------------------------------------------------------------------------------------------------------------------------------------------------------------------------------------------------------------------------------------------------------------------------------------------------------------------------------------------------------------------------------------------------------------------------------------------------------------------------------------------------------------------------------agatgacaatggtgccagtggtagagatgggattggtatacacttcacaaaataaatccaaataaaattgataaaaaatacacatcccctttctgaataacttgccttatacatttgctccctttaatcgtggctgccattggt-aatatgaaatttactttgaacaatatattgatggcccctttct-gaatatttcttgtaacattctctcctacctcccgtgtctccctctttcccgatttttttcctggctttctttttgagtctaacaacatgtgcttggggttggattttaaaggcaatacaaacgagaattacaaggtcaatgacttgaatgttgaagctgaggcggcaccagatgacgaagaggaggaggacgacgtagactgggaggaaggttgatgaaagcatt----tatatggttagcgcgaaatcacttttaggcctc----caatgattctgcgaaaccagggcttatacttagcttctcttgtgatgaaaccaggagcaacattgcgtctccaccacctccccatccttaatgatagagacttaac--agtctttttatgacttgattaatgaaatgctgatgctttcatggtgtgc---tttgccttgagtttggttacttatttaatgtcattggtgttt----------------------------------------------------------------------------------------------------------------------------------------------------------------------------------------
>Punjuba_lehmannii_Escobar_7465@NODE_1_length_2369_cov_58.994764
cacttagacaggttactaaagaactatagcatatgttagcctgacatgaactcaaataagaattgtctcatgtgttgtcttggtcaaggtttcttctgttggttttggacttggacaatttaagtttgacctactttttgcaatcattgagatctgttgagcatttaagttgcacaacatagtgcaattttggtgtagtttggtttcaacttttgataaacattatgaagagtgaatgaatctgaagcactacgcttatgtttttctcaagttttatcatagatatttctatgacattgctcaattttgtgaaatcctgattctgataatttgattgctaagtaatctactgctggatgtgacaggttgtagttgactttaatggagcagaagacaaaggagaggatattaagtctgtaactgaaagtacatctctaaaggttttgccaccttggatgattaaacaagggatgagtcttacaaaagaacagcgtggagaagtgaagcaggagacgaagatggatggggcttcaacttccactacagcacagtattcagatgacaaaaagtcaacagttgaacaggatgataaaaaaagtttacaggctagtactgataaattaatgtaatttttgttaatgttaaaattgtttgtcacttgatgtctctacctcttaccccaaaacaagcaaagaatgattattcttattgtaacatctcttttttg-cttcttataggatgaatacattaaggcttattatgcagcattactcaagaaacagcaagaattggaagaggctgcgaaagcacaagagcaatcatcaaatacaggtaactgttgacgatggtggtggagaatagagatgacaatggtgccagtggtagaaatgggattggtatgcacttcacaaaataaatccaaataaaattgataaaaaatacacatcccctttctgaataacctgccttgtacatttgctccctttaatcgtggctgccattggt-aatatgaaatttactttgaacaatatattgatggcccctttct-gaatatttcttgtaacattctctcctacctcccgtgtctccctctttccctatttttttcctggctttctctttgagtctaacaacatgtgcttggggttggattttaaaggcaatacaaacgagaattacaaggtcaatgacttgaatgttgaagctgaggcggcaccagatgacgaggatgaggaggacgacgtagactgggaggaaggttgatgaaagcatt----tatatggttcgcgcgaaatcacttttagtcctc----caatgattctgcgaaaccagggcttatatttggcttctcttatgatgaaaccaggagcaacattgcgtctccaccacctccccatccttaatgatagagacttaac--agtctttttatgacttgattaatgaaatgctgatgctttcatggtgtgc---tttgccttgagtttggttacttatttaatgtcattggtgtttcataaaattaaggacgattgggaatttaactcggagaaagcatcaaggaagtacttatcctcataactttaatatttgccaatgccattggcgatgcatcattgcaaattgtaactatcttggcagctgaggctactgtattgtgttgttaaaaagaaaaaactgttactgta-----------
>Punjuba_lehmannii_Escobar_7465@NODE_2_length_977_cov_50.235556
cacttagacgggttactcaagaactatagcatatgttagcctgacatgaactcaattaagaatggtctcatgtgctgtcttggtcaggctttcttctgttggttttggacttggacaatttaagttcgacctactttttgcaatcattgagatctgttgagcatttaaattgcacaacatagtgcaattttggtgtagtttggtttcagcttttgataaacattgtgaaaagtgaatgaatctgaagcactacgcttaggtttttctcaagttatatcaaggatatttctatggcattgctcaatagtgtgaaatcctgattctgatcatttgattaataagtaatctactgctggacgtgacaggctgtagttgac-ttagtggagcagaaggcaaaggagaggatattaagtctgtaactgaaagtacatctctaaaggttttgccaccatggatgattaaacaagggatgagtcttacaaaagaccagcgtggagaagtgaagcaggagacaaagatggatggggcttcaacttccactacagcacagtattcagctgacaaaaagtcaacagttgaacagaatgat-aaaaaagtctacaggctagtacaattaaattaatgttatttttgtcgatgttatagttgtttgtcacttgatg--tctacggctgaccccagaaagtgttaaaaattattattcttattgtgatatcttttttttgtcttcttttagggtaaatatattaagtcttattgatatacaatacgttaaaaa-------------------------------------------------tt-----------------------------------------------------------------------------------------------------------------------------------------------------------------------taat-----------------------------------------------ggagagaattt-cagaaaaatatcatt------------------------------------------------------------------------------ttaaaatcttattgataaaaagag-taatggaatt------------------------------------------------------------------------gataagaagagtaatggga---------------------ttgacaac----ataa-atctttattaaagtactaa---------------------------------------------------------------------------------------------tttaaaaatttaaa--------------------------------------------------------------------------------------------------------------------gttcaagtagtatttttt-----------------------------------------------------------------------------------------------------------------------------
>Punjuba_racemiflora_Jimenez_Soares_3626@NODE_1_length_1468_cov_114.459382
cacttagacaggttactcaagaactatagcatgtgttagcctgacatgaactcaaataagaattgtctcatgtgttgtcttggtcaaggtttcttctgttggttttggacttggacaatttaagtttgacctactttttgcaatcattgagatctgttgagcatttaagttgcacaacatagtgcaattttggtgtagtttggtttcaacttttgataaacattatgaagagtgaatgaatctgaagcactacgcgtatgtttttctcaagttttatcatagatatttctatgacgttgctcaattttgtgaaatcctgattctgataatttgattgctaagtaatctactgctggatgtgacaggttgtagttgactttaatggagcagaagacaaaggagaggatattaagtctgtaactgaaagtacatctctaaaggttttgccaccttggatgattaaaaaagggatgagtcttacaaaagaacagcgtggagaagtgaagcaggagacgaagatggatggggcttcaacttccactacagcacagtattcagatgacaaaaagtcaacagttgaacaggatgataaaaaaagtttacaggctagtacagataaattaatgtaatttttgttaatgttaaaattgtttgtcacttgatgtctctacctcttaccccaaaacaagcaaagaatgattattcttattgtgacatctcttttttg-cttcttataggatgaatacattaaggcttattatgcagcattactcaagaaacagcaagaattggaagaggctgcgaaagcacaagagcaatcatcaaataca-----------------------------------------------------------------------------------------------------------------------------------------------------------------------tctgcattt-----------------------------gaggatcc-ttttagtgttccttc--gcaacgtcaggtcg--------------------------------------------------aatcaa---------------------------aacgtgaggaagacgatga-tactgaatgg--------------------gaggaggctccaa---------------------------------------ttccaggtaactatcagtctctctgattcgatcaggacta-ttgaaatcttcctga-tttttttccaaaagaacaaaa---------tgctacccctt--------ccaagagaga------accaaatttactagtcaatgctttt----aataaattggcgagtttcgattataaatagtt-----atatg-----gcattgg----gtggaaatt----tgg----ttgttctttttgtaatcttt---------------------gaggaatctcaatgtgactctaacagtatgctctggaagtactattttgtttggctatcgtgttggttagtg----------------tgtgatcatgatagtgatgggggcag----agcttttgggtcat---gtggcataacagtggttgttgcttgttatgagttgaa
>Punjuba_racemiflora_Jimenez_Soares_3626@NODE_2_length_930_cov_76.788980
---------------------------------------------------------------ggtctcatgtgctgtcttggtcaggctttcttctgttggttttggacttggacaatttaagttcgacctacttttttcaatcattgagatctgttgagcatttaacttgcacaacatagtgcaattttggtctagtttggtttcagcttttgataaacattgtgaaaagtgaatgaatctgaagcactacgcttaggtttttctcaagttatatcaaggatatttctatcgcattgctcaatagtgtgaaatcctgattctgatcatttgattaataagtaatctactgctggacgtgacaggctgtagttgactttagtggagcagaaggcaaaggagaggatattaagtctgtaactgaaagtacatctctaaaggctttgccaccatggatgattaaacaagggatgagtcttacaaaagaccagcgtggagaagtgaagcaggagacaaagatggatggggcttcatcttccactacagcacagtattcagcggacaaaaagtcaacagttgaacaggatgat-aaaaaagtctacaggctagtacaattaaattaatgctatttttgtcgatgttatagttgtttgtcacttgatg--tctaccgctgaccccagaaagtgttaaaaattattattcttattgtgatatctcttttttgtcttcttttaggatgaatacattaagtcttattgagatacacttcactaaaaa-------------------------------------------------tt-----------------------------------------------------------------------------------------------------------------------------------------------------------------------ctatttgtt-----------------------------gagattct--tctaagaaaaattc-taaaaaaatactttc-----------------------------------------------------------------------------------aggatgtcttatatgaaaa-tcctatatca------------------------------------------------------------------------gtc----tag--------------------------------------------------------------cctagg---------tggccctcact--------cccccacggc------------cccacccccctcttcttct----cctttcttgctgaagtctgttgaaagcttcaa-----cgatg-----gctctca-----------------ccg----tcctccctctcttcaccctta-ggc--------------agggtaa-----------------------------------------------------------------------------------------------------------------------------------------------------------------------
>Punjuba_racemiflora_Jimenez_Soares_3626@NODE_3_length_918_cov_40.137931
---------------------------------------------------------------------------------------------------------------------------------------------------------------------------------------------------------------------------------------------------------------------------------------------------------------------------------------------------------------------------------------------------------------------------------------------------------------------------------------------------------------------------------------------------------------------------------------------------------------------------------------------------------------------------------------------------------------------------------------------------------------------------------------------------------------------------------------------------------------ggtaactgttgacgatggtggtggagaatagagatgacaatggtgccagtggtagaaatgggattggtatacacttcacaaaataaatccaaataaaattgataaaaaatacacatcccctttctgaataacttgccttgtacatttgctccctttaatcgtggctgcaattggt-aatatgaaatttactttgaacaatatattgatggcccctttct-gaatatttcttgtaacattctctcctacctcccgtgtctccctctttccctatttttttcctggctttctttttgagtctaacaacatgtgcttggggttggattttaaaggcagtacaaacgagaattacaaggtcaatgacttgaatgttgaagctgaggcggcaccagatgacgaggaggaggaggacgacgtagactgggaggaaggttgatgaaagcatt----tatatggttagcgcgaaatcacttttagtcctc----caatgattctgctaaaccagggcttatacttagcttctcttatgatgaaaccaggagcaacattgcgtctccactacctccccatccttaatgatagagacttaac--agtctttttatgacttgattaatgaaatgctgatgctttcatggtgtgc---tgtgccttgagtttggttacttatttaatgtcattgctgtttcataaaattaaggacgattgggaatttaactcgtagaaagcaacaaggaagtacttatcctcataactttaatatttgccaatgccattggcgatgcattattgcaaattgtaactatcttggcaactgatgctactgtattctgttgttaaaaagaaaaaactgttactgtattgtgagcc--
>_R_Acacia_rostellifera_Murphy_466@NODE_1_length_2344_cov_113.502426
c------------------------------------------------------------------------------------------------------------------------------------------------------------------------------------------------------------------------------------------------------------------------------------caggtgttccactatgacattgctcaattttgtgaaatcctgattctgataatttgattgctaagtaatctactgctggatgtgacaggttgtagttgactttaatggagcagaaggcaaaggagaggatattaagtctgcagctgaaaatacatctctaaaggttttgccaccttggatgattaaacaagggatgagtcttacgaaagaacagcgtggagaagtgaagcaggagatgaagatggatggggcttcaacttccactacatcacagtatccagatgacaaaaagtcaacagttgaacaggatgataaaaaaagtctacaggctagtacagataaatta---------------atgttaaaattgtttgtcacttgatgcctctacctcttaccccaaaacgtgcaaagaatgattattcttattgtgatatctcttttttgtcttcttataggatgaatacattaaggcttattatgcagcattactcaagaaacaacaagaattggaagaggctgcgaaggcacaagagcaatcat------caggtaaatgttgacgagggtggtgtagaatagagatgacaaaggtgccagtggtagaaatgggattggtatacactgaacaaaataaatccaaataaaattgataaaa---acacatcccctttcagaataacttgtcttgtacagttgctcgctttaatcgttgctgccattggt-attatgaaatttactatgaacaatatattgatggcccctttctggaatatttcttgtaacattgtctcctacctcctctgtctccctctttcccta-ttttttcgaggttttctttttgagtct---aacatgtgcttgggtttggattttaaaggcaatataaacgagaattacaaggtc---gacttgaatgttgaagctgaggcggcaccagatgacgaagaggatgatgacgacatagactgggaggaaggttgatgaaagcatt----tatatggttagcgcgaaatcacttttagtcctc----caatgattctgagaaaccagggcttatacttagcttctcttgtgatgaaaccagaagcaacattgcgtctccgccacctcaccatccttgatgatggagacttaac--agtctttttatcacttgattaatgaaatgctgatgctttcatggtgtgc---tttgccttgagtttggttacttatttcatgtcattggtgttttataaaattaaggacgatttggaatttaactgggagtaagcatcaaggaagtacttatccttataac--taatatttgccaatgccactggcgatgcatcattgcaaattgtaactatctt---------------------------------------------------------------
>_R_Afrocalliandra_redacta_Germishuizen_5585@NODE_4_length_604_cov_48.502846
-----------------------------------------------------------------------------------------------------------------------------------------------------------------------------------------------------------------------------------------------------------------------------------------------------------------------------------------------------------------------------------------------------------------------------------------------------------------------------------------------------------------------------------------------------------------------------------------------------------------------------------------------------------------------------------------------------------------------------------------------------------------------------------------------------------------------------------------------------------------------------------------------------------------atcaactaacttctttaatctaattaaatgaggtaaattcttataaaaaggataggatggaatatatgtatttctgaataa-----gtgttacccaccctctgaataatcatggctgccatcggt-aatatgaaatttactttgaaccatacattgat---------------ctttccttgttaaactgtcttctgtctcctac------ccctttccctatttttttcct--gtttttcttggaatctaactacacgtgcttcgtgttggattttgaaggcaatacaaatgagaattacaaggtcaatgacttgaatgttgaagctgaggcggcaccagatgacgaagtggacgatgacgacatagattgggaggaaggttgatgaaagcatt----tatatggttagctcgaaatcacttttggtcttc----cagtggttctgtaaaagca-------------------------------ttgatgaaagcattacgtctcagccaccttcccaaccttaatgatagagacttaac--ggtctttttatgacttgatcaatgaaattctgttgctttcatggtgtgc---tttgccttgaattcggttacttatttgatgtcattggtgttttataaaattaaggacgatttggaatttaactttg------------------------------------------------------------------------------------------------------------------------------------------------------
>_R_Albizia_adinocephala_FHO33_88@NODE_3_length_905_cov_44.394928
----------------------------------------------------------------actcaactaactgtcttggtcatgctttcttctattggttttggacttggacaatttaagttcaacctactttttgtgatcattgagatttattgagcatttaaattgcacaacatagtgcaattttgatgtattttggtttcagcttttgataaacattatgaaaagtgaatgaatatgaagcactacgcttaggtttttctcaagttatatcaaggatatttcaatggcattgctcaatagtgttaaatcctgattatgttaatttgattaataagtaatctactgttggatgtgataggctgtagttgactttaatggagtagaaggc-aaggagaggatattaagtctgtaactaaaagtacatatctaaaggttttgccactatagatgattaaacaagggatgagtcttacaaaagaccagcgtggagaagtgaagcagaagacagagatggatggggcttcaacttccactatagcacattattcagatgacaaaaagtcaataattgaataggatgat-aaaaaagtctactggttagtacaattaaattaaagtcatttttgtcaatgttatagttgtttgtcacttgatg--tctcccgctgaccccaaaaagtgttaaaaattattatactcattgtgatatctcttttttgtcttcttttaggatgaataaattaaggcttattgatatacacttcactaaaaa-------------------------------------------------tt-----------------------------------------------------------------------------------------------------------------------------------------------------------------------ccttttatt-----------------------------gagaatct--tctaggaaaaattc-taaaacaatactttg-----------------------------------------------------------------------------------gggatgtctaatatgaaaa-tcctatatcg------------------------------------------------------------------------gtc----tagttgttggaa---------------------tctagaat----ttga-aatattattaaaagacctagg---------tggcccttgtt--------------------------------------------------------------------------------------------------------------------------------------------------------------------------agaataaatcatact----------------gtacaacaaattatatct----------------------------------------------------------------caaatatagc---------------------------------------------------
>_R_Albizia_burkartiana_StivalSantos_678@NODE_1_length_848_cov_8.379571
-------------------------------------------------------------------------------------------------------------------------------------------------------------------------------------------------------------------------------------------------------------gct--tgttcttctgaag-tttatcatagatatttctatgacattgctcaatttggtgaaatcctgattctgataatttgattgctaagtaatctactgctggatgtgacaggttgtagttgactttaatggagcagaagacaaaggagaggatattaagtctgtaactgacagtacatctctaaaggttttgccaccttggatgattaaacaagggatgagtcttacaaaagaacagcgtggagaagtgaagcaggagatgaagatggatggggcttcaacttccactacagcacagtattcagatgacaaaaagtcgacagttgaacaggatgataaaaaaagtttacaggttagtacagataagttaatgttatttttgttaatgttaaaattgtttgtcacttgatgtctctaccttttactccaaaatgagcaaagaatgattattcttattgtgatatctcttttttgtcttcttataggatgaatacattaaggcttattatgcagcattactcaagaaacaacaagaattggaagaggctgtgaaagcacaagagcaatcatcaaataca-----------------------------------------------------------------------------------------------------------------------------------------------------------------------tctgcattt-----------------------------gaggatcc-ttttagtggtccttc--acaacgtcaggtcg--------------------------------------------------aatcaa---------------------------aacgtgaagaagacgatga-tactgaatgg--------------------gaggaggctccaa---------------------------------------tcccaggtaactatcagtctttctgattcgattaggacca-ttgaaatctttctga-tttttttccaaaagaacaaaa---------tgctacccctt--------ccaagaaaaa------accaactttactagacaatactttt----aatatattggcg---------------------------------------------------------------------------------------------------------------------------------------------------------------------------------------------------------------------------------------------------------------------------------------
>_R_Albizia_burkartiana_StivalSantos_678@NODE_2_length_670_cov_14.102439
-------------------------------------------------------------------------------------------------------------------------------------------------------------------------------------------------------------------------------------------------------------------------------------------------------------------------------------------------------------------------------------------------------------------------------------------------------------------------------------------------------------------------------------------------------------------------------------------------------------------------------------------------------------------------------------------------------------------------------------------------------------------------------------------------------------------------------------------------------------------------------------------------------------------------------------------------------------------------------------------------------------------------------------------------------acttactttgaccaatatattgatggccgctttct-gaatatttcttgtaacattctctcttacctcctgtgtctccctctttccctattttttttctggttttcttttcgagtct---aacatgtgcttggggtt-gattttaaaggcaatacaaacgagaattacaaggtcaatgacttgaatgttgaggctgaggctgcaccagatgacgaagaggaggacgacgatgtagactgggaggaaggttgatgaaaccatt----tatgtggttagcgcgaaatcacttttagtcctc----caatgattctgcaaaaccagggcttatacttagcttctcttatgatgaaaccaggagcaacattgcgtctccgccacttccccgtccttaatgttagagacttgac--agtctttttatgacttgattaatgaaatgctgatgctttcatggtgtgc---tttgccttgagtttggttacttattcaatgtcattggcgtttcatgaaatgaaggacgatttggaatttaactcggagaaagcatcaaggaagtacttatcctcataactttaatatttgccaatgccattggcgatgcaccattgcaaattgtaactatcttggcggctaatgctactgtattgttttgttaaaaagaaaaaactgttactgtattgtaag----
>_R_Albizia_glabripetala_Lewis_1652@NODE_1_length_983_cov_63.259382
----------------------------------------------------------------------------------------------------------------------------------------------------------------------------cacaacatagtgcaattttggtgtagtttggtttcaacttttgataaacattatgaagagtgaatgaatgtgaagcactacgct--tgtttttctcaagttttatcatagatatttctatgacattgctcaatttggtgaaatcctgattctgatgatttgattgctaagtaatctactgctggatgtgacaggttgtagttgactttaatggagcagaagacaaaggagaggatattaagtctgtaactgacagtacatctctaaaggttttaccaccttggatgattaaacaagggatgagtcttacaaaagaacagcgtggagaagtgaagcaggagatgaagatggatggggcttcaacttccactacagcacagtattcagatgacaaaaagtcgacagttgaacaggatgataaaaaaagtttacaggctagtacagataagttaatgttatttttgttaatgtcaaaattgtttgtcacttgatgtctctacctcttaccccaaaatgagcaaagattgattattcttattgtgatatctcttttttgtcttcttataggatgaatacattaaggcttattatgcagcattactcaagaaacaacaagaattggaagaggctgcgaaagcacaagagcaatcatcaaataca-----------------------------------------------------------------------------------------------------------------------------------------------------------------------tctgcattt-----------------------------gaggatcc-ttttagtggtccttc--acaacgtcaggttg--------------------------------------------------aatcaa---------------------------aacgtgaagaagaagatga-tactgaatgg--------------------gaggaggctccaa---------------------------------------tcccaggtaactatcagtctttctgattcgattaggacca-ttgaaatctgtctgattttttttccaaaagaacaaaa---------tgctacccctt--------ccaagagaga------accaactttacttgtcaatgctttt----aatatattggcgagttttggttataaatagtt-----atatg-----gcattgg----gtggaaatt----tgg----tt-------------------------------------------------------------------------------------------------------------------------------------------------------------------------------------------------------------------
>_R_Albizia_inundata_Wood_26530@NODE_1_length_940_cov_247.988701
-------------------------------------------------------------------------------------------------------------------------------------------------attgagatctgttgagcatttaaattgcacaacatagtgcaattttggtgtagtttggtttcaacttttgataaacattatgaagagtgaatgaatttgaagcactacgct--tgtttttctcaagttttatcatagatatttctatgacattgctcaatttggtgaaatcctgattccgataatttgattgctaagtaatctgctgctggatgtgacaggttgtagttgactttaatggagcagaagacaaaggagaggatattaagtctgtaactgacagtacatctctaaaggttttgccaccttggatgattaaacaagggatgagtcttacaaaagaacagcgtggagaagtgaagcaggagatgaagatggatgaggcttcaacttccactacagcacagtattcagatgacaaaaagtcgacagttgaacaggatgataaaaaaagtttacaggctagtacagataagttaatgttatttttgttaatgtcaaaattgtttgtcacttgatgtctctacctcttaccccaaaatgagcaaagattgattattcttattgtgatatctcttttttgtcttcttataggatgaatacattaaggcttattatgcagcattactcaagaaacaacaagaattggaagaggctgcgaaagcacaagagcaatcatcaaataca-----------------------------------------------------------------------------------------------------------------------------------------------------------------------tctgcattt-----------------------------gaggatcc-ttttagtggtccttc--acaacgtcaggttg--------------------------------------------------aatcaa---------------------------aacgtgaagaagacgatga-tactgaatgg--------------------gaggaggctccaa---------------------------------------tcccaggtaactatgagtctttctgattcgattaggacca-ttgaaatctttctga-tttttttcctaaagaacaaaa---------tgctacccctt--------ccaagagaga------accaacctcacttgtca---------------------------------------------------------------------------------------------------------------------------------------------------------------------------------------------------------------------------------------------------------------------------------------------------------------
>_R_Albizia_multiflora_Hughes_3090@NODE_1_length_1417_cov_102.420149
cacttagacaggttactcaagaactatagcatgtgttagcctgacatgaactcaaacaagaattgtctc--gtgttgtattggtcaagctttcttctgttggttttggacttggacaatttaagtttgacgtattttttccaatcattgagatctgctgagcatttaaattgcacaacatagtgcaattttggtgtagtttggtttcagcttttgataaacattatgaagagtgaatgaatttgaagcactacgct--tgtttttctcaagttttatcatagatatttctatgacattgctcaatttggtgaaatcctgattctgataatttgattgctaagtaatctactgctggatgtgacaggttgtagttgactttaatggagcagaagacaaaggagaggatattaagtctgtaactgacattacatctctaaaggttttaccaccttggatgattaaacaagggatgagtcttacaaaagaacagcgtggagaagtgaagcaggagatgaagatggacggggcttcaacttccactacagcacagtattcagatgacaaaaagtcgacacttgaacaggatgataaaaaaagtttacaggctagtacagataagttaatgttatttttgttaatgtcaaaattgtttgtcacttgatgtctctacctcttaccccaaaatgagcaaagattgattattcttattgtgatgtctc-tttttgtcttcttataggatgaatacattaaggcttattatgcagcattactcaggaaacaacaagaattggaagaggctgcgaaagcacaagagcaatcatcaaataca-----------------------------------------------------------------------------------------------------------------------------------------------------------------------tctgcattt-----------------------------gaggatcc-ttttagtggtccttc--acaacgtcaggttg--------------------------------------------------aatcaa---------------------------aacgtgaagaagacgatga-tactgaatgg--------------------gaggaggctccaa---------------------------------------tcccaggtaactatcagtctttctgattcgattaggacca-ttgaaatctttctga-tttttttccaaaagaacaaaa---------tgctacccctt--------ccaagagaga------accaactttacttgtcaatgctttt----aatatattggcgagttttgattataaatggtt-----atatg-----gcattgg----gtggaaatt----tgg----ttgttctttttgtaatcttt---------------------gaggaatctcaatgtaactctaacagtatactctggaagtactattatgtttggctatcgtgttggttagag----------------cgtgatcatggtagtgatggtggcagctgcagcttttgggtcattaagtggcacaatagtggttgttgcttgttatgagttgaa
>_R_Albizia_niopoides_Simon_1601@NODE_2_length_811_cov_46.779292
------------------------------------------------------------------------------------------------------------------------------------------------------------------------------------------------------------------------------------------------------------------------------------------------------------------------------------------------------------------------------------------------------------------------------------------------------------------------------------------------------------------------------------------------------------------------------------------------------------------------------------------------------------------------------------------------------------------------------------------------------------------------------------------------------------------------------------------------------------------------------------------atagagatgacaatggtgccagtggta-aaatgggattggtatacacttcacaaaataaatccaaataaaattgataaaaaatacacatcccctttctgaataacttgccttgtacatttgctccctttaatcgtggctgccattggt-aatatgaaatttactttgaacaatatattgatggcctctttct-gaatttttcttgtgacattctctcctacctcctctgtctccctctttccctatttttttcctggttttcttttcgagtctaacaacatgtgcttggggttggattttgaaggcaatacaaacgagaattacaaggtcaatgacttgaatgttgaagctgaggctgcaccagatgacgaagaggaggacgatgatgtggactgggaggaaggttgatgaaaccatt----tatatggttagctcgaaatcactttttgtcctc----caatgattctgcgaaaccagggtttatacttggcttctctta------aaccaggagcaacattgcgtctccacc---------------------------------agtctttttatgacttgattaatgagatgctgatactttcatggtgtga---tttgccttgattttggttacttatctaacgtcattggcgtttcataaaattaaggacgatttggaatttaactcggagaaagcatcgaggaagtactcatcctcgtaactttaatatttgccaattccattggcgatacaccattgcaaattgtaactatcttggcagctaatgctactgtattctgttgttgaaaagaaaaaactgtta-tgtattgtgagccca
>_R_Albizia_sinaloensis_Hughes_1576@NODE_1_length_1325_cov_65.970353
-acttagacaggttactcaagaactatagcatatgttagcctgacatgaact-aaataagaattgtctcatgtgttgtcttggtcaagctttcttctgttggttttggacttggataatttaagtttgacctactttttgcaatcattgagatctgttgagcatttaaattgcacaacatagtgcaattttggtgtagtttggtttcaacttttgataaacattatgaagagtgaatgaatttgaagcacttcgct--tgtttttctcaagttttatcatagatatttctatgacattgctcaatttggtgaaatcctgattctgataatttgattgctaagtaatctactgctggatgtgacaggttgtagttgactttaatggagcagaagacaaaggagaggatattaagtctgtaactgacagtacatctctaaaggttttgccaccttggatgattaaacaagggatgagtcttacaaaagaacagcgtggagaagtgaagcaggagatgaagatggatggggcttcaacttccactacagcacagtattcagatgacaaaaagtcgacagttgaacaggatgataaaaaaagtttacaggccagtacagataagttaatgttatttttgttgattttaaaattgtttgtcacttgatgtctctacctcttaccccaaaatgagcaaagaatgattattcttattgtgatatctcttttttgtcttcttataggatgaatacattaaggcttattatgcagcattactcaagaaacaacaagaattggaagaggctgcgaaagcacaagagcaatcatcaaataca-----------------------------------------------------------------------------------------------------------------------------------------------------------------------tctgcattt-----------------------------gaggatcc-ttttagtggtccttc--gccacgtcaggtcg--------------------------------------------------aatcaa---------------------------aacgtgaagaagacgatga-tactgaatgg--------------------gaggaggctccaa---------------------------------------tcccaggtaactatcagtctttctga-tcgattaggacca-ttgaaatctttctgattttttttccaaaagaacaaaa---------tgctacccctt--------ccaagaaaga------accaaatttactagtcaatgctttt----aatatattggcgagttttgattataaatagtt-----atgtg-----gcattgg----gtagaaatt----tgg----ttgttctttttgtaatcttt---------------------gaggaatctcaatgtaactctaacagtatgctctggaagtactattatgtttggctatcgtgttggttagag----------------tgtgatcatggtagtgatggtggcagctgcagcttttgggtcat---gtggcacaatagtggttgttgctt-------------
>_R_Albizia_subdimidiata_var_subdimidiata_Ferreira_210@NODE_2_length_891_cov_38.259214
---------------------------------------------------------------------------------------------------------------------------------------------------------------------------------------------------------------------------------------------------------------------------------------------------------------------------------------------------------------------------------------------------------------------------------------------------------------------------------------------------------------------------------------------------------------------------------------------------------------------------------------------------------------------------------------------------------------------------------------------------------------------------------------------------------------------------------------------------------------ggtaacagttgacgatggtggtggagaatagagatgacaatggtgccagtggtagaaatgggattggtatacacttcacaaaataaatccaaataaaatttataaaaaatacacatcccctttctgaataacttgccttgtacatttgctccctttaatcgtggctgccattggt-aatatgaaatttactttgaacaatatattgatggcccctttct-gaatatttcttgtaacattctctcctacctcctctgtcaccctctttccctatttttttcctggttttcttttcgagtctaacaacatttgcttggggttggattttaaaggcgatacaaacgagaattacaaggtcaatgacttgaatgttgaggctgaggccgcaccagatgacgaagaggaggacgacgatgtagactgggaggaaggttgatgaaaccatt----tatatggttggcgcgaaatcacttttagtcctc----caatgattctgcgaaaccagggcttatacttagcctctctt----tatgaccaggggcaacattgcgtctccacc---------------------------------agtctttttatgacttgattaatgaaatgctgatgctttcatggtgtgc---tttgccttgagtttggttacttatttaacgtcattggcgtttcataaaattaaggacgatttggaatttaactcggagaaagcatcaaggaagtacttatcctcataa-tttaatatatgccaatgccattggcgatgcaccattgcaaattgtaactatctgggcagctaatgctattgtattgtattgttaaaaagaaaaagctgttactgtattgtgagccca
>_R_Albizia_tomentosa_Hughes_648@NODE_1_length_1556_cov_70.884381
cacttagacaggttactcaagaactatagcatatgttagcctgacatgaact-aaataagaattgtctcatgtgttgtcttggtgaagctttcttctgttggttttggacttggataatttaagtttgacctactttttgcaatcattgagatctgttgagcatttaaattgcacaacatagtgcaattttggtgtagtttggtttcaacttttgataaacattatgaagagtgaatgaatttgaagcacttcgct--tgtttttctcaagttttatcatagatatttctatgacattgctcaatttggtgaaatcctgattctgataatttgattgctaagtaatctactgctggatgtgacaggttgtagttgactttaatggagcagaagacaaaggagaggatattaagtctgtaactgacagtacatctctaaaggttttgccaccttggatgattaaacaagggatgagtcttacaaaagaacagcgtggagaagtgaagcaggagatgaagatggatggggcttcaacttccactacagcacagtattcagatgacaaaaagtcgacagttgaacaggatgataaaaaaagtttacaggctagtacagataagttaatgttatttttgttgatgttaaaattgtttgtcacttgatgtctctacctcttaccccaaaatgagcaaagaatgattattcttattttgatatctc--ttttgtcttcttataggatgaatacattaaggcttattatgcagcattactcaagaaacaacaagaattggaagaggctgcgaaagcacaagagcaatcatcaaataca-----------------------------------------------------------------------------------------------------------------------------------------------------------------------tctgcattt-----------------------------gaggatcc-ttttagtggtccttc--gccacgtcaggtcg--------------------------------------------------aatcaa---------------------------aacgtgaagaagacgatga-tactgaatgg--------------------gaggaggctccaa---------------------------------------tcccaggtaactatcagtctttctgattcgattaggacca-ttgaaatctttctgattttttttccaaaagaacaaaa---------tgctacccctt--------ccaagaaaga------accaaatttactagtcaatgctttt----aatatattggtgagttttgattataaatagtt-----atgtg-----gcattgg----gtagaaatt----tgg----ttgttctttttgtaatcttt---------------------gaggaatctcaatgtaactctaacagtatgctctggaagtactattatgtttggctatcgtgttggttagag----------------tgtgatcatggtagtgatggtggcagctgcagcttttgggtcat---gtggcacaatagtggttgttgcttgttatgagttgaa
>_R_Albizia_tomentosa_Hughes_648@NODE_2_length_662_cov_35.369231
-----------------------------------------------------------------------------------------------------------------------------------------------------------------------------------------------------------------------------------------------------------------------------------------------------------------------------------------------------------------------------------------------------------------------------------------------------------------------------------------------------------------------------------------------------------------------------------------------------------------------------------------------------------------------------------------------------------------------------------------------------------------------------------------------------------------------------------------------------------------------------------------------------------------------------------------------------atcctaataaaattgataaaaaatacacatcccctttctgaataacttgtcttgtacgtttgctccctttaatcgtggctgccattggt-aatatgaaatttactttgaacaatatattgacggcccctttct-gaatatttcttgtaacattctctcctacctcatctgtctccctctttccctatttttttccttgttttcttttcgagtctaacaacatgtgcttggggttggattctaaaggcaatacaaacgagaattacaaggtcaatgacttgaatgttgaggctgaggccgcaccagatgacgaagaggaggacgacgatgtagactgggaggaaggttgatgaaaccatt----tatatggttagctcgaaattacttttagtcatc----caatgattctgcaaaaccagggcttatacttagcttctcttatgatgaaaccaggagcaacattgcgtctccgccacctccccacccttaatgttagagacttaac--agtctttttatgacttgattaatgaaatgctgatgctttcaaggtgtgc---gttgccttgagttcggttacttatttaacgtcattggcgtttcataaaatctaggatgatttggaatttaactcggagaaagcatcaaggaagtacttatcctcataactttaa----------------------------------------------------------------------------------------------------------------
>_R_Archidendron_clypearia_Wieringa_1849@NODE_2_length_892_cov_73.412270
---------------------------------------------------------------------------------------------------------------------------------------------------------------------------------------------------------------------------------------------------------------------------------------------------------------------------------------------------------------------------------------------------------------------------------------------------------------------------------------------------------------------------------------------------------------------------------------------------------------------------------------------------------------------------------------------------------------------------------------------------------------------------------------------------------------------------------------------------------------ggtaactgctgacgatggtggtggagaatagagatgacaatggtgccagtggtagaaatgggattggtatacacttcacaaaataaatccaaataaaattgataaaaaatactcatcccctttctgaataacttgccttgtacatttgctccctttaatcgtggctgccattggt-aatatgaaatttactttgaacaatatattgatggcccctttct-gaatatttcttgtaacattgtctcctacctcctctgtctccctctttccctttttttttttcctggttttctttgactct---aacatgtgcttggggttggatttgaaaggcaatacaaacgagaattacaaggtcaatgacttgaatgttgaagctgaggcggcaccagatgacgaagaggatgacgaagacgtagactgggaggaaggttgatgaaagcatt----tatatggttagcgcgaaatcacttttagtcctc----caatgattctgcgaaagcagggcttatacttagcttctcttatgatgaaaccaggagcaacattgcgtctccgccacctccccatccttaatgatagagacttgac--agtctttttatgacttgattaatgaaatgctgatgctttcatggtgtgc---tttgccttgagtttggttacttattgaatgtcattggtgtttcataaaattaaggacgatttggaatttaactcggagaaagcatcaaggaagtacttatcctcataactttaatatttgccaatgccattggcgatgcatcattgcaaattgtaactatcttggcagctaat-----------------------------------------------------
>_R_Balizia_elegans_Iganci_870@NODE_1_length_1601_cov_109.049869
cactcagacaggttactcaagaactatagcatatgttagcctgacatgaactcaaataagaattgtctcatgtgttgtcttggtgaagctttcttctgttggttttggacttggacaatttaggtttgacctactttttgcaatcattgagatctgttgagcatttaaattgcacaacatagtgcaattttgctgtagtttggtttcaacttttgataaacattatgaagagtgaatgaatctgcagcactacgcttatgtttttctcaagttttatcatggatatttctttgaca-------------tgaaatcctgattctgataatttgattgctaagtaatctactgctggatgtgacaggttgtagttgactttaatggagcagaagacaaaggagaggacattaagtctgcaactgaaagtacatctctaaaggttttgccgccttggatgattaaacaagggatgagtcttacaaaagaacagcgtggagaagtgaagcaggagacgaagatggatggggcttcaacttccactacagcacagtattcagatgacaaaaagtcaacagttgaacaggatgataaaaaaagtttacaggctagtacagataaattaatgtaatttttgttaatgttaaaattgtttgtcacttgatgtctctacctcttaccccaaaacgagcaaagaatgattattcttattgtgacatctctcttttgtcttcttataggatgaatacattaaggcttattatgcagcattactcaagaaacagcaagaattggaagaggctgcgaaagcacaagagcaatcatcaaataca-----------------------------------------------------------------------------------------------------------------------------------------------------------------------tctgcattt-----------------------------gaggatcc-ttttagtggtccttc--gcaacgtcaggtcg--------------------------------------------------aatcaa---------------------------aacgtgaggaagacgatga-tactgaatgg--------------------gaggaggctccaa---------------------------------------ttccaggtaactatcagtctttctgattcgatcaggacca-ttgaaatcttcctga-tttttttccaaaagaacaaaa---------tactacccctt--------ccaagagaga------acccaatttactagtcaatgctttt----aatatattggcgagtttcgattataaatagtt-----atatg-----gcattgg----gtggaaatt----tgg----ttgttctttttgttttcttt---------------------gagaaatctcaatgtaactctaacagtatgctcgggaagtactattatgtttggctatcgtgttggttagag----------------tgtgatcatggtagtgatggtggcagctgcggcttttgggtcat---gtggcacaatagtggttgttgcttgttatgagttgaa
>_R_Balizia_elegans_Iganci_870@NODE_2_length_1061_cov_38.054878
--------------------------------------------------------------------------------------------------------------------------------------------------------------------------------------------------------------------------------------------------------------------------------------------------------------------------------------------------------------------------------------------------------------------------------------------------------------------------------------------------------------------------------------------------------------------------------------------------------------------------------------------------------------------------------------------------------------------------------------------------------------------------------------------------------------------------------------------------------------------------------------------agagatgacaatggtgccagtggtagaaatgggattggtatacacttaacaaaataaatccaaataaatttgataaaaaatatacatcccctttctgaataacttgccttgtacatttactccctttaattgtggctgccaatggt-aatatgaaatttactttgaacaatatattgat-gcccctttct-gaatatttcttgtaacattctgtcctacctcctctgtctccctctttccctatttttttcatgg-tttttttttgagtctaacaacatgtgcttggggttggattttaaaggcaatacaaacgagaattacaaggtcaatgacttgaatgttgaagctgaggcggcaccagatgacgaagaggaggacgatgacgtagactgggaggaaggttgatgaaagcatt----tatatggttagcgcgaaatcacttttagtcctc----caatgattctgcgaaatcagggcttatacttagcttctcttatgatgaaaccaggagcaactttgtgtctccgccacctccccatccttgatgatagagacttaac--agcctttttatgacttgattaatgaaatgctgatgctttcatggtgtgc---tttgccttgagtttggttacttatttaatgtcattggtgtttcataaaattaaggacgattgggaatttaactcggagaaagcatcaaggaagtacttctcctcataactttaatatttgccaatgccattggcgacgcatcattgcgaattgtaactatcttggcagctaatgctactgtattgtgttgttaaaaagaaaaaactgttactgtattgtgagccca
>_R_Balizia_pedicellaris_Queiroz_15529@NODE_1_length_1398_cov_211.607595
cacttagacaggttactcaagaactatatcatatgttagcctgacatgaactcaaataagaattgtatcatgtgttgtcttggtgaagctttcttctgttggttttggacttggacaattttggtttgacctactttttgcaatcattgagatctgttgagcatttaaattgcacaacata--------------------ggtttcaacttttgataaacattatgaaaagtgaatgaatctgcagcactacgcttatgtttttctcaagttttatcatggatatttctatgacattgctcaattttgtgaaatcctgattctgataatttgattgctaagtaatctactgctggatgtggcaggttgtagttgactttaatggagcagaagacaaaggagaggatattaagtctgcaactgaaagtacatctctaaaggttttgccgccttggatgattaaacaagggatgagtcttacaaaagaacagcgtggagaagtgaagcaggagacgaagatggatggggcttcaacttccactacagcacagtattcagatgacaaaaagtcaacagttgaacaggatgataaaaaaagtttacaggctagtacagataaattaatttaatttttgttaatgttaaaattgtttgtcacttgatgtctctacctcttaccccaaaacgagcaaagaatgattattcttattgtgacatctcttttttgtcttcttataggatgaatacattaaggcttattatgcagcattactcaagaaacagcaagaattggaagaggctgcgaaagcacaagagcaatcatcaaataca-----------------------------------------------------------------------------------------------------------------------------------------------------------------------tctgcattt-----------------------------gaggatcc-ttttagtggtccttc--gcaacgtcaggttg--------------------------------------------------aatcaa---------------------------aacgtgaggaagacgatga-tactgaatgg--------------------gaggaggctccaa---------------------------------------ttccaggtaactatcagtctttctgattcgatcaggacca-ttgaaatcttcctga-tttttttccaaaagaacaaaa---------tgctacccctt--------ccaagagaga------acccaatttactagtcaatgctttt----aatatattggtgagtttcgattattaatagtt-----atatg-----gcattgg----gtggaaatt----tgg----ttgttctttttgttatcttt---------------------gaggaatctcaatgtaactctaacagtatgctcgggaagtactattatgtttggctatcgtgttggttagag----------------tgtgatcatggtagtgatggtggcagctgcggcttttgggtcat---gtggcacaatagtggttgttgcttgttatgagttgaa
>_R_Balizia_pedicellaris_Queiroz_15529@NODE_3_length_732_cov_124.342688
----------------------------------------------------------------------------------------------------------------------------------------------------------------------------------------------------------------------------------------------------------------------------------------------------------------------------------------------------------------------------------------------------------------------------------------------------------------------------------------------------------------------------------------------------------------------------------------------------------------------------------------------------------------------------------------------------------------------------------------------------------------------------------------------------------------------------------------------------------------------------------------aaatggtctagataaatatgcacattttagagatgtgcactggatccatttgtgaaatcttgttgtgatgctattggtgagagtaacatgccttgtaagtcatcggtctgggtaggttttttgccaccttgaattgtggctgccattagt-aatgtggaatttactttgaacaatatattgatggt-ccttttt-gaatttttcttgtaaatttgtctcctccctcctgt--------------------------------------------taataacaggt------ggttggattttaaaggcaatgcaaatgagaattacaaggtcaatgacttgaatgttgaagctgagttggcaccaaacgacaaa---gaggatgacgac-tagactaggaggaaggttgatggaagca-t----tatatgtttagcgtgaaatcacgttcagtcctc----caatcattctgtaagatcagggcttacacttagct-------------aaacgggagcaacattgtgtctctaccacctccccatcttcaaagagagagatataac--agtctttttttaacttgacaaatgaaatgttgatgctttcttggcgtg-catattgccttgaatttggttactcatttaatctcattggtgtttcataaatttaaggacgatttgcaatttaacttggagaaggcaccaaagaagtagttgtcctcacagctttaatatttgccaatgtcattggcgatgcttcattacaaattgtaactatataggcagcaaatgcatttgtat-------------------------------------------
>_R_Balizia_spnov_Morim_577@NODE_2_length_1073_cov_208.958743
---------------------------------------------------------------------------------------------------------------------------------------------------------------------------------------------------------------------------------------------------------------------------------------------------------------------------------------------------------------------------------------------------------------------------------------------------------------------------------------------------------------------------------------------------------------------------------------------------------------------------------------------------------------------------------------------------------------------------------------------------------------------------------------------------------------------------------------------------------------ggtaactgttgacgatggtggtggagaatagagatgacaatggtgccagtggtacaaatgggattggtatacacttaacaaaataaatccgaataaaattgataaaaaatatgcatcccctttctgaataacttgccttgtacacttgctcccttcaatcgtggctgccaatggt-gatatgaaatttactttgaacaatatattgat-gcccctttct-gaatatttcttgtaacattctgtcctacctc--ctgtccccctctttccctatttttttcctggttttttttttgagtct---aacatgtgcttggggttggattttaaaggcaatacaaacgagaattacaaggtcaatgacttgaatgttgaagctgaggcggcaccagatgacgaagaggaggacgatgacgtagactgggaggaaggttgatgaaagcatt----tatatggtttgcgcgaaatcacttttagttctc----caatgattctgcgaaaccagggcttatatttagcttctcttatgatgaaaccaggagcaacattgcgtctccgccacctccccatccttgatgacagagacttaac--agcctttttatgacttgattaatgaaatgctgatgctttcatggtgtgc---ttttccttgagttcggttacttatttaatgtcattggtgtttcat-aaattaaggacgattgggaatttaacttggagaaagcataaaggaagtacttatcctcataactttaatatttggcaatgccattggcgacgcatcattgcaaattgtaactatcttggcagctaatgctactgtgttgtgttgttaaaaagcaaaaactgttgctgtattgtgagccca
>_R_Balizia_spnov_Morim_577@NODE_4_length_761_cov_76.124646
----------------------------------------------------------------------------------------------------------------------------------------------------------------------------------------------------agcgtggtttcagcttttgataaacattgtgaaaagtgaatgaatctgaagcactacgc-taggtttttctcaagttatgtcaaggatatttctatggcattgctcaatagtgtgaaatcctgattctgataatttgattagtaagtaatctactgctggacgtgacaggctgtagttgactttaatggagcagaaggcaaaggagaggatatgaagtctgtaactataagtacatctctaaaggttttgccaccatggttgat--------ggatgagtcttacaaaagaccagcgtggagaagtgaagcaggagacagagatggatggggcttcaacttccactacagcacagtattcagatgacaaaaagtcaacagttgaacaggatgat-aaaaaagtctataggctagtacaattaaatgaatgttatttttgtccatgttatcgttgtttgtcacttgatg--tctacagctgaccccaaaaagtgttaaaaattataattcttattgtgatatctcttttttgtcttcttttaggatgaatacactaagtcttgttgatatacacttcactaaaaa-------------------------------------------------tt-----------------------------------------------------------------------------------------------------------------------------------------------------------------------ctatttgtt-----------------------------gagaatct--tctagggaaaatttaaaaaaaaataccttc-----------------------------------------------------------------------------------aggatgtctaatatgaaaa-tcctatatca------------------------------------------------------------------------gtc----tagccataggaa---------------------tttggaat----ttga-aatattattaaaagacctagg---------tggccctcact--------ccccggcgg-------------cccacctccctcttcttct----cctatcttgttgaagt-----------------------------------------------------------------------------------------------------------------------------------------------------------------------------------------------------------------------------------------------------------------------------------
>_R_Calliandra_bella_LPQ15696@NODE_3_length_802_cov_45.648276
---------------------------------------------------------------------------------------------------------------------------------------------------------------------------------------------------------------------------------------------------------------------------------------------------------------------------------------------------------------------------------------------------------------------------------------------------------------------------------------------------------------------------------------------------------------------------------------------------------------------------------------------------------------------------------------------------------------------------------------------------------------------------------------------------------------------------------------------------------------tttaccctctcataatg------------taaaatcaccaaaatgcctgtattaaattaactattaattaactctaattactatacaattctacagcatgaacaccaaatgaatg-----tagtaaaatactctatttcatactctatcatccttgaattgcggctgccattggc-aatatgaaatttactttgaacaaaatattgatggcccccttct-aaattttccttgttaaattgtctcctgcttcctccgtctcactctttccctttttccc------ctgtttttctgagtccaactacacgtgcttgatgttagattttaaaggcaatacaaatgagaattacaaggtcaatgacttgaatgttgaggctgaagaggcaccggatgatgaagcagaggaagacgatgtagactgggaagaaggttgatgaaagcatt----tatatggttagcgcgaaatcacctgagtcatcc----caatggttctacataatcagggcttatacttcgttt-------------accggaagcaacattgcatctcagccacattcccgtcttcaatgatagagacttcac--agtcttttaatgacttgatcaatgaaatgctgatgctttcatggtgtgc---tttgccttgaa--aagcaaagtaccggttttaattatttctacatgtaagtccaaactactcaaatagtaaaaggtcgcaaacaacatcggttgtcttttttaaatgttgtaggtattgaactggctat-------------------------------------------------------------------------------------------------
>_R_Cathormion_rhombifolium_Deighton_3618@NODE_1_length_1305_cov_77.114821
----------------tcaagaactatagcatatgttagcctgacatgaactcaaataagaattgtctcatgtgttgtcttggtgaagctttcttctgttggttttggactgggacaatttaagtttgacctactttttgcaatcattgagatctgttgagcatttaaattgcacaacatagtgcaattttggtgtagtttggtttcaacttttgataaacattatgaagagtgaatgaatctgcagcactacgc-tatgtttttctcaagttttatcatagatatttctatgacattgctcaattttgtgaaatcatgattctgataatttgattgctaagtaatctactgctggatgtgacaggttgtggttgactttaatggagcagaagacaaaggagaggatattaagtctgtaactgaaagtacatctctaaaggttttgccgccttggatgattaaacaagggatgagtcttacaaaagaacagcgtggagaagtgaagcaggagacgaagatggatggggcttcaacttccactccagcacagtattcagatgacaaaaagtcaacagttgaacaggatgataaaaaaagtttacaggctagtacagataaattaatgtaatttttgttaatgttaaaattgtttgtcacttgatgtctctacctcttaccccaaaacgagcaaagaatgattattc---ttgtgacatctcttttttgtcttcttataggatgaatacattaaggcttattatgcagcattactcaagaaacagcaagaattggaagaggctgcgaaagcacaagagcaatcatcaaataca-----------------------------------------------------------------------------------------------------------------------------------------------------------------------tctgcattt-----------------------------gaggatcc-ttttagtggtccttc--ccaacgtcaggtcg--------------------------------------------------aatcaa---------------------------aacgtgaggaagacgatga-tactgaatgg--------------------gaggaggctccaa---------------------------------------ttccaggtaactatcagtctttctgattcgatcaggacca-ttgaaatcttcctga-tttttttccaaaagaacaaaa---------tggtacccctt--------ccaagagaga------accaaatttactagtcaatgctttt----aatatattggcgagtttcgattataaatagtt-----atatg-----gcattgg----gtggaaatt----tgg----ttgttctttttgttatcttt---------------------gaggaatctcaatgtaactctaacagtatgctctggaagtactattatgtttggctatcgtgttggttagag----------------tgtgatcatggtagtgatggtggcagctgcggcttttgggtcat---gtggcacaatagtggttgt------------------
>_R_Cathormion_rhombifolium_Deighton_3618@NODE_2_length_988_cov_28.858397
---------------------------------------------------------------------------------------------------------------------------------------------------------------------------------------------------------------------------------------------------------------------------------------------------------------------------------------------------------------------------------------------------------------------------------------------------------------------------------------------------------------------------------------------------------------------------------------------------------------------------------------------------------------------------------------------------------------------------------------------------------------------------------------------------------------------------------------------------------------ggtaactgttgacgatggtggtggagaatagagatgacaatgttgccagtggtagaaatgggattggtatacgcttaacaaaataaatccaaataaaattgataaaaaatatacatcccctttctgaataacttaacttgtacatttactccctttaatcgtggttgccaatggt-aatatgaaatttactttgaacaatatattgat-gcccctttct-gaatatttcttgtaacattctgtcctacctcctctgtctccctctttccctatttttttcatgggttt-tttttgagtctaacaacatgtgcttggggttggattttaaaggcaatacaaacgagaattacaaggtcaatgacttgaatgttgaagctgaggcggcaccagatgacgaagaggaggacgatgacgtagactgggaggaaggttgatgaaagcatt----tatatggttagcgcgaaatcacttttagtcctc----caatgattctgcgaagccagggcttatacttagcttctcttatgatgaaaccaggagcaacattgcgtctccgccacctccccatccttgacgatagagacttaac--agcctttttatgacttgattaatgaaatgctgattctttcatggtgtgc---tctgccttgagtttggttacttatttaatgtcattggtgtttcataaaattaaggacgattgggaatttaactcggaaaaagcatcaaggaagtacttatccacataactttaatatttaccaatgccattggcgacgcatcaatgcaaattgtaactatcttggctgctaatgctactgtattgtcttgttacaaagaaaaaactgttactgtattgtgagccca
>_R_Enterolobium_cyclocarpum_MWC9020@NODE_1_length_2373_cov_147.540941
cacgtagacaggttactcgagaactatagcatatgttagcctgacatgaactcaaataagaattttctcatgtgttgtcttggtcaagcttttttctgttggttttggacttggacaatttaagtttgacctactttttgcaatcactgagatctgttgagcatttaaattgcgcaacatagtgtgattttggtttactttggtttcaatttttgataaacattatgaagagtgaatgaatctgaagcactacgcttatgtttttctctagttttatcgtatatatttctatgacattgttcaattttgtgaaatcctgattctgatgattttattgctaagtaatctactgctggatgtgacaggttgtagttgattttaatggagcagaagacaaaggagaggatattaagtctgtagctgaaagtacatctctaaaggttttgccaccttggatgattaaacaagggatgagtcttacaaaagaacagcgtggagaagtgaagcaggagatgaagatggacggggtttcaacttccactatagcagagtattcggatgacaaaaagtcaacagttgaacaggatgataaaaaaagtttacaggctagtacagataaattaatgttatttttgttaatattaaaattgtttgtcacttgatgtctctacctcttaccccaaaacaagcaaaggatgattattcttattgtgatatctcttttttgtcttcttataggatgaatacattaaggcttattatgcagcattactcaagaaacaacaagaattggaagaggctgcaaaagcacaagagcaatcatcaaatacaggtaactgttgacgatggtggtggagaatagagatgataatggtgccagtggtagaaatgggattggtatacccttcacaaaataaatccaaataaaattgataaaaaatagacatcccctttctgaataacttaccttgtacatttgctctgtgtaatcgtggctgccattggt-aatatgaaatttactcagaacaatatattgatggcccctttct-gaacatttcttgtaacattgtctcctacctcctccgtctccctatttccctatgtttttcctggttttctttttgagtctaacaacatgtgcttggggttggattttaaaggcaatacaaacgagaattacaaggtcaatgatttgaatgttgaagctgaggcggcaccagatgacgaagaggaggatgacgacatagactgggaggaaggttgatgaaagcatt----tatatggttagtgtgaaatcacttttagtcctc----caatgattctgcgaaaccagggcttatacttagcttctcttatgatgaaaccaggagcagcatggcgtctcagccacctccccatgcttaatgatggagacttgac--agtctttttatgacttgattagtgaaatggtgatgctttcatggtgtgc---tttgccttgagtttggttgcttatttaatgtcaatggtgtttcataaaattaaggacgatttggaatttaactcggagaaagcatcatggaagtactcatcctcgtaactttaatatttgccaatgccattggcgatgcataattgcaaattgtaactatcttggcagctaatgctactgtattgtgttgttaaaaagaaaaaactgttactgtattgtgagccca
>_R_Enterolobium_cyclocarpum_MWC9020@NODE_2_length_893_cov_46.560049
---------------------------------------------------------------------------------------------ttctgttggttttggacttggacaatttaagttcgacctactttttgcaatcattgagatctgttgagcatttgaattgcacagcatagtgcaattttggtgtagtttggtttcagcttttgataaacatcgtgaaaagtgaatgaatct-------------taggtttttctcaagttatatcaaggatatttctatggcattgctcaatagtgtgaaatcctgattctgataatttgattaataagtaatctcctgccggaattgacaggctgtagttgactt--atggagcagaaggcaaaggataggatattaagtctgtaactagaaggacatctctaaaggttttggcaccatggatgattaaagaagggataagtcttacaaaagaacagcgtggagaagtgaagcaggagacaaagatggatggggattcaactt------------------------------------------------------------atctacaggctagtgcaattaaattaactttatttttgttgatgttgtagttgtatgtcacttgatg-gtctactgatgaccccaaaaagtgctaacaattattattcttattgtggtatctcatttttgtcttcttttaggatgaatacatgaagccttattgatatacacttcactaaaaa-------------------------------------------------tt-----------------------------------------------------------------------------------------------------------------------------------------------------------------------ctttttgct-----------------------------gagaatctaaagaagcgaaaattc--aaagaaaaaacttt--------------------------a-----------------------aaattaataaaagac-------------ttatcgaggtgtctaatatgaaaattcctatatca------------------------------------------------------------------------atc----tagccgtaggac---------------------tctagaat----ttga-aatattattaaaagacctagg---------tgcccctcact--------cccccacggc------------cccacctcccaaacgttat----cctagacaaacaaagtctctcgaaagcttcaa-----cgatg-----gctctca-----------------ctg----tcctccctctcttcatccttagggc--------------agagtaggcttta-----------------------------------------------------------------------------------------------------------------------------------------------------------------
>_R_Hydrochorea_corymbosa1_Bonadeu_655@NODE_1_length_990_cov_150.939037
---------------------------------------------------------------------------------------------------------------------atttaagtttgacctactttttgcaatcattgagatctgttgagcatttaaattgcacaacatagtgcaattttggtgtagtttggtttcagcttttgataaacattatgaagagtgaatgaatctgcagcactacgcttatgtttttctcaagttttatcgtacatatttctatgacattgctcaattttgtgaaatcctgattctgataatttgattgctaagtaatctactgctggatgtgacaggttgtagttgactttaatggagcagaagacaaaggagaggatattaagtctgtaactgaaagtacatctctaaaggttttgccgccttggatgattaaacaagggatgagtcttacaaaagaacagcgtggagaagtgaagcaggagacgaagatggatggggcttcaacttccactacagcacagtattcagatgacaaaaagttaacagttgaacaggatgataaaaaaagtttacaggctagtacagataaattaatgtaatttttgttaatgttaaaattgtttgtcacttgatgtctctacctcttaccccaaaacgagcaaagaatgattattctaattgtgacatctcttttttgtcttcttataggatgaatacattaaggcttattatgcagcattactcaagaaacaacaagaattggaagaggctgcgaaagcacaagagcaatcatcaaataca-----------------------------------------------------------------------------------------------------------------------------------------------------------------------tctgcattt-----------------------------gaggatcc-ttttagtggtccttc--ccaacgtcaggttg--------------------------------------------------aatcaa---------------------------aacgtgaggaagacgatga-tatggaatgg--------------------gaggaggctccaa---------------------------------------ttccaggtaactatcagtctttctgattcgatcaggacca-ttgaaatcttcctga-tttttttccaaaaaaacaaaa---------tgctacccctt--------ccaagagaga------accaaatttactagtcaatgctttt----aatatattggcg---------------------------------------------------------------------------------------------------------------------------------------------------------------------------------------------------------------------------------------------------------------------------------------
>_R_Hydrochorea_corymbosa1_Bonadeu_655@NODE_3_length_500_cov_39.020225
------------------------------------------------------------------------------------------------------------------------------------------------------------------------------------------------------------------------------------------aatgaatctgaagcactacgc-taggtttttctcaagctatgtcaaggatatttctatggcattgctcaatagtgtgaaatcctgattctgataatttgattagtaagtaatctactgctggacgtgacaggctgtagttgactttaatggagcagaaggcaaaggagaggatatgaagtctgtaactataagtacatatctaaaggttttgccaccatggttgattaaacaagggatgagtcttacaaaagaccagcgtggagaagtgaagcaggagacagagatggatggggcttcaacttccactacagcacagtattcaggtgacaaaaagtcaacagttgaacaggatgat-aaaaaagtctataggctagtacaattaaatgaatgttatttttgtccatgttatcgttgtttgtcactcgctg--tctacagctgaccccaaaaagtgttaaaaattataattcttattgtgatatctcttttttgtcttc-----------------------------------------------------------------------------------------------------------------------------------------------------------------------------------------------------------------------------------------------------------------------------------------------------------------------------------------------------------------------------------------------------------------------------------------------------------------------------------------------------------------------------------------------------------------------------------------------------------------------------------------------------------------------------------------------------------------------------------------------------------------------------------------------------------------------------------------------------------------------------------------------------------------------------------------------------------------------------------------------------------
>_R_Hydrochorea_corymbosa2_Iganci_862@NODE_3_length_516_cov_75.416486
-----------------------------------------------------------------------------------------------------------------------------------------------------------------------------------tagtgcaattttggtgtagtgtggtttcagcttttgataaacattgtgaaaagtgaatgaatctgaagcactacgc-taggtttttctcaagttatgtcaaggatatttctatggcattgctcaatagtgtgaaatcctgattctgataatttgattagtaagtaatctactgctggacgtgacaggctgtagttgactttaatggagcagaaggcaaaggagaggatatgaagtctgtaactataagtacatatctaaaggttttgccaccatggttgattaaacaagggatgagtcttacaaaagaccagcgtggagaagtgaagcaggagacagagatggatggggcttcaacttccactacagcacagtattcaggtgacaaaaagtcaacagttgaacaggatgat-aaaaaagtctataggctagtacaattaaatgaatgttatttttgtccatgttatcgttgtttgtcactcgctg--tctacagctgaccccaaaaagtgttaa--------------------------------------------------------------------------------------------------------------------------------------------------------------------------------------------------------------------------------------------------------------------------------------------------------------------------------------------------------------------------------------------------------------------------------------------------------------------------------------------------------------------------------------------------------------------------------------------------------------------------------------------------------------------------------------------------------------------------------------------------------------------------------------------------------------------------------------------------------------------------------------------------------------------------------------------------------------------------------------------------------------------------------------------------
>_R_Hydrochorea_gonggrijpii_Tillett_45696@NODE_2_length_766_cov_39.560232
---------------------------------------------------------------------------------------------------------------------------------------------------------------------------------------------------------------------------------------------------------------------------------------------------------------------------------------------------------------------------------------------------------------------------------------------------------------------------------------------------------------------------------------------------------------------------------------------------------------------------------------------------------------------------------------------------------------------------------------------------------------------------------------------------------------------------------------------------------------ggtaaccgttgacgatggtggtggagaatagagatgacaatggtgccagtggtagaaatgggattggtatacgcttaacaaaataaatccaaataaaattgataaaaaatatacgtcccctttctgaataacttgccttgtacatttactccctttaatcgtggttgccaatggt-aatatgaaatttactttgaacaatacattgat-gcccctttct-gaatatttcttttaacattctgtcctacctcctctgtctccctctttccctatttttttcatgggttattttttgagtctaacaacatgtgcttggggttggattttaaaggcaatacaaacgagaattacaaggtcaatgacttgaatgttgaagctgaggcggcaccagatgacgaagaggaggacgatgacgtagactgggaggaaggttgatgaaagcatt----tatatggttagcgcgaaatcacttttagtcctc----caatgattctgcgaagccagggcttatacttagcttctcttatgatgaaaccaggagcaacattgcgtctccgccacctccccatccttgatgatagagacttaac--agcctttttatgacttgattaatgaaatgctgatgctttcatggtgtgc---tctgccttgagtttggttacttatttaatgtcattggtgtttcataaaattaaggacgattgggaatttaactcggaaaaagcatcaaggaagtacttatcctcataac---------------------------------------------------------------------------------------------------------------------
>_R_Hydrochorea_marginata_Morim_563@NODE_2_length_1066_cov_38.310415
---------------ctcaagaactatagcatatgttagcctgacatgaactcaattaagaatggtctcatgtgttgtcttggtcaggctttcttctgttggttttggacttggacaatttaagttcgacctactttttgcaatcattgagatctattaagcatttaaattgcacaacatagtgcaattttggtgtagtgtggtttcagcttttgataaacattgtgaaaagtgaatgaatctgaagcactacgc-taggtttttctcaagttatgtcaaggatatttctatggcattgctcaatagtgtgaaatcctgattctgataatttgattaggaagtaatctactgctggacgtgacaggctgtagttgactttaatggagcagaaggcaaaggagaggatatgaagtctgtaactataagtacatctttaaaggttttgccaccatggttgattaaacaagggatgagtcttacaaaagaccagcgtggagaagtgaagcaggagacagagatggatggggcttcaacttccactacagcacagtattcagatgacaaaaagtcaacagttgaacaggatgat-aaaaaggtctataggctagtacaattaaatgaatgttatttttgtccatgttatcgttgtttgtcacttgatg--tctacagctgaccccaaaaagtgttaaaaattataattcttattgtgatatctcttttttgtcatcttttaggatgaatacactaagtcttgttgatatacacttcactaaaaa-------------------------------------------------tt-----------------------------------------------------------------------------------------------------------------------------------------------------------------------ctatttgtt-----------------------------gagattct--tctaggaaaaattt-aaaaaaaataccttc-----------------------------------------------------------------------------------aggatgtctaatatgaaaa-tcctatatca------------------------------------------------------------------------gtc----tagccataagaa---------------------tttaaaat----ttga-aatattattaaaagacctagg---------tggccctcact--------ccccggtggc------------cccacctccctcttcttct----cctatcttgcttaaatatatgataaatcatga----------------tttttt-----------------tta----tattttatttcgtcttattca-ttt--------------aa------------------------------tttagaaactattttaaa--------------------------------------------------------------ctaatttagattgttagccaat---tttaggaaatataaatctg------------------
>_R_Jupunba_abbottii_Zanoni_21220@NODE_2_length_913_cov_53.688995
-----------------------------------ttagcctgacatgaactcaattaagaatggtctcatgtgctgtcttggtcaggctttcttctgttggttttggacttggacaa-ttaagttcgacctactttttgcaatcattgagatctattaagcatttaaattgcacaacatagtgcaattttggcgtagtctggtttcagcttttgataaacattgtgaaaagtgaatgaatctgaagcactacgc-taggtttttctcgagttatatcaaggatatttctatggcattgctcaatagtgtgaaatcctgattctgataatttgattagtaagtaatctactgctggacgtgacaggctgtagttgactttaatggagcagaaggcaaaggagaggatattaagtctgtaactcaaagtacatctctaaaggttttgccaccatggttggttaaacgagggatgagtcttacaaaagaccagcgtggagaagtgaagcaggagacagagctggatggggcttcaacttccactacagcaca-tattcagatgacaaaaagtcaacagttgaacaggatgat-aaaaaagtttataggctagtacaattaaatgaatgttatttttatccatgttatcgttgtttgtcacttgatg--tctaccgctgaccgcaaaaagtgttaaaaattattattcttattgtgatatctcttttttgtcttcttttaggatgaatacattaagtcttattgatatacacttcactaaaaa-------------------------------------------------tt-----------------------------------------------------------------------------------------------------------------------------------------------------------------------ctatttgtt-----------------------------gagaatct--tctaggaaaaattt-taaaaaaattgtttc-----------------------------------------------------------------------------------aggatggctaatatgaaaa-tcctatatca------------------------------------------------------------------------gtg-------------gaa---------------------tctggaat----ttaa-aatattattaaaagacctagg---------tggccctcact--------ccc---------------------------------------------------------------------------------------------------------------------------------------------------------------------------------------------------------------------------------------------------------------------------------------------------------------------------------------------
>_R_Jupunba_abbottii_Zanoni_21220@NODE_3_length_870_cov_36.373266
----------------------------------------------------------------------------------------------------------------------------------------------------------------------------------------------------------------------------------------------------------------------------------------------------------------------------------------------------------------------------------------------------------------------------------------------------------------------------------------------------------------------------------------------------------------------------------------------------------------------------------------------------------------------------------------------------------------------------------------------------------------------------------------------------------------------------------------------------------------------------------------gaatagagatgacaatggtgccagtgttagaaatgggattggtatacacttcacaaaataaatccaaataaaattgataaaaaatatacatcccctttctgaataacttgccttgtacatttactccctttaatcgtggctgccaatggt-aatatgaaatttactttgaacaatatattgat-gcccctttct-gaatatttcttgtaacattctgtcctacctcctctgtctccctctttccctatttttttcctggttttctttttgagtctaacaacatgtgcttggggttggattttaaaggcaatacaaacgagaattacaaggtcaatgacttgaatgttgaagctgaggcggcaccagatgacgaagaggaggacgatgacgtagactgggaggaaggttgatgaaagcatt----tatatggttagcgcgaaatcacttttagtcctc----caatgattctgcgaaaccagggcttatacttggcttctcttatgatgaaaccaggagcaacattgcgtctccgccacctccccatccttaatgatagagacttaac--agtctttttatgacttgattaatgaaatgctgatgctttcatggtgtgc---tttgccttgactttggttacttatttaatgtcattggtgtttcataaaattaaggacgattgggaatttaactcggagaaagcatcaaggaagtacttatcctcataactttaatatttgccaatgccattggcgatgcatcattgcaaattgtaactatcttggcagctaatgctactgtattgtgttgttaaaaagaaaaaactgttactgtattgtgaaccca
>_R_Jupunba_asplenifolia_Ekman_6383@NODE_1_length_1014_cov_54.938100
------------------------------------------------------------------------------------------------------------acttggacaatttaagtttgacctagtttttgcaatcattgagatctgttgagcatttaaattgcacaacatagtgcaattttggtgtagtttggtttcaacttttgataaacattatgaagagtgaatgaatctgcagcactacgcttatgtttttctcaagttttatcatagatatttctatgacattactcaattttgtgaaatcctgattctgataatttgattgctaagtaatctactgctggatgtgacaggttgtagttgactttaatggagcagaagacaaaggagaggatattaagtctgtaactgaaagtacatctctaaaggttttgccgccttggatgattaaacaagggatgagtcttacaaaagaacagcgtggagaagtgaagcaggagacgaagatggatggggcttcaacttccactacagcacagtattcagatgacaaaaagtcaacagttgaacaggatgataaaaaaagtttacaggctagtacagataaattaatgtaatttttgttgatgttaaaattgtttgtcacttgatgtctctacgtcttaccccaaaacgagcaaagactgattattcttgttgtgacatctcttttttgtcttcttataggatgaatacattaaggcttattatgcagcattgctcaagaaacagcaagaattggaagaggttgcgaaagcacaagagcaatcatcaaataca-----------------------------------------------------------------------------------------------------------------------------------------------------------------------tctgcattt-----------------------------gaggatcc-ttttagtggtccttc--gcaacgtcaggtcg--------------------------------------------------aatcaa---------------------------aacgtgaggaagacgatga-tactgaatgg--------------------gaggaggctccaa---------------------------------------ttccaggtaactatcagtctttctgattcgatcaggacca-ttgaaatcttcctga-tttttttccaaaggaacaaaa---------tgctacccctt--------ccaagagaga------accaaatttactagtcaatgctttt----aatatattggcgagtttccattataaa------------------------------------------------------------------------------------------------------------------------------------------------------------------------------------------------------------------------------------------------------------------------
>_R_Jupunba_asplenifolia_Ekman_6383@NODE_3_length_553_cov_33.989496
-------------------------------------------------------------------------------------------------------------------------------------------------------------------------------------------------------------------------------------------------------------------------------------------------------------------------------------------------------------------------------------------------------------------------------------------------------------------------------------------------------------------------------------------------------------------------------------------------------------------------------------------------------------------------------------------------------------------------------------------------------------------------------------------------------------------------------------------------------------------------------------------------------------------------------------------------------------------------------------cctttctgaataacttgccttgtacatttactccctttaatcgtggctgccaatggt-aatatgaaatttactttgaacaatatattgat-gcccctttct-gaatatttcttgtaacattctgtcctacctcctctgtctccctcttttcctatttttttcctggttttctttttgagtctaacaacatgtgcttggggttggattttaaaggcaatacaaacgagaattacaaggtcaatgacttgaatgttgaagctgaggcggcaccagatgacgaagaggaggacgatgacgtagactgggaggaaggttgatgaaagcatt----tatatggttagcgcgaaatcacttttagtcctc----caatgattctgcgaaaccagggcttatacttggcttctcttatgatgaaaccaggagcaacattgcgtctccgccacctccccatccttaatgatagagacttaac--agtctttttatgacttgattaatgaaatgctgatgctttcatggtgtgc---tttgccttgagtttggttacttatttaatgtcattggtgtt-----------------------------------------------------------------------------------------------------------------------------------------------------------------------------------------
>_R_Jupunba_barbouriana_Iganci_847@NODE_1_length_2541_cov_99.299107
cacttagacaggttactcaagaactatagcatatgttagcctgacatgaactcaaataagaattgtctcatgtgttgtcttggtcaagctgtcttctgttggttttggacttggacaatttaagtttgacctactttttgcaatcattgagatctgttgagcatttaaattgcacaacatagtgcgattttggtgtagtttggtttcaacttttgataaacattatgaagagtgaatgaatctgcagcattacgcttatgtttttctcgagttttatcatagatatttctatgacattgctcaattttgtgaaatcctgattctgataatttgattgctaagtaatctactgctggatgtgacaggttgtagttgactttaatggagcagaagacaaaggagaggatattaagtctgtaactgaaagtacatctctaaaggttttgccaccttggatgattaaacaagggatgagtcttacaaaagaacagcgtggagaagtgaagcaggagacgaagatggatggggcttcaacttccactacagcacagtattcagatgacaaaaagtcaacagttgaacaggatgataaaaaaagtttacaggctagtacagataaattaatgtaatttttgttaatgttaaaattgtttgtcacttgatgtctctacctcttaccccaaaacgagcaaagaatgattattcttattctgacatctcttttttgtcttcttataggatgaatacattaaggcttattatgcagcattactcaagaaacagcaagaattggaagaggctgcgaaagcacaagaacaatcatcaaatacaggtaactgttgacgatggtggtggagaatagagatgacaatggtgccagtggtagaaatgggattggtatacacttcacaaaataaatccaaataaaattgataaaaaatatacatcccctttctgaataacttgccttgtacatttactccctttaatcgtggctgccaatggt-aatatgaaatttactttgaacaatatattgat-gcccctttct-gaatatttcttgtaacattctgtcctacctcctctgtctccctctttccctatttttttcctggttttctttttgagtct---aacatgtgcttggggttgaattttaaaggcaatacaaacgagaattacaaggtcaatgacttgaatgttgaagctgaggcggcacccgatgatgaagaggaggacgatgacgtagactgggaggaaggttgatgaaagcatt----tatatggttagcgcgaaatcacttttagtcctc----caatgattctgcgaaatcagggcttatacttagcttctcttatgatgaaaccaggagcaacattgcgtctccgccacctccccatccttaatgatagagacttaac--agtttttttatgacttgattaatggaatgctgatgctttcatggtgtgc---tttgccttgagtttggttgcttatttaatgtcattggtgtttcataaaattaaggacgattgggaatttaactcggagaaagcatcaaggaggtacttatcctcataactttaatatttgccaatgccattggcgatgcatcattgcaaattgtaactatcttggcagctaatgctactgtattgtgttgttaaaaag--aaaactgctactgtattgtgagccca
>_R_Jupunba_barbouriana_Iganci_847@NODE_2_length_1068_cov_145.700303
cacttagacgagttactcaagaactatagcatatgttagcctgacatgaactcagttaagaatggtctcatgtgctgtcttggtcaggctttcttctgttggttttggacttggacaatttaagttcgacctacttcttgcaatcatttagatctattgagcatttaaattgcacaacatagtgcaattttggtgtagtttggtttcagcttttgataaacattgtgaaaagtgaatgaatctgaagcactacgcttaggtttatctcaagttatatcaaggatatttctatggcattgctcaatagtgtgaaatcctgattctgataatttgattaataagtaatctactgctggacgtgacaggctgtagttgactttaatggagcagaaggcaaaggagaggatattaagtctgtaactaaaagtacatctctaaaggttttgccaccatggttgattaaacaagggacgagtcttacaaaagaccagcgtggagaagtgaagcaggagacagagctggatggggcttcaacttccactacagcacagtattcagatgacaaaaagtcaacagttgaacaggatgat-aaaaaagtctataggctagtacaattaaatgaatgttatttttgtccatgtta------------------------taccgctaaccccaaaaagtgttaaaaattatcattcttattgtgatatctcttttttgtcttcttttagaatgaatacattaagtcttattgatctacacttcaccaaaaa-------------------------------------------------tt-----------------------------------------------------------------------------------------------------------------------------------------------------------------------ctatttgtt-----------------------------gagaatct--tctagggaaaattc-taaaaaaatactttc-----------------------------------------------------------------------------------agcatgtccaatatgaaaa-tcctatatca------------------------------------------------------------------------gtctaggtaggcataggaa---------------------tctggaat----ttga-aatattattaaaagacctagg---------tggccctcacc--------cccccacggt------------cccacctccctgttcttct----cccatcttgctgaagtctcttgaaagcttcaa-----cgatg-----gctctca-----------------ccg----tcctccctctcttaatcctta-ggc--------------agggtaagctttacct---------------gttcaaggaatcct---------------------------------------------------------------------------------------------------------------------------------
>_R_Jupunba_brachystachya_Lima_7438@NODE_3_length_1071_cov_16.907445
---------------------------------------------------------------------------------------------------------------------------------------------------------------------------------------------------------------------------------------------------------------------------------------------------------------------------------------------------aattaatat---------------------------------------------------------------------------------------------------------------------------------------------------------------------------------------------------------------------------------------------------------------------------------------------------------------------------------------------------------------------------------------------------------------------------------------------------------------------------------------------------tggagttttttcaaatcaaattataaaatggtctagataaatatgcacattttagagatgtgcactggatccatttgtgaaatcttgttgtgatgctattggtgagagtaacatgccttgtaagtcatcggtctgggtaggttttttgccaccttgaattgtggctgccattagt-aatatggaatttactttgaacaatatattgatggtcccttttt-gaatttttcttgtaaatttgtctcctccctcctgt--------------------------------------------taataacatgt------ggttggattttaaaggcaatgtaaatgagaattacaaggtcaatgacttgaacgttgaagctgaggtggcaccaaacgacaaa---gaggatgacgacgtagactaggaggaaggttgatggaagcatt----tatatgtctagcgtgaaatcacttttagtcctc----caatcattctgtaagatcagggctgatacttagct-------------aaacgggagcaacattgtgtctctaccacctccccatcctcaaagagagagatataac--agtctttttttgacttgacaaatgaaatgttgatgctttc------------------------ttggttactcatttaatctcattagtgtttcataaatttaaggacgatttgcaatttaacttggagaaagcaccaaagtagtagtcgtcctcacagctttaatatttgccaatgtcattggcgatgcatcattacaaattgtaactatattggcagcaaatgctattgtattgtactttgaaaaaa-aaatgctactaccttgttcttaatata
>_R_Jupunba_commutata_Maguire_46145@NODE_1_length_2229_cov_76.888476
cactaagacaggttactcaagaactatagcatatgttagcctgacatgaactcaaataagaattgtctcatgtgctgtcttggtgaagctttcttctgttggttttggacttggacaatttaagtttgacctcctttttgcaatcattgagatctgttgagcatttacattgcacaacatagtgcaattttggtgtagtttggtttcaacttttgataaacattatgaagagtgaatgaatctgcagcactacgcttatgtttttctcaagttttatcatagatatttctatgacattgctcaattttgtgaaatcctgattctgataatttgattgctaagtaatctactgctggatgtgacaggttgtagttgactttaatggagcagaagacaaaggagaggatattaagtctgtaactgaaagtacatctctaaaggttttgccaccttggatgattaaacaagggatgagtcttacaaaagaacagcgtggagaagtgaagcaggagacgaagatggatggggcttcaacttccactacagcacagtatttagatgacaaaaagtcaacagttgaacaggatgataaaaaaagtttacaggctagtacagataaattaatgtaatttttgttaatgttaaaattgtttgtcacttgatgtctctacctcttaccccaaaacgagcaaagaatgattattcttattgtgacgtctcttttttgtcttcttataggatgaatacattaaggcttattatgcagcattactcaagaaacagcaagaattggaagaggctgcgaaagcacaagagcaatcatcaaatacaggtaactgttgacgatggtggtggagaatagagatgacaatggtgccagtggtagaaatgggattggtatacacttcacaaaataaatccaaataaaattgataaaaaatatacatcccctttctgaataacttgccttgtacatttactccctttaatcgtggctgccaatggt-aatatgaaatttactttgaacaatatattgat-gcccctttct-gaatatttcttgtaacattctgttctacctcctctgtctccctctttccctatttttttcctggttttctttttgagtct---aacatgtgcttggggttggattttaaaggcaatacaaacgagaattacaaggtcaatgacttgaatgttgaagctgaggcggcacccgatgacgaagaggaggacgatgacgtagactgggaggaaggttgatgaaagcatt----tatatggttagcgcgaaatcacttttagtcctc----caatgattctgcgaaaccagggcttatacttagcttctcttacgatgaaaccaggagcaacattgcgtctccgccacctccccatccttaatgatagagacttaac--agtctttttatgacttgattaatggaatgctgatgctttcatggtgtgc---tttgccttgagtttggttgcttatttaatgtcattggtgtttcataaaattaaggacgattgggaatttaactcggagaaagcatcaaggaagtacttatcctcataactttaatatttgccaatgccattggcgatgcatcattgc-------aactatcttggcagctaatgctactgtattgtgttgttaaaaag--aaaactgatactg-------------
>_R_Jupunba_commutata_Maguire_46145@NODE_2_length_1381_cov_46.258436
cacttagacgagttactcaagaactatagcaattgttagcctgacatgaactcaattaagaatggtctcatgtgctgtcttggtcaggctttcttctgtttgttttggacttggacaatttaagttcgacctacttcttgcaatcattgagatctattgagcatttaaattgcacaacatagtgcaattttggtgtagtttggtttcagcttttgataaacattgtgaaaagtgaatgaatctgaagcacttcgcttaggtttatctcaagttatatcaaggatatttctatggcattgctcaatagtgtgaaatcctgattctgataatttgattaataagtaatctactgctggacgtgacaggctgtagttgactttaatggagcagaaggcaaaggagaggatattaagtctgtaactaaaagtacatctctaaaggttttgccaccatggttgattaaacaagcgatgagtcttacaaaagaccagcgtggagaagtgaagcaggagacagagcgggatggggcttcaacttccactacagcacagtattcagatgacaaaaagtcaacagttgaacaggaggat-aaaaaagtctataggctagtacaattaaatgaatgttatttttgtccatgtta------------------------taccgctaaccccaaaaagtgttaaaaattatcattcttattgtgatatctcttttttgtcttcttttagaatgaatacattaagagttgtt----------------tgga-------------------------------------------------tt-----------------------------------------------------------------------------------------------------------------------------------------------------------------------agcttttga-----------------------------gaatagct--tctggagaaaaagt--aaaaaagtgatttt-----------------------------------------------------------------------------------ggagaatagattatgagta-aaatagattaaaaaagggattttgagaaagtgagagtgtttggatattgta---------gtcagaatagctttttttcatggtc----aaattattaaaaa--------------------tttgtgat----atta-tatattaagaataagattata---------ttttatgtatt--------atttaggagttaaggtattcagtcaagtttttcctgaaggt----cgtttggtataaataagttttgaaagttgcaa-----aaata-----ataatgaaaaaaagaaaatttaacttg----atctaacaattttaaattata-ag---------------agaaaaaaccctaaca---------------gtattaaaaaggatgcat-----------------------------------------------------------------------------------------------------------------------------
>_R_Jupunba_filamentosa_Lima_7487@NODE_1_length_2505_cov_85.442751
cacttagacaggttactcaagaactatagcatatgttagcctgacatgaactcaaataagaattgtctcatgtgttgtcttgttgaagctttcttctgttggttttggacttggacaatttaagtttgacctactttttgcaatcattgagatctgttgagcatttaaattgcacaacatagtgcaattttggtgtagtttggtttcaacttttgataaacattatgaagagtgaatgaatctgcagcacaacgcttatgtttttctcaagtcttatcatagatatttctatgacattgctcaattttgtgaaatcctgattctgataatttgattgctaagtaatctactgctggatgtgacaggttgtagttgactttaatggagcagaagacaaaggagaggatattaagtctgtaactgaaagtacatctctaaaggttttgccgccttggatgattaaacaagggatgagtcttacaaaagaacagcgtggagaagtgaagcaggagacgaagatggatggggcttcaacttccactacagcacagtattcagatgacaaaaagtcaatggttgaacaggatgataaaaaaagtttacaggctagtacagataaattaatgtaatttttgttgacgttaaaattgtttgtcacttgatgtctctacgtcttaccccaaaacgagcaaagaatgattattcttattgtgacatcccttttttgtcttcttataggatgaatacattaaggcttattatgcagcattactcaagaaacagcaagaattggaagaggctgcgaaagcacaagagcaatcatcaaatacaggtaacggttgacgatggtggtggagaatagagatgacaatggtgccagtgttagaaatgggattggtatacacttcacaaaataaatccaaataaaattgataaaaaatatacatcccctttctgaataacttgccttgtacatttactccctttaatcgtggctgccaatggt-aatatgaaatttactttgaacaatatattgat-gcccctttct-gaatatttcttgtaacattctgtcctacctc--ctgtctccctctttccctattattttcctggttttctttttgagtctaacaacatgtgcttggggttggattttaaaggcaatacaaacgagaattacaaggtcaatgacttgaatgttgaagctgaggcggcaccagatgacgaagaggaggacgatgacgtagactgggaggaaggttgatgaaagcatt----tatatggttagcgcgaaatcacttttagtcctc----caatgattctgcgaaaccagggcttatacttggcttctcttatgatgaaaccaggagcaacattgcgtctccgccacctccccatccttaatgatagagactctac--agtctttttatgacttgattaatgaaaagctgatgctttcatggtgtgc---tttgccttgagtttggttacttatttaatgtcattggtgtttcataaaattaaggacgattgggaatttaactcggagaaagcatcaaggaagtacttatcctcataactttaacatttgccaatgccattggcgatgcatcattgcaaattgtaactatcttggcagctaatgctactgtattgtgttgttaaaaagaaaaaactgttactgtattgtgagccca
>_R_Jupunba_floribunda_Iganci_883@NODE_2_length_1016_cov_23.574015
g--taagactcatgggccatgaattctcctgtttgtt-----------atttatgcccagagtaataaatttctttgtagtgggtttgtgggcaagtttgtgccctggactccgatatatctaaaaaagaaatagttttacaattatcactggttaactaagttttaaaatttatggataattgttatttttaagaaagggtcttttcagtttacatacatt------------------ccctaattcttatta-catatttaacccgacttcggtctacaatatttctatggcattgctcaatagtgtgaaatcctgat-----------------taagtaatctactgctggacgtgacaggctgtagttgactttaatggagcagaaggcaaaggaaaggatattaagtctgtaactaaacggacatctctataggttttgccaccatggttgattgaacaagggatgagtcttacaaaagaccagcgtggagaagtgaagcaggagacagagctggatggggcttcaacttccactacggcacagtattcagatgacaaaaagtcaacagttgaacaggatgct-aaaaaagtctataggctagtacaattaaatgaatgttatttttgtccatgtta------------------------taccgctaaccccaaaaagtgttaaaaattattattctcattgtgatatctcttttttgtcttcttttagaatgaatacattaagtcttattgatatacacttcaccaaaaa-------------------------------------------------tt-----------------------------------------------------------------------------------------------------------------------------------------------------------------------ctatttgtt-----------------------------gagaatct--tctagaaaaaattc-taaaaaagtactttc-----------------------------------------------------------------------------------agcatgtctaatatgaaaa-tcctatatca------------------------------------------------------------------------gtctaggtaggcatagtaa---------------------tctggaat----ttga-aatattattaaaagacctagg---------tggcccacact--------cccccacggt------------cccacctccctgttcttct----cccatcttgctgaagtctcttgaaagcttcaa-----cgatg-----gctctca-----------------ccg----tcctccctctc----------------------------------------------------------------------------------------------------------------------------------------------------------------------------------------------------------
>_R_Jupunba_laeta_Mori_25147@NODE_1_length_1236_cov_45.736842
----------------------------gcatatgttagcctgacatgaactcaaataagaattgtctcgtgtgttgtcttggtgaagctttcttctgttggttttggacttggacaatttaaatttgacctactttttgcaatcattgagatctgttgagcatttaaattgcacaacatagtgcaattttggtgtagtttggtttcaacttttgataaacattatgaagagtgaatgaatctgcagcactacgcgtatgtttttctcaagttttatcatagatatttctatgacattgctcaattttgtgaaatcctgattctgataatttgattgctaagtaatctactgctggatgtgacaggttgtagttgactttaatggagcagaagacaaaggagaggatattaagtctgtaactgaaagtacatctctaaaggttttgccgccttggatgattaaacaagggatgagtcttacaaaagaacagcgtggagaagtgaagcaggagacgaagatggatggggcttcaacttccactacagcacagtattcagatgacaaaaagtcaacagttgaacaggatgataaaaaaagtttacaggctagtacagataaattaatgtaatttttgttgatgttaaaattgtttgtcacttgatgtctctacgtcttaccccaaaacgagcaaagaatgattattcttattgtgacatctcttttttgtcttcttataggatgaatacattaaggcttattatgcagcattactcaagaaacagcaagaattggaagaggctgcgaaagcacaagagcaatcatcaaataca-----------------------------------------------------------------------------------------------------------------------------------------------------------------------tctgcattt-----------------------------gaggatcc-ttttagtggtccttc--gcaacgtcaggtcg--------------------------------------------------aatcaa---------------------------aacgtgaggaagacgatga-tactgaatgg--------------------gaggaggctccaa---------------------------------------ttccaggtaactatcagtctttctgattcgatcaggacca-ttgaaatcttcctga--tttttgccaaaagaacaaaa---------tgctacccctt--------ccaagagaga------accaaatttactagtcaatgctttt----aatatattggcgagtttcgattataaatagtt-----atatg-----gcattgg----gtggaaatt----tgg----ttgttctttttgttatcttt---------------------gaggaatctcaatgtaactctaacagtatgctctggaagtacaattatgtttggctatcgtgttggttagag----------------tgtgat------------------------------------------------------------------------------
>_R_Jupunba_laeta_Mori_25147@NODE_2_length_800_cov_17.156293
----------------------------------------------------------agaatggtctcatgtgctgtcttggtcaggctttcttctgttggttttggacttggacaatttaagttcaacctgctttttgcaatcattgagatctattgagcatttaaattgcacaacatagtgcaattttggtgtagtttggtttcagcttttgacaaacattgtgaaaagtgaatgaatctgaagcactacgcttaggtttatctcaagttatatcaaggatatttctatggcattgctcaagcgtgtgaaatcctgattctgataatttgattaataagtaatctactgctggacgtgacaggctgtagttgactttaatggggcagaaggcaaaggagaggatattaagtctgtaactaaaagtacatctctaaaggttttgccaccatggttgattgaacaagggatgagtcttacaaaagaccagcgtggagaagtgaagcaggagacaaagatggatggggcttcaacttccactacagcacagtattcagatgacaaaaagtcaacagttgaacaggatgat-aaaaaagtctataggctagtacaatcaaatgaatgttatttttgtccatgtta------------------------tcccgctaaccccaaaaagtgttaaaaattattattcttattgtgatatctcttttttgtcttcttttagaatgaatacagtaagtcttattgatatacacctcaccaaaaa-------------------------------------------------tt-----------------------------------------------------------------------------------------------------------------------------------------------------------------------ctatttgtt-----------------------------gagaatct--tctagagaaaattc-taaaaaaatactttc-----------------------------------------------------------------------------------agcatgtctaatatgaaaa-tcctatatca------------------------------------------------------------------------gtc-aggtaggcataggaa---------------------tc----------------------------------------------------------------------------------------------------------------------------------------------------------------------------------------------------------------------------------------------------------------------------------------------------------------------------------------------------------------------------------------------------------------
>_R_Jupunba_laeta_Mori_25147@NODE_3_length_681_cov_8.245033
---------------------------------------------------------------------------------------------------------------------------------------------------------------------------------------------------------------------------------------------------------------------------------------------------------------------------------------------------------------------------------------------------------------------------------------------------------------------------------------------------------------------------------------------------------------------------------------------------------------------------------------------------------------------------------------------------------------------------------------------------------------------------------------------------------------------------------------------------------------------------------------------------------------------------------------------------------------------------------------------atcggtctgggtaggttttttgccaccttgagttgtggctgccattagt-aatatggaatttactttgaacaatatactgatggtccctattt-gaatttttcttgtaaatttgtctcctccctcctgt--------------------------------------------taataacatgt------ggttggattttaaaggcaatgcaaacgagaattacaaggtcaatgacttgaatgttgaagctgaggtggcaccaaacgacaaa---gaggatgacgacgtagactaggaggaaggttgatggaagcatt----tatatgttaagcgtgaaatcacttttagtcctc----caatcattctgtaagatcagggcttatacttagct-------------aaacggaagcaacattgtggctctaccacctccccatcctcaaagagagagacataac--agtcattttttgacttgacaaatgaaatgttgatgctttcttggtgtg-catgttgccttgaatttggttagtcatttaatctcattagtgtttcataaatttaaggacgatttgcaagttaacttggagaaagcaccaaagaagtagtcgtcctcacagctttaatatttgccgatgtcattggcgatgcatcattacaaattgtaactatattggcagcaaatgctattgtattgtactttgaaaaaa-aaatgctactaccttgttctcagtata
>_R_Jupunba_leucophylla_Iganci_839@NODE_1_length_2717_cov_144.012879
cacttagacaggttactcaagaactatagcatatgttagcctgacatgaactcaaataagaattgtctcatgtgttgtcttggtgaagctttcttctgttggttttggacttggacaatttaagtttgacctactttttgcaatcattgagatctgttgagcatttaaatctcacaacatagtgcaattttggtgtagtttggtttcaacttttgataaacattatgaagagtgaatgaatctgcagcactacgcttatgtttttctcaagttttatcatagatatttctatgacattgctcaattttgtgaaatcctgattctgataatttgattgctaagtaatctactgccggatgtgacaggttgtagttgactttaatggagcagaagacaaaggagaggatattaagtctgtaactgaaagtacatctctaaaggttttgccaccttggatgattaaacaagggatgagtcttacaaaagaacagcgtggagaagtgaagcaggagacgaagatggatggggcttcaacttccactacagcacagtattcagatgacaaaaagtcaacagttgaacaggatgataaaaaaagtttacaggctagtacagataaattaatgtaattttttttgatgttaaaattgtttgtcacttgatgtctctacgtcttaccccaaaacgagcaaagaatgattattctttttgtgacatctcttttttgtcttcttataggatgaatacattaaggcttattatgcagcattactcaagaaacagcaagaattggaagaggctgcgaaagcacaagagcaatcatcaaatacaggtaactgttgacgatggtggtggagaatagagatgacaatggtgccagtggtagaaatgggattggtatacacttcacaaaataaatccaaataaaattgataaaaaatatacatcccctttctgaataacttgccttgtacatttactccctttaatcgtggctgtcaatggt-aatatgaaatttactttgaacaatatattgatggcccctttct-gaatatttcttgtaacattctgtcctacctcctctgtctccctctttccctatttttttcctggttttctttttgagtctaacaacatgtgcttggggttggattttaaaggcaatacaaacgagaattacaaggtcaatgacttgaatgttgaagctgaggcggcaccagatgacgaagaggaggacgatgacgtagactgggaggaaggttgatgaaagcatt----tatatggttagcgcgaaatcacttttagtcctc----caatgattctgctaaaccagggcttatacttggcttctcttatgatgaaaccaggagcaacattgcgtctccgccacctccccatccttgatgatagagacttaac--agtctttttatgacttgattaatgaaatgctgatgctttcatggtgtgc---tttgccttgagtttggttacttatttaatgtcattggtgtttcataaaattaaggacgattgggaatttaactcggagaaagcatcaaggaagtacttatcctcataactttaatatttgccaacgccattggcgatgcatcattgcaaattgtaactatcttggcagctaatgctactgtattgtgttgttaaaaagaaaaaactgttactgtattgtgagccaa
>_R_Jupunba_macradenia_Lourteig_3021@NODE_2_length_922_cov_59.313609
-acttagacgagttactcaagaactatagcatatgttagcctgacatgaactcaattaagaatggtctcatgtgctatcttggtcaggctttcttctgttggttttggacttggacaatttaagttcgacctactttttgcaatcattgagatctattgagcatttaaattgcacagcatagtgcaattttggtgtagtttggtttcagcttttgataaacattgtgaaaagtgaatgaatctgaagcactacacttaggtttgtcttaagttatatcaaggatatttctatggcattgctcaatagtgtgaaatcctgattctgataatttgattaataagtaatctactgctggatgtgacaggctgtagttgactttaatggagcagaaggcaaaggagaggctattaagtctgtaactaaaagtacatctctaaaggttttgccaccatggttgattaaacaagggatgagtctttcaaaagaccaacatggagaagtgaagcaggagacagagctggatggggcttcaacttccactatagcacagtattcagatgacaaaaagtcaacagttgaacaggatgat-aaaaaagcctataggctagtacaattaaatgaatgttatttttgtccatgc---------------------------------------------------------------------------------------------------------------------------------------------------------------------------------------------------------------------------------------------------------------------------------------------------------------------------------------------------------------------------------------------------------------------------------c-taaaaaaatactttc-----------------------------------------------------------------------------------agcatgtctaatatgaaaa-tcctatatca------------------------------------------------------------------------gtctaggtaggcataggaa---------------------tctggaat----ttga-aatattattaaaagacctagg---------tggccctcatg--------cccccacggt------------cccgccttcctcttcttct----cccatcttgcagaagtctcttgaaagcttcaa-----cgatg-----gctctca-----------------ccg----tcctccctctcttcattctta-ggc--------------agggtaagctttacct---------------gttcaaggaatcctattg----------------------------------------------------------------cgtctccggctcctccacctc---cttacagcat---------------------------
>_R_Jupunba_macradenia_Lourteig_3021@NODE_3_length_751_cov_76.781899
------------------------------------------------------------------------------------------------------ttttggacttggacaatttaagttcgacctattttttgcaatcattgag-tctattgagcatttaaattgcacaacatagtgcaattttggtgtagtttggtttcagcttttgataaacattgtgaaaagtgaataaatctgaagcactacgcttaggtttatctcaagttatatcaaggatatttctatggca-tgctcaatagtgtgaaatcctgattctgataatttgattaataagtaatctactgctggacgtgacaggctgtagttaactttaatggagcagaaggcaaaggagaggatattaagtctgtaactaaaagtacatctctaaaggttttgccaccatggttgattaaacaagggatgagtcttacaaaagaccagcatagagaagtgaagcaggagacagagctggatggggcttcaacttccactacagcacagtattcagatgacaaaaagtcaacagttgaacaggatgat-aaaaaagcctacaggctagtacaattaaatgaatgttgtttgaaaataaag------------------------ataataagagagatcaagagataaagaagagagaaaatttagagcatttctcattcacttgtgtgtgtctcaatggtttacataatgcct---ctatttatagaatttcaggaa-------------------------------------------------gc-----------------------------------------------------------------------------------------------------------------------------------------------------------------------ttgtatgag-----------------------------aagttact--attaagcaaaactt--taggagaagtttcc----------------------------------------------------------------------------------------------------------------------------------------------------------------------------------------------------------------------------------------------------------------------------------------------------------------------------------------tgtt----agcttgtagaggaagtttcttgataactt------------------------------------------------------------------------gt--------------agaggaagcctc------------------------------------------------------------------------------------------------------------------------------------------------------------------
>_R_Jupunba_nipensis_Mayo_19662@NODE_1_length_942_cov_25.042775
-----------------------------------------------------------------------------------------------------------------gacaatttaagtttgacctactttttgcaatcattgagatctgttgagcatttaaattgcacaacatagtgcaattttggtgtagtttggtttcaacttttgataaacattatgaagagtgaatgaatctgcagcactacgcttttgtttttctcaagttttatcatagatatttctatgacattgctcaattttgtgaaatcctgattctgataatttgattgctaagtaatctactgctggatgtgacaggttgtagttgactttaatggagcagaagacaaaggagaggatattaagtctgtaactgaaagtacatctctaaaggttttgccgccttggatgattaaacaagggatgagtcttacaaaagaacagcgtggagaagtgaagcaggagacgaagatggatggggcttcaacttccactacagcacagtattcagatgacaaaaagtcaacagttgaacaggatgataaaaaaagtttacaggctagtacagataaattaatgtaatttttgttgatgttaaaattgtttgtcacttgatgtctctatgtcttaccccaaaacgagcaaagactgattattcttgttgtgacatctcttttttgtcttcttataggatgaatacattaaggcttattatgcagcattgctcaagaaacagcaagaattggaagaggttgcgaaagcacaagagcaatcatcaaataca-----------------------------------------------------------------------------------------------------------------------------------------------------------------------tctgcattt-----------------------------gaggatcc-ttttagtggtacttc--gcaacgtcaggtcg--------------------------------------------------aatcaa---------------------------agcgtgaggaagacgatga-tactgaatgg--------------------gaggaggctccaa---------------------------------------ttccaggtaactatcagtctttctgattcgatcaggacca-ttgaaatcttcctga-tttttttccaaaggaacaaaa---------tgctacccc----------------------------------------------------------------------------------------------------------------------------------------------------------------------------------------------------------------------------------------------------------------------------------------------------------------------------------------------------------
>_R_Jupunba_nipensis_Mayo_19662@NODE_2_length_624_cov_20.493601
---------------------------------------------------------------------------------------------------------agatctattaagcatttaaattgcacaacatagtgcaatt------ttgtcgtagtcatttaaattgcacaacatagtgcaattttggcgtagtctagtttcagcttttgataaacattgtgaaaagtgaatgaatctgaagcactacgc-taggtttttctcgagttatatcaaggatatttctattgcattgctcaatagtgtgaaatcctgattctgataatttgattagtaagtaatctactgctggacgtgacaggctgtagttgactttaatggagcagaaggcaaaggagaggatattaagtctgtaactcaaagtacatctctaaaggttttgccaccatggttggttaaacgagggatgagtcttacaaaagaccagcgtggagaagtgaagcaggagacagagatggatggggcttcaacttccactacagcaca-tattcagatgacaaaaagtcaacagttgaacaggatgat-aaaaaagtttataggctagtacaattaaatgaatgttatttttatccatgttatcgttgtttgtcacttgatg--tctaccgctgaccgcaaaaagtgttaaaaattattattcttattgtgatgtctcttttttgtcttctttt-------------------------------------------------------------------------------------------------------------------------------------------------------------------------------------------------------------------------------------------------------------------------------------------------------------------------------------------------------------------------------------------------------------------------------------------------------------------------------------------------------------------------------------------------------------------------------------------------------------------------------------------------------------------------------------------------------------------------------------------------------------------------------------------------------------------------------------------------------------------------------------------------------------------------------------------------------------------------------------------------------
>_R_Jupunba_nipensis_Mayo_19662@NODE_3_length_540_cov_14.958963
----------------------------------------------------------------------------------------------------------------------------------------------------------------------------------------------------------------------------------------------------------------------------------------------------------------------------------------------------------------------------------------------------------------------------------------------------------------------------------------------------------------------------------------------------------------------------------------------------------------------------------------------------------------------------------------------------------------------------------------------------------------------------------------------------------------------------------------------------------------------------------------------------------------------------------------------------------------------------------------------ataacttgccttgtacatttactccctttaatcgtggctgccaatggt-aatatgaaatttactttgaacaatatattgat-gcccctttct-gaatatttcttgtaacattctgtcctacctcctctgtctccctctttccctatttttttcctggttttctttttgagtctaacaacatgtgcttggggttggattttaaaggcaatacaaacgagaattacaaggtcaatgacttgaatgttgaagctgaggcggcaccagatgacgaagaggaggacgatgacgtagactgggaggaaggttgatgaaagcatt----tatatggttagcgcgaaatcacttttagtcctc----caatgattctgcgaaaccagggcttatacttggcttctcttatgatgaaaccaggagcaacattgcgtctccgccacctccccatccttaatgatagagacttaac--agtctttttatgacttgattaatgaaatgctgatgctttcatggtgtgc---tttgccttgagtttggttacttatttaatgtcattgg---------------------------------------------------------------------------------------------------------------------------------------------------------------------------------------------
>_R_Jupunba_oppositifolia_Liegier_16014@NODE_1_length_1122_cov_104.298565
------------------------------------------------------------------------------------------------------------acttggacaatttaagtttgacctagtttttgctatcattgagatctgctgagcatttaaattgcacaacatagtgcaattttggtgtagtttggtttcaacttttgataaacattatgaagagtgaatgaatctgcagcactacgcttatgtttttctcaagttttatcatagatatttctatgacattactcaattttgtgaaatcctgattctgataatttgattgctaagtaatctactgctggatgtgacaggttgtagttgactttaatggagcagaagacaaaggagaggatattaagtctgtaactgaaagtacatctctaaaggttttgccgccttggatgattaaacaagggatgagtcttacaaaagaacagcgtggagaagtgaagcaggagacgaagatggatggggcttcaacttccactacagcacagtattcagatgacaaaaagtcaacagttgaacaggatgataaaaaaagtttacaggctagtacagataaattaatgtaatttttgttgatgttaaaattgtttgtcacttgatgtctctacgtcttaccccaaaacgagcaaagaatgattattcttattgtgacatttcttttttgtcttcttataggatgaatacattaaggcttattatgcagcattgctcaagaaacagcaagaattggaagaggctgcgaaagcacaagagcaatcatcaaataca-----------------------------------------------------------------------------------------------------------------------------------------------------------------------tctgcattt-----------------------------gaggatcc-ttttagtggtccttc--gcagcgtcaggtcg--------------------------------------------------aatcaa---------------------------aacgtgaggaagacgatga-tactgaatgg--------------------gaggaggctccaa---------------------------------------ttccaggtaactatcagtctttctgattcgatcaggacca-ttgaaatcttcctga-tttttttccaaaagaacaaaa---------tgctacccctt--------ccaagagaga------accaaatttactagtcaatgctttt----aatatattggcgagtttcgattataaatagtt-----atatg-----gcattgg----gtggaaatt----tgg----ttgttctttttgttatcttt---------------------gaggaatctcaatgtaactctaacagtatgctctggaagtactattat----------------------------------------------------------------------------------------------------------------------------
>_R_Jupunba_oppositifolia_Liegier_16014@NODE_2_length_850_cov_59.522639
------------------------------------------------aactcaattaagaatggtctcatgtgctgtcttggtcaggctttcttctgttggttttggacttggacaatttaagttcgacctactttttgcaatcattgagatctattaagcatttaaattgcacaacatagtgcaattttggcgtagtctggtttcagcttttgataaacattgtgaaaagtgaatgaatctgaagcactacgc-taggtttttctcgagttatatcaaggatatttctatggcattgctcaatagtgtgaaatcctgattctgataatttgattagtaagtaatctactgctggacgtgacaggctgtagttgactttaatggagcagaaggcaaaggagaggatattaagtctgtaactcaaagtacatctctaaaggttttgccaccatggttggttaaacgagggatgagtcttacaaaagaccagcgtggagaagtgaagcaggagacagagatggatggggtttcaacttccactacagcaca-tattcagatgacaaaaagtcaacagttgaacaggatgat-aaaaaagtttataggctagtacaattaaatgaatgttattttaatccatgttatcgttgtctgtcacttgatg--tctaccgctgaccgctaaaagtgttaaaaattattattcttattgtgatatctcttttttgtcttcttttaggatgaatacattaagtcttattgatatacacttcactaaaaa-------------------------------------------------tt-----------------------------------------------------------------------------------------------------------------------------------------------------------------------ctatttgtt-----------------------------gagaatct--tctaggaaaaattt-taaaaaaatagtttc-----------------------------------------------------------------------------------aggatggctaatatgaaaa-tcctatatca------------------------------------------------------------------------gtg-------------------------------------------------------------------------------------------------------------------------------------------------------------------------------------------------------------------------------------------------------------------------------------------------------------------------------------------------------------------------------------------------------------------------------------------------------
>_R_Jupunba_oppositifolia_Liegier_16014@NODE_3_length_747_cov_33.952239
--------------------------------------------------------------------------------------------------------------------------------------------------------------------------------------------------------------------------------------------------------------------------------------------------------------------------------------------------------------------------------------------------------------------------------------------------------------------------------------------------------------------------------------------------------------------------------------------------------------------------------------------------------------------------------------------------------------------------------------------------------------------------------------------------------------------------------------------------------------------------------------------------------------------------------------cacttcacaaaataaatccaaataaaattgataaaaaatatacatcccctttctgaataacttgccttgtacatttactccctttaatcgtggctgccaatggt-aatataaaatttactttgaacaatatattgat-gcccctttct-gaatatttcttgtaacattctgtcctacctcctctgtctccctctttccctatttttttcctggttttctttgtgagtctaacaacatgtgcttggggttggattttaaaggcaatacaaacgagaattacaaggtcaatgacttgaatgttgaagctgaggcggcaccagatgacgaagaggaggacgatgacgtagactgggaggaaggttgatgaaagcatt----tatatggttagcgcgaaatcacttttagtcctc----caatgattctgcgaaaccagggcttatacttggcttctcttatgatgaaaccaggagcaacattgcgtccccgccacctccccatccttaatgatagagacttaac--agtctttttatgactagattaatgaaatgctgatgctttcatggtgtgc---tttgccttgactttggttacttatttaatgtcattggtgtttcataaaattaaggacgattgggaatttaactcggagaaagcatcaaggaagtacttatcctcataactttaatatttgccaatgccattggcgatgcatcattgcaaattgtaactatcttggcagctaatgctactgtattgtgt--------------------------------------
>_R_Jupunba_oxyphyllidia_Yonker_6157@NODE_2_length_808_cov_59.012312
--------------------------------------gcctgacatgaactcaattaagaatggtctcatgtgctgtcttggtcaggctttcttctgttggttttggacttggacaatttaagttcgacctactttttgcaatcattgagatctattaagcatttaaattgtacaacatagtgcaattttggtgtagtgtggtttcagcttttgataaacattgtgaaaagtgaatgaatctgaagcacttcgc-taggtttttctcaagttatatcaaggatatttctatggcattgctcaatagtgtgaaatcctgattctgataatttgattagtaagtaatctactgctggacgtgacaggctgtagttgactttaatggagcagaaggcaaaggagaggatattaagtctgtaactaaaagtacatctctaaaggttttgccaccatggttgattaaacaagggatgagtcttacaaaagaccagcgtggagaagtgaagcaggagacacagatggatggggcttcaacttccactacagcacagtattcagatgacaaaaagtcaacacttgaataggatgat-aaaaaagtctataggctagtacaattaaatgaatgttatttttgtccatgtta------------------------taccgctaaccccaaaaagtgttaaaaattattattcttattgtgatatctcttttttgtcttcttttagaatgaatacgttaagtcttattgatatacacttcaccaaaaa-------------------------------------------------tt-----------------------------------------------------------------------------------------------------------------------------------------------------------------------ctatttgtt-----------------------------gagaatct--tcttgggaaaattc-taaaaaaatactctc-----------------------------------------------------------------------------------aggatgtctaatatgaaaa-tcctatatca------------------------------------------------------------------------gcctaggca-------------------------------------------------------------------------------------------------------------------------------------------------------------------------------------------------------------------------------------------------------------------------------------------------------------------------------------------------------------------------------------------------------------------------------------------------
>_R_Jupunba_villosa_Borges_423@NODE_1_length_2702_cov_91.896762
cacttagacaggttactcaagaactatagcatatgttagcctgacatgaactcaaataagaattgtctcatgtgttgtcttggtcaagctttcttctgttggttttggacttggacaatttaagtttgacctactttttgcaatcattgagatctgttgagcatttaaattgcacaacatagtgcaattttggtgtagtttggtttcaacttttgataaacattatgaagagtgaatgaatctgcagcactacgcttgtgtttttct----atttatcatagatatttctatgacattgctcaattttgtgaaatcctgattctgataatttgattgctaagtaatctactgctggatgtgacaggttgtagttgactttaatggagcagaagacaaaggagaggatattaagtctgtaactgaaagtacatctctaaaggttttgccaccttggatgattaaacaagggatgagtcttacaaaagaacagcgtggagaagtgaagcaggagacgaagatggatggggcttcaacttccactacagcacagtattcagatgacaaaaagtcaacagttgaacaggatgataaaaaaagtttacaggctagtacagataaattaatgaaaacattgttaatgttaaaattgtttgtcacttgatgtctctacctcttaccccaaaacgagcaaagaatgattattcttattctgacatctcttttttgtcttcttataggatgaatacattaaggcttattatgccgcattactcaagaaacagcaagaattggaagaggctgcgaaagcacaagagcaatcatcaaatacaggtaactgttgacgatggtggtggagaatagagatgacaatggtgccagtggtagaaatgggattggtatacacttcacaaaataaatccaaataaaattgataaaaaatatacatcccctttctgaataacttgccttgtacatttactccctttaatcgtggctgccaatggt-aatatgaaatttactttgaacaatatattgatggcccctttct-gaatatttcttgtaacattctgtcctacctcctctgtctccctctttccctatttttttcgtggttttctttttgagtct---aacatgtgcttggggttggattttaaaggcaatacaaacgagaattacaaggtcaatgacttgaatgttgaagctgaggcggcaccagatgacgaagaggaggacgatgacgtagactgggaggaaggttgatgaaagcatt----tatatggttagcgcgaaatcacttttagtcctc----caatgattctgcgaaaccagggcttatacttggcttctcttatgatgaaaccaggagcaacattgcgtctccgccacctccctatccttaatgatagagacttaac--agtctttttatgacttgattaatgaaatgctgatgctttcatggtgtgc---tctgcctcgagtttggttacttatttaatgtcattggtgtttcataaaattaaggacgattgggaatttaactcggagaaagcatcaaggaagtacttatcctcataactttaatatttgccaatgccattggcgatgcatcattgcaaattgtaactatcttggcagctaatgctactgtattgtgttgttaaaaagaaaaaactgttactgtattgtgagccca
>_R_Jupunba_villosa_Borges_423@NODE_2_length_1219_cov_77.990368
cacttagacgagttactcaagaagtatagcatatgttagcctgacatgaactcaattaagaatggtctcatgtgctgtcttggtcaggctttcttctgttggttttggacttggacaatttaagttcgacctactttttgcaatcattgagatctattaagcatttaaattgcacaacatagtgcaattttggtgtagtgtggtttcagcttttgataaacattgtgaaaagtgaatgaatctgaagcactacgc-taggtttttctcaagttatatcaagaatatttctatggcattgctcaatagtgtgaaatcctgattctgataatttgattagtaagtaatctactgctggacgtgacaggctgtagttgactttaatggagcagaaggcaaaggagaggatattaagtctgtaactaaaagtacatctctaaaggttttgccaccatggttgattaaacaagggatgagtcttacaaaagaccagcgtggagaagtgaagcaggagacagagctggatggggcttcaacttccactacagctcagtattcagatgacaaaaagtcaacagttgaacaggatgat-aaaaaagtctataggctagtacaattaaatgaacgttatttttgtccatgttatcgttgtttgtcagttgatg--tctaccgctgaccccaaaaagtgttaaaaattattattcttattgtgatatctcttttttgtcttcttttaggatgaatacattcagtcttattgatatacacttcactaaaaa-------------------------------------------------tt-----------------------------------------------------------------------------------------------------------------------------------------------------------------------ctatttgtt-----------------------------gagattct--tctagggaaaattt-taaaaaaatgctttc-----------------------------------------------------------------------------------aggatgtctaatatgaaaa-tcctatatca------------------------------------------------------------------------gtc----tagccatagaa----------------------tctggaat----ttga-aatattattaaaagacctagg---------tggccctcact--------ttcccacggc------------cccacctccctcttcttct----cctatcttgctgaagtctcttgaaagcttcaa-----cgatg-----gctctca-----------------ccg----tcctccctctcttcatcctta-ggc--------------agggtaagctttacct---------------gttcaaggaatcctatag----------------------------------------------------------------cgtctccggctcc------------------------------------------------
>_R_Jupunba_villosa_Borges_423@NODE_3_length_1004_cov_22.928803
---------------------------------------------------------------------------------------------------------------------------------------------------------------------------------------------------------------------------------------------------------------------------------------------------------------------------------------------------------------------------------------------------------------------------------------------------------------------------------------------------------------------------------------------------------------------------------------------------------------------------------------------------------------------------------------------------------------------------------------------------------------------------------------------------------------------------------------------------------------tggagttttttcaaatcaaattataaaatggtctagataaatatgcacattttagagatgtgcactggatccatttgtgaaatcttgttgtgatgctattggtgagagtaacatgccttgtaagtcatcggtctgggtaggttttttgccaccttgaattgtggctgccattagt-aatatggaatttactttgaacaatatattgatggtcccttttt-gaatttttcttgtaaatttgtctcctccctcctgt--------------------------------------------taataacatgt------ggttggattttaaaggcaatgtaaatgagaattacaaggtcaatgacttgaatgttgaagctgaggtggcaccaaacgacaaa---gaggatgacgaagtaaactaggaggaaggttgatggaagcatt----tatatgtctagcgtgaaatcacttttagtcctc----caatcattctgtaagatcagggcttatacttagct-------------aaacgcgagcaacattgtgtctctaccacctccccatcctcaaagagagagatataac--agtctttttttgacttgacaaatgaaatgttgatgctttc------------------------ttggttactcatttaatctcattagtgtttcataaatttaaggacgatttgcaatttaacttggagaaagcaccaaagtagtagtcgtcctcacagctttaatatttgccaatgtcattggcgatgcatcattacaaattgtaactatattggcagcaaatgctattgtattgtactttgaaaaaa-aaatgctactgccttattcttaatata
>_R_Punjuba_callejasii_Daly_5935@NODE_1_length_1164_cov_13.816007
-----------------------------------------------------------------------------------------------------------------------------------------------------agatctgttgagcatttaagttgcacaacatagtgcaattttggtgtagtttggtttcaacttttgataaacattatgaagagtgaatgaatctgaagcactacgcttatgtttttctcaagttttatcatagatatttctttgacattgctcaattttgtgaaatcctgattctgataatttgattgctaagtaatctactgctggatgtgacaggttgtagttgactttaatggagcagaagacaaaggagaggatattaagtctgtaactga---tacatctctaaaggttttgccaccttggatgattaaacaagggatgagtcttacaaaagaacagcgtggagaagtgaagcaggagatgaagatggatggggcttcaacttccactacagcacaatattcagatgacaaaaagtcaacagttgaacaggatgataaaaaaagtttacaggctagtaaagataaattaatataatttttgttaatgttaaaattgtttgtcacttgatgtctctacctcttaccccaaaacaagaaaagaatgattattcttattgtgacatctcttttttg-gttcttataggatgaatacattaaggcttattatgcagcattactcaagaaacagcaagaattggaagaggctgcgaaagcacaagagcaatcatcaaataca-----------------------------------------------------------------------------------------------------------------------------------------------------------------------tctgcattt-----------------------------gaggatcc-ttttagtagtccttc--gcaacgtcaggtcg--------------------------------------------------aatcaa---------------------------aacgtgaggaagacgatga-tactgaatgg--------------------gaggaggctccaa---------------------------------------ttccaggtaactatcagtctttctgatttgatcaggacca-ttgaaatcttcctga-tttttttccaaaagaacaaaa---------tgctacccctt--------ccaagagaga------accaaatttactagtcaatgctttt----aataaattggcgattttcgattataaatagtt-----atatg-----gcattgg----gtggaaatt----tgg----ttgttctttttgtaatcttt---------------------gaggaatctcaatgtaactctaacagtatgctctggaagtactattttgtttggctatcgtgttggttagtg----------------tgtgatcatgatagtgatgggggcag----agcttttgggtcgt---gtggcacaatagtggttgt------------------
>_R_Punjuba_killipii_Palodorios_6252@NODE_1_length_1101_cov_69.015625
---------------------------------------------------------------------------------------------------------------------------gtttgacctactttttgcaatcattgagatctgttgagcatttaagttgcacaacatagtgcaattttggtgtagtttggtttcaacttttgataaacattatgaagagtgaatgaatctgaagcactacgcttatgtttttctcaagttttatcatagatatttctatgacattgctcaattttgtgaaatcatgattctgataatttgattgctaagtaatctactgctggatgtgacaggttgtagttgactttaatggagcagaagacaaaggagaggatattaagtctgtaactgaaagtacatctctaaaggttttgccaccttggatgattaaacaagggatgagtcttacaaaagaacagcgtggagaagtgaagcaggagacgaagatggatggggcttcaacttccactacagcacagtattcagatgacaaaaagtcaacagttgaacaggatgataaaaaaagtttacaggctagtactgataaattaatgtaa-ttttgttaatgttaaaattgtttgtcacttgatgtctctacctcttaccccaaaacaagcaaagaatgattattcttattgtgacatctcttttttg-cttcttataggatgaatacattaaggcttattatgcagcattactcaagaaacagcaagaattggaagaggctgcgaaagcacaagagcaatcatcaaataca-----------------------------------------------------------------------------------------------------------------------------------------------------------------------tctgcattt-----------------------------gaggatcc-ttttagtggtccttc--gcaacgtcaggtcg--------------------------------------------------aatcaa---------------------------aacttgaggaagacgatga-tactgaatgg--------------------gaggaggctccaa---------------------------------------ttccaggtaactatcagtctttctgattcgatcaggacca-ttgaaatcttcctga-tttttttccaaaagaacaaaa---------tgctacccctt--------ccaagagaga------accaaatttactagtcaatgctttt----aataaattggtgagtttcgattataaatagtt-----atatg-----gcattgg----gtggaaatt----tgg----ctgttctttttgtaatcttt---------------------gaggaatctcaatgtaactctaacagtatgctctggaagtacta--------------------------------------------------------------------------------------------------------------------------------
>_R_Punjuba_killipii_Palodorios_6252@NODE_2_length_568_cov_18.032587
---------------------------------------------------------------------------------------------------------------------------------------------------------------------------------------------------------------------------------------------------------------------------------------------------------------------------------------------------------------------------------------------------------------------------------------------------------------------------------------------------------------------------------------------------------------------------------------------------------------------------------------------------------------------------------------------------------------------------------------------------------------------------------------------------------------------------------------------------------------tggagttttttcaaatcaaattataaaatggtctagataaatatgcacattttagagatgtgcactggatccatttgtgaaatcttgtcgtgatgctatt-gcgagagtaacatgccttgtaagtcatcggtctgggtaggttttttgccaccttgaattgtggctgccattagt-aatatggaatttactttgaacagtatattcatggtcccttttt-gaatttttcttgtaaatttgtctcctccctcctgt--------------------------------------------taataacttgt------ggttggattttaaaggcaatgcaaatgagaattacaaggtcaatgacttgaatgttgaagctgaggtggcaccaaacgacaaa---gaggatgacgacgtagactaggaggaaggttgatggaagcatt----tatatgtttagcgtgaaatcacttttagtcctc----caatcattctgtaagatcagggcttatacttagct-------------aaacgggagcaacattgtgtctctaccacctccccatcctcaaagagagagatataac--agtctttttttgacttgacaaatgaaatgttgatgctttcttgg------------------------------------------------------------------------------------------------------------------------------------------------------------------------------------------------------------------------------------------
>_R_Punjuba_lehmannii_Escobar_7465@NODE_3_length_914_cov_15.487455
---------------------------------------------------------------------------------------------------------------------------------------------------------------------------------------------------------------------------------------------------------------------------------------------------------------------------------------------------------------------------------------------------------------------------------------------------------------------------------------------------------------------------------------------------------------------------------------------------------------------------------------------------------------------------------------------------------------------------------------------------------------------------------------------------------------------------------------------------------------gaaaagcatcgagagagaaagtggagagcaattctcattcacttgtgtgtattctcaatgcttacataagacatctattatagacttatgagacactattaagcaatgtaggagaagtttcatgttaatttgtagaagaagtttcctgttaacttatagagaaagtctcttatta-acttgtgagtcaatggacatccacataatgatgttcccttttt-gaatttttcttgtaaatttgtctcctccctcctgt--------------------------------------------taataacttgt------ggttggattttacaggcaatgcaaatgagaattacaaggtcaatgacttgaatgttgaagctgaggtggcaccaaacgacaaa---gaggatgacgacgtagactaggaggaaggttgatggaagcattt--atatatgtttagcgtgaaatcacttttagtcctc----caatcattctgtaagatcagggcttatacttagct-------------aaacgggagcaacattgtgtctctaccacctccccatcctcaaagagagagatataac--agtctttttttgacttgacaaatgaaatgttgatgctttcttggtgtg-catattgccttgaatttggttactcatttaatctcattagtgtttcataaatttaaggacgatttgcaatttaacttggagaaagcaccaaagaagtatctgtcctcacagctttaatatttgccaatgtcattggcgatgcatcattacaaattgtaacgatattggcagcaaatgctattgta--------------------------------------------
