# Supplementary material for: A new generic circumscription of Hydrochorea (Leguminosae, Caesalpinioideae, mimosoid clade) with an amphi-Atlantic distribution
Source: PhytoKeys. 2022 Aug 22;205:401–37. doi: 10.3897/phytokeys.205.82775 (PMC9849043; doi:10.3897/phytokeys.205.82775)
Supplement: Supplementary material 1 — Supplementary data file S1 [file phytokeys-205-401_article-82775__-s001.zip › RBH3_m2676_comp17980_c0_seq1_exon03.aln-cln]

>Acacia_rostellifera_Murphy_466@NODE_1_length_942_cov_12.352601
--------------------------------------------gatatcacgagtcatgtcataatctgac------attaaaaaaataacggtcactta----------atgatggagttaatagttaaaaattcaggggggtaaatgacatgacaa-tttctattaaaaaaataacggtcacttaacggtgggagttaatagttaaaaatgaaaagggggggtgtaaatttacattgaaatgttaagtgagtatatacaacaacgtgtaatttagcctataataatattaatgctttaatttttccaaaatcat------ttaaaacaaatctttaatttataaaaaattaaggtaattacaaggagttggggtctgaactcagaagaaat-----------------aacagggcatgttcttccat--------ataacaattagattggatacgcttattcagttatttcttactgaga----------------ttgcagcagcatcaaggccagtcttttctgcagtctt----------------------------------------------------aaaactttcttgaactgtaggttcacaaattgcagctttgttgtcttatggtttgagaatgaaactttgttggccttgtttgctttatttccattgacctggtgatcttgttttaattaattatatatttgtacttaatataaaagttagttgggattgaattt---tcctaaatataattctttcattcactctatctcctaaatttataattctttttctaagcatctatgttgataagaatagtcattattaaataagggaaa----ccatatttttataaatattgacttaactaatggttttattttttgaaattagttaagt-------------------------------------------------------------------aacttttatattaaggaccaaagatagtactccctcaattcatccctcttggtgatttcatca---------------c
>Afrocalliandra_redacta_Germishuizen_5585@NODE_1_length_609_cov_204.250000
---------------------------------------------------------------------------------------------------------------------------------------------------------------------------------------------------------------------------------------------------------------------------------------taagaatgataacaatactgtaagtttgccaaaactacaaggagttgggggcagaaggaataacaggggagaataagatacatcaaaacagtggggggaaaa-----------gtaccgggaatagtttatgaactgggcattttcttccacaggatacaatagcaattaatttggatacac-tattcagttatttcttactgagatcaatcccagccttttttgcaacagcatcaagtccattcttctctatagtcttcaatgccttagttgacaaacgaagctttacatagcgcttgccggattcccaccaaactttcttgtactgcaggttcacaaattgcctccttattgtcttgcggtttgagaatgaaattttgttggccttgttcggtttctttccagtgaaggggcacactcttcctaagaaaataaatccaaagtcccaaagaataaatcaccgatcaataaattg---------caaaagttctaccatcatgcacattaccatgctgaggatttgacaactc-aacattattgataacaaagcttagcaatgtcaaaaaaaaaaaa----aaaaaaaaaga------------------------------------------------------------------------------------------------------------------------------------------------------------------------------------------------a
>Afrocalliandra_redacta_Germishuizen_5585@NODE_2_length_532_cov_61.239560
---------------------------------------------------------------------------------------------------------------------------------------------------------------------------------------------------------------------------------------------ctacctttatagtcaa--atgaaaccatacatagtcaatataagatatgaactaaaataaattgaactttccagttagataaagaaataaagtcatatacagcat--------aactaggctctttactgtaattgacataga------------gaatcaagtct--------gtctgggcatgttcttccacagaatacaatatc-atcaatttggatacacttgttcaattatttcttactgagatcaatccctgccttct------------------------------------------------ttgacaaacgaagctttacatagcgcttgccggcttcccaccgaactttcttgtactgcaggttcacaaattgccttcttattgtcttgcggtttgagaatgaaattttgttggccttgttcgttttctttccagtgaaggggcgcactcttcctaagaaaataaatccaaagtcccaaagaataaatcacctatcaataaattg---------aaaaacttctaccatcatgaacattaccacgctcaggatttgacaactcaaacattattgataacaaagcttagcattgtaaaataggggggg---------------------------------------------------------------------------------------------------------------------------------------------------------------------------------------------------------------g
>Albizia_burkartiana_StivalSantos_678@NODE_1_length_838_cov_7.427842
--------------------------------------------------------aacattggaatctaagcagaaaacagaaagaaagaatgctacttgacactccctgacactacgaaagataaatgaaactccaagctaaaccctcatgttgcat-tttttttgaactaaatgag---------------tgaggttacaagtgggactgaacccacaacctcccaccttatgttacattctgaaacaagcatacactatcacattctcattacttgtcaataatgacaatactttaagtttgccaaaattacaaggagttgggggaagaagaaataacgggagaaattaacatacataaaaaaagtgaaagaaaaaggaaagaaaatgtgccgagaatactttatgaactaggcatgttcttccacagaatacaataacaattagattggatacacttattcagttatttcttactgagatcaatcccagccttctttgcgacagcatcaagtccattcttctctatagtcttcaacgccttcgttgacaaacgaagctttacatagcgcttgccagcttcccaccaaaccctcttgtactgcaggttcacaaattgcctctttattgtcttgtggtttgagaatgaaactttgttggccttgttcgctttctttccagtgaaggggcacactcttcctaagaaaataaatccaaagtcccaaagcgtaaatcatcagtcaataaattgaaagaaaaaagaaaattcttccatcatgaccattaactaaatcagaatttgataacttaaaaactattggtaacaaagcttggcattgtcaagaaagggg--------------gaatgagtataactccaacttatcatatcagtttcaacgtaaac-------------------------------------------------------------------------------------------------------------------------------------------------------t
>Albizia_multiflora_Hughes_3090@NODE_1_length_952_cov_79.006857
--------------------------------------------------------aacattggaa--taagcagaaaacag-aagaaagaatgctacttgacactccctgacactacgaaagataaatgaaactccaagctaaaccctcttgttgcatttttttttgaactaaatgag---------------tgaagttacaagtggaaccgaaccc-----------------------------aacaagcatacactatcacattctcattacttatcaataatgacaatactttaagtttgccaaaattacaaggagttgggggaagaagaaataacgggagaaattaacatacataaaaaaagtgaaagaaaaagaaaagaaaatgtgccgagaatactttatcaactaggcatgttcctccacagaatataagaacaattagattggataaacttattcagttatttcttacggagatcaatcccagccttctttgcgacagcatcaagtccattcttctctatagtcttcaacgccttcgttgacaaacgaagctttacatagcgcttgccagcttcccaccaaaccctcttgtactgcagattcacaaattgcctctttattgtcttgtggtttgagaatgaaactttgttggccttgttcgctttctttccagtgaaggggcacactcttcctaagaaaataaatccaaagagccaaagcgtaaatcatcagtcaataaattgaaaaaaaaaaaccaaatcttccatcatgaccattacctaaatcagaatttgataacttaaaaactattggtaacaaagcttggcgttgtcaagaaagggg--------------gaatgagtataactccaatttatcatatcagtttcaaagtaaatttgagtctgagtccgggggc--atatgagtcattcaaaagacgaaaatggagcacatatcagtatcaccattaacctttctgtccaaacacaacagaaatgaaatatacactaatctgccgatggtgaatgcattatgtacaa--------g
>Albizia_subdimidiata_var_subdimidiata_Ferreira_210@NODE_1_length_841_cov_110.594241
-----------------------------------------------------------------------------------------------------------------------------------------------------------------------------------------------------------------------acccacaacctcccaccttttgttacattctgaaacaaatatacactatcacattctcattacttatcaataatgacaatactttaagtttgccaaaattacaaggagttgggggaagaagaaataacgggagaaattaacatacataaaaaaagtgaaagaaaaagaaaagaaaatgtgccgagaatactttatcaactaggcatgttcctccacagaatataataacaattagattggacacacttattcagttatttcttactgagatcaatcccagccttctttgcgacagcatcaagtccattcttctctatagtcttcaacgccttagttgacaaacgaagctttacgtagcgcttgccagcttcccaccaaactctcttgtactgcaggttcacaaattgcctctttattgtcttatggtttgagaatgaaactttgttggccttgttcgctttctttccagtgaaggggcacactcttcctaagaaaataaatccaaagtcccaaagcgtaaatcatcagtcaataaattgggggaaaaaaaaaaattcttccatcatgaccattacctaaatcagaatttgataacttaaaaactattgataacaaagcttggcattgtgaagaaaggg---------------gaatgagtataactccaacttatcatatcagtttcaaaaaaaaattgagtctgagtccggaggc--atatgagtcattcaaaagacgaaaatggagtacatatcagtatcaccattaacctttctgtccaaacacaacataaatgaaatatacaccaatctgccggaggtgaatgcattatgtacaagctcaaatt
>Albizia_tomentosa_Hughes_648@NODE_1_length_1144_cov_59.807873
gtagagagaatatatttcaaatatgctgttaatgaatactgccctagttcacaagaaacgttggaatctaaccagaaaacagaaagcaagaatgctacttgacactccctgtcactacgaaagataaatgaaactacaagctaaaccctcatgttgcaa-tttttttgaactaaataag---------------tgaggttacaagtgggacccaaccctcaatttcccaccttatgttacattctgaaacaagcatacactatcacattctcattacttatcaataatgacaatactttaagtttgccaaaataacaaggagtggggggaagaagaaataacgggagaaattaacatacataaaaaaagtgaaagaaaaagaaaagaaaatgtgccgagaatactttgtgaactaggcatgttcttccacagaatacaatagcaattagattggatacactcattcagttatttcttactgagatcaatcccagccttctttgcgacagcatcaagtccattcttctctatagtcttcaacgccttcgttgacaaacgaagctttacatagcgcttgccagcttcccaccaaactctcttgtactgcaggttcacaaattgcctctttattgtcttgtggtttgagaatgaaactttgttggccttgttcgctttctttccagtgaaggggcacactcttcctaaggaaataaatccaaagtcccaaagcgtaaatcatcagtcaataaattgaaaaaaaaaaaaaaattcttccatcatgaccattacctaaatcagaatttgataacttaaaaactattggtaacaaagcttggcattgtcaagaaagggg--------------gaatgagtataactccaacttatcatatcagtttcaaagtaaatttgagtctgattccgggggc--atatgagtcattcaaaagacgaacatggagtacatatcagtatcaccattaacctttctgtccaaacacaacagcaatgaaatatacactaatctgccgatggtgaatgcattatgtacaagctcaaatg
>Albizia_xerophytica_Hughes_1435@NODE_1_length_871_cov_62.458438
---------------------------------------------------------------------------------------------------------------------------------------------------------ttgca--tttttttgaactaaatgag---------------tgaggttacacgtgggaccgaacccacaacctcccaccttatgttacattctgaaacaagcatacactatcacattctcattacttatcaataatgacaatactttaagtttgccaaaattacaaggagttgggggacgaagaaataacgggagaaattaacatgcataaaaaaagtgaaagaaaaa-----------gtgccgagaatactttatgaactaggcatgttcttccacagaatacaatagcaattagattggatacactcattcagttatttcttactgagatcaatcccagccttctttgcgacagcatcaagtccattcttctctatagtcttcaacgccttcgttgacaaacgaagctttacatagcgcttgccagcttcccaccaaaccctcttgtactgcaggttcacaaattgcctctttattgtcttgtggtttgagaatgaaactttgttggccttgttcgctttctttccagtgaaggggcacactcttcctaagaaaataaatccaaagtcccaaagcgtaaatcatcagtcagtaaattgaaaaaaaaaaaaaaattcttccatcatgaccattacctaaatcagaatttgataacttaaaaactattggtaacaaagcttggcattgtcaagaaagggg--------------gaatgagtataactccaacttatcatatcagtttcaaagtaaatttgagtctgggtccgggggc--atatgagtcattcaaaagacgaaaatggagtacatatcagtatcaccattaacctttctgtccaaacacaacagaaatgaaatacacactaatcttccgatggtgaatgcattatgtacaagctcaaatg
>Balizia_elegans_Iganci_870@NODE_1_length_1376_cov_60.430331
atagagagaatagatttcaaatatgctgttaatgaacactgccctatttcacaagaaatattggaatgtaagaagaaaacagaaagaaagaatgctacttgacactccctgacactgcgaaagataaatgaaactccaagctaacacctcctgtggcatttttttttgaactaaaggagtaagcactaataacttgaggttacaagtgagaccaaacctacaacctccctccttatgttacattctgaatcaagcatacactagcacatcctcattacttatgaataatgacaatactttaagtttgccaaaattacaaggagttggggaaagaagaaataacgggagaaattaacatacataaaaaaagtgaaagacagagaaaagaaaatgtgcagagaatactttatgaactaggcatgtccttccacagaatacaataacaattagattggatacacttattcagttatttcttactgagatcaatcccagccttctttgcgacagcatcaagtccattcttctctatagtcttcaacgccttagttgacaaacgaagctttacatagcgcttgccagcttcccaccaaactctcttgtactgcaggttcacaaattgcctctttattgtcttatggtttgagaatgaaactttgttggccttgttcgctttctttccagtgaaggggcacactcttcctaggaaaataaatccaaagtcccaaagcat-aatcatcagtcaataaactgaaaaaaaaaaaaaaaatctaacatcatgaccattacctaaatcagaatttgataacttaaaaactattgataacaacgcttggctttgtccgggggggggggggggttggacaagaatgagtataactccaacttatcatatcagtttcaaggt-aaattgagtctgagtcctggggcatatatgtgtcagtc-aaagatgaaaatgacgtacatatcagtatcaccattaacctttctgtccaaacacaacagaaatgaaatatacattaatctgccagtggtgaatgcattacgtacaagctcaaatg
>Balizia_pedicellaris_Queiroz_15529@NODE_1_length_823_cov_225.511719
atagagagaatagatttcaaatatgctgttaatgaacactgccctagttcacaagaaatattggaatgtaagaagaaaacagaaagaaagaatgctacttgacactccctgacactgcgaaagataaatgaaactccaagctaacacctcctgtggcatttttttttgagctaaaggagtaagcactaataacttgaggttacaagtgagaccgaacctacaacctcccaccttatgttacattctgaatcaagtatacactagcacattctcattacttatgaataatgacaatactttaagtttgccaaaattacaaggagttggggaaagaagaaataacgggagaaattaacatacataaaaacagtgaaagacagagaaaagaaaatgtgcagagaatactttatgaactaggcatgtccttccacagaatacaataacaattagattggatacacttattcagttatttcttactgagatcaatcccagccttctttgcgacagcatcaagtccattcttctctatagtcttcaacgccttagttgacaaacgaagctttacatagcgcttgccagcttcccaccaaactctcttgtactgcaggttcacaaattgcctctttattgtcttatggtttgagaatgaaactttgttggccttgttcgctttctttccagtgaaggggcacactcttcctaa----------------------------------------------------------------------------------------------------------------------------------------------------------------------------------------------------------------------------------------------------------------------------------------------------------------------------------------------------------------------
>Balizia_spnov_Morim_577@NODE_1_length_1077_cov_185.560665
atacagagaatagatttcaaatatgctgttaatgaacactgccctagttcacaagaaacattggaatgtaagaagaaaacagaaagaaagaatgctacttgacactccctgacactgcgaaagataaatgaaactccaagccaacacctcctgtggcatttttttttgaattaaaggactaaacactaataacttgaggttacaagtgggaccgtacctacaacctcccaccttatgttacattctgaatcaagcatacactagcacattctcattacttatgaataatgacaatgctttaagtttgccaaaattacaaggagttggggaaagaagaaataacgggagaaattaacatacataaaaaaagtgaaagacaaagaaaagaaaatgtgcagagaatactttatgaactaggcatgttcttccacagaatacaataacaattagattggatacacttattcatttatttcttactgagatcaatcccagccttctttgcgacagcatcaagtccattcttctctatagtcttcaacgccttagttgacaaacgaagctttacatagcgcttgccagcttcccaccaaactctcttgtactgcaggttcacaaattgcctctttattgtcttatggtttgagaatgaaactttgttggccttgttcgctttctttccagtgaaggggcacactcttcctaagaaaataaatccaaagtcccaaagcataaatcatcagtcaataaactg--aaaaaaaaaaaaaatctaacatcatgaccattacctaaatcagaatttgataaattaaaaactattgacaacaaagcttggcattgccacgggggggggggtggttggacaagaatgagtacaactccaacttatcatatcagtttcaaggtaaaatttagtccgagtcctggggcatatatgtgtcagtcagaagatgaaaataacgtacatatcagtatcaccattaac-----------------------------------------------------------------------------
>Cathormion_rhombifolium_Deighton_3618@NODE_1_length_977_cov_64.244444
---------------ttcaaatatgctgttaatgaacactgccctagttcacaagaaacattggaatgtaagaagaaaacagaaagaaagaatgctacttgacactccctgacactgcgaaagataaatgaaactccaagctaacacctcctgtggcttttttttttgaactaagggagtaagcactaataacttgaggtttcaagtgagaccgaatctacaacctcccaccttgtgttacattctgaatcaagcatacactatcacattctcattacttatgaataatgacaatactttaagtttgccaaaattacaaggagttgtggaaagaagaaataacgggagaaattaacatacataaaaaaagtgaaagacaaagaaaagaaaatgtgcagagcaaactttatgaaataggcatgttcttccacagaatacaataacaattagattggatacacttattcagttatttcttactgagatcaatcccagccttctttgcgacagcatcaagtccattcttctctatagtcttcaacgccttagttgacaaacgaagctttacatagcgcttgccagcttcccaccaaactctcttgtactgcaggttcacaaattgcctctttattgtcttatggtttgagaatgaaactttgttggccttattcgctttctttccagtgaaggggcacactcttcctaagaaaataaatccaaagtcccaaagcataaatcatcagtcaataaactgaaaaaaaaaaaaaaaatctaacatcatgaccattacccaaatcagaatttgataacttaaaaacaattgataacaaagcttggcattgtcacccgggggggggg--ttggacaagaatgaatataactccaacttatcatatcagtttcaaggtaaaatagagtctgagtcctggggcatatatgtgtcagtcaaaagataaaaatgacgtacatatcagtatcaccatt--------------------------------------------------------------------------------
>Jupunba_abbottii_Zanoni_21220@NODE_1_length_1018_cov_69.734325
ataactattagagtctttaaaaaattttttaatc---------------------ataatttacagtatatgagataaatatgtaagagaagtgttatctcaacctacgtgacactctaaaccacttattagtttccaaacaaacactgaatat------------tgaacaaacaaggaagatttaaatgttttcttaccacaagt----------ttcttctagttaattattcaccacaagttttcagatacgaagcgtttctgacctccctgcttgattcataatgaaaatactttaagtttgccaaaattacaaggagttgggggaagaagaaataacgggagaaattaacatacataaaaaaagtgaaagaaaaagaaaagaaaatgtgccgagaatactttatgaactaggcatgttcttccacagaatacaataacaattagattggatacacttattcagttatttcttactgagatcaatcccagccttctttgcgacagcatcaagtccattcttctctatagtcttcaacgccttagttgacaaacgaagctttacatagcgcttgccagcttcccaccaaactctcttgtactgcaggttcacaaattgcctctttattgtcttatggtttgagaatgaaactttgttggccttgttcgctttctttccagtgaaggggcacactcttcctaacaaaataaatccaaagtcccaaagcataaatcatcagttaataaattggaaagaaaaaaaaaattctaacatcatgaccattacctaaatcagaatttgataacttcaaaactattgataacaaagcttggcattgtcgcccggggggga---------caagaatgagtataactccaacttatcatatcagtttcaatgtaaaattgagtctgagtcctggggtatatatgtgtcattcaaaagatgaaaatagcgtacatatcagtatcaccactaacctttctgtccaaacacaacagaaatgaaatatacattaatctgccagtggtgaatgcattatgtacaag-------c
>Jupunba_asplenifolia_Ekman_6383@NODE_1_length_704_cov_30.443381
------------------------------------------------------------------------------------------------------------------------------------------------------------------------------------------------------------------------tttcttctagttaattattcaccacaagttttcagatacgaagcgtttctgacctccctgcttgattcataatgaaaatactttaagtttgccaaaattacaaggagttgggggaagatgaaataacgggagaaattaacatacataaaaaaagtgaaagaaaaagaaaagaaaatgtgccgtgaatactttatgaactaggcatgttcttccacagaatacaataacaattagattggatacacttattcagttatttcttactgagatcaatcccagccttctttgcgacagcatcaagtccattcttctctatagtcttcaacgccttagttgacaaacgaagctttacatagcgcttgccagcttcccaccaaactctcttgtactgcaggttcacaaattgcctctttattgtcttatggtttgagaatgaaactttgttggccttgttcgctttctttccagtgaaggggcacactcttcctaacaaaataaatccaaagtcccaaagcataaatcatcagttaataaattggaaagaaaaaaaaaattctaacatcatgaccattacctaaatcagaatttgacaacttcaaaactattgataacaaagcttggcattgtcgcccggggggga---------caagaatgagtataactccaacttatcatatcagtttcaatgtaaaattgagtctgagtcctgg---------------------------------------------------------------------------------------------------------------------------------------
>Jupunba_barbouriana_Iganci_847@NODE_1_length_864_cov_141.674714
atagagagaatagatttcaaatatgctgttaatgaacactgccctagttcacaagaaacattggaatgtaagaagaaaacagaaagaaagaatgctacttgacactccctgacactgcgaaagataaatgaaactccaagctaagacctcctgtggcatttttttttgaactaagggagtaagcactaataacttaaggttacaagtggaaccgaacctacaacctcccaccttatgttacattctgaatcaagcatacactatcacattctcattacttatgaataatgacaatactttaagtttgccaaaattacaaggagttggggaaagaagaaataacgggagaaattaacatacat-aaaaaagtgaaagacagagaaaagaaaatgtgcagagcatactttatgaactaggcatgttcttccacagaatacaataacaattagattggatacacttattcagttatttcttacggagatcaatcccagccttctttgcgacagcatcaagtccattcttctctatagtcttcaacgccttagttgacaaacgaagctttacatagcgcttgccagcttcccaccaaactctcttgtactgcaggttcacaaattgcctctttattgtcttatggtttgagaatgaaactttgttggccttgttcgctttctttccagtgaaggggcacactcttcctaagaaaataaatccaaagtcccaaagcataaatcatcagtcaataaactg---aaaaaaagaaaaatctaacatcatgaccattacctaaatcagaatttgataacttaaaa-------ataacaaagcttggcattgtcaccccggggggggggg-----------------------------------------------------------------------------------------------------------------------------------------------------------------------------------------------------------a
>Jupunba_cochleata_Bonadeu_673@NODE_1_length_1458_cov_65.927589
atagagagaatagatttcaaatatgctgttaatgaacactgctctagttcacaagaaacattggaatctaagcagaaaacagaaagaaagaatgctacttgacactccctgacactgcaaaagataaatgaaactccaagctaaca--aggtgtggcattttttctttaactaaaggagtaagcactaacagcttgaggttacaagtgggaccgaacctacaacctcccaccttatgttacattctgaatcaagcatacactatcacattctcattacttatgaataatgacaatcctttaagtttgccaaaattacaaggagttgggggaagaagaaataacgggagaaattaacatacataaaaaaagtgaaagaaaaagaaaagaaaatgggccgagaatactttatgaactaggcatgttcttccacagaatacaataacaattagattggatacacttgttcagttatttcttactgagatcaatcccagccttctttgcgacagcatcaagtccattcttctctatagtcttcaacgccttagttgacaaacgaagctttacatagcgcttgccagcttcccaccaaactctcttgtactgcaggttcacaaattgcctctttattgtcttatggtttgagaatgaaactttgttggccttgttcgctttctttccagtgaaggggcacactcttcctgagaaaataaatccaaagtcccaaagcataaatcatcagtcaataaattgaaa--gaaaaaaaaaatctaacatcataaccattacctaaatcagaatttgataacttaaaaactattgataacaaagcttggcattgtcacaggagggggggggggtggacaagaatgagtataactccaacttatcatatcagtttcaaggtaaaattgagtctgagtcctggggcatatatgtgtcattcaaaagatgaaaatgacgtacatatcagtatcaccattaacctttctgtccaaacacaacagaaatgaaatatacattaatctgccagtggtgaatgcattatgtacaagctcaaatt
>Jupunba_filamentosa_Lima_7487@NODE_1_length_1040_cov_71.483904
------------------------------------------------------------------------------------------------acttgacactccctgacactgcgaaagataaatgaaactccaagctaacacctcgtgtggcatttttctttaaactaaaggagtaagcactaataacttgaggttacaagtgggaccgaacctacaacctcccaccttatgttatattctgaatcaagcatacactatcacattctcattacttatgaataatgacaatactttaagtttgccaaaattacaaggagttgggggaagaagaaataacaggagaaattaacatacataaaaaaggtgaaagaaaaagaaaagaaaatgtgccgagaatactttatgaactaggcatgttcttccacagaatacaataacaattagattggatacactcattcagttatttcttactgagatcaatcccagccttctttgcgacagcatccagtccattcttctctatagtcttcaacgccttagttgacaaacgaagctttacatagcgcttgccagcttcccaccaaactctcttgtactgcaggttcacaaattgcctctttattgttttatggtttgagaatgaaactttgttggccttgttcgctttctttccagtgaaggggcacactcttcctaacaaaataaatccaaagtcccaaagcataaatcatcagtcaataaattgggg--------------------------------------------------------------------------------------------ggggggg------cgccaagaatgagtataactccaactaatcatatcagtttcaatgtaaaattgagtctgagtcctggggcatatatgtgtcattcaaaagatgaaaatggcgtacatataagtatcaccattaatctttctgtccaaacacaacagaaatgaaatatacattaatctgccagaggtgaatgcattatatacaagctcaaatt
>Jupunba_floribunda_Iganci_883@NODE_1_length_1333_cov_65.552548
atagagagaatagatttcaaatatgctgttaatgaacactgccctagttcacaagaaacattggaatgtaagaagaaaacagaaagaaagaatgctacttgacactccctgacactgcgaaagataaatgaaactccaagctaacacctcctgtggcatttttttttgaactaaaggagtaagcactaataacttgcggttacaagtgggaccgaacctacaacctcccaccttatgttacattctgaatcaagcatacactatcacattctcattacttatgaataatgacaatactttaagtttgccaaaattacaaggagtcggggaaagaagaaataacgggagaaattaacatacataaaaaaagtgaaagacagagaaaagaaaatgtgcagagaatactttatgaactaggcatgttcttccacagaatacaataacaattagatcggatacacttattcagttatttcttactgagatcaatcccagccttctttgcgacagcatcaagtccattcttctctatagtcctcaacgccttagttgacaaacgaagctttacgtagcgcttgccagcttcccaccaaactctcttgtactgcaggttcacaaattgcctctttattgtcttatggtttgagaatgaaactttgttggccttgttcgctttctttccagtgaaggggcacactcttcctaagaaaataaatccaaagtcccaaagcataaatcatcagtcaataaaccg------aaaaaaaaaatctaacatcatgaccattacctaaatcagaatttgataacttaaaaactattgataacaaagcttggcattgtcacgagggggggg----ttggacaagaatgagtataactccaacttatcatatcagtttcaaggtaaaattgagtctgagtcctggggcatatatgtgtcagtcaaaagatgaaaacgacgtacatatcagtatcaccattaacctttctgtccaaacacaacagaaatgaaatatacattaatctgccagtggtgaatgcattatgtacaagctcaaata
>Jupunba_idiopoda_Quesada_1718@NODE_1_length_703_cov_77.691693
-----------------------------------------------------------------------------------------------------------------------------------------------------------gcattttttctttaactaaaggagtaagtactaataatttgaggttacaagtaggaccgaacctacaacctcccaccttatgttacattctgaatcaagcatacactatcacattctcattacttatgaataatgacaatactttaagtttgccaaaattacaaggagttgggggaagaagaaataacgggagaaattaacatacataaaaaaagtgaaagaaaaagaaaagaaaatgtgccgagaatactttatgaactaggcatgttcttccacagaatacaataacaattagattggatacacttattcagttatttcttactgagatcaatcccagccttctttgcgacagcatcaagtccattcttctctatagtcttcaacgccttagttgacaaacgaagctttacatagcgcttgccagcttcccaccaaactctcttgtactgcaggttcacaaattgcctctttattgtcttatggtttgagaatgaaactttattggccttgttcgctttctttccagtgaaggggcacactcttcctaagaaaataaatccaaagtcccaaagaataaatcgtcagtcaataaattg---aaaaaaaaaaaaatctaccatcatgaccattccctaaatcagaatttgataacttaaaaactactgataacaaagcttggcattgtcacgtggggtggggggg-----------------------------------------------------------------------------------------------------------------------------------------------------------------------------------------------------------g
>Jupunba_laeta_Mori_25147@NODE_1_length_529_cov_33.500000
----------------------------------------------------------------------------------------------------------------------------------------------------------------------------------------------------------------------------------------------------------------------------ttctcattacttatgaataatgacaatactttaagtttgccaaaattacaaggagttgggggaagaagaaataacgggagaaactaacatacataaaaaaggtgaaagaaaaagaaaagaa-------------------------------------------------------aattagattggatacactcattcagttatttcttactgagatcaatcccagccttctttgcgacagcatcaagtccattcttctctatagtcttcaacgccttagttgacaaacgaaactttacatagcgcttgccagcttcccaccaaactctcttgtactgcaggttcacaaattgcctctttattgtcttatggtttgagaatgaaactttgttggccttgttcgctttctttccagtgaaggggcacactcttcctaacaaaataaatccaaagtcccaaagcataaatcatccgccaataaatgg---gggggggggtaatcctaccatcatgaccattacctaaatcagaatttgataacttaaaaactattgataacaaagattggcattgtcaccccccggg------------------------------------------------------------------------------------------------------------------------------------------------------------------------------------------------------------------
>Jupunba_leucophylla_Iganci_839@NODE_1_length_1344_cov_115.855564
atagagagaatagatttcaaatatgctgttaatgaacactgccctagttcacaagaaacattggaatgtaagcagaaaacaggaagaaagaatgctacttgacactccctgacactgcgaaagataaatgaaactccaagctaacacctcgtgtggcatttttttttgaactaaagaagtaaacactaataacttgaggttacaagtgggaccgaacctacaacctcccaccttatgttacattctgaatcaagcatacactatcacattctcattacttatgaataatgacaatactttaagtttgccaaaattacaaggagttggggaaagaagaaataacgggagaaattaacaaacataaaaaaagtgaaagacaaagaaaagaaaatgtgcagagaatactttatgaactaggcatgttcttccacagaatacaataacaattagattggatacacttattcagttatttcttcctgagatcaatcccagccttctttgcgacagcatcaagtccattcttctctatagtcttcaacgccttagttgacaaacgaagctttacatagcgcttgccagcttcccaccaaactctcttgtactgcaggttcacaaattgcctctttattgtcttatggtttgagaatgaaactttgttggccttgttcgctttctttccagtgaaggggcacactcttcctaagaaaataaatccaaagtcccaaagcataaatcatcagtcaataaactg----aaaaaaaaaaattctaacatcatgaccattacctaaatcagaatttgataacttaaaaactattgataacaaagcttggcattgtcaccccgggggggggggttggacgagaatgagtataactccaacttatcagatcagtttcaaggtaaaattgagtctgagtcctggggcatatatgtgtcagtcaaaagatgaaaatgacgtacatatcagtatcaccattaaactttctgtccaaacacaacagaagtgaaatatacattaatctgccagtggtgaatgcattatgtacaagctcaaatc
>Jupunba_macradenia_Lourteig_3021@NODE_1_length_649_cov_79.370629
---------------------------------------------------------------------------------------------------------------------------------------------------------------------------------------------------caagtgggacctgggaccaaacctacaacctcccaccttatgttacattctgaatcaagcatacactatcacattctcattacttatgaataatgacaatactttaagtttgccaaaattacaaggagttggggaaagaagaaataacgggagaaattaacattcattaaaaaagtgaaagacaaagaaaagaaaatgtgcagagaatactttatgaactaggcatgttcttccacagaatacaataacaattagattggatacacttattca-ttatttcttcctgagatcaatcccagccttctttgcgacagcatcaagtccattcttctctatagtcttcaacgccttagttgacaaacgaagctttacatagcgcttgccagcttcccaccaaactctcttgtactgcaggttcacaaattgcctctttattgtcttatggtttgagaatgaaactttgttggccttgttcgctttctttccagtgaaggggcacactcttcctaagaaaataaatccaaagtcccaaagcataaataatcagtcaataaactg----aaaaaaaaaaaatctaacatcatgaccattacctgaatcagaatttgataacttaaaaactattgacaacaaagcttggcattgtcacg------------------------------------------------------------------------------------------------------------------------------------------------------------------------------------------------------------------------a
>Jupunba_nipensis_Mayo_19662@NODE_1_length_753_cov_25.622781
-----------------------------------------------------------------------------------------------------------------------------------------------------------------------------------------caagtttcttctagttaattattcaccacaagttttcagagttaattattcaccacaagttttcagatacgaagcgtttctgacctccctgcttgattcataatgaaaatactttaagtttgacaaaattacaaggagttgggggaagaagaaataacgggagaaattaacatacataaaaaaagtgaaagaaaaagaaaagaaaatgtgccgagaatactttatgaactaggcatgttcttccacagaatacaataacaattagattggatacacttattcagttatttcttactgagatcaatcccagccttctttgcgacagcatcaagtccattcttctctatagtcttcaacgccttagttgacaaacgaagctttacatagcgcttgccagcttcccaccaaactctcttgtactgcaggttcacaaattgcctctttattgtcttatggtttgagaatgaaactttgttggccttgttcgctttctttccagtgaaggggcacactcttcctaacaaaataaatccaaagtcccaaagcataaatcatcagttaataaattggaaagaaaaaaaaaattctaacatcatgaccattacctaaatcagaatttgacaacttcaaaactattgataacaaagcttggcattgtcgcccgggggggg--------acaagaatgagtataactccaacttatcatatcagtttcaatgtaaaattgagtccgagtcctggggtatatatgtgtcatt----------------------------------------------------------------------------------------------------------------------
>Jupunba_villosa_Borges_423@NODE_1_length_1069_cov_96.202621
atagagagaatagatttcaaatatgctgttaatgaacactgctctagttcacaagaaacattggaatcaaagcagaaaaaagaaagaaagaatgctacttgacactccctgacactgcaaaagataaatgaaactccaagctaaca--aggtgtggcattttttctttaactaaaggagtaagcactaataacttcaggttacaagtgggaccaaacctacaacctcccaccttatgttacattctgaatcaagcatacactatcacattctcattacttatgaataatgacaatactttaagtttgccaaaattacaaggagttgggggaagaagaaataacgggagaaattaacatacataaaaaaggtgaaagaaaaagaaaagaaaatggaccgagaatactttatgaactaggcatgttcttccacagaatacaataacaattagattggatacacttattcagttatttcttactgagatcaatcccagccttctttgcgacagcatcaagtccattcttctctatagtcttcaacgccttagttgacaaacgaagctttacatagcgcttgccagcttcccaccaaactctcttgtactgcaggttcacaaattgcctctttattgtcttatggtttgagaatgaaactttgttggccttgttcgctttctttccagtgaaggggcacactcttcctaagaaaataaatccaaagtcccaaagcataaatcatcagtcaataaattg-aaaggaaaaaaaaattctaacatcatgaccattacctaagtcagaatttgataacttaaaaactattgataacaaagcttggcattgtcacaagggggggagggg-----------------------------------------------------------------------------------------------------------------------------------------------------------------------------------------------------------g
>_R_Acacia_rostellifera_Murphy_466@NODE_2_length_849_cov_149.005181
------------------------------------ccctgccctagttcacaggaaa-attggaatctaggcagaaaacagatggaatg-----cacttgaaactccccgacagtgagaaggataactgaaactccaagctaacaccttgtgttacatttttttttgaattagaagtgtaggcactaatcgtgtgaagttacaagtaggatgaaacaggcaacctttcatcttgtgttacattttgaatcaagcatgcacaatcacattcccattacttacgaataataacaatacaataagtttgttaaaattacaaggagttgagggaagaaggaatatcgggagcaa-taagatacatcaaaaaagtggggaaaaa------------gtatcgggaatagtttatgaactgggcatgttcttccacagaatacaataataattagattgaatatacttctccagttatttcttacggagatcaatcccagccttctttgcgactgcatcaagtccattcttctctatagtcttcaacgccttagttgacaaacgaagctttacatagcgcttgccagcttcccaccaaactctcttgtactgcaggttcacaaattgcctctttattgtcttatggttagagaatgaaactttgttggccttgttcgctttctttccagtgaaggggcacactcttcctaagaaaataaatccaaagtcccaaagaataagccaacagtcaatatattg---------gaaaaattctaccatcatgaccattgccgtgctcagaatctgacaactta------------aacaaaggttggcattgtcaaaaaaggagaa-----aaaacaagaacgactat-----------------------------------------------------------------------------------------------------------------------------------------------------------------------------------------a
>_R_Albizia_adinocephala_FHO33_88@NODE_1_length_1002_cov_105.478919
--------------------------------------------------------------------------------------------------------------------------------------------------------------------------------------------------------------------------------------------------------------------------cattctcattacttatcaataatggcaatac----aggttgccaaaattacaaggagttgggggaagaagaaataacgggagaaattgacatacataaaaaaagtgaaagaaaaagaaaagaaaatgtgccgagaatacttcatgaactaggcatgttcttccacagaatacaataacaattagattggatacacttattcagttatttcttactgagatcaatcccagccttctttgcgacagcatcaagtccattcttctctatagtcttcaacgccttagttgacaaacgaagcttaacatagcgcttgccagcttcccaccaaactctcttgtactgcaggttcacaaattgcctctttattgtcttgtggtttgagaatgaaactttgttggccttgttcgctttctttccagtgaaggggcacactcttcctaagaaaataaatccaaagtcccaaagtgtaaattatcagtcaataaattgaaaaagaaaagaaaatttttccatcatgaccattacctaaatcagaatttgacaacttaaaaactattggtaacaaagcttggcattgtcaagaaagggg--------------gaatgagtataactccaacttatcatatcagtttcaaagtaaatttgagtctgagtccgggggc--atatgagtcattcaaaagacgaaaatggagtacgtatcagtatcaccattaacctttctgtccaaacacaacagaaatgaaatatacactaagctgcccatggtgaatgcattatgtacaagctcaaata
>_R_Albizia_coripatensis_Hughes_2433@NODE_1_length_1275_cov_116.949082
atagagagaatagatttcaaatatgctgttaatgaacactgccctagttcacaagaaacattggaatctaagcagaaaatagaaagaaagaatgctacttgacagtccctgacactacgaaagataaatgaaactccaagctaacacctcgtgttgcat-ttttttggaactaaatgag---------------tgaggttacaagtgggaccgaacccacaacctcccaccttatgttacattctgaagcaagcatacactatcacattctcatcacttatcaataatgacaatactttaagttcgccaaaattttaaggagttgggggaagaagaaataacgggagaaattaacatacataaaaaaagtgaaagaaaaagaaaagaaaatgtgccgagaatactttatgaactaggcatgttcttccacagaatacaataacaattagattggatacacttattcggttatttcttactgagatcaatcccagccttctttgcgacagcatcaagtccattcttctctatagtcttcaacgccttagttgacaaacgaagctttacatagcgtttgccagcttcccaccaaaccctcttgtactgcaggttcacaaattgcctctttattgtcttgtggtttgagaatgaaactttgttggccttgttcgctttctttccagtgaaggggcacactcttcctaagaaaacaaatccaaagtcccaaagcataaatcatcagtcaataaattggaaaaaaaaaaaaaattcttccatcatgaccattacctaaatcagaatttgataacctaaaaactattgataacaaagcttggcattgtcaagaaagggg--------------gaatgagtataactccaacttatcatatcagtttcaaagtaaaattgagtctgagtccgggggc--atatgagtcattcaaaagacgaaaatggagtacatatcagtatcaccattaacctttctgtccaaacacaacagaaatgaaatctacactaatctgccggtggtgaatgcattatgtacaagctcaaata
>_R_Albizia_decandra_Vilhena_231@NODE_1_length_659_cov_24.807560
-------------------------------------------------------------------------------------------------------------------------------------------------------------------------------------------------------------------------------cctcccaccttatgtcacattctgaaacaagtatacactatcacattctcattacttatcaataatgataatactttaagtttgccaatattacaagttgttgggggaagaagaaatgacgggagaaattaacatacattaaaaaagtgaaagaaaaagaaaagaaaatgtgccgagaatactttatgaattaggcatgttcttccacagaatacaataacaattagattggatacacttattcagttatttcttactgagatcaatcccagccttctttgcgacagcatcaagtccattcttctctatagtcttcaacgccttagttgacaaacgaagctttacatagcgcttgccagcttcccaccaaactctcttgtactgcaggttcacaaattgcctctttattgtcttatggtttgagaatgaaactttgttggccttgttcgctttctttccagtgaaggggcacactcttcctaagaaaataaatccaaagtcctaaagcgtaaatcatcagtcaataaattgggggggggaaaaaaattcttccatcatgaccattacctaaatcagaatttgataacttaaaaactattgataacaaggcttggcattgtcaagaaagggg--------------gaatgagtataactccaacttatcatat------------------------------------------------------------------------------------------------------------------------------------------------------------------------
>_R_Albizia_edwallii_Dalmaso_272@NODE_1_length_747_cov_7.374277
-----------------------------------------------------------------------------------------------------------------actacgaaagataaatgaaactccaagctaacacctcgtgttgcat-tttttttgaactaaatgag---------------tgaggttacaagtgggaccgaacccacaacctcccaccttatgttacattctgaagcaagcatacactatcacattctcatcacttatcaataatgacaatactttaagtttgccaaaatttcaaggagttgggggaagaagaaataacgggagaaattaacatacataaaaaaagtgaaagaaaaagaaaagaaaatgtgccgagaatacttcatgaactaggcatgttcttccacagaatacaatgacaattagattggatacacttattcagttatttcttactgagatcaatcccagccttctttgcgacagcatcaagtccattcttctctatagtcttcaacgccttagttgacaaacgaagctttacatagcgtttgccagcttcccaccaaaccctcttgtactgcaggttcacaaattgcctctttattgtcttgtggtttgagaatgaaactttgttggccttgttcgctttctttccagtgaaggggcacactcgtcctaagaaaataaatccaaagtcccaaagcataaatcatcggttaataaattggaaaaaaaaaatttcttccatcatcatgaccattacctaaatcagaatttgataacttaaaaactattgataacaaagcttggcattgtcaagaaagggg--------------gaatgagtataactccaa----------------------------------------------------------------------------------------------------------------------------------------------------------------------------------
>_R_Albizia_glabripetala_Lewis_1652@NODE_1_length_812_cov_44.076190
--------------------------------------------------------------------------------------------------------ctccctgacactacgaaagataaatgaaactccaagctaaaccctcatgttgca--tttttttgaactaaatgag---------------tgaggttacaattgggaccgtacccacaacctcccaccttatgtcacattctaaaacaagcatacactatcacattctcattacttatcaataatgataatactttaagtttgccaaaattacaaggtgttgggggaagatgaaataacgggagaaattaacatacataaaaaaagtgaaagaaaaagaaaagaaaatgagccgagaatacttcatgaattaggcatgttcttccacagaatacaataacaattagattggacacacttattcagttatttcttactgagatcaatcccagccttctttgcgacagcatcaagtccattcttctctatagtcttcaacgccttagttgacaaacgaagctttacatagcgcttgccagcttcccaccaaactctcttgtactgcaggttcacaaattgcctctttattgtcttatggtttgagaatgaaactttgttggccttgttcgctttctttccagtgaaggggcacactcttcctaagaaaataaatccaaagtcccaaagcgtaaatcatcagtcaataaattg----aaaaaaaaaaattcttccgtcatgaccataacctaaatcagaatttgataacttaaaaactattgataacaaagcttggcattgtcaagaaagggg--------------gaatgagtataactccaacttatcatatcagtttcaaagtaaaattgagtctgagtccggaggc--atatgagtcatttaaaa----------------------------------------------------------------------------------------------------------------g
>_R_Albizia_inundata_Wood_26530@NODE_1_length_786_cov_106.354309
-----------------------------------------------------------------------------------aagaaagaatgcgacttgacactccctgacactacgaaagataaatgaaactccaagctaaaccctcttgttgcattttttttggaactaaatgag---------------tagagttacaagtgggaccaaacccacaacctcccaccttatgttacattctgaaacaaacatacactatcacattctcattacttatcaataatgacaacactttaagtttgccaaaattacaaggagttgggggaagaagaaataacgggagaaattaacatacataaaaaaagtgaaagaaaaaggaaagagaatgtgccgagaatactttatcaactaggcatgttcctccacagaatataataacaattagattggatacacttattcagttatttcttactgagatcaatcccagccttctttgcgacagcatcaagtccattcttctctatagtcttcagcgccttcgttgacaaacgaagctttacatagcgcttgccagcttcccaccaaaccctcttgtactgcaggttcacaaattgcctctttattgtcttgtggtttgagaatgaaactttgttggccttgttcgctttctttccagtgaaggggcacactcttcctaagaaaataaatccaaagacccaaagcgtaaatcatcagtctataaattgaaaaaaacaaaaaaaatcttccatcatgaccattacctaaatcagaaattggtaacttaaaaactattggtaacaaagcttggcgttgtcaagaaagggg--------------gaatgagtataactccaa---------------------------------------------------------------------------------------------------------------------------------------------------------------------------------t
>_R_Albizia_niopoides_Simon_1601@NODE_1_length_992_cov_83.985792
-----gagaatatatttcagatatgctgttaatgaacaatgccctagttcacaagaaacattggaatctaagcagaaaacagaaagaaataatgctacttgacactccctgacactacgtaagataaatgaaactccaagcaaaaccctcatgttgcatttttttt-----------------------------------------------gaacccacaaccttccacattatgttacattctgaaacaagcatacactatcacattctcattacttatcaataatgacaacactttaagtttaccaaaattacaaggagttgggggaagaagaaacaacgggagaaattaacatacataaaaaaagtgaaagaaaaagaaaagaatatgtgccgaggatactttatgaactaggcatgttcttccactgaatacaataacaattagattggatacacttattcagttatttcttactgagatcaatcccagccttctttgcgacagcatcaagtccattcttctctatagtcttcaacgccttcgttgacaaacgaagctttacatagcgcttgccagcttcccaccaaaccctcttgtactgcagattcacaaattgcctctttattgtcttgtggttagagaaggaaactttgttggccttgtttgctttctttccagtgaaggggcacactcttcctaagaaaataaatccaaagtcccaaagcgtaaatcatcagtcaataaattgaggaaaaaaagacaattcttccatcatgaccattacctaaatcagaatttgataacttaaaaactgttggtaacaaagcttggcattgtcaagaaagggg--------------gaatgagtacaactccaacttatcaaatcagtttcaaagtaaatttgagtctgagtccgggggc--atatgagtcattcaaaagatgaaaatggagtacatatcagtatcaccattaacctttctgtccaaacaca--agaaatgaaatatacactcatctgccgagggtgaatgca------------------t
>_R_Albizia_sinaloensis_Hughes_1576@NODE_1_length_839_cov_69.888451
--------------------------------------------------------------------------------------------------------------------------gataaatgaaactacaagctaaaccctcatgttgcaa-tttttttgaactaaataag---------------tgaggttacaagtgggacccaaccctcaatttcccaccttatgttacattctgaaacaagcatacactatcacattctcattacttatcaataatgacaatactttaagtttgccaaaataacaaggagtggggggaagaagaaataacgggagaaattaacatacataaaaaaagtgaaagaaaaagaaaagaaaatgtgccgagaatactttgtgaactaggcatgttcttccacagaatacaatagcaattagattggatacactcattcagttatttcttcctgagatcaatcccagccttctttgcgacagcatcaagtccattcttctctatagtcttcaacgccttcgttgacaaacgaagctttacatagcgcttgccagcttcccaccaaactctcttgtactgcaggttcacaaattgcctctttattgtcttgtggtttgagaatgaaactttgttggccttgttcgctttctttccagtgaaggggcacactcttcctaagaaaataaatccaaagtcccaaagcgtaaatcatcagtcaataaattgaaaaaaaaaaaaaaattattccatcatgaccattacctaaatcagaatttgataacttaaaaactattggtaacaaagcttggcattgtcaagaaagggg--------------gaatgagtataactccaacttatcatatcagtttcaaagtaaatttgagtctgattccgggggc--atatgagtcattcaaaagacgaacatggagtacatatcagtatcaccattaac-----------------------------------------------------------------------------
>_R_Albizia_subdimidiata_var_minor_Gorts_341@NODE_1_length_821_cov_25.014785
------------------------------------------------------------------------------------------------------------------------------------------------------------------------------------------------agtagagttacaggtgggaccgaacccacaacctcccaccttatgttacattctgaaacaaacatacactatcacattctcattacttatcaataatgacaatactttaagtttgccaaaattacaaggagttgggggaagaagaaataacgggagaaattaacatacattaaaaaagtgaaagaaaaagaaaagaaaatgtgccgagaatactttatcaactaggcatgttcctccacagaatataataacaattagattggatacacttattcagttatttcttactgagatcaatcccagccttctttgcgacagcatcaagtccattcttctctatagtcttcaacgcctttgttgacaaacgaagctttacgtagcgcttgccagcttcccaccaaaccctcttgtactgcaggttcacaaattgcctctttattgtcttatggtttgagaatgaaactttgttggccttgttcgctttctttccagtgaaggggcacactcttcctaagaaaataaatccaaagtcccaaagcgtaaatcatcagtcaataaattggaaaaaaaaaaaaaattcttccatcatgaccattacctaaatcagaatttgataacttaaaaactattggtaacaaagcttggcgttgtcaagaaagggg--------------gaatgagtataactccaatttatcatatcagtttcaaagtaaacttgagtctgagcccgggggc--atatgagtcattcaaaagacgaaaatggagtacatatcggtatcaccattaacctttctgtccaaacacaacagaaatgaaatatacactaatc------------------------------------
>_R_Albizia_tomentella_Leach_Dunlop_3801@NODE_1_length_1140_cov_106.256820
-----------------------------------------cccttgttcacaagaaacaacggaatctaagcagaaaacagaaagaaagaatgctacttgacactccctgacactacgaaagataaatgaaactccaagctaacaccttgtgttgcatt-------------gactagtaaacactaatgacttgaggttacaagcatgaccgaccccacaacctcccaccttatattacattctaaatcaagcatacactatcacatttccatgactcatgaataataacaatactttaagtttggcaaaattacaaggagttgggagaagaagaaataacgggagaaactaacatacacaaaaaaagtgaaagaaaaggaaaagaaaatgtgccgagaatactttatgaactaggcatgttcttccatagaatacaataacaattagacaggatacacttattcagttatttcttactgagatcaatcccagccttctttgcaacagcatcaagtccattcttctctatggtcttcaaagccttagttgacaaacgaagttttacataacgcttgccagcttcccaccaaactctcttatactgcaggttcacaaattgcctctttgttgtcttatggtttgagaatgaaactttgttggccttgttcgctttctttccagtgaaggggcacactcttcctaagaaaataaatccaaagtcccaaagcataaatcatcagtcaataaattgaaaaaaaaaaaaaaattctacaatcatgaccattacccacgtcagaatttgataacttaaaaactattgataacaaagcttgccattgtcacccaacggggg----gggaacaagaatgagtataactccagcttatcatatcggtttcaaagtaaaattgagtcttagtcctggggtatatatgtgtcattcaaaagatgaaaatggagtacatatcagtatcaccattaaactttctgtccaaacacaacagaaatgaaatatacattaacctgccagtggtgaatgcattatgtacaagctcaaatg
>_R_Archidendron_clypearia_Wieringa_1849@NODE_1_length_1079_cov_111.019960
-------------------------------------------------------------------------------cagagagaaagaatg-cacttgaaactccccaacactgagaaagataactgaaactccaagctaacaccttgtgttacatttttttttgaattagaagtgtaggcactaatgccgtgaaattacaagtatgatcaaacaggcaacgttccatcttgtgttacattctgaatcaagcatgcacaatcacattctatttacttacgaataataacaatacaataagtttgtcaaaattacaaggcgttgagggaagaaggaatagcgggagcaa-taagatacatgaaaaaagtgggaaaaaa------------gtaccgggaatagtttatgaattgggcatgttcttccacagaatataataataattagattggatatacttattcagttatttcttactgagatcaatcccagccttctttgcgacagcatcaagtccattcttctctatagtcttcaacgccttagttgacaaacgaagctttacatagcgcttgccagcttcccaccaaactctcttgtactgcaggttcacaaattgcctccttattgtcttatggtttgagaatgaaactttgttggccttgttcgctttctttccagttaaggggcagactcttcctaagaaaataaatccaaagtgccaaagaataagccaaaagtcaatatattg---------gaaaagttctaccatcatgaccattaccgcgctcagaatctgacaacttaaaaactatttatgacaaagcttggcattgtcaaaaaaggagaa----aaaaacaagaatgggtataaatccaactgctcctatcagtttcaaagtaaaattgagtctgagtcctgcgtcatatatgtgccattcaaaagatgaaaatggagtacat----------ctattaacctttctgcccaaacacaacagaaatgaaatatatattaatctgccagtggtgaatgcattatgtacaagctgaaata
>_R_Balizia_leucocalyx_Aguilar_1939@NODE_1_length_1122_cov_64.824880
-------------------------------------------------------------------------------------------atgctacttgacactccctgacactgcgaaagataaatgaaactccaagctaacacctcctgtggcatttttttttaaactaaaagagtaagcaataataacttgagattacaaatgggaccaaacctacaacctcccaccttatgttacattctgaatcaagcatacactatcacattctcattacttatgaatagtgacaatactttaagtttgccaaaattacaaggagttggggaaagaagaaataacgggagaaattaacatacatgaaaaaagtgaaagacagagaaaagaaaatgtgcagagaatactttatgaactaggcatgttcttccacagaatacaataacaattagattggatacacttattcagttatttcttactgagatcaatcccggccttctttgcgacagcatcaagtccattcttctctatagtcttcaaagccttagttgacaaacgaagctttacatagcgcttgccagcttcccaccaaactctcttgtactgcaggttcacaaattgcctctttattgtcttatggtttgagaatgaaactttgttggccttgttcgctttctttccagtgaaggggcacactcttcctaagaaaataaatccaaagtcccaaagcataaatcatcagtcaataaactg-----aaaaaaaaaaatctaacatcatgaccattgcctaaatcagaatttgataacttaaaaactattgataacaaagcttggcattgtcacggggggggggggttttggacaagaatgagtataactccaacttatcatatcagtttcaaggtaaaattgagtctgagtcctggggcatatatgtgtcagtcaaaagatgaaaatgacgtacatatcagtatcaccattaacctttctgtccaaacacaacagaaatgaaatatacattaatctgccagtggtgaatgcactatgtacaagctcaaata
>_R_Calliandra_bella_LPQ15696@NODE_1_length_977_cov_65.791111
------------------------------------catttctt----------------------------aaataatatatgaccaagggtgttgctagtctttgtttaatactat-------------gccttttaattattatcatctattacaa-ctgatataagc-----------atgttatacatgtatggttttcttgatatgctgaactacagttatcttaaatatattgaatctttattgttatatacacgatcacactcccattaattacgaatattgtgacttgccaaatttttccaaagttacaaggagttggggaaagaaggaataacaggggagaataagatacatgaaaacagtggggggaaa------------gtaccgagaacagttta-------------------cacagaatacaaatttcattaaattcgatatgctagttcagttatttcttactgagatcaatcccagccttctttgcagcagcatcaagtccattcttctctatagtcttcaatgccttagttgacacacgaagctttacatagcgcctgccagcttcccaccaaattttcttgtactgcaggtttacatattgcctccttattgtcttcttgtttgagaatgaaatcttgttggccttgttcgctttctttccagtaaaggggcacactcttcctaagaaaataaatccaaagacccgaagaataaatcaccaatcaataaattg---------aaaaagttctaccatcatgaacattaccgtggtagggattttacaactcgaaaactattggtaacaaagcttggcattgttttaaaaaaaaaaaaaaagggactagaatgagtataactccaacttctcatatcagtttcaaagtgaagtcgattctgagtcctatggcagatatgtgtcattcaaaatatgaaaatggagcacat------atcattattaacctttctgatcaagcacaacagaaataaaatatacattaatcaaccagtggtgaatgc-------------------a
>_R_Cathormion_obliquifoliolatum_Wieringa_6519@NODE_1_length_983_cov_103.536638
atggagagaatagaattcaaatatgctgttaatgaacactgccctagttcacaagaaacattggaatgtaagaagaaaacagaaagaaagaatgctacttgacactccctgacactgcgaaagataaatgaaactccaagctaacacctcctgtggcttttttttttgaactaagggagtaagcactaataacttgaggtttcaagtgagaccgaatctacaacctcccaccttgtgttacattctgaatcaagcatacactatcacattctcattacttatgaataatgacaatactttaagtttgccaaaattacaaggagatgtggaaagaagaaataacgggagaaattaacatacataaaaaaagtgaaagacaaagaaaagaaaatgtgcagagcaaactttatgaaataggcatgttcttccacagaatacaataacaattagattggatacacttattcagttatttcttactgagatcaatcccagccttctttgcgacagcatcaagtccattcttctctatagtcctcaacgccttagttgacaaacgaagctttacatagcgcttgccagcttcccaccaaactctcttgtactgcaggttcacaaattgcctctttattgtcttatggtttgagaatgaaactttgttggccttattcgctttctttccagtgaaggggcacactcttcctaagaaaataaatccaaagtcccaaagcataaatcatcagtcaataaactgaaaaaaaaaaaaaaaatctaacatcatgaccattacccaaatcagaatttgataacttaaaaacaattgataacaaagcttggcattgtca---------------------------------------------------------------------------------------------------------------------------------------------------------------------------------------------------------------------------
>_R_Enterolobium_cyclocarpum_MWC9020@NODE_1_length_1314_cov_151.989491
atagagagaatcgatttcaaatatgctgtcaatgaacaatgccctagttcacaagaaacattggaatctaagcagaaaacagaaagaaataatgctacttgacactccctgacactacgaaagataaattaaactccaggctaacacctcttgttgcat-ttttttggaactaaaggagtaggcattaataactcgaatttacaagtgggaccgaacccacaaccccttatcttatgttacattctgaatcaagcatacactatcacattctcattacttatgaataataacaatactacaagtttgccaaaattacaaggagttgggggaagaagaaataacgggagaaattaaaatacat-aaaaaagtgagagaaaaagaaaagaaaatgtgacgagaatactgtatgaactaggcatgttcttccacagactacaataacaattagattggatacacttattcagttatttcttacggagatcaatcccagccttctttgcaacagcatcaagtccattcttctctatagtcttcaacgccttagttgacaaacgaagctttacatagcgcttcccagcttcccaccaaactctcttgtactgcaggttcacaaattgcctctttgttgtcttatggtttgagaatgaaactttgttggccttgttcgctttctttcccgtgaaggggcacactcttcctgagaaaataaatccaaagtcccaaagcataaatcatcagtcaataaattggga----aaaaaaaaatctaccatcatgaccattaccgaaatcagaatttgataacttaaaaactattgataacaaggcttggcattatcaagaaagggggc----aaaaacaagaatgagtatgattccaacttatcatatcagtttcaaaataaaattgagtctgagtcctggggcatacaagtgtcattcaaaagatgaaaatggagtacataacagtatcaccattaacctttctgtccaaacacagcaaaaatgaaatatagattaatctgccagtggtgaatgcattatgtacaagctcaaata
>_R_Hydrochorea_corymbosa1_Bonadeu_655@NODE_1_length_696_cov_161.815913
----------------------------------------------------------------aatgtaagaagaaaacagaaagaaagaatgctacttgacactccctgacactgcgaaagataaatgaaactccaagctaacacctcctgtggcttttttttttgaactaagggagtaagcactaataacttgaggtttcaagtgggaccgaatctacaacctcccaccttatgttacattctgaatcaagcaaacactatcacattctcattacttatgaataatgacaatacttttagtttgccaaaattacaagcagttggggaaagaagaaataacgggagaaattaacatacataaaaaaagtgaaagacaaagaaaagaaaatgtgcagagcatactttatgaaataggcatgttcttccacagaatacaataacaattagattggatacacttattcagttatttcttactgagatcaatcccagccttctttgcgacagcatcaagtccattcttctctatagtcttcaacgccttagttgacaaacgaagctttacatagcgcttgccagcttcccaccaaactctcttgtactgcaggttcacaaattgcctctttattgtcttatggtttgagaatgaaactttgttggccttgttcgctttctttccagtgaaggggcacactcttcctaagaaaataaatccaaagtcccaaagcataaatcatcagtcaataaactg---aaaa---------------------------------------------------------------------------------------------------------------------------------------------------------------------------------------------------------------------------------------------------------------------------------------------------------------
>_R_Hydrochorea_corymbosa2_Iganci_862@NODE_1_length_660_cov_246.461157
---------------------------------------------------------------------------------------------------------------------------------------------------------------------------------------------------------------------------------------------------------------------------------------------------------------------------------agttggggaaagaagaaataacgggagaaattaacatacataaaaaaagtgaaagacaaagaaaagaaaatgtgcagagcatactttatgaaataggcatgttcttccacagaatacaataacaattagattggatacacttattcagttatttcttactgagatcaatcccagccttctttgcgacagcatcaagtccattcttctctatagtcttcaacgccttagttgacaaacgaagctttacatagcgcttgccagcttcccaccaaactctcttgtactgcaggttcacaaattgcctctttattgtcttatggtttgagaatgaaactttgttggccttgttcgctttctttccagtgaaggggcacactcttcctaagaaaataaatccaaagtcccaaagcttaaatcatcagtcaataaactgaaaaaaaaaaaaaaaatcgaacatcataaccattacccaaatcagaatttgataacttaaaaacaattgataacaaagcttggcattgtcaccccgggggggggggttggacaagaatgagtataactccaacttatcatatcagtttcaaggtaaaattgagtctgagtcctggggcatatatgtgtcagtcaaaagataaaaatgacgtac-------------------------------------------------------------------------------------------------
>_R_Hydrochorea_gonggrijpii_Tillett_45696@NODE_1_length_724_cov_110.196291
----------------------------------------------------------------------------------------------------------------------------------------------------------------------------------------------------------------------------------------------------------------------------ttctcattacctatgaataatgacaatactttaagtttgccaaaattacaaggagttggggaaagaagaaataacggaaaa-------------aaagtgaaagacaaagaaagaaaagaaaatgtgcagagcatactttatgaaataggcatgttcttccacagaatacaataacaattagattggatacacttattcagttatttcttactgagatcaatcccagccttctttgcgacagcatcaagtccattcttctctatagtcttcaacgccttagttgacaaacgaagctttacatagcgcttgccagcttcccaccaaactctcttgtactgcaggttcacaaattgcctctttattgtcttatggtttgagaatgaaactttgttggccttgttcgctttctttccagtgaaggggcacactcttcctaagaaaataaatccaaagtcccaaagcataaatcatcagtcaacaaactg-gaaaaaaaaaaaaaatctaacatcaagaccatcacccaaatcagaatttgataacttaaaaacaattgataacaaagcttggcattgtcacccgggggggggtggttggacaagaatgagtataactccaacttatcatatcagtttcaaggtaaaattgagtctgagtcctggggcatatatgtgtcagtcaaaagataaaaatgacgtacatatcagtatcaccattaacct---------------------------------------------------------------------------
>_R_Hydrochorea_marginata_Morim_563@NODE_1_length_755_cov_168.097345
---------------------------------------------------------------------------------------------------------------------------------------------------------------------------------------------------------------------------------------------------------------------------------------------------------------------------------agttggggaaagaagaaataacgggagaaattaacatacataaaaaaagtgaaagacaaagaaaagaaaatgtgcagagcatactttatgaaataggcatgttcttccacagaatacaataacaattagattggatacacttattcagttatttcttactgagatcaatcccagccttctttgcgacagcatcaagtccattcttctctatagtcttcaacgccttagttgacaaacgaagctttacatagcgcttgccagcttcccaccaaactctcttgtactgcaggttcacaaattgcctctttattgtcttatggtttgagaatgaaactttgttggccttgttcgctttctttccagtgaaggggcacactcttcctaagaaaataaatccaaagtcccaaagcttaaatcatcagtcaataaactg-aaaaaaaaaaaaaaatcgaacatcatgaccattacccaaatcagaatttgataacttaaaaacaattgataacaaagcttggcattgtcaccccgggggggggtgttggacaagaatgagtataactccaacttatcatatcagtttcaaggtaaaattgagtctgagtcctggggcatatatgtgtcagtcaaaagataaaaatgacgtacatatcagtatcaccattaacctttctgtccaaacacaacagaaatgaaatatacattaatctgccagtggtgaatgcattatgtaca---------a
>_R_Jupunba_brachystachya_Lima_7438@NODE_1_length_934_cov_79.869312
atagagagaatagatttcaaatatgctgttaatgaacactgctctagttcacaagaaacattggaatcaaagcagaaaaaagaaagaaagaatgctacttgacactccctgacactgcaaaagataaatgaaactccaagctaaca--aggtgtggcattttttctttaactaaaggagtaagcactaataacttcaggttacaagtgggaccaaacctacaacctcccaccttatgttacattctgaatcaagtatacactatcacattctcattacttatgaataatgacaatactttaagtttgccaaaattacaaggagttggggaaagaagaaataacgggagaaattaacatacataaaaaaggtgaaagaaaaagaaaagaaaatggaccgagaatgctttatgaactaggcatgttcttccacagaatacaataacaattagattggatacacttattcagttatttcttcctgagatcaatcccagccttctttgcgacagcatcaagtccattcttctctatagtcttcaacgccttagttgacaaacgaagctttacatagcgcttgccagcttcccaccaaactctcttgtactgcaggttcacaaattgcctctttattgtcttatggtttgagaatgaaactttgttggccttgttcgctttctttccagtgaaggggcacactcttcctaagaaaataaatccaaagtcccaaagcataaatcatcagtcaataaattg-aaaggaaaaaaaaattctaacatcatgaccattacctaagtcagaatttgataacttaaaaactattgataacaaagcttggcattgtcacaaggggggga--gg-----------------------------------------------------------------------------------------------------------------------------------------------------------------------------------------------------------g
>_R_Jupunba_commutata_Maguire_46145@NODE_1_length_1046_cov_68.859649
----------------------------------------------------------------------------------------agaatgctacttgacactccctgacactgcaaaagataaatgaaactccaagctaaca--aggtgtggcattttttctttaactaatggagtaagcactaataacttaaggttataagtgggaccgaacctacaacctcccaccttatgttacattctgaatcaagcatacactatcccattctcattacttatgaataatgacaatactttaagtttgccaaaattacaaggagttgggggaagaagaaataacgggagaaattaacagacattaaaaaagtgaaagaaaaagaaaagaaaatgggccgagaatactttatgaactaggcatgttcttccacagaatacaataacaattagattggatacacttattcagttatttcttacggagatcaatcccagccttctttgcgacagcatcaagtccattcttctctatagtcttcaacgccttagttgacaaacgaagctttacatagcgcttgccagcttcccaccaaactctcttgtactgcaggttcacaaattgcctctttattgtcttatggtttgagaaagaaactttgttggccttgttcgctttctttccagtgaaggggcacactcttcctaagaaaataaatccaaagtcccaaagcataaatcatcagtcaataaattgaaa-gaaaaaaaaagttctaacatcatgaccattacctaaatcagaatttgataacttaaaaactattgataacaaagcttggcattgtccggggggggggt----gtggacaagaatgagtatagctccaacttatcatatcagtttcaaggtaaaattgagtctgagtcctggggcatatacgtgtcattcaaaagatgaaaatgacgtacatatcagtatcaccattaacctttctgtccaaacacaacagaaatgaaatatacattaatctgccagtggtgaatgtattatgtacaagctcaaata
>_R_Jupunba_langsdorfii_Ribeiro_728@NODE_1_length_883_cov_81.552109
atagagagaatagatttcaaatatgctgttaatgaacactgccctagttcacaagaaacattggaatccaagcagaaaacagaaagaaagaatgctacttgacactccctgacactgcgaaagatacatgaaactccaagctaacacctcgtgtggcatttttctttgaactaaaagagtaagcactaataacttgaggttacaagtgggacgaaacctacaacctcccaccttatcttacattctgaatcaagcatacactatcacattctcattacttatgaataatgacaatactttaagtttgccaaaattacaaggagttgggggaagaagaaataacgggagaaattaacatacataaaaaaggtgaaagaaaaagaaaagaaaatgtgccgagaatactttatgaactgggcatgttcttccacagaatacaataacaattagattggatacacttattcagttatttcttactgagatcaatcccagccttctttgcgacagcatcaagtccattcttctctatagtcttcaacgccttagttgacaaacgaagctttacatagcgcttgccagcttcccaccaaactctcttgtactgcaggttcacaaattgcctctttattgtcttatgatttgagaatgaaactttgttggccttgttcgctttctttccagtgaaggggcacactcttcctaacaaaataaatccaaagtcccaaagcataaatcatcagtcaacaaactg-agggggggaaaaaattctaccatcatgaccattacctaaatcagaatttgataacttaaaaactattgataacaaagcttggcattgtcgcccgcggggg----------------------------------------------------------------------------------------------------------------------------------------------------------------------------------------------------------------g
>_R_Jupunba_limae_Iganci_261@NODE_1_length_752_cov_101.554074
----------------------------------------------------------------------------------------------------------------------------------------caagctaacacctcgtgtggcatttttttttgaactaaagaagcaaacactaataacttgaggttacaagtgggactgaacctacaacctcccaccttatgttacattctgaatcaagcatacactatcacattctcattacttatgaataatgacaatactttaagtttgccaaaattacaaggagttggggaaagaataaataacgggagaaattaaccaacataaaaaaagtgaaagacaaagaaaagaaaatgtgcagagaatactttatggactaggcatgttcttccacagaatacaataacaattagattggatacacttattcagttatttcttactgagatcaatcccagccttctttgcgacagcatcaagtccattcttctctatagtcttcaacgccttagttgacaaacgaagctttacatagcgcttgccagcttcccaccaaactctcttgtactgcaggttcacaaattgcctctttattgtcttatggtttgagaatgaaactttgttggccttgttcgctttctttccagtgaaggggcacactcttcctaagaaaataaatccaaagtcccaaagcataaatcatcagtcaataaactg-----aaaaaaaaaattctaacatcatgaccattacctaaatcagaatttgataacttaaaaactattgataacaaagattggcattgtcacccggggggggggtg-------tgaatgagtataactccaacttatcagat-----------------------------------------------------------------------------------------------------------------------------------------------------------------------c
>_R_Jupunba_longipedunculata_Cardona_2682@NODE_1_length_710_cov_97.502370
--------------------------------------------------------------------------------------------------------------------------------------------------------------------------------gagtaagcactaataacttaaggttacaagtgggaccgaacctacaacctcccaccttatgttacattctgaatcaagcatacactatcacattctcattacttatgaataatgacaatactttaagtttgccaaaattacaaggagttgggggaagaagaaataacgggagaaattaacatacataaaaaaagcgaaagaaaaagaaaagaaaatggaccgagaatactttatgaactaggcatgttcttccacagaatacaataacaatcagattggatacacttattcagttatttcttgctgagatcaatcccagccttctttgcgacagcatcaagtccattcttctctatagtcttcaacgccttagttgacaaacgaagctttacatagcgcttgccagcttcccaccaaactctcttgtactgcaggttcacaaattgcctctttattgtcttatggtttgagaatgaaactttgttggccttgttcgctttctttccagtgaaggggcacactcttcctaagaaaataaatccaaagtcccaaagcataaatcatcagtcaataaattgaaagaaaaaaaaaaattctaacatcatgaccattacctaaatcagaatttgataacttaaaaactattgataacaaagcttggcattgtcacaggggggggggtgt---gacaagaatgagtataactccaa---------------------------------------------------------------------------------------------------------------------------------------------------------------------------------c
>_R_Jupunba_microcalyx_Iganci_855@NODE_1_length_1302_cov_88.678367
atagagagaatagatttcaaatatgctgttaatgaacactgccctagttcacaagaaacattggaatgtaagcagaaaacaggaagaaagaatgctacttgacactccctgacactgcgaaagataaatgaaactccaagctaacacctcgtgtggcatttttttttgaactaaagaagtaaacactaataacttaaggttacaagtgggactgaacctacaacctcccaccttatgttacattctgaatcaagcatacactatcacattctcattacttatgaataatgacaatactttaagtttgccaaaattacaaggagttggggaaagaagaaataacgggagaaattaacaaacataaaaaaagtgaaagacaaagaaaagaaaatgtgcagagaatgctttatgaactaggcatgttcttccacagaatacaataacaattagattggatacactttttcagttatttcttactgagatcaatcccagccttctttgcgacagcatcaagtccattcttctctatagtcctcaacgccttagttgacaaacgaagctttacatagcgcttgccagcttcccaccaaactctcttgtactgcaggttcacaaattgcctctttattgtcttatggtttgagaatgaaactttgttggccttgttcgctttctttccagtgaaggggcacactcttcctaagaaaataaatccaaagtcccaaagcataaatcatcagtcaataaactg----aaaaaaaaaaaatctaacatcatgaccattacctaaatcagaatttgataacttaaaaactattgataacaaagcttggcattgtcaccgcgaggggggggtttggacgagaatgagtataactccaacttatcagatcagtttcaaggtaaaattgagtctgagtcctggggcatatatgtgtcagtcaaaagatgaaaatgacgtacatatcagtgtcactattaaactttctgtccaaacacaacagaagtgaaatatacattaatctgccagtggtgaatgcattatgtacaagctcaaatc
>_R_Jupunba_oppositifolia_Liegier_16014@NODE_1_length_686_cov_82.075534
--------------------------------------------------------------------------------------------------------------------------------------------------------------------------------gaagtagcactaataacttgagattacaagtgggaccgaacctacagcctcccaccttatgttacattctgaatcaagcatacactatcacattctcattacttatgaataataacaatactttaagtttgccaaaattacaaggagttgggggaagaagaaataacgggagaaattaacatacataaaaaaagtaaaagaaaaagaaaagaaaatgtgccgtgaatactttatgaactaggcatgttcttccacagaatacaataacagttagatcggatacacttattcagttatttcttactgagatcaataccagccttctttgcgacagcatcaagtccattcttctctatagtcttcaacgccttagttgacaaacgaagctttacatagcgcttgcctgcttcccaccaaactctcttgtactgcaggttcacaaattgcctctttattgtcttatggtttgagaatgaaactttgttggccttgttcgctttctttccagtgaaggggcacactcttcctaacaaaataaatccaaagtcccaaagcataaatcatcagtcaataaattggaaaaaaaaaaaaaaatctaacatcatgaccattagctaaatcagaatttgataacttcaaaactattgataacaaagcttggcattgtcgcccgcgggcgggggg-----------------------------------------------------------------------------------------------------------------------------------------------------------------------------------------------------------g
>_R_Jupunba_oxyphyllidia_Yonker_6157@NODE_1_length_672_cov_118.050420
----------------------------------------------------------------------------------------------------------------------------------------------------------------------------aaaggagtaagcactgataatttgaggt------------------tacaacctcccaccttatattacattctgaatcaagcatacactatcacattctcattacttatgaataatgacaacactttaagtttgccaaaattacaaggagttgggggaagaagaaataacgggagaaattaacatacataaaaaaagtgaaagaaaaagaaaagaaaatgtgccgagaatactttatgaactaggcatgttcttccacagaatacaataacaattagattggatacacttattcagttatttcttactgagatcaatcccagccttctttgcgacagcatcaagtccattcttctctatagtcttcaacgccttagttgacaaacgaagctttacatagcgcttgccagcttcccaccaaactctcttgtactgcaagttcacaaattgcctctttattgtcttatggtttgagaatgaaactttgttggccttgttcgctttctttccagtgaaggggcacactcttcctaagaaaataaatccaaagtcccaaagcataaatcgtcagtcaataaattgaaaaaaaaaaaaaaaatctaccatcatgaccattccctaaatcagaatttgaaaacttaaaaactactgataacaaagcttggcattgtcacgtggggtgggggg------------------------------------------------------------------------------------------------------------------------------------------------------------------------------------------------------------g
>_R_Jupunba_trapezifolia_Simon_1600@NODE_1_length_911_cov_135.167056
atagagagaatagatttcaaatatgctgttaatgaacactgccctagttcacaagaaacattggaatgtaagaagaaaacagaaagaaagaatgctacttgacactccatgacactgcgaaagataaatgaaactccaagctaacacctcctgtggcatttttttttgaactaagggagtaagcactaataacttgaggttacaaatgggactgaacctataacctcccaccttatgttacattctgaatcaagcatacactatcacattctcattacttatgaataatgacaatactttaagtttgcc-aaattacaaggagttggggaaagaagacataacgggagaaattaacatacataaaaaaagtgaaagacaaagaaaagaaaatgtgcagagcatactttatgaactaggcatgttcttccacagaatacaataacaattagattggatacacttattcagttatttcttacggagatcaatcccagccttctttgcgacagcatcaagtccattcttctctatagtcttcaacgccttagttgacaaacgaagctttacatagcgcttgccagcttcccaccaaactctcttgtactgcaggttcacaaattgcctctttattgtcttatggtttgagaatgaaactttgttggccttgttcgctttctttccagtgaaggggcacactcttcctaagaaaataaatccaaagtcccaaagcataaatcatcagtcaataaactg---aaaaaaagaaaaatctaacatcatgaccattacctaaatcagaatttgataacttaaaaactattgataacaaagcttggcattgtcacc------------------------------------------------------------------------------------------------------------------------------------------------------------------------------------------------------------------------c
>_R_Jupunba_trapezifolia_Simon_1600@NODE_2_length_521_cov_33.600858
atagagagaatagatttcaaatatgctgttaatgaagactgctctagttcacaagaaacattggaatctaagcagaaaaaagaaagaaagaatgctacttgacactccctgacactgcaaaagataaatgagactccaagctaaca--aggtgtggcattttttctttaactaaaggagtaagcactaataacttaaggttacaagtgggaccgaacctacaacctccgaccttatgttacattctgaatcaagcatacactatcccattctcattacttatgaataatgacaatactttaagtttgccaaaattacaaggagttgggggaagaagaaataacgggagaaattaacatacataaaaaaagtgaaagaaaaagaaaagaaaatgggccgagaatactttatgaactaggcatgttcttccacagaatacaataacaattagattgga--------------------------------------------------------------------------------------------------------------------------------------------------------------------------------------------------------------------------------------------------------------------------------------------------------------------------------------------------------------------------------------------------------------------------------------------------------------------------------------------------------------------------------------------------------------------------------------------------------------------------------
>_R_Punjuba_callejasii_Daly_5935@NODE_1_length_643_cov_19.249117
-------------------------------------------------------------------------------------------------------------------------------------------------------------------------------------------------------------------------------------------------------------------------------------cttatgaataatgaaaatactttaagtttgccaaaattacaaggagttgggggaagaagaaataacgggagaaattagcatacataaaaaaagtgaaag-aaaagaaaagaaaatgtgccaagaatactttatgaactaggcatgttcttccacagaaaacaataacaattagattggatgcactcattcagttatttcttactgagatcaatcccagccttctttgcgacagcatcaagtccattcttctctatagtcttcaacgccttagttgacaaacgaagctttacatagcgcttgccagcttcccaccaaactctcttgtactgcaggttcacaaattgcctctttattgtcttatggtttgagaatgaaactttgttggccttgttcgctttctttccagtgaaggggcacactcttcctgagaaaataaatccaaagtcccaaagcataaataatcagtcaataaattg---aaaaaaaaaaaattctaccatcatgaccattacctaaatcagaatttgataacttaaaaactattgataacaaagcttggcattgtcacgaggggggaggggg--gcgcaagaatgagtataactccaacttatcatatcagtttcaaggtaaacttgagtctgagtcc------------------------------------------------------------------------------------------------------------------------------------------
>_R_Punjuba_killipii_Palodorios_6252@NODE_1_length_661_cov_56.510274
---------------------------------------------------------------------------------------------------------------------------------------------------------------------------------agtaagcactaatgacttgaggttacaagtaggaccgaacctacaacctcccaccttatgttacattctgaatcaagcatactctatcacattctcattacttatgaataatgacaatactttaagtttgccaaaattacaaggagttgggggaagaagaaataacgggagaaattaacatacataaaaaaagtgaaagaaaaagaaaagaaaatgtgccaagaatactttatgaactaggcatgttcttccacagaatacaataacaattagattggatacactcattcagttatttcttcctgagatcaatcccagccttctttgcaacagcatcaagtccattcttctctatagtcttcaacgccttagttgacaaacgaagctttacatagcgcttgccagcttcccaccaaactctcttgtactgcaggttcacaaattgcctctttattgtcttatggtttgagaatgaaactttgttggccttgttcgctttctttccagtgaaggggcacactcttcctaagaaaataaatccaaagtcccaaagcataaatcatcagtcaataaattg----aaaaaaaaaaattctaccatcaagaacattacctaaatcagaatttgataacttaaaaactattgataacaaagcttggcattg------------------------------------------------------------------------------------------------------------------------------------------------------------------------------------------------------------------------------
>_R_Punjuba_lehmannii_Escobar_7465@NODE_1_length_1039_cov_63.674636
-----------------------------------------------------------attggaatctaagcagaaaacagaaagaaagaatgctacttgacactccctgacactgcgaaagataaatgaaactccaagctaacacctcatgtggcatttttttccgaactaacggagtaagcactaatgacttgaggttacaagtgggaccgaacctacaacctcccaccttatgttacattctgaatcaagcatactctatcacattctcattacttatgaataatgacaatactttaagtttgccaaaattacaaggagttgggggaagaagaaataacgggagaaattaacatacataaaaaaagtgaaagaaaaagaaaagaaaatgtgccaagaatactttatgaactaggcatgttcttccacagaatacaataacaattagattggatacactcattcagttatttcttactgagatcaatcccagccttctttgcgacagcatcaagtccattcttctctatagtcttcaacgccttagttgacaaacgaagctttacatagcgcttgccagcttcccaccaaactctcttgtactgcaggttcacaaattgcctctttattgtcttatggtttgagaatgaaactttgttggccttgttcgctttctttccagtgaaggggcacactcttcctaagaaaataaatccaaagtcccaaagcataaatcatcagtcaataaattgaaa--aaaaaaaaaattctaccatcatgaccattacctaaatcagaatttgataactttaaaactattgataacaaagcttggcattgtcacgaggggggaggggg---cgcaagaatgagtataactccaacttatcatatcagtttcaaggtaaacttgagtctgagtcctggggaatatatgtgtcattcaaaagatgaaaatggcgtacatatcagtatcaccattaacctttctgtccaaacacaacagaaatgaaatatacattaatctgccagtggtgaatgcattatgtacaagctcaaata
>_R_Punjuba_racemiflora_Jimenez_Soares_3626@NODE_1_length_1188_cov_72.161116
----------------------------------------------------------------------------------------agaatgctacttggcactccctgacactacgaaagataaatgaaactccaagctaacacctcgtgttgcat-ttttttttaactaaagggataagcactaacgacttgaggttagaaatgttaccgaacccacaacctcccaccttatgttacattctgaatcaagcatacactatcacattctcaatacttatgaataatgacaatactttaagtttgccaaaattacaaggagttgggggaagaagaaataacgggagagattaacatacataaaaaaagtgaaagcaaaagaaaagaaaatgtgccgagaatactttatgaactaggcatgttcttccacagaatacaataacaattagattggatacacttattcagttatttcttactgagatcaatcccagccttctttgcgacagcatcaagtccattcttctctatagtcttcaacgccttagttgacaaacgaagctttacatagcgcttgccagcttcccaccaaactctcttgtactgtaggttcacaaattgcctctttattgtcttatggtttgagaatgaaactttgttggccttgttcgctttctttccagtgaaggggcacactcttcctaagaaaataaatccaaagtcccaaagcataaatcatcagtcagtaaatag---aaaaaaaaaaaattctgccatcatgaccattacctaaatcagaatttgataacttaaaaactattgataacaaagcttggcattgtcaagaagggggaa------aaacaagaatgagtataactccaacttatcatatcagtttcaaagtaaaattgagtctgagtcctggggcatatatgtgtcattcaaaggatgaaaatggagtacatatcagtatcaccattaacctttctgtccaaacacaacagaaatgaaacataaattaatctgccagtggtgaatgcattatgtacaagctcaaatt
