# Supplementary material for: A new generic circumscription of Hydrochorea (Leguminosae, Caesalpinioideae, mimosoid clade) with an amphi-Atlantic distribution
Source: PhytoKeys. 2022 Aug 22;205:401–37. doi: 10.3897/phytokeys.205.82775 (PMC9849043; doi:10.3897/phytokeys.205.82775)
Supplement: Supplementary material 1 — Supplementary data file S1 [file phytokeys-205-401_article-82775__-s001.zip › RBH3_m2956_comp18384_c0_seq2_exon06.aln-cln]

>Afrocalliandra_redacta_Germishuizen_5585@NODE_1_length_978_cov_135.693674
-------------------------------------------------------------------------------------------------------------------------------------------------------------------------------------------------------------gtctgtgtctggaggttaattctaagcctgaagaagcaatgtcatattgccagaaggctgcatctgtctgcaaggagcgtatacagcatctctcggatgaattaaagagtcttccagaatctatatcttctgcttctgaatctgataattcggttgcaggtaaacaggcagagattgagacacttacaggtctctcaagtgagctagaaaggaaggtacactcaggaaatttctgggagatatttaatattttttttttttgctgttttgatatcaaatttgtgaatcttttgaatcatgtgcagcttgaagatctgcaacagctgatttcgaacccaaaatcaatcctctctgagatacttggattagcatctgccaaggcaggtgctgggaagccagcatcgtcttcaggtgtaggttcttcacagatggccactgctaatagcagtggaggttttgactctccaactgtttccactgctcacacgaatggatctactggtgtcacgcatcttggcgtggtgggaagaggggttaagcgaaactcaaatgccagtgtggcagaagcaaacccaatgaagaagccatcggtagaatcatccaaggataacagtgatgccatgacctcttgatctatttaggtctt-gggctgatatgtggagattttatctggaaagttgttatacatcttggtgtctttctgaagtagtggagagataaatcgtgacaaactgaataattgtcagcttataggagattagtaccatcatgtattttcccccctctgaagggattctaagtgcagcgaaattttcagacatttgcggttatctcgtactttcgtagtgtaac---------tattcaagtatgttgaaccatttag-----tgttacatgagctattatgcacttattgggtgt-------------------------------------------------------------gtttggac----ggaggtgcttattgttgaaagtgatttattgaaaaagtgact-----------------------------------------------------------------------------------------------g
>Albizia_adinocephala_FHO33_88@NODE_1_length_1520_cov_108.717256
tccttgtcactttcatgacattcccttggtt--aattcctaaatgacttgactgaagcatctagacctagcctgtgtaaattttagagtgaactgaatcaagttaagaggttttggtaaattactgaatgcagattactgagcagtgtgatttaggaatgcgttcgttgaaaccttaaccggtgaatacagaaatttccgtatatgtctgtgtctggaggttaattctaagcctgaagaagcaatgtcatattgccagaaggctgcatctgtctgcaaggaacgtatacaccgcctcacaaatgaagtaaagagtcttccaggatcagtatcttctgcttctgaatctgataattcaattgcagataaacaagcagagattgacacactcacaggtctctcaagtgagctagaaaggaaggtagactcagtaaacttctggaatatatttaatatttttttgttctgctattttgatatcaaatttatgaatctcttgaatcatgtgcagcttgaagatctgcaacagctgatttcgaacccaaaatcaatcctctctgagattcttggattagcagctgccaaggcaggcgctgggaagccatcatcatcttcaggtgtaggttcttcacagatggctactgctaatagcagtgggggttttgactctccaactgtttccactgctcacacaaatggatctgctggagttacacatcttggtgtggtgggaagaggtgttaagcgaacctcgaatgccagtgtggcagaagcaagcccagtgaagaaaccatcgctagaatcatccaaggataacagtgatgccatgacctcttgatctatttaggtcttagggctgatatgtggagattttatttggaaagtagttatacatcttggtgtctttttgaagtagtggagagataaatcgtgacaaactgcataattgtctgcttataggagattagtaccattccgttatt-tccccctctgaatggattctaagt---gcggaagtatcagtcatttgtggttatctggtcctctcgtagtgtaacaatggattgttttcaagtatgttgaacaatttaggttttagttacacaagtcaccatgcatttgttatctgttacattcgtactaaaaccatgtgttgttttcagttatgttaagcactt-acggctgtcaaaatttggacttgtgttcgtgcttaatggttgaaggtatgcataatgaatttgccttctgtgtcttgtcacttctgcagcgtgggattacggaatgggatactaaaacgaggttttgggatcgaagtgtatctatgtggaaaaagaatttag
>Albizia_decandra_Vilhena_231@NODE_1_length_659_cov_28.319588
---------------------------------------------------------------------------------------------------------------------------------------------------------------------------------------------------------------------------------------------------------------------------------------------------------------------aagagtcttccagaatcaatatcttctgcttctgaatgtgataattcaattgcagataaacaagcagagattgacacactcacaggtctctcgagtgagctagaaaggaaggtagactcagtaaacttctggaagatatttaatatttttttgttctgctattttgatatccaatttatgaatctcttgaatcatgtgcagcttgaagatctgcaacagctgatttcgaacccaaaatcaatcctctctgagattcttggattagcagctgccaaggcaggcgctgggaagccatcatcatcttcaggtgtaggttcttcacagatggctactgctaatagcagtgggggttttgactctccaactgtttccactgctcacacaaatggatctgctggagttacgcatcttggtgtggtgggaagaggtgttaagcgaacctcgaatgccagtgtggctgaagcaagcccagtgaagaaaccatcgctagaatcatccaaggataacagtgatgccatgacctcttgatctatttaggtcttagggctgatatgtggagattttatttggaaagtagttatacatcttggtg-----------tggtgggaagagg--------------------------------------------------------------------------tgttaagcgaacctcgaatgccagt------------------------gtggctgaag-------------caagcccagtgaagaa-------------------------------------------------------------------------------------------------------------------------------------------------------------------------------------------------------------------------------------------------------------c
>Albizia_edwallii_Dalmaso_272@NODE_1_length_1139_cov_7.118081
------------------------------------------------------------------------------------------------------------------------------------------------------------------------------------------------------------tgtctgtgtctggaggttaattctaagcctgaagaagcaatgtcatattgccagaaggctgcatctgtctgcaaggaacgtatacaccgcctcacaaatgaagtaaagagtcttccagaatcaatatcttctgcttctgaatctgataattcaattacagataaacaagcagagattgacacactcacaggtctctcaagtgagctagaaaggaaggtagactcagtaaacttctggaagatatttaatatttttttgttctgctattttgatatcaaatttatgaatctcttgaatcatgtgcagcttgaagatctgcaacagctgatttcgaacccaaaatcaatcctctctgagattcttggattagcagctgccaaggcaggcgctgggaagccatcatcatcttctggtgtaggttcttcacagatggctactgctaatagcagtgggggttttgactctccaactgtttccactgctcacacaaatggatctgctggagttacgcatcttggtgtggtgggaagaggtgttaagcgaaactcgaatgccagtgtggcagaagcaagcccaatgaagaaaccatcgctagaatcatccaaggataacagtgatgccatgacctcttgatctatttaggtcttagggctgatatgtggagattttatttggaaagtagttatacatcttggtgtctttttgaagtagtggagagataaatcgcgacaaactgcataattgtctgcttataggagtttagtaccattccgttattttccccctctgaatggattctacgt---gcggaagtatcagtcatttgtggttatctggtcctctcgtagtgtaacaatggattgttttcaagtatgttgaacaatttaggttttagttacacgagtcatcatgcatttgttatctgttacactcgtactaaaaccatgtgttgttttcaattatgttaagcactt-aaggctgtcaaaatttggacttgtgttcgtgcttaatggttgaagatatgcataataaatttgccttctgtgtcttgtcacttctgcagcgtgggatttcggaatgtgatactagaatgaggttttgggatccaagtgtatctagctgga-----------c
>Albizia_inundata_Wood_26530@NODE_1_length_937_cov_235.606576
-------------------------------------------------------------------------------------------------------------------------------------------------------------------------------------------------------------------------------------------------------------------------------------------------------------------------------------------------------------------------------------------------cactcacaggtctctcaagtgagctagaaaggaaggtagactcagtaaacttctggaagatatttaatatttttttgttctgctattttgatatccaatttatgaatctcttgaatcatgtgcagcttgaagatctgcaacagctgatttcgaacccaaaatcaatcctctctgagattcttggattagccgctgccaaggcaggcgctgggaagccatcatcatcttcaggtgtaggttcttcacagatggctactgctaatagcagtgggggttttgactctccaactgtttccactgctcacacaaatggatctgctggagttacgcatcttggtgtggtgggaagaggtgttaagcgagcctcgaatgccagtgtggcagaagcaagcccagtgaagaaaccatcgctagaatcatccaaggataacagtgatgccatgacctcttgatctatttaggtcttagggctgatatgtggagattttatttggaaagtagttatacatcttggtgtctttttgaagtagtggagagattaatcgtgacaaactgcataattgtctgcttataggagattagtaccattccgttatttcccccatctgaatggattctacgt---gcggaagtatcagtcatttgtggttatctggtcctctcgtagtgtaacaatggattgttctcaagtatgttgaacaatttaggttttagttacatgagtcatcatgcatttgttatctgttacactcgtactaaaaccatgtgttg-tttcagttatgtaaagcactt-acggctgtcaaaatttggacttatgttcgtgcttaatggttgaagatatgtataatgaatttgcctcttgtgtcttgtcacttctgcagcgtgggattacggaatgtgatactaaaacgaggttttgggatcgaagggtatctatctg--------------
>Albizia_multiflora_Hughes_3090@NODE_1_length_1299_cov_100.650573
tccttgtcgctttcatgacattcccttggtttgagatgtgaaatgacttgactgaagcatctagacctagcctgtgtaaattttagagtgaactgaatcaagttaagaggtttcaataagttactgaatgcagattactgagcagtgtgatttaggaatgcgtttgttgaaaccttaactggtgaatacagaaatttccgtatatgtttgtgtctggaggttaattctaagcctaatgaagcaatgtcatattgccagaaggctgcatctgtctgcaaggaacgtatacaccgcctcacgaatgaagtaaagagtcttccagaatcaatatcttctgcttctgaatgtgataattcaattgcagataaacaagcagagattgacacactcacaggtctctcaagtgagctagaaaggaaggtagactcagtaaacttctggaagatatttaatatttttttgttctgctattttgatatccaatttacgaatctcttgaaccatgtgcagcttgaagatctgcaacagctgatttcgaacccaaaatcaatcctctctgagattcttggattagcagctgccaaggcaggcgctgggaagccatcatcatcttcaggtgtaggttcttcacagatggctactgctaatagcagtgggggttttgactctccaactgtttccactgctcacacaaatggatctgctggagttacgcatcttggtgtggtgggaagaggtgttaagcgaacctcgaatgccagtgtggcagaagcaagcccagtgaagaaaccatcgctagaatcatccaaggataacagtgacgccatgacctcttgatctatttaggtcttagggctgatatgtggagattttatttggaaagtagttatacatcttggtgtctttttgaagtagtggagagattaatcgtgacaaactgcataattgtgtgcttataggagattagtaccattccgttatttcccccctctgaaaggattctacgt---gcggaagtattagtcatttgtggttatctggtcctctcgtagtgtaacaatgtattgttttcaagtatgttgaacaatttaggttttagttacatgagtcatcatgcatttgttatctgttacactcgtactaaaaccatgtgttg-tttcagatatgttaagcactt-acggctgtcaaaatttggacttatgttcgtgcttaatggttgaagatatgcataatgaatttgccttc----------------------------------------------------------------------------------------------
>Albizia_niopoides_Simon_1601@NODE_1_length_1028_cov_136.615142
-----------------------------------------------------------------------------------------------------------------------------------------aaaagcattcctaattaggaatgcttttgttgaaaccttaactgttgaatacagaaatttccgtatttgtctgtgtctggaggttaattctaagcctgatgaagcaatgtcatattgccagaaggctgcatttgtctgcaaggaacgtatacaccgcctcacaaatgaagtaaagagtcttccagaatcaatatcttctgcttctgaatctgataattcaattgcagataaacaagcagagattgacacactcacaggtctctcaattgagctagaaaggaaggtagactcagtaaacttctggaagatatttaatatttttttgtcctgctattttgatatccaatttatgaatctcttgaatcatgtgcagcttgaagatctgcaacaactgatttcaaacccaaaatcaatcctctctgagattcttggattagcagctgccaaggcaggcgctgggaagccatcatcatcttcaggtgtaggttcttcacagatggctactgctaatagcagtgggggttttgactctccaactgtttccactgctcacacaaatggatctgctggagtgacgcatcttggtgtggtgggaagaggtgttaagcgaacctcgaatgccagtgtggcagaagcaagcccagtgaagaaaccatcgctagaatcatccaaggataacagtgatgccatgacctcttaatctatttaggtcttagggctgatatgtggagattgtatttggaaagtagttatacatcttggtgtctttttgaagtagtggagagataaatcgtgacaaactgcataattgtctgcttattggagattagtaccattccgttatttcccccctctgaatggattctacgt---gcggaagtatcagtcatttgtggttaactggtcctctcgtagtgtaacaatggattgttttcaagtatgttgaacaatttaggttttagttacactagtcatcatgcatttgttatctgttactctcgtactaaaaccatgtgttgttttcagttacg-----------------------------------------------------------------------------------------------------------------------------------------------------------------------------
>Albizia_sinaloensis_Hughes_1576@NODE_1_length_1072_cov_74.827136
-------------------------------------------------------------------------------attttagagtgaactgaatcaagttaagatgtttcagtaaattactgaatgcagattactgagcagtgtgatttaggaatgcgtttgttgaaaccttaaccggtgaatacagaaatttccgtatatgtctctgtctggaggttaattctaagcctgaagaagcaatgtcatattgccagaaggctgcatctgtctgcaaggaacgtatacaccgcttcacaaatgaagtaaagagtcttccaggatcaatatcttctgcttctgaatctgataattcaattgcagataaacaagcagagattgacacactcacaggtctctcaagtgagctagaaaggaaggtagactcagtaaacttctggaatatatttaatattttttggttctgctattttgatatcaaatttatgaatctcttgaatcatgtgcagcttgaagatctgcaacagctgatttcgaacccaaaatcaatcctctctgagattcttggattagcagctgccaaggcaggcgctgggaagccatcatcatcttcaggtgtaggttcttcacagatggctacggctaatagcagtgggggttttgactctccaactgtttccactgctcacacaaatggatctgctggagttacgcatcttggtgtggtgggaagaggtgttaagcgaacctcgaatgccagtgtggcagaagcaagcccagtgaagaaaccatcgctagaatcatccaaggataacagtgatgccatgacctcttgatctatttaggtcttagggctgatgtgtggagattttatttggaaagtagttatacatcttggtgtctttttgaagtagtggagagatgaatcgtgacaaactgcataattgtctgcttataggagattagtaccattccgttatttcccccctctgaatgggttctacgt---gcggaagtatcagtcatttgtggttatctggtcctctcgtagtgtaacaatggattgttttcaagtatg---------ataggttttagttacataagtcatcatgcatttgttatctgttacactcgtactaaaaccatgtgttgtttt-------------------------------------------------------------------------------------------------------------------------------------------------------------------------------------
>Albizia_subdimidiata_var_minor_Gorts_341@NODE_1_length_1016_cov_39.484558
-------------------------------------------------------------------------------------------------------------------------------------attactgagcagtgtgatttaggaatgcgtttgtcgaaaccttaactggtgaatacagaaatttccgtatatgtttgtgtctggaggttaattctaagcctgatgaagcaatgtcatattgccagaaggctgcatctgtctgcaaggaacgtatacaccgcctcacgaatgaagtaaagagtcttccagaatcaatatcttctgcttctgaatgtgataattcaattgcagataaacaagcagagattgacacactcacaggtctctcaagtgagctagaaaggaaggtagactcagtaaacttctggaagatatttaatatttttttgttctgctattttgatatccaatttatgaatctcttgaatcatgtgcagcttgaagatctgcaacagctgatttcgaacccaaaatcaatcctctctgagattcttggattagccgctgccaaggcaggcgctgggaagccatcatcatcttcaggtgtaggttcttcacagatggctactgctaatagcagtgggggttttgactctccaactgtttccactgctcacacaaatggatctgctggagttacgcatcttggtgtggtgggaagaggtgttaagcgagcctcgaatgccagtgtggcagaagcaagcccagtgaagaaaccatcgctagaatcatccaaggataacagtgatgccatgacctcttgatctatttaggtcttagggctgatatgtggagattttatttggaaagtagttatacatcttggtgtctttttgaagtagtggagagattaatcgtgacaaactgcataattgtctgcttataggagattagtaccattccgttatttcccccatctgaatggattctacgt---gcggaagtatcagtcatttgtggttgtctggtcctctcgtagtgtaacaatggattgttctctagtatgttgaacaatttaggttttagttacatgagtcatcatgcatttgttatctgttacactcgtactaaaaccatgt---------------------------------------------------------------------------------------------------------------------------------------------------------------------------------------------
>Albizia_tomentella_Leach_Dunlop_3801@NODE_1_length_1088_cov_136.242334
--------------------------------------------------------------------------------------agtaaactgaatcaagttaagaggtttcaataaattactgagtgcagattactgagcagtgtgatttaggaatgcgctggttcaaaccttaaccagtgaatacagaaatttccgtgtatgtctgtgtttggaggttaattctaagcctgaagaagcaatgtcatattgccagaaggctgcatctgtctgcaaggaacgtatacaccgcctcacaaatgaagtaaagagtcttccggaatcaatatcttctgcttctgaatctgataattcaattgcagataaacaagcagagattgacacactcactggtctctcaagtgagctagaaaggaaggtagactcagtaaacttctggaagatatttgatatttttttgttctgctattataatatcaaatttatgaatctcttgaatcatgtgcagcttgaagatctgcaacagctgatttcgaacccaaaatcaatcctctctgagattctcggattagcagctgtcaaggcaggcgctgggaagccatcatcatcttcaggtgtaggttcttcacagatggctattgctaatagcactgggggttttgactctccaactgtttccactgctcacacaaatggatctgcgggagttacgcatcttggtgtggtgggaagaggtgttaagcgaacctcgaatgccagtgtggcagaagcaagcccaatgaagaaaccttcgcttgaatcatccaaggataacagtgatggcatgacctcttgatctatttaggtcttagggctgatatgtggagatt--------------gttatacatgttggtgtcttt---aattagtggagagataaatcataacaaactgcataattgtctgcttataggggactagtgccattccattattttccccctctgaatggattctacgtgcggctgaagtatcagtcatttgtggttatctggtcctctcgtagtgtaacaatggattgttttcaagtatgttgaacaatttgggttttagttacatgagttatcatgca-ttgttatctgttacattcgtgctaaaaccatgtgttgttttcagt---------------------------------------------------------------------------------------------------------------------------------------------------------------------------------
>Albizia_xerophytica_Hughes_1435@NODE_1_length_1117_cov_68.040385
-------------------------------------------------------------------------------attttagagtgaactgaatcaagttaagaggttccagtaaattactgaatgcagattactgagcagtgtgatttaggaatgcgtttgttgaaacctttaccggtgaatacagaaatttccgtatatgtctgtgtctggaggttaattctaagcctgaagaagcaatgtcatattgccagaaggctgcatctgtctgcaaggaacgtatacgccgcctcacaaatgaagtaaagagtcttgcaggatcaatatcttccgcttctgaatctgataattcaattgcagataaacaagcagagattgacacactcacaggtctctcaagtgagctagaaaggaaggtagactcagtaaacttctggaatatatttaatatttttttgttctgctattttgatatcaaatttatgaatctcttgaatcatgtgcagcttgaagatctgcaacagctgatttcgaacccaaaatcaatcctctctgagattcttggattagcagctgccaaggcaggtgctgggaagccatcatcatcttcaggtgtaggttcttcacagatggctactgctaatagcagtgggggttttgactctccaactgtttccactgctcacacaaatggatcttctggagttacgcatcttggtgtggtgggaagaggtgttaagcgaacctcgaatgccagtgtggcagaagcaagcccagtgaagaaaccatcgctagaatcatccaaggataacagtgatgccatgacctcttgatctatttaggtcttagggctgatatgtggagattttatttggaaagtagttatacatcttggtgtctttttgaagtagtggagagataaatcgtgacaaactgcataattgtctgcttataggagattagtaccattccgttattttccccctctgaatggattctacgt---gcggaagtatcagtcatttgtggttatctggtcctctcgtagtgtaacaatggattgttttcaattatgttcaacaatttaggttttagttacataagtcatcatgcatttgttatctgttacactcgtactaaaaccatgtgttgttttcagttatgttaagcactt-acggctgtcaaaatttggac----------------------------------------------------------------------------------------------------------------------------------------------
>Archidendron_clypearia_Wieringa_1849@NODE_1_length_1298_cov_146.550369
------------------------------------------------------------------------tgtgtaaattttagagtaagctgaatcaagttaagaggtttcaataaattactgaatgcagattactgagcagtgtgatttagtaatgcgttggttgaaaccttaactggtgaatacagaaatttccgtatatgtctgtgtctggaggttaattctaagcctgaggaagcaatgtcatattgccagaaggctgcatctgtctgcaaggaacggatacaccgcctcacaaatgacgtaaggagtctttcagaatcaatatcttctgcctctaaatctgataattcaattgcagataaagaagcagaggttgagacactcacaggtctctcaagtgagctagaaaggaaggtatactcagtaaacttctggaagatatttaatatttttttgttctgctattttgatatcaaatttatgaatctcttgaatcatgtgcagcttgaagatctgcaacagctgatttcgaacccaaaatcaatcctctctgagattcttggattagcagctgccaaggcaggcgctgggaagccatcatcatcttcaggtgtaggttcttcacagatggctaccgctaatagcagtgggggttttgactctccaactgtttccactgctcacacaaatgaatctgctggagttactcatcttggtgtggtgggaagaggtgttaagcgaacctcgaatgccagtgtggcagaagcaagcccaatgaagaaaccatcgctagaatcatccaaggataacagtgatgccatgacctcttgatctatttaggtcatagggctgatatgtggagattttatttggaaagtagttatacatcttggtgtctttttgaagtagtggagagataaatcgtgacaaactgcataattgtctgcttatagaagattagtaccattccg-tattttctccccgtgaatggattctacgtgcagcgaaagtatcagtcatttgtggttatctggtcctcttgtagtgtaacaatggattgttttcaagtatgttgaacaatttgggttttagttacacgagtcatcatgcatttgttatctgttgcactcgtactaaaaccatgtgttg--ttcagttatgttaagcactt-acggctgtcaaaatttggacttgtgttcgtgcttaatggttgaagatatacataataaatttgccttctgtgtcttgtcacttctgcagcgtgggattacggaatttgatactaaaatgaggttttgggctcgaagggtatcttgtcattagttgcatttac
>Balizia_spnov_Morim_577@NODE_1_length_1289_cov_199.008914
----------------------------------------------------------------------------------------------------------------------aattactgagtgcagattactgagcagtgtgatttaggaatgcgttggttgaaaccttaactggtgaatacagaaatttccgtatatgtctgtgtctggaggttaattctaagcctgaagaagcaacgtcatattgccagaaggctgcatctgtctgcaaggaacgtatacaccgccttacaaatgaagttaagagttttccagaatcaatatcttctgcttctggatctgataattcaattgcagataaacaagcagagattgacacactcacaggtctatcaagtgagctagaaaggaaggtagactcagtaaacttctgaaagatatttaatatttttttgttctgctattttgatatcaaatttatgaatctctttaatcatgtgcagcttgaagatctgcaacagctgatttcgaacccaaaatcaatcctctctgagattcttggattagcagctgccaaggcgggcgctgggaagccatcatcatcttcaggtgtaggttcttcacagatggctattgctattagcagtggcggttttgactctccaactgtttccactgctcacacaaatggatctgctggagttacgcatcttggtgtggtgggaagaggtgttaagcgaacctcgaattccagtgtggcagaagcaagcccaatgaagaaaccttcgctagaatcatccaatgataacagtgatgccatggcctcttgatctatttaggctttagggctgatatgtggagattttatttggaaagtagttaaacatcttggtgtctttttagagtactggagagataaatcgcgacaaactgcataattgtctgcttataggagattagcaccattccgttatttcccccctctgaatggattctacgtgcagcgaaagtatcagtcatttgtggttatctggtc--ctcgtagtgtaacaatggattgttttcaagtatgttgaacaatttaggttttagttacatgagtcgtcatgcatttgttatctgttacactcgtactaaaaccatgtgttgttttcagttatgttaagcacttaacgactgtcaaaatttggacttgtgttcgtgcataatggttgaagatatacataataaatttgccttcggtgtcttgtcacttctgaatcggggaattgcggaatgtgatactaaaatgaggttttgggctcgaagt-------aatggaaaaaaagtttaa
>Enterolobium_cyclocarpum_MWC9020@NODE_1_length_1260_cov_196.086221
------------------------------------------atgacttcactgaatcatctagacctagcctgtgtaaattttagagtaaactgaatcaagttaagaggtttcaataaattactgaatgcatattactgagcagtgtgatttaggaatg-gttggttgaaaccttaactggtgaattcagaaatttccgtatatgtctgtgtctggaggttaattctaagccggaagaagcaatgtcatattgccagaaggctgcatctgtctgcaaggagcgtatacaccgcctcacaaatgaagtaaagagtcttccagaatcaatatcttctgcttctgaatctgataactcaattgcagataaacaagcagagattgacacactcacaggtctctcaagtgagctagaaaggaaggtagactcagcaaactcctggaagatatttaatatttttttttcctgctattttaatatcaaatctatgaatctc----------tgcagcttgaagatctgcaacagctgatttcgaacccaaaatcaatcctctctgagattcttggattagcagctgccaaggcagtcgctgggaagccatcatcatcttcaggtgtaggttcttcacagatggctactgctaatagcagtgggggttttgactctcctactgtttccactgctcacacaaatggatctgctggagttacgcatcttggtgtggtgggaagaggtgttaagcgaacctcgaatgccagtgtggcagaagcaagcccaatgaagaaaccatcgctagaatcatccaaggataacagtgatgccatgacctcttgatctatttaggtcatggggctgatatgtcgagattttatttggaaagtagttatacatcttggtgtctttttgaagtagtcgatcgataaatcgtgacaaactgcataattgtctgcttataggagattagtaccattccgttattttccccctctgaatagattctacgtgcggctaaagtatcagtcatttgtggt--tctggtcctctcgtagtgaaacaatggattgttttcaagtatgttgaacaatttgggttttagttacatgagtcatcatgcatttgttatctgttacacttgtactaaaaccatatgttgtattcagttacgttaagcactt-acggctgtcaaaatttggacttgtgttcgtgcttattggttgaagatatacataatttgta-------------tctttgtttcagccattg--------------------------gaggtttaaaagtctttatgtatgtaagttaaaataacacctca
>Hydrochorea_corymbosa1_Bonadeu_655@NODE_1_length_1030_cov_185.932308
-----------------------------------------------------------------------------------------------------------------------------------------------------------------------------------------------------------------------------------------------------gtcatattgccagaaggctgcatctgtctgcaaggaacgtatacacggcctcacaaatgaagtaaagagtcttccggaatcaatatcttctgcttctggatctgataattcaattgcagataaacaagcagagattgacacactcacaggtctctcaagtgagctagaaaggaaggtagactcagtaaacttctggaagatatgtaatatttttttgttctgctattttgatatcaaatttatgaatctcttgaatcatgtgcagcttgaagatctgcaacagctgatttcgaacccaaaatctatcctctctgagattcttggattagcagctgccaaggcaggcgctgggaagctatcatcatcttcaggtgtaggttcttcacagatggctactgctaatagcagtgggggttttgactcaccaactgtttccactgctcacacaaatggatctgctggagttacgcatcttggtgtggtgggaagaggtgttaagcgaacctcaaatgccagtgtggcagaagcaagcccaatgaagaaaccatcgctagaatcatccaatgataacagtgatgccatgacctcttgatctatttaggtcttagggctgatatgtggagattttatttggaaagtagttaaacatcttggtgtctttttagagtagcggagagataaatcgtgacaaactgcataattgtctgcttataggagattagtaccattccgttatttcccccctctgaatggattctacgtgcagcgaaagtatcaggcatttgtggttatctggtc--ctcgtagtgtaacaatggattgttttcatgtatgttgaacaatttaggttttagttacattagtcgtcatgcatttgttatctgttacagtcgtactaaaaccatgtgttgttttcagttatgttaagcacttaacggctgccaaaatttggacttgtgttcgtgcataatggttgaagatatacataataaatttgccttcggtgtcttgtcacttccgaagcgtgggatt----------------------------------------------------------------
>Hydrochorea_corymbosa2_Iganci_862@NODE_1_length_1268_cov_193.485573
------------------------------------------------------------------ctagcctgtgtaaattttagagcaaactggatcaagttaagaggtttcaataaattactgaatgcagattactgagcagtgtgatttaggaatgcgttggttgaaaccttaactggtgaatacagaaatttccgtatatgtctgtgtctggaggttaattctaagcctgaagaagcaacgtcatattgcgagaaggctgcatctgtctgcaaggaacgtatacaccgccttacaaatgaagttaagagtcttccagaatcaatatcttctgcttctggatctgataattcaattgcagataaacaagcagagattgacacactcacaggtctctcaagtgagctagaaaggaaggtagactcagtaaacttctggaagatatgtaatatttttttgttctgctattttgatatcaaatttatgaatctcttgaatcatgtgcagcttgaagatctgcaacagctgatttcgaacccaaaatcaatcctctctgagattcttggattagcagctgccaaggcaggcgctgggaagccatcatcatcttcaggtgtaggttcttcacagatggctactgctaatagcagtgggggttttgactcaccaactgtttccactgctcacacaaatggatctgctggagttacgcatcttggtgtggtgggaagaggtgttaagcgaacctcgaatgccagtgtggcagaagcaagcccaatgaagaaaccatcgctagaatcatccaatgataacagtgatgccatgacctcttgatctatttaggtcttagggctgatatgtggagattttatttggaaagtagttaaacatcttggtgtctttttagagtagcggagagataaatcgtgacaaactgcataattgtctgcttataggagattagtaccattccgttatttcccccctctgaatggattctacgtgcagcgaaagtatcaggcatttgtggttatctggtc--ctcgtagtgtaacaatggattgttttcaagtatgttgaacaatttaggttttagttacattagtcgtcatgcatttgttatctgttacagtcgtactaaaaccatgtgttgttttcagttatgttaagcacttaacggctgccaaaatttggacttgtgttcgtgcataatggttgaagatatacataataaatttgccttcggtgtcttgtcacttctgaagcgtgggattgcggaatgggatactaaaatgaggttttgagctcgaagtggatctaaatgga-----------g
>Jupunba_abbottii_Zanoni_21220@NODE_1_length_1021_cov_111.723517
----------------------------------------------------------------------cctgtgtaaattttagagtaaactggatcaagtcaagaggtttcaataaattactgaatgcagattactgagcagtgtgatttaggaatgcgttggttgaaaccttaactggtgaatacagaaatttccgtatatgtttgtgtctggaggttaattctaagcctgaagaagcaatgtcatattgccagaaggctgcatctgtctgcaaggaacgtatacaccgccttacaaatgaagtaaagagtcttccagaatcaatatcttctgcttctgaatctgataattcaattccagataaacaagcagagattgacacactcacaggtctctcaagtgagctagaaaggaaggtagactcagtaaacttctggaagatatttaatatttttttgttctgcttttttgatatcaaatttttgaatctcttgaatcatgtgcagcttgaagatctgcaacagctgatttcgaatccaaaatcaatcctctctgagattcttggattagcagctgccaaggcaggcgctgggaagccgccatcatcttcaggtgtaggttcttcacagatggctactgctaatagcagtgggggttttgactctccaactgtttccactgctcacacaaatggatctgctggagttacgcatcttggtgtggtgggaagaggtgttaagcgaacgtcgaatgccagcgtggcagaagcaagcccaatgaagaaaccatcgctagaatcatccaatgataacagtgatgccatgacctcttgatctatttaggtcttagggctgatatgtggagattttatttggaaagtagttaaacatcttggtggctttttgaagtagtggagagataaatcgtgacaaactgcataattgtctgcttataggagattagtaccattccgttagtttccccctctgaatggattctacgtgcagcgaaagtatcagccatttgtggttatctggtcctctcgtagtgtaacaatggattgttttcaagtatgttgaacaattta----------------------------------------------------------------------------------------------------------------------------------------------------------------------------------------------------------------------------------------------------------
>Jupunba_commutata_Maguire_46145@NODE_1_length_1227_cov_120.385217
----------------------------------------------cttgactgaagcatctagacctagcctgtgtaaattttagagtaaactggatcaagttaagaggtttcaataaattactgaatgcagattactgagcagtgtgatttaggaatgcgttggttgaaaccttaactggtgaatacagaaatttccgtatatgtctgtgtctggaggttaattctaagcctgaagaagcaatgtcatattgccagaaggctgcatctgtctgcaaggaacgtatacaccgccttacaaatgaagtaaagagtcttccagaatcaatatcttctgcttctgaatctgataattcaattgcagataaacaagcagagattgacacacttacaggtctctcaagtgagctagaaaggaaggtagactcagtaaacttctggaagatatttaatatttttttgttctgctattttgatatcaaatttatgaatctcttgaatcatgtgcagcttgaagatctgcaacagctgatttcgaacccaaaatcaatcctctctgagattcttggattagcagctgccaaggcaggcgctgggaagccatcatcatcttcaggtgtaggttcttcacagatggctactgctaatagcagtgggggttttgactctccaactgtttccactgctcacactaatggatctgctggagttacgcatcttggtgtggtgggaagaggtgttaagcgaacctcgaatgccagtgtggcagaagcaagcccaatgaagaaaccatcgctagaatcatccaatgataacagtgatgccatgacctcttgatctatttaggtcttagggctgatatgtggaggttttatttggaaagtagttaaacatcttggtgtctttttagagtagtggagagataaatcgtgacaaactgcataattgtctgcttataggagattagtaccattccgttattttccccctctgaatggattttacgtgcagcgaaagtatcagtcatttgtggttatctggtcctctcgtagtgtcacaatggattgttttcaagtatgttgaacaatttaggttttagttacatgagtcgtcatgcatttgttatctgttacactcgtactaaaaccatgtgttgttttcagttatgttaagcacttaacggctgtcaaaatttggacttgtgttcgtgcttaatgcttgaagatatacataataaaattgccttcggtgtcttgtcacttctgcagcgtg--------------------------------------------------------------------g
>Jupunba_leucophylla_Iganci_839@NODE_1_length_1282_cov_190.622407
tccttgtcacgttcatgacattcccttgttttgagatgtgaaatgacttgactgaagcatctagacctagcctgtgtaaattttagagtaaactggatcaagttaagaggtttcaataaattactgaatgcagattactgagcagtgtgatttaggaatgcgttggttgaaaccttaactggtgaatacagaaatttccgtatatgtctctgtctggaggttaattctaagcctgaagaagcaatgtcatattgccagaaggctgcatctgtctgcaaggaacgtatacaccgccttacaaatgaagtaaagagtcttccagaatcaatatcttctgcttctgaatctgataattcaattgcagataaacaagcagagattgacacactcacaggtctctcaagtgagctagaaaggaaggtagactcagtaaacttctggaagatatttaatatttttttgttctgctattttgatatcaaatttatgaatctcttgaatcatgtgcagcttgaagatctgcaacagctgatttcgaacccaaaatcaatcctctctgagattcttggattagcagctgccaaggcaggcgctgggaagccatcatcatcttcaggtgtaggttcttcacagatggctactgctaatagcagtgggggttttgactctccaactgtttccactgctcacacaaatggatctgctggagttacgcatcttggtgtggtgggaagaggtgttaagcgaacctcgaatgccagtgtggcagaagcaagcccaatgaagaaaccatcgctagaatcagccaatgataacagtgatgccatgacctcttgatctatttaggtcttagggctgatatgtggagattttatttggaaagtagttaaacatcttggtgtctttttagagtagtggagagataaattgtgacaaactgcataattgtctgcttataggagattagtaccattccgtaattttccccctctgaatggattctacgtgcagcgaaagtatcagtcatttgtggttatctggtcctctcgtagtgtaacaatggattgttttcaa---------------------------------------------------------------------------------------------------------------------------------------------------------------------------------------------------------------------------------------------------------------------------
>Jupunba_limae_Iganci_261@NODE_1_length_1374_cov_95.551272
tccttgtcacgttcatgacattcccttgttttgagatatgaaatgacttgactgaagcatctagacctagcctgtgtaaattttagagtaaactggatcaagttaagaggtttcaataaattactgaatgctgattactgagcagtgtgatttaggaatgcgttggttgaaaccttaattggtgaatacagaaatttccgtatatgtctgtgtctggaggttaattctaagcctgaagaagcaatgtcatattgccagaaggctgcatctgtctgcaaggaacgtatacaccgccttacaaatgaagtaaagagtcttccagaatcaatatcttctgctcctgaatctgataattcaattgcagataaacaaggagagattgacacactcacaggtctctcaagtgagctagaaaggaaggtaaactcagtaaacttctggaagatatttaatatttttttgttctgctattttgatatcaaatttatgaatctcttgaatcatgtgcagcttgaagatttgcaacagctgatttcgaacccaaaatcaatcctctctgagattcttggattagcagctgccaaggcaggcgctgggaagccttcatcatcttcaggtgtaggttcttcacagatggctactgctaatagcagtgggggttttgactctccaactgtttccactgctcacacaaatggatctgctggagttacgcatcttggtgtggtgggaagaggtgttaagcgaacctcgaatgccagtgtggcagaagcaagcccaatgaagaaaccatcgctagaatcatccaatgataacagtgatgccatgacctcttgatctatttgggtcttagggctgatatgtggagattttatttggaaagtagttaaacatcttggtgtctttttgaagtagtggagagataaatcgtgacaaactgcataattgtctgcttataggagattagtaccattctcttattttccccctctgaatggattctacgtgcagcgaaagtatcagtcatttgtggttatctggtcctctcgtagtgtaacaatggattgttttcaagtatattgaacaatttaggttttagttacatgagtcgtcatgcatttgttatctgttacactcgtactaaaaccatgtgttgttttcagttatgttaagcacttaacggctgtcaaaatttggacttgtgttcgtgcttaatggttgaagatatacataataaatttgccttcggtgtcttgtcacttctgcagcgtgggattgcggaatgtgatactaaaatgaggttttg----------------------------------g
>Jupunba_longipedunculata_Cardona_2682@NODE_1_length_991_cov_138.097374
----------------------------------------------------------------------------------------------------------------------------------------------------------------cgttggttgaaaccttaactggtgaatacagaaatttccgtatatgtctgtgtctggaggttaattctaagcctgaagaagcaatgtcatattgccagaaggctgcatctgtctgcaaggaacgtatacaccgccttacaaatgaagtaaagagtcttccagaatcaatatcttctgcttctgaatctgataattcaattgcagataaacaagcagagattgacacactcacaggtctctcaagtgagctagaaaggaaggtagactcagtaaacttctggaagatatttaatatttttttgttctgctattttgatatcaaatttatgaatctcttgaatcatgtgcagcttgaagatctgcaacagctgatttcgaacccaaaatcaatcctctctgagattcttggattagcagctgccaaggcaggcgctgggaagccatcatcatcttccggtgtaggttcttcacagatggctactgctaatagcagtgggggttttgactctccaactgtttccactgctcacacaaatggatctgctggagttacgcatcttggtgtggtgggaagaggtgttaagcgaacctcgaatgccagtgtggcagaagcaagcccaatgaagaaaccatcgctagaatcatccaatgataacagtgatgccatgacctcttgatctatttaggtcttagggctgatatgtggagattttatttggaaagtagttaaacatcttggtgtctttttagagcagtggagagataaatcgtgacaaactgcataattgtctgcttataggagattagtaccattccgttatttcccccctctgaatggattctacgtgcagcgaaagtatcagtcatttgtggttatctggtc--ctcgtagtggaacaatggattgttttcaagtatgttgaacaatttaggttttagttacatgagtcgtcatgcatttgttatctgttacactcgtactaaaaccatgt---------------------------------------------------------------------------------------------------------------------------------------------------------------------------------------------
>Jupunba_nipensis_Mayo_19662@NODE_1_length_835_cov_42.676781
--------------------------------------------------------------------------------------------------------------------------------------------------------------------------------------------cagaaatttccgtatatgtctgtgtctggaggttaattctaagcctgaagaagcaatgtcatattgccagaaggctgcatctgtctgcaaggaacgtatacatcgccttacaaatgaagtaaagagtcttccagaatcaatatcttctgcttctgaatctgataattcaattgcagataaacaagcagagattgacacactcacaggtctctcaagtgagctagaaaggaaggtagactcagtaaacttctggaagatatttaatatttttttgttctgcttttttgatatcaaatttttgaatctcttgaatcatgtgcagcttgaagatctgcaacagctgatttcgaatccaaaatcaatcctctctgagattcttggattagcagctgccaaggctggcgctgggaagccgccatcatcttcaggtgtaggttcttcacagatggctactgctaatagcagtgggggttttgactctccaactgtttccactgctcacacaaatggatctgctggagttacgcatcttggtgtggtgggaagaggtgttaagcgaacgtcgaatgccagtgtggcagaagcaagcccaatgaagaaaccatcgctagaatcatccaatgataacagtgatgccatgacctcttgatctatttaggtcttagggctgatatgtggagattttatttggaaagtagttaaacatcttggtgtctttttgaagtagtggagagataaatcgtgacaaactgcataattgtctgcttataggagattagtaccattccgttattttccccctctgaatggattctacgtgcagcgaaagtatcag------------------------------------------------------------------------------------------------------------------------------------------------------------------------------------------------------------------------------------------------------------------------------------------------------------------------------
>Jupunba_oppositifolia_Liegier_16014@NODE_1_length_895_cov_120.020782
----------------------------------------------------------------------------------------------------------------------------------------------------------------------------------------aatacagaaatttccgtatatgtctgtgtctggaggttaattctaagcctgaagaagcaatgtcatattgccagaaggctgcatctgtttgcaaggaacgtatacaccgccttacaaatgaagtaaagagtcttccagaatcaatatcttctgcttctgaatctgataattcaattgcagataaacaagcagagattgacacactcacaggtctctcaagtgagctagaaaggaaggtagactcagtaaacttctggaagatatttaatatttttttgttctgcttttttgatatcaaatttttgaatctcttgaatcatgtgcagcttgaagatctgcaacagctgatttcgaatccaaaatcaatcctctctgagattcttggattagcagctgccaaggcaggcgctgggaagccgccatcatcttcaggtgtaggttcttcacagatggctactgctaatagcagtgggggttttgactctccaactgtttccactgctcacacaaatggatctgctggagttacgcatcttggtgtggtgggaagaggtgttaagcgaacgtcgaatgccagcgtggcagaagcaagcccaatgaagaaaccatcgctagaatcatccaatgataacagtgatgccatgacctcttgatctatttaggtcttagggctgatatgtggagattttatttggaaaatagttaaacatcttggtggctttttgaagtagtggagagataaatcgtgacaaactgcataattgtctgcttataggagattagtaccattccgttagtttccccctctgaatggattctacgtgcagcgaaagtatcagccatttgtggttatctggtcctctcgtagtgtaacaatggattgttttcaagtatg----------------------------------------------------------------------------------------------------------------------------------------------------------------------------------------------------------------------------------------------------------------------
>Jupunba_villosa_Borges_423@NODE_1_length_1461_cov_105.266618
tccttgtcacgttcatgacattcccttgttttgagatatgaaatgacttgactgaagcatctagacctagcctgtgtaaattttagagtaaactggatcaagttaagaggtttcaataaattactgaatgcagattactgagcagtgtgatttaggaatgcgttggttgaaaccttaattggtgaatacagaaatttccgtatatgtctgtgtctggaggttaattctaagcctgaagaagcaatgtcatattgccagaaggctgcatctgtctgcaaggaacgtatacaccgccttacaaatgaagtaaagagtcttccagaatcaatatcttctgctcctgaatctgataattcaattgcagataaacaagcagagattgacacactcacaggtctctcaagtgagctagaaaggaaggtaaactcagtaaacttctggaagatatttaatatttttttgttctgctattttgatatcaaatttatgaatctcttgaatcatgtgcagcttgaagatttgcaacagctgatttcgaacccaaaatcaatcctctccgagattcttggattagcagctgccaaggcaggcgctgggaagccatcatcatcttcaggtgtaggttcttcacagatggctactgctaatagcagtgggggttttgactctccaactgtttccactgctcacacaaatggatctgctggagttacgcatcttggtgtggtgggaagaggtgttaagcgaacctcgaatgccagtgtggcagaagcaagcccaatgaagaaaccatcgctagaatcatccaatgataacagtgatgccatgacctcttgatctatttgggtcttagggctgatatgtggagattttatttggaaagtagttaaacatcttggtgtctttttgaagtagtggagagataaatcgtgacaaactgcataattgtctgcttataggagattagtaccattctcttattttccccctctgaatggattctacgtgcagcgaaagtatcagtcatttgtggttatctggtcctctcgtagtgtaacaatggattgttttcaagtatattgaacaatttaggttttagttacatgagtcgtcatgcatttgttatctgttacactcgtactaaaaccatgtgttgttttcagttatgttaagcacttaacggctgtcaaaatttggacttgtgttcgtgcttaatggttgaagatatacataataaatttgcctttggtgtcttgtcacttctgcagcgtgggattgcggaatgtgatactaaaatgaggttttgggctcgaagtgtatctaaatggaaaaaaaatttaa
>Punjuba_callejasii_Daly_5935@NODE_1_length_845_cov_31.494792
-------------------------------------------------------------------------------------------------------------------------------------------------------------------------------------------------------------------------------attctaagcctgaagaagcaatgtcatattgccagaaggctgcatctgtctgcaaggaacgtataaaccgccttacaaaggaagtaaagagtcttccagaatcaatatcttctgcttctgaatctgataattcaattgcagataaacaagcagagattgacacactcacaggtctctcaagtgagctagaaaggaaggtagactcagtaaacttctggaagatatttaatatttttttgttctgttattttgatatcaaatttatgaatctcttcaatcatgtgcagcttgaagatctgcaacagctgatttcgaacccaaaatcaatcctctctgagattcttggattagcagctgccaaggcaggcgctgggaagccatcatcatcttcaggtgtagcttcttcacagatggctactgctaatagcagtgggggttttgactctccaactgtttccactgctcacacaaatggatctactggagttacgcatcttggtgtggtgggaagaggtgttaagcgaacctcgaatgccagtgtggcagaagcaagcccaatgaagaaaccatcgctagagtcatccaatgataacagtgatgccatgacctcttgatctatttaggtcttagggctgatatgtggagattttatttggaaagtaggtagacatcttggtgtctttttgaagtagtgaagagataaatcgtgacaaactgcataattgtctacttataggagattagtaccattccgttattttcccccgctgaatggattctacgtgcagcgaaagtatgtgtcatttgtggttatctggtcctctcgtagtgtaacaatggattgt---------------------------------------------------------------------------------------------------------------------------------------------------------------------------------------------------------------------------------------------------------------------------------
>Punjuba_killipii_Palodorios_6252@NODE_1_length_812_cov_63.638095
------------------------------------------------------------------------------------------------------------------------------------------------------------------------------------------------------------------------------------------------------------------aaggctgcatcggtctgcaaggaacgtatacaccgccttacaaatgaagtaaagagtcttccagaatcaatatcttctgcttctgaatctgataattcaattgcagataaacaagcagagattgacacactcacaggtctctcaactgagctagaaaggaaggtagactcagtaaacgtctggaagatatttaatatttttttgttctgttattttgatatcaaatttatgaatctcttgaatcatgttcagcttgaagatctgcaacagctgatttcaaacccaaaatcaatcctctctgagattcttggattagcagctgccaaggcaggcgctgggaagccatcttcatcttcaggtgtagcttcttcacagatggctactgctaatagcagtgggggttttgactctccaactgtttccactgctcacacaaatggatctgctggagttacgcatcttggtgtggtgggaagaggtgttaagcgaacctcgaatgccagtgtggcagaagcaagcccaatgaagaaaccatcgctagaatcatccaatgataacagtgatgccatgacctcttgatctatttaggtcttagggctgatatgtggagattttatttggaaagtaggtagacatcttggtgtctttttgaagtagtggagagataaatcgtgacaaactgcataattgtctgcttataggagattagtaccattccgttattttccccctctgaatggattctacgtgcagcgaaagtatctgtcatttgtggttatctggtcctctcgtagtgtaacaatggattgttt-------------------------------------------------------------------------------------------------------------------------------------------------------------------------------------------------------------------------------------------------------------------------------
>Punjuba_racemiflora_Jimenez_Soares_3626@NODE_1_length_1395_cov_90.086495
tccttttcactttcatgacattcccttgttttgagatttgaaatggcttgactgaagcatcgagacctagcctgtgtaaattttagagtaaactggatcaagttaagaggtttcaataaattactgaatgcagattactgagcagtgtgatttaggaatgcgttggttgaaaccttaactggtgaatacagaaatttccgtatatgtctgtgtctggaggttaattctaagcctgaagatgcaatgtcatattgccagaaggctgcatctgtctgcaaggaacgtatacaccgccttgcaaaagaagtaaagagtcttccagaatcaatatcttctgcttctgaatctgataattcaattgcagataaacaagcagagattgacacactcacaggtctctcaagtgagctagaaaggaaggtagactcagtaaacttctggaagatatttaatattgttttgttttgttattttgatatcaaatttatgaatctcttgaatcatgtgcagcttgaagatctgcaacagctgatttcgaacccaaaatcaatcctctctgagattcttggattagcagctgccaaggcaggcgctgggaagccatcatcgtcttcaggtgtagcttcttctcagatggctactgctaatagcagtgggggttttgactctccaactgtttccactgctcacacaaatggatctactgaagttacgcaccttggtgtggtgggaagaggtgttaagcgaacctcgaatgccagtgtggcagaagcaagcccaatgaagaaaccatcgctagaatcatccaatgataacagtgatgccatgacctcttgatctatttaggtcttagggctgatatgtggagattttatttggaaagtaggtagacatcttggtgtctttttgaagtagtggagagataaatcgtgacaaactgcataattgtctgcttataggagattagtaccattccgttattttccctcgctgaatggattctacgtgcagcgaaagtatctgtcatttgtggttatctggtcctctcgtagtgtaacaatggattgttttcaagtatgttgaacaatttaggttttagtaacatgagtcgtcatgcatttgttatctgttgcactcgtactaaaaccatgtgttgttttcagtcatgtctagcaccc-acggctgtcaaaatttggacttgtgttcgtgcttagtgagtgtttgagtgagctttaaaccgcagttttaaaaatctttttttataaattga----------------------------------------------------------gataaaattttg
>_R_Acacia_rostellifera_Murphy_466@NODE_1_length_841_cov_150.541885
-------------------------------------------------------------------------------------------------------------------------------------------------------------------------------------------------------------------------------------------------------------------------------------------------------------------------------------------------------------------------------------------------------------------------------------------------------------------------------------------------------tgaatctcttgaatcatgtgcagcttgaagatctgcaacagctgatttcgaaccctaaatcaatcctctctgagattcttggattagcagccgccaaggcaggcgctgggaagccattatcatcttcaggtgtaggttcttcacagatggctactgctaatagcggtgggggttttgactctccatctgtttccactgctcacacaaatggatctgctggagtcactcatcttggtgtggtgggaagaggtgttaagcgaacctcgaatgccagtgtggcagaagcaagctcaatgaagaaaccatcgctagaatcatccaaggataacagtgatgtcatgact--------------------------------------------------------------tcttggtgtatttttgaagtagtggagagataaatcgtgacaaactgcctaattgtctgcttataggagattagtaccactccgttgctttacccctgtgaatggattctacgtgcagcg-aagtatcggtcatttgtggtcatttggttctcttgtagtgcaacaatggattgttttcaattatgttgaacaatttaggttttagttatacgagtcatcatgcatttgttatctgttacactcgtactaaaaccatgtgttgttttcagttatgttgagcactt-ctggctgacaaattttggacttgtgttcgtgcttaatggttgaagacgtatataataaactgggaa----aatttcgtaggtcccaaaggataaaaaaattcaaaa--agtctcacaagaaattcaaatgtc------------------agaaaag----a
>_R_Albizia_burkartiana_StivalSantos_678@NODE_1_length_920_cov_11.159538
----------------------------------------------------------------------------------------------------------------------------------------------------------------------------------------------------------------------------------------------------------------------------------------------------gcctcacaaatgaagtaaagagtcttccagaatcaatatcttctgcttctgaatctgataattcaattgcagataaacaagcagagattgacacactcacaggtctctcaagtgagctagaaaggaaggtagactgagtaaacttctggaagatatttaatatttttttgttatgctattttgatatcaaatttatgaatctcttgaatcatgtgcagcttgaagatctgcaacagctgatttcgaacccaaaatcaatcctctctgagattcttggattagcagctgccaaggcaggtgctgggaagccatcatcatcttcaggtgtaggttcttcacagatggctactgctaatagcagtgggggttttgactctccaactgtttccactgctcacacaaatggatctgctggagttacgcatcttggtgtggtgggaagaggtgttaagcgaacctcgaatgccagtgtggcagaagcaagcccagtgaagaaaccatcgctagaatcatccaaggataacagtgataccatgacctcttgatctatttaggtcttagggctgatatgtggagattttatttggaaagtagttatacatcttggtgtctttttgaagtagtggagagataaatcgtgacgaactgcacaattgtctacttataagagattagtaccatttcgttatttcccccctctgaatggattctacgt---gcggaagtatcagtcatttgtggttatctggtcctctcgtagtgtaacaatggattgttttcaagtatgttgaacagtttgtgttttagatacatgagtcatcatgcatttgttacctgttacactcgcgctaaaaccatgtgttgttttcagttatgctaagcagtt-acggctgtcaaaatttggacttgtgttcgtgcttatt-----------------------------------------------------------------------------------------------------------------------------
>_R_Albizia_coripatensis_Hughes_2433@NODE_1_length_1397_cov_175.374242
tccttgtcactttcatgacattcccttggtttgagatgtgaaatgacttgactgaagcatctagacctagcctgtgtaaattttcaagtaaactgagtcaagttaagaggtttcaataaattactgaatgcagattactgagcagtgtgatttaggaatgcgtttgttgaaaccttaactgttgaatacagaaatttccgtatatgtctgtgtctggaggttaattctaagcctgaagaagcaatgtcatattgccagaaggctgcatctgtctgcaaggaacgtatacaccgcctcacagatgaagtaaagagtcttccagaatcaatatcttctgcttctgaatctgataattcaattgcagataaacaagcagagattgacacactcacaggtctctcaaatgagctagaaaggaaggtagattcagtaaacttctggaagatatttaatatttttttgttctgctattttgatatcaaatttatgaatctcttgaatcatgtgcagcttgaagatctgcaacagctgatttcaaacccaaaatcaatcctctctgagattcttggattagcagctgccaaggcaggcgctgggaagccatcatcatcttcaggtgtaggttcttcacagatggctactgctaatagcagtgggggttttgactctccaactgtttccactgctcacacaaatggatctgctggagttacgcatcttggtgtggtgggaagaggtgttaagcgaacctcgaatgccagtgtggcagaagcaagcccaatgaagaaaccatcgctagaatcatccaaggataacagtgatgccatgacctcttgatctatttaggtcttagggctgatatgtggagattttatttggaaagtagttatacatcttggtgtctttttgaagtagtggagagataaatcgtgacaaactgcataattgtctgcttataggagtttagtaccattccgttattttccccctctgaatggattctacgt---gcggaagtatcagtcatttgtggttatatggtcctctcgtagtgtaacaatggattgttttcaagtatgttgaacaattttggttttagttacacgagtcatcatgcatttgttatctgttacactcgtactaaaaccatgtgttgttttcagttatgttaagcactt-acggctgtcaaaatttggacttgtgttcgtgcttaatggttgaaaatatacataataaatttaccttctgtgtcttgtcacttctgcagcgtgggatttcggaatg--------------------------------------------------------
>_R_Albizia_glabripetala_Lewis_1652@NODE_1_length_740_cov_49.757164
-----------------------------------------------------------------------------------------------------------------------------------------------------------------------------------------------------------------------------------------------------------------------------------------------------------------------------------------------------------------ttcaattgcagataaacaagcagagattgacacactcacaggtctctcaagtgagctagaaaggaaggtagactcagtaaacttctggaagatatttaatatttttttgttctgctattttgatatccaatttatgaatctcttgaatcatgtgcagcttgaagatctgcaacagctgatttcgaacccaaaatcaatcctctctgagattcttggattagccgctgccaaggcaggcgctgggaagccatcatcatcttcaggtgtaggttcttcacagatggctactgctaatagcagtgggggttttgactctccaactgtttccactgctcacacaaatggatctgctggagttacgcatcttggtgtggtgggaagaggtgttaagcgagcctcgaatgccagtgtggcagaagcaagcccagtgaagaaaccatcgctagaatcatccaaggataacagtgatgccatgacctcttgatctatttaggtcttagggctgatatgtggagattttatttggaaagtagttatacatcttggtgtctttttgaagtagtggagagattaatcgtgacaaactgcataattgtctgcttataggagattagtaccattccgttatttcccccatctgaatggattctacgt---gcggaagtatcagtcatttgtggttgtctggtcctctcgtagtgtaacaatggattgttctctagtatgttgaacaatttaggttt-----------------------------------------------------------------------------------------------------------------------------------------------------------------------------------------------------------------------------------------------------
>_R_Albizia_subdimidiata_var_subdimidiata_Ferreira_210@NODE_1_length_993_cov_117.812227
-----------------------------------------------------------------------------------------------------------------------------------------------------------------------------------------------------------------------------------------------------------ttgccagaaggctgcatctgtctgcaaggaacgtatacaccgcctcacgaatgaagtaaagagtcttccagaatcaatatcttctgcttctgaatgtgataattcaattgcagataaacaagcagagattgacacactcacaggtctctcaagtgagctagaaaggaaggtagactcagtaaacttctggaagatatttaatatttttttgttctgctattttgatatccaatttatgaatctcttgaatcatgtgcagcttgaagatctgcaacagctgatttcgaacccaaaatcaatcctctctgagattcttggattagccgctgccaaggcaggcgctgggaagccatcatcatcttcaggtgtaggttcttcacagatggctactgctaatagcagtgggggttttgactctccaactgtttccactgctcacacaaatggatctgctggagttacgcatcttggtgtggtgggaagaggtgttaagcgagcctcgaatgccagtgtggcagaagcaagcccagtgaagaaaccatcgctagaatcatccaaggataacagtgatgccatgacctcttgatctatttaggtcttagggctgatatgtggagattttatttggaaagtagttatacatcttggtgtctttttgaagtagtggagagattaatcgtgacaaactgcataattgtctgcttataggagattagtaccattccgttatttcccccatctgaatggattctacgt---gcggaagtatcagtcatttgtggttatctggtcctgtcgtagtgtaacaatggattgttctcaagtatgttgaacaatttaggttttagttacctgagtcatcatgcatttgttatctgttacactcgtactaaaaccatgtgttg-tttcagttatgtaaagcagtt-acggctgttaaaatttggacttatgttcgtgcttcatggttgaagatatgcataatgaatttgccttttg--------------------------------------------------------------------------------------------
>_R_Albizia_tomentosa_Hughes_648@NODE_1_length_1059_cov_96.756619
----------------------------------------------------------------------------------------------------agttaagaggtttcagtaaattactgaatgcagattactgaccagtgtgatttaggaatgcgtttgttgaaaccttaaccggtgaatacagaaatttccgtatatgtctctgtctggaggttaattctaagcctgaagaagcaatgtcatattgccagaaggctgcatctgtctgcaaggaacgtatacaccgcttcacaaatgaagtaaagagtcttccaggatcaatatcttctgcttctgaatctgataattcaattgcagataaacaagcagagattgacacactcacaggtctctcaagtgagctagaaaggaaggtagacacagtaaacttctggaatatatttaatattttttggttctgctattttgatatcaaatttatgaatctcttgaatcatgtgcagcttgaagatctgcaacagctgatttcgaacccaaaatcaatcctctctgagattcttggattagcagctgccaaggcaggcgctgggaagccatcatcatcttcaggtgtaggttcttcacagatggctacggctaatagcagtgggggttttgactctccaactgtttccactgctcacacaaatggatctgctggagttacgcatcttggtgtgttgggaagaggtgttaagcgaacctcgaatgccagtgtggcagaagcaagcccagtgaagaaaccatcgctagaatcatccaaggataacagtgatgccatgacctcttgatctatttaggtcttagggctgatgtgtggagattttatttggaaagtagttatacatcttggtgtctttttgaagtagtggagagataaatcgtgacaaactgcataattgtctgcttataggagattagtaccattccgttattttccccctctgaatgggttctacgt---gcggaagtatcagtcatttgtggttatctggtcctctcgtagtgtaacaatggattgttttcaagtatg---------ataggttttagttacataagtcatcatgcatttgttatctgttacactcgtactaaaaccatgtgttgttttcagttatg-----------------------------------------------------------------------------------------------------------------------------------------------------------------------------
>_R_Balizia_elegans_Iganci_870@NODE_1_length_1552_cov_85.068475
tccttgtcacgttcatgacattcccttgttttgagatgtgaaatgacttgactgaagcatctaggcctagcctgtgtaaattttagactaaactggatcaagttaagaggtttcaataaattactgaatgcagattactgagcagtgtgatttaggaatgcgttggttgaaaccttaactggtgaatacagaaatttccgtatatgtctgtgtctggaggttaattctaagcctgaagaagcaacgtcatattgccagaaggctgcatctgtctgcaaggaacgtatacaccgccttacaaatgaagttaagagtcttccagaatcaatatcttctgcttctggatctgataattcaattgcagataaacaagcagagattgacacactcacaggtctctcaagtgagctagaaaggaaggtagactcagtaaacttctggaagatatttaatatttttttgttctgctattttgatatcaaatttatgaatctcttgaatcatgtccagcttgaagatctgcaacagctgatttcgaacccaaaatcaatcctctctgagattcttggattagcagctgccaaggcaggcgctgggaagccatcatcatcttcaggtgtaggttcttcacagatggctactgctaatagcagtgggggttttgactctccaactgtttccactgctcacacaaatggatctgctggagttacgcatcttggtgtggtgggaagaggtgttaagcgaacctcgaatgccagtgtggcagaagcaagcccaatgaagaaaccatcgctagaatcatccaatgataacagtgatgccatgacctcttgatctatttaggtcttagggctgatatgtggagattttatttggaaagtagttaaacatcttggtgtctttttagagtactggagagataaatcgtgacaaactgcataattgtctgcttataggagattagtaccattccgttatttcccccctctgaatggattttacgtgcagcgaaagtatcagtcatttgtggttatctggtc--ctcgtagtgtaacaatggattgttttcaagtatgttgaacaatttaggttttagttacatgagtcgtcatgcatttgttatctgttacactcgtactaaaaccatgtgttgttttcagttgtgttaagcacttaacgactgtcaaaatttggacttgtgttcgtgcataatggttgaagatatacataataaatttgccttcggtgtcttgtcacttctgaagcgggggattgcggaatgtgatactaagatgaggttttgggctcgaagtggatctaaatggaaaaaaagtttac
>_R_Balizia_leucocalyx_Aguilar_1939@NODE_1_length_1475_cov_97.407725
tccttgtcacgttcatgacattcccttgttttgagatgtgaaatgacttgactgaagcatctagacctagcctgtgtaaattttagagtaaactggatcaagttaagaggtttcaataaattactgaatgcagattactgagcagtgtgatttaggaatgcgttggttgaaaccttaactggtgaatacagaaatttccgtatatgtctgtgtctggaggttaattctaagcctgaagaagcaacgtcatattgccagaaggctgcatctgtctgcaaggaacgtatactccgccttacaaatgaagttaagagtcttccagaatcaatatcttctgcttctggatctgataattcaattgcagataaacaagcagagattgacacactcacaggtctctcaagtgagctagaaaggaaggtagactcagtaaacttctggaagatatttaatatttttttgttctgctattttgatatcaaatttatgaatctcttgcatcatgtgcagcttgaagatctgcaacagctgatttcgaacccaaaatcaatcctctctgagattcttggattagcagctgccaaggcaggcgctgggaagccatcatcatcttcaggtgtaggttcttcacagatggctactgctaatagcagtgggggttttgactctccaactgtttccactgctcacacaaatggatctgctggagttacgcatcttggtgtggtgggaagaggtgttaagcgaacctcgaatgctagtgtggcagaagcaagcccaatgaagaaaccatcgctagaatcatccaatgataacagtgatgccatgacctcttgatctatttaggtcttagggctgatatgtggagattttatttggaaagtagttaaacatcttggtgtctttttagagtagtggagagataaatcgtgacaaattgcataattgtctgcttataggagattagtaccattccgttatttcccccctctgaatggattctacgtgcagcgaaagtatcagtcatttgtggttatctggtc--ctcgtagtgtaacaatggattgttttcaagtatgttgaacaatttaggttttagttacatgagtcgtcatgcatttgttatctgttacgctcgtactaaaaccatgtgttgttttcagttatgttaagcacttgacggctgtcaaaatttggacttgtgttcgtgcataatggttgaagatatacataataaatttgccttcggtgtcttgtcacttctgaagcgtgggattgcggaatgtgatactaaaatgaggttttgggcacgaagtggatctaaatggaaaaaaagttt--
>_R_Balizia_pedicellaris_Queiroz_15529@NODE_1_length_1430_cov_341.629818
tccttgtcacgttcatgacattcccttgttttgagatgtgaaatgacttgactgaagcatctagacctagcctgtgtaaattttagagtaaactggatcaagttaagaggtttcaataaattactgaatgcagattactgagcagtgtgatttaggaatgcgttggttgaaaccttaactggtgaatacagaaatttccgtatatgtctgtgtctggaggttaattctaagcctgaagaagcaacgtcatactgccagaaggctgcatctgtctgcaaggaacgtatacaccgccttacaaatgaagttaagagtcttccagaatcaatatcttctgcttctggatctgataattcaattgcagataaacaagcagagattgacacactcacaggtctctcaagtgagctagaaaggaaggtagactcagtaaacttctggaagatatttaatatttttttgttctgctattttgatatcaaatctatgaatctcttgaatcatgtgcagcttgaagatctgcaacagctgatttcgaacccaaaatcaatcctctctgagattcttggattagcagctgccaaggcaggcgctgggaagccatcatcatcttcaggtgtaggttcttcacagatggctactgctaatagcagtgggggttttgactctccaactgtttccactgctcacacaaatggatctgctggagttacgcatcttggtgtggtgggaagaggtgttaagcgaacctcgaatgccagtgtggcagaagcaagcccaatgaagaagccatcgctagaatcatccaatgataacagtgatgccatgacctcttgatctatttaggtcttagggctgatatgtggagattttatttggaaagtagttaaacatcttggtgtctttttagagtagtggagagataaatcgtgacaaactgcataattgtctgcttataggagattagtaccattccgttatttcccccctctgaatggattctacgtgcagcgaaagtatcagtcatttgtggttatctggtc--ctcgcagtgtaacaatggattgttttcaagtatgttgaacaatttaggttttagttacatgagtcgtcatgcatttgttatctgttacactcgtactaaa--catgtgttgttttcagttatgttaagcacttaacggctgtcaaaatttggacttgtattcgtgcataatggttgaagatatacataataaatttgccttcggtgtcttgtcacttctgaagcgtgggattgcggaatgtgatactaaaatgaggttttgggctcgtagtggatctaaatggaaaaatagtttag
>_R_Calliandra_bella_LPQ15696@NODE_1_length_1131_cov_204.229602
---------------------------------------------------------------------------------------------------------------------------------------------gcagtgtcgttttggaatgtgttggttgaaaccttaactgctgaatgcagaaatttccgtatatgtctgtgtctggaggttaattccaagcctgaagaggcaatgccatattgccagaaggctgcatctgtctgcaaggagcgtatactgcgcctcacagatgaagtaaagagtcttccagaatctatacctactgcttctgaatctgataattcaattgcagataaacaggcagagattgacacactcacaggtctctcaagtgagctagaaaggaaggtatgctcagtaaacttgtgggagatatttaatatttctttttgccgctgttttgatgtcaaatttatgaa--tcttgagtcatgtgcagcttgaagatctgcaacagctgatttcgaacccaaaatcaatcctctctgagatacttgggttggcagccgccaaggcagctgctgggaagccagcatcatcttcaggtgtaggttcttcacagatggctactgctaagagcagtgggggttttgactctccaactgtttccactgctcacacaaatggatctgctggagtcacgcatcttggcgtggtgggaagaggggttaagcgaaactcgaatgccagtgtggcagaagcaaacccaatgaagaagccatcgctagaatcatccaaggataacagtgatgccacgacctcttgatctatttaggtctta-ggctgatatg---------------------------------tggtgtctttctgaagctgtggagggataaatcgtgacaaactgcataattgtcatcttatagtacattagtaccattatgttattttactcctctgaagggattctaagtgcagcgaaattttcagtcatttgtggttatctcgtacg---ctagtgtaaccatgaattgttttcaattacgttgaacaatttag----ttgttacatgagccatcatgcatttgttatctgttgcttttat----------tgtattatttttttggccatcatttgtta-tctgttaccccgtcattgtcggacgtttgtgcttactcctttcgggtgctcattgtgccttttgcttcccacttccgtcac----------------------------------------------------------------------------cctta
>_R_Cathormion_obliquifoliolatum_Wieringa_6519@NODE_1_length_1381_cov_122.036953
tccttgtcacgttcatgacattcccttgttttgagatgtgaaatgacttgactgaagcatctagacctagcctgtgtaaattttagagtaaactggatcaagttaagaggtttcaataaattactgaatgcagattattgagcagtgtgatttaggaatgcgttggttgaaaccttgactggtgaatacagaaatttccgtatatgtctgtgtctggaggttaattctaagcctgaagaagcaacgtcatattgccagaaggctgcatctgtctgcaaggaacgtatacaccgccttacaaatgaagttaagagtcttccagaatcaatatcttctgcttctggatctgacaattcaattgcagataaacaagcagagattgacacactcacaggtctctcaagtgagctagaaaggaaggtagactcagtaaacttctggaagatatttaatatttttttgttctgctattttgatatcaaatttatgaatctcttgaatcatgtgcagcttgaagatctgcaacagctgatttcgaacccaaaatcaatcctctctgagattcttggattagcagctgccaaggcaggcgctgggaagccatcatcatcttcaggtgtaggttcttcacagatggctactgctaatagcagtgggggttttgactcaccaactgtttccactgctcacacaaatggatctgctggagttacgcatcttggtgtggtgggaagaggtgttaagcgaacctcgaatgccagtgtggcagaagcaagcccaatgaagaaaccatcgctagaatcatccaatgataacagtgatgccatgacctcttgatctatttaggtcttagggctgatatgtggagattttatttggaaagtagttaaacatcttggtgtctttttagagtagtggagagataaatcgtgacaaactgcataattgtctgcttataggagattagtaccattccgttattcccccccccctgaatgattctccgtgcagcgaaagtatcagtcatttgtggttatctggtc--ctcgtagtgtaacaatggattgttttcaagtatgttgaacaatttaggttttagttacatgagtcgtcatgcatttgttatctgttacagtcgtactaaaaccatgtgttgttttcagttatgtttagcacttgacggctgtcaaaatttggacttgtgttcgtgcataatggttgaagatgtacataataaatttgccttcggtgtcttgttacttctgaagcgtgggattgcggaatgtgatactaaaatgaggttttgagctcgaagtggatctaaatggaaaaaaaatttag
>_R_Cathormion_rhombifolium_Deighton_3618@NODE_1_length_1196_cov_61.118856
-------------------------------------------------------agcatctagacctagcctgtgtaaattttagagtaaactggatcaagttaagaggtttcaataaattactgaatgcagattactgagcagtgtgatttaggaatgcgttggttgaaaccttaactggtgaacacagaaatttccgtatatgtctgtgtctggaggttaattctaagcctgaagaagcaacgtcatattgccagaaggctgcatctgtctgcaaggaacgtatacaccgccttacaaatgaagttgagagtcttccagaatcaatatcttctgcttctggatctgataattcaattgcagataaacaagcagagattgacacactcacaggtctctcaagtgagctagaaaggaaggtagactcagtaaacttctggaagatatttaatatttttttgttctgctattttgatatcaaatttatgaatctcttgaatcatgtgcagcttgaagatctgcaacagctgatttcgaacccaaaatcaatcctctctgagattcttggattagcagctgccaaggcaggcgctgggaagccatcatcatcttcaggtgtaggttcttcacagatggctactgctaatagcagtgggggttttgactcaccaactgtttccactgctcacacaaatggatctgctggagttacgcatcttggtgtggtgggaagaggtgttaagcgaacctcgaatgccagtgtggcagaagcaagcccaatgaagaaaccatcgctagaatcatccaatgataacagtgatgccatgacctcttgatctatttaggtcttagggctgatatgtggagattttatttggaaagtagttaaacatcttggtgtctttttagagtagtggagagataaatcgtgacaaactgcataattgtctgcttataggagattagtaccattccgttatttcccccctctgaatggattctacgtgcagcgaaagtatcagtcatttgtggttatctggtc--ctcgtagtgtaacaatggattgttttcaagtatgttgaacaatttaggttttagttacatgagtcgtcatgcatttgttatctgttacagtcgtactaaaaccatgtgttgttttcagttatgttaagcacttgacggctgtcaaaatttggacttgtgttcgtgcataatggttgaagatgtacataataaatttgccttaggtgtc----------------------------------------------------------------------------------------
>_R_Hydrochorea_gonggrijpii_Tillett_45696@NODE_1_length_981_cov_135.122788
--------------------------------------------------------------------------------------------------------------------------------------------------------------tgcgttggttgaaaccttaactcgtgaatacagaaatttccgtatatgtctgtgtctggaggttaattctaagcctgaagaagcaacgtcatattgccagaaggctgcatctgtctgcaaggaacgtatacaccgccttacaaatgaagttaagagtcttccagaatcaatatcttctgcttctggatctgataattcaattgcagataaacaagcagagattgacacactcacaggtctctcaagtgagctagaaaggaaggtagactcagtaaacttctggaagatatgtaatatttttttgttctgctattttgatatcaaatttatgaatctcttgaatcatgtgcagcttgaagatctgcaacagctgatttcgaacccaaaatcaatcctctctgagattcttggattagcagctgccaaggcaggcgctgggaagccatcatcatcttcaggtgtaggttcttcacagatggctactgctaatagcagtgggggttttgactcaccaactgtttccactgctcacacaaatggatctgctggagttacgcatctcggtgtggtgggaagaggtgttaagcgaacctcgaatgccagtgtggcagaagcaagcccaatgaagaaaccatcgctagaatcatccaatgataactgtgatgacatgacctcttgatctatttaggtcttagggctgatatgtggagattttatttggaaagtagttaaacatcttggtgtctttttagagtagtggagagataaatcgtgacaaactgcataattgtctgcttataggagattagtaccattccgttatttcccccctctgaatggattctacgtgcagcgaaagtatcaggcatttgtggttatctggtc--ctcgtagtgtaacaatggattgttttcaagtatgttgaacaatttaggttttagttacattagtcgtcatgcatttgttatctgttacagtcgtac--------------------------------------------------------------------------------------------------------------------------------------------------------------------------------------------------------
>_R_Hydrochorea_marginata_Morim_563@NODE_1_length_1824_cov_113.534058
tccttgtcacgttcatgacgttcccttgttttgagatgtgaaatgacttgactgaagcatcaagacctagcctgtgtaaattttagagtaaactggatcaagttaagaggtttcaataaattactgaatgcagattactgagcagtgtgatttaggaatgcgttggttgaaaccttaactggtgaatacagaaatttccgtatatgtttgtgtctggaggttaattctaagcctgaagaagcaacgtcatattgccagaaggctgcatctgtctgcaaggaacgtatacaccgccttacaaatgaagttaagagtcttccagaatcattatcttctgcttctggatctgataattcaattgcagataaacaagcagagattgacacactcacaggtctctcaagtgagctagaaaggaaggtagactcagcaaacttctggaagatatgtaatatttttttgttctgctattttgatatcaaatttatgaatctcttgaatcatgtgcagcttgaagatctgcaacagctgatttcgaacccaaaatcaatcctctctgagattcttggattagcagctgccaaggcaggcgctgggaagccatcatcatcttcaggtgtaggttcttcacagatggctactgctaatagcagtgggggttttgactcaccaactgtttccactgctcacacaaatggatctgctggagttacgcatcttggtgtggtgggaagaggtgttaagcgaacctcgaatgccagtgtggcagaagcaagcccaatgaagaaaccatcgctagaatcatccaatgataacagtgatgccatgacctcttgatctatttaggtcttagggctgatatgtggagactttatttggaaagtagttaaacatcttggtgtctttttagagcagtggagagataaatcgtgacaaactgcataattgtctgcttataggagattagtaccattccgttatttcccccctctgaatggattctacgtgcagcgaaagtatcaggcatttgtggttatctggtc--ctcgtagtgtaacaatggattgttttcaagtatgttgaacaatttaggttttagttacattagtcgtcatgcatttgttatctgttacagtcgtactaaaaccatgtgttgttttcagttatgttaagcacttaacggctgtcaaaatttggacttgtgttcgtgcatattggttgaagatatacataataaatttgccttcggtgtcttgtcacttctgaagcgtgggattgcggaatgtgatactaaaatgaggttttgggctcgaagtatatctaaatggaaaaaaaa--tgt
>_R_Jupunba_asplenifolia_Ekman_6383@NODE_1_length_887_cov_35.834568
---------------------------------------------------------------------------------------------------------------------------------------------------------------------------------------------------------------------------------------------------------------------------------------------------------------------aagagtcttccagaatcaatatcttctgcttctgaatctgataattcaattgcagataaacaagcagagattgacacactcacgggtctctcaagtgagctagaaaggaaggtagactcagtaaacttctggaagatatttaatatttttttgttctgcttttttgatatcaaatttttgaatctcttgaatcatgtgcagcttgaagatctgcaacagctgatttcgaatccaaaatcaatcctctctgagattcttggattagcagctgccaaggctggcgctgggaagccgccatcatcttcaggtgtaggttcttcacagatggctactgccaatagcagtgggggttttgactctccaactgtttccactgctcacacaaatggatctgctggagttacgcatcttggtgtggtgggaagaggtgttaagcgaacgtcgaatgccagtgtggcagaagcaagcccaatgaagaaaccatcgctagaatcatccaatgataacagtgatgccatgacctcttgatctatttaggtcttagggctgatatgtggagattttatttggaaagtagttaaacatcttggtgtctttttgaagtagtggagagataaatcgtgacaaactgcataattgtctgcttataggagattagtaccattccgttattttccccctctgaatggattctacgtgccgtgaaagta----------------------------------------------------------------------------------------------------------------------------------------------------------------------------------------------------------------------------------------------------------------------------------------------------------------------------------
>_R_Jupunba_barbouriana_Iganci_847@NODE_1_length_1118_cov_165.998079
-------------------------------------------------------------------------------------------------------------------------------------------------------------------------------------------acagaaatttccgtatatgtctgtgtctggaggttaattctaagcctgaagaagcaatgtcatattgccagaaggctgcatctgtctgcaaggaacgtatacaccgccttacaaatgaagtaaagagtcttccagaatcaatatcttctgcttctgaatctgataattcaattgcagataaacaagcagagatagacacactcacaggtctctcaagtgagctagaaaggaaggtagactcagtaaacttctggaagatatttaaaatttttttgttctgctattttgatatcaaagttatgaatctcttgaatcatgtgcagcttgaagatctgcaacagctgatttcgaacccaaaatcaatcctctctgagattcttggattagcagctgccaaggcaggcgctgggaagc---catcatcttcaggtgtaggttcttcacagatggctactgctaatagcagtgggggttttgactctccaactgtttccactgctcacacaaatggatctgctggagttacgcatcttggtgtggtgggaagaggtgtaaagcgaacctcgaatgccagtgtggcagaagcaagcccaatgaagaaaccatcgctagaatcatccaatgataacagtgatgccatgacctcttgatctatttaggtcttagggctgatatgcggagattttatttggaaagtagttaaacatcttggtgtctttttgaagtagtggggagataaatcgtgacaaactgcataattgtctgcttataggagattagtaccattccgttattttccccctctgaatggattttacgtgcagcgaaagtatcagtcatttgtggttatctggtcctctcgtagtgtcacaatggattgttttcaagtatgttgaacaatttaggttttagttacatgagtcgtcatgcatttgttatctgttacactcgtactaaaaccatgtgttgttttcagttatgttaagcacttaacggctgtcaaaatttggacttgtgttcgtgcttaatggttgaagatatacataataaatttgccttcggtgtcttgtcacttctgcagcgtgggattgcggaatgtgatcctaaaatgaggttttgg---------------------------------g
>_R_Jupunba_brachystachya_Lima_7438@NODE_1_length_1553_cov_83.258808
tccttgtcacgttcatgacattcccttgttttgagatatgaaatgacttgactgaagcatctagacctagcctgtgtaaattttagagtaaactggatcaagttaagaggtttcaataaattactgaatgcagattactgagcagtgtgatttaggaatgcgttggttgaaaccttaattggtgaatacagaaatttccgtatatgtctgtgtctggaggttaattctaagcctgaagaagcaatgtcatattgccagaaggctgcatctgtctgcaaggaacgtatacaccgccttacaaatgaagtaaagagtcttccagaatcaatatcttctgctcctgaatctgataattcaattgcagataaacaagcagagattgacacactcacaggtctctcaagtgagctagaaaggaaggtaaactcagtaaacttctggaagatatttaatatttttttgttctgctattttgatatcaaatttatgaatctcttgaatcatgtgcagcttgaagatttgcaacagctgatttcgaacccaaaatcaatcctctccgagattcttggattagcagctgccaaggcaggcgctgggaagccatcatcatcttcaggtgtaggttcttcacagatggctactgctaatagcagtgggggttttgactctccaactgtttccactgctcacacaaatggatctgctggagttacgcatcttggtgtggtgggaagaggtgttaagcgaacctcgaatgccagtgtggcagaagcaagcccaatgaagaaaccatcgctagaatcatccaatgataacagtgatgccatgacctcttgatctatttgggtcttagggctgatatgtggagattttatttggaaagtagttaaacatcttggtgtctttttgaagtagtggagagataaatcgtgacaaactgcataattgtctgcttataggagattagtaccattctcttattttccccctctgaatggattctacgtgcagcgaaagtatcagtcatttgtggttatctggtcctctcgtagtgtaacaatggattgttttcaagtatattgaacaatttaggttttagttacatgagtcgtcatgcatttgttatctgttacactcgtactaaaaccatgtgttgttttcagttatgttaagcacttaacggctgtcaaaatttggacttgtgttcgtgcttaatggttgaagatatacataataaatttgccttcggtgtcttgtcacttctgcagcgtgggattgcggaatgtgatactaaaatgaggttttgggctcgaagtgtatctaaatggaaaaaaaatttaa
>_R_Jupunba_cochleata_Bonadeu_673@NODE_1_length_1630_cov_95.860270
tccttgtcacgttcatgacattcccttgttttgagatgtgaaatgacttgactgaagcatctagacctagcctgtgtaaattttagagtaaactggatcaagttaagaggtttcaataaattactgaatgcagattactgagcagtgtgatttaggaatgcgttggttgaaaccttaactggtgaatacagaaatttccgtatatgtctgtgtctggaggttaattctaagcctgaagaagcaatgtcatattgccagaaggctgcatctgtctgcaaggaacgtatacaccgccttacaaatgaagtaaagagtcttccagaatcaatatcttctgcttctgaatctgataattcaattgcagataaacaagcagagattgacacactcacaggtctctcaagtgagctagaaaggaaggtagactcagtaaacttctggaagatatttaatatttttttgttctgctattttgatatcaaatgtatgaatgtcttgaatcatgtgcagcttgaagatctgcaacagctgatttcgaacccaaaatcaatcctctctgagattcttggattagcagctgccaaggcaggcgctgggaagccatcatcatcttcaggtgtaggttcttcacagatggctactgctaatagcagtgggggttttgactctccaactgtttccactgctcacacaaatggatctgctggagttacgcatcttggtgtggtgggaagaggtgttaagcgaacctcgaatgccagtgtggcagaagcaagcccaatgaagaaaccatcgctagaatcatccaatgataacagtgatgccatgacctcttgatctatttaggtcttagggctgatatgtggaggttttatttggaaagtagttaaacatcatggtgtctttttagagtaatggagagataaatcgtgacaaactgcataattgtctgcttataggagattagtaccattccgttattttccccgtctgaatcgattctacgtgcagcgaaagtatcagtcatttgtggttatctggtcttctcatagtgtaacaatggattgttttcaagtatgttgaacaatttaggttttagttacatgagtcgtcaatcatttgttatctgttacactcgtactaaaaccatgtgttgttttcagttatgttacgcacttaacggctgtcaaaatttggacttgtgttcgtgcttaatggttgaagatatacataataaatttgccttcggtgtcttgtcacttgtgcagcgtgggattgcggaat-------------------------------tgtatctaaatggaaaaaaaatttac
>_R_Jupunba_filamentosa_Lima_7487@NODE_1_length_1389_cov_92.041159
----tgtcacgttcatgacattcccttgttttgagatatgaaatgacttgactgaagcatctagacctagcctgtgtaaattttagagtaaactggatcaagttaagaggtttcaataaattactgaatgcagattactgagcagtgtgatttaggaatgcg-tgtttgaaaccttaattggtgaatacagaaatttccgtatatgtctgtgtctggaggttaattctaagcctgaagaagcaatgtcatattgccagaaggctgcatctgtctgcaaggaacgtatacaccgccttacaaatgaagtaaagagtcttccagaatcaatatcttctgctcctgaatctgataattcaattgcagataaacaagcagagattgacacactcacaggtctctcaagtgagctagaaaggaaggtaaactcagtaaacttctggaagatatttaatatttttttgttctgctattttgatatcaaatttatgaatctcttgaatcatgtgcagcttgaagatttgcaacagctgatttcgaacccaaaatcaatcctctctgagattcttggattagcagctgccaaggcaggcgctgggaagccatcatcatcttcaggtgtaggttcttcacagatggctactgctaatagcagtgggggttttgactctccaactgtttccactgctcacacaaatggatctgctggagttacgcatcttggtgtggtgggaagaggtgttaagcgaacctcgaatgccagtgtggcagaagcaagcccaatgaagaaaccatcgctagaatcatccaatgataacagtgatgccatggcctcttgatctatttgggtcttagggctgatatgtggagattttatttggaaagtagttaaacatcttggtgtctttttgaagtagtggagagataaatcgtgacaaactgcataattgtctgcttataggagattagtaccattctcttattttccccctctgcatggattctacgtgcagcgaaagtatcagtcatttgtggttatctggtcctctcgtagtgtaacaatggattgttttcaagtatattgaacaatttaggttttagttacatgagtcgtcatgcatttgttatctgttacactcgtactaaaaccatgtgttgttttcagttatgttaagcacttaacggctgtcaaaatttggacttgtgttcgtgcttaatggttgaagatatacataataaatttgccttcggtgtcttgtcacttctgcagcgtgggattgcggaatgtgatactaaaatgaggttttgggctcgaagtgtatctaaatggaaaaaaaatttag
>_R_Jupunba_floribunda_Iganci_883@NODE_1_length_1498_cov_84.334975
tccttgtcacgttcatgacattccctttttttgagatgtgaaatgacttgactgaagcatctagacctagcctgtgtaatttttagagtaaactggatcaagttaagaggtttcaataaattactgaatgcagattactgagcagtgtgatttaggaatgcgttggttgaaaccttaactggtgaatacagaaatttccgtatatgtctgtgtctggaggttaattctaagcctgaagaagcaatgtcatattgccagaaggctgcatctgtctgcaaggaacgtatacaccgccttacaaatgaagtaaagagtcttccagaatcaatatcttctgcttctgaatctgataattcaattgcagataaacaagcagagattgacacactcgcaggtctctcaagtgagctagaaaggaaggtagactcagtaaacttctggaagatatttaatatttttttgttctgctattttgatatcaaatttatgaatctcttgaatcatgtgcagcttgaagatctgcaacagctgatttcgaacccaaaatcaatcctctctgagattcttggattagcagctgccaaggcaggcgctgggaagccatcatcatcttccggtgtaggttcttcacagatggctactgctaatagcagtgggggttttgactctccaactgtttccactgctcacacaaatggatctgctggagttacgcatcttggtgtggtgggaagaggtgttaagcgaacctcgaatgccagtgtggccgaagcaagcccaatgaagaaaccatcgctagaatcatccaatgataacagtgatgccatgacctcttgatctatttaggtcttagggctgatatgtggagattttatttggaaagtagttaaacatcttggtgtctttttagagtagtggagagataaatcgtgacaaactccataattgtctgcttataggagattagtaccattccgttatttcccccc-ctgaatggcttctacgtgcagcgaaagtatcagtcatttgtggttatctggtc--ctcgcagtgtaacaatggattgttttcaagtatgttgaacaatttaggttttagttacatgagtcgtcatgcatttgttatctgttacactcgtactaaaaccatgtgttgttttcagttatgttaagcacttaacggctgtcaaaatttggacttgtgttcgtgcataatggatgaagatatacataataaatttgccttcggtgccttgtcacttctgaagcgtgggattgcggaatgtgatactaaaatgaggttttgggctcgaagcggatctaaatggaaaaaaaattta-
>_R_Jupunba_idiopoda_Quesada_1718@NODE_1_length_837_cov_58.538158
-----------------------------------------------------------------------------------------------------------------------------------------------------------------------------------------------------------------------------------------------agcaatgtcatattgccagaaggctgcatctgtctgcaaggaacgtatacaccgccttacaaatgaagtaaagagtcttccagaatcaatatcttctgcttctgaatctgataattcaattgcagataaacaagcagagattgacacactcacaggtctctcaagtgagctagaaaggaaggtagactcagtaaacttctggaagatatttaatatttttttgttctgctattttgatatcaaatttatgaatctcttgaatcatgtgcagcttgaagatctgcaacagctgatttcgaatccaaaatcaatcctctctgagattcttggattagcagctgccaaggcaggcgctgggaagccgccatcatcttcaggtgtaggttcttcacagatggctactgctaatagcagtgggggttttgactctccaactgtttccactgctcacacaaatggatctgctggagttacgcatcttggtgtggtgggaagaggtgttaagcgaacgtcgaatgccagtgtggcagaagcaagcccaatgaagaaaccatcgctagaatcatccaatgataacagtgatgccatgacctcttgatctatttaggtgttagggctgatatgtggagattttatttggaaagcagttaaacatcttggtgtctttttgaagtagtggagagataaatcgtgacaaactgcataattgtctgcttataggagattagtaccattccgttattttccccctctgaatggattctacgtgcagcgaaagtatcagtcatttgtggttatctggtcctctcgtagtgtaacaatggattgtttcaag---------------ta----------------------------------------------------------------------------------------------------------------------------------------------------------------------------------------------------------------------------------------------------------
>_R_Jupunba_laeta_Mori_25147@NODE_1_length_871_cov_53.496222
----------------------------------------------------------------------------------------------------------------------------------------------------------------------------------------------gaaatttccgtatatgtctgtgtctggaggttaattctaagcctgaagaagcaatgtcatattgccagaaggctgcatctgtctgcaaggaacgtatacaccgccttatgaatgaagtaaagagtcttccagaatcaatatcttctgcttctgaatctgataattcaattgcagataaacaagcagagattgacacactcacaggtctctcaagtgagctagaaaggaaggtagactcagtaaacttctggaaga----taatatttttttgttctgctattttgatatcaaatttatgaatctgttgaatcatgtgcagcttgaagatctgcaacagctgatttcgaaccctaaatcaatcctctctgagattcttggattagcagctgccaaggcaggcgttgggaagccatcatcatcttccggtgtaggttcttcacagatggctactgctaatagcagtgggggttttgactctccaactgtttccactgctcacacaaatggatctgctggagttacgcatcttggtgtggtgggaagaggtgttaagcgaacctcgaatgccggtgtggcagaagcaagcccaatgaagaaaccatcgctagaatcatccaatgataacagtgatgccatgacctcttgatctatttaggtcttagggctgatatgtggagattttatttggaaagtagttaagcatcttcatgtttttttgaagtagtggagagataaatcgtgacaaactgcataattgtctccttataggagattagtaccattccgttattttccccctctgaatggattctacgtgcagcgaaagtatcagtcatttgtggttatctggtcctctcgtagtgtaacaatggat------------------------------------------------------------------------------------------------------------------------------------------------------------------------------------------------------------------------------------------------------------------------------------
>_R_Jupunba_langsdorfii_Ribeiro_728@NODE_1_length_1475_cov_82.432761
tccttgtcacgttcatgacattcccttgttttgagatgtgaaatgacttgactgaagcatctagacctagcctgtgtaaattttagagtaaactggatcaagttaagaggtttcaataaattactgaatgcagattactgagcagtgtgatttaggaatgcgttggttgtaaccttaactggtgaatacagaaatttccgtatatgtctgtgtctggaggttaattctaagcctgaagaagcaatgtcatattgccagaaggctgcatctgtctgcaaggaacgtatacaccgccttacaaatgaagtaaagagtcttccagaatcaatatcttctgcttctgaatctgataattcaattgcagataaacaagcagagattgacacactcacaggtctctcaagtgagctagaaaggaaggtagactcagtaaacttctggaagctatttaatatttttttgttctgctattttgatatcaaatttatgaatctcttgaatcatgtgcagcttgaagatctgcaacagctgatttcgaacccaaaatcaatcctctctgagattcttggattagcagctgccaaggcaggcgctgggaagccatcatcatcttcaggtgtaggttcttcacagatggctactgctaatagcagtgggggttttgactctccagctgtttccactgctcacacaaatggatctgctggagttacgcatcttggtgtggtgggaagaggtgttaagcgaacctcgaatgccagtgtggcagaagcaggcccaatgaagaaaccatcgctagaatcatccaatgataacagtgatgccatgacctcttgatctatttaggtcttagggctgatatgtggagattttatttggaaagtagttaaacatcttggtgtctttttgaagtagtggagagataaatcgtgacaaactgcataattgtctgcttataggagattagtaccatttcgttattttccccctctgaatggattctacgtgcagcgaaagtatcagtcatttgtggttacctggtcctctcgtagtgtcacaatggattgttttcaagtatgttgaacaagttaggttttagttacatgagtcgtcatgcatttgttatctgttacactcgtactaaaaccatgtgttgttttcagttatgttaagcacttaacggctgtcaaaatttggacttgtgttcgtgcttaatggttgaagatatacataataaatttgccttcggtgtcttgtcacttctgcagcgtgggattgcggaatgtgatactaaaatgaggttttgggctcgaagtgtatctaaatggaaaaaaaatttaa
>_R_Jupunba_macradenia_Lourteig_3021@NODE_1_length_1089_cov_101.433794
---------------------------------------gaaatgacttgactgaagcatctagacctagcctgtgtaaattttagagtaaactggatcaagttaagaggtttcagtaaattactgaatgcagattaccgagcagtgtgatctaggaatgcgttggttgaaaccttaactggtgaatacagaaatttccgtatatgtctgtgtctggaggttaattctaagcctgaagaagcaacgtcatattgccagaaggctgcatctgtctgcaaggaacgtatacaccgccttacaaatgaagttaagagtcttccagaatcaatatcttctgcttctggatctgataattcaattgcagataaacaagcagagattgacacactcacaggtctctcaagtgagctagaaaggaaggtagactcagtaaacttctggacgatatttaatatttttttgttctgctattttgatatcaaatttatgaatctcttgaatcatgtgcagcttgaagatctgcaacagctgatttcgaacccaaaatcaatcctctctgagattcttggattagcagctgccaaggcaggcgctgggaagccatcatcatcttcaggtgtaggttcttcacagatggctactgctaatagcagtgggggttttgactctccaactgtttccactgctcacacaaatggatctgctggagttacgcatcttggtgtggtgggaagaggtgttaagcgaacctcgaatgccagtgtggcagaagcaagcccaatgaagaaaccatcgctagaatcatccaatgataacagtgatgccatgacctcttgatctatttaggtcttagggctgatatgtggagattttatttggaaagtagttgaacatcttggtgtccttttagagtagtggagaaataaatcgtgacaaactgcataattgtctgcttataggagattagtaccattccgttatttcccccctctgaatggattctacgtgcagcgaaagtatcagtcatttgtggttatctggtt--ctcgtagtgtaacaatggattgttttcaagtatgttgaacaatttaggttttagttacatgagtcgtcatgcatttgttatctgt-------------------------------------------------------------------------------------------------------------------------------------------------------------------------------------------------------------------
>_R_Jupunba_microcalyx_Iganci_855@NODE_1_length_1500_cov_115.490513
tccttgtcacgttcatgacattcccttgttttgagatgtgaagtgacttgactgaagcatctagacctagcctgtgtaaattttagagtaaactggatcaagttaagaggtttcaataaattactgaatgcagattactgagcagtgtgatttaggaatgccttggttgaaaccttaactggtgaatacagaaatttccgtatatgtctgtgtctggaggttaattctaagcctgaagaagcaatgtcatattgccagaaggctgcatctgtctgcaaggaacgaatacaccgccttacaaatgaagtaaagagtcttccagaatcaatatcttctgcttctgaatctgataattcaattgcagataaacaagctgagattgacacactcacaggtctctcaagtgagctagaaaggaaggtagactcagtaaacttctggaagatatttaatatttttttgttctgctattttgatatcaaatttatgaatctcttgaatcatgtgcagcttgaagatctgcaacagctgatttcgaacccaaaatcaatcctctctgagattcttggattagcagctgccaaggcaggcgctgggaagccatcatcatcttcaggtgtaggttcttcacagatggctactgctaatagcagtgggggttttgactctccaactgtttccactgctcacacaaatggatctgctggagttacgcatcttggtgtggtgggaagaggtgttaagcgaacctcgaatgccagtgtggcagaagcaagcccaatgaagaaaccatcgctagaatcagccaatgataacagtgatgccatgacctcttgatctatttaggtcttagggctgatatgtggagattttatttggaaagtagttaaacatcttggtgtctttttagagtagtggagagataaattgtgacaaactgcataattgtctgcttataggagattagtaccattccgtaattttccccctctgaatggattctacgtgcagcggaagtatcagtcatttgtggttatctggtcctctcgtagtgtaacaatggattgttttcaagtatgttgaacaatttaggttttagttacatgagtcgtcaatcatttgttatgtgttaca--cgtacaaaaaccatgtgttgttttcagttatgttacgcacttaacggctgtcaaaatttggacttgtgttcgtgcttaatggttgaagatatgcataataaatttgccttcggtgtcttgtcacttgtgcagcgtggggttgcggaatgtgatgctaaaatgaggttttgggct-------------------------------
>_R_Jupunba_oxyphyllidia_Yonker_6157@NODE_1_length_954_cov_119.281642
---------------------------------------------------------------------------------------------------------------------------------------------------------------------------accttaactggtgaatacagaaatttccgtatatgtctgtgtctggaggttaattctaagcctgaagaagcaatgtcatattgccagaaggctgcatctgtctgcaaggaacgtatacaccgccttacaaatgaagtaaagagtcttccagaatcaatatcttctgcttctgaatctgataactcaattgcagataaacaagcagagattgacacactcacaggtctctcaagtgagctagaaaggaaggtagactcagtaaacttctggaagatatttaatatttttttgttctgctattttgatatcaaatttatgaatctcttgaatcatgtgcagcttgaagatctgcaacagctgatttcgaatccaaaatcaatcctctctgagattcttggattagcagctgccaaggcaggcgctgggaagccaccatcatcttcaggtgtaggttcttcacagatggctactgctaatagcagtgggggttttgactctccaactgtttccactgctcacacaaatggatctgctggagttacgcatcttggtgtggtgggaagaggtgttaagcgaacctcgaatgccagtgtggcagaagcaagcccaatgaagaaaccatcgctagaatcatccaatgataacagtgatgccatgacctcttgatctatttaggtcttagggctgatatgtggagattttatttggaaagtagttaaacatcttggtgtctttttgaagtagtgaagagataaatcgtgacaaactgcataattgtctgcttataggagattagtaccattccg-tattttccccctctgaatggattctacgtgcagcgaaagtatcagtcatttgtggttatctggtcctctcgtagtgtaccaatggattgttttcaagtatgttgaacaatttaggttttagttacacgagtcttcatgcatttgttat-----------------------------------------------------------------------------------------------------------------------------------------------------------------------------------------------------------------------
>_R_Jupunba_trapezifolia_Simon_1600@NODE_1_length_866_cov_163.276202
-------------------------------------------------------------------------------------------------tcaatttaagaggtttcaataaattactgaatgcagattactgagcagtgtgatttaggagtgcgttggttgaaaccttaactggtgaatacagaaatttccgtatatgtctgtgtctggaggttaattctaagcctgaagaagcaatgtcatattgccagaaggctgcatctgtctgcaaggaacgtatacaccgccttacaaatgaagtaaagagtcttccagaatcaatatcttctgcttctgaatctgataattcaattgcagttaaacaagcagagattgacacacttacaggtctctcaagtgagctagaaaggaaggtagactcagtaaacttctggaagatatttaatatttttttgttctgctattttgatgtcaaatttatgaatctcttgaatcatgtgcagcttgaagatctgcaacagctgatttcgaacccaaaatcaatcctctctgagattcttggattagcagctgccaaggcaggcgctgggaagccatcatcatcttcaggtgtaggttcttcacagatggctactgctaatagcagtgggggttttgactctccaactgtttccactgctcacacaaatggatctgctggagttacgcatcttggtgtggtgggaagaggtgttaagcgaacctcgaatgccagtgtggcagaagcaagcccaatgaagaaaccatcgctagaatcatccaatgataacagtgatgccatgacctcttgatctatttaggtcttagggctgatatgtggaggttttatttggaaagtagttaaacatcttggtgtctttttagagtagtggagagataaatcgtgacaaactgcataattgtctgcttataggag-------------------------------------------------------------------------------------------------------------------------------------------------------------------------------------------------------------------------------------------------------------------------------------------------------------------------------------------------------------------------------------------
>_R_Punjuba_lehmannii_Escobar_7465@NODE_1_length_1245_cov_66.883562
--------------------------------------------------------------------------------------------ctggatcaagttaagaggtttcaataaattactgaatgcagattactgagcagtgtgatttaggaatgcgttggttgaaaccttaactggtgaatacagaaatttccgtatatgtctgtgtctggaggttaattctaagcctgaagaagcaatgtcatattgccagaaggcttcatcggtctgcaaggaacgtatacaccgccttacaaatgaagtaaagagtcttccagaatcaatatcttctgcttctgaatctgataattcaattgcagataaacaagcagagattgacacactcacaggtctctcaactgagctagaaaggaaggtagactcagtaaacttctggaagatatttaatatttttttgttctgttattttgatatcaaatttatgaatctcttgaatcatgtgcagcttgaagatctgcaacagctgatttcgaacccaaaatcaatcctctctgagattcttggattagcagctgccaaggcaggcgcagggaagccatcttcatcttcaggtgtagcttcttcacagatggctactgctaatagcagtgggggttttgactctccaactgtttccactgctcacacaaatggatctgctggagttacgcatcttggtgtggtgggaagaggtgttaagcgaacctcgaatgccagtgtggcagaagcaagcccaatgaagaaaccatcgctagaatcatccaatgataacagtgatgccatgacctcttgatctatttaggtcttagggctgatatgtggagattttatttggaaagtaggtagacatcttggtgtctctttgaagtagtggagagataaatcgtgacaaactgcataattgtctgcttataggagattagtaccattccgttattttccccctctgaatggattctacgtgctgcgaaagtatctgtcatttgtggttatctggtcctctcgtagtgtaacaatggattgctttcaagtatgttgaacaatttaggctttagttacatgagtcgtcatgcatttgttatctgttacactcgtactaaaaccatgtgttgtattcagttatgttaagcacct-acggctgtcaaaatttggacttgtgttcgtgcttagtgagtgtttggataaacaccaaactgtgattttaaaaatctttttctgtaaatcga----------------------------------------------------------aacaaaacttct
