# Supplementary material for: A new generic circumscription of Hydrochorea (Leguminosae, Caesalpinioideae, mimosoid clade) with an amphi-Atlantic distribution
Source: PhytoKeys. 2022 Aug 22;205:401–37. doi: 10.3897/phytokeys.205.82775 (PMC9849043; doi:10.3897/phytokeys.205.82775)
Supplement: Supplementary material 1 — Supplementary data file S1 [file phytokeys-205-401_article-82775__-s001.zip › RBH3_m3147_comp18644_c0_seq1_exon09.aln-cln]

>Acacia_rostellifera_Murphy_466@NODE_1_length_1405_cov_100.527108
tgaagaagcacaagggtaatatatctatcaaggtaagcatcctttgcaattctttcaagggacgtatctaattactttctttgctcaaatagtaaatcagtcattattcatttctattgaagaaatcaaccaaatatgaattcattaagtggtctgaaaatcata----tattttattatctgttccacatgttgaaataaagattttctgattgggttttagttattgtggtttgggttcatttgtctataatgttggttgttagttaacaatgcagcatcaagttcctcatataaggtggttactgctgaaaatctcttta-gatctctaaactcaatcacctgtaatgccttg----------------------------------------------attttgtattttggtgtttttctcaacatccctgatattgcacatgctcttgctaactataaggctttgccactgaatctgctacttttccacaggaactgagtgacatgacagccatcaaagctgaagatatattgactacacttcagagcctagaattgatccaatacaggaaaggacagcatgttatatgtgcagatcctaaagttctggatcgccatctcaaagctgctggaaggggcggtctggaggttgatgttagcaaattgatctggaccccttataaagaacaagggtgatgatgacatatcatcaaagagacacttgtattaaattaaa-------------tgtatgggtacagattataggttagagatgttatatgtcaccccttcactgaatgtgttagcaaaaaagaggcttattgtgtacttcaattagcacaggtaaaaggaaaattagaagacctccgtagttgcttctcagtgtgccctttttgtttccaatgctctacgttgtgctacatctttggcgcactgagctggtttagcctggacgtggagggctgagctgagcacttataactgt--ctactgattctgacagtaactgggcgagtcctctgatgtactagtattatgtatagtttgtgaattgtgaatattatgatttggtgcgggctttatcacgaccctttctataatatcatgcctatcaattgtgacattgtgttaaccgtcacatggcatttataagaatacgagactatgagtgatttgaagttcgagttaggacgtcaaagtatgttc
>Afrocalliandra_redacta_Germishuizen_5585@NODE_1_length_925_cov_187.688679
---------------------------------------------------------------------------------------------------------------------------------------gtgactttcttaatcttttaaaaaaagtcaacttcgttttattatttggtgcacatgttgaaata----ttttctgattggattttagttattgaggtttagattcatttgtctattatgtcggtt----gttaacaatgcagcattgagtccctcatataatgcagttattgctgaaagtgtctttatgatctctaaactcaatcacctgtaatgccgcataataataaggaacgaaa-atattgaattcttgattgatatatggcattatgtattttggtgattttctcttca-------------------tattgataactataatggct--gtactgaatcggctagttttccacaggagctgagtgacatgacagccatcaaagctgaagatatattgactacacttcagagcctagaattgatccaatacaggaaaggacagcatgttatatgtgcagatccaaaagttttggatcgccatctcaaagctgctggaagaggcggtctggaggttgatgtcagcaaattgatctggactccttacaaagagcaagggtgatgatggcaatacatcagagagacacttctatt--attaaatgtaacataagcttgtatggatatagattctagcctagagatgttatatatcaccccttcactgtttgtgttagccaaaaa-aggcttattgtgtacttgaattagcacaggcaaaaggaaaatcagaagactttcgtagttgcttccca---------------------------------------------------------------------------------------------------------------------------------------------tgtactagtgttctgtgtaatttgtgaa----------tattatatattactgcctttatatggacacttctaatattctcatgagtataaattttgtcgttgtgttaggtgcgcgcaagggccttatcattcatatctctccaggtagcatgtttat----------ggtcgaagtgtttct
>Albizia_adinocephala_FHO33_88@NODE_1_length_1534_cov_78.733013
tgaagaagcacaagggtaatatatctatcaaggtaagcatcctttgcatttctttcaagggatgtatctaattactttctttgctcaaaaagtgaatcaatcattattcatttctattgaagaaatcaaacaattatgaatttttgaagtt--ctggaaataaaattctttgtttattttctggtccacatgttgaaataaatattttctgattgggttttagttattgtggttcgggttcatttgtctataatgtcggttgttggttaacaatgcagcatcgagttcctcatataaggtggttcctgctgaaaatctctttatgatctctaaactctatcaactgtaatgccgcataataataaggaacgaaagatattgaattgttaattaatttatggcattatatattttggtgtttttctcaacatccctgatatggcacatgctcttgataactataaggctttgctactaaatcggctacttttccacaggagctgagtgacatgacagccatcaaagctgaagatatattgactacacttcagagcctagaattgatccaatataggaaaggtcagcatgttatatgtgcagatccaaaagttttggatcgccatctcaaagctgctggaaggggcggtctggaggttgatgttagcaaattgatctggactccttataaagaacaagggtgatgatgacgtatcatcaaagagacacttctattaaatgaaatgtaacataagcttgtatggatacagattctaggttagagatgttatatatcaccccttcactgcatgtgttagcgaaaaagaggcttat----ttcttaaattagcacaggtaaaaggaaaatcagaggaccgccttagttgcttctcattgtaccctttttgtttccaatgctccattttgtgctgcatcttttgtgctctgagctggtttagcctggacctggagggctgagctgagcatatataactg----tactgattctgacagtaactaggcgagtcctctgatgtactagtattatgtataat-------ttgtgaatattatgatttgttacgggctttatatcgacactttctataatgtcacgcctatcaat--------tgtgttacccatcacagggcatttacaagaatacgacagt--gagtaatttgaagttcgagttagggcctcaaag-atgcgt
>Albizia_burkartiana_StivalSantos_678@NODE_1_length_753_cov_7.104585
--------------------------------------------------------------------------------------------------------------------------------------------------------------------------------------------------------------------------------------------------------------------------------------------------catataaagtggttactgctgaaaatctctttatgatctctaaactctatcacctgtaatgccgcataataataaggaacgaaagatatggaattgttgattaatttatggcattatatattttggtgtttttctcaacatccctgatattgcacctgctcttgataactataaggctttgctactaaatcggctactgttccacaggagctgagtgacatgacagccatcaaagctgaagatatattgactacacttcagagcctagaattgatccaatataggaaaggacagcatgttatatgtgcagatccaaaagttttggatcgccatctcaaagctgctggaaggggcggtctggaggttgatgttagcaaattgatctggactccttataaagaacaagggtgatgatgacatatcatcaaagagacacttctattaaatgaaatgtaacataagcttgtatggatacagattctaggttagagatgttatatatcaccccttccctgcatgtgttagcaaaaaagaggcttat----ttcttaaattagcacaggtaaaaggaaaatcagaggaccgccttagttgcttctcattgtgccctttttgtttccaatgctccat-ctgtgctgcatcttttgtgcactgagctggtttagcctggacctggagggctgagctgagcatatataactgt--ctactgattctgacagtaactaggcgagtcctctgatgtactagtattatgtat---------------------------------------------------------------------------------------------------------------------------------------------------------------------
>Albizia_edwallii_Dalmaso_272@NODE_1_length_862_cov_6.423792
---------------------------------------------------------------------------------------------------------------------------------------------------------------------------------------------------------------------------------------------------------------------------taacaatgcagcatcgagttcctcatataagttggttactgctgaaaatctctttatgatctctaaactcaatcacctgtaatgctgcataataataaggaacgaaagatattgaattgttgattaatttatggcattatatattttggtgtttttctcaacatccctgatattgcacatgctcttgataactacaaggctttgctactgaatcggctacttttccacaggagctgagtgacatgacagccatcaaagctgaagatatattgactacacttcagagcctagaattgatccaatataggaaaggacagcatgttatatgtgcagatccaaaagttttggatcgccatctcaaagctgctggaaggggcggtctggaggttgatgttagcaaattgatctggactccttataaagaacaagggtgataatgacatatcatcaaagagacacttctattaaatgaaatgtaacataagcttgcatggatacagattctaggttagagatgttatatatcaccccttcactgcatgtgttagcaaaaaagaggcttattgtgtacttaaat-----caggtaaaaggaaaatcagaggaccgccttagttgcttctcattgtgccctttttgtttccaatgctccatgctgtgctgcatcttttgcgcactgagctggtttagcctggacctggagggctgagctgagcatatataactgt--atactgattctgacagtaactaggcgagtcctctgatgtactagtattatgtataat-------ttgtgaatattatgatttgttacgggctttatatcgaccctttctataatatcgtgcctatcaattgtgac--tgtgttacc-------------------------------------------------------------------------
>Albizia_glabripetala_Lewis_1652@NODE_1_length_772_cov_56.280576
----------------------------------------------------------------------------------------------------------------------------------------------------------------------------------------------------------------------------------------------------------------------------------------------------------------------------gcttttatgatctctaaactctatcacctgtaatgccgcataataataaggaacgaaagatattgaattgttgattaatttattgcattatatattttggtggttttctcaacatccctgatattgcacatgctcttgataactataaggctttgctactaaatcggctacttttccacaggagctgagtgacatgacagccatcaaagctgaagatatattgactacacttcagagcctagaattgatccaatataggaaaggacagcatgttatatgtgcagatccaaaagttttggatcgccatctcaaagctgctggaaggggcggtctggaggttgatgttagcaaattgatctggactccttataaagaacaagggtgatgatgacataccatcaaagagacacttctattaaatgaaatgtaacataagcttgtatggatacagattctaggttagagatgttatatatcaccccttca-tgcatgtgttagcaaaaaagaggcttat----ttcttaaattagcacaggtaaaaggaaaatcagaggaccgccttagttgcttctcattgtgccctttttgtttccaatgctacattttgtgctgcatcttttgtgcactgagctggtttagcctggacctggagggctgagctgagcatatataactgt--ctactgattctgatagtaactaggcgagtcctctgatgtactggtattatgtataat-------ttgtgaatattatgatttgttacggg-tttatatcgaccctt-----------------------------------------------------------------------------------------------------------------
>Albizia_inundata_Wood_26530@NODE_1_length_795_cov_179.325676
-------------------------------------------------------------------------------------------------------------------------------------------------------------------------------------------------------------------------------------------------------------------------------------------------------------------------------------------------------------tgccgcataatagt---taacgaaagatattgaattgttgattaatttatggcattatatattttggtggttttctcaacatccctgatattgcacatgctcttgataactataaggctttgctactaaatcggctacttttccacaggagctgagtgacatgacagccatcaaagctgaagatatattgactacacttcagagcctagaattgatccaatataggaaaggacagcatgttatttgtgcagatccaaaagttttggatcgccatctcaaagctgctggaaggggcggtctggaggttgatgttagcaaattgatctggactccttataaagaacaagggtgatgatgacataccatcaaagagacacttctgttgaatgatatgtaacataagcttgtatggatacagattctaggctagagatgttatatatcaccccttcactgcatgtgttagcaaaaaagaggctcat----ttcttaaattagcacaggtaaaaggaaaatcagaggaccgccttagttgcttctcattgtgccctttttgtttccaatgctccattttgtgctgcatcttttgtgcactgagctggtttagcctggacctggagggctgagctgagcatatataactgt--gtactgattctgacagtaactaggcgagtcctctgatgtactagtatcatgtataat-------ttgtgaatattatgatttgttacgggctttatatcgaacctttctataatatcatgcctatcaattgtgac--tgtgttacccgtcacggggcatttac--------------------------------------------------------
>Albizia_multiflora_Hughes_3090@NODE_1_length_1044_cov_84.822130
tgaagaagcacaagggtaatatatctatcaaggtgagcatcctttgcatttctttcaagggatgtatctaattac-----------------------------------tttctattgaagaaatcaaacaattatgaattatttaagtt--ctggaaataaaat--tttgtctattatctgatccacatgttgaaataaatattttctgattgggttttagttattgtggttcgggttcatttgtctataatgtcagttgttggttaacaatgcagcatcgagttcctcatataaggtggttactgctgaaaatctctttatgatttctgaactctatcacctgtaatgccgcataataataaggaacgaaagatattgaattgttgattaatttatggcattatatattttggtggttttctctacctccctgatattgcacatgctcttgataactataaggctttgctactaaatcggctacttttccacaggagctgagtgacatgacagccatcaaagctgaagatatattgactacacttcagagcctagaattgatccaatataggaaaggacagcatgttatatgtgcagatccaaaagttttggatcgccatctcaaagctgctggaaggggcggtctggaggttgatgttagcaaattgatctggactccttataaagaacaagggtgatgatgacatatcaccaaagagacacttctattaaatgaaatgtaacataagcttgtgtggatacagattctaggttagagatgttatatatcaccccttcgctgcatgtgttggcaaaaaagaggcgtat----ttcttaaattagcacaggtaaaaggaaaatcagaggaccgccttagttgcttctcattgtgccctttttgtttccaatgctccattttgtgctgcatcttttgtgcactgagctggtttagcctggacctggagggctgagctgagcatatataactgt--ctactgattctgacagtaactaggcgagtcctctgatgtactattatt---------------------------------------------------------------------------------------------------------------------------------------------------------------------------
>Albizia_niopoides_Simon_1601@NODE_1_length_1063_cov_97.341785
--------------------------------------------------------------------------------------------------------------------------------------------------------------------aaattttgtttatcatctggtccacatgttgaaataaatattttctgattgggttttagttattgtggttcgggttcatttgtctataatgttggttgttggttatcaatgcagcattgagttctttatataaggtggttactgctgaaaatctctttatgatctctaaactctatcacctgtaatgccgcataataataaggaacgaaagatattgaattgttgattaatttatggcattatatattttggtgtttttctcaacatccctggttttgcacatgctcttgataactataaggctttgctactaaatcggctactttgccacaggagctgagtgacatgacagccatcaaagctgaagatatattgactacacttcagagcctagaattgatccaatataggaaaggacagcatgttatatgtgcagatccaaaagttttggatcgccatctcaaagctgctggaaggggcggtctggaggttgatgttagcaaattgatctggactccttataaagaacaagggtaatgatgacataccatcaaagagacacttctattaaatgaaatgtaacataagcttgtatggatacagattctaggttagagatgttatatatcaccccttcactgcatgtgttagcaaaaaagaggcttat----ttcttaaattagcacaggtaaaaggaaaatcagaggaccgccttagttgcttctcattgtgccctttttgtttccaatgctccattttgtgctgcatcttttgtgcactgagctggtttagcctggacctggagggctgagctcagcatatataactgt--ctactgattctgacagtaactaggcgagtcctctgatgtactagtattatgtataat-------ttgtgaatattatgatttgttaccggctttatatcgaccctttctataat-----------------------------acccgccgcggggcatttataagaatgcgacatt--gactaattggaagttcgagttagggcgtcaacg-gtacgc
>Albizia_sinaloensis_Hughes_1576@NODE_1_length_1043_cov_60.402692
------------------------------------------------------------------------------------------------------------------------------------attatgaattttttaagtt--ctggaaataaaattctttgtttattttctggtccacatcttgaaataaatattttctgattgggttttagttattgtggttcgggttcatttgtctataatgtcggttgttggttaacaatgcagcatcgagttcctcatataaggtggttcctactgaaaatctctttatgatctctaaactctatcacctgtaatgccgcataataataaggaacgaaagatattgaattgttaattaatttatggcattatatattttggtgtttttctcaacatccctgatattgcacatgctcttgataactataaggctttgctactaaatcggctacttttccacaggagctgagtgacatgacagccatcaaagctgaagatatattgactacacttcagagcctagaattgatccaatataggaaaggacagcatgttatatgtgcagatccaaaagttttggatcgccatctcaaagctgctggaaggggcggtctggaggttgatgttagcaaattgatctggactccttataaagaacaagggtgatgatgacatatcatcaaagagacacttctattaaatgaaatgtaacataagcttgtatggacacagattctaggttagagatgttatatatcaccccttcactgcatgtgttagcgaaaaagaggcttat----ttcttaaattagcacaggtaaaaggaaaatcagaggaccgccttagttgcttctcattgtactctttttgtttccaatgctccattttgtgctgcatcttttgtgctctgagctggtttagcctggacctggagggctgagctgagcatatataactg----tactgattctgacagtaactaggcgagtcctctgatgtactagtattatgtataat-------ttgtgaatattatgatttgttacgggctttatatcgacactttctataatatcatgcctatcaat--------tgtgttacccgtcacagggcatttataagaatacgacagt--gagtaatttgaagttcgagttaggg---------------
>Albizia_subdimidiata_var_subdimidiata_Ferreira_210@NODE_1_length_958_cov_104.727582
------------------------------------------------------------------------------------------------------------------------------------------------------------------------------------------------------taaatattttctgattgggttttagttattgtggttcgggttcatttgtctataatgtcggttgttggttaacaatgcagcatcgagttcctcatataaggtggttactgct---------tttatgatctctaaactctatcacctgtaatgccgcataataataaggaacgaaagatattgaattgttgattaatttatggcattatatattttggtggttttctcaacatccctgatattgcacatgctcttgataactataagtctttgctactaaatcggctacttttccacaggagctgagtgacatgacagccatcaaagctgaagatatattgactacacttcagagcctagaattgatccaatataggaaaggacagcatgttatttgtgcagatccaaaagttttggatcgccatctcaaagctgctggaaggggcggtctggaggttgatgttagcaaattgatctggactccttataaagaacaagggtgatgatggcataccatcaaagagacacttctgttaaatgatatgtaacataagcttgtatggatacagattctaggctagagatgttatatatcaccccttcactgcatgtgttagcaaaaaagaggctcat----ttcttaaattagcacaggtaaaaggaaaatcagaggaccgccttagttgcttctcattgtgccctttttgtttccaatgctccattttgtgctgcatcttttgtgcactgagctggtttagcctggacctggagggctgagctgagcatatataactgt--ctactgattctgacagtaactaggcgagtcctctgatgtactagtatcgtgtataat-------ttgtgaatattatgatttgttacgggctttatatcgaacctttctataatatcatgcctatcaattgtgac--tgtgttacccgtcacagggcatttacaagaatacgacagt--gagta-----------------------------------
>Albizia_tomentella_Leach_Dunlop_3801@NODE_1_length_1185_cov_72.154332
tgaagaagcacaagggtaatatatctatcaaggtaatcatcctttgcatttctttcaagggatgtatctaattactttctttgctcaaaaagtgaatcaattattattcatttctattgaagaaatcaaccaattatgaattcattgagttgtctggaaataaaattcttcttttattatctggtccatatgttgacataattattttctgattgggttttagttattgtggttcgggttcatttttctataatgttggttgttagttaacaatgcagcatcaagttcctcatataaggtcgttgcggccgaaaatttctttatgatctctaaactccattacatgtaatgccgcataataataaggaacgaatgatattcagttgttgattaatttatggcattatgtattttggtgtttttctcaacatccctgatattgcacatgctcttgataactataaggctttgcttctgaatcggctacttttccacaggagctgagtgacatgacagccatcaaagcggaagatatattgactacacttcagagcctagaactgatccaatacaggaaaggacagcatgttatatgtgcagatccaaaagttttggatcgccatctcaaagctgcaggaaggggtggtctggaggttgatgttagcaaattgatctggactccttataaagaacaagggtgatgatgacatatcatcaaagagacacttgtattaaattaaatgtaacataagcttggatggatacagattctaggttagagatgttatatatcaccccttcactgcatatgttagcaagaaagaggcttattgtgtacttaaattagcacaggtaaaagg-aaatcagaagactgccataattgcttctcattgtgccctttttgtttccagtgctctatgttgtgatgcatcttctgcgcactgagctggtttagcctgggcctggcgggctgagctgagcatatataaccgt--ctactgattctgacggtaactgggcgagtcctttgatgtac-agtattctgtataatttgtgaattgtgaatattatgatttgttacgggctctatatcgaccctttctataatatcatgcctatc-attgtgacattgtgttaccc------------------------------------------------------------------------
>Albizia_xerophytica_Hughes_1435@NODE_1_length_1079_cov_59.175649
tgaagaagcacaagggtaatatatctatcaatgtaagcatcctttgcatttctttcaagggatgtatctaattactttctttgctcaaaaagtgaatcaatcattattcatttctattgaagaaatcaaacaattatgaattttttatgtt--ctggaaataaaattctttgtttattttctggtccacgtgttgaaataaatattttctgattgggttttagttattgtggttcgggttcatttgtctataatgtcggttgttggttaacaatgcagcatcgagttcctcatataaggtggttcctgctgaaaatctctttatgatctctaaactctatcacctgtaatgccgcataataataaggaacgaaagatattgaattgttaattaatttatggcattatatattttggtgtttttctcaacatccctgatatggcacatgctcttgataactataaggctttgctactaaatcggctacttttccacaggagctgagtgacatgacagccatcaaagctgaagatatattgactacacttcagagcctagaattgatccaatataggaaaggacagcatgttatatgtgcagatccaaaagttttggatcgccatctcaaagctgctggaaggggcggtctggaggttgatgttagcaaattgatctggactccttataaagaacaagggtgatgatgacatatcatcaaagagacacttgtattaaatgaaatgtaacataagcttgtatggatacagattctaggttagagatgttatatatcaccccttcactgcatgtgttagcgaaaaagaggcttat----ttcttaaattagcacaggtaaaaggaaaatcagaggaccgccttagttacttctcattgtaccctttttgtttccaatgctccattttgtgctgcatcttttgtgctctgagctggtttagcctggacctggagggctgagctgagcatatataactg----tactgattctgacagtaactagg---------------------------------------------------------------------------------------------------------------------------------------------------------------------------------------------------
>Archidendron_clypearia_Wieringa_1849@NODE_1_length_963_cov_174.130926
-----------------------------------------------------------------------------------------------------------------------------------------------------------------------ctttttttattatctggtccacatgttgaaataaatattttatgattgggttttagttattgtggttcgggttcatttgtctaaaatgttggttcttagttaacaatgcagaatcgagttcctcatataaggtggttactgctgaaaatctctttatgatctctaaactcaatcacctgtaatgccgcataataataaggaacgaaagatattgaattgttgattaatttatggctttatgtgttttggtctttttctcgacatccctgatattgcacatgctcctgataaatataaggctttgccactgaatcggctacttttgcacaggaactcagtgacatgacagccatcaaagctgaagatatattgactacacttcagagcctagaattgatccaatacaggaaaggacagcatgttatatgtgcagatccaaaagttttggatcgccatctcaaagctgctggaaggggcggtctggaggttgatgttagcaaattgatctggactccttataaagaacaagggtgatgatgacatatcatcaaagagacacttctattaaattaaa-------------tgtatggatacagattctaggttagagatgttatatatcaccccttcactgtatgcgttagcaaaaaagagggttattgtgtacttaaattagcacaggtaaaaggaaaatcagaagacctccgtagttgcttctcattgtgccctttttgcttccaatgctccatgttgtgctgcatcttttgcgcagtgagctggtttagcctggacctggagggctgagctgagcatatataactgtgtctactgattctgactgtaactgggcgagcactctgatgtactagtattatgtataatttgtgagttgtgaatattatgatttggtgcgggctttatatcgaccctttctgtaatatcatgcctatcaattgtgacattgtgtta---------------------------------------------------------------------------
>Balizia_elegans_Iganci_870@NODE_1_length_1434_cov_67.061901
tgaagaagcacaagggtaatatatcgatcaaggtaagcatcctttgcatttctttcaagggatgtatctaattactttctttgctcaaaaagtgaatcaatcattattcatttctattgaagaaa-caaccaattatgaattcattaagttgtccggaaataaaattctttttttattatctggtccacatgttgaaatacatattttctgattgggttttagttattgtggttcgggttcatttgtctataatgtcggttgttagttaacaatgcagcgtcgagttcctcgtataaggtggttgctgctgaaaatctctttatgatctctaaactcaatcacgtgta-------------ataaggaacgaaagatattgaattgttgattaatttatggcattatgtattttggtgtttttctcaacatccctgatattgcacatgctcttgatgactataaggctttgctactgaatcggctacttttccacaggagctgagtgacatgacagccatcaaagctgaagatatattgactacacttcagagcctagaattgatccaatacaggaaaggacagcatgttatatgtgcagatccaaaagtgttggatcgccatctcaaagctgctggaaggggcggtctggaggttgatgttagcaaattgatctggactccttataaagaacaagggtgatgatgacatatcatcaaagagacacttctattaaattaaatgtaacataagcttgtatggatacagattctaggttacagatgttacatatcacccctttactgcatgtgttagcaaaaaagaggcttattgtgtacttaaattagcacaggtaaaaggaaaatcagaagaccgccgtagttgcttctcattgtgccctttttgtttccaatgctctatgttgtgccgcatcttttgcgcactgagctggtttagcctggacctggagggctgagccgagcatgtataactgtctctactgattctgagagtaactagtcgagtcctctgatgtactggtattatgtataatttgtgaattgtgaatattatgatttactacgggctttatatcgaccctttctataatatcatgcctatcaattgtgacattgtgttacccgtcacagggcatttataagaatacgagactccgagtaatttgaagttcgagttagggcatcaaagtatgtgt
>Balizia_leucocalyx_Aguilar_1939@NODE_1_length_1305_cov_72.868893
tgaagaagcacaagggtaatatatctatcaaggtaagcatcctttgcattcctttcaacggatgtatctaattactttctttgctcaaaaagtgaaccaatcattattcatttctattgaagaaatcaaccaattatgaattcattaagttgtctggaaataaaattctttttttattatctggtccacatgttgaaatacatattttctgattgggttttagttattgtggttcgggttcatttgtctattatgccggttgttagttaacaatgcagcgtcgagttcctcatataaggtggttgctgctgaaaatctctttatgatctctaaattcaatcacctgta-------------ataaggaacgaaagatattgaattgttgattcatttatggcattatgtattttggtgtttttctcaacatccctgatattgcacatgctcttgatgactataaggctttgctactgaatcggctactttgccacaggagctgagtgacatgacagccatcaaagctgaagatatattgactacacttcagagcctagaattgatccaatacaggaaaggacagcatgttatatgtgcagatccaaaagtcttggatcgccatctcaaagctgctggaaggggcggtctggaggttgatgttagcaaattgatctggactccttataaagaacaagggtgatgatgacatatcatcagagagacacttctattaaattaaatgtcacataagcttgtatggatacagattctaggttacagatgttatatatcacccctttactgcatgtgttagcaaaaaagaggcttattgtgtacttaaattagcacaggtaaaaggaaaatcagaagaccgccgtagttgcttctcattgtgccctttttgtttctaatgctctatgttgtgccgcatcttttgcgcactgagctggttcagcctggacctggagggctgagccgagcatgtataactgtctctactgattctgagagtaactagtcgagtcctctgatgtactggtattatgtataatttgtgaattgtgaatattatgatttactacgggctttatatcgaccctttctataatatcatgcctatcaattgtgacattgtgttacccgtcacagggcatttataagaatacgagactacgagtaatttgaagttcgagttatggcatcaaagtatgtgt
>Balizia_pedicellaris_Queiroz_15529@NODE_1_length_1192_cov_188.656113
-------------gggtaatatatctatcaaggtaagcatcctttgcatttctttcaagggatgtatctaattactttctttgctcaaaaagtgaatcaatcattattcatttctattgaagaaatcaaccaattatgaattcatt-agtcgtctggaaatataattctttttgtattgtctggtccacatgttgaaatacatattttctgattgggttttagttattgtggttcgggttcctgtgtctgtaatgtcggttgttagttaacaatgcagcgtcgagttcctcatataaggtggttgctgctgaaaatctctttatgatctctaaacttaatcacctgtt-------------ataaggaacgaaagatattgaattgttgattaatttatggcattatgtattttggtgtttttctcaacatccctgatattgcacatgctcttgatgactataaggctttgctactgaatcggctacttttccacaggagctgagtgacatgactgccatcaaagctgaagatatattgactacacttcagagcctagaattgatccaatacaggaaaggacagcatgttatatgtgcagatccaaaagtcttggatcgccatctcaaagctgctggaaggggcggtctggaggttgatgttagcaaattgatctggactccttataaagaacaagggtgatgatgacatatcatcagagagacacttctgttaaattaaatgtaacataagcttgtatggatacagattctaggttacagatgttatatatcacccctttactgcatgtgttagcaaaaaagaggcttattgtgtacttaaattagcacaggtaaaaggaaaatcagaagaccgccgtagttgcttctcattgtgccctttttgtttccaatgctctatgttgtgccgcatcttttgcgcactgagctggtttagcctggacctggagggctgagccgagcatgtataactgtctctactgattctgagaggaactagtcgagtcctctgatgtactggtgttatgtataatttgtgaattgtgaatattatgatttactacgggctttatatcgaccctttctataatatcatacctatcaattgtgacattgtgttacccgtcacagggcatttataagaatacgaggctacgagtaacttgaagttcgagttaggtcatcaaagtatgtgt
>Cathormion_obliquifoliolatum_Wieringa_6519@NODE_1_length_1107_cov_90.713878
-------------------------------------------------------------------------------------------------------------------------gaaatcaaccaattatgaattcatt-agttgtctggaaatataattccttttttattgtctggtccacatgttgaaatacatattttctgattgggttttagttattatggttcgggttcctttgtctataatgtcggttgttagttaacaatgcagcgtcgagttcctcatatacggtggttgctgctgaaaatctctttatgatctctaaactcaatcacctgtt-------------ataaggaacgaaagatattgaattgttgattaatttatggcattatgtattttggtgtttttctcaacatccctgatattgcacatgctcttgatgactataaggctttgctactgaatcggctacttttccacaggagctgagtgacatgactgccatcaaagctgaagatatattgactacacttcagagcctagaactgatccaatacaggaaaggacagcatgttatatgtgcagatccaaaagtcttggatcgccatctcaaagctgctggaaggggcggtctggaggttgatgttagcaaattgatctggactccttataaagaacaagggtgatgatgacatatcatcagggagacacttctattaaattaaatttagcataagcttgtatggatacagattctaggttacagatgttatatatcgcccctttactgcatgtgttagcaaaaaagaggcttgttgtgtacttaaattagcacaggtaaaaggaaaatcagaagaccgccgtagttgcttcttattgcgccctttttgtttccaatgctctatgttgtgccgcatcttttgcgcaccgagctggtttagcctggacctggagggctgagccgagcatgtataactgtctctactgattctgagagtaactagtcgattcctctgatgtactggtattatgtataatttgtgaattgtgaatattatgatttactacgggctttatatcgaccctttctataatatcatgcctatcaattgtgacattgtgttacccgtcacagggcatttataagaatacgagactgcgagtaatttgaagttcgagttatgggagtgaggtttcaac
>Enterolobium_cyclocarpum_MWC9020@NODE_1_length_1103_cov_188.869396
-----------------------------------------------atttctttcgagggatttatctaatta----ctttactcaaaaagtgaatcaatcattattcatttctattgaagaaatcaaccaattatgaattcattaagttgtctggaaataaaattcttcttgtgttatctggtccacatgttgaaataaatattttctgattgggttttagttattgtggttcgggttcatttgtctataatgttggtttttagttaacagtgcagcatcgagttcctcatataaggtggttgctgctgaaaatgt-ttcatgatctgtaaactcaatcacttgtaatgccgcataataataaggaacgaaggatattggattgttgattaatttatggcattatgtattttggtgtttttctcaacatacctgatattgcacatgctcctgataactataaggttttgctacttaatcggctacttttccacaggagctgagtgacatgacagccatcaaagcggaagatatattaactacacttcagagcctagaattgatccaatacaggaaaggacagcacgttatatgtgcagatccaaaagttctggatcgccatctcaaagctgcaggaaggggcggcctggaggttgatgttagcaaattgatctggactccttataaagaacaagggtgatgatgacatatcatcaaagagacacttgtattaaattagatgtaacataagcttgtatggatacagattctaggttagagatgttatatatcaacccttcactgcatgtgttagcaaaaaagaggcttattgtgtacttaaattagcacaggcaaaaggaaaatcagaagaccgccgtagttgcttctcattgtgcccttcttgtttccaatgctccatgttgtgctgcatcttttgcgcactgagctggtttagcctggacctggcgggctgagctgagcatttatgactgtgtctactgattctgacggtaactagacgagtcctctgatgtactagtattatgtgtaatttgtgaattgtgaatattatgatttgttacgggctctatatcgaccctttctataataccatgcctatcagttgtgacattgtgttacccgtcacag-----------------------------------------------------------------
>Jupunba_abbottii_Zanoni_21220@NODE_1_length_838_cov_83.245729
----------------------------------------------------------------------------------------------------------------------------------------------------------------------------------------------tgttgaaatacatattttctgattgggttttagttattgtggttcgggttcatttgtctattatttcggttgttagttaacaatgcagcgtcgagttcctcatataaggtggttgctgctgaaaatctctttatgatctctaaactcaatcacctgta-------------ataaggaacgaaagatattgaattgttgattcatttatggcattatgtattttggtgtttttctcaacatccctgatattgcacatgctcttgatgactataaggctttgctactgaatcggctacttttccacaggagctgagtgacatgacagccatcaaagctgaagatatattgactacacttcagagcctagaattgatccaatacaggaaaggacagcatgttatatgtgcagatccaaaagtcttggatcgccatctcaaagccgctggaaggggcggtctggaggttgatgttagcaaattgatctggactccttataaagaacaagggtgatgatgacacatcatcagagagacacttctattaaattaaatgtaacataagcttgtatggatacagattctaggttatagatgttagatatcacccatttactgcatgtgttagcaaaaaagaggcttattgtgtactttaattagcacaggtaaaaggaaaatcagaagaccgccgtagttgcctttcattgtgccctttttgtttccaatgctctatgttgtgccgcatcttttgcgcattgagctggtttagcctggacctggagagctgaaccgagcatgtataactgtctctactgattctgagagtaactagtcgagtcctctgatgtactgg-------------------------------------------------------------------------------------------------------------------------------------------------------------------------------
>Jupunba_cochleata_Bonadeu_673@NODE_1_length_1439_cov_75.483113
tgaagaagcacaagggtaatatatctatcaaggtaagcatcctttgcatttctttcaagggatgtatctaattactttctttactcaaaaagtgaatcaatcattattcatttctattgaggaaatgaaccaattatgaactcattaagttgtctggaaataaaattctttttttattatctggtccacatgttgaaatacatattttctgattgggttttagttattgtggttcgggttcatttgtctattatgtcggttgttagttaacaatgcagcgtcgagttcctcatataaggtggttgctgctgaaaatctctttatgatctctaaactcaatcacctgta-------------ataaggaacgaaagatattgaattgttgattcatttatggcattatgtattttggtgtttttctcaacatccctgatattgcacatgctcttgataactataaggctttgctactgaatcggctactttgccacaggagctgagtgacatgacagccatcaaagctgaagatatattgactacacttcagagcctagaattgatccaatacaggaaaggacagcatgttatatgtgctgatccaaaagtcttggatcgccatctcaaagctgctggaaggggcggtctggaggttgatgttagcaaattgatctggactccttataaagaacaagggtgatgatgacatatcagcagagagacatttctattaaattaattgtaacataagcttgtatggatacagattctaggttacagatgttatatatcacccctttagtgcatgtgttagcaaaaaagaggcttattgtgtacttaaattagcacaggtaaaaggaaaatcagaagaccgccgtagttgcttctcattgtgccc-ttttgtctccaatgctctatgttgtgccgcatcttttgcgcattgagctggtttagcctggacctggagggctgagccaagcatgtataactgtctctactgattctgagagtaactagtcgagtcctctgatgtactggtattatgtataat-------ttgtgaatattatgatttactacgggctttatatcgaccctttctataatgtcatgcctatcaattgtgacattgtgttacccgtcacagggcatttatgagaatacgagactacgaataattgtgaatttaatcttgtttgatttagtttgttt
>Jupunba_cochleata_Bonadeu_673@NODE_2_length_697_cov_10.383871
-----------------------------------------------------------------------------------------------------------------------------------------------------------------------------------------------------------------------------------------------------------------------------------------------------------------------------------------------------------------------------------------------------------------------------------------------------ttatgcttgtgttcctaataggactgggtatagtctgttagatctttttaattataacaatgatgaggagatagacttggtgagttagtgggcaattgattgttttctgttcattatccttaatcaataaatcctggtgtag--tggcgtaacatctaaggctatgcaaaggtcttggatcgccatcttaaagctgctggca-ggggggtctggaggttgatgttagcaaattgatcaggacttcttataaagaacaaggttgatggtggcatatcatcaaaagaatatctatatg-------atgtcgtaggtgtttgtatag-tttaaatattagattaa-----------------------------gttctggccaaaaaaaa-----------tattagattaagttacatgaaa---------------tgtcacattggtatctgtttgtaatatggttgtctgtgtatgtacattccttatggtctacggtgtctgctgagtatatttaaactacagttcgaagaacaagcccttcatgattat----------------tgggattagttggttgcccactttactctgttaatgttgaacgtaatctatactttggaattaggaggag---------------------------tcttgatcacttctctctcaaatgtggatctgt-----------------------------------------aaatccttacgac----------cactttaacgtcttt
>Jupunba_commutata_Maguire_46145@NODE_1_length_1183_cov_74.222423
--------------ggtaatatatctatcaaggtaagcatcctttgca-ttctttcaagggatgtatctaattactttctttgctcaaaaagtgaatcaatcattattcatttctattgaagaaatcaaccaattatgaattcatcaagttgtctggaaataaaattctctttttattatctggtccacatgttgaaatacatattttctgattgggttttagttattgtggttcgggttcatttgtctattatgtcagttgttagttaacaatgcagcgtcgagttcctcatataaggtggttgctgctaaaaatctctttatgatctctaaactcaatcacctgta-------------acaaggaacgaaagatattgaattgttgattcatttatggcattatgtattttggtgtttttctctacatccctgatattgcacatgctcttgatgactataaggctttgctactgaatcggctacttttccacaggagctgagtgacatgacggccatcaaagctgaagatatattgactacacttcagagcctagaattgatccaatacaggaaaggacagcatgttatatgtgcagatccaaaagtcttggatcgccatctcaaagctgctggaaggggcggtctggaggttgatgttagcaaattgatctggactccttataaagaacaagggtgatgatgacatatcatcagagagacacttctattaaattaaatgtaacataagcttgtatggatacagattctaggttatagatgttatatatcacccctttactgcatgtgttagcaaaaaagaggcttattgtgtacttaaattagcacaggtaaaaggaaaatcagaagaccgccgtagttgcttctcattgtgccctttttgtttccaatgctctatgttgtgccgcatcttttgcgcactgagctggtttagcctggacctggagggctgagccgagcatgtataactg--tctactgattctgagagtaactagtggagtcctctgatgtactggtattatgtataatttgtgaattgtgaatattatgatttactacgggctttatatcgaccctttctataatatcatgcctatcaattgtgacattgtgttacccgtcacagggcatctaacagaatacgaggctacgagtaatttgaagttccagttagggcatcaaagta-----
>Jupunba_commutata_Maguire_46145@NODE_2_length_738_cov_21.987897
-------------------------------------------------------------------------------------------------------------------------------------------------------------------------------------------------------------------------------------------------------------------------------------------------gcccataatttagttgaagct-taaatcacccgatattctgaaaactc-----tccatggggccaactcggaatgaagg-tggaggattttaaacgattgattggcatttggccaattgtagtctcgcgttcctatttgtattctgggttctgcttgtgttcctaataggactgggtatagtctgttagatctttttaattataacaatgatgaggagatagacttagtgagttagtgggcaattgattgttttctgttcgttatccttaatcaataaatcctggcg-ag--tggcgtaacatctaaggctatgcaaaggtcttggatcgccatcttaaagctgctggcagggggggtctggaggttgatgttagcaaattgatcaggactccttataaagaacaaggttgatggtggcatatcatcaaaagaagatctatgtg-------atgtcgtaggtgtttgtatag-tttaaatattagagtaa-----------------------------gttctggccaaaaaaaa-----------tattagattaagttacatgaaa---------------tgtcacattggtagctgtttgtaatatggttgtctgtgtatgtacattccttatggtctacggtgtctgctgagtatatttaaactacagttcgaagaataagcccttcatgattat----------------tgggattagttggttgcccactttactctattaatgttgaacgtaa-------------------------------------------------------------------------------------------------------------------------------------------------------------------
>Jupunba_filamentosa_Lima_7487@NODE_1_length_1301_cov_65.455882
tgaagaagcacaagggtaatatatctatcaaggtaagcatcctttgcatttctttcaagggatgtatctaattactttc-ttgctcaaaaactgaatcaatcattattcatttctattgaagaaatcaaccaattatgaattcattaatttgtctggaaataaaattcttttttt-ttatctggtccacatgttgaaatacatattttctgattgggttttagttattgtggttcgggttcatttgtctgttatttcggttgttagttaacaatgcagtgtcgagttcctcatataaggtggttgctgctgaaaatctctttatgatctctaaactcaatcacctgta-------------ataaggaacgaaagatattgaattgttgattcatttatggcattatgtaatttggtgtttttctcaacatccctgatattgcacatgctcttgatgactataaggctttgctactgaatcgggtacttttccacaggagctgagtgacatgacagccatcaaagctgaagatatattgactacacttcagagcctagaattgatccaatacaggaaaggacagcatgttatatgtgctgatccaaaagtcttggatcgccatctcaaagctgctggaaggggcggtctggaggttgatgttagcaaattgatctggactccttataaagaacaagggtgatgatgacatatcatcagagagacacttctattaaattaaatgtaacataagcttgtatggatacagattctaggttacagatgttatatatcacccctttactgcatgtgttagtaaaaaagaggcttattgtgtacttaaattagcacagggaaaaggaaaatcagaagaccgccgtagttgcttctcattgtgccctttttgtttccaatgctctatgttgtgccgcatcttttgcgcattgagctggtttagcctggacctggagggctgagccgagcatgtataactgtctctactgattctgagagtaactagtcgagtcctctgatgtactggtattatgtataatttgtgaattgtgaatattatgatttactacgggctttatatcgaccctttctataatatcatgcctatcaattgtgacaatgtgttacccgtcacagggcatttataagaatacgagactacgagtaatttgaagttcgagttaggg---------------
>Jupunba_langsdorfii_Ribeiro_728@NODE_1_length_1338_cov_71.035686
tgaagaagcacaagggtaatatatctatcaaggtaagcatcctttgcatttctttcaagagatgtatctaattactttctttgctcaaaaagtgaatcaatcattattcatttctattgaagaaatcaaccaattatgaattcattaagttgtctggaaataaaattctttttttattatctggtccacatgttgaaatacatattttctgattgggttttagtta-----------------------------------------------------------------------------tgctgctgaaaatctctttatgatctctaaactcaatcacgtgca-------------gtaaggaacgaaagatattgaattgttgattaatttatggcattatgtattttggtgtttttctcaacatccctgttattgcacatgctcttgatgactataaggctttgctactgaatcctctacttttccacaggagctgagtgacatgacagccatcaaagctgaagatatattgactacacttcagagcctagaattgatccaatacaggaaaggacagcatgttatatgtgcagatccaaaagtcttggatcgccatctcaaagctgctggaaggggcggtctggaggttgatgttagcaaattgatctggactccttataaagaacaagggtgatgatgacatatcatcaaagagacacttctattaaattaaatgtagcataagcttgtatggatacagattctaggttacagatgttatatatcacccctttactgcatgtgttagcaaaatagaggcttattgtgtacttaaattagcacaggtaaaaggaaaatcaga---------------tttctcattgtgccctttttgtttccaatgctctatgttgtgccgcatcttttgcgcactgagctggtttagcctggacctggagggctgagccgagcatgtataactgtctctactgattctgagagtaactggtcgagtcctctgatgtactggtattatgtataatttgtgaattgtgaatattatgatttactacgggctttatatcgaccctttctataatattatgcctatcaattgtgacattgtgttacccgtcacagggcatttataagaatacgagactacgagcaatgtgaagttcgagttagggcatcaaagtgtgtgt
>Jupunba_limae_Iganci_261@NODE_1_length_1363_cov_71.396579
tgaagaagcacaagggtaatatatctatcaaggtaagcatcctttgcatttctttcaagggatgtatctaattactttctttgctcaaaaactgaatcaatcattattcatttctattgaagaaatcagccaattatgaattcattaatttgtctggaaataaaattctttttttattatctggtccacatgttgaaatacatattttctgattgggttttagttattgtggttcgggttcatttgtctattatttcggttgttagttaacaatgcagcgttgagttcctcatataaggtggctgctgctgaaaatctctttatgatctctaaactcaatcacctgta-------------ataaggaacgaaagatattgaattgttgattcatttatggcattatgtattttggtgtttttttcaacatccctgatattgcacatgctcttgatgactataaggctttgctactgaatcggctacttttccacaggagctgagtgacatgacagccatcaaagctgaagatatattgactacacttcagagcctagaattgatccaatacaggaaaggacagcatgttatatgtgcagatccaaaagtcttggatcgccatctcaaagctgctggaaggggcggtctggaggttgatgttagcaaattgatctggactccttataaagaacaagggtgatgatgacatatcatcagagagacacttctattaaattaaatgtaacataagcttgtatggatacagattctaggttaaagatgttatatatcacccctttactgcatgtgttagcaaaaaagaggcttattgtgtacttaaattagcacaggtaaaaggaaaatcagaagaccgcggtagttgcttctcattgtgccctttttgtttccaatgctctatgttgtgccgcatcttttgcgcattgagctggtttagcctggacctggagggctgagccgagcatgtataactgtctctactgattctgagagtaacgagtcgagtcctctgatgtactggtattatgtataatttgtgaattgtgaatattatgatttactacgggctttatatcaaccctttctataatatcatgcctatcaattgtgacattgtgttacccgtcacagggcatttataagaa---------------------------------------------------
>Jupunba_microcalyx_Iganci_855@NODE_1_length_1521_cov_90.102493
tgaagaagcacaagggtaatatatctatcaaggtaagcatcctttgcatttctttcaagggatgtatctaattactttctttgctcaaaaactgaatcaatcattattcatttctattgaagaaatcaaccaattatgaattcattaagttgtctggaaataaaattctttttttattatctggtccacatgttgaaatacatattttctgattgggttttagttattgtggttcgggttcatttgtctattatgtcggttgttagttaacaatgcagcgtcgagttcctcatataaggtggttgctgctgaaaatctctttatgatctctaaactcaatcacctata-------------ataaggaacgaaagatattgaattgttgattcatttatggcattatgtattttggtgtttttctcaacatccctgatattgcacatgctcttgatga--------ctttgctactgaatcggctacttttccacaggagctgagtgacatgacagccatcaaagctgaagatatattgactacacttcagagcctagaattgatccaatacaggaaaggacagcatgttatatgtgcagatccaaaagtcttggatcgccatctcaaagctgctggaaggggcggtctggaggttgatgttagcaaattgatctggactccttataaagaacaagggtgatgatgacatatcatcagagagacacttctattaaactaaatgtaacataagcttgtatggatactgattctaggttacagatgttatatatcacccctttactgcatgtgttagcaaaaaagaggcttattgtgtacttaaattagcacaggtaaaaggaaaatcagaagaccgccgtagttgcttctcattgtgccctttttgtttccaatgctctatgttgtgccgcatcttttgcgcactgagctggtttagcct--------------------agcatgtataactgtctctactgattctgagagtaactagtcgagtcctctgatgtactggtattatgtataatttgtgaattgttaatattatgatttactacgggctttatgtcgaccctttctataatatcatgcctatcaattgtgacattgtgttacccgtcatagggcatttataagaatacgaaactatgagtaatttgaagttcgagttagggcatcaaagtatgtg-
>Jupunba_nipensis_Mayo_19662@NODE_1_length_658_cov_38.383821
------------------------------------------------------------------------------------------------------------------------------------------------------------------------------------------------------------------------------------------------------------------------------------------------------taatgtggttgctgctgtaaatctctttatgatctctaaactcaatcacgtgta-------------ataaggaacgaaagatattgaattgttgattaatttatggcattatgtattttggtgtttttctcaacatccctgatattgcacatgctcttgatgactgtaaggctttgctactgaatgggctacttttccacaggagctgagtgacatgacagccatcaaagctgaagatatattgactacacttcagagcctagaattgatccaatacaggaaaggacagcatgttatatgtgcagatccgaaagtgttggatcgccatctcaaagctgctggaaggggcggtctggaggttgatgttagcaaattgatctggactccttataaagaacaagggtgatgatgacatatcatcagagagacacttctattaaattaaatgtaacataagcttgtatggatacagattgtaggttatagatgttatatatcagccatttactgtatgtgttagcaaaaaagaggcttattgtgtacttaaattagcacaggtaaaaggaaaatcagaagaccgccgtagttgcttttcattgtgccctttttgtttccaatgctctatgttgtgccgcatcttttgcgcattgagctggtttagcctggacc-----------------------------------------------------------------------------------------------------------------------------------------------------------------------------------------------------------------------------------------------------------
>Jupunba_oppositifolia_Liegier_16014@NODE_1_length_754_cov_90.509601
---------------------------------------------------------------------------------------------------------------------------------------------------------------------------------------------------------------tctgattgggttttagttattgtggtccgggttcatttgtctataatgttggttgttagttaacaatgcagcgtcgagttcctcatataaggtggttgctgctgtaaatctctttatgatctctaaactcaatcacgtgta-------------ataaggaacgaaagatattgaattgttgattcatttatggcattatgtattttggtgtttttctcaacatccctgatattgcacatgctcttgatgactataaggctttgctactgaatcggctacttttccacaggagctgagtgacatgacagccatcaaagctgaagatatattgactacacttcagagcctagaattgatccaatacaggaaaggacagcatgttatatgtgcagatccaaaagtcttggatcgccatctcaaagctgctggaaggggcggtctggaggttgatgttagcaaattgatctggactccttataaagaacaagggtgatgatgacatatcatcagagagacacttctattaaattaaatgtaacataagcttgtatggatacagattctaggttatagatgttatatatcacccatttactgcatgtgttagcaaaaaagaggcttattgtgtacttaaattagcacaggtaaaaggaaaatcagaagaccgccgtagttgcttttcattgtgccctttttgtttccaatgctctatgttgtgccgcatcttttgcgcattgagctggtttagcctggacctggagggc---------------------------------------------------------------------------------------------------------------------------------------------------------------------------------------------------------------------------------------------------
>Jupunba_oppositifolia_Liegier_16014@NODE_2_length_524_cov_6.382550
-------------------------------------------------------------------------------------------------------------------------------------------------------------------------------------------------------------------------------------------------------------------------------------------------------------------------------------------------------------------------------------------taaacgattgattggcatttggccaattgtagtctcgcgttcctatttgtattctgggttctgcttgtgttcctaataggactgggtatagtctgttagatctttttaattataacaatgatgaggagatagacttagtgagttagtgggcaattgattgttttctgttcgttatccttaatcaataaatcctggcg-ag--tggcgtaacatctaaggctatgcaaaggtcttggatcgccatcttaaagctgatggcagggggggtctggaggttgatgttagcaaattgatcaggactccttataaagaacaaggttgatggtggcatatcatcaaaagaagatctatgtg-------atgtcgtaggtgtttgtatag-tttaaatattagattaa-----------------------------gttctggccaaaaaaaa-----------tattagattaagttacatgaaa---------------tgtcacattggtatctgtttgtaatatggttgtctgtgtatgtacattacttatg-----------------------------------------------------------------------------------------------------------------------------------------------------------------------------------------------------------------------------------------------------------------------------------------------
>Jupunba_oxyphyllidia_Yonker_6157@NODE_1_length_975_cov_79.179287
------------------------------------------------------------------------tactttctttgctcaaaaagtgaatcaatcattattcatttctattgaagaaatcaaccaattatgaattcattaagttgtctggaaataaaattctctttttattatctggtccacatgttgaaatacatattttctgattgggttttagttattgtggttcgggttcatttgtctattatgtcggttgttagttaacaatgcagcgtcgagttcctcatataaggtggttgctgctgaaaatctctttatgatctctaaactcaatcacctgta-------------ataaggaacgaaagatattgaattgttgattcatttatggcattatgtattttggtgtttttctctacatccctgatattgcacatgctcttgatgactataaggctttgctactgaatcggctacttttccacaggagctgagtgacatgacagccatcaaagctgaagatatattgactacacttcagagcctagaattgatccaatacaggaaaggacagcatgttatatgtgcagatccaaaagtcttggatcgccatctcaaagctgctggaaggggcggtctggaggttgatgttagcaaattgatctggactccttataaagaacaagggtgatgatgacatatcatcagagagacacttctattaaattaaatgtaacataagcttgtatggatacagattctaggttatagatgttatatatcaccactttactgcatgtgttagcaaaaaagaggcttattgtgtacttaaattagcacaggtaaaaggaaaatcagaagaccgccgtagttgcttctcattgtgccctttttgtttccaatgctctatgttgtgccgcatcttttgcgccctgagctggtttagcctggacctggagggctgagccgagcatgtataactgtctctactgattctgagagtaagtagtcgagtcctctgatgtactggtattatgtataatttgtgaa-----------------------------------------------------------------------------------------------------------------------------------------------------------
>Jupunba_oxyphyllidia_Yonker_6157@NODE_2_length_652_cov_20.436522
-------------------------------------------------------------------------------------------------------------------------------------------------------------------------------------------------------------------------------------------------------------------------------------------------------------------------------------------------------ccatgggggcaactcggaatgaaggctggaggattttaaacgattgattggcattcggccaattgtagtctcgcgttcctatttgtattctgggttctgcttgtgttcctaataggactgggtatagtctgttagatctttttaattataacaatgatgaggagatagacttggtgagttagtgggcaattgattgttttctgttcgttatccgtaatcaataaatcctggtgtag--aagcgtaacatctaaggctatgcaaaggtcttggatcgccatcttaaagctgctggcagggggggtctggaggttgatgttagcaaattgatcaggactccttataaagaacaaggttgatggtggcatatcatcaacagaagatctatttg-------atgtcgtaggtgtttgtatag-tttaaatattagattaa-----------------------------gttctggccaaaaaaaa-----------tattagattaagttacatgaaa---------------tgtcacattggtatctgtttgtaatatggttgtctgtgtatgtacattccttatggtctacagtgtctgctgagtatatttaaactacagttcgaagaataagcccttcatgattat----------------tgggattagttggttgc------------------------------------------------------------------------------------------------------------------------------------------------------------------------------------------------
>Jupunba_trapezifolia_Simon_1600@NODE_1_length_745_cov_283.210145
-----------------------------------------------------------------------------------------------------------------------------------------gaattcatcaagttgtctggaaataaaattctctttttattatccggtccacatgttgaaatacatattttctgattgggttttagttattgtggttcgggttcatttgtctattatgtcggttgttagttaacaatgcagtgtcgagttcctcatataaggtggttgctgctgaaaatctctttatgatctctaaactcaatcacctgta-------------ataaggaacgaaagatattgaattgttgattcatttatggcattatgtatcttggtgtttttctctacatccctgatattgcacatgctcttgatgactataaggctttgctactgaatcggctactttgccacaggagctgagtgacatgacagccatcaaagctgaagatatattgactacacttcagagcctagaattgatccaatacaggaaaggacagcatgttatatgtgcagatccaaaagtcttggatcgccatctcaaagctgctggaaggggcggtctggaggttgatgtcagcaaattgatctggactccttataaagaacaagggtgatgatgacatatcatcagagagacacttctattaaattaaatgtaacataagcttgtatggatacagattctaggttacagatgttatatatcacccctttactgcatgtgttagcaaaaaagaggcttattgtgtacttaaattagcacaggtaaaaggaaaatcagaagaccgccgtagttgcttctcattg---------------------------------------------------------------------------------------------------------------------------------------------------------------------------------------------------------------------------------------------------------------------------------------------------------------------------------
>Punjuba_lehmannii_Escobar_7465@NODE_1_length_1150_cov_49.787512
------------------------------------------tttgcatttctttcaagggatg-atctaattattttctttgctcaaaaagtgaatcaatcattattcatttctattgaagaaatcaaccaattatgaattcattaagttgtctggaaataaaattctttttttattatctggtccacatgttgaaataaatattttctgattgggttttagttattgtggttcgggttcatttgtctataatgtcggttgttagttaacaatgcagcatcgagttcctcatataaggtggttact-ctgaaaatctctttacgatctctaaactcaatcacatgtaatgccacataataataaggaacgaaagatattgaattgttgattaatttatggcattatgtattttggtgtttttctcaacatccctgatattgcacatgctcttgataactataaggcttttatactgaatcggctacttttccacaggagctgagtgacatgacagccatcaaagctgaagatatattgactacacttcagagcctagaattgatccaatacaggaaaggacagcatgttatatgtgcagatccaaaagttttggatcgccatctcaaagctgctggaaggggcggtctggaggttgatgttagcaaattgatctggactccttataaagaacaagggtgatgatgacatatcatcaaagagacactgctattaaattaaatgtaacataagcttgtatggatacagattctaggttagagatgttatatatcaccccttcactgcatgtgttagcaaaaaagaggcttattgtgtacttcaattagcacaggtaaaaggaaaatcagaagaccgccatagttgcttctcattgtgccctttttgtttccaatgctctatgttgtgctgcatcttttgcgaactgagctggtttagcctggacctggagggctgagctgagcatatataactgtgtctactgattctgacagtaaccaggcgagtcctctgatgtactagtattatgtataatttgtgaattgtgaatattatgatttgttacgggatttatgtcgaccctatctataatatcatgcctatcaattgtgacattgtgttacccggcacagggcatctataagaatacgacactatgagtaatttgaagtt-------------------------
>Punjuba_racemiflora_Jimenez_Soares_3626@NODE_2_length_553_cov_10.262605
-----------------------------------------------------------------------------------------------------------------------------------------------------------------------------------------------------------------------------------------------------------------------------------------------------------------------------------------------------------------------------------------------------------------------------------------------------------------------------------tagtctgttagatctttttaattataacaatgatgaggagatagatttagtgagttagtgggcaattgattgttttctgtttgttatccttaatcaataaatcctggtgtac--tcgcttaacatgtaaggctatgcaaaggtcttggatcgccatcttaaagctgctggcagggggggtctggaggttgatgttagcaaattgatcaggactccttacaaagaacaaggttgatggtggcatatcatcaa---aagatctatatg-------atgtcgtaggtgtttgtatag-tttaaatattagattaa-----------------------------gttt---------------------------------------catgaaa---------------tctcatgttggtatctgtttgtaatatggttgtctgtgtatgtacattccttatggtctacggtgtctgctgagtatatttaaactatagttcgaagaataagcccttcatgattat----------------tgggattagttggttgcccactttactatattaatgttgaacgtaatctatactttggaagtaggaggag---------------------------ttttggtcac------------------------------------------------------------------------------------------------------
>_R_Albizia_coripatensis_Hughes_2433@NODE_1_length_1532_cov_100.243299
tgaagaagcacaagggtaatatatctatcaaggtaagcatcctttgcatttctttcaagggatgtatctaattactttctttgctcaaaaagtgaatcaatcattattcatttctattgaagaaatcaaacaattatgaaatttttaagct--ctggaaataaaattctttgtttattatctggtccacatgttgaaataaatattttctgattgggttttagttattgtggttcgggttcatttttctataatgtcggttgttggttaacaatgcagcatcgagttcctcatataagatggttactgctggaaatctctttatgatctctaaactcaatcacctgtaatgctgcgtaataataaggaacgaaagatattgaattgttgattaatttatggcattatatattttggtgtttttctcaacatccctgatattgcacatgctcttgataactataaggctttgctactgaatcggctacttttccacaggagctgagtgacatgacagccatcaaagctgaagatatattgactacacttcagagcctagaattgatccagtataggaaaggacagcatgttatatgtgcagatccaaaagttttggatcgccatctcaaagctgctggaaggggtggtctggaggttgatgttagcaaattgatctggactccttataaagaacaagggtgataatgacatatcatcgaagaggcacttctattaaatgaaatgtaacataagcttgtatggatacagattctaggttagagatgttatatatcaccccttcactgcatgtgttagcataaaagaggcttattgtgtacttaaat-----caggtaaaaggaaaatcagaggaccgccttagttgcttctcattgtgccctttttgtttccaatgctccatgctgtgctgcatcttttgcgcactgagctggtttagcctggacctggagggctagcatt-----------ttatgtatactgattctgacagtaactaggcgagtcctctggtgtactagtattatgtataat-------ttgtgaatattatgatttgttacgggctttatatcgaccctttctataatatcatgcctatcaattgtgactttgtgttaaccgtcacaggatatttataagaatacgatactgaggggagacagaagttagagttttgacatctaactgagccc
>_R_Albizia_decandra_Vilhena_231@NODE_1_length_606_cov_20.077505
-------------------------------------------------------------------------------------------------------------------------------------------------------------------------------------------------------------------------------------------------------------------------------------gcatcgagttcctcatat-aggtggttactgctgaaaatctctttatgatctctaaactctatcgcctgtaatgccgtttaataataaggaacgaaagatattgaattgttgattaatttatggcattatatattttggtggttttctctaaatccctgatattgcacatgctcttgataactataaggctttgctactaaatcggctacttttccacaggagctgagtgacatgacagccattaaagctgaagatatattgactacacttcagagcctagaattgatccaatataggaaaggacagcatgttatatgtgcagatccaaaagttttggatcgccatctcaaggctgctggaaggggcggtctggaggttgatgttagcaaattgatctggactccttataaagaacaagggtgatgatgacatatcatcaaagagacacttctattaaatgaaatgtaacataagcgtgtgtggatacagattctaggttagagatgttatacatcaccccttcattgcatgtgttagcaaaaaagaggcatat----ttcttaaattagcacaggtaaaaggaaaatcagaggcccgccttagttgcttc---------------------------------------------------------------------------------------------------------------------------------------------------------------------------------------------------------------------------------------------------------------------------------------------------------------------------------------
>_R_Albizia_subdimidiata_var_minor_Gorts_341@NODE_1_length_710_cov_29.178515
-----------------------------------------------------------------------------------------------------------------------------------------------------------------------------------------------------------------------------------------------------------------------------------------------------------------------------------tgatctctaaactctatcacctgtaatgccgcataataataaggaacgaaagatattgaattgttgattaatttattgcattatatattttggtggttttctcaacatccctgatattgcacatgctcttgataactataaggctttgctactaaatcggctacttttccacaggagctgagtgacatgacagccatcaaagctgaagatatattgactacacttcagagcctagaattgatccaatataggaaaggacagcatgttatttgtgcagatccaaaagttttggatcgccatctcaaagctgctggaaggggcggtctggaggttgatgttagcaaattgatctggactccttataaagaacaagggtgatgatggcataccatcaaagagacacttctgttaaatgatatgtaacataagcttgtatggatacagattctaggctagagatgttatatatcaccccttcactgcatgtgttagcaaaaaagaggctcat----ttcttaaattagcacaggtaaaaggaaaatcagaggaccgccttagttgcttctcattgtgccctttttgtttccaatgctccattttgtgctgcatcttttgtgcactgagctggtttagcctggacctggagggctgagctgagcatatataactgt--ctcctgattctgacagtagctaggcgagtcctctgatgtac----------------------------------------------------------------------------------------------------------------------------------------------------------------------------------
>_R_Albizia_tomentosa_Hughes_648@NODE_1_length_832_cov_105.948344
-------------------------------------------------------------------------------------------------------------------------------------------------------------------------------------------acatgttgaaataaatattttctgattgggttttagttattgtggttcgagttgatttgtctataatgtcggttgttggttaacaatgcagcatcgagttcctcatataaggtggttcctactgaaaatctctttatgatctctaaactctatcacctgtaatgccgcataataataaggaacgaaagatattgaattgttaattaatttatggcattatatattttggtgtttttctcaacatccctgatattgcacatgctcttgataactataaggctttgctactaaatcggctacttttccacaggagctgagtgacatgacagccatcaaagctgaagatatattgactacacttcagagcctagaattgatccaatataggaaaggacagcatgttatatgtgcagatccaaaagttttggatcgccatctcaaagctgctggaaggggcggtctggaggttgatgttagcaaattgatctggactccttataaagaacaagggtgatgatgacatatcatcaaagagacacttctattaaatgaaatgtaacataagcttgtatggacacagattctaggttagagatgttatatatcaccccttcactgcatgtgttagcgaaaaagaggcttat----ttcttaaattagcacaggtaaaaggaaaatcagaggaccgccttagttgcttctcattgtactctttttgtttccaatgctccattttgtgctgcatcttttgtgctctgagctggtttagcctggacctggagggctgagctgagcatatataactg----tactgattctgacagtaactaggcgagtcc--------------------------------------------------------------------------------------------------------------------------------------------------------------------------------------------
>_R_Balizia_elegans_Iganci_870@NODE_2_length_872_cov_13.547170
-------------------------------------------------------------------------------------------------------------------------------------------------------------------------------------------------------------------------------------------------------------------------------------------------------------------gct-taaatcacccgaaattctgaaaactc-----tcaatgggggcaactcggagtgaaggctggaggattttaaacgattgattgacatttggccaattgtagtctcgcgttcctatttgtattctgggttctgcttgtgttcctaataggactgggtatagtctgttagatctttttaattatgacaatgatgaggagatagacttggtgagttagtgggcaattgattgttttctgttggttatccttaatcaataaatcctggtgtag--tggcgtaacatctaaggctatgcaaaggtctcggatcgccatcttaaagctgctggcagggggggtctggaggttgatgttagcaaattgatcaggactccttataaagaacaaggttgatggtggcatatcatcaaaagaagatctatatg-------atgtcgtaggtgtttgtatag-tttaaatattagattaa-----------------------------gttctggccaaaaaata-----------tattagattaagttgcatgaaa---------------tgtcacattggtatctgtttgtaatatggttgtctgtgtatgtacattccttatggtctacggtgtctgctgagtacatttaaactacagttcgaagaataagcccttcatgattat----------------tgggattagttggttgcccactttactctattaatgttgaacgtaatctatactttggaattaggaggag---------------------------ttttgatcacctctctctcaaatgtggatctgt-----------------------------------------aaaaccttacggc----------cactttaacgtcttt
>_R_Balizia_pedicellaris_Queiroz_15529@NODE_2_length_698_cov_7.214619
--------------------------------------------------------------------------------------------------------------------------------------------------------------------------------------------------------------------------------------------------------------------------------------------------------------------------------------------aactc-----tcaacgggggcaacttggagtgaaggctggaggattttaaacgattgattgacatttggccaattgtagtctcgcgttcctatttgtattctgggttctgcttgtgttcctaataggactgggtatagtctgttagatctttttaattatgacaatgatgaggagatagactt-gtgagttagtgggcaattgattgttttctgttggttatccttaatcaataaatcctggtgtag--tggcgtaacatctaaggctatgcaaaggtctcggatcgccatcttaaagctgctggcagggggggtctggaggttgatgttagcaaattgatcaggactccttataaagaacaaggttgatggtggcatatcatcaaaagaagatctatatg-------atgtcgtaggtgtttgtatag-tttaaatattacattaa-----------------------------gttctggccaaaaaaaa-----------tattagattaagttgcatgaaa---------------tgtcacattggtatctgtttgtaatatggttgtctgtgtatgtacattccttatggtctacggtgtctgctgagtacatttaaactacagttcgaagaataagcccttcatgattat----------------tgggattagttggttgcccactttactctattaatgttg--------------------------------------------------------------------------------------------------------------------------------------------------------------------------
>_R_Balizia_spnov_Morim_577@NODE_1_length_539_cov_968.026860
--------------------------------------------------------------------------------------------------------------------------------------------------------------------------------------------------------------------------------------------------------------------------------------------------------------------------------------------------------------------------------------------------------------------------------------------------------------------------------------------------------------------------------------------------------------------------------------------------------------------------------------------------------------------------------------------------------------------------------------------------acacttctattaaattaaatttaacataagcttgtatggatacagattctaggttacagatgttatatatcacccctttactgcatgtgttagcaaaaaataggcttgttgtgtacttaaattagcacaggtaaaaggaaaatcagaagaccgccgtagttgcctctcattgtgccctttttgtttccaatgctctatgttgtgccgcatcttttgcgcactgagctggtttagcctggacctggagggctgagccgagcatgtataactgtctctactgattctgagagtaactagtcgagtcctctgatgtactggtattatgtataatttgtgaattgtgaatattatgatttactacgggctttatatcgaccctttctataatatcatacctatcaattgtgacattgtgttacccgtcacagggcatttataagaatacgagactgcgagtaatttgaagttcgagttagggcatcaaagcatgtgt
>_R_Calliandra_bella_LPQ15696@NODE_1_length_1164_cov_170.083717
tgaagaagcacaagggtaatatatctatcaaggtaagcatcctttgcatttctttcaagggatatatctaatta----ctttgctcaaaaaatgaatcaa-------acttttctattgaaaaattcaacaaattatgaattcaacaagttgtctggaaata------ttttttttttatttagcacacat--tgaaata----ttttctgattggattttagtta--gaggttcagattcatttgtttataatctcggtt----gttaacaaagcagcgtcaagttcctcatataaggcggttactgttgaaagactc--tatgatctctaaactcaataaattattatgctgcattataatagggaacgaaagatattgaattgttgattaa--------tttatgtattttggtgtttttcttttgattcctgatattgcacatgctccttataacttaaaggctatgatactgaaccggctacttttctgcaggagctgagtgacatgacagccatcaaagctgaagatatattgaatacacttcagagcttagaattgatccaatacaggaaaggacaacatgttatatgtgcagatccaaaagttttggaccgccatctcaaagctgctggaagaggtggtctggaggttgatgtcagcaaattgatctggactccttataaagaacaagggtgatgatgg-atatcatcaaagagacccgtctgtt-----aaatgtaacataagctcatacgcatactgatcataggttagagatgttatatatgaccccttcactgtatgtgatagcaaaaaagaggcttgttatgtacttaaatcagcacaggcagaaggaaaattagaagaccttcatagttgcttctcatgcttaacgatttgct----------------gcattgcatctttt-tgcgatgagccggtttagcctg------------------gagcatatatcgttgtctctactgatactgatagtaacttggcgagtcctctgatgtactagta----gtagtgtttgtaatttgtgaatatgatgat-----------------gctaccgtttctatgattttatcatgtatgagcatgatgttg-----------------------atcaatcataaagtcttgggcaactcttctac-------------------------
>_R_Cathormion_rhombifolium_Deighton_3618@NODE_1_length_938_cov_58.118467
----------------------------------------------------------------------------------------------------------------------------------------------------gttgtcttgaaatataattccttttttattgtctggtccacatgttgaaatacatattttctgattgggttttagttattgtggttcgggttcctttgtttataatgtcggttgttagttaacaatgcagcgtcgagttcctcatataaggtggttgctgctgaaaatctctttatgatctctaaactcaatcacctgtt-------------ataaggaacgaaagatattgaattgttgattaatttatggcattatgtattttggtgtttttctcaacatccctgatattgcacatgctcttgatgactataaggctttgctactgaatcggctacttttccacaggagctgagtgacatgactgccatcaaagctgaagatatattgactacacttcagagcctagaactgatccaatacaggaaaggacagcatgttatatgtgcagatccaaaagtcttggatcgccatctcaaagctgctggaaggggcggtctggaggttgatgttagcaaattgatctggactccttataaagaacaagggtgatgatgacatatcatcagagagacacttctattaaattaaatttaacataagcttgtatggatacagattctaggttacagatgttatatatcacccctttactgcatgtgttagcaaaaaagaggcttgttgtgtacttaaattagcacaggtaaaaggaaaatcagaagaccgccgtagttgcttcttattgcgccctttttgtttccaatgctctatgttgtgccgcatcttttgcgcaccgagctggtttagcctggacctggagggctgagccgagcatgtataactgtctctactgattctgagagtaactagtcgattcctctgatgtactggtattatgtataatttgtgaattgtgaatattatgatttactacgggctttatatcgacc--------------------------------------------------------------------------------------------------------------------
>_R_Hydrochorea_corymbosa1_Bonadeu_655@NODE_1_length_775_cov_135.019444
---------------------------------------------------------------------------------------------------------------------------------------------------------------------------------------------------------------------------------------------------------------tcggttgttagttaacaatgcagcgtcgagttcctcatataaggtggttgctgctgaaaatctctttatgatctctaaactcaatcacctgtt-------------ataaggaacgaaagatattgaattgttgattaatttatggcattatgtattttggtgtttttctcaacatccctgatattgcacatgctcttgatgactataaggctttgctactgaatcggctacttttccacaggagctaagtgacatgactgccatcaaagctgaagatatattgactacacttcagagcctagaactgatccaatacaggaaaggacagcatgttatatgtgcagatccaaaagtcttggatcgccatctcaaagctgctggaaggggcggtctggaggttgatgttagcaaattgatctggactccttataaagaacaagggtgatgacgacatatcatcagagagacacttcta--aaattaaatttaacataagcttgtatggatacagattctaggttacagatgttatatatcacccctttactgcatgtgttagcaaaaaagaggcttgtggtgtacttaaattagcacaggtaaaaggaaaatcagaagaccgccgtagttgcttcttattgcgccctttttgtttccaatgctctatgctgtgccgcatcttttgcgcactgagctggtttagcctggacctggagggctgagccgagcgtgtataactgtctctactgattctgagagtaactagtcgagtcctctgatgtactggtatta--------------------------------------------------------------------------------------------------------------------------------------------------------------------------
>_R_Hydrochorea_corymbosa2_Iganci_862@NODE_1_length_1071_cov_147.127953
----------------------------------------------------------------------------------------------------------------------------------------------------gttgtctggaaatataattccttttttattgtctggtccacatgttgaaatacatattttctgattgggttttagttattgtggttcaggttcctttgtctataatgtcggttgttagttaacaatgcagcgtcgagttcctcatataaggtggttgctgctgaaaatctctttatgatctctaaactcaatcacctgtt-------------ataaggaacgaaagatattgaattgttgattaatttatggcattatgtattttggtgtttttctcaacatccctgatattgcacatgctcttgatgactataaggctttgctactgaatcggctacttttccacaggagctaagtgacatgactgccatcaaagctgaagatatattgactacacttcagagcctagaactgatccaatacaggaaaggacagcatgttatatgtgcagatccaaaagtcttggatcgccatctcaaagctgctgggaggggcggtctggaggttgatgttagcaaattgatctggactccttataaagaacaagggtgatgacgacatatcatcagagaaacacttctattaaattaaatttaacataagcttgtatggatacagattctaggttacagatgttatatatcacccctttactgcatgtgttagcaaaaaagaggcttgtggtgtacttaaattagcacaggtaaaaggaaaatcagaagaccgccgtagttgcttcttattgcgccctttttgtttccaatgctctatgctgtgccgcatcttttgcgcactgagctggtttagcctggacctggagggctgagccgagcatgtataactgtctctactgattctgagagtaactagtcgagtcctctgatgtactggtattatgtataatttgtgaattgtgaatattatgatttactacgggctttgtatcgaccctttctataatatcatgcctatcaattgtgacattgtgttacccgtcacagggcattaataagaatacgagactgcgagtaatttgaagttcgagttagggcatcaaagcatgtgt
>_R_Hydrochorea_gonggrijpii_Tillett_45696@NODE_1_length_970_cov_85.891377
-------------------------------------------------------------------------------------------------------------------------------------ttatgaattcatt-agttgtctggaaatataattccttttttattgtgtggtccacatgttgaaatacatattttctgattgggttttagttattgtggttcgggttcctttgtctataatgtcggttgttagttaacaatgcagcgtcgagttcctcatataaggtggttgctgctgaaaatctctttatgatctctaaactcaatcacctgtt-------------ataaggaacgaaagatattgcattgttgattaatttatggcattatgtattttggtgtttttctcaacatccctgatattgcacatgctcttgatgactataaggctttgctactgaatcggctacttttccacaggagctgagtgacatgactgccatcaaagctgaagatatattgactacacttcagagcctagaattgatccaatacaggaaaggacagcatgttatatgtgcagatccaaaagtcttggatcgccatctcaaagctgctggaaggggcggtctggaggttgatgttagcaaattgatctggactccttataaagaacaagggtgatgatgacatatcatcagagagacacttctattaaattaaatttaacataagcttgtatggatacagattctaggttacagatgttatatatcacccctttactgcatgtgttagcaaaaaagaggcttgtggtgtacttaaattagcacaggtaaaaggaaaatcagaagaccgccgtagttgcttcttattgcgccctttttgtttccaatgctctatgttgtgccgcatcttttgcgcgctgagctggtttagcctggacctggagggctgagccgagcatggataagtgtctctactgattctgagagtaactagtcgagtcctctgatgtactggtaatatgtataatttgtgaattgtgaatattatgatttactacgggctttatatcgacc------------------ctgtcaattgtgacattg--------------------------------------------------------------------------------
>_R_Hydrochorea_marginata_Morim_563@NODE_1_length_1438_cov_106.873622
tgaagaagcacaagggtaatatatctatcaaggtaagcatcctttgcatttctttcaagggatgtatctaattactttctttgctcaaaaagtgaatcaatcattattcatttctattgaagaaatcaaccaattatgaattcatt-agttgtctggaaatataattccttttttattgtctggtccacatgttgaaatacatattttctgattgggttttagttattgtggttcaggttcctttttctataatgtcggttgttagttaacaatgcagcgtcgagttcctcatataaggtggttgctgctgaaaatctctttatgatctctaaactcaatcacctgtt-------------ataaggaacgaaagatattgaattgttgattaatttatggcattatgtattttggtgtttttctcaacatccctgatattgcacatgctcttgatgactataaggctttgctactgaatcggctacttttccacaggagctaagtgacatgactgccatcaaagctgaagatatattgactacacttcagagcctagaactgatccaatacaggaaaggacagcatgttatatgtgcagatccaaaagtcttggatcgccatctcaaagctgctggaaggggcggtctggaggttgatgttagcaaattgatctggactccttataaagaacaagggtgatgatgacatatcatcagagagacacttctattaaattaaatttaacataagcttgtatggatacagattctaggttacagatgttatatatcacccctttactgcatgtgttagcaaaaaagaggcttgtggtgtacttaaattagcacaggtaaaaggaaaatcagaagaccgccgtagttgcttcttattgcgccctttttgtttccaatgctctatgctgtgccgcatcttttgcgcactgagctggtttagcctggacctggagggctgagccgagcatgtataactgtctctactgattctgagagtaactagtcgagtcctctgatgtactggtattatgtataatttgtgaattgtgaatattatgatttactacgggctttgtatcgaccctttctataatatcatgcctatcaattgtgacattgtgttacccgtcacaggccatttataagaatacgagactgcgagtaatttgaagttcgagttagggcatcaaagcatgtgt
>_R_Hydrochorea_marginata_Morim_563@NODE_2_length_930_cov_23.356389
----------------------------------------------------------------------------------------------------------------------------------------------------------------------------------------------tattgaaaaaaaattgtgctatttaggctataaacaatatggctcaccttagatttc-------------------------atgcaaaatata----ggcccataatttagttgaagct-taaatcaccccatattctgaaaactc-----tcaatgggggcaactcggaatgaaggctggaggattttaaacgattgattgacatttggccaattgtagtctcgcgttcctatttgtattctgggttctgcttgtgttcctaataggactgggtatagtccgttagatctttttaattatgacaatgatgaggagatagacttagtgagttagtgggcaattgattgttttctgttcgttatccttaatcaataaatcctggtgtag--tggcgtaacatctaaggctatgcaaaggtctcggatcgccatcttaaagctgctggcagggggggtctggaggttgatgttagcaaattgatcaggactccttataaagaacaaggttgacggtggcatatcatcaaaagaagatctatatg-------atgtcgtaggtgtttgtatag-tttaaatattagattaa-----------------------------gttctggccaaaaaaaa-----------tattagattaagttacatgaaa---------------tgtcacattggtatctgtttgtaatatggttgtctgtgtatgtacattccttatggtctacggtgtctgctgagtatatttaaactacagttcgaagaataagcccttcatgattat----------------tgggattagttggttgcccactttactctattaatgttgaacgtaatttatactttggaattaggaggag---------------------------ttttgatcacctctctctcaaatgtgaatctgt-----------------------------------------aaaaccttacgac----------cactttaacgtcttt
>_R_Jupunba_asplenifolia_Ekman_6383@NODE_1_length_611_cov_40.853933
---------------------------------------------------------------------------------------------------------------------------------------------------------------------------------------------------------------------------------------------------------------------------------------------------atataatgtggttgctgctgtaaatctctttatgatctctaaactcaatcacgtgta-------------ataaggaacgaaagatattgaattgttgattaatttatggcattatgtattttggtgtttttctcaacatccctgatattgcacatgctcttgatgactgtaaggctttgctactgaatgggctacttttccacaggagctgagtgacatgacagccatcaaagctgaagatatattgactacacttcagagcctagaattgatccaatacaggaaaggacagcatgttatatgtgcagatccaaaagtcttggatcgccatctcaaagccgctggaaggggcggtctggaggttgatgttagcaaattgatctggactccttataaagaacaagggtgatgatgacatatcatcagagagacacttctattaaattaaatgtaacataagcttgtatggatacagattctaggttatagatgttatatatcagccatttactgtatgtgttagcaaaaaagaggcttattgtgtacttaaattagcacaggtaaaaggaaaatcagaagaccgccgtagttgcctttcattgtgccctttttgtttccaatg-------------------------------------------------------------------------------------------------------------------------------------------------------------------------------------------------------------------------------------------------------------------------------------------------------------
>_R_Jupunba_barbouriana_Iganci_847@NODE_1_length_1248_cov_115.696840
tgaagaagcacaagggtaatatatctatcaaggtaagcatcctttgcatttctttcaagggatgtatctaattactttctttgctcaaaaagtgaatcaatcattattcatttctattgaagaaatcaaccaattatgaattcatcaagttgtctggaaataaaattctctttttattatctggtccacatgttgaaatacatattttctgattgggttttagttattgtggttcgggttcatttgtctattatgtcggttgttagttaacaatgcagcgtcgagttcctcatataaggtggttgctgctgaaaatctctttatgatctctaaactcaatcacctgta-------------ataaggaacgaaagatattgaattgttgattcatttatggcattatgtattttggtgtttttctctacatccctgatattgcacatgctcttgatgactataaggctttgctactgaatcggctactttgccacaggagctgagtgacatgacagccatcaaagctgaagatatattgactacacttcagagcctagaattgatccaatacaggaaaggacagcatgttatatgtgcagatccaaaagtcttggatcgccatctcaaagctgctggaaggggcggtctggaggttgatgttagcaaattgatctggactccttataaagaacaagggtgatgatgacatatcatcagagagacacttctattaaattaaatgtaacataagcttgtatggataccgattctaggttacagatgttatatatcacccctttactgcatgtgttagcaaaaaagaggcttattgtgtacttaaattagcacaggtaaaaggaaaatcagaagaccgccgtagttgcttctcattgcgctctttttgtttccaatgctctatgttgtgccgcatcttttgctcactgagctggtttagcctggacctggagggctaagccgagcatgtataactgtctctactgattctgagagtaactagtcgagtcctctgatgtactggtattatgtataatttgtgatttgtgaatattatgatttactacgggctttataacgaccctttctataatatcatgcctatcaattgtgacattgtgttacccgtcacagggcatttataagaatacgagactacgagtaatttgaagttcgagttagggcatcaaagt------
>_R_Jupunba_barbouriana_Iganci_847@NODE_2_length_764_cov_12.934498
--------------------------------------------------------------------------------------------------------------------------------------------------------------------------------------------------------------------------------------------------------------------------------------------------------------------------------------------------------------gccaactcggaatgaaggccggaggattttaaacgattgattggcatttggccaattgtagtctcgcgttcctatttgtattctg--ttctgcttgtgttcctaataggactgggtatagtctgttagatctttttaattataacaatgatgaggagatagactttgtgagttagtgggcaattgattgttttctgttcgttatccttaatcaacaaatcctggtgtag--tggcgtaacatctaaggctatgcaaaggtcttggatcgccatcttaaagctgctggcg-ggggggtctggaggttgatgttagcaaattgatcaggactccttataaagaacaaggttgatggtggcatatcatcaaaagaagatctatttg-------atgtcgtaggtgtttgtatag-ttt---------------------------------------------------------aaa-----------tattagattaagttacatgaaa---------------tgtcacattggtatctgtttgtaatatggttgtctgtgtatgtacattccttatggtctacggtgtctgctgagtatatttaaaatacagttcgaagaataagcccttcatgattat----------------tgggattagttggttgcccactttactctattaatgttgaacgtaatctatactttggaattaggaggag---------------------------ctttggtcacctctctctcaaatgtggatctgt-----------------------------------------aaaaccttacgac----------cactttaacgtcttt
>_R_Jupunba_brachystachya_Lima_7438@NODE_1_length_1340_cov_60.827395
tgaagaagcacaagggtaatatatctatcaaggtaagcatcctttgcatttctttcaagggatgtatctaattactttctttgctcaaaaactgaatcaatcattattcatttctattgaagaaatcaaccaattatgaattcattaatttgtctggaaataaaattctttttttattatctggtccacatgttgaaatacatattttctgattgggttttagttattgtggttcgggttcatttgtctattatttcggttgttagttaacaatgcagcgtcgagttcctcatataaggtggttactgctgaaaatctctttatgatctctaaactcaatcacctgta-------------ataaggaacgaaagatattgaattgttgattcatttatggcattatgtattttggtgtttttctcaacatccctgatattgcacatgctcttgatgactataaggctttgctactgaatcggctacttttccacaggagctgagtgacatgacagccatcaaagctgaagatatattgactacacttcagagcctagaattgatccaatacaggaaaggacagcatgttatatgtgcagatccaaaagtcttggatcgccatctcaaagctgctggaaggggcggtctggaggttgatgttagcaaattgatctggactccttataaagaacaagggtgatgatgacatatcatcagagagacacttctattaaattaaatgtaacataagcttgtat--------------ggttacagatgttatatatcacccctttactgcatgtgttagcaaaaaagaggcttattgtgtacttaaattagcacaggtaaaaggaaaatcagaagaccgccatagttgcttctcattgtgccctttttgtttccaatgctctatgttgtgccgcatcttttgcgcattgagctggtttagcctggacctggagggctgagccgagcatgtataactgtctctactgattctgagagtaactagtcgagtcctctgatgtactggtattatgtataatttgtgaattgtgaatattatgatttaccacgggctttatatcgaccctttctataatatcatgcctatcaattgtgacattgtgttacccgtcacagggcatttataagaatacgagacgacgagtaatttgaagttcgagttaggg---------------
>_R_Jupunba_floribunda_Iganci_883@NODE_1_length_1029_cov_87.310924
--------------------------------------atcctttgcatttctttcaagggatgtatctaattactttctttgcccaaaaactgaatcaatcattattcatttctattgaagaaatcaaccaattatgaattcattaagttgtctggaaataaaattctttttttattatctggtccacatgttgaaatacatattttctgtttgggttttagttattgtggttcgggttcatttgtctattatgtcggttgttagttaacaatgcagcgtcgagttcctcatataaggtggttgctgcggaaaatctctttatgatctctaaactcaatcacctgta-------------ataaggaacgaaagatattgaattgttgattcatttatggcattatgtattttggtgtttttctcaacatccctgatattgcacatgctcttgatgactataaggctttgctactgaatcggctacttttccacaggagctgagtgacatgacagccatcaaagctgaagatatattgactacacttcagagcctagaattgatccaatacaggaaaggacagcatgttatatgtgcagatccaaaagtcttggatcgccatctcaaagctgctggaaggggcggtctggaggttgatgttagcaaattgatctggactccttataaagaacaagggtgatgatgacatatcatcagagagacacttctattaaattaaatgtaacataagcttgtatggatacagattctaggttacagatgttatatatcacccctttactgcatgtgttagcaaaaaagaggcttattgtgtacttaaattagcacaggtaaaaggaaaatcagaagaccgccgtagttgcttctcattgtgccctatttgtttccaatgctctatgttgtgccgcatcttttgcgcattgagctggtttagcctggacctggagggctgagccgagcatgtataactgtctctactgattctgagagtaactagtcgagtcctctgatgtactggtattatgtataatttgtgaattgtgaatattttgattta----------------------------------------------------------------------------------------------------------------------------------------
>_R_Jupunba_idiopoda_Quesada_1718@NODE_1_length_774_cov_49.068867
---------------------------------------------------------------------------------------------------------------------------------------------------------------------------------------------------------------------------------------------gttcatttgtctattatgtcggttgttagttaacaatgcagcgtcgagttcctcatataaggtggttgctgctgaaaatctctttatgatctctaaactcaatcacctgta-------------ataaggaacgaaagatattgaattgttgattcatttatggcattatgtattttggtgtttttctctacatccctgatattgcacatgctcttgatgactataaggctttgctactgaatcggctacttttccacaggagctgagtgacatgacagccatcaaagctgaagatatattgactacacttcagagcctagaattgatccaatacaggaaaggacagcatgttatatgtgcagatccaaaagtcttggatcgccatctcaaagctgctggaaggggcggtctggaggttgatgttagcaaattgatctggactccttataaagaacaagggtgatgatgacatatcatcagagagacacttctattaaattacatgtaacataagcttgtatggatacagattctaggttatagatgttatatatcacccctttactgcatgtgttagcaaaaaagaggcttattgtgtacttaaattagcacaggtaaaaggaaaatcagaagaccgccgtagttgcttctcattgtgccctttttgtttccaatgctctatgttgtgccgcatcttttgcgccctgagctggtttagcctggacctggagggctgagccgagcatgtataactgtctctactgattctgagagtaagtagtcgag-----------------------------------------------------------------------------------------------------------------------------------------------------------------------------------------------
>_R_Jupunba_laeta_Mori_25147@NODE_1_length_744_cov_24.590705
-------------------------------------------------------------------------------------------------------------------------------------------------------------------------------------------------------------------------------------------------------------------------------------gcgtcgagttcctcatataaggtggttactgctgaaaatctctttatgatctctaaactcaatcacctgta-------------ataaggaacgaaagatattgaattgttgattcatttatggcattatgtattttggtgtttttctcaacatccctgatattgcacatgctcttgatgactataaggctttgctactgaatcggctactttgccacaggagctgagtgacatgacagccatcaaagctgaagatatattgactacacttcagagcctagaattgatccaatacaggaaaggacagcatgttatatgtgctgatccaaaagtcttggatcgccatctcaaagctgctggaaggggtggtctggaggttgatgttagcaaattgatctggactccttataaagaacaagggtgatgatgacatatcatcagagagacacttttattaaattaaatgtaacataagcttgtatggatacagattctaggttacagatgttatatatcacccctttactgcatgtgttagcaaaaaagaggcttattgtgtacttaaattagcacaggtaaaaggaaaatcagaagaccgccgtagttgcttcccattgtgccc-ttttgtttccaatgctctatgttgtgccgcatcttttgcgcactgagctggtttagcctggacctggaggcctgagccgagcatgtataacagtctctactgattctgagagtaactagtcgagtcctctgatgt------------------------------------------------------------------------------------------------------------------------------------------------------------------------------------
>_R_Jupunba_langsdorfii_Ribeiro_728@NODE_2_length_730_cov_21.572741
---------------------------------------------------------------------------------------------------------------------------------------------------------------------------------------------------------------------------------------------------------------------------------------------------------------------------tcacccgatattctgaaaactc-----tccatgggggcaactcggaatgaaggctggaggattttaaacgattgattggcatttggccaattgtagtctcgcgttcctatttgtattctgggttctgcttgtgttcctagtagaactgggtatactctgttagatctttttaattataacaatgatgaggagatagacttggtgagttagtgggcaattgattgttttctgttcgttatccttaatcaatagatcctggtgtag--tggcgtaacatctaaggctatgcaaaggtcttggatcgccatcttaaagctgctggcagggggggtctggaggttgatgttagcaaattgatcaggactccttataaagaacaaggttgatggtggcatatcatcaaaagaagatctatatg-------atgtcgtaggtgtttgtatag-ttcaaatattagattaa-----------------------------gttctggccaaaaaaaa-----------tattagattaagttacatgaaa---------------tgtcacattggtgtctgtttgtaatatggttgtctgtgtatgtacattccttatggtctacggtgtctgctgagtatatttaaac-----ttcgaagaataagcccttcatgattat----------------tgggattagttggttgcccactttactctattaatgttgaacgtaatctatactttggaattagg------------------------------------------------------------------------------------------------------------------------------------------------
>_R_Jupunba_leucophylla_Iganci_839@NODE_1_length_1397_cov_147.771212
tgaagaagcacaagggtaatatatctatcaaggtaagcatcctttgcatttctttcaagtgatgtatctaattactttctttgctcaaaaactgaatcaatcattattcatttctattgaagaaatcaaccaattatgaattcattaagttgtctggaaataaaattctttttttattatctggtccacatgttgaaatacatattttctgattgggttttagttattgtggttcgggttcatttgtctattatgtcggttgttagttaacaatgcagcgtcgagttcctcatataaggtggttgctgctgaaaatctctttatgatctctaaactcaattacctgta-------------ataaggaacgaaagatattgaattgttgattcatttatggcattatgtattttggtgtttttctcaacatccctgatattgcacatgctcttgatgactataaggc---gctactgaatcggctacttttccacaggagctgagtgacatgacagccatcaaagctgaagatatattgactacacttcagagcctagaattgatccaatacaggaaaggacagcatgttatatgtgcagatccaaaagtcttggatcgccatctcaaagctgctggaaggggcggtctggaggttgatgttagcaaattgatctggactccttataaagaacaagggtgatgatgacatatcatcagagagacacttctattaaactaaatgtaacataagcttgtatggatacagattctaggttacagatgttatatatcacccctttactgcatgtgttagcaaaaaagaggcttattgtgtacttaaattagcacaggtaaaaggaaaatcagaagaccgccgtagttgcttctcattgtgccctttttgtttccaatgctctatgttgtgccgcatcttttgcgcactgagctggtttagcct--------------------agcatgtataactgtctctactgattctgagagtaactagtcgagtcctctgatgtactggtattatgtataatttgtgaattgttaatattatgatttactacgggctttatatcgaccctttctataatatcatgcctatcaattttgacattgtgttacccgtcatagggcatttataagaatacgaaactacgagtaatttgaagttcgagttagggcatcaaagtatgtgt
>_R_Jupunba_longipedunculata_Cardona_2682@NODE_1_length_753_cov_85.767751
----------------------------------------------------------------------------------------------------------------------------------------------------------------------------------------------------------------------------------------------------------------------------------------tcgagttcctcatataaggtggttgctgctgaaaatctctttatgatctctaaactcaatcacctgta-------------ataaggaacgaaagatattgaattgttgattcatttatggcattatgtattttggtgtttttctcaacatccctgatattgcatatgctcttgatgactataaggctttgctactgaatcggctacttttccacaggagctgagtgacatgacagccatcaaagctgaagatatattgactacacttcagagcctagaattgatccaatacaggaaaggacagcatgttatatgtgcagatccaaaagtcttggatcgccatctcaaagctgctggaaggggcggtctggaggttgatgttagcaaattgatctggactccttataaagaacaagggtgatgatgacatatcatcagagagacacttctattaaattaaatgtaacataagcttgtatggatacagattctaggttacagatgttatatatcacccctttactgcatgtgttagcaaaaaagaggcttattgtgtacttaaattagcacaggtaaaaggaaaatcagaagaccgccgtagttgcttctcattgtgccctttttgtttccaatgctctatgttgtgccgcatcttttgcgcactgagctggtttagcctggacctggagggctgggccgagcatgtataactgtctctactgattctgagagtaactagtcgagtcctctgatgtactggtatta--------------------------------------------------------------------------------------------------------------------------------------------------------------------------
>_R_Jupunba_macradenia_Lourteig_3021@NODE_1_length_799_cov_65.463989
-------------------------------------------------------------------------------------------------------------------------------------------------------------------------------------------------------------------attgggttttagttattgtggtttgggttcatttgtctataatgtaggttgttagttaacaatgcagcgtcgagttcctcatataaggtggtggctgctgaaaatctctttatgatctctaaactcaatcacctgta-------------ataaggaacgaaagatattgaattgttgattaatttatagcattatgtattttggtgttttcctcaacatccctgatattgcacatgctcttgatgactataaggctttgctactgaatcggctacttttccacaggagctgagtgacatgactgccatcaaagctgaagatatattgactacacttcagagcctggaattgatccaatacaggaaaggacagcatgttatatgtgcagatccaaaagtcttggatcgccatctcaaagctgctggaaggggcggtctggaggttgatgttagcaaattgatctggactccttataaagaacaagggtgatgatgacatatcatcagagagacacttctattaaattaaatgtaacataagcttgtatggatacagattctaggttatagatgttatatatcacccctttactgcatgtgttagcaaaaaagaggcttattgtgtacttaaattagcacaggtaaaaggaaaatcagaagaccgccgtagttgcttctcattgtgccctttttgtttccaatgctctatgttgtgccgcatcttttgcgcactgagctggtttagc--------------ctgagccgagcatgtataactgtctctactgattctgagcgtaactagtcgagtcctctgatgtac----------------------------------------------------------------------------------------------------------------------------------------------------------------------------------
>_R_Jupunba_villosa_Borges_423@NODE_1_length_1487_cov_73.768794
tgaagaagcacaagggtaatatatctatcaaggtaagcatcctttgcatttctttcaagggatgtatctaattactttctttgctcaaaaactgaatcaatcattattcatttctattgaagaaatcaaccaattatgaattcattaatttgtctggaaataaaattctttttttattatctggtccacatgttgaaatacatattttctgattgggttttagttattgtggttcgggttcatttgtctattatttcggttgttagttaacaatgcagcgtcgagttcctcctataaggtggttgctgctgaaaatctctttatgatctctaaactcaatcacctgta-------------ataaggaacgaaagatattgaattgttgattcatttatggcattatgtattttggtgtttttctcaacatccctgatattgcacatgctcttgatgactataaggctttgctactgaatcggctacttttccacaggagctgagtgacatgacagccatcaaagctgaagatatattgactacacttcagagcctagaattgatccaatacaggaaaggacagcatgttatatgtgcagatccaaaagtcttggatcgccatctcaaagctgctggaaggggcggtctggaggttgatgttagcaaattgatctggactccttataaagaacaagggtgatgatgacatatcatcagagagacacttctattaaattaaatgtaacataagcttgtatggatacagattctaggttaaagatgttatatatcacccctttactgcatgtgttagcaaaaaagaggcttattgtgtacttaaattagcacaggtaaaaggaaaatcagaagaccgccgtagttgcttctcattgtgccctttttgtttccaatgctctatgttgtgccgcatcttttgcgcattgagctggtttagcctggacctggagggctgagccgagcatgtataactgtctctactgattctgagagtaactagtcgagtcctctgatgtactggtattatgtataatttgtgaattgtgaatattatgatttactacgggctttatatcgaccctttctataatatcatgcctatcaattgtgacattgtgttacccgtcacagggcatttataagaatacgagactacgagtaatttgaagttcgagttagggcatcaaagtatgtgt
>_R_Punjuba_callejasii_Daly_5935@NODE_1_length_742_cov_17.159398
-------------------------------------------------------------------------------------------------------------------------------------------------------------------------------------------------------------------------------------------------------------------------------------------------------------------------------------------aaactcaatcacctgtaatgccacataataataaggaacgaaagatattgaattgttgattaatttatggcattatgtattttggtgtttttctcaacatccctgatattgcacatgctcttgataactataaggctttgctactgaatcggctacttttccacaggagctgagtgacatgacagccatcaaagctgaagatatattgactacacttcagagcctagaattgatccaatacaggaaaggacagcatgttatatgtgcagatccaaaagttttggatcgccatctcaaagctgctggaaggggcggtctggaggttgatgttagcaaattgatctggactccttataaagaacaagggtgatgatgacatatcatcaaagagacactgctattaaattaaatgtaacataagcttgtgtggatacagattctaggttagagatgttatatatcaccccttcactgcatgtgttagcaaaaaagaggcttatcgtgtacttcaattagcacaggtaaaaggaaaatcagaagaccgccataattgcttctcattgtgccctttttgtttccaatgctctatgttgtgctgcatcttttgcgcactgagctggtttagcctggacctggagggctgagctgagcatatataactgtgtctactgattctaacagtaactaggcgagtcctctgatgtactagtgttatgtataatttgtgaattgtgaatat-------------------------------------------------------------------------------------------------------------------------------------------------
>_R_Punjuba_killipii_Palodorios_6252@NODE_1_length_674_cov_44.128978
------------------------------------------------------------------------------------------------------------------------------------------------------------------------------------------------------------------------------------------------------------------------------------------------------------------ctctgaaaatttctttatgatctctaaactcaatcacctgtaatgccacataataataaggaacgaaagatattgaattgttgattaatttatggcattatgtattttggtgtttttctcaacatccctgatattgcacatgctcttgataactataaggctttgctactgaatcggctacttttccacaggagctgagtgacatgacagccatcaaagctgaagatatattgactacacttcagagcctagaattgatccaatacaggaaaggacagcatgttatatgtgcagatccaaaagttttggatcgccatctcaaagctgctggaaggggcggtctggaggttgatgttagcaaattgatctggactccttataaagaacaagggtgatgatgacatatcatcaaagagacactgctattaaattaaatgtaacataagcttgtatggatacagattctaggttagagatgttatatatcaccccttcactgcatgtgttagcaaaaaagaggcttattgtgtacttcaattagcacaggtaaaaggaaaatcagaagaccgccatagttgcttctcattgtgccctttttgtttccaatgctctatgttgtgctgcatcttttgcgcactgagctggtttagcctggacctggagggctgagc----------------------------------------------------------------------------------------------------------------------------------------------------------------------------------------------------------------------------------------------
>_R_Punjuba_lehmannii_Escobar_7465@NODE_2_length_640_cov_21.785080
-----------------------------------------------------------------------------------------------------------------------------------------------------------------------------------------------------------------------------------------------------------------------------------------------------------------------------------------------------------------------------------------------------attgacgtttggccaattgtagtctcgcgttcctatgtgtattctgggttctgcttgtgttcctaataggactgggtatagtctattagatctttttaattataacaatgatgaggagatagacttagtgagttagtgggcaattgattgttttctgtttgttatccttaatcaataaatcctggtgtag--tcgcttaacatgtaaggctatgcaaaggtcttggatcgccatcttaaagctgctggcagggggggtctggaggttgatgttagcaaattgatcaggactccttataaagaacaaggttgatggtggcatatcatcaaaagaagatctatatg-------atgtcgtaggtgtttgtatag-tttaaatattagattaa-----------------------------gttt---------------------------------------catgaaa---------------tctcatgttggtatttgtttgtaatatggttgtctgtgtatgtacattccttatggtctacggtgtctgctgagtatatttaaactacagttcgaagaataagcccttcatgattat----------------tgggattagttggttgcccactttactctattaatgttgaacgtaatatatactttggaattag-------------------------------------------------------------------------------------------------------------------------------------------------
>_R_Punjuba_racemiflora_Jimenez_Soares_3626@NODE_1_length_1174_cov_89.219690
tgaagaagcacaagggtaatatatctatcaaggtaagcatcctttgcatttctttcaagggatg-atctaattactttctttgctcaaaaagtgaatcaatcattattcatttctattgaagaaatcaaccaattatgaattcattaagttgtctggaaataaaattctttttttattatctggtccacatgttgaaataaatattttctgatagggttttagttattgtggttcgggttcatttgtctataatgtcggttgttagttaacaatgcagcattgagttcctcatataaggtggttact-ctgaaaatctctttatgatctctaaactcaatcacctgtaatgccacataataataaggaacgaaagatattgaattgttgattaatttatggcattatgtattttggtgtttttctcaacatccctgatattgcacatgctcttgataactataaggctttgctactgaatcggctacttttccacaggagctgagtgacatgacagccatcaaagctgaagatatattgactacacttcagagcctagaattgatccaatacaggaaaggacagcatgttatatgtgcagatccaaaagttttggatcgccatctcaaagctgctggaaggggcggtctggaggttgatgttagcaaattgatctggactccttataaagaacaagggtgatgatgacatatcatcaaagagacactgctattaaattaaatgtaacataagcttgtgtggatacagattctaggttagagatgttatatatcaccccttcactgcatgtgttagcaaaaaagaggcttattgtgtacttcaattagcacaggtaaaaggaaaatcagaagaccgctatagttgcttctcattgtgccctttttgtttccaatgctctatgttgtgatgcatcttttgcgcactgagctggtttagcctggacctggagggctgagctgagcatatataactgtgtctactgattctgacagtaactaggcgagtcctctgatgtactagtattatgtataatttgtgaattgtgaatattatgatttgttacgggatttatgtcgaccctatctataatatcatgcctatcaattgtgacattgtgttacccgtcacagggcatctataagaatacgacac-------------------------------------------
