# Supplementary material for: A new generic circumscription of Hydrochorea (Leguminosae, Caesalpinioideae, mimosoid clade) with an amphi-Atlantic distribution
Source: PhytoKeys. 2022 Aug 22;205:401–37. doi: 10.3897/phytokeys.205.82775 (PMC9849043; doi:10.3897/phytokeys.205.82775)
Supplement: Supplementary material 1 — Supplementary data file S1 [file phytokeys-205-401_article-82775__-s001.zip › RBH3_m3162_comp18662_c0_seq1.aln-cln]

>Albizia_adinocephala_FHO33_88@NODE_1_length_1799_cov_194.343206
gtgggttaagaacttcagtcattcctcaatctaaaacagaagcaaagcaacagagtcgatgccaaacagcaactaatagtacaataatgaatgtactttcttgtcttacatgacctgaatatttgaaatgccagttgtcattttattactttccaagatttcttcccacgagcaggaaca-agaaaggagagagactggcaggagtgctattcatagaggggagccgataaatttcgattatcgccacaggaatagaaccgaagtgtccagcttccat-ttttagggtgccactccaagtttctcagcctccaccttgagggacttgaggtatctc-accgcttcatc-------------------------------taaaacagtgacagaatccatttggtcaccaccaccgg----------gcacgatccctctcagtaccctgatcattctcttcatttcccattgtttaatttcagggttgctgcactgaccatgggttttcgaagactttcgaacagatgatgaagacctcttcttcgattttgaggcataactggagcaagtgtcacagatactttcaaaattttcgttagtcctcgcagtgctgagctcttcatcatcatggtcttctagctcctccccctccaagctcaacaacgcatcgatgtccttagaatcctcctcaaa---agatgataattctccttccccaggattagctttgttcttctcagagtctcgattataggtagcatgaacattcaagccaggaccactaaatttgttggccattgcaggatggaacataattctgctttggttatcagtctgatcaaagataatgaaattcttggggcaaacctcagagggttgcacttcaactctttcgaagggagttattggcctggcactggaaggtaaaacagcatcaagggcagaaacaagaggagtatgcaaataagtgtcagctgcttcaggtgccaaagggagtgcaaacttctcggggtaaaagtattcgtgattctgcatggtaaagttcggttcccaatcagtaaactcccagcaactaattctgccttggcttttgcaactgacaataattctatcttaaagctggacagaagctgctaaaggaatgaaaagaaagaaagtaggtactaagctgagtgcatttttaacaaaagatggccgctttctccaatcaacgcttatgtcttctgcagcctctaataaatgatgccaatacaacgaaaacaccccctaaaccaacgtcgcttgattctagactacgtaacaggttttagcaactgacggaaatactcagcctgcaaagaaaagtcaatatg
>Albizia_adinocephala_FHO33_88@NODE_2_length_1227_cov_43.073043
c-----------------------------------------------------------------------------------------attcatacaagtgatgag---------------------------------------------agagagttaaaaccaaagtcacaaatgaaggaggtaagtagtttaaaaaagatatatgtgattcattttcatcacaagctttccatt----taaaaatatatgcataaaaatatcccatttatttattttagagtaaaagtacaattttaataacaaattttt--taaaaggatatatggcaccataaac-----ttttatgctaaaatacacatatactttataa----------aaaaggacatttttaacacaaccgttatgttgtttctcacaaacactatgtagatttcatga----actatgcaggtatcaa-tttttttatgcatttaactattttgactg---------aaaaactcaatacca-----taagatcttcctcacccttgttttgactccattaatgtccaataaacaaagactttcataattttcgttagtcccctcagtgctcagctcttcctcatcatggtcttctagcttctccccttcaaagctcaacaatgcatcaatgtccttagaatcctcttcaaaaggagatgataatcctccttccacaagattagctttgttcttctcagagtctcgattatatgtagcatgaccatttaagccaggaccactacatttgttggccattgcaggatggaacataattctgctttggctatcagtctgatcaaagacagtgaaattcttatgccaaagctcaaagggttgtagttcaactcttttgaagggagttatcatcctggcaacggaaggtaaaacagcatcaagagcagaaacaagaggagcatacaaataagtatcagttgctttaggtgccaaagggagtgcaaacttctcagggtaaaaagcaaaggaatgaaaagaaagaaagtaggtactaagctaagtacattttagatagttaattaaactttagtgttcaatgttgaaactaaaataatccaaacatccgatgttactttctaaaaccattataacacagaatatctgagctaagttttaaaaatttgaaacacaaaataaactccacctctatttcatgttggttcctactacaaattttgatatataaa------------aagtcatctgctgcacaaaatttgca----------------------------------------------------------------------
>Albizia_burkartiana_StivalSantos_678@NODE_2_length_514_cov_4.836601
----------------------------------------------------------------------------------------------------------------------------------------------------------------------------------------------------------------------------------------------------------------------------------------------------------------------------------------------------------------------------------------------------------------------------------------------------ttataagtcccatga----actgcacatgtggcaattatttttatacattggactgttttgacta---------taaaactttgcacca-----taagatcttcctcaccattgctctgactccattaatgtccaccaaacagatactttcataatattcgttagtcctcacagtgctgagctcttcctcatcatggtcttctaggtcctcccttttcaagctcaacaacgcatcgatgtccttagaatcctcttcaaaaggagatgataattctccttccacaggattagctttattcttctcagagtctcgattataggtagcatgaacattcaagccaggactactaaatttattggccattgcaggatggaacat--------------------------------------aattattacagcaaacctcagagggttgcagttcaactcttttgaagggagttatcagcttggaaccagaaggtaaagcagcattaagggtaaa---aaagggagcatgcaactaagtgtcagctgcttcaggtgtggaagggagtgcaaaattct---------------------------------------------------------------------------------------------------------------------------------------------------------------------------------------------------------------------------------------------------------------------------------------------------------------------------------------------------------
>Albizia_coripatensis_Hughes_2433@NODE_1_length_1777_cov_285.562353
gggtgttaagaactacagtcattcctcaatctaaaacagaagcaaagcaagagagtcaatgccaaggagaaactaatagtacaataatgaatgtactttcttgtcttacatgacctgaatatgtgaaatgccagctgtcattttattactttccaagatttcttcccacgaccaggaaca-agaaaggagagagactggaaggagtgctattcatagagggtagccaataaatttcgatcatcgccacaggaatagaaccgaagtgtccagcttccat-ttttagagtgcaactccaagtttctcagcctccaccttgagggacttgaggtatctc-acagcttcatc-------------------------------taaaacagtgacagaatccatttggtcaccaccaccag----------gcacgatccctctcagtaccctgatcattctcttcatttcccattgtttaatttcagggttgctgcagtgaccatgggtctttgaagactttctaacagatgatgaagacctcttcttagattttgagccataactggagcaagtgtcacagttactttcataattttcattagtcctcgcagtgctgagctcttcctcatcatggtcttctagctcctccccttccaagctcaacaacgcatcgatgtccttagaatcctcttcaaaaggagatgataattctccttccccagtattagctttgttcttctcagagtctcgattataggtagcatgaacattcaaaccaggaccactaaatttgttggccattgcaggatggaacataattctgctttggttatcggtctgatcaaagataatgaaattcttggggcaaacctcagagggttgcagttcaactctttcgaagggagttatcggcctggcactggaaggtaaaacagcatcaagggcagaaacaagaggagcatgcaaataagggtcagctgcttcaagtgccaaagggagtgcaaagttctcggggtaaaagtatttgtgactctgcat------gttcggttcccaatcagtaaactcccagcaagtaattctgccttggcttttgcaactgacaattattctatcttaaagccggacagaagctgctaaaggaatga----aaagaaagtaggtactaagctgagtgcatttttaacaaaagatggccgctttctccaatcaacgcttatctcttctgcagcctctaataaatgatgccaatacaacgaaaacaccccctaaaccaacgtcgcttgattctagactacgtaacaggttttagcaactgacggaaatactcagcctgcaaagaaaagtcgatatg
>Albizia_coripatensis_Hughes_2433@NODE_2_length_1462_cov_177.333574
t-------------------attttttccccaaaagcaaaagcaaaacaaaggggtgggtgcagtacaacaataagcaacaaggtaacaaattcacacaagtgatgag---------------------------------------------agagagttgacccctaagtcacgaatgaaggaggcaaggagtttaaaaaaaaaatatgtgattcattttcatcacaagctttccatt----taaaaatatatgcataaaaatatcccatttatttattttagagtaaatgtacaattttaataacaaactttttt-aaaaggatatgtggcaccataaaattatttttaatgctaaaatgcacataaactttac------------aaaagggcatttttaacgtaactgttatgttagttctgacga--actctgtggatttcatga----actgtgcatgtatcaa-tttttttatacatttaactgttttgaccg---------aaaaactcaatacca-----taagatcttcctcacccttgttctgactccattaatgtccaacaaacaaatactttcataattttcgttagtcctcggagtgcttagctcttcctcatcatggtcttctagctcctccccttcaaagctcaacaacgcatcgatgtccttagaatcctcttcaaaaggagatgataattctccttccacaggattagctttgttcttctcagagtctcgattatatgtagcatgaacagtcaagccaggaccactatatttgttggccattacaggatggaacataattctgctttggctatcaatctgatcaaagataatgaaattcttgcggcaaacatcagagggttgcagttcaactcttttgaagggagttatcggcctggcaccggaaggtaaaacagcatcaagggcagaaacaagaggagcatgcaaataagtgtcagctgcttcaggtgccaaagggagtgcaaacttctcggggtaaaaagcgaaggaatgaaaagaaagaaagtaggtactaggctgagtgcattttagacaggtaattgaactttagtgttcaaagttgaaaataaaataatccaaacatcagacgttactttctaaaaccattataacacaaaatatccgagctaagttttaaaaatttgaaacacaaaataaactccgcctctatttaatgttagttcttactacaaattctgatatacaaa------------aagtcatttgctgcacaaactttgcgaaatccattcccctctgg-aagccaaaggaagtggttgaattattcacttggcaaacttgggttaattgg
>Albizia_coripatensis_Hughes_2433@NODE_3_length_1143_cov_178.696998
taaatgtgggtcctaaatttaattttttttccaaagcaaaagcaagagcaaagggaaggtgcggtacaataataagcaacaaggcaataaattcacactagtgtggagcgcggcatgacg--------------------------gacttgtcaagagttgaccccaaagtcacgactgaaggagtt----------aaaaaaaattatataatccattttcatcacaagctttccatt----caaaaatatatgcctaaaaatatcccatttatttgttttagggtagaggtgtaattttaataagaaatttttctaaaaggtgtatatggcaccacaaactctttttagatgttaaaatgaacataaactttacaa----------aagaaggcatttttaaccc---------gttagtactaacgaacttta--tgagtcccatga----actgcacatgtggcaattttttttatacattggactgttttgacag---------gaaaactcagcacca-----taagatcttcctcaccattgctctgactccattaatgtccaccaaacagatactttcataatattcgttagtccttgtagcgttgagctcttccttatcatggtcttctaggtcctccccttccaagctcagcaacgcatcgatgtccttagaatcatcttcaaaaggagatgataattctccttccacaggattagctttgttcttctcagagtctcgattataggtagcatgaacattcaagctaggaccactaaatttgttggccattgcaggatggaacat--------------------------------------aattcttgcggcaaacctcagagggttgcagttcaactcttttgaagggagttatcggcctgggaccggaaggtaaaacagcatca-gggcaaa---aaagggagcatgcaactaagtgtcagctgcttcaggtgccgaagggagtgcaaaattctcagggtaaa----------------------------------------------------------------------------------------------------aagcgggacagaagctgctaaaggaatgaaaagaaagaaagtaggtactaagctgagtgcattttagagagg-------------------------------------------tttgagaattgaatttagt-------gttca---------------------------------------aagttctaaaagcagctcaatttacacaaccaga-----------------
>Albizia_coripatensis_Hughes_2433@NODE_4_length_849_cov_191.955959
------------------------------------------------------------------------------------------------------------------------------------------------------------------------------------------------------------------------------------------------------aaaatatatgcataaaaatatcccatttatttgttttagggtagaggtgcaattttaataataaatttttctaaaaggtacatatgacaccataaacctttttttagtgctaaaatgaacataaactttatga----------aagaaggcatttttaaccc---------gttggtattaaccaactttatgtgagtcccacga----attgtacatttggtaatttttcttatacattggactgttttgacag---------gaaaactcagcacca-----taagatcttcctcaccattgctcggactccattaatgtccaccaaacagatactttcataatatttg-tagtccttgcagtgttgagctcttcgtcatcatggtcttctaggtcctccccttccaagctcaacaacacatcgatgtccttataatcctcttcaaaaggagataataattctccttccataggattagctttgttcttctcagagtctcgattataggtagcatgaacattcaagccaggaccactaaatttgttggtcattgtaggatggaacat--------------------------------------aattcttgtggcaaaccttagagggttgcagtttaactcttttaaagggagttatcggcctgggaccgaaaggtaaaacagcatcaagggcaaa---aaagggagcatacaaataagtgtcagctgcttcaggtgccaaagggagtccaaaattattggggtaaa----------------------------------------------------------------------------------------------------gagcgggacagaagctgctaaaggaatgaaaagaaagaaagtaggtactaagctgagtgcattttagacaga-------------------------------------------tttgataattgaatttagt-------gttca---------------------------------------aagttctaaaagcagctcaatttacacaaccaga-----------------
>Albizia_decandra_Vilhena_231@NODE_2_length_796_cov_39.059805
---------------------------------------------------------------------------------------------------------------------------------------------------------------------------------------------------------------------------------------------------------------------------------------------------------------------------------------------------------------------------cacataaactttacaa----------aaaagggcatttttaacgtaactgttatgttagttctgacga--actctgtggatttcatga----actgtgcatgtatcaa-tttttttatacatttttctgttttgaccg---------aaaaactcaatacca-----taagatcttcctcacccttgttctgactccattgatgtccaacaaacaaatactttcataattttcgttagtcctcggagtgcttagctcttcctcatcatggtcttctagctcctacccttcaaagctcaacaacgcatcgatgtccttagaatcctcttcaaaaggagatgataattctccttccacaggattagctttgttcttctcagagtctcgattatatgtagcatgaacattcaagccaggaccactatatttgttggccattacaggatggaacataattctgctttggctatcagtctgatcaaagataatgaaattcttgcggcaaacatcagagggttacagttcaactcttttgaagggagttatcggcctggcaccggaaggtaaaacagcatcaagggcagaaacaagaggagcatgcaaataagtgtcagctgcttcaggtgccaaagggagtgcaaacttctcggcgtaaaaagcaaaggaatgaaaagaaataaagtaggtactaggctgagtgcattttagacaggtaattgaactttagtgttcaaagttgaaaataaaataatcca---------------------------------------------------------------------------------------------------------------------------------------------------------------------------------------------------------------------------------------------
>Albizia_decandra_Vilhena_231@NODE_3_length_514_cov_22.821510
-----------------------------------------------------------------------------------------------------------------------------------------------------------------------------------------------------------------------------------------------------------------------------c----------------------------------------------------------------------------------------------------acgtaat---------------------------------------------------------------------------------------------------------------------------------------------------------------------------------------------------------------------------------------------------------------------------------------------------------------------------------aacaaattaaattcatttaatagactctacattcacaaactaaaattaatgctcctatcttattaaaacattcaagccaggacctctaaatttgttggtcattgcaagatggaacataattctg--------------------------------------gtggcaaaccatagagggttgtagttcaactcttttgaagggagttatcagcctaggactgaaaggtaaaatagcatcaagggcaaa---aaaaggagcatgcaaataagtgtcagctgcttcaggtgccaaagggagtgcaaaattctcaaggtaa----------------------------------------------------------------------------------------------------aaagcgggacagaagctgctaaaggaatgaaaagaaagaaagtaggtactaagctgagtgcattttagacaaattt-----------------------------------------------------------------------------------------------------------------------------------------------------------------
>Albizia_glabripetala_Lewis_1652@NODE_2_length_876_cov_48.596996
---------------------------------------------------------------------------------------------------------------------------------------------------------------------------------------------------------------tatacgattcattttcatcacaagctttccatt----taaaaatatatgcattaaaatatcccatttatttattttagagtaaatgtataattttaataacaaactttttt-aaaaggatatatggcaccataaacttatttttaatgctaaaatgcacataaactttacaa----------aaaagcgcatttttaaccgaactgttatgttagttctgacga--actctgtggatttcatga----actgtgcatgtatcaa-tttttttatacatttaactgttttgaccg---------aaaaactcaatacca-----taagatcttcctcacccttgttctgactccattaatgtccaacaaacaaatactttcataattttcgttagtcctcggagtgcttagctcttcctcatcatggtcttctagctcctccccttcaaagctcaacaacgcatcgatgtccttagaatcctcttcaaaaggagatgataattctccttccacaggattagctttgttcttctcagagtctcgattatatgtagcatgaacattcaagccaggaccactatatttgttggccatcacaggatggaacataattctgctttggctatcagtctgatcaaagataatgaaattc-tgcggcaaacatcagagggttgcagttcaactcttttgaagggagttatcggcctggcaccggaaggtaaaacagcatcaagggcagaaacaagaggagcatgcaaataagtgtcagctgcttcaggtgccaaagggagtgcaaacttctcggggtaaaaagcgaaggaatgaaaagaaagaaagtaggtactgggctgagtgcattttagacaggtaattgaactttagtgttcaaagttgaaaat--------------------------------------------------------------------------------------------------------------------------------------------------------------------------------------------------------------------------------------------------------
>Albizia_inundata_Wood_26530@NODE_1_length_1344_cov_203.987587
gtgggttaagaactttagtcattcctcaatctaaaacagacgcaaagaaacagagtcgatgccaaacagcaactaatagtacaataatgaatgtactttcttgtcttacatgacctgaatatttgaaatgccagttgtcattttattgctttccaagatttcttccagcaagcaggaaca-agaaaggagagagactggaaggagtgctattcatagagggtagcccataaatctcgattatcgccacaggaatagaaccgaagtgtccagcttccat-ttttagagtgccactccaagtttctcagcctccaccttgagggacttgaggtatctc-accgcttcatc-------------------------------taaaacagtgacagaatccatttggtcaccaccaccgg----------gcacgatccctctcagtaccctgatcattctcttcatttcccattgtttcatttcagggttgctgcagtgaccatgggttttcgaagactttcgaacagatgatgaagacctcttcttagattttgagccataactggagcaagtgtcacagatactttcataattttcgttagtcctcgcagtgctgagctcttcctcatcatggtcttctagctcctccccttccaagctcaacaacgcatcaatgtccttagaatcctcttcaaa---agatgataattctccttcgccaggattagctttgttcttctcagagtctcgattataggtggcatgaacattaaagccaggaccactaaatttgttggccattgcaggatggaacataattctgctttggttatcggtctgatcaaagataatgaaattcttggggcaaacctcagagggttgcacttcaactctttcgaagggagttatcggcctggcactggaaggtaaaacagcatcaagggcagaaaaaagaggagtatgcaaataagtgtcagctgcttcaggtgccaaagggagtgcaaacttctcggggtaaaagtattcgtgattctgcatggtaaagttcggttctcaataagtaaactcccagcaagtaattctgccttggcttttgcaactgacaattattctatcttcaagctggacagaagctgctaaaggaatgaaaagaaagaaagtaggtactaagctgagtgcatttttaacaaaagatggccgctttctccaatcaacgcttatctcttctgcagcctctaataaatgatgccaatacaacgaaaacaccccctaaaccaacgtcgcttgattctagactacgtaacaggttttagcaactgacggaaatactcagcctgcaaagaagag--------
>Albizia_multiflora_Hughes_3090@NODE_1_length_1552_cov_173.529492
atgggtaaagaactacagtcattcctcaatctaaaacagaagcaaagcaacagagtcgatgccgaacagcaactaatagtacaataatgaatgtactttcttgtcttacatgacctgaatatttgaaatgccagttgtcattttattactttccaagatttcttcccacaagcaggaaca-agaaaggagagagactggaaggagtgctattcatagagggtagccgataaatttcgattatcgccacaggaatagaaccgaagtgtccagcttccat-ttttagagtgccactccaagtttctcagcctctaccttgagggacttgaggtatctc-accgcttcatc-------------------------------taaaacagtgacagaatccatttggtcaccaccaccgg----------gcacgatccctctcagtaccctgatcattctcttcatttcccattgtttaatttcagggttgctgcagtgaccatgggttttcgaagactttcgaacagatgatgaagacctcctcttagattttgagccataactggagcaagtgtcacagatattttcataattttcgttagtcctcgcagtgctgagctcttcctcatcatggtcttctagctcctccccttccaagctcaacaacgcatcgatgtccctagaatcctcttcaaa---agatgataattctccttccccaggattagctttgttcttctcagagtctcgattataggtagcacgaacattcaaaccaggaccactaaatttgttggccattgcaggatggaacataattctgctttggttatcggtctgatcaaagacaatgaaattcttggggcaaacctcagagggttgcacttcaactctttcgaagggagttatcggcctggcactggaaggtagaacagcatcaagggcagaaacaagaggagcatgcaaataagtgtcagctgcttcaggtgccaaagggagtgcaaacttctcggggtaaaagtattcgtgattctgcatggtaaagttcggttcccaatcagtaaactcccagcaagtaattctgccttggcttttgcaactgacaattattctatcttaaagctggacagaagctgctaaaggaatgaaaagaaagaaagtaggtactaagctgagtgcatttttaacaaaagatggccgctttctccaatcaacgcttatctcttctgcagcctctaataaatgatgccaatacaacgaaaacaccccctaaaccaacgtcgcttgattctagactacgtaacaggttttagcaactgacggaaatactcagcctgcaaagaaaagtcaatatg
>Albizia_niopoides_Simon_1601@NODE_1_length_1498_cov_193.472906
atgggttaagaacttcagtcattcctcaatctaaaacagaagcaaagcaacagagtcgatgccaaacagcaactaatagtacaataatgaacgtactttcttgtcttacatgacctgaatatttgaaatgccagttgtcattttattactttccaagatttcttcccgcgagcaggaaca-agaaaggagagagactggatggagtgctattcatagagggcagccgataaatctcgattattgccacaggaatagaaccgacgtgtccagcttccat-ttttagagtgccactccaagtttctcggcctccaccttgagggacttgaggtatctc-accgcttcatc-------------------------------taaaacagtgacagaatccatttggtcaccaccaccgg----------gcacgatccctctcaataccctgatcattctcttcatttcccattgtttaatttcagggttgctgcagtgaccatgggttttcgaagactttcgaacagatgatgaagacctcttcttagattttgagccataactggagcaagtgtcacagatactttcataattttcgttagtcctcgcagtgctgagctcttcctcatcatggtcttctagctcctccccttccaagctcaacaacgcatcgatgtccttagaatcctcttcaaa---agatgataattccccttccccaggattagcttttttcttctcagagtctcgattatagttggcatgaacattaaagccaggaccactaaatttgttggtcattgcaggatggaacataattctgctttgattatcagtctgatcaaagataatgaaattcttggggcaaacctcagagggttgcacttcaactctttcaaagggagttatcggcctggcactggaaggtaaaacagtatcaagggcagaaaaaagaggagtatgcaaataagtgtcagctgcttcaggtgccaaagggagtgcaaacttctcggggtaaaagtattcgtgattctgcatggtaaagttcggttcccaatcagtaaactcccagcaagtaattctgccttggcttttgcaactgacaattattctatcttaaagctggacagaagctgctaaaggaatgaaaagaaagaaagtaggtactaagctgagtgcatttttaacaaaagatggcggctttctccaatcaacgcttatctcttctgcagcctctaataaatgatgccaatacaatgaaaacaccccctaaaccaacgtcgcttgattctagactacgtaacaggttttagcaactgacggaaatactcagcctgcaaagaaaagtcaatatg
>Albizia_niopoides_Simon_1601@NODE_3_length_1010_cov_33.227224
--------------------------------------------------------------------------------------------------------------------------------------------------------------------------------------------------------------------------------------------------------------tgcataaaaatatcccatttatttattttagagtaaaagtctaattttaataaaaaaactcttttaaaaggacatatggcaccataaactttcttttaatgctaaaatgcatataaactttatag----------aaaagggcatttttaacacaaccgttatgttggttctgatgaacactatgtggattccatga----actataaaggtatcaa-tttttttatatgtttgattgttttgaccg---------aaaaacttagtacca-----taagatcttcctcacccttgttctgactccattaatgtccaacaaacaaatgctttcataatttttgttagtcctcacagtgctgggctcttcctcatcacggtcttctagctcctccctctcaaagcttaataacacatcgatatccttagaatcctctttaaaaggagatgataattctccttccacaggattagctttgttcttcttagagtctt-----------gcatgaacattcaagccaggaccactgtatttgttggctattgcaggatggagcataattcatctttggctatcagcctaatcaaagataatgaaattcttgcagcaaacctcagagggttgtagttcaactctttt-aaaggaattatcggcctagtattggaacgtaaaacagcagaaagggcagaaacaaggggagcatgcaaataagtattagctgctttaggtgccaaagggagtgttgttcaccttccgcaagtgcaccgatcgcgtcaagtaataaagt-----gataagtcaagtatcatcccacaaggaattgctt----------------------------------------------------------------aacaaactaatcaagcaatgagcttaatgaattcaataaagttga-------------caaatcatgttggatggaaatgaaattttgaaaaattacttttaagactacaaaagtg--------------attctataaatttcaaatataaggtgggctttaggaat-------gtttctcccccttg-----------------
>Albizia_sinaloensis_Hughes_1576@NODE_1_length_1282_cov_141.224896
-tgggttaagaacttcagtcattcctcaatctaaaacagaagcaaagcaacagagtcgatgccaaacagcaactaatagtacaataatgaatgtactttcttgtcttacatgacctgaatatttgaaatgccagttgtcattttattactttccaagatttcttcccacgagcaggaaca-agaaaggagagagactggaaggagtgctattcatagaggggagccgataaatttcgattatcgccacaggaatagaaccgaagtgtccagcttccat-ttttagagtgccactccaagtttctcagcctccaccttgagggacttgaggtatctc-accgcttcatc-------------------------------taaaacagtgacagaatccatttggtcaccaccaccgg----------gcacgatccctctcagtaccctgatcattctcttcatttcccattgtttaatttcagggttgctgcagtgaccatgggttttcgaagactgtcgaacagatgatgaagacctcttcttcgattttgaggcataactggagcaagtgtcacagatactttcataattttcgttagtccttgcagtgctgagctcttcctcatcatggtcttctagctcctccccttccaagctcaacaacgcatcgatgtccttagaatcctcctcaaa---agatgataattctccttccccaggattagctttgttcttctcagagtctcgattataggtagcatgaacattcaagccaggaccactaaatttgttggccattgcaggatggaacataattctgctttggttatcggtctgatcaaagataatgaaattcttggggcaaacttcagagggttgcacttcaactctttcgaagggagttatcggcctggcactggaaggtaaaacagcatcaagggcagaaacaagaggagtatgcaaataagtgtcagctgcttcaggtgccaaagggagtgcaaacttctcggggtaaaagtattcgtgattctgcatggtaaagttcggttcccaatcagtaaactcccagcaagtaattctgccttggcttttgcaactgacaattattctatcttaaagctggacagaagctgctaaaggaatgaaaagaaagaaagtaggtactaagctgagtgcatttttaacaaaagatggccgctttctccaatcaacgcttatctcttctgcagcctctaataaatgatgccaatacaacgaaaacaccccctaaaccaacgtcgcttgattctagactacg-------------------------------------------------------
>Albizia_subdimidiata_var_minor_Gorts_341@NODE_1_length_1350_cov_46.511390
atgggttaagaacttcagtcattcctcaatcaaaaacagacgcaaagcaacagagtcgatgccaaacagcaactaatagtacaataatgaatgtactttcttgtcttacatgacctgaatatttgaaatgccagttgtcattttattgctttccaagatttcttccagcaagcaggaaca-agaaaggagagagactggaaggagtgctattcatagagggtagcccataaatctcgattatcgccacaggaatagaaccgaagtgtccagcttccat-ttttagagtgccactccaagtttctcagcctccaccttgagggacttgaggtatctc-accgcttcatc-------------------------------taaaacagtgacagaatccatttggtcaccaccaccgg----------gcacgatccctctcagtaccctgatcattctcttcatttcccattgtttcatttcagggttgctgcagtgaccatgggttttcgaagactttcgaacagatgatgaagacctcttcttagattttgagccataactggagcaagtgtcacagatactttcataattttcgttagtcctcgcagtgctgagctcttcctcatcatggtcttctagctcctccccttccaagctcaacaacgcatcaatgtccttagaatcctcttcaaa---agatgataattctccttccccaggattagctttgttcttctcagagtctcgattataggtggcatgaacattaaagccaggaccactaaatttgttggccattgcaggatggaacataattctgctttggttatcggtctgatcaaagataatgaaattcttggggcaaacctcagagggttgcacttcaactctttcgaagggagttatcggcctggcactggaaggtaaaacagcatcaagggcagaaaaaagaggagtatgcaaataagtgtcagctgcttcaggtgccaaagggagtgcaaacttctcggggtaaaagtattcgtgattctgcatggtaaagttcggttctcaatcagtaaactcccagcaagtaattctgccttggcttttgcgactgacaattattctatcttcaagctggacagaagctgctaaaggaatgaaaagaaagaaagtaggtactaagctgagtgcatttttaacaaaagatggccgctttctccaatcaacgcttatctcttctgcagcctctaataaatgatgccaatacaacgaaaacaccccctaaaccaacgtcgcttgattctagactacgtaacaggttttagcaactgacggaaatactcagcctgcaaaga------------
>Albizia_subdimidiata_var_minor_Gorts_341@NODE_2_length_1036_cov_31.653806
--------------------------------------------------------------------------------------------------------------------------------------------------------------------------------------------------------------------------------------------------------------------------------------------gagtaaatgtataattttaataacaaactttttt-aaaaggatatatggcaccataaacttatttttaatgctaaaatgcacataaactttacaa----------aaaagggcatttttaacgtaactgttatgttagttctgacga--actctgtggatttcatga----actgtgcatgtatcaa-tttttttatacatttaactgttttgaccg---------aaaaactcaatacca-----taagatcttcctcacccttgttctgactccattaatgtccaacaaacaaatactttcataattttcgttagtcctcggagtgcttagctcttcctcatcatggtcttctagctcctccccttcaaagctcaacaacgcatcgatgtccttagaatcctcttcaaaaggagatgataattctccttccacaggattagctttgttcttctcagagtctcgattatatgtagcatgaacattcaagccaggaccactatatttgttggccatcacaggatggaacataattctgctttggctatcagtctgatcaaagataatgaaattc-tgcggcaaacatcagagggttgcagttcaactcttttgaagggagttatcggcctggcaccggaaggtaaaacagcatcaagggcagaaacaagaggaacatgcaaataagtgtcagctgcttcaggtgccaaagggagtgcaaacttctc-gggtaaaaagcgaaggaatgaaaagaaagaaagtaggtactgggctgagtgcattttagacaggtaattgaactttagtgttcaaagttgaaaataaaataatccaaacatcagacgttactttctaaaaacattataacacaaaatatccgagctaagttttaaaaatttgaaacacaaaataaactccgcctctatttaatgttagttcctactacaaattctgatata----------------------------------------------------------------------------------------------------------------
>Albizia_subdimidiata_var_subdimidiata_Ferreira_210@NODE_1_length_1375_cov_208.365177
atgggttaagaactttagtcattcctcaatctaaaacagacgcaaagcaacagagtcgatgccaaacagcaactaatagtacaataatgaatgtactttcttgtcttacatgacctgaatatttgaaatgccagttgtcattttattgctttccaagatttcttccagcaagcaggaaca-agaaaggagagagactggaaggagtgctattcatagagggtagcccattaatctcgattatcgccacaggaatacaaccgaagtgtccagcttccat-ttttagagtgccactccaagtttctcagcctccaccttgagggacttgaggtatctc-accgcttcatc-------------------------------taaaacagtgacagaatccatttggtcaccaccaccgg----------gcacgatccctctcagtaccctgatcattctcttcatttcccattgtttcatttcagggttgctgcagtgaccatgggttttcgaagactttcgaacagatgatgaagacctcttcttagattttgagccataactggagcaagtgtcacagatactttcataattttcgttagtcctcgcagtgctgagctcttcctcatcatggtcttctagctcctccccttccaagctcaacaacgcatcaatgtccttagaatcctcttcaaa---agatgataattctccttccccaggattagctttgttcttctcagaatctcgattataggtggcatgaacattaaagccaggaccactaaatttgttggccattgcaggatggaacataattctgctttggttatcggtctgatcaaagataatgaaattcttggggcaaacctcagagggttgcacttcaactctttcgaagggagttatcggcctggcactggaaggtaaaacagcatcaagggcagaaaaaagaggagtatgcaaataagtgtcagctgcttcaggtgccaaagggagtgcaaacttctcggggtaaaagtattcgtgattctgcatggtaaagttcggttctcaatcagtaaactcccagcaagtaattctgccttggcttttgcaactgacaattattctatcttcaagctggacagaagctgctaaaggaatgaaaagaaagaaagtaggtactaagctgagtgcatttttaacaaaagatggccgctttctccaatcaacgcttatctcgtctgcagcctctaataaatgatgccaatacaacgaaaacaccccctaaaccaacgtcgcttgattctagactacgtaacaggttttagcaactgacggaaatactcagcctgcaaagaaaagtcaatatg
>Albizia_subdimidiata_var_subdimidiata_Ferreira_210@NODE_2_length_1157_cov_125.278704
a---------------------------------------------------------------------------------------------------gtgatgag---------------------------------------------agaga-ttgacccctaagtcacgaatgaaggaggtaaggagttt-aaaaaaatatatatgattcattttcatcacaagctttccatt----taaaaatatatgcattaaaatatcccatttatttattttagagtaaatgtataattttaataacaaactttttt-aaaaggatatatggcaccataaacttatttttaatgctaaaatgcacataaactttacaa----------aaaagggcatttttaacgtaactgttatgttagttctgacga--actctgtggatttcatga----actgtgcatgtatcaa-tttttttatacatttaactgttttgaccg---------aaaaactcaatacca-----taagatcttcctcacccttgttctgactccattaatgtccaacaaacaaatactttcataattttcgttagtcctcggagtgcttagctcttcctcatcatggtcttctagctcctccccttcaaagctcaacaacgcatcgatgtccttagaatcctcttcaaaaggagatgataattctccttccacaggattagctttgttcttctcagagtctcgattatatgtagcatgaacattcaagccaggaccactatatttgttggccatcacaggatggaacataattctgctttggatatcagtctgatcaaagataatgaaattc-tgcggcaaacatcagagggttgcagttcaactcttttgaagggagttatcggcctggcaccggaaggtaaaacagcatcaaggccagaaacaagaggagcatgcaaataagtgtcagctgcttcaggtgccaaagggagtgcaaacttctcggggtaaaaagcgaaggaatgaaaagaaagaaagtaggtactgggctgagtgcattttagacaggtaattgaactttagtgttcaaagttgaaaataaaataatccaaacatcagacgttactttctaaaaacattataacacaaaatatccgagctaagttttaaaaatttgaaacacaaaataaactccgcctctatttaatgttagttccta---------------------------------------------------------------------------------------------------------------------------------
>Albizia_tomentosa_Hughes_648@NODE_1_length_1433_cov_134.898968
gtgggttaagaacttcagtcattcctcaatctaaaacagaagtaaagcaacagagtcgatgccaaacagcaactaatagtacaataatgaatgtactttcttgtcttacatgacctgaatatttgaaatgccagttgtcattttattactttccaagatttcttcccacgagcaggaaca-agaaaggagagagactggaaggagtgctattcatagaggggagccgataaatttcgattatcgccacaggaatagaaccgaagtgtccagcttccat-ttttagagtgccactccaagtttctcagcctccaacttgagggacttgaggtatctc-accgcttcatc-------------------------------taaaacagtgacagaatccatttggtcaccaccaccgg----------gcacgatccctctcagtaccctgatcattctcttcatttcccattgtttaatttcagggttgctgcagtgaccatgggttttcgaagactgtcgaacagatgatgaagacctcttcttcgattttgaggcataactggagcaagtgtcacagatactttcataattttcgttagtccttgcagtgctgagctcttcctcatcagggtcttctagctcctccccttccaagctcaacaacgcatcgatgtccttagaatcctcctcaaa---agatgataattctccttccccaggattagctttgttcttctcagagtctcgattataggtagcatgaacattcaagccaggaccactaaatttgttggccattgcaggatggaacataattctgctttggttatcggtctgatcaaagataatgaaattcttggggcaaacctcagagggttgcacttcaactctttcgaagggagttatcggcctggcactggaaggtaaaacagcatcaagggcagaaacaagaggagtatgcaaataagtgtcagctgcttcaggtgccaaagggagtgcaaacttctcggggtaaaagtattcgtgattctgcatggtaaagttcggttcccaatcagtaaactcccagcaagtaattctgccttggcttttgcaactgacaattattctatcttaaagctggacagaagctgctaaaggaatgaaaagaaagaaagtaggtactaagctgagtgcatttttaacaaaagatggccgctttctccaatcaacgcttatctcttctgcagcctctaataaatgatgccaatacaacgaaaacaccccctaaaccaacgtcgcttgattctagactacgtaacaggttttagcaactgacggaaatactcagcctgcaaagaaaagtcaatatg
>Albizia_xerophytica_Hughes_1435@NODE_1_length_1242_cov_139.112446
-tgggttaagaacttcagtcattcctcaatctaaaacagaagtaaagcaacagagtcgatgccaaacagcagctaatagtacaataatgaatgtactttcttgtcttacatgacctgaatatttgaaatgccagttgtcattttattactttccaagatttcttcccacgagcaggaaca-agaaaggagagagactggaaggagtgctattcatagaggggagccgttaaatttcgattatcgccacaggaatagaaccgaagggtccagcttccat-ttttagagtgccactccaagtttctcagcctccaccttgagggacttgaggtatctc-accgcttcatc-------------------------------taaaacagtgacagaatccatttggtcaacaccaccgg----------gcacgatccctctcagtaccctgatcattctcttcatttcccattgtttaatttcagggttgctgcagtgaccatcggttttcgaagactttcgaacagatgatgaagacctcttcttcgattttgaggcataactggagcaagtgtcacagatactttcataattttcgttagtccttgcagtgctgagctcttcctcatcatggtcttctagctcctccccttccaagctcaacaacgcatcgatgtccttagaatcctcctcaaa---agatgataattctccttccccaggattagctttgttcttctcagagtctcgattataggtagcatgaccattcaagccaggaccactaaatttgttggccattgcaggatggaacataattctgctttggttatcagtctgatcaaagataatgaaattcttggggcaaacctcagagggttgcacttcaactctttcgaaggaagttatcggcctggcactggaaggtaaaacagcatcaaaggcagaaacaagaggagtatgcaaataagtgtcagctgcttcaggtgccaaagggagtgcaaacttctcggggtaaaagtattcgtgattctgcatggtaaagttcggttcccaaccagtaaactcccagcaagtaattctgccttggcttttgcaactgacaattattctatcttaaagctggacagaagctgctaaatgaatgaaaagaaagaaagtaggtactaagctgagtgcatttttaacaaaagatggccgctttctccaatcaacgcttatctcttctgcagcctctaataaatgatgccaatacaacgaaaacaccccctaaaccaacg---------------------------------------------------------------------------
>Albizia_xerophytica_Hughes_1435@NODE_2_length_869_cov_57.313131
-------------------------------------------------------------------------------------------------------------------------------------------------------------------------------------------------------------------------------------------------------------------------------------------------------------------------------------------------------------------------------------------------------------------------------------------------------------------------------------------------------------------------------------------ca-----taagatcttccttacccttgttctgactccattaatgtccaacaaacaaatactttcataatttttgttagtcctcgcagtgctcagctcttcctcatcatggtcttctagcttctccccttcaaagctcaacaatgcatcgatgtccttagaatcctcttcaaaaggagatgataatcctccttccacaggattacctttgttcttctcagagtctcaattatatgtagcatgaacatttaagccaggactactacatttgttggccattacaggatggaacataattctgctttggctatcagtctgatcaaagatagtgaaattcttacgccaaagctcaaagggttgtagttcaactcttttgaagggagttatcagcctggcaacggaaggtaaaacagcatcaagggcagaaacaagaggagcacacaaataagtatcagctgctttaggtgccaaagggagtgcaaacttctcagggtaaaaagcaaaggaatgaaaagaaagaaagtaggtactaagctgagtgcattttagataggtaattaaactttagtgttcaaagttgaaactaaaataatccaaacatcagatgttactttctaaaaccattataacacaaaatatctgagctaagttttaaaaatttgaaacacaaaataaactccacctctatttcatgttggttcccactacaaattttgatatgcaaa------------aagtcatctactgcataaactttgcaaaat------------------------------------------------------------------
>Archidendron_clypearia_Wieringa_1849@NODE_1_length_1684_cov_289.153080
ggggggtaagaactacagtcatgcttcaatctaaaacagaagcaaagcaacagagtcaatgccaaacagcaaataagaggacaataatgaatgcactttcttgtcttacatgacctgaatatgtgaaatgccagttgtcattttattactttccaagatttcttcccatgaacaggaaca-agaaaggagagagactggaaggagtgccattcatagagggtagtcgataaatttcgattatcgccacaggaatagaaccgaagtgtccagcttccat-ttttagagtgcaactccaagtttctcagcctccaccttgagtgacttgaggtatctc-acagcttcatc-------------------------------taaaacagtgacagaatccatttgatcaccactgccgg----------gcacgatccctctcagtaccctgatcattctcttcatttcccattgtttaatttcagggttgctgcagtgaccatgggtcttagaagaatttcgaacagatgatgaagacctcttcttagattttgagccacaactggagcaagtgtcacagatactttcataattttcgttagtcctcgcagtgctgagctcttcctcatcatggtcttctagctcctccctttccaagctcaacaacgcatcgatgtccttagaatcctcttcaaaaggagatgataattctccttccacaggattagctttgttcttctgagagtctcgattataggtagcatgaacattcaagccaggaccactaaatttgttggccattgcaggatggaacataattctgctatggttatcggtctgatcaaagataatgaaattcttggggcaaacctcagagggttgcagttcaactctttcaaaggaagttatcggcctggcaccggaaggtaaaacagcatcaagggcagaaacaagaggagcatgcaaataagtgtcaactgcttcaggtgccaaagggagtgcaaacttctgggggtaaaaatattcgtgattctgcatggtaaagttcggttcccaatcaataagctcccagcaagtaattctgccttggcttttgcaactaacaattattctatcttaaagctggacagaagctgcgaaaggaatgaaaagaaagaaagtaggtactaagctgagtgcatttttaacaaaagatggccgcttcctccaagcaacgcttatctcttgtgcagcctctaataaatgataccaatacaacgaaaacaccccctaaaccaacgtcgcttgattctagactacgtaacaggttttagcaactgacggaaatactcagcctgcaaagaaaagtcaatatg
>Balizia_elegans_Iganci_870@NODE_2_length_1129_cov_135.355513
--------------------------------------------------------------------------------------------------------------------------------------------------gacttgtagagagttgacctcaaagt-acaaatgaaggaggtaaggagtttcaaaaaaatatatataatcaattttcatcacaagctttccatt----caaaaatatatgcataaaaatatctcatttatttattttagggtaaaagtgcaattttaacaataaatttttctaaaaaaggtatatgacatcataaactttcttttgttgctaaaatgcccataaactttataa----------aagcgagcatttttaacacaaccattgtattgatactaatgaacattatgtgggttccacaa----actgtacagatgtcaa--ttttttatacatttgattgttttaactg---------gaaaactcagcactg-----taagatctttctcacccttgctccgactctactaatgtccaccaaacaaatgctttcataattttcgttagtccttgcagtgttgagctcttcctcatcatggtcttctagctcctccccttccaagctcaacaacgcatccatgtccttagaatcctcttcaaaaggagatgataattctccttccacaggattagctttgttcttctcagagtctcgattataggtagcatgaaaattcaagccaggaccactaaatgtgttagccattgcaggttggaacatgattctgctttggttgtcggtctgatcaaagataatgaaattcttggggcaaacctcaaagggttgcagttcaactctttcgaagggagttatcggcctggcagcggaaggtaaaacagcatcaagggcagaaacaagaggaccatgcaaataagtgtcagctgcttcaggtgccaaagggagtgcaaacttatcggggtaaaaatattcgtgattctgcatggtaaagttcggttcgcaatcagtaaactcccagcaagtaattctgccttggcttttgcaactgacaattattctcacttaaagctggacagaagctgctaaaggaatgaaaagaaagaaagtaggtactaagctgagtgcatttttaacaaaag------------------------------------------------------------------------------------------------------------------------------------------------------------------
>Balizia_leucocalyx_Aguilar_1939@NODE_1_length_1455_cov_240.415820
cggggggaagaactacagtcattcctcaatctaaaacagaagcaaaggaacagagtcaatgccaaacagcaactaagagtacaataatgaatgtactttcttgtcttacgtgacctgaatatgagaaatgc-------cactttattactttccaagatttcttcccacgagcaggaaca-agaaaggagagagactggaaggagtgctattcatagagggtggtcgataaatttcgattatcgccacaggaatagaaccgaagtgtccagcttccat-ttttagagtgcaactcccagtttttcagcctccaccttgagggacttgaggtatctc-acagcttcatc-------------------------------taaaacagtgacagaatccatttggtcaccaccgccgg----------gcacgatccctctcagtaccctgatcattctcttcatctcccattgtttaatttcagggttgctgcattgaccatgggtcttagaagactttcgaacagatgatgaagacctcttcttagattttgagccataactggagcaagtgtcacagatactttcataattttcgttagtcctcgcagtgctgagctcttcctcatcatggtcttctagctcctccccttccaagctcaacaacgcatcgatgtccttagaatcctcttcaaaagtagatgataattctccttccacaggattagctttgttcttctcagagtctcgattataggtagcatgaacattcaagccaggaccactaaatttgttggccattgcaggatggaacataattctgctttgattatcagtctgatcaaagataatgaaattcttggggcaaacctcagagggttgcagttcaactctttcgaagggagttattggcctggcaccggaaggtaaaacagcatcaagggcagaaacaagaggagcatgcaaataagtgtcagctgctttaggtgccaaagggagtgcacacttctcagggtaaaagtattcgtgattctgcatggtaaagttcggttcccaatcagtaaactcccagcaagtaattccacctcggcttttgcaactgacaattattctatcttaaagctggacagaagctgctaaaggaatgaaaagaaagaaagtaggtactaagctgagtgcatttttaacaaaagatggccgcttcctccaatcaacgcttatctcttctgcag-c-------------------------------------------------------------------------------------------------------------------------
>Balizia_leucocalyx_Aguilar_1939@NODE_2_length_1273_cov_36.149666
------------------------------------------------------------------------------------------------------------------------------------------------------------------------------------------------------------------ataatcaattttcatcacaagcttttcatt----caaaaatacatgcataaaaatatctcatttatttgttttagggtaaaaggacaattttaataataaatttttctaaaaaagatatatgtcaccataaaccttcttttgatgc---------------------aa----------aagagggtatttttaacacaaccattatattggtactagcgaacattatgtcggttccacga----accgcacaggtgtcaa--ttttttatacatttgattgttttaactg---------gaaaactcagcagta-----taagatcttcctcacccttcctccgactctattaatgtccaccaaacagatactttcataattttctttagtcctcgcagtgctgagctcttcctcgtcatggtcttctagctcctccccttccaagctcaacaacgcatcgatgtccttagaatcctcttcaaaaggagatgataattctccttccacaggattagctttgttcttctcagagtctcgattataggtagcaggaacattcagcgggtgtttggatgatttccaaatcaaaaaacatctaaacacacgtctttttttaaaaatagttttttaaattaaaaccatagttttgagaaaaatcttaggtggtcccacctttttcccctcaattgtagacctcagccatgcgtctgaatataagataaaattatttaaattaattaatattacatatggacaaatttattttatttttggtattaaatttaatgttacataatggattaagatgcatttttaatgttattagg---ggttttattctcctatataaaaccgttagcaaataaatttgcatcctttttaattattcattgttatttagctttaaatttggacattaacccttaaataatatataaaatata--------atctatcttaatatgtaattatcataaaa--------------------------tccttgttagtaatttgaccatgaaaatctgatacaatataaaca--------------------------------------caaatt----------------------------------------------
>Balizia_leucocalyx_Aguilar_1939@NODE_4_length_1081_cov_173.045817
------------------------------------caaaa------caaaggaacgggtgcagtataataataagcaataaaacaataaatacacacacgtgatgagcgcggcatgaca--------------------------gacttgttgagagttgaccccaaagtcacaaatgaaggaggtaaggagtttcaaaaatatatatataatcaattttcatcacaagctttccatt----caaaaatatatacataaaaatatctcgtttatttg-tttagggtaaagatgcaattttaacaataaatttttctaaaaaggacatatgacaccataaacttacttttattactaaaatgcccataaactttataa----------aagagagcatttttaacacaaccattgtatcggtactaacgaacattatgtgggtcctacaa----actgtacaggtgtcaa--ttttttatacatttgattgttttaacag---------gaaaactcagcacta-----taagatcttcctcacccttgctccgactctattaatgtccaccaaacaaatgctttcataattttcgttagtcctcgcagtgttgagctcttcctcatcatggtcttctagctcctccccttccaagctcaacaacgcatccatgtccgtagaatcctcttcaaaaggagatgataattctccttccacaggattagctttgttcttctcagagtctcgtttataggtagcatgaaaattcaagccaggaccactaaatgtgttggccattgcaggttggaacatgattctgctttggttatcggtctgatcaaagataatgaaattcttggggcaaacctcaaagggttgcagttcaactctttcgaagggagttatcggcctggcaccggaaggtaaaacagcatcaagggcagaaacaagaggaccatgcaaataagtgtcagctgcttcaggtgccaaagggggtgcaaacttatcggggtaaaaatattcgtgattctgcatggtaaagttcggttcgcaatcagtaaactcccagcaagtaattctgccttggcttttgcagctgacaattattctatcttaaagctggacagaagctgctaaaggaatgaaaagaaagaaagtaggtactaagctgag-----------------------------------------------------------------------------------------------------------------------------------------------------------------------------------
>Balizia_leucocalyx_Aguilar_1939@NODE_5_length_799_cov_189.612188
----------------------------------------------------------------------------------------------------------------------------------------------------------------------------------------------------------------------------ttcatcacaagcttttcatt----caaaaatacatgcataaaaatatctcatttatttgttttagggtaaaaggataattttaataataaatttttttaaaaaggatatatgtcac-ataaactttcttttgttactaaaatgcctataacctttacaa----------aagagggcatttttaacacaaccattatattggtactaacgaacattatgtcggtcccacaa----actgcacaggtgtcaa--ttttttatacatttgattgttttaactg---------gaaaactcagcactg-----taagatcttcctcacccttactccgactctattaatgtccaccaaacaaatactttcacaattttcgtcagtcctcgcagtgctgagctcttcctcatcatggtcttctagctcctccccttccaaactcaacaacgcatcgatgtccttagaatcctcttcaaaaggagatgataattctccttccacaggattggctttgttcttctcagagtcccgattataggtagcatgaacattcaagccaggaccactaaatttgttggccattgcaggatggaaagtaattctgctttgattatcggactgatcaaagataatgaaattcttggggcaaacctcagagggttgcagttccactctttcgaagggagttatcggcctggcaccggaaggtaaaacagcatcaagggcagaaacaagagaagcaagcaaataagtgtcagctgctttaggtgccacagggaatgcaaacttctcggggtaaaagtattcgtgattctgcatg----------------------------------------------------------------------------------------------------------------------------------------------------------------------------------------------------------------------------------------------------------------------------------------------------------------------------
>Balizia_spnov_Morim_577@NODE_1_length_830_cov_782.162581
---------------------------------------------------------------------------------------------------------------------------------------------------------------------------------------------------------------------------------------------------------------------------------------------------------------------------------------------------------------------------------------------------------------------------------------------------------------------------------------------------atttgactgttttgaccg---------gaaaactcattacca-----taagattttcctcatccttgctctgactccattaatgtccaccaaacaaatactttcataattttcgttagtcctcgcagtgttgagctcttcctcatcatggtcttctagctcctccccttccaagctcagcaacgcatttatgtccttagaatcctcttcaaaaggagatgataattctccttcatcaggattagctttgttcttctcagcgtctctattataggtagcatgaacattcaagccaggaccactaaatttcttggccattgcaggatggaacataattctgctttgattatgggtctgatcaaagataatgaaattcttggggcaaacctcagagggttgcagtttaactctttcgaagggagttatcggcatggcaccggaaggaaaaacagcatcaagggcagaaacaagaggagcatgcaaataagtgtcagctgcttcagttgccaaagggagtgcaaacttctcggggtaaaaatattcgtgattctgcatggtaaagttcggttccgaatcagtaaactcccagcaagtaattctgccttggctcttgcaactgacaattattctatcttaaagctggacaaaatctgctaaaggaatgaaaagagagaaagtaggtactaagctgagtgcatttttaacaaaagatg-------------atcaatgcttatctcttctgcagcctctaataaatgatgccaatacaacgaaaacaccccctaaaccaacgtcacttgattctagactacttaacaggttttagcaactgacggaaatactcagcctgc-----------------
>Balizia_spnov_Morim_577@NODE_2_length_701_cov_760.066563
ggggggaaagaactacagtcattcctcaatctaaaacagaagtaaagcaacagagtcaatgccaaacagcaactaagagtacaataatgaatgtactttcttgtcttacatgacctgaatatgtgaaatgccagttgtcactttattactttccaagatttcttcccacgagcaggaaca-agaaaggagagagactggaaggagtgctattcatagagggtagtcgataaatttcgattatcgccacaggaatagaaccgaagtgtccagcttccat-atttagagtgcaactccaagtttttcagcctccaccttgagggacttgaggtatctc-acagcttcatc-------------------------------taaaacagtgacagaatccatttggtcaccaccgccgg----------gcacgatccctctcagtaccctgatcattcttttcatctcccattgtttaatttcagggttgctacagtgaccatgggtcttagaagactttcgaacagatgatgaagacctcttcttagattttgagccataactggagcaagtgtcacagatactttcataattttcgttagtcctcgcagtgctgagctcttcctcatcatggtcttctagctcctccccttccaagctcaacaacgcatcgatgtccttagaatcctcttcaaaaggagatgataattctccttccacaggattag---------------------------------------------------------------------------------------------------------------------------------------------------------------------------------------------------------------------------------------------------------------------------------------------------------------------------------------------------------------------------------------------------------------------------------------------------------------------------------------------------------------------------------------------------------------------------------------------------------------------------------------------------
>Cathormion_obliquifoliolatum_Wieringa_6519@NODE_1_length_799_cov_241.467742
g-------gggactacagtcattcctcaatctaaaacagaaacaaagcaacagagtcaatgccaaacagcaactaagagtacaataatgaatgtactttcttgtcttaaatgacctgaatatgagaaatgccagttgtcactttattactttccaagatttcttcccacgagcaggaaca-agaaaggagagagactggaaggagtgctattcatagagggtagtcgataaatttcgattatcgccacaggaatagaaccgaagtgtccagcttccat-ttttagagtgcaactccaagtttttcagcctccaccttgagggacttgaggtatctc-acagcttcatc-------------------------------taaaacagtgacagaatccatttggtcaccaccgccgg----------gcacgatccctctcagtaccctgatcattctcttcatctcccattgtttaatttcagggttgctgcagtgaccatgggtcttagaagacttttgaacagatgatgaagacctcttcttagattttgagccataactggagcaagtgtcacagatactttcataattttcgttagtcctcgcagtgctgagctcttcctcatca----------------------------------------------------------------------------------------------------------------------------------------------------------------------------------------------------------------------------------------------------------------------------------------------------------------------------------------------------------------------------------------------------------------------------------------------------------------------------------------------------------------------------------------------------------------------------------------------------------------------------------------------------------------------------------------------------------------------------------------------------
>Cathormion_rhombifolium_Deighton_3618@NODE_2_length_1106_cov_121.356657
-------------------------------------------------------------------------------------------------------------------------------------------------------------------------------------------------------------------taatcaattttcatcacaagctttccatt----caaaaatatatgcataaaaatatttcatttatttgttttagggtaaaagtacaattttaaca---------------------atataacaccataaacttttttttattgctaaaatgcccataaactttacaa----------aagagagcatttttaacacaaccattatattgatactaacgaacattatgtgggtcccacaa----actgtacaggtgtcaa--ttttttatacatttgattgttttaactg---------gaaaactcagcacta-----taagatcttcctcacccttgctccgactctattaatgtccaccaaacaaatgctttcataattttcgttagtcctcgcagtgctgagctcttcctcatcatggtcttctagctcctccacttccaagcgcaacaacgcatccatgtccttagaatcctcttcaaaagaagatgataattctccttccacaggattagctttgttcttctcagagtctcgattataggtagcatgaaaattcaagccaggaccactaaatgtgttggccattgctggttggaacatgattctgcttcggttatcggtctgatcaaagataatgaaattcttggggcaaacctcaaggggttgcagttcaactctttcgaagggagttatcggcctggcaccagaaggtaaaacagcatcaagggcagaaacaagaggagcatgcaaataagtgtcagctgcttcaggtgccaaagggggtgcaaacttatcggggtaaaaatattcgtgattctgcatggtaaagttcggtttgcaatcagtaaactcccagcaaggaattctgccttggcttttggaactgacaattattctcacttaaagatggacagaagctgctaaaggaatgaaaagaaagaaagtaggtactaagctgagtgcatttttaacaaaagatggctgcttcctccaatcaatgcttatctcttctgcagcctctaataaatgatgccaatacagc-------------------------------------------------------------------------------------------------
>Cathormion_rhombifolium_Deighton_3618@NODE_3_length_752_cov_293.336296
-------------------------------------------------------------------------------------------------------------------------------------------------------------------------------------------------------------------taatcaattttcatcacaagctttccatt----caaaaatatatgcataaaaatatttcatttatttgttttagggtaaaaatacaattttaacaaaaaacttttttaaaaaggacatatgtcaccataaactttcttttgttgttaaaatgcccataaactttacaa----------aagaaggtatttttaacacaaccattatattggtactgacgaacgccatgtgggtcccacca----actgcacaggtgtcaa--tttttt-tacatttgaatgttttaactg---------gaaaactcagcacta-----taagatcttcctcacccttact----ctctattaatgtccaccaaacaaacacttccataattttcgttagtcctcgcagtgctgagctcttcctcttcatggtcttctagctcctcccct------------------------tccttagaatcctcttcaaaaggagatgataattctccttccacaggattagctttgttcttgtcagagtctcgattataggtagcatgaacattcaagccaggaccactaaatttgttggccattgcaggatggaaagcaattctgctt------------tgatcaaagataatgaaattcttggggcaaacctcagagggttgcagttcaactctttcaaagggagttatcggcctggcaccggaaggtaaaacagcatcaagggcagaaacaagaggaccatgcaaataagtgtcagctgcttcaggtgccaaagggggtgcaaacttatcggggtaaaaatattcgtgattctgc-------------------------------------------------------------------------------------------------------------------------------------------------------------------------------------------------------------------------------------------------------------------------------------------------------------------------------
>Hydrochorea_corymbosa1_Bonadeu_655@NODE_2_length_632_cov_402.100520
agggggaatgaactacagtcattcctcaatctaaaacagaagcaaagcaacagagtcaatgccaaacagcaactaagagtacaataatgaatgtactttcttgtcttacatgacctgaatatgtgaaatgccagttgtcactttattactttccaagatttcttcccacgagcaggaaca-agaaaggagagagactggaaggagtgctattcatagagggtagtcgataaatttcgattatcgccacaggaatagaaccgaagtgtccatcttccat-ttttagagtgcaactccaagtttttcagcctctaccttgagggacttgaggtatctc-acagcttcatc-------------------------------taaaacagtgacagaatccatttggtcaccaccgccgg----------gcacgatccctctcagtaccctgatcattctcttcatctcccattgtttaatttcagggttgctgcagtgaccatgggtcttagaagactttcgaacagatgatgaagacctcttcttagattttgagccaaaactggagcaagtgtcacagatactttcataattttcgttagtcctcgcagtgctgagctcttcctcatcatggtcttctagctcctccccttccaagctcaacaacgc--------------------------------------------------------------------------------------------------------------------------------------------------------------------------------------------------------------------------------------------------------------------------------------------------------------------------------------------------------------------------------------------------------------------------------------------------------------------------------------------------------------------------------------------------------------------------------------------------------------------------------------------------------------------------------------------------------------
>Hydrochorea_corymbosa2_Iganci_862@NODE_1_length_1045_cov_553.793939
acgggagaagaacttcagtcattcctcaatctaaaacagaagcaaagcaacagagtcaatgccaaacagcaactaagagtacaataatgaatgtactttcttgtcttacatgacctgaatatgtgaaatgccagttgtcactttattactttccaagatttcttcccacgagcaggaaca-agaaaggagagagactggaaggagtgctattcatagagggtagtcgataaatttcgattatcgccacaggaatagaaccgaagtgtccagcttccat-atttagagtgcaactccaagtttttcagcctccaccttgagggacttgaggtatctc-acagcttcatc-------------------------------taaaacagtgacagaatccatttggtcaccaccgccgg----------gcacgatccctctcagtaccctgatcattctcttcatctcccattgtttaatttcagggttgctgcagtgaccatgggtcttagaagactttcgaacagatgatgaagacctcttcttagattttgagccataactggagcaagtgtcacagatactttcataattttcgttagtcctcgcagtgctgagctcttcctcatcatggtcttctagctcctccccttccaagctcaacaacgcatcgatgtcctt--------------------------------------------------------------------------------------------------------------------------------------------------------------------------------------------------------------------------------------------------------------------------------------------------------------------------------------------------------------------------------------------------------------------------------------------------------------------------------------------------------------------------------------------------------------------------------------------------------------------------------------------------------------------------------------------------
>Hydrochorea_gonggrijpii_Tillett_45696@NODE_2_length_936_cov_291.082654
------gatgaactacagtcattcctcaatctaaaacagaagcaaagcaacagagtcaatgccaaacagcaactaagagtacaataatgaatgtactttcttgtcttacatgacctgaatatgtgaaatgccagttgtcactttattactttccaagatttcttcccacgagcaggaaca-agaaaggagagagactggaaggagtgctattcatagagggtagtcgataaatttcgattatcgccacaggaatagaaccgaagtgtccatcttccat-ttttagagtgcaactccaagtttttcagcctctaccttgagggacttgaggtatctc-acagcttcatc-------------------------------taaaacagtgacagaatccatttggtcaccaccgccgg----------gcacgatccctctcagtaccctgatcattctcttcatctcccattgtttaatttcagggttgctgcagtgaccatgggtcttagaagactttcgaacagatgatgaagacctcttcttagattttgagccaaaactggagcaagtgtcacagatactttcataattttcgttagtcctcgcagtgctgagctcttcctcatcatggtcttctagctcctccccttccaagctcaacaacgcatcgatgtccttagaatcctcttcaaaagtagatgataattctccttccacaggattaactttgttcttctcagagtcccgattataggtagcatgaacattcaagccaggaccactaaatttgttggccactgcaggatggaacataattctgctttgattatcagtctgatcaaagataatgaaattcttggggcaaacctcagagggttgcagttcaactctttcgaagggagttattggcctggcaccggaaggtaaaacagcatcaagggcagaaacaagaggagcatgcaaataagtgtcagctgctttagg--------------------------------------------------------------------------------------------------------------------------------------------------------------------------------------------------------------------------------------------------------------------------------------------------------------------------------------------------------------------------------
>Hydrochorea_marginata_Morim_563@NODE_1_length_1305_cov_106.381922
-------------------------------------------aaagcaacggggtgggtgcagtataacaatgacgcaacaagcaataaattcacacaagtgatgagcacggcttgac-------------------------------tgttgagagttgaccccaaagtcacgaacgaaggtggcaaggagtttcaaacaaatatgtataatccattctcatcactagcttttcatt----caaaaatatatgcataaaaatatcccatttatttgttttagggtaaaggcgcaatattaataacacagttttttaaaaagggcatataatcc-att------tttttggtgctaaaatgcgtataaactttataa----------aagagggtatttttaacacaaccgt----------gtaacaaacattatgtggatcccataa----actgtacaggtgtcaattttttttatacatttgactgttttgacc--------------actcattacca-----taagattttcctcatccttgctctgactccattaatgtccaccaaacaaatactttcataattttcgttagtcctcgcagtgttgagctcttcctcatcatggtcttctagctcctccccttccaagctcagcaacgcatttatgtccttagaatcctcttcaaaaggagatgataattctccttcatcaggattagctttgttcttctcagagtctcaattataggtagcctgaacattcaagccaggaccactaaatttgttggccattgcaggatggagcataattctgctttgattacgggtctgatcaaagataatgaaattcttggggcaagcctcagagggttgcagttcaactatttccaagggagttatcggcctggcaccggaaggaaaaacagcatcaagggtagaaacaagaggagcatgcaaataagtgtcagctgcttcaggtgccaaagggagtgcaaacttctcgggataaaaatattcgtgattctgcatggtaaagttcggttcccaatcagtaaactcccagcaagtaattctgccttggcttttgcaactgacaattattctatcttaaagctggacaaaatcttctaaaagaatgaaaagagagaaagtaggtactaagctgagtgcatttttaacaaaagatg-------------atcaatgcttgtctcttctgcagcctctaataaatgatgccaatacaacgaaaacaccccctaaaccaacgtcgcttgattccagactacgtgacaggttctagcaactgacggaaatactctgcgtgcaaagaaaagtcaatatg
>Hydrochorea_marginata_Morim_563@NODE_2_length_1202_cov_254.192889
------------------------------------------------------------------taataataaataacaaagcaataaattcacacaagtgatgagcgcggcatgaca--------------------------gacttgttgagagttgaccccaaagtcacgaatgaaggaggcaaggtgtttcacaaaaatatatataatcaattttcatcacaagcttttcatt----caaaaatatatgcataaaaatatctcattaatttgtttcagggtaaaagtataattttaataataaatttttttaaaaaggatatatgtcaccataaactttcttttattgctaaaatacccataaactttacaa----------aaaaaggtatttttaacacaaccattatattggtactaactaacattatgtcggtcccacaa----actgcataggtgtcaa--ttttttatacatttgattgttttaactg---------gaaaactcagcacta-----taagatcttcctcacccttgctccgactctattaatgtccaccaaacaaatgctttcataattttcgttagtcctcgcagtgttgagctcttcctcatcatggtcttctagctcctccccttccaagctcaacaacgcatccatgtccttagaatcctcttcaaaaggagatgataattctccttccacaggattagctttgttcttctcagagtctcaattataggtagcatgaaaattcaagccaagaccactaaatgtgttggccattgcaggttggaacatgattctgctttggttatcggtctgatcaaagataatgaaattcttggggcaaacttcaaagggttgcagtttaactcttttgaagggagttatcggcctggcaccggaaggtaaaacagcaacaagggcagaaaaaagaggaacatgcaaataagtgtcagctgcttcaggtgccaaagggagtgcaaacttatcggggtaaaaatattcgtggttctgcatggtaaagttcggtt----atcagtaaactcccagcaagtaattctgccttggcttttgcaactgacaattattctcaattaaagctggacagaaactgctaaaggaatgaaaagaaagaaagtaggtactaagctgagtgcatttttaacaaaagatggccgcttcctccaa-------------------------------------------------------------------------------------------------------------------------------------------------
>Hydrochorea_marginata_Morim_563@NODE_5_length_597_cov_317.094231
---------------------------------------------agcaacagagtcaatgccaaacagcaactaagagtacaataatgaatgtactttcttgtcttacatgacctgaatatgtgaaatgccagttgtccctttattactttccaagatttcttcccacgagcaggaaca-agaaaggagagagactggaaggagtgctattcataaagggtagtcgataaatttcgattatcgccacaggaatagaaccgaagtgtccagctgccat-ttttagagtgcaacttcaagtttttcagcctccaccttgagggacttgaggtatctc-acagcttcatc-------------------------------taaaacagtgacagaatccatttggtcaccaccgccgg----------gcacgatccctctcagtaccctgatcattcttttcatctcccattgtttaatttcggggttgctgcagtgaccatgggtcttagaagactttcgaacagatgatgaagacctcttcttagattttgagccataactggagcaagtgtcacagatactttcataattttcgttagtcctcgcagtgctgagctcttcctcatcatggtcttctagctcctccccttccaagctcaacaacgcatcgatgtccttagaatc--------------------------------------------------------------------------------------------------------------------------------------------------------------------------------------------------------------------------------------------------------------------------------------------------------------------------------------------------------------------------------------------------------------------------------------------------------------------------------------------------------------------------------------------------------------------------------------------------------------------------------------------------------------------------------------------
>Hydrochorea_marginata_Morim_563@NODE_6_length_576_cov_166.170341
-------------------------------------------------------------------------------------------------------------------------------------------------------------------------------------------------------------------------------------------------------------------------------------------------------------------------------------------------------------------------------------------------------------------------------------------------------------------------------------------------------------------------------------------------------------------------------------------------------------------------------------------------------------------------------------------------------------------------------------------------gattagctttgttcttctcagagtctcgattataggtagcatgaaaattcaagccaggaccactaaatgtgttggccattgctggttggaacatgattctgctttggttatcggtctgatcaaagataatgaaattcttgaggcaaacctcaaggggttgcagttcaactctttcgaagggagttatcggcctggcaccagaaggtaaaacagcatcaaggtcagaaacaagaggagcatgcaaataagtgtcagctgcttcaggtgccaaagggagtgcaaacttctcgggttaaaaatattcgtgattctgcacggtaaagttcggtttgcaatcagtaaactcccagcaagtaattctgccttcgcttttgcaactgacaattattctcacttaaagctggacagaagctgctaaaggaatgaaaagaaagaaagtaggtactaagctgagtgcattttt--------------------------------------------------------------------------------------------------------------------------------------------------------------------------
>Hydrochorea_marginata_Morim_563@NODE_9_length_509_cov_3.307870
------------------------------------------------------------------------------------------------------------------------------------------------------ttt---------------------------------------------------------------------------------------------------tgagcatgatgattgca-gttgattcaaacaaaaatgtttgcagaatatcaatagaaaa-------tgaaattgtagaagaaaccaggaat---------------------------actgcac-------------------------------------------------aaaaagtatcatgtgtatcctctga--------------------gaccttatgtc------------------------------------------------caaaagctacctca---------------tgcaagagcccaagatacacacacacacacaatc-----------tcataacataaatcccataatcatgatgcgactcaggttccatgcattgtaattgtaacatggta-----------ggtccaccaggcataaagaaatgaaaa------------gagacccgttt--------------------------------------------------------------------aatgtaaatagggagacaac--------------------------tgataataacaatcatgccatattttttgggggactacagtc----------------attcctcaatcta-------gaagcaaagcagagtcaatgccaaacagcaacagagtacaataatgaatgt-------------------------------------------------tttcttgtcttacatgacc-------------------------------------------------------------------------------------------------------------------------------------------------------------------------------------------------------------------------------------------------------------------------------------------------------------------------
>Jupunba_abbottii_Zanoni_21220@NODE_1_length_1452_cov_185.941091
agggatttagaactacagtcattcctcaatctaaaacagaagcaaagcaacagagtcaatgccaaacagcaactaagagtacaataatgaatgtactttcttgtcttacatgacctgaatatgtgaaatgccagttgtcactttattactttccaagatttcttcccacgagcaggaaca-agaaaggagagagacgggaaggagtgctattcatagagggtagtcgataaatttcgattatcgccacaggaatagaaccgaagtgtccagcttccat-ttttagagtgcaactccaagtttttcagcctccaccttgagggacttgaggtatctc-acagcttcatc-------------------------------taaaacagtgacagaatccatttggtcaccaccgccgg----------gcacgatccctctcagtaccctgatcattctcttcatctcccattgtttaatttcagggttgctgcagtgaccatgggtcttagaagactttcgaacagatgatgaagacctcttcttagattttgagccataactggagcaagtgtcacagatactttcataattttcgttagtcctcgcagtgctgagctcttcctcatcatggtcttctagctcctccccttccaagctcaacaacgcatcgatgtccttagaatcctcttcaaaaggagatgataattctccttccacaggattagctttgttcttctcagagtctcgattataggtagcatgaacattcaagccaggaccactaaatttgttggccattgcaggatggaacataattctgctttgattatcagtctgatcaaagataatgaaattcttggggcaaacctcagagggttgcagttcaactctttcgaagggagttatcggcctggcaccggaaggtaaaacagcatcaagggcagaaacaagaggagcatgcaaataagtgtcagctgctttaggtgccaaagggagtgcaaacttctcagggtaaaagtattcgtgattctgcatggtaacgttcggttcccaatcagtaaactcccagcaagtaattctgccttggcttttgcaactgacaattattctatcttaaagctggacagaagctgctaaaggaatgaaaagaaagaaagtaggtactaagctgagtgcatttttaacaaaagatggccgcttcctccaatcaacgcttatctcttctgcagcctctaataaatgatgccaatacaacgaaaacaccccctaaaccaacgtcgcttgattctagactacgtaacaggttttagcaactgacggaaatactcggcctgcaaagaaaagtcaaaatg
>Jupunba_abbottii_Zanoni_21220@NODE_2_length_860_cov_150.546616
a-----------------------------------------------------------------------------------------------------------------------------------------------------------------------------------------------------------------------------cattatctggattccat-----aaactgtacaggtgtcaatttttttcatttgactgttttgaccggaaaac---tcattaccataatattttcct----cttgctctgactcc-attaat--gtccaccaaacaaatactttcataatttttgttacgcagtgctgaagagggcatttttaacacaatcgt----------ctaaccaacattatgtgggtcccaaaa----actgtacagatgtcaattttttttatacatttgactgttttgaccg---------gaaaactcattacca-----taagattttcctca--------ctgactccattaatgtccaccaaacaaatactttcataattttcgttagtcctcgcagtgttgagctcttcctcatcatggtcttctagctcctccccttccaagctcagcaacgcatttatgtccttagaatcctcttcaaaaggagatgataattccccttcatcaggattagctttgttcttctcagagtctcgattataggtagcatgaacattcaagccagaaccgctaaatttgttggccattgcaggatggaacataattctgctttgattatgggtctgatcaaagataatgaaattcttggggcaaacctcagagggttgcagttcaactctttcggattgagttatcggcctggcaccgaaaggaaaaccagcatcaagggcagaaacaaggggagcatgcaaataagtgtcagctgcttcaggtgccaaagggagtgcaaacttctcggggtaaaaatattcgtgattctgcatggtaaagttcggttcccaatcagtaaactcccagcaagtaattctgccttggcttttgcaactgacaattattctatcttaaa------------------------------------------------------------------------------------------------------------------------------------------------------------------------------------------------------------------------------------------
>Jupunba_barbouriana_Iganci_847@NODE_4_length_692_cov_87.284553
----------------------------------------------------------------------------------------------------------------------------------------------------------------------------------------------------------------------------------------------------------------------------------------------------------------------------------------------------------------------------------------------------------------------------------------------------------------------------------------------------------------------------------------------------------------------------------------------------------------------------------------------------------------------------------------------------------------------------------------cttccacaggattagctttgttcttctcagagtctcgattataggtagcatgaaaattcaagccaggaccactaaatgtgttagccattgcaggttggaacatgattctgctttggttatcggtctgatcaaagataatgaaattcttggggcaaacctcaaagggttgcagttcaactctttcgaagggagttatcggcctggcaccggaaggtaaaacagcatcaagggcagaaaaaagaggaacatgcaaataagtgtcagctgcttcaggtgccaaagggagtgcaaacttatcggggtaaaaatattcatgattctatatggtaaagttcggtttgcaatcagtaaactcccagcaaggaattctgccttggcttttgaaactg-caattattctcacttaaagatggacagaagctgctaaaagaatgaaaagaaagaaagtaggtactaagctgagtgcatttttaacaaaagatggctgcttcctccaatcaatgcttatctcttctgcagcctctaataaatgatgccaatacaacgaaaacaccccctaaaccaacgtcgcttgattct---------------------------------------------------------------
>Jupunba_barbouriana_Iganci_847@NODE_6_length_542_cov_60.578495
------------------------------------------------------------------------------------------------------------------------------------------------------------------accccaaagtcacaaatgaaggaggcaaggagtttcaaaaaaatatatataatcaattttcatcacaagctttccatt----caaaaatatatgcataaaaatatctcatttatttgttttagggcaaagatacaattttaac---aaa-ttttttaaaaaggacatatgtcaccataaactttcttttgttgctgaaatgcccataaaccttacaa----------aagagggtatttttaacacaaccattatattggtactaatgatccttatgtgggtcccacca----actgcacaggtgtcaa--ttttttttgcatttgattg-tttaacta---------gaaaactcagcacta-----taagatcttcctcacccttact----ctctattaatgtccaccaaacaaatactttcataattttcgttagtcctcgccgtgctgagctcttcctcatcatggtcctctagctcctccccttccaagctcaacaatgcatcgatgtccttagaatcctcttcaaaaggagatgataattctccttccacaggattagctttgttcttctcaga-----------------------------------------------------------------------------------------------------------------------------------------------------------------------------------------------------------------------------------------------------------------------------------------------------------------------------------------------------------------------------------------------------------------------------------------------------------------------------------------------------------------------------------------------------------------------------------------------------------------------------------
>Jupunba_brachystachya_Lima_7438@NODE_2_length_675_cov_62.329431
----------ggccctactaaatttaatttttaaagcaaaagca-----aagggctgggtgcagtac-aaaataagcaacaaaacaataaattcacactagtgacgagcgcggcatgaca--------------------------gacttgttgagagttaaccccaaagtcaagaatgaaggaggtaagatgttccaaacaaaagtatataatccattttcatcacaagctttccatt----caaaactatatgcataaaaatatctcatttatttattttaggataaatatgtaattttaacaacaaacttttttaaagagggcatatggcaccataaat-tttttttggggctaaaatgcacataaattttataa----------aagagggcattgttaacacaatcgtcaagttggtactaatgaacattacgtgggtcccatga----actgtacaagtgtcaactttttttatacatttgactgttttgaccg---------gaaaactcagtacca-----taagat----------cttgctttgactccattaatgtccgccaaacaaatactttcatagttttcgttagtcctcgcaatgctgaactcttcctcatcatggtcttctagctcctccccttccaagctcaacaacgcatcgatgtccttagaatcctcttcaa------------------------------------------------------------------------------------------------------------------------------------------------------------------------------------------------------------------------------------------------------------------------------------------------------------------------------------------------------------------------------------------------------------------------------------------------------------------------------------------------------------------------------------------------------------------------------------------------------------------------------------------------------------------------------------
>Jupunba_cochleata_Bonadeu_673@NODE_2_length_916_cov_143.160906
gggtgttaagaactagagtcattcctcaatctaaaacagaagcaaagcaacagagtcaatgccaaacagcaactaagagtacaataatgaatgtactttcttgtcttacatgacctgaatatgtgaaatgccagttgtcactttattactttccaagatttcttcccacgagcaggaaca-agaaaggagagagactggaaggagtgctattcatagagggtagtcgataaatttcgattatcgccacaggaatagaaccgaagtgtccagcttccat-ttttagagtgcaactccaagtttttcagcctccaccttgagggacttgaggtatctc-acagcttcatc-------------------------------taaaacagtgacagaatccatttggtcaccaccgccgg----------gcacgatccctctcagtaccctgatcattctcttcatctcccattgtttaatttcagggttgctgcagtgaccatgggtcttagaagactttcgaacagatgatgaagacctcttcttagattttgagccataactggagcaagtgtcgcagatactttcataattttcgttagtcctcgcagtgctgagctcttcctcatcatggtcttctagctcctccccttccaagctcaacaac----------------------------------------------------------------------------------------------------------------------------------------------------------------------------------------------------------------------------------------------------------------------------------------------------------------------------------------------------------------------------------------------------------------------------------------------------------------------------------------------------------------------------------------------------------------------------------------------------------------------------------------------------------------------------------------------------------------
>Jupunba_cochleata_Bonadeu_673@NODE_4_length_655_cov_68.790657
--------------------------------------------------------------------------------------------------------------------------------------------------------------------------------------------------------------------------------------------------------------------------------------------------------------------------------------------------------------------------------------------------------------------------------------------------------------------------------------------------------------------------------------------------------------------------------------------------------------------------------------------------------------------------------------------------------------------------------------------------------------------------------------------------------------------------------------------------------------------------------------------------------------------------------------------------ggcaccggaaggtaaaacagcatcaagggcagaaacaagaggagcatgcaaataagtgtcagctgctttaggtgccacagggagtgcaaacttctc-aggtaaaagtattcgtgattctgcgtggtaaagttcggttcccaatcagtaaactcccggcaagtaattctgccttggcttttgcaactgacaattattctatcttaaagctggacagaagctgctaaaggaatgaaaagaaagaaagtaggtactaagctgagtgcatttttaacaaaagatggccgcttcctccaatcaaagcttatctcttctgcagcctctgataaatgatgccaatacaacgaaaacaccccctaaaccaacgtcgcttgattctagactacgtaacaggttttagcaactgacggaaatactcagcctgcaaagaaaagtcaaaatg
>Jupunba_cochleata_Bonadeu_673@NODE_5_length_530_cov_3.558499
c-------------------------------aaggccagg---------------------------------------------------------------------------------------------------------gact---tcactgttgaccataaggacatatctaaatg--------------aaacgaaattagataa--------------------------------------tatatataaaaa------cctcatttatgtcagctctaggtaatatttcaatc------tatct-------------atttctttattaatttctttttatggcttaa----------accttatagtaataaacaaattaaattctattagactctacacctac-------------aaactacagttaatacttccatttttctaaaacagtcttttagtctaaaatacaagcaaatgcccaaatgat--------gatgatactggtgcatacaataagtgggccctcctagatttaatttttttaacaaataaaatgaagcaa-----------------------------------------------------------------------------------------------------------------------------------------caaaacaataaattcatactagtgatgagcgcggcatgacatgacttgagagttaaccccaaagtcaaga-----------------------------------------atgatcaaggaggtaagatgttccaaaa----caaaa----------------------------------------------------------------------------------------------------------------------------------------------------------------------------------------------------------------------------------------------------------------------------------------------------------------------------------------------------------------------------------------------------------------------------------------------------------------------------------------------------------
>Jupunba_cochleata_Bonadeu_673@NODE_6_length_516_cov_79.086560
------------------------------------------------------------------------------------------------------------cgcggcatgaca--------------------------gacttgttgagagttaaccccaaagtcaagaatgaaggaggtaagatgttccaaacaaaagtatgtaatccattttcatcacaagctttccatt----caaaactgtatgcataaaaatatctcatttatttattttagggtaaatatacaattttaacaacaaacttttttaaagagggcaaatggcaccacaaaatttttttgggtgctaaaatgtacataaactttacaa----------aagaggacattgttaacacaatcgtcaagttggtactaatgaacattatgtgggtcccatga----actgtacaagtgtcaattttttttatacatttgactgttttgaccg---------gaaaactcagtacca-----taagat----------attgctttgacttcattaatgtccgccaaacaaatactttcataattttcgttagtcctcgcaatgctgaactcttcctcatcatggtcttctagctcctccccttccaagctcaacaacgcatcgatgtccttagaatcc-------------------------------------------------------------------------------------------------------------------------------------------------------------------------------------------------------------------------------------------------------------------------------------------------------------------------------------------------------------------------------------------------------------------------------------------------------------------------------------------------------------------------------------------------------------------------------------------------------------------------------------------------------------------------------------------
>Jupunba_commutata_Maguire_46145@NODE_1_length_1069_cov_199.895161
---------------------------------------------------------------------------------------------------------------------------------------------------------------------------------------------------------------------------------cacaagctttccatt----caaaaatatatgcataaaaatatctcatttatttgttttagggtaaaggtataattttagcaataaatttttctaaaaagtatatatgtcaccgtaaactttcttttattgttaaaatgcccataaattttacaa----------aagagagtatttttaacacaaccattatattggtcctaatgaacattatgtcggtcccacaa----actgcacaggtgtcaa--ttttttatacatttgattgtttgaactg---------gaaaactcagcacta-----taagatcttcctcacccttactccgactctattaatgtccaccaaacaaatgctttcataattttcgtcagtcctcacagtgctgagctcttcctcatcatggtcttctagctcctccccttccaagctcaacaacgcatccatgtccttagaatcctcttcaaaaggagatgataattctccttccacaggattagctttgttcttctcagagtctcgattataggtagcatgaaaattcaagccaggaccactaaatgtgttggccattgctggttggaacatgattctgctttggttatcggtttgatcaaagataatgaaattcttggggcaaacctcaaagggttgcagttcaactctttcgaagggagttatcggcctggcaccgaaaggtaaaacagcatcaagggcagaaacaagaggagcatgccaataagtgtcagctgcttcaggtgccaaagggagtgcaaacttatcggggtaaaaatatccgtgattctgcatggtaaagttcggttcgcaatcagtaaactcccagcaagtaattctgccttggctcttgcaactgacaattattctcacttaaagctggacagaagctgagaaaggaatgaaaagaaagaaagtaggtactaagctgagtgcatttttaacaaaagatggccgcttcctccaatcaac--------------------------------------------------------------------------------------------------------------------------------------------
>Jupunba_commutata_Maguire_46145@NODE_2_length_1002_cov_207.536216
------------------------------------------------------------------------------------------------------------------------------------------------------------------------------------------------------------------------------------------------------------------------------------------taaggtaaaggtacaattttaacaataaatttttctaaaaagtatatatgtcaccataaactttcttttgttgctaaaatgcccataaattttacaa----------aagagggtatttttaacgcaaccattatattggtcctaacgaacattatgtcggtcccgcaa----actgcacaggcgtcaa--ttttttatacatttgattgtttcaactg---------gaaaactcagcacta-----taagatcttcctctcccttgctccgactctattaatgtccaccaaacatatgctttcataattttcgttagtcctcgcagtgttgagctcttcctcatcatggtcttctagctcctccccttccaagctcaacaacgcatccatgtccttagaatcctcttcaaaaggagatgataattctccttccacaggattagctttgttcttctcagagtctcgattataggtagcatgaaaattcaagccaggaccactaaatgtgttggccattgcaggttggaacatgattctgctttggttatcggtctgatcaaagataatgaaattcttggggtaaacctcaaagggttgcagttcaactctttcgaagggagttatcggcctggcaccggaaggtaaaacagcatcaagggcagaaaaaagaggaacatgcaaataagtgtcagctgcttcaggtgccaaagggagtgcaaacttatcgggttaaaaatattcgtgattctgcatggtaaagttcggttcgcaatcagtaaactcccagcaagtaattctgccttggcttttgcaactgacaattattctcacttaaagctagacagaagctgctaaaggaatgaaaagaaagaaagtaggtactaagctgagtgcatttttaacaaaagatggccgct---------------------------------------------------------------------------------------------------------------------------------------------------------
>Jupunba_commutata_Maguire_46145@NODE_3_length_712_cov_196.014173
-tggtgtaagaactacagtcattcctcaatctaaaacagaagcaaagcaacagagtcaatgccaaacagcaactaagagtacaataatgaatgtactttcttgtcttacatgacctgaatatgtgaaatgccagttgtcactttattactttccaagatttcttcccgcgagcaggaaca-agaaaggagagagactggaaggagtgctattcatagagggtagtcgataaatttcgattatcgccacaggaatagaaccgaagtgtccagcttccat-ttttagagtgcaactccaagtttttcagcctccaccttgagggacttgaggtatctc-acagcttcatc-------------------------------taaaacagtgacagaatccatttggtcaccaccgccgg----------gcacgatccctctcagtaccctgatcattctcttcatctcccattgtttaatttcagggttgctgcagtgaccatgggtcttagaagactttcgaacagatgatgaagacctcttcttagattttgagccataactggagcaagtgtcacagatactttcataattttcgttagtcctcgcagtgctgagctcttcctcatcatggtcttctagctcctccccttccaa--------------------------------------------------------------------------------------------------------------------------------------------------------------------------------------------------------------------------------------------------------------------------------------------------------------------------------------------------------------------------------------------------------------------------------------------------------------------------------------------------------------------------------------------------------------------------------------------------------------------------------------------------------------------------------------------------------------------------
>Jupunba_filamentosa_Lima_7487@NODE_3_length_1239_cov_275.795181
attgggtaagaactacagtcattcctcaatctaaaacagaagcaaagcaacagagtcaatgccaaacagcaactaagagtacaataatgaatgtactttcttgtcttacatgacctgcatatgtgaaatgccagttgtcactttattactttccaagatttcttcccacgagcaggaaca-agaaaggagagagactggaaggagtgctattcataaagggtagtcgataaatttcgattatcgccacaggaatagaaccgaagtgtccagcttccat-ttttagagtgcaactccaagtttttcagcctccaccttgagggacttcaggtatctc-acagcttcatc-------------------------------taaaacagtgacagaatccatttggtcaccaccgccgg----------gcacgatccctctcagtaccctgatcattctcttcatctcccattgtttaatttcagggttgctgcagtgaccatgggtcttagaagactttcgaacagatgatgaagacctcttcttagattttgagccataactggagcaagtgtcacagatactttcataattttcgttagtcctcgcagtgctgagctcttcctcatcatggtcttctagctcctccccttccaagctcaacaacgcatcgatgtccttagaatcctcttcaaaaggagatgataattctccttccacaggattagctttgttcttctcagagtctcgattataggtagcatgaacattcaagccaggaccactaaatttgttggccattgcaggatggaacataattctgctttgattatcagtctgatcaaagataatgaaattcttggggcaaacctcagagggttgcagttcaactctttcgaagggagttatcgacctgacaccggaaggtaaaacagcatcaagggcagaaacaagaggagcatgcaaataagtgtcagctgctttaggtgccaaagggagtgcaaacttctcagggtaaaagtattcgtgattctgcatggtaaagttcggttcccaatcagtaaactcccagcaagtaattctgccttg--------------------------------------------------------------------------------------------------------------------------------------------------------------------------------------------------------------------------------------------------------------------------
>Jupunba_filamentosa_Lima_7487@NODE_4_length_921_cov_195.163507
-----------------------------------------------------------------------------aacaaagcaataaattcacacaagtgatgagcggggcatgaca--------------------------gacttgttgagagctgaccccaaagtcacagatgaagaaggtaaggagtttcaaaaaaatatatataatcaattttcatcacaagctttccatt----caaaaatatatgcataaaaatatctcatttatttgttttagggtaaaggtgaaattttaacaataaacttttaaaaaaagagtatatgacattataaactttcttttgttgctaaaatgcctataaattttacaa----------aagagagcatttttaacacaaccattatattggtactaacgagcattatgtgggtcctac-a----actgtacaggtgtcaa--ttttttatacatttgattgttttaactg---------gaaaactcagcacta-----taagatcttcctcaccctcgctccgactctattaatgtccaccaaacaaatgctttcataattttcgttagtcctcgcagtgttgagctcttcctcatcatggtcttctagctcctccccttccaagctcaacaacgcatccatgtccttagaatcctcttcaaaaggagataataattctccttccacaggattagctttgttcttctcagagtctcgattataggtagcatgaaaattcaagccaggaccactaaatgtgttggccattgcaggttggagcatgattctgctttggttatcggtctgatcaaagataatgaaattcttggggcaaacctcagagggttgcagttcaactctttcgaagggagttatcggcctggcaccgcaaggtaaaacagcatcaagggcagaaacaagaggagcatgcaaataagtgtcagctgctttaggtgccacagggaatgcaaacttctcggggtaaaagtattcgtgattct---------------------------------------------------------------------------------------------------------------------------------------------------------------------------------------------------------------------------------------------------------------------------------------------------------------------------------
>Jupunba_filamentosa_Lima_7487@NODE_5_length_543_cov_68.708155
-----------------------------------------------------------------------------------acaataaattcatactagtgatgagcgcgccatgaca--------------------------gacttgttgagagttaaccccaaagtcaagaatgaaggaggtaagatgttccaaacaaaagaatataatccattttcatcacaagctttccatt----caaaactatatgcataaaaatatctcatttatttattttagggtaaatatgcaattttaacaataaacttttttaaagaggaca----gcaccataaaa-ttttttgggtgctaaaatgcacataaactttataa----------aagaggacattgttaacacaatggtcaagttggtactaatgaacattatgtgggtcccatta----actgtacaagtgtcaattttttttatacatttgactgttttgaccg---------gaaaactcagtacca-----taagat----------cttgctttgactccattaatgtccgccaaacaaatactttcataattttcgttagtcctcgcaatgctgaactcttcctcatcatggtcttctagctcctccccttccaagctcaacaacgcatcgatgtccttagaatcctcttcaa------------------------------------------------------------------------------------------------------------------------------------------------------------------------------------------------------------------------------------------------------------------------------------------------------------------------------------------------------------------------------------------------------------------------------------------------------------------------------------------------------------------------------------------------------------------------------------------------------------------------------------------------------------------------------------
>Jupunba_floribunda_Iganci_883@NODE_2_length_1357_cov_121.430469
t-------------------------------aaaacaatt--------------------------------aaacaagaaagcaataaattcacacaagtgatgagcgcggcatga-------------------------catgacttgttgagagttgaccccaaagtcacaaatgaaggaggcaaggagtttcaaaaaaatatatacaatcaattttcatcacaagctttccatt----caaaaatatatgcataaaaatatctcatttatttattttagggtaaagtaataattttaacaataaatttttctaaaaaggatatatgtcaccataaacttttttttgttgctaaaatgctcaaaaactttacaa----------aagagggtaattttaacacaaccattatattgatactaacgaacattatgtcggtcccacaa----actgcgcaggtgtcaa--ttttttatacatttgattgttttaactg---------gaaaactcagcactc-----taagatcttcctcaccctttctccgactctattaatgtccaccaaacaaatactttcataattttcgttagtcctcgcagtgctgagctcttcctcatcatggccttctagctccttcccttccaagctcaacaacgcatccatgtccttagaatcctcttaaaaaggagatgataattctccttccacaggattagctttgttcttctcaaagtctcgattataggtagcatgaaaattcaagccaggaccactaaatttgttggccattgcaggatggaaagtaattctgctttgattatcggtctgatcaacgataatgaaattcttggggcaaacctcagagggttgcagttcaactctttcgaagggagttatcggcctggcaccggaaggtaaaacagcatcaagggcagaaacaagaagagcatgcaaataagtgtcagctgctttaggtgccacagggaatgcaaacttctcaaggtaaaagtattcgtgattctgcatggtaaagttcggttcccaatcagtaaactcccagcaattaattctgccttggcttttgcaactgacaattgttctatcttaaagctggacagaagctgctaaaggaatgaaaagaaagaacgtacgtactaagctgagtgcatttttaacaaaagatggccgcttcctccaatcaacgcttatcgcttctccagcctctaataaatgatgccaatacaacaaaaacaccccgtaaaccaacgtcgcttgattctagactacttaacaggttttagcaactgacggaaatactcagcctgcaaagaaaagtcaatatg
>Jupunba_idiopoda_Quesada_1718@NODE_1_length_1497_cov_168.164085
-gggtggcggaacgacagtcattcctcaatctaaaacagaagcaaagcaacagagtcaatgccaaacagcaactaagagtacaataatgaatgtactttcttgtcttacatgacctgaatatgtgaaatgccagttgtcactttattactttccaagatttcttcccacgagcaggaaca-agaaaggagagagactggaaggagtgctattcatagagggtagtcgataaatttcgattatcgccacaggaatagaaccgaagtgtccagcttccat-ttttagagtgcaactccaagtttttcagcctccaccttgagggacttgaggtatctc-acagcttcatc-------------------------------taaaacagtgacagaatccatttggtcaccaccgccgg----------gcacgatccctctcagtaccctgatcattctcttcatctcccattgtttaatttcagggttgctgcagtgaccatgggtcttagaagactttcgaacagatgatgaagacctcttcttagattttgagccataactggagcaagtgtcacagatactttcataattttcgttagtcctcgcagtgctgagctcttcctcatcatggtcttctagctcctccccttccaagctcaacaacgcatcgatgtccttagaatcctcttcaaaaggagatgataattctccttccacaggattagctttgttcttctcagagtctcgattataggtagcacgaacattcaagccaggaccactaaatttgttggccattgcaggatggaacataattctgctttgattatcagtctgatcaaagataatgaaattcttggggcaaacctcagagtgtggcggttcaactctttcgaagggagttctgggcctgacaccgaaaggtaaaacagcatcaagggcagaaacaagaggagcatgcaaaacagtgtcagctgctttaggtgccaaagggagtgcaaacttctcggggtaaagctattcgtgattctgcatggtaaagttcggtttccaatcagtaaactcccagcaagtaattctgccttggcttttgcaactgacaattattctatcttaaagctggacagaagctgctaaaggaatgaaaagaaagaaagtaggtactaagctgagtgcatttttaacaaaagatggacgcttcctccaatcaacgcttatctcttctacagcctctaataaatgatgccaatacaacgaaaacatcccctaaaaggaagtggatgaattattcatctggcaagagactttgcctacagcagaaagaaaccatacaataattctgagacaatagg
>Jupunba_laeta_Mori_25147@NODE_1_length_1184_cov_93.548329
-----gtaaggactacagtcattcctcaatctaaaacagaagcaaagcaacagagtcaatgccaaacagcaactaagagtacaataatgaatgtactttcttgtcttacatgacctgaatatgtgaaatgccagttgtcactttattactttccaagatttcttcccacgagcaggaaca-agaaaggagagagactggaaggagtgctattcatagagggtagtcgataaatttcgattatcgccataggaatagaaccgaagtgtccagcttccat-ttttagagtgcaactccaagtttttcagcctccaccttgagggacttgaggtatctc-acagcttcatc-------------------------------taaaacagtgacagaatccatttggtcaccaccgccgg----------gcacgatccctctcagtaccctgatcattctcttcatctcccattgtttaatttcagggttgctgcagtgaccatgggtcttagaagagtttcgaacagatgatgaagacctcttcttagattttgagccataactggagcaagtgtcacagatactttcataattttcgttagtccttgcagtgctgagctcttcctcatcatggtcttctagctcctccccttccaagctcaacaacgcatcgatgtccttagaatcctcttcaaaaggagatgataattctccttccacaggattagctttgttcttctcagagtctcgattataggtagcatgaacattcaagccaggaccactaaatttgttggccattgcaggatggaacataattctgctttgattatcagtctgatcaaagataatgaaattcttagggcaaacctcagagggttgcagttcaactctttcgaagggagttattggcctggcaccggaaggcaaaacagcatcaagggcagaaacaagaggagcatgcaaataagtgtcagctgctttaggtgccaaagggagtgcaaacttctcagggtaaaagtattcgtgattctgcatggtaacgttcggttcccaatcagtaaactcccagcaagtaattctgcctcggcttttgcaactgacaattattctatcttaaagctggacagaagctgctaaaggaatgaaaagaaagaaagtaggtactaagctgagtgcatttttaacaaaagatggacgcttcctccaatcaacgcgtatctcttctgcagcc-------------------------------------------------------------------------------------------------------------------------
>Jupunba_laeta_Mori_25147@NODE_3_length_535_cov_30.146288
-------------------------------------------------------------------------------------------------------------------------------------------------------------------------------------------------------------------------------------------------------------------------------------------------------------------------------------------------------------------------------------------------------------------------------------------------------------------------------------------------------------------------------------------------------------------------------------------------------------------------------------------------taaaacaattagataatatctagaatattaaaatgatcaaaata-----------agaatattcttcatatgaaatcaataaatatatctagatacaatt--tttgaataaacaaaagaatataatattgattttaataaaatatctaacaaagaccactaaatttggtggccattgcaggatggaacataattctgctttggttatcggtctgatcaaagataatgaaattcttggggcaaacctcagagggttgtagttcaactctttcgaagggggttctcggcctggcaccg-aaggtaaaacagcatcaagggcagaaacaagaggagcatgcaaataagtgttagctgctttatgtgccaaagggagtgcaaacttctcggggtaaaaatattcgtgattctgcatggtaaagttcggttcccaatcagtaaactcccagcaagtaattctgccttggcttttgcaactgacaattattctatcttaaagctggacagaagctgctaaaggaatgaaaagaaagaaagtaggt----------------------------------------------------------------------------------------------------------------------------------------------------------------------------------------------
>Jupunba_langsdorfii_Ribeiro_728@NODE_2_length_1174_cov_188.932543
ccaaattagaaatatgtcttatattaaaaattggaggagtattaaaagattagaattggttaaaaatagtaaataaaagaat---------------------------gtaac----------------------------ttatttttttctaaaatacccttatttatggagagggt-gagtgggagagaaaatgaatggaaaaagagataagtgagacatataattaattctgaaaattactcattacaaatattagaaaaataca---------tttaaaaataaaaagaaaactggttaaaa---atttttaaaagcttagcgccatttt-tcttgtcagct-------------------------------gaagctaattcctttatttattcttctcgcacatgctg----------tcatattctcccgcggcacctcaacaatgctttgtttctcttgccatcttcctcccagacgactacgtttgcaggggatcaaaaaacagcagagagaagcctacaagatcttcctcgcccttgctctgactctattaatgtccaccaaacagatactttcataattttcgttagtcctcgcagtgctgagctcttcctcatcatggtcttctagctcctccccttccaagctcaacaacgcatcgatgtccttagaatcctcttcaaaaggagatgataattctccttccacaggattagctttgttcttctcagagtctcgattataggtagcaggaacattcaagccaggaccactaaatttgttggccattgcaggatgaaacataattctgctttgattatcagtctgatcaaagataatgaaattcttgaggcaaacctcagagggttgcagttcaactctttcgaagggagttctcggcctgacaccg-aaggtaaaacagcatcaagggcagaaacaagaggagcatgcaaataagtgtcagctgctttatgtgccaaagggagtgcaaacttctcggggtaaagatattcgtgattctgcatggtaaagttcggttcccaatcagtaaactcccatcaagtaattctgccttggcttttgcagctgacaattattctatcttaaagctggacagaagctgctaaaggaatgaaaagaaagaaagtaggtactaagctgag-----------------------------------------------------------------------------------------------------------------------------------------------------------------------------------
>Jupunba_langsdorfii_Ribeiro_728@NODE_3_length_838_cov_145.268068
atggggtaagaactacagtcattcctcaatctaaaacagaagcaaagcaacagagtcaatgccaaacagcaactaagagtacaataatgaatgtactttcttgtcttacatgacctgaatatgtgaaatgccagttgtcactttattactttccaagatttcttcccacgagcaggaaca-agaaaggagagagactggaaggagtgctattcatagagggtagtcgataaatttcggttatcgccacaggtatagaaccgaagtgtccagcttccat-ttttagagtgcaactccaagtttttcagcctccaccttgagggacttgaggtatctc-acagcttcatc-------------------------------taaaacagtgacagaatccatttggtcaccaccgccgg----------gcacgatccctctcagtaccctgatcattctcttcatctcccattgtttaatttcagggttgctgcagtgaccatgggtcttagaagactttcgaacagatgatgaagacctcttcttagattttgagccataactggagcaagtgtcacagatactttcataattttcgttagtcctcgcagtgctgagctcttcctcatcatggtcttctagctcctcccctt------------------------------------------------------------------------------------------------------------------------------------------------------------------------------------------------------------------------------------------------------------------------------------------------------------------------------------------------------------------------------------------------------------------------------------------------------------------------------------------------------------------------------------------------------------------------------------------------------------------------------------------------------------------------------------------------------------------------------
>Jupunba_leucophylla_Iganci_839@NODE_3_length_1116_cov_157.591915
----------------------------------------------------------------------------------------------------------------------------------------------------------------tgaccccaaagtcacaaatgaaggaggtaaggagtttcaaaaaaatatatataatcaattttcatcacaagc-ttccatt----caaaaatttatgcataaaaatatctcatttatttgttttagggtaaaggtacaattttaaca---------------------atataacaccataaactttcttttgttgctaaaatgcccgtaaactttacaa----------aagagagcatttttaacacaaccattatattgatactaacgaacattatgtgggtcccacaa----actgtacaggtgtcaa--ttttttatacatttgattgttttaactg---------gaaaactcagcacta-----taagatcttcctcacccttgctccgactctattaatgtccaccaaacaaatgctttcataattttcgttagtcctcgcagtgctgagctcttcctcatcatggtcttctagctcctccacttccaagctcaacaacgcatccatgtccttaaaatcctcttcaaaagaagatgataattctccttccacaggattagctttgttcttctcagagtctcgattataggtagcatgaaaattcaagccaggaccactaaatgtgttggccattgctggttggaacatgattctgctttggttatctgtctgatcaaagataatgaaattcttagggaaaacctcaaggggttgcagttcaactctttcgaagggagttatcggcctggcaccagaaggtaaaacagcatcaagggcagaaacaagaggagcatgcaaataag-----------------------------------ttctcgggttaaaaatatttgtgattctgcatggtaaagttcggtttgtaatcagtaaactcccagcaagtaattctgccttggcttttgcaactgacaattattctcacttaaagctggacagaagctgctaaaggaatgaaaagaaagaaagtaggtactaagctaagtgcatttttaacaaaagatggctgcttcctccaatcaatgcttatctcttctgcagcctctaataaatgatgcca--------------------------------------------------------------------------------------------------------
>Jupunba_leucophylla_Iganci_839@NODE_4_length_993_cov_260.453057
ggggggtaagaactacagtcattcctccatctaaaacagaagcaaagcaacagagtcaatgccaaacagcaactaagagtacaataatgaatgtactttcttgtcttacatgacctgaatatgtgaaatgccagttgtcactttattactttccaagatttcttcccacgagcaggaaca-agaaaggagagagactggaaggagtgctattcatagagggtagtcgataaatttcgattatcgccacaggaatagaaccgaagtgtccagcttccat-ttttacagtgcaactccaagtttttcagcctccaccttgagggacttgaggtatctc-aaagcttcatc-------------------------------taaaacagtgacagaatccatttggtcaccaccgccgg----------gcacgatccctctcagtaccctgatcattctcttcacctcccattgtttaatttcagggttgctgcagtgaccatgggtcttagaagactttcgaacagatgatgaagacctcttcttagattttgagccataactggagcaagtgtcacagatactttcataattttcgttagtcctcgcagtgctgagctcttcctcatcatggtcttctagctcctccccttccaa--------------------------------------------------------------------------------------------------------------------------------------------------------------------------------------------------------------------------------------------------------------------------------------------------------------------------------------------------------------------------------------------------------------------------------------------------------------------------------------------------------------------------------------------------------------------------------------------------------------------------------------------------------------------------------------------------------------------------
>Jupunba_leucophylla_Iganci_839@NODE_5_length_778_cov_365.162625
---------------------------------------------------------------------------------------------------------------------------------------------------------------------------------------------------------------------------------------------------------------------------------------------------aac---tcattaccataagattttcctcatccttgctctgactcc-attaat--gtccaccaaacaaatactttcataatttttgttacgcagtgctgaagagggcatttttaacacaatcgt----------ctaacaaacattatgtgggtcccataa----actgtgcaggtgtcaattttttttatacatttgactgttttgaccg---------gaaaactcattacca-----taagattttcctcatccttgctctgactccattaatgtccaccaaacaaatactttcataattttcgttagtcctcgcagtgttgagctcttcctcatcatggtcttctagctcctccccttccaagctcagcaacgcatttatgtccttagaattctcttcaaaaggagatgataattctccttcatcaggattagctttgttcttctcagagtctcgattataggtagaatgaacattcaaaccaggaccactaaatttgttggccattgcaggatggaacataattctgctttgattatgggtctgatcaaagataatgaaattcttggggcaaacctcagagggttgcagtttaactctttcgaagggagttatcggcatggcaccggaaggaaaaacagcatcaagggcagaaacaagaggagcatgcaaataagtgtcagctgcttcaggtgccaaagggagtgcaaacttctcggggtaaaaatattcgtgattctgcatggtaaagttcggttcccaatcagtaaactcccagcaagtaattctgccttggcttttgc-----------------------a------------------------------------------------------------------------------------------------------------------------------------------------------------------------------------------------------------------------------------------
>Jupunba_leucophylla_Iganci_839@NODE_6_length_729_cov_597.725460
--------------------------------------------------------------------------------------------------------------------------------------------------------------------------------------------------------------------------------------------------------------------------------------------------------------------------------------------------------------------------------------------------------------------------------------------------------------------------------------------------------------------------------------------------------------------------------------------------------ttcataattttcgttagtcctcgcagtgttgagctcttcctcatcatggtcttctagctcctccccttccaagctcaacaacgcatccatgtccttagaatcctcttcaaaaggagatgataattctccttccacaggattagctttgttcttctcagagtctcgattataggtagaatgaaaattcaagccaggaccactaaatgtgttggccattgcaggttggaacatgattctgctttggttatcggtctgatcaaagataatgaaattcttggggcaaacctcaaagggttgcagtttaactctttcgaagggagttatcggcctggcaccggaaggtaaaacagcatcaagggcagaaaaaagaggaacatgcaaataagtgtcagctgctttaggtgccaaagggagtgcaaacttatcggggtaaaaatattcgtgattctgcatggtaaagttcggttcgcaatcagtaaactcccagcaaggaattctgccttggcttttgcaactgacaattattctcacttaaagatggacagaagctgctaaaggaatgaaaagaaagaaagtaggtactaagctgagtgcatttttaacaaaagatggctg-----------------------------------------------------------------------------------------------------------------------------------------------------------
>Jupunba_limae_Iganci_261@NODE_10_length_552_cov_10.435789
-----------------------------------------------------------------------------------------------------------------------------------------------------------------------------------------------------------------------------------------------------------------------------------------------------------------------------------------------------------------------------------------ag----------------------------------------------------------------------------------------------------------------------------------------------acta----------------------------------ta-----------------------------------------------------------------------------------------------------------------------------------------------------------------------------------------------------------------------------------------------------------------------------acaggttttagcaa-----------------------------------------------------------------------------------------------------------------------------------------------------------------------------------------------------aacatcaatatgcaaccagtttatcttagacaggtaattgaactttagtgttcaaagttcaaactaaaataatccaaacatcacacattattttgtaaaaccattacaacaaagaatatccgaggtaagttttaaaaatctgaaacat-agatgccctccacctctatttaatgtcggttcccactacacattctgatatacaga------------aagtcatctgctacacaaactttgcaccatccagt-ccctcggg-aaaccaaaggaagtggatgaattatacacctggcacccatgggttaattgg
>Jupunba_limae_Iganci_261@NODE_2_length_1347_cov_67.619685
-----------------------------------------ctaaaa--------------------------------------------------------------agggcatataa--------------------------cattttt------ttgtgctaaaatgcacataaacataaaagagggtatttttaacacaaccgtctaa--------cattatgtggattccat-----aaactgtacaggtgtcaatttttttcatttgactattttgaccggaaaac---tcattaccataatattttcctcatccttgctctgactcc-attaat--gtccaccaaacaaataatttcataatttttgttacgcagtgctgaagagggcatttttaacacaatcgt----------ctaacaaacattatgtgggtcccataa----actgtacagatgtcaattttttttatacatttgactgttttgaccg---------gaaaactcattacca-----taagattttcctcatccttgctctgactccattaatgtccaccaaacaaatactttcacaattttcgttagtcctcgcagtgttgagctcttcctcatcatggtc-tctatctcctcccctaacaagctcagcaacgcatttatgtccttagaatcctcttcaaaaggagatgataattatccttcatcaggattagctttgttcttctcagagtctcgattataggtagcatgaacattcaagccaggaccactaaatttgttggccattgcaggatggaacataattctgctttgattatgggtctgatcaaagataatgaaattcttggggcaaacctcagagggttgcagttcaactctttcgaagggagttatccgcctggcaccggaaggaaaaacagcatcaagggcagaaacaagaggagcatgcaaataagtgtcagctgcttcaggtgcccaagggagtgcaaacttctcggggtaaaaatattcgtgattctgcatggtaaagttcggttcccaatcagtaaactcccagcaagtaattctgccttggcttttgcaactgacaattattctatcttaaagctgga---------ctaaaggaatgaaaagagagaaagtaggtactaagctgagtgcatttttaacaaaagatg-------------atcaatgcttatctcttctgcagcctctaataaatgatgccaatacaacaaaaacaccccctaaaccaacgtcgcttgattctagactacataaaaggttttagcaactgccggaaatactcggcctgcaaagaaaagtcaatatg
>Jupunba_limae_Iganci_261@NODE_4_length_1184_cov_36.086721
-----------------------------------------------catgggggcgggtgcagcacaacaataagcaacaaggcaataaattcacactagtgatgagcacggcatga--------------------catcacttgacttgttgagagttgaccccaaagtcacgaatgaaggaggtaaagagtttcaaaaaaatatatataatccattttcatcacaagctttccatt----aaaaaatatatgcataaaaatatcccatttatttgttttaagataaaggtgcaattttaaaaataaacttttctaaaaagggcatatggcaccataaacttttttttggtgataaaatgcacataaattttacaa----------aagagggcatttttaacacaaccattatgttggtactaacgtacattatgtgagtcccacaa----attgtataggtgtcaattctttttatacatttgactgttttgccag---------aaaaactcagcacca-----taagatcttcctcacccttgctctgactccattaatgtccaccaaacagatactctcataattttcgttagtcctcgaagtgctgagctcttcctcatcatggtcttctagctcctgcccttccaaactcaacaacgcatcgatatccttagaatcctcttcaaaaggagatgataattctccttccacaggattagctttgttcttctcagagcctcgattatacgtagcatgaacattcaagccaggaacactaaatttgttggccattgcaggatggaacattattctgctttggttatcgatctgatcaaagatg----------taaagcaataaacagag---------------------agggaaattgtaaatatgaagtccttagttcaagtgagcctatttatatatacaagagtatcctcctaattaatgct----------------------atgatatatttcctaccgttacaatatgattgcct-------actgattttgatatacaatccctgattttgtcggatatgattctaac-------------------------ctctcctcaagttgga------------------------------gcatatatattaatcatgcccaacttgttacaaaga--------------tactcaacccgtgtcccatttaaggctttcgtcagaaggtgtagatacaacgtaatctatcacgaataaaatgacagtcgatttcaatatattttgtatgcttaaggaacatagagttcgatgttatgtgtaatgtcgcc--------
>Jupunba_limae_Iganci_261@NODE_5_length_1096_cov_134.040236
a----------------------------------------ttaaaagattagaattggttaaagatagtaaataaaagaat---------------------------gtaac----------------------------ttatttttttctaaaatacccttatttatggagagagt-gagtgggagagaaaatgaatggaaaaagagatgagtgagacatataattaattctgaaaattactcattacaaaaattagaaaaatacaaatttaaa-ataaaaaataaaaataaaactggttaaaa---atttttaaaagcttagcgccatttt-tcttgtcagct-------------------------------gaagctaattcttttatttattcttctcgcacatgctg----------tcatattctcccgcggcacctcaacaatgctttgtttctcttgccattttcctcccagacgactacgtttgcagcggatcaaaaaacagcagagagaagcctacaagatcttcctcgcccttgctctgagtctattaatgtccaccaaacagatactttcataattttcgttagtcctcgcagtgctgagctcttcctcatcatggtcttctagctcctccccttccaagctcaacaacgcatcgatgtccttagaatcctcttcaaaaggagatgataattctccttccacaggattagcttcgttcttctcagagtctcgattataggtagcacgaacattcaagccaggaccactaaatttgttggccattgcaggatgaaacataattctgctttgattatcagtctgatcaaagataatgaaattcttggggcaaacctcagtgtgtggcggttcaactctttcgaagggagttcttggcctggcaccgaaaggtaaaacagcatcaagggcagaaacaagaggagcatgcaaatcagtgtcagctgctttaggtgccaaagggagtgcaaacttctcggggtaaagatattcgtgattctgcatggtaaagttcggtttccaatcagtaaactcccagcaagtaattctgccttggcttttgcaactgacaattattctatcttaaagctggacagaagctgctaaaggaatgaaaagaaagaaag---------------------------------------------------------------------------------------------------------------------------------------------------------------------------------------------------
>Jupunba_limae_Iganci_261@NODE_6_length_866_cov_166.836502
a-----------------caacctttgattttaaagtaaaagcaaaagcaaggggtgggtgcagtataataataaacaacaaagcaataaattcacataagcgatgggcgcggcatgaca--------------------------gacttgttgagagttgaccctagagtcacaaatgaaggaggcacggagtttcaaaaaaacatatataatcaattttcatcacaagctttccatt----caaaaatatatgcataaaaatatctcatttatttgttttacggtaaaggtacaattttaacaataaatttttttaaaaagtatatatgtcaccataaactttcttttgttgctaaaatgcccatgaattttacaa----------aaacgggtatttttaacacaaccattatattggtcctaacgaacattatgtcggtcccacaa----actgcacaggtgtcaa--ttttttatacatttgattgttttaactg---------gaaaactcagcacta-----taagatcttcctcacccttactccgactctattaatgtccaccaaacaaatactttcataattttcgttagtcctcgcagtgctgagctcttcctcatcatggtcttctagctccttcccttccaagctcaacaacgcatccatgtccatagaatcctcttcaaaaggagatgataattctccttccacaggattagctttgttcttctcagagtctcgattata-----------------------------------------------------------------------------------------------------------------------------------------------------------------------------------------------------------------------------------------------------------------------------------------------------------------------------------------------------------------------------------------------------------------------------------------------------------------------------------------------------------------------------------------------------------------------------------------------------------------------
>Jupunba_limae_Iganci_261@NODE_7_length_617_cov_29.974074
--------------------gatttaatttttaaagcaaaagca-----aagggctgggtgcagtacaaaaataagcaacaaaacaataaattcatactagtgatgagcgcgccatgaca--------------------------gacttgttgagagttaaccccaaagtcaagaatgaaggaggtaagatgttccaaacaaaagaatataatccattttcatcacaagctttccatt----caaaactatatgcataaaaatatctcatttatttattttagggtaaatatgcaattttaacaataaacttttttaaagaggacatatggcaccataaaa-ttttttgggtgataaaatgcacataaactttataa----------aagaggacattgttaacacaatggtcaagttggtactaatgaacattatgtgggtcccatta----actgtacaagtgtcaattttttttatacatttgactgttttgaccg---------gaaaactcagtacca-----taagat----------cttgctttgactccattaatgtccgccaaacaaatactttcataattttcgttagtcctcgcaatgctgaactcttcctcatcatggtcttctagctcctccccttccaagctcaacaacgcatcgatgtccttagaatcctcttcaa------------------------------------------------------------------------------------------------------------------------------------------------------------------------------------------------------------------------------------------------------------------------------------------------------------------------------------------------------------------------------------------------------------------------------------------------------------------------------------------------------------------------------------------------------------------------------------------------------------------------------------------------------------------------------------
>Jupunba_limae_Iganci_261@NODE_8_length_606_cov_16.032136
c---------ggtaaaagtatctctttaa------------atatagtggctcagattatcccagatccaaatagataatgtaaaataaggtagatgaaatcatcaaagaaactatgagaagataataccttcgtt----------agcttactgataacgtgttataaaaataaagataaaagaagagagaaagtggagagcattctcattcaacaatggtttacatgatgcctctatttctttcaagaggcttgtatgagaagccaccattaacaaaaattgtaggagaagtttcttgttagcagagaacttct--tgttggcttgtgagtcaatggacatccactttaatattcataacaccaataaactttacaa----------aagagggtatttttaacacaaccattatattggtactaacgaacattatgtcggtcccacaa----actgcataggtgtcaa--ttttttatacatttgattgttttaactg---------gaaaactcagcacta-----taagatcttcctcacccttactccg-------------------------------------------------------------------------------------------------------------------------------------------------------------------------------------------------------------------------------------------------------------------------------------------------------------------------------------------------------------------------------------------------------------------------------------------------------------------------------------------------------------------------------------------------------------------------------------------------------------------------------------------------------------------------------------------------------------------------------------------------------------------------------------------------------------------------------
>Jupunba_longipedunculata_Cardona_2682@NODE_1_length_1366_cov_378.136540
gggtgttaagaactacagtcattcctcaatctaaaacagaagcaaagtaacagagtcaatgccaaacagcaactaagagtacaataatgaatgtactttcttgtcttacatgacctgaatatgtgaaatgccagttgtcactttattactttccaagatttcttcccacgagcaggaaca-agaaaggagagagactggaaggagtgctattcatagagggtagtcgataaatttcgattatcgccacaggaatagaaccgaagtgtccagcttccat-ttttagagtgcaactccaagtttttcagcctccaccttgagggacttgaggtatctc-acagcttcatc-------------------------------taaaacagtgacagaatccatttggtcaccaccgccgg----------gcacgatccctctcagtaccctgatcattctcttcatctcccattgtttaatttcagggttgctgcagtgaccatgggtcttagaagactttcgaacagatgatgaagacctcttcttagattttgagccataactggagcaagtgtcacagatactttcataattttcgttagtcctcgcagtgctgagctcttcctcatcatggtcttctagctcctccccttccaagctcaacaacgcatcgatgtccttagaatcctcttcaaaaggagatgataattctccttccacaggattagctttgttcttctcagagtctcgattataggtagcatgaacattcaagccaggaccactaaatttgttggccattgcaggatggaacataattctgctttgattatcagtctgatcaaagataatgaaattcttggggcaaacctcagagggttgcagttcaactctttcaaagggagttattggcctggcaccggaaggtaaaacagcatcaagggcagaaacaagaggagcatgcaaataagtgtcagctgctttaggtgccaaagggagtgcaaacttctcagggtaaaagtatttgtgattctgcatggtaccgttcggttcccaatcagtaaactcccagcaagtaattctgccttggcttttgcaactgacaattattctatcttaaagctggacagaagctgctaaaggaatgaaaagaaagaaagtaggtactaagctgagtgcatttttaacaaaagatggccgcttcctccaatcaacgcttatctcttctgcagcctctaataaatgatgccaatacaacgaaaacaccccctaaaccaacgtcgcttgattctagact----------------------------------------------------------
>Jupunba_longipedunculata_Cardona_2682@NODE_3_length_1069_cov_117.172379
-----------------------------------------------------------------------------------------------------------------------------------------------------------------------------------------------------------------------------------------------------------------------------------------------------------------------------------gtatatatgtcaccataaactttcttttgttgttaaaatgcccataaattttacaa----------aagagggtatttttaacacaatcatcatattggtcctaacgaacattatgtcggtcccacaa----actgcacaggtgtcaa--ttttttatacatttgattgttttaactg---------gaaaactcagcacta-----taagatctgccttacccttactccgactctattaatgtccaccaaacaaatactttcataattttcgttagtcctcgcagtgctgagctcttcctcttcatggtcttctagctcctccccttccaagctcaacaacgcatccatgtccatagaatcctcttcaaaaggagatgataattctccttccacaggattagctttgttcttctcagagtctcgattataggtagcatgaacattcaagccaggaccactaaatttgttggccattgcaggatggaaagtaattctgctttgattgtcggtctgatcaaagataatgaaattcttggggcaaacctcaaagggttgcagttcaactctttcgaagggagttatcagcctggcaccggaaggtaaaacggcatcaagggcagaaacaagaggagcatgcaaataagtgtcagctgctttaggtgccacagggagtgcaaacttcttggggtaaaagtattcgtgattctgcatggtaaagttcggttcctgataaattatttttatatattttatcccaccttattcatttaatttggggattattttaggctaatttagattgttagcc--------aattttaggaaataatataaat---gatttgattgtgataatatcgggctaaa-----------ttattaatat---tctgattgatatttgtgattaaataatttaaatatatgatgatca----------cgattttatttaattcttg---------cagggtgaaagaacagattaaaagatcctac-------------tttcctag
>Jupunba_longipedunculata_Cardona_2682@NODE_4_length_1035_cov_213.706681
---------------------------------------------------------------------------------------------------------------------------------------------------------------------------------------------------------------------------------------------------------------------------------------------------agaaaaacctaccaatcctttaaagaagaggatattgatgaacta-atgaaatactc-------------------------------tgaaattgaaaggagggtatttttaacacaaccattatattggtactaatgaacattatgtgggtcccataa----actgcacaggtgtcaa--ttttttgtacatttgattgttttaactg---------gaaaactcagcacta-----taagatcttcctcacccttactccgactctattaatgtccaccaaacaaatactttcataatttttgttagtactcgcagtgctgagctcttcctcatcatggtcttctagctccttcccttccaagcgcaacaacgcatcgatgtccttagaatcctcttcaaaaggagatgataattctccttccacaggattagctttgttcttctcagagtctcgattataggtagcatgaacattcaagccaggaccactaaatttgttggccattgcaggatggaaagtaattctgctttgattatcggtctgatcaaagataatgaaattcttggggcaaacctcagagggttgcagttcaactctttcgaagggagttatcggcctggcaccggaaggtaaaaca-catcaagggcagaaacaagaggggcatgcaaataagtgccagctgctttaggtgccaaagggagtacaaacttctcaggctaaaagtattcgtgattctgcatggtaaagttcggttcccaatcagtaaactcccggcaagtaattctgccttggcttttgcaactgacaattattctatcttaaagctggacagaagctgctgaaggaatgaaaagaaagaaagtaggtactaagctgagtgcatttttaacaaaagatggccgcttcctccaattaacgcttatctcttctgcagcctctaataaatgacgccaatacaacaaaaacaccccctaaaccaacgtcgcttgattctagactacttaacaggttttagcaactgacggaaatactcagcctgcaaagaaaagtcaatatg
>Jupunba_longipedunculata_Cardona_2682@NODE_5_length_900_cov_247.634265
----------------------------------------------------------------------------------------------------------------------------------------------------------------------------------------------------------------------------------------------------------------------------------------------------ataaaagtggttaaaa---atttttaaaagcttagcgccatttt-tcttgtcagct-------------------------------gaagctaattcttttatttattcttctcgcacatgctg----------tcatattctcccgcggcacctcaacaatgctttgtttctcttgccattttcctcccagacgactacgcttgcagcggatccaaaaacaacagagagaagcctacaagatcttcctcgcccttgctctgactctattaatgtctaccaaacagatactttcataattttcgttagtcctcgcagtgctgagctcttcctcatcatggtcttctagctcctcgccttccaagctcaacaacgcatcgatgtccttagaatcctcttcaaaaggagatgataattctccttccacaggattagctttgttcttctcagagtctcgattataggtagcatgaacattcaagccaggaccactaaatttgttggccattgcaggatggaacataattctgctttgattatcagtctgatcaaagataatgaaattcttggggcaaacctcagagtgtggcggttcaactctttcgaagggagttcttggcctggcaccgaaaggtaaaacagcatcaagggcagaaacaagaggagcatgcaaatcagtgtcagctgctttaggtgccaaagggagtgcaaacttctcggggtaaagatattcgtgattctgcatggtaaagtttggtttccaatcagtaaactcccagcaagtaattctgccttggcttttgcaactgacaattattctatgttaaagctggacagaagctgctaaaggaatgaaaagaaagaaagtaggtactaagctgagtgcatttttaacaaaag------------------------------------------------------------------------------------------------------------------------------------------------------------------
>Jupunba_longipedunculata_Cardona_2682@NODE_6_length_844_cov_243.979140
---------------------------------------------------------------------------------------------------------------------------------------------------------------------------------------------------------------------------------------------------------------------------------------------------------------------------------------------------------------------------------------------------------------------------------------------------------ggtcccacaa----actgcacaggtgtcaa--ttttttatacatttgattgttttaactg---------gaaaactcagcacta-----taagatcttcctcacccttgctcctactctattaatgtccaccaaacaaatgctttcataattttcgttagtcctcgcagtgttgagctcttcctcatcatggtcttctagctcctccccttccaagctcaacaacgcatccatgtccttagaatcctcttcaaaagaagatgataattctccttccacaggattagctttgttcttctcagagtctcgattataggtagcatgaaaattcaagccaggaccactaaatgtgttggccattgctggttggaacatgattctgctttggttatcggtctgatcaaagataatgaaattcttgaggcaaaccttaaggggttgcagttcaactctttcgaagggagttatcggcctggcaccagaaggtaaaacagcatcaagggcagaaacaagaggagcatgcaaataagtgtcagctgcttcaggtgccaaagggagtgcaaacttcacgggttaaaaatattcgtgattctgcatggtaaagttcggtttgcaatcagtaaactcccagcaagtaattctgccttcgcttttgcaactaacaattattcttacttaaagctggacagaagctgctaaaggaatgaaaagaaagaaagtaggtactaagctgagtgcatttttaacaaaa-------------------------------------------------------------------------------------------------------------------------------------------------------------------
>Jupunba_macradenia_Lourteig_3021@NODE_2_length_1069_cov_64.071573
---------------------------------------------------------------------------------------------------------------------------------------------------------------------------------------------------------------------------------------------------------------------------------------------------------atattaataacaaagttttctaaaaagggcatataatcc-att------tttttagtgctaaaatgtgcataaacttcataa----------aagagggtatttttaacacaaccgt----------gtaacaaacattatgtggatcccataa----actgtacaggtgtcaattttttttatacatttgactgttttgacc--------------actcattacca-----taagattttcctcatccttgctctgactccattaatgtccaccaaacaaatactttcataattttcgttagtcctcgcagtgttgagctcttcctcatcatggtcttctagctcctccccttccaagctcagcaacgcatttatgtccttagaatcctcttcaaaaggagatgataattctccttcatcaggattagctttgttcttctcagagtctcgattataggtagcctgaacattcaagccaggaccactaaatttgttggccattgcaggatggagcataattctgctttgattatgggtctgatcaaagataatgaagttcttggggcaagcctcagagggttgcagttcaactatttcgaagggagttatcggcctggcaccggaaggaaaaacagcatcaagggcagaaacaagaggagcatgcaaataagtgtcagctgcttcaggtgccaaagggagtgcaaacttctcggggtaaaaatattcgtgattctgcatggtaaagttcggttcccaatcagtaaactcccagcaagtgattctgccttggcttttgcaactgacaattattctatcttaaagctggacaaaatctgctaaaagaatgaaaagagagaaagtaggcactaagctgagtgcatttttaacaaaagatg-------------atcaatgcttgtctcttctgcagcctctaagaaatgatgccaatacaacgaaaacaccccctaaaccaacgtcgcttgattctagactacgtaacaggttctagcaactgacggaaatactcagcctgcaaagaaaagtcaatatg
>Jupunba_macradenia_Lourteig_3021@NODE_3_length_518_cov_111.022676
-----------------------------------------------------------------------------------------------------------------------------------------------------------------------------------------------------------------------------------------------------------------------------------------------------------------------------------------------------------------------------------------------------------------------------------------------------------------------------------------------------------------------------------------------------------------------------------------------------------------------------------------------tttaaaataattagataatatctagaatattaaaatgatcaaaaca-----------agaatatccttcatataaaataaataaatatatctagatacaatt--tttaaataaacaaaaaaatataatattaattttaataaaatatc--acaaagaccactaaatttggtggccattgcaggatggaacataattctgctttggttatcggtctgatcaaagataatgaaattctgggggcaaacctcggagggttgtagttcaactctttcgaagggagttctcggcctggcaccg-aaggcaaaacagcatcaagggcagaaacaagaggagcgtgcaaataagtgtcagctgctttatgtgccaaagggagtgcaaacttctcggggtaaagatattcgtgattctgcatggtaaagttcggttcccaatcagtaaactcacagcaagtaattctgccttggcttttgcaactgacaattattctatcttaaagctggacagaagctgctaaaggaat-----------------------------------------------------------------------------------------------------------------------------------------------------------------------------------------------------------------
>Jupunba_microcalyx_Iganci_855@NODE_1_length_1501_cov_350.870787
agggggtaagaactacagtcattcctccatctaaaacagaagcaaagcaacagagtcaatgccaaacagcaactaagagtacaataatgaatgtactttcttgtcttacatgacctgaatatgtgaaatgcgagttgtcactttattactttccaagatttcttcccacgagcaggaaca-agaaaggagagagactggaaggagtgctattcatagagggtagtcgataaatttcgattatcgccacaggaatagaaccgaagtgtccagcttccat-ttttacagtgcaactccaagtttttcagcctccaccttgagggacttgaggtatctc-aaagcttcatc-------------------------------taaaacagtgacagaatccatttggtcaccaccgccgg----------gcacgatccctctcagtaccctgatcattctcttcacctcccattgtttaatttcagggttgctgcagtgaccatgggtcttagaagactttcgaacagatgatgaagacctcttcttagattttgagccataactggagcaagtgtcacagatactttcataattttcgttagtccttgcagtgctgagctcttcctcatcatgatcttctagctcctccccttccaagctcaacaacgcatcgatgtccttagaatcctcttcaaaaggagatgataattctccttccacaggattagctttgttcttctcagagtctcgattacaggtagcatgaacattcaagccaggaccactaaatttgttgaccattgcaggatggaacataattctgctttgattatcagtctgatcaaagataatgaaattcttggggcaaacctcagagggttgcagctcaactctttcgaagggagttattggcctggcaccggaaggtaaaacagcatcaagggcagaaacaagaggagcatgcaaataagtgtcagctgctttaggtgccaaagggagtgcaaacttctcagggtaaaagtattcgtgattctgcatggtagcgttcggttcccaatcagtaaactcccagcaagtaattctgccttggcttttgcaactgacaattattctatcttaaagctggacagaaactgccaaaggaatgaaaagaaagaaagtaggtactaagctgagtgcatttttaacaaaagatggctgcttcctccaatcaacgcttatctcttctgcagcctctaataaatgatgccaatacaacgaaaacagcccctaaaccaacgtcgcttgattctagactacgtaacaggttttagcaactgacggaaatactcagcctgcaaagaaaa---------
>Jupunba_microcalyx_Iganci_855@NODE_3_length_1028_cov_108.683491
--------------------------------------aac----------------------------------------------------------------------------------------------------------------------------------------------------------------------------------------------------------------------------------------------------------------tcattaccataagattttcctcatccttgctctgactcc-attaat--gtccaccaaacaaatactttcataatttttgttacgcagtgctgaagagggcatttttaacacaatcgt----------ctaacaaacattatgtgggtcccataa----actgtgcaggtgtcaattttttttatacatttgactgttttgaccg---------gaaaactcattacca-----taagattttcctcatccttgctctgactccattaatgtccaccaaacaaatactttcataattttcgttagtcctcgcagtgttgagctcttcctcatcatggtcttctagctcctccccttccaagctcagcaacgcatttatgtccttagaattctcttcaaaaggagatgataattctccttcatcaggattagctttgttcttctcagagtctcgattataggtagaatgaacattcaaaccaggaccactaaatttgttggccattgcaggatggaacataattctgctttgattatgggtctgatcaaagataatgaaattcttggggcaaacctcagagggttgcagtttaactctttcgaagggagttatcggcatggcaccggaaggaaaaacagcatcaagggcagaaacaagaggagcatgcaaataagtgtcagctgcttcaggtgccaaagggagtgcaaacttctcggggtaaaaatattcgtgattctgcatggtaaagttcggttcccaatcagtaaactcccagcaagtaattctgcctttgcttttgcaactgacaattattctatcttaaagctggacaaaatctgctaaaggaatgaaaagagagaaagtaggtactaagctgagtgcatttttaacaaaagatg-------------atcaatgattatctcttctgcagcctctaataaatgatgccaatacaacgaaaacaccccctaaaccaacgtcacttgattctagactacttaacaggttttagcaactgacggaaatactcagcctgcaaagaaaagtc------
>Jupunba_microcalyx_Iganci_855@NODE_5_length_669_cov_102.182432
-------------------------------------------------------------------------------------------------------------------------------------------------------------tgttaaccataaagacacatttaa-----------------aaacgaaagtagataa--------------------------------------tatatatatatatatat-acccacttatgtcaaatcaatgtaatatttctgtc------catct-------------atttcattattaatttcattttattgcttaa----------accttacagtaataaacaaattaaattctattagactctacatctac-------------aaactacagttaatgctcctatttttctaaaacagtcttttagtctaaaatacaagcaaatgcccaaataat--------gatgattctggtgcatgcaataagtgaacccttctaaatttagtctgtttgttaaggtgtataaaataaatatatataaattttaccttaactt-----atataaatatcttcaacaacactaac--------------------------acaacgcacccatgtccttggaatcctcttcaaaaggagatgataattctccctccacaggattagctttgttcttctcaaagtctcgattataggtagcatgaacattcaagccaggaccactacatttgttggccattgcaggatggaaagtaattctgctttgattatcggtctgatcaaagataatgaaattcttgggg----------------------------------------------------------------------------------------------------------------------------------------------------------------------------------------------------------------------------------------------------------------------------------------------------------------------------------------------------------------------------------------------------------------------------------------------------------------------------------------------------------
>Jupunba_nipensis_Mayo_19662@NODE_1_length_1162_cov_76.229493
------------------------------------------------------------------------------------taatgaatgtactttcttgtcttacatgacctgaatatgtgaaatgccagttgtcactttattactttccaagatttcttcccacgagcaggaaca-agaaaggagagagactggaaggagtgctattcatagagggtagtcgataaatttcgattatcgccacaggaatagaaccgaagtgtccagcttccat-ttttagagtgcaactccaagtttttcagcctccaccttgagggacttgaggtatctc-acagcttcatc-------------------------------taaaacagtgacagaatccatttggtcaccaccgccgg----------gcacgatccctctcagtaccctgatcattctcttcatctcccattgtttaatttcagggttgctgcagtgaccatgggtcttagaagactttcgaacagatgatgaagacctcttcttagattttgagccataactggagcaagtgtcacagatactttcataattttcgttcgtcctcgcagtgctgagctcttcctcatcatggtcttctagctcctccctttccaagctcaacaacgcatcgatgtccttagaatcctcttcaaaaggagatgataattctccttccacaggattagctttgttcttctcagagtctcgattataggtagcatgaacattcaagccaggaccactaaatttgttggccattgcaggatggaacataattctgctttgattatcagtctgatcaaagataatgaaattcttggggcaaacctcagagggttgcagttcaactctttcgaagggagttatcggcctggcaccggaaggtaaaacagcatcaagggcagaaacaagaggagcatgcaaataagtgtcagctgctttaggtgccaaagggagtgcaaacttctcagggtaaaagtattcgtgattctgcatggtaacgttcggttcccaatcagtaaactcccagcaagtaattctgccttggcttttgcaactgacaattattctatcttaaagctggacagaagctgctaaaggaatgaaaagaaagaaagtaggtactaagctgagtgcatttttaacaaaagatggccgcttcctccaatcaacgcttatctcttctgcagcctctaataaatgatgccaatacaacgaaaacaccccctaaaccaacgtcgcttgattc----------------------------------------------------------------
>Jupunba_oppositifolia_Liegier_16014@NODE_1_length_1316_cov_310.481840
--ggatttagaactacagtcattcctcaatctaaaacagaagcaaagcaacagagtcaatgccaaacagcaactaagagtacaataatgaatgtactttcttgtcttacatgacctgaatatgtgaaatgccagttgtcactttattactttccaagatttcttcccacgagcaggaaca-agaaaggagagagacgggaaggagtgctattcatagagggtagtcgataaatttcgattatcgccacaggaatagaaccgaagtgtccagcttccat-ttttagagtgcaactccaagtttttcagcctccaccttgagggacttgaggtatctc-acagcttcatc-------------------------------taaaacagtgacagaatccatttggtcaccaccgccgg----------gcacgatccctctcagtaccctgatcattctcttcatctcccattgtttaatttcagggttgctgcagtgaccatgggtcttagaagactttcgaacagatgatgaagacctcttcttagattttaagccataactggagcaagtgtcacagatactttcataattttcgttagtcctcgcagtgctgagctcttcctcatcatggtcttctagctcctccccttccaagctcaacaacgcatcgatgtccttagaatcctcttcaaaaggagatgataattctccttccacaggattagctttgttcttctcagagtctcgattataggtagcatgaacattcaagccaggaccactaaatttgttggccattgcaggatggaacataattctgctttgattatcagtctgatcaaagataatgaaattcttggggcaaacctcagagggttgcagttcaactctttcgaagggagttatcggcctggcaccggaaggtaaaacagcatcaagggcagaaacaagaggagcatgcaaataagtgtcagctgctttaggtgccaaagggaatgcaaacttctcggggtaaaagtattcgtgattctgcatggtaaagttcggttcccaatcagtaaactcccagcaagtaattctgccttggcttttgcaactgacaattattctatcttaaagctggacagaagctgctaaaggaatgaaaagaaagaaagtaggtactaagctgagtgcatttttaacaaaagatggccgcttcctccaatcaacgcttatctcttctgcagcctctaataaatgatgccaatacaacgaaaacaccccctaaaccaacgtcgcttgattctagactacgtaacaggttttagcaactgacggaaatactcggcctgcaaagaaaagtcaat---
>Jupunba_oxyphyllidia_Yonker_6157@NODE_1_length_1309_cov_217.410714
t----------------------------------------------------------------------------------------------------------------------------------------------catgacttgttgagagttgaccccaaagtcacaaataaaggaggcaaggagtttcaaaaaaatatatatgatcaattttcatcacaagctttccatt----caaaaatatatgcataaaaatatctcatttatttgttttagggcaaagatacaattttaacaacaaatttttt-aaaaaggacatatgtcaccataaactttcttttattgctaaaatgcccataaaccttacaa----------aagagggtatttttaacagaatcattatattggtactaacgatcattgtgtgggtcccacca----actgcacaggtgtcaa--ttttttatgcatttgattg-tttaactg---------gaaaactcagcacta-----taagatcttcctcacccgtact----ctctattaatgtccaccaaacaaatactttcataattttcg-tagtcctcgccgtgctgagctcttcctcatcatggtcttctagctcctccccttccaagctcaacaacgcatcgatgtccttagaatcctcttcaaaaggagatgataattctccttccacaggattagctttgttcttctcagagtcccgattataggtagcatgaacattcaagccaggaccactaaatttgttggccattgcaggatggaaagtaattctgctttgattatcggtctgatcaaagataatgaaattcttggggcaaacctcagagggttgcagttcaactctttcgaagggagttatcggcctggcaccggaaggtaaaacagcatcaagggcagaaacaagaggagcatgcaaataagcgtcagctgctttaggtgccaaagggagtgcaaacttctcggggtaaaagtattcgtgattctgcatggtaaagttcggttcccaatcagtaaactcccagcaagtaattctgccttggcttttgcaactgacaattattctatcttaaagctggacagaagctgctaaaggaatgaaaagaaagaaagcaggtactaagctgagtgcatttttaacaaaagatggccgcttcctccaatcaacgcttatctcttctgcagcatctaataactgatgccaatacaacgaaaacaccccctaaaccaacgtcgcttgattctagactacgtaacaggttctagcaactgacggaaatactcagcctgcaaagaaaagtcaatatg
>Jupunba_oxyphyllidia_Yonker_6157@NODE_2_length_1023_cov_150.469345
--------------------------------------------------------------------------------------------------------------------------------------------------gacttat---------------------------------------------------------------------------------------------------------------------attga---------------------------------aaactctt---------------------------cattt----------------------attttataa-------------------tttttaattcattt------------------tgtgttattcaaatttaataa----actaaacggcc----------------gatttatttatttta-----------aagaaagcaaagt---------catgttcttcctttcaccttactcactcccacaggactctaaagctcaaatacatgagcaatagcaatttcgtttatatatagtcatgttatcttcattatttaactttcactccttactttccatttttagcttcaggtttctttctttaatcatgttttcatatgc---------------------aaaactattcttacaaaactccgagtggcgaatgcagatatagttaaaattcaagccaggaccactaaatatgttggccattgcacgatggaaagtaattctgctttgattatcggtctgatcaaagataatgaaattcttggggcaaacctcagagggttgcagttcaactctttcgaagggagttatcggcctggcaccggaaggtaaaacagcatcaagggcagaaacaagaggagcatgcaaataagtgtcagctgctttaggtgccacagggaatgca---tggtaaagggaagtggatgaattattc-acctggcaaatttgggttaattggtaatgaatccaacacatttacttctgtcacagctctttctccttgttgttactctccc----------------acaatttaaaaaatgaaaaaacgctaagaaagagct----------------------------------------------------------------ccttcacaatccaat---------------------------------------------------------agactttgcctacagcagaaagaaaccatacaagaattcagagacaatatg
>Jupunba_oxyphyllidia_Yonker_6157@NODE_3_length_821_cov_182.153226
------------------------------------------------------------------------------------------------------------------------------------------------------------------------------------------------agtttcaaacaaatatgtataatccattctcatcactagcttttcatt----caaaaatatatgcataaaaatatcccatttatttgttttagggtaaaggcgcaatattaataacaaagttttctaaaaa---------------------------------------gcgcataaactttataa----------aagagggtatttttaacacaaccgt----------gtaacaaacattatgtggatcccataa----actgtacaggtgtcaattttttttatacatttgactgttttgacc--------------actcattacca-----taagattttcctcatccttgctctgactccattaatgtccaccaaacaaatactttcataattttcgttagtcctggcagtgttgagctcttcctcatcatggtcttctagctcctccccttccaagctcagcaacgcatttatgtccttagaatcctcttcaaaaggagatgataattctccttcatcaggattagctttgttcttctcagagtctcaattataggtagcctgaacattcaagccaggaccactaaatttgttggccattgcaggatggagcataattctgctttgattacgggtctgatcaaagataatgaaattcttggggcaagcctcagagggttgcagttcaactatttcgaagggagttatcggcctggcacaggaaggaaaaacagcatcaagggcagaaacaagaggagcatgcaaataagtgtcagctgtttcaggtgccaaagggagtgcaaacttctcggggtaaaaatattcgtgattctgcatggtaaagttcggttcccaatcagtaaactcccagcaagtaattctgccttggcttttgca-----------------------------------------------------------------------------------------------------------------------------------------------------------------------------------------------------------------------------------------------------------------
>Jupunba_villosa_Borges_423@NODE_1_length_932_cov_185.392982
cttgggtaagaactacagtcattcctcaatctaaaacagaagcaaagtaacagagtcaatgccaaacagcaactaagagtacaataatgaatgtactttcttgtcttacatgacctgaatatgtgaaatgccagttgtcactttattactttccaagatttcttcccacgggcaggaaca-agaaaggagagagactggaaggagtgctattcatagagggtagtcgataaatttcggttatcgccacaggtacagaaccgaagtgtccagcttccat-ttttagagtgcaactccaagtttttcagcctccaccttgagggacttgaggtatctc-acagcttcatc-------------------------------taaaacagtgacagaatccatttggtcaccaccgccgg----------gcacgatccctctcagtaccctgatcattctcttcatctcccattgtttaatttcagggttgctgcagtgaccatgggtcttagaagactttcgaacagatgatgaagacctcttcttagattttgagccataactggagcaagtgtcacagatactttcataattttcgttagtcctcgcagtgctgagctcttcctcatcatggtcttctagctcctccccttccaagctcaacaacgcatcgatgtccttagaatcc-------------------------------------------------------------------------------------------------------------------------------------------------------------------------------------------------------------------------------------------------------------------------------------------------------------------------------------------------------------------------------------------------------------------------------------------------------------------------------------------------------------------------------------------------------------------------------------------------------------------------------------------------------------------------------------------
>Punjuba_callejasii_Daly_5935@NODE_1_length_1219_cov_63.387040
----------------------------------------------------------------aacagcaactaagagtacaataatgaatgtactttcttgtcttacatgacctgaatatgtgaaatgccagttgtcacttcattactttccaagatttcttcccacgagcaggaaca-agaaaggagagagactggaaggagtgctattcatagagggtagtcgataaatttcgattatcgccacaggaatagaaccgaagtgtccagcttccat-ttttagagtgcaactccaagtttctcagcctccaccctgagggccttgaggtatctc-acagcttcatc-------------------------------taaaacagtgacagaatccatttggtcaccaccgccgg----------gtacgatccctctcagtaccctgatcattctcttcatctcccattgtttaatttcagggttgctgcagtgaccatgggacttagaagactttcgaacagatgatgaagacctcttcttagatttagagccataactggagcaagtgtcacagatactttcataattttcgttagtcctcgcagtgctgagctcttcctcatcatggtcttctagctcctccccttccaagctcaacaacgcatcgatgtccttagaatcctcttcaaaaggagatgataattctccttccacaggattagctttgttcttctcagagtctcgattataggtagcaggaacattcaagccaggaccactaaatttgttggccattgcaggatggaacataattctgctttggttatcagtctgatcaaagataatgaaattcttggggcaaacctcagagggtggcagttcaactctttcgaagggagttctcggcctagcaccgaaaggtaaaacagcatcaagggcagcaacaagaggagcatgcaaataagcgtcagctgctttaggtgccaaagggagtgcaaacttctcggggtaaagatatttgtgattctgcatggtaaatttcggttcccaatcagtaaactcccagcaagtaattctgccttggcttttgcaactgacaattattctatcttaaagctggacagaagctgctaaaggaatgaaaagaaagaaagtaggtactaagctgagtgcatttttaacaaaagatggccgcttcctccaatcaacgcttatctcttctgcagcctctaataaatgatgccaatacaacgaaaacaccccctaaaccaacgtcgcttgattctagactacgtaacaggttttagcaactgacggaaata---------------------------
>Punjuba_callejasii_Daly_5935@NODE_2_length_517_cov_93.420455
------------------------------------------------------------------------------------------------------------------------------------------------------------------------------------------------------------------------------------------------------------------------------------------------------------------------------------------------------------------------------------------------------------------------------------------------------------------------------------------------------------------------------------------------------------------------------------------------------------------------------------------------------------------tcctccccttccaagctcaacaacgcatcgatgtccttagaatcctcttcaaaaggagatgataattctccttccactggattagctttgttcttctcagattctcgattataggtagcatgaacattcaagccaggaccacttaatttgttggccattgcaggatggaacataattctgctttggttatcggtctgatcaaagataatgaaattcttggggcacacctcagagggttgcagttcaactctttcgaaggaagctatcggcctggcaccagaaggtaaaacagcatcaagggcagaaacaagaggagcatgcaaataagtgtcagctgcttcaggtgccaaagggagtgcaaacttctcggggtaaaaatattcgtgattctgcatggtaaagttcggttcccaatcagtaaactcccagcaagtaattcggccttggcttttgcaactgacaattattctatcttaaagctggacagaagctgctaaaggaatgaaaagaaagaaag---------------------------------------------------------------------------------------------------------------------------------------------------------------------------------------------------
>Punjuba_racemiflora_Jimenez_Soares_3626@NODE_3_length_952_cov_176.549714
------------------------------------------------------------------------------------------attcactctagtggtgagctcggcatgaca--------------------------gacttgttgagagttgaccccggacgtaaggagctaaaa-------------aaaaaaatatatatagtccattttcatcacaagctttccatt----caaaaatatatgcataaaaatatctcatttatttgtcttagagtaaaaatgtaattttaataataaatttttaaaaaaaggacatataacaccataatttttttgtgtgtgttaaaatatatataaactttataa----------aagagggcatttttaacgcaaccgttatggtgatactaac-aacattctgtgggtcccatga----actgtacaggtgtcaactttttttatacatttgactgttttgacca---------gaaaactcagcacca-----taagatcttcctcgcccttgctctgactctattaatgtccaccaaacagatactttcataattttcgttagtcctcgcagtgctgagctcttcctcatcatggtcttctagctcctccccttccaagctcaacaacgcatcgatgtccttagaatcctcttcaaaaggagatgataattctccttccacaggattagctttgttcttctcagagtctcgattataggtagcaggaacattcaagccaggaccactaaatttgttggccattgcaggatggaacataattctgctttggttatcagtttgatcaaagataatgaaattcttggggcaaacctcagagggtggcagttcaactctttcgaagggagttctcggcctggcaccgaaaggtaaaacagcatcaagggcagcaacaagaggagcatgcaaataagcgtcagctgctttaggtgccaaagggagtgcaaacttctcggggtaaagatatttgtgattctgcatggtaaagttcggttcccaatcagtaaactcccagcaagtaattctgccttggcttttgcaactga------------------------------------------------------------------------------------------------------------------------------------------------------------------------------------------------------------------------------------------------------------
>_R_Acacia_rostellifera_Murphy_466@NODE_1_length_1807_cov_275.878035
cgggggtaagaactacagtcattcctcaatctaaaacagaagcaaagcaacagagtcaatgccaaacagcaactaagagtacaataatgaatgtactttcttgtcttacatgacctgaatatgtaaaatgccagttgtcattttattactttccaagatttcttcccacgagcaggaaca-agaaaggagagagattggaaggagagctattcatagagggtagtcgataaatttcgataatcgccacagaaagagaaccgaagtgtccagcttccat-tttcagagtgcaactccaagtttctcggcctccaccttgagggacttgaggtatctc-acagcttcatc-------------------------------taaaacagtgacagaatccatttggttaccaccgccgg----------gcacgatccctctcagtaccctgatcattctcttcatttcccattgtttaatttcagggttgccgcagtgaccatgggtcttagaagactttcgaacagatgatgaagacctcttcttagattttgagccataactggagcaagtgtcacagatactttcataattttcgttagtcctcgcagtgctgagctcttcctcatcatggtcttctagctcctccccttccaagctcaacaacgcatcgatgtccttagaatcctcttcaaaaggagatgataattctccttccataggattagctttgttcttctcagagtcttgattataggtagcatgaacattcaagcaaggaccactaaatttgttggccattgcaggatggaacattattctgctttggttatcggtctgatcaaagataatgaaattcttggggcaaacctcagagggttgcagttcaactctttcaaagggagttatcggcctggcaccagaaggcaaaacagcatcaagggcagaaacaggaggagcatgcaaataagtgtcaactgcttcaggtgccaaagggagtgcaaacttctcggggtaaaaatattggtgattctgcatggtaaagttcggttcccaatcaataaactcccagcaagtaattctgccttggcttttgcaactgacaattattctatcttaaagctggacagaagctgagaaaggaatgaaaagaaagaaagcaggtactaagctgggtgcatttttaacaaaagatggccgcttcctccaatcaacgcttatctcttctgcagcctctaatatattatgccaatacaacgaaaacaccccctaaaccaacgtcgcttgattctagactacgtaacaggttttagcaactgacggaaatactcagcctgcaaag-aaattcaatatg
>_R_Afrocalliandra_redacta_Germishuizen_5585@NODE_1_length_1426_cov_242.788732
gagaggtaagaactacagtcattcctcaatctaaaacaaaagcaaagcaacagagtcaatgctaaatagcaactaagagtacaatgatgaatgtactttcttgtctcacatgacatgaataagtgaaatgccagctgtcattttattactttccaagatttcctcccatgagcaggaaca-agaaatgagagagaccggaa-gattgctattcatagagagtagctgatagatttcgataattgccacaggaataaaaccaaagtgtccagctttcat-ttttagagtgcaactccaagtttctcagcctctaccttgagggacttcaggtatctc-acagcttcatc-------------------------------taaaacagtgacagaatccatttggtggtgaccgccgg----------gtaccatccctctcagcaccctgatcattctcttcatttcccattgcttaatttcagggttgctgcagtgaccatggatcttggaagacttacgaattgatgatgaacatctcttctttgattttgagccataactggagcaagtgtcacaaatactttcaaaattttcgttagtcctggcagtgctgatctcttcctcatcatggtcttccagctcctccccttccaagctcaacaatgcttcaatgtccttagaatcctcttcaaaagaagatgataattctccttccacaggattagttttgttcttctcagagttttgattgtaggtagcatgaacattcaagccagggccactaaatttgctggccattgcaggatggaacatgattctgctttgcttatcagtctgatcaaagataatgaaattctttgggcaaacctcacagggttgcagttcaactctttcgaagggagttactggcctggcaccagaaggtaaaacagcatcaagggcagaaaaaagaggagtatgcatgtaagtgttgaccgcttcaggtgccaaagggagtgcaaacttctcagggtaaaaatatttgtggttctgcatggtaaagttcggttcccaatcagtaaactcccagcaagtaattctgccttgacttttgtaactgacgattattctatcttaaagctggacagaagttgcaaaaggaacagaaagaaagaaagtaggtactaagctgagtgcattttttacaaaagatggccgcttcttccaatcaacgcttatctcttctgcagcctctaataaattatgccgatacaacgaaaacaccccctaaaccaacctcgcttgattctatactacgtaacaggttttagcaactgacgaaaatactcagcctgcaaagaaaagtcaatatg
>_R_Albizia_burkartiana_StivalSantos_678@NODE_1_length_1417_cov_9.795154
atggggtaaacactacagtcattcctcaatct-aaacagaagcaaagcaacagagtcaatgccgaacagcaactaagagtacaacaatgaatgtactttcttgtcttacatgacctgaatatttgaaatgccagttgtcattttattactttccaacatttcttcccgcgagcaggaaca-agaaaggagagagactggaaggagtgctattcacagagggtagccgataaatctcgattatcgccacaggaatagaaccgaagtgtccagcttccat-ttttagagtgccactccaagtttctcagcctccaccttgagggacttgaggtatctc-accgcttcatc-------------------------------taaaacagtgacagaatccatttggtcaccaccaccgg----------gcacgatccctctcagtaccctgatcattctcttcatttcccattgtttaatttcagggttgctgcagtgaccatgggttttcgaagactttcgaacagatgatgaagacctcttcttagattttgagacataactggagcaagtgtcacagatactttcataattttcgttagtcctcgcagtgctgagctcttcctcatcatggtcttctagctcctccccttccaagctcaacaatgcatcgatgtccttagaatcctcttcaaa---agatgataattctccttccccaggattagctttgttcttctcagagtctcgattataggtagcatgaacattaaagccaggaccactaaatttgttggccattgcaggatggaacataattctgctttggttatcggtctgatcaaagataatgaaattcttggggcaaacctcagagggttgcacttcaactctttcaaagggagttatcggcctggcactggaaggtaaaacagcatcaagggcagaaacaagaggagtatgcaaataagtgtcagctgcttcaggtgccaaagggagtgcaaacttctcggggtaaaagtattcgtgattctgcatggtaaagttcggttcccaatcagtaaactcccagcaagtaattctgccttggcttttgcaactgacaattattctatcttaaagctggacagaagctgctaaaggaatgaaaagcaagaaagtaggtactaagctgagtgcatttttaacaaaagatggcggctttctccaatcaacgcttatctcttctgcagcctctaataaatgatgccaatacaacggaaacaccccctaaaccaacgtcgcttgattctagactacgtaacaggttttagcaactgacggaaatactcagcctgcaaagaaaagtcaatatg
>_R_Albizia_decandra_Vilhena_231@NODE_1_length_1051_cov_58.264887
-------------------------------------------------------------------------------------------------------------------------------------gttgtcattttattactttccaagatttcttcccacgagcaggaaca-agaaaggagagagactggaaggagtgctattcatagagggtagccgataaatttcgattatcgccacaggaatagaaccgaagtgtcccgcttccat-ttttagagtgccactccaagtttctcagcctccaccttgagggacttgaggtatctc-accgcttcatc-------------------------------taaaacagtgacagaatccatttggtcaccaccaccgg----------gcacgatccctctcagtaccctgatcattctcttcatttcccattgtttaatttcagggttgctgcagtgaccatgggtttttgcagactttcgaacagatgatgaagacctcttcttagattttgagccataactggagcaagtgtcacagatactttcataattttcgttagtcctcgcagtgctgacctcttcctcatcatggtcttctagctcctccccttccaagctcaacaacgcatcgatgtccttagaatcctcttcaaa---agatgataattctccttccccaggattagctttgttcttctcagagtctcgattataggtagcatgaacattcaagccaggaccactaaatttgttggccattgcaggatggaacataattctgctttggttatcggtctgatcaaagataatgaaattcttgggacaaacctcagagggttgcacttcaactctttcgaagggagttatcggcctggcactggaaggtaaaacagcatcaagggcagaaacaagaggagtatgcaaataagtgtcagctgcttcaggtgccaaagggagtgcaaacttctcggggtaaaagtattcgtgattctgcatggtaaagttcggttcccaatcagtaaactcccagcaagtaattctgccttggcttttgcaactgacaattattctatcttaaagccggacagaagctgctaaaggaatgaaaagaaagaaagtaggtactaagctgagtgcgtttttaacaaaagatggccgctttctccaatcaacgcttatctcttctgcag---------------------------------------------------------------------------------------------------------------------------
>_R_Albizia_edwallii_Dalmaso_272@NODE_1_length_1457_cov_12.104137
g---gttaagaactaaagtcattcctcaatctaaaacagaagcaaagcaagagagtcaatgccaaagagaaactaatagtacaataatgaatgtactttcttgtcttacatgacctgaatatgtgaaatgccagctgtcattttattactttccaaaatttcttcccacgaccaggaaca-agaaaggagagagactggaaggagtgctattcatagagggtagccaataaatttcgatcatcgccacaggaatagaaccgaagtgtccagcttccat-ttttagagtgcaactccaagtttctcagcctccaccttgagggacttgaggtatctc-acagcttcatc-------------------------------taaaacagtgacagaatccatttggtcaccaccaccag----------gcacgatccctctcagtaccctgatcattctcttcatttcccattgtttaatttcagggttgctgcagtgaccatgggtcttcgaagactttctaacagatgatgaagacctcttcttagattttgagccataactggagcaagtgtcacagttactttcataattttcattagtcctcgcagtgctgagctcttcctcatcatggtcttctagctcctccccttccaagctcaacaacgcatcgatgtccttagaatcctcttcaaaaggagatgataattctccttccacaggattagctttgttcttctcagagtctcgattataggtagcatgaacattcaagccaggaccactaaatttgttggccattgcaggatggaacataattctgctttggttatcggtctgatcaaagataatgaaattcttggggcaaacctcagagggttgcagttcaactctttcgaagggagttatcggcctggcactggaaggtaaaacagcatcaagggcagaaacaagaggagcatgcaaataagggtcagctgcttcaagtgccaaagggagtgcaaagttctcggggtaaaagtatttgtgactctgcat------gttcggttcccaatcagtaaactcccagcaagtaattctgccttggcttttgcaactgacaattattctatcttaaagctggacagaagctgctaaaggaatga----aaagaaagtaggtactaagctgagtgcatttttaacaaaagatggccgctttctccgatcaacgcttatctcttctgcagcctctaataaatgatgccaatacaacgaaaacaccccctaaaccaacgtcgctttattctagactacgtaacaggttttagcaactgacggaaatactcagcctgcaaagaaaagtcgatatg
>_R_Albizia_edwallii_Dalmaso_272@NODE_2_length_672_cov_16.426256
----------------------------------------------------------------------------------------------------------------------------------------------------------------------------------------------------------------------------------------------------------------------------------------------------------------------------------------------accacaaactcttttttgatgttaaaatgaacataaactttacaa----------aagaaggcatttttaaccc---------gttggtattaaccaactttatgtgagtcccacga----attgtacatttggtaatttttcttatacattggactgttttgacag---------gaaaactcagcacca-----taagatcttcctcaccattgctcggactccattaatgtccaccaaacagatactttcataatatttgttagtccttgcagtgttgagctcttccttatcatggtcttctaggtcctccccttccaagctcagcaacgcatcgatgtccttagaatcctcttcaaaaggagatgataattctccttccacaggattagctttgttcttctcagagtctcgattataggtagcatgaacattcaagccaggaccactaaatttgttggtcattgcaggatggaacat--------------------------------------aattcttgcggcaaaccttagagggttgcagttcatctcttttgaagggagttatcggcctgggaccaaaaggtaaaacaacataaagggcaaa---aaagggagcatgcaaataagtgtcagctgcttcaggtgccaaagggagtgcaaaattctcagggtaaa----------------------------------------------------------------------------------------------------aagcgggacagaagctgctaaaggaatgaaaagaaagaaagtaggtactaagctaagtgcatttta--------------------------------------------------------------------------------------------------------------------------------------------------------------------------
>_R_Albizia_glabripetala_Lewis_1652@NODE_1_length_1322_cov_94.361446
cggggttaagaacaacagacattcctcaatctaaaacagaagcaaagcaacagagtcgatgccaaacagaaactaatagtacaataatgaatgtactttcttgtcttacatgacctgaatatttgaaatgccagttgtcattttattactttccaagatttcttcccacgagcaggaaca-agaaaggagagagactggaaggagtgctattcatagagggtagccgataaatttcgattatcgccacaggaatagaaccgaagtgtcccgcttccat-ttttagagtgccactccaagtttctcagcctccaccttgagggacttgaggtatctc-accgcttcatc-------------------------------taaaacagtgacagaatccatttggtcaccaccaccgg----------gcacgatccctctcagtaccctgatcattctcttcatttcccattgtttaatttcagggttgctgcagtgaccatgggtttttgcagactttcgaacagatgatgaagacctcttcttagattttgagccataactggagcaagtgtcacagatactttcataattttcgttagtcctcgcagtgctgacctcttcctcatcatggtcttctagctcctccccttccaagctcaacaacgcatcgatgtccttagaatcctcttcaaa---agatgataattctccttccccaggattagctttgttcttctcagagtctcgattataggtagcatgaacattcaagccaggatcactaaatttgttggccattgcaggatggaacataattctgctttggttatcggtctgatcaaagataatgaaattcttgggacaaacctcagagggttgcacttcaactctttcgaagggagttatcggcctggcactggaaggtaaaacagcatcaagggcagaaacaagaggagtatgcaaataagtgtcagctgcttcaggtgccaaagggagtgcaaacttctcggggtaaaagtattcgtgattctgcatggtaaagttcggttcccaatcagtaaactcccagcaagtaattctgccttggcttttgcaactgacaattattctatcttaaagctggacagaagctgctaaaggaatgaaaagaaagaaagtaggtactaagctgagtgcatttttaacaaaagatggccgctttctccaatcaacgcttatctcttctgcagcctctaataaatgatgccaatacaacgaaaacaacccctaaaccaacgtcgcttgattctagactacgtaacaggttttagcaactgacggaaatactcagcctgcaaagaaa----------
>_R_Albizia_inundata_Wood_26530@NODE_2_length_630_cov_364.067826
----------------------------------------------------------------------------------------------------------------------------------------------------------------------------------------------------------------------------------------------------------------------------------------------------------------------------------------------------------------atgctaaaatgcacataaactttacaa----------aaaagggcatttttaacgtaactgttatgttagttctgacga--actctgtggatttcatga----actgtgcatgtatcaa-tttttttatacatttaactgttttgaccg---------aaaaactcaatacca-----taagatcttcctcacccttgttctgactccattaatgtccaacaaacaaatactttcataattttcgttagtcctcggagtgcttagctcttcctcatcatggtcttctagctcctccccttcaaagctcaacaacgcatcgatgtccttagaatcctcttcaaaaggagatgataattctccttccacaggattagctttgttcttctcagagtctcgattatatgtagcatgaacattcaagccaggaccactatatttgttggccatcacaggatggaacataattctgctttggatatcagtctgatcaaagataatgaaattc-tgcggcaaacatcagagggttgcagttcaactcttttgaagggagttatcggcctggcaccggaaggtaaaacagcatcaaggccagaaacaagaggagcatgcaaataagtgtcagctgcttcaggtgccaaagggagtgcaaacttctcgggg----------------------------------------------------------------------------------------------------------------------------------------------------------------------------------------------------------------------------------------------------------------------------------------------------------------------------------------------------
>_R_Albizia_multiflora_Hughes_3090@NODE_2_length_1378_cov_99.338970
t--------------------------------------------------------------------------------------------------------------------------------------------------------agagagttgaccccaaattcacgaacgaaggaggtaaggagttt-aaaaaaacatatgtgattcattttcatcacaagctttccatt----taaaaatatatggataaaaatatcccatttatttattttacagtaaaagtaaaattttaataccaaactttttt-aaaaggatgtatggaaacataaac-ttttttttatactagaatgcacataaactttataa----------aaaagggcatttttaacataactgttatgttagttctgacaa-cactatgtcgatttcatga----actgtacatgtatcaa-tttttttatacatttaactgttttgaccg---------aaaaactcagtacca-----taagatcttcctcacctttgttctgactccattaatgtccaacaaacaaatactttcataattttcgttagtcctcggagtgcttagcccttcctcatcatggtcttctatctcctccccttcaaagctcaacaacgcatcgatgtccttagaatcctcttcaaaaggagatgataattttccttccacaggattagctttgttcttctcagagtctcgattatatgtagcatgaacattcaagccaggaccactatatttgttggccatagcaggatagaacataattctgctttggctatcagtctgatcaaagataatgaaattcttgcggcaaacctcagagggttgcagctcaactcttttgaagggagttatcggcctggcaccggaaggtaaaacagcatcaagggcagaaacaagaggagcatgcaaataagtgtcagctgcttcaggtgccaaagggagtgaaaacttctc-gggtaaaaagcaaaggaatgaaaagaaagaaagtaggtactaggctgagtgcattttagacaggtaattgaactttagtgttcaaagttgaaaataaaataatccaaacatcagactttactttctaaaaccattataacacaaaatatccgagctaagttttaaaaatttgaaacacaaaataaactccacctctatttaatgttggttcctactacaaattctgatatacaaa------------aagtcatttgctgcacaaactttgcaaaatcgattcccctctgg-aaaccaaaggaagtgattgaattattcacttggcaaacttggcttaattgg
>_R_Albizia_niopoides_Simon_1601@NODE_2_length_1251_cov_146.510221
-------------------------------------------------------------------------------------------------------------------------------------------------------------------ccccaaagtcacgaatgaaggaggtaaggagttt-aaaaaaacatatgtgattcattttcatcacaagctttccatt----taaaaatatatggataaaaatatcccatttatttattttagagtaaaagtaaaattttagtaccaaactttttt-aaaaggatgtatggcaacataaactttttttttatactagaatgcacataaactttataa----------aaaagggcatttttaacataactgttatgttagttctgacaa-cactatgtcgatttcatga----actgtacatgtatcaa-tttttttatacatttaactgttttgaccg---------aaaaactcggtacca-----taagatcttcctcacctttgttctgactctattaatgtccaacaaacaaatactttcataattttcattagtcctcggagtgcttagcccttcctcatcatggtcttctatctcctccccttcaaagctcaacaacgcatcgatgtccttagaatcctcttcaaaaggagatgataattctccttccacaggattagctttgttcttctcagagtctcgattatatgtagcatgaacattcaagccaggaccactatatttgttggccatagcaggatagaacataattctgctttggctatcagtctgatcaaagataatgaaattcttgcggcaaacctcagagggttgcagctcaactcttttgaagggagttatcggcctggcaccggaaggtaaaacagcatcaagggcagaaacaagaggagcatgcaaataagtgtcagctgcttcaggtgccaaagggagtgaaaacttctc-gggtaaaaagcaaaggaatgaaaagaaagaaagtaggtactaggctgagtgcattttagacaggtaattgaactttagtgttcaaagttgaaaataaaataatccaaacatcagactttactttctaaaaccattataacacaaaatatccgagctaagttttaaaaatttgaaacacaaaataaactccacctctatttaatgttggttcctactacaaattctgatatacaaa------------aagtcatttgctgcacaaactttgcaaaatcgattcccctctgg-aaaccaaaggaagtgattgaattattcacttggcaaacttgg---------
>_R_Albizia_tomentella_Leach_Dunlop_3801@NODE_1_length_1581_cov_306.273936
ggggggtaagaactacagtcattcctcaatct-aaacaaaagcaaagcaacagagtcaatgccaaacagcaactaagagtacaataatgaatgcactttcttgtcttacatgacctgaatatgtgaaatgccagttgtcattttatcactttccaagatttcttcccacaagcaggaacaaagaaaggagagagactggagggagtgctattcatagagggtggtcgatagatttcgattatcatcacaggaatagaaccgaggtgtccaccttccat-ttttagagtgcaactccaagtttctcagcctccactttgagggacttgaggtatctc-actgcttcatc-------------------------------taaaacagtgacagaatccatttggtcaccaccgccgg----------gcacaatccctctcagtatcctgatcattctcttcatttcccattgtttaatttcagggttgctgcagtgaccatgggtcttagaagacttacgaacagatgatgaagacc---tcttagatttagagccataactggagcaagtgtcagagatactttcataattttcgttagtcctcgcagtgctgagctcttcctcatcatggtcttctagctcctccccttccaagctcaacaatgcatcgatgtccttagaatcctcttcaaaaggggatgataattctccttccacaggattagctttgttcttctctgagtctcgattataggtagcatgaacattcaagccaggaccactaaatttgttggccattgcaggatgaaacataattctgctttggttatcagtcttatcaaagataatgaaattcttggggcaaacctcagagcgttgcagttcaactctttcgaagggagttatcggcctggcaccagaaggtaaaacagcatcaagggaagaaacaagaggagcatgcaaataagtgtcagctgcttcaggtgctaaagggagtgcaaacttctcggggtaaaaatattcgtgattctgcatggtaaagttcggttcccaatcagaaaactcccagcaagtaattctgccttggcttttgcaactgacaattattctatcttaaggctggacagaggctgctaaaggaatgcaaagaaagaaagtaggtactaagctgagtgcatttttaacaaaagatggctgcttcctccaatcaacgcttatctcctctgcagtctctaataaatgatgccaatacaacgaaaaca-cccctaaaccaatgtcgcttgattctagactacgtaacaggttttagcaactgacggaaatactcagcctgcaaagaaaagtcaatatg
>_R_Albizia_tomentosa_Hughes_648@NODE_2_length_1089_cov_102.721344
-------------------------------------------------------------------------------------------------------------------------------------------------------------------------------------------------------------------------------------------------------------------------------------------------------------------------------------atatatggcaccataaactttttttttttgttaaaatgcacataaactttataa----------aaaaggacatttttaacac--ccgttatgttgtttcttacaaacaccatgtggatttcatga----actgtgcaggtatcaa-tttttttatacatttaactattttgactg---------aaaaactcaataccg-----taagatcttcctcacccttgttctgactccattaatatccaacaaacaaacgctttcataattttcattagtcctcgtagtgctcagctcttcctcatcatggtcttctagcttctcccctttaaagctcaacaacgcatcgatgtccttagaatcctcttcaaaaggagatgataatactccttccacaggattagctttgttcttctcagagtctcgattatatgtagcatgaacattcaagccaggaccactacatttgttggccattgcaggatggaacataattctgctttggctaacagtctgatcaaagataatgaaattcttacaccaaacctcaaagggttgtagttcaattcttttgaagggagttattagcctggcaactgaaggtaaaacagcatcaagggtagaaacaagaggagcatgcaaataagtgtcaactgcttcaggtgccaaagggagtgcaaacttctcagggtaaaacgcaaaggaatgaaaagaaagaaagtaggtactaagctgagtgcattttagacaggtaattaaactttagtgttcaaagttgaaactaaaataatccaaacatcagatgttactttctaaaaccattatagcacagaatatctgagctaagttttaaaaatttgaaacacaaaataaactccacctctatttaatgttcgttcccactataaattttgatatacaaa------------aagtcatctgctacacaaactttgcaaaatccattcccctctgg-aaaccaaagaaagtggtttgaat----------------------------
>_R_Albizia_xerophytica_Hughes_1435@NODE_3_length_700_cov_25.027287
------------------------------------------------------------------------------------------------------------------------------------------------------------------------------------------------------------------------------------------------------------------------------------------------------------------------------------------------------------------------------------------------------------------------------------------gacaaacactatatggattccatga----actataaaggtatcaatttcttttatacatttgattgttttgacca---------aaaaactcagtacca-----taagatcttccttacccttgttctgactccattaatgtccaacaaacaaatactttcataatttttgttagtccttgtaatgttgagctcttcctcatcattgtcttctagttcctccccttcaaagctcaacaacgcatcgatgtccttataatcctcttcaaaaggagatgataattctcattccataggattagcattgttcttctcagagtctcaattatatgttgcatgaacattcaagcttggactactatatttgttggccattgtagtatggaacataattcatctttggctatcaatctgattaaagataatgaaattcttgcagtaaaccttagagggttccagtt-------------------tgagaaacgaacaaaaaaaagattggcaatgctaactacggcaacaaaaagttttttcaaaca---------------------taaagagtgaacaaa-----------aacatggcgcgcgacccta-atggataagatacattattgatcaacaagc------catgtgactcagacagattaattg--------aatcacttaacactatatcataacagacgctttcaaatgactataaaaacagagcatcagagat--------------------------------------------------------------------caataattatagctgatacaaca------------------------------------------------------------------------------------------------
>_R_Balizia_elegans_Iganci_870@NODE_1_length_1585_cov_215.681034
cgggggtaagaactacagtcattcctcaatctaaaacagaagcaaagcaacagagtcaatgccaaacagcaactaagagtacaataatgaatgtattttcttgtcttacatgacctgaattggtgaaatgccagttgtcactttattactttccaagatttcttcccacgagcaggaaca-agaaaggagagagactggaagtagtgctattcatagagggtggtcgataaatttcgattattgccacaggaatagaaccgaagtgtccagcttccat-ttttagagtgcaactccaagtttttcagcctccaccttgagggacttgaggtatctc-acagcttcatc-------------------------------taaaacagtgacagaatccatttggtcaccaccgccgg----------gcacgatccctctcagtacccggatcattctcttcatctcccattgtttaatttcagggttgctgcagtgaccatgggtcttagaagactttcgaacagatgatgaagatctcttcttagattttgagccataactggagcaagtgtcacagatactttcataattttcgttagtcctcgcagtgctgagctcttcctcatcatggtcttctagctcctccccttccaagctcaacaacgcatccatgtccttagaatcctcttcaaaaggagatgataattctccttccacaggattagctttgttcttctcagagtctcgattataggtagcatgaacattcaagccaggaccactaaatttgttggccattgcaggatggaacataattctgctttgattatcagtctgatcaaagataatgaaattcttggggcaaacctcagagggttgcagttcaactctttcgaagggagttattggcctggcaccggaaggtaaaacagcatcaagggcagaaacaagaggagcatgcaaacaagtgtcagctgctttaggtgccaaagggagtgcaaacttctcagggtaaaagtatttgtgattctgcatggtaccgttcggttcccaatcagtaaactcccagcaagtaattctgccttggcttttgcaactgacaattattctatcttaaagctggacagaagctgctaaaggaatgaaaagaaagaaagtaggtactaagctgagtgcatttttaacaaaagatggccgcttcctccaatcaacgcttatctcttctgcagcctctaataaatgatgccaatacaatgaaaacaccccctaaaccaacgtcacttgattctagactacgtaacaggtttcagcaactgacggaaatactcagcctgcaaagaaaagtcaatatg
>_R_Balizia_elegans_Iganci_870@NODE_3_length_556_cov_52.995825
-----------------------------------------------------------------------------------------------------------------------------------------------------------agaggtgaccccaaagtcacaaatgaagggggcaaggagtttcaaaaatatatatataatcaattttcatcacaagcttttcatt----caaaaatatatgcataaaaaaatatcatttatttgttttagggtaacggtacaatttttataataaatttttctaaaaagtatatatgtcaccataaactttcttttgttgctgaaatgcccataaattttataa----------aagagggtatttttaacacaaccattgtattggtcctaacgaacattatgtcggtcccacaa----actgcacaggtgtcaa--ttttttatacatttgattgttttaactg---------gaaaactgagctcta-----taggatcttcctcacccttacctcgaccctattaatgtccaccaaaccaatac-tacataattttcgttagtcctcgcagtgctgagctcttcctcatcatggtcttctagttcctccccttccaagctcaacaacgcatccatgtccttagaatcctcttcaaaaggagatgataattctccttccac-----------------------------------------------------------------------------------------------------------------------------------------------------------------------------------------------------------------------------------------------------------------------------------------------------------------------------------------------------------------------------------------------------------------------------------------------------------------------------------------------------------------------------------------------------------------------------------------------------------------------------------------------------------
>_R_Balizia_leucocalyx_Aguilar_1939@NODE_3_length_1167_cov_145.404587
-aaatgtgggtcctacatttaactttttccccaaagcaaaagca-----acggggtgggtgccgtat--aaatgacgcaacaagcaataaattcgcacaagtgaagagcacggcttgac-------------------------------tgttgagagttgaccccaaagtcatgaacgaaagtggcaaggagtttcaaacaaatatgcataatccattttcatcactagcttttcatt----caaaaatatatgcataaaaatatcccatatatttgttttagggtaaagacgcaatattaataacaaagttttctaaaaagggcatataatcc-att------tttttggtgctaaaatgcgtgtaaactttataa----------aagagggtatttttaccacaaccgt----------gtaacaaacattatgtggatcccataa----actgtacaggtgtcaattttttttatacatttgactgttttgacc--------------actcattacca-----taagattttcctcatccttgctctgactccattaatgtccaccaaacaaatactttcataattttcgttagtcctcgcagtgttgagctcttcctcatcatggtcttctagctcctgcccttccaagctcagcaacacatttatgtccttagaatcctcttcaaaaggagatgataattctccttcatcaggattagctttgttcttctcagagtctcgattataggtagcctgaacattcaagccaggaccactaaatttgttggccattgcaggatggagcataattctgctttgattatgggtctgatcaaagataatgaaattcttggggcaagcctcagagggttgcagttcaactatttcgaagggagttatcggcctggcaccggaaggaaaaacagcatcaagtgcagaaacaagaggagcatgcaaataagtgtccgctgcttcaggtgccaaagggagtgccaacttctcggggtaaaagtattcgtgattctgcatggtaaagttcggttcccaatcagtaaactcccagcaagtaattctgccttggcttttgcaactgacaattattctgtcttaaagctggacagaagctgcgaaaggaatgaaaagaaaaaaagtaggtactaagctgagtgcatttttaacaaaagatggccgcttcctccaatcaacgcttatctcttctgcagc--------------------------------------------------------------------------------------------------------------------------
>_R_Balizia_pedicellaris_Queiroz_15529@NODE_1_length_611_cov_509.026978
-ggagggaagaactacagtcattcctcaatctaaaacggaagcaaagcaacagagtcaatgccaaacagcaactaagagtacaataatgaatgtactttcttgtcttacatgacctgaatatgtgaaatgccagttgtcactttattactttccaagatttcttcccacgagcgggaaca-agaaagaagagagactggaaggagtgctattcatagagggtagtcgataaatttcgattatcgccacaggaatagaaccgaagagcccagcttccat-tttcagagtgcaactccaagtttttcagcctccaccttgagggacttgaggtatctc-acagcttcatc-------------------------------taaaacagtgacagaatccatttggtcaccaccgccgg----------gcacgatccctctcagtaccctgatcattctcttcatctcccattgtttaatttcagggttgctgcagtgaccatgggtcttagaagactttcgaacagatgatgaagacctcttcttagattttgagccataactggagcaagtgtcacagatactttcataattttcgttagtcctcgcagtgctgagctcttcctcatcatggt------------------------------------------------------------------------------------------------------------------------------------------------------------------------------------------------------------------------------------------------------------------------------------------------------------------------------------------------------------------------------------------------------------------------------------------------------------------------------------------------------------------------------------------------------------------------------------------------------------------------------------------------------------------------------------------------------------------------------------------------
>_R_Calliandra_bella_LPQ15696@NODE_1_length_1490_cov_299.911536
gagaggtaagaactacagtcattcctcaatctaaaacaaaagcaaagcaacagagtaaatgccaaacagcaactaagagtacaataatgaacgtactttcttgtcttatatgaccttaatatgtgaaatgccagctgtcattttattactttccaagatttcttcccatgagcaggaaca-ataaaggtgagagactggaagga------------------------------------------------attaaaccaaagtgtttaacct-tttgttttagagtgcaactccaagtttctcagcctccaccttgagggatttgaggtatctc-acagcttcatc-------------------------------taaaacagtgacagaatccatttggtcaccactgccag----------gcacgatgcccctcagcaccctgatcattctcttcatttcccattgcttaatttcagggttgccacagtgaccatgggtcttagaagacttacgaattgatgatgaagatctcttcttagattttgagccataactagagcaagtgtcacaaatactttcataattttcatttgtcctcgcagtgctcaactcttcttcatcatggtcttctaactcctccccttccaagctcaacaatgcgtcgatgtctttagaatcctcttcaaaagaagatgatgattctccttccacaggattagctttgttcttctcagagtttcggtcataggtagcatgaacattcaagccaggactactaaatttgttggccattgcaggatggaacataattctgctttggttatcagtctgatcaaagataatgaaattctttgggcaaacctcagagggttgcagttcaactcttttgaagggacttatctgcctggcacccgaaggtaaaacagcatcaagagctgaaacaagaggagcatgcaaataagggtcaactgcttcaggtgccaaagggagtgcaaacttctcagggtaaaaatatttgtgattctgcatggtaaagttcggttcccaatcagtaaactcccagcaagtaattctgccttgacttttgcgactgacaataattctatcctaaaggtggacagaagttgctaaaggaatggaaagaaacaaagtaggtactaagctgagtgcatttttaacaaaagatggccgcttcctccaatcaacacttgtcttttctgcagcttctaataaatgataccaatacaatgaaaacaccccctaaaccaacgtcgcttgattctagactacgtaacaggttttagcaactggcggaaatactcagcctgcagagaaaagtcaatata
>_R_Cathormion_rhombifolium_Deighton_3618@NODE_1_length_1568_cov_149.314554
aggggggggggactacagtcattcctcaatctaaaacagaaacaaagcaacagagtcaatgccaaacagcaactaagagtacaataatgaatgtactttcttgtcttacatgacctgaatatgtgaaatgccagttgtcactttattactttccaagatttcttcccacgagcaggaaca-agaaaggagagagactggaaggagtgctattcatagagggtagtcgataaatttcgattatcgccacaggaatagaaccgaagtgtccagcttccat-ttttagagtgcaactccaagtttttcagcctccaccttgagggacttgaggtatctc-acagcttcatc-------------------------------taaaacagtgacagaatccatttggtcaccaccgccgg----------gcacgatccctctcagtaccctgatcattctcttcatctcccattgtttaatttcagggttgctgcagtgaccatgggtcttagaagacttttgaacagatgatgaagacctcttcttagattttgagccataactggagcaagtgtcacagatactttcataattatcgttagtcctcgcagtgctgagctcttcctcatcatggtcttctagctcctccccttccaagctcaacaacgcatcgatgtccttagaatcctcttcaaaaggagatgataattctccttccacaggattagctttgttcttctcaaagtctcgattataggtagcatgaacattcaagccaggaccactaaatttgttggccattgcaggatggaacataattctgctttgattatcagtctgatcaaagataatgaaattcttggggcaaacctcagagggttgcagttcaactctttcgaggggagttatcggcctggcaccagaaggtaaaacagcatcaagggcagaaacaagaggagcatgcaaataagtgtcagctgcttcaggtgccaaagggggtgcaaacttatcggggtaaaaatattcgtgattctgcatggtaaagttcggttcgcaatcagtaaactcccagcaagtaattctgccttggcttttgcaaccgacaatta-------------ctggacagaagctgctaaaggaatgaaaagaaagaaagtaggtactaagctgagtgcatttttaacaaaagatggccgcttcctccaatcaacccttatctcttctgcagcctctaataaatgatgccaatacaacgaaaacaccccctaaaccaatgtcgcttgattctagactacgtaacaggttttagcaactgacggaaatactcagcctgcaaagaaaagtcaatatg
>_R_Enterolobium_cyclocarpum_MWC9020@NODE_1_length_1593_cov_324.676781
cgagggtaagaactacagtcattcctcaatctaaaacagaagcaaagcaacagagtcaatgccaaacagcaactaagagtacaataatgaacgtactttcttgtcttacatgacccgaatatgtgaaatgccagttgtcactttattactttccaagatttcttcccacgagcaagaaca--------agagagactggaaggagtgctattcatagagggtggtcgatagatttcgattattgccacaggaatagaaccgaagtgtccagcttccat-ttttagagtgcaactccaagtttctcagcctccaccttgagggacttgaggtatctc-acagcttcatc-------------------------------taaaacagtgacagaatccatttggtcaccacccccgg----------gcacgatccctctcagtaccctgatcgctctcttcatttcccattgtttaatttcagggttgctgcagtgaccatgggtcttagaagacttttgaacagatgatgaagacctcttctcagattttgaaccataactggagcaagtgtcacagatactttcataattttcgttagtccttgcagtgctgagctcttcctcatcatggtcttctagctcctccccttccaagctcaacaaggcatcaatgtccttagaatcctcttcaaaaggagatgataattctccttccagaggattagcattattcttctcagagtcccgattataggtagcatgaacattcaagccaggacaactatatgtgttggccattgcaggatggaacataattctgctttggttatcggtctgatcaaagataatgaaattcttggggcaaacctcggagggttgcagttcaactctttcgaagggagttattggcctggcaacggaaggtaaaacagcatcaagggcagaaacaagaggagcatgcaaataagtgtcagctgctttaggtgccaaagggagtgcaaacttctcagggtaaaagtattcgtgattctgcatggtaaagcttggttcccaatcagtatactcccagcaagtaattctgccttggcttttgcaactgacaattattctatcttaaagctggacagaatctgctaaaggaatcaaaagaaagaaagtaggtactaagctgagtgcatttttaacaaaagatggccacttcctccaatcaacgcttatctcttctgcagcctctaataaatgatgccaatacaacaaaaacaccccctaaaccaacgtcgcttgattctagactacgtaacaggttttagcaactgacggaaatactcagcctgcaaagaaaagtcaatatg
>_R_Enterolobium_cyclocarpum_MWC9020@NODE_2_length_1221_cov_211.777098
-------------------------------------------------------------------------------------------------------------------------------------------------------------------------------------aataaaaaaacgaaataaaatatttttttttaaaaaaaaagcctcttatggcgcttttt----ggaggaagtgtcataggaagtgtgccacttctatggcgcttcctccagaaagcgtcataggggttatttttttttaaaaaaataaaataaattacggcgcttcaaaaatttcaaaaagcgccttagcttcttcct----------atgacgttggtttggaaagcgccacaatctt--tattaaaaaaagtgccgttaattaatatt----tttgtagtagtg------ttttttatacatttgactgttttgatcg---------gaaaactcagcacca-----taagatcttcctcacccttactctgactccattaatgtctaacaaacagatactttcataatattcgttagtcctcacagtactgagcgcttccttttcatgatctcctagctcctccccttccaagctcaacaacgcataaatgtccttagaatcctcctcaaaaggagatgataattctccttccacaggattagctttgttcttctcagagtctcgattataggtagcatgaacatttaagccaggaccactaaatttgttggccattgcaggatggaacataattctgcttcggttattggtctgatcaaagataatgaaattctggaggcacacctcagagggttgcagttcaactctttcgaagggagttatcggcctggcacaggaaggtaaaacagcttcaagggcagaaacaagaggagtatgcaagtaagggtt----------------------------------------------------------------------------------------tatcttagataggtaattgaactctagtgttcaaagttcaaactaaaataatccaaacatcacacgttacttcctaaaaccattataacacagcatatccgagctaagttttaaaaatctgaaacgt-agatactctccacctctatttaatgtcggttcccactacaaatcctgatatacaga------------aagtcatctgctacacaaacttcgcaagatccattcccctttgg-aaaccaaaggaagtggatgaattattcacctggcaaacttgggttagtcga
>_R_Enterolobium_cyclocarpum_MWC9020@NODE_3_length_1185_cov_258.067690
--------------------------------aaggttagg---------------------------------------------------------------------------------------------------------gact---aacctattgaccataaggacatatctaa-----------------aaacaaaaatagataa----------------------------------aata-----------------------ttttttttaaattacgagtaagatttcaat------tatct-------------atttctttattaatttccttttatggcttaa----------actttacagtaataaacaaattaaattctattaggctctaca-------------tctccaaactacagttaatactcctatttttctaaaagagtctttgagtctaaaatataagcaattgcccaaatgat--------gatgatactagtgcatacaataagtgggccctcctaaatctaatttttttcctaaaagcaaaagcaaagatactttcataattttcgttagtcctcgcagtgctgagctcttccccatcatggtcttctggctcctcctcttccaagctcaacaacgcatcgatgtccttagaatcctcttcaaaaggagatgataattctccttccacatgattagctttgttcttctcagagtctcgattataggtagcatgaacattcaagccaggactgttaaatttgttggccattgcaggatggaacataattctgctttggttatcggtctgatcaaagataatgaaattcttggggcaaacctcagaggtttgcagttcaactcttttgaagggagttatcggcctggcaccggaacgtaaaacagcatcaagggcagaaacaagaggagcatgcaaataagtgtcagctgcttcaggtgccaaagggaggacaaacttcttggggtaaaagtattcgtgattctgcatggtacagttcggtccttctggctcaaactaaaagctaataacataacgatagctttca---------------tgattataaattctaacgaattttaatgagaaaat-----------gggtaacaactgagacacgaactttctgatgatgaggtgatca-------aaactcaggctaatcagatacagaaattccactagattttactgaa-------agacg---------------------------------------aagcttagagagataaatgaaaggaacacagtgtgagagggggttgatgca
>_R_Hydrochorea_corymbosa1_Bonadeu_655@NODE_1_length_645_cov_516.189831
--------------------------------------------------------------------------------------------------------------------------------------------------------------------------------------------------------------------------------------------------------------------------------------------------------------------------------------------------------------------------------------------------------------------------------------------------------------------------------------------------------------------------------------------------------------------------------------------------------------------------------------------------------------------------------------------------------------------------------------------------------------------------------------------------------------------------------------------------tctgctttgattatcggtctgatcaaagataatgaaattcttggggcaaacctcaaagggttgcagttcaactctttcgaagggagttatcggcctggcaccggaaggtaaaacagcatcaagggcagaaacaagaggagcatgcaaataagtgtcagctgcttcaggtgccaaagggagtgcaaacttctcgggttaaaaatattcgtgattctgcatggtaaagttcggtttgcaatcagtaaactcccagcaagtaattctgccttggcttttgcaactgacaattattctatcttaaagctggacagaagctgctaaaggaatgaaaagaaagaaagtaggtactaagctgagtgcatttttaacaaaagatggccgcttcctccaatcaacgcttatctcttctgcagcatctaataactgatgccaatacaacgaaaacaccccctacaccaacgtcgcttgattctagactacgtaacaggttttagcaactgacggaaatactcagcctgcaaagaaaagtcaatatg
>_R_Hydrochorea_gonggrijpii_Tillett_45696@NODE_1_length_1130_cov_302.348528
--------------------------------------------------------------------------------------------------------------------------------------------------------------------------------------------------------------------------------------------------------------------aaaatatcccatttatttgttttagggtaaaggcgcaatattaataacacagttttttaaaaagggcatataatcc-att------tttttggtgctaaaatgcgcataaactttataa----------aagagggtatttttaacacaaccgt----------gtaacaaacattatgtggatcccataa----actgtacaggtgtcaattttttttatacatttgactgttttgacc--------------actcattacca-----taagattttcctcatccttgctctgactccattaatgtccaccaaacaaatactttcataattttcgttagtcctcgcagtgttgagctcttcctcatcatggtcttctagctcctccccttccaagctcagcaacgcatttatgtccttagaatcctcttcaaaaggagatgataattctccttcatcaggattagctttgttcttctcagagtctcaattataggtagcctgaacattcaagccaggaccactaaatttgttggccattgcaggatggagcataattctgctttgattacgggtctgatcaaagataatgaaattcttggggcaagcctcagagggttgcagttcaactatttcgaagggagttatcggcctggcaccggaaggaaaaacagcatcaagggtagaaacaagaggagcatgcaaataagtgtcagctgcttcaggtgccaaagggagtgcaaacttctcggggtaaaaatattcgtgattctgcatggtaaagttcggttcccaatcagtaaactcccagcaagtaattctgccttggcttttgcaactgacaattattctatcttaaagctggacaaaatcttctaaaagaatgaaaagagagaaagtaggtactaagctgagtgcatttttaacaaaagatg-------------atcaatgcttgtctcttctgcagcctctaataaatgatgccaatacaacgaaaacaccccctaaaccaacgtcgcttgattccagactacgtgacaggttctagcaactgacggaaatactctgcgtgcaaagaaaagtcaatatg
>_R_Hydrochorea_gonggrijpii_Tillett_45696@NODE_3_length_721_cov_194.259317
--------------------------------------------------------------------------------------------------------------------------------------------------------------------------------------------------------------------------------------------------------------------------------------------------------------------------------------------------------------------------------------------------------------------------------------------------------------------------------------------------------------------------------------------------------------------------------------------------------ttcataattttcgttagtcctcgcagtgttgagctcttcctcatcatggtcttctagctcctccccttccaagctcaacaacgcatccatgtccttagaatcctcttcaaaaggagatgataattctccttccacaggattagctttgttcttctcagagtctcgattataggtagcaggaatattcaagccaggaccactaaatgtgttggccgttgcaggttggaacatgattctgctttggttatcggtctgatcaaagataatgaaattcttggggcaaacctcaaagggttgcagttcaactctttcgaagggagttattggcctggcaccggaaggtaaaacagcaacaagggcagaaaaaagaggaacatgcaaataagtgtcagctgcttcaggtgtcaaagggagtgcaaacttatcggggtaaaaatatccgtgattctgcatggtaaagttcggttcgcaatcagtaaactcccagcaagtaattctgcctcggctcttgcaactgacaattattctcacttaaagctggacagaagctgctaaaggaatgaaaagaaagaaagtaggtactaagctgagtgcatttttaacaaaa-------------------------------------------------------------------------------------------------------------------------------------------------------------------
>_R_Hydrochorea_marginata_Morim_563@NODE_3_length_699_cov_125.326367
-----------acacaaacaaacctttaatttgaagcaaaagta-----aaggggtgggtgcagtataataataaacaacaaagcaataaattcacacaaatgacgagcgcggcataaca--------------------------gacttgttgagagttgaccccaaagtcacaaataaaggaggtaaggagtttcaaaaaaatatatatgatcaattttcatcacaagctttccatt----caaaaatatatgcataaaaatatctcatttatttgttttagggcaaaaatacaattttaacaacaaa-ttttttaaaaaggacatatgtcaccataaattttcttttgttgctaaaatgcccataaaccttacaa----------aagagggtatttttaacacaaccactatattggtactaacgatcattatgtgggtcccacaa----actgcacaggtgtcaa--attattatgcatttgattg-tttaactg---------gaaaactcagcacta-----taagatcttcctcacccttact----ctctattaatgtccaccaaacaaatactttcataattttcgttagtcctcgccgtgctgagctcttcctcatcatggtcttctagctcctccccttccaagctcaacaacgcatcgatgtccttagaatcctcttcaaaaggagatgataattctccttccacaggattagctttgttcttctcagagtctc------------------------------------------------------------------------------------------------------------------------------------------------------------------------------------------------------------------------------------------------------------------------------------------------------------------------------------------------------------------------------------------------------------------------------------------------------------------------------------------------------------------------------------------------------------------------------------------------------------------------------
>_R_Hydrochorea_marginata_Morim_563@NODE_4_length_631_cov_27.731047
----------cacacaagcaaacccttgatttaaagcaaaagca-----aagtgatgggtgcagtataatcataaacaacaaaacaataaattcacacaagtgatgagcacgacatgaca--------------------------gacttgttgagagttgaccccaaagtcacaaatgaaggaggcaaggagtttcaaaaaagtgtatataatcaattttcatcacaagctttccatt----caaaaataaatgcataaaaatatctcatttatttgtttaaaggtaaaggtacaattttaacaataaatttttctaaaaagtatatatgtcaccataaactttcttttgttgttaaaatgcccataaattttacaa----------acgaaggtatttttaacacaaacattatattggtcctaacgaacattatgtcggtcccacaa----actgcacaggtgtcaa--ttttttatacatttgattgttttaaccg---------gaaaactcagcacta-----taagatcttcctcacccttgctctgactctattaatgtccaccaaacaaatgctttcataattttcgttagtcctcgcagtgttgagctcttcctcatcat---------------------------------------------------------------------------------------------------------------------------------------------------------------------------------------------------------------------------------------------------------------------------------------------------------------------------------------------------------------------------------------------------------------------------------------------------------------------------------------------------------------------------------------------------------------------------------------------------------------------------------------------------------------------------------------------------------------------------------------------------
>_R_Hydrochorea_marginata_Morim_563@NODE_7_length_559_cov_20.400415
--------------------------------------------------------------------------------------------------------------------------------------------------------------------------------------------------------------------------------------------------------------------------------------------------------------------------------------------------------------------------------------------------------------------------------------------------------------------------------------------------------------------------------------------------------------------------------------------------------------------------------------------------------------------------ttcc---------------------------------------------------------------------------------------------------------------------------------------------------------------------------------------------------------------------------------------------------------------------------------------------------------------------------------------------------------------------------------------------------------------caatcagtaaactcccagcaagtaattctgccttggcttttgcaactgacaattattctatcttaaagctggatagaagcggctaaaggaatgaaaagaaagaaagtaggtactaagctgagtacatttttaaccatggacgaccggttcaaccgtgaaccgatcactggtccggtccggttaaccaattgaacccggaaccggtcaaaaccgggttgaaccgttttttaccttttttttatttttttttagactaaagtaggtaaataaagaaacaaatctaaaaaaagaagattattta
>_R_Hydrochorea_marginata_Morim_563@NODE_8_length_539_cov_16.761905
----------tctacaaacaatcctttgatttaaagcaaaagca-----aaggggtgggtgcagtataataataaacaacaaagcaataaattcacacaagtgatgagcgcggcatgaca--------------------------gacttgttgagagttgaccccaaagtcacaaatgaaggaggtaaggagtttcaaaaatatatatataatcaattttcatcacaagctttccatt----caaaaatatgtgcataaaaatatctcatttatttgttttaggataaaggtacaattttaaca---------------------atataacaccataaactttcatttgttgctaaaatgcccataaactttataa----------aagagagcatttttaacacaaccattatattgatactaacaaacattatgtgggtcccacaa----actgtacaggtgtcaa--ttttttatacatttaattgttttaactg---------gaaaactcagcacta-----taagatcttcctcacccttgctccgactctattaatgtccaccaaacaa-------------------------------------------------------------------------------------------------------------------------------------------------------------------------------------------------------------------------------------------------------------------------------------------------------------------------------------------------------------------------------------------------------------------------------------------------------------------------------------------------------------------------------------------------------------------------------------------------------------------------------------------------------------------------------------------------------------------------------------------------------------------------------------------------------
>_R_Jupunba_asplenifolia_Ekman_6383@NODE_1_length_1169_cov_87.928571
----------------------------------------------gcaacagagtcaatgccaaacagcaactaagagtacaataatgaatgtactttcttgtcttacatgacctgaatatgtgaaatgccagttgtcactttattactttccaagatttcttcccacgagcaggaaca-agaaaggagagagactggaaggagtgctattcatagagggtagtcgataaatttcgattatcgccacaggaatagaaccgaagtgtccagcttccat-ttttagagtgcaactccaagtttttcagcctccaccttgagggacttgaggtatctc-acagcttcatc-------------------------------taaaacagtgacagaatccatttggtcaccaccgccgg----------gcacgatccctctcagtaccctgatcattctcttcatctcccattgtttaatttcagggttgctgcagtgaccatgggtcttagaagactttcgaacagatgatgaagacctcttcttagattttgagccataactggagcaagtgtcacagatactttcataattttcgttagtcctcgcagtgctgagctcttcctcatcatggtcttctagctcctccccttccaagctcaacaacgcatcgatgtccttagaatcctcttcaaaaggagatgataattctccttccacaggattagctttgttcttctcagagtctcgattataggtagcatgaacattcaagccaggaccactaaatttgttggccattgcaggatggaacataattctgctttgattatcagtctgatcaaagataatgaaattcttggggcaaacctcagagggttgcagttcaactctttcaaagggagttatcggcctggcaccggaaggtaaaacagcatcaagggcagaaacaagaggagcatgcaaataagtgtcagctgctttaggtgccaaagggagtgcaaacttctcagggtaaaagtattcgtgattctgcatggtaacgttcggttcccaatcagtaaactcccagcaagtaattctgccttggcttttgcaactgacaattattctatcttaaagctggacaaaagctgctaaaggaatgaaaagagagaaagtaggtactaagctgagtgcatttttaacaaaagatg-------------atcaatgcttatcttttctgcagcctctaataaatgatgccaatacaacgaaaacaccccc-------------------------------------------------------------------------------------
>_R_Jupunba_barbouriana_Iganci_847@NODE_1_length_1388_cov_439.466056
aggggttaagaactacagtcattcctcaatctaaaacagaagcaaagcaacagagtcaatgccaaacagcaactaagagtacaataatgaatgtactttcttgtcttacatgacctgaatatgtgaaatgccagttgtcactttattactttccaagatttcttcccacgagcaggaaca-agaaaggagagagactggaaggagtgctattcatagagggtagtcgataaatttcgattatcgccacaggaatagaaccgaagtgtccagcttccat-ttttagagtgcaactccaagtttttcagcctccaccttgagggacttgaggtatctc-acagcttcatc-------------------------------taaaacagtgacagaatccatttggtcaccaccgccgg----------gcacgatccctctcagtaccctgatcattctcttcatctcccattgtttaatttcagggttgctgcagtgaccatgggtcttagaagactttcgaacagatgatgaagacctcttcttagattttgagccataactggagcaagtgtcacagatactttcataattttcgttagtcctcgcagtgctgagctcttcctcatcatggtcttctagctcctccccttccaagctcaacaacgcatcgatgtccttagaatcctcttcaaaaggagatgataattctccttccacaggattagctttgttcttctcagagtctcgattataggtagcatgaacattcaagccaggaccactaaatttgttggccattgcaggatggaacataattctgctttgattatcagtctgatcaaagataatgaaattcttggggcaaacctcagagggttgcagttcaactctttcgaagggagttattggcctggcactggaaggtaaaacagcatcaagggcagaaacaagaggagcatgcaaataagtgtcagctgctttaggtgccaaagggagtgcaaacttctcagggtaaaagtattcgtgattctgcatggtaaagttcggttcccaatcagtaaactcccagcaagtaattctgccttggcttttgcaactgacaattattctatcttaaagctggacagaagctgctaaaggaatgaaaagaaagaaagtaggtactaagctgagtgcatttttaacaaaagatggccgcttcctccaatcaacgcttatctcttctgcagcctctaataaatgatgccaatacaacgaaaacaccccctaaaccaacgtcgcttgattct---------------------------------------------------------------
>_R_Jupunba_barbouriana_Iganci_847@NODE_2_length_856_cov_51.952503
---------------------------------------------------------------------------------------------------------------------------------------------------------------------------------------------------------------------------------------------------------------------------------------------------------------------------------------------------------------------------------------------------------------gttatgtaaattttttttttcaaacctccaaaatattaatttggccctccaa-----------aaatctcta--atttgcctccat---accacctacaata---------taaaattaagcacaa-----tgtagcatcaaaagtccaaataattattttgtgaataattaattaattatgactatttttttccaatttacaattaattcaacacaaatattcctaattaaaatttgcttaattttacaataatgcctcaggaaatacattaaaaatcccaatttaattatgacaaatcatgtaaaaatatggttc-----aatcagctttgttcttctcagagtctcgattataggtagcatgaaaattcaagccaggaccactaaatgcgttggccattgcaggttggaacatgattctgctttggttatcggtctgatcaaagataatgaaattcttgggccaaaccttaaggggttgcagttcaactctttcgaagggagttatcggcctagcaccggaaggtaaaacagcatcaagggcagaaacaagaggagcatgcaaataagtgtcagctgcttcaggtgccaaagggagtgcaaacttctcgggttaaaaatattcgtgattctgcatggtaaagttcggttcgcaatcagtaaactcccaggaagtaattctgccttggcttttgcaactgacaattattctcacttaaagctggacagaagctgctaaaggaatgaaaagaaagaaagtaggtactaagctg-------------------------------------------------------------------------------------------------------------------------------------------------------------------------------------
>_R_Jupunba_barbouriana_Iganci_847@NODE_3_length_777_cov_177.490000
--------------------------------aaagtatcaaaaaataataagttttggtgccaaaaaacattaggtaaaattacaatcaatctg-----ataacacactgggtataactg--------------------------------aaaaaatatttttaagggttaaaaacac-----------------caaaaaatattttaaaataatttttaaaactga-------------aaaaaatacattaaaggtaaaattgcaatcagtctgataacacactgggtacaacggtcataat------------------cataagttgaaataagctttaaacttatggaataagttgcttatttttcataa----------gcttggttgctctaaacactga---------------accaaacataacatttttcatatca--tgattcaattggacttatttggacttataagtccaaataaacccatcc---------aaacatgca-----------gaagatcttcctcacccttactccgactctattaatgtccaccaaacaaatactttcataattttcgttagtcctcacagtgctgagctcttcctcatcatggtcttctagctcctccccttccaagctcaacaaagcatccatgtccttagaatcctcttcaaaaggagatgataattctccttccacaagattagctttgttcttctcagagtctcgattataggtagcatgaacattcaagccaggaccactaaatttgttggccattgcaggatggaaagtaattctgctttgattatcggtctgatcaaagataatgaaattcttggggcaaacctcagagggttgcagttcaactctttcgaagggagttatcggcctggcac---------------------------------------------------------------------------------------------------------------------------------------------------------------------------------------------------------------------------------------------------------------------------------------------------------------------------------------------------------------------------------------------------------------------------------------------------
>_R_Jupunba_barbouriana_Iganci_847@NODE_5_length_599_cov_90.515326
----------------------------------------agca-----acggggtgggtgcagtatcacaatacgcaac-aagcaataaattcacacaagtgatgagcacggcttgac-------------------------------tgttgagagttgaccccaaagtcacgaatgaaggaggtaaggagtttcaaacaaatatatataatccattttcatcactagcttttcatt----caaaaatatatgcataaaaatatcccatttatttgttttagagtaaaggcgcaatattaataacaaatttttctaaaaaaaaagcat------ataatccacttttttgtactaaaatgcacataaactttataa----------aagaggacatttttaacacaacagt----------ctaacaaacattatgtgggtcctataa----gttgtacaggtgtcaa-tttttttatacatttgactgttttgaccg---------gaaaactcattacca-----taagattttcctcatccttgctctgact------atgtccaccaaacaaatactttcataattttcgttagtcctcgcagtgctgagctcttcctcatcatggtcttctagctccttcccttccaagctcaacaacgcatccatgtccttagaatcctcttcaaaaggagatgataattctccttccacagga-------------------------------------------------------------------------------------------------------------------------------------------------------------------------------------------------------------------------------------------------------------------------------------------------------------------------------------------------------------------------------------------------------------------------------------------------------------------------------------------------------------------------------------------------------------------------------------------------------------------------------------------------------
>_R_Jupunba_barbouriana_Iganci_847@NODE_7_length_535_cov_95.954148
----------------------------------------------------------------------------------------------------------------------------------------------------------gagagttgaccccagagtcacgaatgaaggaggcaaggtgtttc--aaaaatatatataatcaattttcatcacaagcttttcatt----caaaaatatatgcaaaaaaatatatcattaatttgttttagggtaaaagtataattttaataataaatttttttaaaaaggatatatgtcaccataaactttcttctg-tgctaaaatacccataaactttacaa----------aagagggtatttttaatacaaccattatattggtactaacgaacattatgtcggtcccacaa----actgcataggtgtcaa--tattttatacattcgattgctttaactg---------gaaaactcaacacta-----taagatcttcctcacccttacttcgactctatttatgtcccccaaacaaatactttcataattttcgttagtcctcgcagtgctgagctcttcctcatcatggtcttctagctctttcccttccaagctcaacaacgcatccatgtccttagaatcctcttcaaaaggagatgataattctccttccacag---------------------------------------------------------------------------------------------------------------------------------------------------------------------------------------------------------------------------------------------------------------------------------------------------------------------------------------------------------------------------------------------------------------------------------------------------------------------------------------------------------------------------------------------------------------------------------------------------------------------------------------------------------
>_R_Jupunba_barbouriana_Iganci_847@NODE_8_length_519_cov_49.457014
----------------------------------------------------------------------------------------------------------------------------------------------------------------------------------------------------------------------------------------------------------------------------------------------------------------------------------------------------------------------------------------------------------------------------------------------------------------------------------------------------------------------------------------------------------------------------------------------------------------------------------------------------------------------------------------------------------------------------------------------------------------------------------------------------------------------------------------------------------------------------------------tcttggggcaaacctcagagggttgcagttcaactctttcgaagggagttatcggcctggcaccggaaggtaaaaca-catcaagggcggaaacaagaggggcatgcaaataagtgccagctgctttaggtgccaaagggagtacaaacttctcaggctaaaagtattcgtgattctgcatggtaaagttcggttcccaatcagtaaactcccggcaagtaattctgccttggcttttgcaactgacaattattctatcttaaagctggacagaagctgctgaaggaatgaaaagaaagaaagtaggtactaagctgagtgcatttttaacaaaagatggccgcttcctccaattaacgcttatctcttctgcagcctctaataaatgacgccaatacaacaaaaacaccccctaaaccaacgttgtttgattctagactacttaacaggttttagcaactgacggaaatactcagcctgcaaagaaaagtcaatatg
>_R_Jupunba_brachystachya_Lima_7438@NODE_1_length_994_cov_307.245365
aggggggaagaactacagtcattcctcaatctaaaacagaagcaaagcaacagagtcaatgccaaacagcaactaagagtacaataatgaatgtactttcttgtcttacatgacctgaatatgtgaaatgccagttgtcactttattactttccaagatttcttcccacaagcaggaaca-agaaag--gagagactggaaggagtgctattcatagagggtagtcgataaatttcggttatcgccacaggtatagaaccgaagtgtccagcttccat-ttttagagtgcaactccaagtttttcagcctccaccttgagggacttgaggtatctc-acagcttcatc-------------------------------taaaacagtgacagaatccatttggtcaccacggccgg----------gcacgatccctctcagtaccctgatcattctcttcatctcccattgtttaatttcagggttgctgcagtgaccatgggtcttagaagactttcgaacagatgatgaagacctcttcttagattttgagccataactggagcaagtgtcacagatactttcataattttcgttagtcctcgcagtgctgagctcttcctcatcatggtcttctagctcctccccttccaagctcaacaacgcatcgatgtccttagaatcctcttcaaaaggagatgataattctccttccacaggattagctttgttcttctcagagtctcgattataggtagcatgaacgttcaagccaggaccactaaatttggtggccattgcaggatggaacataattctgctttggttatcggtctgatcaaagataatgaaattcttggggcaaacctcagagggttgcagttcaactct-----------------------------------------------------------------------------------------------------------------------------------------------------------------------------------------------------------------------------------------------------------------------------------------------------------------------------------------------------------------------------------------------------------------------------------------------------------------------------
>_R_Jupunba_brachystachya_Lima_7438@NODE_3_length_670_cov_68.311973
---------------------------------------------------------------------------------------------------------------------------------------------------------------------------------------------------------------------------------------------------------------------------------------------------------------------------------------------------------------------------------------------------------------------------------------------------------------------------------------------------------------------------------------------------------------------------------------------------------------------------------------------------------------------------------------------------------------------------------------------------------------------------------------------------------------------------------------------------------------------------------------------------------------------------------------------------------------------------------------------gcatgcaaataagtgtcagctgctttaggtgccacagggaatgcaaacttctcggggtaaaagtattcgtgattctgtatggtaaagttcggttcccaatcagtaaactcccagcaagtaattctgccttggcttttgcaactgacaattgttctatcttaaagctggacagaagcagctaaaggaatgaaaagaaagaaagtaggtactaaggtgagtgcatttttaacaaaagatggacgc-tcctccaatcaacgcttatctcttctacagcctctaataaatgatgccaatacaacgaaaacaccccctaaaaggaagtggatgaattattcatctagcaatagactttgcctacagcagaaacaaaccatacaagaattcagagacaatatg
>_R_Jupunba_brachystachya_Lima_7438@NODE_4_length_669_cov_163.810811
-------------------------------------------------------------------------------------------------------------------------------------------------------------------------------------------------------------------taatcaattttcatcacaagctttccatt----caaaaatatatgcataaaaatatctcgtttatttattttagggtaaaggtgaaattttaacaataaacttttttaaaaagggtatatgacactgtaaactttcttttgttgctaaaatgcctataaattttacaa----------aagagagcatttttaacacaaccattatattggtactaacgagcattatgtgggtcctac-a----actgtacaggtgtcaa--ttttttatacatttgattgttttaactg---------gaaaactcagcacta-----taagatcttcctcaccctcgctccgactctattaatgtccaccaaacaaatgctttcataattttcgttagtcctcgcagtgttgagctcttcctcatcatggtcttctagctcctccccttccaagctcaacaacgcatccatgtccttagaatcctcttcaaaaggagataataattctccttccacaggattagctttgttcttctcagagtctcgattataggtagcatgaaaattcaagccaggaccactaaatgtgttggccattgcaggttggaacatgattctgctttggttatcggtctgatcaaagataatgaaattcttggggcaaacctcagagggttgcagttcaactct-----------------------------------------------------------------------------------------------------------------------------------------------------------------------------------------------------------------------------------------------------------------------------------------------------------------------------------------------------------------------------------------------------------------------------------------------------------------------------
>_R_Jupunba_cochleata_Bonadeu_673@NODE_1_length_1410_cov_236.365341
------------------------------------------------------------------------------------------------------------------------------------------------------------------------------------------------------------------------------------------------------aaactatatgcataaaaatatctcatttatttattttagggtaaatatgcaattttaacaacaaacttttttaaagaaggcatatggcaccataaaattttt-tttgtgctaaaatgcgcataaactttataa----------aagaggatattgttaacacaatcgtcaagttggtactaatgaacattatgtgggttccatga----actgtacaagggtcaatttttttaatccatttgactgttttgacag---------gaaaactcagtacca-----taagat----------cttgctttgactccattaatgtccgccaaacaaatacttccataattttcgttagtcctcgcaatgctgagctcctcgtcatcatggtcttctagcttctccccttccaagctcaacaacgcatcgatgtccttagaatcctcttcaaaaggagatgatgtttctccttccacaggattagctttgttcttctcagagtctcgattataggtagcatgaacgttcaagccaggaccactaaatttggtggccattgcaggatggaacataattctgctttggttatcggtctgatcaaagataatgaaattcttggggcaaacctcagagggttgcagttcaactctttcgaagggagttctccgcctggcaccg-aaggtaaatcagcatcaagggcagaaacaagaggagcatgcaaat--------------------------------------------------------------------------------------------------------------------------------------------------------------------------------------------------------aaggtgagtgcatttttaacaaaagatggacgcttcctccaatcaacgcttatctcttctacagcctctaataaatgatgccaatacaacgaaaacaccccctaaaaggaagtggatgaattattcatctagcaatagactttgcctacagcagaaacaaaccatacaagaattcagagacaatatg
>_R_Jupunba_cochleata_Bonadeu_673@NODE_3_length_665_cov_30.821429
--------------------------------aaaacagca----------------------------------------------------------------------------------------------------------------------------tcaagggcagaaacaa-----------------gaggag------------------------------------------------catgcaaataagtgtca-gctgctttatgtgccaaagggagtgcatgttggatggaaaa-----------------------------------------------------------gtcccac------------------------------------------------------------------------------atcgctcaattgtaaa-------------------------------------aggaggaggcgctcttatgctaaaaggagccctcctccctccttctatctc--------------------acacctcaacaattgtc--------------tcttaagac----------------ttgtatcttttcctctctt----gtagtatttca-----------tgtaaattatttagagtgagattctggtattcttcttattgttgtcctatttattatttattagttgctattagatatagc-------------------------------------gttgtgatttattatattattaaattacatctagagactttgtctctattattgtgattttttagtataatc-------gttacgctctatatatcccg------------------gcaacaa----------ggtatcagagccaaggttctgttgagtatgc-----------------------------------------------------------tctgtggtt----------------------------gtataatctgaacacatggaattactttgggcttttgtattagcagctatt-------------aaatagtatttggagcagaaatgacggacaagaagattggt---aatccacatcaaatgtcaacaattcacgttggcatcttc-------------------------cttttgtcaaaagctgtcaaagcgaagaagttg---------------------------------------aaatt----------------------------------------------
>_R_Jupunba_commutata_Maguire_46145@NODE_4_length_643_cov_58.694346
--------------------------------------------------------------------------------------------------------------------------------------------------------------------------------------------------------------------------------------------------------------------------------------------------------------------------------------------------------------------------------------------------------------------------------------------------------------------------------------------------------------------------------------------------------------------------------------------------------------------------------------------------------------------------------------------------------agaatcctcttcaaaaggagatgataattctccttccacaggattagctttgttcttctcagagtctcgattataggcagcatgaaaattcaagccaggaccactaaatttgttggccattgcaggattctagactacgt----------acaggttttatcaa--------------------------------------------------ctggcgaaaatactcagcctgcaaagaaaagggtatgtaacatcaatatgcaacaaaaaaagggagaaaaaaagtggtcaaactgttgcagaaaca---------------------------------------------------------------------gtttatcttagacaggtaattgaactgtcgtgttcaaagttcaaactaaaataatccaaacatcactcgttactttctaaaaccattataacacag-atatctgagataagttttaaaaatttgaaacat-aaatactctctacctctatttaatgttggtttccactacaaattctgatatacaaa-------------agtcatctgctacacaaactttgcaaaatccatttccctctgg-aggccaaaggaagtggatgaattattcacttggg---------ttaattgg
>_R_Jupunba_commutata_Maguire_46145@NODE_5_length_571_cov_43.319838
----------tgggccctcctacatttaatttaaagcaaaagca-----acggggtgggtgcagtatcacaatacgcaac-aagcaataaattcacacaagtgatgagcacggcttgac-------------------------------tgttgagagttgaccccaaagtcacgaatgaaggaggtaaggagtttcaaacaaatatatataatccattttcatcactagcttttcatt----taaaaatatatgcataaaaatatcccatttatttgttttagggtaaaggcgaaatattaataacaaatttttctaaaaaaagcat--------ataatccacttttttgtactaaaatgcacataaactttataa----------aagaggacatttttaacacaacagt----------ctaacaaacattatgtgggtctcataa----gttgtacaggtgtcaa-tttttttatacatttgactgttttgaccg---------gaaaactcattacca-----taagattttcctcatccttgctctgact------atgtccaccaaacaaatactttcataattttcgttagtcctcgcagtgctgagctcttcctcatcatggtcttctagctcctccccttccaa--------------------------------------------------------------------------------------------------------------------------------------------------------------------------------------------------------------------------------------------------------------------------------------------------------------------------------------------------------------------------------------------------------------------------------------------------------------------------------------------------------------------------------------------------------------------------------------------------------------------------------------------------------------------------------------------------------------------------
>_R_Jupunba_filamentosa_Lima_7487@NODE_1_length_1461_cov_253.449422
t-----------------taactttttaatct---------ttaaattaagtgaatatgtcttatattaaaataggaggagtacttaaaaatttgattagttggttaaa-----gtaaatatgtaaaagaatgtaacttatttttt----ttctaaaatacccttatttatggagagagtggggagagaaaatgaatggaaaaaagatgagtga---------------------------acatataattatctgaaaaaacaattcc-atttactcattacaaaagaaaaatacaaatttaaaaataaa-----aataaaaataaaaataaaac-------tggtt---------aaaatttttaaaaatttttcag----------ctgaagctatcttttatttattcttctcgcacatgctgtcatattctcccgcggcacctcaacaatgctttgtttctcttgc-cattttcctccagacgactacgtttgcagcggatcaagagaagcctaac---------caagatcttcctcgcccttgctctgagtctattaatgtccaccaaacagatactttcataattttcgttagtcctcgcagtgctgagctcttcctcatcatggtcttctagctcctccccttccaagctcaacaacgcatcgatgtccttagaatcctcttcaaaaggagatgataattctccttccacaggattagcttcgttcttctcagagtctcgattatagatagcacgaacattcaagccaggaccactaaatttgttggccattgcaggatgaaacataattctgctttgattatcagtctgatcaaagataatgaaattcttggggcaaacctcagtgtgtggcggttcaactctttcgaagggagttcttggcctggcaccgaaaggtaaaacagcatcaagggcagaaacaagaggagcatgcaaatcagtgtcagctgctttaggtgccaaagggagtgcaaacttctcggggtaaagatattcgtgattctgcatggtaaagttcggtttccaatcagtaaactcccagcaagtaattctgccttggcttttgcaactgacaattattctatcttaaagctggacagaagctgctaaaggaatgaaaagaaagaaagtaggtactaaggtgagtgcatttttaacaaaagatggacgcttcctccaatcaacgcttatctcttctacagcctctaataaatgatgccaatacaacgaaaacatcccctaaaaggaagtggatgaattattcatctggcaatagactttgcctacagcagaaagaaaccatacaataattccgagacaatatg
>_R_Jupunba_filamentosa_Lima_7487@NODE_2_length_1427_cov_141.138519
c-----------------------------------------------------------------------------------------------------------------------------------------------------------------------------------------------------aaaaacatatatataatcaattttcatcacaagcttttcatt----caaaaatacatgcataaaaatatctcatttatttgttttagggtaaaaggataattttaataataaatttttttaaaaaggatatatgtcac-ataaactttcttttattgccaaaatgcccataacctttacaa----------aagagggcatttttaacacaaccattatattggtactaacgaacattatgtcggtcccacaa----actgcacaggtgtcaa--ttttttatacatttgattgttttaactg---------gaaaactcagcactg-----taagatcttcctcacccttactccgactctattaatgtccaccaaacaaatactttcacaattttcgtcagtcctcgcagtgctgatctcttcctcatcatggtcttctagctcctccccttccaaactcaacaacgcatcgatgtccttagaatcctcttcgaaaggagatgataattctccttccacaggattagctttgttcttctcagagtcccgattatgggtagcatgaacattcaagccaggaccactaaatttgttggccattgcaggatggaaagtaattctgctttgattatcggactgatcaaagataatgaaattcttggggcaaacctcagagggttgcagttccactctttcgaagggagttatcggcctggcaccggaaggtaaaacagcatcaagggcagaaacaagagaagcatgcaaataagtgtcagctgctttaggtgccacagggaatgcaaacttctcggggtaaaagtattcgtgattctgcatggtaaagttcggttcccaatcagtaaactcccagcaagtaattctgccttggcttttgcaactgacaattattctatcttaaagctggacagaagctgctaaaggaatgaaaagaaagaaagtaggtactaagctgagtgcatttttaacaaaagatggccgcttcctccaatcaacgcttatctcttctgcagcatctaataactgatgccaatacaacgaaaacaccccctaaaccaacatcgcttgattctagactacgtaacaggttttagcaactgacggaaatactcagcctgcaaagaaaagtcaatatg
>_R_Jupunba_floribunda_Iganci_883@NODE_10_length_550_cov_34.729387
----------tgggccctcctacatttaatttaaagcaaaagca-----acgggctgggtgcagtatcacaatacgcaac-aagcaataaattcacaca----------acggcttgac-------------------------------tgttgagagttgaccccaaagtcacgaatgaaggaggtaaggagtttcaaacaaatatatataatccattttcatcactagcttttcatt----caaaaatatatgcataaaattatcccatttatttgttttagggtaacggcgcaatattaataacaaatttttctaaaaaaagcat--------ataatccacttttttgtactaaaatgcatataaactttataa----------aagaggacatttttaacacaacagt----------ctaacaaacattatgtgggtcctataa----gttgtacaggtgtcaa-tttttttatacatttgactgttttgaccg---------gaaaactcattacca-----taagattttcctcatccttgctctgact------atgtccaccaaacaaatactttcataattttcgttagtcctcgcagtgctgagctcttcctcatcatggtcttctagctcctcc----------------------------------------------------------------------------------------------------------------------------------------------------------------------------------------------------------------------------------------------------------------------------------------------------------------------------------------------------------------------------------------------------------------------------------------------------------------------------------------------------------------------------------------------------------------------------------------------------------------------------------------------------------------------------------------------------------------------------------
>_R_Jupunba_floribunda_Iganci_883@NODE_1_length_1479_cov_227.861626
cgggggggggaactacagtcattcctcaatctaaaacagaagcaaagcaacagagtcaatgccaaacagcaactaagagtacaataatgaatgtactttcttgtcttacatgacctgaatatgtgaaatgccagttgtcactttattactttccaagatttcttcccacgagcaggaaca-agaaaggagagagactggaaggagtgctattcatagagggtagtcgataaatttcgattatcgccacaggaatagaaccgaagtgcccagcttccat-ttttagagtgcaactccaagtttttcagcctccaccttgagggacttgaggtatctc-acagcttcatc-------------------------------taaaacagtgacagaatccatttggtcaccaccgccgg----------gcacgatccctctcagtaccctgatcattctcttcatctcccattgtttaatttcagggttgctgcagtgaccatgggtcttagaagactttcgaacagatgatgaagacctcttcttagattctgaaccataactggagcaagtgtcacagatactttcataattttcgttagtcctcgcagtgctgagctcttcctcatcatggtcttctagctcctccccttccaagctcaacaacgcatcgatgtccttagaatcctcttcaaaaggagatgataattctccttccacaggattagctttgttcttctcagagtctcgattataggtagcatgaacattcaagccaggaccactaaatttgttggccattgcaggatggaacataattctgctttggttatcagtctgatcaaagataatgaaattcttggggcaaacctcagagggttgcagttcaactctttcgaagggagttatcggcctggcaccggaaggtaaaacagcatcaagggcagaaacaagaggagcatgcaaataagtgtcagctgctttaggtgccaaagggagtgcaaacttctcagggtaaaagtattcgtgattctgcatggtaacgttcggttcccaatcagtaaactcccagcaagtaattctgcctaggcttttgcaactgacaattattctatcttaaagctggacagaagatgctaaaggaatgaaaagaaagaaagtaggtactaagctgagtgcatttttaacaaaagatggccgcttcctccaatcaacgcttatctcttctgcagcctctaataaatgatgtcaatacaacgaaaacaccccctaaaccaacgtcgcttgattctagactacgtaacaggttttagcaactgacggaaa-----------------------------
>_R_Jupunba_floribunda_Iganci_883@NODE_3_length_1272_cov_284.771548
agaggagagg---------------ctcgtttggaatagcgttgaagcaaaagca-----gcttttcagtgat---ttacggtatacgaggtcagtatgtgagagaagtgctgtctcgat--------------------------tacatgctaagtacttataagctacttataaatttcaaacataaggagtttcaaaaaaatatatacaatcaattttcatcacaagctttccatt----taaaaatatatgcataaaaatatctcatttatttattttagggtaaaagtgcaattttaacaataaatttttctaaaaagggtatatgacaacataaactttcttttgttgctaaaatggccataaactttacaa----------aagagaacatttttaacacaaccattatattagtactaacgaacattatgtgggtcccacaa----actatacaggtgtcaa--ttttttatacatttgattgttttaactg---------gaaaactcagcacta-----taagatcttcctcacccttggtccgactctactaatgtcaaccaaacaaatgctttcataattttcgttagtcctcgcagtgttgagctcttcctcatcatggtcttctagctcctccccttccaagctcaacaacgcatccatgtccttagaatcctcttcaaaaggagatgataattctccttccacaggattagctttgttcttctaagagtcttgattataggtagcatgaaaattcaagccaggaccactaaatgtgttggccattgcaggttggaacatgattctgctttggttatcggtctgatcaaagataatgaaattcgtggggcaaacctcaaagggttgcagttcaactctttcgaagggagttatcggcctggcaccagaaggtaaaacagcatcaagggcagaaacaagaggagcatgcaaataagtgtcagctgcttcaggtgccaaagggagtgcaaacttctcgggttaaaaatattcgtgattctgcatggtaaagttcggttcgcaatcagtaaactcccagcaagtaattctgccttggcttttgcaactgacaattattctcacttaaagctggacagaagctgctaaaggaatgaaaagaaagaaagtaggtactaagctgagtgcatttttaacaaaag------------------------------------------------------------------------------------------------------------------------------------------------------------------
>_R_Jupunba_floribunda_Iganci_883@NODE_4_length_1267_cov_65.155462
---------------------------------------------------------------------------------------------cacactagtgatgagcacggcatga--------------------cattacttgacttgtggagagttgaccccaaagtcacgaatgaaggaggtaaggagtttcaaaaaaaaaaatataatccattttcatcacaagctttccatt----caaaaatatatgcataaaaatatcccatttatttgttttaagataaaggtgcaattttaataacaaacttttctaaaaggggcatatggcaccataaactttttttggatgataaaatgcacataaactttacaa----------aagagggcatttttaacacaaccattatgttggtgttaacgaacattatgtgagtcccacaa----attatacagatgtcaattttttttatacatttgactattttgacag---------gaaaactcagcacca-----taagatcttcctcacccttgctctgactccattaatgtcaaccaaacagatactctcataattttcattagtcctcaaagtgttgagcccttcctcatcatggtcttccagctcctccccttccaaactcaacaacgcatcgatgtccttagaattctcttcaaaaagagatgataattctccttccacaggattagctttgttcttcttagagccttgattataggtagcatgaacattcaagccaggaccactaaatttgttggccattgcaggatggaacattattctgctttggttatcgatttgatcaaagatg----------taaagcaataaacagag---------------------acggaaattgtaaatatgaattccttagttcaggtgagcctatttatatatacaagagtatcctcctaattaatgct----------------------atgatacgtttcctaccgttatgatatgattgcct-------actaattttgatatacaatccatgactttgtcggatatgattctaac-------------------------ctcccctcaagttgga------------------------------gcatatatattaatcatgcccaacttgttacaaaga--------------tactcaacccatgtcccatttaaggctttcatcagaaggtgtaaatacaacaagatctatcatgaataaaatgacagttgatttcaatatgttttgtacgctcatggaacacagagttcgatgttatgtgcaatgccaccttcatagg
>_R_Jupunba_floribunda_Iganci_883@NODE_5_length_1260_cov_41.163990
--------------------------------aatgctttc---------------------------------------------------------------------------------------------------------gatttcttgagaatgacttcaatatgcatgttggg-----------------gaagga--------------------------------------------gatacatgtgtgtagatacta-----------------tcaaagccataatctgcat-------------gaaatatgaatatattcatatgggttgtgtcttaatg---------------gtttcataa-------------------tttaatgcataattattgcttaaattcatataggaatatattggattcaatta----attatagaattgcttg--------------------------accttgg------aagaggctagtattaaattaagaaactcgactatcaatcttgttgaataaattggactagaatagataagtgattcaataaatttgctaagtgatcaaatccctaggacttttctcataattgttttcatatcaattgcattca----ttaattattttcttttgtattcccaatcaccaactaatcg-------------------atagaattgaaattatcaaatttttgtacttagtgatccgtgggaacgatactctactcactactttattacttgattacgatagtgtatacttacacttttctacaccatttatgattctagcaaaagataatgaaattcttggggcaaacctcagggggttgcagttcaactctttcgaaggaagttatcggcctggcacttgaaggtaaaacagcatcaagggcagaaacaagagaagcatgcaaataagtgtgagttgcttcaagtgccaaagggagtgcaaacttctcagggtaaaaatattcgtgattctacatggtaaagtttggttcctaatcagtaaactcccaacaagtaattctgccttggcttttgcaactgacaattattctatcttaaacctagacagaagctgctaaaggaatgaaaagaaataaagtaggtaataacctgagtgcatttttaacaaaagatggccgattcctccaatcaattcttatctcttctgcagcctctaataaatgatgccaatacaatgaaaacaccccttaaaccaacatcatttgattgtagactacgtaacaagttttagcaactgatggaaatactcagcctccaaagaaaagtgaatacg
>_R_Jupunba_floribunda_Iganci_883@NODE_6_length_1156_cov_178.549583
-----ttaagaatatgtcttatattaaaaattggaggagtattaaaagattagaattggttaaagatagtaaataaaagaat---------------------------gtaac----------------------------ttatttttttctaaaatacccttatttatggagagagt-gagtgggagagaaaatgaatggaaaaatagacgagtgagacatataattaattatgaaaattactcattacaaaaattagaaaaataca---------atttaaaataaaaataaaagtggttaaaa---atttttaaaagcttagcgccatttt-tcttgtcagct-------------------------------gaagctaattcttttatttattcttctcgcacatgctg----------tcatattctcccgcggcacctcaacaatgctttgtttctcttgccattttcctcccagacgactacgcttgcagcggatccaaaaacaacagagagaagcctacaagatcttcctcgcccttgctctgactctattaatgtctaccaaacagatactttcataattttcgttagtcctcgcagtgctgagctcttcctcatcatggtcttctagctcctcgccttccaagctcaacaacgcatcgatgtccttagaatcctcttcaaaaggagatgataattctccttccacaggattagctttgttcttctcagagtctcgattataggtagcacgaacattcaagccaggaccactaaatttgttggccattgcaggatggaacataattctgctttgattatcagtctgatcaaagataatgaaattcttggggcaaacctcagagtgtggcggttcaactctttcgaagggagttcttggcctggcaccgaaaggtaaaacagcatcaagggcagaaacaagaggagcatgcaaatcagtgtcagctgctttaggtgccaaagggagtgcaaacttctcggggtaaagatattcgtgattctgcatggtaaagtttggtttccaatcagtaaactcccagcaagtaattctgccttggcttttgcaactgacaattattctatgttaaagctggacagaagctgctaaaggaatgaaaagaaagaaagtaggtactaagctgagtgcatttttaacaaaag------------------------------------------------------------------------------------------------------------------------------------------------------------------
>_R_Jupunba_floribunda_Iganci_883@NODE_7_length_714_cov_25.530612
----------cacacaagcaaacccttgatttaaagcaaaagca-----aaggggtgggtgcagtataataataaacaacaaagcaataaattcacccaagtgatgagcgcagcatgaca--------------------------gacttgctgagagttgaccccaaagtcacaaatgaaggaggcaaggagtttcaaaaaaatgtatataatcaattttcatcacaagctttccatt----caaaaatatatgcatgaaaatatctcatttatttgttttagggtaaaggtacaattttagcaataaatttttctaaaaagtatatatgtcaccgtaaactttcttttattgttaaaatgcccataaattttacag----------aagagggtatttttaacacaaccattatattggtcctaacgaacattatgtcggtcccacaa----actgcacaggtgtcaa--ttttttatacatttgattgttttaactg---------gaaaactcagcacta-----taagatcttcctcacccttgctccgactctactaatgtccaccaaacaaatgctttcataattttcgttagtcctcgcagtgttgagctcttcctcatcatggtcttctagctcctc-----------------------------------------------------------------------------------------------------------------------------------------------------------------------------------------------------------------------------------------------------------------------------------------------------------------------------------------------------------------------------------------------------------------------------------------------------------------------------------------------------------------------------------------------------------------------------------------------------------------------------------------------------------------------------------------------------------------------------------
>_R_Jupunba_floribunda_Iganci_883@NODE_8_length_680_cov_43.562189
----------tgggccctcctacatttaatttaaagcaaaagca-----acggggcgggtgctgtatcacaatacgcaac-aagcaatgaattcacacaagtgatgagcacggcttgac-------------------------------tgttgagagttgaccccaaagtcacgaatgaaggaggtaaggagtttcaaacaagtatatataatccattttcatcactagcttttcatt----caaaaatatatgcataaaaatatcccatttatttgttttagggt-aaggcgcaatattaataacaaatttttctaaaaaaagcat--------ataatccacttttttgtactaaaatgcacataaaccttataa----------aagaggacatttttaacacaacagt----------ctaacaaacattatgtgggtcccataa----gttgtacaggtgtcaa-ttattttatacatttgactgttttgaccg---------gaaaactcattacca-----taagattttcctcatccttgctctgact------atgtcccccaaacaaatactttcataattttcgttagtcctcgcagtgctgagctcttcctcatcatggtcttctagctcctccccttccaa--------------------------------------------------------------------------------------------------------------------------------------------------------------------------------------------------------------------------------------------------------------------------------------------------------------------------------------------------------------------------------------------------------------------------------------------------------------------------------------------------------------------------------------------------------------------------------------------------------------------------------------------------------------------------------------------------------------------------
>_R_Jupunba_floribunda_Iganci_883@NODE_9_length_609_cov_55.575188
----------------------------------------------------------------------------------------------acataagtgatgagcgtggcatgaca--------------------------gacttgttgagagttgaccccaaagtcacaaatgaaggaggcaaggagtttcaaaaaaaaataaataatcaaatttcatcgcaagctttccatt----aaaaaatatatgcataaaaatatctcatttatttgttttagggtaaaggtacaattttaacactaaatttttttaaaaagtatatatgtcaccataaactttcttttgttgctaaaatgcccataaattttacaa----------aagagggtatttttaacaaaaccattatattggtcctaacgaacattatgtcggtcccacat----actgcacaggtgtcaa--ttttttata-atttgattgttttaactg---------gaaaactcagcacta-----taagatctgccttacccttactccgactctattaatgtccaccaaacaaatactttcataattttcgttagtcctcgcagtgctgagctcttcctcttcatggtcttctagctcctccccttccaagctcaacaacgcatccatgtccatagaatcctcttcaaaaggagatgataattctccttccacaggattagctttgttcttctcagagtctcgattata-----------------------------------------------------------------------------------------------------------------------------------------------------------------------------------------------------------------------------------------------------------------------------------------------------------------------------------------------------------------------------------------------------------------------------------------------------------------------------------------------------------------------------------------------------------------------------------------------------------------------
>_R_Jupunba_idiopoda_Quesada_1718@NODE_2_length_900_cov_114.335358
-----------------------------------------------------------------------------------------aattcacacaagtgatgagcacggcttgac-------------------------------tgttgagagttaaccccaaagtcacgaacgaaggtggcaaggagtttcaaacaaatatgtataatccattctcatcactagcttttcatt----caaaaatatatgcataaaaatatcccatttatttgttttagggtaaaggcgcaatattaataacaaagttttctaaaaa---------------------------------------gcgcataaactttataa----------aagagggtatttttaacacaaccgt----------gtaacaaacattatgtggatcacataa----actgtacaggtgtcaattttttttatacatttgactgttttgacc--------------actcattacca-----taagattttcctcatccttgctctgactccattaatgtccaccaaacaaatactttcataattttcgttagtcctcgcagtgttgagctcttcctcatcatggtcttctagctcctccccttccaagctcagcaacgcatttatgtccttagaatcctcttcaaaaggagatgataattctccttcatcaggattagctttgttcttctcagagtctcaattataggtagcctgaacattcaagccaggaccactaaatttgttggccattgcaggatggagcataattctgctttgattacgggtctgatcaaagataatgaaattcttggggcaagcctcagagggttgcagttcaactatttcgaagggagttatcggcctggcacaggaaggaaaaacagcatcaagggcagaaacaagaggagcatgcaaataagtgtcagctgtttcaggtgccaaagggagtgcaaacttctcggggtaaaaatattcgtgattctgcatggtaaagttcggtttccaatcagtaaactcccagcaagtaattctgccttggcttttgca-----------------------------------------------------------------------------------------------------------------------------------------------------------------------------------------------------------------------------------------------------------------
>_R_Jupunba_laeta_Mori_25147@NODE_2_length_873_cov_61.337940
-----------------------------------------------------------------------------------------------------------------------------------------------------------------------------------------------------------------------------------------------------------------------------------------------caaaagtacaattttaacaataaatttttcttaaaaggatatatgtctt------------tttgttgctaaaatgcccatttactttacaa----------aagagggtatttttaacacaaccattatattggtactaacgaacattatgtcggtccaacaa----actgcacaggtgt--------------aatttgattgttttgactg---------gaaaactcagcacta-----taagatcttcctcacccttactccgactctattaatgtccaccaaacaaatactttcacaattttcgttagtcctcgcagtgctgagctcttcctcatcatagtcttctagctcctccccttccaagctcaacaacgcatccatgtccttagaatcctcttcaaaaggagatgataattctccttccacaggattagctttgttcttctcagagtctcgat----ggtagcatgacaattcaagccaggaccactaaatttgttggccattgcaggatggaaagtaattcttctttgattatcggtctgatcaaagataatgaaattcttggggcaaacctcagagggttgcagttcaactctttcgaaggtgtgcaatggttactctcttgggtctcggacttatcctcaggtggagggttcgaggacgtggggaggtatattaaaacccctagaggaggggacaatacctaccagtgagggaccttggtggaggtgaagcttgccagcactgctagggaccctggtgggagacgccgtaccgttcattgtgcc--------aggcacggccaatcgtc-------------ggataactactagcaaatgtataaaattttatt-----------aatttaatgcattttttggtatgtgataat---------ggagtacaatttattgcatttccaa---------------gtaaat------------------------------------------------------------------------------------------------------
>_R_Jupunba_laeta_Mori_25147@NODE_4_length_500_cov_10.375887
-------------------------------------------------------------------------------------------------------------------------------------------------------------------------------------aggaggtaaggtttttcaaacaaaagtatataatccattttcatcacaagctttccatt----caaaactatatgcataataatatctcatttatttgttttagggtaaatatgtaattttaacaacaaacttttctaaagagggcatatggcaccataaat-ttttttgggtgttaaaatacatataaattttataa----------aagagggcattgttaacacaaccgtcaagttggtactaacgaacattatgtggatcccatga----actgtacaggtgtcaattttttttatacatttgactgttttgatgg---------gaaaactcagtacca-----taagat----------cttgctctgactccattaatgtccaccaaacaaatactttcataattttcgttagtcctcgaaatgctgagctcttcctcatcatggtcttctagctcttccccttccaagctcaacaacgcatcgatgtccttagaatcctcttcaaaaggagatgataattctccttccacagg--------------------------------------------------------------------------------------------------------------------------------------------------------------------------------------------------------------------------------------------------------------------------------------------------------------------------------------------------------------------------------------------------------------------------------------------------------------------------------------------------------------------------------------------------------------------------------------------------------------------------------------------------------
>_R_Jupunba_langsdorfii_Ribeiro_728@NODE_1_length_1774_cov_139.658810
aaataaaaaatttaaaatatacttctccaacaaacatacaaacaaaccaaaggggtgggtgcagtataataataaacaacaaagcaataaattgacacaagtgatgagcgcggcatgaca--------------------------gacttgttgagagttgaccccagagtcacgaatgaagaaggcaaggtgtttcaaaaaaatatatataatcaattttcatcacaagcttttcatt----caaaaatatatgcataaaaatatctcattaatttgttttagggtaaaggtataattttaataataaattttttaaaaaaggatatatgtcaccataaactttcttttgttgctaaaatacccataaactttacaa----------aagaggatatttttaacacaaccattatattggtactaacgaacattttgtcgatcccacaa----actgcataggtgtcaa--ttttttatacatttgattgttttaactg---------gaaaactcagcacta-----taagatcttcctcacccttactccgactctattaatgtccaccaaacaaatactttcataattttcgttagtcctcgcagtgctgagctcttcctcatcatggtcttctagctcctccccttccaagctcaacaacgcatccatgtccatagaatcctcttcaaaaggagacgataattctccttccacaggattagctttgttcttctcagagtctcgattataggtagcatgaacattcaagccaggaccactaaatttgttggccattgcaggatggaaagtaattctgctttgattatccgtctgatcaaagataatgaaattcttggggcaaacctcagagggttgcagttcaactctttcgaagggagttatcggcctggcaccggaaggtaaaacagcatcaagggcagaaacaagaggaccatgcaaataagtgtcagctgctttaggtgccaaagggagtgcaaacttctcggggtaagaagccgcttgattctagactacgaacatcaatatgcaaccagtttatcttagacaggtaattgaactttagtgttcaaagttcaaactaaaataatccaaacatcacacattattttgtaaaaccattacaacaaagaatatccgacgtaagttttaaaaatctgaaacat-agataccctccacctctatttaatgtcgtttcccactacacattctgatatacaga------------aagtcatctgctacacaaactttgcaaaatccattcccctctgg-aaaccaaaggaagtggatgaattattcatctggcaaacttgggttaattga
>_R_Jupunba_langsdorfii_Ribeiro_728@NODE_4_length_807_cov_130.078082
---------------------------------------------------------------------------------------------------------------------------------------------------------------------------------------------------------------------------------------------------------------------------------------------------------------------------------------------------------------------------------------------------------------------------------------------------------------------------------------------------------------------------------------------------------------------------------------------------------------------------------------------------------------------------------------------------------------------------------------------------------------------------------------------------------------------------------------------------------------------------------------------------------------------------------------------------------------------gcatcaagggcagaaacaagaggaccatgcaaataagtgtcagctgctttaggtgccaaagggagtgcaaacttctcagggtaaaagtattcgtgattctgcatggtaaagttcggttcccaatcagtaaactcccagcaagtaattctgccttggcttttgcaactgacaattattctatcttaaagctggacagaagctgctaaaggaatgaaaagaaagaaagtaggtactaagctgagtgcatttttaacaaaagaaggatgcttcctccaatcaacgcttatctcttgtacagcctctaataaatgatgccaatacaacgaaaacatcccctaaaaggaagtggatgaattattcatctggcaatagactttgcctacagcagaaagaaaccatacaagaattcagagacaatatg
>_R_Jupunba_leucophylla_Iganci_839@NODE_1_length_1415_cov_569.508221
---gattaatgatcagaatatcttctccattgaacttaataatatatatactccctccatactgttct-----tgtcggtgttatttttgttagtaattattctacctaacagttaatacaaaaaatatactgcatatcttctcattatt------aagttaatattatttttttaaaaaaaaaagttacacgggcctaaatgagc--------tgcagggctacagggccggcccgttta---agccagcggccctacagggccggctcgtttatttttttaacatctaaatcatatgcccggcgactcggacctaaacgggctcaacccgatttcccgattctacttttgttgctaaaatgcccataaattttacaa----------aagagggtatttttaacacaaccattatattggtac-aacgaacatcatatcgatcccacaa----actgcacaggtgtcaa--ttttttatacatttgattattttaactg---------gaaaactcagcacaa-----taagatcttcctcacccttact----ctctattaacgtccaccaaacaaatactttcataattttcgttagtcctcgcagtgctgagctcttcctcatcatggtcttctagctcctccccttccaagctcaacaacacatcaatgtccttagaatcctctt---aaaaagatgataattctccttccacaggattagctttgttcttctcagagtctcgattataggtagcatgaacattcaagccaggaccactaaatttgttggccattgcaggatggaaagtaattctgctttgattatcggtctgatcaaagataatgaaattcttggggcaaacctcagagggttgtagttcaactctttcaaagggagttatcagcctggcaccggaaggtaaaacagcatcaagggcagaaacaagaggagcatgcaaataagtgtcacctgctttaggtgccacagggaatgcaaacttctcaaggtaaaagtattcatgattctgcatggtaaagtttggttcccaatcagtaaactcccagcaagtaattctgccttggcttttgcaactgacaattagtctatcttaaagctggacagaagctgctagaggaatgaaaagaaagaaagtaggtactaagctgagtgcatttttaacaaaagatggacgcttcctccaatcaacgcttatctcttctacagcctctaataaatgatgccaatacaacaaaaacaccccctaaaccaacgtcgcttgattctagactacttaacag-------------------------------------------------
>_R_Jupunba_leucophylla_Iganci_839@NODE_2_length_1278_cov_296.081599
taaatgtgggtcctacatttaattttttcccaaaagcaaaa------caacggggtgggtgcagtatcacaataacgcaacgagcaataaattcacacaagtgatgagcacggcttgac-------------------------------tgttgagagttgaccccaaagtcacgaatgaaggaggtaaggagtttcaaacaaatatatataatccattttcatcactagcttttcatt----caaaaatatatgcataaaaatatcccatttatttgttttagggtaaaggcgcaatattaataacaaatttttctaaaaaaagcatataatcc--------acttttttgtactaaaatgcacataaactttataa----------aagaggacatttttaacgcaacagt----------ctaacaaacattatgtgggtcccataa----gttgtacaggtgtcaa-tttttttatacatttgactgttttgaccg---------gaaaactcattacca-----taagattttcctcatccttgctctgact------atgtccaccaaacaaatactttcataattttcgttagtcctcgcagtgctgagctcttcctcatcatggtcttctagctcctccccttccaagctcaccaacgcatttatgtccttagaatcctcttcaaaaggagatgataattccccttccacaggattagctttgttcttctc--agtctcgattataggtaccatgaacattcaagccaggaccactaaatttgttggccattgcaggaaggaacataattctgctatggttatcggtctgatcaaagataatgaaa-tcttggggcaaacctcagagggtagcagttcaactcttttgaagggagttatcagcctggcaccggaaggtaaaacagcatcaagggcagaaacaagaggagcatgcaaataagtgtcagttgcttcaggtgccaaaaggagtgcaaagttctcggggtaaaagtattcgtgattctgcatggtaaagttcggttcccaatcagtaaactcccagcaagtaattctgccttggcttttgcaactgacaattattctatcttaaagctggatagaagttgctaaaggaatgaaaagaaagaaagtaggtactaagctgagtgcatttttaacaaaagatggccgcttcctccaatcaacgcttatctcttctgcagcctctaataaatgatgccaatacaac-------------------------------------------------------------------------------------------------
>_R_Jupunba_leucophylla_Iganci_839@NODE_7_length_604_cov_82.258065
------------------------------------------------------------------------------------------------------------------------------------------------------------------------------------------------------------------------------------------------------------------------------acccacttatgtcaaatcaatgtaatatttctgtc------catct-------------atttcattattaatttcattttattgcttaa----------accttacagtaataaacaaattaaattctattagactctacatctac-------------aaactacagttaatgctcctatttttctaaaacagtcttttagtctaaaatacaagcaaatgcccaaataat--------gatgattctggtgcatgcaataagtgaacccttctaaatttagtctgtttgttaaggtgtataaaataaatatatataaattttaccttaactt-----atataaatatcttcaacaacactaac--------------------------acaacgcacccatgtccttggaatcctcttcaaaaggagatgataattctccctccacaggattagctttgttcttctcaaagtctcgattataggtagcatgaacattcaagccaggaccactacatttgttggccattgcaggatggaaagtaattctgctttgattatcggtctgatcaaagataatgaaattcttgggg----------------------------------------------------------------------------------------------------------------------------------------------------------------------------------------------------------------------------------------------------------------------------------------------------------------------------------------------------------------------------------------------------------------------------------------------------------------------------------------------------------
>_R_Jupunba_limae_Iganci_261@NODE_1_length_1613_cov_263.460938
agggggaaagaactacagtcattcctcaatctaaaacagaagcaaagcaacagagtcaatgccaaacagcaactaagagtacaataatgaatgtactttcttgtcttacatgacctgaatatgtgaaatgccagttgtcactttattactttccaagatttcttcccacgagcaggaaca-agaaagaagagagactggaaggagtgctattcatagagggtagtcgataaatttcgattatcgccacaggaatagaaccgaagagcccagcttccat-ttttagagtgcaactccaagtttttcagcctccaccttgagggacttgaggtatctc-acagcttcatc-------------------------------taaaacagtgacagaatccatttggtcaccaccgccgg----------gcacgatccctctcagtaccctgatcattctcttcatctcccattgtttaatttcagggttgctgcagtgaccatgggtcttagaagactttcgaacagatgatgaagacctcttcttagattttgagccataactggagcaagtgtcacagatactttcataattttcgttagtcctcgcagtgctgagctcttcctcatcatggtcttctagctcctccccttccaagctcaacaacgcatcgatgtccttagaatcctcttcaaaaggagatgataattctccttccacaggattagctttgttcttctcagagtctcgattataggtagcatgaacattcaagccaggaccactaaatttgttggccattgcaggatggaacataattctgctttgattatcagtctgatcaaagataatgaaattcttggggcaaacctcagagggttgcagttcaactctttcgaagggagttatcggcctggcaccggaaggtaaaacagcatcaagggcagaaacaagaggagcatgcaaataagtgtcagctgctttaggtgccaaagggagtgcaaacttctcagggtaaaagtattcgtgattctgcatggtaaagttcggttcccaatcagtaaactcccagcaagtaattccgccttggcttttgcaactgacaattattctatcttaaagctggacagaagctgctaaaggaatgaaaagaaagaaagtaggtactaagctgagtgcatttttaacaaaagctggccgcttcctccaatcaacgcttatctcttctgcagcatctaataactgatgccaatacaacgaaaacaccccctaaactgacgtcgcttgattctagactacgtaacaggttttagcaactgacggaaatactcagcctgcaaagaaaag--------
>_R_Jupunba_limae_Iganci_261@NODE_3_length_1208_cov_28.115827
---------------------------------------------------------------------------------------------------------------------------------------------------------------------------------------aggga----------------------------------------------------------------taagcaggaaatcacct------tcattgccgaggaagaaacgggggtagaaa-------------agacactgcacacattcttacatgccacctactgttg-------------------------------------------cttattaggcatatgtactccatgcaccaccgtgaagagctctgataacaccca---ttttgggcgttggccg--------------------------accg-------agggaggggaatcaatagtgtgtgatatatttttaaaaactcatgaagtttctcttattcgggtgataggaaaaactcaacgaaatataaacataatatcaacctagagagcttagccattaaaata-------------------ataaacagagagggaattgtaaatctgaattccttaattca---agtcaaccaatttatatatacaagagtgtatctttctaattaatgct-----------------atgatatgtttcctaccgttacaatataattacttaattttgatatacaatctctgattttgtgggatatgattctaataaaagataatgaaattcttggggaaaacttcatgggattgcaattcaactctttcaaagggagttatcggcctggcatcagaaggtaaaacagcatcaagggcagaaataagaggagcatgcatataagtgtgagctgcttcaggtgccaaatggagtacaaacttctcaggctaaaaatattcacgattctgcatggtaaagttcggttcccaatcagtaaacttccagcaagtaattctgccttggcttttgcaactaacaattattctatcttaaagctggacagaagctgctaaaggaatgaaaagaaataaagtaggtactaagctaagtgcatttttaagaaaagat-------------tatcaacgtttatctcttctgcagcctctaataaatgatgccaatacaacgaaaacaccccctaaaccgatgtcacttgattctagactacataacaggtcttagcaactgacggaaatactcagcctgtaaagaaaaatcaatatg
>_R_Jupunba_limae_Iganci_261@NODE_9_length_603_cov_48.996198
----------------------------ttttaaagcaaaagcg-----aaggggtgggtgcagtacaataataaacaacaaagcaataaattcacacaagtgatgagcggggcatgaca--------------------------gacttgttgagagttgaccccaaagtcacagatgaagaaggtaaggagtttcaaaaaaatatatataatcaattttcatcacaagctttccatt----caaaaatatatgcataaaaatatctcatttatttgttttagggtaaaggtgaaattttaacaataaatttttttaaaaagggtatatgacactataaactttcttttgttgctaaaatgcctataaattttacaa----------aagagagcatttttaacacaaccattatattggtactaacgagcattatgtgggtcctac-a----actgtacaagtgtcaa--ttttttatacatttgattgttttaactg---------gaaaactcagcacta-----t-agatcttcctcacccttgctccgactctattaatgtccaccaaacaaatgctttcataattttcgttagtcctcgcagtgctgagctcttcctcatcatggtcttctagctcctccccttccaagc------------------------------------------------------------------------------------------------------------------------------------------------------------------------------------------------------------------------------------------------------------------------------------------------------------------------------------------------------------------------------------------------------------------------------------------------------------------------------------------------------------------------------------------------------------------------------------------------------------------------------------------------------------------------------------------------------------------------
>_R_Jupunba_longipedunculata_Cardona_2682@NODE_2_length_1115_cov_402.110790
--------------------------------------------------------------------------------caagcaataaattcacacaagtgatgagcacggcttgac-------------------------------tgttgagagttgactccaaagtcacgaatgaaagaggtaaggagtttcaaacaagtatatataatccattttcatcactagcttttcatt----caaaaatatatgcataaaaatatcccatttatttgttttagggtaaaggcgcaatattaataataaatttttctaaaaaaagcatataatcc--------acttttttgtactaaaatgcaca-aaactttataa----------aagaggacatttttaacacaacagt----------ctaacaaacattatgtgggtcccataa----gttgtacaggtgtcaa-tttttttatacatttgactgttttgaccg---------aaaaactcattacca-----taagattttcctcatccttgctctgact------atgtccaccaaacaaatactttcataattttcgttagtcctcgcagtgctgagctcttcctcatcatggtcttctagctcctccccttccaagctcaacaacgcatcgatgtccttagaatcctcttcaaaaggagatgataattctccttccacaggattagctttgttcttctcagagtctcgattataggtagcatgaacattcaagccaggaccactaaatttgttggccattgcaggatggaacataattctgctatggttatcggtctgatcaaagataatgaaa-tcttggggcaaacctcagagggtagcagttcaactcttttgaagggagttatcagcctggcaccggaaggtaaaacagcatcaagggcagaaacaagaggagcatgcaaataagtgtcagttgcttcaggtgccaaagggagtgcaaacttctcggggtaaaagtattcgtgattctgcatggtaaagttcggttcccaatcagtaaactcccagcaagtaattctgccttggcttttgcagctgacaattattctatcttaaagctggacagaagatgctaaaggaatgaaaagaaagaaaataggtactaagctgagtgca-ttttaacaaaagatg-------------atcaacgcttttctcttctgcagcctctaataaatgatgccaatacaacgaaaacaccccctaaaccaacgtcgcttgattctagact----------------------------------------------------------
>_R_Jupunba_longipedunculata_Cardona_2682@NODE_7_length_787_cov_33.487324
--------------------------------------------------------------------------------------------------------------------------------------------------------------------------------------------------------------------------------------------------------------------------------------------agataaaggtgcaattttaataacaaacttttctaaaagggccatatggcactataaactttttttgggtgataaaatgcacataaactttacaa----------aagagggcatttttaacacaaccattatgttggtgttaactaacattatgtgagtcccacaa----attatacagatgtcaattttttttatacatttgactg-----acag---------gaaaactcagcacca-----taagatcttcctcacccttgctctgactccattaatgtccaccaaatagatactctcataattttcattagtcctcaaagtgctgagcccttcctcatcatggtcttctagctcctccccttccaagctcaacaacgcatcgatgtccttagaatcctcttcaaaaagagatgataattctccttccacaggattagctatgttcttcttagagccttgattataggtagcatgaacattcaagcca---------------------gttgcaggatggaacatttttctactttggttatcgatttgatcaaagatg----------taaagcaataaacagag---------------------agggaaattgtaaatatgaattccttagttcaagtgagcctatttatatatacaagagtatcctcctaattaatgct----------------------atgatacgtttcctaccattatgatatgattgcct-------actaattttgatatacaatccctgactttgtcggatatgattctaac-------------------------ctcccctcgagttgga------------------------------gcatatatattaatcatgcccaacttgttacaaaga--------------tactcaacccgtgtcccatttaaggctttcatcagaagat------------------------------------------------------------------------------------------------------------
>_R_Jupunba_longipedunculata_Cardona_2682@NODE_8_length_598_cov_44.606526
-------------------------------------------------------------------------------------------------------------------------------------------------------------------------------------------------------------------------------------------------------------------------------------------------------------------------------------------------------------------------------------------------------------------------------------------------------------------------------------------------------------------------------------------------------------------------------------------------------------------------------------------------------ggtcttctagctcctccccttccaagctcaacaacgcatcgatgtccttagaatcctcttcaaaaggagatgataatactccttccataggattagctttgtgcttctcagagtcttgattataggtagcatgaatgttcaagccaggaccactaaatttggtggccattgcaggatggaacataattctgctttggttatcggtctgatcaaagataatgaaattcttggggcaaaccgctacca---------------------------------------------------------------------------------------------------------------------------------------------------------------------------attgacaatcagtaaactcccagcaagtaattctgccttggcttttgcaactgacaattgttctatcttaaagctggacagaagccgctaaatgaatgaaaagaaagaaagtaggtactaaggtgagtgcatttttaacaaaagatggacgc-tcctccaatcaacgcttatctcttctacagcctctaataaatgatgccaatacaacgaaaacaccccctaaaaggaagtggatgaattattcatctggcaatagactttgcctacagcagaaacaaaccatacaagaattcagagaaaatatg
>_R_Jupunba_macradenia_Lourteig_3021@NODE_1_length_1335_cov_233.044515
agtgggtaagaactacagtcattcctcaatctaaaacagaagcaaagcaacagagtcaatgccaaacagcaactaagagtacaataatgaatggactttcttgtcttacatgacctgaatatgtgaaatgccagttgtcactttattactttccaagatttcttcccacgagcaggaaca-agaaaggtgagagactggaaggagtgctattcatagagggtagtcgataaatttcgattatcgtcacaggaatagaaccgaagtgtccagcttccat-ttttagagtgcaactccaagtttttcagcctccaccttgagggacttgaggtatctc-acagcttcatc-------------------------------taaaacagtgacagaatccatttggtcaccaccgccgg----------gcacgatccctctcagtaccctgatcattctcttcatctcccattgtttaatttcagggttgctgcagtgaccatgggtcttagaagactttcgaacagatgatgaagacctcttcttagattttgagccataactggagcaagtgtcacagatactttcataattttcgttagtcctcgcagtgctgagctcttcctcatcatggtcttctagctcctccccttccaagctcaacaacgcatcgatgtccttagaatcctcttcaaaaggagatgataattctccttccacaggattagctttgtgcttctcagagtctcgattataggtagcatgaacattcaagccaggaccactaaatttgttggccattgcaggatggaacataattctgctttgattatcagtctgatcaaagataatgaaattcttggggcaaacctcagagggttgcagttcaactcttttgaagggagttatcggcctggcaccggaaggtaaaacagcatcaagggcagaaacaagaggagcatgcaaataagtgtcagctgctttaggtgccaaagggagtgcaaacttctcagggtaaaagtattcatgattctgcatggtaaagttcggttcccaatcagtaaactcccagcaagtaattccgccttggcttttgcagctgacaattattctatcttaaagctggacagaagctgctaaaggaatgaaaagaaagaaattaggtactaagctgagtgcatttttaacaaaagatggccgcttcctccaatcaacgcttatctcttctgcagcatctaataactgatgccaatacaacaaaaacaccccctaaactgacgtcgcttgattctagactacgtaacaggttttagcaactgacggaaatactcagcctgcaaagaaaagtcaatatg
>_R_Jupunba_microcalyx_Iganci_855@NODE_2_length_1481_cov_356.965100
ccagattaatgatcagaatatcttctccattgaacttaataatatatatactccctccatactgttct-----tgtcggtgttatttttgttagtaattattctacctaacagttaatacaaaaaatatactgcatatcttctcattatt------aagttaatattatttttttaaaaaaaaaagttacacgggcctaaatgagc--------tgcagggctacagggccggcccgttta---agccagcggccctacagggccggctcgtttatttttttaacatctaaatcatatgcccggcgactcggacctaaacgggctcaacccgatttcccgattctacttttgttgctaaaatgcccataaattttacaa----------aagagggtatttttaacacaaccattatattggtac-aacgaacatcatatcgatcccacaa----actgtacaggtgtcaa--ttttttatacatttgattgttttaactg---------gaaaactcagcacaa-----taagatcttccttacccttact----ctctattaacgtccaccaaacaaatactttcataattttcgttagtcctcgcagtgctgagctcttcctcatcatggtcttctagctcctccccttccaagctcaacaacacatcaatgtccttagaatcctctt---aaaaagatgataattctccttccacaggattagctttgttcttctcagagtctcgattataggtagcatgaacattcaagccaggaccactaaatttgttggccattgcaggatggaaagtaattctgctttgattatcggtctgatcaaagataatgaaattcttggggcaaacctcagagggttgtagttcaactctttcaaagggagttatcagcctggcaccggaaggtaaaacagcatcaagggcagaaacaagaggagcatgcaaataagtgtcacctactttaggtgccacagggaatgcaaacttctcaaggtaaaagtattcatgattctgcatggtaaagtttggttcccaatcagtaaactcccagcaagtaattctgccttagcttttgcaactgacaattagtctatcttaaagctggacagaagctgctagaggaatgaaaagaaagaaagtaggtactaagctgagtgcatttttaacaaaagatggacgcttcctccaatcaacgcttatctcttctacagcctctaataaatgatgccaatacaacaaaaacaccccctaaaccaacgtcgcttgattctagactacttaacag-------------------------------------------------
>_R_Jupunba_microcalyx_Iganci_855@NODE_4_length_717_cov_60.271875
----------cacacatacaaacccttgatttaaagcaaaagc------aagcggtgggtccagtataataataaacaacaaagcaataaattcacacaagtgatgagcacggcatgaca--------------------------gacttgttgagagttgatcccaaagtcacaaatgaaggaggaaaggagtttcaaaaaaatatatataatcaattttcatcacaagctttccatt----caaaaatatatgcataaaaataacttatctatttattttaaggtaaaggtacaattttaacaataaatttttttaaaaaagatatatgtcaccatatactttcttttgttgctaaaatgcccataaattttacaa----------aagagggtatttttaacacaaccattgtattggtac-aacgaacatcatgtcggtcccacaa----actgcacaggtgacaa--ttttttatacatttgattgttttaactg---------gaaaactcagcacta-----taagatcttcctcacccttact----ctctattaatgtccaccaaacaaagactttcataattttcgttagtcctcgcagtgctgagctcttcctcatcatggtcttctagctcctccccttccaagc------------------------------------------------------------------------------------------------------------------------------------------------------------------------------------------------------------------------------------------------------------------------------------------------------------------------------------------------------------------------------------------------------------------------------------------------------------------------------------------------------------------------------------------------------------------------------------------------------------------------------------------------------------------------------------------------------------------------
>_R_Jupunba_microcalyx_Iganci_855@NODE_6_length_516_cov_29.505695
-------------------------------------------------------------cagtataataataaacaacaaagcaataaattcacacaaatgatgagcgcggcatcaca--------------------------gacttgttgagagttgaccctaaaatcagaaatgaaggaggcaaggagtttcaaaaaaacatatataatcaattttcatcacaagctttccatt----caaaaatatatgcataaaaatatctcatctatttgttctaaggtaaaggtacaattttaacaataaatttttctaaaaagtatatatgtcactataaactttcttttgtggctaaaatgcccataaattttacaa----------aagagggtatttttaacacaaccattatattggtcctaacgaacattatgtcggtcccacaa----actgcacaggtgtcaa--ttttttatacatttgatcactataactg---------gaaaactcagcacta-----taagatcttcctcacccttact----------------------ggaaagtaattctgctttgattatcggtctgatcaaagata------------------------------------------------------atgaaattcttggggcaaacctcagaggg----------------------------------------------------ttgca-----------------------------------------------------------------------------------------------------------------------------------------------------------------------------------------------------------------------------------------------------------------------------------------------------------------------------------------------------------------------------------------------------------------------------------------------------------------------------------------------------------------------------------------------------------------------------------------------------------------------
>_R_Jupunba_oppositifolia_Liegier_16014@NODE_2_length_1285_cov_39.324503
-------------------------------------------------------------------------------------------------------------------------------------------------------------------------------------------------------------------------------------------------------------------------atcccatttatttgttttaagataaaggtgcaattttaaaaacaaacttttttaaaaagggcatatggcaccataaacttttttttagtgataaaatgcacataaactttataa----------aagagggcatttttaacacatccattatgttggtactaacgaacattatgtgagtcccacaa----attgtataggtgtcaatttttttaatacatttgactgttttgacca--------aaaaaactcagcacca-----taagatcttcctcacccttgctctgactccattaatgtccaccaaacagatactctcataattttcgttagtcctcgaagtgctgagctcttcctcatcatggtcttctagctcctccccttccaagctcaacaactcatcgatgtccttagaatcctcttcaaaaggagatgataattctccttccacaggattagctttgttcttctcaaagccttgatcataggtagcatgaacattcaagccaggaacactaaatttattggccattgcaggatggaacattattctgctttggctatcgatttgatcaaagataatgaaattcttgaggaaaacttcaggggattgcagttcaactctttcaaagggagttatcgacctggcaccagaatgtaaaacagcatcaaaggcagaaataagaggagcatgcaaataagtgtgagctgcttcaggtgctaaagggagtgcaaacttctcggggtaaaaatattcatgattctgcgtggtaaagtttggttcccaatcagtaaactcccagcaagtaattctgccttggcttttacaactgacaattattctatcttaaatctggacagaagctgctaaaggaatgaaaagaaataaagtaggtactaagctgagtgcatttttaataaaagatg-------------atcaacgtttatctcttttgcag-ctctaataaatgatgtcaatataatgaaaacaacacctaaaccaatgtcacttaattctagactacg-aacaggttttagcaactgacggaaatactcggcctgcaaagaaaagtcaatatg
>_R_Jupunba_oxyphyllidia_Yonker_6157@NODE_4_length_686_cov_200.387521
-gggtggcggaacgacagtcattcctcaatctaaaacagaagcaaagcaacagagtcaatgccaaacagcaactaagagtacaataatgaatgtactttcttgtcttacatgacctgaatatgtgaaatgccagttgtcactttattactttccaagatttcttcccacgagcaggaaca-agaaaggagagagactggaaggagtgctattcatagagggtagtcgataaatttcgattatcgccacaggaatagaaccgaagtgtccagcttccat-ttttagagtgcaactccaagtttttcagcctccaccttgagggacttgaggtatctc-acagcttcatc-------------------------------taaaacagtgacagaatccatttggtcaccaccgccgg----------gcacgatccctctcagtaccctgatcattctcttcatctcccattgtttaatttcagggttgctgcagtgaccatgggtcttagaagactttcgaacagatgatgaagacctcttcttagattttgagccataactggagcaagtgtcacagatactttcataattttcgttagtcctcgcagtgctgagctcttcctcatcatggtcttctagctcctccccttccaagctcaacaacgcatcgat--------------------------------------------------------------------------------------------------------------------------------------------------------------------------------------------------------------------------------------------------------------------------------------------------------------------------------------------------------------------------------------------------------------------------------------------------------------------------------------------------------------------------------------------------------------------------------------------------------------------------------------------------------------------------------------------------------
>_R_Jupunba_trapezifolia_Simon_1600@NODE_1_length_979_cov_170.813853
atgtggtaagaactacagtcattcctcaatctaaaacagaagcaaagcaacagagtcaatgccaaacagcaactaagagtacaataatgaatgtactttcttgtcttacatgacctgaatatgtgaaatgccagttgtcactttattgctttccaagatttcttcccacgagcaggaaca-agaaaggagagagactggaaggagtgctattcatagagggtagtcgataaatttcgattatcgccacaggaatagaaccgaagtgtccagcttccat-ttttagagtgcaactccaagtttttcagcctccaccttgagggacttgaggtatctc-acagcttcatc-------------------------------taaaacagtgacagaatccatttggtcaccactgccgg----------gcacgatccctctcagtaccctgatcattctcttcatctcccattgtttaatttcagggttgctgcagtgaccatgggtcttagaagactctcgaacagatgatgaagacctcttcttagattttgagccataactggagcaagtgtcacagatactttcataattttcgttagtcctcgcagtgctgagctcttcctcatcatggt------------------------------------------------------------------------------------------------------------------------------------------------------------------------------------------------------------------------------------------------------------------------------------------------------------------------------------------------------------------------------------------------------------------------------------------------------------------------------------------------------------------------------------------------------------------------------------------------------------------------------------------------------------------------------------------------------------------------------------------------
>_R_Jupunba_villosa_Borges_423@NODE_2_length_698_cov_239.524960
----------------------------------------------------------------------------------------------------------------------------------------------------------------------------------------------------------------------------------------------------------------------------------------------------------------------------------------------------------------------------------------------------------------------------------------------------------------------------------------------------------------------------------------------------------------------------------------------------------------------------------------------------------------------------------------------------------------------------------------------------------------------------------------------------------------------------------------------------------------------------agataatgaaattcttggggcaaacctcagagggttgcagttcaactctttcgaagggagttatcggcctggcaccggaaggtaaaacagcatcaagggcagaaacaagaggagcatgcaaataagtgtcagctgctttaggtgccaaagggagtgcaaacttctcagggtaaaagtattcgtgattctgcatggtaaagttcggttcccaatcagtaaactcccagcaagtaattctgccttggcttttgcaactgacaattgttctatcttaaagctggacagaagctgctaaaggaatgaaaagaaagaaagtaggtactaaggtgagtgcatttttaacaaaagatggacgcttcctccaatcaacgcttatatcttctacagcctctaataaatgatgccaatacaacgaaaacaccccctaaaaggaagtggatgaattattcatctagcaagagactttgcctacagcagaaataaaccatacaagaattcagagtcaatatg
>_R_Punjuba_killipii_Palodorios_6252@NODE_1_length_1279_cov_110.900998
cgggggtaagaactacagtcattcctcaatctacaacagaagcaaagcaacagagtcaatg-caaacagcaactaagagtacaataatgaatgtactttcttgtcttacatgacctgaatatgtgaaatgccagttgtcactttattactttccaagatttcttcccacgagcaggaaca-agaaaggagagagactggaaggagtgctattcatagagggtagtcgataaatttcgattatcgccacaggaatagaaccgaagtgtccagcttccat-ttttagagtgcaactccaagtttctcagcctccaccctgagggccttgaggtatctc-acagcttcatc-------------------------------taaaacagtgacagaatccatttggtcaccaccgccgg----------gtacgatccctctcagtaccctgatcattctcttcatctcccattgtttaatttcagggttgctgcagtgatcatgggtcttagaagactttcgaacagatgatgatgacctcttcttagatttagagccataacttgagcaagtgtcacagatactttcataattttcgttagtcctcgcagtgctgagctcttcctcatcatggtcttctagctcctccccttccaagctcaacaacgcatcgatgtccttagaatcctcttcaaaaggagatgataattctccttccacaggattagctttgttcttctcagagtctcgattataggtagcatgaacattcaagccaggaccactaaatttgttggccattgcaggatggaacataattctgctttggttatcggtctgatcaaagataatgaaattcttggggcacacctcagagggttgcagttcaactctttcgaagggagctatcggcctggcaccggaaggtaaaacaggatcaagggcagaaacaagaggagcatgcaaatatgtgtcagctgcttcaggtgccaaagggagtgcaaacttatcggggtaaaaatattcgtgattctgcatggtaaagttcggttcccaatcagtaaactcccagcaagtaattctgccttggcttttgcaactgaaaattattctatcttaaagctgcacagaagctgctaaaggaatgaaaagaaagaaagtaggtactaagctgagtgcatttttaacaaaagatggccgcttcctccaatcaacgcttatctcttccgcagcctctaataaatgatgccaatacaacgaaaacaccccctaaaccaacgtcgcttgattctag-------------------------------------------------------------
>_R_Punjuba_lehmannii_Escobar_7465@NODE_1_length_1597_cov_134.749342
cgggggtaagaactacagtcattcctcaatctacaacagaagcaaagcaacagagtcaatg-caaacagcaactaagagtacaataatgaatgtactttcttgtcttacatgacccgaatatgcgacatgccagttgtcactttattactttccaagatttcttcccacgagcaggaaca-agaaaggagagagactggaaggagtgctattcatagagggtagtcgataaatttcgattatcgccacaggaatagaaccgaagtgtccagcttccat-ttttagagtgcaacttcaagtttctcagcctccaccctgagggccttgaggtatctc-acagcttcatc-------------------------------taaaacagtgacagaatccatttggtcaccaccgccgg----------gtacgatccctctcagtaccctgatcattctcttcatctcccattgtttaatttcagggttgctgcagtgaccatgggtcttagaagactttcgaacagatgatgatgacctcttcttagatttagagccataactggagcaagtgtcacagatactttcataattttcgttagtcctcgcagtgctgagctcttcctcatcatggtcttctagctcctccccttccaagctcaacaacgcatcgatgtccttagaatcctcttcaaaaggagatgataattctccttccactggattagctttgttcttctcagattctcgattataggtagcatgaacattcaagccaggaccactaaatttgttggccattgcaggatggaacataattctgctttggttatcggtctgatcaaagataatgaaattcttggggcacacctcagagggttgcagttcaactctttcgaagggagctatcggcctggcaccggaaggtaaaacagcatcaagggcagaaacaagaggagcatgcaaataagtgtcagctgcttcaggtgccaaagggagtgcaaacttatcggggtaaaaatattcgtgattctgcatggtaaagttcggttcccaatcagtaaactcccagcaagtaattctgccttggcttttgcaactgaaaattattctatcttaaagctgcacagaagctgctaaaggaatgaaaagaaagaaagtaggtactaagctgagtgcatttttaacaaaagatggccacttcctccaatcaacgcttatctcttctgcagcctctaataaatgatgccaatacaacgaaaacaccccctaaaccaacgtcgcttgattctagactacgtaacaggttttagcaactgacggaaatactcagcctgcaaagaaaagtcaatatg
>_R_Punjuba_lehmannii_Escobar_7465@NODE_2_length_1465_cov_95.255764
-----gaaagttttggagttcaaacttaagccaaaatttaa------tggcccaataaattccaaaca-------------------tggattttcttttaaattatgcaccgtaagatc------------------------------ttctaatatgcttttccttatcctgcaagaaaataaaacatatatttggaaa------------tattatttaatcacaagatagataat------------aagatattaacaaattaaacccaataatctcacaattaattcatatttatattcctaaaattggtaacaatccaaatattatctaataaatccaaa-ttagcctaaaatagttcccaaattaaat--gaataaggcgggataaaatatataaaaatcatgattta----------tcaatttctct--------------tgccattttcctccccagacgactacgttttaaagaataggacaggcagtggatcacggagagaagcctaacc-----caagatcttcctcgcccttgctctgactctattaatgtctaccaaacagatactttcataattttcattagtcctcacagtgctgagctcttcctcatcatggtcttctagctcctccccttccaagctcaacaacgcatcaatgtcctcagaatcctcttcaaaaggagatgataattctccttccacaggataagcttt-ttcttctcagagtctcgattacaggtagcatgaacattcaagccaggaccactaaatttgttggccattgcaggatagaatataattctgctttggttgtcagtctgatcaaagataatgaaattcttggggcacacctttaagggttgcagttcaactctttttaagggagctatcgacctggcaccggaaggtaaaacaacatcaagggcaaaaacaagaggagcatgcaaataagtgtcaactgcttcaggtgccaaagggagtgtaaacttctcggggtaaaaatattcatgattctgcatggtaaagttcggttcccaatcagtaaactcccagcaagtaattttgccttggattttgcaactgacaattattctatcttaaagctggacagaagttgctaaaggaatgaaaagaaagaaagtaggtactaagtgttagagatattagggtgatagtagttagttggtttagtatatataaatcttagctagtgtgttaggtgtgtaggatggttagatcctcaccatgtttagagagaggttaatttgagtctctctttagagacaggattaagtgaggaatgatattgttaaacccaaatgggttatgcatgttg
>_R_Punjuba_racemiflora_Jimenez_Soares_3626@NODE_1_length_1273_cov_246.433946
agggggtaagaactacagtcattcctcaatctacaacagaagcaaagcaacagagtcaatg-caaacagcagctaagagtacaataatgaatgtactttcttgtcttacatgacctgaatatgtgaaatgccagttttcactttattactttccaagatttcttcccacgagcaggaaca-agaaaggagagagactggaaggagtgctattcatagagggtagtcgataaatttcgattatcgccacaggaatagaaccgaagtgtcctgcttccat-ttttagagagcaactccaagtttctcagcctccaccctgagggccttgaggtatctc-acagcttcatc-------------------------------taaaacagtgacagaatccatttggtcaccaccgccgg----------gtacgatccctctcagtaccctgatcattctcttcatctcccattgtttaatttcagggttgctgcagtgaccatgggtcttagaagactttcgaacagatgatgaagacctcttcttagatttagagccataactggagcaagtgtcacagatactttcataattttcgttagtcctcgcagtgctgagctcttcctcatcatggtcttctagctcctccccttccaagctcaacaacgcatcgatgtccttagaatcctcttcaaaaggagatgataattctccttccactggattagctttgttcttctcagattctcgattataggtagcatgaacattcaagccgggaccactaaatttgttggccattgcaggatggaacataattctgctttggttatcggtctgatcaaagataatgaaattcttggggcacacctcagagggttgcagttcaactcttttgaagggagctatcggcctggcaccggaaggtaaaacagcatcaagggcagaaacaagaggagcatgcaaataagtgtcagctgcttcaggtgccaaagggagtgcaaacttctcgggggaaaaatattcgtgattctgcatggtaaagttcggttcccaatcagtaaactcccagcaagtaattctgccttggcttttgcaactgacaattattctatcttaaagctggacagaagctgctaaaggaaggaaaagaaagaaagtaggtactaagctgagtgcatttttaacaaaagatggccgcttcctccaatcaacgcttatct------------------------------------------------------------------------------------------------------------------------------------
>_R_Punjuba_racemiflora_Jimenez_Soares_3626@NODE_2_length_1137_cov_206.411321
g------------------------------------------------------------------------------------------------------------atgacatgact--------------------------gacttgttgagagttgaccccaaagtcaggaatgaaggaggtgaggtgtttcaaaaaaaaaaaaaaaatccattttcatcaaaagttttccatt----caaaactatatgcataaaaatatctcatttatttgttttagggtaaatatgcaatttcaaaaacaaacttttctaaaaagggcagatgacaccataaa-tgttttttggtgctaagatgcacacaaactacataa----------aagagagtattgttaacacatcggtcatgttggtactaacgaacattatatgggtcctatga----actgtacaagtgtcaattttttttatacatttgactgttttgaccg---------gaaaagtcagtacca-----taagatcttcctcacccttgctttgactccattaatgtccaccaaacaaatactttcataattttcgttagtcctcgcaatgctgagctcttcctcatcatggtcttctagctcctccccttccaagctcaacaacgcatcgatgtccttagaatcctcttcaaaaggagatgataattctccttccacaggattagctttgttcttctgagagtctcgattataggtagcatgaacattaaagccaggaccactaattttgttggccattgcaggatggaacataattctgctttggttatcagtctgatcaaagataatgaaattcttggggcaaacctcagagggtggcagttcaactctttcgaagggagttcgcggcctggcaccgaaaggtaaaacagcatgaagggcagaaacaagaggagcatgcaaataagtgtcagctgctttaggtgccaaagggagtgcaaacttctcggggcaaagatattcgtgattctgcatggtaaagttcggttcccaatcagtaaactcccagccagtaattctgccttgg----------------------------------------------ctaaaggaatgaaaagaaagaaagtaggtactaatctgagtgcatttttaacaaaagatgtccgcttcctccaatcaacggttatctcttccgcagcctctaataaatgatgccgatacaacgaaaacaacccctaaaccaacgtcgcttgattctagactacgtaacaggttttagcaactgacggaaatactcagcctgcaaaga------------
