# Supplementary material for: A new generic circumscription of Hydrochorea (Leguminosae, Caesalpinioideae, mimosoid clade) with an amphi-Atlantic distribution
Source: PhytoKeys. 2022 Aug 22;205:401–37. doi: 10.3897/phytokeys.205.82775 (PMC9849043; doi:10.3897/phytokeys.205.82775)
Supplement: Supplementary material 1 — Supplementary data file S1 [file phytokeys-205-401_article-82775__-s001.zip › RBH3_m3530_comp19132_c0_seq1_exon01.aln-cln]

>Afrocalliandra_redacta_Germishuizen_5585@NODE_1_length_1307_cov_197.571545
-------------------------------------------------------------tacactgtgttgactgatggcttgctcaacccttgccctaacccctaagaacattgtggggtcttagggtgttgttttacttcttcgtgcttatatcatattgtttttgaagtctactaaccagatgacaaatatcctccaacaaaatgcgctctagttatgttagtttgaaggtcaaacactc--agctgttgtattttgtgtgagaaccctaatatgtatgaatcaatg-ggcatgttagcttttggttcaatatatttcttatatttgtgacttctgtcaatattgtttggagaatctt-----aatgtctttttgacagatttagatgtgtttatacctctgaagagagctcacctagaaaatggcctcaagagctgttttgaagaggagaagatttgttgatcattatgtcaatatctgcacacgttcaattataagttctcagtggtgtggtatttctgtagaaaatttgaattcaag---tcttcagacctctcattggaatgcgcctacaaatttcaagcacatcaaagattatgaaagaatatcattgtccaaagaggaatccttcaacctctctgcattgggacaatatagacaaagatgctatgaaataagaagagctgttccctctgattgtagattggtatcgaacactcttatatgtagtagacgcttgtcacaatccttgcatagtttttctactgcagctgctaaacaacctgatcagggtaatgatgatgagaaaagtgatgaaatggttgctaagcagaggaaagaagcatctccagaggagtgtgatcaagctgttgaaggtttaagctctgcaaaagctaaagcaaaggcaaaacggttgcaagagcctcaaaaagttgttcaaaaacttttaaagcgattgtgggctgtgattttggggatacctcctgcttttagatctgtagcagctatgagcaggttggaatttttct----tttggtgtctctagcataattatcattcgttaatatgtgatatcttatatgtatggtcttccaatccttactgcagggaggactgggccaagaaacttgttcattggaaaggggagtttctatcaacgttgcaacactactggttgggtttcaaacttttgtgggcagatgtgagaatcagctcaagattgttgttgaaacttgctggtgggaagagtctttctagaagggagaggcaacaactaacacggactactgctgacatttttaggctagttccttttgctgttttcatcattgttccctttatggaa----------------------------------------------------------------------------------------------------------------------------------------------------------------------
>Albizia_decandra_Vilhena_231@NODE_1_length_975_cov_38.761693
------------------------------------------------------------------------------------------------------------------------------------------------------------------------------------------------------------------------------------------------------------------------tgagaaccctaacatgtatgaatcaacatggcacgttagcttttggttcaattaacatgttctaatcgcaccttgtgtcaatattttttgaagaagcttaactgaatggctttttgacagatttagatgtgtgtatacctctgaagagagctcaccttgataatggcctcgagagctattttgaagaggagaagactgatagatcattatgttaatatctgcgcacgttcaatcataagttctcagtggcatgttatttctgtagaaaatttgaattcaagtcttcttcaaacctcttatttgaatgcgcctacaaatttcaagcacatgaaagattatgaaagaatatcattgcccaaagaggaatccttcaacctctcggcactgggaaaatatagacaaagatgctatgaaataatcagatctgttccctctgatcatagattggtattgaataccctgatatgtagtagatgcttgtctcaatccttgcatagtttttccactgcggctgctaaacaacctgaactgggtaatgatgatgagaaaagtgatgaaatggttgctaagaagaggaaagaagcatctccagaggagtgtgatcaagctgttgaaggtttaagcactgcaaaagctaaagcaaaggcaaaacggttgcaagagcctcaaaatgttgttcaaaaatttttaaagcaattgtgggctgtgattttggggattggtcctgcttttagagctgtagcatctatgagcaggttggaatccttcttttgttttgcatctcttgcataattatcatccgttattatgtgataatgtatatgtatggtctgccaatccttactgcagggaggactgggccaagaaactagttcattggaaaggggagtttctatcaacattgcaacactactagttgggtttcaagctgttgtgggcagatgtgagaatcagctcaagattgttgttgaaact--------------------------------------------------------------------------------------------------------------------------------------------------------------------------------------------------------------------------------------------------------------------------------------
>Albizia_glabripetala_Lewis_1652@NODE_1_length_1127_cov_73.582857
--------------------------------------------------------------------------------------------------------------------------------------------------------------atattgtttttgaattctactaactagatgacaaatatcctaaaacaaaatgctctctagttgcgtaagtttgaaggtcaaacactcacagctgtgatattttgtgtgagaaccctaacatgaatgaatcaacatggcacattagcttttggttcaattaacatgttctaatcgcaccttgtgtcaatattttttgaagaagcttaactgaatggctttttgacagatttagatgtgttcatatctctgaagagagctcaccttgataatggcctcaagagctattttgaagaggagaagactgatagatcgttatgtcaatatctgcgcacgttcaatcataagttctcagtggcatgttatttctgtagaaaatttgaattcaagtcttcttcaaacctcttatttgaatgcgcctacaaatttcaagcacatgaaagattatgaaagaatatcattgcccaaagaggaatccttaaacctcttgtcactgggacaatatagacaaagatgctatgaaataatcagatctgttccctctgatcgtagattggtattgaataccctgatacatagtagatgcttgtctcaatccttgcgtagtttttccactgcggctgctaaacaacctgaactgggtaatgatgatgagaaaagtgatgaaatggttgctaagaagaggaaagaagcatctccagaggagtgtgatcaagctgttgaaggtttaagcactgcaaaagctaaagcaaaggcaaaacggttgcaagagcctcaaaaagttgttcaaaaatttttaaagcgattgtgggctgtgattttggggattggtcctgcttttagagctgtagcatctatgagcaggttggaatccttcttttgttttgcatctcttgcataattatcatccgttattatgtgataatgtatatgtatggtctgccaatccttactgcagggaggactgggccaagaaacttgttcattggaaaggggagtttctatcaacattgcaacactactggttgggtttcaagctgttgtgggctgatgtgagaatcagctcaagattgttgttgaaacttgctggtgggaagagtctctctagaagggagaggcaacaactgaca----------------------------------------------------------------------------------------------------------------------------------------------------------------------------------------------------------------------------------------
>Albizia_niopoides_Simon_1601@NODE_1_length_1405_cov_164.898343
-------------------------------------------------------------------------------------------------------ccctaaaaccactgcagggtcttaggttattgttttacctctgtgtgcttatatcatattgtttttgaattctactaactagatgactaatatcctgaaacaaaatgctctctagttacgtaagtttgaaggtcaaacactcacagctgtgatattttgtatgagaaccctaacatgtatgaatcaacatggcacgttagcttttggttcaattaacatgttctaatcgcaccttgtgtcaatattgtttgaagaagcttaactgaatggctttttgacagatttagatgtgtatatacctctgaagagagctcaccttgataatggcctcgagagctattttgaagaggagaagactgatagatcattatgtcaatatctgtgcacgttcaatcataagttctcggtggcatgttatttctgtagaaaatttgaattcaagtcttcttcaaacctcttatttgaatgcgcctacaaatttcaagcacacgaaagattatgaaagaatatcattgcccaaagaggaatccttcaacctctcggcactgggacaatatagacaaagatgctatgaaataatcagatctgttccctctgatcgtagattggtattgaataccctgatacatagtagatgcttgtcacaatccttgcatagtttttccactgcggctgctaaacaacctgaactgggtaatgatgatgagaaaagtgatgaaatggttgctaagaagaggaaagaagcatctccagaggagtgtgatcaagctgttgaaggtttaagcactgcaaaagctaaagcaaaggcaaaacggttgcaagagcctcaaaaagttgttcaaaaaattttaaagcgcttgtgggctgtgattttggggattggtcctgcttttagagctgtagcatctatgagcaggttgaaatccttcttttgttttgcatctcttgcataattatcatccgttactatgtgataatgtatatgtatggtatgccaatccttactgcagggaggactgggccaagaagcttgttcattggaaaggggagtttctatcaacattgcaacactactggttgggtttcaagctgctgtgggcagatgtgagaatcagctcaagattgttgttgaaacttgctggtgggaagagtctctctagaagggagaggcaacaactgacacggactactgctgacatttttaggctagttcctttcgcagttttcatcatagttccctttatggaatttttgcttccagtatttctgaagttattccccaacatgttgccatcaacatttcaagacaaaatgaaagaacaggtgctgatagtgctgggtataacaaattctgtatggcatttgtctgatttttgcaatgttttgggggttttcttgatttgt---------t
>Albizia_tomentosa_Hughes_648@NODE_1_length_575_cov_57.208835
-------------------------------------------------------------------------------------------------------------------------------------------------------------------------------------------------------------------------------------------------------------------------------------------------------------------------------------------------------------------------------------------------------------------------------------------------------------------------------------------------------------------------------------------------------------------------------------------------------------------------------------------------------------------------------------------------------------------------------------------------------------------------------------------------------------------------------------------------------------------------------------------------------------------------------------------------aacggttgcaagagcctcaaaaagttgttcaaaaatttttaaagcgattgtgggctgtgattttggggattggtcctgcttttagagctgtagcatctatgagcaagttggaatccttcttttgttttgcatctcttgcataattatcatctgttattatgtgataacgtatatgtatggtctgccaatccttactgcagggaggactgggccaagaaacttgttcattggaaaggggagtttctatcaacattgcaacactactggttgggtttcaagctgttgtgggcagatgtgagaatcagctcaagattgttgttgaaacttgctggtgggaagagtctctctagaagggagaggcaacaactgacacggactactgctgacatttttaggctagttccttttgcagttttcatcatagttccctttatggaatttttgcttccagtatttctgaagttattccccaacatgttgccatcaacatttcaagacaaaatgaaagaacaggtgctgatagtgctgggtataacaaattctgtatggcatttgtctgatttttgcaacgttt-----------------------------t
>Albizia_tomentosa_Hughes_648@NODE_2_length_567_cov_60.606122
------------------------------------------------------------------------------------------------------------------ctgcagggtcttaggttattgttttacctctgtgtgcttatatcatattgtttttgaattctactaactagatgacaaatatcctgaaacaaaatgctctctagttatgtaagtttgaaggtcaaacactcacgggtgtgatattttgtatgagaaccctaacatgtatgaatcaacatggcacgttagcttttggttcaattaacatgttctaatcgcaccttgtgtcaatattgtttgaagaagcttaactgaatggctttttgacagatttagatgtgtttatacctctgaagagagctgaccttgataatggcctcgagagctattttgaagaggagaaaactgatagatcattatgtcaatatctgggcacgttcaatcataagttctcagtggcatgttatttctgtagaaaatttgaattcaagtcttcttcaaacctcttatttgaatgcgcctacaaatttcaagcacatgaaagattatg----------attgcccaaagaggagtccttcaccctctcggcactgggacaatatagacaaagatgctatgaaataaccagatctg----------------------------------------------------------------------------------------------------------------------------------------------------------------------------------------------------------------------------------------------------------------------------------------------------------------------------------------------------------------------------------------------------------------------------------------------------------------------------------------------------------------------------------------------------------------------------------------------------------------------------------------------------------------------------------------------------------------------------------------------------------------------------------------------------------------------------------------------------------
>Albizia_xerophytica_Hughes_1435@NODE_1_length_1406_cov_110.906697
---------------tcagcaaacctggtgtatttgcttatatcatattgcttttgaagcgtatgcctggttcgctaatggcttgctcaaccctaaccctaacccctaaaaccactgcagggtcttaggttattgttttacctctgtgtgcttatatcatagtgtttttgaattctactaactagatgacaaatatcctgaaacaaaatgctctctagttacgtaagtttgaaggtcaaacactcacagctgtgatattttgtatgagaaccctaacatgtatgaatcaacatggcacgttagcttttggttcaattaacatgttctaatcgcaccttgtgtcaatattgtttgaagaagcttaactgaatggctttttgacagatttagatgtgtttatacctctgaagagagctcaccttgataatggcctcgagagctattttgaagaggagaagactgatagatcattatgtcaatatctgggcacgttcaatcataagttctcagtggcatgttatttctgtagaaaatttgaattcaagtcttcttcaaacctcttatttgaatgcgcctacaaatttcaagcacatgaaagattatgaaagaatatcattgcccaaagaggagtccttcaacctctcggcactgggacaatatagacaaagatgctatgaaataaccagatctgttccctctgatcgtagattggtattgaataccccgatacatagtagatgcttgtcacaatccttgcatggattttccactgcggctgctaaacaacctgaactgggtaatgatgatgagaaaagtgatgaaatggttgctaagaagaggaaagaagcatctccagaggagtgtgatcaagctgttgagggtttaagcactgcaaaagctaaagcaaaggcaaaacggttgcaagagcctcaaaaagttgttcaaaaatttttaaagcgattgtgggctgtgattttggggattggtcctgcttttagagctgtagcatctatgagcaggttggaatccttcttttgttttgcatctcttgcataattatcatctgttattatgtgataacgtatatgtatggtctgccaatccttactgcagggaggactgggccaagaaacttgttcattggaaaggggagtttctatcaacattgcaacactactggttgggtttcaagctgttgtgggcagatgtgagaatcagctcaagattgttgttgaaacttgctggtgggaagagtctctctagaagggagaggcaacaactgacacggactactgctgacatttttaggctagttccttttgcagttttcatcatagttccctttatggaatttttgcttccagtatttctgaagttattccccaacatgttgccatcaacatttcaagacaaaatgaaag------------------------------------------------------------------------------------------------
>Balizia_pedicellaris_Queiroz_15529@NODE_1_length_817_cov_469.216535
gggttgagcaagccatcagtgaacctggtatatttgcttatatcatattgtttttcaagcgtatgccgggttcgctgatggcttgct------taaccctaacccccaaaaccactgctgggtcttaggttattgttttacctctgcgtgtttatatcatattgcttttgaagtctactaactaggtgacaaatatcctgaaacaaaatgctctctagttacgttagtttgaaggtcaaacactcatagctgtgatattttgtatgagaaccctaatatgtatgaatcaacatggcacgttagcttttggttcaattaacatgttcgaattgtgacttgtgtcaatattgtttgaagaagcttaactgcatggctttttgaca---------------------------------------gataatggccttgagagctattttgaagaggagaagactgattgatcattatgtcaatatctgtgcacgttcaatcataagttctcagtggcatgttatttctgtagaaaatttgaattcaagtcttcttcaaacctcttatttgaacacgcctacaaatttcaagcacataaaagattatgaaagaatatcattgcccaacgaggaatccttcaacctctctgcactgggacaatatagacatagatgctatgaaagaacaagatctgttccctctgattgtagattggtattgaacactctgatacgtggtagatgcttgtcacaatccttgcatagttt---------------------------------------------------------------------------------------------------------------------------------------------------------------------------------------------------------------------------------------------------------------------------------------------------------------------------------------------------------------------------------------------------------------------------------------------------------------------------------------------------------------------------------------------------------------------------------------------------------------------------------------------------------------------------------------------------------------------------------------------------------------------------------
>Balizia_pedicellaris_Queiroz_15529@NODE_2_length_612_cov_229.685817
---------------------------------------------------------------------------------------------------------------------------------------------------------------------------------------------------------------------------------------------------------------------------------------------------------------------------------------------------------------------------------------------------------------------------------------------------------------------------------------------------------------------------------------------------------------------------------------------------------------------------------------------------------------------------------------------------------------------------------------------------------------------------------------------------------------------------------------------------------------------------------------------------------------------------------gctaaagcaaaggcaaaacggttgcaagagcctcaaaaagttgttcaaaaatttttaaagcgattgtgggctgtgattttggggattggtcctgcttttagagctgtagcatctatgagcaggttgggatccttcttttgtttggcatctctagcataattatcatccgttaatatgtgataacgtatatgtatggtctgcccatccttactgcagggaggactgggccaagaaacttgttcattggaaaggggagtttctatcaacgttgcaacactactggttgggtttcaagctgttgtgggcagatgtgagaatcagctcaagattgttgttgaaacttgctggtgggaagagtctctctagaagggagaggcaacaactgacacggactactgctgacatttttaggctagttccttttgcagttttcatcatagttccctttatggaatttttgcttccagtatttctgaagttattccccaacatgttgccatcaacatttcaagacaaaatgaaagaacaggtgctgatagtgctgggtgttataaattctgtatggcatttgtctgatttttgcaacgttttggggggtttcttcatttgtta--------
>Balizia_spnov_Morim_577@NODE_1_length_1317_cov_316.839144
-----------------------------------------------------------------------------atggcttgctcaaccctaaccctaacccctcaaaccactgctgggtcttaggttattgttttacctctgcgtgtttatatcatattgcttttgaagtctactaactaggtgacaaatatcctgaaacaaaatgctctctagttacattagtttgaaggtcaaacactcatagctgtgatattttgtatgagaacactaatatgtatgaatcaacatggcacgttagcttttggttcaattaacatgttctaattgcaaattgtgtcaatattgtttgaagaagcttaactgcatggctttttgacagatttagatgtgtttatacctctgaagagagctcacctagataatggccttgagagctattttgaagaggagaagactgattgatcattatgtcaatatctgtgcacgttcaatcataagttctcagtggcatgttatttctgtagaaaatttgaattcaagtcttcttcaaacctcttatttgaacgcgccttcaaatttcaagcacatgaaagattatgaaagaatatcattgcccaaagaggaatccttcaacctctctgcactgggacaatatagacaaagatgctatgaaataacaagatctgttccctctgattgtagattggtattgaatactctgatacgtggtagatgcttgtcacaatccttgcatagtttttccactgcggctgctaaacaacctgaactgggtaatgatgatgagaaaagtgatgaaatggttgctaagaagaggaaagaagcatctccagaggagtgtgatcaagctgttgaaggtttaagcactgcaaaagctaaagcaaaggcaaaacggttgcaagagcctcaaaaagttgttcaaaaatttttaaagcgattgtgggctgtgattttggggattggtcctgcttttagagctgtagcatctatgagcaggttgggatccttcttttgtttggcatctctagcataattatcatcggttaatatgtgataacgtatatgtatggtctgcccatccttactgcagggaggactgggccaagaaacttgttcattggaaaggggagtttctatcaacgttgcaacactactggttgggtttcaagctgttgtgggcagatgtcagaatcagctcaagattgttgttgaaacttgctggtgggaagagtctctctagaagggagaggcaacaactgacaaggactactgctgacatttttaggctagttccttttgcagttttcatcatagttccctttatggaatttttgcttccagtatttctgaagttattccccaacatgttgc---------------------------------------------------------------------------------------------------------------------------
>Calliandra_bella_LPQ15696@NODE_1_length_1526_cov_226.334023
ccgtgcaccgccatgttcttcattccatgaggctgactccttgcacatcctcctt----cttcagctaggttcacggacggaaggca-----------tcaccgacgaggctcattgttcga---------actgtcgtgcgcctatatccctttgtccctccctcactgaattctcctcacccgcgacgagtctctcttcctctctaatctctgtaatctccgtaagattctcctcaccttcttctttctttctttttttttttgcctgcgttaccttctttcaagcttcaatgatctttttttttttccttgcgcaccgtctcttcttttcgttcactgtcaatattgttcggtgaagcttaagtgaatgtatttttgactgattcagatgtgtttatacctctgaagagagctcacctagataatggcctcaagagctattttgaagaggagaagacttgttgatcattatgtcaatatctgcacacgttcaattataagttctcagaggcatgttatttctgtagaaaatttgaattcaagtcttcttcaaacctctcatttgaatgcacctacaaatttcaagcacatcaaagattatgaaagaatatcattgcccaaagcggaatcgttcaaccactctgcactgggacaatatagacaaagatgctatgaaataagaagacctgtaccctctgatcgtagattggtatcgaatactctgatatatagtagatgtttgtcacaatccttgcatagtttttccactgcagctgctaaacaacctgagcagggtaatgataatgggaaaagtgatgaagtggttgctaagaagaggaaagaagcatctccagaagagtgtgatcaagctgttgaaggtttaagcactgcaaaagctaaagcaaaggcaaaacggttgcaagagcctcaaaaagtggttcaaaaattttttaacggattgtgggctgtgattttggggattggtcctgcttttagagctgtagcatctatgagcaggttgggatccttcttttgtttggtatctctagcataattatcattcgttaatatgtgataat-tatatgtatggtccaccaatccttactgcagggaggactgggccaagaaacttgttcattggaaaggggagtttatatcaacattgcaacactactggttgggtctcaagctgctgtgggcagatgtgagaatcagctcaagattgttgttgaaacttgctggtgggaagagcctctctagaagggagaggcaacaactgacacggactactgctgacatttttaggctagttccttttgcagttttcatcatagttccctttatggaatttttgcttccagtatttctgaagttattccccaacatgttgccatcaacattccaagacaaaatgaaagaacaggtgcggatagttctgggtataataaattctttatgacattggcctgatttttgcattttttttttggggttcttgatttgtcatttcc--g
>Hydrochorea_corymbosa1_Bonadeu_655@NODE_1_length_1090_cov_189.365217
--------------------------------------------------------------------------------------------------------------------------------------------------------------------------------actaactaggtgacaaatatcctgaaacaaaatgctctctagttacattagtttgaaggtcaaacactcatagctgtgatattttgtatgagaaccctaatatgtatgaatcaacatggcacgttagcttttggttcaattaacatgctctaattgcaaattgtgtcaatattgtttgaagaagcttaactgcattgctttttgacagatttagatgtgtttatacctctgaagagagctcacctagataatggccttgagagctattttgaagaggagaagactgattgatcattatgtcaatatctgtgcacgttcaatcataagttctcagtggcatgttatttctgtagaaaatttgaattcaagtcttcttgaaacctcttatttgaacacgccttcaaatttcaagcacatgaaagattatgaaagaatatcattgcccaaagaggaatccttcaacccctctgcactgggacaatatagacaaagatgctatgaaataacaagatctgttccctctgattgtagattggtattgaatactctgatacgtggtagatgcttgtcacaatccttgcatagtttttccactgcggctgctaaacaacctgaactgggtaatgatgatgagaaaagtgatgaaatggttgctaagaagaggaaagaagcatctccagaggagtgtgatcaagctgttgaaggtttaagcactgcaaaagctaaagcaaaggcaaaacggttgcaagagcctcaaaaagttgttcaaaaatttttaaagcgattgtgggctgtgattttggggattggtcctgcttttagagctgtagcatctatgagcaggttgggatccttcttttgtttggcatctctagcataattatcatcggttaatatgtgataacgtatatgtatggtctgcccatccttactgcagggaggactgggccaagaaacttgttcattggaaaggggagtttctatcaacgttgcaacactactggttgggtttcaagctgttgtgggcagatgtcagaatcagctcaagattgttgttgaaacttgctggtgggaagagtctctctagaag-----------------------------------------------------------------------------------------------------------------------------------------------------------------------------------------------------------------------------------------------------------
>Hydrochorea_gonggrijpii_Tillett_45696@NODE_1_length_1230_cov_157.907199
------------------------------------------------------------------------------------------------------cccctaaaaccactgctgggtcttaggttattgttttacctctgcgtgtttatatcatattgcttttgaagtctactaactaggtgacaaatatcctgaaacaaaatgctctctagttacattagtttgaaggtcaaacactcatagctgtgatattttgtatgagaaccctaatatatatgaatcaacatggcacgttagcttttggttcaattaacatgttctaattgcgaatagtgtcaatattgtttgaagaagcttaactgcatggctttttgacagatttagatgtgtttatacctctgaagagagctcaccttgataatggccttgagagctattttgaagaggagaagactgattgatcattatgtcaatatctgtgcacgttcaatcataagttctcagtggcatgttatttctgtagaaaatttgaattcaagtcttcttcaaacctcttatttgaacacgccttcaaatttcaagcacatgaaagattatgaaagaatatcattgcccaaagaggaatccttcaacctctctgcactgggacaatatagacaaagatgctatgaaataacaagatctgttccctctgattgtagattggtattgaatactctgatacgtggtagatgcttgtcacaatccttgcatagtttttccactgcggctgctaaacaacctgaactgggtaatgatgatgagaaaagtgatgaaatggttgctaagaagaggaaagaagcatctccagaggagtgtgatcaagctgttgaaggtttaagcactgcaaaagctaaagcaaaggcaaaacggttgcaagagcctcaaaaagttgttcaaaaatttttaaagcgattgtgggctgtgattttggggattggtcctgcttttagagctgtagcatctatgagcaggttgggatccttcttttgtttggcatctctagcataattatcatcggttaatatgtgataacgtatatgtatggtctgcccatccttactgcagggaggactgggccaagaaacttgttcattggaaaggggagtttctatcaacgttgcaacactactggttgggtttcaagctgttgtgggcagatgtcagaatcagctcaagattgttgttgaaacttgctggtgggaagagtctctctagaagggagaggcaacaactgacaaggactactgctgacatttttaggctagttccttttgcagttttcat-----------------------------------------------------------------------------------------------------------------------------------------------------------------------------------------
>Jupunba_abbottii_Zanoni_21220@NODE_1_length_1202_cov_133.647111
-------------------------------------------------------------------------------------------------------ccctaaaactactgctgggtcttaggttattgttttacctctgcgtgtttatatcatattgcttttgaagtctactaactaggtgacaaatatcctgaaacaaaatgctctctagttacgttagtttgaaggtcaaacactcatagctgttatattttgtatgagaaccctaatatgtatgaatcaacatggcacgttagcttttggttcaattaacatgttctaattgcgacttgtgtcaatattgtttgaagaaacttaactgcatggctttttgacagatttagatgtgtttatacctctgaagagagctcacctagataatggccttgagagctattttgaagaggagaagactgattgatcattatgtcaatatctgtgcacgttcaatcataagttctcagtggcatgttatttctgtagaaaatttgaattcaagtcttcttcaaacctcttatttgaacacgccttcaaatttcaagcacttgaaagattatgaaaggatatcattgcccaaagaggaatccttcaacctctctgcactgggacaatatagacaaagatgctatgaaataacaagatctgttccctctgattgtagattggtattgaatactctgatacgtggtagatgcttgtcacaatccttgcatagtttttccactgcggctgctaaacaacctgaactgggtaatgatgatgagaaaagtgatgaaatggttgctaagaaaaggaaagaagcatctccagaggagtgtgatcaagctgttgaaggtttaagcactgcaaaagctaaagcaaaggcaaaacggttgcaagagcctcaaaaagttgttcaaaaatttttaaagcgattgtgggctgtgattttggggattggtcctgcttttagagctgtagcatctatgagcaggttggggtccttcttttgtttggcatctctagcataattatcatcggttaatatgtgataacgtatatgtatggtctgcccatccttactgcagggaggactgggccaagaaacttgttcattggaaaggggagtttctatcaacgttgcaacactactggttgggtttcaagctgttgtgggcagatgtcagaatcagctcaagattgctgttgaaacttgctggtgggaagagtctctctagaagggagaggcaacaactgacaaggactactgctgacatttt--------------------------------------------------------------------------------------------------------------------------------------------------------------------------------------------------------------------
>Jupunba_asplenifolia_Ekman_6383@NODE_1_length_975_cov_41.278396
------------------------------------------------------------------------------------------------------------------------------------------------------------------------------------------------------------------------------------------gtcaaacactcatagctgttatattttgtatgagaatcctaatatgtatgaatcaacatggcacgttagcttttggttcaattaacatgttctaattgcgacttgtgtcaatattgtttgaagaaacttaactgcatggctttttgacagatttagatgtgtttatacctctgaagagagctcacctagataatggccttgagagctattttgaagaggagaagactgattgatcattatgtcaatatctgtgcacgttcaatcataagttctcagtggcatgttatttctgtagaaaatttgaattcaagtcttcttcaaacctcttatttgaacacgccttcaaatttcaagcacttgaaagattatgaaaggatatcattgcccaaagaggaatccttcaacctctctacattgggacaatatagacaaggatgctatgaaataacaagatctgttccctctgattgtagattggtattgaatactctgatacgtggtagatgcttgtcacaatccttgcatagtttttccactgcggctgctaaacaacctgaactgggtaatgatgatgagaaaagtgatgaaatggttgctaagaaaaggaaagaagcatctccagaggagtgtgatcaagctgttgaaggtttaagcactgcaaaagctaaagcaaaggcaaaacggttgcaagagcctcaaaaagttgttcaaaaatttttaaagcgattgtgggctgtgattttggggattggtcctgcttttagagctgtagcatctatgagcaggttgggatccttcttttgtttggcatctctagcataattatcatcggttaatatgtgataacgtatatgtatggtctgcccatccttactgcagggaggactgggccaagaaacttgttcattggaaaggggagtttctatcaacgttgcaacactactggttgggtttcaagctgttgtgggcagatgt--------------------------------------------------------------------------------------------------------------------------------------------------------------------------------------------------------------------------------------------------------------------------------------------------------------------
>Jupunba_barbouriana_Iganci_847@NODE_1_length_1521_cov_194.858726
-----------------------cctggtatatttgcttatatcatattgtttttcaagcgtatgccgggttcgctgatggcttgcttaaccctatccctaacccctaaaaccactgctgggtcttaagttattgttttacctctgcgtgtttatatcatattgcttttgaagtctactaactaggtgacaaatatcctgaaacaaaatgctctctagttacgttagtttgaaggtcaaacactcatagctgtgatattttgtatgagaaccctaatatgtaggaatcaacatggcacgttagcttttggttcaattaacattttctaattgcgacttgtgtcaatattgtttgaagaagcttaactgcatggctttttgacagatttagatgtgtttatacctctgaagagagctcacctagataatggccttgagagctattttgaagaggagaagactgattgatcattatgtcaatatctgtgcacgttcaatcataagttctcagtggcatgttatttctgtagaaaatttgaattcaagtcttcttcaaacctcttatttgaacacgccttcaaatttcaagcacacgaaagattatgaaagaatatcattgcccaaagaggaatccttcaacctctctgcactgggacaatatagacaaagatgctatgaaataacaagatctgttccctctgattgtagattggtattgaatactctgatacgtggtagatgcttgtcacaatccttgcatagtttttccactgcggctgctaaacaacctgaactgggtaatgacgatgagaaaagtgatgaaatggttgctaagaagaggaaagaagcatctccagaggagtgtgatcaagctgttgaaggtttaagcactgcaaaagctaaagcaaaggcaaaacggttgcaagagcctcaaaaagttgttcaaaaatttttaaagcgattgtgggctgtgattttggggattggtcctgcttttagagctgtagcatctatgagcaggttggggtccttcttttgtttggcatctctagcataattatcatcggttaatatgtgataacgtatatgtatggtctgcccatccttactgcagggaggactgggccaagaaacttgttcattggaaaggggagtttctatcaacgttgcaacactactggttgggtttcaagctgttgtgggcagatgtcagaatcagctcaagattgttgttgaaacttgctggtgggaagagtctctctagaagggagaggcaacaactgacaaggactactgctgacatttttaggctagttccttttgcagttttcatcatagttccctttatggaatttttgcttccagtatttctgaagttattccccaacatgttgccatcaacatttcaagacaaaatgaaagaacaggtgctgatagtgctgggtattctaaattctgtatggcatttgtctgatttttgcaacgttttgggggggttcttcatttgttatttcctg-
>Jupunba_brachystachya_Lima_7438@NODE_1_length_1773_cov_119.563090
gggttgagcaagccatcagtgaacctggtatatttgcttatatcatattgtttttcaagcgtatgccgggttcgctgatggcttgcttaaccctaaccctaacccctaaaaccactgctgggtcttaggttattgttttacctctgcgtgtttatatcatattgcttttgaagtctattaactaggtgacaaatatcctgaaacaaaatgctctctagttacgttagtttgaaggtcaaacattcatagctgtgatattttgtatgagaaccctaatatgtatgaatcaacatggcacgttggcttttggttcaattaacatgttctaattgcgacttgtgtcaatattgtttgaagaagcttaactgcatggctttttgacagatttagatgtgtttatacctctgaagagagctcacctagataatggccttgagagctattttgaagaggagaagactgattgatcattatgtcaatatctgtgcacgttcaatcataagttctcagtggcatgttatttctgtagaaaatttgaattcaagtcttcttcaaacctcttatttgaacacgccttcaaatttcaagcacataaaagattatgaaagaatatcattgcccaaagaggaatccttcaacctctctgcactgggacaatatagacaaagatgctatgaaataacaagatctgttccctctgattgtagattggtattgaatactctgatacgtggtagatgcttgtcacaatccttgcatagtttttccactgcggctgctaaacaacctgaactgggtaatgatgatgagaaaagtgatgaaatggttgctaagaagaggaaagaagcatctccagaggagtgtgatcaggctgttgaaggtttaagcactgcaaaagctaaagcaaaggcaaaacggttgcaagagcctcaaaaagttgttcaaaaatttttaaagcgattgtgggctgtgattttggggattggtcctgcttttagagctgtagcatctatgagcaggttgggatccttcttttgtttggcatctttagcataattatcacctgttaatatgtgataacgtatatgtatggtctgcccatccttactgcagggaggactgggccaagaaacttgttcattggaaaggggagtttctatcaacgttgcaacactactggttgggtttcaagctgttgtgggcagatgtcagaatcagctcaagattgttgttgaaacttgctggtgggaagagtctctctagaagggagaggcaacaactgacacggactactgctgacatttttaggctagttcctgttgcagttttcatcatagttccctttatggaatttttgcttccagtatttctgaagttattccccaacatgttgccatcaacatttcaagacaaaatgaaagaacaggtgctgatagtgctgggtattataaattctgtgtggcatttgtctgatttttgcaacgttttggggggtttcttcatttgttatttcctgt
>Jupunba_commutata_Maguire_46145@NODE_1_length_1529_cov_143.059917
gggttgagcaagccatcagtgaacctggtatatttgcttatatcatattgtttttcaagcgtatgccgggttcgctgatggcttgcttaaccctaaccctaacccctaaaaccactgctgggtcttaggttattgttttacctctgcgtgtttatatcatattgcttttgaagtctactaactaggtgacaaatatcctgaaacaaaatgctctctagttacgttagtttgaaggtcaaacactcatagctgtgatattttgtatgagaaccctaatatgtatgaatcaacatggcacgttagcttttggttcagttaacatgttctaattgcgacttgtgtcaatattgtttgaagaagcttaactgcatggctttttgacagatttagatgtgtttatacctctgaagagagctcacctagataatggccttgagagctattttgaagaggagaagactgattgatcattatgtcaatatctgtgcacgttcaatcataagttctcagtggcatgttatttctgtagaaaatttgaattcaagtcttcttcaaacctcttatttgaacacgccttcaaatttcaagcacatgaaagattatgaaagaatatcattgcccaaagaggaatccttcaacctctctgcactgggacaatatagacaaagatgctatgaaataacaagatctgttccctctgattgtagattggtattgaatactctgatacgtggtagatgcttgtcacaatccttgcatagtttttccactgcggctgctaaacaacctgaactgggtaatgatgatgagaaaagtgatgaaatggttgctaagaagaggaaagaagcatctccagaggagtgtgatcaagctgttgaaggtttaagcactgcaaaagctaaagcaaaggcaaaacggttgcaagagcctcaaaaagttgttcaaaaatttttaaagcgattgtgggctgtgattttggggattggtcctgcttttagagctgtagcatctatgagcaggttggggtccttcttttgtttggcatctctagcataattatcatcggttaatatgtgataacatatatgtatggtctgcccatccttactgcagggaggactgggccaagaaacttgttcattggaaaggggagtttctatcaacgttgcaacactactggttgggtttcaagctgttgtgggcagatgtcagaatcagctcaagattgttgttgaaacttgctggtgggaagagtctctctagaagggagaggcaacaactgacaaggactactgctgacatttttaggctagttccttttgcagttttcatcatagttccctttatggaatttttgcttccagtatttctgaagttattccccaacatgttgccatcaacatttcaagacaaaatgaaagaacaggtgctgatagtgctgggtattataaattctgtatggcatttgtctgatttttgcaacgttttggggggtttcttcatttgttatt------
>Jupunba_filamentosa_Lima_7487@NODE_1_length_1750_cov_124.547519
gggttgagcaagccatcagtgaacctggtatatttgcttatatcatattgtttttcaagcgtatgccgggttcgctgatggcttgcttaaccctaaccctaacccctaaaaccactgctgggtcttaggttattgttttacctctgcatgtttatatcatattgcttttgaagtctattaactaggtgacaaatatcctgaaacaaaatgctctctagttacgttagtttgaaggtcaaacattcatagctgtgatattttgtatgagaaccctaatatgtatgaatcaacatggcacgttggcttttggttcaattaacatgttctaattgcgacttgtgtcaatattgtttgaagaagcttaactgcatggctttttgacagatttagatgtgtttatacctctgaagagagctcacctagataatggccttgagagctattttgaagaggagaagactgattgatcattatgtcaatatctgtgcacgttcaatcatatgttctcagtggcatgttatttctgtagaaaatttgaattcaagtcttcttcaaacctcttatttgaacacgccttcaaatttcaagcacataaaagattatgaaagaatatcattgcccaaagaggaatccttcaacctctctgcactgggacaatatagacaaagatgctatgaaataacaagatctgttccctctgattgtagattggtattgaatactctgatatgtggtagatgcttgtcacaatccttgcataatttttccactgcggctgctaaacaacctgaactgggtaatgatgatgagaaaagtgatgaaatggttgctaagaagaggaaagaagcatctccagaggagtgtgatcaagctgttgaaggtttaagcactgcaaaagctaaagcaaaggcaaaacggttgcaagagcctcaaaaaattgttcaaaaatttttaaagcgattgtgggctttgattttggggattggtcctgcttttagagctgtagcatctatgagcaggttgggatccttcttttgtttggcatctctagcataattatcacctgttaatatgtgataacgtatatgtatggtctgcccatccttactgcagggaggactgggccaagaaacttgttcattggaaaggggagtttctatcaacgttgcaacactactggttgggtttcaagctgttgtgggcagatgtcagaatcagctcaagattgttgttgaaacttgctggtgggaagagtctctctagaagggagaggcaacaactgacacggactactgctgacatttttaggctagttccttttgcagttttcatcatagttccctttatggaatttttgcttccagtatttctgaagttattccccaacatgttgccatcaacatttcaagacaaaatgaaagaacaggtgctgatagtgctgggtattataaattctgtatggcatttgtctgatttttgcaacgttttggggggtttcttcatttgttatttcctga
>Jupunba_floribunda_Iganci_883@NODE_1_length_1655_cov_133.262991
gggttgagcaagccatcagtgaacctggtatatttgcttatatcatattgtttttcaagcgtatgccgggtttggtgatggcttgcttaaccctaaccctaacccctaaaaccactgctgggtcttaggttattgttttacctctgcgtgtttatatcatattgcttttgaagtctattcactaggtgacaaatatcctgaaacaaaatgctctctagttacgttagtttgaaggtcaaacactcatagctgtgatattttgtatgagaaccctaatatgtatgaatcaacatggcacgttggcttttggttcaattaacatgttctaattgcgacttgtgtcaatattgtttgaagaagcttaactgcatggctttttgacagatttagatgtgtttatacctctgaagagagctcacgtagataatggccttgagagctattttgaagaggagaagactgattgatcattatgtcaatatctgtgcacgttcaatcataagttctcagtggcatgttatttctgcagaaaatttgaattcaagtcttcttcaaacctcttttttgaacacgccttcaaatttcaagcacataaaagattatgaaagaatatcattgcccaaagaggaatccttcaacctctctgcactgggacaatatagacaaagatgctatgaaataacaagatctgttccctctgattgtaaattggtattgaatactctgatacgtggtagatgcttgtcacaatccttgcatagtttttccactgcagctgctaaacaacctgaactgggtaatgatgatgagaaaagtgatgaaatggttgctaagaagaggaaagaagcatctccagaggagtgtgatcaagctgttgaaggtttaagcactgcaaaagctaaagcaaaggcaaaacggttgcaagagcctcaaaaagttgttcaaaaatttttaaagcgattgtgggctgtgatgttggggattggtcctgcttttagagctgtagcatctatgagcaggttgggatccttcttttgtttggcatctctagcataattatcatccgttaatatgtgataacgtatatgtatggtctgcccatccttactgcagggaggactgggccaagaaacttgttcattggaaaggggagtttctatcaacgttgcaacactactggttgggtttcaagctgttgtgggcagatgtcagaatcagctcaagattgttgttgaaacttgctggtgggaagagtctctctagaagggagaggcaacaactgacacggactactgctgacatttttaggctagttccttttgcagttttcatcatagttccctttatggaatttttgcttccagtatttctgaagttattccccaacatgttgccatcaacatttcaagacaaaatgaaagaacaggtgctgatagtgctgggtattataaattctgtatggcatttgtctgatttttgcaacgttttggggggtttcttcatttgttatttcctgt
>Jupunba_laeta_Mori_25147@NODE_1_length_1311_cov_61.688817
----------------------------------------------------cttaaaattgatcatgaatcttacgattaacgatacgtttcgattcacgattctgaaaatagcgattcacgattcgtatcctgatttgataaccttggtttatatcatattgcttttgaagtctactaactaggtgacaaatatcctgaaacaaaatgctctctagttacgttagtttgaaggtcaaacactcatagctgtgatattttgtatgagaaccctaatatgtatgaatcaacatggcacgttagcttttggttcaattaacatgttctaattgcgacttgtgtcaatattgtttgaagaagcttaactgcatggctttttgacagatttagatgtgtttatacctctgaagagagctcacctagataatggccttgagagctattttgaagaggagaagactgattgatcattatgtcaatatctgtgcacgttcaatcataagttctcagtggcatgttatttctgtagaaaatttgaattcaagtcttcttcaaacctcttatttgaacacgccttcaaatttcaagcacctaaaagattatgaaagaatatcattgcccaaagaggaatccttcaacctctctgcactgggacaatatagacaaagatgctatgaaataacaagatctgttccctctgattgtagattggtattgaatactctgatacgtggtagatgcttgtcacaatccttgcatagtttttccactgcggctgctaaacaacctgaactgggtaatgatgatgagaaaagtgatgaaatggttgctaagaagaggaaagaagcatctccagaggagtgtgatcaagctgttgaaggtttaagcactgcaaaagctaaagcaaaggcaaaacagttgcaagagcctcaaaaagttgttcaaaaatttttaaagcgattgtgggctgtgattttggggattggtcctgcttttagagctgtagcatctatgagcaggttgggatccttgttttgtttggcatctctagcataattatcatccgttaatatgtgataacgtatatgtatggtctgcccatccttactgcagggaggactgggctaagaaacttgttcattggaaaggggagtttctatcaacgttgcaacactactggttgggtttcaagctgttgtgggcagatgtcagaatcagctcaagattgttgttgaaacttgctggtgggaagagtctctctagaagggagaggcaacaactgacacggactactgctgacatttttaggctagttccttttgcagttttcatcatagttccctttatggaatttttg----------------------------------------------------------------------------------------------------------------------------------------------------------------
>Jupunba_leucophylla_Iganci_839@NODE_1_length_1862_cov_227.127731
gggttgagcaagccatcagtgaacctggtatatttgcttatatcatattgtttttcaagcgtatgccgggttcgctgatggcttgct------taaccctaacccctaaaaccactactgggtcttaggttattgttttacctctgcgcgtttatatcatattgcttttgaagtctattaactaggtgacaaatatcctgaaacaaaatgctctctagttacgttagtttgaaggtcaaacactcatagctgtgatattttgtatgagaaccctaatatgtatgaatcaacatggcacgttggcttttggttcaattaacatgttctaattgtgacttgtgtcaatattgtttgaagaagcttaactgcatggctttttgacagatttagatgtgtttatacctctgaagagagctcacctagataatggccttgagagctattttgaagaggagaagactgattgatcattatgtcaatatctgtgcacgttcaatcataagttctcagtggcatgttatttctgtagaaaatttgaattcaagtcttcttcaaacctctattttgaacacgccttcaaatttcaagcacataaaagattatgaaagaatatcattgcccaaagaggaatccttcaacctctctgcactgggacaatgtagacaaagatgctatgaaataacaagatctgttccctctgattgtaaattggtattgaatactctgatacgtggtagatgcttgtcacaatccttgcatagtttttccactgcagctgctaaacaacctgaactgggtaatgatgaagagaaaagtgatgaaatgtttgctaagaagaggaaagaagcatctccagaggagtgtgatcaagcagttgaaggtttaagcactgcaaaagctaaagcaaaggcaaaacggttgcaagagcctcaaaaagttgttcaaaaatttttaaagcgattgtgggctgtgattttggggattggtcctgcctttagagctgtagcatctatgagcaggttgggatccttcttttgtttggcatctctagcataattatcatccgttaatatgtgataacgtatatgtatggtctgcccatccttactgcagggaggactgggccaagaaacttgttcattggaaaggggagtttctatcaacgttgcaacactactggttgggtttcaagctgttgtgggcagatgtcagaatcagctcaagattgttgttgaaacttgctggtgggaagagtctctctagaagggagaggcaacaactgacacggactactgctgacatttttaggctagttccttttgcagttttcatcatagttccctttatggaatttttgcttccagtatttctgaagttattccccaacatgttgccatcaacatttcaagacaaaatgaaagaacaggtgctgatagtgctgggtattataaattctgtatggcatttgtctgatttttgcaacgttttggggggtttcttcatttgttatttcctgc
>Jupunba_longipedunculata_Cardona_2682@NODE_1_length_1278_cov_124.161532
---------------------------------------------------------------------------------------------------------------------ctaggtcttaggttattgttttacctctgcgtgtttatatcatattgcttttgaagtctactaactaggtgacaaatatcctgaaacaaaatgctctctagttacgttagtttgaaggtcaaacactcatagctgtgatattttgtatgagaaccctaatatgtatgaatcaacatggcacgttagcttttggttcaattaacatgttctaattgcgacttgtgtcaatattgtttgaagaagcttaactgcatggctttttgacagatttagatgtgtttatacctctgaagagagctcacctagataatggccttgagagctattttgaagaggagaagactgattgattattatgtcaatatctgtgcacgttcaatcataagttctcagtggcatgttatttctgtagaaaatttgaattcaagtcttcttcaaacctcttatttgaacacgccttcaaatttcaagcacatgaaagattatgaaaggatatcattgcccaaagaggaatccttcaacctctctgcactgggacaatatagacaaagatgctatgaaataacaagatctgttccctctgattgtagattggtattgaatactctgatacgtggtagatgcttgtcacaatccttgcatagtttttccactgcggctgctaaacaacctgaactgggtaatgatgatgagaaaagtgatgaaatggttgctaagaagaggaaagaagcatctccagaggagtgtgatcaagctgttgaaggtttaagcactgcaaaagctaaagcaaaggcaaaacggttgcaagagcctcaaaaagttgttcaaaaatttttaaagcgattgtgggctgtgattttggggattggtcctgcttttagagctgtagcatctatgagcaggttggggtccttcttttgtttggcatctctagcataattatcatcggttaatatgtgataacgtatatgtatggtctgcccatccttactgcagggaggactgggccaagaaacttgttcattggaaaggggagtttctatcaacgttgcaacactactggttgggtttcaagctgttgtgggcagatgtcagaatcagctcaagattgttgttgaaacttgctggtgggaagagtctctctagaagggagaggcaacaactgacaaggactactgctgacatttttaggctagttccttttgcagttttcatcgtagttccctttatggaatttttgcttacagtatttctgaagttattccccaacatgttgcc--------------------------------------------------------------------------------------------------------------------------
>Jupunba_microcalyx_Iganci_855@NODE_1_length_1652_cov_154.931429
gggttgagcaagccatcagtgaacctggtatatttgcttatatcatattgtttttcaagcgtatgccgggttcgctgatggcttgct------taaccctaacccctaaaaccactactgggtcttaggttattgttttacctctgcgcgtttatatcatattgcttttgaagtctattaactaggtgacaaatatcctgaaacaaaatgctctctagttacgttagtttgaaggtcaaacactcatagctgtgatattttgtatgagaaccctaatatgtatgaatcaacatggcacgttggcttttggttcaattaacatgttctaattgtgacttgtgtcaatattgtttgaagaagcttaactgcatggctttttgacagatttagatgtgtttatacctctgaagagagctcacctagataatggccttgagagctattttgaagaggagaagactgattgatcattatgtcaatatctgtgcacgttcaatcataagttctcagtggcatgttatttctgtagaaaatttgaattcaagtcttcttcaaacctcttttttgaacacgccttcaaatttcaagcacataaaagattatgaaagaatatcattgcccaaagaggaatccttcaacctctctgcactgggacaatatagacaaagatgctatgaaataacaagatctgttccctctgattgtaaattggtattgaatactctgatacgtggtagatgcttgtcacaatccttgcatagtttttccactgcagctgctaaacaacctgaactgggtaatgatgaagagaaaagtgatgaaatgtttgctaagaagaggaaagaagcatctccagaggagtgtgatcaagcagttgaaggtttaagcactgcaaaagctaaagcaaaggcaaaacggttgcaagagcctcaaaaagttgttcaaaaatttttaaagcgattgtgggctgtgattttggggattggtcctgcctttagagctgtagcatctatgagcaggttgggatccttctgttgtttggcatctctagcataattatcatccgttaatatgtgataacgtatatgtatggtctgcccatccttactgcagggaggactgggccaagaaacttgttcattggaaaggggagtttctatcaacgttgcaacactactggttgggtttcaagctgttgtgggcagatgtcagaatcagctcaagattgttgttgaaacttgctggtgggaagagtctctctagaagggagaggcaacaactgacacggactactgctgacatttttaggctagttccttttgcagttttcatcatagttccctttatggaatttttgcttccagtatttctgaagttattccccaacatgttgccatcaacatttcaagacaaaatgaaagaacaggtgctgatagtgctgggtattataaattctgtatggcatttgtctgatttttgcaacgttttggggggtttcttcatttgttatttcctgc
>Jupunba_villosa_Borges_423@NODE_1_length_1613_cov_155.843099
gagttgagcaagccatcagtgaacctggtatatttgcttatatcatattgtttttcaagcgtatgccgggttcgctgatggcttgcttaaccgtaaccctaacccctaaaaccactgctgggtcttaggttattgttttacctctgcgtgtttatatcatattgcttttgaagtctattaactaggtgacaaatatcctgaaacaaaatgctctctagttacgttagtttgaaggtcaaacattcatagctgtgatattttgtatgagaaccctaatatgtatgaatcaacatggcacgttggcttttggttcaattaacatgttctaattgcgacttgtgtcaatattgtttgaagaagcttaactgcatggctttttgacagatttagatgtgtttatacctctgaagagagctcacctagataatggccttgagagctattttgaagaggagaagactgattgatcattatgtcaatatctgtgcacgttcaatcataagttctcagtggcatgttatttctgtagaaaatttgaattcaag---tcttcaaacctcttatttgaacacgccttcaaatttcaagcacataaaagattatgaaagaatatcattgcccaaagaggaatccttcaacctctctgcactgggacattatagacaaagatgctatgaaataacaagatctgttccctctgattgtagattggtattgaatactctgatacgtggtagatgcttgtcacaatccttgcatagtttttccactgcggctgctaaacaacctgaactgggtaatgatgatgagaaaagtgatgaaatggttgctaagaagaggaaagaagcatctccagaggagtgtgatcaagctgttgaaggtttaagcactgcaaaagctaaagcaaaggcaaaacggttgcaagagcctcaaaaagttgttcaaaaatttttaaagcgattgtgggctgtgattttggggattggtcctgcttttagagctgtagcatctatgagcaggttgggatccttcttttgtttggcatctctagcataattatcacctgttaatatgtgataacgtatatgtatggtctgcccatccttactgcagggaggactgggccaagaaacttgttcattggaaaggggagtttctatcaacgttgcaacactactggttgggtttcaagctgttgtgggcagatgtcagaatcagctcaagattgttgttgaaacttgctggtgggaagagtctctctagaagggagaggcaacaactgacacggactactgctgacatttttaggctagttccttttgcagttttcatcatagttccctttatggaatttttgcttccagtatttctgaagttattccccaacatgttgccatcaacatttcaagacaaaatgaaagaacaggtgctgatagtgctgggtattataaattctgtatggcatttgtctgatttttgcaacgttttggggggtttcttcatttgttatttcctgc
>Punjuba_killipii_Palodorios_6252@NODE_1_length_1320_cov_70.880129
----------------------acttggtatatttgcttatatcatattgttcttgaagcatatgccgggttcgctgatggcttgctcaaccctaa-cctaacccctaaaaccactgctgggtcttaggttattgttttacctctgtgtgcttatatcatattgcttttgaagtctactaactagatgacaagtatcctgaaacaaaatgctctctagttatgttagtttgaaggtcaaacactcatagctgtgatattttgtatgagaaccctaatatgtatgaatcaacatggcacgttagcttttggttcaattaacatgttctaattgcgacttgtgtcaatattgtttgaagaagcttaactgaatggttttttgacagatttagatgtgtgtatacctctgaagagagctcacctagataatggcctcgagagctattttgaagaggagaagactgatcgatcattatgtcaatatctgctcacgttcaatcataagttctcagtggcatgttatttctgtagaaaatttgaattcaagtcttcttcaaacctcttatttgaacacgcctacaagtttcaagcacataaaagattatgaaagaatatcattgcccaaagaggaatccttcaacctctctgcactgggacaatatagacaaagatgctatgaaataacaagatctggtccctctgattgtagattggtattgaatactctgatacgtggtagatgcttgtcacaatccttgcatagtttttccactgcggctgctaaacaacctgaactgggtaatgatgatgagaaaagtgatgaaatggttgctaagaaaaggaaagaagcatctccagaggagtgtgatcaagctgttgaaggtttaagcactgcaaaagctaaagcaaaggcaaaacagttgcaagagcctcaaaaagttgttcaaaaatttttaaagcgattgtgggctgtgattttggggattggtcctgcttttagagctgtagcatctatgagcaggttgggatccttcttttgtttggcatctctatcataattatcatccgttaatatgtgataacgtatatgtatggtctgcccatccttactgcagggaggactgggccaagaaacttgttcactggaaaggggagtttctatcaacgttgcaacactactggttgggtttcaagctgttgtgggcagatgtgagaatcagctcaagattgttgttgaaacttgctggtgggaagagtctctctagaagggagaggcaacaactgacacggactactgctgacatttttaggctagttccttttgcagttttcatcatagttccct------------------------------------------------------------------------------------------------------------------------------------------------------------------------------
>Punjuba_lehmannii_Escobar_7465@NODE_1_length_1565_cov_95.684140
gggttgagcaagccatcagtgaacttggtatatttgcttatatcatattgttcttgaagcgtatgccgggttcgctgatggctttcttaaccctaaccctaacccctaaaaccactgttgggtcttaggttattgttttacctctgtgtgcttatatcatattgcttttgaagtctactaacaagatgacaaatatcctgaaacaaaatgctctctagttatgttagtttgaaggtcaaacactcatagctgtgatattttgtatgagaaccctaatatgtatgaatcaacatggcacgttagcttttggttcaattaacatgttctaattgcgacttgtgtcaatattgtttgaagaagcttaactgaatggttttttgacagatttagatgtgtttatacctctgaagagagctcacctagataatggcctcgagagctattttgaagaggagaagactgattgatcattatgtcaatatctgcgcacgttcaatcataagttctcagtggcatgttatttctgtagaaaatttgaattcaagtcttcttcaaacctcttatttgaacacgcctacaagtttaaagcacataaaagattatgaaagaatatcattgcccaaagaggaatccttcaacctctctgcactgggacaatatagacaaagatgctatgaaataacaagatctggtccctctgattgtagattggtattgaatactctgatacgtggtagatgcttgtcacaatccttgcatagtttttccactgcggctgctaaacaacctgaactgggtaatgatgatgagaaaagtgatgaaatggttgctaagaaaaggaaagaagcatctccagaggaatgtgatcaagctgttgaaggtttaagcactgcaaaagctaaagcaaaggcaaaacagttgcaagagcctcaaaaagttgttcaaaaatttttaaagcgattgtgggctgtggttttggggattggtcctgcttttagagctgtagcatctatgagcaggttgggatccttcttttgtttggcatctctatcataattatcatccgttaatatgtgataacgtatatgtatggtctgcccatccttactgcagggaggactgggccaagaaacttgttcactggaaaggggagtttctatcaacgttgcaacactactggttgggtttcaagctgttgtgggcagatgtgagaatcagctcaagattgttgttgaaacttgctggtgggaagagtctctctagaagggagaggcaacaactgacacggactactgctgacatttttaggctagttccttttgcagttttcatcatagttccctttatggaatttttgcttccagtatttctgaagttattccccaacatgttgccatcaacatttcaagacaaaatgaaagaacaggtgctgatagtgctgggtataaaaaattctgtatggcatttgtctgatttttgcaacgttttgggcggtttcttcatttgttatttcctg-
>Punjuba_racemiflora_Jimenez_Soares_3626@NODE_1_length_1498_cov_132.869810
------------------------ttggtatatttgcttatatcatattgttcttgaagcgtatgtcgggtttgctgatggcttgctcaaccctaatt---------caaaccactgctgggtcttaggttattgttttacctgtgtgtgcttatatcatattgcttttgaagtctactaactagatgacaagtatcctgaaacaaaatgctctctagttatgttagtttgaaggtcaaacactcatagctgtgatattttgtatgagaaccctaatatgtatgaatcaacatggcacgttagcttttggttcaattaacatgttctaattgcgacttgtgtcaatattgtttgaagaagcttaactgaatggttttttgacagatatagatgtgtttatacctctgaagagagctcacctagataatggcctcgacagctattttgaagaggagaagactgatcaatcattatgtcaatatctgcgcacgttcaatcataagttctcagtggcatgttatttctgtagaaaatttgaattcaagtcttcttcaaaactcttatttgaacacgcctacaagtttcaagcacataaaagattatgaaagaatatcattgcccaaagaggaatccttcaacctctctgcactgggacaatatagacaaagatgctatgaaataacaagatctggtccctctgattgtagattggtattgaatactctgatacgtggtagatgcttgtcacaatccttgcatagtttttccactgcggctgctaaacaacctgaactgggtaatgatgatgagaaaagtgatgaaatggttgctaagaaaaggaaagaagcatctccagaggagtgtgatcaagctgttgaaggtttaagcactgcaaaagctaaagcaaaggcaaaacagttgcaagagcctcaaaaagttgttcaaaaatttttaaagcgattgtgggctgtgattttggggattggtcctgcttttagagctgtagcatctatgagcaggttgggatccttcttttgtttggcatctctatcataattatcatctgttaatatgtgataatgtatatgtacggtctgcccatccttactgcagggaggactgggccaagaaacttgttcattggaaaggggagtttctatcaacgttgcaacactactggttgggtttcaagctgttgtgggcagatgtgagaatcagctccagattgttgttgaaacttgctggtgggaagagtctctctagaagggagaggcaacaactgacacggactactgctgacatttttaggctagttccttttgcagttttcatcatagttccctttatggaatttttgcttccagtatttctgaagttattccccaacatgttgccatcaacatttcaagacaaaatgaaagaacaggtgctgatagtgctgggtataacaaattctgtatggcatttgtctgatttttgcaacgttttggggggtttcttcatttgttatttcctg-
>_R_Acacia_rostellifera_Murphy_466@NODE_1_length_1640_cov_215.227767
---------------ttaatcaaactaattagtttggactttggagaaaaaaataaaaaaatat-----attctaaaataatttaattagctttcttaatctctccaaaaagtc--------------aattttgttttatatttaggaccggagagagtattgtttttgaagtctactaactagatgacaaatatcctgaaacaaaatgctctctagttacgttagtttgaaggtcaaacactcatagctatgata-tttgtatgagaaccttaatatgtatgaatcaacatggcacgttagcttttggttcaattaaaatgttctaatcgcggcctgtgtcaatattgtttgaagaagcttaactgaatggttttttaacagatttagatgcgtttatacctctgaagagagctcacatagataatggccttgagaactattttgaagaggagaagactgattgatcattatgtcaatatctgcgcacgttcaatcataagttctcagtggcatgttatttctgtagaaaatttgaattcaagtcttcttcaaacctcttatttgaacgtgcctacaaatttcaagcacataaaagattatgaaagaatatcattgcccaaagaagaatccttcaacctctctgcactgggacaatatagacaaagattatatgaaataacaagatctgttccctctgatcgtagattggtatcgaatactctgatacgtagtagatgcttgtcacaattcttgcatagtttttccactgcggctgctaaacaacctgaactgggtaataatgatgagaaaagtgatgaaatggttgctaagaagaggaaagaagcatctccagaggagtgtgatcaagctgttgaaggtttaagcactgccaaagctaaagcaaaggcaaaacggttgcaagagcctcaaaaagttgttcaaaaatttttaaagcgattgtgggctgtgattttggggattggtcctgcttttagagctgtagcatctatgagcaggttgggatccttcttttgtttggcatctctagcttaattatcatccgttaatatgtgataacgtatatgtatggtctgccaatccttactgcagggaggactgggccaagaaacttgttcattggaaaggggagtttctatcaacgttgcaacactactggttgggtttcaagctgttgtgggcagatgtgagaatcagctcaagattgttgttgaaacttgctggtgggaagagtctctctagaagggagaggcaacaactgacacggactactgctgacatttttaggctagttccttttgcagttttcatcatagttccctttatggaatttttgcttccagtatttctgaagttattccccaacatgttgccatcaacatttcaagacaaaatgaaagaacaggtgctgatagtgctggttataacaaattttgtatggcatttgtctgatttttgcaaccttttggggg-tttcttgatttgttatttcctga
>_R_Albizia_adinocephala_FHO33_88@NODE_1_length_1516_cov_135.249479
-ggttgagcaagccatcagcaaacctggtgtatttgcttatatcatattgcttttgaagcgtatgcctcgttcgctgatggcttgctcaaccctaaccctaacccctaaaaccattgcagggttttaggttattgttttacctctgtgtgcttatatcatattgtttttgaattctactaactagatgacaaatatcctgaaacaaaatgctctctagttacgtaagtttgaaggtcaaacactcacagctgtgatattttgtatgagaaccctaacatgtatgaatcaacatggcacgttagcttttggttcaattaacatgttctaatcacaccttgtgtcaatattgtttgaagaagcttaactgaatggctttttgacagatttagatgtgtttatacctctgaagagagctcaccttgataatggcctcgagagctattttgaagaggagaagactgatagatcattatgtcaatatctgggcacgttcaatcataagttctcagtggcatgttatttctgtagaaaatttgaattcaagtcttcttcaaacctcttatttgaatgagcctacaaatttcaagcacatgaaagattatgaaagaatatcattgcccaaagaggagtccttcaacctctcggcactgggacaaaatagacaaagatgctatgaaataaccagatctattccctctgatcatagattggtattgaataccctgatacataatagatgcttgtcacaatccttgcatagtttttccactgcggctgctaaacaacctgaactgggtaatgatgatgagaaaagtgatgaaatggttgctaagaagaggaaagaagcatctccagaggagtgtgatcaagctgttgagggtttaagcactgcaaaagctaaagcaaaggcaaaacggttgcaagagcctcaaaaagttgttcaaaaatttttaaagcgattgtgggctgtgattttggggattggtcctgcttttagagctgtagcatctatgagcaggttggaatccttcttttgttttgcatctcttgcataattatcatctgttattatgtgataatgtatatgtatggtctgccaatcctttctgcagggaggactgggccaagaaacttgttcattggaaaggggagtttctatcaacattgcaacactactggttgggtttcaagctgttgtgggcagatgtgagaatcagctcaagattgttgttaaaacttgctggtgggaggagtctctctagaagggagaggcaacaactgacacggactactgctgacatttttaggctagttccttttgcagttttcatcatagttccctttatggaatttttgcttccagtatttctgaagttattccccaacatgttgccatcaacatttcaagacaaaatgaaagaacaggtgctgatagtgctgggtataacgaattctgtatggcatttgtctgatttttgcaatgttttggggggtttcttgatttgttatttcctgt
>_R_Albizia_burkartiana_StivalSantos_678@NODE_1_length_969_cov_9.656455
-----------------------------------------------------------------------------------------------------------------------------------------------------------------------------------------------------------------------------cgtgagtttgaaggtcaaacactcacaactgtgatattttgtatgagaaccctaatatgtatgaatcaacatggaacgttagcttttggttcaattaacatgttctaattgcaccttgtgtcaatattatttgaagaagtttaactgaatggctttttgacagatttagatgtgtttatacctctgaagagagctcaccttgataatggcctcgagagctattttgaagaggagaaaactgatagatcattatgtcaatatctgcgcacgttcaatcacaagttctcagtggcatgttatttctgtagaaaatttgaattcaagtcttcttcaaacctcttatttgaatgcgcctacaaatttcaagcacatgaaagattatgaaagaatatcattacccaaagaggaatccttcaacctctctgcactgggacaatatagacaaatatgctatgaaataaccagatctgttccctctgatcgtagattggtattgaatactctgatacatagtagatacttgtcacaatccttgcatagtttttccactgcagctgctaaacaacccgaactgggtaatgatgatgagaaaagtgatgaaatggttgctaagaagaggaaagaagcatctccagaggagtgtgatcaagctgttgaaggtttaagcactgcaaaagctaaagcaaaggcaaaacggttgcaagagcctcaaaaagttgttcaaaaatttttaaagcgattgtgggctgtgattttggggattggtcctgcttttagagctgtagcatctatgaggaggttggaatccttcttttgttttgcatctcttgcataattatcatccgt---tatgtgataatgtatatgtatggtctgccaatccttactgcagggaggactgggccaagaaacttgttcattggaaaggggagtttctatcaacattgcaacactactggttgggtttcaagc------------------------------------------------------------------------------------------------------------------------------------------------------------------------------------------------------------------------------------------------------------------------------------------------------------------------------------
>_R_Albizia_coripatensis_Hughes_2433@NODE_1_length_1613_cov_193.906901
----------------cagcgaacctggtgtatttgcttatatcatatattttttgaagcgcatgccgggttcagtgatggcttgctcaaccctaaccctaacccctaaaaccactgcagggtcttaggttattgttttacctcttcgtgcttatatcatattgtttttgaagtctactaactagatgacaaatatcctgaaacaaaatgctctctagtttcgtaagtttgaaggtcaaacactcacagctgtgatattttgtatgagaaccctaatatgtatgaatcaacatggcacgttggcttttggttcaattaacatgttctaattgtgccttgtgtcaatattgtttgaagaagcttaactgaatggctttttgacagatttagatgtgtttatacctctgaagagggctcacctagataatggcctcgagagctattttgaagaggagaagattgatagatcattatgtcaatatttgtgcacgttcaatcataagttctcagtggcatgttatttctgtagaaaatttgaattcaagtcttcttcaaacctcttatttgaatgcgcctacaaatttcaagcacatgaaagatcatgaaagaatatcattgcccaaagaggaatccttcaacctctctgcactgggacaatatagacaaagatgctatgaaataaccagatctgttccctctgattgtagattggtattgaatactctgatacatagtagatgcttgtcacaatccttgcatagtttttccactgcagctgctaaacaacctgaactgggtaatgatgatgagaaaagtgatgaattggtttctaagaagaggaaagaagcatctccagaggagtgtgatcaagctgttgaaggtttaagcactgcaaaagctaaagcaaaggcaaaacagttgcaagagcctcaaaaagttgttcaaaaatttttaaagcgattgtgggctgtgattttggggattggtcctgcttttagagctgtaacatctatgagcaggttggaatccttcttttgttttgcatctctcgcataattatcatccgttaatatgtgataatgtatatgtatggtctgccaatccttactgcagggaggactgggccaagaaacttgttcattggaaagaggagtttctatcaacgttgcaacactactggttgggtttcaagctgttgtgggcagatgtgagaatcagctcaagattgttgttgaaacttgctggtgggaagagtctctctagaagggagaggcaacaactgacacggactactgctgacatttttaggctagttccttttgcagttttcatcatagttccctttatggaatttttgcttccagtatttctgaagttattccccaacatgttgccatcaacatttcaagacaaaatgaaagaacaggtgctgatagtgctgggtataacaaattctgtatggcatttgtctggtttttggaacgttttggggggtttcttgatttgttatttcctgt
>_R_Albizia_edwallii_Dalmaso_272@NODE_1_length_1087_cov_8.107558
--------------------------------------------------------------------------------------------------------------------------------------------------------------------------------------------------atcctgaaacaaaatgctctctagttacgcaagtttgaaggtcaaacactcagagctgtgatattttgtatcagaaccctaatatgtatgaatcaacatgacacgttggcttttggttcaattaacatgttctaattgtgccttgtgtcaatattgtttgaagaagcttaactgaatggctttttgacagatttagatgtgtttatacctctgaagagggctcacctagataatggcctcgagagctattttgaagaggagaagattgatagatcattatgtcaatatttgcgcacgttcaatcataagttctcagtggcatgttatttctgtagaaaatttgaattcaagtcttcttcaaacctcttatttgaatgcgcctacaaatttcaagcacatgaaagatcatgaaagaatatcattgcccaaagaggaatccttcaacctctctgcactgggacaatatagacaaagatgctatgaaataaccagatctgttccctctgattgtagattggtattgaatactctgatacatagtagatgcttgtcacaatccttgcatagtttttccactgcggctgctaaacaacctgaactgggtaatgatgatgagaaaagtgatgaattggtttctaagaagaggaaagaagcatctccagaggagtgtgatcaagctgttgaaggtttaagcactgcaaaagctaaagcaaaggcaaaacagttgcaagagcctcaaaaagttgttcaaaaatttttaaagcgattgtgggctgtgattttggggattggtcccgcttttagagctgtagcatctatgagcaggttggaatccttcttttgttttgcatctcttgcataattatcatccgttaatatgtgataacgtatatgtatggtctgccaatccttactgcagggaggactgggccaagaaacttgttcattggaaaggggagtttctatcaacgttgcaacactactggttgggtttcaagctgttgtgggcagatgtgagaatcagctcacgattgttgttgaaacttgctggtgggaagagtctctctagaagggagaggcaacaact--------------------------------------------------------------------------------------------------------------------------------------------------------------------------------------------------------------------------------------------
>_R_Albizia_glabripetala_Lewis_1652@NODE_2_length_743_cov_50.180180
--------------------------------------------------------------------------------------------------------------------------------------------------------------------------aattctactaactagatgacaagtatcctaaaataaaatgctctctagtttcgtaagtttgaaggtcaaacactcacagctgtgatattttgtgtgagaaccctaacatttatgaatcaacatggcacattagcttttggttcaattaacatgttctaattgcaccttgtgtcaatattttttgaagaagcttaactgaatggcttttttacagatttagatgtgtgtatacctctgaagagagctcaccttgataatggcctcgagagctattttgaagaggagaggactgatagatcattatgttaatatctgcgcacgttcaatcataagttctcagtggcatgttatttctatagaaaatttgaattcaagtcttcttcaaacctcttatttgaatgcgcctacaaatttcaagcacatgaaagattatgaaagaatatcattgcccaaagaggaatcctccaacctctcggcactgggacaatatagacaaagatgctatgaaataatcagatctgttccctctgatcgtagattggttttgaataccctgatacatagtagatgcttgtctcaatctttgcttagtttttccactgcagctgctaaacaacctgaactgggtaatgatgatgagaaaagtgatgaaatggttgctaagatgaggaaagaagcatctccagaggagtgtgatcaagctgttgaaggtttaagcactgcaaaagctaaagcaaaggcaa----------------------------------------------------------------------------------------------------------------------------------------------------------------------------------------------------------------------------------------------------------------------------------------------------------------------------------------------------------------------------------------------------------------------------------------------------------------------------------------------------------------------------------------------------------------------------------------------------------------------------
>_R_Albizia_inundata_Wood_26530@NODE_1_length_1055_cov_178.293000
-------------------------------------------------------------------------------------------------------------------------------------------------------------catattgtttttgaattctactaactagatgacaaatatcctaaaacaaaatgctctctagttgcgtaagtttgaaggtcaaacactcacagctgtgatattttgtgtgagaaccctaacatgtatgaatcaacatggcacattagcttttggttcaattaacatgttctaatcgcaccttgtgtcaatattttttgaagaagcttaactgaatggctttttgacagatttatatgtgttcatacctctgaagagagctcaccttgataatggcctcaagagctattttgaagaggagaagactgatagatcgttatgtcaatatctgcgcacgttcaatcataagttctcagtggcatgttatttctgtagaaaatttgaattcaagtcttcttcaaacctcttatttgaatgcgcctacaaatttcaagcacatgaaagattatgaaagaatatcattgcccaaagaggaatccttaaacctcttggcactgggacaatatagacaaagatgctatgaaataatcagatctgttccctctgatcatagattggtattgaataccctgatacatagtagatgcttgtctcaatccttgcatagtttttccactgcggctgctaaacaacctgaactgggtaatgatgatgagaaaagtgatgaaatggttgctaagaagaggaaagaagcatctccagaggagtgtgatcaagctgttgaaggtttaagcactgcaaaagctaaagcaaaggcaaaacggttgcaagagcctcaaaatgttgttcaaaaatttttaaagcgattgtgggctgtgattttggggattggtcctgcttttagagctgtagcatctatgagcaggttggaatccttcttttgttttgcatcttttgcataattatcatctgttattatgtgataatgtatatgtatggtctgccaatccttactgcagggaggactgggccaagaaacttgttcattggaaaggggagtttctatcaacattgcaacactactggttgggtttcaagctgttgtgggcagatgtgag-----------------------------------------------------------------------------------------------------------------------------------------------------------------------------------------------------------------------------------------------------------------------------------------------------------------
>_R_Albizia_multiflora_Hughes_3090@NODE_1_length_1438_cov_143.401176
gggttgagcaagccatcagcaagcctggtgtatttgcttatatcatatttcttttgaagcgtatgcctggttcgctgatggcttactcaaccctaaccctaacccctaaaaccactgcagggtcttaggttattgttttacctctgcgtgcttatatcatattgtttttaaattctactaactagatgacaaatatcctgaaacaaaatgctctctagttacgtaagtttgaaggtcaaacactcatagctgtgatattttgtatgagaaccctgacatgtatgaatcaacatggcacgttagcttttggttcaattaacatgttctaatcgcaccttgtgtcaatattgtttgaagacgcttaactgaatggctttttgacagatttagatgtgtttataccactgaagagagctcaccttgataatggcctcgagagctattttgaagaggagaagactgatagatcattatgtcaatatctgtgcacgttcaatcataagttctcagtggcatgttatttctgtagaaaatttaaattcaagtcttcttcaaacctcttatttgaatgcgcctacaaatttcaagcacatgaaagattatgaaagaatatcattgcccaaagaggaatccttcaacctctcggcactgggacaatatagacaaagatgctatgaaataatcagatctgtttcctctgatcgtagattggtattgaataccctgatacatagtagatgcttgtcacaatccttgcatagtttttccactgcggctgctaaacaacctgaactgggtaatgatgatgagaaaagtgatgaaatggttgctaagaagaggaaagaagcatctccagaggagtgtgatcaagctgttgaaggtttaagcactgcaaaagctaaagcaaaggcaaaacggttgcaagagcctcaaaaagttgttcaaaaatttttaaagcgattgtgggctgtgattttggggattggtcctgcttttagagctgtagcatctatgagcaggttggaatccttcttttgttttgcatctcttgcataattatcatccgttattatgtgataacgtatatgtatggtctgccaatccttactgcagggaggactgggccaagaaactcgttcattggaaaggggagtttctatcaacattgcaacactactggttgggtttcaagctgttgtgggcagatgtgagaatcagctcaagattgttgttgaaacttgctggtgggaagagtctctctagaagggagaggcaacaactgacacggactactgctgacatttttaggctagttcctttcgcagttttcatcatagttccctttatggaatttttgcttccagtatttctgaagttattccccaacatgttgccatcaacatttcaagacaaaatgaaagaacaggt-----------------------------------------------------------------------------------------
>_R_Albizia_sinaloensis_Hughes_1576@NODE_1_length_1450_cov_98.492353
---------------------------------------------------------agcgtatgcctggttcgctgatggcttgctcaaccctaaccctaa-ccctaaaaccactgcagggtcttaggttattgttttacctctgtgtgcttatatcatattgtttttgaattctactaactagatgacaaatatcctgaaacaaaatgctctctagttatgtaagtttgaaggtcaaacactcacggctatgatattttgtatgagaaccctaagatgtatgaatcaacatggcactttagcttttggttcaattaacatgttctaatcgcaccttgtgtcaatattgtttgaagaagcttaactgaatggctttttgacagatttagatgtgtttatacctctgaagagagctcaccttgataatggccttgagagctattttgaagaggagaaaactgatagatcattatgtcaatatctgggcacgttcaatcataagttctcagtggcatgttatttctgtagaaaatttgaattcaagtcttcttcaaacctcttatttgaatgcgcctacaaatttcaagcacatgaaagattatgaaagaatatcattgcccaaagaggagtccttcaccctctcggcactgggacaatatagacaaagatgctatgaaataaccagatctgttccctctgatcgtagattggtattgaataccctgatacatagtagatgcttgtcacaatccttgcatagtttttccactgcggctgctaaacaacctgaactgggtaatgatgatgagaaaagtgatgaaatggttgctaagaagaggaaagaagcatctccagaggagtgtgatcaagctgttgaaggtttaagcactgcaaaagctaaagcaaaggcaaaacggttgcaagagcctcaaaaaattgttcaaaaatttttaaagcgattgtgggctgtgattttggggattggtcctgcttttagagctgtagcatctatgagcaggttggaatccttcttttgttttgcatctcttgcataattatcatctgttattatgtgataacgtatatgtatggtctgccaatccttactgcagggaggactgggccaagaaacttgttcattggaaaggggagtttctatcaacattgcaacactactggttgggtttcaagctgttgtgggcagatgtgagaatcagctcaagattgttgttgaaacttgctggtgggaagaatctctctagaagggagaggcaacaactgacacggactactgctgacatttttaggctagttccttttgcagttttcatcatagttccctttatggaatttttgcttccagtatttctgaagttattccccaacatgttgccatcaacatttcaagacaaaatgaaagaacaggtgctgatagtgctgggtataacaaattctgtatggcatttgtctgatttttgcaacgttttggggggtttcttgatttgt---------t
>_R_Albizia_subdimidiata_var_minor_Gorts_341@NODE_1_length_1130_cov_57.622032
-------------------------------------------------------------------------------------------------------------------------------------------------------------------------------------------gacaaatatcctaaaacaaaatgctctctagttgcgtaagtttgaaggtcaaacactcacagctgtgatattttgtgtgagaaccctaacatgaatgaatcaacatggcacattagcttttggttcaattaacatgttctaatcgcaccttgtgtcaatattttttgaagaagcttaactgaatggctttttgacagatttagatgtgttcatatctctgaagagagctcaccttgataatggcctcaagagctattttgaagaggagaagactgatagatcgttatgtcaatatctgcgcacgttcaatcataagttctcagtggcatgttatttctgtagaaaatttgaattcaagtcttcttcaaacctcttatttgaatgcgcctacaaatttcaagcacatgaaagattatgaaagaatatcattgcccaaagaggaatccttaaacctcttgtcactgggacaatatagacaaagatgctatgaaataatcagatctgttccctctgatcgtagattggtattgaataccctgatacatagtagatgcttgtctcaatccttgcatagtttttccactgcggctgctaaacaacctgaactgggtaatgatgatgagaaaagtgatgaaatggttgctaagaagaggaaagaagcatctccagaggagtgtgatcaagctgttgaaggtttaagcactgcaaaagctaaagcaaaggcaaaacggttgcaagagcctcaaaaagttgttcaaaaatttttaaagcgattgtgggctgtgattttggggattggtcctgcttttagagctgtagcatctatgagcaggttggaatccttcttttgttttgcatcttttgcataattatcatctgttattatgtgataatgtatatgtatggtctgccaatccttactgcagggaggactgggccaagaaacttgttcattggaaaggggagtttctatcaacattgcaacactactggttgggtttcaagctgttgtgggcagatgtgagaatcagctcaagattgttgttgaaacttgctggtgggaagagtctctctagaagggagaggcaacaactgacacggactactgctgacatctttaggctagttcc--------------------------------------------------------------------------------------------------------------------------------------------------------------------------------------------------------
>_R_Albizia_subdimidiata_var_subdimidiata_Ferreira_210@NODE_1_length_1088_cov_207.912957
----------------------------------------------------------------------------------------------------------------------------------------------------------------------------------------------------------------------------------------------------------------------------------------------------tggcacattagcttttggttcaattaacatgttctaatcgcaccttgtgtcaatattttttgaagaagcttaactgaatggctttttgacagatttagatgtgttcatacctctgaagagagctcaccttgataatggcctcgagagctattttgaagaggagaagactgatagatcgttatgtcaatatctgcgcacgttcaatcataagttctcagtggcatgttatttctgtagaaaatttgaattcaagtcttcttcaaacctcttatttgaatgcgcctacaaatttcaagcacatgaaagattatgaaagaatatcattgcccaaagaggaatccttaaacctcttggcactgggacaatatagacaaagatgctatgaaataatcagatctgttccctctgatcgtagattggtattgaataccctgatacatagtagatgcttgtctcaatccttgcatagtttttccactgcggctgctaaacaacctgaactgggtaatgatgatgagaaaagtgatgaaatggttgctaagaagaggaaagaagcatctccagaggagtgtgatcaagctgttgaaggtttaagcactgcaaaagctaaagcaaaggcaaaacggttgcaagagcctcaaaatgttgttcaaaaatttttaaagcgattgtgggctgtgattttggggattggtcctgcttttagagctgtagcatctatgagcaggttggaatccttcttttgttttgcatcttttgcataattatcatctgttattatgtgataatgtatatgtatggtctgccaatccttactgcagggaggactgggccaagaaacttgttcattggaaaggggagtttctatcaacattgcaacactactggttgggtttcaagctgttgtgggcagatgtgagaatcagctcaagattgttgttgaaacttgctggtgggaagagtctctctagaagggagaggcaacaactgacacggactactgctgacatttttaggctagttccttttgcagttttcatcatagttccctttatggaatttttgcttccagtatttctgaagttatt-----------------------------------------------------------------------------------------------------------------------------------------
>_R_Albizia_tomentella_Leach_Dunlop_3801@NODE_1_length_1643_cov_159.495530
-----gagcaagccattggttaacctaatgtatttgcttatatcatattgtttttgaagcatatgccgggttcactgatggcttgct------caaccctaacccctaaaaccactgcgggttcttaggttattgctttaccttttagtgcttatatcatattgtttttgaagtgtactaattggatgacaaatatcctgaaacaaaatgctctctagttacgttagtttgaaggtcaaacactcatagctgtgatattttatatgacaaccctcatatgtatgaatcagcatggcacattagcttttgattcagttaacacattctaattgcgacttgtgtcaatattgtttgaagaagcttaattgaatggctttttgacagatttagatgtgtttatacctctgaagagagctctcccagataatggcctcaagagctattttgaagaggagaagactgatcgatcattatgtcgatatctgcgcacgttcaatcataagttctcagtggcgtgttatttctgtagaaaatttgaactcaagtcttcttcaaacctcttatttaaatgcgcctacaaatttcaagcacataaaagattatgaaagaatatcattgcccaaagaggaatccttcaatatctctgcactgggacaatatagacaaagatgctatgaaataacaagatctgttccctctgatcatagaatggtattgaatactctgatacagagtagatgcttttcacaatccttgcatagtttttccactgcggctgctaaacaacctgatctgggtaatgatgatgagaaaaatgatgaaatggttgctaagaagaggaaagaagcatctccagaggagtgtgatcaagctgttgaaggtttaagcactgcaaaagctaaagcaaaggcaaaacggttgcaagagcctcaaaaagttgttcaaaaatttttaaagcgattgtgggctgtgattttggggattggtcctgcttttagagctgtagcatctatgagcaggttgggatccttcttttgtttggcatatctagcctgattatcatccgttaatatgtgataatgtacatgtatggtctgccaatccttactgcagggaggactgggccaagaaactggttcattggaaaggggagtttctatcaacgttgcaacactactggttgggtttcaagctgttgtgggcagatgtgagaatcagctcaagattgttgttgaaacttgctggtgggaaaagtctctctagaagggagaggcaacaactgacacggactactgctgacatttttaggctagttccttttgcagttttcatcatagttccctttatggaatttttgcttccagtatttctgaagttattccccaacatgttgccatcaacatttcaagacaaaatgaaagaacaggtgctgatagtgctgggtataacgaattttgtatggcatttgtctgatttttgcaacattttggggg-tttcttgatttgttatttcctgt
>_R_Archidendron_clypearia_Wieringa_1849@NODE_1_length_1376_cov_234.317937
gggttgagcaagccatcagcaaacctggtgtatttgcttatatcatattgtttttgaagtgtatgccgggttcgttgatggcttgctcaaccgtaaccctaacccctaaaaccactgcggggtcttaggttattgttttacctctcaatgcatatatcatattgtttttgaaatctactaactagatgacaaatatcctgaagcaaaatgctctctagttacgttagtttgaaggtcaaacactcattgctgtgatattttgtatgagaaccttattatgtatgaatcaacatggcacgttagcttttggttcaattaacatgttctaattgcgacttgtgtcaatattgtttgaagaagcttaactgaatggctttttgacagatttagatgtatttatacctctgaagagagctcacctagataatggcctcgagagctattttgaagaggagaagactgattgatcattatgtcaatatctgcgcacgttcaaccataagttctcagtggcatgttatttctgtagaaaatttgaattcaagtcttcttcaaacctcttatttgaatgcgcctacaaatttcaagcacataaaagattatgaaagaatatcattgcccaaagaggaatccttcaacctctctgcactgggacaatatagacaaagatgctatgaaataacaagatctgttccctctgatcatagattggtatcgaatactctgatacatagtagttgcttgtcacaatccctgcatagtttttccactgcggctgctaaacaacctgaactgggtaatgatgatgagaaaagtgatgaaatggttgctaagaagaggaaagaagcatctcctgaggagtgtgatcaagctgttgaaggtttaagcactgcaaaagctaaggcaaaggcaaaacggttgcaagagcctgaaaaagttgttcaaaaatttttaaagcgattgtgggctgtgattttgtggattggtcctgcttttagggctgtagcatctatgagcaggttgggatccttcttttgtttggcatctctagcttaattatcatccatttatatgtgataacatatatgtatggtcttccaatccttactgcagggaggactgggccaagaaacttgttcattggaaaggggagtttctatcaacgttgcaacactactggttgggtttcaagctgttgtgggcagatgtgagaatcagctcaagattgttgttgaaacttgctggtgggaagagtctctctagaagggagaggcaacaactgacacggactactgctgacatttttaggctagttccttttgcagttttcatcatagttccctttatggaatttttgcttcca----------------------------------------------------------------------------------------------------------------------------------------------------------
>_R_Balizia_elegans_Iganci_870@NODE_1_length_1584_cov_132.947578
---------aagccatcaatgaacctggtacatttgcttatatcatattgtttttcaagcgtatgccgggttcgctgatggcttgctcaaccctaaccctaacccctaaaaccactgctgggtcttagtttatcgttttacctctgcatggttatatcatattgcttttgaagtctactaaccaggtgacaaatatcctgaaacaaaatgctctctagttacattagtttgaaggtcaaacactcatagctgtgatattttgtatgagaaccctaatatgtatgaatcaacatggcatgttagcttttggttcaattaacatgctctaattgcgacttgtgtcaatattgtttgaagaagcttaactgcatggctttttgacagatttagatgtgtttatacctctgaagagagctcacctagataatggccttgagagctattttgaagaggagaagactgattgatcattatgtcaatatctgtgcacgttcaatcataagttctcagtggcatgttatttctgtagaaaatttgaattcaagtcttcttcaaacctcttatttgaacacgccttcaaatttcaagcacatgaaagattatgaaagaatatcattgcccaaagaggaacccttcaacctctctgcactgggacaatataaacaaagatgctatgaaataacaagatctgttccctctgattgtagattggtattgaatactctgatacgtggtagatgcttgtcacaatccttgcatagtttttccactgcggctgctaaacaacctgaactgggtaatgatgatgagaaaagtgatgaaatggttgctaagaagaggaaagaagcatctccagaggagtgtgatcaagctgttgaaggtttaagcactgcaaaagctaaagcaaaggcaaaacggttgcaagagcctcaaaaagttgttcaaaaatttttaaagcgattgtgggctgtgattttggggattggtcctgcttttagagctgtagcatctatgagcaggttgggatccttcttttgtttggcatctctagcataattatcatcaattaatatgtgataatgtatatgtatggtctgcccatccttactgcagggaggactgggccaagaaacttgttcattggaaaggggagtttctatcaacgttgcaacactactggttgggtttcaagctgttgtgggcagatgtcagaatcagctcaagattgttgttgaaacttgctggtgggaagagtctctctagaagggagaggcaacaactgacaaggactactgctgacatttttaggctagttccttttgcagttttcatcatagttccctttatggaatttttgcttccagtatttctgaagttattccccaacatgttgccatcaacatttcaagacaaaatgaaagaacaggtgctgatagtgctgggtattataaattctgtatggcatttgtctgatttttgcaacgttttggggggtttcttcatttgttatttcctgt
>_R_Balizia_leucocalyx_Aguilar_1939@NODE_1_length_1501_cov_157.524579
-ggttgagcaagccatcagcgaacccggcatacgcttgaaaaacaatatgatataagcaaatataccaagttcactgatggcttgctcaaccctaaccctaacccctaaaaccactgctgggtcttaggttattgttttacctctgcgtgtttatatcatattgcttttgaagtctgctaactaggtgacaaatatcctgaaacaaaatgctctctagttacattagtttgaaggtcaaacactcataactgtgatattttgtatgagaaccctaatatgtatgaatcaacatggcatgttagcttttggttcaattaacatgttctaattgcgacttgtgtcaatattgtttgaagaagcttaactgcatggctttttgacagatttagatgtgtttatacctctgaagagagctcacctagataatggccttgagagctattttgaagaggagaagactgattgatcattatgtcaatatctgtgcacgttcaatcataagttctcagtggcatgttatttctgtagaaaatttgaattcaagtcttcttcaaacctcttatttgaacacgccttcaaatttcaagcacatgaaagattatgaaagaatatcattgcccaaagaggaatccttcaacctctctgcactgggacaatatagacaaagatgctatgaaataacaagatctgttccctctgattgtagattggtattgaatactctgacatgtggtagatgcttgtcacaatccttgcatagtttttccactgcggctgctaaacaacctgaactgggtaatgatgatgagaaaagtgatgaaatggttgctaagaagaggaaagaagcatctccagaggagtgtgatcaagctgttgaaggtttaagcactgcaaaagctaaagcaaaggcaaaacggttgcaagagcctcaaaaagttgttcaaaaatttttaaagcgattgtgggctgtgattttggggattggtcctgcttttagagctgtagcatctatgagcaggttgggatccttcttttgtttggcatctctagcataattatcatcggttaatatgtgataacgtatatgtatggtctgcccatccttactgcagggaggactgggccaagaaacttgttcattggaaaggggagtttctatcaacgttgcaacactactggttgggtttcaagctgttgtgggcagatgtcagaatcagctcaagattgttgttgaaacttgctggtgggaagagtctctctagaagggagaggcaacaactgacaaggactactgctgacatttttaggctagttccttttgcagttttcatcatagttccctttatggaatttttgcttccagtatttctgaagttattccccaacatgttgccatcaacatttcaagacaaaatgaaagaacaggtgctgatagtgctgggtattataaattctgtatggcatttgtctgatttttgcaacgttttggggggtttcttca---------------
>_R_Cathormion_obliquifoliolatum_Wieringa_6519@NODE_1_length_1304_cov_319.059247
-----------------------------------------------------------------------------atggcttgctcaaccctaaccctaacccctaaaaccactgctgggtcttaggttattgttttacctctgcttgtttttatcatattgcttttgaagtctactaactaggtgacaaatatcctgaaacaaaatgctctctagttacattagtttgaaggtcaaacactcatagctgtgatattttgtatgagaaccctaatatgtatgaatcaacatggcacgttagcttttggttcaattaacatgttctaattgcgaattgtgtcaatattgtttgaagaagcttaactgcatggctttttgacagatttagatgtgtttatacctctgaagagagctcacctagataatggccttgagagctattttgaagaggagaagactgattgatcattatgtcaatatctgtgcacgttcaatcataagttctcagtggcatgttatttctgtagaaaatttgaattcaagtcttcttcaaacctcttatttgaacacgccttcaaatttcaagcacatgaaagattatgaaagaatatcattgcccaaagaggaatccttcaacctctctgcactgggacaatatagacaaagatgctatgaaataacaagatctgttccctctgattgtagattggtattgaatactctgatacgtggtagatgcttgtcacaatccttgcatagtttttccactgcggctgctaaacaacctgaactgggtaatgatgatgagaaaagtgatgaaatggttgctaagaagaggaaagaagcatctccagaggagtgtgatcaagctgttgaaggtttaagcactgcaaaagctaaagcaaaggcaaaacggttgcaagagcctcaaaaagttgttcaaaaatttttaaagcgattttgggctgtgattttggggattggtcctgcttttagagctgtagcatctatgagcaggttgggatccttcttttgtttggcatctctagcataattatcatcggttaatatgtgataacgtatatgtatggtctgcccatccttactgcagggaggactgggccaagaaacttgttcattggaaaggggagtttctatcaacgttgcaacactactggttgggtttcaagctgttgtgggcagatgtcagaatcagctcaagattgttgttgaaacttgctggtgggaagagtctctctagaagggagaggcaacaactgacaaggactactgctgacatttttaggctagttccttttgcagttttcatcatagttccctttatggaatttttgcttccagtatttctgaagttattc----------------------------------------------------------------------------------------------------------------------------------------
>_R_Cathormion_rhombifolium_Deighton_3618@NODE_1_length_1476_cov_77.961401
gggttgagcaagccatcagtgaatctggtatatttgcttatatcatattgtttctcaagcgtatgccgggttcgctgatggcttgctcaaccttaaccctaacccctaaaaccactgctgggtcttaggttattgttttacctctgcatgtttttatcatattgcttttgaagtctactaactaggtgacaaatatcctgaaacaaaatgctctctagttacattagtttgaaggtcaaacactcatagctgtgatattttgtatgagaaccctaatatgtatgaatcaacatggcacgttagcttttggttcaattaacatgttctaattgcgaattgtgtcaatattgtttgaagaagcttaactgcatggctttttgacagatttagatgtgtttatacctctgaagagagctcacctagataatggccttgagagctattttgaagaggagaagactgattgatcattatgtcaatatctgtgcacgttcaatcataagttctcagtggcatgttatttctgtagaaaatttgaattcaagtcttcttcaaacctcttatttgaacacgccttcaaatttcaagcacatgaaagattatgaaagaatatcattgcccaaagaggaatccttcgacctctctgcactgggacaatatagacaaagatgctatgaaataacaagatctgttccctctgattgtagattggtattgaatactctgatacgtggtagatgcttatcacaatccttgcatagtttttccactgcggctgctaaacaacctgaactgggtaatgatgatgagaaaagtgatgaaatggttgctaagaagaggaaagaagcatctccagaggagtgtgatcaagctgttgaaggtttaagcactgcaaaagctaaagcaaaggcaaaacggttgcaagagcctcaaaaagttgttcaaaaatttttaaagcgattttgggctgtgattttggggattggtcctgcttttagagctgtagcatctatgagcaggttgggatccttcttttgtttggcatctctagcataattatcatcggttaatatgtgataacgtatatgtatggtctgcccatccttactgcagggaggactgggccaagaaacttgttcattggaaaggggagtttctatcaacgttgcaacactactggttgggtttcaagctgttgtgggcagatgtcagaatcagctcaagattgttgttgaaacttgctggtgggaagagtctctctagaagggagaggcaacaactgacaaggactactgctgacatttttaggctagttccttttgcagttttcatcatagttccctttatggaatttttgcttccagtatttctgaagttattccccaacatgttgccatcaacatttcaagacaaaatgaaagaacaggtgctgatagtgctgggtattataaattctgtatggcatttg-------------------------------------------------
>_R_Enterolobium_cyclocarpum_MWC9020@NODE_1_length_1516_cov_292.250869
gggttgagcaagccatcggctaacctggtgtatttgcttatatcatgttcgttttgaagcatatgctgggttcgatgatggcttgctcaatcctaaccctaacccctaaaaccactgcgggttcttaggttattgttttacctctacgtgcttatatcatattgtttttgaagtgtactaactggatgacaaatatcctgaaacaaaatgctctctagttacgttagtttgaaggtcaaacacttatagctgtgatattt--tatgagaaccctaatatgtatgaatcaacatggcatgttagcttttggttcagttaacacattctaattctgacttgtgtcaatattgtttgaagaagcttaagtgaatggctttttgacagatttagatgtgtttgtacctctgaagagagctctcctagataatggcctcgagagctattttgaagaggagaagactgattgatcattatgtcgatatctgcacacgttcaatcataagttctcagtggcatgttatttctgtagaaaatttgaactcaagtcttcttcaaatctcttatttgaatgcgcctacaaatttcaagcacataaaagattatgaaagaatatcattgcccaaagaggaatccttcaacctctctgcactgggacaatatagacaaagatgctatgaaataacaagatctgttccctctgatcgtagattggtattgaatactctgatacatagtagatgcttgtcacaatccttgcataggttttccactgcagctgctaaacaacctgaactgggtaatgatgatgagaaaagtgatgaaatggttgctaagaagaggaaagaagcatctgcagaggagtgtgatcaagctgttgaaggtttaagcactgcaaaagctaaagcaaaggcaaaacggttacaagagcctcaaaaagttgttcaaaaatttttaaagcgattgtgggctgtgattttggggattggtcctgcttttagaggtgtagcatctatgagcaggttgggatccttcttttgtttggcatctctagcctaattatcatctgttaatatgtgataacttacatgtatggtctgccaatccttactgcagggaggactgggtcaagaaactggttcattggaaaggggagtttctatcaacgttacaacactactggttgggtttcaagctgttgtgggcagatgtgagaatcagctcaagattgttgttgaaacttgctggtgggaagagtctctctagaagggagaggcaacaactgacacggactactgctgacatttttaggctagttccttttgcagttttcatcatagttccctttatggaatttttgcttccagtatttctgaagttattccccaacatgttgccatcaacatttcaagacaaaatgaaagaacaggtgctgatagtgctgggtataacaaattttgtatggcatttgtctgatt-----------------------------------------t
>_R_Hydrochorea_corymbosa2_Iganci_862@NODE_1_length_1308_cov_396.051875
------------------------------------------------------------------------------tggcttgctcaaccctaaccctaacccctaaaaccattgctgggtcttaggttattgtcttacctctgcgtgtttatatcatattgcttttgaagtctactaactaggtgacaaatatcctgaaacaaaatgctctctagttacattagtttgaaggtcaaacactcatagctgtgatattttgtatgagaaccctaatatgtatgaatcaacatggcacgttagcttttggttcaattaacatgctctaattgcaaattgtgtcaatattgtttgaagaagcttaactgcattgctttttgacagatttagatgtgtttatacctctgaagagagctcacctagataatggccttgagagctattttgaagaggagaagactgattgatcattatgtcaatatctgtgcacgttcaatcataagttctcagtggcatgttatttctgtagaaaatttgaattcaagtcttcttgaaacctcttatttgaacacgccttcaaatttcaagcacatgaaagattatgaaagaatatcattgcccaaagaggaatccttcaacccctctgcactgagacaatatagacaaagatgctatgaaataacaagatctgttccctctgattgtagattggtattgaatactctgatacgtggtagatgcttgtcacaatccttgcatagtttttccactgcggctgctaaacaacctgaactgggtaatgatgatgagaaaagtgatgaaatggttgctaagaagaggaaagaagcatctccagaggagtgtgatcaagctgttgaaggtttaagcactgcaaaagctaaagcaaaggcaaaacggttgcaagagcctcaaaaagttgttcaaaaatttttaaagcgattgtgggctgtgattttggggattggtcctgcttttagagctgtagcatctatgagcaggttgggatccttcttttgtttggcatctctagcataattatcatcggttaatatgtgataacgtatatgtatggtctgcccatccttactgcagggaggactgggccaagaaacttgttcattggaaaggggagtttctatcaacgttgcaacactactggttgggtttcaagctgttgtgggcagatgtcagaatcagctcaagattgttgttgaaacttgctggtgggaagagtctctctagaagggagaggcaacaactgacaaggactactgctgacatttttaggctagttccttttgcagttttcatcatagttccctttatggaatttttgcttccagtatttctgaagttattccccaa-----------------------------------------------------------------------------------------------------------------------------------
>_R_Hydrochorea_marginata_Morim_563@NODE_1_length_1713_cov_208.740220
gggttgagcaagccatcagtgaatctggtatatttgcttatatcatattgtttctcaagcgtatgccgggttcgccgatggcttgctcaaccctaaccctaacccctaaaaccattgctgggtcttaggttattgttttacctctgcgtgtttatatcatattgcttttgaagtctactaactaggtgacaaatatcctgaaacaaaatgctctctagttacattagtttgaaggtcaaacactc--agctgtgatattttgtatgagaaccgtaatatgtatgaatcaacatggcacgttagcttttggttcaattaacatgctctaattgcaaattgtgtcaatattgtttgaagaagcttaactgcattgctttttgacagatttagatgtgtttatacctctgaagagagctcacctagataatggccttgagagctattttgaagaggagaagactgattgatcattatgtcaatatctgtgcacgttcaatcataagttctcagtggcatgttatttctgtagaaaatttgaattcaagtcttcttgaaacctcttatttgaacgcgccttcaaatttcaagcacatgaaagattatgaaagaatatcattgcccaaagaggaatccttcaacccctctgcactgagacaatatagacaaagatgctatgaaataacaagatctgttccctctgattgtagattggtattgaatactctgatatgtggtagatgcttgtcacaatccttgcatagtttttccactgcggctgctaaacaacctgaactgggtaatgatgatgagaaaagtgatgaaatggttgctaagaagaggaaagaagcatctccagaggagtgtgatcaagctgttgaaggtttaagcactgcaaaagctaaagcaaaggcaaaacggttgcaagagcctcaaaaagttgttcaaaaatttttaaagcgattgtgggctgtgattttggggattggtcctgcttttagagctgtagcatctatgagcaggttgggatccttcttttgtttggcatctctagcataattatcatcggttaatatgtgataacgtatatgtatggtctgcccatccttactgcagggaggactgggccaagaaacttgttcattggaaaggggagtttctatcaacgttgcaacactactggttgggtttcaagctgttgtgggcagatgtcagaatcagctcaagattgttgttgaaacttgctggtgggaagagtctctctagaagggagaggcaacaactgacaaggactactgctgacatttttaggctagttccttttgcagttttcatcatagttccctttatggaatttttgcttccagtatttctgaagttattccccaacatgttgccatcaacatttcaagacaaaatgaaagaacaggtgctgatagtgctgggtattataaattctgtatggcatttgtctgatttttgcaacgttttggggtgtttcttcatttgttatttcctgc
>_R_Jupunba_cochleata_Bonadeu_673@NODE_1_length_1648_cov_130.755570
gggttgagcaagccatcagtgaacctggtatattttcttataacatattgtttttcaagcgtatgccgggttcgctgatggcttgcttaaccctaaccctaacccctaaaaccactgctgggtcttaggttattgttttacctctgcgtgtttatatcatattgcttttgaagtctattaaataggtgacaaatatcctgaaacaaaatgctctctagttacattagtttgaaggtcaaacactcatagctgtgatattttgtatgagaaccctaatatgtatgaatcaacatggcacgttgacttttggttcaattaacatgttctaattgcgacttgtgtcaatattgtttgaagaagcttaactgcatggctttttgacagatttagatgtgtttatacctctgaagagagctcacctagataatggccttgagagctattttgaagaggagaagactgattgatcattatgtcaatatctgtgcacgttcaatcataagttctcagtggcatgttatttctgtagaaaatttgaattcaagtcttcttcaaacctcttttttgaacacggcttcaaatttcaagcacataaaagattatgaaagaatatcattgcccaaagaggaatccttcaacctctctgcactgggacaatatggacaaagatgctatgacataacaagatctgttccctctgattgtagatcggtattgaatactctgatacgtggtagatgcttgtcacaatccttgcgtagtttttccactgcggctgctaaacaacctgaactgggtaatgatgatgagaaaagtgatgaaatggttgctaagaagaggaaagaagcatctccagaggagtgtgatcaagctgttgaaggcttaagcactgcaaaagctaaagcaaaggcaaaacggttgcaagagcctcaaaaagttgttcaaaaatttttaaagcgattgtgggctgtgattttggggattggtcctgcttttagagctgtagcatctatgagcaggttgggatccttcttttgtttggcatctctagcataattatcatccgttaatatgtgataacgtatatgtatggtctgcccatccttactgcagggaggactgggccaagaaacttgttcattggaaaggggagtttctatcaacgttgcaacactactggttgggtttcaagctgttgtgggcagatgtcagaatcagctcaagattgttgttgaaacttgctggtgggaagagtctctctagaagggagaggcaacaactgacacggactactgctgacatttttaggctagttccttttgcagttttcatcatagttccctttatggaatttttgcttccagtatttctgaagttattccccaacatgttgccatcaacatttcaagacaaaatgaaagaacaggtgctgatagtgctgggtattataaattctgtatggcatttctctgatttttgcaacgttttggggggtttcttcatttgttatttcctgt
>_R_Jupunba_idiopoda_Quesada_1718@NODE_1_length_1227_cov_116.789565
-------------------------------------------------------------------------------------------------------------------------------ggttattgttttacctctgcgtgtttatatcatattgcttttgaagtctactaactaggtgacaaatatcctgaagcaaaatgctctctagttacgttagtttgaaggtcaaacactcatagctgtgatattttgtatgagaaccctaatatgtatgaatcaacatggcacgttagcatttggttcaattaacatgttctaattgcgacttgtgtcaatattgtttgaagaagcttaactgcatggctttttgacagatttagatgtgtttatacctctgaagagagctcacctagataatggccttgagagctattttgaagaggagaagactgattgatcattatgtcaatatctgtgcacgttcaatcataagttctgagtggcatgttatttctgtagaaaatttgaattcaagtcttcttcaaacctcttatttgaacacgccttcaaatttcaagcacatgaaagattatgaaagaatatcattgcccaaagaggaatccttcaacctctctgcactgggacaatatagacaaagatgctatgaaataacaagatctgttccctgtgattgtagattggtattgaatactctgatacgtggtagatgcttgtcacaatccttgcatagtttttccactgcggctgctaaacaacctgaactgggtaatgatgatgagaaaagtgatgaaatggttgctaagaagaggaaagaagcatctccagaggagtgtgatcaagctgttgaaggtttaagcactgcaaaagctaaagcaaaggcaaaacggttgcaagagcctcaaaaagttgttcaaaaatttttaaagcgattgtgggctgtgattttggggattggtcctgcttttagagctgtagcatctatgagcaggttgggatccttcttttgtttggcatctctagcataattatcatcggttaatatgtgataacgtatatgtatggtctgcccatccttactgcagggaggactgggccaagaaacttgttcattggaaaggggagtttctatcaacgttgcaacactactggttgggtttcaagctgttgtgggcagatgtcagaatcagctcaagattgttgttgaaacttgctggtgggaagagtctctctagaagggagaggcaacaactgacaaggactactgctgacatttttaggctagttccttttgcagttttcatcatagttccctttatggaattt-------------------------------------------------------------------------------------------------------------------------------------------------------------------
>_R_Jupunba_langsdorfii_Ribeiro_728@NODE_1_length_1885_cov_111.475111
gggttgagcaagccatcagtgaacctggtatatatccttatatcatattgtttttcaagcgtatgccgggttcgctgatggcttgctcaaccctaaccctaacccctaaaaccactgctgggtcttaggttattgttttacctctgcgtgtttatatcatattgcttttgaagtctgctaactaggtgacaaatatcctgaaacaaaatgctctctagttacgttagtttgaaggtcaaacactcatagctgtgatattttgtatgagaaccctaatatgtatgaatcaacatggcacgttagcttttggttcaattaacatgttctaattgcgacttgtgtcaatattgtttgaagaagcttaactgaatggctttttgacagatttagatgtgtttaaacctctgaagagagctcacctagataatggccttgagagctattttgaagaggagaagactgattgatcattatgtcaatatctgcgcacgttcaatcataagttctcagtggcatgttatttctgtagaacatttgaattcaagtcttcttcaaacctcttatttgaacacgcctacaaatttcaaccacataaaagattatgaaagaatatcattgcccaaagaggaatccttcaacctctctgcattgggacaatatagacaaagatgctatgaaataacaagatctgttccctctgattgtagattggtattgaatactctgatacgtggtagatgcttgccacaatccttgcatagtttttccactgcggctgctaagcaacctgaactgggtaatgatgatgagaaaagtgatgaaatggttgctaagaagaggaaagaagcatctccagaggagtgtgatcaagctgttgaaggtttaagcactgcaaaagctaaagcaaaggcaaaacggttgcaagagcctcaaaaagttgttcaaaaatttttaaagcaattgtgggctgtgattttggggattggtcctgcttttagagctgtagcatctatgagcaggttgggatccttcttttgtttggcatctctagcataattatcatccgttaatatgtgataacgtatatgtatggtctgcccatccttactgcagggaggactgggccaagaaacttgttcattggaaaggggagtttctatcaacgttgcaacactactggttgggtttcaagctgttgtgggcagatgtgagaatcagctcaagattgttgttgaaacttgctggtgggaagagtctctctagaagggagaggcaacaactgacacggactactgctgacatttttaggctagttccttttgcagttttcatcatagttccctttatggaatttttgcttccagtatttctgaagttattccccaacatgttgccatcaacatttcaagacaaaatgaaagaacaggtgctgatagtgctgggtattacaaattctgtatggcatttgtctgatttttgcaacgttttggggggtttcttcatttgttatttcctga
>_R_Jupunba_limae_Iganci_261@NODE_1_length_1734_cov_126.360893
gggttgagcaagccatcagtgaacctggtatatttgcttatatcatattgtttttcaagcgtatgccgggttcgctgatggcttgcttaaccctaaccctaacccctaaaaccactgctgggtcttaggttattgttttacctctgcatgtttatatcatattgcttttgaagtctattaactaggtgacaaatatcctgaaacaaaatgctctctagttacgttagtttgaaggtcaaacattcatagctgtgatattttgtatgagaaccctaatatgtatgaatcaacatggcacgttggcttttggttcaattaacatgttctaattgcgacttgtgtcaatattgtttgaagaagcttaactgcatggctttttgacagatttagatgtgtttatgcctctgaagagagctcacctagataatggccttgagagctattttgaagaggagaagactgattgatcattatgtcaatatctgtgcacgttcaatcataagttctcagtggcatgttatttctgtagaaaacttgaattcaagtcttcttcaaacctcttatttgaacacgccttcaaatttcaagcacataaaagattatgaaagaatatcattgcccaaagaggaatccttcaacctctctgcactgggacaatatagacaaagatgctatgaaataacaagatctgttccctctgattgtagattggtattgaatactctgatacgtggtagatgcttgtcacaatccttgcatagtttttccactgcggctgctaaacaacctgaactgggtaatgatgatgagaaaagtgatgaaatggttgctaagaagaggaaagaagcatctccagaggagtgtgatcaagctgttgaaggtttaagcactgcaaaagctaaagcaaaggcaaaacggttgcaagagcctcaaaaagttgttcaaaaatttttaaagcgattgtgggctgtgattttggggattggtcctgcttttagagctgtagcatctatgagcaggttgggatccttcttttgtttggcatctctagcataattatcacctgttaatatgtgataacgtatatgtatggtctgcccatccttactgcagggaggactgggccaagaaacttgttcattggaaaggggagtttctatcaacgttgcaacactactggttgggtttcaagctgttgtgggcagatgtcagaatcagctcaagattgttgttgaaacttgctggtgggaagagtctctctagaagggagaggcaacaactgacacggactactgctgacatttttaggctagttccttttgcagttttcatcatagttccctttatggaatttttgcttccagtatttctgaagttattccccaacatgttgccatcaacatttcaagacaaaatgaaagaacaggtgctgatagtgctgggtattataaattctgtatggcatttgtctgatttttgcaacgttttggggggtttcttcatttgttatttcctga
>_R_Jupunba_macradenia_Lourteig_3021@NODE_1_length_1159_cov_145.844732
--------------------------------------------------------------------------------------------------------------------------------------------aaaatacgtgtttatatcatattgcttttgaagtctactaactaggtgacaaatatcctgaaacaaaatgctctctagttacgttagtttgaaggtcaaacactcatagctgtgatattttgtatgagaaccctaatatgtatgaatcaacatggcacgttagcttttggttcaatcaacatgttctaattgcaacttgtgtcaatattgtttgaagaagcttaactgcatggctttttgacagatttagatgtgtttatacctctgaagagagctcacctagataatggccttgagagctattttgaagaggagaagactgattgatcattatgtcaatatctgtgcacgttcaatcataagttctcagtggcatgttatttctgtagaaaatttgaattcaagtcttcttcaaacctcttatttgaacacgccttcaaatttcaagcacatgaaagattatgaaagaatatcattgcccaaagaggaatccttcaacctctctgcactgggacaatatagacaaagatgctatgaaataacaagatctgttccctctgattgtagattggtattgaatactctgatacgtggtagatgcttgtcacaatccttgcatagtttttccactgcggctgctaaacaacctgaactgggtaatgatgatgagaaaagtgatgaaatggttgctaagaagaggaaagaagcatctccagaggagtgtgatcaagctgttgaaggtttaagcactgcaaaagctaaagcaaaggcaaaacggttgcaagagcctcaaaaagttgttcaaaaatttttaaagcgattgtgggctgtgattttggggattggtcctgcttttagagctgtagcatctatgagcaggttgggatccttcttttgtttggcatctctagcataattatcatcagttaatatgtgataacgtatatgtatggtctgcccatccttactgcagggaggactgggccaagaaacttgttcattggaaaggggagtttctatcaacgttgcaacactactggttgggtttcaagctgttgtgggcagatgtcagaatcagctcaagattgttgttgaaacttgctggtgggaagagtctctctagaagggagaggcaacaactgacaaggactactgctga--------------------------------------------------------------------------------------------------------------------------------------------------------------------------------------------------------------------------
>_R_Jupunba_nipensis_Mayo_19662@NODE_1_length_890_cov_34.671587
------------------------------------------------------------------------------------------------------------------------------------------------------------------------------------------------------------------------------------ttgaaggtcaaacactcatagctgttatattttgtatgagaaccctaatatgtatgaatcaacatggcacgttagcttttggttcaattaacatgttctaattgcgacttgtgtcaatattgtttgaagaaacttaactgcatggctttttgacagatttagatgtgtttatacctctgaagagagctcacctagataatggccttgagagctattttgaagaggagaagactgattgatcattatgtcaatatctgtgcacgttcaatcataagttctcagtggcatgttatttctgtagaaaatttgaattcaagtcttcttcaaacctcttatttgaacacgccttcaaatttcaagcacttgaaagattatgaaaggatatcattgcccaaagaggaatccttcaacctctctgcactgggacaatatagacaaagatgctatgaaataacaagatctgttccctctgattgtagattggtattgaatactctgatacgtggtagatgcttgtcacaatccttgcatagtttttccactgcggctgctaaacaacctgaactgggtaatgatgatgagaaaagtgatgaaatggttgctaagaaaaggaaagaagcatctccagaggagtgtgatcaagctgttgaaggtttaagcactgcaaaagctaaagcaaaggcaaaacggttgcaagagcctcaaaaagttgttcaaaaatttttaaagcgattgtgggctgtgattttggggattggtcctgcttttagagctgtagcatctatgagcaggttgggatccttcttttgtttggcatctccagaggagt------------------------------------------------------------------------------------------------------------------------------gtgatcaagctgttgaagg------------------------------------------------------------------------------------------------------------------------------------------------------------tttaagcactgcaaaagcta-----------------------aagcaaaggcaaaacgg--------------------------------------------------------------------------------------------------a
>_R_Jupunba_oppositifolia_Liegier_16014@NODE_1_length_1195_cov_134.326476
------------------------------------------------------------------------------------------------------------------------ggtcttaggttattgttttacctctgcgtgtttatgtcatattgcttttgaagtctactaactaggtgacaaatatcctgaaacaaaatgctctctagttacgttagtttgaaggtcaaacactcatagctgttatattttgtatgagaaccctaatatgtatgaatcaacatggcacgttagcttttggttcaattaacatgttctaattgcgacttgtgtcaatattgtttgaagaaacttaactgcatggctttttgacagatttagatgtgtttatacctctgaagagagctcaactagataatggccttgagagctattttgaagaggagaagactgattgatcattatgtcaatatctgtgcacgttcaatcataagttctcagtggcatgttatttctgtagaaaatttgaattcaagtcttcttcaaacctcttatttgaacacgccttcaaatttcaaacacttgaaagattatgaaaggatatcattgcccaaagaggaatccttcaacctctctgcactgggacaatatagacaaagatgctatgaaataacaagatctgttccctctgattgtagattggtattgaatactctgatacgtggtagatgcttgtcacaatccttgcatagtttttccactgcggctgctaaacaacctgaactgggtaatgatgatgagaaaagtgatgaaatggttgctaagaaaaggaaagaagcatctccagaggagtgtgatcaagctgttgaaggtttaagcactgcaaaagctaaagcaaaggcaaaacggttgcaagagcctcaaaaagttgttcaaaaatttttaaagcgattgtgggctgtgattttggggattggtcctgcttttagagctgtagcatctatgagcaggttggggtccttcttttgtttggcatctctagcataattatcatcggttaatatgtgataacgtatatgtatggtctgcccatccttactgcagggaggactgggccaagaaacttgttcattggaaaggggagtttctatcaacgttgcaacactactggttgggtttcaagctgttgtgggcagatgtcagaatcagctcaagattgctgttgaaacttgctggtgggaagagtctctctagaagggagaggcaacaactgacaaggactactgctgacatttttaggctagtt----------------------------------------------------------------------------------------------------------------------------------------------------------------------------------------------------------
>_R_Jupunba_oxyphyllidia_Yonker_6157@NODE_1_length_1273_cov_130.357860
-------------------------------------------------------------------------------------ctcaaccctaaccctaacccctaaaaccactgctgggtcttaggttattgttttacctctgcgtgtttatatcatattgcttttgaagtctactaactaggtgacaaatatcctgaaacaaaatgctctctagttacgttagtttgaaggtcaaacactcatagctgtgatattttgtatgagaaccctaatatgtatgaatcaacatggcacgttagcttttggttc--------------------gacttgtgtcaatattgtttgaagaagcttaactgcatggctttttgacagatttagatgtgtttatacctctgaagagagctcacctagataatggccttgagagctattttgaagaggagaagactgattgatcattatgtcaatatctgtgcacgttcaatcataagttctcagtggcatgttatttctgtagaaaatttgaattcaagtcttcttcaaacctcttatttgaacacgccttcaaatttcaagcacatgaaagattatgaaagaatatcattgcccaaagaggaatccttcaacctccctgcactgggacaatatagacaaagatgctatgaaataacaagatctgttccctctgattgtagattggtattgaatactctgatacgtggtagatgcttgtcacaatccttgcatagtttttccactgcggctgctaaacaacctgaactgggtaatgatgatgagaaaagtgatgaaatggttgctaagaagaggaaagaagcatctccagaggagtgtgatcaagctgttgaaggtttaagcactgcaaaagctaaagcaaaggcaaaacggttgcaagagcctcaaaaagttgttcaaaaatttttaaagcgattgtgggctgtgattttggggattggtcctgcttttagagctgtagcatctatgagcaggttgggatccttcttttgtttggcatctctagcataattatcatcggttaatatgtgataacgtatatgtatggtctgcccatccttactgcagggaggactgggccaagaaacttgttcattggaaaggggagtttctatcaacgttgcaacactactggttgggtttcaagctgttgtgggcagatgtcagaatcagctcaagattgttgttgaaacttgctggtgggaagagtctctctagaagggagaggcaacaactgacaaggactactgctgacatttttaggctggttccttttgcagttttcatcatagttccctttatggaatttttgcttccagtatttctgaagtta-------------------------------------------------------------------------------------------------------------------------------------------
>_R_Jupunba_trapezifolia_Simon_1600@NODE_1_length_1408_cov_120.229120
------------------------------------------------------------------------------------------gcttaaccctaacccccaaaaccactgctgggtcttaggttattgttttacctctgcgtgtttatatcatattgcttttgaagtctactaactaggtgacaaatatcctgaaacaaaatgctctctagttacgttagtttgaaggtcaaacactcatagctgtgatattttgtatgagaaccctaatatgtatgaatcaacatggcacgttagcttttggttcagttaacatgttctaattgcgacttgtgtcaatattgtttgaagaagcttaactgcatggctttttgacagatttagatgtgtttatacctctgaagagagctcacctagataatggccttgagagctattttgaagaggagaagactgattgatcattatgtcaatatctgtgcacgttcaatcataagttctcagtggcatgttatttctgtagaaaatttgaattcaagtcttcttcaaacctcttatttgaacacgccttcaaatttcaagctcatgaaagattatgaaagaatatcattgcccaaagaggaatccttcaacctctctgcactgggacaatatagacaaagatgctatgaaataacaagatctgttccctctgattgtagattggtattgaatactctgatacgtggtagatgcttgtcacaatccttgcatagtttttccactgcggctgctaaacaacctgaactgggtaatgatgatgagaaaagtgatgaaatggttgctaagaagaggaaagaagcatctccagaggagtgtgatcaagctgttgaaggtttaagcactgcaaaagctaaagcaaaggcaaaacggttgcaagagcctgaaaaagttgttcaaaaatttttaaagcgattgtgggctgtgattttggggattggtcctgcttttagagctgtagcatctatgagcaggttggggtccttcttttgtttggcatctctagcataattatcatcggttaatatgtgataacatatatgtatggtctgcccatccttactgcagggaggactgggccaagaaacttgttcattggaaaggggagtttctatcaacgttgcaacactactggttgggtttcaagctgttgtgggcagatgtaagaatcagctcaagattgttgttgaaacttgctggtgggaagagtctttctagaagggagaggcaacaactgacaaggactactgctgacatttttaggctagttccttttgcagttttcatcatagttccctttatggaatttttgcttccagtatttctgaagttattccccaacatgttgccatcaacatttcaagacaaaatgaaagaacaggtgctgatagtgctgtgtattataaattctgtatggcatttgtctgatttttgcaacgttttggggggtttc-------------------
>_R_Punjuba_callejasii_Daly_5935@NODE_1_length_1382_cov_25.124904
------------------------------------------------tgttcttgaagcatatgccgggttcgctgatggcttgctcaaccctaaccctaacccctaaaaccactgctgggtcttaggttattgttttacctctgtgtgcttatatcatattgcttttgaagtctactaactagatgacaagtatcctgaaacaaaatgctctctagttatgttagtttgaaggtcaaacactcatagctgtgatattttgtatgagaaccctaatatgtatgaatcaacatggcacgttagcttttggttcaattaatatgttctaattgcgacttgtgtcaatattgtttgaagaagcttaactgaatggttttttgacagatttagatgtgcttatacctctgaagagagctcacctagataatggcctcgagagctattttgaagaggagaagactgattgatcattatgtcaatatctgcgcacgttcaatcataagttctcagtggcatgttatttctgtagaaaatttgaattcaagtcttcttcaaacctcttatttgaacacgcctacaagtttaaagcacgtaaaagattatgaaagaatatcattgctcaaagaggaatccttcaacctctctgcactgggacaatatagacaaagatgctatgaaataacaagatctggtccctctgattgtagattggtattgaatactctgatacgtggtagatgcttgtcacaatccttgcatagtttttccactgcggctgctaaacaacctgaactgggtaatgatgatgagaaaagtgatgaaatggttgctaagaaaaggaaagaagcatctccagaggagtgtgatcaagctgttgaaggtttaagcactgcaaaagctaaagcaaaggcaaaacagttgcaagagcctcaaaaagttgttcaaaaatttttaaagcgattgtgggctgtgattttggggattggtcctgcttttagagctgtagcatctatgagcaggttgggatccttcttttgtttggcatctctatcataattatcatccgttaatatgtgataacgtatatgtatggtctgcccatccttactgcagggaggactgggccaagaaacttgttcactggaaaggggagtttctatcaacgttgcaacactactggttgggtttcaagctgttgtgggcagatgtgagaatcagctcaagattgttgttgaaacttgctggtgggaagagtctctctagaagggagaggcaacaactgacacggactactgctgacatttttaggctagttccttttgcagttttcatcatagttccctttatggaatttttgcttccagtatttctgaagttattccccaacatgttgccatcaacatttcaagacaaaatgaaagaacaggtgc---------------------------------------------------------------------------------------
