# Supplementary material for: A new generic circumscription of Hydrochorea (Leguminosae, Caesalpinioideae, mimosoid clade) with an amphi-Atlantic distribution
Source: PhytoKeys. 2022 Aug 22;205:401–37. doi: 10.3897/phytokeys.205.82775 (PMC9849043; doi:10.3897/phytokeys.205.82775)
Supplement: Supplementary material 1 — Supplementary data file S1 [file phytokeys-205-401_article-82775__-s001.zip › RBH3_m4059_comp20065_c0_seq1_exon03.aln-cln]

>Afrocalliandra_redacta_Germishuizen_5585@NODE_1_length_907_cov_138.360241
---------------------------------------------------------------------------------------------------------------atagtattagactggaatggcattgtttgctagactcacgcttatcatctgtgacactatttggttgtagacactgatggatttgtgattccaagtttgggaattgaaaactcagaggaaagcagaccttcagctccagtcatagaatcctctaattctcctacacaggttagctgaagctctctcgttatttctatttaaagatgactcatagatttggagctggcagatcatggagttggttggatacactttgtgacgctcactctatttgtttctgtgtagcctaagaaggaagagcacatctatttgggacctcacggagcacctccatctcattcgaaacagcaagaactaaacccggtgagtcgaaagcagcgattcaagcagaaattgaaagaagctgataagaagactagtggtggtacggtcagggagaacaagatagataatctaagagagcttgtg---ggtggtagagaaagtaggattatggcaaaggggtccccaaaagactggttagatccacattgccacgaatctcagtttgagaggaggtgacaaaatgctgtaattggaggtattatctttctgtttattgggctgctcttgaagaagttgctctcttttttattgccc-tttttgggccttggtaga-tttgatgatgcatttctggttaaagtctcgaaagtcatgtatcttgacaataattctaccacttgaccttttagtaagacatcaaggtccatgtgtggctgtggcacatgatattatccacatgtttgttgagctactcctggcgaaattgcagtctctgtctttttatcagctttttt----ggtggggcttatgatgcattccttgctagggtt-------tcaaaattcacgtg-------------------------------------------------------------------------------------------------------------------------------------------------------------------------------------------------t
>Albizia_adinocephala_FHO33_88@NODE_1_length_1257_cov_97.398305
gtctttggtagctgttttgtttcagttctctgtcagatatggtgcattttaactctgtctaacatgttaagccaaaaataatgaaaaa--ctgtctaatgattataagtctattgtactagactggaatggctttgttcactagacacacgcttatcatctgtgactctatttggttgtagacactgatggatttgtgattccaagtttgggaattggaaattcagatgaaaacagaccttctgctcttgtcgtagaatcctctaattctcctgcacaggtcaactgaagctctcttgttgtttttaattaaagattactcataaac---------gtaggtgatggaattggttggaaatactgtgtgatggttactctatttgtttctgtgtagcctaagaaggaagagagcatctatctgggacctcatggagcacctccatctcagccaaaacagcaagaactaaacccgttgaggcgaaagcagcgattcaagcagaaattgaaagaagctgacaagaagactagtggtgggacggctagggagaataagatagataatctgagagagcttgtgggtggtggtagagaaagtaggattatggcaaaggggtctccgaaggactggttagatccacattgccatgaatctcagtttgagaggaggtgacataatactgtaactggaggtattatctttcattttattgagctgctcttgaagaagttgcactctgttttattgcctattttttggccctggtagagtttgatgatgcatttctagctgaagtctcgaaagtcatgtatcttgacaataattttaccacttgacc-tttagttagacatgaaggtcctggtgtcaatgtggcccatgatattatccacctgtttattgagctattcttggagaagtttcattctctctttttttatcggtttttttttgggtagggtttgatgatacattcc------aaattgtggccgatgatatttacatgcaagtt--------------------------------------------------------------------------------------------------------------------------------------------------------------------------------------------
>Albizia_coripatensis_Hughes_2433@NODE_1_length_1522_cov_151.263668
gtctttggaagctggtttgtttcagttctctgtcagatataatgcattctaactctgtctaatgtatt-agccaaaaataataaaaaa--ctgtctaatgattataagtctattgtactagactgggatggctttgttcactagacacacgcttatcatctgtgactctatttggttgtagacactgatggatttgtgattccaagtttgggaattggaaattcagatgaaaacagaccttctgctcctgtcgtagaatcctctaattctcctgcacaggttaactgaagctctcttgtcgtttctaattaaagattactcataaac---------gtaggtgatggaattggttggaaatactgtgtgatgcttcctctatttgtttctgtgtagcctaagaaggaagagggcatctatctgggacctcacggagcacctccatctcacccaaaacagcaagaactaaacccgttgagcagaaagcagcgattcaagcagaaattgaaagaagctgataagaagactagtggtgggacggctagggagaataagatagataatctgagagagcttgtgggtggtggtagagaaagtaggattatggcaaaggggaccccgaaggactggttagatccacattgccacgaatctcagtttgagaggaggtgacataatgttgtaactggaggtattatctttctgtttattgagctgctcttgaagaagttgcactctgttttattgcctattttttggccctggtagagtttgatgatgcatttctagctaaagtctcgaaagtcatgtatcttgacaataattttacctcttgaccttttagtaagacatgaaggtcctgatgtcaacgtggcccatgatattatccacctgtttattgagctattcttcgagaagtttcattctctccttttttttttttttttttttgggtagggcttgatgatgcatttcttgctagagctgtggccgatgatatttacatgcaagttttcttgtgaagaattgtattgcttcctttgtcattcctatgtgagaaagcccctttttatcccataaacttttgaaccattgtggttgtcgaactcctctgttttctgtgctta-tattttcggccccttgcttacttcttcaattctctctttttctcctacacttttagtgatgtgttcttgcaaa
>Albizia_glabripetala_Lewis_1652@NODE_1_length_870_cov_58.341740
-------------------------------------------------------------atgtgtt-agctaaaaataacaaaaaactccatcgaatgattataagtctattgtactagactgggatggctttgttcactagacacacacttatcatctgtgactctatttggttgtagacactgatggatttgtgattccaagtttgggaattggaaattcagatgaaaacagaccttctgctcctgtgatagaatcctctatttctcctgcacaggtcagctgaagctctccggttgtttctaattaaagattactcataaac---------gtaggtgatggaattggttggaaatactgtgtgatgcttactctatttgcttctgtgtagcctaagaaggaagagaacatctatctgggacctcacggagctcctccatctcacccaaaacagcaagaactaaacctgttgagccgaaagcagcggttcaagcagaaattgaaagaagctgataagaagactagtggtggaacggctagggagaataagatagataatcttagagagcttgtgggtggtggtagagaaagtaggattatggcaaaggggtccccgaaggactggttagatccacattgccacgaatctcagtttgagaggaggtgacatgatgttttaactggaggtattatctttctgtttattgagctgctcttaaagaagttgcactctgttttattgcctattttttggccctggtggagtttgatgatgcatttctagctgaagtctcgaaagtcatgtatcttgacaataattttacctcttgaccttttagcaagacatgaaggtcctgatgtcaaagtggcccatgatattatccacctgtttattgagctattcttggagaagtttcattctctcatttttta-----------------------------------------------------------------------------------------------------------------------------------------------------------------------------------------------------------------------------------------------------------------------
>Albizia_niopoides_Simon_1601@NODE_1_length_1168_cov_116.721357
atctttggtagctggtttgtttcagttctctgtcagatatagtgcattctaactctgtctaatgtgtt-agccaaaaataataaaaaa--ctgtctaatgattataagtctattgtactagactgggatggctttgttcactagacacacgcttatcatctgtgactctatttggttgtagacactgatggatttgtgattccaagtttgggaattggaaattcagatgaaaacagaccttctgctcttgtcgtagaatcctctaattctcctgcacaggtccactgaagctctc---ttgtttttaattaaagattactcataaac---------gtaggtgatggaattggttggaaatactgtgtgatggttactctatttgtttctgtgtagcctaagaaggaagagagcatctatctgggacctcatggagcacctccatctcacccaaaacagcaagaactaaacccgttgagccgaaagcagcgattcaagcagaaattgaaagaagctgacaagaagactagtggtgggacagctagggagaataagatagataatctgagagagcttgtgggtggtggtagagaaagtaggattatggcaaaggggtctccgaaggactggttagatccacattgccatgaatctcagtttgagaggaggtgacataatactgtaactggaggtgttatctttctgtttattgagctgctcttgaagaagttgcactctgttttattgcctattttttggccctggtagagtttgatgatgcattgctagctgaagtctcgaaagtcatgtatcttgacaataattttaccacttgaccttttagttagacatgaaggtcctggtgtcaatgtggcccatgatattatccacctgtttattgagctattcttggagaagtttcattctgtctttttttatcggcttttttttgggtagggtttgatgatacattgcttgctagcgctgtggccgatgatatttacatgcaagttttcttgtgaagaattgtattgcttcctttggcattcctatgtgagaaagtcccttt-----------------------------------------------------------------------------------------------------------------------------------t
>Albizia_tomentella_Leach_Dunlop_3801@NODE_1_length_1287_cov_162.750413
gtctttggaagctggtttgtttcagttctctatcagatatagtgcatttt------------------------------------aactctgtctaatgattataagtc------actagactgggatggctttgttcactcg--acacacttatcatctgtgactctatttggttgtagacactgatggatttgtgattccaagtttgggaattggaaattcggatgaaaacagaccttctgctcctgtcatagaatcctctaattcttctgcactggtcagctgaagctctcttgttgttttgaattaaagattactcataaac---------ttaggtgatggaattggttggaaacactgtgtgatgcttact-tatttgtttctgtgtagcctaagaaggaagagaacatctatttgggacctcatggagcacctccatctcacccaaaacagcaagaattaaacccgttgagccgaaagcagcgattcaagcagaaattgaaagaagctgataagaagactagtggtgggatggctagggagaataaaatagataatctgagagagcttgtgggtggtggtagagaaagtaggattatggcaaaggggtctccgaaggactggttagatccacattgccatgaatctcagtttgagaggaggtgacataatgctgtaactggagttatcatctttctgtttattgagctgctcttgaagaagttgcactctgtttcattgcctattttttggccctggtagagtttgatgatgcatttctggctgaagtctcgaaagtcatgtatcttgacaataattttaccacttgaccttttagtaagacatgaaggtcctggtgttaatgtggcccatgatattacccacttgtttattgagctattcttggagaagtttcattctttcttttcttatcggcttttttatgggtagggtttgatgat-catttcttgctagagctgtggccgatgatatatacatgcaagttttcttgtgaagaatttttttgcttccttcggctttcctatgtgagaaagtccctttttatcgcataaacttttgaatcattgtggttgtcgaagtcctccgttctctctgcttt-ttattttttattattatt-----------------tttt---------------------------------c
>Archidendron_clypearia_Wieringa_1849@NODE_2_length_632_cov_16.390991
--------------------------------------------------------------------------------------------------------------------------------------------------------------------------------------------------------------------------------------------------------------atattgtagccatgttctcatatgaatcagtgaattcttcctctccaactttaaacacttatcatctgtgacttt------------------atctggttgtagacactgtgtgatgcttactctatttgtttctgtgtagcctaagaaggaagagaa-----------------------------catctcactcaaaacagcaagaactaaacctcttgagccgaaagcagcaattcaagcaaaaattgaaagaagctgataagaagactagtggtgggacagccagggagaataagatagataatccgagagagcttgtgagtggtggtggtg------------------gtgggtccctgaaggactggttagttccacattgccacgaatctcagttcgagaggaggtgatgtaatgctgtaattggaggtattttctttctgtttattgagctgctcttggagaagttgcactctgttttattgccttttttttaatcctggtagcgtttgatgatgcatttctggctaaaatctcgaaagtcatgtatcttgacaataattttaccacttgaccttttagcaagacatgaaggtcttggtgtggttgtggcccatgatattatctacctg------------------------------------------------------------------------------------------------------------------------------------------------------------------------------------------------------------------------------------------------------------------------------------------------------------------t
>Balizia_elegans_Iganci_870@NODE_1_length_1466_cov_71.010799
gtctctggaagctggtttgtttcagttccttgttagacatagtgcattttaactctgtctaat-tgtt-agccaaaaataatcaaaaactctgtctaatgtttataagtctattgtactagactgggatggctttgttcactagacacacacttatcatctgtgattctatttggttgtagacactgatggatttgtgattccaagtttgggaattggaaattcagatgaaaacagaccttctgctcctgtcatagaatcctctaattctcctgcacaggtcagctgaagctctcgtgttgtttctaattaaagattactcataaac---------gtaggtgatggaattggtttgaaacactgtgtgatgcttactctatttgtttctgtgtagcctaagaaggaagagaacatctatctgggacctcacggagcacctccatctcagccaaaacagcaagaactaaacccattgagccgaaagcagcgattcaagcagaaattgaaagaagctgataagaagactagtggtgggacgcctagggagaataagatagataatctgagagagcttgtgggtggtggtagagaaagtaggattatggcaaaggggtccccgaaggactggttagatccacattgccacgaatctcagtttgagaggaggtgacataatgctgtaactggaggtattatc--tctgtttattgagctgctcttgaagaagttgcactctgttttattgcttattttttggccctggtagagtttgatgatgcacttctagctaaagtcttgaaagtcatgtatcttgacaataattttaccacttgaccttttagtaagacatgaaggtcctggtgtcgatgtggcccatgatattatccacctgtttattgagctattcttggagaagtttcattctctgtttttttatcggtttttttttgggtagggtttgaagatgcatttattgctagaggtgtggccgacgatatttacatgcaagttttcttgtgaagaattatattgcttcctttggcattcctatgtgagaaagtccctttttatcccataaacttttgaaccattgtggttgtggaagtcctctgttctctgtgctta-tttttttggccccttggttatttcttcaattctcttcttttctcccacactttcagcgatgtgttcttgcaaa
>Balizia_elegans_Iganci_870@NODE_3_length_961_cov_24.923077
gttctttcagtgtggtttgtttcagttatctttcagatatagtgcattttaactctgtctaatgtg-taagccaagaataatacaaaactctgtctcctgtttataagtccattgtactagacggggatgactttgttcgctaaacacaagcttatcatctgtgactttatttggttttagacactgatggatttgtgattccatgtttgggaattgaaaactcagatgaaagcagaccttctgttctggtcatagaatcctctaattctcttgcacaggtcagctgaagctcccttgttaagttaaa-------------------ttggagctggtagattatggaagtggtttgacacacagtgtgatgcttactctatttgtttgtgtgtagcctaagaaggaagagaacatctatctgggaccacacggagcacctccatctcactccaaacagcaataactaagcctgttgagacgaaagcagcgattcaagcaaaaattggaagaagctgataagaagactagtggtaggacagccagggagaataagatagataatctgagagagcttgtgg---------------------------------------------------------------------------------------------------------------------------------------------------------------------------------------------gtttgatgaggcatttcttggtagagtttcgaaattcatg-atcctggcaatgattttaccacttgaccttttagtgagacatgaaggtcatggtgtgg------cccatgatat--------------------------------------------------------------------------------------------------------------------ttacatgcaagttttctgttgaagaattatattgcttactttgtcattcctatgtgagaaagtccctttttatcatataaacttccgaaccattgtggttgtctaagtcctctgatttcccgtgtgttcatatcaaactaaatacacacatatggaatctcactatccagaatgaggcttttgtcacacaggactacatat
>Balizia_leucocalyx_Aguilar_1939@NODE_1_length_1543_cov_73.640518
gtctctggaagctggtttgtttcagttctctgttagacatagtgcattttaactctgtctaatgtgtt-agccaaaaataataaaaaactctgtctaatgtttataagtctattgtgctagactgggatggctctgttcactagacacacacttatcatctgtgactctatttggttgtagacactgatggatttgtgattccaagtttgggaattggaaattcagatgaaaacagaccttctgctcctgtcatagaatcctctaattctcctgcacaggtcagctgaagctctcgtgttgtttctaattaaagattactcataaac---------gtaggtgatggaattggttggaaacactgtgtgatgcttattctatttgtttctgtgtagcctaagaaggaagagaacatctatctgggacctcacggagcacctccatctcagccaaaacagcaagaactaaacccattgagccgaaagcagcgattcaagcagaaattgaaagaagctgataagaagactagtggtgggacggctagggagaataagatagataatctgagagagcttgtgggtggtggtagagaaagtaggattatggcaaaggggtccccgaaggactggttagatgcacattgccacgaatctcagtttgagaggaggtgacatactgctgtaactggaggaattatctttctgtttattgagctgctcttgaagaagttgcactctgttttattgcctattttttggccctggtagagtttgatgatgcatttctagctaaagtcttgaaagtcatgtatcttgacaataattttaccacttgaccttttagtaagacgtgaaggtcctggtgtcgatgtggcccatgatattatccacctgtttattgagctattcttggagaagtttcattctctgtttttttatcgg-ctttttttgggtagggtctgatgatgcatttatttctagagctgtggctgacgatatttacatgcaagttttcttgtgaagaattatattgcttactttgtcattcctatgtgagaaagtcactttttatcccataaacttttgaaccattgtggttgtggaagtcctctgttctctgtgcttagtttttttggccccttggttatttcttcaactctctttttttctcccacacttttagtgatgtgttcttgcaat
>Balizia_leucocalyx_Aguilar_1939@NODE_2_length_974_cov_21.059086
tttctttcagtgtggtttgtttcagttatctttcagatatagtgcattttaactctgtctaatgtg-taagccaagaataatacaaaactctgtctcctgtttataagtccattgtagtagacggggatgactttgttcgctaaacacaagcttatcatctgtgactttatttggttttagacactgatggatttgtgattccatgtttgggaattgaaaacttagatgaaagcagaccttctgttctggtcatagaatcctctaattctcttgcacaggtcagctgacgctctcttgttaagttaaa-------------------ttggagctggtagattatggaattggtttgacacacagtgtgatgcttactctatttgtttgtgtgtagcctaagaaggaagagaacatccatctgggaccacacggagcacctccatctcactccaaacagcaataactaagcctgttgagacgaaagcagcgattcaagcaaaaattggaagaagctgataagaagactagtggtgggacagtcagggagaataagatagataatctgagagagcttgtgg---------------------------------------------------------------------------------------------------------------------------------------------------------------------------------------------gtttgatgatgcatttcttggtagagtttcgaaattcatg-atcctggcaatgattttaccacttgaccttttagtgagacatgaaggtcatggtgtgg------cccatgatat--------------------------------------------------------------------------------------------------------------------ttacatgcaagttttctgttgaagaattatattg----ctttgtcattcctatgtgagaaagtccctttttatcatataaacttccgaaccattgcggttgtctaagtcctctgatttcccctgtgttcatatcaaactaaatacacac--atggaatctatctatccagaatgaggcttttgtcacacaggac-------
>Balizia_pedicellaris_Queiroz_15529@NODE_1_length_584_cov_106.667297
---------------------------------------------------------------------------------------------------------------------------------------------------------------------------------------------------------------------------------------------------------------------------------------------------------------------------------------------------------------------------------------------------------------------------------------------cacggagcacctccatctcactccaaacagcaataactaagcctgttgagacgaaagcagcgattcaagcaaaaattggaagaagctgataagaagactagtggtgggacagtcagggagaataagatagataatctgagagagcttgtgg---------------------------------------------------------------------------------------------------------------------------------------------------------------------------------------------gtttgatgatgcaattcttggtagagtttcgaaattcatg-atcctggcaatgattttaccacttgaccttttagtgagacatgaacgtcatggtgtgg------cccatgatat--------------------------------------------------------------------------------------------------------------------ttacatgcaagttttctgttgaagaattatattgcttactttgtcattcctatgtgagaaagtccctttttatcatataaacttccgaaccattgtggttgtctaagtcctctgatttcccctgtgttcatatcaaactaaatacacacatatggaatcttactatccagaatgaggcttttgtcacacaggactacata-
>Balizia_spnov_Morim_577@NODE_1_length_900_cov_368.603550
----------------------------------------------------ctctgtctaatgtgtt-agccaaaaataataaaaaactctgtctaatgtttataagtctattgtactagactgggatggctttgttccctagacacacacttatcatctgtgactctatttggttgtagacactgatggatttgtgattccaagtttgggaattggaaattcagatgaaaacagaccttctgctcctgtcatagaatcctctaattctcctgcacaggtcagctgaagctctcgtgttgtttccaattaaagattactcataaac---------gtaggtgatggaattggttggaaacactgtgtgatgcttactctatttgtttcttcgtagcctaagaaggaagagaacatctatctgggacctcacggagcacctccatctcagccaaaacagcaagaactaaacccattgagccgaaagcagcgattcaagcagaaattgaaagaagctgataagaagactagtggtgggacagctagggagaataagatagataatctgagagagcttgtgggtggtggtagagaaagtaggattatggcaaaggggtccccaaaggactggttagatccacattgccacgaatctcagtttgagaggaggtgacataatgctgtaactggaggtattatctttctgtttattgagctgctcttgaagaagttgcactctgttttattgcctattttttggccctggtagagtttgatgatgcatttctagctaaagtcttgaaagtcatgtaccttgacaataattttaccacttgaccttttagtaagacatgaaggtcctggtgtcgatgtggcccatgatattatccacctgtttattgagctattcttggagaagtttcattctctgtttttttatcggcttttttttgggtagggttt-----------------------------------------------------------------------------------------------------------------------------------------------------------------------------------------------------------------------------------------------
>Balizia_spnov_Morim_577@NODE_2_length_835_cov_19.128205
---------------------------------------------------------------------------gaataatacaaaactctgtctactgtttataagtccattgtactagacggggatgactttgttcgctaaacacaagcttatcatctgtgactttatttggttttagacactgatggatttgtgattccatgtttgggaattgaaaactcagatgaaagcagaccttctgttctggtcatagaatcctctaattctcttgcacaggtcagctgaagctctcttgttaagttaaa-------------------ttggagctggtagattatggaattggtttgacacacagtgtgatgcttactctatttgtttgtgtgtagcctaagaaggaagcgaacatctatgtgggaccacacggagcacctccatctcactccaaacagcaataactaagcctgttgagacgaaagcagcgattcaagcaaaaattggaagaagctgataagaagactagtggtgggacagtcagggagaataagatagataatctgagagagcttgtgg---------------------------------------------------------------------------------------------------------------------------------------------------------------------------------------------gtttgatgatgcatttcttggtagagtttcgaaattcatg-atcctggcaatgattttaccacttgaccttttagtgagacatgaaggtcatggtgtgg------cccatgatat--------------------------------------------------------------------------------------------------------------------ttacatgcaagttttctgttgaagaattatattgcttactttgtcattcctatgtgagaaagtccctttttatcatataaacttccgaaccattgcggttgtctaagtcctctgatttcccctgtgttcatatcaaactaaacacacacatatggaatctatctatccagaatgaggcttttgtcacacaggactacata-
>Balizia_spnov_Morim_577@NODE_3_length_575_cov_62.796154
-----------------------------------------------------------------------------------------------------------------------------------------------------------------------------------------------------------------------------------------ccacaatattgtagccactatatcttgtagccatgttcacctatgaatcagtgaattcgtcctctccaactttaaacacttatcatctgtgacttt------------------atgtggttgtagacaccatttgatgcttactctatttgtttttgtgtaacctaagaaggaagagaa-----------------------------catctcactcaaaacagtaagaactaaacccattgagccgaaagcagcaattcaagcagaaattgaaagaagctgataagaagactagtggtgggacagccagggagaataaaatagataatcc--gagagcttgtaa------gtggtg------------------gtgggtccccgaaggactggttagatccacattgccacgaatctcaatttgagaggaggtgatgtaatgctgtaattgaaagtattatctttctgtttattaagctgctcttgaagaagttgcactctgttttattgccttttttttggtcctggtagcgtttgatgatgcatttttggctaaaatctcgaaagtcatgtatcttgacaataattttaccacttgaccttttagtaagacatgaaggtcctggtgt----------------------------------------------------------------------------------------------------------------------------------------------------------------------------------------------------------------------------------------------------------------------------------------------------------------------------------------------c
>Cathormion_obliquifoliolatum_Wieringa_6519@NODE_1_length_906_cov_91.788484
------------------------------------------------------------------------------------------------------------------------------------------------------------------------------------ttcctcaacccatttgttacctcaaatacag----gagaaaccgctccataaaccacaatattgtagccactatatattgtagccatgttcacttatgaatcagtgaattcgtcctctccaactttaaacacttatcatctgtgacttt------------------atgtggttgtagacaccatttgatgcttactctatttgtttttgtgcaacctaagaaggaagagaa-----------------------------catctcactcaaaacagcaagaacttaaaccgttgagccaaacccagcaattcaggcagaaattgaaagaagctgataagaagactagtggtgggacagccagggagaataagatagataatcc--gagagcttgggagtggtcgtggtg------------------gtgggtccccgaaggactggttagatccacattgccacgaatctcaatttgacaggaggtgatgtaatgctgtaattggaggtattatctttctgtttattgagctgctcttgaagaagttgcactctgttttattgccttttttttggtcctggtagcgtttgatgatgcatttctggctaaaatctcgaaagtcatgtatcttgacaataattttaccacttgaccttttag--agacatgaaggtcacagtgtgg------cccatgatattgcttacgcattcgt--------------------------------------------------------------------------------------------------------------------------------------------------------atgtgagaaagtcccttttaatcatataaacttttgaaccattatggttgtcaaagtcctctgatttccactgtgatcgtatcatactaaatatacgcatatggaatctcactatccagaatgaggattttgtcacacatgaatacataa
>Cathormion_obliquifoliolatum_Wieringa_6519@NODE_3_length_801_cov_66.971850
-------------------------------------------------------------atgtg-taagccaagaataatacaaaactctgtctcctgtttataagtccattgtactagacggggatgactttgttcgctaaacacaagcttatcatctgtgactttatttggttttagacactgatggatttgtgattccatgtttgggaattgaaaactcagatgaaagcagaccttctgttctggtcatagaatcctctaattctcttgcacaggtcagctgaagctctcttgttaagttaaa-------------------ttggagctggtagattatggaattggtttgacacacagtgtgatgcttactctatttgtttgtgtgtagcctaagaaggaagagaacatctatctgggaccacacggagcacctccatctcactccaaacagcaataactatgcctgttgagacgaaagcagcgattcaagcaaaaattggaagaagctgataagaagactagtggtgggacagtcagggagaataagatagataatctgagagagcttgtgg---------------------------------------------------------------------------------------------------------------------------------------------------------------------------------------------gtttgatgatgcatttcttggtagagtttcgaaattcatg-atcctggcaatgattttatcacttaaccttttagtgagacatgaaggtcatggtgtgg------cccatgatat--------------------------------------------------------------------------------------------------------------------ttacatgcaagttttctgttgaagaattatattgcttactttgtcattcctatgtgagaaagtccctttttatcatataaacttccgaaccattgtggttgtccaagtcctctgatttcccccgtgttcatatcaaactaaatacacacatatggaatctcactatccagaatgaggcttttgtcacac------------
>Cathormion_rhombifolium_Deighton_3618@NODE_1_length_968_cov_75.645342
-----------------------------------------gtgcattttaactctatctaatgtttt-agccaaaaataataaaaaaatctgtctaatgtttataagtctattgtactagactgggatggctttgttcactagacacacacttatcatctgtgactctatttggttgtagacactgatggatttgtgattccaagtttgggaattggaaattcagatgaaaacagaccttctgctcctgtcatagaatcctctaattctcctgcacaggtcagctgaagctctcgtgttgtttctagttaaagattactcataaat---------gtaggtgatggaattggttggaaacactgtgtgatgcttactctatttgtttctgtgtagcctaagaaggaagagaacatctatctgggacctcacggagcacctccatctcagccgaaacagcaagaactaaacccattgagccgaaagcagcgattcaagcagaaattgaaagaagctgataagaagactagtggtgggacggctagggagaataagatagataatctgagagagcttgtgggtggtggtagagaaagtaggattgtggcaaaggggtccccgaaggactggttagatccacattgccacgaatctcagtttgagaggaggtgacataatgctgtaactggagggattatctttctgtttattgagctgctcttgaagaagttgcactctgttttattgcctattttttggcgctggtagaggttgatgatgcatttataggtaaagtcttgaaagtcatgtatcttgaaaataattttaccacttgaccttttagtaagacatgaaggtcctggtgtcgatgtggcccatgatattatccccctgtttattgtgctattcttggagaagtttcattctctgtttttttctcggcctttttttgggtagggtttgatgatgcatttattcctagagctgtggccgacgatatttacatgcaagttttcttg--------------------------------------------------------------------------------------------------------------------------------------------------------------------------------------
>Cathormion_rhombifolium_Deighton_3618@NODE_3_length_768_cov_31.218524
----------------------------------------------------------------------------------------------------------------ctaaatcattaaaggccagtttcctcctcttttcaacaccttcctcttctttatcctacatatctattttcctcaacccatttgttaactcaaatacag----gagaaaccgctccataaaccacaatattgtagccactatatattgtagccatgttctcctttgaatcagtgaattcgtcctctccaactttaaacacttatcatctgtgacttt------------------atgtggttgtagacaccgtttgatgcttactctatttgtttttgtgtaacctaagaaggaagagaa-----------------------------catctcactcaaaacagcaagaactacacccgtcggaccgaaagcagcaattcaagcagaaattgaaaaaagctgataagaagactagtggtgggacagccagggagaataaaatagataatcc--gagagcttgtga------gtggtg------------------gtgggtccccgaaggcctggttagatccacattgccacgaatctcaatttgagaggaggtgatgtaatgctgtaattgaaagtattatctttctgtttattgagctgctcttgaagaagttgcactctgttttattgccttttttttggtcctggtagcgtttgatgatgcatttttggctaaaatctcgaaagtcatgtatcttgacaataattttaccacttgacctttta--gagacatgaaggtcttggtgtggctgtggcccataatattaactacctgtttat-------------------------------------------------------------------------------------------------------------------------------------------------------------------------------------------------------------------------------------------------------------------------------------------------------------t
>Hydrochorea_corymbosa1_Bonadeu_655@NODE_1_length_959_cov_219.074115
----------------------------------------------------------------------------------------------------tttataagtctattgtactagactgggatggctttattcactagacacacacttatcatctgtgactctatttggttgtagacactgacggatttgtgattccaagtttgggaattggaaattcagatgaaaacagaccttctgctcctgtcatagaatcctctaattctcctgcacaggtcagctgaagctctcgtgttgtttctaattaaagattactcataaac---------gtaggtgatggagttggttggaaacactgtgtgatgcttactctatttgtttctgtatagcctaagaaggaagagaacatctatctgggacctcacggagcacctccatctcagccaaaacagcaagaactaaacccattgagccgaaagcagcgattcaagcagaaattgaaagaagctgataagaagactagtggtgggacggctagggagaataagatagataatctgagagagcttgtgggtggtggtagagaaagtaggattatggcaaaggggtccccgaaggactggttagatccacattgccacgaatctcagtttgagaggaggtgacataatgctgtaactggaggtatcatctttctgtttattgatctgctcttgaagaagttgcactctgttttattgcctattttttggccctggtagagtttgatgatgcatttctagctaaagtcttgaaagtcatgtatcttgacaataattttaccacttgaccttttagtaagacatgaaggtcctggtgtcgatgtggcccatgatattatccacctgtttattgagctattcttggagaagtttcattctctgtttttttatcggtttttttttcggtagggtttgatgatgcatttattgctagagctgtggccgacgatatttacatgcaagttttcttgtgaagagttatattgcttcctttggcattcctatgtgagaaagtc-----------------------------------------------------------------------------------------------------------------------------------------
>Hydrochorea_corymbosa1_Bonadeu_655@NODE_2_length_540_cov_38.789691
---------------------------------------------------------------------------------------------------------------------------------------------------------------------------------------------------------ccatgtttgggaattgaaaactcagatgaaagcagaccttctgttctggtcatagaatcctctaattctcttgcacaggtcagctgaagctctcttgttaagttaaa-------------------ttggagctggtagattatggaagtggtttgacacacagtgtgatgcttactctatttgtttgtgtgtagcctaagaaggaagagaacatctatctgggaccacacggagcacctccatctcactccaaacagcaataactaagcctgttgagacgaaagcagcgattcaagcaaaaattggaagaagctgataagaagactagtggtaggacagccagggagaataagatagataatctgagagagcttgtgg---------------------------------------------------------------------------------------------------------------------------------------------------------------------------------------------gtttgatgatgcatttcttggtagagtttcgaaattcatg-atcctggcaatgattttaccacttgaccttttagtgagacatgaaggtcatggtgtgg------cccatgatat--------------------------------------------------------------------------------------------------------------------ttacatgcaagttttctgttgaagaattatattgcttactttgtcattcctatgtgagaaagtcgcttttt----------------------------------------------------------------------------------------------------------------------------------
>Hydrochorea_corymbosa2_Iganci_862@NODE_1_length_1223_cov_444.816781
gtctctggaagctgttttgtttcagttctctgttagacatagtgcattttaactctgtctaatgtgtt-agccaaaaataataaaaaactctgtccaatgtttataagtctattgtactagactgggatggctttattcactagacacacacttatcatctgtgactctatttggttgtagacactgacggatttgtgattccaagtttgggaattggaaattcagatgaaaacagaccttctgctcctgtcatagaatcctctaattctcctgcacaggtcagctgaagctctcgtgttgtttctaattaaagattactcataaac---------gtaggtgatggagttggttggaaacactgtgtgatgcttactctatttgtttctgtatagcctaagaaggaagagaacatctatctgggacctcacggagcacctccatctcagccaaaacagcaagaactaaacccattgagccgaaagcagcgattcaagcagaaattgaaagaagctgataagaagactagtggtgggacggctagggagaataagatagataatctgagagagcttgtgggtggtggtagagaaagtaggattatggcaaaggggtccccgaaggactggttagatccacattgccacgaatctcagtttgagaggaggtgacataatgctgtaactggaggtatcatctttctgtttattgatctgctcttgaagaagttgcactctgttttattgcctattttttggccctggtagagtttgatgatgcatttctagctaaagtcttgaaagtcatgtatcttgacaataattttaccacttgaccttttagtaagacatgaaggtcctggtgtcgatgtggcccatgatattatccacctgtttattgagctattcttggagaagtttcattctctgtttttttatcggtttttttttcggtagggtttgatgatgcatttattgctagagctgtggccgacgatatttacatgcaagttttcttgtgaagagttatattgcttcctttggcattcctatgtgagaaagtccctttttgtcccataaacttttgaaccattgtggttgtggaagtcctctgttctgtgtgcttattttttttggccccttggttatttcttcaattctct--tt---------------------------------t
>Hydrochorea_corymbosa2_Iganci_862@NODE_2_length_969_cov_199.431072
--------------------------------------------------------------------------------------------------cccttcatgctcaactaaatcattaaaggctagtttcctccttttttcaacaccttcctcttctttatcctacatatctattttcctcgacccatttgttacctcaaatacag----gagaaaccgctccataaaccacaatattgtagccactatatcttgtagccatgttcacctatgaatcagtgaattcgtcctctccaactttaaacacttatcatctgtgacttt------------------atgtggctgtagacaccatttgatgcttactctatttgtttttgtgtaacctaagaaggaagagaa-----------------------------catctcactcaaaacagcaagaactaaacccgttgagccaaacccagcaattcaagcagaaattgaaagaagctgataagaagactagtggtgggacagccagggagaataagatagataatct--gagagcttgggagtggtggtggtg------------------gtgggtccccgaaggactggttagatccacattgccacgaatctcaatttgacaggaggtgatgtaatgctgtaattggaggtattatctttctgtttgttgagctgctcttgaagaagttgcactctgttttattgccctttttttggtcctggtagcgtttgatgatgcatttccggctaaaatctcgaaagtcatgtatcttgacaataattttaccacttgaccttttag--agacatgaaggtcacagtgtgg------cccatgatattgcttacgcattcgt--------------------------------------------------------------------------------------------------------------------------------------------------------atgtgagaaagtcccttttaatcatataaacttttgaaccattatggttgtcaaagtcctctggtttccactgtgatcgtatcatactaaatatacgcatatggaatctcactatccagaatgaggcttttgtcacacatgaatacatat
>Hydrochorea_gonggrijpii_Tillett_45696@NODE_2_length_682_cov_36.143802
----------------------------------------------------------------------------------------------------------------------------------------------------------------------------------------------catttgttacctcaaatacag----gagaaaccgctccataaaccacaatattgtagccactatatattgtagccatgttcacctatgaatcagtgaattcgtcctctccaactttaaacacttatcatctgtgacttt------------------atgtggttgtagacaccatttgatgcttactctatttgtttttgtgtaacctaagaaggaagagaa-----------------------------catctcactcaaaacagcaagaactaaacccgttgagccaaacccagcaattcaagcagaaattgaaagaagttgataagaagactagtggtgggacagccagggagaataagatagataatcc--gagagcttgggagtggtcgtggtg------------------gtgggtccccgaaggactggttagatccacattgccacgaatctcaatttgacaggaggtgatgtgatgctgtaattggaggtatcatctttctgtttattgagctgttcttgaagaagttgcactctgttttattgccttttttttggtcctggtagcgtttgatgatgcatttctggctaaaatctcgaaagtcatgtatcttgacaataattttaccacttgacctttta--cagacatgaaggtcttggtgtggctgtggcccataatattatctacctgttta--------------------------------------------------------------------------------------------------------------------------------------------------------------------------------------------------------------------------------------------------------------------------------------------------------------t
>Hydrochorea_marginata_Morim_563@NODE_2_length_1286_cov_28.806452
gttctttcagtgtggtttgtttcagttatctttcagatatggtgcattttaactctgtctaatgtg-taagccaagaataatacaaaactgtgtctcctgtttataagtccattgtactagacggggatgactttgttcgctaaacacaagcttatcatc--tgactttatttggttttagacactgatggatttgtgattccatgtttgggaattggaaactcagatgaaagcagaccttctgtt-tggtcatagaatcctctaattctcctgcacaggtcagctgaagctctcttgttaagttaaa-------------------ttggagctggtagattatggaattggtttgacacacagtgtgatgcttactctatttgtttgtgtgtagcctaagaaggaagagaacatctatctggggccacacggagcacctctatctcactccaaacagcaataactaagcctgttgagacgaaagcagcgattcaagcaaaaattggaagaagctgataagaagactagtgggaggacagccagggagaataagatagataatctgagagagcttgtgg---------------------------------------------------------------------------------------------------------------------------------------------------------------------------------------------gtttgatgatgcatttcttggtagagtttcgaaattcatg-atcctggcaatgattttaccacttgaccttttagtgagacatgaaggtcatggtgtgg------cccatgatat--------------------------------------------------------------------------------------------------------------------ttacatgcaagttttctgttgaagaattatattgcttgctttgtcattcctatgtgagaaagtccctttttatcatataaacttccgaaccattgtggttgtctaagtcctctgatttcccgtgtgttcatatcaaactaaatacacacatatggaatctcactatccagaatgaggcttttgtcgcacaggactacatag
>Jupunba_abbottii_Zanoni_21220@NODE_1_length_869_cov_93.449495
---------------------------------------taaacccattgagccgaaagcagcgattc-aagcagaaattgaaagaagc---------tgataagaagactagtg-------gtgggatggctttgttcactagacatacacttatcatctgtgactctatttggttgtagacactgatggatttgtgattccaagtttgggaattggaaattcagatgaaaacagaccttctgctcctgtcatagaatcctctaattctcctgcacaggtcagctgaagctctcgtgttgtttctaattaaagattactcataaac---------gtaggtgatggaattggttggaaatactgtgtgatgcttactctatttgtt--tgtgtagcctaagaaggaagaaaacatctatctaggacctcacggagcacctccatctcagccaaaacagcaagaactaaacccattgagccgaaagcagcgattcaagcagaaattgaaagaagctgataagaagactagtggtgggatggctagggagaataagatggataatctgagagagcttgtgggtggtggtagagaaagtaggattatggcaaaggggtccccgaaggactggttagatgcacattgccacgaatctcagtttgagaggaggtgacataatgctgtaactggaggta------------ttattgagctgctcttgaagaagttgcactctgttttattgcctatttttgggccctggtagagtttgatgatgcatttctagctaaagtcttgaaagtcatgtatcttgacaataattttaccacttgaccttttagtaagacatgaaggtcctggtgtcgatgtggcccgtgatattatccacctgtttattgagctattcttggagaagtttcattctctgtttttttattggcttttt-------------------------------------------------------------------------------------------------------------------------------------------------------------------------------------------------------------------------------------------------------------
>Jupunba_abbottii_Zanoni_21220@NODE_2_length_799_cov_41.801939
-------------------tttcagttatctttcagatatagtgcattttaactctgtctaatgtg-taagccaagaataatacaaaactctgtctcctgtttataagtccattgtactagacggggatgactttgttggctaaacacaagcttatcatctgtgactttatttggttttagacactgatggatttgtgattccatgtttgggaattgaaaactcagatgaaagcagaccttctgttctggtcatagaatcctctaattctcttgcacaggtcagctgaagctctcttgttaagttaaa-------------------ttggagctggtagattatggaattggtttgacacacagtgtgatgcttactctatttgtttgtgtgtagcctaagaaggaagagaacatctatctgggaccacaaggagcacctccatctcactccaaacagcaataactaagcctgttgagac-aaagcagcgattcaagcaaaaattggaagaagctgataagaagactagtggtgggacagtcagggagaataagatagataatctgagagagcttgtgg---------------------------------------------------------------------------------------------------------------------------------------------------------------------------------------------gtttgatgatgcatttcttggtagagtttcgaaattcatg-atcctggcaatgattttaccacttgaccttttagtgagacatgaaggtcatggtgtgg------cccatgatat--------------------------------------------------------------------------------------------------------------------ttacatgcaagttttctgttgaagaattatattgcttgctttgtcattcctatgtgagaaagtccctttttatcatataaacttccgaaccattgtggttgtctaagtcctctgatttcccctgtgttcatatcaaactaaatacacaca---------------------------------------------------
>Jupunba_abbottii_Zanoni_21220@NODE_3_length_739_cov_40.542296
----------------------------------------------------------------------------------------------------------------------------aggccagtttcctcctcttttcaacaccttcctcttccttatcctacatatctattttcctgaacccatttgttacctcagatgcag----gagaacccgctccataaaccacaatagtgtagccactatatattgtagccatgttctcatatgaatcagtgaattcttcctctccaactttaaacacttatgatctgtgacttt------------------atgtggttgtaggcaccgtgtgatgcttactctatttgtttttgtgtaacctaagaaggaagagaa-----------------------------catctcactcaaaacagcaagaactaaacccgttgagccgaaagcagcaattcaagcagaaattgaaagaagctgataagaagactagtggtgggacagccagggagaataaaatagataatccgagagagcttgttagtggtggtggtg------------------gtgggtccccgaaggactggttagatccacattgccacgaatctcaatttgagaggaggtgatgtaatgctgtaattggaggtattatctttctgtttattgagctgctcttgaagaagttgcattctgttttattgccttttttttggtcctggtagcgtttgatgatgcatttctggctaaaatctcgaaagtcatgtatcttgacaataattttaccacttgacctttta--cagacatgaaggtcttggtgtggctgtggcccataatat-----------------------------------------------------------------------------------------------------------------------------------------------------------------------------------------------------------------------------------------------------------------------------------------------------------------------------
>Jupunba_asplenifolia_Ekman_6383@NODE_3_length_542_cov_17.387097
--------------------------------------------------------------------------------------------------------------------------------------------------------------------------------------------------------------------------------ctccataaaccacaatagtgtagccactatatattgtagccatgttctcatatgaatcagtgaattcttcctctccaactttaaacacttatcatctgtgacttt------------------atgtggttgtagacaccgtgtgatgcttactctatttgtttttgtgtaacctaagaaggaagagaa-----------------------------catctcactcaaaacagcaagaactaaacccgttgagccgaaagcagcaattcaagcagaaattgaaagaagctgataagaagactagtggtgggacagccagggagaataaaatagataatccgagagagcttgttagtggtggtggtg------------------gtgggtccccgaaggactggttagatccacattgccacaaatctcaatttgagaggaggtgatgtaatgctgtaattggaggtattatctttctgtttattgagctgctcttgaagaagttgcattctgttttattgccttttttttggtcctggtagcgtttgatgatgcatttctggctaaaatctcgaaagtcatgtatcttga------------------------------------------------------------------------------------------------------------------------------------------------------------------------------------------------------------------------------------------------------------------------------------------------------------------------------------------------------------------------------------------------
>Jupunba_barbouriana_Iganci_847@NODE_1_length_1276_cov_145.303586
gtgtttggaagctggtttgtttcagttctctgttagatatagtgcattttaactctgtctaatgtgat-agccaaaaataataaaaaactctgtctaatgtttataagtctattgtactagactgggatggctttgttcactagacacacacttatcatctgtgactctatttggttgtagacactgatggatttgtgattccaagtttggggattggaaattcagatgaaaacagaccttctgctcctgtcatagaatcctctaattctcctgcacaggtcagctgaagctctcgtgttgtttctagttaaagattactcataaac---------gtaggtgatggaattggttggaaacactgtgtgatgcttactctatttgtttctgtgtagcctaagaaggaagagaacatctatctgggacctcacggagcacctccatctcagccaaaacagcaagaactaaacccattgagcagaaagcagcgattcaagcagaaattgaaagaagctgataagaagactagtggtgggacggctagggagaataagatagataatctgagagagcttgtgggtggtggtagagaaagtaggattatggcaaaggggtccccgaaggactggttagatccacattgccacgaatctcagtttgagaggaggtgacataatagtgtaactggaggtattatctttctgtttattgagctgctcttgaagaagttgcactctgttttattgcctattttttggccctggtagagtttgatgatgcatttctagctaaagtcttgaaagtcatgtatcttgacaataattttaccacttgaccttttagtaagacatgaaggtcctggtgtcgatgtggcccatgatattatccacctgtttattgagctattctcggagaagtttcattctctgtttttttatcggcttttttttgggtagggtttgatgaagcattttttgttagagctgtggccgatgatatttacatgcaagttttcttgtgaagaattatattgcttcctttggcattcctatgtgagaaagtccctttttatcccataaacttttgaaccattgtggttgtggaagtcctctgttctctgtcctttttttttttggccccttgcttatttcttcaattatctttttttctcccacacttttagtgatgtgttc------t
>Jupunba_brachystachya_Lima_7438@NODE_2_length_963_cov_42.179458
---------------------------ctca-tttgacattactcatgctactttttttatattccttacttgcacgtctactaaaaacccctttcttagtgcagccgctctctccatccactgtgtttgtctctggttcgctcccgtcctccagcggccggcgctgcctcctgctcctccatctttttgcgggcttcatttagtgtttgagtagggtaatctgactctatcccgtttgttccctcttcgccttgt---------tctttcttattgaggttaatttcagttctctttcggatataatctgtataatgtttataagtattgtactggtagatgatggaattggtttgatacactgtgagatgcttactttatttgtttctgtgcagcctaagaaggaagagaagaactatctgggacctcacggagcacctccatctcactc--aacagcaagaactaaacccgttgagccgaaagcagcgattcaagcagaaactgaacgcagttgataagaatcctagtggtgggacagctggggagaataagatacataatctgagagagcttgtgg---------------------------------------------------------------------------------------------------------------------------------------------------------------------------------------------gtttgatgatgcatttcttggtagagttttgcaattcatg-gtcttggcaatgattttaccaattgaccttttagtgagacatgaaggtcacagtgtgg------cccatgatat--------------------------------------------------------------------------------------------------------------------ttacccacaagttttctattgaagaattatattgcttactttg-cattcctatgtgagaaagtccctttttatcatataaacttctaaaccactatggttgtctaagtcctctgatttcccctatgctcatatcaaactaaatatacacatatgaaatctcactatccagaatgaggcttttgtcacacatgaactcatag
>Jupunba_brachystachya_Lima_7438@NODE_4_length_902_cov_21.570909
------------------------------------------------------------------ttcat------ctgactttcctgtttactcgacccttcatgctcaactaaatcattaaaggccagtttcctcctcttttcaacaccttcctcttccttatcctacatatctattttcctcaacccatttgttacctcaaatacaa----gagaaatcgctccataaaccacaatattgtagccactatatattgtagccatgttctcctttgaatcagtgaattcgtcctctccaactttaaacacttatcatctgtgacttt------------------atgtggttgtagacaccgtttgatgcttactctatttgtttttgtgtaacctaagaaggaagagaa-----------------------------catctcactcaaaacagcaagaactacacccgttgaaccgaaagcagcaattcaagcagaaattgaaagaagctgataagaagactagtggtgggacagccagggagaataagatagataatcc--gagagcttgtgagtggtggtggtg------------------gtgggtccccgaaggactggttagatccacattgccacgaatctcaatttgagaggaggtgatgtaatgatgtaattggaggtattatctttctgtttattgagctgctcttgaagaagttgcactctgttttattgcctttttttttgtcctggtagcgtttgatgatgcatttctggctaaaatctcgaaagtcatgtatcttgacaataattttaccacttgacctttta--cagacatgaaggtcttagtgtggctgtggcccataatattatccacttgtttattgagcaattcttggagaagttgcactcttttctaatc------gctttttcttggtaaagtttgattatgcatttctt-------------------------------------------------------------------------------------------------------------------------------------------------------------------------------------------------------------------------------t
>Jupunba_cochleata_Bonadeu_673@NODE_1_length_1390_cov_24.865956
gttttataggggtgagaaattttatgtctcattctgacattactcatgctactttttttatattccttacttacacgtctactaaaaacccttttcttagtgcagccactctctccatccactgtgtttgtctctggttcgctcccgtcctccagcggccggcgctgcctcctgctcctccatctttttgccgccttcatttagtgtttgagtagggtaatctgactctatcccgtttgttccctcttcgccttgt---------tctttcttattgaggttaatttcagttctctttcagatataatctgtctaatgtttataagtattggactggtagatgatggaattgg-ttgacacactgtgtgatgcttaatttatttgtttctgtgcagcctaagaaggaagagaacaactatctgggacctcacggagcacctccatctcactcaaaacagcaagaactaaacccgttgagtcgaaagcagtgattcaagtagaaattgaaagcagttgatgagaatcctagaggtgggacagccggggagaataagatagctaatctaagagagcttgtgg---------------------------------------------------------------------------------------------------------------------------------------------------------------------------------------------gtttgatgatgcatttcttggtagagtttcgaaattcatg-gtcttggcaatgattttaccaattgaccttttagtgagacatgaaggtcatagtgtgg------cccatgatat--------------------------------------------------------------------------------------------------------------------ttacccacaagttttctattgaagaattatattgcttactttg-cattcctatgtaagaaagtccctttttatcatataaacttcttaaccactatggttgtctaagtcctctgatttcccctatgctcatatcaaactaaatatacacatatgaaatctcactatccagaatgaggcttttgtcacacatgaactcatag
>Jupunba_commutata_Maguire_46145@NODE_1_length_1190_cov_101.991914
gtctttggaagctggtttgtttcagttctctgttagatatagtgcattttaactctgtctaatgtgtt-agccaaaaataataaaaaactctgtctaatgtttataagcctattgtactagactgggatggctttgttcactagacacacacttatcatctgtgactctatttggttgtagacactgatggatttgtgattccaagtttgggaattggaaattcagatgaaaacagaccttctgctcctgtcatagaatcctctaattctcctgcacaggtcagctgaagctctcgtgttgtttctaattaaagattactcataaac---------gtaggtgatggaattggttggaaacactgtgtgatgcttactctatttgtttctgtgtagcctaagaaggaagagaacatctatctgggacctcacggagcacctccatctcagccaaaacagcaagaactaaacccattgagcagaaagcagcgattcaagcagaaattgaaagaagctgataagaagactagtggtgggacggctagggagaataagatagataatctgagagagcttgtgggtggtggtagagaaagtaggattatggcaaaggggtccccgaaggactggttagatccacattgccacgaatctcagtttgagaggaggtgacataatagtgtaactggaggtattatctttctgtttattgagctgctcttgaagaagttgcactctgttttattgcctattttttggccctggtagagtttgatgatgcatttctagctaaagtcttgaaagtcatgtatcttgacaataattttaccacttgaccttttagtaagacatgaaggtcctggtgtcgatgtggccgatgatattatccacctgtttattgagctattctcggagaagtttcattctctgtttttttatcggcttttttttgggtagggtttgatgaagcatttattgctagagctgtggccgatgatatttgcatgcaagttttcttgtgaagaattatattgcttcctttggcattcctatgtgagaaagtccctttttatcccataaacttttgaaccattgtggttgtggaagtcctctgttctctgaccttt-tt-----------------------------------------------------------------------
>Jupunba_commutata_Maguire_46145@NODE_2_length_1067_cov_28.246465
atttctaacataagatttgcttcaaccttcctgcagataaactgccttttaaccctactgattgccttcat------ctgactttcctatttactcgacccttcatgctcaactaaatcattaaaggccagtttcctcctcttttcaacaccttcctcttccttatcctacatatctattttcctcaacccaattgttacctcaaatacag----gagaaaccgctccataaaccacaatattgtagccactatatattgtagccatgttctcctatgaatcagtgaattcgtcctctccaactttaaacacttatcatctgtgacttt------------------atgtggttgtagacaccgtttgatgcttactctatttgtttttgtgtaacctaagaaggaagagaa-----------------------------catctcactcaaaacagcaagaactacacccgttgaaccgaaagcagcaattcaagcagaaattgaaagaagctgataagaagactagtggtgggacagctagggagaataagatagataatct--gagagcttgtgagtggtggtggtg------------------gtgggtccccgaaggactggttagatccacattgccatgaatctcaatttgagaggaggtgatgtaatgctgtaattggaagtattatctttctatttattgagctgctcttgaagaagttgcactctgttttattgccgtttttttggtcctggtagcgtttgatgatgcatttctggctaaaatctcgaaagtcatg-atcttgacaataattttaccacttgacctttta--cagacatgaaggtcttggtgtggctgtggcccataatattatctacctgtttattgagcaattcttggagaagttgcactcttttctaatc------gctttttcttggtaaagtttgattatgcatttcttgctaggt------------------------------------------------------------------------------------------------------------------------------------------------------------------------------------------------------------------------a
>Jupunba_commutata_Maguire_46145@NODE_3_length_957_cov_27.347727
--------------gtttgtttcagttatctttcagatatagtgcattttaactctgtctaatgtg-taagccaagaataatacaaaactctgtctactgtttataagtccattgtactagacggggatgactttgttcgctaaacacaagcttatcatctgtgactttatttggttttagacactgatggatttgtgattccatgtttgggaattggaaactcagatgaaagcagaccttctgttctggtcatagaatcctctaattctcctgcacaggtcagctgaagctctctggttaagttaaa-----gatgacacataaatttggagctggtagattatggaattggtttgacacactgtgtgatgcttactctatttgtttctgtgtagcctaagaaggaagagaacatctatctgggaccacacggagcacccccatctcactccaaacagcaagaactaagcctgttaagccgaaagtagcaattcaagcaaaaattggaagaagctgataagaagactagtggtgggacagccagggagaataagatagataatctgagagagcttgtgg---------------------------------------------------------------------------------------------------------------------------------------------------------------------------------------------gtttgatgatgcatttcttggtagagtttcgaaattcatg-atcttggcaatgattttaccacttgaccttttagtgagacatgaaggtcatggtgtgg------cccatgatat--------------------------------------------------------------------------------------------------------------------ttacacgcaagttttctgttgaagaattatattgcttactttgtcattcctatgtgagaaagtccctttttatcatataaacttctgaaccattgtggttgtc-aagtcctctgatttcccccctgttcatatcaaactaaatacacacatatggaatctcactatccagaatgaggcctttgtcacacaagactacata-
>Jupunba_floribunda_Iganci_883@NODE_2_length_879_cov_22.748130
gttttataggggtgagaagttttatgtctcattctgacattactcatgctactttttttatattccttacttacacgtctactaaaaacccttttctcagtgcagccactctctccatccactttgtttgtctctggttcactcccgtcctccagcggccggcgctgcctcctgctcctccatctttttgccgccttcatttagtgtttgagtagggtaatctgactctatcccatttgtgccctcttcgccttgt---------tctttcttattgaggttaatttcagttctctttcagatataatctatctaatgtttataagtattgtactggtagctgatggaattggtttgacacactgtgtgatgcttgctttatttgtttctgtgcagcctaaggaggaagagaacaactatctgggacctcacggagcacctccatctcactcaaaacagcaagaactaaacccgttgagccgaaagcagtgattcaagtggaaattgaaagcaattgatgagaatcctagaggtgggacagccggggagaataagatagctaatctaagagagcttgtgg---------------------------------------------------------------------------------------------------------------------------------------------------------------------------------------------gtttgatgatgcatttcttggtagagtttcgaaattcatg-gtcttggcaatgattttaccaattgaccttttagtgagacatgaaggtcacag-gtgg------cccatgatat--------------------------------------------------------------------------------------------------------------------ttacccacaagttttctattgaagaattatattgcttactttg-cattcctatgtaagaaagtccctttttatcatataaacttcttaaccactatggttgtctaagtcctctgatttcccctatgctcatatcaaactaaatatacacatatgaaatctca---------------------------------------
>Jupunba_idiopoda_Quesada_1718@NODE_1_length_874_cov_66.207026
----------------------------------------------------------------tgtt-agccaaaaataataaaaaactctgtctaatgtttatacgtctattgtactagactgggatggctttgttcactagacacacacttatcatctgtgactctatttggttgtagacactgatggatttgtgattccaagtttgggaattggaaattcagatgaaaacagaccttctgctcctgtcatagaatcctctaattctcctgcacaggtcagctgaagctctcgtgttgtttctaattagagattactcataaac---------gcaggtgatggaattggttggaaacactgtgtcatgcttactctatttgtttctgtgtagccgaagaaggaagagaacatctatctgggacctcacggagcacctccatctcagccaaaacagcaagaactaaacccattgagccgaaagcagcgattcaagcagaaattgaaagaagctgataagaagactagtggtgggacggctagggagaataagatagataatctgagagagcttgtgggtggtggtagagaaagtaggatcatggcaaaggggtccccgaaggactggttagatccacattgccacgaatctcagtttgagaggaggtgacataatgctgtaactggaggtattatctttctgtttattgagctgctcttgaagaagttgca--ctgctttattgcctattttttggccctggtagagtttgatgatgcatttctagctaaagtcttgaaagccatgtatcttgacaataattttaccacttgaccttttagtaagacatgaaggtcctggtgtcgatgtggcccatgatattatccacctgtttattgagctattcttggagaagtttcattctctgtttctttatcggctttttt------------------------------------------------------------------------------------------------------------------------------------------------------------------------------------------------------------------------------------------------------------
>Jupunba_idiopoda_Quesada_1718@NODE_3_length_562_cov_30.830928
-------------------------------------------------------------------------------------------------------------------------------------------------------------------------------------------------------------------------------------------------------------------------------------------gtgaattctttctctccaactttaaacacttatcatctgtgacttt------------------atgtggttgtagacactgtgtgatgcttactctatttatttttgtgtaacctaagaaggaagagaa-----------------------------catctcactaaacacagcaagaactaaactcgttgagccgaaagtagcaattcaagcaaaaattgaaagaagctgataggaagactagtggtaggacagccagggagaataagatagataatctgagaaagcttgttggtggtggtggtg------------------gtgggtccccaaaggactggttagatccacattgccacgaatctcaatttgagagaaggtgatgtaatgctgtaattagaggtattatctttctgtttattgagctgctcttgaagaagttgcactctgttttattgccttatttttggtcctggtagcgtttgttgatgcatttctggctaaaatttcgaaagtcatgtatcttgacaataattttaacacttgacctttta--gagacatgaaggtcttggtgtggctgtggcccataatat-----------------------------------------------------------------------------------------------------------------------------------------------------------------------------------------------------------------------------------------------------------------------------------------------------------------------------
>Jupunba_laeta_Mori_25147@NODE_1_length_982_cov_41.887293
-----------------tgttttagttctctgttagatatagtgcattttaactctgtctaatgtgtt-agccaaaaataataaaaaactctgtctgatgtttataagtctattgtactagactgggttggctttgttcactagacacacacttatcatctgtgactctatttggttgtagacactgatggatttgtgattccaagtttgggaattggaaattcagatgaaaacagaccttctgctcctgtcatagaatcctctaattctcctgcacaggtcagctgaagctctcgtgttgtttctaattaaagattactcataaac---------gtaggtgatggaattggttggaaacactgtgtgatgcttactctatttgtttctgtgtagcctaagaaggaagagaacatctatctgggacctcacggagcacctccatctcagccaaaacagcaagaactaaacccattgagccgaaagcagcgattcaagcagaaattgaaagaagctgataagaagactagtggtgggacggctagggagaataagatagataatctgagagagcttgtgggtggtggtagagaaagtaggattatggcaaaggggtccccgaaggactggttagatccacattgccacgaatctcactttgagaggaggtaacataatgctgtaactggaggtattatccttctgtttattgagctgctcttgaagaagttgcactctgttttattgcctattttttggccctggtagagtttgatgatacatttctagctaaagccttgaaagtcatgtatcttgacaataattttaccacttgaccttttagtaagacatgaaggtcctggtgtcgatgtggcccatgatattatccacctgtttattgagctattcttggagaagtttcattctctgtttttttatcggcttttttttgggtagggtttgatgatatatttattcctagagctgtggccgacgatatttacatgca------------------------------------------------------------------------------------------------------------------------------------------------------------------------------------------------
>Jupunba_langsdorfii_Ribeiro_728@NODE_1_length_1532_cov_77.407560
gtctttggaagctggtttgtttcagttctctgttagatatagtgcattttaactctgtctaatgtgtt-agccaaaaataataaaaaactctgtctaatgtttataagtctattgtactagactgggatggctttgttcactagacacacacttatcatctgtgactctattttgttgtagacactgatggatttgtgattccaagtttgggaattggaaattcagatgaaaacagaccttctgctcctgtcatagaatcctctaattctcctgcacaggtcagctgaagctctcgtgttgtttctaattaaagattactcataaac---------gtaggtgatggaattggttggaaacactgtgtgatgcttactctatttgtttctgtgtagcctaagaaggaagagaacatctatctgggacctcacggagcacctccatctcagccaaaacagcaagaactaaacccattgagccgaaagcagcgattcaagcagaaattgaaagaagctgataagaagactagtggtgggacggctagggagaataagatagataatctgagagagcttgtgggtggtggtagagaaagtaggattatggcaaaggggtcctcgaaggactggttagatccacattgccacgaatctcagtttgagaggaggtgacataatactgtaactggaggtattatctttctgtttattgagctgctcttgaagaagttgcactctgttttattgcctattttttggccctggtagagtttgatgatgcatttctagctaaagtctggaaagtcatgtatcttgacaataattttaccacttgaccttttagtaagacatgaaggtcctggtgtcgatgtggcccatgatattatccacctgtttattgagctattcttggagaagtttcattctctgtttttttatcggcttttttttgggtagggtttgatgatgcatttattgctagagctgtggccgatgatatttacatgcaagttttcttgtgaagaattatattgcttcctttggcattcctatgtgagaaagtccctttttatctc--aaacttttgaaccattgtggttgtcgaagtcctctgttctctgtgcttt-tttttttggccccttgcttatttcttcaattctctttttttctcccacacttttagtgatgtgttcttgcaaa
>Jupunba_langsdorfii_Ribeiro_728@NODE_2_length_1019_cov_24.128450
-----------------------------------------------------------------------------------------tctgtctactgtttataagtccattgtactagacggggatgactttgttcgctaaacacaagcttatcatctatgactttatttggttttagacactgatggatttgtgattccatgtttgggaattggaaactcagatgaaagcagaccttctgttctagtcatagaatcctctaattctcctgcacaggtcagctgaagctctcttgttaagttaaa-----gatgacacataaatttggagctggtagattatggaattggtttgacacactgtgtgatgcttactctatttgtttctctgtagcctaagaatgaagagaacatctatctgggaccacacggagcatccccatctcactccaaacagcgagaactaagcctgttaagccgacagcagcgattcaagcaaaaattggaagaagatgataagaagactagtggtgggacagccagggagaataagatagataatctgagagagcttgtgg---------------------------------------------------------------------------------------------------------------------------------------------------------------------------------------------gtttgatgatgcatttcttggtagagtttcgaaattcatg-atcttggcaatgattttaccacttgaccttttagtgagacatgaaggtcatggtgtgg------cccatgatat--------------------------------------------------------------------------------------------------------------------ttacacgcaagttttctgttgaagaattatattgcttactttgtcattcgtatgtgagaaagtccctttttatcatataaacttctaaaccattgtggttgtctaagtcctctgatttcccccgtgttcatatcaaactaaat--------------------------------------------acaagactacatat
>Jupunba_leucophylla_Iganci_839@NODE_1_length_1517_cov_112.866667
gtctctggaagctggtttgtttcagttctctgttagatatagtgcattttaa--ctgtctaatgtgtt-agccaaaaataataaaaaactctgtctaatgtttgtaagtctattgtactagactgggatggctttgttcactagacacacacttatcatctgtgactctatttggttgtagacactgatggatttgtgattccaagtttgggaattggaaattcagatgaaaacagaccttctgctcctgtcatagaatcctctaattctcctgcacaggtcagctgaagctctcgtgttgtttctaattaaagattactcataaac---------gtaggtgatggaattggttggaaacactgtgtgatgcttactctatttgtttctgtgtagcctaagaaggaagagaacatctatctgggacctcacggagcacctccatctcagccaaaacagcaagaactaaacccattgagccgaaagcagcgattcaagcagaaattgaaagaagctgataagaagactagtggtgggacggctagggagaataagatagataatctgagagagcttgtgggtggtggtagagaaagtaggattatggcaaaggggtccccgaaggactggttagatccacattgccacgaatctcagtttgagaggaggtgacttaatgctgtaactggaggtgttatctttctgtttattgagctgctcttgaagaagttgcactctattttattgcctattttttggccctggtagagtttgatgatgcatttctagctaaagtcttgaaagtcatgtatcttgacaataattttaccacttgaccttttattaagatgataagccttatataatgattttgtggatgatatttgagtttaatttaatgaattattaataaataaataatgaacactaaattttaccctgtcagtgtttaggcaatatccgaagct----------ctagaa---------atcggattgagacgttttttatatggataaaaagctaagaaaaagctctacgatttttatgttgaaaaatccagttctgccttcaagggtttagaatttgcttggacattgagagggtgaatttattccagttgacctttat---------------ccattaatttgac----------cataatttgagctacaaaattcacaata
>Jupunba_leucophylla_Iganci_839@NODE_3_length_1105_cov_45.824903
-----------------------------------------------------cctacttattgcctttat------ctgactttcctgtttactccacccttcatgctcaactaaatcattaaaggtcaatttcctcctcttttcaacaccttccttttctttatcctacatatctattttcctcaacctatttgttacctcaaatacag----gagaaaccgctccataaaccacaatattgtagccactatatgttgtagccatgttctcctatgaatcagtgaattcatcctctccaactttaaacacttattatctgtgacttt------------------atatggttgtag-caccgtttgatgtttactctatttgtttttgtgtaacctaagaaggaagagaa-----------------------------catctcactcaaaacagcaagaactaaacctattgagccgaaagcagtaattcaagcagaaattgaaagaagctaataagaagactaatggtgggatagccagggagaataagatagataatct--gagagcttgtgagtggtggtggtg------------------gtaggtccctgaaggactggttagatccacattgccacgaatctcaatttgagaggaggtgatgtaatgctgtaattgaaggtattatctttctgtttattgagctgctcttgaagaagttgcactctgttttattacc--tttttttgtactagtagcatttgatgatgcatttctggctaaaatctcgaaagtcatgtatcttgacaataattttaccacttgacctttta--gagacatgaaggtcttggtgtgtctgtggcccataatattatctacctatttattaagcaattcttagagaagttgcactcttttctaatc-----gcttttttcttggtgaagtttgattatgcatttcttgctaggtgtgtagcccatgatatttacccgtaagttttttgctgaagaattatattgcttactttggcattcatatgtgagaaagtccctttgaatcatataaacttttgaaccattgtggttgtgaaagt--------------------------------------------------------------------------------------------t
>Jupunba_limae_Iganci_261@NODE_3_length_1043_cov_32.020704
gttctttcagtgtggtttgtttaagttatctttcagatatagtgcatttt------------------------------------aactctgtctactgtttataagtccattgtactagacggggatgactttgttcgctaagcacaagcttatcatctgtgactttatttggttttagacactgatggatttgtgattccatgtttgggaattgaaaactcagatgaaagcagaccttctgttctggtcatagaatcctctaattctcttgcacaggtcagctgaagctctcttgttaagttaaa-------------------ttggagctggtagattatggaattggtttgacacacagtgtgatgcttactctatttgtttgtgtgtagcctaagaaggaagagaacatctatctgggaccacacggagcacctccatctcactccaaacagcaataactaagcctgttgagacgaaagcagtgattcaagcaaaaattggaagaagctgataagaagtctagtggtgggacagtcagggagaataagatagataatctgagagagcttgtgg---------------------------------------------------------------------------------------------------------------------------------------------------------------------------------------------gtttgatgatgcatttcttggtagagtttcgaaattcatg-atcctggcaatgattttaccacttgacctttta-------------------gtgtgg------cccatgatat--------------------------------------------------------------------------------------------------------------------ttacatgcaagttttctgttgaagaattgtattgcttactttgtcattcctacgtgagaaagtccctttttatcatataaacttccgaaccattgtggttgtctaagtcctctgatttcccctgtgttcatatcaaactaaatacacacatatgtgatat-------gtaaattgtatatttattttcccttatataatat
>Jupunba_limae_Iganci_261@NODE_4_length_968_cov_40.012346
-----------------tgcttcaaccttcctgcagttaaactgccttttaaccctactgattgccttcat------ctgactttcctgtttactcgacccttcatgctcaactaaatcattaaaggccagtttcctcctcttttcaacaccttcctcttccttatcctacatatctattttcctcaacccatttgttacctcaaatacgg----aagaaaccgctccataaaccacaatattgtagccactatatattgtagccatgttctcctttgaatcagtgaattcgtcctcttcaaccttaaacacttatcatctgtgacttt------------------atgtggttgtagacaccgtttgatgcttactctatttgtttttgtgtaacctaagaaggaagagaa-----------------------------catctcactcaaaacagcaagaactacacccgttgaaccgaaagcagcaattcaagcagaaattgaaagaagctgataagaagactagtggtgggacagccagggagaataagatagataatcc--gagagcttgtgagtggtggtggtg------------------gtgggtccccgaaggactggttagatccacattgccacgaatctcaatttgagaggaggtgatgtaatgctgtaattggaggtattatctttctgtttattgagctgctcttgaagaagttgcactctgttttattgcctttttttttgtcctggtagcgtttgatgatgcatttctggctaaaatctcgaaagtcatgtatcttgacaataattttaccacttgaccttttagcaagacatgaaggtcttggtgtggctggggcccataatattatctacctgtttattgagcaattcttggagaggttccactcttttctaatc------gctttttctttgtagag-------------------------------------------------------------------------------------------------------------------------------------------------------------------------------------------------------------------------------------------------t
>Jupunba_limae_Iganci_261@NODE_5_length_769_cov_16.845376
-----------------------------------------------------------------------gtattggttaagtgtctataaatatcctaattgtgacaccatttag--agaagagaaatagaagcctcggtaatctcttactaacttactttattttttactagtttt--------gtggccctgtttccttacaggaagggtttgtttaatcctggggagatgccacttcctatttactgagggggctgcggaatatctcttaaggacagtgtcctcgaaaatgactcaaactaaa-------------------tattttcttgtttcttcacaaattttgccaaca---------atgcttactctatttgtttgtgtgtagcataagaaggcagagaacatctatctgggacctcacggagcacctccatcttactccaaacagcaagaactaagcctattgagacgaaagcagcgattcaagtacaaattgaaagaagctgataagaagactagtggtgagatagacagggagaataagatagataatctgagagagcttgtgg---------------------------------------------------------------------------------------------------------------------------------------------------------------------------------------------gtttgatgatgcatttcttggtagagttttgaaattcatg-atcttggcaatgattttaccacttgaccttttagtgagacatgaaggtcatggtgtgg------cccatgatat--------------------------------------------------------------------------------------------------------------------ttacacgcaagttttctgttgaagaattatattgcttactttgtcattcctatgtgagaaagtccctttttatcatataaactgctgaaccattgtggttgtttaagtcctctgatttcccctgtgttcatatcaaactaaatata-atatgtaaaatatttgtatat---------------------------------
>Jupunba_longipedunculata_Cardona_2682@NODE_2_length_831_cov_24.615385
------------------------------------------------------------------ttgaagacacacttaa---------------------------------------------------------------tagccccttattttttgtagctcaaattatggtcaaactcgaacaaactcaccctctaatgtccaagaattcgaagcccttgaaagcagaactgttttggcttcaacataaagctttttc---ttagctttttatccactctatttgatttctaaagctccggatattgct---------------------taaacactgaaacagggtaaa------atttagtattttttcaattaattctattttatgccaaatcattatttaattattaattacaccc-----aaatttattaaattaagctcaaatatcatccataaaatc--attatataaggaaaactaaatatgtaaatatttta-----cgtatcagaagactagtggtgggacagccggggagaataaaatagataatcg--gagagcttgtgagaggtg------------------------gtgggtccccgaaggactggttagatccacattgccacaaatctcaatttgagaggaggtgatgtaatgctgtaattggaagtattacctttctgtttattgagctgctcttgaagaagttgctctctgttttattgcc--tttttttgtactagtagcgtttgatgatgtatttctggctaaaatctcgaaagtcatgtatcttgacaataattttaccacttgacctttag---agacatgaaggtcttggtgtggctgtggcccataatattatctacctgtttattgagcaattcttggagaagttgcactctttt--------------------------------------------------------------------------------------------------------------------------------ctaatcgctttt----------------------------------------------------------------------------------------------------------------------------------t
>Jupunba_longipedunculata_Cardona_2682@NODE_3_length_604_cov_25.468691
-------------------------------------------------------tgtctaatgtg-taagccaagaataatacaaaactctgtctcctgtttataagtccattgtactagatggggatgactttgttcgctaaacacaagcttatcatctgtgactttatttggttttagacactgatggatttgtgattccatgtttgggaattggaaactcagatgaaagcagaccttctgttctggtcatagaatcctctaattctcttgtacaggtcagctgaagctctcttgttaagttaaa-------------------ttggagctggtagattatggaattggtttgacacacagtgtgatgcttactctatttgtttgtgtgtagcctaagaaggaagagaacatctatctgggaccacacgaagcacctccatctcactccgaacagcaataactaagcctgttgagacgaaagcagcgattcaagcaaaaattggaagaagctgataagaagactagtggtgggacagtcagggagactaagatagataatctgagagagcttgtgg---------------------------------------------------------------------------------------------------------------------------------------------------------------------------------------------gtttgatgatgcatttcttggcagagtttcgaaattcatg-atcttggcaatgattttaccacttgaccttttagtgagacatgaaggtcatggtgtgg------c--------------------------------------------------------------------------------------------------------------------------------------------------------------------------------------------------------------------------------------------------------------------------------------------------------------------------------------
>Jupunba_macradenia_Lourteig_3021@NODE_1_length_1080_cov_86.143569
gtcccttcggtgtggtttgtttcagctatctttcagatatagtgcattttaactctgtctaatgtgtt-agccaaaaataataaaaaactctgtctaatgtttata-----attgtactagactgggatggctttgttcactagacacacacttatcatctgtgactctatttggttgtagacactgatggatttgtgattccaagtttgggaattggaaattcagatgaaaacagaccttctgctcttgtcatagaatcctctaattctcctgcacaggtcagctgaagctctcgtgttgtttctaattaaagattactcataaac---------gtaggtgatggaattggttggaaacactgtgtgatgcttactatatttgtttctgtgtagcctaagaaggaagagaacatctatctgggacctcacggagcacctccatctcagccaaaacagcaagaactaaacccattgagccgaaagcagcgattcaagcagaaattgaaagaagctgataagaagactagtggtgggacagctagggagaataagatagataatctgagagagcttgtgggtggtggtagagaaagtaggattatggcaaaggggtccccgaaggactggttagatccacattgccacgaatctcagtttgagaggaggtgacataatgctgtaactggaggtattatctttctgtttattgagctgctcttgaagaagttgcactctgttttattgcctattttttggccctggtagagtttgatgatgcatttctagctaaagtcttcaaagtcacgtatcttgacaataattttaccacttgaccttttagtaagacatgaaggtcctggtgtcgatgtggcccatgatattatccacctgtttattgagctattcttggagaagtttcattccttgtttttttatcggcttttttttgggtagggtttgatgatgcatttattgctagagctgtggccgacgatatttacatgcaagttttcttgtgaagaattatattgcttcctttggcagtcctatgtgagaaagtc----------------------------------------------------------------------------------------------------------------------------------------g
>Jupunba_macradenia_Lourteig_3021@NODE_2_length_801_cov_65.928177
------------------------------------------------------------------------------------------------------------tccattgtactagacggggatgactttgttcgctaaacacaagcttatcatctgtgactttatttggttttagacactgatggatttgtgattccatgtttgggaattggaaactcaggtgaaagcagaccttctgtt-tggtcatagaatcctctaattctcctgcacaggtcagctgaagctctcttgttaagttaaa-------------------ttggagctggtagattatggaattggtttgacacacagtgtgatgcttactctatttgtttgtgtgtagcctaagaaggaagagaacatctatctggggccacacggagcacctctatctcacttcaaacagcaataactaagcctgttgagacgaaagcagcgattcaagcaaaaattggaagaagctgataagaagactagtggtgggacactcagggagaataagatagataatctgagagagcttgtgg---------------------------------------------------------------------------------------------------------------------------------------------------------------------------------------------gtttgatgatgcatttcttggtagagtttcgaaattcatg-atcttggcaatgattttaccacttgaccttttagtgagacatgaaggtcatggtgtgg------cccatgatat--------------------------------------------------------------------------------------------------------------------ttacatgcaagttttctgttgaagaattatattgcttactttgtcattcctatgtgagaaagtccctttttatcatataaacttccgaaccattgtggttgtctaagtcctctgatttcccccgtgttcatatcaaactaaatacacacatatggaatctcactatccagaatgaggcttttgtcacacaggactacata-
>Jupunba_microcalyx_Iganci_855@NODE_4_length_695_cov_50.009709
----------------------------------------------------------------------------------------------------------------------------------------------------------------------------------------------------------------------------------------------------------------------------------------------------------------------------------------------------------------------------------------------------------------------------------------------------------------------------------------------------------------------------------------------ctagtggtgggacggctagggagaataagatagataatctgagagagcttgtgggtggtggtagagaaagtaggattgtggcaaaggggtccccgaaggactggttagatccacattgccacgaatctcagtttgagaggaggtgacataatgctgtaactggaggtattatctttctgtttattgagctgctcttgaagaagttgcc--ctgtgttattgcctattttttggccctggtagagtttgatgatgcatttctagataaagtcttgaaagtcatgtatcttgacaataattttaccacttgaccttttagtaagacatgaaggtcctggtgtcgatgtggcccatgatattatccacctgtttattgagctattcttggagaagtttcattctctgtttttttatcggcttttttttgggtagggtttgatgatgcatttattgctagagctgtggccgacgatatttacatgcaagttttcttgtgaagaattatattgcttcctttggcattcctatgtgagaaagtccctttttatcccataaacttttgaaccattgtggttgtggaagtcctctgttctctgtgcttatgttttttggccccttggttatttcttcaattctctttttttttcccacacttttagtgatgtgttcttgcaac
>Jupunba_oppositifolia_Liegier_16014@NODE_1_length_914_cov_69.765830
-------------------------------------------------------tactgattgcctttat------ctgactttcttgtttacttgacccttcatgctcaactaaatcattaaaggccagtttcctcctcttttcaacaccttcctcttccttatcctacatatctattttcctgaacccatttgttacctcagatgcag----gagaacccgctccataaaccacaatagtgtagccactatatattttagccatgttctcatatgaatcagtgaattcttcctctccaactttaaacacttatcatctgtgacttt------------------atgtggttgtagacaccgtgtgatgcttactctatttgtttttgtgtaacctaagaaggaagagaa-----------------------------catctcactcaaaacagcaagaactaaacccgttgagccgaaagcagcaattcaagcagaaattgaaagaagctgataagaagactagtggtgggacagccagggagaataaaatagataatccgagagagcttgttagtggtggtggtg------------------gtgggtccccgaaggactggttagatccacattgccacgaatctcaatttgagaggaggtgatgtaatgctgtaattggaggtattatctttctgtttattgagctgctcttgaagaagttgcattctgttttattgccttttttttggtcctggtagcgtttgatgatgcatttctggctaaaatctcgacagtcacgtatcttgacaataattttaccacttgacctttta--cagacgtgaaggtcttggtgtggctgtggcccataatattatctacctgtttattgagcaattcttggagaagttgcactttttt---------------------tggtaaagtttgattatgcatttctttctaggt------------------------------------------------------------------------------------------------------------------------------------------------------------------------------------------------------------------------c
>Jupunba_oxyphyllidia_Yonker_6157@NODE_2_length_576_cov_5.837675
-------------------------------------------------------------------------------------------------------------------------------------------------------------------------------------------------------------------------------------------------------------------------------------------gtgaattcttcctctccaactttaaacacttatcatctgtgacttt------------------atgtggttgtagacactgtgtgatgcttactctatttgtttttgtgtaacctaagaaggaagagaa-----------------------------catctcactcaacacagcaagaactaaactcgttgagccgaaagtagcaattcaagcaaaaattgaaagaagctgataggaagactagtggtgggacagccagggagaataagatagataatctgagaaagcttgttggtggtggtagtg------------------gtgggtccccgaaggactggttagatctacattgccacgaatctcaatttgagagaaggtgatgtaatgctgtaattggaggtattatctttctgtttattgagctactgttaaagaagttgcactctgttttattgccttatttttggtcctggtagcgtttgttgatgcatttctgg--aaaattttgaaagtcatgtatcttgacaataattttaccacttgacctttta--gagacatgaaggtcttggtgtggctgtggcccataatattat--------------------------------------------------------------------------------------------------------------------------------------------------------------------------------------------------------------------------------------------------------------------------------------------------------------------------
>Jupunba_trapezifolia_Simon_1600@NODE_2_length_842_cov_16.167726
-----------------------------------------------------------------------------------------------------------------------------------------------------------------------------------------------------------------ag----gagaaagcgctctataaaccaca----------------atattgtagccatgttctcctatgaatcagtgaattcgtcctctccaactttaaacacttatcatctatgacttt------------------atgtggttgtagacaccgtttgatgcttactctatttgtgtttgtgtaacccaagaaggaagagaa-----------------------------catctcactcaaaacagcaagaactaaacccgttgagccaaaagcagcaattcaagcaggaattgaaagaagctgataagaagactagtggtgggacagccagggagaataag-tatataatcc--gagagcttgtgaatggtggtggtg------------------gtgggtccccgaaggactggttagatccacattgccacgaatctcaatttgagaggaggtgatgtaatgctgtaattggaggtattatctttttgtttattgagctgctcttgaagaagttgctctctgttttattgcc-ttttttttgtcctagtagcgtttgatgatgcatttctggctaaaatctcgaaagtcatgtatcttgacaataattttaccacttgaccttttagcaagacatgaaggtcttggtgtggctggggcccataatattatctacctgtttattgagcaattcttggagaagttgcactcttttctaatc------gctttttcttggtagagtttgatgatgcatttcttgctagaggtgtgggccaagatatttg--------------------------------------------ttacgtgtgtaaatggtgtattcaa----------------------------gtgcaa----------------------------------------------------------------------------------------------t
>Jupunba_villosa_Borges_423@NODE_1_length_1486_cov_93.894251
gtctttggaagctggtttgtttcagttctctgttagatatagtgcattttaactctgtctaatgtgtt-agccaaaaataataaaaaactctgtctaatgtttataagtctattgtactagactgggatggctttgttcactagacacacacttatcatctgtgactctatttggttgtagacactgatggatttgtgattccaagtttgggaattggaaattcagatgaaaacagaccttctgctcctgtcatagaatcctctaattctcctgcacaggtcagctgaagctctcgtgttgtttctaattaaagattactcataaac---------gtaggtgatggaattggttggaaacactgtgtgatgcttactctatttgtttctgtgtagcctaagaaggaagagaacatctatctgggacctcatggagcacctccatctcagccaaaacagcaagaactaaacccattgagccgaaagcagcgattcaagcagaaattgaaagaagctgataagaagactagtggtgggacggctagggagaataagatagataatctgagagagcttgtgggtggtggtagagaaagtaggattatggcaaaggggtccccaaaggactggttagatccacattgccacgaatctcagttggagaggaggtgacataatgctgtaactggaggtattatctttctgtttattgagctgctcttgaagaagttgcactctgttttattgcctattttttggccctggtagagtttgatgatgcatttctagctaaagtcttgaaagtcatgtatcttgacaataattttaccacttgaccttttagtaagacatgaaggtcctggtgtcgatgtggcccatgatattatccacctgtttattgagctattcttggagaagtctcattctctgtttttttatcggcttttttttgggtagggtttgatgatgcatttattgctagagctgtggccga-------tacatgcaagttttcttgtgaagaattatattgcttcctttggcattcctatgtgagaaagtccctttttatcccataaacttttgaaccattgtggttgtggaagtcctctgttctctgtgctta-tttttttggccccttgcttatttcttcaattctctttttttctcccacacttttagactctgtttggtttggg
>Punjuba_callejasii_Daly_5935@NODE_2_length_680_cov_17.426202
--------------------------------------------------------------------------------------------------------------------------------------------------------------------------------------------------------------------------------------------------------cactatatattgtagccatgttctcctatcaatcagtgaattcgtcctctccaactttaaacacttatcatctgtgacttt------------------atgtggttgtagacaccgtttgatgcttactctatttgtttttgtgtaacctaagaaggaagagaa-----------------------------catctcactcaaaacagcaagaactaaacccgttgagccgaaagcagcaattcaagcagaaattgaaagaagctgataagaagaataatggtgggagagccagggagaataagatagataatcc--gagagcttttgagtggtggtggtg------------------ttgggtccccgaaggactggttagatccacattgccacgaatctcaatttgagaggaggtgatgtaatgctgtaattggaggtattatctttctgtttattgagctgctcttgaagaagttgcactctgttttattgccttttttttggtcctggtagcgtttgatgatgcatttctggctaaaatctcgaaagtcatgtatcttgacaataattttaccacttgaccttttagtaagacatgaaggtcctggtgtcgatgtggcccatgatattatccacctgtttattgagctattcttggagaagtttcattctctctttgtttatgggcttttttttgggtagggtttgatgatgcaattattg------------------------------------------------------------------------------------------------------------------------------------------------------------------------------------------------------------------------------c
>Punjuba_killipii_Palodorios_6252@NODE_1_length_809_cov_47.606557
---------------------------------------------------------------------------------------------tctaatgtttataagtctattgtactagactgggatggctctgctcactagacacacacttatcatctgtgactctatttggttgtagacactgatggatttgtgattccaagtttgggaattggaaattcagatgaaaacagaccttctgctcctgtcatagaatcctctaattctcctgcacaggtcagctgaagctctcgtgttgtttctaattaaagattactcataaac---------gtaggtgatggaattggttggaaacactgtgtgatgcttactctatttgtttctgtgtagcctaagaaggaagagaacatctacctgggacctcacggagcacctccatctcacccaaaacagcaagaactaaacccattgagccgaaagcagcgattcaagcagaaattgaaagaagctgataagaagactactggtgggacggctagggagaataagatagataatctgagagagcttgtgggtggtggtagagaaagtaggattatggcaaagggatctctgaaggactggttagatccacattgccacgaatctcagtttgagaggaggtgacataatgctgtaactggaggtattatctttctgtttattgagctgctcttgaagaagttgcacgctgttttattgcctattttttggccctggtagagtttgatgatgcatttctagctaaagtcttgaaagtcatgtatcttgacaataattttaccacttgacctcttagtaagacatgaaggtcctggtgtcgatgtggcccatgatattatccacctgtttat--------------------------------------------------------------------------------------------------------------------------------------------------------------------------------------------------------------------------------------------------------------------------------------------------------------
>Punjuba_lehmannii_Escobar_7465@NODE_1_length_1296_cov_61.953240
gtctttggaagctcgtttgtttcagttctctgttagatatagtgcattttaactctgtctaatgtgtt-agccaaaaataataaaaaa--ctgtctaatgtttataagtctattgtactagactgggatggctttgctcactagacacacacttatcatctgtgactctatttggttgtagacactgatggatttgtgattccaagtttgggaattggaaattcagatgaaaacagaccttctgctcctgtcatagaatcctctaattctcctgcacaggtcagctgaagctctcgtgttgtttctaattaaagattactcataaac---------gtaggtgatggaattggttggaaacactgtgtgatgcttactctatttgtttctgtgtagcctaagaaggaagagaacatctacctgggacctcacggagcacctccatctcacccaaaacagcaagaactaaacccattgagccgaaagcagcgattcaagcagaaattgaaagaagctgataagaagactactggtgggacggctagggagaataagatagataatctgagagagcttgtgggtggtggtagagaaagtaggattatggcaaagggatctctgaaggactggttagatccacattgccacgagtctcagtttgagaggaggtgacataatgctgtaactggaggtattatctttctgtttattgagctgctcttgaagaagttgcacgctgttttattgcctattttttggccctggtagagtttgatgatgcatttctagctaaagtcttgaaagtcatgtatcttgacaataattttaccacttgacctcttagtaagacatgaaggtcctggtgtcgatgtgggccatgatattatccacctgtttattgagctattcttggagaagtttcattctctctttttttatcggcttttttttgggtagggtttgatgatgcatttattgctagagctgtggccgatgatatttacatgcaagttttcttgtgaagaattatatagcttcctttggcattcctatgtgggaaagcccctttttatcgcgtaaacttttgaaccattgtggttgtcgaagtcctctgttctctgtgctta-tttttttgcccccttgcttatttcttcaattctctttttttctcccacacttttagtgatgtgttcttgcaaa
>Punjuba_racemiflora_Jimenez_Soares_3626@NODE_3_length_860_cov_41.856960
-----------------------------------------------------gctac-aatactccttct------ccaatttttctcaatgtggtgctgttcgtggctatcaaaagaaaaataaggaaatattatagtatagtagtaataataatatatttattccaaaatcattattactcccaaattaattttgagctcaaatatcgt--cacaaaattattaaataagggaaaataaatatgcaaatattttacgtatc---attctcctatcaatcagtgaattcgtcctctccaactttaaacacttatcatctgtgacttt------------------atgtggttgtagacaccatttgatgcttactctatttgtttttgtgtaacctaagaaggaagagaa-----------------------------catctcactcaaaacagcaagaactaaacccgttgagccgaaagcagcagttcaagcagaaattgaaagaagctgataagaagaatagtggtgggagagccagggagaataagatagataatcc--gagagcttgtgagtggtggtggtg------------------ttgggtccccgaaggactggttagatccacattgccacgaatctcaatttgagaggaggtgatgtaatgctgtaattggaggtattatctttctgtttattgagctgctcttgaagaagttgcactctgttttattgccttttttttggtcctggtagcgtttgatgatgcatttctggctaaaatctcgaaagtcatgtatcttgacaataattttaccacttgacctttta--cagacatgaaggtcttggtgtggctgtggcccgtaatattatctacctgtttattgagcaattcttggagaagttg---------------------------------------------------------------------------------------------------------------------------------------------------------------------------------------------------------------------------------------------------------------------------------------c
>_R_Acacia_rostellifera_Murphy_466@NODE_1_length_1334_cov_153.498011
gtctttggaagctggtcggtttcagttctctgtcagatatagtgcattttgactctgtctaatgtgtt-agccaaaaataataaaaaactctgtctaatgtttataagtctattgtactagattgggatggctttgttcactag--acacacttatcatctgtgattctatttggatgtagacactgatggatttgtgattccaagtttgggaattggaaattcagatgaaaacacaccttctgctcctgtcatagaatcctctaattctcctgcacaggtcagctgaagctctcgtgttgtttctaattaaagattactcataaac---------gtgggtgatggaattggttggaaacactgggtgatgcttactctatttgtttctgtgtagcctaagaaggaagagaacatctatctgggacctcacggagcacctccatctcacccaaaacagcaagaattaaaccctttgaaccgaaagcagcgattcaagcagaaattgaaagaagctgataagaagaccagtggtgggatggccagggagaataagacggataatctgaaagagcttgtgggtggtggtagagaaagtaggattatggcgaaggggtccccgaaggactggttagatccacattgccacgaatctcagtttgagaggaggtgacataatgttgtaactggaggtgttatctttctgtttattgagccgctcttgaagaagttgcactgtgttttattgcctatttttgggccctggtagagtttgatgatgcatttctagctaaagtctcgaaagtcgtgtatcttgacaataattttaccacttgaccttttagtaagacatgaaggtcctggtgtcgatgtggcccataatattatccacctgtttattgagctattgttggagaagtttcattctctctttctatatcggattttttttttctaggttttgatgatgcatttcttgctagagctgtggccgatggtatttacatgcaagttttcttgtgaagaattatattgcttcctttggcattcctatgtgagaaagtccctttttatcccataaacttttgaaccattgtggttgtcgaagtccactgttctctgtgctta-tatttttgtccccttgcttatttcttcgattctctttt----------------------------------t
>_R_Albizia_burkartiana_StivalSantos_678@NODE_1_length_885_cov_10.639759
------------------------------------------------------------------------------------------------------------------------------------------------------------------------------gctgtagacactgatggatttgtgattccaagtttgggaattggaaattcagatgaaaacagaccttctgctcctgtaatagaatcctctaattctcctgcacaggtcagctgaagctctcttgttgtttctaattaaagattactcataaac---------gtaggtgatggaattggttggaaatattgtgtgatgcttactctatttgtttctgtgtagcctaagaaggaagagaacatctatctgggacctcacggagctcctccatctcacccaaaacagcaagaactaaacccgttgagccgaaagcagcgattcaagcagaaattgaaagaagctgataagaagactagtggtggaacggctagggagaataagatagataatctgagagagcttgtgggtggtggtagagaaagtaggattatggcaaaggggtccacgaaggactggttagatccacattgccatgaatctcagtttgagaggaggtgacataatgttgtaactggaggtattatctttctgtttattgagctgctcttgaagaagttgcaccctgttttattgcctattttttggccctggtagagtttgatgatgcatttctagctgaattctcgaaagtcatgtatcttgacaataattttacctcttgaccgtttagcaagacatgaaggtcctgatgtcaaagtggcccatgatattatccacctgtttattgagctattcttggagaaatttcattctctctttttttatcggtttttttttgggtagggtttgatgatgtatttcttgctagagctgtggccgataatatttacatgcaagttttcttgtgaagaattatattgcttcctttggcatttccatgtga------------------------------------------------------------------------------------------------------------------------------------------------
>_R_Albizia_decandra_Vilhena_231@NODE_1_length_691_cov_39.765472
----------------------------------------------------------------------------------------------------------------------------gggatgtctttgttcactagacacacacttatcatctgtgactctatttggttgtagacactgatggatttgtgattccaagtttgggaattggaaattcagatgaaaacagaccttctgctcctgtgatagaatcctctaattctcctgcacaggtcagctgaagctctcttgttgtttttaattaaagattactcataaac---------gtaggtgatggaattggttggaaatactgtgtgatgcttactctatttgtttctgtgtagcctaagaaggaagagaacatctatctgggacctcacggagctcctccatctcacccaaaacagcaagaactaaacccgttgagccgaaagcagcgattcaagcagaaattgaaagaagctgataagaagactagtggtgggacggctagggaaaataagatagataatctgagagagcttgtgggtggtggtagagaaagtaggattatggcaaaggggtccccgaaggactggttagatccacattgccacgaatctcagtttgagaggaggtgacatgatgttgtaactggaggtattatctttctgtttattgagctgctcttgaagaagttgcactctgttttattgcctattttttggccctggtagagtttgatgatgcatttctagctcaagtctcgaaagtcatgtatcttgacaataat-----------------------------------------------------------------------------------------------------------------------------------------------------------------------------------------------------------------------------------------------------------------------------------------------------------------------------------------------------------------------------------------
>_R_Albizia_edwallii_Dalmaso_272@NODE_1_length_792_cov_9.796472
-------------------------------------------------------------------------------------------------------------------------------------------------------------------------------------------------------------------------------------------------------ctgtcgtagaatcctctaattctcctgcacaggtcaactgaagctctcttgttgtttctaattaaagattactcataaac---------gtaggtgatggaattggttggaaatactgtgtgatgcttactctatttgtttctgtgtagcctaagaaggaagagagcatctatctgggacctcacggagcacctccatctcacccaaaacagcaagaactaaacccgttgagcagaaagcagcgattcaagcagaaattgaaagaagctgataagaagactagtggtgggacggctagggagaataagatagataatctgagagagcttgtgggtggtgctagagaaagtaggattatggcaaaggggtccccgaaggactggttagatccacattgccacgaatctcagtttgagaggaggtgacataatgttgtaactggaggtattatctttctgtttattgagctgctcttgaagaagttgcactctgttttattgcctattttttggccctggtagagtttgatgatgcatttctagctaaagtctcgaaagtcatgtatcttgacaataattttatctcttgaccttttagtaagacatgaaggtcctgatgtcaatgtggcccatgatattatccacctgtttattgagctattcttggagaagttccattctctctttttttgtcggctttttttt------------ttgatgcatttcttgctagagctgtggccgatgatatttgcatgcaagttttcttgtgaagaattgtattgcttcctttgtcattcct-----------------------------------------------------------------------------------------------------------------------------------------------------g
>_R_Albizia_inundata_Wood_26530@NODE_1_length_753_cov_279.451289
------------------------------------------------------------------------------------------------------------------------------------------------------------------------------gttgtagacactgatggatttgtgattccaagtttgggaattggaaattcagatgaaaacagaccttctgctcctgtgatagaatcctctaattcgcctgcacaggtcagctgaagctctcctgttgtttctaattaaagatcactcataaac---------gtaggtgatggaattggttggaaatactgtgtgatgcttactctatttgtttctgtgtagcctaagaaggaagagaacatctatctgggacctcacggagctcctccatctcacccaaaacagcaagaactaaacctattgagccgaaagcagcgattcaagcagaaattgaaagaagctgataagaagactagtggtggaacggctagggagaataagatggataatctgagagagcttgtgggtggtggtagagaaagtaggatcatggcaaaggggtccccgaaggactggttagatccacattgccacgaatctcagtttgagaagaggtgacatgatgttgtaactggaggtattatctttctgtttattgagctgctcttgaagaagttgcactctgttttattgcctattttttggccctggtagagtttgatgatgcatttctagctgaagtctcgaaagtcatgtatcttgacaataattttacctcatgaccttttagcaagacatgaaggtcctgatgtcaaagtggcccatgatatcatccacctgtttattgagctattcttggagaagtttcattctctctttt---------------------------------------------------------------------------------------------------------------------------------------------------------------------------------------------------------------------------------------------------------------------------
>_R_Albizia_multiflora_Hughes_3090@NODE_1_length_1173_cov_91.543796
gtcttgggaagctggtttgtttcaattctctatcagatatagtgcattttaactctgtc-aatgtgtt-ggccaaaaataataaaaaactccgtcgaatgattataagtctattgtactagactgggatggctttgttcactagacacacacttatcatctgtgactctatttggttgtagacactgatggatttgtgattccaagtttggaaattggaaattcagatgaaaacagatcttctgctcctgtgatagaatcctctaattctcctgcacaggtcagctgaagctctcctgttgtttctaattaaagattactcataaac---------gtaggtgatggaattggttggaaatactgtgtgatgcttactctacttgtttctgtgtagcctaagaaggaagagaacatctatctgggacctcacggagctcctccatctcacccaaaacagcaagaactaaacctgttgagccgaaagcagcgattcaagcagaaattgaaagaagctgataagaagactagtggtggaacggctagggagaataagatagataatctgagagagcttgtgggtggtggtaaagaaagtaggattatggcaaaggggtccccgaaggactggttagatccacattgccacgaatctcagtttgagaggaggtgacatgatgttgtaactggaggtattatctttctgtttattgagctgctcttgaagaagttgcactctgttttattgcctattttttggccctggtagagtttgatgatgcatttctagctgaagtctcgaaagtcgtgtatcttgacaataattttacttcttgaccttttagcaagacatgaaggtcctgatgtcaaagtggcccatgatattatccacctgtttattgagctattcttggagaagtttcattctctctttttttatcggttcttttttgggtagggtttgatgatgcatttcttgctagagctgtggccgatgatatttacatgctagatttcttgtgaagaattatattgctttctttgggattcctatgtgagaaattccctttttatc------------------------------------------------------------------------------------------------------------------------------c
>_R_Albizia_sinaloensis_Hughes_1576@NODE_1_length_1097_cov_70.589216
gtctttggtagctggtttgtttcagttctctgtcagatatggtgcattttaactctgtctaacatgttaagccaaaaataataaaaaa--ctgtctaatgattataagtctattgtactagactggaatggctttgttcactagacacacgcttatcatctgtgactctatttggttgtagacactgatggatttgtgattccaagtttgggaattggaaattcagatgaaaacagaccttctgctcttgtcgtagaatcctctaattctcctgcacaggtcaactgaagctctcttgttgtttttaattaaagattactcataaac---------gtaggtgatggaattggttggaaatactgtgtgatggttactctatttgtttctgtgtagcctaagaaggaagagagcatctatctgggacctcatggagcacctccatctcagccaaaacagcaagaactaaacccgttgaggcgaaagcagcgattcaagcagaaattgaaagaagctgacaagaagactagtggtgggacggcaagggagaataagatagataatctgagagagcttgtgggtggtggtagagaaagtaggattatggcaaaggggtgtccgaaggactggttagatccacattgccatgaatctcagtttgagaggaggtgacataatactgtaactggaggtattatctttctgtttattgagctgctcttgaagaagttgcactctgttttattgcctattttttggccctggtagagtttgatgatgcatttctagctgaagtcttgaaagtcatgtatcttgacaataattttaccacttgaccttttagttagacatgaaggtcctgatgtcaatgtggcccatgatattatccacctgtttactgagctattcttggagaagtttcattctctctttttttatcggtttttttttgggtagggtttgatgatacattcc------aaattgtggcc-----------------------------------------------------------------------------------------------------------------------------------------------------------------------------------------------------------------
>_R_Albizia_subdimidiata_var_minor_Gorts_341@NODE_1_length_935_cov_26.391608
------------------------gttctctatcagatatagtgcattttaactctgtctaatgtgtt-agccaaaaataataaaaaactccgtcaaatgattttaagtctattgtactagactgggatggctttgttcactagacacacacttatcatctgtgactctatttggttgtagacactgatggatttgtgattccaagtttgggaattggaaattcagatggaaaaagaccttctgctcctgtgatagaatcctctaattctcctgcacaggtcagctgaagctctcctgttgtttctaattaaagattactcataaac---------gtaggtgatggaattggttggaaatactgtgtgatgcttactctatttgcttctgtgtagcctaagaaggaagagaacatctatctgggacctcacggagctcctccatctcacccaaaacagcaagaactaaacctgttgagccgaaagcagcggttcaagcagaaattgaaagaagctgataagaagactagtggtggaacggctagggagaataagatagataatcttagagagcttgtgggtggtggtagagaaagtaggattatggcaaaggggtccccgaaggactggttagatccacattgccacgaatctcagtttgagaggaggtgacatgatgttgtaactggaggtattatctttctgtttattgagctgctcttgaagaagttgcaatctgttttatttcctattttttggccgtggtagagtttgatgatgcatttctagctgaagtctcgaaagtcatgtatcttgacaataattttacctcttgaccttttagcaagacatgaaggtcctgatgtcaaagtggcccatgatattatccacctgtttattgagctattcttggagaagtttcattctctcattttttatcggctttttttttttttggg-----------------------gg------------------------------------------------------------------------------------------------------------------------------------------------------------------------------------------------------------------------g
>_R_Albizia_subdimidiata_var_subdimidiata_Ferreira_210@NODE_1_length_947_cov_115.154023
-------gaagctggtttgtttcagttctctatcagatatagtgcattttaactctgtctaatgtgtt-ggccaaaaataataaaaaactccgtcaaatgattataagtctattgtactagactgggatggctttgttcactagacacacacttatcatctgtgactctatttggttgtagacaccgatggatttgtgattccaagtttgggaattggaaattcagatggaaaaagaccttctgctcctgtgatagaatcctctaattctcctgcacaggtcagctgaagctctcctgttgtttctaattaaacattactcataaac---------gtaggtgatggaattggttggaaatactgtgtgatgcttactctatttgcttctgtgtagcctaagaaggaagagaacatctatctgggacctcacggagctcctccatctcacccaaaacagcaagaactaaacctgttgagccgaaagcagcgattcaagcagaaattgaaagaagctgataagaagactagtggtggaacggctagggagaataagatagataatctgagagagcttgtgggtggtggtagagaaagtaggattatggcaaaggggtccccgaaggactggttagatccacattgccacgaatctcagtttgagaggaggtgacatgatgttgtaactggaggtattatctttctgtttattaagctgctcttgaagaagttgcaatctgttttattgcctattttttggccgtggtagagtttgatgatgcatttctagctgaagtctcgaaagtcatgtatcttgacaataattttacctcttgaccttttagcaagacatgaaggtcctgatgtcaaagtggcccatgatattacccacctgtttattgagctattcttggagaagtttcattctctcattttttatcggcttttttttttttt----------------------------------------------------------------------------------------------------------------------------------------------------------------------------------------------------------------------------------------------------g
>_R_Albizia_tomentosa_Hughes_648@NODE_1_length_1090_cov_88.543929
-------gtagctggtttgtttcagttctctgtcagatatggtgcattttaactctgtctaacatgttaagccaaaaataataaaaaa--ctgtctaatgattataagtctattgtactagactggaatggctttgttcactagacacacgcttatcatctgtgactctatttggttgtagacactgatggatttgtgattccaagtttgggaattggaaattcagatgaaaacagaccttctgctcttgtcgtagaatcctctaattctcctgcacaggtcaactgaagctctcttgttgtttttaattaaagattactcataaac---------gtaggtgatggaattcgttggaaatactgtgtgatggttactctatttgtttctgtgtagcctaagaaggaagagagcatctatctgggacctcatggagcacctccatctcagccaaaacagcaagaactaaacccgttgaggcgaaagcagcgattcaagcagaaattgaaagaagctgacaagaagactagtggtgggacggcaagggagaataagatagataatctgagagagcttgtgggtggtggtagagaaagtaggattatggcaaaggggtgtccgaaggactggttagatccacattgccatgaatctcagtttgagaggaggtgacataatactgtaactggaggtattatctttctgtttattgagctgctcttgaagaagttgcactctgttttattgcctattttttggccctggtagagtttgatgatgcatttctagctgaagtctcgaaagtcatgtatcttgacaataattttaccacttgaccttttagttagacatgaaggtcctgatgtcaatgtggcccatgatattatccacctgtttactgagctattcttggagaagtttcattctctctttttttatcggtttttttttgggtagggtttgatgatacattcca------aattgtggccgatgatatttacatgcaagttttgttgtgaagaattgtattgcttcctttggcattcctatgtgagaaagtccctttttatcccatgaacttttgaaccattg---------------------------------------------------------------------------------------------------------t
>_R_Albizia_xerophytica_Hughes_1435@NODE_1_length_1042_cov_78.516062
--------tagctggtttgtttcagttctctgtcagatatagtgcattttaactctgtctaacgtgtt-agccaaaaataataaaaaa--ctgtctaatgattataagtctattgtactagactgggatggctttgttcactagacacacgcttatcatctgtgactctatttggttgtagacactgatggatttgtgattccaagtttgggtattggaaattcagacgaaaacagaccttctactcttgtcgtagaatcctctaattctcctgcacaggtcaactgaagctctcttgttgtttttaattaaagattactcataaac---------gtaggtgatggaattggttggaaatactgtgtgatggttactctatttgtttctgtgtagcctaagaaggaagagagcatctatctgggacctcatggagcacctccatctcacccaaaacagcaagaactaaacccgttgagccgaaagcagcgattcaagcagaaattgaaagaagctgacaagaagactagtggtgggacggctagggagaataagatagataatctgagagagcttgtgggtggtggtagagaaagtaggattatggcaaaggggtctccgaaggactggttagatccacattgccatgaatctcagtttgagaggaggtgacataatactgtaactggaggtattatctttctgtttattgagctgctcttgaagaagttgcactctgttttattgcctattttttggccctggtagagtttgatgatgcatttctagctgaagtctcgaaagtcatgtatcttgacgataattttaccacttgactttttagttagacatgaaggtcctggtgtcaatgtggcccatgatattatccacctgtttattgagctattctttgagaagtttcattctctctttttttatcggtttttttttgggtagggtttgatgatacattcca------aattgtggccgatgatatttacatgcaagttttgttgtgaagaattgtattgcttcctttggcattcctatgtgagaaagtc-----------------------------------------------------------------------------------------------------------------------------------------
>_R_Archidendron_clypearia_Wieringa_1849@NODE_1_length_1276_cov_165.085071
gtctttggaagctggtttgtttcagttctctgtcagatatagtgcattttaactctgtctaatgtgtt-agccaaaaataataaaaaactctgtctaatgtgtataagtctattgtactagactgggatggctttgttcactagacacacacttatcatctgtgactctatttggttgtagacactgatggatttgtgattccaagtttgggaattggaaattcagatgaaaacagaccttctgctcctgtcatagaatcctctaattctcctgcacaggtcagctgaagctcttttgtcgtttctaattacagattactcataaac---------gtgggttatggaattggttggaaacactgggtgatgcttactctgtttgtttctgtgtagcctaagaaggaagagaacatctatctgggacctcacggagcacctccatctcacccaaaacagcaagaactaaacctgttgagccgaaagcagcgattcaagcagaaattgaaagaagctgataagaagactagtggtgggacggctagggagaataagatagataatctgagagagcttgttggtggtggtagagaaagtaggattatggcaaaggggtccccgaaggactggttaaatccacattgccacgaatctcagtttgagaggaggtgacataatgctgtaactggaggtattatctttctgtttattgagctgctcttgaagaagttgcactctgttttattgcctattttttggccctggtagagtttgatgatgcatttctagctgaagtctcgaaagtcatgtatcttgacaataattttaccacttgaccttttagtaagacatgaaggtcctgttgtcgatgtggcccatgatactatccacctgtttattgagctagtcttggagaagtttcattctctgttttttaattggctttttttttggtagggt---atgatgcatttcttgctagagctgtggccgatgatatttacatgcaagtttccttgtgaagaatgatattgcttcctttggcattcctatgtgagaaagtc-----------cataaacttttgaaccattgtggttgtcaaagtcctctgttct----------------------------------------------------------------------------------c
>_R_Balizia_elegans_Iganci_870@NODE_2_length_1002_cov_55.627027
-----------------------------------------------------tatacaaatattttactt-----atcaactatcctgtttactcgacccttcatgctcaactaaatcattaaaggccaatttcctcctcttttcaacaccttcctcttctttatcctacatatctattttcctcaacccatttgataccttaaatacag----gagaaaccgctccataaaccacaatattgtagccactatatattgtagccatgttctcctatgaatcagtgaattcgtcctctccaactttaaacacttatcatctgtgacttt------------------atgtggttgtagacaccgtttgatgcttactctatttgtttttgtgtaacctaagaaggaagagaa-----------------------------catctcactcaaaacagcaagaactaaacccgttgagccaaacccagcaattcaagcagaaattgaaagaagctgataagaagactagtggtgggacagccagggagaataagatagataatcc--gagagcttgggagtggtggtggtg------------------gtgggtccccgaaggactggttagatccacattgccacgaatctcaatttgacaggaggtgatgtaatgctgtaattggaggtattatctttctgtttattgagctgctcttgaagaagttgcactctgtcttattgccttttttttggtcctggtagcgtttgatgatgcatttctggctaaaatctcgaaagtcatgtatcttgacaataattttaccacttgacctttta--gagacatgaaggtcttggtgtggctgtggcccataatattatctacctgtttattgagcaatccttggagaagttgcactcttttctaatc------actttttcttggtaaagtttgattatgcatttcttgctaggta-------caccttctttc--------------------------------------------ttgtgctttcaaa--------------------------------------------at----------------------------------------------------------------------------------------------g
>_R_Balizia_leucocalyx_Aguilar_1939@NODE_3_length_692_cov_28.728455
-------------------------------------------------------------------------------------------------------------------------------------------------------------------------acatatctattttctttaacccatttgctacctcagatacaa----gagaaattgctccataaaccacaatattgtagccactatatatt-taagcatgttctcctatgaatcagtgaattcgtcctctctaattttaaacacttatcatctgtgacttt------------------atatgg-tgtagacaccatgtgatatatactctatttgtttttatgtaacctaagaaggaagagaa-----------------------------catctaactc-aaatagcaagaactaaaccttttgagccaaaagcagcaattcaagcagaaattgaaagaagctgataagaagactagtagtgggacagccaaggagaataagatagataatccaagagagcttgtgagtaatggtggtg------------------atgggtcctcgaaggactggttagattcatattgccaggaatctcaatttgaaaggaggtgatgtaatgctgtaattaaaggtattatctttttgtttattgagctgctcttgaagaagttgcactc--ttttattgcctttttttttgtcctgctagcttttgatgatgtgtttctagctacaatctcaaaagtcatgtatcttgacaataattttaccacttgaccttttagcaagacatgaaggtcttggtgtggctggggcccataatat-----------------------------------------------------------------------------------------------------------------------------------------------------------------------------------------------------------------------------------------------------------------------------------------------------------------------------
>_R_Balizia_leucocalyx_Aguilar_1939@NODE_4_length_665_cov_18.188776
------------------------------------------------------------------------------------------------------------------------------------------------------------------tgactttatttggttttagacactgatggatttgtgattccatgtttgggaattggaaactcagatgaaagcagaccttctgttctggtcatagaatcctctaattctcctgcacaggtcagctgaagctctcttgttaagttaaa-----gatgacacataaatttggagctggtagattatggaattggtttgacacactgtgtgatgcttactctatatgtttctgtgtagcctaagaaggaagagaacatctatctgggaccacacggagcacccccatctcactccaaacagcaagaactaagcctgttaagccaaaagtagcgattcaagcaaaaattggaagaagctgatgagaagactagtggtgggacagccagggagcataagatagataatctgagagagcttttgg---------------------------------------------------------------------------------------------------------------------------------------------------------------------------------------------gtttgatgatgcatttcttggtggagtttcgaaattcatg-atcttggcaatgattttaccacttgaccttttagtgagacatgaaggtcatggtgtgg------cccatgatat--------------------------------------------------------------------------------------------------------------------ttacacgcaagttttctgttgaagaattatattgcttactttgtcattcctatgtgagaaagtccctttttatcatataaacttctgaaccattgtggttgtctaagtccactgatttcccccctgttcatatcaaactaaat----------------------------------------------------------
>_R_Calliandra_bella_LPQ15696@NODE_1_length_934_cov_203.220537
------------------------------------------------------------------------------------------------------------------------gactggaatggc-ttgtttgctagattcatgcttagcatctgtcactctaattggttgtagacactgacggatttgtgattccaagtttggggattgaaaactcaaatgaaagccgaccttctgctcctgtcatagaatcctctaattctcctgcccaggtcagctgaagctaatgtcttaagtcagatcataaagtttttgagctg---------gtagatgatggaattggttggacacattatgtgatgcttactctctttgtttctgtgtagcctaagaaggaagagaatatctatctgggacctcacggagcacctccatctcactcaaaacagcaagaactaaacccggtgagtcgaaagcagcgattcaagcagaaattgaaagaagctgataagaagactagtggtggtacggctagggagaacaagatagataatctaagagagcttgtgggtgggggtagagaaagtaggattatggcaaaggggtccccgaaagactggttagatccacattgccatgaatctcagtttgagaggaggtgata-aatacagtaattggaggtattatctttctgtttattgagctgctcttaaagaggttgcactctgttttattgcctt-------------------ttcgatgatgcatttctggttaaagtctcaaaagtcatgtatcgtgacaagaattttacaacttggtcttttagttagacacaaaggttctggtgtggatgtggcacat--------ccacatgtttattcagctattcttggagaaattgcagtctctctctctctctctcatttatcagctttagagcttgatgatgcatttattgctagggttttg-------------------aaattcacttg---gcaatgatttttctcccactggaccttttattagtgagacttgaagctcatgcc----------------------------------------------------------cggccccatgat------------------------------------------------------a
>_R_Cathormion_obliquifoliolatum_Wieringa_6519@NODE_2_length_828_cov_293.421734
--------------------------------------------------------------------------------------aaatctgtctaatgtttacaagtctattgtactagactgggatggctttgttcactagacacacacttatcatctgtgactctatttggttgtagacactgatggatttgtgattccaagtttgggaattggaaattcagatgaaaacagaccttctgctcctgtcatagaatcctctaattctcctgcacaggtcagctgaagctctcgtgttgtttctagttaaagattactcataaat---------gtaggtgatggaattggttggaaacactgtgtgatgcttactctatttgtttctgtgtagcctaagaaggaagagaacatctatctgggacctcacggagcacctccatctcagccgaaacagcaagaactaaacccattgagccgaaagcagcgattcaagcagaaattaaaagaagctgataagaagactagtggtgggacggctagggagaataagatagataatctgagagagcttgtgggtggtggtagagaaagtaggattgtggcaaaggggtccccgaaggactggttagatccacattgccacgaatctcagtttgagaggaggtgacataatgctgtaactggagggattatctttctgtttattgagctgcccttgaagaagtttcattctct----------------------------------------------------------------------------------------------------------------------------------------------------------------------------------------------tttttttctcggcctttttttgggtagggtttgatgatgcatttattcctagagctgtggccgacgatatttacatgcaagttttcttgtgaagaattatattgcttcctttggcattcctatgtgggaaagcccctttttatcccataaacttttgaaccattgtggttgtggaagtcct-----------------------------------------------------------------------------------------c
>_R_Cathormion_rhombifolium_Deighton_3618@NODE_2_length_899_cov_37.855231
---------------------------------------------------------------------------------------------------------------------------------------------taaacacaagcttatcatctgtgactttatttggttttagacactgatggatttgtgattccatgtttgggaattgaaaactcagatgaaagcagaccttctgttctggtcatagaatcctctaattctcttgcactggtcagctgaagctctcttgttaagttaaa-------------------ttggagctggtagattatggaattggtttgacacacagtgtgatgcttactctatttgtttgtgtgtagcctaagaaggaagagaacatctatctgggaccacacggagcacctccatttcactccaaacagcaataactaagcctgttgagacgaaagcagcgattcaagcaaaaattggaagaagctgataagaagactagtggtgggacagtcagggagaataagatagataatctgagagagcttgtgg---------------------------------------------------------------------------------------------------------------------------------------------------------------------------------------------gtttgatgatgcatttcttggtagagtttcgaaattcatg-atcctggcaatgattttaccacttaacc-tttagtgagacatgaaggtcatggtgtgg------cccatgatat--------------------------------------------------------------------------------------------------------------------ttacatgcaaattttctgttgaagaattatattgcttactttgtcattcctatgtgagaaagtccctttttatcatataaacttccgaaccattgtggttgtccaagtcctctgatttccc--gtgttcatatcaaactaaatacacacatatggaatctcactatccagaatgaggcttttgtcacacaggactacatac
>_R_Enterolobium_cyclocarpum_MWC9020@NODE_1_length_1132_cov_200.488152
gtctttggaagctggtttgtttcagttctctgtcagatatagtgcattttagctctgtctaatgtgtt-cgccaaaaataataaaaaactctgtctaatgattataagtctattgtactagactgggatggctttgttcactagacacatacttatcatctgtgactctatttggttgtagacactgatggatttgtgattccaagtttgggaattggaaattcagatgaaaacagaccttctgctcctgtcatagaatcctctaattcttctgcacaggtcagctgaagctctc--gttgttttgaattaaagattactcataaac---------gtagatgatggaattggttggaaacactgtgtgatgcttact-tatttgtttctgtgtagcctaagaaggaagagaacatctatctgggacctcatggagcacctccgtctcaccccaagcagcaagaactaaacccattgaaccgaaagcagcgattcaagcagaaattgaaagaagctgataagaagactagtggtgggacagctagggagaataagatagataatctgagagagcttgtgggtggtggtagagaaggtaggattatggcaaaggggtccccgaaggactggttagatccacattgccacgaatctcagtttgagaggaggtgacataatgctgtaactagagttattatctttctgtttattgagctgctcttgaagaagttgcactctgttttgttgcccattttttggccctggtagagtttgatgatgcatttctggctaaagtctcgaaagtcatgtatcttgacaataattttaccacttgaccttttagtaagacgtgaaggtcctggtgtcaacgtggcccatgatattatccacctgtttattgagctattcttggagaagtttcattctctgtatttttatcggtttttttttgggtagggtttgatgatgcatttcttgctagagctgtggccgatgatatttacatgcaagttttcttgtgaggaattatattacttcctttggcattcctatgtgag--agtccttttttatcccataaacttttgaaccattgtggttggtgaatttctctgtt------------------------------------------------------------------------------------c
>_R_Hydrochorea_gonggrijpii_Tillett_45696@NODE_1_length_864_cov_152.752224
---------------------------------------------------------------------------------------actgtgtctaatgtttataagtctattgtactagactgggatggctttgttcactaaacacacacttatcatctgtgactctatttggttgtagacactgatggatttgtgattccaagtttgggaattggaaatttagatgaaaacagaccttctgctcctgtcatagaatcctctaattctcctgcacaggtcagctgaagctctcgtgttgtttctaattaaagattactcataaac---------gtaggtgatggaattggttggaaacactgtgtgatgcttactctatttggttctgtgtagccgaagaaggaagagaacatctatctgggacctcacggagcacctccatctcagccaaaacagcaagaactaaacccattgagccgaaagcagcgattcaagcagaaattgaaagaagctgataaaaagactagtggtgggacggctagggagaataagatagataatctgagagagcttgtgggtggtggtagagaaagtaggattatggcaaaggggtccccgaaggactggttagatccacattgccacgaatctcagtttgagaggaggtgacataatgctgtaactggaggtattatctttctgtttattgagctgctcttgaagaagttgcattctgttttattgcctattttttggccctggtagagtttgatgatgcatttctagctaaagtcttcaaagtcatgtatcttgacaataattttaccacttgaccttttagtaagacatgaaggtcctggtgtcgatgtggcccatgatcttatccacctgtttattgagctattcttggagaagtttcattctctgtttttttatcggctttttcttgggtagggt-------------------------------------------------------------------------------------------------------------------------------------------------------------------------------------------------------------------------------------------------
>_R_Hydrochorea_gonggrijpii_Tillett_45696@NODE_3_length_627_cov_32.778182
-----------------------------------------------------------------------------------------------------------------------------------------------aacacaagcttatcatctgtgactttatttggttttagacactgatggatttgtgattccatgtttgggaattgaaaacgcagatgaaagcagaccttctgttctggtcatagaatcctctaattctcttgcacaggtcagctgaagctctcttgttacgttaaa-------------------ttggagctggtagattatgaaattggtttgacacacagtgtgatgcttactctatttgtttgtgtgtagcctaagaaggaagagaacatctatctgggatcacacggagcacctccatctcactccaaacagcaataactaagcctgttgagactaaagcagcaattcaagcataaattggaagaagctgataagaagactagtggtgggacagtcacggagaataagatagataatctgagagagcttgtgg---------------------------------------------------------------------------------------------------------------------------------------------------------------------------------------------gtttgatgatgcatttcttggtagagtttcgaaattcatg-atcttggcaatgattttaccacttgaccttttagtgagacatgaaggtcatggtgtgg------cccatgatat--------------------------------------------------------------------------------------------------------------------ttacatgcaagttttctgttgaagaattatattgcttactttgtcattcctatgtgagaaagtccctttttatcatataaacttccgaaccattgtggtt-----------------------------------------------------------------------------------------------------
>_R_Hydrochorea_gonggrijpii_Tillett_45696@NODE_4_length_535_cov_30.945415
---------------------------------------------------------------------------------------------------------------------------------------------------------------------------------------------------------------------------------------aaccacaatattgtagccactatatattgtagccatgttctcatatgaatcagtgaattcttcctctccaactttaaacacttatcatctgtgacttt------------------atgtggttgtagacaccgtgtgatgcttactctatttgtttttgtgtaacctacgaaggacgagaa-----------------------------catctcactcaacacagcaagaactaaactcgttgagccgaaagtagcaattcaagc--aaattgaaagaagctgataggaagactagtggtgggacagccagggagaattagatagataatccgagagagcttgttagtggtggtggtg------------------gtgggtccccgaaggactggttagatccacattgccacgaatctcaatttgagaggaggtgatgtaatgctgtaattggaggtattatctttctgtttattgagctgctcttgaagaagttgcactctgtttatttgccttttttttggtcctggtagcgtttgatgatgcatttctggctaaaatctcgaaagtcatgtatcttgacaa---------------------------------------------------------------------------------------------------------------------------------------------------------------------------------------------------------------------------------------------------------------------------------------------------------------------------------------------------------------------------------------------
>_R_Hydrochorea_marginata_Morim_563@NODE_1_length_1310_cov_132.219789
gtctctggaagct-gtttgtttcagttctctgttagacatagtgcattttaactctgtctaacgtgtt-agccaaaaataataaaaaactctgtccaatgtttataagtctattgtactagactgggatggctttgttcactagacacacacttatcatctgtgactctatttggttgtagacactgatggatttgtgattccaagtttgggaattggaaattcagatgaaaacagaccttctgctcctgtcatagaatcctctaattctcctgcacaggtcagctgaagctctcgtgttgtttctagttaaagagtactcataaat---------gtaggcgatggaattggttggaaacactgtgtgatgcttactctatttgtttctgtgtagcctaagaaggaagagaacatctatctgggacctcacggagcacctccatctcagccgaaacagcaagaactaaacccattgagccgaaagcagcgattcaagcagaaattgaaagaagctgataagaagactagtggtgggacggctagggagaataagatagacaatctgagagagcttgtgggtggtggtagagaaagtaggattatggcaaaggggtccccgaaggactggttagatccacattgccacgaatctcagtttgagaggaggtgacataatgctgtaactggaggtattatctttctgtttattgagctgctcttgaagaagttgcactctgttttattgcctattttttggccctggtagagtttgatgatgcatttctagctaaagtcttgaaagtcatgtatcttgacaataattttaccacttgaccttttagtaagacatgaaggtcctggtgtcgatgtggcccatgatattatccacctgtttattgagctattcttggagaagtttcattctctgtatttttatcggtttttttttcggtagggtttgatgatgcatttattgctagagctgtggccgacgatatttacatgcaagttttcttgtgaagagttatattgcttcctttggcattcctatgtgagaaagtccctttttgtcccataaacttttgaaccattgtggttgtggaagtcctctgtccactgtgctta-tttttttggccccttggttatttcttcaattctcttttt---------------------------------t
>_R_Hydrochorea_marginata_Morim_563@NODE_3_length_847_cov_48.683117
------------------------------------------------------------------------------------------ttactcgacccttcatgctcaactaaaccattaaaggccagtttcctccttttttcaacaccttcctcttctttatcctacatatctattttcctcaacccatttgttacctcaaatacgg----gagaaaccgctccataaaccaca----------------atattgtagccatgttcacctatgaatcagtgaattcgtcctctccaactttaaacacttatcatctgtgacttt------------------atgtggttgtagacaccatttgatgcttactctatttgtttttgtgtaacctaagaaggaagagaa-----------------------------catctcactcaaaacagcaagaactaaacccgttgagccaaacccagcaattcaagcagaaattgaaagaagttgataagaagactagtggtgggacagccagggagaataagatagataatcc--gagagcttgggagtggtcgtggtg------------------gtgggtccccgaaggactggttagatccacattgccacgaatctcaa-ttgacaggaggtgatgtaatgctgtaattggaggtattatctttctgtttattgagctgctcttgaagaagttgcactctgttttattgccttttttttggtcctggtagcgtttgatgatgcatttctggctaaaatctcgaaagtcatgtatcttgacaataattttaccacttgaactttta--gagacatgaaggtcttggtgtggctgtggcccataatattatctacctgtttattgagcaattcttggagaagttgcactcttttctaatc------actttttcttggtaaagtttgattatgca-------------------------------------------------------------------------------------------------------------------------------------------------------------------------------------------------------------------------------------t
>_R_Jupunba_asplenifolia_Ekman_6383@NODE_1_length_737_cov_43.790909
---------------------------------------------------------------------------------------------------------------------------------------------------------------------------------------------------------------------attggaaattcagatgaaaacagaccttctgctcctgtcatagaatcctctaattctcctgcacaggtcagctgaagctctcgtgtggtttctaattaaagattactcataaac---------gtaggtgatggaattggttggaaatactgtgtgatgcttactctatttgtt--tgtgtagcctaagaaggaagaaaacatctatctaggacctcacggagcacctccatctcagccaaaacagcaagaactaaacccattgagccgaaagcagcgattcaagcagaaattgaaagaagctgataagaagactagtggtgggatggctagggagaataagatagataatctgagagagcttgtgggtggtggtagagaaagtaggattatggcaaaggggtccccgaaggactggttagatgcacattgccacgaatctcagtttgagaggaggtgacataatgctgtaactggaggta------------ttattgagctgctcttgaagaagttgcactctgttttattgcctatttttgggccctggtagagtttgatgatgcatttctagctaaagtcttgaaagtcatgtatcttgacaataattttaccacttgaccttttagtaagacatgaaggtcctggtgtcgatgtggcccgtgatattatccacctgtttattgagctattcttggagaagtttcattctctgtttttttatcggcttttttttgggtagggtttgatgatgcatt------------------------------------------------------------------------------------------------------------------------------------------------------------------------------------------------------------------------------------
>_R_Jupunba_asplenifolia_Ekman_6383@NODE_2_length_658_cov_16.061962
------------------------------------------------------------------------------------------------------------------------gacggggatgactttgttggctaaacacaagcttatcatctgtgactttatttggttttagacactgatggatttgtgattccatgtttgggatttgaaaactcagatgaaagcagaccttctgttctggtcatagaatcctctaattctcctgcacaggtcagctgaagctctcttgttaagttaaa-------------------ttggagctggtagattatggaattggtttgacacgcagtgtgatgcttactctatttgtttgtgtgtagcctaagaaggaagagaacatctatctgggaccacaaggagcacctccatctcactccaaacagcaataactaagcctgttgagacgaaagcagcgattcaagcaaaaattggaagaagctgataagaagactagtggtgggacagtcagggagaataagatagataatctgagagagcttgtgg---------------------------------------------------------------------------------------------------------------------------------------------------------------------------------------------gtttgatgatgcatttcttggtagagtttcgaaattcatg-atcctggcaatgattttaccacttgaccttttagtgagacatgaaggtcatggtgtgg------cccatgatat--------------------------------------------------------------------------------------------------------------------ttacatgcaagttttctgttgaagaattatattgcttactttgtcattcctatgtgagaaagtccctttttatcatataaacttccgaaccattgtggtcgtctaagt---------------------------------------------------------------------------------------------
>_R_Jupunba_barbouriana_Iganci_847@NODE_2_length_855_cov_52.952442
-----------------------------------------------------cctactgattgcctttat------ctgactttcctatttactcgacccttcatgctcaact-aatcattaaaggccagtttcctcctcttttcaacaccttcctcttccttatcctacatatctattttcctaaacccatttgttacctcaaatacag----gagaaagcgctccataaaccaca----------------atattgtagccatgttctcctatgaatcagtgaattcgtcctctccaactttaaacacttatcatctatgacttt------------------atgtggttgtagacaccgtttgatgcttactctatttgtgtttgtgtaacctaagaaggaagagaa-----------------------------catctcactcaaaacagcaagaactaaacccgttgagccaaaagcagcaattcaagcaggaattgaaagaagctgataagaagactagtggtgggacagccagggagaataag-tatataatcc--gagagcttgtgaatggtggtggtg------------------gtgggtccccgaaggactggttagatccacattgccacgaatctcaatttgagaggaggtgatgtaatgctgtaattggaggtattatctttttgtttattgagctgctcttgaacaagttgcactctgttttattgccttttttt--gtcctagtagcgtttgatgatgcatttctggctaaaatctcgaaagtcatgtatcttgacaataattttaccacttgaccttttagcaagacatgaaggtcttggtgtggctggggcccataatattatctacctgtttattgagcaattcttggagaagttgcactcttttctaatc------gc----------------------------------------------------------------------------------------------------------------------------------------------------------------------------------------------------------------------------------------------------------------t
>_R_Jupunba_barbouriana_Iganci_847@NODE_3_length_740_cov_32.647059
----------------------------------------------------------------tg-taagccaagaataatacaaaactctgtctactgtttataagtccattgtactagacggggatgactttgttcgctaaacacaagcttatcatctgtgactttatttggttttagacactgatggatttgtgattccatgtttgggaattggaaactcagatgaaagcagaccttctgttctggtcatagaatcatctaattctcctgcacaggtcagctgaagctctctggttaagttaaa-----gatgacacataaatttggagctggtagattatggaattggtttgacacactgtgtgatgcttactctatttgtttctgtgtagcctaagaaggaagagaacatctatctgggaccaaacggagcacccccatctcactccaaacagcaagaactaagcctgttaagccgaaagtagcaattcaagcaaaaattggaagaagctgataagaagactagtggtgggacagccagggagaataagatagataatctgagagagcttgtgg---------------------------------------------------------------------------------------------------------------------------------------------------------------------------------------------gtttgatgatgcatttcttggtagagtttcgaaattcatg-atcttggcaatgattttaccacttgaccttttagtgagacaagaaggtcatggtgtgg------cccatgatat--------------------------------------------------------------------------------------------------------------------ttacacgcaagttttctgttgaagaattatattgcttactttgtcattcctatgtgagaaagtccctttttatcatataaacttctgaaccattgtggttgtc-aagtcctctgatttctcc-------------------------------------------------------------------------------
>_R_Jupunba_barbouriana_Iganci_847@NODE_4_length_562_cov_18.542268
-----------------------------------------------------------------------------------caaaactctgtctactatttataagtccattatactagagcgggatggctttgtttgctaagcacaagcttatcatctgtgactttatttggttgtagacgccgatgaatttgtgattccatgtttgggaattggaaactcagatgaaagcagaccttctgttctggtcatagaatcctctaattctcctgcacaggtcagctgaagctctcttgttaagttaaa------------------tttggagctggtagtttatggaattggtttga--catagtgtgatgcttactctatttgtttgtgtgtagactaagaaggaagagagcatctatctgggacctcatggagcacctccatctcactccaaacagcaagaactaagcctgttgagacgaaagcagcgattcaagcagaaattgaaagaagctgataagaagactcgtggtgggacagccagggagaataagatagataatctaagagagcttgtag---------------------------------------------------------------------------------------------------------------------------------------------------------------------------------------------gtttgatgatgcatttcttggtagagtttcgaaattcatg-atcttggcaatgattttaccacttgaccttttagtg-------------------------------------------------------------------------------------------------------------------------------------------------------------------------------------------------------------------------------------------------------------------------------------------------------------------------------------------------------------------
>_R_Jupunba_brachystachya_Lima_7438@NODE_1_length_1344_cov_87.951066
gtctttggaagctggtttgtttcagttctctgttagatatagtgcattttaactctgtctaatgtgtt-agccaaaaataataaaatactctgtctaatgtttataagtctattgtactagactgggatggctttgttcactagacacacacttatcatctgtgactctatttggttgtagacactgatggatttgtgattccaagtttgggaattggaaattcagatgaaaacagaccttctgctcctgtcatagaatcctctaattctcctgcacaggtcagctgaagctcttgtgttgtttctaattaaagattactcataaac---------gtaggtgatggaattggttggaaacactgtgtgatgcttactctatttgtttctgtgtagcctaagaaggaagagaacatctatctgggacctcacggagcacctccatctcagccaaaacagcaagaactaaacccattgagcagaaagcagcgattcaagcagaaattgaaagaagctgataagaagactagtggtgggacggctagggagaataagatagataatctgagagagctagtgggtggtggtagagaaagtaggattatggcaaaggggtccccgaaggactggttagatccacattgccacgaatctcagtttgagaggaggtgacataatgctgtaactggaggtattatctttctgtttattgagctgctcttgaagaagttgcactctgttttattgcctattttttggccctggtagagtttgatggtgcatttctagctaaagtcttgaaagtcatgtatcttgacaataattttaccacttgaccttttagtaagacatgaaggtcctggtgtcgatgtggcccatgatattatccacctgtttattgagctattcttggagaagtttcattctctttttttttatcggcttttttttgggtagggtttcatgatgcatttattgctagagctgtggccgatgatatttacatgcaagttttcttgtgaagaattatattgcttcctttggcattcctatgtgagaaagtccctttttatcccataaacttttgaaccattgtggttgtggaagtcctctgttctctgtgctta-tttttttggccccttgcttatttcttcaattctctttttttctcc----------------------------
>_R_Jupunba_brachystachya_Lima_7438@NODE_3_length_962_cov_25.129944
-------------------------------------------------------------------------------------------------------------------------------------------------------ttttaatctttaggcattgtttggttgagggtttggttgagggtatggtagggtaggggaggataggagagtgataaccctatgaaattcatgccatttcaacacatttgcctaagtttcttagactttttggtgaattagtacatatttggtgata-----aatgatagaaaaatgtgtttgaactaaaactaagaatt-tttgtgttgacagtgaatattttgctcaatttcatcaactttggctt----ttataaagaacatctatctgggaccacacggagcacctccatctcactccaaaaagcaataactaagcctgttgagacgaaagcagcgattcaagcaaaaattggaagaagctgataagaagactagtggtgggacagtcagggagaataagatagataatctgagagagcttgtgg---------------------------------------------------------------------------------------------------------------------------------------------------------------------------------------------gtttgatgatgcatttcttggtagagtttcgaaattcatg-atcctggcaatgattttaccacttgaccttttagtgagacatgaaggtcatggtgtgg------cccatgatat--------------------------------------------------------------------------------------------------------------------ttacatgcaagttttctgttgaagaattatattgcttactttgtcattccaatgtgagaaattccctttttatcatataaacttccgaaccattgtggttgtctaagtcctctgatttcccctgtgttcatatcaaactaaatacacacatatggaatctcactatccagaatgaggcttttgtcacacaggactacatat
>_R_Jupunba_cochleata_Bonadeu_673@NODE_2_length_1359_cov_91.092044
gtctttggcagctggtttgtttaagtactctgttagatatagtgcattttaactctgtctaatgtgtt-agccaaaaataataaaaaactctgtctaatgtttataagtctattgtactagactgggacggctttgttcactagacacacacttatcatctgtgactttatttggttgtagacactgatggatttgtgattccaagtttgggaattggaaatttagatgaaaacagaccttctgctcctgtcatagaatcctctaattctcctgcacaggtcagctgaagctctcgtgttgtttctaattaaagattactcataaac---------gtaggtgatggaattggttggaaacactgtgtgatgcttactctatttgtttctgtgtagcctaagaaggaagagaacatctatctgggacctcacggagcacctccatctcagccaaaacagcaagaactaaacccattgagcagaaagcagcgattcaagcagaaattgaaagaagctgataagaagactaggggtgggacggctagggagaataagatagataatctgagagagcttgtgggtgatggtagagaaagtaggattatggcaaaggggtccccgaaggactggttagatccacattgccacgaatctcagtttgagaggaggtgacataatgctgtaactggaggtattatctttctgtttattgagctgctcttgaagaagttgcactctgttttattgcctattttttggccctggtagaatttgatgatgcatttctagctaaagtcttgaaagtcatgtatcttgacaataattttaccacttgaccttttagtaagacatgaaggtcctggtgtcgatgtggcccatgatattatccacctgtttattgagctattcttggagaagtttcattctctgtttttttatcggcttttttttgggtagggtttgatgatgcatttattgctagaactgtggccgatgatatttacatgcaagttttcttgtgaagaattatattgcttcctttggcattcctatgtgagaaagtccctttttatcccataaacttttgaaccattgtggttgtggaagtcctctgttctctgtgctta-tttttttggccccatgcttatttcttcaattctctttttttctcccacacttttagtgatgtgttcttgcaaa
>_R_Jupunba_filamentosa_Lima_7487@NODE_1_length_1313_cov_86.559871
gtctttggaagctggtttgtttcagttctctgttagatatagtgcattttaactctgtctaatgtgtt-agccaaaaataataaaaaactctgtctaatgtttataagtctattgtactagactgggatggctttgttcactagacacacacttatcatctgtgactctatttggttgtagacactgatggatttgtgattccaagtttgggaattggaaattcagatgaaaacagaccttctgctcctgtcatagaatcctctaattctcctgcacaggtcagctgaagctctcgtgttgtttctaattaaagattactcataaac---------gtaggtgatggaattggttggaaacactgtgtgatgcttactctatttgtttctgtgtagcctaagaaggaagagaacatctatctgggacctcatggggcacctccatctcagccaaaacagcaagaactgaacccattgaaccgaaagcagcgattcaagcagaaattgaaagaagctgataagaagactagtggtgggacggctagggagaataagatagataatctgagagagcttgtgggtggtggtagagaaagtaggattatggcaaaggggtccccaaaggactggttagatccacattgccacgaatctcagtttgagaggaggtgacataatgctgtaactggaggtattatctttctgtttattgagctgctcttgaagaagttgcactctgttttattgcctattttttggccctggtagagtttgatgatgcatttctagctaaagtcttgaaagtcatgtatcttgacaataattttaccacttgaccttttagtaagacatgaaggtcctggtgtcgatgtggcccatgatattatccacctgtttattgagctattcttggagaagtctcattctctgtttttttatcggcttttttttgggtagggtttgatgatgcatttattgctagagctgtggccgatgatatttacatgcaagttttcttgtgaagaattatattgcttcctttggcattcctatgtgagaaagtcccttcttatcccataaacttttgaaccattgtggttgtggaagtcctctgttctctgtgctta-tttttttggccccttgcttatttcttcaattctcttttttt--------------------------------
>_R_Jupunba_filamentosa_Lima_7487@NODE_2_length_1075_cov_40.119238
atttctaacataagatttgcttcaaccttcctgcagataaactgccttttaaccctactgattgccttcat------ctgactttcctgtttactcgacccttcttgctcaactaaatcattaaaggccagtttcctcctcttttcaacaccttcctcttccttatcctacatatctattttcctcaacccatttgttacctcaaatacgg----aagaaaccgctccataaaccacaatattgtagccactatatattgtagccatgttctcctttgaatcagtgaattcgtcctctccaactttaaacacttatcatctgtgacttt------------------atgtggttgtagacaccgtttgatgcttactctatttgtttttgtgtaacctaagaaggaagagaa-----------------------------catctcactcaaaacagcaagaactacacccgttgaaccgaaagcagcaattcaagcagaaattgaaagaagctgataagaagactagtggtgggacagccagggagaataagatagataatcc--gagagcttgtgagtggtggtggtg------------------gtgggtccccgaaggactggttagatccacattgccacgaatctcaatttgagaggaggtgatgtaatgctgtaattggaggtattatctttctgtttattgagctgctcttgaagaagttgcactctgttttattgcctttttttttgtcctggtagcgtttgatgatgcatttctggctaaaatctcgaaagtcatgtatcttgacaataattttaccacttgacctttta--cagacatgaaggtcttagtgtgtgtttggtttatattaa------gcggttgtataagtaacttttataaaagtagaacttgtttattaac------------------------------------------------gtgggtggaaaaatattta---------------------------------------------------------------------------------------------------aaaaat--------------------------------------------------------------------------------------------a
>_R_Jupunba_filamentosa_Lima_7487@NODE_3_length_1004_cov_51.803668
gttctttcagtgtggtttgtttcagttatctttcagatatagtgcattttaactctgtctaatgtg-taagccaagaataatacaaaactctgtctcctgtttataagtccattgtactagacggggatgactttgttcgctaaacacaagcttatcatctgtgactttatttggttttagacactgatggatttgtgattccatgtttgggaattgaaaactcagatgaaagcagaccttctgttctggtcatagaatcctctaattctcttgcacaggtcagctgaagctctcttgttaagttaaa-------------------ttggagctggtagattatggaattggtttgacacacagtgtgatgcttactctatttgtttgtgtgtagcctaagaaggaagagaacatctatctgggaccacacggagcacctcaatctcactccaaacagcaataactaagcctgttgagacgaaagcagcgattcaagcaaaaattggaagaagctgataagaagtctagtggtgggacagtcagggagaataagatagataatctgagagagcttgtgg---------------------------------------------------------------------------------------------------------------------------------------------------------------------------------------------gtttgatgatgcatttcttggtagagtttcgaaattcatg-atcctggcaatgattttaccacttgacctttta-------------------gtgtgg------cccatgatat--------------------------------------------------------------------------------------------------------------------ttacatgcaagttttctgttgaagaattatattgcttactttgtcattcctacgtgagaaagtccctttttatcatataaacttccgaaccattgtggttgtctaagtcctctgatttcccccgtgttcatatcaaactaaatacacacatatggaatctcactatccagaatgaggcttttgtcacacaggactacata-
>_R_Jupunba_filamentosa_Lima_7487@NODE_4_length_944_cov_40.730104
--------------------------------tttgacattactcatgctactttttttatattccttacttacacgtctactaaaaacccctttcttagtgcagccgctctctccatccactgtgtttgtctctggttcgctcccgtcctccagcggccggcgctgcctcctgctcctccatctttttgcgggcttcatttagtgtttgagtagggtaatctgactctatcccgtttgttccctcttcgccttgt---------tctttcttattgaggttaatttcagttctctttcggatataatctgtataatgtttataagtattgtactggtagatgatggaattggtttgacacactgtgagatgcttactttatttgtttctgtgcagcctaagaaggaagagaagaactatctgggacctcacggagcacctccatctcactc--aacagcaagaactaaacccgttgagccgaaagcagcgattcaagcagaaactgaaagcagttgataagaatcctagtggtgggacagctggggagaataagatagataatctgagagagcttgtgg---------------------------------------------------------------------------------------------------------------------------------------------------------------------------------------------gtttgatgatgcatttcttggtagagttttgcaattcatg-gtcttggcaatgattttgccaattgaccttttagtgagacatgaaggtcacagtgtgg------cccatgatat--------------------------------------------------------------------------------------------------------------------ttacccacaagttttctattgaagaattatgttgcttactttg-cattcctatgtgagaaagtccctttttatcatataaacttctaaaacactatggttgtctaagtcctctgatttcccctatgctcatatcaaactaaatatacacatatgaaatctcactatccagaatgaggcttttgtcacacatgaactcata-
>_R_Jupunba_floribunda_Iganci_883@NODE_1_length_1799_cov_67.157956
gtctttggaagctggtttgtttcagttctctgttagatatagtgcattttaactctgtctaatgtgtt-agccaaaaataatgaaaaactctgtctaatgtttacaagtctattgtactagactgggatggctttgttcactagacacacacttatcatctgtgactctatttggttgtagacactgatggatttgtgattccaagtttgggaattggaaattcagatgaaaacagaccttctgctcctgtcatagaatcctctaattctcctgcacaggtcagctgaagctctcgtgttgtttctaattaaagattactcataaac---------gtaggtgatggaattggttggaaacactttgtgatgcttactctatttgtttctgtgtagcctaagaaggaagagaacatctatctgggacctcacggagcacctccatctcagccaaaacagcaagaactaaacccattgagcagaaagcagcgattcaagcagaaattgaaagaagctgataagaagactagtggtgggacggctagggagaataagatagataatctgagagagcttgtgggtggtggtagagaaagtaggattatggcaaaggggtccccgaaggactggttagatccacattgccacgaatctcagtttgagaggaggtgacataatgctgttactggaggtattatctttctgtttattgagctgctcttgaagaagttgcactctgttttattgcctattttttggccctggtagagtttgatggtgcatttctagctaaagtcttgaaagtcatgtatcttgacaataattttgccacttgaccttttagtaagacatgaaggtcctggtgtcgatgtggcccatgatattatccacctgtttattgagctattcttggagaagtttcattctctgtttttttatcggcttttttttgggtagggtttgatgatgcatttattgctagagctgtggccgatgatatctacatgcaagttttcttgtgaagaattatattgcttcctttggcattcctatgtgagaaagcccctttttatcccataaacttttgaaccattgtggttgtggaagtcctctgttctctgtgctta-tttttttggccccttggttatttcttcaattctctttttttctcccacacttttagtgatgtgttcttgcaaa
>_R_Jupunba_idiopoda_Quesada_1718@NODE_2_length_806_cov_40.334705
---------------------------------------------------------------------agccaagaataatacaaaactctgtctactgtttataagtcccttgtactagacggggatgactttgttcgctaaacacaagcttatcatctgtgactttatttggttttagacactgatggatttgtgattccatgtttgggaattgaaaactcagatgaaagcagaccttctgttctgctcatagaatcctctaattctctagcacaggtcagctgaagctctcttgttaagttaaa-------------------ttggagctggtagattatggaattggtttggcacactgtgtgatgcttactctattcttttgtgtgtagcctaagaaggaagagaacatctatctgggaccacacggagcacctccatctcactccaaacagcaataactaagcctgttgagacgaaagcagcgattcaagcaaaaattggaagaagctgataagaagactagtggtaggacagccagggagaataagatagataatctgagagagcttgtgg---------------------------------------------------------------------------------------------------------------------------------------------------------------------------------------------gtttgatgatgcatttcttggtagagtttcgaaattcatg-atcctggcaatgattttaccacttgaccttttagtgagacatgaaggtcatggtgtgg------cccatgatat--------------------------------------------------------------------------------------------------------------------ttacatgcaagttttctgttgaagaattatattgcttactttgtcattcctatgtgagaaagtccatttttatcatataaacttccgaaccattgtggttgtctaagtccttcgatttccc--gtgttcatatcaaactaaatacacacatatggaatctcactatccagaatgaggcttttgtcacacaggactacata-
>_R_Jupunba_langsdorfii_Ribeiro_728@NODE_3_length_966_cov_17.157480
atttctaacataagatatgattcaaccttcctgcagataaactgctttttaaccctactgattgcctttat------ctgactatcctgtttactcgacccttcatgctcaactaaatcattaaaggccagtttcctcctcttttcaacaccttcctcttccttatcctacttatctattttcctcaacccatttgttacctcaaatacag----aagaaaccgctccataaaccacaatattgtagccactatatattgtagccatgttctcctttgaatcagtgaattcgtcctctccaactttaaacacttatcatctgtgacttt------------------atgtggttgtagacaccgtttgatgcttactctatttgtttttgtgtaacctaagaaggaagagaa-----------------------------catctcactcaaaacagcaagaactacacccgttgaaccgaaagcagcaattcaagcagaaattgaaagaagctgataagaagactagtggtgggacagccagagagaataagatagataatcc--gagagcttgtgagtggtggtggtg------------------gtgggtccccgaaggactggttagatcgacattgccacgaatctcaatttgagaggaggtgatgtaatgctgtaattggaggtattatctttctgtttattgagctgctcttgaagaagttgcactctgttttattgcctttttttttgtcctggtagcgtttgatgatgcatttctggctaaaatctcgaaagtcatgtatcttgacaataattttatcacttgacctttta--cagacatgaaggtcttagtgtggctttggcccataatat----------------------------------------------------------------------------------------------------------------------------------------------------------------------------------------------------------------------------------------------------------------------------------------------------------------------------g
>_R_Jupunba_leucophylla_Iganci_839@NODE_2_length_1496_cov_80.286822
gttctttcagtgtggtttgtttcagttgtctttcagatatagtgcattttaactctgtctaatgtg-taagccaagaataatacaaaactctatctattgtttataagtccattgtactagacggggatgactttggtcgctaaacacaagcttatcatctgtgactttatttggttttagacactgatggatttgtg---------------attggaaactcagatgaaagcataccttctgttctggtcatagaatcctctaattctcctgcacaggtcagctgaagctctcttgttaagttaaa-----gatgacacataaatttggagctggtagattatggaattggtttgacacactgtgtgatgcttactctatttgtttctgtgtagcctaagaaggaagagaacatctatctgggaccacacggagcacccccatctcactccaaacagcaagaactaagcctgttaagccgaaagtagcaattcaagcaaaaattggaagaagctgataagaagactagtggtgggatagccagggagaataagatagataatctgagagagcttgtgg---------------------------------------------------------------------------------------------------------------------------------------------------------------------------------------------gtttgatgatgcatttcttggtagagtttcgaaattcatg-atcttggcaatgattttaccacttgaccttttagtgagacatgaaggtcatggtgtgg------cccatgatat--------------------------------------------------------------------------------------------------------------------ttacacgcaagttttctgttgaagaattatattgcttactttgtcattcctatgtgagaaagtccctttttatcatataaacttctgaaccattgtggttgtctaagtcctctgatttcccccctgttcatatcaaactaaatacacacatatggaatctcactatccagaatgaggcctttgtcacacaagactacatac
>_R_Jupunba_leucophylla_Iganci_839@NODE_4_length_1043_cov_69.630435
-------------aacatggttcatgaaattaacagatattatgaccttttaattgaagaggtgtatcaaggtattgattaagtgtctataaatattccaattgtgacaccatttag--agaagagaaataaaagcctcgataatctcttactaagttactttatctttcgctagtttt--------atcgccctgtttccttacaggaagggttcgtttaatcctagggaaataccgattcctatttactgagagggctgcggaatatctcttaaggacagtgtcctcaaacacgacttgaactaaa-------------------tattttcttgtttcttcacaaattttgccaaca---------atacttactctatttgtttgtatgtagcctaagaaggaagagaacatctatctggaacctcacggagcacctctatcttactccaaacagcaacaactaagcctgttgagatgaatgcagcgatttaagtacaaattgaaagaagctgataagaagactagtggtgagacagacagggagaataagatagataatctgagagagcttgtgg---------------------------------------------------------------------------------------------------------------------------------------------------------------------------------------------gtttgatgatgcatttcttggtagagtttcgaaattcatg-atcttggcaatgattttaccacttgaccttttagtgagatatgaaggtcatggtgtgg------cccatgatat--------------------------------------------------------------------------------------------------------------------ttacacgcgagttttctattgaagaattatattgcttactttgtcatttgtatgtgagaaagtccctttttatcatataaactgttgaaccattgtggttgtctaagtcctctgatttcccctgtgatcatatcaaactaaatatacatatatggaatctcgctatatagaatgaggattttctcacatagaactacgtat
>_R_Jupunba_leucophylla_Iganci_839@NODE_5_length_768_cov_72.900145
----------------------------------------------------------------------------------------------------------------------------------------------------------------------------------------------------------------------------------------------------------------------------------------------------------------------------------------------------------------------------------------------------------------------------------------------------------------------------------------------------------------------------------------------ctagtggtgggacggctagggagaataagatagataatctgagagagcttgtgggtggtggtagagaaagtaggattgtggcaaaggggtccccgaaggactggttagatccacattgccacgaatctcagtttgagaggaggtgacataatgctgtaactggaggtattatctttctgtttattgagctgctcttgaagaagttgca--ctgtgttattgcctattttttggccctggtagagtttgatgatgcatttctagataaagtcttgaaagtcatgtatcttgacaataattttaccacttgaccttttagtaagacatgaaggtcctggtgtcgatgtggcccatgatattatccacctgtttattgagctattcttggagaagtttcattctctgtttttttatcggcttttttttgggtagggtttgatgatgcatttattgctagagctgtggccgacgatatttacatgcaagttttcttgtgaagaattatattgcttcctttggcattcctatgtgagaaagtccctttttatcccataaacttttgaaccattgtggttgtggaagtcctctgttctctgtgcttatgttttttggccccttggttatttcttcaattctctttttttctcccacacttttagtgatgtgttcttgcaag
>_R_Jupunba_limae_Iganci_261@NODE_1_length_1512_cov_49.329617
gtctttggaagctggtttgtttcagttctctgttagatatagtgcattttaactctgtctaatgtgtt-agccaaaaataataaaaaactctgtctaatgtttataagtctattgtactagactgggatggctttgttcactagacacacacttatcatctgtgactctatttggttgtagacactgatggatttgtgattccaagtttgggaattggaaattcagatgaaaacagaccttctgctcctgtcatagaatcctctaattctcctgcacaggtcagctgaagctctcgtgttgtttctaattaaagattactcataaat---------gtaggtgatggaattggttggaaacactgtgtgatgcttactctatttgtttctgtgtagcctaagaaggaagagaacatctatctgggacctcatggagcacctccatctcagccaaaacagcaagaactaaacccattgagccgaaagcagcgattcaagcagaaattgaaagaagctgataagaagactagtggtgggacggctagagagaataagatagataatctgagagagcttgtgggtggtggtagagaaagtaggattatggcaaaggggtccccaaaggactggttagatccacattgccacgaatctcagtttgagaggaggtgacataatgctgtaactggaggtattatctttctgtttattgagctgctcttgaagaagttgcactctgttttattgcctattttttggccctggtagagtttgatggtgcatttctagctaaagtcttgaaagtcatgtatcttgacaataattttaccacttgaccttttagtaagacatgaaggtcctggtgtcgatgtggcccatgatattatccacctgtttattgagctattcttggagaagtttcattctctgtttttttatcggcttttttttgggtagggtttgatgatgcatttattactagagctgtggccga-------tacatgcaagttttcttgtgaagaattatattgcttcctttggcattcctatgtgagaaagtccctttttatcccat-aacttttgaaccattgtggttgtggaagtcctctgttctctgtgctta-tttttttggccccttgcttatttcttcaattctctttttttctcccacacttttagactctgtttggtttgat
>_R_Jupunba_limae_Iganci_261@NODE_2_length_1127_cov_28.163810
gttttttaggggtgagaaattttgtgtttcattctgacataacccgtactaattttttcatattccatccttacccctccactataaa-ccctttctcagtgcatctactctctccatccactgtgtttgtctctggttcgctcccgtcctccagcggccggcgctgcctcctgctcctccatctttttgcgggcttcatttagtgtttgagtagggtaatctgactctatcccgtttgttccctcttcgccttgt---------tctttcttattgaggttaatttcagttctctttcggatataatctgtataatgtttataagtattgtactggtagatgatggaattggtttgacacactgtgagatgcttactttatttgtttctgtgcagcctaagaaggaagagaagaactatctgggacctcacggagcacctccatctcactc--aacagcaagaactaaacccgttgagccgaaagcagcgattcaagcagaaactgaaagcagttgataagaatcctagtggtgggacagctggggagaataagatagataatctgagagagcttgtgg---------------------------------------------------------------------------------------------------------------------------------------------------------------------------------------------gtttgatgatgcatttcttggtagagttttgcaattcatg-gtcttggcaatgattttaccaattgaccttttagtgagacatgaaggtcacagtgtgg------cccatgatat--------------------------------------------------------------------------------------------------------------------ttacccacaagttttctattgaagaattatattgcttactttg-cattcctatgtgagaaagtccctttttatcatataaacttctaaaccactatggttgtctaagtcctctgatttcccctatgctcatatcaaactaaatatacacatatgaaatctcactatccagaatgaggcttttgtcacacatgaactcatac
>_R_Jupunba_longipedunculata_Cardona_2682@NODE_1_length_993_cov_122.512009
-----------ctggtttgtttcagttctctgttagatatagtgcattttaactctgtctaatgtgtt-agccaaaaataatgaaaaactctgtctaatgtttacaagtctattgtactagactgggatggctttgttcactagacacacacttatcatctgtgactctatttggttgtagacactgatggatttgtgattccaagtttgggaattggaaattcagatgaaaacagaccttctgctcctgtcatagaatcctctaattctcctgcacaggtcagctgaagctctcgtgttgtttctaattaaagattactcataaac---------ttaggtgatggatttggttggaaatactgtgtgatgcttactctatttgtttctgtgtagcctaagaaggaagagaacatctatctgggacctcacggagcacctccatctcagccaaaacagcaagaactaaacccattgagccgaaagcagcgattcaagcagaaattgaaagaagctgataagaagactagtggtgggacggctagggagaataaaatagataatctgagagagcttgtgggtggtggtagagaaagtaggattatggcaaaggggtccccgaaggactggttagatccacattgccacgaatctcagtttgagaggaggtgacataatgctgtaactggaggtattatctttctgtttattgagctgctcttgaagaagatgcactctgttttattgcctattttttggccctggtagagtttgatgatgcatttctagctgaagtcttgaaagtcatgtatcttgacaataattttaccacttgaccttttagtaagacatgaaggtcctggtgtcgatgtggcccatgatattatccacctgtttattgagctattcttggagaagtttcattctctgtttttttatcggcttttttttgggtaggttttgatgatgcatttattgctagagctgtggccgatgatatttacatgcaagttt-------------------------------------------------------------------------------------------------------------------------------------------------------------------------------------------
>_R_Jupunba_longipedunculata_Cardona_2682@NODE_4_length_552_cov_22.048421
---------------------------------------------------------------------------------------------------------------------------------------ctcctcttttcaacaccttcctcttctttatcctacatatctattttcctcaacccatttgttacctcaaatatagg----agaacccgctccataaactacaatattgtagccactatatattgtagccatgttctcctatgaatcagtgaattcgtcgtctccaactttaaacacttatcatctatgacttt------------------atgtggttgtagacaccgtttgatgcttactctatttgtttttgtgtaacctaagaaggaagagaa-----------------------------tatctcactcaaaacagcaagaactaaacccgttgagccaaaagcagcaattcaaacagaaattgaaagaagctgataagaagattacaggtg---------------------taaatggtgtagaaaagt-----g---------------------------------------------------caagtgtacactgtcataa-------------------tcaagtaataaagtagtgagtagagtattgttcccac---gaggattgatcactaagtaccaaaatttggtaatttcaattctattt-------------gtcgatcgattagttggtgattgggaatacaaaagaaaaatgatt--------------------------------aaatatga----------------------------------------------------------------------------------------------------------------------------------------------------------------------------------------------------------------------------------------------------------------------------------------------------------------------------------------------------------a
>_R_Jupunba_macradenia_Lourteig_3021@NODE_3_length_601_cov_38.244275
----------------------------------------------------------------------------------------------------------------------------------------------------------------------------------------------------------------------------------------------------------------------gccatgttctcctttgaatcagtgaattcgtcctctccaactttaaacacttatcatctgtgacttt------------------atgtggttgtagacaccgtttgatgcttactctatttgtttttgtgtaacctaagaaggaagagaa-----------------------------catctcactcaaaacagcaagaactaaagccgttgagccgaaagcagcaattcaagcagaaattgaaagaagttgataagaagactagtggtgggacagccagggagaataagatagataatcc--gagagcttgtgagtggtggtagtg------------------gtgggtcctcgaaggactggttagatccacattgccacgaatctcaatttgagaggaggtgatgtaatgctgtaattggaggtattatctttctgtttattgagctgctcttgaagaagttgcactctgttttattgccctttttttggtcctggtagtgtttgatgatgcatttctggctaaaatctcgaaggtcatgtatcttgacaataattttaccacttgacctttta--gagacatgaaggtcttggtgtggctgtggcccataatatta--------------------------------------------------------------------------------------------------------------------------------------------------------------------------------------------------------------------------------------------------------------------------------------------------------------------------t
>_R_Jupunba_microcalyx_Iganci_855@NODE_1_length_1333_cov_92.750000
gtctctggaagctggtttgtttcagttctctgttagatatagtgcattttaa--ctgtctaatgtgtt-agccaaaaataataaaaaactttgtctaatgtttgtaagtctattgtactagactgggatggctttgttcactagacacacacttatcatctgtgactctatttggttgtagacactgatggatttgtgattccaagtttgggaattggaaattcagatgaaaacagaccttctgctcctgtcatagaatcctctaattctcctgcacaggtcagctgaagctctcgtgttgtttctaattaaagattactcataaac---------ttaagtgatggatttggttggaaatactgtgtgatgcttactctatttgtttctgtgtagcctaagaaggaagagaacatctatctgggacctcacggagcacctccatctcagccaaaacagcaagaactaaacccattgagccgaaagcagcgattcaagcagaaattgaaagaagctgataagaagactagtggtgggacggctagggagaataagatagataatctgagagagcttgtgggtggtggtagagaaagtaggattatggcaaaggggtccccgaaggactggttagatccacattgccacgaatctcagtttgagaggaggtgacttaatgctgtaactggaggtgttatctttctgtttattgagctgctcttgaagaagttgcactctattttattgcctattttttggccctggtagagtttgatgatgcatttctagctaaagtcttgaaagtcatgtatcttgacaataattttaccacttgaccttttattaagatgataagccttatataatgattttgtggatgatatttgagtttaatttaatgaattattaataaataaataatgaacactaaattttactctgtcagtgtttaggcaatatccgaagct----------ctagaa---------atcggattgagacgttttttatatggataaaaagctaagaaaaagctctacgatttttatgttgaaaaatccagttctgccttcaagggtttggaatttgcttggacattgagagggtgaatatattccagttgacctttat---------------ccattaatttgac----------cataatttgagctacaaaattcacaatg
>_R_Jupunba_microcalyx_Iganci_855@NODE_2_length_1135_cov_84.500945
--------------gtttgtttcagttgtctttcagatatagtgcattttaactctgtctaatgtg-taagccaagaataatacaaaactctgtctactgtttataagtccattgtactagacggggatgactttgttcgctaaacacaagcctatcatctgtgactttatttggttttagatactgatggatttgtgattccatgtttgggaattggaaactcagatgaaagcagaccttctgttctggtcatagaatcctctaattctcctgcacaggtcagctgaagctctcttgttaagttaaa-----gatgacacataaatttggagctggtagattatggaattggtttg----actgtgtgatgcttactctatatgtttctgtgtagcctaagaaggaagagaacatctatctgggaccacacggagcacccccatctcactccaaacagcaagaactaagcctgttaagccgaaagtagcaattcaagcaaaaattggaagaagctgataagaagactagtggtgggatagccagggagaataagatagataatctgagagagcttgtgg---------------------------------------------------------------------------------------------------------------------------------------------------------------------------------------------gtttgatgatgcatttcttggtagagtttcgaaattcatg-atcttggcaatgattttaccacttgaccttttagtgagacatgaaggtcatggtgtgg------cccatgatat--------------------------------------------------------------------------------------------------------------------ttacacgcaagttttctgttgaagaattatattgcttactttgtcattcctatgtgagaaagtccctttttatcatataaacttctgaaccattgtggttgtctaagtcctctgatttcccccctgttcatatcaaactaaatacacacatatggaatctcactatccagaatgaggcctttgtcacacaagactacatat
>_R_Jupunba_microcalyx_Iganci_855@NODE_3_length_1086_cov_35.121903
tttggtttgaatcaacatggttcatgaaattaacagatattatgaccttttaattgaagaggtgtatcaaggtattgattaagtgtctataaatattccaattgtgacaccatttag--agaagacaaataaaagcctcgataatctcttactaagttactttatctttcgctagtttt--------atcgtcctgtttccttacaggaagggttcgtttaatcctagggagataccaattcctatttactgagagggctgcggaatatctcttaaggacagtgtcctcaaacacgacttgaactaaa-------------------tattttcttgtttcttcacaaattttgccaaca---------atacttactctatttgtttgtatgtagcctaagaaggaagagaacatctatctggaacctcacagagcacctctatcttactccaaacagcaacaactaagcctgttgagatgaaagcagcgatttaagtacaaattgaaagaagctgataagaagactagtggtgagacagacagggagaataagatagataatctgagagagcttgtgg---------------------------------------------------------------------------------------------------------------------------------------------------------------------------------------------gtttgatgatgcatttcttggtagagtttcgaaattcatg-atcttggcaatgattttaccacttgaccttttagtgagatatgaaggtcatggtgtgg------cccatgatat--------------------------------------------------------------------------------------------------------------------ttacacgcgagttttctattgaagaattatattgcttactttgtcatttgtatgtgagaaagtccctttttatcatataaactgctgaaccattgtggttgtctaagtcctctgatttcccctgtgatcatatcaaactaaatatacatatatggaatctcgctatatagaatgaggcttttctcacatagaactacgta-
>_R_Jupunba_nipensis_Mayo_19662@NODE_1_length_671_cov_29.612795
--------------------------------------------------------------------------------------------------------------------------------------------------------------------------------------------------tgtgattccaagtttgggaattggaaattcagatgaaaacagaccttctgctcctgtcatagaatcctctaattctcctgcacaggtcagctgaagctctcgtgttgtttctaattaaagattactcataaac---------gtaggtgatggaattggttggaaatactgtgtgatgcttactctatttgtt--tgtgtagcctaagaaggaagaaaacatctatctaggacctcacggagcacctccatctcagccaaaacagcaagaactaaacccattgagccgaaagcagcgattcaagcagaaattgaaagaagctgataagaagactagtggtgggatggctagggagaataagatagataatctgagagagcttgtgggtggtggtagagaaagtaggattatggcaaaggggtccccgaaggactggttagatgcacattgccacgaatctcagtttgagaggaggtgacataatgctgtaactggaggta------------ttattgagctgctcttgaagaagttgcactctgttttattgcctatttttgggccctggtagagtttgatgatgcatttctagctaaagtcttgaaagtcatgtatcttgacaataattttaccacttgaccttttagtaagacatgaaggtcctggtgtcgatgtggcccgtgatataatc-------------------------------------------------------------------------------------------------------------------------------------------------------------------------------------------------------------------------------------------------------------------------------------------------------------------------
>_R_Jupunba_oppositifolia_Liegier_16014@NODE_2_length_841_cov_101.141361
---------------------------------------------------------------------------------------------------------------------ctagactgggatggctttgttcactagacacacacttatcatctgtgactctatttggttgtagacactgatggatttgtgattccaagtttgggaattggaaattcagatgaaaacagaccttctgctcctgtcatagaatcctctaattctcctgcacaggtcagctgaagctctcgtgttgtttctaattaaagattactcataaac---------gtaggtgatggaattggttggaaatactgtgtgatgcttactctatttgtt--tgtgtagcctaagaaggaagaaaacatctatctaggacctcacggagcacctccatctcagccaaaacagcaagaactaaacccattgagccgaaagcagcgattcaagcagaaattgaaagaagctgataagaagactagtggtgggatggctagggagaataagatggataatctgagagagcttgtgggtggtggtagagaaagtaggattatggcaaaggggtccccgaaggactggttagatgcacattgccacgaatctcagtttgagaggaggtgacataatgctgtaactggaggta------------ttattgagctgctcttgaagaagttgcactctgttttattgcctatttttgggccctggtagagtttgatgatgcatttctagctaaagtcttgaaagtcatgtatcttgacaataattttaccacttgaccttttagtaagacatgaaggtcatggtgtcgatgtggcccgtgatattatccacctgtttattgagctattcttggagaagtttcattctctgtatttttatcggcttttttttgggtagggtttgatgatgcatttattgcta----------------------------------------------------------------------------------------------------------------------------------------------------------------------------------------------------------------------------
>_R_Jupunba_oxyphyllidia_Yonker_6157@NODE_1_length_905_cov_124.582126
----------------------------------------------------------------------------aataataaaaaactctgtctaatgtttatacgtctattgtactagactgggatggctttgttcactagacacacacttatcatctgtgactctatttggttgtagacactgatggatttgtgattccaagtttgggaattggaaattcagatgaaaacagaccttctgctcctgtcatagaatcctctaattctcctgcacaggtcagctgaagctctcgtgttgtttctaattagagattactcataaac---------gcaggtgatggaattggttggaaacactgtgtgatgcttactctatttgtttctgtgtagccgaagaaggaagagaacatctatctgggacctcacggagcacctccatctcagccaaaacagcaagaactaaacccattgagccgaaagcagcgattcaagcagaaattgaaagaagctgataagaagactagtggtgggacggctagggagaataagatagataatctgagagagcttgtgggtggtggtagagaaagtaggatcatggcaaaggggtccccgaaggactggttagatccacattgccacgaatctcagtttgagaggaggtgacataatgctgtaactggaggtattatctttctgtttattgagctgctcttgaagaagttgca--ctgctttattgcctattttttggccctggtagagtttgatgatgcatttctagctaaagtcttgaaagccatgtatcttgacaataattttaccacttgaccttttagtaagacatgaaggtcctggtgtcgatgtggcccataatattatccacctgtttattgagctattcttggagaagtttcattctctgtttctttatcggcttttttttgggtagggtttgatgatgcatttattgctagagcggtggc------------------------------------------------------------------------------------------------------------------------------------------------------------------------------------------------------------------
>_R_Jupunba_trapezifolia_Simon_1600@NODE_1_length_1042_cov_316.884498
-----------------------------------------------------------------------------------------tctgtctaatgtttataagtctattgtactagactgggatggctttgttcactagacacacacttatcatctgtgactctatttggttgtagacactgatggatttgtgattccaagtttgggaattggaaattcagatgaaaacagaccttctgctcctgtcatagaatcctctaattctcctgcacaggtcagctgaagctctcgtgttgtttctaattaaagattactcataaac---------gtaggtgatggaattggttggaaacactgtgtgatgcttactctatttgtttctgtgtagcctaagaaggaagagaacatctatctgggacctcacggagcacctccatgtcagccaaaacagcaagaactaaacccattgagcagaaagcagcgattcaagcagaaattgaaagaagctgataagaagactagtggtgggacggctagggagaataagatagataatctgagagagcttgtgggtggtggtagagaaagtaggattatggcaaaggggtccccgaaggactggttagatccacattgccacgaatctcagtttgagaggaggtgacataatagtgtaactggaggtattatctttctgtttattgagctgctcttgaagaagttgcactctgttttattgcctattttttggccctggtagagtttgatgatgcatttctagctaaagtcttgaaagtcatgtatcttgacaataattttaccacttgaccttttagtaagacatgaaggtcctgatgtcgatgtggcccatgatattatccacctgtttattgagctattctcggagaagtttcattctctgtttttttatcggcttttttttgggtagggtttgatgaagcatttattgctagagctgtggccgatgatatttacatgcaagtttccttgtgaagaattatattgcttcctttggcattcctatgtgagaaagtccctttttatcccataaacttttgaaccattgtggttgtggaactcctctgttctctgtccttt-tttttttggcccc------------------------------------------------------------
>_R_Jupunba_villosa_Borges_423@NODE_2_length_1065_cov_44.819838
atttctaacataagattggcttcaaccttcctgcagataaactgctttttaacccaattgattgcctttat------ctgactttcctgtttactagacccttcatgctcaactaaatcattaaaggccagtttcctcctcttttcaacaccttcctcttccttatcctacatatctattttcctcaacccatttgttacctcaaatacag----gagaaaccgctccataaaccacaatattgtagccactatatattgtaaccatgttctcctttgaatcagtgaattcgtcctctccaactttaaacacatatcatctgtgacttt------------------atgtggttgtagacaccgtttgatgcttactctatttgtttttgtgtaacctaagaaggaagaaaa-----------------------------catctcactcaaaacagcaagaactaaacccgttgagctgaaagcagcaattcaagcagaaattgaaagaagctgataagaagactagtggtgggacagccagggagaataagatagataagcc--gagagcttgtgagtggtggtggtg------------------gtgggtccccgaaggactagttagatccacattgccacgaatctcaatttgagaggaggtgatgtaatgctgtaattggaggtattatctttctgtttattgagctgctcttgaagaagttgcactctgttttattgccttttttttggtcctggtagcgtttgatgatgcatttctggctaaaatctcgaaagtcatgtatcttgacaataattttaccacttgaccttttagcaagacatgaaggtcttggtgtggctggggcccataatattatctacctgtttattgagcaattcttggagaggttccactcttttctaatc------gctttttctttgtagagtttgatgatgcatttcttgctaggt------------------------------------------------------------------------------------------------------------------------------------------------------------------------------------------------------------------------c
>_R_Jupunba_villosa_Borges_423@NODE_3_length_1052_cov_26.805128
gttttataagggtgagaagttttgtgtctca-tttgacattactcatgctactttttttatattccttacttacacgtctactaaaaacccctttcttagtgcagccgctctctccatccactgtgtttgtctctggttcgctcccgtcctccagcggccggcgctgcctcctgctcctccatctttttgcgggcttcatttagtgtttgagtagggtaatctgactctatcccgtttgttccctcttcgccttgt---------tctttcttattgaggttaatttcagttctcttttggatataatctgtataatgtttataagtattgtactggtagatgatggaattggtttgacacactgtgagatgcttactttatttgtttctgtgcagcctaagaaggaagagaagaactatctgggacctcacggagcacctccatctcactc--aacagcaagaactaaacccgttgagccgaaagcagcgattcatgcagaaactgaaagcagttgataagaatcctagtggtgggacagctggggagaataagatagataatctgagagagcttgtgg---------------------------------------------------------------------------------------------------------------------------------------------------------------------------------------------gtttgatgatgcatttcttggtagagttttgcaattcatg-gtcttggcaatgattttaccaattgaccttttagtgagacatgaaggtcacagtgtgg------cccatgatat--------------------------------------------------------------------------------------------------------------------ttacccacaagttttctattgaagaattatattgcttactttg-cattcctatgtgagaaagtccctttttatcatataaacttctaaaccactatggttgtctaagtcctctgatttcccctatgctcatatcaaactaaatatacacatatgaaatctcactatccagaatgaggcttttgtcacacatgaactcata-
>_R_Jupunba_villosa_Borges_423@NODE_4_length_1030_cov_46.759706
gttctttcagtgtggtttgtttcggttgtctttcagatatagtgcattttaactctgtctaatgta-taagccaagaataatacaaaactctgtctactgtttataagtccattgtactagacggggatgactttgttcgctaaacacaagcttatcatc--tgactttatttggttttagacactgatggatttgtgattccatgtttgggaattggaaactcagatgaaagcagaccttctgttctagtcatagaatcctctaattctcctgcaaaggtcagctgaagctctcttgttaagttaaa-----gatgacacataaatttggagctggtagattatggaattggtttgacacactgtgtgatgcttactctatttgtttctctgtagcctaagaaggaagagaacatctatctgggaccacacggagcacccccatctcactccaaacagcgagaactaagcctgttaagccgaaagcagcgattcaagcaaaaattggaagaagctgataagaagactagtggtgggacagccagggagaataagatagataatctgagagagcttgtgg---------------------------------------------------------------------------------------------------------------------------------------------------------------------------------------------gtttgatgatgcatttcttggtagagttttgaaattcatg-atcttggcaatgattttaccacttgaccttttagtgagacatgaaggtcatggtgtgg------cccatgatat--------------------------------------------------------------------------------------------------------------------ttacacgcaagttttctgttgaagaattatattgcttactttgtcattcgtatgtgagaaagtccctttttatcatataaacttctaaaccattgtggttgtctaagtcctctgatttcccccgtgttcatatcaaactaaat--------------------------------------------acaagactacataa
>_R_Punjuba_callejasii_Daly_5935@NODE_1_length_698_cov_38.040258
--------------------------------------------------------------------------------------------------------------------------ctgggatggctttgctcactagactcacacttatcatctgtgactctttttggttgtagacactgatggatttgtgattccaagtttgggaattggaaattcagatgaaaacagaccttctgctcctgtcatagaatcctctaattctcctgcacaggtcagccgaagctctcgtgttgtttctaattaaagtttactcataaac---------gtaggtgatggaattggttggaaacactgtgtgatgcttactctatttgtttctgtgtagcctaagaaggaagagaacatctatctgggacctcacggagcacctccatctcacccaaaacagcaagaactaaaccccttgagccgaaagcagcgattcaagcagaaattgaaagaagctgataagaagactagtggtgggacggctagggagaataagatagataatctgagagagcttgtgggtggtggtagagaaagtaggattatggcaaaggggtccccgaaggactggttagatccacattgccacgaatctcagtttgagaggaggtgacataatgctgtaactggaggtattatctttctgtttattgagctgctcttgaagaagttgcactctgttttattgcctattttttggccctggtagagtttgatgatgcatttctagctaaagtcttgaaagtcatgtatcttgacaataattttac------------------------------------------------------------------------------------------------------------------------------------------------------------------------------------------------------------------------------------------------------------------------------------------------------------------------------------------------------------------------------------
>_R_Punjuba_killipii_Palodorios_6252@NODE_2_length_512_cov_28.041379
------------------------------------------------------------------------------------------------------------------------------------------------------------------------------------------------------------------------------------------------------------------------------------------------agttctctttcagatataatctgtctaatgtttataaatattgtactagtagatgatggaattggtttgacacactgtgtgatgcttactttatttgtttctgtgcagactaagaaggaagagaacaactatctgggacctcacggagcacctccatctcactcaaaacagcaataactaaagccaataagccgaaagtagcgattcaagcataaattgaaagcagttgataagaatcctagtggtgggacagccggggagaataagatagataatctgagagagcttgtgg---------------------------------------------------------------------------------------------------------------------------------------------------------------------------------------------gtttgatgatgcatttcttggtagagtttcgaaattcatg-gtcttggcaatgattttaacaattgaccttttagtgagacatgaaggtcacagtatgg------cccatgatat--------------------------------------------------------------------------------------------------------------------ttacccgcaagttttcaattgaagaattatattgcttactttg-cattcgtatgtgagaaagtccctttttatcatataaacttctgaaccattatgg------------------------------------------------------------------------------------------------------t
>_R_Punjuba_lehmannii_Escobar_7465@NODE_2_length_776_cov_28.901288
---------gggtgagaagtcttgtgtctcattctgacatgtgtcatgctaatattatgatattccttacttacacgtctactaaaaacccctttctcagtgcagccgctctctccatccactgtgtttgtctctggttcgctcccctcctccagtggccagcaccgcctccttctgctccatctttttgccgccttcatttagtgtttgagtagggaaatctgactctatctcgtttgttccctcttcaccttgt---------tctttcttattgaggtttatttcagttctctttcagatataatctgcctaatgtttataagtattgtactagtagatgatggaattggtttgacacactgtgtgatgcttactttatttgtttctgtgcagcctaagaaggaagagaacaactatctgggacctcatggagcacctccatctcactcaaaacagcaagaactaaagccaataagccgaaagtagcgattcaagcagaaattgaaagcagctgataagaatcctagtggtgggacagccggggagaataagatagataatctgagagagcttgtgg---------------------------------------------------------------------------------------------------------------------------------------------------------------------------------------------gtttgatgatgcatttcttggtagagtttcgaaattcatg-gtcttggcaatgattttaacaattgaccttttagtgagacatgaaggtcacagtgtgg------cccatgatat--------------------------------------------------------------------------------------------------------------------ttacccgcaagttttctattgaagaattatattgcttactttg-cattcgtatgtgagaaagtccctttttatcatataaact---------------------------------------------------------------------------------------------------------------------t
>_R_Punjuba_racemiflora_Jimenez_Soares_3626@NODE_1_length_1098_cov_127.615083
gtctttggaagctggtttgtttcagttctctgtttgatatagtgcattttaactctgtctaatgtgtt-agccaaaaataataaaaatttctgtctgatgtttataagtctattgtactagactgggatggctttgctcactagactcacacttatcatctgtgactctatttggttgtagacactgatggatttgtgattcctagtttgggaattggaaattcagatgaaaacagaccttctgctcctgtcatagaatcctctaatcctcctgcacaggtcagctgaagctctcgtgttgtttctaattaaagattactcataaac---------gtaggtgatggaattggttggaaacactgtgtgatgcttactctatttgtttctgtgtagcctaagaaggaagagaacatctatctgggacctcacggagcacctccatctcacccaaaacagcaagaactaaaccccttgagccgaaagcagcgattcaagcagaaattgaaagaagctgataagaagactagtggtgggacggctagggagaataagatagataatctgagagagcttgtgggtggtggtagagaaagtaggattatggcaaaggggtccccgaaggactggttagatccacattgccacgaatctcagtttgagaggaggtgacataatactgtaactggaggtattatctctctgtttattgagctgctcttgaagaagttgcactctgttttattgcctattttttggccctggtagagtgtgatgatgcatttctagctaaagtcttgaaagtcatgtatcttgacaataattttaccacttgaccttttagtaagacatgaaggtcctggtgtcgatgtggcccttgatattatccacctgtttattgagctattcttggagaagtttcattctctgtttttttatcggcttttttttgggtagggtttgatgatgcatttattgctagtgctgtggccgatgatatttacatgcaagttttcttgtgaagcattatattgcttcctttggcattcctatgtgagaa---------------------------------------------------------------------------------------------------------------------------------------------
>_R_Punjuba_racemiflora_Jimenez_Soares_3626@NODE_2_length_1060_cov_49.782299
gttctttcagtgtggtttgtttctgttatctttcagatatagtgcattttaactttgtctaatgtg-taagacaagaataatacaaacctctgtctactgtttataagtccattgtactagattgggatgactttgctcgctaaacacaagcttatcatctgtgactttatttggttttagacactgatggatttgtgattccatgtttgggaattggaaactcagatgaaagcagaccttctgttctggtcatagaatcctctaattctcctgcacaggtcagctgaagcgctcttgttaagttaaa-----gatgacacttaaacttggagctggtagattatggaattggtttgacacactgtgtgatgcttattc--tttgtttctgtgtagcctaagaaggaagagaacatctatctgggaccacacggagcacctccatctcactccaaatagcaagaactaagcctgttaagccgaaagcagcgattcaagcaaaaattggaagaagctgataagaagactagtggtgggacagccaaggagaataagatagataatctgagagagcttgtgg---------------------------------------------------------------------------------------------------------------------------------------------------------------------------------------------gtttgatgatgcatttcttggtagagtttcgaaattcatg-atcttggcattgattttaccactttcccttttagtgagacatgaaggtcatggtgtgg------cccatgatat--------------------------------------------------------------------------------------------------------------------ttacgcgcaagttttctgttgaagaattatattgcttactttgtcattcgaatgtgagaaagtccctttttatcatataaacgtctgaaccattgtagttgtctaagtcctctgatttcccccgtgttcatatcaaactaaatacacacatatggaatctcactatccaaaatgaggcttttgtcacacaggactacatat
>_R_Punjuba_racemiflora_Jimenez_Soares_3626@NODE_4_length_628_cov_17.156080
-------------------------------------------------------------------------------------------------------------------------------------------------------------------------------------------------------------------------------------------------ccctcttcgccttgt---------tctttcttattgaggttaatttcagttctctttcagatataatctgtctaatgtttataagtattgtactagtagatgatggaattggtttgacacactgtgtgatgcttactttatttgtttctgtgcagcctaagaaggatgagaacaactatctgggacctcacggagcacctccatctcactcaaaacagcaagaactaaagccaataagccgaaagtagcgattcaagcagaaattgaaagcagctgataagaatcctagtggtgggacagtcggggagaataagatagataatctgagagagcttgtgg---------------------------------------------------------------------------------------------------------------------------------------------------------------------------------------------gtttgatgatgcatttcttggtagagtttcgaaattcatg-gtcttggcaatgattttaacaattgaccttttagtgagacatgaaggtcacagtgtgg------cccatgatat--------------------------------------------------------------------------------------------------------------------ttacccgcaagttttctattgaagaattatattgcttactttg-cattcgtatgtgagaaagtccctttttatcatataaacttctgaaccattatggttgtctaagtcctctgatttcccctgtgatcatatcaaactaaatatacacatatgaaatctcac-------------------------------------t
>_R_Punjuba_racemiflora_Jimenez_Soares_3626@NODE_5_length_528_cov_19.838137
---------------------------------------------------------agaggtgtatcaaggtattgattaagtgtctataaatatttcaattgcgacaccatttag--agaagaaaaatagaagcctcagtaatctcttactgagttactttatcttttaccagtt----------atgtcgcagtgtttccttataggaaggtttgtttaatctggggagatgctgcttcctatttataaagggaatcaacaa--------------------tgcttacaatgccctgaaccaaa-------------------tattttcttgtttctttgcagattttgccaaca---------atgcttactctttttgtttgtgtgtagcctaagagggaagagaacatctatctaggacctaacgaagcacctccatctcactccaaacagcaagaactaagcctgttaagccgaaagcagagattcaagaaaaatttggaagaatctgataagaagactagtggtgggacaaccaaggagaataagatagataatctgagagagcttgtgg---------------------------------------------------------------------------------------------------------------------------------------------------------------------------------------------gtttgatgatgcatttcttggtagagtttcgaaattca----------------------------------------------------------------------------------------------------------------------------------------------------------------------------------------------------------------------------------------------------------------------------------------------------------------------------------------------------------------------------------------------------------
