# Supplementary material for: A new generic circumscription of Hydrochorea (Leguminosae, Caesalpinioideae, mimosoid clade) with an amphi-Atlantic distribution
Source: PhytoKeys. 2022 Aug 22;205:401–37. doi: 10.3897/phytokeys.205.82775 (PMC9849043; doi:10.3897/phytokeys.205.82775)
Supplement: Supplementary material 1 — Supplementary data file S1 [file phytokeys-205-401_article-82775__-s001.zip › RBH3_m4065_comp20083_c0_seq1_exon01.aln-cln]

>Albizia_adinocephala_FHO33_88@NODE_1_length_1193_cov_191.019713
-------------------------------------------------------------------------------------------ttctaataaaaaagaaattaatccttaaatgtctgggggaaaataaaactaaatctatatgactcttcactggtaatttaaatgcaaatttaagtttaatttaaatctaattttttttacctgaatttgatttgatttaattttaattttaattttaatctaatctgatactcgtattttcgtttaatgtcctcactgaaagtcatttaatcgctctgaatcttgggaggactgattctcaatcttgttcgtcgctttctcttcctgactccgatcaatttcttctccgttttcctaatacggcccttgctatctcaaattcaacatggccactgccgccaccggcgacgtcgaagccggcttcgccaagttgcagggcgaggatttcgagtactatatgcagacctattccatcatccttggccggaattctaaaaaatccagcgtcgacgttgacctatccagcctcggcggcgggatgaacatttcccgccaccatgcccgcatattttatgacttcacgcgccgtcgtttcgccctcgaggttctgggtaagaacggttgtcttgttgaaggcgtccttcacctcccgggtaatccacccgtgaagctggattctcaagatttgcttcaaattggggacaaggagttttattttctgttacctgtgaggagtattttgggagggccgcttgggcccaggcattatgtgaatcattcatcagcggctgccggaggggcagttccgccgcactacaattatcatatggccaatgctgcacctggggccggggcattggtgaagaaaggaaggagggattactacgatgatgattatgaggatgatgacgacattggtggcactggtagcagtgggaagaagataaggagggacggctatgaaggttatgggtatggcggctctggcggcaaggcttcactgtcaggtgcgttgggttagtatttcattctgtttctgcctttggtatttcctgtaattggcatttgccatgacttctgg-ttttttattaaaaatttgtatgctcgg-tttggaagaactacttcggcttatttgataactaaggtttctcacaggaatttggtgtttgggatttcgtattttagagatatttgtgctttgacttttgtcatggttttggtgtggtgtataaatgtttttatggaat--------------------------------------------------------------------
>Albizia_coripatensis_Hughes_2433@NODE_2_length_1248_cov_82.299744
-------------------------------------attgacataaatttaacttttattatatgtttagtttagcgtttgttgagttgacttataattaaaataagttgttttttaaaaaagcggcctaatccagcttttaacttacagcttttattgttatgggtattaaatgcagtccaccttttttttatttctc----tctcctctcttctccgactcgccttcatctttgcccgaagaaaaaag--------tgttggcactctcgctgctgatcttcccta------cctcggtcacctaaaactcattgcaggtggatcttttactttgttctgtgggtgctgttgtgggcagtggtcggcggtggctgtgattggccg-----------------tgtcgcactgtatagccgttgctgctaatgttgaagtccaa-tgagttgtgtagagtctggtaggaaagttctcgctcaacttatgcagacttattccatcatctttggcaagaattctaaaaaatccagcgtcaatgttgacctatccaaccttggcggcgggatgaccatcgcccgccaccatgcc--gcatttctatgacttcacgcgccgtcgtttcaccctcaaggttcacgggaagaatggttgtcttgttgaaggtgtccttcaccttccgagtaatccaccagtgaagctggattctcaatatttgcttcaaattagggactaggaattttattttctgttacttgtgaggagttttttgggagggccgcttgggcccaggcatcatgtgaatcattcatcatcagctgccgga-gggcagttccgtcgcactataattatcatatggccaatgct-----------------tactgtgatgaaaggaaggagggattactacgatgatgattatgaggatgatgatgacattggtggtactggtagcagtgggaagaagataaagggaaaccaatataaa-tttaataataa----------atactcatcctttcctgtttaaaatattgaataactaaataatgcaattc----------------------------------------------------attagagattaaaatg----------tatggggtatgtgatccaat-tagttatataatattagttcattaatcaaattttctaaactttaaattttata---atttttaatttaatttttctcatactattat-----cataaaagtaactttattagagccaatccaaataagttatatttttacaaaatttatttgtacaattatcaatctaaacata--------
>Albizia_decandra_Vilhena_231@NODE_1_length_840_cov_40.424640
----------------------------------------------------------------------------------------------------------------------------------------------------------------------------------------------------------------------aatttgatttaa------tttaattttaattttaatctaatctgatactcgtattttcgtttaatgtcctcactgaaaggcatttaatcgctttgaatcttgggaggactgattctcaatcttgttcgtcgctttctcttcctaactccgatcaatttcttctccgttttcctaattccgcccttgctatctcaaattcaacatggccactgccgccaccggcgacgtcgaagccggcttcgccaagttgcagggcgaggatttcgagtactatatgcagacctattccatcatccttggccggaattctaaaaaatccagcgtcgacgttgacctatccagcctcggcggcgggatgaacatctcccgccaccatgcccgcatattttatgacttcacgcgccgtcgtttcgccctcgaggttctcggtaagaacggttgtcttgttgaaggtgtccttcacctcccgggtaatccacccgtgaagctggattctcaagatttgcttcaaattggggacaaggagttttattttctgttacctgtgaggagtattttgggaggcccgcttgggcccaggcattatgtgaatcattcatcagcagctgccggaggggcagttccaccgcactacaattatcatatggccaatgctgcacctggagccggggcattggtgaagaaaggaaggagggattattacgatgatgattatgaggatgacgacgacattggtggcactggtagcagtgggaagaagataaggagggacggctatgaaggttatgggtatggcggctctggcggcaaggcttcactgtcaggtgcgttgggttagtatttca-------------------------------------------------------------------------------------------------------------------------------------------------------------------------------------------------------------------------------------------------------------------------------------------------
>Albizia_glabripetala_Lewis_1652@NODE_1_length_888_cov_65.445129
---------------------------------------------------------------------------------------------------------------------------------------------------------------------------------------------------------------------------------------------------------------------------------------------------agtcatttaatcgctttgaatcttgggaggactggttctcaatcttgttcgtcgctttctcttcctaactccgatcaatttcttctccgttttcctaattccgcccttgctatctcaaattcaacatggccactgccgccaccggcgacgtcgaagctggcttcgccaagttgcagggcgaggatttcgagtactatatgcagacctattccatcatccttggccggaattctaaaaaatccagcgtcgacgttgacctatccagcctcggcggcgggatgaacatctcccgccaccatgcccgcatattctatgacttcacgcgccgtcgtttcgcccttgaggttctcggtaagaacggttgtcttgttgaaggtgtccttcacctcccgggtaatccacctgtgaagctggattctcaagatttgcttcaaattggggacaaggagttttattttctgttacctgtgaggagtattttgggagggccgcttgggcccaggcattatgtgaatcattcatcagcggctgccggaggggcagttccgccgcactacaattatcatatggccaatgctgcacctggttccggggcattggtgaagaaaggaaggagggattactacgatgatgattatgaggatgatgacgacattggtggcactggtagcagtgggaagaagataaggagggacggctatgaaggttatgggtatggcggctctggtggcaaggtttcactgtcaggtgcgttgggttagtattacattctgtttctgccttttgtctttcctgtaattggcatttgctatgacttcttgtttttttattaaaaatttgcatgctcggttttataagaactacttcggcttatttg-taactgagg--------------------------------------------------------------------------------------------------------------------------------------------------------------------------
>Albizia_inundata_Wood_26530@NODE_1_length_849_cov_145.288413
----------------------------------------------------------------------------------------------------------------------------------------------------------------------------------------------------------------------------------------------------tttaatctaatctgatgctcgtattttcgtttaatgtcctcactgaaaggcatttaatcgctttgaatcttgggagggctgattctcaaacttgttcgtggctttctcttcctaactccgatcaatttcttctccgttttcctaattccgcccttgctatctcaaattcaacatggccactgccgccaccggcgacgtcgaagccggcttcgccaagttgcagggcgaggatttcgagtactatatgcagacctattccatcatccttggccggaattctaaaaaatccagcgtcgacgttgacctatccagcctcggcggcgggatgaacatctcccgccaccatgcccgcatattctatgacttcacgcgccgtcgtttcgccctcgaggttctcggtaagaacggttgtcttgttgaaggtgtccttcacctcccgggtaatccacctgtgaagctggattctcaagatttgcttcaaattggggacaaggagttttattttctgttacctgtgaggagtattttgggagggccgcttgggcccaggcattatgcgaatcattcatcagcggctgccggaggggcagttccgccgcactacaattatcatatggccaatactgcccctggggccggggcattggtgaagaaaggaaggagggattattacgatgatgattatgaggatgatgacgacattggtggcactggtagcagtgggaagaagataaggagggacggctatgaaggttacgggtatggcggctctggcggcaaggcttcactgtcaggtgcgttgggttagtatttcattctgtttctgccttttgtatttcctgtaattg----------------------------------------------------------------------------------------------------------------------------------------------------------------------------------------------------------------------------------------------------------------
>Albizia_multiflora_Hughes_3090@NODE_1_length_1408_cov_136.088655
aattttgtcatagtagtacgagtatttttttttatgcaaaggaaaaaatcctagtagtagttatcaattaagaatatgattaaccctcaatttctaataaaaaagaaattaatccttaaatgtctggggaaaaataaaactaaatctatatgactcttcactggcaatttaaattcaaattcaagtttaatttaaatctaaatttttttacatgaatttgatttaa------tttaattttaattttaatctaatctgatactcgtattttcgtttaatgtcctcactgaaaggcatttaatcgctttgaatattgggaggactgattctcaatcttgttcgtcgctttctcttcctaactccgaccaatttcttctccgttttcctaattccgccattgctatctccaattcaacatggccactgccgccaccggcgacgtcgaagccggcttcgccaagttgcagggcgaggatttcgagtactatatgcagacctattccatcatccttggccggaattctaaaaaatccagcgtcgacgttgacctatccagcctcggcggcgggatgaacatctcccgccaccatgcccgcatattctatgacttcacgcgccgtcgtttcgccctcgaggttctcggtaagaacggttgtcttgttgaaggtgtccttcacctcccgggtaatccacctgtgaagctggattctcaagatttgcttcaaattggggacaaggaattttattttctgttacctgtgaggagtattttgggagggccgcttgggcccaggcattatgtgaatcattcatcagcggctgccggaggggcagttccgccgcactacaattatcatatggccaatgctgcacctggggccggggcattggtgaagaaaggaaggagggattattacgatgatgattatgaggatgacgacgacattggtggcactggtagcagtggaaagaagataaggagggacggctatgaaggttatgggtatggcggctctggcggcaaggcttcactgtcaggtgcgttgggttagtatttcattctgtttctgccttttgtatttcctgtaattggcatttgctatgacttcttgtttttttataaaaaatttgtatgctcagttttataagaactacttcggcttatttgataactgaggtttctcacaagaatttggtgtttgggatttcgtattttagagatacttgtgctttgacttttgtcatggttttggtgtggt-----------------------------------------------------------------------------------------
>Albizia_sinaloensis_Hughes_1576@NODE_1_length_1283_cov_88.663350
aatttttttatagtagtacgactattttttcccatgcaaaagaaaaaatcctagtagtagttatgaattaaaaatatgattaactctcaatttctaataaaaaagaaattaatccttaaatgtctgggggaaaataaaactaaa-ctatatgactcttcactggtaatttaaattcaaatttaattttaatttaaatctaattttttttacctgaatttgatttaatttaattttaattttaattttaatctaatctgatactcgtattttcgtttaatgtcgtcactgaaagtcatttaatcgctttgaatcttgggaggattgattctcaatcttgttcgtcgctttctcttcccgactccgatcaatttcttctccgttttcctaatacggcccttgctatctcaaattcaacatggccactgccgccaccggcgacgtcgaagccggcttcgccaagttgcagggcgaggatttcgagtactatatgcagacctattccatcatccttggccggaattctaaaaaatccagcgtcgacgttgacctatccagcctcggcggcgggatgaacatttcccgccaccatgcccgcattttctatgacttcacgcgccgtcgtttcgccctcgaggttctgggtaagaacggttgtcttgttgaaggcgtccttcacctcccgggtaatccacccgtgaagctggattctcaagatttgcttcaaattggggacaaggagttttattttctgttacctgtgaggagtattttgggagggccgcttgggcccaggcattatgtgaatcattcatcagcggctgccggaggggcagttccgccacactacaattatcatatggccaatgctgcacctggggccggggcattggtgaagaaaggaaggagggattactacgatgatgattatgaggatgacgacgacattggtggcactggtagcagtgggaagaagataaggagggacggctatgaaggttatgggtatggcggctctggcggcaaggcttcactgtcaggtgcgttgggttagtatttcattctgtttctgcc-tttgtatttcctgtaattggcatttgctatgacttctggtttttttattaaaaatttgtatgctcggttttgtaagacctacttcggcttatttgataaccaaggtttctcacaggaatttggtgtttgggatttcgtattttagagatatttgtg-----------------------------------------------------------------------------------------------------------------------
>Albizia_subdimidiata_var_minor_Gorts_341@NODE_1_length_1122_cov_27.666986
--------------------------------------------------------------------------tatgattaaccctcaatttctaataaaaaagaaattaatccttaaatgtctgggggaaaataaaactaaatctatatgactcttcactggcaatttaaattcaaatttaagtttaatttaaatctaaatttttttaccttaatttgatttaatttaattttaattttaatct-------aattgatactcgtatttacgtttaatgtcctcactgaaaggcatttaaacgctttgaatcttgggaggactggttctcaatcttgttcgtcgctttctcttcctaaatccgatcaatttcttctccgttttcctaattccgcccttgctatctcaaattcaacatggccactgccgccaccggcgacgtcgaagccggcttcgccaagttgcagggcgaggatttcgagtactatatgcagacctattccatcatccttggccggaattctaaaaaatccagcgtcgacgttgacctatccagcctcggcggcgggatgaacatctcccgccaccatgcccgcatattctatgacttcacgcgccgtcgtttcgcccttgaggttctcggtaagaacggttgtcttgttgaaggtgtccttcacctcccgggtaatccacctgtgaagctggattctcaagatttgcttcaaattggggacaaggagttttattttctgttacctgtgaggagtattttgggagggccgcttgggcccaggcattatgtgaatcattcatcagcggctgccggaggggcagttccgccgcactacaattatcatatggccaatgctgcacctggggccggggcattggtgaagaaaggaaggagggattattacgatgatgattatgaggatgatgacgacattggtggcactggtagcagtgggaagaagataaggagggacggctatgagggttatgggtatggcggctctggcggcaaggcttcactgtcaggtgcgttgggttagtatttcattctgtttctgccttttgtatttcctgtaattggcatttgctatgacttcttgtttttttattaaaaatttgtatgctcggttttataagaactacttcggctcatttgataactgaggtttctcacaagaatttggtg------------------------------------------------------------------------------------------------------------------------------------------------------
>Albizia_subdimidiata_var_subdimidiata_Ferreira_210@NODE_1_length_1200_cov_128.798753
------------------------------------------------------------------attaagaatatgattaaccctcaatttctaataaaaaagaaattaatccttaaatgtctgggggaaaataaaactaaatctatatgactcttcactggcaatttaaattcaaatttaagtttaatttaaatttaaatttttttacctgaatttgatttaa------tttaattttaattttaatctaatctgatactcgtatttacgtttaatgtcctcactgaaaggcatttaaacgctttgaatcttgggaggactggttctcaatcttgttcgtcgctttctcttcctaaatccgatcaatttcttctccgttttcctaattccgcccttgctatctcaaattcaacatggccactgccgccaccggcgacgtcgaagccggcttcgccaagttgcagggcgaggatttcgagtactatatgcagacctattccatcatccttggccggaattctaaaaaatccagcgtcgacgttgacctatccagcctcggcggcgggatgaacatctcccgccaccatgcccgcatattctatgacttcacgcgccgtcgtttcgcccttgaggttctcggtaagaacggttgtcttgttgaaggtgtccttcacctcccgggtaatccacctgtgaagctggattctcaagatttgcttcaaattggggacaaggagttttattttctgttacctgtgaggagtattttgggagggccgcttgggcccaggcattatgtgaatcattcatcagcggctgccggaggggcagttccgccgcactacaattatcatatggccaatgctgcacctggggccggggcattggtgaagaaaggaaggagggattattacgatgatgattatgaggatgatgacgacattggtggcactggtagcagtgggaagaagataaggagggacggctatgaaggttatgggtatggcggctctggcggcaaggcttcactgtcaggtgcgttgggctattatttcattctgtttctgccttttgtatttcctgtaattggcatttgctatgacttcttgtttttttattaaaaatttgtatgctcggttttataagaactacttcggcttatttgataactgaggtttctcacaagaatttggtgtttgggatttcgtattttagagatacttgtgctttgacttttgtcatggttttggtgtggtgtacaa-----------------------------------------------------------------------------------
>Albizia_tomentosa_Hughes_648@NODE_1_length_1265_cov_89.042088
------------------------------------------------------------------------------------------------------------------------------ggggaaaataaaactaaa-ctatatgactcttcactggtaatttaaattcaaatttaatttaaatttaaatctaattttttttacctgaatttgatttaatttaattttaatttcaattttaatctaatctgatactcgtattttcgtttaatgtcgtcactgaaagtcatttaatcgctttgaatcttgggaggattgattctcaatcttgttcgtcgctttctcttcctgactccgatcaatttcttctccg-tttcctaatacggcccttgctatctcaaattcaacatggccactgccgccaccggcgacgtcgaagccggcttcgccaagttgcagggcgaggatttcgagtactatatgcagacctattccatcatccttggccggaattctaaaaaatccagcgtcgacgttgacctatccagcctcggcggcgggatgaacatttcccgccaccatgcccgcattttctatgacttcacgcgccgtcgtttcgccctcgaggttctgggtaagaacggttgtcttgttgaaggcgtccttcacctcccgggtaatccacccgtgaagctggattctcaagatttgcttcaaattggggacaaggagttttattttctgttacctgtgaggagtattttgggagggccgcttgggcccaggcattatgtgaatcattcatcagcggctgccggaggggcagttccgccacactacaattatcatatggccaatgctgcacctggggccggggcattggtgaagaaaggaaggagggattactacgatgatgattatgaggatgacgacgacattggtggcactggtagcagtgggaagaagataaggagggacggctatgaaggttatgggtatggcggctctggcggcaaggcttcactgtcaggtgcgttgggttagtatttcattctgtttctgcc-tttgtatttcctgtaattggcatttgctatgacttctggtttttttattaaaaatttgtatgctcggttttgtaagaactacttcggcttatttgataactaaggtttctcacaggaatttggtgtttgggatttcgtattttagagatatttgtgctttgacttttgtcatggttttggtgtggtgtataaatgtttttatggaataaaattttgtattgtcttgcctactggagtgtttaagctattgacatcgatcgatatatattctggtg
>Archidendron_clypearia_Wieringa_1849@NODE_1_length_1072_cov_307.982915
--------------------------------------------------------------------------------------------------------------------------------------------------------------------------------------------------------------------------------------------------attttaatctaatctgatgctcgtattttcgtttaatgtcctcactgaaaggcatttaatcgctttgaatgttgggaggactgattctcaatttttttcgtcgctttctcttcctaactccgatcaatttcttctccgttttcctaattccgcccttgctatctcaaattcaacatggccaccgccgccaccagcgacgtcgaagccggcttcgccaagctgcagggcgaggatttcgagtactatatgcagacctattccatcatccttggccggaattctaaaaaatccagcgtcgacgttgacctatccagcctcggcggcgggatgaacatctcccgccaccatgcccgcatattctatgacttcacgcgccgtcgtttcgccctcgaggttctcggtaagaacggttgtctcgttgaaggtgtccttcacctcccgggtaatccacccgtgaagctggattctcaagatttgcttcaaattggggacaaggagttttattttctgttacctgtgagaagtattttgggagggccgcttgggcccaggcattatgggaatcattcatcagcggcggccggaggggcagttccaccgcactataattatcatatggccaatgctgcacctggggccggggcgttggtgaagaaaggaaggagggattactacgatgatgattatgacgatgatgatgacattggtggcactggtagcagtgggaagaagataaggagggaggggtatgaaggttatgggtacggcggctctggtggcaaggcttctctgtcaggtgcgttgggttagtatgttattctgtttctgccttttgtatttcctgtaattggcatttgctatgacttcttgtttttttattaaaaatttgtatgctcggttttataagaactacttcggcttatttgataactgaggtttctcacaagaatttggtgtttgggatttcggattttagagatacttgtgctttgacttttgtcatggttttggtgtggtgtataaatgtttttatggaataaaattttgtatagtcttgcctactggagtgtt-----------------------------------
>Balizia_pedicellaris_Queiroz_15529@NODE_1_length_998_cov_302.352068
------------------------------ttatacaaaggaaaaaaatcctagtagtagttatcaattaaaaatatgattaaccctcaatttctaattaaaaagaaattaatccttaaatgtctgggggaaaataaaactaaatctatatgactcttcactggcaatttaaattcaaatttaagtttaaattaaatctaatcttttttacctgaatttgatttactttaattttaattttaatttaaatctaatctgatgctcgtattttcgtttaatgtcctcactgaaaggcatttaatcactttgaatctggggaggactgattctcaatcctgttcgtcgctttctcttcctagctccgatcaatttcttctccgttttcctaattccgcccttgctatctcaaattcaacatggccactgccgccaccggcgacgtcgaagccggcttcgccaagctgcagggcgaggatttcgagtactatatgcagacctattccatcatccttggccggaattctaaaaaatccagcgtcgacgttgacctatccagcctcggcggcgggatgaacatctcccgccaccatgcccgcatattctatgacttcgcgcgccgtcgtttcgccctcgaggttctcggtaagaacggttgtcttgttgaaggtgtccttcacctcccgggtaatccacccgtgaagctggattctcaagatttgcttcaaattggggacaaggagttttattttctgttacctgtgaggagtattttgggagggccgcttgggaccaggcattatgtgaatcattcatcagccgcggccggaggggcagttccgccgcactataattatcatatggccaatgctgcacctgggaccggggcattggtgaagaaaggaaggagggattactacgatgatgattatgaggatgatgatgacattggtggcactggtagcagtgggaagaagataaggagggacgggtatgaaggttatgggtacggcggctctggcggcaaggc---------------------------------------------------------------------------------------------------------------------------------------------------------------------------------------------------------------------------------------------------------------------------------------------------------------------------------
>Balizia_spnov_Morim_577@NODE_1_length_1233_cov_173.726655
--------------------------------------------aaaatcctagtagtagttatcaattaaaaatatgattaaccgtcaatttctaattaaaaagaaattaatccttaaatgtctgggggaaaataaaactaaatctatatgactcgtcactagcaatttaaattcaaatttaagtttaatttaaatctaatcttttttacctcaatttgatttgatttaattttaattttaatttaaatc-aatctgatactcgtattttcgtttaatgtcctcactgaaaggcatttaatcgctttgaatcttgggaggactgattctcaatcttgttcgtcgctttcccttcctagctccgatcaatttcttctccgttttcctaattccgcccttgctatctgaaattcaacatggccactgcctccaccggcgacgttgaagccggcttcgccaagctgcagggcgaggatttcgagtactatatgcagacctattccatcatccttggccggaattcgaaaaaatccagcgtcgacgttgacctatccagcctcggcggcgggatgaacatctcccgccaccatgcccgcatattctatgacttcgcgcgccgtcgcttcgccctcgaggttctcggtaagaacggttgtcttgttgaaggtgtccttcacctcccgggtaatccacccgtgaagctggattctcaagatttgcttcaaattggggacaaggagttttattttctgttacctgtgaggagtattttgggagggccgcttgggcccaggcattatgtgaatcattcatcagcggcggccggaggggcagttccgccgcactataattatcatatggccaatgctgcacctgggaccggggcattggtgaagaaaggaaggagggattactacgatgatgattatgaggatgatgatgacattggtggcactggtagcagtgggaagaagatgaggagggacgggtatgaaggttatgggtacggcggctctggcggcaagtcttcactgtcaggtgcgttgggttagtttttcattctgtttctgccttttgtatttcctgtaattggcatttgctatgacttcttgtttttttattaaatatttgtatgctcggttttataagaactatttcggcttatttgataactgaggtttctcacaagaatttggtgtttgggatttcggattttagagatgcttgtgctttgacttttgtcatggttttggtgtggtgtataaatgtttttgtgga----------------------------------------------------------------------
>Calliandra_bella_LPQ15696@NODE_1_length_1137_cov_302.907547
--------------------------------------------------------------------------------------------------------------------------------------------tatatatatatggatatattcaaccgattttccttggaacttaactt--atatgtatctaatttttttaatctgaatttgatttaa------attaattttaatttaaatcttgtgtgatactcatattttcgtt---tgtcctcactgaaaggcatttaatggctttgaatcttgggaggactgat--tcaatcttgttcgtcgctttctcttgctagctccgatcaatttctactccgctttcctaattccgc--tcgcgatttgaaattcaacatggccactgccaccgccggcgacgtcgaagccggcttcgccaagctccagggcgaggattttgagtactatatgcaaacctattccatcatacttggccggaattctaaaaaatccagcgttgatgttgacctatccagccttggcggcgggatgaacatctcccgtcaccatgcccgcatattctatgacttcacgcgccgccgtttcgccctcgaggtcctcggtaagaatggttgtcttgtagaaggcgtcctgcacctcccgggtaatcctccggtgaagctcgattctcaagatttgcttcaaattggggataaggagttttattttctgttgcctgtgaggagtattttgggagggtctctagggcccaggcattatgtgaatcattcatcagtggcggccggaggggctgttccgccgcactataattaccatatggccaatgctgcacctggggccggggcattggtgaagaaaggaaggagggattactatgatgacggttacgaggatgatgacgacattggtggcactggtagcagtgggaagaagataaggagagaagggtatgaaggttatgggtacggcggcttgggtggcaaggcttcactgtcaggttcagtggattagtatttcattctgtttcggccttatgtttcttctgtagttggc--------tatttcttgtttcttcaattaaaaatttgtttgctcggttttatatgaacaactttggcttatttgataactgaggtttcaggcaagatcttgttgtttgggattccggattttagaaacacttgtgctttgacttgtcatatggatttggcatggtgtataaaatgttttggggaataaaattt-------------------------------------------------------------
>Cathormion_obliquifoliolatum_Wieringa_6519@NODE_1_length_1154_cov_122.710646
----------------------------------------------------------------------aaaatatgattagccctcaatttctaattaaaaagaaattaatccttaaatgtctgggggaaaataaaactaaatctatatgactcgtcactagcaatttaaattcaaatttaagtttaatttaaatctaatcttttttacctcaatttgatttgatttaattttaatttaaatttaaatc-aatctgatactcgtattttcgtttaatgtcctcactgaaaggcatttaatcgctttgaatcttgggaggactgattctcaatcttgttcgtcgctttcccttcctagctccgatcaatttcttctccgttttcctaattccgcccttgctatctgaaattcaacatggccactgcctccaccggcgacgttgaagccggcttcgccaagctgcagggcgaggatttcgagtactatatgcagacctattccatcatccttggccggaattcgaaaaaatccagcgtcgacgttgacctatccagcctcggcggcgggatgaacatctcccgccaccatgcccgcatattctatgacttcgcgcgccgtcgcttcgccctcgaggttctcggtaagaacggttgtcttgttgaaggtgtccttcacctcccgggtaatccacccgtgaagctggattctcaagatttgcttcaaattggggacaaggagttttattttctgttacctgtgaggagtattttgggagggccgcttgggcccaggcattatgtgaatcattcatcagcggcggccggaggggcagttccgccgcactataattatcatatggccaatgctgcacctgggaccggggcattggtgaagaaaggaaggagggattactacgatgatgattatgaggatgatgatgacattggtggcactggtagcagtgggaagaagatgaggagggacgggtatgaaggttatgggtacggcggctctggcggcaaggcttcactgtcaggtgcgttgggttagtttttcattctgtttctgccttttgtatttcctgtaattggcatttgctatgacttcttgtttttttattaaatatttgtatgctcggttttataagaactatttcggcttatttgataactgaggtttctcacaagaatttggtgtttgggatttcggattttagagatact---------------------------------------------------------------------------------------------------------------------------
>Enterolobium_cyclocarpum_MWC9020@NODE_1_length_1254_cov_234.836873
-----------------------------------------------------------------------------------taaataaattataaaagaagaaaaatatgtaaaaaaatatttttatcaacatataattaactt--------tcctcacctccctttttgaatcaaacaagatactaaaccttccctcccattttttaaaccaaacaaaattat------ttctctcctaatacaactttaataaaactcaactaatttcactaaaaatcctcacggaaaggcatttgatcgctttgaatcttgggaggactg-ctgtcaatcttgttcgtcgctttctcttccaaacaccgatcaatttcttctccgttttcctaattctgccctttttatctcaaattcaacatggccactgctgccaccggcgacgtcgaagccggcttcgccaagctacagggcgaggatttcgagtactatatgcagacctattccatcatccttggccggaattcaaaaaaatccagcgtggacgttgacctatccagcctcggcggcgggatgaacatctcccgccaccatgcccgcatattctatgacttcacgcgccgtcgtttcgccctcgaggttctcggtaagaacgggtgtcttgttgaaggtgtccttcacctcccgggtaatccacccgtgaagctggattctcaagatttgcttcaaattggggacaaggagttttattttctgttacctgtgaggagtattttgggagggccgcttgggcccaggcattatgtgaatcattcatcagcggcggctggaggggcagttccgccgcactataattatcatatggccaatgctgcacctggggccggggcattggtgaagaaaggaaggagggattactacgatgatgattatgaggatgatgatgacattggtggcactggtagcagtgggaagaaaataaggagggacgggtatgaaggttatgggtacggcggctctggtggcaaggcttcactgtcaggtgcgttggggttgtatttcattctgtttctgccttttgtatttcctgtaattggcatttgctatgacttcttgtttttttatcaacaatttgtatgctcggttttataagaactagttcagcttatttgataactgaggtttctcacaagaatttggtgtttgggatttcggattttagagatacttgtgctttgacattt-tcatggttttggtgtggtatataaatgtttttatggaataaaattttttgtagttttggctactggagtgtttaagttattgacatcgattcata------------
>Enterolobium_cyclocarpum_MWC9020@NODE_2_length_927_cov_99.072941
------------------------------------------------------------------------------------------------------------------------------------------------------------attgttattggcattaaatgtagtccaccttttttttttatttcttcttctctcctctcctctaactcgccttcatctttatctaaagaaaaaat--------tgttgccactctcagtattgatcttccctc------cgtttattacctgaaactcattgcaagtggatcttttgctttgttctatgggtcttgttatgggcagtggtcaacggtggcagtgattggcca-----------------tgtcgctctgtgtagccgttgctgctagtgttgaagtccaa-caagtcttataaagtctggtgggaaggttctggctcaacttatgcaaaccaattccatcatccttggccaaaattctaaaaaattcagcaacaatgttgacctatccagcctcagcggcaggatgaaaatctcctgccaccatgcccacatattctatgactttatgcgctgtcgttttgccctcgaggttctcgataagaacagttgtcttgttgaaggtgtccttcacctcccaggtaatcgacccatgaagctggattctcaacatttgtttcaaattggggacaaggaattctattttttgttacctgtgaggagtattttgggagtgtt-----------agtgttaaatgaataattaataagtagttagtaga-taatagtt-ggtaatgatataattaataagtagttgata--------------------------------------------------gataatagttagtagatagttggta--------------gatagtagttagtggataatag-------------------ttgaggacat----------ttaataagctccctcta----------taaatagtcatgtaagtcttgtt----------------------------------------------------atgaaatcatcagaaa----------cattttccatgtgctttaatgtgatcattcaatctcaacacaata-tcaaagccttagggttctttcttttacc---cttagtggtttcgttctcat--------------------------atcttatggtttcaaatttggatgagtttca-------------------------------------------------
>Hydrochorea_corymbosa1_Bonadeu_655@NODE_1_length_970_cov_122.339891
---------------------------------------------------------------------------------------------------------------------------------------------------------------------------------------------atttaaatctaatcttttttacctgaatttggtttaatttaattttaattttaatttaaatctaatctgatactcgtattttcgtttaatgtcctcactg--aggcatttaatcgctctgaatcttgggaggactgattctcaatctggttcgtcggtttctcttcctagctccgatcaatttcttctccgttttcctaattccgcccttgctatctgaaattcaacatggccactgccgccaccggcgacgtcgaagccggcttcgccaagctgcagggcgaggatttcgagtactatatgcagacctattccatcatccttggccggaattctaaaaaatccagcgtcgacgttgacctatccagcctcggcggcgggatgaacatctcccgccaccatgcccgcatattctatgacttcgcgcgccgtcgcttcgccctcgaggttctcggtaagaacggttgtcttgttgaaggtgtccttcacctcccgggtaatccacccgtgaagctggattctcaagatttgcttcaaattggggacaaggagttttattttctgttacctgtgaggagtattttgggagggccgcttgggccaaggcattatgtgaatcattcatcagcggcggccggaggggcagttccgccgcactataattatcatatggccaatgctgcacctgggaccggggcattggtgaagaaaggaaggagggattactacgatgatgattatgaggatgatgatgacattggtggcactggtagcagtgggaagaagataaggagggacgggtatgaaggttatgggtacggcggctctgtcggcaaggcttcactgtcaggtgcgttgggttagtttttcattctgtttctgccttttatatttcctgtaattggcatttgctatgacttcttgtttttttattaaaaatttgtatgctcggttttataagaactatttcggc-------------------------------------------------------------------------------------------------------------------------------------------------------------------------------------------
>Hydrochorea_corymbosa2_Iganci_862@NODE_1_length_1004_cov_298.496312
-------------------------------------------------------------------------------------------------------------------------------------------------------------------------------------------------------aggacgttaaacgaaaatacg----agtttcagattagattaaaattaaaattaatctgaaactcgtattttcgtttaacgtcctcactg--aggcatttaatcgctctgaatcttgggaggactgattctcaatcttgttcgtcggtttctcttcctagctccgatcaatttcttctccgttttcctaattccgcccttgctatctgaaattcaacatggccactgccgccaccggcgacgtcgaagccggcttcgccaagctgcagggcgaggatttcgagtactatatgcagacctattccatcatccttggccggaattctaaaaaatccagcgtcgacgttgacctatccagtctcggcggcgggatgaacatctcgcgccaccatgcccgcatattctatgacttcgcgcgccgtcgcttcgccctcgaggttctcggtaagaacggttgtcttgttgaaggtgtccttcacctcccgggtaatccacccgtgaagctggattctcaagatttgcttcaaattggggacaaggagttttattttctgttacctgtgaggagtattttgggagggccgcttgggccaaggcattatgtgaatcattcatcagcggcggccggaggggcagttccgccgcactataattatcatatggccaatgctgcacctgggaccggggcattggtgaagaaaggaaggagggattactatgatgatgattatgaggatgatgacgacattggtggcactggtagcagtgggaagaagataaggagggacgggtatgaaggttatgggtacggcggctctgtcggcaaggcttcactgtcaggtgcgttgggttagtttttcattctgtttctgccttttatatttcctgtaattggcatttgctatgacttcttgtttttttattaaaaatttgtatgctcggttttataagaactatttcggcttatttgataactgaggtttctcacaagaatttggtgtttgggatttc-------------------------------------------------------------------------------------------------------------------------------------------
>Hydrochorea_marginata_Morim_563@NODE_1_length_1390_cov_218.409749
------------------------------------------------------------------------------------------------------------------------------------------------------------------------------------------------------------tttttacctgaatttgatttaatttaattttaattttaatttaaatctaatctgatactcgtattttcgtttaatgtcctcactg--aggcatttaatcgctctgaatcttgggaggactgattctcaatctggttcgtcggtttctcttcctagctccgatcaatttcttctccgttttcctaattccgcccttgctatctgaaattcaacatggccactgccgccaccggcgacgtcgaagccggcttcgccaagctgcagggcgaggatttcgagtactatatgcagacctattccatcatccttggccggaattctaaaaaatccagcgtcgacgttgacctatccagcctcggcggcgggatgaacatctcccgccaccatgcccgcatattctatgacttcgcgcgccgtcgcttcgccctcgaggttctcggtaagaacggttgtcttgttgaaggtgtccttcacctcccgggtaatccacccgtgaagctggattctcaagatttgcttcaaattggggacaaggagttttattttctgttacctgtgaggagtattttgggagggccgcttgggccaaggcattatgtgaatcattcatcagcggcggccggaggggcagttccgccgcactataattatcatatggccaatgctgcacctgggaccggggcattggtgaagaaaggaaggagggattactacgatgatgattatgaggatgatgatgacattggtggcactggaagcagtgggaagaagataaggagggacgggtatgaaggttatgggtacggcggctctgtcggcaaggcttcactgtcaggtgcgttgggttagtttttcattctgtttctgccttttatatttcctgtaattggcatttgctatgacttcttgtttttttattaaaaatttgtatgctcggttttataagaactatttcggcttatttgataactgaggtttctcacaagaatttggtgtttgggatttcggattttatagatacttgtgctttgacttttttcatggttttggtgtggtgtataaatgtttttatggaataaaattttgtatagtcttgcctactggagtgtttaagttattgacattgatccatatatattctggtg
>Jupunba_abbottii_Zanoni_21220@NODE_1_length_1197_cov_150.184821
--------------------------------------------aaaatcctagtagtagttatcaattaaaaatatgattaaccctcaatttctaattaaaaagaaattaatccttaaatgtctgggggaaaataaaactaaatctatatgactcgtcactggcaatttaaattcaaatttaagtttaatttaaatctaatcttttttacctgaatttgatttaatttaattttaattttaattttaatctaatctgatgctcgtattttcgtttaacgtcctcactgaaaggcatttaatcgctttgaatcttgggaggactgattctcaatcttgttcgtcgctttctcttcctagctccgatcaatttcttctccgttttcctaattccgcccttgctatctgaaattcaacatggccactgccgccaccggcgacgtcgaagccggctttgccaagctgcagggcgaggatttcgagtactatatgcagacctattccatcatccttggccggaattctaaaaaatccagcgtcgacgttgacctatccagcctcggcggcgggatgaacatctcccgccaccatgcccgcatattctatgacttcgcgcgccgtcgcttcgccctcgaggttctcggtaagaacggttgtcttgttgaaggtgtccttcacctcccgggtaatccgcccgtgaagctggattctcaagatttgcttcaaattggggacaaggagttttattttctgttacctgtgaggagtattttgggagggccgcttgggcccaggcattatgtgaatcattcatcagcggcggccggaggggcagttccgccgcactataattatcatatgggcaatgctgcacctgggaccgggccattggtgaagaaaggaaggagggattactacgatgatgattatgaggatgatgacgacattggtggcactggtagcagtgggaagaagataaggagggacgggtatgaaggttatgggtacggcggctctggcggcaaggcttcactgtcaggtgcgttgggttagtttttcattctgtttctgccttttgtatttcctgtaattggcatttgctatgacttcttgtttttttattataaatttgtatgctcggttttataagaactatttcggcttacttgataactgaggtttctcacaaaaatttggtgtttgggatttcggattttagagatacttgtgccttgacttttg-----------------------------------------------------------------------------------------------------------
>Jupunba_asplenifolia_Ekman_6383@NODE_1_length_892_cov_90.653988
-----------------------------------------------------------------------------------------------------------------------------------------------------------------------------------------------------------------------------------------------------ttaaaccaaccaca------------cccttaacgtcctcactgaaaggcatttaatcgctttgaatcttgggaggactgattctcaatcttgttcgtcgctttctcttcccagctccgatcaatttcttctccgttttcctaattccgcccttgctatctgaaattcaacatggccactgccgccaccggcgacgtcgaagccggctttgccaagctgcagggcgaggatttcgagtactatatgcagacctattccatcatccttggccggaattctaaaaaatccagcgtcgacgttgacctatccagcctcggcggcgggatgaacatctcccgccaccatgcccgcatattctatgacttcgcgcgccgtcgcttcgccctcgaggttcttggtaagaacggttgtcttgttgaaggtgtccttcacctcccgggtaatccgcccgtgaagctggattctcaagatttgcttcaaattggggacaaggagttttattttctgttacctgtgaggagtattttgggagggccgcttgggcccaggcattatgtgaatcattcatcagcggcggccggaggggcagttccgccgcactataattatcatatgggcaatgctgcacctgggaccgggccattggtgaagaaaggaaggagggattactacgatgatgattatgaggatgatgacaacattggtggcactggtagcagtgggaagaagataaggagggacgggtatgaaggttatgggtacggcggctctggcggcaaggcttcactgtcaggtgcgttgggttagtttttcattctgtttctgccttttgtatttcctgtaattggcatttgctatgacttcttgtttttttattataaatttgtatgctcggttttataag-------------------------------------------------------------------------------------------------------------------------------------------------------------------------------------------------------
>Jupunba_cochleata_Bonadeu_673@NODE_1_length_1710_cov_121.974893
aattttgtcatggtagtacgactaatttttttatacaaaggaaaaaaatcctagtagtagttatcaattaaaaatatgattaacccccaatttctaattaaaaagaaattaatccttaaatgtctgggggaaaataaaactaaatctatatgactcgtcactagcaatttaaattcaaatttaagtttaatttaaatctaatcttttttacctcaatttgatttgatttaattttaactttaatttaaatc-aatctgatactcgtattttcgtttaatgtcctcactgaaaggcatttaatcgctttgaatcttgggaggactgattctcaatcttgttcgtcgctttcccttcctagctccgatcaatttcttctccgttttcctaattccgctcttgctatctgaaattcaacatggccactgcctccaccggcgacgttgaagccggcttcgccaagctgcagggcgaggatttcgagtactatatgcagacctattccatcatccttggccggaattcgaaaaaatccagcgtcgacgttgacctatccagcctcggcggcgggatgaacatctcccgccaccatgcccgcatattctatgacttcgcgcgccgtcgcttcgccctcgaggttctcggtaagaacggttgtcttgttgaaggtgtccttcacctcccgggtaatccacccgtgaagctggattctcaagatttgcttcaaattggggacaaggagttttattttctgttacctgtgaggagtattttgggagggccgcttgggcccaggcattatgtgaatcattcatcagcggcggccggaggggcagttccgccgcactataattatcatatggccaatgctgcacctgggaccggggcattggtgaagaaaggaaggagggattactacgatgatgattatgaggatgatgatgacattggtggcactggtagcagtgggaagaagatgaggagggacgggtatgaaggttatgggtacggcggctctggcggcaaggcttcactgtcaggtgcgttgggttagtttttcattctgtttctgccttttgtatttcctgtaattggcatttgctatgacttcttgtttttttattaaatatttgtatgctcggttttataagaactatttcggcttatttgataactgaggtttctcacaagaatttggtgtttgggatttcggattttagagatacttgtgctttgacttttgtcatggttttggtgtggtgtataaatgtttttatggaataaaatttcgtatagtcttgcctactggagtgtttaagttattgacattgatccatatatattctggtg
>Jupunba_laeta_Mori_25147@NODE_1_length_1003_cov_78.682505
------------------------------------------------------------------------------------------------------------------------------------------------------------------------------------------------------------------------------ctcgtatactataaatcatgattgaaa-------agctatacgttaatactctgatcactgttctaaaccaccgtttaatcgctttgaatcttgggaggactgattctcaatcttgttcgtcgctttcccttcctagcgccgatcaatttcttctccgttttcctaattccgcccttgctatctgaaattcaacatggccactgcctccaccggcgacgtcgaagccggcttcgccaagctgcagggcgaggatttcgagtactatatgcagacctattccatcatccttggccggaattcgaaaaaatccagcgtcgacgttgacctatccagcctcggcggcgggatgaacatctcccgccaccatgcccgcatattctatgacttcgcgcgccgtcgcttcgccctcgaggttctcggtaagaacggttgtcttgttgaaggtgtccttcacctaccgggtaatccacccgtgaagctggattctcaagatttgcttcaaattggggacaaggagttttattttctgttacctgtgaggagtattttgggagggccgcttgggcccaggcattatgtgaatcattcatcagcggcggccggaggggcagttccgccgcactataattatcatatggccaatgctgcacctgggaccggggcattggtgaagaaaggaaggagggattactacgatgatgattatgaggatgatgatgacattggtggcactggtagcagtgggaagaagatgaggagggacgggtatgaaggttatgggtacggcggctctggcggcaaggcttcgctgtcaggtgcgttgggttagtttttcattctgtttctgccttttgtatttcctgtaattggcatttgctttgacttcttgtttttttattaaaaatttgtatgctcggttttataagaactatttcggtttatttgataactgaggtttctcacaagaatttggtgtttgggatttcggattttagagatacttgtgctt--------------------------------------------------------------------------------------------------------------------
>Jupunba_limae_Iganci_261@NODE_1_length_1836_cov_96.656055
aattttgtcatagtagtacgactaatttttttatacaaaggaaaaaaatcctagtagtagttatcaattaaaaatatgattaaccctcaatttctaatcaaaaagaaattaatccttaaatgtctgggggaaaataaaactaaatctatatgactcgtcactagcaatttaaattcaaatttaagtttaatttaaatctaatcttttttacctcaatttgatttgatttaattttaattttaatttaaatc-aatctgatactcgtattttcgtttaatgtcctcactgaaaggcatttaatcgctttgaatcttgggaggactgattctcaatcttgttcgtcgctttcccttcctagctccgatcaatttcttctccgttttcctaattccgcccttgctatctgaaattcaacatggccactgcctccaccggcgacgttgaagccggcttcgccaagctgcagggcgaggatttcgagtactatatgcagacctattccatcatccttggccggaattcgaaaaaatccagcgtcgacgttgacctatccagcctcggcggcgggatgaacatctcccgccaccatgcccgcatattctatgacttcgcgcgccgtcgcttcgccctcgaggttctcggtaagaacggttgtcttgttgaaggtgtccttcacctcccgggtaatccacccgtgaagctggattctcaagatttgcttcaaattggggacaaggagttttattttctgttacctgtgaggagtattttgggagggccgcttgggcccaggcattatgtgaatcattcatcagcggcggccggaggggcagttccgccgcactataattatcatatggccaatgctgcacctgggaccggggcattggtgaagaaaggaaggagggattactacgatgatgattatgaggatgatgatgacattggtggcactggtagcagtgggaagaagatgaggagggacgggtatgaaggttatgggtacggcggctctggcggcaaggcttcactgtcaggtgcgttgggttagtttttcattctgtttctgccttttgtatttcctgtaattggcatttgctatgacttcttgtttttttattaaatatttgtatgctcggttttataagaactatttcggcttatttgataactgaggtttctcacaagaatttggtgtttgggatttcggattttagagatacttgtgctttgacttttgtcatggttttggtgtggtgtataaatgtttctatggaataaaatttcgtatagtcttgcctactggagtgtttaagttattgacattgatccatatatattctggtg
>Jupunba_macradenia_Lourteig_3021@NODE_1_length_1112_cov_213.564251
--------------------------------------------------------gtagttatcaattaaaaatatgattaaccctcaatttctaattaaaaagaaattaatccttaaatgtctgggggaaaataaaactaaatctatatgactcgtcactagcaatttaaattcaaatttaagtttaatttaaatctaatcttttttacctcaatttgatttgatttaattttaattttaatttaaatc-aatcagatactcgtattttcgtttaatgtcctcactgaaaggcatttaatcgctttgaatcttgggaggactgattctcaatcttgttcgtcgctttcccttcctagctccgatcaatttcttctccgttttcctaattccgcccttgctatctgaaattcaacatggccactgcctccaccggcgacgttgaagccggcttcgccaagctgcagggcgaggatttcgagtactatatgcagacctattccatcatccttggccggaattcgaaaaaatccagcgtcgacgttgacctatccagcctcggcggcgggatgaacatctcccgccaccatgcccgcatattctatgacttcgcgcgccgtcgcttcgccctcgaggttctcggtaagaacggttgtcttgttgaaggtgtccttcacctcccgggtaatccacccgtgaagctggattctcaagatttgcttcaaattggggacaaggagttttattttctgttacctgtgaggagtattttgggagggccgcttgggcccaggcattatgtgaatcattcatcagcggcggccggaggggcagttccgccgcactataattatcatatggccaatgctgcacctgggaccggggcattggtgaagaaaggaaggagggattactacgatgatgattatgaggatgatgatgacattggtggcactggtagcagtgggaagaagatgaggagggacgggtatgaaggttatgggtacggcggctctggcggcaaggcttcactgtcaggtgcgttgggttagtttttcattctgtttctgccttttgtatttcctgtaattggcatttgctatgacttcttgtttttttattaaatatttgtatgctcggttttataagaactatttcggcttatttga-----------------------------------------------------------------------------------------------------------------------------------------------------------------------------------
>Jupunba_oppositifolia_Liegier_16014@NODE_1_length_1069_cov_180.788306
--------------------------------------------------------------------------------------------------------gaaattaatccttaaatgtctggagggaaataaaactaaatctatatgactcgtcactggcaatttaaattcaaatttaagtttaatttaaatctaatcttttttacctgaatttgatttaatttaattttaattttaattttaatctaatctgatgctcgtattttcgtttaacgtcctcactgaaaggcatttaatcgctttgaatcttgggaggactgattctcaatcttgttcgtcgctttctcttcctagctccgatcaatttcttctccgttttcctaattccgcccttgctatctgaaattcaacatggccactgccgccaccggcgacgtcgaagccggctttgccaagctgcagggcgaggatttcgagtactatatgcagacctattccatcatccttggccggaattctaaaaaatccagcgtcgacgttgacctatccagcctcggcggcgggatgaacatctcccgccaccatgcccgcatattctatgacttcgcgcgccgtcgcttcgccctcgaggttctcggtaagaacggttgtcttgttgaaggtgtccttcacctcccgggtaatccgcccgtgaagctggattctcaagatttgcttcaaattggggacaaggagttttattttctgttacctgtgaggagtattttgggagggccgcttgggcccaggcattatgtgaatcattcatcagcggcggccggaggggcagttccgccgcactataattatcatatgggcaatgctgcacctgggaccgggccattggtgaagaaaggaaggagggattactacgatgatgattatgaggatgatgacgacattggtggcactggtagcagtgggaagaagataaggagggacgggtatgaaggttatgggtacggcggctctggcggcaaggcttcactgtcaggtgcgttgggttagtttttcattctgtttctgccttttgtatttcctgtaattggcatttgctatgacttcttgtttttttattataaatttgtatgctcggttttataagaactatttcggcttacttgataac-------------------------------------------------------------------------------------------------------------------------------------------------------------------------------
>Jupunba_oxyphyllidia_Yonker_6157@NODE_1_length_966_cov_184.338583
-----------------------------------------------------------------------------------------------------------------------------------------------------tttagtgctcgtttgaaataacgattgaaatttaatagttttttaattgtgatttattgtatataaaataagtataa------aagaattgtatctcgaattatataaaaaacacttatctaaaaattaaataatcccaaacatgcacttaatcgctctga-----gggaggactgattctcaatcttgttcgtcgctttctcttcctagctccgatcaatttattctccgtcttcctaattccgcccttgctatctgaaattcaacatggccactgccgctaccggcgacgtcgaagccggcttcgccaagctgcagggcgaggatttcgagtactatatgcagacctattccatcatcctcggccggaattcgaaaaaatccagcgtcgacgttgacctatccagcctcggcggcgggatgaacatctcccgccaccatgcccgcatattctatgacttcgcgcgccgtcgcttcgccctcgaggttctcggtaagaacggttgtcttgttgaaggtgtccttcacctcccgggtaatccacccgtgaagctggattctcaagatttgcttcaaattggggacaaggagttttattttctgttacctgtgaggagtattttgggagggccgcttgggcccaggcattatgtgaatcattcatcagcggcggccggaggggcagttccgccgcactataattatcatatggccactgctgcacctgggaccggggcattggtgaagaaaggaaggagggattactacgatgatgattatgaggatgatgatgacattggtggcactggtagcagtgggaagaagatgaggagggacgggtatgaaggttatgggtacggcggctctggcggcaaggcttcactgtcaggtgcgttgggttagtttttcattctgtttctgccttttgtatttcctgtaattggcatttgctatgacttcttgttt-----------------------------------------------------------------------------------------------------------------------------------------------------------------------------------------------------------------------------------------
>Punjuba_killipii_Palodorios_6252@NODE_1_length_1064_cov_60.921986
aattttgtcatagtagtacgacaacttttttttatacaaaggaaaaaatgctagtagcagttatcaattaaaaatatgattaaccctcaatttctaattaaaaagaaattaat-cttaaatgtct-ggggaaaataaaactaaatctatatgat------------------------------------------------------------------------------------------------------------------------------tgttccctgaaaggcatttaatcgctttgaatcttgggaggactgattctcaatgttattcgtcgttttctcttccgaactccgatcaatttcttctccgttttcctaattccgcccttgctatctcaaattcaacatggccactgccgccaccggcgacgttgaagccggcttcgccaagctgcagggcgaggatttcgagtactatatgcagacctattccatcatccttggccggaattctaaaaaatccagcgtcgacgttgacctatccagcctcggcggcgggatgaacatctcccgccaccatgcccgcatattctatgacttcactcgccgtcgtttcgccctcgaggttctcggtaagaacggttgtcttgttgaaggtgtccttcacctcccgggtaatccacccgtgaagctggattctcaagatttgcttcaaattggcgacaaggagttttattttctgttacctgtgaggagtattttgggagggccgcttgggcccaggcattatgtgaatcatgcatccgcggcggccggaggggcagttccaccgcactataattatcacatggccaatgctgcacctggggccggggcattggtgaagaaaggaaggagggattactacgatgatgattatgaggatgatgatgacattggtggcactggtagcagtgggaagaagataaggagggacgggtatgaaggatatgggtacggcggctctggcggcaaggcttcactgtcaggtgcgttgggttagtatttcattctgtttctgccttttgtatttcctgtaattggcattttctatga---cttgtttttttattaaaaagttctatgctcggttttataagaactacttcggcttatttgataactgaggtttctcaaaagaatttg---------------------------------------------------------------------------------------------------------------------------------------------------------
>Punjuba_lehmannii_Escobar_7465@NODE_1_length_1439_cov_112.522026
tattgggacctgattgtaattttt-tttttttaatacatttgaaaaaattccaggagtagttatcaatttaaaatatgattaaccctcaatttctaattaaaaagaaattaattcttaaatgtct-ggggaaaataaagctaaatctatatgattct------------------------------------------------------------------------------------------------------------------------------------------------tcacattcaatcttgggaggactgattctcaatcttattcgtcgctttctcttcctaactccgatcaatttcttctccgttttcctaattccgcccttgctatctcaaattcaacatggccactgccgccaccggcgacgttgaagccggcttcgccaagctgcagggcgaggatttcgagtactatatgcagacctattccatcatccttggccggaattctaaaaaatccagcgtcgacgttgacctatccagcctcggcggcgggatgaacatctcccgccaccatgcccgcatattctatgacttcactcgccgtcgtttcgccctcgaggttctcggtaagaacggttgtcttgttgaaggtgtccttcacctcccgggtaatccacccgtgaagctggattctcaagatttgcttcaaattggggacaaggagttttattttctgttacctgtgaggagtattttgggagggccgcttgggcccaggcattatgtgaatcatgcatcagcggcggccggaggggcagttccgccgcactataattatcatatgcccaatgctgcacctggggccggggcattggtgaagaaaggaaggagggattactacgatgatgattatgaggatgatgatgacattggtggcactggtagcagtgggaagaagataaggagggacgggtatgaaggatatgggtacggcggctctggcggcaaggcttcactgtcaggtgcgttgggttagtatttcattctgtttctgccttttgtatttcctgtaattggcatttgctatgacttcttgtttttttattaaaaagttctatgctcggttttataagaactacttcggcttatttgataactgaggtttctcacaagaatttggtgtttgggatttcggattttagagatacttgtgctttgacttttgtcatggttttggtgtggtgtataaacgtttttatggaataaaattttgtatagtcttgcctactggagtgtttaagttattgacatcgatccatatatattctggtg
>Punjuba_racemiflora_Jimenez_Soares_3626@NODE_1_length_1409_cov_155.769520
tactaggacctgattgtaatttttctttttttaatacatttgaaaaaattccaggagtagttatcaatttaaaatatgattaaccctcaatttctaattaaaaagaaattaatccttaaatgtct-ggcgaaaataaagctaaatctatatgattct------------------------------------------------------------------------------------------------------------------------------------------------tcactttcaatgttgggaggactgattctcaatcttattcgtcgctttctcttcctaactccgatcaatttcttctccgttttcctaattccgcccttgctatctcaaattcaacatggccactgccgccaccggcgacgttgaagccggcttcgccaagctgcagggcgaggatttcgagtactatatgcagacctattccatcatccttggccggaattctaaaaaatccagcgtcgacgttgacctatccagcctcggcggcgggatgaacatctcccgccaccatgcccgcatattctatgacttcactcgccgtcgtttcgccctcgaggttctcggtaagaacggttgtcttgttgaaggtgtccttcacctcccgggtaatccacccgtgaagctggattctcaagatttgcttcaaattggggacaaggagttttattttctgttacctgtgaggagtattttgggagggccgcttgggcccaggcattatgcgaatcatgcatcagcggcggccggaggggcagttccgccgcactataattaccatatggccaatgctgcacctggggccggggcattggtgaagaaaggaaggagggattactacgatgatgattatgaggatgatgatgacattggtggcactggtagcagtgggaagaagataaggagggacgggtatgaaggatatgggtacggcggctctggcggcaaggcttcactgtcaggtgcgttgggttagtatttcattctgtttctgccttttgtatttcctgtaattggcatttgctatgacttcttgtttttatatcaaaatgttctatgctcggttttataagaactacttcggcttatttgataactgaggtttctcacaagaatttggtgtttgggatttcggattttagagatacttgtgctttgacttttgtcatggttttggtgtggtgtataaacgtttttatggaataaaa-tttgtatagtcttgcctactggagtgtttaagttattgacatcgatccatatatattcgggtg
>_R_Acacia_rostellifera_Murphy_466@NODE_1_length_1333_cov_255.728503
------------------------gttcatcccgggagcaaaaaaataaacacgcaattcctatcca--------attttgatcccagaaacagaaataagaaaaaaactcattcccagataccatccacaccttaaaactaaatctacatgattcttcactggcaatttaaattcaaatttaagtttaagttaaatctaatctttttaacctgaatttgattttatttgatttgattttagg--------------gatactcgtattttcgtttaatgtcctcactgaaaggcatttaatcgctttgaatcttgggaggactgattctcaatcttgttcgtcgctttctcctcctaactccgatcaatttcttctctattttcctaattccgcccttgctatctcaaattcaacatggccactgccgccaccggcgacgtcgaagccggctttgccaagctgcagggcgaggatttcgagtactatatgcagacctattccatcatccttggccggaattctaaaaaatccagcgtcgacgttgacctatccagcctcggcggcgggatgaatatctcccgccaccatgcccgcatattctatgacttcacgcgccgtcgtttcgccctcgaggtcctcggtaagaacggttgtcttgttgaaggtgtccttcacctcccgggtaatccacccgtgaagctggattctcaagatttgcttcaaattggggacaaggagttttattttctgttacctgcgaggagtattttgggggggccgcatgggcccaggcattatgtgaatcattcatcagcggcggccggaggggcagttccgccgcactataattatcatatggccaatgctgcacctggggccggggcattggtgaagaaaggaaggagggattactacgatgatgattatgaggatgatgatgacattggtggcactggtagcagtggaaagaagataaggagggacgggtatgaaggttatgggtacggcggctccggcggcaaggcttcactgtcaggtgcgttgggttagaatttcattctgtttctgccttttgtacttcctgtaattggcatttgctatgacttcttgtttttttattaaaaatttgtatgctcggttttataagaactacttcggctgatttgattaatgagatttctcacaagaaattggtttttgggatttcggattttagagatacttgtgctttgacttttgtcatggttttggtgtggtgtataaatgtttttatggaataaaattttgtatagtcttgcctactggagtgtttaagttattgacatcgatccatatatattcaggtg
>_R_Afrocalliandra_redacta_Germishuizen_5585@NODE_1_length_1107_cov_218.267961
--------------------------------------------------------------------------------------------------------------------------tttatatggtattgaagtgccttcctcccaactcactggtggaagcttcactggtaatttaaaattaacttatatctaattttttttacctgaatttgatttaa------tttaattttaatttaaatctaatccaatactcatattttcgttc----gtccccctgaaaggcatttaatcgctttgaatcttgggagggctgat--ttattcttgttcgtcgctttctgttcctaactccgatcaatttcttctccggtttcctaatcccgctcttgcaatctcaaattcaacatggccactggcgtcaccggcgacgtcgaagccggcttcgccaagctccagggcgaggattttgagtactatatgcaaacctattctatcatccttggccggaattctaaaaaatccagcgtcgatgttgacctatccagccttggcggcgggatgaacatctcccgccaccatgcccgcatattctatgacttcacgcgccgtcgtttcgccctcgaggtcctcggtaagaacggctgtcttgtagaaggcgtcctccacctcccgggtaatccacccgtgaagctcgattcccaagatttgcttcaaattggggacaaggagttttactttctgttgcctgtgaggagtattttgggagggtcgcttgggcccaggcattatgtgaatcattcatcagcagcagccggaggggcagttccgccgcactataattatcatatggccaatgctgcacctggggccggggcattggtgaagaaaggaaggaggggttactacgatgatgattatgaggatgatgatgacattggtggcactggtagcggtgggaagaagataaggagggaagggtatgaaggttatgggtacggcggctcgggcggcaaggcttcactgtcaggtgcgttggattagtattccattctgtttaagccttttgtatcttccgtaattgac--------tatttcatgtttcttcaattaaaaatttgtttgctcgattttataagaactacattggcttatttgataactgaggtttcaggcaagaacttggtgtttgggatttcggattttagagacacttgtgctttgccttttgtca--------------------------------------------------------------------------------------------------------
>_R_Albizia_burkartiana_StivalSantos_678@NODE_1_length_857_cov_8.952618
-------------------------------------------------------------------------------------------------------------------------------------------------------------------------------------------------------------------------------------------aattttaattttaatctaatcggatactcgtatttaagttccatgtcctcac-----------taatcgctttgaatcttgggaggactgattctcaatcttgttcgtcgctctcttttcccaactccgatcaatttcttctccgttttcctaattccgcccttgctatctcaaattcaagatggccactgccgccaccggcgacgttgaagccggcttcgccaagttgcagggcgaggatttcgagtactatatgcagacctattccatcatccttggccggaattctaaaaaatccagcgtcgacgttgacctatccagcctcggcggcgggatgaacatctcccgccaccatgcccgcatattctatgacttcacgcgccgtcgtttcgccctcgaggttctcggtaagaacggttgtcttgttgagggtgtccttcacctcccgggtaatccacccgtgaagctggattctcaagatttgcttcaaattggggacaaggagttttattttctgttacctgtgaggagtattttgggagggccgcttgggcccaggcattacgtgaatcattcatcagcggctgccggaggggcagttccgccgcactataattatcatatggccaatgctgcacctggggccggggcattggtgaagaaaggaaggagggattactacgatgatgattatgaggatgatgatgacattggtggcactggtagcagtgggaagaagataaggagggacggctatgaaggttatgggtacggcggctctggcggcaaggcttcactttcaggtgcgttgggttagtgtttcattctgtttctaccttttgtatttcctgtaattggcatttgctat-----------------------------------------------------------------------------------------------------------------------------------------------------------------------------------------------------------------------------------------------------
>_R_Albizia_coripatensis_Hughes_2433@NODE_1_length_1551_cov_216.418589
aattttgtcatagtagtacgactactattttttatgcaaaggaaaaaatcctagtagtagttatcaattaaaattatgattaaccctcaatttctaataaaaaagaaattaatccttaaatgtctgggggaaaataaaactaaatctatatgactcttcactggcgatttaaattcaaatttaagtttaatttaaatctaacttttttgacctgaatttgatttga------tttaattttaatttaaatctaatctgatactcgta-tttcgtctaatgtcctcactgaaaggcatttaattgctttgtatcttgggaggactgattttcaatcttgttcgtcgctttctcttcctagctccgatcaatttcttctccgttttcctgattccgccctttctatctcaaattcaacatggccactgccgccaccggcgacgtcgaagccggcttcgccaagttgcagggcgaggatttcgagtactatatgcagacctattccatcatccttggccggaattctaaaaaatccagcgtcgacgttgacctatccagcctcggcggcgggatgaacatctcccgccaccatgcccgcatattctatgatttcacgcgccggcgtttcgccctcgaggttctcggtaagaacggttgtcttgttgaaggtgtccttcacctcccgggtaatccacctgtgaagctggattctcaagatttgcttcaaattggggacaaggagttttattttctgttacctgtgaggagtattttgggagggccgcttgggcccaggcattatgtgaatcattcatcagcggctgctggaggggcagttccgccgcactataattatcatatggccaatgctgcacctggggcgggggcattggtgaagaaaggaaggagggattactacgatgatgattatgaggaggatgatgacattggtggcactggtagcagtgggaagaagataaggagggacggctatgaaggttatgggtacggcggctctggtggcaaggcttcactgtcaggtgcgttgggttagtatttcattttgtttctgccttttgtatttcctgtaattgccatttgctatgactgcttgtttttttattaaatatttgtatg-tcggttttataagaactacttcggcttatttgataactgaggtttctcacaagaatttggtgtttgggatttcgtattttacagatacttgtgctttgacttttgtcatggttttggtgtggtgtataaatgtttttatggaataaaattttgtctagtcttgcctactggagtgtttaagttattgacatcgatccatatatattctggtg
>_R_Albizia_edwallii_Dalmaso_272@NODE_1_length_1069_cov_5.817554
--------------------------------------------------------gtagttatcaattaaaaatatgattaaccctcaatttctaattaaaaagaaattaatccttaaatgtctgggggaaaataaaactaaatctatatgactcttcactggcgatttaaattcaaattgaagtttaatttaaatctaattttttttacctgaatttgatttgatttaattttaattttaattttaatctaatctgatgctcgtattttcgtttaatgtcctccctgaaaggcatttaatcgctttgaatcttgggaggactgattttcaatcttgttcgtcgctttctcttcctaactccgatcaatttcttctccgttttcctaattccgcccttgctatctcaaattcaacatggccactgccgccaccggcgacgtagaagccggcttcgccaagttgcagggcgaggatttcgagtactatatgcagacctattccatcatccttggccggaattctaaaaaatccagcgtcgacgttgacctatccagcctcggcggcgggatgaacatctcccgccaccatgcccgcatattctatgatttcacgcgccggcgtttcgcccttgaggttctcggtaagaacggttgtcttgttgaaggtgtccttcacctcccgggtaatccacccgtgaagctggattctcaagatttgcttcaaattggggacaaggagttttattttctgttacctgtgaggagtattttgggagggccggttgggcccaggcattatgtgaatcattcatcagcggctgccggagggccagttccgccgcactataattatcatatggccaatgctgcacctggggccggggcattggtgaagaaaggaaggagggattactacgatgatgattatgaggaagatgatgacattggtggcactggtagcagtgggaagaagataaggagggacggctatgaaggttatgggtacggcggctctggtggcaaggcttcactgtcaggtgcgttgggttagtatttcattttgtttctgccttttgtatttcctgtaattggcatttactatgacttcttgttttttt-------------------------------------------------------------------------------------------------------------------------------------------------------------------------------------------------------------------------------------
>_R_Albizia_niopoides_Simon_1601@NODE_1_length_1267_cov_148.606723
aattttgtcatagtagtacgactttttttttttatgcaaaggaaaaaatcctagtggtagttatcaattaaaaatatgattaaccctcaatttctaataaaaaagaaattaatccttaaatgtctgggggaaaataaaactaaatctatatgactcttcactggcaatttaaattcaaatttaagtttaatttaaatctaaatttttttagctgagtttgatttaatttgattttaattttaattttaatctaatctgatactcgtattttcgtttaatgccctcactgaaaggcatttaatcgctttgaatcttgggaggactgattctcaatcttgttcgtcgct-----ttcctaactccgatcaatttcttctccgttttcctaattccgcccttgctatctcaaattcaacatggccactgccgccaccggcgacgtcgaagccggcttcgccaagttgcagggcgaggatttcgagtactatatgcagacctattccatcatccttggccggaattctaaaaaatccagcgtcgacgttgacctatccagcctcggcggcgggatgaacatctcccgccaccatgcccgcatattctatgacttcacgcgccgtcgtttcgccctcgaggttctcggtaagaacggttgtcttgttgaaggtgtccttcacctcccgggtaatccacccgtgaagctggattctcaagatttgcttcaaattggggacaaggagttttattttctgttacctgtgaggagtattttgggagggccgcttgggcccaggcattatgtgaatcattcatcagcggctgccggaggggcagttccgccacactacaattatcatatgaccaatgctgcacctggggccggggcattggtgaagaaaggaaggagggattactacgatgatgattatgaggatgatgacgacattggtggcactggcagcagtgggaagaagataaggagggacggctatgaaggttatgggtatggcggctctggcggcaagtcttcactgtcaggtgcgttgggttagtattttattctgtttctgccttttgtatttcctataattggcatttgctatgactgcttgtttttttattaaaaatttgtatgctcggtttcataagaactacttcggtttatttgataactgaggtttctcacaagaatttggtgtttgggatttcgtattttagagatacttgtgctttgacttttgtcatggttttggtgtggtgtataa-----------------------------------------------------------------------------------
>_R_Albizia_tomentella_Leach_Dunlop_3801@NODE_1_length_1558_cov_213.275490
aattttttaaaacctctttttcaaattcccaattttgaggggaaaagattttcactcccacttttaatttttaatcttttcaattcccttcccctggattccctccaaaccatccaaaccaagcttggggaaaaaaaaactaaatctatttgattcttcactggaaatttaaattcaaatttaagtttaatttaaatctaatcttttttacctgaatttgatttaattgaattttaatttttatttaaatctaat---------gtattttcatttaatgtcctcactgaaaggcatttaatcgctctgaatcttgggaggactgattctcaatctggttcgtcgctttctcttcctcaatccgatcaatttcttctccgttctcctaattccgcccttgctatctcaaattcaacatggccactgctgccaccggcgacgtcgaagccggcttcgccaagctgcagggcgaggatttcgagtactatatgcagacctattccatcatccttggccggaattctaaaaagtccagcgtcgacgttgacctatccagcctcggcggcgggatgaacatctcccgccaccatgcccgtatattctatgacttcacgcgccgtcgtttcgccctcgaggttctcggtaagaacggttgtcttgttgaaggtgtccttcacctcccgggtaatccacccgtgaagctggattctcaagatttgcttcaaattggggacaaggagttttattttctgttacctgtgaggagtattttggcagggccgctcgggcccaggcattatgggaatcattcatcagcggcggtcggaggggcagttccgccgcactataattatcatattgccaatgctgcacctgggaccggggcattggtgaagaaaggaaggagggattactacgatgatgattatgaggatgatgatgacattggtggcactggtagcagtgggaagaagataaggagggacgggtatgaaggttatgggtacggcggctctggcggcaaggcttcactgtcaggtgagttgggttggtatttcattctgtttctgccttttgtatttcctgtagttggcatttgctatgacttattgtttttttactaaaaatttgtatgctcggttttataagaactacttcggcttatttgataactgaggtttctcacaagaatttggtgcttgggattttggattttcgagatacttgtgctttgacttttgtcatggtttaggtatggtgaattga----------------------------------------------------------------------------------
>_R_Albizia_xerophytica_Hughes_1435@NODE_1_length_1091_cov_85.563116
-------------------------------------------------------------------------------------------------------agaaattaatccttaaatgtctgggggaaaataaaactaaatctatatgactcttcactggtaatttaaattcaaatttaagtttaatttaaatctaattttttttacctggatttgatttaatttaattttaattttaattttaatctaatctgatactcgtattttcgtttaatgtcctcactgaaagtcatttaatcgctttgaatcttgggaggactgattctcaatcttgttcgtcgctttctcttcctgactccgatcaatttcttctccgttttcctaatacggcccttgctatctcaaattcaacatggccactgccgccaccggcgacgtcgaagccggcttcgccaagttgcagggcgaggatttcgagtactatatgcagacctattccatcatccttggacggaattctaaaaaatccagcgtcgacgttgacctgtccagcctcggcggcgggatgaacatctcccgccaccatgcccgcatattctatgacttcacgcgccgtcgtttcgccctcgaggttctcggtaagaacggttgtcttgttgaaggtgtccttcacctcccgggtaatccacccgtgaagctggattctcaagatttgcttcaaattggggacaaggagttttattttctgttacctgtgaggagtattttgggagggccgcttgggcccaggcattatgtgaatcattcatcagcagctgccggaggggcagttccgccgcactacaattatcatatggccaatgctgcacctggggccggggcattggtgaagaaaggaaggagggattactacgatgatgattatgaggatgacgacgacattggtggcactggtagcagtgggaagaagataaggagggacggctatgaaggttatgggtatggcggctctggcggcaaggcttcactgtcaggtgcgttgggttagtatttcattccgtttctgctttttgtatttcctgtaattggcatttgctatgacttcttgtttttttattaaaaatttgtatgctcggttttgtaagaactacttcggcttatttgataactaaggtttctcacagga--------------------------------------------------------------------------------------------------------------------------------------------------------------
>_R_Balizia_elegans_Iganci_870@NODE_1_length_1144_cov_161.468604
----------------------------------------------------------------------------------------------------------------------------------------------------------------------------------------------------------------------------tttaattttaattttaattttaatttaaatctaatctgatactcgtattttcgtttaatgtcctcactg--aggcatttaatcgctctgaatcttgggaggcctgattctcaatcttgttcgtcggtttctcttcctagctccgatcaatttcttctccgttttcctaattccgcccttgctatctgaaaatcaacatggccaccgccgccaccggcgacgtcgaagccggcttcgccaagctgcagggcgaggatttcgagtactatatgcagacctattccatcatccttggccggaattctaaaaaatccagcgtcgacgttgacctatccagcctcggcggcgggatgaacatctcccgccaccatgcccgcatattctatgacttcgcgcgccgtcgcttcgccctcgaggttctcggtaagaacggttgtcttgttgaaggtgtccttcacctcccgggtaatccaccagtgaagctggattctcaagatttgcttcaaattggggacaaggagttttattttctgttacctgtgaggagtattttgggagggccgcttgggccaaggcattatgtgaatcattcatcagcggcggccggaggggcagttccgccgcactataattatcatatgcccaatgctgcgcctgggaccggggcattggtgaagaaaggaaggagggattactacgatgatgattatgaggatgatgacgacattggtggcactggtagcagtgggaagaagataaggagggacgggtatgaaggttatgggtacggcggctctgtcggcaaggcttcactgtcaggtgcgttgggttagtttttcattctgtttctgccttttatatttcctgtaattggcatttgctatgacttcttgtttttttattaaaaatttgtatgctcggttttataagaactatttcggcttatttgataactgaggtttctcacaagaatttggtgttggggattttggattttagagatacttgtgctttgacttttgtcatggttttggtgtggcgtataaatgtttttatggaataaaattttgtatagtcttgcctactggagtgcttaagttattgacactgatccatttatattctggtg
>_R_Balizia_leucocalyx_Aguilar_1939@NODE_1_length_1426_cov_154.655300
aattttgtcatagtagtacgactattttttttatacaaaggaaaaaaatcctagtagtagttatcagttaaaa-----attaaccctcaatttctaattaacaagaaattaatccttaaatgtctgggggaaaataaaactaaatctatatgactcgccactggcgatttaaattcaaatttaagtttaatttaaatctaatcttttttacctgaatttgatttaa-------------------------------------------ttcgtttaatgtcctcactgca--gcatttaatcgctctgaatcttgggagaactgattctcaatcttgttcgtcggtttctcttcctagctccgatcaatttcttctccgttttcctaattcagcccttgctatctgaaattcaacatggccactgccgccaccggcgacgtcgaagccggcttcgccaagctgcagggcgaggatttcgagtactatatgcagacctattccatcatccttggccggaattctaaaaaatccagcgtcgacgttgacctatccagcctcggcggcgggatgaacatctcccgccaccatgcccgcatattctatgacttcgcgcgccgtcgcttcgccctcgaggttctcggtaagaacggttgtcttgttgaaggtgtccttcacctcccgggtaatccacccgtgaagctggattctcaagatttgcttcaaattggggacaaggagttttattttctgttacctgtgaggagtattttgggagggccgcttgggcccaggcattatgtgaatcattcatcagcggcggccggaggggcagttccgccgcactataattatcatatggccaatgctgcacctgggaccggggcattggtgaagaaaggaaggagggattactacgatgatgattttgaggatgatgatgacattggtggcactggtagcagtgggaagaagataaggagggacgggtatgaaggttatgggtacggcggctctgtcggcaaggcttcactgtcaggtgcgttgggttactttttcattctgtttctgccttttgtatttcctgtaattggcatttgctatgacttcttgtttttttattaaaaatttgtatgctcggttttataagaactatttcggcttatttgataactgaggtttctcacaagaatttggtgtttgggatttcggattttagagatacttgtgctttgacttttgtcatggttttggtgtgttgtataaatgtttttatggaataaaattttgtatagttttgcctactggagtgtttaagttattgacattgatccatatatattctggtg
>_R_Cathormion_rhombifolium_Deighton_3618@NODE_1_length_1269_cov_76.072987
-------------------------------------------------------------------------------------cacaatttctaattaacaagaaattaatccttaaatgtctggcggcaaataaaactaaatctatatgactcgtcactggcgatttaaattcaaatttaagtttaatttaaatctaatcttttttacctgaatttgatttaatttaattttaattttaatttaaatctaatctaatactcgtattttcgtttaatgtcctcactg--aggcatttaatctctctgaatcttgggaggactgattctcaatcttgttcgtcggtttctcttcctagctccgatcaatttcttctccgttttcctaattccgcccttgctatctgaaattcaacatggccactgccgccaccggcgacgtcgaagccggcttcgccaagctgcagggcgaggatttcgagtactatatgcagacctattccatcatccttggccggaattctaaaaaatccagcgtcgacgttgacctatccagcctcggcggcgggatgaacatctcccgccaccatgcccgcatattctatgacttcgcgcgccgtcgcttcgccctcgaggttctcggtaagaacggttgtcttgttgaaggtgtccttcacctcccgggtaatccaccggtgaagctggattctcaagatttgcttcaaattggggacaaggagttttattttctgttacctgtgaggagtattttgggagggccgcttgggccaaggcattatgtgaatcattcatcagcggcggccggaggggcagttccgccgcactataattatcatatggccaatgctgcacctgggaccggggcattggtgaagaaaggaaggagggattactacgatgatgattatgaggatgatgatgacattggtggcactggtagcagtgggaagaagataaggagggacgggtatgaaggttatgggtacggcggctctgtcggcaaggcttcactgtcaggtgcgttgggttagtttttcattctgtttctgccttttatatttcctgtaattggcatttgctatgacttcttgtttttttattaaaaatttgtatgcttggttttataagaactatttcggcttatttgataactgaggtttctcacaagaatttggtgtttgggatttcggattttatagatacttgtgctttgacttttttcatggttttggtgtggtgtataaatgtttttatggaataaaattttgtatagtcttgcctactggagtgtttaagttattgacattgatccatatatattctggtg
>_R_Hydrochorea_gonggrijpii_Tillett_45696@NODE_1_length_1041_cov_194.046680
---------------------------------------------------------------------------------------------------------------------------------------------------------------------gatttaaattcaaattcaagtttaatttaaatctaatcttttttacctgaatttgatttaatttaattttaattttaatttaaatctaatctgatactcgtattttcatttaatgtcctcactg--aggcatttaatcgctcagaatcttgggaggactgattctcaatcttgttcgtcggtttctcttcctagctccgatcaatttcttctccgttttcctaattccgcccttgctatctgaaattcaacatggccactgccgccaccggcgacgtcgaagccggcttcgccaagctgcagggcgaggatttcgagtactatatgcagacctattcgatcatccttggccggaattctaaaaaatccagcgtcgacgttgacctatccagcctcggcggcgggatgaacatctcccgccaccatgcccgcatattctatgacttcgcgcgccgtcgcttcgccctcgaggttctcggtaagaacggttgtcttgttgaaggtgtccttcacctcccgggtaatccacccgtgaagctggattctcaagatttgcttcaaattggggacaaggagttttattttctgttacctgtgaggagtattttgggagggccgcttgggccaaggcattatgtgaatcattcatcagcggcggccggaggggcagttccgccgcactataattatcatatggccaatgctgcacctgggaccggggcattggtgaagaaaggaaggagggattactacgatgatgattatgaggatgatgatgacattggtggcactggtagcagtgggaagaagataaggagggacgggtatgaaggttttgggtacggcggctctgtcggcaaggcttcactgtcaggtgcgttgggttagtttttcattctgtttctgccttttatatttcctgtaattggcatttgctatgacttcttgtttttttattaaaaatttgtatgctcggttttataagaactatttcggcttatttgataactgaggtttctcacaagaatttggtgtttgggattt--------------------------------------------------------------------------------------------------------------------------------------------
>_R_Jupunba_barbouriana_Iganci_847@NODE_1_length_1194_cov_234.886303
------------------------------------------------------------------------------------------------------------------------------------------------------tgactcgtcactagcaatttaaattcaaatttaagtttaatttaaatctaatcttttttacctcaatttgatttgatttaattttaattttaatttaaatc-aatctgatactcgtattttcgtttaatgtcctcactgaaaggcattaaa----------------------------tcaatcttgttcgtcgctttcccttcctagctccgatcaatttcttctgcgttttcctaattccgcccttgctatctgaaattcaacatggccactgcctccaccggcgacgttgaagccggcttcgccaagctgcagggcgaggatttcgagtactatatgcagacctattccatcatccttggccggaattcgaaaaaatccagcgtcgacgttgacctatccagcctcggcggcgggatgaacatctcccgccaccatgcccgcatattctatgacttcgcgcgccgtcgcttcgccctcgaggttctcggtaagaacggttgtcttgttgaaggtgtccttcacctcccgggtaatccacccgtgaagctggattctcaagatttgcttcaaattggggacaaggagttttattttctgttacctgtgaggagtattttgggagggccgcttgggcccaggcattatgtgaatcattcatcagcggcggccggaggggcagttccgccgcactataattatcatatggccaatgctgcacctgggaccggggcattggtgaagaaaggaaggagggattactacgatgatgattatgaggatgatgatgacattggtggcactggtagcagtgggaagaagatgaggagggacgggtatgaaggttatgggtacggcggctctggcggcaaggcttcactgtcaggtgcgttgggttagtttttcattctgtttctgccttttgtatttcctgtaattggcatttgctatgacttcttgtttttttattaaatatttgtatgctcggttttataagaactatttcggcttatttgataactgaggtttctcacaagaatttggtgtttgggatttcggattttagagatacttgtgctttgacttttgtcatggttttggtgtggtgtataaatgtttttatggaataaaattttatatagttttgcctgctggagtgtttatgttattgacattgatccttatatattctggtg
>_R_Jupunba_brachystachya_Lima_7438@NODE_1_length_1531_cov_135.307428
aattttgtcatagtagtacgactattttttttatacaaaggaaaaaaatcctagtagtggttatcaattaaaaatatgattaaccctcaatttctaattaaaaagaaattaatccttaaatgtctgggggaaaataaaactaaatctatatgactcgtcactggcaatttaaattcaaatttaagtttaatttaaatctaatcttttttacctgaatttgatttga------tttaattttaattttaatctaatctgatactcgtattttcgtttaatgtcctcactgaaaggcatttaatcgctttgaatcttgggaggactgattctcaatcttgttcgtcgctttctcttcctagctccgatcaatttcttctccgttttcctaattccgcccttgctatctgaaattcaacatggccactgccgccaccggcgacgtcgaagccggcttcgccaagctgcagggcgaggatttcgagtactatatgcagacctattccatcatccttggccggaattctaaaaaatccagcgtcgacgttgacctatccagcctcggcggcgggatgaacatctcccgccaccatgcccgcatattctatgacttcgcgcgccgtcgcttcgccctcgaggttctcggtaagaacggttgtcttgttgaaggtgtccttcacctcccgggtaatccacccgtgaagctggattctcaagatttgcttcaaattggggacaaggagttttattttctgttacctgtgaggagtattttgggagggccgcttgggcccaggcattatgtgaatcattcatcaggtgcggccggaggggcagttccgccgcactataattatcatatggccaatgctgcacctgggaccggggcattggtgaagaaaggaaggagggattactacgatgatgattatgaggatgatgatgacattggtggcactggtagcagtgggaagaagataaggagggacgggtatgaaggttatgggtacggcggctctggcggcaaggcttcactgtcaggtgcgttgggttagtttttcattctgtttctgccttttgtatttcctgtaattggcatttgctatgacttcttgtatttttattataaatttgtatgctcggttttataagaactatttcggcttatttgataactgaggtttctcacaagaatttggtgtttgggatttcggattttagagatacttgtgctttgacttttgtcatggttttggtgtggtgtataaatgtttttatggaataaaattttgtatagtcttgcctactggagtgtttaagttattgacattgatccatatatattctggtg
>_R_Jupunba_commutata_Maguire_46145@NODE_1_length_599_cov_144.431034
---------------------------------------ggaaaaaaatcccagtagtagttatcaattaaaaatatgattaaccctcaatttctaattaaaaagaaattaatccttaaatgtctgggggaaaataaaactaaatctatatgactcgtcactagcaatttaaattcaaatttaagtttaatttaaatctaatcttttttacctcaatttgatttgatttaattttaattttaatttaaatc-aatctgatactcgtattttcgtttaatgtcctcactgaaaggcatttaatcgctttgaatcttgggaggactgattctcaatcttgttcgtcgctttcccttcctagctccgatcaatttcttctccgttttcctaattccgcccttgctatctgaaattcaacatggccactgcctccaccggcgacgttgaagccggcttcgccaagctgcagggcgaggatttcgagtactatatgcagacctattccatcatccttggccggaattcgaaaaaatccagcgtcgacgttgacctatccagcctcggcggcgggatgaacatctcccgccaccatgcccgcatattctatgacttcgcgcgccgtcgcttcgccctcgaggttc-------------------------------------------------------------------------------------------------------------------------------------------------------------------------------------------------------------------------------------------------------------------------------------------------------------------------------------------------------------------------------------------------------------------------------------------------------------------------------------------------------------------------------------------------------------------------------------------------------------------------------------------------------------------------------------------------------------------------------------
>_R_Jupunba_filamentosa_Lima_7487@NODE_1_length_1146_cov_164.074836
----------------------------------------------------------------------------------------------------------------------------------------------------------------------------------------------------------------------------------tttaattttaattttaatttaaatctaatctgatactcgtattttcgtttaatgtcctcactgaaaggcatttaatcgctttgaatcttgggaggactgattttcaatcttgttcgtcgctttctcttcctagctccgatcaatttcttctccgttttcctaattccgcccttgctatctgaaattcaacatggccactgccgccactggcgacgtcgaagccggcttcgccaagctgcagggcgaggatttcgagtactatatgcagacctattccatcatccttggccggaattctaaaaaatccagcgtcgacgttgacctatccagcctcggcggcgggatgaacatctcccgccaccatgcccgcatattctatgacttcgcgcgccgtcgcttcgccctcgaggttctcggtaagaacggttgtcttgttgaaggtgtccttcacctcccgggtaatccacccgtgaagctggattctcaagatttgctgcaaattggggacaaggagttttattttctgttacctgtgaggagtattttgggagggccgcttgggcccaggcattatgtgaatcattcatcagctgcggccggaggggcagttccgccgcactataattatcatatggcgaatgctgcacctgggaccggggcattggtgaagaaaggaaggagggattactacgatgatgattatgaggatgatgatgacattggtggcactggtagcagtgggaagaagataaggagggacgggtatgaaggttatgggtacggcggctctggcggcaaggcttcactgtcaggtgcgttgggttagtttttcattctgtttctgccttttgtatttcctgtaattggcatttgctatgacttcttgtttttttattataaatttgtatgctcggttttataagaactatttcggcttatttgataactgaggtttctcacaagaatttggtgtttgggatttcggattttagagatacttgtgctttgacttttgtcatggttttggtgtggtgtataaatgtttttatggaataaaattttgtatagtcttgcctactggagtgtttaagttattgacattgaaccatatatattctggtg
>_R_Jupunba_floribunda_Iganci_883@NODE_1_length_1451_cov_143.296215
aattttgtcatggtagtacgactattttttttatacaaaggaaaaaaatcctagtagtagttatcaattaaaaatatgattaaccctcaatttctaattaaaaagaaattaatccttaaatgtctgggggaaaataaaactaaatctatattactcgtcactgccaatttaaattcaaatttaagtttaatttaaatctaatcttttttacctcaatttgatttgatttaatttaaatttaaatctaaatctaatctgatgctcgtattttcgtttaatgtcctcactgaaaggcatttaatcgctttgaatcctgggaggactgattctcaatcttgttcgtcgctttctgttcctagctccgatcaatttcttctccgttttcctatttccgcccttgctatccgaaattcaacatggccactgccgccaccggcgacgtcgaagccggcttcgccaagctgcagggcgaggatttcgagtactatatgcagacctattccatcatccttgggcggaattcgaaaaaatccagcgtcgacgttgacctatccagcctcggcggcgggatgaacatctcccgccaccatgcccgcatattctatgacttcgcgcgccgtcgcttcgccctcgaggttctcggtaagaacggttgtcttgttgaaggtgtccttcacctcccgggtaatccacccgtgaagctggattctcaagatttgcttcaaattggggacaaggagttttattttctgttacctgtgaggagtattttgggagggccgcttgggcccaggcattatgtgaatcattcatcagcggcggccggaggggcagttccgccgcactataattatcatatggccaatgctgcacctgggaccggggcattggtgaagaaaggaaggagggattactacgatgatgattatgaggatgatgatgacattggtggcactggtagcagtgggaagaagatgaggagggacgggtatgaaggttatgggtacggcggctctggcggcaaggcttcactgtcaggtgcgttgggttagtttttcattctgtttctgccttttgtatttcctgtaattggcatttgctatgacttcttgtttttttattaaaaatttgtatgctcggttttataagaactatttcggcttatttgataactgaggtttctcacaagaatttggtgtttgggatttcggattttagagatacttgtgctttgacttttgtcatggttttggtgtggtgtataaatgtttttatggaataaaattttgtatagtcttgcctactggagtgtttaagttattgacattgatccatatatattctggtg
>_R_Jupunba_idiopoda_Quesada_1718@NODE_1_length_982_cov_91.625414
------------------------------------------------------------------------------------------------------------------------tatcc-----------------------t-----cactgaaaaacatttataactcatttgaaataatgattgaagtctttttttttaattatgaattacagtatataaaataagaattttatctcgacttatataataaacatttatctaaaaattaagtgatccc---aaaacatgcaatt-------atcttgagaggactgattctcaatcttgttcgtcgctttctcttcctagctccgatcaatttcttctccgttttcctaattccgcccttgctatctgaaattcgacatggccactgccgccaccggcgacgtcgaagccggcttcgccaagctgcagggcgaggatttcgagtactatatgcagacctattccatcatcctcggccggaattcgaaaaaatccagcgtcgacgttgacctatccagcctcggcggcgggatgaacatctcccgccaccatgcccgcatattctatgacttcgcgcgccgtcgcttcgccctcgaggttctcggtaagaacggttgtcttgttgaaggtgtccttcaccttccgggtaatccacccgtgaagctggattctcaagatttgcttcaaattggggacaaggagttttattttctgttacctgtgaggagtattttgggagggccgcttgggcccaggcattatgtgaatcattcatcagcggcggccggaggggcagttccgccgcactataattatcatatggccactgctgcacctgggaccggggcattggtgaagaaaggaaggagggattactacgatgatgattatgaggatgatgatgacattggtggcactggtagcagtgggaagaagatgaggagggacgggtatgaaggttatgggtacggcggctctggcggcaaggcttcactgtcaggtgcgttgggttagtttttcattctgtttctgccttttgtatttcctgtaattggcatttgctatgacttcttgtttttt--------------------------------------------------------------------------------------------------------------------------------------------------------------------------------------------------------------------------------------
>_R_Jupunba_langsdorfii_Ribeiro_728@NODE_1_length_1209_cov_159.904594
aattttgtcatagtagtacgactattttttttatacaaaggaaaaaaatcctagtagtagttatcaattaaaaatatgattaaccctcaatttctaattaaaaagaaattaatccttaaatgtctgggggaaaataaaactaaatctatatgactcttcactggcaatttaaattcaaatttaagtttaatttaaatctaatcttttttacctgaatttgatttactttaattttaattttaatttaaatctaatctgatgctcgtattttcgtttaatgtcctcactgaaaggcatttaatcactttgaatctggggaggactgattctcaatcctgttcgtcgctttctcttcctagctccgatcaatttcttctccgttttcctatttccgcccttgctatctcaaattcaacatggccactgccgccaccggcgacgtcgaagccggtttcgccaagctgcagggcgaggatttcgagtactatatgcagacctattccatcatccttggccggaattctaaaaaatccagcgtcgacgttgacctatccagcctcggcggcgggatgaacatctcccgccaccatgcccgcatattctatgacttcgcgcgccgtcgtttcgccctcgaggttctcggtaagaacggttgtcttgttgaaggtgtccttcacctcccgggtaatccacccgtgaagctggattctcaagatttgcttcaaattggggacaaggagttttattttctgttacctgtgaggagtattttgggagggccgcttgggaccaggcattatgtgaatcattcatcagccgcggccggaggggcagttccgccgcactataattatcatatggccaatgctgcacctgggaccggggcattggtgaagaaaggaaggagggattactacgatgatgattatgaggatgatgatgacattggtggcactggtagcagtgggaagaagataaggagagacgggtatgaaggttatgggtacggcggctctggcggcaaggcttcactgtcaggtgcgttgggttagtatttcattct---------------------------------------------------------------------------------------------------------------------------------------------------------------------------------------------------------------------------------------------------------------------------------------------
>_R_Jupunba_leucophylla_Iganci_839@NODE_1_length_1656_cov_220.039265
aattttgtcatagtagtacgactattttttttttacaaaggaaaaaaatcctagtagtagttatcaattaaaaatatgattaaccctcaatttctaattaaaaagaaattaatccttaaatgtctggggggaaataaaactaaatctatatgactcgtcactggcaatttaaattcaaatttaagtttaatttaaatctaatcttttttacctcaatttgatttgatttaatttaaatttaaatttaaatctaatctgatactcgtattttcgtttaatgtcctcactgaaaggcatttaatcgctttgaatcctgggaggactgattctcaatcttgttcgtcgctttctcttcctagctccgatcaatttcttctccgttttcctaattccgcccttgctatctgaaattcaacatggccactgccgccaccggcgacgtcgaagccggcttcgccaagctgcagggcgaggatttcgagtactatatgcagacctattccatcatccttggccggaattcgaaaaaatccagcgtcgacgttgacctatccagcctcggcggggggatgaacatctcccgccaccatgcccgcatattctatgacttcgcgcgccgtcgcttcgccctcgaggttctcggtaagaacggttgtcttgttgaaggtgtccttcacctcccgggtaatccacccgtgaagctggattctcaagatttgcttcaaattggggacaaggagttttattttctgttacctgtgaggagtattttgggagggccgcttgggcccaggcattatgtgaatcattcatcagcggcggccggaggggcagttccgccgcactataattatcatatggccaatgctgcacctgggaccggggcattggtgaagaaaggaaggagggattactacgatgatgattatgaggatgatgatgacattggtggcactggtagcagtgggaagaagatgaggagggacgggtatgaaggttatgggtacggcggctctggcggcaaggcttcactgtcaggtgcgttgggttagtttttcattctgtttctgcctttt-------------------------------------------------------------------------------------------------------------------------------------------tagagatacttgtgctttgacttttgtcatggtttcggtgtggtgtataaatgtttttatggaataaaattttgtatagtcttgcctactggagtttttaagttattgacattgatccatatatattctggtg
>_R_Jupunba_longipedunculata_Cardona_2682@NODE_1_length_1293_cov_216.546053
agtgaaatctgatccctagggcttcttttctcatatttatttttatatcatttgcatttattgttaattatttttatgttgtattcccaatcaccaactga--------------tcgactgaccaaatagaattaaaattaccaaattttggtacttaatgaataatcctcgtgagaacgatactctacttacta------ctttattacttgattatga-----------------------------------------------cagtgtacacttgcacttttctacaccatccaaaaatcgtaa-----cagaggactgattctcaatcttgttcgtcgctttcccttcctagctccgatcaatttcttctccgttttcctaattccgcccttgctatctgaaattcaacatggccactgcctccactggcgacgttgaagccggcttcgccaagctgcagggcgaggatttcgagtactatatgcagacctattccatcatccttggccggaattcgaaaaaatccagcgtcgacgttgacctatccagcctcggcggcgggatgaacatctcccgccaccatgcccgcatattctatgacttcgcgcgccgtcgcttcgccctcgaggttctcggtaagaacggttgtcttgttgaaggtgtccttcacctcccgggtaatccacccgtgaagctggattctcaagatttgcttcaaattggggacaaggagttttattttctgttacctgtgaggagtattttgggagggccgcttgggcccaggcattatgtgaatcattcatcagcggcggccggaggggcagttccgccgcactataattatcatatggccaatgctgcacctgggaccggggcattggtgaagaaaggaaggagggattactacgatgatgattatgaggatgatgatgacattggtggcactggtagcagtgggaagaagatgaggagggacgggtatgaaggttatgggtacggcggctctggcggcaaggcttcactgtcaggtgcgttgggttagtttttcattctgtttctgccttttgtatttcctgtaattggcatttgctatgacttcttgtttttttattaaatatttgtatgctcggttttataagaactatttcggcttatttgataactgaggtttctcacaagaatttggtgtttgggatttcggattttagagatacttgtgctttgacttttgtcatggttttggtgtggtgtataaatgtttttatggaataaaatttcgtatagtcttgcctactggaatgtttaag-------------------------------
>_R_Jupunba_microcalyx_Iganci_855@NODE_1_length_1658_cov_171.837445
aattttgtcatagtagtacgactattttttttttacaaaggaaaaaaatcctagtagtagttatcaattaaaaatatgattaaccctcaatttctaattaaaaagaaattaatccttaaatgtctgggggaaaataaaactaaatctatatgactcgtcactggcaatttaaattcaaatttaagtttaatttaaatctaatcttttttacctcaatttgatttgatttaatttaaatttaaatttaaatctaatctgatactcgtattttcgtttaatgtcctcactgaaaggcatttaatcgctttgaatcctgggaggactgattctcaatcttgttcgtcgctttctcttcctagctccgatcaatttcttctccgttttcctaattccgcccttgctatctgaaattcaacatggccactgccgccaccggcgacgtcgaagccggcttcgccaagctgcagggcgaggatttcgagtactatatgcagacctattccatcatccttggccggaattcgaaaaaatccagcgtcgacgttgacctatccagcctcggcggggggatgaacatctcccgccaccatgcccgcatattctatgacttcgcgcgccgtcgcttcgccctcgaggttctcggtaagaacggttgtcttgttgaaggtgtccttcacctcccgggtaatccacccgtgaagctggattctcaagatttgcttcaaattggggacaaggagttttattttctgttacctgtgaggagtattttgggagggccgcttgggcccaggcattatgtgaatcattcatcagcggcggccggaggggcagttccgccgcactataattatcatatggccaatgctgcacctgggaccggggcattggtgaagaaaggaaggagggattactacgatgatgattatgaggatgatgatgacattggtggcactggtagcagtgggaagaagatgaggagggacgggtatgaaggttatgggtacggcggctctggcggcaaggcttcactgtcaggtgcgttgggttagtttttcattctgtttctgcctttt-------------------------------------------------------------------------------------------------------------------------------------------tagagatacttgtgctttgacttttgtcatggtttcggtgtggtgtataaatgtttttatggaataaaattttgtatagtcttgcctactggagtgtttaagttattgacattgatccatatatattctggtg
>_R_Jupunba_nipensis_Mayo_19662@NODE_1_length_754_cov_63.192024
----------------------------------------------------------------------------------------------------------------------------------------------------------------------------------------------------------------------------------------------------------------------------------------------------------------------atcttgggaggactgattctcaatcttgttcgtcgctttctcttcctagctccgatcaatttcttctccgttttcctaattccgcccttgctatctgaaattcaacatggccactgccgccaccggcgacgtcgaagccggctttgccaagctgcagggcgaggatttcgagtactatatgcagacatattccatcatccttggccggaattctaaaaaatccagcgtcgatgttgacctatccagcctcggcggcgggatgaacatctcccgccaccatgcccgcatattctatgacttcgcgcgccgtcgcttcgccctcgaggttctcggcaagaacggttgtcttgttgaaggtgtccttcacctcccgggtaatccgcccgtgaagctggattctcaagatttgcttcaaattggggacaaggagttttattttctgttacctgtgaggagtattttgggagggccgcttgggcccaggcattatgtgaatcattcatcagcggcggccggaggggcagttccgccgcactataattatcctatggccaatgctgcacctgggaccgggccattggtgaagaaaggaaggagggattactacgatgatgattatgaggatgatgacaacattggtggcactggtagcagtgggaagaagataaggagggacgggtatgaaggttatgggtacggcggctctggcggcaaggcttcactgtcaggtgcgttgggttagtttttcattctg--------------------------------------------------------------------------------------------------------------------------------------------------------------------------------------------------------------------------------------------------------------------------------------------
>_R_Jupunba_trapezifolia_Simon_1600@NODE_1_length_970_cov_216.007650
-----------------------------------------------------------------------------------------------------------------------------------------------------------------------------------------------------------------------------------------------------------------------------------------------------------------------------------------tcaatcttgttcgtcgctttcccttcctagctccgatcaatttcttctccgttttcctaattccgcccttgctatctgaaattcaacatggccactgcctccaccggcgacgttgaagccggcttcgccaagctgcagggcgaggatttcgagtactatatgcagacctattccatcatccttggccggaattcgaaaaaatccagcgtcgacgttgacctatccagcctcggcggcgggatgaacatctcccgccaccatgcccgcatattctatgacttcgcgcgccgtcgcttcgccctcgaggttctcggtaagaacggttgtcttgttgaaggtgtccttcacctcccgggtaatccacccgtgaagctggattctcaagatttgcttcaaattggggacaaggagttttattttctgttacctgtgaggagtattttgggagggccgcttgggcccaggcattatgtgaatcattcatcagcggcggccggaggggcagttccgcctcactataattatcatatggccaatgctgcacctgggaccggggcattggtgaagaaaggaaggagggattactacgatgatgattatgaggatgatgatgacattggtggcactggtagcagtgggaagaagatgaggagggacgggtatgaaggttatgggtacggcggctctggcggcaaggcttcactgtcaggtgcgttgggttagtttttcattctgtttctgccttttgtatttcctgtaattggcatttgctatgacttcttgtttttttattaaatatttgtatgctcggttttataagaactatttcggcttatttgattactgaggtttctcacaagaatttagtgtttgggatttcggattttagagatacttgtgctttgacttttgtcatggttttggtgtggtgtataaatgtttttatggaataaaatttcgtatagtcttg-------------------------------------------------
>_R_Jupunba_villosa_Borges_423@NODE_1_length_1512_cov_143.810453
aattttgtcacagtagtacgactattttttttatacaaaggaaaaaaatcctagtagtggttatcaattaaaaatatgattaaccctcaatttctaattaaaaagaaattaatccttaaatgtctgggggaaaataaaactaaatctatatgactcgtcactggcaatttaaattcaaatttaagtttaatttaaatctaatcttttttacctgaatttgatttga------tttaattttaattttaatctaatctgatactcgtattttcgtttaatgtcctcactgaaaggcatttaatcgctttgaatcttgggaggaccgattctcaatcttgttcgtcactttctcttcctagctccgatcaatttcttctccgttttcctaattccgcccttgctatctgaaattcaacatggccactgccgccaccggcgacgtcgaagccggcttcgccaagctgcagggcgaggatttcgagtactatatgcagacctattccatcatccttggccggaattctaaaaaatccagcgtcgacgttgacctatccagcctcggcggcgggatgaacatctcccgccaccatgcccgcatattctatgacttcgcgcgccgtcgcttcgccctcgaggttctcggtaagaacggttgtcttgttgaaggtgtccttcacctcccgggtaatccacccgtgaagctggattctcaagatttgcttcaaattggggacaaggagttttattttctgttacctgtgaggagtattttgggagggccgcttgggcccaggcattatgtgaatcattcatcagctgcggccggaggggcagttccgccgcactataattatcatatggccaatgctgcacctgggaccggggcattggtgaagaaaggaaggagggattactacgatgatgattatgaggatgatgatgacattggtggcactggtagcagtgggaagaagataaggagggacgggtatgaaggttatgggtacggcggctctggcggcaaggcttcactgtcaggtgcgttgggttagtttttcattctgtttctgccttttgtatttcctgtaattggcatttgctatgacttcttgtatttttattataaatttgtatgctcggttttataagaactatttcggcttatttgataactgaggtttctcacaagaatttggtgtttgggatttcggattttagagatacttgtgctttgacttttgtcatggttttggtgtggtgtataaatgtttttatggaataaaattttgtatagtcttgcctactggagtgtttaagttattgacattgatccatatatattctggtg
>_R_Punjuba_callejasii_Daly_5935@NODE_1_length_1014_cov_87.433298
------------------------------------------------------------------------aatatgattaaccctcaatttctaattaaaaagaaattaattcttaaatgtct-ggcgaaaataaagctaaatctatatgattct------------------------------------------------------------------------------------------------------------------------------------------------tcactttcaatcttgggagggctgaatctcaatcttattcgtcgatttctcttcctaactccgatcaatttcttctccgttttcctaattccgcccttgctatctcaaattcaacatggccactgccgccaccagcgacgttgaagccggcttcgccaagctgcagggcgaggatttcgagtactatatgcagacctattccatcatccttggccggaattctaaaaaatccagcgtcgacgttgacctatccagcctcggcggcgggatgaacatctcccgccaccatgcccgcatattctatgacttcactcgccgtcgtttcgccctcgaggttctcggtaagaacggttgtcttgttgaaggtgtccttcacctcccgggtaatccacccgtgaagctggattctcaagatttgcttcaaattggggacaaggagttttattttctgttacctgtgaggagtattttgggagggccgcttgggcccaggcattatgtgaatcatgcatcagcggcggccggaggggcagttccgccgcactataattaccatatggccaatgctgcacctggggccggggcattggtcaagaaaggaaggagggattactacgatgatgattatgaggatgatgatgacattggtggcactggtagcagtgggaagaagataaggagggacgggtatgaaggatatgggtacggcggctctggcggcaaggcttcactgtcaggtgcgttgggttactatttcattctgtttctgccttttgtatttcctgtaattggcatttgctatgacttcttgtttttttattaaaaagttctatgctcggttttataagaactacttcggcttatttgataactgaggtttctcacaagaatttggtgtttgggatttcggattttagagatacttgtgct---------------------------------------------------------------------------------------------------------------------
