# Supplementary material for: A new generic circumscription of Hydrochorea (Leguminosae, Caesalpinioideae, mimosoid clade) with an amphi-Atlantic distribution
Source: PhytoKeys. 2022 Aug 22;205:401–37. doi: 10.3897/phytokeys.205.82775 (PMC9849043; doi:10.3897/phytokeys.205.82775)
Supplement: Supplementary material 1 — Supplementary data file S1 [file phytokeys-205-401_article-82775__-s001.zip › RBH3_m4126_comp20190_c0_seq1_exon01.aln-cln]

>Albizia_adinocephala_FHO33_88@NODE_1_length_1956_cov_168.725918
tgcggatatcttgacaaatcaatattaaacacgagagaacatgcctgccacaatttttattcttcagaagtatcaacagaggcatgaccaaaatcttaaagaaataacgtgtaagcagatacagatgcatg--tatatatggagtacctgaagagatctaaatatcacaggctctgcaagtcgaaaaagtagcttctcaaccccattggtggtcctctgaccgataaaggcgcccaaaatcctcctaatgtacgaagcaagggttgcagaactggcacgtgtagcaccctcaatcaaatcctgcaaaaaccggttctcaatctcaaccctcgaatctgcttcagcggctttccaggcccgaaacagaatatccccataagcctccagcatggacttccttccaaatggtatttgagaacgaatcattgccaataattctttaacgagttgattacttaatccaaaaataaacgataggaagcgccgtccatcctctgttttcaaatacaccggtgatataacacatcgaaccaacaagagtttcaaatcctcaatactctcgtcatcaaaatcaagcaagagaaaagcctcccgcaatacacaaactctatgcacatccaccttcttctttagggtcagcgatcttgcgagtataaaagggagaaactgggaaatcaacaattcgtggcctggcaggttcttcttccaccactcttcacacaaacattcaatctccgatgataaaacggaagccgactcaaatacaatcagattatcatgcaatgcctgaacacccggcagtaaatcgcagggtgagaacacagtttggggatgggaaacgcacaacagcgcgatgtgagcgagaatttcaagacgccgaagagtgttttgtttctcatcctcaatattggacccatggccttccttttcggactcatttggagtgttgccatggcgcgaagagcgtcggaggcgcttagtgggaggggagtgaggtgacttggagagtccgaggttcggagaatttggttccggaaggttccggaaggattgtactgactttgagatggaatcgcagagggatagagggagagaagaacagaggtcagacgagggcttaatgttatgaatgagggttttgagggaggacttggaagatttcaggcttagcaccgtggctgaggagagaaagtcctccgccgaggtctggagagataagcgaagtctcttatccatttcgaagtacttcggacatgaaattgaactttgtaggtaagaacttcacagtcccgcgacgatttctgggttttgacctcagattgggagagatcttcgacttttgttgtttgtaatttggccagcaagatcttcaaaattgtttgtttggagggaaacgcgagcattttaaacctttcattaacttcattagattctactgaggccagattgattgggtgcagatctcttgaatccaagggcgtccgggcccaatataaatggctgtgacttagattttttgggccaggggtcattttttcactccaaaatgtcatttttcctttgatcacggtgaaatgaaagttggcctccgtttacgcatcagtcgtcctaatttttgagtcttgatagttctcgtcacctgctgg--ttttgtttagatttcttgtttagagcatgtattt--------tcgtttcaataaatgaaattatccctttaa
>Albizia_burkartiana_StivalSantos_678@NODE_1_length_1136_cov_11.434783
------------------------------------------------------------------------------------------------------------------------------------------------------------------------------------------------------------------------------------------------------------------------------------------------------------------------------------------------------------------------------------------agcctccagcatggacttccttccaaatggtatttgagaacgaatcattgccaataattctttaacgagttgattacttaatccaaaaataaacgataggaagcgccgtccatcctctgttttcaaatacaccggtgatataacacatcgaaccaacaagagtttcaaatcctcaatactctcgtcatcaaaatcaagcaagagaaaagcctcccgcaatacacaaactctatgcacatccaccttctttttaagggtcagcgatcttgcgagtataaaagggagaaactgggaaatcaacaattcgtggcctgtcaggttcttcttccaccactcttcacacaaacattcaatctccgatgataaaacggaagccgactcaaatacaatcagattatcatgcaatgcctgaacacccggcagtaaatcggagggtgagaacacagtttggggatgcgaaacgcacaacagcgcgatgtgagcgagaatttcaagacgccgaagaatattgtgtttctcatcctcaatattggacccatggcgttccttttcgggctcatttggagtgttgcaatggcgcgaagagcgtcggaggcgcttagtgggaggggagcgaggtaacttggagagtccgaggttcggagaatttggttcgggaaggttccggaaggattgtactgactttgagatggaatcgcagagggatagagggagagaagaacagaggtcagacgagggcttaatgttatgaatgagggttttgagggaggacttggaagatttcaggcttagcgccgtggctgatgagagaaaatcctccgccgaggtctggagagatgagcgaagtcttttatccatttcgaagtacttcgggcatgaaattgaactttgcaggtaagaacttcacattcccgcgacgatttctgggttttgacctgagactggaagagatcttcaatttttgttgtttgtaatttggccaggaagatcttcaatattggttgtttggagggaaacgcaaacattttaaacctttcatgagcttcattagattttgctgagcccagattgattgggtgcagatctc--gaatgcgagggcgtcagggcccaatgtaaatggctgtgatttaaaat-------------------------------------------------------------------------------------------------------------------------------------------------------------------------------------------------------------a
>Albizia_coripatensis_Hughes_2433@NODE_1_length_2065_cov_267.675050
tgcgtatatcttgacaaatcaatatttaacacgagagaacatgtctgccacaatttttattattcagaagtatcaacagaggcacgccacaattctcaaagaaataacgtgcacgcagatacggatgcatg--tatatatggagtacctgaagagatctaaatatcacgggctctgcaagtcgaaaaagtagcttctcaaccccattggtggtcctctgaccaatataggcgcccaaaatcctcctaatgtacaaagcaagggttgaagaactggcatgtgtagcaccctcaatcaaatcctgcaaaaacctgttctcgatctcaaccctcgaatctgcttcagcggctttccaggcccgaaacagaatatccccataagcctccagcatggactttcttccaaatggtatttgagaacgaatcattgccaataattctttaacgagttgattacttaatccaaaaataaacgataggaagcgccgtccatcctctgttttcaaatacaccggtgatataacacatcgaaccaacaagagtttcaaatcctcaatactctcgtcatcaaaatcaagcaagagaaaagcctcccgcaatacacaaactctatgcacatccaccttcttcttcagggtcagcgatcttgcgagtataaaagggagaaactgggaaatcaacaattcgtggcctggcaggttcttcttccaccactcttcacacaaacattcaatctccgatgataaaacggaagccgactcaaatacaatcagattatcatgcaatgcctgaacacccggcagtaaatcggagggtgaaaacacagtttggggatgtgaaacgcacaaaagcgcgatgtgggcgagaatttcaagacgccgaagaatgttttgtttctcatcctcaatattggacccatggcgttccttttcgggctcatttggagtgttgccatggcgcgaagagcgtcggaggcgcttagtgggagggaagcgaggtgacttggagagtccgaggttcggagaatttggttctggaaggttccggaaggattgtactgactttgagatggaatcgcagagagatagagggagagaagagcagaggtcagacgagggcttgatgttatgaatgagggttttgagggaggacttggaagatttcaggcttagcgtcgtggctgatgagagaaagtcctccgccaaggtctggagagatgagcgaagtctcttatccatttcgaagtacttcggacatgaaattgaactttgtaggtaagaacttcacattcccgcgacgatttctgggttttgacctgagactgggagagatcttcaatttttgttgtttgtgattcgggcaggaagaacttcaaaattgtttgtttggagggaaacgcaaacattttaaacctttcgtgagcttcattagattctactgagcccagattgattgggtgtagatctc--gaatacaatggcgtaagggcccaatataaatggctgtgatttaaatttttttgggctagggtcaatttttccctccaaaatatcatttttgttcttca-tttgttgattacttctctaattctaatgggctttttctgttgttgcagttagaaccttggtcgcccctgttagctgttagatttatgttgtgtgtcgtttatgtgggtgttagttgggtttaggttttgcctctcttgtgggttagttttgttt
>Albizia_edwallii_Dalmaso_272@NODE_1_length_1271_cov_9.555921
--------------------------------------------------------------------------------------------------------------------------------------------------------------------------------------gaaaaagtagcttctcaaccccattggtggtcctctgaccaatataggcgcccaaaatcctcctaatgtacgaagcaagggttgaagaactggcatgtgtagcaccctcaatcaaatcctgcaaaaacctgttctcaatctcaaccctcgaatctgcttcagcggctttccaggcccgaaacagaatatccccataagcctccagcatggacttccttccaaatggtatttgagaacgaatcattgccaataattctttaacgagttgattgcttaatccaaaaataaacgataggaagcgccgtccatcctctgttttcaaatacaccggtgatataacacatcgaaccaacaagagtttcaaatcctcaatactctcgtcatcaaaatcaagcaagagaaaagcctcccgcaatacacaaactctatgcacatccaccttcttctttagggtcagcgatcttgcgagtataaaagggagaaactgggaaatcaacaattcgtggcctggcaggttcttcttccaccactcttcacacaaacattcaatctccgatgataaaacggaagccgactcaaatacaatcagattatcatgcaatgcctgaacacccggcagtaaatcggagggtgagaacacagtttggggatgtgaaacgcacaacagcgcgatgtgggcgagaatttcaagacgccgaagaatgttttgtttctcatcctcaatattggacccatggcgttccttttcgggttcatttggagtgttgccatggcgcgaagagcgtcggaggcgcttagtgggagggaagcgaggtgacttggagagtccgaggttcggagaatttggttccggaaggttccggaaggattgtactgactttgagatggaatcgcagagagatagagggagagaagagcagaggtcagacgagggcttgatgttatgaatgagggttttgagggaggacttggaagatttcaggcttagcgccgtggctgatgagagaaagtcctccgccgaggtctggagagatgagcgaagtctcttgtccatttcgaagtacttcggacatgaagttgaactttgtaggtaagaacttcacattcccgcgacgatttctgggttttgacctgagactgggagagatcttcaatttttgttgttcgtaatttggccaggaagatcttcaaaattgtttgtttggagggaaacgcaaactttttaaacctttcacgagcttcattagattctattgagcccagattga-----------------------------------------------------------------------------------------------------------------------------------------------------------------------------------------------------------------------------------------------------------------------------t
>Albizia_inundata_Wood_26530@NODE_1_length_1164_cov_121.995491
-------------------------------------------------------------------------------------------------------------------------------------------------------------------------------------------------------------------------------------------------------------------------------------------------------------------------------------------gaatctgcttcagcggctttccaggcccgaaacagaatatccccataagcctcgagcatggacttccttccaaatggtatttgagaacgaatcattgccaataattctttaacaagttgattacttaatccaaaaataaacgataggaagcgccgtccatcctctgttttcaaatacaccggtgatataacacatcgaaccaacaagagtttcaaatcctcaatactctcgtcatcaaaatcaagcaagagaaaagcctcccgcaatacacaaactctatgcacatccaccttctttttaagagtcagcgatcttgcgagtataaaagggagaaactgggaaatcaacaattcgtggcctggcaggttcttcttccaccattcttcacacaaacattcaatctccgatgataaaacggaagccgactcaaatacaatcagattatcatgcaatgcctgaacacccggcagtaaatcggagggtgagaacacagtttggggatgggaaatgcacaatagcgcgatgtgagcgagaatttcaagacgccgaagaatgttgtgtttctcatcctcaatattggacccatggagttccttttcgggctcatttgtagtgttgccatggcgcgaagagcgtcggaggcgcttagtgggaggggagcgaggtgacttggagagtccgaggttcggagaatttggttctggaaggttccggaaggattgtactgactttgagatggaatcgcagagggatagagggagagaagaacagaggtcagacgagggcttaatgctatgaatgagggttttgagggaggacttggaagatttcaggcttagcgccgtggctgatgagagaaagtcctccgccgaggtctggagagatgagcgaagtcttttatccattccgaagtactttggacatgaaattgaactttgtaggtaagaacttcacattaccgcgacgatttctgggttttgacctgagactgggagagatcttcaatttttgttgtttgtaattcggccaggaagaacttcaaaa----ctgtttggagggaaacgcaaacattttaaacctttcatgaccttcattagattctgctgagcccagattgattgtgtgcagatctc--gaatacaagggcgtcagggcccaatataaatgg----------------------------------------------------------------------------------------------------------------------------------------------------------------------------------------------------------------------------
>Albizia_multiflora_Hughes_3090@NODE_1_length_1801_cov_151.874710
tgcggataccttgacaaatcaatatttaacacgagagaacatgtctgccacaatttttattattcagaagtatcaacagaggcatgaccaaaatcttaaagaaataacgagtaagcagatacagatgcatg--tgtatatggagtacctgaagagatctaaatatcacgggctctgcaagtcgaaaaagtagcttctcaaccccattggtggtcctctgaccgataaaggcgcccaaaatcctcctaatgtacgaagcaagggttgcagaactggcatgtgtagcaccctcaatcaaatcctgcaaaaacctgttctcaatctcacccctcgaatctgcttcagcggctttccaggcccgaaacagaatatccccataagcctccagcatggacttccttccaaatggtatttgagaacgaatcattgccaataattctttaacgagttgattacttaatccaaaaataaacgataggaagcgccgtccatcctctgttttcaaatacaccggtgatataacacatcgaaccaacaagagtttcaaatcctcaatactctcgtcatcaaaatcaagcaatggaaaagcctcccgcaatacacaaactctatgcacatccaccttctttttaagggttagcgatcttgcgagtataaaagggagaaactgggaaatcaacaattcgtggcctggcaggttcttcttccaccactcttcacacaaacattcaatctccgatgataaaacggaagccgactcaaatacaatcagattatcatgcaatgcctgaacacccggcagtaaatcggagggtgagaacacagtttggggatgggaaacgcacaacagcgcgatgtgagccagaatttcaagacgccgaagaatgttgtgtttctcatcctcaatattggacctatggcgttccttttcgggcacatttggagtgttgccatggcgcgaagagcgtcggaggcgcttagtgggaggggagcgaggtgacttggagagtccgaggttcggagaatttggttctggaaggttccggaaggattgtacagactttgagatggaatcgcagagggatagagggagagaagaacagaggtcagacgagggcttaatgttatgaatgagggttttgagggaggacttggaagatttcaggcttagcgccgtggctgatgagagaaagtcctccgccgaggtctggagagataagcgaagtcttttatccatttcgaagtacttcggacatgaaattgaactttgtaggtaacaaattcacattcccgcaacgatttctgggttttgacctgagactgggagagatcttcaatttttgttgtttgtaatttggccaggaagatcttcaaaa----ctgtttggagggaaatgtaaacattttaaaccgttcatgacctccattagattctgctgagcccagattgattgggtgcagatctc--gaatacaggggcgtcagggcccaatataaatggctctgatttaaatttttttgggccaggatcaatttttccctccaaaa-------tttgttattta-tttgttgattgcttctctaattctaatgaggcttttctgttattgcatttagaaccttggtcgcccct-----ctgttagatttatgttgtgtgtcgtttatgggggtgttggttgggtttaggttttgcctctcctttgggttagtttatttt
>Albizia_sinaloensis_Hughes_1576@NODE_1_length_1469_cov_131.205460
------------------------------------------------------------------------------------------------------aataacgtgtaagcagatacagatgcatg--tatatatggagtacctgaagagatctaaatatcacaggctctgcaagtcgaaaaagtagcttctcaaccccattggtggtcctctgaccgataaaggcgcccaaaatcctcctaatgtacgaagcaagggttgcagaactggcatgtgtagcaccctcaatcaaatcctgcaaaaacctgttctcaatctcaaccctcgaatctgcttcagcggctttccaggcccgaaacagaatatccccataagcctccagcatggacttccttccaaatggtatttgagaacgaatcattgccaataattctttaacgagttgattacttaatccaaaaataaacgataggaagcgccgtccatcctctgttttcaaatacaccggtgatataacacatcgaaccaacaagagtttcaaatcctcaatactctcgtcatcaaaatcaagcaagagaaaagcctcccgcaatacacaaactctatgcacatccaccttcttctttagggtcagcgatcttgcgagtataaaagggagaaactgggaaatcaacaattcgtggcctggcaggttcttcttccaccactcttcacacaaacattcaatctccgatgataaaacggaagccgactcaaatacaatcagattatcatgcaatgcctgaacacccggcagtaaatcggagggtgagaacagagtttggggatgggaaacgcacaacagcgcgatgtgagcgagaatttcaagacgccgaagaatgttttgtttctcatcctcaatattggacccatggcgttccttttcggactcatttggagtgttgccatggcgcgaagagcgtcggaggcgcttagtgggaggggagcgaggtgacttggagagtccgaggttcggagaatttggttctggaaggttccggaaggattgtactgactttgagatggaatcgcagagggatagagggagagaagaacagaggtcagacgagggcttaatgttatggatgagggttttgagggaggacttggaagatttcaggcttagcgccgtggctgatgagagaaagtcctccgccgaggtctggagagataagcgaagtctcttatccatttcgaagtacttcggacatgaaattgaactttgtaggtaagaacttcacattcccgcgacgatttctgggttttgacctcagactgggagagatcttcaacttttgttg-ttgtacttcggccagcaagatcttcaaaattgtttgtttggagggaaacgcaaacattttaaacctttcaggaacttcattagattctactgaggccagattgattgggggcagatctcttgcatccacgggcgtcccggcccaatataaatggctgtgacttagattttttgggccaggggtcattttttcactccaaaatgtcatttttgtta--------------------------------------------------------------------------------------------------------------------------------------------------------------t
>Albizia_subdimidiata_var_subdimidiata_Ferreira_210@NODE_1_length_1471_cov_174.403874
-----------------------------------------------------------------------------------------------------------------agcagacacagatgcatg--tatatatggagtacctgaagagatctaaatatcacgggctctgcaagtcgaaaaagtagcttctcaaccccattggtggtcctctgaccgataaaggcgcctaaaatcctcctaatgtacgaagcaagggttgcagaactggcatgtgtagcaccctcaatcaaatcctgcaaaaaactgttctcaatctcaacccttgaatctgcttcagcggctttccaggcccgaaacagaatatccccataagcctccagcatggacttccttccaaatggtatttgagaacgaatcattgccaataattctttaacgagttgattacttaatgcaaaaataaacgacaggaaacgccgtccatcctctgttttcaaatacaccggtgatataacacatcgaaccaacaagagtttcaaatcctcaatactctcgtcatcaaaatcaagcaagagaaaagcctcccgcaatacacaaactctatgcacatccaccttctttttaagagtcagcgatcttgcgagtataaaagggagaaactgggaaatcaacaattcgtggcctggcaggttcttcttccaccattcttcacacaaacattcaatctccgatgataaaacggaagccgactcaaatacaatcagattatcatgcaatgcctgaacacccggcagtaaatcggagggtgagaacacagtttggggatgggaaatgcacaatagcgcgatgtgagcgagaatttcaagacgccgaagaatgttgtgtttctcatcctcaatattggacccatggcgttccttttcgggctcatttgtagtgttgccatggcgcgaagagcgtcggaggcgcttagtgggaggggagcgaggtgacttggagagtccgaggttcggagaatttggttctggaaggttccggaaggattgtactgactttgagatggaatcgcagagggatagagggagagaagaacagagatcagacgagggcttaatgttatgaatgagggttttgagggaggacttggaagatttcaggcttagcgccgtggctgatgagagaaagtcctccgccgaggtctggagagatgagcgaagtcgtttatccatttcgaagtacttcggacatgaaattgaactttgtaggtaagaacttcacattcccgcgacgatttctgggtttagacctgagactgggagagatcttcaatttttgttgtttgtaatttggccaggaagaacttcaaaa----ctgtttggagggaaacgcaaacattttaaacctttcatgaccttcattagattctgctgagcccagattgattgggtgcagatctc--gaatacaagggcgtcagggcccaatataaatggctgt--tttaaatttttttgggccaggatcaatttttccctccagaa-------tttgttattta-tttgttggttgcttctctaattc----------------------------------------------------------------------------------------------------------------------------------t
>Albizia_xerophytica_Hughes_1435@NODE_1_length_1543_cov_112.420191
-------------------------------------------------------------------------------------------------------------------------cagatgcatg--tatatatggagtacctgaagagatctaaatatcacaggctctgcaagtcgaaaaagtagcttctcaaccccattggtggtcctctgaccgataaaggcgcccaaaatcctcctaatgtacgaagcaagggttgcagaactggcatgtgtagcaccctcaatcaaatcctgcaaaaacctgttctcaatctcaaccatcgaatctgcttcagcggctttccaggcccgaaacagaatatccccataagcctccagcatggacttccttccaaatggtatttgagaacgaatcattgccaataattctttaacgagttgattacttaatccaaaaataaacgataggaagcgccgtccatcctctgttttcaaatacaccggtgatataacacatcgaaccaacaagagtttcaaatcctcaatactctcgtcatcaaaatcaagcaagagaaaagcctcccgcaatacacaaactctatgcacatccaccttcttctttagggtcagcgatcttgcgagtataaaagggagaaactgggaaatcaacaattcgtggcctggcaggttcttcttccaccactcttcacacaaacattcaatctccgatgataaaacggaagccgactcaaatacaatcagattatcatgcaatgcctgaacacccggcagtaaatcggagggtgagaacacagtttggggatgggaaacgcacaacagcgcgatgtgagcgagaatttcaagacgccgaagaatgttttgtttctcatcctcaatattggacccatggcgttccttttcggactcatttggagcgttgccatggcgcgaagagcgtcggaggcgcttagtgggaggggagcgaggtgacttggagagtccgaggttcggagaatttggttctggaaggttccggaaggattgtactgactttgagatggaatcgcagagggatagagggagagaagaacagaggtcagacgagggcttaatgttatgaatgagggttttgagggaggacttggaagatttcaggcttagcgccgtggctgatgagagaaagtcctccgccgaggtctggagggataagcgaagtctcttatccatttcgaagtacttcggacatgaaattgaactttgtaggtaagaacttcacattcccgcgacgatttctggtttttgacctcagactgggagagatcttcaacttttgttgtttgtaatttggccagcaagatcttcaaaattgtttgtttggagggaaacgcaaacaatttaaacctttcatgaacttcattagattctactgaggccagattgattgggtgcagatctcttgaatccaagggcgtccaggcccaatataaatggctgtgacttagattttttgggccagagatcattttttcactccaaaatgtcatttttgttattta-tttgttgattacttctctaattctaatggggcttctctggcattgcatatattactttggtcgcccttattagctgttagatttat-------------------------------------------------------------------t
>Balizia_elegans_Iganci_870@NODE_1_length_1754_cov_172.815742
tgcggatatcttgacaaatcaatatttaactcgggagaacatgtctgccacaatttttattattcagaagtatcaacagaggcatgaccaaattcttaaagaaagaacgtgtaagcagatacagatgcatgcatatatacgaagtacctgcagagatctaaatatcacgggctctgcaagtcgaaaaagtagcttctcaaccccattggtggtcctctgaccgataaaggcgcccaaaatcctcctgatgtacgaagcaaagtttgcagaactggcatgtgtagcaccctcaatcaaatcctgcaaaaacctattctcaatctcaaccctcgaatctccttcagcggctttccaggcccgaaacagaatatccccataagcctccagcatagacttccttccaaatggtatctgagaacgaatcattgccaataattctttaacaagttgattacttaatccaaaaataaacgataggaagcgccgtccatcctctgttttcaaatacaccggtgatataacacatcgaatcaacaagagtttcaaatcctcaatactctcgtcaacaaaatcaagcaagagaaaagcctcccgcaatacacaaactctatgcacatccaccttcttctttagggtcagcgatcttgcgagtagaaaagggagaaactgggaaatcaacaattcatggcctggcaggttcttcttccaccactcttcacacaaacattcaatctccgatgacaaaacggaagctgactcaaacacaatcagattatcatgcaatgcctgaacacccggcagcaaatcggagggtgggaacacagtttggggatgtgaaacgcataacagcgcgatgtgagcgagaatttcaagacgccgaagaatgttttgcttctcatcctcaatattggggccatggcgttccttttcgggctcatttggagtgttgcaatggcgcgaagagcgtcggaggcgcttagtgggaggggagcgaggtgacttggagagtccgaggttcggagaatttggttctggaaggttccggaaggactgtactgactttgagatggaatcgcagagagatagagggagagaagaacagaggtcagacgagggcttaatgttataaataagggttttgagggaggacttggaagatttcaggcttagcgccgtggctgatgagagaaagctctccgccgaggtctggagagatgagcgaagtctcttatccatttcgaagtactccggacatgaaattgaactttgcaggtaagaacttcacattcccgcgacgatttctgggttttgacctgagactgggagagatcttcaatttttgttgtttgtaattcggcgaggaagatcttcaaaatggtttgttgggagggaaacgcaaacattttaaacctttcatgagcttcattatattctactgagcacagattgattgggtgcagatctcttgagtccaagggcgtcctggcccaatataaatggccgtgattt-aatttttttgggccagggtcattttttccctccaaaatatcttttttgttatttattttgttgattactactctaattctaatggggcttctctggaattgactttagaaccttggtcgcccctattagctgttagatttttgttttgtgtcgtttatgtgggtgtttgttgggtttaggttttgcctctcttgtgagttagttttg--t
>Balizia_pedicellaris_Queiroz_15529@NODE_1_length_1647_cov_283.597990
-------------------------------------------------------------------------------------------------------agaacgtgtaagcagatacagatgcatgcatatatacgaagtacctgcagagatctaaatatcacgggctctgcaagtcgaaaaagtagcttctcaaccccattggtggtcctctgaccgataaaggcgcccaaaatcctcctgatgtacgaagcaaagtttgcagaactggcatgtgtagcaccctcaatcaaatcctgcaaaaacctattctcaatctcaaccctcgaatctccttcagcggctttccaggcccgaaacagaatatccccataagcctccagcatagacttccttccaaatggtatctgagaacgaatcattgccaataattctttaacaagttgattacttaatccaaaaataaacgataggaagcgccgtccatcctctgttttcaaatacaccggtgatacaacacatcgaatcaacaagagtttcaaatcctcaatactctcgtcatcaaaatcaagcaagagaaaagcctcccgcaatacacaaactctatgcacatccaccttcttctttagggtcagcgatcttgcgagtagaaaagggagaaactgggaaatcaacaattcatggcctggcaggttcttcttccaccactcttcacacaaacattcaatctccgatgacaaaacggaagctgactcaaatacaatgagattatcatgcaatgcctgaacacccggcagcaaatcgaagggtgggaacacagtttggggatgtgaaacgcataacagcgcgatgtgagcgagaatttcaagacgccgaagaacgttttgcttctcatcctcaatattggggccatggcgttccttttcgggctcatttggagtgttgcaatggcgcgaagagcgtcggaggcgcttagtgggaggggagcgaggtgacttggagagtccgaggttcggagaatttggttctggaaggttccggaaggactgtactgactttgagatggaatcgcagagagatagagggagagaagaacagaggtcagacgagggcttaatgttatgaacaagggttttgagggaggacttggaagatttcaggcttagcgccgtggctgatgagagaaagttctccgccgaggtctggagagatgagcgaagtctcttatccatttcgaagtactccggacatgaaattgaactttgcaggtaagatcttcacattcccgcgacgatttctgggttttgacctgagacagggagagatcttcaatttttgttgtttgtaattcgcccaggaagatcttcaaaatggtttgttgggagggaaacgcaaacattttaaacctttcatgagcttcattatattctactgagcacagattgattgggtgcagatctcttgagtccaagggcg---gagcccaatataaatggctgtgatttaaatttttttgggccagggtcattttttccctccaaaatatcatttttgttatttattttgttgattactactctaattctagtggggcttctctggaattgactttagaaccttggtcgcccctattagctgttagatttttgttttgtgtcgtttatgtgggtgtttgttgggtttatgtttttcttctcttgtgagtgacatttgtat
>Balizia_spnov_Morim_577@NODE_1_length_1500_cov_367.976471
-------------------------------------------------------------------------------------------------------------------------cagatgcatgcatatatacgaagtacctgcagagatctaaatatcacgggctctgcaagtcgaaaaagtagcttctcaaccccattggtggtcctctgaccgataaaggcgcccaaaatcctcctgatgtacgaagcaaagtttgcagaactggcatgtgtagcaccctcaatcaaatcctgcaaaaacctattctcaatctcaaccctcgaatctccttcagcggctttccaggctcgaaacagaatatccccataagcctccagcatagacttccttccaaatggtatctgagaacgaatcattgccaataattctttaacaagttgattacttaatccaaaaataaacgataggaagcgccgtccatcctctgttttcaaatacaccggtgatataacacatcgaatcaacaagagtttcaaatcctcaatactctcgtcatcaaaatcaagcaagagaaaagcctcccgcaatacacaaactctatgcacatccaccttcttcttcagagtcagcgatcttgcgagtagaaaagggagaaactgggaaatcaacaattcatggcctggcaggttcttcttccaccactcttcacacaaacattcaatctccgatgacaaaacggaagctgactcaaacacaatcagattatcatgcaatgcctgaacacccggcagcaaatcggagggtgggaacacagtttggggatgtgaaacgcatagcagcgcgatgtgagcgagaatttcaagacgccgaagaatgttttgcttctcgtcctcaatattggggccatggcgttccttttcgggctcatttggagtgttgcaatggcgcgaagagcgtcggaggcgcttagtgggaggggagcgaggtgacttggagagtccgaggttcggagaatttggttctggaaggttccggaaggactgtactgactttgcgatggaatcgcaaagagatagagggagagaagaacagaggtcagacgagggcttagtgttatgaataagggttttgagggaggacttggaagatttcaggcttagcgccgtggctgatgagagaaagttctccgccgaggtctggagagataagcgaagtctcttatccatttcgaagtactccggacatgaaattgaactttgcaggtaagaacttcacattcccgcgacgatttctgggttttgacctgagactgggagagatcttcaatttttgttgtttgtaattcggccaggaagatcttcaaaatggtttgttgggagggaaacgcaaacattttaaacctttcatgagcttcattatattctactgagcacagattgattgggtgcagatctcttgagtccaagggcgtctgggcccaatataaatggctatgatttaaatttttttgggccagggtcattttttccctctaaaatatcatttttgttatttattttaggaaaaattaaaatgaaggacaaagag---------------------------------------------------------------------aaaaagatatttattaag-----------------------------------t
>Calliandra_bella_LPQ15696@NODE_1_length_1569_cov_250.531501
---------------------------aacaggggagaacatgtctgacacaatttgtcatattcagaagtatcaacagaggcgagaccaaattcttaaagaaagaacgtatgagcagacaaagatgt---tgtatatactaagtacctgcagagatctaaatatcacaggctctgcaagtcgaaaaagtagcttctcaaccccattggtggtcctctgaccgataaaggcgcccaaaatcctcctaatgtacgaagcaaaggttgcagtactggcatgtgccgcaccctcaatcaagtcctgcaaaaacttgttctcaatttcaatcctcgaatctccttcagctgctttccaggcccgaaacagaatatccccataagcctccagcatggacttccttccaaatggtatctgagagcgaatcattgccagtaactctttaacaagttgactacttaatccaaaaataaacgacaggaagcgacgtccatcctctgttttcaaatatacaggtgatataacacatcgaaccagcaagagtttcaaatcctcaatactctcgtcgtcaaaatcaagtaagagaaaagcctcccgcaatacacaaactctatgcacatccaccttcttctttagggtcagcgatcttgcgagtagaaaagggagaaactgggagattaacaactcgtggcctggcaggttcttcttccaccactcttcacacaaacattcaatttccgatgataaaacggaagctgactcaaacacaaccagattatcatgcaatgcctgaacacccggcagtaagtcggagggtgagaacacagtttggggatgagaaacgcataacagcgcaatgtgagcaagaacttcaagacgccgaagaatcttttgcttctcatcctcaacattggagccatggcgttcctgttcgggctcatctggtgtgttgcagtggcgcgaagatcgtcgtaggcgcttagtaggaggcgagcgaggtgacttggagagtccgaggttcggagattttggttctagagggttccgaaaggattgtactaagtttgagatggaatcgcagagagatagagggagggaagaacagagatcggacgagggcttaatgctatgaatgagggttttgagggaggacttggaagatttcaggcttagcgccgttgctgaagagagaaaatcctccaccgagcttcggagagatgagcgaagtctcttatccatttcgaagaacttcggacatgaaattgaactttgcaactaagaacttcacatttctacgacaaattctgggttttgactc--------gcgagatcttcaattttttttgtt-------------------gtttcaaaattgtcagtttggagggaaacgcgaacattctaagcctttcgtgggcttcattttattcttctgagcccaacttaatggcgggcagatctcttaaactt----------gggcccaataaaaatgagcgtgattcatat-tttttgggccagtgtccaacctatgctccattgttgcagaaatgtgatggtaataaacattcatagagttaaaaaaaaaagagcctacctatatttaac----------------------------------------------------------------------------------------------------------t
>Cathormion_obliquifoliolatum_Wieringa_6519@NODE_1_length_1397_cov_214.232489
-----------------------------------------------------------------------------------------------------------------------------------------------------------------------------------------------------------------------------caataaaggcgcccaaaatcctcctaatgtacgaagcaagggttgcagagctggcatgtgtagcaccctcaatcaaatcctgcaaaaacctattctcaatctcaaccctcgaatctccttcagcggctttccaggcccgaaacagaatatccccataagcctccagcatagacttccttccaaatggtatctgagaacgaatcattgccaataattctttaacaagttgattacttaatccaaaaataaacgataggaagcgccgtccatcctctgttttcaaatacaccggtgatataacacatcgaatcaacaagagtttcaaatcctcaatactctcgtcatcaaaatcaagcaagagaaaagcctcccgcaatacacaaactctatgcacatccaccttcttctttagggtcagcgatcttgctagtagaaaagggagaaactgggaaatcaacaattcatggcctggcaggttcttcttccaccactcttcacacaaacattcaatctccgatgacaaaacggaagctgactcaagtacaatcagattatcatgcaatgcctgaacacccggcagcaaatcggagggtgggaacacagtttggggatgtgaaacgcataacagcgcgatgtgagcgagaatttcaagacgccgaagaatgttttgcttctcatcctcaatattggggccatggcgttccttttcgggctcatttggagtgttgcaacggcgcgaagagcgtcggaggcgcttagtgggaggggagcgaggtgacttggagagtccgaggttcggagaatttggttctggaaggttccggaaggactgcactgactttgagatggaatcgcagagagatagagggagagaagaacagaggtcagacgagggcttaatgttatgaataagggttttgagggaggacttggaagatttcaggcttagcgccgtggctgatgagagaaagttctccgccgagatctgaagagatgagcgaattctcttatccatttcgaagtattccggacatgaaattgaactttgcaggtaagaacttcacattcccgcgacgatttctgggttttgacctgagactgggagagatcttcaatttttgttgtttgtaattcggccaggaagaacttcaaaatggtttgttgggagggaaacgcaaacattttaaacctttcatgagcttcattatattctactgagcacagattatttgggtgcagatctcttgagtccaagggcgtccgggcccaatataaatggctgtgatttaaatttttttgggccagggtcattttttccctcc-aaatctcatttttgttatttattttgttgattactactctgattctaatggggcttctctggaattgactt---------------------------------------------------------------------------------------------------------
>Hydrochorea_corymbosa2_Iganci_862@NODE_1_length_1513_cov_401.945816
-----------------------------------------------------------------------------------------------------------------------------------------------gtacctgcagagatctaaatatcacgggctctgcaagtcgaaaaagtagcttctcaaccccattggtggtcctctgaacgataaaggcgcccaaaatcctcctgatgtacgaagcaaagtttgaagaactggcgtgcgtagcaccctcgatcaaatcctggaaaaacctattctcaatctcaaccctcgaatctccttcagcggctttccaggcccgaaatagaatatccccataagactccagcatagacttccttccaaatggtatctgagaacgaatcattgccaataattctttaacaagttgattacttaatccaaaaataaacgataggaagcgccgtccatcctctgttttcaaatacaccggtgatataacacatcgaatcaacaagagtttcaaatcctcaatactctcgtcatcaaaatcaagcaagagaaaagcctcccgcaatacacaaactctatgcacatccaccttcttctttagggtcagcgatcttgcgagtagaaaagggagaaactgggaaatcaacaattcatggcctggcaggttcttcttccaccactcttcacacaaacattcaatctccgatgacaaaacggaagctgactcaaatacaatcagattatcatgcaatgcctgaacacccggcagcaaatcggagggtgggaacacagtttggggatgtgaaacgcataacagcgcgatgtgagcgagaatttcaagacgccgaagaatgttttgcttctcatcctcaatattggggccatggcgttccttttcgggctcatttggagtgttgcaatggcgcgaagagcgtcggaggcgcttagtgggaggggagctaggtgacttggagagtccgaggttcggagaatttggttctggaaggttccggaaggactgtactgactttgagatggaatcgcagagagataaagggagagaagaacagaggtcagacgagggcttaatgttatgaataagggttttgagggaggacttggaagatttcaggcttagcgccgtggctgatgagagaaagttctccgccgaggtctggagagatgagcgaagtctcttatccatttcgaagtactccggacatgaaattgaactttgcaggtaagaacttcacattcccgcgacgatttct-ggttttgaactgagactgggagagatcttcaatttttgttgtttgtgattcggccaggaggatcttcaaaatggtttgtttggagggaaatgcaaacattttaaacctttcatgagcttcattatattctactgggcacagattgattgggtgcagatctctcgagtccaagggcgtcctggcccaatataaatggctgtgatttaaatatttttgggccagggtcattttttccctcccaaatatc-tttttttttttttttttgttgattactactctaattctaatggggcttctctggaattgactttagaaccttggtcgcccctattagctgttagatttttgttgtg--------------------------------------------------------------
>Hydrochorea_gonggrijpii_Tillett_45696@NODE_1_length_1278_cov_208.089925
---------------------------------------------------------------------------------------------------------------------------------------------------------------------------------------------------------------ggtggtcctctgaccgataaaggcgcccaaaatcctcctgatgtacgaagcaaagtttgcagaactggcatgtgtagcaccctcaatcaaatcctgcaaaaacctattctcaatctcaaccctcgaatctccttcagcggctttccaggcccgaaacagaatatccccataagcctccagcatagacttccttccaaatggtatctgagaacgaatcattgccaataattctttaacaagttgattacttaatccaaaaataaacgataggaagcgccgtccatcctctgttttcaaatacaccggtgatataacacatcgaatcaacaagagtttcaaatcctcaatactctcgtcatcaaaatcaagcaagagaaaagcctcccgcaatacacaaactctatgcacatccaccttcttctttagggtcagcgatcttgcgagtagaaaagggagaaactgggaaatcaacaattcatggcctggcaggttcttcttccaccactcttcacacaaacattcaatctccgatgacagaacggaagctgactcaaatacaatcagattatcatgcaatgcctgaacacccggcagcaaatcggagggtgggaacacagtttggggatgtgaaacgcataacagcgcgatgtgagcgagaatttcaagacgccgaagaatgttttgcttctcatcctcaatattggggccatggcgttccttttc------------------------------------------gcgctcagtgggaggggagcgaggtgacttggagagtccgaggttcggagaatttggttctggaaggttccggaaggactgtactgactttgagatggaatcgcagagagatagagggagtgaagaacagaggtcagacgagggcttaatgttatgaataagggttttgagggaggacttggaagatttcaggcttagcgccgtggctgatgagagaaagtcctccgccgaggtctggagagatgagcgaagtctcttatccatttcgaaacactccggacatgaaattgaactttgcaggtaagaacttcacgttcccgcgacgatttct-ggttttgaactgagactgggagagatcttcaatttttgttgtttgtgattcggccaggaggatcttcaaaatggtttgtttggagggaaatgcaaacattttaaacctttcatgagcttcattatattctattgagcacagattgattgggtgcagatctcttgagtccaagggcgtcatggcccaatataaatggctgtgatttaaatatttttgggccaggg------------------------------------------------------------------------------------------------------------------------------------------------------------------------------------------------
>Jupunba_abbottii_Zanoni_21220@NODE_1_length_1407_cov_210.601504
----------------------------------------------------------------------------------------------------------------------------------------------------------------aatatcacgggctctgcaagtcgaaaaagtagcttctcaaccccattggtggtcctctgaccgataaaggcgcccaaaatcctcctgatgtacgaagcaaagtttgcagaactggcatgtgtagcaccctcaatcaaatcctgcaaaaacctattctcaatctcaaccctcgaatctccttcagcggctttccaggcccgaaacagaatatccccgtaagcctccagcatagacttccttccaaatggtatctgagaacgaatcattgccaataattctttaacaagttgattacttaatccaaaaataaacgataggaagcgccgtccatcctctgttttcaaatacaccggtgatataacacatcgaatcaacaagagtttcaaatcctcaatactctcgtcatcaaaatcaagcaagagaaaagcctcccgcaatacacaaactctatgcacatccaacttcttctttagggtcagcgatcttgcgagtagaaaagggagaaactgggaaatcaacaattcatggcctggcaggttcttcttccaccactcttcgcacaaacattcaatctccgatgacaaaacggaagctgactcaaatacaatcagattatcatgcaatgcctgaacacccggcagcaaatcggagggtgggaacacagtttggggatgtgaaatgcataacagcgcgatgtgagcgagaatttcaagacgccgaagaatgttttgcttctcatcctcaatattggagccatggcgttccttttcgggctcatttggagtgttgcaatggcgcgaagagcgtcggaggcgcttagtgggaggggagcgaggtgacttggagagtccgaggttcggagaatttggttctggagggttccggaaggactgtactgactttgagatggaatcgcagagggatagagggagagaagaacagaggtcagacgagggcttaatgttatgaataagggttttgagggaggacttggaagatttcaggcttagcgccgtggctgatgagagaaagtcctccgccgaggtctggagagatgagcgaagtctcttatccatttcgaagaactccggacatgaaattgaactttgcaggtaagaacttcacattcccgcgacgatttctgggttttgacctgagactgggagagatcttcaatttttgttgtttgtaattcggccaggaagatcttcaagatggtttgttgggagggaaacgcaaacattttaaaccttccatgagcatcattatattctactgagcacagattgatcgggtgcagatctcttgagtccaagggcgtccgggcccaatataaatggctgtgatttaaatttttttgggccagggtctctttttccctccaaaatatcattcttgttatttat---------------------------------------------------------------------------------------------------------------------------------------------------------t
>Jupunba_commutata_Maguire_46145@NODE_1_length_1811_cov_178.012111
tgcggatatcttgacaaatcaatatttaacacgggagaacatgtctgccacaatttttatt--------gtatcaacagaggcatgaccaaattcttaaagaaagaacgtgtaagcagatacagaagcatgcatatatacgaagtacctgcagagatctaaatatcacgggctctgcaagtcgaaaaagtagcttctcaaccccattggtggtcctctgaccgataaaggcgcccaaaatcctcctgatgtacgaagcaaagtttgcagaactggcatgtgtagcaccctcaatcaaatcctgcaaaaacctattctcaatctcaaccctcgaatctccttcagcggctttccaggcccgaaacagaatatccccataagcctccagcatagacttccttccaaatggtatctgagaacgaatcattgccaataattctttaacaagttgattacttaatccaaaaataaacgataggaagcgccgtccatcctctgttttcaaatacaccggtgatataacacatcgaatcaacaagagtttcaaatcctcaatactctcgtcatcaaaatcaagcaagagaaaagcctcccgcaatacacaaactctatgcacatccaccttcttctttagggtcagcgatcttgcgagtagaaaagggagaaactgggaaatcaacaattcatggcctggcaggttcttcttccaccactctgcacacaaacattcaatctccgatgacaaaacggaagctgactcaaatacaatcagattatcatgcaatgcctgaacacccggcagcaaatcggagggtgggaacacagtttggggatgtgaaacgcataacagcgcgatgtgagcgagaatttcaagacgccgaagaatgttttgcttctcatcctcaatattggagccatggcgttccttttcgggctcatttggagtgttgcaatggcgcgaagagcgtcggaggcgcttagtgggaggggagcgaggtgacttggagagtccgaggttcggagaatttggttctagaaggttccggaaggaatgtactgactttgaggtggaatcgcagagagatagagggagagaagaacagaggtcagacgagggcttaatgttatgaataagggttttgagggaggacttggaagatttcaggcttagcgccgtggctgatgagagaaagtcctccgccgaggtctggagagatgagcgaagtctcttatccatttcgaagtactccggacatgaaattgaactttgcaggtaagaacttcacatttccgcgacgatttctgggttttgacctgagactgggagagatcttcaatttttgttgtttgtaattcggccaggaagatcttcaaaatggtttgtttggagggaaacgcaaacattttaaacctttcatgagcttcattgtattctactgagcgcagattgattgggtgcagatctcttgagtccaagggggtccgggcccaatataaatggctgtgatttaaatatttttgagccagggtcattttttccctccaaaatatcatttttgttatttgttttgtcgattactactccaattctaatggggcttatctggtattgactttacaaccttggtcgcccctattagctgttagatttttgtttt-----gttgatgagtgtgtttagatag--------------cacttaaaaaatgattttt--a
>Jupunba_laeta_Mori_25147@NODE_1_length_1458_cov_88.880521
--------------------------------------------------------------------------------------------------------------gtaagcagatacagatgcatgcatatatacgaagtacctgcagagatctaaatatcacgggctctgcaagtcgaaaaagtatcttctcaaccctattggtggtcctctgaccgataaaggcgcccaaaatcctcctgatgtacgaagcaaagtttgcagaactggcatgtgtagcaccctcaatcaaatcctgcaaaaacctattctcaatctcaaccctcgaatctccttcagcggctttccaggcccgaaacagaatatccccataagcctccagcatagatttccttccaaatggtatctgagaacgaatcattgccaataattctttaacaagttgattacttaatccaaaaataaacgctaggaagcgccgtccatcctctgttttcaaatacaccggtgatataacacatcgaatcaacaagagtttcaaatcctcaatactctcgtcatcaaaatcaagcaagagaaaagcctcccgcaatacacaaactctatgcacatccaccttcttctttagggtcagcgatcttgcgagtagaaaagggagaaactgggaaatcaacaattcatgacctggcaggttcttcttccaccactcttcacacaaacattcaatctccgatgacaaaacagaagctgactcaaatacaatcagattatcatgcaatgcctgaacacccggcagcaaatcggagggtgggaacacagtttggggatgtgaaacgcataacagcgcgatgtgagcgagaatttcaagacgttgaagaatgttttgcttctcatcctcaatattggagccatggcgttccttttcgggctcatttggagtgttgcaatgacgcgaagagcgtcggaggcgcttagtgggagggtagcgaggtgacttggagagtccgaggttcggagaatttggttctggaaggttccggaaggactgtactgactttgagatggaatcgcagagagacagagggagagaagaacagaggtcagacgagggcttaatgttatgaataagggctttgagggaggacttggaagatttcaggcttagagccgtggctgatgagagaaagtcctccgccgaggtctggagagatgagcgaagtctcttatccatttcgaagtactccggacatgaaattgaactttgcaggtaagaacttcacattcccgcgacgatttctgggttttgacctgagaatgggagagatcttcaatttttgttgtttgtaattcggccaggaagatcttcaaaatggtttgtttggagggaaacgcaaacattttaaacctttcatgagcttcattttattctactgagcgcagattgattgggtgcagatctcttgagtccaagggcgtcctggcccaatataaatggctgtgatttaaattcttctgggccagggtcattttttcccttcaaaatttcatttttgttatttatt--------------------------------------------------------------------------------------------------------------------------------------------------------t
>Jupunba_langsdorfii_Ribeiro_728@NODE_1_length_1987_cov_141.257068
tgcggatatcttgacaaatcaatatttaacacgggagaacatgtctgccacaatttttattattcagaagtatcaacagaggcatgaccaaattcttaaagaaagaacgtgtaagcagatacagatgcatgcatatatacgaagtacctgcagagatctaaatatcacgggctctgcaagtcgaaaaagtagcttctcaaccccattggtggtcctctgaccgataaaggctcccaaaatcctcctgatgtacgaagcaaagtttgcagaactggcatgtgtagcaccctcaatcaaatcctgcaaaaacctattctcaatctcaaccctcgaatctccttcagcggctttccaggcccgaaacagaatatccccataagcctccagcatagacttccttccaaatggtatctgagaacgaatcattgccaataattctttaacaagttgattacttaatccaaaaataaacgataggaagcgccgtccatcctctgttttcaaatacaccggtgatataacacatcgaatcaacaagagtttcaaatcctcaatactctcgtcatcaaaatcaagcaagagaaaagcctcccgcaatacacaaactcgatgcacatccaccttcttcttcagggtcagcgatcttgcgagtagaaaagggagaaactgggaaatcaacaattcatggcctggcaggttcttcttccaccactcttcacacaaacattcaatctccgatgacaaaacggaagctgactcaaatacaatcagattatcatgcaatgcctgaacacccggcagcaaatcggagggtgggaactcagtttggggatgtgaaacgcataacagcgcgatgtgagcgagaatttcaagacgccgaagaatgttttgcttctcatcctcaatattggagccatggcgttccttttccggctcatttggagtgttgcaatggcgcgaagagcgtcggaggcgcttagcgggaggggagcgaggtgacttggagagtccgaggttcggagaatttggttctggaaggttccggaaggactgtactgactttgagatggaatcgcagagagatagagggagagaagaacagaggtcagacgagggcttgatgttatgaataagggttttgagggaggacttggaagatttcaggcttagcgccgtggctgatgagagaaagtcctccgccgaggtctggagagatgagcgaagtctcttatccatttcgaagtaccccggacatgaaattgaactttgtaggtaagtacttcacattcccgcgacgatttctgggttttgacctgagactgggagagatcttcaatttttgttgtttgtaattcggccaggaagatcttcaaaatggtttgtttggagggaaacgcaaacattttaaacctttcatgagcttcattatattctactgagcgcagattgattgggtgcagatctcttgagtccaagggcgtccgggcccaatataaatggttgtgatttaaattttttt-ggccagggtctttttttccctccaaaatatcatttttgttttttattttgttgattattactctaattctaatgggccttctctggtattgactttagaaccttggtcgcccctattagctgttagatttttgttttgtgtc----atgtgggtgtttgttgggtttaggttttgcctctcttttgagttagttttgttt
>Jupunba_limae_Iganci_261@NODE_1_length_2019_cov_125.382080
tgcggatatcttgacaaatcaatatttaacacgggagaacatgtctgccacaattttttttattcagaggtatcaacagaggcatgacgaaattcttaaagaaagaacgtgtaagcagatacagatgcatgcatatatacgaagtacctgcagagatctaaatatcacgggctctgcaagtcgaaaaagtagcttctcaaccccattggtggtcctctgaccgataaaggcgcccaaaatcctcctgatgtacgaagcaaagtttgcagaactggcatgtgtagcaccctcaatcaaatcctgcaaaaacctattctcaatctcaaccctcgaatctccttcagcggctttccaggcccgaaacagaatatccccataagcctccagcatagatttccttccaaatggtatctgagaacgaatcattgccaataattctttaacaagttgattacttaatccaaaaataaacgataggaagcgccgtccatcctctgttttcaaatacaccggtgatataacacatcgaatcaacaagagtttcaaatcctcaatactctcgtcatcaaaatcaagcaagagaaaagcctcccgcaatacacaaactctatgcacatccaccttcttctttagggtcagcgatcttgcgagtagaaaagggagaaactgggaaatcaacaattcatggcctggcaggttcttcttccaccactcttcacacaaacattcaatctccgatgacaaaacggaagctgactcaaatacaatcagattatcatgcaatgcctgaacacccggcagcaaatcggagggtgggaacacagtttggggatgtgaaacgcataacagcgcgatgtgagcgagaatttcaagacgccgaagaatgttttgcttctcatcctcaaaattggagccatggcgttccttttcgggctcatttggagtgttgcaatgacgcgaagagcgtcggaggcgcttagtgggaggggagcgaggtgacttggagagtccgaggttcggagaatttggttctggaaggttccggaaggactgtactgactttgagatggaatcgcagagagatagagggagagaagaacagaggccagacgagggcttaatgttatgaataagggctttgagggaggacttggaagatttcaggcttagagccgtggctgatgagagaaagtcctccgccgaggtctggagggatgagcgaagtctcttatccatttcgaagtactccggacatgaaattgaactttgcaggaaagaacttcacatccccgcaacgatttctgggttttgacctgagactgggagagatcttcaatttttgttgtttgtgattcggccaggaagatctacaaaatggtttgtttggagggaaacgcaaacattttaaacttttcatgagcttcattatattctactgagcgcagattcattgggtgcagatc-----agtccaagggcgtccgggcccaatataaatggctgtgatttaaatttttttgggccagggtcattttttccctccaaaatatcatttttgttattgattttgttgattactactctaattctaagggggcttctctggtattgactttagaaccttggtcgcccctat--------------------------------gtgggtgtttgttgggtttaggttttgcctctctttggagttagttttgttc
>Jupunba_limae_Iganci_261@NODE_2_length_591_cov_32.219844
-------------------------------------------------------------------------------------------------------------------------------------------------------------------------------------------------------------------------------------------------------------------------------------------------------------------------------------------------------------------------------------------------------------------------------------------------------------------------------------------------------------------------------------------------------------------------------------------------------------------------------------------------------------------------------------------------------------------------------------------------------------------------------------------------------------------------------------------------------------------------------------------------------------------------------------------------------------------------------------------------------------------------------------------------------------------------------------------------------------------------------------------------------------------------------gctttgagggaggacttggaagatttcaggcttagagccgtggctgatgagagaaagtcctccgccgaggtctggagagatgagcgaagtctcttatccatttcgaagtactccggacatgaaattgaactttgcaggtaagaacttcacattcccgcaacgatttctgggttttgacctgagactgggagagatcttcaatttttattgtttgtgattcggccaggaagatcttcaaaatggtttgtttggagggaaacgcaaacattttaaacttttcatgagctttattatattctactgagcgcagattcattgggtgcagatctcttgagtctaagggcgtccgggcccaatataaatggctgtgatttaaat-tttttgggccagggtcattttttccctccaaaattttttttttgttatttattttgttgattactactgtaattctaatggggcttctctggtattgactttagaaccttggtcgcccctattagctgttagatttttgttttgtgtcttttatgtgggtgtttgttgggtttaggttttgcctgtctttggagttagttttgttg
>Jupunba_microcalyx_Iganci_855@NODE_1_length_1816_cov_223.493387
tgtggatatcttgacaaatcaatatttaacacgggagaacatgtctgccacaatttttattattcagaagtatcaactgagacatgaccaaattcttaaagaaataacgtgtaagcagatacagatgcatgcatatgtacgaagtacctgcagagatctaaatatcacgggctctgcaagtcgaaaaagtagcttctcaaccccattggtggtcctctgaccgataaaggcgcccaaaatcctcctgatgtacgaagcaaagtttgaagaactggcatgtgtagcatcctcaatcaaatcctgcaaaaacctattctcaatctcaaccctcaaatctccttcagcggctttccaggcccgaaacagaatatccccataagactccagcatagacttccttccaaatggtatctgagaacgaatcattgccaataattctttaacaagttgattacttaatccaaaaataaacgataggaagcgccgtccatcctctgttttcaaatacaccggtgatataacacatcgaatcaacaagagtttcaaatcctcaatactctcgtcatcaaaatcaagcaagagaaaagcctcccgcaatacacaaactctatgtacatccaccttcttctttagggtcagcgatcttgcgagtagaaaagggagaaactgggaaatcaacaattcatggcctggcaggttcttcttccaccactcttcacacaaacattcaatctccgatgacaaaacggaagctgactcaaatacaatcagattatcatgcaatgcctgaacacccggcagcaaatcggagggtgggaacacagtttggggatgtgaaacgcataacagcgcgatttgagcgagaatttcaagacgccgaagaatgttttgcttctcatcctcaatattggagccatggcgttccttttcgggctcatttggagtattgcaatggcgcgaagagcgtcggaggcgcttagtgtgaggggagcgaggtgacttggagagtccgaggttcggagaatttggttccggaaggttccggaaggactgtactgactttgagatggaatcgcagagagatagagggagagaagaacagaggtcagatgatggcttaatgttatgaataagggttttgagggaggacttggaagatttcaggcttagcgccgtggctgatgagagaaagtcctccgccgaggtctggagagatgaccgaagtctcttatccatttcgaagtactccggacgtgaaattgaactttgcaggtaagaacttcacattcccgcgacgatttctgggttttgacctgagactgggggagatcttcaatttttgttgtttgtaattcggccaggaagatcttcaaaattgtttgtttggagggaaacgcaagcattttaaacctttcatgagcttcattatattctactgagcgcagattgattgggtgcagatctcttgagtccaagggcgtccgggcccaatataaatggctgtgatttaaatttttttgggccagggtcattttttccctccaaaacatcatttttgtcatttattttgttgattactactctaattctaatggggcttctctggtattgactttagaaccttggtcgccccttttagctgttggattgttgttttgtgtc--------------ttgttgggtttaggttttgcctctcttttgagttagttttgttt
>Jupunba_oppositifolia_Liegier_16014@NODE_1_length_1314_cov_212.470493
-----------------------------------------------------------------------------------------------------------------------------------------------------------------------------------------------gcttctcaaccccattggtggtcctctgaccgataaaggcgcccaaaatcctcctgatgtacgaagcaaagtttgcagaactggcatgtgtagcaccctcaatcaaatcctgcaaaaacctattctcaatctcaaccctcgaatctccttcagcggctttccaggcccgaaacagaatatccccgtaagcctccagcatagacttccttccaaatggtatctgagaacgaatcattgccaataattctttaacaagttgattacttaatccaaaaataaacgataggaagcgccgtccatcctctgttttcaaatacaccggtgatataacacatcgaatcaacaagagtttcaaatcctcaatactctcgtcatcaaaatcaagcaagagaaaagcctcccgcaatacacaaactctatgcacatccaacttcttctttagggtcagcgatcttgcgagtagaaaagggagaaactgggaaatcaacaattcatggcctggcaggttcttcttccaccactcttcacacaaacattcaatctccgatgacaacacggaagctgactcaaatataatcagattatcatgcaatgcctgaacacccggcagcaaatcggagggtgggaacacagtttggggatgtgaaacgcataacagcgcgatgtgagcgagaatttcaagacgccgaagaatgttttgcttctcatcctcaatattggagccatggcgttccttttcgggctcatttggagtgttgcaatggcgcgaagagcgtcggaggcgcttagtgggaggggagcgaagtgacttggagagtccgaggttcggagaatttggttctggaaggttccggaaggactgtactgactttgagatggaatcgcagagagatagagggagagaagaacagaggtcagacgagggcttaatgttatgaataagggttttgagggaggacttggaagatttcaggcttagcgccgtggcggatgagagaaagtcctccgccgaggtctggagagatgagcgaagtctcttatccatttcgaagtactccggacatgaaattgaactttgcaggtaagaacttcacattcccgcgacgatttctgggttttgacctgagactgggagagatcttcaatttttgttgtttgtaattcggccaggaagatcttcaagatggtttgttgggagggaaacgcaaacattttaaaccttccatgagcatcattatattctactgagcacagattgatcgggtgcagatctcttgagtccaagggcgtccgggcccaatataaatggctctg-----------------------------------------------------------------------------------------------------------------------------------------------------------------------------------------------------------------------
>Jupunba_villosa_Borges_423@NODE_1_length_1417_cov_237.942537
tgcggatatcttgacaaatcaatatttaacacgggagaacatgtctgccacaatttttattattcacaagtatcaacagaggcatgaccaaattcttaaagaaagaacgtgtaagcagatacagatgcatgcatatatacgaagtacctgcagagatctaaatatcacgggctctgcaagtcgaaaaagtagcttctcaaccccattggtggtcctctgaccgataaaggcgcccaaaatcctcctgatgtacgaagcaaagtttgcagaactggcatgtgtagcaccctcaatcaaatcctgcaaaaacctattctcaatctcaaccctcgaatctccttcagcggctttccaggcccgaaacagaatatccccataagcctccagcatagatttccttccaaatggtatctgagagcgaatcattgccaataattctttaacaagttgattacttaatccaaaaataaacgataggaagcgccgtccatcctctgttttcaaatacaccggtgatataacacatcgaatcaacaagagtttcaaatcctcaatactctcgtcatcaaaatcaagcaagagaaaagcctcccgcaatacacaaactctatgcacatccaccttcttctttagggtcagcgatcttgcgagtagaaaagggagaaactgggaaatcaacaattcatggcctggcaggttcttcttccaccactcttcacacaaacattcaatctccgatgacaaaacggaagctgactcaaatacaatcagattatcatgcaatgcctgaacacccggcagcaaatcggagggtgggaacacagtttggggatgtgaaacgcataacagcgcgatgtgagcgagaatttcaagacgccgaagaatgttttgcttctcatcctcaaaattggagccatggcgttccttttcgggctcatttggagtgttgcaatgacgcgaagagcgtcggaggcgcttagtgggaggggagcgaggtgacttggagagtccgaggttcggagaatttggttctggaaggttccggaaggactgtactgattttgagatggaatcgcagagagatagagggagagaagaacagaggtcagacgagggcttaatgttatgaataagggctttgagggaggacttggaagatttcaggcttagagccgtggctgatgagagaaagtcctccgccgaggtctggagagatgagcgaagtctcttatccatttcgaagtactccggacatgaaattgaactttgcaggtaagaacttcacatttccacaacgatttctgggttttgacctgagactgggagagatcttcaatttttgttgtttgtgattcggccaggaagatcttcaaaatggtttgtttggagggaaacgc-----------------------------------------------------------------------------------------------------------------------------------------------------------------------------------------------------------------------------------------------------------------------------------------------------------------------------------
>Punjuba_killipii_Palodorios_6252@NODE_1_length_1124_cov_89.200573
-------------------------------------------------------------------------------------------------------------------------------------------------------------------------------------------------------------------------------------------------------------------------------ctggcatgtgtagcaccctcaatcaaatcctgcaaaaacctattctcaatctcaaccctcgaatctccttcagcggctttccaggcccgaaacagaatatccccataagcctccagcatagacttccttccaaatggtatctgagaacgaatcattgccaataattctttaacaagttgattacttaatccaaaaataaacgataggaagcgccgtccatcctctgttttcaaatacaccggtgatataacacatcgaaccaacaagagtttcaaatcctcaatactctcgtcatcaaaatcaagcaaaagaaaagcctcccgcaatacacaaactctatgcacatccaacttcttctttagggtcagcgatcttgcgagtagaaaagggagaaactgggaaatcaacaattcatggcctggcaggttcttcttccaccactcttcacacaaacattcaatctccgatgacaaaacggaagccgactcaaatacaatcagattatcatgcaatgcctgaacacccggcagtaaatcggagggtgggaacacagtttggggatgtgaaacgcataacagcgcgatgtgagcgagaatttcaagacgccgaagaatgttttgcttctcattctcaatattgaagccatggcgttccttttcgggctcatttggagtgttgcaatggcgcgaagagcgtcggaggcgcttagtgggaggggagcgaggtgacttggagagtccgaggttcggagaatttggttctggaaggttccggaaggactgtactgactttgagatggaatcgcagagagatagagggagagaagaacagaggtcagacaagggcttaatgttatgaataagggttttgagggaggacttggaagatttcaggcttagcgccgtggctgatgagagaaagtcctccgccgaggtttggagagatgagcgaagtctcttatccatttcgaagtactccggacatgaaattgaactttgcaggtaagaacttcacattcccgcgacgatttctgggttttgacctgagactgggagagatcttcaagttttgttgtttgcaattcggccaggaagatcttcaaaattgtttgtttggagggaaac-------------------------------------------------------------------------------------------------------------------------------------------------------------------------------------------------------------------------------------------------------------------------------------------------------------------------------------
>Punjuba_lehmannii_Escobar_7465@NODE_1_length_1731_cov_144.976421
tgcggatatcttgacaaatcaatatttaacacgggagaacatgtctgccacaatttttattattcagaagtatcaacagaggcatgaccaaattctcaaagaaagaacgtgtaagcagatacagatgcatgcatatatacgaagtacctgcagagatctaaatatcacgggctctgcaagtcgaaaaagtagcttctcaaccccattgctggtcctctgaccgataaaggcgcccaaaattctcctgatgtacgaagcaaaggttgcagaactggcatgtgtagcaccctcaatcaaatcctgcaaaaacctattctcaatctcaaccctcgaatctccttcagcggctttccaggcccgaaacagaatatccccataagcctccagcatagacttccttccaaatggtatctgagaacgaatcattgccaataattctttaacaagttgattacttaatccaaaaataaacgataggaagcgccgtccatcctctgttttcaaatagaccggtgatataacacatcgaaccaacaagagtttcaaatcctcaatactctcgtcatcaaaatcaagcaagagaaaagcctcccgcaatacacaaactctatgcacatacaccttcttctttagggtcagcgatcttgcgagtagaaaagggagaaactgggaaatcaacaattcatggcctggcaggttcttcttccaccactcttcacacaaacattcaatctccgatgacaaaacggaagccgactcaaatacaatcagattatcatgcaatgcctgaacacccggcagtaaatcggagggtgggaacacagtttggggatgtgaaacgcataacagcgcgatgtgagcgagaatttcaagacgccgaagaatgttttgcttctcatcctcaatattggagccatggcgttccttttcgggctcatttggagtgttgcaatggcgcgaggagcgtcggaggcgcttagtgggaggggagcgaggtgacttggagagtccgaggttcggagaatttggttccggaaggttccggaaggactgtactgactttgagatggaatcgcagagagatagagggagagaagaacagaggtcagacgagggcttaatgttatgaataagggttttgagggaggacttggaagatttcaggcttagcgccgtggctgatgagagaaagtcctccgccgaggtctggagagatgagcgaagtctcttatccatttcaaagtactccggacatgaaattgaactttgcaggtaagaacttcacattcccgggacgatttctgggttttgacctgagactgggagagatcttcaagttttgttgtttgcaattcggccaggaagatcttcaaaattgtttgtttggagggaaacgcaaacattttaaacctttcatgagcttcattagcttcaactgagcccagattgattgggtgcagatctcttgaatccaagggcgtccgggcccaatataaatggctgtgatttaaaattttttgggccagggtcattttttccttccaaaatatcattttttttattta-tttgttgattactactctaattctaacggggcttctctggtattgaatttagaacc-------------------------------------------------------------------------------------------------t
>_R_Acacia_rostellifera_Murphy_466@NODE_1_length_1804_cov_296.759699
tgcggatatcttgacaaatcaatatttaacacgggagaacatgtatgccacaa-ttttattattcagaagtatcaacagaggcatgaccaaattcttaaagaaataacgtgtaagcagatacagatgcatg--tatatattaagtacctgaagagatctaaacatcacgggctctgcaagtcgaaaaagtagcttctcaaccccattggtggtcctctgactgataaaggcgcccaaaatcctcctaatgtacgaagcaagggttgcggaactggcatgtgtagcaccctcaatcaaatcctgcaaaaacctgttctcaatctcaaccctcgaatctgcttcagcggctttccaggcccgaaacagaatatccccataagcctccagcatagacttccttccaaatggtatttgagaacgaatcattgccaataattctttaacgagttgattacttaatccaaaaataaacgataggaaacgccgtccatcctctgttttcaaataaaccggtgatatcacacatcgaaccaacaagagtttcaaatcctcaatactctcgtcatcaaaatcaagcaagagaaaagcctcccgcaatacacaaactctatggacatccaccttcttctttagggtcagcgatcttgcgagtagaaaaggaagaaactgggaaatcaacaattcgtggcccggcaggttcttcttccaccactcttcacacaaacattcaatctccgatgataaaacggaagccgactcaaatacaataagattatcatgcaatgcctgaacccccggcagtaaatcggagggtgagaacacagtttggggatgagaaacgcacaacagcgcaatgtgagcgaggatttcaagacgccgaagaatgtttagcttctcatcctcaatattggacccatggcgttccttttcgggctcatttggagtgttgcaatggcgcgaagagcgtcggaggcgcttagtgggaggggagcgaggtgacttggagagtccgagattcggagaatttggttctggaagtttccggaaggattgtactgactttgagatggaatcgcagagagatagagggagagaataacagaggccagacgagggcttaatgttatgaatgagggttttgagggaggacttggaagatttcaggcttagcgccgtggctgatgagagaaagtcctccaccgaggtctggagagatgagcgaagtctcttatccatttcgaagtactttggacatgaaattgaactttgtaggtaagaacttcacattcccgcgacgatttctgggttttgacgtgagactgtgag-------------------------------------agatgttcaaaattgtttgtgtggagggaaacacaaacattttaaacctttcatgagcttcattagattctactgagcccagattgattgggtgcagatctcttgaatccaaggacgtcctggcccaattgaaatggctgtgatttaaatttttttgggccagggtcattttccccctacaa----------------------------------tctctaatgctaaaggggcttctctggtattgcatttagaaccttggtcgaccctattagttgttagatttatgttttgtttaatttccctgtttagagtatgtatttccgtttca---ataaatgaaattatctatgtgt
>_R_Afrocalliandra_redacta_Germishuizen_5585@NODE_1_length_1473_cov_252.466332
-----------------------------------------------------------------------------------------------------------------------------------------------------------------------------------------------------------------tggtcctctgaccgataaaggcgcccaaaatcctcctaatgtacgaagcaaaggttgcaatactggcatgtaccgcagcatcaatcaagtcctgcaaaaaactgttctcaatctcaaccctcgaatctccttcagctgctttccaggcccgaaacagaatatccccataagcctccagcatggacttccttccaaaaggaatctgagaacgaatcattgccaataattctttaaccagttgattacttaatccaaatataaacgacaggaagcgccgtccatcctctgttttcaaatatacaggtgatataacacatcgaaccaacaagagtttcaaatcctcaatactctcgtcgtcaaaatcaagcaagagaaaagcctcccgcaatacacaaactctatgcacatccaccttcttctttagggtcagggatcttgcgagtagaaaagggagaaattgggaaatcaacaattcgtggcctggcaggttcttcttccaccactcttcacacaaacattcaatctccgatgataaaacggaagccgactcaaacacaatcagattatcatgcaatgcctgaacacccggcagtaaatcggagggtgaaaacacattttggggatgagaaaggcataacagcgcaatgtgagcgagaatttcaagacgccgaagaatgttttgcttatcatcctcaacattggagccatggcgttcctgttcgggctcgtttggagtgttgcaatggcgtgaagagcgtcggaggcgcttagtgggaggggagcgaggtgacttggagagtccaaggttcggagaacttcgttccagagggttccggaagaattgtactaagtttgagatggaatcgcaaagagataaagggagagatgaacagagatcggacgagggcttaatgttatgaatgagggttttgagggaagacttggaagatttcaggcttagcgccgtggctgatgagagaaagtcctctgccgagctccggagggatgagcgaagtctcttatccatttcgaagtacttcggacatgaaattgaactttgtaagtaagaacttcacattcctccgacgatttctgagttttgacctgagattgtgagggatcttcaatttttgctgtttcaaa---------------aatcaaaattgatagtttggagggaaatgcaaacattctgaaccttctatgagctttgttatattcttctgagcccaaattgattgtgcgaacatctcttgaactcatgggtttgcgg------------------------caaatttgttgggccagggtctttttacccttcgagattgttatttttcttactta-tttgttgattaaacaacgtatttg--------ttctctgtagttgagcctaacaaattagtccctcgaact------caaatagaagtgtctcacgccgtaggaacctatatttaaaattcattaactaatatactattgagacga-------c
>_R_Albizia_decandra_Vilhena_231@NODE_1_length_1172_cov_34.961644
---------------------------------------------------------------------------------------------------------------------------------------------------------------------------------------------------------------------------------------------------------------------------------------tgtagcaccctcaatcaaatcctgcaaaaacctgttctcaatctcaaccctcgaatctgcttcagcgactttccaggcccgaaacagaatatccccataagcctccagcatggacttccttccaaatggtatttgagaacgaatcattgccaataattctttaaccagttgattacttaatccaaaaataaacgataggaagcgccgtccatcctctgttttcaaatacaccggtgatataacacatcgaaccaacaagagtttcaaatcctcaatactctcgtcatcaaaatcaagcaagagaaaagcctcccgcaatacacaaactctatgcacatccaccttctttttaagggtcagcgatcttgcgagtataaaagggagaaactgggaaatcaacaattcgtggcctggcaggttcttcttccaccactcttcacacaaacattcaatctccgatgataaaacggaagccgactcaaatacaatcagattatcatgcaatgcctgaacacccggcagtaaatcggagggtgagaacacagtttggggatgggaaatgcacaacagcgctatgtgagcgagaatttcaagacgccgaagaatgttgtgtttctcatcctcaatattggacccatggcgttccttttcgggatcatttgtagtgttgccatggcgcgaagagcgtcggaggcgcttagtgggaggggagcgaggtgacttggagagtccgaggttccgagaatttggttctggaaggttccggaaggattgtaccgactttgagatggaatcgcaaagggatagagggagagaagcacagaggtcagacgagggcttaatgttatggatgagggttttgagggaggacttggaagatttcaggcttagcgccgtggctgataagagaaagtcctccgccgaggtctggagagatgagcgaagtcttttatccatttcgaagtacttcggacacgaaattgaacttcgtaggtaagaacttcacattcccgcgacgatttctgggttttgacctgagacggggagagatcttcaatttttgttgtttgtaatttggccaggaagatcttcacaattgtttgtttggagggaaacgcaaacattttaaacctttcatgagcttcattagattctgctgagcccagattga-----------------------------------------------------------------------------------------------------------------------------------------------------------------------------------------------------------------------------------------------------------------------------t
>_R_Albizia_glabripetala_Lewis_1652@NODE_1_length_1305_cov_75.469870
------------------------------------------------------------------------------------------------------------------------------------------------------------------------------------------------------------------------------------------------------------------------------------atgtgtagcaccctcaatcaaatcctgcaaaaacctgttctcaatctcaaccctcgactctgcttcagcggctttccaggcccgaaacagaatatccccataagcctccagcatggacttccttccaaatggtatttgagaacgaatcattgccaataattctttaacgagttgattacttaatccaaaaataaacgacaggaaacgccgtccatcctctgttttcaaatacaccggtgatataacacatcgaaccaacaagagtttcaaatcctcaatactctcgtcatcaaaatcaagcaagagaaaagcctcccgcaatacacaaactctatgcacatccaccttctttttaagagtcagcgatcttgcgagtataaaagggagaaactgggaaatcaacaattcgtggcctggcaggttcttcttccaccattcttcacacaaacattcaatctccgatgataaaacggaagccgactcaaatacaatcagattatcatgcaatgcctgaacacccggcagtaaatcggagggtgagaacacagtttggggatgggaaacgcacaacagcgcgatgtgagcgagaatttcaagacgccgaagaatgttgtgtttctcatcctcaatattggacccatggcgttccttttcgggcacatttggagtgttgccatggcgcgaagagcgtcggaggcgcttagtgggaggggagcgaggtgacttggagagtccgaggttcggagaatttggttcttgaaggttccggaaggattgtacagactttgagatggaatcgcagagggatagagggagagaagaacacaggtcagacgagggcttaatgttatgaatgagggttttgagggaggacttggaagatttcaggcttagcgccgtggctgatgagagaaagtcctccgccgaggtctggagagatgagcgaagtcgtttatccatttcgaagtacttcggacatgaaattgaactttgtaggtaagaacttcacattcccgtgacgatttctgggtttagacctgagactgggagagatcttcaatttttgttgtttgtaatttggccaggaagaacttcaaaa----ctgtttggagggaaacgcaaacattttaaacctttcatgaccttcattagattctgctgagcccagattgattgggtgcagatctc--gaatacaagggcgtcagggcccaatataaatggctgcgatttaaaaaattttgggccaggatcagtttttccctccaaaa-------tttgcttttta-tttgttgattgcttc------------------------------------------------------------------------------------------------------------------------------------------t
>_R_Albizia_niopoides_Simon_1601@NODE_1_length_1479_cov_162.741084
-------------------------------------------------------------------------------------------------------------------------------------------tggagtacctgaagagatctaaatatcacgggctctgcaagtcgaaaaagtagcttctcaaccccattggtggtcctctgacagataaaggcgcctaaaatcctcctaatgtacgaagcaagggttgcagaactggcatgtgtagcaccctcaatcaaatcctgcaaaaacctgttctcaatctcaaccctcgaatctgcttcagcagctttccaggcccgaaacagaatatcaccataagcctccagcatggacttccttccaaatggtatttgagaacgaatcattgccaataattctttaacgagttgattgcttaatccaaaaataaacgataggaagcgccgtccatcctctgttttcaaatacaccggtgatataacacatcgaaccaacaagagtttcaaatcctcaatactctcgtcatcaaaatcaagcaagagaaaagcctcgcgcaatacacaaactctatgcacatccaccttctttttaagggtcagcgatcttgcgagtataaaagggagaaactgggaaatcaacaattcgtggcctggcaggttctttctccaccactcttcacacaaacattcaatctccgatgataaaacggaagccgactcaaatacaatcagattatcatgcaatgcctgaacacccggcagtaaatcggagggtgagaacacagtttggggatgggaaacgcacaacagcgcgatgtgagcgagaatttcaagacgccgaagaatgttgcgtttctcatcctcaatagtggacccatggcgttccttttcgggctcatttggagtgttgccatggcgcgaagagcgtcggaggcgcttagtgggaggggagcgaggtgacttggagagtccgaggttcggcgaatttggttctggaaggttccggaaggatcgtactgactttgagatcgaatcgcagagggatagagggagagaagaacagaggtcagacgagggctcaatgttatggatgagggttttgagggaggacttggaagatttcaggcttagcgccgtggctgatgagagaaagtcctccgccgaggtctggagagatgagcgaagtcttttatccatttcgaagtactttggacatgaaattgaactttgtaggtaagaacttcacattcccgcgacgatttctgggttttgacctgagacttggagagatcttcaatttttgttgtttgtaatttggccaggaagatcttcaaaattgtttgtttggagggaaacgcaaacattttcaacctttcatgagtttcattagattctgccgagcccagattgattgggtgcagatctc--gaaaacaagggcgtcgaggcccaatataaatggctgtgatttaaaaaattttgggccagggtcaatttttccctccaaaa-------tttgttattta-tttgttgatcgc-------agtctaatggggcttttctgttattgcatttagaac--------------------------------------------------------------------------------------------------c
>_R_Albizia_subdimidiata_var_minor_Gorts_341@NODE_1_length_1259_cov_51.311337
---------------------------------------------------------------------------------------------------------------------------------------------------------------------------------------------------ctcaaccccattggtggtcctctgaccgataaaggcgcctaaaatcctcctaatgtacgaagcaagggttgcagaactggcatgtgtagcaccctcaatcaaatcctgcaaaaaactgttctcaatctcaaccctcgaatctgcttcagcggctttccaggcccgaaacagaatatccccataagcctccagcatggacttccttccaaatggtatttgagaacgaatcattgccaataattctttaacgagttgattacttaatccaaaaataaacgacaggaaacgccgtccatcctctgttttcaaatacaccggtgatataacacatcgaaccaacaagagtttcaaatcctcaatactctcgtcatcaaaatcaagcaagagaaaagcctcccgcaatacacaaactctatgcacatccaccttctttttaagagtcagcgatcttgcgagtataaaagggagaaactgggaaatcaacaattcgtggcctggcaggttcttcttccaccattcttcacacaaacattcaatctccgatgataaaacggaagccgactcaaatacaatcagattatcatgcaatgcctgaacacccggcagtaaatcggagggtgagaacacagtttggggatgggaaatgcacaatagcgcgatgtgagcgagaatttcaagacgccgaagaatgttgtgtttctcatcctcaatattggacccatggcgttccttttcgggctcatttgtagtgttgccatggcgcgaagagcgtcg------------------------------------------gaggttcggagaatttggttctggaaggttccggaaggattgtactgactttgagatggaatcgcagagggatagagggagagaagaacagagatcagacgagggcttaatgttatgaatgagggttttgagggaggacttggaagatttcaggcttagcgccgtggctgatgagagaaagtcctccgccgaggtctggagagatgagcgaagtcgtttatccatttcgaagtacttcggacatgaaattgaactttgtaggtaagaacttcacattcccgtgacgatttctgggtttagacctgagactgggagagatcttcaatttttgttgtttgtaatttggccaggaagaacttcaaaa----ctgtttggagggaaacgctaacattttaaacctttcatgaccttcattagattctgctgagcccagattgattgggtgcagatctc--gaatacaagggcgtcagggcccaatataaatggc---------------------------------------------------------------------------------------------------------------------------------------------------------------------------------------------------------------------------
>_R_Albizia_tomentella_Leach_Dunlop_3801@NODE_1_length_1631_cov_267.618404
tgcgggtatcttgacaaatcaatatttaacacgggagaacgtgtctgccacaatttttattattcagaagcatcaacagaggcatgaccaagttcctaaagaaataacgtgtaagcagatacgtatgcatg--tatatatgaagtacctgaagagatctaaatatcacgggctctgcaagtcgaaagagtagcttctcaaccccattggtggtcctctgaccaataaaggcgcccaaaatcctcctaatgtacgaagcaagggttgcagaactggcatgtgtagcaccctcaatcaaatcctgcaaaaacccgttctcaatctcaaccctcgaatctgcttcagcggctttccaggcccgaaacagaatatccccataagcctccagcatggacttccttccaaatggtatttgagaacgaatcattgccaataattctttaacgagttgattacttaatccaaaaataaacgataggaagcgccgtccatcctctgttttcaaatgcaccggtgatataacacatcgaaccaacaagagtttcaaatcctcaatactctcatcatcaaaatcaagcaagagaaaagcctcgcgcaatacacaaactctatgcacatccaccttcttctttagggtcagcgatcttgcaagtagaaaagggagaaactgggaaatcaacaattcgtggcctggtaggttcttcttccaccactcttcacacaaacattcaatctccgatgataaaacggaagccgactcaaatacaatgagattatcatgcaatgcctgaacacccggcagtaaatcggagggtaagaacgcagtttggggatgtgaaatacacaacagcgcgatatgagcgagaatttcaagacgccgaagaatgttttgcttctcatcctcaatattggagccatggcgttccatttcgggctcatttggagtgttgcaatggcgggaagagcgtcggaggcgcttagtgggaggggagcgaggtaacttggagagtccgaggttcggagaatttggttctggaaggtttcggaaggattgtactgactttgagatgaaatcgcagagagatagagggagagaagaacagaggtcagacgagggcttaatgttatgaatgatggttttgagggaggacttggaagatttcaggcttaaggccgaggctgatgagagaaagtcctccgccgaggtctggagagatgagcgaagtctcttatccatttcgaagtacttcggacatgaaattgaagtttgtaggtaagaacttcacattcccgcgacgatgtctaggttttgacctgagacttcaagagatcttcaatttttgtcgtttgtaatttggccgcgaagatctttaaaa----ttgtttggagggaaggacaaacattttaaacccttcatgagtttcattaga--------------------------------------------ggggtgtttgg----aaaatctaaaatcatgatttaaatcat----------gatgatttgtgaaaattgaaataaaacttctctcacacacttatttta--------taaatcgtaaaagctattttcataagctaattccaaaaacaccctagattctattga-----------------------------gctgagattgattgggtgcatatctc-------------------------t
>_R_Albizia_tomentosa_Hughes_648@NODE_1_length_1546_cov_130.559564
---------------------------------------------------------------------------------------------------------------------------------------tatatggagtacctgaagagatctaaatatcacaggctctgcaagtcgaaaaagtagcttctcaaccccattggtggtcctctgaccgataaaggcgcccaaaatcctcctaatgtacgaagcaagggttgcagaactggcatgtgtagcaccctcaatcaaatcctgcaaaaacctgttctcaatctcaaccctcgaatctgcttcagcggctttccaggcccgaaacagaatatccccataagcctccagcatggacttccttccaaatggtatttgagaacgaatcattgccaataattctttaacgagttgattacttaatccaaaaataaacgataggaagcgccgtccatcctctgttttcaaatacaccggtgatataacacatcgaaccaacaagagtttcaaatcctcaatactctcgtcatcaaaatcaagcaagagaaaagcctcccgcaatacacaaactctatgcacatccaccttcttctttagggtcagcgatcttgcgagtataaaagggagaaactgggaaatcaacaattcgtggcctggcaggttcttcttccaccactcttcacacaaacattcaatctccgatgataaaacggaagccgactcaaatacaatcagattatcatgcaatgcctgaacacccggcagtaaatcggagggtgagaacacagtttggggatgggaaacgcacaacagcgcgatgtgagcgagaatttcaagacgccgaagaatgttttgtttctcatcctcaatattggacccatggcgttccttttcggactcatttggagtgttgccatggcgcgaagagcgtcggaggcgcttagtgggaggggagcgaggtgacttggagagtccgaggttcggagaatttggttctggaaggttccggaaggattgtactgactttgagatggaatcgcagagggatagagggagagaagaacagaggtcagacgagggcttaatgttatggatgagggttttgagggaggacttggtagatttcaggcttagcgccgtggctgatgagagaaagtcctccgccgaggtctggagagataagcgaagtctcttatccatttcgaagtacttcggacatgaaattgaactttgtaggtaagaacttcacattcccgcgacgatttctgggttttgacctcagactgggagagatcttcaacttttgttg-ttgtacttcggccagcaagatcttcaaaattgtttgtttggagggaaacgcaaacattttaaacctttcaggaacttcattagattctactgaggccagattgatcgggggcagatctcttgcatccaagggcgtcccggcccaatataaatggctgtgacttagattttttgggccaggggtcattttttcactccaaaatgtcatttttgttattta-tttgttgattacttctctaattctaatggggcttctctggcattgcttttattactttggtcgcccttattagctgttagatttatttttagtgtc---------------------------------------------------------t
>_R_Archidendron_clypearia_Wieringa_1849@NODE_1_length_1587_cov_341.088079
------------------------------------------------------------------------------------------------------------gtgtaagcagatacagatgcttg--tatatatgaagtacctgaagagatctaaatatcacgggctctgcaagtcgaaaaagtagcttctcaaccccattggtggtcctctgaccgataaaggcgcccaaaatcctcctaatgtacgaagcaagggttgcagaactggcatgtgtagcaccctcaatcaaatcctgcaaaaaactgttctcaatctcaaccctcgaatttgcttcagcggctttccaggcccgaaacagaatatccccataagcctccagcatggacttccttccaaatggtatttgagaacgaatcattgccaataattctttgaccagttgattacttaatccaaacataaacgataggaagcgccgtccatcctctgttttcaaatacaccggtgatataacacatcgaaccaacaagagtttcaaatcctcaatactctcgtcatcaaaatcaagcaagagaaaagcctcccgcaatacacaaactctatgcacatccaccttcttctttaaggtcagcgatcttgcgagtagaaaagggagaaactgggaaatcaacaattcgtcgcctggcaggttcttcttccaccactcttcgcacaaacattcaatctccgatgataaaacggaagccgactcaaatacaatcagattatcatgcaatgcctgaacacccggcagtaaatcggagggtgagaacacagtttgaggatgtgaaacgcacaacagcgcgatgtgagcgagaatttcaagacgccgaagaatgttttgcttctcatcctcaatattggacccatggcgttccttttcgggctcattttgagtgttgcaatggcgtgaagagcgtcggaggcgcttagtgggaggcgagcgaggtgacttggagagtccgaggttcggagaatttggttctggaaggttccggaaggattgtactgactttgagatggaatcgcagagagatagagggagagaagaacagaggtcagacgagggcttaatgttatgaatgagggttttgagggaggacttggaagatttcaggcttagcgccgtggctgatgagagaaagtcctccgccgaggtctggagagatgagcgaagtctcttatccatttcgaagtatttcggacatgaaattgaactttgtaggtaagaacttcacattcccgcgacgatttctgggttttgacctgagactgggagagatcttgaatttttgttgtttgtaatttggccaggaagatcttcaaaattgtttgtttggagggaaacgcgaacattttaaacctttcatgagcttcattagattctactgagcccagattgtttgggtgcaaatctcttgaatacaagggcgtcctggcccaatagaaatggctgtgatttaaatttttatgggccagggtcattttttccctccaaaatatcatttttgttatata-tttgttgattacttctctaattctaatggggcttctctgatgttgcatttagaaccttggtcg-ccctattggatgctagatttatgttttgtgtcatttatgtgggttttt-----------------------------------------g
>_R_Balizia_leucocalyx_Aguilar_1939@NODE_1_length_1726_cov_191.827168
tgcggatatcttaacaaatcaaaatttaacacgggagaacatgtctgccacaatttttattattcagaagtatcaacagaggcatgaccaaattcttaaagaaagaacgtgtaagcagatacagatgcatgcatatatacgaagtacctgcagagatctaaatatcacgggctctgcaagtcgaaaaagtagcttctcaaccccattggtggtcctctgaccgataaaggcgcccaaaatcctcctgatgtacgaagcaaagtttgcagaactggcatgtgtagcaccctcaatcaaatcctgcaaaaacctattctcaatctcaaccctcgaatctccttcagcggctttccaggcccgaaacagaatatccccataagcctccagcatagacttccttccaaatggtatctgagaacgaatcattgccaataattctttaacaagttgattacttaatccaaaaataaacgataggaagcgccgtccatcctctgttttcaaatacaccggtgatataacacatcgaatcaacaagagtttcaaatcctcaatactctcgtcatcaaaatcaagcaagagaaaagcctcccgcaatacacaaactctatgcacatccaccttcttctttagagtcagcgatcttgcgagtagaaaagggagaaactgggaaatcaacaattcatggcctggcaggttcttcttccaccactcttcacacaaacattcaatctccgatgacaaaacggaagctgactcgaatacaatcagattatcatgcaatgcctgaacacccggcagcaaatcggagggtgggaacacagtttggggatgtgaaacgcataacagcgcgatgtgagagagaatttcaagacgccgaagaatgttttgcttctcatcctcaatattggggccatggcgttccttttcgggctcattttgagtgttgcaatggcgcgaagaacgtcggaggcgcttagtgggaggggagcgaggtgacttggagagtccgaggttcggagaatttggttctggaaggttccggaaggactgtactgactttgagatggaatcgcagagagatagagggagagaagaacagaggtcagatgagggcttaatgttatgaataagggttttgagggaggacttggaagatttcaggcttagcgccgtggctgatgagagaaagttctccgccgaggtctggagagatgagcgaagtctcttatccatttcgaagtactccggacatgaaattgaactttgcaggtaagaacttcacattcccgcgacgatttctgggttttgacctgagactgggagagatcttcaatttttgttgtttgtaattcggccaggaagatattcaaaatggtttgttgggagggaaacgcagacattttaaacc-ttcatgagcttcattatattctactgagcacagatggattgggtgcagatctc--gagtccaagggcgtccgggcccaatataaatggccgtgatttaaatttttttgggccagggtcattttttccctccaaaagatcatttttgttatatattttgttgattactactctagttctaatggggcttctctgtaattgactttagaaccttggtcgcccctattagctgttagatttttgtt--gagtcgtttatgtgggtgtttgttgggtttaggttttgcctctcctgtgagttagttttgttg
>_R_Cathormion_rhombifolium_Deighton_3618@NODE_1_length_1531_cov_109.292297
-----------------------------------------------------------------------------agagacatgaccaaattcttaaagaaagaacgtgtaagcagatacagatgcatgcatatatacgaagtacctgcagagatctaaatatcacgggctctgcaagtcgaaaaagtagcttctcaaccccattggtggtcctctgaccgataaaggcgcccaaaatcctcctgatgtacgaagcaaagtttgaagaactggcgtgtgtagcaccctcgatcaaatcctgcaaaaacctattctcaatctcaaccctcgaatctccttcagcggctttccaggcccgaaatagaatatccccataagactccagcatagacttccttccaaatggtatctgagaacgaatcattgccaataattctttaacaagttgattacttaatccaaaaataaacgataggaagcgccgtccatcctctgttttcaaatacaccggtgatataacacatcgaatcaacaagagtttcaaatcctcaatactctcgtcatcaaaatcaagcaaaagaaaagcctcccgcaatacacaaactctatgcacatccaccttcttctttagggtcagcgatcttgcgagtagaaaagggagaaactgggaaatcaacaattcatggcctggcaggttcttcttccaccactcttcacacaaacattcaatctccgatgacaaaacggaagctgactcaaatacaatcagattatcatgcaatgcctgaacacccggcagcaaatcggagggtgggaacacagtttggggatgtgaaacgcataacagcgcgatgtgagcgagaatttcaagacgccgaagaatgttttgcttctcatcctcaatattggggccatggcgttccttttcgggctcatttggagtgttgcaatggcgcgaagagcgtcggaggcgcttagtgggaggggagcgaggtgacttggagagtccgaggttcggagaatttggttccggaaggttccggaaggactgtactgactttgagatggaatcgcagagagatagagggagagaagaacagaggtcagacgagggcttaatgttatgaataagggttttgagggaggacttggaagatttcaggcttagcgccgtggctgatgagagaaagttctccgccgaggtctggagagatgagcgaagtctcttatccatttcgaagtactccggacatgaaattgaactttgcaggtaagaacttcacattcccgcgacgatttctgggttttgacctgagactgggagagatcttcaatttttgttgtttgtaattcggccaggaagaacttcaaaatggcttgttgggagggaaacgcaaacattttaaacctttcatgagcttcat--tattctactgagcacagattgcttgggtgcagatctcttgagtccaagggcgtccgggcccaatataaatggctgtgatttgaatttttttgggccagtgtcattttttccctccaaaatctcatttttgttatttattttgttgattactcttctaattctaatggggcttctctggaa---------------------------------------------------------------------------------------------------------------t
>_R_Enterolobium_cyclocarpum_MWC9020@NODE_1_length_1468_cov_375.688713
-------------------------------------------------------------------aagtatcaacagaggcatgaccaaattcttaaagaaataacgtgtaaacagatacagatgcatg--tatatatgaagtacctgaagagatctaaatatcacgggctctgcaagtcgaaaaagcagcttctcaaccccattggtggtcctctgaccgataaaggcgcccaaaatcctcctaatgtacgaagcaagggttgcagaactggcatgtgtagcaccctcaatcaaatcctgcaaaaacctgttctcaatctcaaccctcgaatctgcttcagcggctttccaggcccgaaatagaatatccccaaaagcctccagcatggacttccttccaaatggtatttgagaacggatcattgccaataattctttaacgagttgattacttaatccaaaaataaacgataggaagcgccgtccatcctctgttttcaaatacaccggcgatataatacatcgaaccaacaagagtttcaaatcctcaatactatcgtcatcaaaatcaagcaagagaaaagcctcccgcaatacacaaactctatgcacatccaccttcttctttagggtcagcgatcttgccagtagaaaaggaagaaactgggaaatcaacaattcgtggcctggcaggttcttcttccaccactcttcacacaaacattcaatctccgatgataaaacggaagccgactcaaatacaatcagattatcatgcaatgcctgaacacccggcagtaaatcggagggtgagaacacagtttggggatgtgaaacgcacaacagcgcgatgtgagcgagaatttcaagacgccgaagaatgttttgcttcttatcctcaatattggacccatggcgttccttttcgggctcatttggagtgttgcaatggcgcgaagaacgccgaaggctcttagtgggaggggagcgaggtgacttggagagtccgaggttcggagaatttggttctgaaaggttccggaaggattgtactaactttgagatggagtcgcagagagatagagggagagaagaacagaggtcagacgagggcttaatgttatgaatgagggttttgacggaggacttggaagatttcaggcttagcgccgtggctgatgagagaaagtcttccgccgaggtctggagagacgagcgaagtctcttatccatttcgaagtactttggacatgaaattgaac-ttgcaggtaagaacttcacaatcccgcgacgatttccgggttttaacctg-----------------------------------------------atatcttcaaaattgtttgtttggagggaaacgcaaatattttaaacctttcatgggcttcattagattctactgagcccagattgattgggtacaaatctcttgaatacaagggcgtcaggg---------aaggtctgtgatttaaatatttttgggccaaggtcattttttccctccaaaatatc-tttttgttattta-tttgtcgattacttgtcta---------------------------------------------------------------------------------------------------------------------------------------
>_R_Hydrochorea_corymbosa1_Bonadeu_655@NODE_1_length_1333_cov_123.361502
----------------------------------------------------------------------------------------------------------------------------------------------------------------------------------------------------tcaaccccattggtggtcctctgaccgataaaggcgcccaaaatcctcctgatgtacgaagcaaagtttgaagaactggcgtgtgtagcaccctcgatcaaatcctgcaaaaacctattctcaatctcaaccctcgaatctccttcagcggctttccaggcccgaaatagaatatccccataagactccagcatagacttccttccaaatggtatttgagaacgaatcattgccaataattctttaacaagttgattacttaatccaaaaataaacgataggaagcgccgtccatcctctgttttcaaatacaccggtgatataacacatcgaatcaacaagagtttcaaatcctcaatactctcgtcatcaaaatcaagcaagagaaaagcctcccgcaatacacaaactctatgcacatccaccttcttctttagggtcagcgatcttgcgagtagaaaagggagaaactgggaaatcaacaattcatggcctggcaggttcttcttccaccactcttcacacaaacattcaatctccgatgacaaaacggaagctgactcaaatacaatcagattatcatgcaatgcctgaacacccggcagcaaatcggagggtgggaacacagtttggggatgtgaaacgcataacagcgcgatgtgagcgagaatttcaagacgccgaagaatgttttgcttctcatcctcaatattggggccatggcgttccttttcgggctcatttggagtgttgcaatggcgcgaagagcgtcggaggcgcttagtgggaggggagctaggtgacttggagagtccgaggttcggagaatttggttctggaaggttccggaaggactgtactgactttgagatggaatcgcagagagatagagggagagaagaacagaggtcagacgagggcttaatgttatgaataagggttttgagggaggacttggaagatttcaggcttagcgccgtggctgatgagagaaagttctccgccgaggtctggagagatgagcgaagtctcttatccatttcgaagtactccggacatgaaattgaactttgcaggtaagaacttcacattcccgcgacgatttct-ggttttgaactgagactgggagagatcttcaatttttgttgtttgtgattcggccaggaggatcttcaaaatggtttgtttggagggaaatgcaaacattttgaacctttcatgagcttcattatattctactgagcacagattgattgggtgcagatctcttgagtccaagggcgtcatggcccaatataaatggctgtgatttaaatatttttgggccagggtc----------------------------------------------------------------------------------------------------------------------------------------------------------------------------------------------
>_R_Hydrochorea_marginata_Morim_563@NODE_1_length_1910_cov_234.768685
tgcggatatcttgacaaatcaatatttaacacgggagaacatttctgccacaatttttattattcagaagtatcaacagagacatgaccaaattcttaaagaaagaacgtgtaagcagatacagatgcatgcatatatacgaagtacctgcagagatctaaatatcacgggctctgcaagtcgaaaaagtagcttctcaaccccattggtggtcctctgaccgataaaggcgcccaaaatcctcctgatgtacgaagcaaagtttgaagaactggcgtgtgtagcaccctcgatcaaatcctgcaaaaacctattctcaatctcaaccctcgaatctccttcagcggctttccaggcccgaaatagaatatccccataagactccagcatagacttccttccaaatggtatctgagaacgaatcattgccaataattctttaacaagttgattacttaatccaaaaataaacgataggaagcgccgtccatcctctgttttcaaatacaccggtgatataacacatcgaatcaacaagagtttcaaatcctcaatactctcgtcatcaaaatcaagcaagagaaaagcctcccgcaatacacaaactctatgcacatccaccttcttctttagggtcagcgatcttgcgagtagaaaagggagaaactgggaaatcaacaattcatggcctggcaggttcttcttccaccactcttcacacaaacattcaatctccgatgacaaaacggaagctgactcaaatacaatcagattatcatgcaatgcctgaacacccggcagcaaatcggagggtgggaacacagtttggggatgtgaaacgcataacagcgcgatgtgagcgagaatttcaagacgccgaagaatgttttgcttctcatcctcaatattggggccatggcgttccttttcgggctcatttggagtgttgcaatggcgcgaagagcgtcggaggcgcttagtgggaggggacctaggtgacttggagagtccgaggttcggagaatttggttctggaaggttccggaaggactgtactgactttgagatggaatcgcagagagatagagggagagaagaacagaggtcagacgagggcttaatgttatgaataagggttttgagggaggacttggaagatttcaggcttagcgccgtggctgatgagagaaagttctccgccgaggtctggagagatgagcgaagtctcttatccatttcgaagtactccggacatgaaattgaactttgcaggtaagaacttcacattcccgcgacgatttct-agttttgaactgagactgggagtgatcttcaatttttgttgtttgtgattcggccaggaggatcttcaaaatggtttgtttggagggaaatgcaaacattttaaacctttcatgagcttcattatattctactgagcacagattgattgggtgcagatctcttgagtccaagggcatcctggcccaatataaatggctgtgatttaaatatttttgggccagggtcattttttccctcccaaatatcatttttgtttatttttttgttgattactactctaattctaatggggcttctctggaattgactttagaaccttggtcgcccctattagctgttagatttttgttgtgtgtcgttcatgtgggtgtttgttgggtttaggttttgcctctcttgtgagttagttttgttc
>_R_Jupunba_asplenifolia_Ekman_6383@NODE_1_length_1098_cov_117.416259
--------------------------------------------------------------------------------------------------------------------------------------------------------------------------------------------------------------------------------------------------------------------------------------------------------------------------------------------------------cggctttccaggcccgaaacagaatatccccgtaagcctccagcatagacttccttccaaatggtatctgagaacgaatcattgccaataattctttaacaagttgattacttaatccaaaaataaacgataggaagcgccgtccatcctctgttttcaaatacaccggtgatataacacatcgaatcaacaagagtttcaaatcctcaatactctcgtcatcaaaatcaagcaagagaaaagcctcccgcaatacacaaactctatgcacatccaacttcttctttagggtcagcgatcttgcgagtagaaaagggagaaactgggaaatcaaaaattcatggcctggcaggttcttcttccaccactcttcacacaaacattcaatctccgatgacaaaacggaagctgactcaaatacaatcagattatcatgcaatgcctgaacacccggcagcaaatcggagggtgggaacacagtttggggatgtgaaacgcataacagcgcgatgtgagcgagaatttcgagacgccgaagaatgttttgcttctcatcctcaatattggagccatggcgttccttttcgggctcatttggagtgttgcaatggcgcgaagagcgtcggaggcgcttagtgggaggggagcgaggtgacttggagagtccgaggttcggagaatttggttctggaaggttccggaaggactgtactgactttgagatggaatcgcagagagatagagggagagaagaacagaggtcagacgagggcttaatgttatgaataagggttttgagggaggacttggaagatttcaggcttagcgccgtggctgatgagagaaagtcctccgccgaggtctggagagatgagcgaagtctcttatccatttcgaagtactccggacatgaaattgaactttgcaggtaagaacttcacattcccgcgacgatttctgtattttgacctgagactgggagagatcttcaatttttgttgtttgtaattcggccaggaagatcttcaaaacggtttgttgggagggaaacgcaaacattttaaaccttccatgagcatcattatattctactgagca--------------------------------------------------------------------------------------------------------------------------------------------------------------------------------------------------------------------------------------------------------------------------------------
>_R_Jupunba_barbouriana_Iganci_847@NODE_1_length_1740_cov_237.750451
----------------------tatttaacacgggagaacatgtctaccacaatttttattattcagaagtattaacagaggcatgaccaaattcttaaagaaagaacgtgtaagcagatacagatgcatgcatatatacgaagtacctgcagagatctaaatatcacgggctctgcaagtcgaaaaagtagcttctcaaccccattggtggtcctctgaccgataaaggcgcccaaaatcctcctgatgtacgaagcaaagtttgcagaactggcatgtgtagcaccctcaatcaaatcctgcaaaaacctattctcaatctcaaccctcgaatctccttcagcggctttccaggcccgaaacagaatatccccgtaagcctccagcatagacttccttccaaatggtatctgagaacgaatcattgccaataattctttaacaagttgattacttaatccaaaaataaacgagaggaagcgccgtccatcctctgttttcaaatacaccggtgatataacacatcgaatcaacaagagtttcaaatcctcaatactctcgtcatcaaaatcaagcaagagaaaagcctcccgcaatacacaaactctatgcacatccaccttcttctttagggtcagcgatcttgcgagtagaaaagggagaaactgggaaatcaacaattcatggcctggcaggttcttcttccaccactctgcacacaaacattcaatctccgatgacaaaacggaagctgactcaaatacaatcagattatcatgcaatgcctgaacacccggcagcaaatcggagggtgggaacacagtttggggatgtgaaacgcataacagcgcgatgtgagcgagaatttcaagacgccgaagaatgttttgcttctcatcctcactattggagccatggcgttccttttcgggctcatttggggtgttgcaatggcgcgaagagcgtcggaggcgcttagtgggaggggagcgaggtgacttggagagtccgaggttcggagaatttggttctagaaggttccggaaggaatgtactgactttgagatggaatcgcagagagatagagggagagaagaacagaggtcagacgagggcttaatgttatgaataagggttttgagggaggacttggaagatttcaggcttagcgccgtggctgatgagagaaagtcctccgccgaggtctggagagatgagcgaagtctcttatccatttcgaagtactccggacatgaaattgaactttgcaggtaagaacttcacattcccgcgacgatttctgggttttgacctgagactgggagagatcttctattt---ttgtttgtaattcggccaggaagatcttcaaaatggtttgtttggagggaaacgcaaacattttaaacctttcatgagcttcattgtattctactgagcgcagattgagtgggtgcagatctcttgagtccaagggcgtcccggcccaatataaatggctgtgatttaaatttttttgggccagggtcattttttccctccaaaatatcatttttgttatttgttttgtcgattactactctaattctaatggggcttctctggtattgactttagaaccttggtcgcccctattagctgttagatttttgttt------gtttatgtatgtgtttgttgggttgaggttttgccgctcttttgagttagttttgttg
>_R_Jupunba_brachystachya_Lima_7438@NODE_1_length_1894_cov_160.850853
tgcggatatcttgacaaatcaata-ttaacacgggagaacatgtctgccacaatttttattattcagaagtatcaacagaggcatgaccaaattcttaaagaaagaacgtgtaagcagatacagatgcatgcatatatacgaagtacctgcagagatctaaatatcacgggctctgcaagtcgaaaaagtagcttctcaaccccattggtggtcctctgaccgataaaggcgcccaaaatcctcctgatgtacgaagcaaagtttgcagaacaggcatgtgtagcaccctcaatcaaatcctgcaaaaacctattctcaatctcaaccttcgaatctccttcagcggctttccaggcccgaaacagaatatccccataagcctccagcatagatttccttccaaatggtatctgagaacgaatcattgccaataattctttaacaagttgattacttaatccaaaaataaacgataggaagcgccgtccatcctctgttttcaaatacaccggtgatataacacatcgaatcaacaagagtttcaaatcctcaatactctcatcatcaaaatcaagcaagagaaaagcctcccgcaatacacaaactctatgcacatccaccttcttctttagggtcagcgatcttgcgagtagaaaagggagaaactgggaaatcaacaattcatggcctggcaggttcttcttccaccactcttcacacaaacattcaatctccgatgacaaaacggaagctgactcaaatacaatcagattatcatgcaatgcctgaacacccggcagcaaatcggagggtgggaacacagtttggggatgtgaaacgcataacagcgcgatgtgagcgagaatttcaagacgccgaagaatgttttgcttctcatcctcaaaattggagccatggcgttccttttcgggctcatttggagtgttgcaatgacgcgaagagcgtcggaggcgcttagtgggaggggagcgaggtgacttggagagtccgaggttcggagaatttggttctggaaggttccggaaggactgtactgactttgagatggaatcgcagagagatagagggagagaagaacagaggtcagacgagggcttaatgttatgaataagggctttgagggaggacttggaagatttcaggcttagagccgtggctgatgagagaaagtcctccgccgaggtctggagagatgagcgaagtctcttatccatttcgaagtactccggacatgaaattgaactttgcaggtaagaacttcacattcccgcaacgatttctgggttttgacctgagactgggagagatcttcaatttttgttgtttgtgattcggccaggaagatcttcaaaatggtttgtttggagggaaacgcaaacattttaaacttttcatgagcttcattatattctactgagcgcagattcattgggtgcagatc-----agtccaagggcgtccgggcccaatataaatgggtgtgatttaaatttttttgggccagggtcattttttccctccaaaatatcatttttgttattgattttgttgattactactctaattctaatggggcttctctggtattgactttagaaccttggtcgcccctattagctgttagatttttgttttgtgtcttttatgtgggtgtttgttgggtttaggttttgcctctctttggagttagtttttttc
>_R_Jupunba_cochleata_Bonadeu_673@NODE_1_length_1976_cov_153.723012
tgcggatatcttgacaaatcaatatttaacacgggagaacatgtctgccacaatttttattattcaaaagtatcaacagaggcatgaccaaattcttaaagaaagaacgtgtaagcagatacagatgcatgcatatatacgaagtacctgcagagatctaaatatcacgggctctgcaagtcgaaaaagtagcttctcaaccccattggtggtcctctgaccgataaaggcgcccaaaatcctcctgatgtacgaagcaaagtttgcagaactggcatgtgtagcaccctcaatcaaatcctgcaaaaacctattctcaatctcaaccctcgaatctccttcagcggctttccaggcccgaaacagaatatccccataagcctccagcatagatttccttccaaacggtatctgagaacgaatcattgccaataattctttaacaagttgattacttaatccaaaaataaacgataggaagcgccgtccatcctctgttttcaagtacaccggtgatataacacatcgaatcaacaagagtttcaaatcctcaatactctcgtcatcaaaatcaagcaagagaaaagcctcccgcaatacacaaactctatgcacatccaccttcttctttagggtcagcgatcttgcgagtagaaaagggagaaactgggaaatcaacaattcatggcctggcaggttcttcttccaccactcttcacacaaacattcaatctccgatgacaaaacggaagctgactcaaatacaatcagattatcatgcaatgcctgaacacccggcagcaaatcggagggtgggaacacagtttggggatgtgaaacgcataacagcgcgatgtgagcgagaatttcaagacgccgaagaatgttttgcttctcatcctcaatattggagccatgccgttccttttcgggctcatttggagtgttgcaatgacgcgaagagcgtcggaggcgcttagtgggaggggagcgaggtgacttggagagtccgaggttcggagaatttggttctggaaggttccggaaggactgtactgactttgagatggaatcgcagagagatagagggagagaagaacagaggtcagacgagggcttaatgttatgaataagggctttgagggaggacttggaagatttcaggcttagagccgtggctgatgagagaaagtcctccgccgaggtctggagagatgagcgaagtctcttatccatttcgaggtactccggacatgaaattgaactttgcaggaaagaacttcacattcccgcaacgatttctgggttttgacctgagactgggagagatcttcaatttttgttgtttgtgattcggccaggaagatcttcaaaatggtttctttggagggaaacgcaaacattttaaacctttcatgagcttcattatattctactgagcgcagattcattgggtgcagatctcttgagtccaagggcgtccgggcccaatataaatggctgtgatttaaatttttttgggccagggtcattttttccctccaaaatatcatttttgtcatttattttgttgattactactctaattcaaatggggcttctctggtattgactttacaaccttggtcgccccttttagctgttagatttttgttttgtgttgtttatgtgggtgtttgttgggtttaggttttgcctctcttttgagttagttttgttt
>_R_Jupunba_filamentosa_Lima_7487@NODE_1_length_1780_cov_155.073400
cgcggatatcttgacaaatcaatatttaacacgggagaacatgtctgccacaatttttattattcagaagtatcaacagaggcatgaccaaattcttaaagaaagaacgtgtaagcagatacagatgcaagcatatatacgaagtacctgcagagatctaaatatcacgggctctgcaagtcgaaaaagtagcttctcaaccccattggtggtcctctggccgataaaggcgcccaaaatcctcctgatgtacgaagcaaagtttgcagaactggcatgtgtagcaccctcaatcaaatcctgcaaaaacctattctcaatctcaaccctcgaatctccttcagcggctttccaggcccgaaacagaatatccccataagcctccagcatagatttccttccaaatggtatctgagaacgaatcattgccaataattctttaacaagttgattacttaatccaaaaataaacgataggaagcgccgtccatcctctgttttcaaatacaccggtgatataacacatcgaatcaacaagagtttcaaatcctcaatactctcgtcatcaaaatcaagcaagagaaaagcctcccgcaatacacaaactctatgcacatccaccttcttctttagggtcagcgatcttgcgagtagaaaagggagaaactgggaaatcaacaattcatggcctggcaggttcttcttccaccactcttcacacaaacattcaatctccgatgacaaaaaggaagctgactcaaatacaatcagattatcatgcaatgcctgaacacccggcagcaaatcggagggtgggaacacagtttggggatgtgaaacgcataacagcgcgatgtgagcgagaatttcaagacgccgaagaatgttttgcttctcatcctcaaaattggagccatggcgttccttttcgggctcatttggagtgttgcaatgacgcgaagagcgtcggaggcgcttagtgggaggggagcgaggtgacttggagagtccgaggttcggagaatttggttctggaaggttccggaaggactgtactgactttgagatggaatcgcagagagatagagggagagaagaacagaggtcagacgagggcttaatgttatgaataagggctttgagggaggacttggaagatttcaggcttagagccgtggctgatgagagaaagtcctccgccgaggtctggagagatgagcgaagtctcttatccatttcgaagtactccggacatgaaattgaactttgcaggtaagaacttcacattcccgcaacgatttctgggttttgacctgagactgggagagatcttcaatttttgttgtttgagattcggccaggaagatcttcaaaatggtttgtttggagggaaacgcaaatattttaaacttttcatgagcttcattatattctactgagcgcagattcattgggtgcagatc-----agtccaagggcgtccgggcccaatataaatggctgtgatttaaatttttttgggccagggtcattttttccctccaaaatatcatttttgttattgattttgttcattactactctaattctaatggggcttctctggtattgactttagaaccttggtcgcccctattagctggtagatttttgttttgtgtcttttatatgggggtttgttgggtttaggttttgcctctctttggagttagttttgttt
>_R_Jupunba_floribunda_Iganci_883@NODE_1_length_1742_cov_171.628829
-------------------caatatttaacacgggagaacatgtctgccacaatttttattattcagaagtatcaacagagacatgatcaaattcttaaagaaagaacgtgtaagcagatacagatgcatgcatatatacgaagtacctgcagagatctaaatatcacgggctctgcaagtcgaaaaagtagcttctcaacccccttggtggtcctctgaccgataaaggcgcccaaaatcctcctgatgtacgaagcaaagtttgaagaactggcatgtgtagcaccctcaatcaaatcctgcaaaaacctattctcaatctcaaccctcgaatctccttcagcggctttccaggcccgaaacaaaatatccccataagcctccagcatagacttccttccaaatggtatctgagaacgaatcattgtcaataattctttaacaagttgattacttaatccaaaaataaacgataggaagcgccgtccatcctctgttttcaaatacaccggtgatataacacatcgaatcaacaagagtttcaaatcctcaatactctcgtcatcaaaatcaagcaagaggaaagcctcccgcaatacacaaactctatgcacatccaccttcttctttagggtcagcgatcttgcgagtagaaaagggagaaactgagaaatcaacaattcatggcctggcaggttcttcttccaccactcttcacacaaacattcaatctccgatgacaaaacggaagctgactcaaatacaatcagattatcatgcaatgcctgaacacccggcagcaaatcggagggtgggaacacagtttggggatgtgaaacgcataacagcgcgatgtgagcgagaatttcaagacgccgaagaatgttttgcttctcatcctcaatattggagccatggcgttccttttcgggctcatttgcagtgttgcaatggcgcgaagagcgtcgcaggcgcttagtgggaggggagcgaggtgacttggagagtccgaggttcggagaatttggttctggaaggttccggaaggactgtactgactttgagatggaatcgcagagagatagagggagagaagaacagaggtcagatgagggcttaatgttatgaataagggttttgagggaggacttggaagatttcaggcttagcgccgtggctgatgagagaaagtcctccgccgaggtctggagagatgagcgaagtctcttatccatttcgaagtactccggacatgaaattgaactttgcagctaagaacttcacattcccgtgacgatttctgggttttcacctgagactgggagagatcttcaatttttgctgtttgtaattcggccaggaagatcttcaaaattgtttgtttggagggaaacgcaaacattttaaacctttcatgagcttcattatattctactgagcgcagattgattgggtgcagatctcttgagtccaagggcgtccgggcccaatataaatggctgtgatttaaatttttttgggccagggtcattttttccctccaaaatatcatttttgtcatttactttgttgattactactctaattctaatggggcttctctggtattgactttagaaccttggtctccccttttagctgttagatttttgttttgtgtcgtttatgtgggtgtttgttgggtttaggttttgcctctctttggagatagttttgttt
>_R_Jupunba_idiopoda_Quesada_1718@NODE_1_length_1318_cov_93.781628
--------------------------------------------------------------------------------------------------------------------------------------------------------------------------------------------------------------------------------taaaggcgcccaaaatcctcctgatgtacgaagcaaagtttgcagaactggcatgtgtagcaccctcaatcaaatcctgcaaaaacctattctcaatctcaaccctcgaatctccttcagcggctttccaggcccgaaacagaatatccccgtaagcctccagcatagacttccttccaaatggtatctgagaacgaatcattgccaataattctttaacaagttgattacttaatccaaaaataaacgataggaagcgccgtccatcctctgttttcaaatacaccggtgatataacacatcgaatcaacaagagtttcaaatcctcaatactctcgtcatcaaaatcaagcaagagaaaagcctcccgcaatacacaaactctatgcacatccaacttcttctttagggtcagcgatcttgcgagtagaaaagggagaaactgggaaatcaacaattcatggcctggcaggttcttcttccaccactcttcacacaaacattcaatctccgatgacaaaacggaagctgactcaaatacaatcagattatcatgcaatgcctgaacacccggcagcaaatcggagggtgggaacacagtttggggatgtgaaacgcataacagcgcgatgtgagcgagaatttcaagacgccgaagaatgttttgcttctcatcctcaatattggagcaatggcgttccttttcgggctcatttggagtgttgcaatggcgcgaagagcgtcggaggcgcttagtgggaggggagcgaggtgacttggagagtccgaggttcggagaatttggttctggaaggttccggaaggactgtactgactttgagatggaatcgcagagagatagagggagagaagaacagaggtcagacgagggcttaatgttatgaataagggttttgagggaggacttggaagatttcaggcttagcgccgtcgctgatgagagaaagtcctccgccgaggtctggagagatgagcgaagtctcttatccatttcgaagtactcttgacatgaaattgaactttgcaggtaagaacttcacattcccgcgacgatttctaggttttgacctgagactgggagagatcttcaatttttgttgtttgtaattcggccaggaagatcttcaaaatggtttgttgggagggaaacgcaaacattttaaaccttccatgagcatcattatattctactgagcgcagattgatcgggtgcagatctcttgagtccaaggccgtccgggcccaatataaatggctgtgatttaaatttttttgggccagggtcattttttccctc----------------------------------------------------------------------------------------------------------------------------------------------------------------------------------
>_R_Jupunba_leucophylla_Iganci_839@NODE_1_length_2172_cov_282.629117
tgtggatatcttgacaaatcaatatttaacacgggagaacatgtctgccacaatttttattattcagaagtatcaactgagacatgaccaaattcttaaagaaataacgtgtaagcagatacagatgcatgcatatgtacgaagtacctgcagagatctaaatatcacgggctctgcaagtcgaaaaagtagcttctcaaccccattggtggtcctctgaccgataaaggcgcccaaaatcctcctgatgtacgaagcaaagtttgaagaactggcatgtgtagcatcctcaatcaaatcctgcaaaaacctattctcaatctcaaccctcaaatctccttcagcggctttccaggcccgaaacagaatatccccataagactccagcatagacttccttccaaatggtatctgagaacgaatcattgccaataattctttaacaagttgattacttaatccaaaaataaacgataggaagcgccgtccatcctctgttttcaaatacaccggtgatataacacatcgaatcaacaagagtttcaaatcctcaatactctcgtcatcaaaatcaagcaagagaaaagcctcccgcaatacacaaactctatgcacatccaccttcttctttagggtcagcgatcttgcgagtagaaaagggagaaactgggaaatcaacaattcatggcctggcaggttcttcttccaccactcttcacacaaacattcaatctccgatgacaaaacggaagctgactcaaatacaatcagattatcatgcaatgcctgaacacccggcagcaaatcggagggtgggaacacagtttggggatgtgaaacgcataacagcgcgatttgagcgagaatttcaagacgccgaagaatgttttgcttctcatcctcaatattggagccatggcgttccttttcggtctcatttggagtattgcaatggcgcgaagagcgtcggaggcgcttagtgtgaggggagcgaggtgacttggagagtccgaggttcggagaatttggttcccgaaggttccggaaggactgtactgactttgagatggaatcgcagagagatagagggagagaagaacagaggtcagatgatggcttaatgttatgaataagggttttgagggaggacttggaagatttcaggcttagcgccgtggctgatgagagaaagtcctccgccgaggtctggagagatgaccgaagtctcttatccatttcgaagtactccggacgtgaaattgaactttgcaggcaagaacttcacattcccgcgacgatttctgggttttgacctgagactgggagagatcttcaatttttgttgtttgtaattcggccaggaagatcttcaaaactgtttgtttggagggaaacgcaaacattttaaaccattcatgagcttcattatattctactgagcgcagattgattgggtgcagatctcttgagtccaagggcgtccgggcccaatataaatggctgtgatttaaatttttttgggccagggtcattttttccctccaaaacatcatttttgtcatttattttgttgattactactctaattctaatggggcttctctggtattgactttagaaccttggtcgccccttttagctgttggattgttgttttgtgtc--------------ttgttgggtttaggttttgcctctcttttgagttagttttgttt
>_R_Jupunba_longipedunculata_Cardona_2682@NODE_1_length_777_cov_153.032857
--------------------------------------------------------------------------------------accaaattcttaatgaaagaacgtgtaagcagatacagatgcatgcatatatacgaagtacctgcagagatctaaatatcacgggctctgctagtcgaaaaagtagcttctcaaccccattggtggtcctctgaccgataaaggcgcccaaaatcctcctgatgtacgaagcaaagtttgcagaactggcatgtgtaccaccctcaatcaaatcctgcaaaaacctattctcaatctcaaccctcgaatctccttcagcggctttccaggcccgaaacagaatatccccataagcctccagcatagacttccttccaaatggtatctgagaacgaatcattgccaataattctttaacaagttgattacttaatccaaaaataaacgataggaagcgccgtccatcctctgttttcaaatacaccggtgatataacacatcgaatcaacaagagtttcaaatcctcaatactctcgtcatcaaaatcaagcaagagaaaagcctccctcaatacacaaactctatgcacatccaccttcttctttagggtcagcgatcttgcgagtagaaaagggagaaactgggaaatcaacaattcatggcctggcaggttcttcttccaccactcttcacacaaacattcaatctccgatgacaaaacggaagctgactcaaatacaatcagattatcatgcaatggctgaacacccggcagcaaatcggagggtgggaacacagtttggggatgtgaaacgcataacagcgcgatgtgagcga-----------------------------------------------------------------------------------------------------------------------------------------------------------------------------------------------------------------------------------------------------------------------------------------------------------------------------------------------------------------------------------------------------------------------------------------------------------------------------------------------------------------------------------------------------------------------------------------------------------------------------------------------------------------------------------------------------------------------------------------------------------------------------------------------------------------------------------------------------------------------------------------
>_R_Jupunba_longipedunculata_Cardona_2682@NODE_2_length_688_cov_133.990180
----------------------------------------------------------------------------------------------------------------------------------------------------------------------------------------------------------------------------------------------------------------------------------------------------------------------------------------------------------------------------------------------------------------------------------------------------------------------------------------------------------------------------------------------------------------------------------------------------------------------------------------------------------------------------------------------------------------------------------------------------------------------------------------------------------------------------------------------------------------------------------------------------------------------------------------------------------------------------------------------------------------------------gagcgaggtgacttggagagtccgaggttcggagaatttggttctggaaggttccggaaggactgtactgactttgaaatggaaacgcagagagatagagggagagaagaacagaggtcagatgagggcttaatgttatgaataagggttttgagggaggacttggaagatttcaggcttagcgccgtggctgatgagagaaagtcctccgccgaggtctggagagatgagcgaagtctcttatccatttcgaagtactccggacatgaaattgaactttgcaggtaagaacttcacattccagcgacgatttctgggttttgacctgagactgtgagagatcttcaatttttgttgtttgtaattcggccaggaagatcttcaaaattgtttgtttggagggaaacgcaaacattttaaacctttcatgagcttcattatattctactgagcgcagattgattgggtgcagatctcttgagtccaagggcgtccgggcccaatataaatagctgtgatttaaatttttttgggccagggtcattttttccctccaaaatatcatttttgtcacttattttgttgattactactctaattctaatggggcttctgtggtattgactttagaaccttggtcgccccttttagctgttggattgttgttttctgtc--------------ttgttgggtttag------------------------------g
>_R_Jupunba_macradenia_Lourteig_3021@NODE_1_length_1448_cov_208.529540
----------------------------------------------------------------------------------------------------------------------------------------------------------------------------------agtcgaaaaagtagcttctcaaccccattggtggtcctctgaccgataaaggtgcccaaaatcctcctgatgtacgaagcaaagtttgcagaactggcatgtgtagcaccctcaatcaaatcctgcaaaaacctattctcaatctcaaccatcgaatctccttcagcggctttccaggcccgaaacagaatatccccataagcctccagcatagacttccttccaaatgatatctgagaacgaatcattgccaataattctttaacaagttgattacttaatccaaaaataaacgataggaagcgccgtccatcctctgttttcaaatacaccggtgatataacacatcgaatcaacaagagtttcaaatcctcaatactctcgtcatcaaaatcaagcaagagaaaagcctcccgcaatacacaaactctatgcacatccaccttcttctttagggtcagcgatcttgcgagtagaaaagggagaaactgggaaatcaacaattcatggcctggcaggttcttcttccaccactcttcacacaaacattcaatctccgatgacaaaacggaagctgactcaaatacaatcagattatcatgcaatgcctgaacacccggcagcaaatcggagggtgggaacacagtttggggatgtgaaacgcataacagcgcgatgtgagcgagaatttcaagacgccgaagaatgttttgcttctcatcctcaatattggggccatggcgttccttttcgggctcatttggagtgttgcaatggcgcgaagagcgtcggaggcgcttagtgggaggggatcgaggtgacttggagagtccgaggttcggagaatttggttctggaaggttccggaaggactgtactgactttgagatggaatcgcagagagatagagggagagaagaacagaggtcagacgagggcttaatgttatgaataagggttttgagggaggacttggaagatttcaggcttagcgccgtggctgatgagagaaagtcctccgccgaggtctggagagatgagcgaagtctcttatccatttcgaagtactccggacatgaaattgaactttgcaggcaagaacttcacattcccgcgacgatttctgggttttgacctgagactgggagagatcttcaatttttgttgtctgtaattcggccaggaagatcttcaaaatggtttgttgggagggaaacgcatacattttaaaccttccatgagcttcattatattctactgagcacagattgatcgggtgcagatctcttgagtccaagggcgtctgggcccagtataaatggctgtgatttaaattattttgggccagggtcattatatccctccaaaatatcatttttgttatttattttgttgattactactctacttctaatggggcttctctggtattgactttagaaccttgg----------------------------------------------------------------------------------------------
>_R_Jupunba_nipensis_Mayo_19662@NODE_1_length_1265_cov_74.642256
-----------------------------------------------------------------------------------------------------------------------------------------------------------------------caggctctgcaagtcgaaaaagtagcttctcaaccccattggtggtcctctgaccgataaaggagcccaaaatcctcctgatgtacgaagcaaagtttgcagaactggcatgtgtagcaccctcaatcaaatcctgcaaaaacccattctcaatctcaaccctcgaatctccttcagcggctttccaggcccgaaacagaatatccccgtaagactccagcatagacttccttccaaatggtatctgagaacgaatcattgccaataattctttaacaagttgattacttaatccaaaaataaacgataggaagcgccgtccatcctctgttttcaaatacaccggtgatataacacatcgaatcaacaagagtttcaaatcctcaatactctcgtcatcaaaatcaagcaagagaaaagcctcccgcaatacacaaactctatgcacatccaacttcttctttagggtcagcgatcttgcgagtagaaaagggagaaactgggaaatcaacaattcatggcctggcaggttcttcttccaccactcttcacacaaacattcaatctccgatgacaaaacggaagctgactcaaatacaatcagattatcatgcaatgcctgaacacccggcagcaaatcggagggtgggaacacagtttggggatgtgaaacgcataacagcgcgatgtgagcgagaatttcaagacgccgaagaatggtttgcttctcatcctcaatattggagccatggcgttccttttcgggctcatttggagtgttgcaatggcgcgaagagcgtcggaggcgcttagtgggaggggagcgaggtgacttggagagtccgaggttcggagaatttggttctggacggttccggaaggactgtactgactttgagatggaatcgcagagagatagagggagagaagaacagaggtcagacgagggcttaatgttatgaataagggttttgagggaggacttggaagatttcaggcttagcgccgtggctgatgagagaaagtcctccgccgaggtctggagagatgagcgaagtctcttatccatttcgaagtactccggacatgaaattgaactttgcaggtaagaacttcacattcccgcgacgatttctgtattttgacctgagactgggagagatcttcaatttttgttgtttgtaattcggccaggaagatcttcaaaacggtttgttgggagggaaacgcaaacattttaaaccttccatgagcatcattatatt------------------------------------------------------------------------------------------------------------------------------------------------------------------------------------------------------------------------------------------------------------------------------------------------
>_R_Jupunba_oxyphyllidia_Yonker_6157@NODE_1_length_1437_cov_221.096324
----------------------------------------------------------------------------------------------------------------------------atgcatgcatatatacgaagtacctgcagagatctaaatatcacgggctctgcaagtcgaaaaagtagcttctcaaccccattagtggtcctctgaccgataaaggcgcccaaaatcctcctgatgtacgaagcaaagtttgcagaactggcatgtgtagcaccctcaatcaaatcctgcaaaaacctattctcaatctcaaccctcgaatctccttcagcggctttccaggcccgaaacagaatatccccgtaagcctccagcatagacttccttccaaatggtatctgagaacgaatcattgccaataattctttaacaagttgattacttaatccaaaaataaacgataggaagcgccgtccatcctctgttttcaaatacaccggtgatataacacatcgaatcaacaagagtttcaaatcctcaatactctcgtcatcaaaatcaagcaagagaaaagcctcccgcaatacacaaactctatgcacatccaacttcttctttagggtcagcgatcttgcgagtagaaaagggagaaactgggaaatcaacaattcatggcctggcaggttcttcttccaccactcttcacacaaacattcaatctccgatgacaaaacggaagctgactcaaatacaatcagattatcatgcaatgcctgaacacccggcagcaaatcggagggtgggaacacagtttggggatgtgaaacgcataacagcgcgatgtgagcgagaatttcaagacgccgaagaatgttttgcttctcatcctcaatattggagccatggcgttccttttcgggctcatttggagtgttgcaatggcgcgaagagcgtcggaggcgcttagtgggaggggagcgaggtgacttggagagtccgaggttcggagaatttggttctggaaggttccggaaggactgtactgactttgagatggaatcgcagagagatagagggagagaagaacagaggtcagacgagggcttaatgttatgaataaggtttttgagggaggacttggaagatttcaggcttagcgccgtggctgatgagagaaagtcctccgccgaggtctggagagatgagcgaagtctcttatccatttcgaagtactccggacatgaaattgaactttgcaggtaagaacttcacagtcccgcgacgatttctgggttttgacctgagactgggagagatcttcaatttttgttgtttgtaattcggccaggaagatcttcaaaatggtttgttgggagggaaacgcaaacattttaaaccttccatgagcatcattatattctactgagcacagattgatcgggtgcagatctcttgagtccaagggcgtccgggcccaatataaatggctgtaatttaaatttttttgggccagggtcattttttccctccaaaatatcatttttgtt---------------------------------------------------------------------------------------------------------------------------------------------------------------t
>_R_Jupunba_trapezifolia_Simon_1600@NODE_1_length_941_cov_194.275395
-----------------------------------------------------------------------attaacagaggcatgaccaaattcttaaagaaagaacgtgtaagcagatacagatgcatgcatatatacgaggtacctgcagagatctaaatatcacgggctctgcaagtcgaaaaagtagcttttcaaccccattggtggtcctctgaccgataaaggcgcccaaaatcctcctgatgtacgaagcaaagtttgcagaactggcatgtgtagcaccctcaatcaaatcctgcaaaaacctattctcaatctcaaccctcgaatctccttcagcggctttccaggcccgaaacagaatatccccgtaagcctccagcatagacttccttccaaatggtatctgagaacgaatcattgccaataattctttaacaagttgattacttaatccaaaaataaacgataggaagcgccgtccatcctctgttttcaaatacaccggtgatataacacatcgaatcaacaagagtttcaaatcctcaatactctcgtcatcaaaatcaagcaagagaaaagcctcccgcaatacacaaactctatgcacatccaccttcttctttagggtcagcgatcttgcgagtagaaaagggagaaactgggaaatcaacaattcatagcctggcaggttcttcttccaccactctgcacacaaacattcaatctccgatgacaaaacggaagctgactcaaatacaatcagattatcatgcaatgcccgaacacccggcagcaaatcggagggtgggaacacagtttggggatgtgaaacgcataacagcgcgatgtgagcgagaacttcaagacgccgaagaatgttttgcttctcatcctcaatattggagccatggcgttccttttcgggctcatttggggtgttgcaatggcgcgaagagcgtcggaggcgcttagtgggaggggagcgaggtgacttggagagtccg------------------------------------------------------------------------------------------------------------------------------------------------------------------------------------------------------------------------------------------------------------------------------------------------------------------------------------------------------------------------------------------------------------------------------------------------------------------------------------------------------------------------------------------------------------------------------------------------------------------------------------------------------------------------------------------------------------------------------------
>_R_Jupunba_villosa_Borges_423@NODE_2_length_543_cov_7.118026
------------------------------------------------------------------------------------------------------------------------------------------------------------------------------------------------------------------------------------------------------------------------------------------------------------------------------------------------------------------------------------------------------------------------------------------------------------------------------------------------------------------------------------------------------------------------------------------------------------------------------------------------------------------------------------------------------------------------------------------------------------------------------------------------------------------------------------------------------------------------------------------------------------------------------------------------------------------------------------------------------------------------------------------------------------------------------------------------------------------------------------------------------------------------------------------------------------------------------------------------------------------------------------------------------------------------------------------------------------------------tgggagagatcttcaatttttgttgtttgtgattcggccaggaagatcttcaaaatggtttgtttggagggaaacgcaaacattttaaacttttcatgagcttcattatattctactgagcgcagattcattgggtgcagatctcttgagtccaagggcgtccgggcccaatataaatggctgtgatttaaatttttttgggccagggtcattttttccctccaaaatatcatttttgttattgattttgttgattactactctaattctaatggggcttctctggtattgactttagaaccttagtcgcccctattagctgttagatttttgttttgtgtcttttatgtgggtgtttgttgggtttaggttttgcctctctttggagttagttttgtta
>_R_Punjuba_callejasii_Daly_5935@NODE_1_length_1242_cov_80.393991
--------------------------------------------------------------------------------------------------------------------------------------------------------------------------------------------------------------------------------------------aaatcctcctgatgtacgaagcaaaggttgcagaactggcatgtgtagcaccctcaatcaaatcctgcaaaaacctattctcaatctcaaccctcaaatctccttcagcggctttccaggccctaaacagaatatccccataagcctccagcatagacttccttccaaatggtatctgagaacgaatcattgccaataattctttaacaagttgattacttaatccaaaaataaacgataggaagcgccgtccatcctctgttttcaaatacaccggtgatataacacatcgaaccaacaagagtttcaaatcctcaatactctcgtcatcaaaatcaagcaaaagaaaagcctcccgcaatacacaaactctatgcacatccaccttcttctttagggtcagcgatcttgcgagtagaaaagggagaaactgggaaatcaacaattcatggccaggcaggttcttcttccaccactcttcacacaaacattcaatctccgatgacaaaacggaagccgactcaaatacaatcagattatcatgcaatgcctgaacacccggcagtaaatcggagggtgggaacacagtttggggatgtgaaacgcataacagcgcgatgtgagcgagaatttcaagacgccgaagaatgtctggcttctcatcctcaatattggagccatggcgttccttttcgggctcatttggagtgttgcaatggcgcgaagagcgtcggaggcgcttagtgggaggggagcgaggtgacttggagagtccgaggttcggagaatttggttctggaaggttccggaaggactgtactgactttgagatggaattgcagagagatagagggagagaagaacagaggtcagacgagggcttaatgttatgaataagggttttgagggaggacttggaagatttcaggcttagcgccgtggctgatgagagaaagtcctccgccgaggtctggagagatgagcgaagtctcttatccatttcgaagtactccggacatgaaattgaactttgcaggtaagaatttcacattcccgcgacgatttctgggttttgacctgagtctgggagagatcttcaagttttgttgtttgtaattcggccaggaagatcttcaaaattgtttgtttggagggaaacacaaacattttaaacctttcatgagcttcattagcttcaactgagcccagatttattgggtgcacatctcttgaatccaaggg--------------------------------------------------------------------------------------------------------------------------------------------------------------------------------------------------------------------------------------------------
>_R_Punjuba_racemiflora_Jimenez_Soares_3626@NODE_1_length_1539_cov_199.869357
-----------------------------------------------------------------------------------------------------------------agcagatacagatgcatgcatatatacgaagtacctgcagagatctaaatatcacgggctctgctagtcgaaaaagtagcttctcaaccccattggtggtcctctgaccgataaaggcgcccaaaatcctcctgatgtacgaagcaaaggttgcagaactggcatgtgtagcaccctcaatcaaatcctgcaaaaacctattctcaatctcaaccctcgaatctccttcagcggctttccaggcccgaaacagaatatccccataagcctccagcatagacttccttccaaatggtatctgagaatgaatcattgccaataattctttaacaagttgattacttaatccaaaaataaacgataggaagcgccgtccatcctctgttttcaaatacaccggtgatataacacatcgaaccaacaaaagtttcaaatcctcaatactctcgtcatcaaaatcaagcaaaagaaaagcctcccgcaatacacaaactctatgcacatccaccttcttctttagggtcatcgatcttgcgagtagaaaagggagaaactgggaaatcaacaattcatggccaggcaggttcttcttccaccactcttcacacaaacattcaatctccgatgacaaaacggaagccgactcaaatacaatcagattatcatgcaatgcctgaacacccggcagtaaatcggagggtgggaacacagtttggggatgtgaaacgcataacagcgcgatgtgagcgagaatttcaagacgccgaagaatgtcttgcttctcatcctcaatcttggagccatggcattccttttcgggctcatttggagtgttgcaatggcgcgaagagcgtcggaggcgcttagtgggaggggaccgaggtgacttggagagtccgaggttcggagaatttggttctggaaggttccggaaggactgtactgactttgagatggaatcgcagagagagagagggagagcagaacagaggtcagacgagggcttaatgttatgaacaagggttttgagggaggacttggaagatttcaggcttagcgccgtggctgatgagagaaagtcctccgctgaggtctggagagataagcgaagtctcttatccatttcgaagtattccggacatgaaattgaactttgcaggtaagaacttcacattccaacgacgatttctgggttttgacctgagactgggagagatcttcaagttttgttgtttgtaattcggccaggaagatcttcaaaattgtttgtttggagggaaacgcaaacattttaaacctttcatgagcttcattagcttcaactgagcccatattgattgggtgcagatctcttgaatccaagggcgtccgggcccaatataaatggctgtgatttaaaattttttgggccagggtcattgtttccttccaaaatatcatttttgtaattta-tttgttgattactgctctaattctaaaggggcttctctggtattgaatttagaaccttggccggccctattagctg------------------------------------------------------------------------------
