# Supplementary material for: A new generic circumscription of Hydrochorea (Leguminosae, Caesalpinioideae, mimosoid clade) with an amphi-Atlantic distribution
Source: PhytoKeys. 2022 Aug 22;205:401–37. doi: 10.3897/phytokeys.205.82775 (PMC9849043; doi:10.3897/phytokeys.205.82775)
Supplement: Supplementary material 1 — Supplementary data file S1 [file phytokeys-205-401_article-82775__-s001.zip › RBH3_m4126_comp20190_c0_seq1_exon05.aln-cln]

>Acacia_rostellifera_Murphy_466@NODE_1_length_2352_cov_195.785934
tgtttcctcttgaagatcctgacgccacaaaagaggagaaagatgcgttgcttgataaacaattctttttattggaaagactacttacagatgattgtccagaagtgagaaagattgctgttgagggttcatgccgagtccttcatctatattgggaaatcattccttcaccaaccataacaaagatgatcagaaaaatatttgatgacatgtctcatgattttagtcatgaagttaggctctcttcactaaaaggcattgtttatctgcttggcaatcctcattctcatgaaattcttaaggtactcttgccaagcctgaagcatctaatgctggacagtgttctcacagtacgagttgctgctgcagatctgcttctccatttaaatgctatcagaaattttcagttcaacaaggtacagctttgttgtaaatttagaattgccctagaaatgcagtatctcatgccttttatatcattgctaaaatgattggttccgttcggcttgctgggactttttttttct-ttcgcgttttctgtaggtggtggatcttgatacattactgtcggtgcttgctaatgatcaacctcctgtagctcaaaaattaacaaaattgcttataccttcatacttccccttaaaaattccagttgaggaggcatgtaatcgctgtgtgactcttgtgaaaaggtctcctattgctggggcaagattttgtaagctagccatatcagaaggactatctaaaaggcatcttgtggaactggtcaaaatattcttgagtttggtcttgtctcccattaagttagatgcacatcagattgagggctttcttgttgcttctagctatgtatgtgataacttagctaatgaactgtgtgatagaaatgccctcaaagaattaattgctggggacaaagggaaagccttacttgctgcggcatctacaagccaagcccattcttctttattcaatattgtttctattatcagtccggatggcattgctggaattcttgaagaatgcatgcatgtagtcacaaactgcaatggtttacctaaagatattgattgtgaagctgaactgaggtctgcacataagttgctacattcttcagggaattttgatgacatgtttgaaactttatcaaccctcttgcataaaactgcctatcgttgtcatattaaatttggcatagaaatggcatcatcccgtgcttcatcggcaaaaaggaagatgtccaagtcttctggaaaatttccaatcaagttgaaagttatcaacagaaagcaatcttttgaggatgattattctgttgctgtggggataacatggcaaattagagacatgcttctgcatgaagatgtaaagaaatctttattgaaatctcaaagtttagagatgtcattttttgctcttaaagtgatatctgaggtcagcattgtgcattgtgggcaatacgaatatatggacacctctcctgttttggcatatatggctcttgctctggaaatgtctctttacaatattgaccctagtactatacagaggaaagatagcaggaaggaaagagataaaaataattcttctatgttgctttcagaggcaagtgaaattc---cttgcagcttgctcaaattttggctcttgtatttttggctttatttgctgtctcttttccaagtccattgttggaaaatggttatgcaattatttcattgccttgtaaacaggcgatggcatttggatttttttttctccccttcatttcttttgcttcctttttgtttctagacaagtaaatgcatatttgtgaacttaaaaatcatgtatagatatatcatgtagagactaaagcagctgtcagagctaatttttgtctaattggcacagtagaggcttatgaggcatgctgatgaattcagaccttggctgctcccacaaatttcatgtaaaatgtagcaattaagtgattaacttatgtttggttctgaatttgatatactttggcttagtttttgtt
>Afrocalliandra_redacta_Germishuizen_5585@NODE_1_length_1684_cov_262.053516
---------------------------------------------------------------------------------------------------------------------------------------------------------------------------------------------------------------------------atgtttgtcatgaggtcaggctctcttcacttaaaggcattgcttatctgcttggaaatcctcattctcatgaaattcttaaggttttcttgccaagactgaagcatctattgctggacagtgttctctcagtacgagttgctgctgcagatttgcttctccatttaaatgctgtcagaaattttcagttcaacaaggtacagctttgctgtaaatttagaattgccctagaaatgcagtatctcatgccttttatatcattgctaaaattatttgtttggtttggttggctggcactcttttttcttccttgcgttttctgtaggtggtggatcttgatacattactgtcggtgcttgctgatgatcaacctcctgtagctcaaaaattgacaaaattgcttataccttcatactttcccttaaaaatgtcagttgaggaggcatgtaatcgctgtgtgactcttgtgaaaaggtctcctattgctggggcaagattttgtaagcttgtcgtgtcagaaggactatctaaaaagcatcttctggaactggtcaaaatgttcttgagtttggtcttgtctcccagtaagctagatacacttcaaatcgagggctttcttgttgcttcttgctatgtatgcgataacttggccagtgaactttgtgatagaaatgccctcaaagaattaattgctggggacaaagctaaagccttgcttgatgcagcatctaccagccaagcccattcttctttattcaatattgtctcgactatctgtccagatggaattgctggaattcttgaagaatgtatgcgtgtagtcacaaactgcaaaggtttacctgaagatgttgattgtgaagctgaattgaggtctgcacataagttgctacattcttcagggaattttgatgacatgtttgaaactttatcaaccctcttgcataagactgcctatcgatgtcacattaaatttggcatagaagtggcatcatcctgtgcttcttcagcaaaaagaaagatgtctaagtcatctggacaatttgcaaacaagttgaaagttatcaacagaaagcaatcttttgaggatgattattctgttgcggtggggatagcatggcaagttagagacatgcttctgcatggagatataaagaaatctttattgaaatctcaaggtttggtgatgtcatttttcgctcttaaagtgatatccgaggtcagcattgtgcattgtgggcaatacgaatatatggatgcatctcctgttttggcatatatggctcttgctctggaaatgtctctttacactactgaccctagcaatatacagaaaaaagataacagaaaggaaagagataaaaataattcttctatgttgctttcagaggcaagtgaaattccttctttcagttctctcaacttctggcttttgtatttttggtcttatttgctatatatttttcaagtctattgttggaaaatggttatgcaattgggtcattgccttctaggcaggtgatggcacttgaaatttgtttc--tctcggcatttcttttgcttcctttttgtttctataatagtgaatgcacatttgtaaacttaaaaatcatatgtagatatatcatgtagagaccaaagcagctgtcaaagctaatttttatct---------------------------------------------------------------------------------------------------------------------------------------------
>Albizia_adinocephala_FHO33_88@NODE_1_length_2431_cov_144.952421
tgtttcctcttgaagatcctgacgccacaaaagaggagaaggatgcgttgcttgataaacagttctttttattggaaagactacttacagacgattgtccagaagtgagaaagactgctgttgagggttcatgccgggtccttcatctatattgggaaatcattccttcaccaaccataacaaagatgatcagaaaaatatttgatgacatgtcttatgatgtttgtcatgaggttaggctctcttcactgaaaggcattgtttatctgcttggcaatcctcattctcatgaaattcttaaggtgctcttgccaagactgaagcatctaatgctggacagtgttctcacagtacgagttgctgctgcagatctgcttctccatttaaatgctatcagaaattttcagttcaacaaggtacagctttgttgtaaacttagaattgccctagaaattcagtatctcatgccttttatatcattgctaaaataattggttccgtttggcttgctggcactctttttttct-tttgcgttttctgtaggtggtggatcttgatacattactgtcggtgcttgctaatgatcaacctcctgtagctcaaaaattaacaaaattgcttataccttcatacttccccttaaaaatgccagttgaggagtcatgtaatcgctgtgtgactcttatgaaaaggtctcctattgctggggcaagattttgtaagcttgccatgtcagaaggactatctaaaaggcatcttgtggaactggtcaaaatattcttgagtttggtcttgtctcccactaagctagatgcacatcagattgagggctttcttgttgcttctagctatgtatgtgataacttaactaatgaactgtgtgatagaaatgccctcaaagaattaattgctggggagaaagggaaagccttacttgctgcggcatctacaagccaagcccattcttctttattcaatattgtttctactatcagtccggatggcattgctggaattcttgaagaatgcatgcatgtagtcacaaactgcaacggtttacctaaagatattgattgtgaagctgaattgaggtctgcacataagttgctacattcttcagggaattttgatgacatgtttgaaactttatcaaccctcttgcataagactgcctatcgttgtcatattaaatttggtatagaaatggcatcatcccgtacttcatcagtgaaaaggaagatgtctaagttacctggaaaatttccaatcaagttgaaagttatcaacagaaagcaatcttttgaggatgattattcagttgctgtggggatagcatggcaaattagagacatgcttctgcatgaagatgtaaagaaatctttattgaaatctcaaagtttagagatgtctttttttgctcttaaagtgatatctgaggtcagcattgtgcattgtgggcactacgaatatatggacacctctcctgttttggcatatatggttcttgctctggaaatgtctctttacaatattgaccctagtaccatacagagaaaagataacaggaaggaaagagatagaaataattcttctatgttgctgtcagaggcaagtgaaattccttcttgcagcttgctcaaattttggctcttgtatttttggctatatgtgctgtctattttccaagtccattattgaaaaatggttatgcaattgtttcattgccttgtaaacatgcaatcgcacttgaaattttttttctccccttcatttcttttgcttcctttttttttctagactagtaaatgcatatttgtaaacataaaaatcatatgtagatgtatcatgtagggactaaagcagctgtccgagctaatttttgtccaattggcatagtaggggct--tgaggcatgctggtgaattcagaccttggctgctaccacaaatttc-------ttgtagcaattaatttcttaatttatgtttggttctgaatttgatatactttggcttagtttttgtt
>Albizia_coripatensis_Hughes_2433@NODE_1_length_2035_cov_254.317160
---------------------acgccacaaaagaggagaaggatgcgttgctcgataaacagttctttttattggaaagactacttacagatgattgtccagaagtgagaaagattgctgttgagggttcatgccgggtccttcatctatattgggaaatcattccttcaccaaccataacaaagatgatcagaaaaatagttgatgacatgtctcatgatgtttgtcatgacgttaggctctcttcactgaaaggcattgtttatctgcttggcaatcctcattctcatgaaattcttaaggtgctcttgccaagactgaagcatctaatgctggacagtgttctcacagtacgagttgctgctgcagatctgcttctccatttaaatgctatcagaaattttcagttcaacaaggtacagctttgttgtaaacttagaattgccctagaaatgcagtatctcatgccttttatatcattgctaaaatgattggttccgtgtggcttgctggcactctttttttct-tttgcgttttctgtaggtggtggatcttgatacactactgtcggtgcttgctaatgatcaacctcctgtagctcaaaaattaacaaaattgcttataccttcatacttccccttaaaaatgccagttgaggaggcatgtagtcgctgtgtgactcttgtgaaaaggtctcctattgctggggcaagattttgtaagcttgccatatcagaaggactatctgaaaggcttcttgtggaactggtcaaaatattcttgagtttggtcttgtctcccagtaagctagatgcacatcagattgagggctttcttgttgcttctagctatgtatgtgataacttagctaatgaactgtgtgatagaaatgccctcaaagaattaattgctggggacaaagggaaagccttgcttgctgtggcatctacaagccaagcccattcttctttattcaatattgtttctactatcagtccggatggcattgctggaattcttgaagaatgcatgcaggtagtcacaaactgcaatggtttacctaaagatattgattgtgaagctgaattgaggtctgcacataagttgctacattcttcagggaatttcgatgacatgtttgaaactttatcaaccctcttgcataagactgcctatcgttgtcatattaaatttggcatagaaatggcatcatcccgtgcttcatcggtgaaaaggaagatgtctaagtcatctggaaaatttccaatcaggttgaaagttatcaacagaaagcaatcttttgaggatgattattcggttgctgtggggatagcatggcaaattagagacatgcttctgcatgaagatgtaaagaaatctttattgaaatctcaaagtttagagatgtcattttttgctcttaaagtgatatctgaggtcagcattgtgcattgtgggcactacgaatatatggacacctctcctgttttggcatatatggctcttgctctggaaatgtctctttacaatattgaccctagtaccatacagagaaaagataacaggaaggaaagagatagaaataattcttccatgttgctttcagaggcaagtgaaattccttcttgcagcttgctcaaattttggctcttgtatttttggctttatttgctgtctattttccaagtccattgttgaaaaatggttatgcgattgtttcattgccttgtaaacaggcaatggcatttgaaa-tttttttctccccttcatttcttttgcttcctttttctttctagactagtaaatgcatatttgtaaacttaaaaatcatatgtagatatatcatgtag-gactaaagcagctgtcagagctaatttttgtctaattggcactgtagaggct--tgagccatgctgatgaattcagacctaggctgctaccacaaatttcatgtaaaatgtagcaattaagtgattaatttatgtttggttctgaatttgatatactttggcttagtttttgtt
>Albizia_edwallii_Dalmaso_272@NODE_1_length_1679_cov_7.920567
-------------------------------------------------------------------------------------------------------------------------------------------------------------------------------------------------------------------------------ttgtcatgacgttaggctctcttcactgaaaggcattgtttatctgcttggcaatcctcattctcatgaaattcttaaggtgctcttgccaagactgaagcatctaatgctggacagtgttctcacagtacgagttgctgctgcagatctgcttctccatttaaatgctatcagaaattttcagttcaacaaggtacagctttgttgtaaacttagaattgccctagaaatgcagtatctcatgccttttatatcattgctaaaatgattggttccgtgtggcttgctggcactctttttttct-tttgcgttttctgtaggtggtggatcttgatacattactgtcggtgcttgctaatgatcagcctcctgtagctcaaaaattaacaaaattgcttataccttcatacttccccttaaaaatgccagttgaggaggcatgtaatcgctgtgtgactcttgtgaaaaggtctcctattgctggggcaagattttgtaagcttgccatatcagaaggactatctaaaaggcatcttgtggaactggtcaaaatattcttgagtttggtcttgtctcccagtaagctagatgcacatcagattgagggctttcttgttgcttctagctatgtatgtgataacttagctaatgaactgtgtgatagaaatgccctcaaagaattaattgctggggacaaagggaaagccttacttgctgtggcatctacaagccaagcccattcttctttattcaatattgtttctactatcagtccggatggcattgctggaattcttgaagaatgcatgcaggtagtcacaaactgcaatggtttacctaaagatattgattgtgaagctgaattgaggtctgcacataagttgttacattcttcagggaatttcgatgacatgtttgaaactttatcaactctcttgcataagactgcctatcgttgtcatattaaatttggcatagaaatggcatcatcccgtgcttcatcggtgaaaaggaagatgtctaagtcatctggaaaatttccaatcaggttgaaaattatcaacagaaagcaatcttttgaggatgattattctgttgctgtggggatagcatggcaaattagagacatgcttctgcatgaagatgtaaagaaatctttattgaaatctcaaagtttagagatgtcattttttgctcttaaagtgatatctgaggtcagcattgtgcattgtgggcactacgaatatatggacgcctctcctgttttggcatatatggctcttgctctggaaatgtctctttacaatattgaccctagtaccatacagagaaaagataacaggaaggaaagagatagaaataattcttctatgttgctttcagaggcaagtgaaattccttcttgcagcttgctcaaattttggctcttgtatttttggctttatttgctgtctattttccaagtccattgttgaaaaatggttatgcaattgtttcattgccttgtaaacaggcaatggcatttgaaa-tttttttctccccttcatttcttttgcttcctttttctttctagactagtaaatgcatatttgtaaacttaaaaatcacatgtagatatatcatgtagggactaaagcagctgtcagagctaatttttgtctaattggcactgtagag-----------------------------------------------------------------------------------------------------------------------------
>Albizia_glabripetala_Lewis_1652@NODE_1_length_822_cov_56.758389
--------------------------------------------------------------------------------------------------------------------------------------------------------------------------------------aagatgatcagaaaaatatttgatgacatgtctcatgatgtttgtcatgaggttaggctctcttcactgaaaggcattgtttatctgcttggcaatcctcattctcatgaaattcttaaggtgctcttgccaaggctgaagcatctaatgctggacagtgttctcacagtacgagttgctgctgcagatctgcttctccatttaaatgccatcagaaattttcagttcaacaaggtacagctttgttgtaaacttagaattgccctaaaaatgcagtatctcatgccttttatatcattgctaaaatgattggttccgtttggcttgctggcactctttttttct-tttgcgttttctgtaggtggtggatcttgatacattactgtcggtgcttgctaatgatcaacctcctgtagctcaaaaattaacaaaattgcttataccttcgtacttccccttaaaaatgccagttgaggaggcatgtaatcgctgtgtgactcttgtgaaaaggtctcctattgctggggcaagattttgtaagcttgccatgtcagaaggactatctaaaatgcatcttgtggaactagtcagaatattcttgagtttggtcttgtctcccaataagctagatgcacaacagattgagggctgtcttgttgcttgtagctatgtatgtgataacttagctaatgaactgtgtgatagaaatgccatcaaagaattaatttcaggggacaaagggaaggccttacttgctgcggcatccacaagccaagcccattcttctttattcaatattgtttctactatcagtccggatgg--------------------------------------------------------------------------------------------------------------------------------------------------------------------------------------------------------------------------------------------------------------------------------------------------------------------------------------------------------------------------------------------------------------------------------------------------------------------------------------------------------------------------------------------------------------------------------------------------------------------------------------------------------------------------------------------------------------------------------------------------------------------------------------------------------------------------------------------------------------------------------------------------------------------------------------------------------------------------------------------------------------------------------------------------------------
>Albizia_niopoides_Simon_1601@NODE_1_length_1953_cov_177.415778
---------------------------------------aggatgcgttgcttgataaacagttctttttattggaaagactacttacagacgattgtccagaagtgagaaagattgcagttgagggttcatgccgggtccttcatctatattgggaaatcattccttcaccaaccataacaaagatgatcagaaaaatatttgatgacatgtctcatgatgtttgtcatgaggttaggctctcttcactgaaaggcatagtttatctgcttggcaatcctcattctcatgaaattcttaaggtgctcttgccaagactgaagcatctaatgctggacagtgttctcacagtacgagttgctgctgctgatctgcttctccatttaaatgccatcagaaattttcagttcaacaaggtacagctttgttgtaaacttagaattgccctaaaaatgcagtatctcatgccttttatatcattgctaaaatgattggttccgtttggcttgctggcactctttttttct-tttgcgttttctgtaggtggtggatcttgatacattactgtcggtgcttgctaatgatcaacctcctgtagctcaaaaattaacaaaattgcttataccttcgtacttccccttaaaaatgccagttgaggaggcatgtaatcgctgtgtgactcttgtgaaaaggtctcctattgctggggcaagattttgtaagcttgccatgtcagaaggactatctaaaatgcatcttgtggaactagtcaaaatattcttgagtttggtcttgtctcccagtaagctagatgcaaatcagattgagggctttcttgttgcttgtagctatgtatgtgataacttagctaatgaactgtgtgaaagaaatgccctcgaagaattaatttctggggacaaagggaaagcattacttgctgcggcatccacaagccaagcccattcttctttattcaatattgtttctactatcagttcggatggcattgctggaattcttgaagaatgcatgcatgtagtcacaaactgcaacggtttacctaaagatattgattgtgaagctgaattgaggtctgcacataagttgctacattcttcagggaatttcgatgacatgtttgaaactttatcaaccctcttgcataagactgcctatcgttgtcatattaaatttggcatagaaatggcatcatcccgtacttcatcagcgaaaaggaagatgtctaagtcaactggaaaatttccaatcaagttgaaagttatcaacagaaagcaatcttttgaggatgattattctgttgctgtggggatagcatggcaaattagagacatgcttctgcatgaagatgtaaagaaatctttattgaaatctcaaagtttagagatgtcattttttgctcttaaggtgatatctgaggtcagcattgtgcattgtgggcactacgaatatatggacacctctcctgttttggcatatatggctcttgctctggaaatgtctctttacaatattgactctagtaccatacagagaaaagattacaggaaggaaagagatagaaataattcttctatgttgctttcagaggcaagtgaaattccttcttgcagcttgctcaaattttggctcttgtatttttggctttatgtgctgtctattttccaagtccattgttgaaaaatggttatgcaattgtttcattgccttgtaaacaggcaatggcatttgaaattttttctctccccttcatttcttttgcttcctttttctttctagactagtaaatgcatatttgtaaacttaaaaatcatatgtagatatatcatgtagggactaaagcagctgtcagagctaatatttatctaattggcacagtaggggct--tgaggcatgctgatgaattcagaccttggctgctgccacaaatttcatgtaaaatgtagcaattaagtgattaatttatgtttggt----------------------------------
>Albizia_sinaloensis_Hughes_1576@NODE_1_length_1739_cov_109.428400
---------------------------------------------------------------------------------------cagacgattgtccagaagtgagaaagactgctgttgagggttcatgccgggtccttcatctatattgggaaatcattccttcaccaaccataacaaagatgatcagaaaaatatttgatgacatgtctcatgatgtttgtcatgaggttaggctctcttcactgaaaggcattgtttatctgcttggaaatcctcattctcatgaaattcttaaggtgctcttgccaagactgaagcatctaatgctggacagtgttctcacagtacgagttgctgctgcagatctgcttctccatttaaatgctatcagaaattttcagttccacaaggtacagctttgttgtaaacttagaattgccctagaaatgcagtatctcatgccttttatatcattgctaaaataattggttccgtttggcttgctggcactctttttttct-tttgcgttttctgtaggtggtggatcttgatacattactgtcagtgcttgctaatgatcaacctcctgtagctcaaaaattaacaaaattgcttataccttcatacttccccttaaaaatgccagtcgaggagtcatgtaatcgctgtgtgactcttgtgaaaaggtctcctattgctggggcaagattttgtaagcttgccatgtcagaaggactatctaaaatgcatcttgtggaactggttaaaatattcttgagtttggtcttgtctcccagtaagctagatgcacatcagattgagggctttcttgttgcttctagctatgtatgtgataacttaactaatgaactgtgtgatagaaatgccctcaaagaattaattgctggggagaaagggaaagccttgcttgctgcggcatccacaagccaagcccattcttctttattcaatattgtttctactatcagtccggatggcattgctggaattcttgaagaatgcatgcatgtagtcacaaactgcaatggtttacctaaagatattgattgtgaagctgaattgaggtctgcacataagttgctacattcttcagggaatttcgatgacatgtttgaaactttatcaaccctcttgcataagactgcctatcgttgtcatattaaatttggcatagaaatggcatcatcccgtacttcatcagcgaaaaggaagatgtctaagttacctggaaaatttccaatcaagttgaaagttatcaaccgaaagcaatcttttgaggatgattattctgttgctgtggggatagcatggcaaattagagacatgcttctgcatgaagatgtaaagaaatctttattgaaatctcaaagtttagagatgtcattttttgctcttaaagtgatatctgaggtcagcattgtgcattgtgggcactacgaatatatggacacctctcctgttttggcatatatggttcttgctctggaaatgtctctttacaatattgaccctagtagcatacagagaaaagataacaggaaggaaagagatagaaataattcttctatgttgctgtcagaggcaagtgaaattccttcttgcagcttgctcaaattttgactcttgtatttttggctttatgtgctgtctattttccaagtccattattgaaaaatggttatgcaattgtttcattgccttgtaaacaggcaatcgcacttgaaattttttttctccccttcatttcgtttgcttcctttttttttctagactagtaaatgcatatttg------------------------------------------------------------------------------------------------------------------------------------------------------------------------------------------------------------------
>Albizia_subdimidiata_var_minor_Gorts_341@NODE_1_length_1683_cov_42.636364
-----------------------------------------------------------------------------------------------------------------------------------------------------------------------------------------------------------gatgacatgtctcatgatgtttgtcatgaggttaggctctcttcactgaaaggcattgtttatctgcttggcaatcctcattctcatgaaattcttaaggtgctcttgccaaggctgaagcatctaatgctggacagtgttctcacagtacgagttgctgctgcagatctgcttctccatttaaatgccatcagaaattttcagttcaacaaggtacagctttgttgtaaacttagaattgccctaaaaatgcagcatctcatgccttttatatcatttctaaaatgatcggttccgtttggcttgctggcaccctttttttct-tttgcgttttctgtaggtggtggatcttgatacattactgtcggtgctcgctaatgatcaacctcctgtagctcaaaaattaacaaaattgcttataccttcgtacttccccttaaaaatgccagttgaggaggcatgtaatcgctgtgtgactcttgtgaaaaggtctcctattgctggggcaagattttgtaagcttgccatgtcagaaggactatctaaaatgcatcttgtggaactagtcagaatattcttgagtttggtcttgtctcccaataagctagatgcacaacagattgagggctgtcttgttgcttgtagctatgtatgtgataacttagctaatgaactgtgtgatagaaatgccatcaaagaattaatttcaggggacaaagggaaggccttacttgctgcggcatccacaagccaagcccattcttctttattcaatattgtttctactatcagtccggatggcattgctggaattcttgaagaatgcatgcatgtagtcacaaactgcaatggtttacctaaagatattgattgtgaagctgaattgaggtctgcacataagttgctacattcttcagggaatttcgatgacatgtttgaaactttatcaaccctcttgcataagactgcttatcgttgtcatattaaatttggcatagaaatggcatcatcccgtacttcatcggcaaaaaggaagatgtctaggtcaactggaaaatttccaatcaagttgaaagttatcaacagaaagcaatcttttgaggatgattattctgttgctgtggggatagcatggcaaattagagacatgcttctgcatgaagatgtaaagaaatctttattgaaatctcaaagtttagagatgtcattttttgctcttaaagtgatatctgaggtcagcattgtgcattgtgggcactacgaatatatggacacctctcctgttttggcatatatggctcttgctctggaaatgtctctttacaatattgaccctagtaccatacagagaaaatattacaggaaggaaagagatagaaataattcttctatgttgcttccagaggcaagtgaaattccttcttgcagcttgctcaaattttggctcttgtatttttggctttatgtgctgtctattttccaagtccattgttgaaaaatggttatgcaattgcttcattgccttgtaaacaggcaatggcatttgaaattttttttctccccttcatttcttttgcttcctttttctttctagactagtaaatgcatatttgtaaacttaaaaatcatatgtagatatatcatgtagggactaaagcagctgtcagagctaatatttgt-----------------------------------------------------------------------------------------------------------------------------------------------
>Albizia_tomentosa_Hughes_648@NODE_1_length_1806_cov_138.447658
-------------------------------------------------------------------------ggaaagactacttacagacgattgtccagaagtgagaaagactgctgttgagggttcatgccgggtccttcatctatattgggaaatcattccttcaccaaccataacaaagatgatcagaaaaatatttgatgacatgtctcatgatgtttgtcatgaggttaggctctcttcactgaaaggcattgtttatctgcttggaaatcctcattctcatgaaattcttaaggtgctcttgccaagactgaagcatctaatgctggacagtgttctcacagtacgagttgctgctgcagatctgcttctccatttaaatgctatcagaaattttcagttcaacaaggtacagctttgttgtaaacttagaattgccctagaaatgcagtatctcatgccttttatatcattgctaaaataattggttccgtttggcttgctggcactctttttttct-tttgcgttttctgtaggtggtggatcttgatacattactgtcagtgcttgctaatgatcaacctcctgtagctcaaaaattaacaaaattgcttataccttcatacttccccttaaaaatgccagtcgaggagtcatgtaatcgctgtgtgactcttgtgaaaaggtctcctattgctggggcaagattttgtaagcttgccatgtcagaaggactatctaaaatgcatcttgtggaactggttaaaatattcttgagtttggtcttgtctcccagtaagctagatgcacatcagattgagggctttcttgttgcttctagctatgtatgtgataacttaactaatgaactgtgtgatagaaatgccctcaaagaattaattgctggggagaaagggaaagccttgcttgctgcggcatccacaagccaagcccattcttctttattcaatattgtttctactatcagtccggatggcattgctggaattcttgaagaatgcatgcatgtagtcacaaactgcaatggtttacctaaagatattgattgtgaagctgaattgaggtctgcacataagttgctacattcttcagggaatttcgatgacatgtttgaaactttatcaaccctcttgcataagactgcctatcgttgtcatattaaatttggcatagaaatggcatcatcccgtacttcatcagcgaaaaggaagatgtctaagttacctggaaaatttccaatcaagttgaaagttatcaaccgaaagcaatcttttgaggatgattattctgttgctgtggggatagcatggcaaattagagacatgcttctgcatgaagatgtaaagaaatctttattgaaatctcaaagtttagagatgtcattttttgctcttaaagtgatatctgaggtcagcattgtgcattgtgggcactacgaatatatggacacctctcctgttttggcatatatggttcttgctctggaaatgtctctttacaatattgaccctagtagcatacagagaaaagataacaggaaggacagagatagaaataattcttctatgttgctgtcagaggcaagtgaaattccttcttgcagcttgctcaaattttgactcttgtatttttggctttatgtgctgtctattttccaagtccattattgaaaaatggttatgcaattgtttcattgccttgtaaacaggcaatcgcacttgaaattttttttctccccttcatttcgtttgcttccttttttttcctagactagtaaatgcatatttgtaaacataaaaatcatatgtaggtgtatcatgtagggactaaagcagctgtcaga-----------------------------------------------------------------------------------------------------------------------------------------------------------
>Albizia_xerophytica_Hughes_1435@NODE_1_length_1812_cov_121.057061
-----------------------------------------------------------------------------------cttacagacgattgtccagaagtgagaaagactgctgttgagggttcatgccgggtccttcatctatattgggaaatcattccttcaccaaccataacaaagatgatcagaaaaatatttgatgacatgtctcatgatgtttgtcatgaggttaggctctcttcactgaaaggcattgtttatctgcttggcaatcctcattctcatgaaattcttaaggtgctcttgccaagactgaagcatctaatgctggacagtgttctcacagtacgagttgctgctgcagatctgcttctccatttaaatgctatcagaaattttcagttcaacaaggtacagctttgttgtaaacttagaattgccctagaaatgcagtatctcatgccttttatatcattgctaaaatatttggttccgtttggcttgctggcactctttttttat-tttgcgttttctgtaggtggtggatcttgatacattactgtcggtgcttgctaatgatcaacctcctgtagctcaaaaattaacaaaattgcttataccttcatacttccccttaaaaatgccagttgaggagtcatgtaatcgctgtgtgactcttgtgaaaaggtctcctattgctggggcaagattttgtaagcttgccatgtcagaaggactatctaaaaggcatcttgtggaactggtcaaaatattcttgtgtttgatcttgtctcccagtaagctagatgcacatcagattgagggctttcttgttgcttctagctatgtatgtgataacttaactaatgaactgtgtgatagaaatgccctcaaagaattaattgctggggagaaagggaaagccttgcttgctgcggcatctacaagccaagcccattcttctttattcaatattgtttctactatcagtccggatggcattgctggaattcttgaagaatgcatgcatgtagtcacaaactgcaatggtttacctaaagatattgattgtgaagctgaattgaggtctgcacataagttgctacattcttcagggaatttcgatgacatgtttgaaactttatcaaccctcttgcataagactgcctatcgttgtcatattaaatttggcatagaaatggcatcatcccgtacttcatcagcgaaaaggaagatgtctaagttacctggaaaatttccaatcaagttgaaagttatcaacagaaagcaatcttttgaggatgattattctgttgctgtggggatagcatggcaaattagagacatgcttctgcatgaagatgtaaagaaatctttattgaaatctcaaagtttagagatgtcattttttgctcttaaagtgatatctgaggtcagcattgtgcattgtgggcactacgaatatatggacacctctcctgttttggcatatatggttcttgctctggaaatgtctcttaacaatattgaccctagtgccatacagagaaaagataacaggaaggaaagagatagaaataattcttctatgttgctgtcagaggcaagtgaaattccttcttgcagcttgctcaaattttggctcttgtatttttggctttatgtgctgtctattttccaagtccattattgaaaaatggttatgcaattgtttcattgccttgtaaacaggcaatcgcacttgaaattttttttctccccttcatttcttttgcttccgctttttttctagactagtaaatgcatatttgtaaacataaaaatcatatgtagatgtatcatgtagggactaaagcagctgtccgagctaatttttgtctaattggc--------------------------------------------------------------------------------------------------------------------------------------
>Archidendron_clypearia_Wieringa_1849@NODE_1_length_2040_cov_224.283749
tgtttcctcttgaagatcctgacgccacaaaagaggagaaggatgcgttgcttgataaacagttctttttattggaaagactacttacagatgattgtccagaagtgagaaagattgctgttgagggttcatgccgagtccttcatctatattgggaaatcattccttcaccaaccataacaaagatgatcagaaaaatatttgatgacacgtctcatgatgtttgtcatgaggttaggctctcttcactgaaaggcattgtttatctgcttggcaatcctcattctcatgaaattattaaggtgctcttgccaagactgaagcatctaatgctggacagtgttctcacagtacgagttgctgctgcagatctgcttctccatttaaatgctatcagaaattttcagttcaacaaggtacagctttgttgtaaatttagaattgccctagaaatgcagtatctcatgccttttatatcattgttaaaatgattggttccgtttggcttgctggcactcttcttttct-tttgcgttttctgtaggtggtggatcttgatacattactgtcggtgcttgctaatgatcaacctcctgtagctcaaaaattaacaaaattgcttataccttcatacttccccttaaaaatgtcagttgaggaggcatgtaatcgctgtgtgactcttgtgaaaaggtctcctattgctggggcaagattttgtaagcttgccatgtcagaaggactatctaaaaggcatcttgtggaactggtcaaaatattcttgagtttggtcttgtctcccagtaagctagatgcacatcagattgagggctttcttgttgcttctagctatgtatgtgataacttagctaatgaactgtgtgataaaaatgccctcaaagaattaattgctggggacaaagggaaagccttacttgctgcggcatctacaagccaagcccattcttctttattcaatattgtttctactatcattccggatggcattgctggaattcttgaagaatgcatgcatgtagtcacaaactgcaatggtttacctaaagatatggattgtgaagctgaattgaggtctgcacataggttgctacattcttcagggaattttgatgacatgtttgaaactttatcaaccctcttgcataagactgcctatcgttgtcatattaaatttggcatagaaatggcatcatcccatgcttcattggcaaaaaggaagatgtctaagtcttctggaaaatttccgatcaagttgaaagttatcaacagaaagcaatcttttgaggatgattattctgttgctgtggggatagcatggcaaattagagacatgcttcagcatgaagatgcaaagaaatctttattgaaatctcaaattttggagatgtcattttttgctcttaaagtgatatctgaggtcagcattgtgcattgtgggcactacgaatatatggacacctctcctgttttggcatatatggctcttgctctggaaatgtctctttacaatattgaccctagtactatacagagaaaagataacaggaaggaaagagataaaaataattcttctatgttgctttcagaggcaagtgaaattccttcttgcagcttgctcaaattttggctcttgtatttttggctttatttgctgtctattttccaagtccattgttggaaaatggttatgcaaatttttcgttgccttgtaaacaggcgatggcatttgaaattttttttctccccttcatttcttttgcttcctttttgtttctagactagtaaatgcatatttgtaaacttaaaaatcatatgtagatatatcatgtagagactaaagcagctgtcagagctaatttttgtctaattggcccggtagaggcttatgaggcatgctgatgaactcagaccttggctgctaccacaaatttcatgtaaaatgtagcaattaagtgattaatttatgtttggttctggatttgatatactttggcttagtttttgtt
>Balizia_elegans_Iganci_870@NODE_1_length_2120_cov_138.439550
tgtttcctcttgaagatcctgacgccacaaaagaggagaaggatgcgttgctcgataaacagttctttttattggaaagactacttacagacgattgtccagaagtgagaaaaattgctgttgagggttcatgccgagtccttcatctatattgggaaattattccttcaccaaccataacaaagatgattagaaaaatatttgatgacatgtctcatgatgtttgtcatgaggttaggctctcttcactaaaaggaattgtttatctgcttggcaatcctcattctcatgaaattcttaaggtgctcttgccaagattgaagcatctaatactggacagtgttctcacagtacgagttgccgctgcagatctgcttcttcatttaaatgctatcagaaattttcagttcaacaaggtacagctttattgtaaatttaga--------------------------------------attgctaaaatgattggttccgtttggctggctggcactcttttttttggtttgcgttttctgtaggtggtggatcttgatacattactgttggtgcttgctaatgatcaacctcctgtagctcaaaaattaacaaaattgcttattccttcatactttccctttaaaatgccagttgaggaggcatgtaatcgctgtgtgactcttgtgaaaaggtctcctatagctggggcaagattttgtaagcttgccatgtcagagggactatctaaaaagcattttgtggaactggtcaaaatattcttgagtttggtcttgtctcccagtaagctagatgcaaatcagattgagggctttcttgttgcttctagctatgtatgtgataacttggctaatgaactgtgtgatcgaaatgccctcaaagaattaattgctggggacaaagggaaagccttgcttgctgcggcatctacaaaccaagcccattcttctttattcaatattgtttcaactatctgtccggatggcattgctggaattcttgaagaatgcatgcatttagtcacaaactgcaatggtttacctaaagatattgattatgaagctgaattgaggtctgcacataagttgctacattcttcagggaattttgatgacatgtttgaaactttatcaaccctcttgtgtaagactgcttatcgttgtcatattaaatttggcatagaaatggcatcatcccgtgcttcgtcggcaaaaaggaaggtgtctaagtcatctggaaaatttccaatcaagttgaaagttatcaacagaaagcaatcttttgaggatgattattctgttgccgtggggatagcatggcaaattagagacatgcttctgcatgaagatataaagaaatctttattgaaatctcaaagtttggagatgtcattttttgctcttaaagtgatatctgaggtcagcattgtgcattgtgggcaatacgaatatatggatgcctctcctgttttggcatatatggctcttgctctggaaatatctctttacaatattgaccctagtactatacagaaaaaagataacaggaaggggagagataaaaataattcttctatgttgctttcagaggcaagtgaaattccttcttgcagtttgctccaattttggcttttgtatttttggtcttattcgctatatattttccaagtctattgttggaaaatggttatgcaattgtttcattgccttgtaggcaggcgatggcatttgaaaattttctctctccaggcatttcttttgcttcctttttgtttctagactagtaaatgcatatttgtaaacttaaaaatcatatctagatatatcatgtagagaccaaagcagctgtcagagctagcttttgtctaattagcacggtagaggcttaggaggcatgctgatgaattcagaccttgactgctgctacaaatttcatgtaaaatgtagcaaataagtgattaatctatgtttgattctgtatttgatatacttgggcttagtttttgat
>Balizia_leucocalyx_Aguilar_1939@NODE_1_length_2145_cov_134.107834
tgtttcctcttgaagatcctgacgccacaaaagaggagaaggatgcgttgctcgataaacagttctttttattggaaagactacttacagacgactgtcccgaagtgagaaaaattgctgttgagggttcatgccgagtccttcatctatattgggaaattattccttcaccaaccataacaaagatgattagaaaaatatttgatgacatgtctcatgatgtttgtcatgaggttaggctctcttcactaaaaggaattgtttatctgcttggcaatcctcattctcatgaaattcttaaggtgctcttgccaagattgaagcatctaatgctggacagtgttctcacagtacgagttgccgctgcagatctgcttctccatttaaatgctatcagaaattttcagttcaacaaggtacagctttattgtaaatttaga--------------------------------------attgctaaagtgattggttccgtttggctggctggcactctttttttttgtttgcgttttctgtaggtggtggatcttgatacattactgtcggtgcttgctaatgatcaacctcctgtagctcaaaaattaacaaaattgcttattccttcatactttccctttaaaatgccagttgaggaggcatgtaatcgctgtgtgactctcgtgaaaaggtctcctattgctggggcaagattttgtaagcttgccatgtcagagggactatctaaaaagcattttgtggaactggtcaaaatattcttgagtttggtcttgtctcccagtaagctagatgcaaatcagatcgagggctttcttgttgcttctagctatgtatgtgataacttggttaatgaactgtgtgatcgaaatgccctcaaagaattaattgccggggacaaagggaaagccttgcttgctgcggcatctacaaaccaagcccattcttctttattcaatattgtttcaactatctgtccggatggcattgctggaattcttgaagaatgcatgcatttagtcacaaactgcaatggtttacctaaagatattgattgtgaaactgaattgaggtctgcacataagttgctacattcttcagggaattttgatgacatgtttgaaactttatcaaccctcttgcgtaaggctgcttatcgttgtcatattaaatttggcatagaaatggcatcatcccgtgcttcgtcggcaaaaaggaaggtgtctaagtcatctggaaaatttccaatcaagttgaaagttatcaacagaaagcaatcttttgaggatgattattctgttgcagtggggatagcatggcaaattagagacatgcttctgcatgaagatataaagaaatctttattgaaatctcaaagtttggagatgtcattttttgctcttaaagtgatatctgaggtcagcattgtgcattgtgggcaatacgaatatatggatgcctctcctgttttggcatatatggctcttgctctggaaatgtctctttacaatattgaccctagtactatacagaaaaaagataacaggaaggggagagataaaaataattcttctatgttgctttcagaggcaagtgaaattccttcttgcagtttgctccaattttggcttttgtatttttggtcttattcgctatatattttccaagtttattgttggaaaatggttatgcaattgtttcattgccttgtaggcaggcgatgacatttgaaaattttctctctccaggcatttcttttgcttcctttttgtttctagactagtatatgcatatttgtaaacttaaaaatcatatgtagatatgtcatgtagagaccaaagcagctgtcagagctagtttttgtctaattagcactgtagaggcttatgaggcatgctgatgaattcagaccttgactgctgctacaaatttcatgtaaaatgtagcaaataagtgattaatcta------------tatttgatatacttgggcttagttttcgtt
>Balizia_spnov_Morim_577@NODE_1_length_1760_cov_461.584751
---------------------------------------------------------------------------------------------------------------------------------------------------------------------------caaccataacaaagatgattagagaaatatttgatgacatgtctcatgatgtttgtcatgaggttaggctctcttcactaaaaggaattgtttatctgcttggcaatcctcattctcatgaaattcttaaggtgctcttgccaaaattgaagcatctaatactggacagtgttctcacagtacgagttgccgctgcagatctgcttctccatttaaatgctatcagaaattttcagttcaacaaggtacagccttattgtaaatttaga--------------------------------------attgctaaaatgattggttccgtttggctggctggcactctttttttttgtttgcgttttctgtaggtggtggatcttgatacattactgtcggtgcttgctaatgatcaacctcctgtagctcaaaaattaacaaaattgcttattccttcatactttccctttaaaatgccagttgaggaggcatgtaatcgctgtgtgactcttgtgaaaaggtctcctattgctggggcaagattttgtaagcttgccatgtcagagggactatctaaaaagcattttgtggaactggtcaaaatattcttgagtttggtcttgtctcccagtaagctagatgcaaatcagattgagggctttcttgttgcttctagctatgtatgtgataacttggctaatgaactgtgtgatcaaaatgccctcaaagaattaattgctggggacaaagggaaagccttgcttgctgcggcatctacaaaccaagcccattcttctttattcaatattgtttcaactatctgtccggatggcattgctggaattcttgaagaatgcatgcatttagtcacaaactgcaatggtttacctaaagatattgattgtgaagctgaattgaggtctgcacataagttgctacattcttcaaggaattttgatgacatgtttgaaactttatcaaccctcttgcgtaagactgcttatcgttgtcatattaaatttggcatagaaatggcctcatcccttgcttcttcggcaaaaaggaaggtgtctaagtcatctggaaaatttccaattaagttgaaagttatcaacagaaagcaatcttttgaggatgattattctgttgctgtggggatagcatggcaaattagagacatgcttctgcatgaagatataaagaaatctttattgaaatctcaaagtttggagatgtcattttttgctcttaaagtgatatctgaggtcagcattgtgcattgtgggcaatacgaatatatggatgcctctcctgttttggcatatatggctcttgctctggaaatgtctctttacaacattgaccctagtactatacagaaaaaagataacaggaaggggagagataaaaataattcttctatgttgctttcagaggcaagtgaaattccttcttgcagtttgctccaattttggcttttgtatttttggtcttattcgctttatatttttcaagtctattgtcggaaaatggttatgcaattgtttcattgccttgtaggcaggcgatggcatttgaaaattttctctctccaggaatttcttttgcttcctttctgtttctagactagtaaatgcatatttgtaaacttaaaaatcatatgtagatatatcatgtagagaccaaagcagctgtcagagctagtttttgtctaattaacacggtagaggcttatgaggcatgctgatgaattcagacc-tgactgctgctacaaatttcatgtaaaatgtagcaaa---------------------------------------------------------
>Calliandra_bella_LPQ15696@NODE_1_length_1889_cov_269.451987
---------------------------------------------------------------tctttttattggaaagactacttacagatgattgcccagaagtgagaaacattgctgtcgagggttcatgccgagtccttcatctatattgggagattattccttcgccaaccataacaaagatgattagaaaaatatttgatgacatatctcatgatgtttgtcatgaggtcaggctctcttcactgaaaggcattgtttatctgctaggcaatcctcattctcatgaaattctcaaggtgctcttgccaagtctgaagcatctaatgctggacagtgttctctctgtacgagttgctgctgcagatctgcttctccatttaaatgctatcagaaattttcagttcaacaaggtaca-ttttgtcgtaaaattagaatttccctagaaatgcagtatctca---------------tgctaaaatgatttgtttagtttgactggttggcactctttttcctttgttgcgttttctgtaggtggtggatcttgatacattactgtcggtgcttgctaatgatcaacctcctgtagctcaaaaattaacaaaattgcttatgccttcatactttcccttaaaaatgtcagttgaggaggcatgtaatcgctgtgtgactcttgtgaaaaggtctcctattgctggggcaagattttgtaagcttgtcatgtcagaaggactatctaaaaagcatcttctggaactggtcaaaatgttcgtgagtttggtcttgtctcccagtaagctagatgcacatcagattgagggctttcttgttgcttcttgctatgtatttgatagcttagctaatgaactttgtgatagaaatgccctcaaagaattaattgctggggacaaagctaaagccttgtttgctgcggcatctaccagccaagcccactcttctttattcaatattgtctctacaatctgtccggatggcattgctggaattcttgaagaatgtatgcgtatagtcacaaactgcaatggtttacctaaagatattgattgcgaagctgaattgaggtctgcacataagttgctacattcttcagggaattttgatgacatgtttggaactttatcaaccctcttgcataagactgcctatcgttgtcacattaaatttggcgtagaaatggcatcatcctgtgcttcttcggcaaaaagaaagatgtctaagtcatctggaaaatttgcagacaagttgaaagttatcaacagaaagcaatcttttgaggatgattattctgttgctgtggggatagcatggcaaattagagacatgcttctgcatgaagatataaagaaatctttattgaaatctcaaggtttggtgatgtcatttttcgctctgaaagtgatatctgagattagcattgtccattgtgggcaatacaaatatatggacgcatctcctgttttggcatatatggctcttgctctggaaatgtctctttacactgttgaacctactactatacagaaaaaagataacaggaaagaaggagataaaaataattcttctatgttggtttcagaggcaagtgaaattccttcttgcagttttctcaaattttggcttttgttttttaggtcttatttgctatatgttttccgagtctgttgttgggaaatggttatgcaattgtttcattgccttgtaggcaggtgatggcacttga--attttctacctcagggaatttcttttgctccccttttgtttctagaatagtgaatgcacatttggaaacctaaaaatcatgtgtagatatatcatgtagagacctaagcagctgtcaaagttaatttttatttaattagcacggcagaggcttatgattcatgctgatgaatt--gggcttggctgctgctacaaatttcatgtaaaatgt---------------------------------------------------------------
>Cathormion_obliquifoliolatum_Wieringa_6519@NODE_1_length_1832_cov_290.147440
-----------------------------------------------------------------------------------------------------gaagtgagaagaattgctgttgagggttcatgccgagtccttcatctatattgggaaattattccttcaccaaccataacaaagatgattagaaaaatatttgatgacatgtctcatgatgtttgtcatgaggttaggctctcttcactaaaaggaattgtttatctgcttggcaatcctcattctcatgaaattcttaaggtgctcttgccaagattgaagcatctaatgctggacagtgttctcacagtacgagttgccgctgcagatctgcttctccatttaaatgctatcagaaattttcagttcaacaaggtacagctttattgtaaatttaga--------------------------------------attgctaaaatgattggttccatttggctggctggcactctttttttttgtttgcgttttctgtaggtggtggatcttgatacattactgtcggtgcttgctaatgatcaacttcctgtagttcaaaaattaacaaaattgcttattccttcatactttccctttaaaatgccagttgaggaggcatgtaatcgctgtgtcactcttgtgaaaaggtctcctattgctggggcaagattttgtaagcttgccatgtcagagggactatctaaaaaccattttgtggaactggtcaaaatattcttgagtttggtcttgtctcccagtaagctagatgcacatcagattgagggctttcttgttgcttctagctatgtatgtgataacttggctaatgaactgtgtgatcgaaatgccctcaaagaattaattgctggggacaaagggaaagccttgcttgctgcggcatctacaagccaagcccattcttctttattcaatattgtttcaactatctgtccggatggcattgctggaattcttgaagaatgcatgcatttagtcacaaactgcaatggtttacctaaagatattgattgtgaagctgaattgagatctgcacataagttgctacattcttcagggaattttgatgacatgtttgaaactttagcaaccctcttgcgtaagactgcttatcgttgtcatattaaatttggcatagaaatggcatcatcccgtgcttcttcggcaaaaaggaaagtgactaagtcatctggaaaatttccaatcaagttgaaagttatcaacagaaagcaatcttttgaggatgattattctgttgctgtggggatagcatggcaaattagagacatgcttctgcatgaagatataaagaaatctttattgaaatctcaaagtttggagatgtcattttttgctcttaaagtgatatctgaggtcagcattgtgcattgtgggcaatacgaatatatggatgcctctcctgttttggcatatatggctcttgatctggaaatgtctctttacagtattgaccctagtactatacagaaaaaagataacaggaaggggagagataaaaataattcttctatgttgctttcagaggcaagtgaaattccttcttgcagtttgctccaattttggcttttgtatttttggtcttatttgctatatattttccaagttcgttgttggaaaatggttatgcaattgtttcattgccttgtaggcaggcgatggcatttgaaaattttctctctccaggcttttcttttgcttcctttttgtttctagactagtaaatgcatatttgtaaacttaaaaatcatgtgtagatatatcatgtagagaccaaagcagctgtcagagctagtttttgtctaattagcacggtagaggcttatgaggcatgctgatgaattcagaccttgactgctgctacaaatttcacgtaaaatgtagcaac---------------------------------------------------------
>Enterolobium_cyclocarpum_MWC9020@NODE_1_length_1889_cov_327.336093
----------------------------------------------------------------------------------------------------------gagaaagattgctgttgagggttcatgccgagtccttcatctatattgggaaatcattccttcaccaaccataacaaagatgatcagaaaaatatttgatgacatgtcccatgatgcttgtcatgaggttaggctctcttcactgaaaggcattgtttatctgcttggcaatcctcattctcatgaaattcttaaggtgctcttgccaagactgaagcatctaatgctggacagtgttctcacagtacgagttgctgctgcagatctgcttctccatttaaatgctatcagaaattttcagttcaacaaggtacagctttgttgtaaatttagaattgccctagaaatgcagtatctcatgccttttatatcattgctaaaatgattggctccgtttggtttgctggcactcttttttttt-tt----tcttttgtaggtggtggatcttgatacattactgtcggtgcttgctaatgatcaacttcccgtagctcaaaaattaacaaaattgcttattccttcatacttccccttaaaaatgccagttgaggaggcatgtaatcgctgtgtgactcttgtgaaaaggtctcctgtcgctggggcaagattttgtaagcttgccatgtcagaaggactatctaaaaggcatcttgtggaactggtcaaaatattcttgagtttggtcttgtcttccagtaagctacatgcacatcagattgagggctttcttgttgcttctagctatgtatgtgataacttagctaatgaactgtgtgatagaaatgccctcaaagaattaattgctggggacaaagggaaagccttacttgctgcggcatctacaaggcaagcccattcttctttattcaatattgtttctgctatcagtctggatggcattgctgggatttttgaagaatgcatggatgtagtcacaaactgcaatggtttacctaaagatattgattgtgaagctgaattgaggtctgcacataagttgctacattcttcagggaattttgatgacatgtttgaaactttatcaaccctcttgcataagactgcctatcgttgtcatattaaatttggcatagaaatggcatcatcccgtgctttatcagcaaaaaggaagatgtctaagtcatctggaaaatttccaataaagttgaaagttatcaacagaaagcaatcttttgaggatgattattctgttgctgtggggatagcatggcaaattagagacatgcttctgcatgaagatgtaaagaaatctttattgaaatctcaaagattagagatgtcattttttgctcttaaagtgatatctgaggtcagcattgtgcattgtgggcactacgaatatatggacacctctcctgtgttggcatatatggctcttgctctggaaatgtctctttacaatattgaccctagtactatacagagaaaagataacaggaaggaaagagataaaaataatccttctatgttgctttcagaggcaagtgaaattccttcttggggcttgctcaaattttgcctcttttatttttggctttatttgctgtctattttccaagtccattgttggaaaatggctatgcaattgtttaattgccttgtaaacaggcgatggcatttgaaattatttttctccccttcattttctttgcttcctttttgtttctagattagtaaatgcaaatttgtaaacttaaaaatcatatgtagatatatcatgtagagactaaagcagctatcaaagctaattcttgtctaattggcaaggtagaggcttatgaggcatgctgatgaattcagaccttggctgctgccacaaatttcatgtaaaatgtagcaattaattgattaatttatgtttggttc--------------------------------
>Hydrochorea_corymbosa1_Bonadeu_655@NODE_1_length_1445_cov_237.263309
-------------------------------------------------------------------------------------------------------------------------------------------------------------------------------------------------------------------------------------------------------------------------------------------------------------------------aagattgaagcatctaatgctggacagtgttctcacagtacgagttgccgctgcagatctgcttctccatttaaatgctatcagaaattttcagttcaacaaggtacagctttattgtaaatttaga--------------------------------------attgctaaaatgattggctccgtttggctggctggcactctttttttttgtttgcgttttctgtaggtggtggatcttgatacattactgtcggtgcttgctaatgatcaacctcctgtagctcaaaaattaacaaaattgcttattccttcatactttccctttaaaatgccagttgaggaggcatgtaatcgctgtgtgactcttgtgaaaaggtctcctattgctggggcaagattttgtaagcttgccatgtccgagggactatctaaaaagcattttgtggaactggtcaaaatattcttgagtttggtcttgtctcccagtaagctagatgcacatcagattgagggctttcttgttgcttctagctatgtatgtgataacttggctaatgaactgtgtgatcgaaatgccctcaaagaattaattgctggggacaaagggaaagccttgcttgctgcggcatctacaagccaagcccattcttctttattcaatattgtttcaactatctgtccggatggcattgctggaattcttgaagaatgcatgcatttagtcacaaactgcaatggtttacctaaagatattgattgcgaagctgaattgaggtccgcacagaagttgctacattcttcagggaattttgatgacatgtttgaaactttatcaaccctcttgcgtaagactgcttatcgttgtcatattaaatttggcatagaaatggcatcatcctgtgcttcttcggcaaaaaggaaggtgtctaagtcatctggaaaatttccaatcaagttgaaagttatcaacagaaagcaatcttttgaggatgattattctgttgctgtggggatagcatggcaaattagagacatgcttctgcatgaagatataaagaaatctttattgaaatctcaaagtttggagatgtcatttttcgctattaaagtgatatctgaggtcagtattgtgcattgtgggcaatacgaatatatggatgcctctcctgttttggcatatatggctcttgctctggaaatgtctctttacaatattgacccgggtactatacagaaaaaagaaaacaggaaggggagagataaaaataattcttctatgttgctttcagaggcaagtgaaattccttcttgcagtttgctccaattttggcttttgtatttttggtcttattcgctatatattttccaagtctattgttggaaaatggttatgcaattgtttcattgccttgtaggcaggcgatggcatttgaaaattttgtctcaccaggcatttcttttgcttcctttttgtatc----------------------------------------------------------------------------------------------------------------------------------------------------------------------------------------------------------------------------------------
>Hydrochorea_corymbosa2_Iganci_862@NODE_1_length_860_cov_381.304348
---------------------------------------------------------------------------------------------------------------------------------------------------------------------------------------------------------------------------------------------------------------------------------------------------------------------------------------------------------------------------------------------------------------------------------------------------------------------------------------------------------------------------------------------------------------------------------------------------------------------------------------------------------------------------------------------------------------------------------------------------------------------------------------------------------------------------------------------------------------------------------------------------------------------------------------------------------------------------------------------------------------------------------------------------------------------------------------------------acctaaagatattgattgcgaagctgaattgaggtccgcacagaagttgctacattcttcagggaattttgatgacatgtttgaaactttatcaaccctcttgcgtaagactgcttatcgttgtcatattaaatttggcatagaaatggcatcatcctgtgcttcttcggcaaaaaggaaggtgtctaagtcatctggaaaatttccaatcaagttgaaagttatcaacagaaagcaatcttttgaggatgattattctgttgctgtggggatagcatggcaaattagagacatgcttctgcatgaagatataaagaaatctttattgaaatctcaaagtttggagatgtcatttttcgctattaaagtgatatctgaggtcagtattgtgcattgtgggcaatacgaatatatggatgcctctcctgttttggcatatatggctcttgctctggaaatgtctctttacaatattgacccgggtactatacagaaaaaagaaaacaggaaggggagagataaaaataattcttctatgttgctttcagaggcaagtgaaattccttcttgcagtttgctccaattttggcttttgtatttttggtcttattcgctttatattttccaagtctattgttggaaaatggttatgcaattgtttcattgccttgtaggcaggcgatggcatttgaaaattttctctctccaggcatttcttttgcttcctttttgtttctagactagtaaatgcatatttttaaacttaaaaatcatatgtagatatatcatgtagagactaaagcagctgtcagagctaatttttgtctagttggcacggtagaggcttatgaggcatactg------------------------------------------------------------------------------------------------------------
>Hydrochorea_corymbosa2_Iganci_862@NODE_2_length_774_cov_220.445063
----------------------------------------------------------------------------------------------------------------------------------atgccgagtccttcatctattttgggaaattattccttcaccaaccataacaaagatgattagaaaagtatttgatgacatgtctcatgatgtttgtcatgaggttaggctctcttcactaaaaggaattgtttatctgcttggcaatcctcattctcatgaaattcttaaggtgctcttgccaagattgaagcatctaatgctggacagtgttctcacagtacgagttgccgctgcagatctgcttctccatttaaatgctatcagaaattttcagttcaacaaggtacagctttattgtaaatttaga--------------------------------------attgctaaaatgattggctccgtttggctggctggcactctttttttttgtttgcgttttctgtaggtggtggatcttgatacattactgtcggtgcttgctaatgatcaacctcctgtagctcaaaaattaacaaaattgcttattccttcatactttccctttaaaatgccagttgaggaggcatgtaatcgctgtgtgactcttgtgaaaaggtctcctattgctggggcaagattttgtaagcttgccatgtccgagggactatctaaaaagcattttgtggaactggtcaaaatattcttgagtttggtcttgtctcccagtaagctagatgcacatcagattgagggctttcttgttgcttctagctatgtatgtgataacttggctaatgaactgtgtgatcgaaatgccctcaaagaattaattgctggggacaaagggaaagccttgcttgctgc-----------------------------------------------------------------------------------------------------------------------------------------------------------------------------------------------------------------------------------------------------------------------------------------------------------------------------------------------------------------------------------------------------------------------------------------------------------------------------------------------------------------------------------------------------------------------------------------------------------------------------------------------------------------------------------------------------------------------------------------------------------------------------------------------------------------------------------------------------------------------------------------------------------------------------------------------------------------------------------------------------------------------------------------------------------------------------------------------------------------------------
>Jupunba_abbottii_Zanoni_21220@NODE_1_length_1640_cov_124.628919
----------------------------------------------------------------------------------------------------------------aattgctgttgagggttcatgccgagtccttcatctatattgggaaattattccttcaccaaccataacaaagatgattagaaaaatatttgatgacatgtctcatgatgtttgtcatgaggttaggctctcttcactaaaaggaattgtttatctgcttggcaatcctcattctcatgaaattcttaaggtgctcttgccaagattgaagcatctaatgctggacagtgttctcacagtacgagttgccgctgcagatctgcttctccatttaaatgctatcagaaattttcagttcaacaaggtacagctttattgtaaatttaga--------------------------------------attgctaaaatgattggttccgtttggctggctggcactctttttttttgtttgcgttttctgtaggtggtggatcttgatacattactgtcggtgctcgctaatgatcaacctcctgtagctcaaaaattaacaaaattgcttattccttcatactttccctttaaaatgccagttgaggaggcatgtaatcgctgtgtgactcttgtgaaaaggtctcctattgctggggcaagattttgcaagcttgccatgtcagaggggctatctaaaaagcattttgtggaactggtcaaaatattcttgagtttggtcttgtctcccagtaagctagatgcacatcagattgagggctttcttgttgcttctagctatgtatgtgataacttggctaatgaactgtgtgatcgaaatgccctcaaagaattaattgctggggacaaagggaaagtctggcttgctgcggcatctacaagccaagcccattcttctttattcaatattgtttcaactatctgtcccgatggcattgctggaattcttgaagaatgcatgcatttagtcacaaactgcaatggtttacctaaagatattgattgtgaagctgaattgaggtctgcacataagttgctacattcttcagggaattttgatgacatgtttgaaactttatcaaccctcttgcgtaagactgcttatcgttgtcatattaaatttggcatcgaaatggcatcatcctgtgcttcttcggcaaaaaggaaggtgtctaagtcatctggaaaatttccaatcaagttgaaagttatcaacagaaagcaatcttttgaggatgattattctgttgctgtggggatagcatggcaaattagagacatgcttctgcatgaagatataaagaaatctttattgaaatctcaaagtttggagatgtcattttttgctcttaaagtgatatctgaggttagcattgtgcattgtgggcaatacgaatatatggatgcctctcctgttttggcatatatggctcttgctctggaaatgtctctttgcaatattgaccctagtactatacagaaaaaagataacaggaaggggagagataaaaataattcttctatgttgctttcagaggcaagtgaaattccttcttgcagtttgctccaattttggcttttgtatttttggtcttatttgctatatattttccaagtctattgttggaaaatggttatgcaattgtttcattgccttgtaggcaggcgatggcatttgaaaattttctctctccaggcatttcttttgcttcctttt----------------------------------------------------------------------------------------------------------------------------------------------------------------------------------------------------------------------------------------------
>Jupunba_brachystachya_Lima_7438@NODE_1_length_2050_cov_156.979726
tgtttcctcttgaagatcctgacgccacaaaagaggagaaggatgcgttgctcgataaacagttctttttattggaaagactacttacagacgattgtccagaagtgagaaaaattgctgttgagggttcatgccgagtccttcatctattttgggaaattattccttcaccaaccataacaaagatgattagaaaagtatttgatgacatgtctcatgatgtttgtcatgaggttaggctctcttcactaaaaggaattgtttatctgcttggcaatcctcattctcatgaaattcttaaggtgctcttgcctagattgaagcatctaatactggacagtgttctcacagtacgagttgccgctgcagatctgcttctccatttaaatgctatcagaaattttcagttcaacaaggtacagctttattgtaaatttaga--------------------------------------attgctaaaatgattggttccgtttggctggctggcactctttgtttttgtttgcgttttctgtaggtggtggatcttgatacattactgtcggtgcttgctaatgatcaacctcctgtagctcaaaaattaacaaaattgcttattccttcatactttccctttaaaatgccagttgaggaggcatgtattcgctgtgtgactcttgtgaaaaggtctcctattgctggggcaagattttgtaagcttgccatgtccgagggactatctaaaaagcattttgtggaactggtcaaaatattcttgagtttggtcttgtctcccagtaagctagatgcacatcagattgagggctttcttgttgcttctagctatgtatgtgataacttggctaatgaactgtgtgatcgaaatgccctcaaagaattaattgctggggacaaagggaaagccttgcttgctgcggcatctacaagccaagcccattcttcgttattcaatattgtttcaactatctgtccggatggcattgctggaattcttgaagaatgcatgcatttagtcacaaactgcaatggtttacctaaagatattgattgtgaagctgaattgaggtctgcacataagttgctacattcttcagggaattttgatgacatgtttgaaactttatcaaccctcttgcgtaagactgcttatcgttgtcatattaaatttggcatagaaatggcatcatcccgtgcttcttcggcaaaaaggaaggtgtctaagtcatctggaaaatttccaatcaagttgaaagttatcaacagaaagcaatcttttgaggatgattattctgttgctgtggggatagcatggcaaattagagacatgcttctgcatgaagaaataaagaaatctttattgaaatctcaaagtttggagatgtcattttttgctcttaaagtgatatctgaggtccgcattgtgcattgtgggcaatacgaatatatggatgcctctcctgttttggcatatatggctcttgctctggaaatgtctctttacaatattgaccctagtactatacagaaaaaagaaaacaggaaggggagagataaaaataattcttctatgttgctttcagaggcaagtgaaattccttcttgctgtttgctccaattttggcttttgtatttttggtcttattcgctatatatttttcgagtctactgttggaaaatggttatgcaattgtttcattgccttgtaggcaggcgatggcatttgaaaattttctctctccaggcatttcttttgcttcctttttgtttctagactagtaaatgcatatttttaaacttaaaaatcatatgtagatatatcatgtagagaccaaagcagctgtcagagcttgtttttgtctaattagcatggtagaggcttatgaggcatgctgatgaattcagaccttgactgctgctacatatttcatgtaaaatgtagcaaatacgtgattaatctatgtttgattctgtatttgatatacttgggcttagtttttgtt
>Jupunba_cochleata_Bonadeu_673@NODE_1_length_2451_cov_141.926285
tgtttcctcttgaagatcctgacgccacaaaagaggagaaggatgcgttgctcgataaacagttctttttattggaaagactacttacagacgattgtccagaagtgagaaaaattgctgttgagggttcatgccgagtccttcatctatattgggaaattattccttcgccaaccataacaaagatgattagaaaagtatttgatgacatgtctcatgatgtttgtcatgaggttaggctctcttcactaaaaggaattgtttatctgcttggcaatcctcattctcatgaaattcttaaggtgctcttgccaagattgaagcatctaatactggacagtgttctcacagtacgagttgccgctgcagatctgcttctccatttaaatgctatcagaaattttcagttcaacaaggtacagctttattgtaaatttaga--------------------------------------attgct--aatgattggttccgtttggctggctggcactctttttttttgtttgcgttttctgtaggtggtggatcttgatacattactgtcggtgcttgctaatgatcaacctcctgtagctcaaaaattaacaaaattgcttattccttcatactttccctttaaaatgccagttgaggaggcatgtaatcgctgtgtgactcttgtgaaaaggtctcctattgctggggcaagattttgtaagcttgccatgtccgagggactatctaaaaagcattttgtggaactggtcaaaatattcttgagtttggtcttgtctcccagtaagctagatgcacatcagattgagggctttcttgttgcttctagctatgtatgtgataacttggctaatgaactgtgtgatcgaaatgccctcaaagaattaattgctggggacaaagggaaagccttgcttgctgcggcatctacaagccaagcccattcttctttattcaatattgtttcaactatctgtccggatggcattgctggaattcttgaagaatgcatgcatttagtcacaaactgcaatggtttacctaaagatattgattctgaagctgaattgaggtctgcacataagttgctacattcttcagggaattttgatgacatgtttgaaactttatcaaccctcttgcgtaagactgcttatcgttgtcatattaaatttggcatagaaatggcaacatcccgtgcttcttcggcaaaaaggaaggtgtctaagtcatctggcaaatttccaatcaagttgaaagttatcaacagaaagcaatcttttgaggatgattattctgttgctgtggggatagcatggcaaattagagacatgcttctgcatgaagatataaagaaatctttattgaaatctcaaagtttggagatgtcattttttgctcttaaagtgatatctgaggtcagcattgtgcattgtgggcaatacgaatatatggatgcctctcctgttttggcatatatggctcttgctctggaaatgtctctttacaatattgaccctagtactatacagaaaaaagaaaacaggaaggggagagataaaaataattcttctatgttactttcagaggcaagtgaaattccttcttgcagtttgctccaattttggcttttgtatttttggtcttattcgctatatattttccaagtctattgttggaaaatggttatgcaattgtttcattgccttgtaggcaggcgatggcatttgaaaattttctctctccaggcatttcttttgcttcctttttgtttctagactagtaaatgcatattttt-aacttaaaaatcatatgtagatatatcatgtagagaccaaagcagctgtcagagctagtttttgtctaattagcatggtagaggcttatgaggcatgctgatgaattcagaccttgactgctgctacatatttcatgtaaaatgtagcaaatacgtgattaatctatgtttgattctgtatttgatatacttgggcttagtttttgtt
>Jupunba_filamentosa_Lima_7487@NODE_1_length_2238_cov_125.450717
tgtttcctcttgaagatcctgacgccacaaaagaggagaaggatgcattgctcgataaacagttctttttattggaaagactacttacagacgattgtccagaagtgagaaaaattgctgttgagggttcatgccgagtccttcatctatattgggaaattattccttcaccaaccataacaaagatgattagaaaagtatttgatgacatgtctcatgatatttgtcatgaggttaggctctcttcactaaaaggaattgtttatctgcttggcaatcctcattctcatgaaattcttaaggtgctcttgccaagattgaagcatctaatgctggacagtgttctcacagtacgagttgccgctgcagatctgcttctccatttaaatgctatcagaaattttcagttcaacaaggtacagctttattgtaaatttaga--------------------------------------attgct--aatgattggttccgtttggctggctggcactctttttttttgtttgcgttttctgtaggtggtggatcttgatacattgctgtcggtgcttgctaatgatcaacctcctgtagctcaaaaattaacaaaattgcttattccttcatactttccctttaaaatgccagttgaggaggcatgtaatcgctgtgtgactcttgtgaaaaggtctcctattgctggggcaagattttgtaagcttgcaatgtccgatggactatctaaaaagcattttgtggaactggtcaaaatattcttgagtttggtcttgtctccctgtaagctagatgcacatcagattgagggcttccttgttgcttctagctatgtatgtgataacttggctaatgaactgtgtgatcgaaatgccctcaaagaattaattgctggggacaaagggaaagccttgcttgctgcggcatctacaagccaagcccattcttctttattcaatattgtttcaactatctgtccggatggcattgctggaattcttgaagaatgcatgcatttagtcacaaactgcaatggtttacctaaagatattgattgtgaagctgaattgaggtctgcacataagttgctacattcttcagggaattttgatgacatgtttgaaactttatcaaccctcttgcgtaagactgcttatcgttgtcatattaaatttggcatagaaatggcatcatcccgtgcttcttcggcaaaaaggaaggtgtctaagtcatctggaaaatttccaatcaagttgaaagttatcaacagaaagcaatcttttgaggatgattattctgttgctgtggggatagcatggcaaattagagacatgcttctgcatgaagatataaagaaatctttattgaaatctcaaagtatggagatgtcattttttgctcttaaagtgatatctgaggtcagcattgtgcattgtgggcaatacgaatatatggatgcctctcctgttttggcatatatggctcttgctctggaaatgtctctttacaatattgaccctagtactatacagaaaaaagaaaacaggaaggggagagacaaaaataattcttctatgttgctttcagaggcaagtgaaattccttcgtgcagtttgctccaattttggcttttgtatttttggtcttattcgctatatattttccaagtctattgtttgaaaatggttatgcaattgtttcattgccttgtaggcaggcgatggcatttgaaaattttctctctccaggcatttcttttgcttcctttttgtttctagactagtaaatgcatatttttaaacttaaaaatcatatgtagatatatcatgcagagaccaaagcagctgtcagagctagtttttgtctaattagcatggtagaggcttatgaggcatgctgatgaattcagaccttgactgctgctacatatttcatgtaaaatgtagcaaatacgtgattaatctatgtttgattctgtatttgatatacttgggcttagtttttgtt
>Jupunba_floribunda_Iganci_883@NODE_1_length_2106_cov_143.996550
tgtttcctcttgaagatcctgacgccacaaaagaggagaaggatgcgttgctcgataaacagttctttttattggaaagactacttacagacgattgtccagaagtgagaaaaattgctgttgagggttcatgccgagtccttcatctattttgggaaattattccttcaccaaccattacaaagatgattagaaaagtatttgatgacatgtctcatgatgtttgtcatgaggttaggctctcttcactaaaaggaattgtttatctgcttggcaatcctcattctcatgaaattcttaaggtgctcttgccaagattgaagcatctaatgctggacagtgttctcacagtacgagttgccgctgcagatctgcttctccatttaaatgctatcagaaattttcagttcaacaaggtaaagctttattgtaaatttaga--------------------------------------attgctaaaatgattggttccgtttggctggctggcactctttttttttgtttgcgttttctgtaggtggtggatcttgatacattactgtcggtgcttgctaatgatcaacctcctgtagctcaaaaattaacaaaattgcttattccttcatactttccctttaaaatgccagttgaggaggcatgtaatcgctgtgtgactcttgtgaaaaggtctcctattgctggggcaagattttgtaagcttgccatgtccgagggactatctaaaaagcattttgtggaactgatcaaaatattcttgagtttggtcttgtctcccagtaagctagatgcacatcagattgagggctttcttgttgcttctagctatgtatgtgataacttcgctaatgaactgtgtgatcgaaatgccctcaaagaattaattgctggggacaaagggaaagccttgcttgctgcggcatctacaagccaagcccattcttctttattcaatattgtttcaactatctgtccggatggcattgctggaattcttgaagaatgcttgcatttagtcacaaactgcaatggtttacctaaagatattgattgtgaagctgaattgaggtctgcacataagttgctacattcttcagggaattttgatgacatgtttgaaactttatcaaccctcttgcgtaagactgcttatcgttgtcatattaaatttggcatagaaatggcatcatcccgtgcttcttgggcaaaaaggaaggtgtctaagtcatctggaaaatttccaatcaagttgaaagttatcaacagaaagcaatcttttgaggatgattattctgtttctgtggggatagcatggcaaattagagacatgcttctgcatgaagatataaagaaatctttattgaaatctcaaagcttggagatgtcattttttgctcttcaagtgatatctgaggtcagcattgtgcattgtgggcaatacgaatatatggatgcctctcctgttttggcatatatggctcttgctctggaaatgtctctttacaatattgaccctagtactatacagaaaaaagataacaggaaggggagcgataaaaataattcttctatgttgctttcagaggcaagtgaaattccttcttgcagtttgctccaattttggcttttgtatttttggtcttattcgctatatattttccaagtctattgttggagaatggctatgcaattgtttcattgccttgtaggcaggcgatggcatttgaaaattttctccctccaggcattccttttgcttcctttttgtttctagactagtaaatgcatatttttaaacttaaaaatcatatgtagatatatcatgtagagaccaaagcagctgtcagagatattttttgtctaattagcatggtagaggcttatgaggcatgctgatgaattcagaacttgactgctgctacatatttcatgtaaaatgtagcaaataagtgattaatctatgtttgattctgtatttgatatacttgggcttagtttttgtt
>Jupunba_laeta_Mori_25147@NODE_1_length_1679_cov_53.794007
-----------------------------------------------------------------------------------------------------------------------------------------------catctatattgggaaattattccttcaccaactataacaaagatgattagaaaaatatttgatgacatgtctcatgatgtttgtcatgaggttaggctctcttcactgaaaggaattgtttatctgcttggcaatcctcattctcatgaaattcttaaggtgctcttgccaagattgaagcatctaatgctggacagtgttctcacagtacgagttgccgctgcagatctgcttctccatttaaatgctatcagaaattttcagttcaacaaggtacagctttattttcaatttaga--------------------------------------attgct--aatgattggttccgtttggctggctggcactctttttttgtgtttgcgttttctgtaggtggtggatcttgatacattactgtcggtgcttgctaatgatcaacctcctgtagctcaaaaattaacaaaattgcttattccttcatactttccctttaaaatgccagttgaggaggcatgtaatcgctgtgtgactcttgtgaaaaggtctcctattgctggggcaagattttgtaagcttgccatgtccgagggactatctaaaaagcattttgtggaactggtcaaaatattcttgagtttggtcttgtctcccagtaagctagatgcacatcagattgagggctttcttgttgcttctagctatgtatgtgataacttggctaatgaactgtgtgatcgaaatgccctcaaagaattaattgctggggacaaagggaaagccttgcttgctgtggcatctacaagccaagcccattcttctttattcaatattgtttcaactatctgtccggatggcattgctggaattcttgaagaatgcatgcatttagtcacaaactgcaatggtttacctaaagatattgattgtgaagctgaattgaggtctgcacataagttgctacattcttcagggaattttgatgacatgtttgaaactttatcaaccctcttgcgtaagactgcttatcgttgtcatattaaatttggcatagaaatggcatcatcccgtgcttcttcggcaaaaaggaaggtgtctaagtcatctggaaaatttccaatcaagttgaaagttatcaacagaaagcaatcttttgaggatgattattctgttgctgtggggatagcatggcaaattagagacatgcttctgcatgaagatataaagaaatctttattgaaatcccaaagtttggagatgtcattttttgctcttaaagtgatatctgaggtcagcattgtgcattgtgggcagtacgaatatatggatgcctctcctgttttggcatatatggctcttgctctagaaatgtctctttacaatattgaccctagtactatacagaaaaaagaaaacaagaaggggagagataaaaataattcttccatgttgctttcagaggcaagtgaaattccttcttgcagtttgctccaattttggcttttgtatttttggtcttattcgctatatattttccaagtctattgttggaaaatggttatgcaattgtttcattgccttgtaggcaggcgatggcatttgaaaattttctctctccaggcatttcttttgcttcctttttgtttctagactagtaaatgcatatttttaaacttaaaaatcatatgtagatatatcatgtagagaccaaagc---------------------------------------------------------------------------------------------------------------------------------------------------------------------
>Jupunba_langsdorfii_Ribeiro_728@NODE_1_length_2226_cov_127.275477
tgtttcctcttgaagatcctgacgccacaaaagaggagaaggatgcgttgctcgataaacagttctttttattggaaagactacttacagacgattgtccagaagtgagaaaaattgctgttgagggttcatgccgagtccttcatctatattgggaaattattccttcaccaaccataacaaagatgattagaaaagtatttgatgacatgtctcatgatgtttgtcatgaggttaggctctcttcactaaaaggaattgtttatctgcttggcaatcctcattctcatgaaattcttaaggtgcttttgccaagattgaagcatctaatgctggacagtgttctcacagtacgagttgccgctgcagatctgcttctccatttaaatgctatcagaaattttcagttcaacaaggtacagctttattgtaaatttaga--------------------------------------attgctaaaatgattggttccgtttggctggctggcactctttttttttgtttgcgttttctgtaggttgtggatcttgatacattactgtcggtgcttgctaatgatcaacctcctgtagctcaaaaattaacaaaattgcttattccttcatactttccctttaaaatgccagttgaggaggcatgtaatcgctgtgtgactcttgtgaaaaggtctcctattgctggggcaagattttgtaagcttgccatgtccgagggactatctaaaaagcattttgtggaactggtcaaaatattcttgagtttggtcttgtctcccagtaagctagatgcacatcagattgagggctttcttgttgcttctagctatgtatgtgataacttggctaatgaactgtgtgatcgaaatgccctcaaagaattaattgctggggacaaagggaaagccttgcttgctgcggcatctacaagccaagcccattcttctttattcaatattgtttcaactatctgtccggatggcattgctggaattcttgaagattgcatgcatttagtcacaaactgcaatggtttacctaaagatattgattgtgaagctgaattgaggtctgcacataagttgctacattcttcagggaattttgatgacatgtttgaaactttatcaaccctcttgcgtaagactgcttatcgttgtcatattaaatttggcatagaaatggcatcatcccgtgcttcttcggcaaaaaggaaggtgtctaagtcatctggaaaatttccaatcaagttgaaagttatcaacagaaagcaatcttttgaggatgattattctgttgctgtggggatagcatgccaaattagagacatgcttctgcatgaagatataaagaaatctttattgaaatctcaaagtttggagatgtcattttttgctcttaaagtgatatctgaggtcagcattgtgcattgtgggcaatacgaatatatggatgcctctcctgttttggcatatatggctcttgctctggaaatgtctctttacaatattgaccctagtactatacagaaaaaagaaaacaggaaggggagagataaaaataattgttctatgttgctttcagaggcaagtgaaattccttcttgcagtttgctccaattttggcttttgtatttttggtctta-tcgctatatattttccaagtctattgttggaaaatggttatgcaattgtttcattgcgttgtaggcaggcgatggcatttgaaaattttctctctccaggcatttcttttgcttcctttttgtttctagactagtaaatgcatatttttaaacttaaaaatcatatgtagatatatcatgtagagaccaaagcagctgtcagagctagtttttgtctaattagcatggtagaggcttatgaggcatgctgatgaattcagaccttgactgctgctacatatttcatgtaaaatgtagcaaatacgtgattaatctatgtttgattctgtatttgatatacttgggcttagtttttgtt
>Jupunba_limae_Iganci_261@NODE_3_length_614_cov_107.394786
---------------------------caaaagaggagaaggatgcattgctcgataaacagttctttttattggaaagactacttacagacgattgtccagaagtgagaaaaattgctgttgagggttcatgccgagtccttcatctatattgggaaattattccttcaccaaccataacaaagatgattagaaaagtatttgatgacatgtctcatgatgtttgtcatgaggttaggctctcttcactaaaaggaattgtttatctgcttggcaatcctcattctcatgaaattcttaaggtgctcttgccaagattgaagcatctaatgctggacagtgttctcacagtacgagttgccgctgcagatctgcttctccatttaaatgctatcagaaattttcagttcaacaaggtacagctttattgtaaatttaga--------------------------------------attgct--aatgattggttccgtttggctggctggcactctttttttttgtttgggttttctgtaggtggtggatcttgatacattactgtcggtgcttgctaatgatcaacctcctgtagctcaaaaattaacaaaattgcttattccttcatactttccctttaaaatgccagttgaggaggcatgtaatcgctgtgtgac--------------------------------------------------------------------------------------------------------------------------------------------------------------------------------------------------------------------------------------------------------------------------------------------------------------------------------------------------------------------------------------------------------------------------------------------------------------------------------------------------------------------------------------------------------------------------------------------------------------------------------------------------------------------------------------------------------------------------------------------------------------------------------------------------------------------------------------------------------------------------------------------------------------------------------------------------------------------------------------------------------------------------------------------------------------------------------------------------------------------------------------------------------------------------------------------------------------------------------------------------------------------------------------------------------------------------------------------------------------------------------------------------
>Jupunba_longipedunculata_Cardona_2682@NODE_1_length_1746_cov_135.828640
------------------------------------------------------------------------------------------------------------------------------------gccgagtccttcatctatattgggaaattattccttcaccaaccataacaaagatgattagaaaaatatttgatgacatgtctcatgatgtttgtcatgaggttaggctctcttcactaaaaggaattgtttatctgcttggcaatcctcattctcatgaaattcttaaggtgctcttgccaagattgaagcatctaatgctggacagtgttctcacagtacgagttgccgctgcagatctgcttctccatttaaatgctatcagaaattttcagttcaacaaggtacagctttattgtaaatttaga--------------------------------------attgctaaaatgattggttccgtttggctggctggcactctttttttttgtttgcgttttctgtaggtggtggatcttgatacattactgtcggtgcttgctaatgatcaacctcctgtagctcaaaaattaacaaaattgcttattccttcatactttccctttaaaatgccagttgaggaggcatgtaatcgctgtgtgactcttgtgaaaaggtctcctattgctggggcaagattttgtaagcttgccatgtcagagggactatctaaaaagcattttgtggaactggtcaaaatattcttgagtttggtcttgtctcccagtaagctagatgcaaatcagattgagggctttcttgttgcttctagctatgtatgtgataacttggctaatgaactgtgtgatcgaaatgccctcaaagaattaattgctggggacaaagggaaagccttgcttgctgcggcaactacaaaccaagcccattcttctttattcaatattgtttcaactatctgtccggatggcattgctggaattcttgaagaatgcatgcatttagtcacaaactgcaatggtttacctaaagatattgattgtgaagctgaattgaggtctgcacataagttgctacattcttcagggaattttgatgacatgtttgaaactttatcaaccctcttgcgtaagactgcttatcgttgtcatattaaatttggcatagaaatggcatcatcccgtgcttcgtcggcaaaaaggaaggtgtctaagtcatctggaaaatttccaatcaagttgaaagttatcaacagaaagcaatcttttgaggatgattattctgttgctgtggggatagcatggcaaattagagacatgcttctgcatgaagatataaagaaatctttattgaaatctcaaagtttggagatgtcattttttgctcttaaagtgatatctgaggtcagcattgtgctttgtgggcaatacgaatatatggatgcctctcctgttttggcatatatggctcttgctctggaaatgtctctttacaatattgaccctagtactatacagaaaaaagataacaggaagggaagagataaaaataattcttctatgttgctttcagaggcaagtgaaattccttcttgcagtttgctccaattttggcttttgtatttttggtcttattcgctatatattttccaagtctattgttggaaaatggttatgcaattgtttcattgccttgtaggcaggcgatggcatttgaaaattttctctctccaggcatttcttttgcttcctttttgtttctagactagtaaatgcatatttgtaaacttaaaaatcatatgtagatatatcatgtagagaccaaagcagctgtcagagctagtttttgtctaattagcacggtagaggcttatgaggcatg---------------------------------------------------------------------------------------------------------------
>Jupunba_macradenia_Lourteig_3021@NODE_1_length_1784_cov_129.671353
--------------------------------------------------------------------------------------acagacgattgtccagaagtgagaaaaattgctgttgagggttcatgccgagtccttcatctatattgggaaattattccttcaccaaccataacaaagatgattagaaaaatatttgatgacatgtctcatgatgtttgtcatgaggttaggctctcttcactaaaaggaattgtttatctgcttggcaatcctcattctcatgaaattcttaaggtgctcttgccaagattgaagcatctaatgctggacagtgttctcacagtacgagttgccgctgcagatctgcttctccatttaaatgctatcagaaattttcagttcaacaaggtacagctttatggtaaatttaga--------------------------------------attgctaaaatgattggttccgtttggctggctggcactctttttttttgtttgcgttttctgtaggtggtggatcttgatacattactgtcggtgcttgctaatgatcaacttcctgtagctcaaaaattaacaaaattgcttattccttcatactttccctttaaaatgccagttgaggaggcatgtaatcgctgtgtgactcttgtgaaaaggtctcctattgctggggcaagattttgtaagcttgccatgtcagagggactatctaaaaagcattttgtggaactggtcaaaatattcttgagtttggtcttgtctcccagtaagctagatgcacatcagattgagggctttcttgttgcttctagctatgtatgtgataacttgtctaatgaactgtatgatcgaaatgccctcaaagaattaattgctggggacaaagggaaagccttgcttgctgcggcatctacaagccaagcccattcttctttattcaatattgtttcaactatctgtccggatggcattgctggaattcttgaagaatgcatgcatttagtcacaaactgcaatggtttacctaaagatattgattgtgaagctgaattgagatctgcacataagttgctacattcttcagggagttttgatgacatgtttgaaactttatcaaccctcttgcgtaagactgcttatcgttgtcatattaaatttggcatagaaatggcatcatcccgtgcttcttcggcaaaaaggaaagtgactaagtcatctggaaaatttccaatcaagttgaaagttatcaacagaaagcaatcttttgaggatgattattgtgttgctgtggggatagcatggcaaattagagacatgcttctgcatgaagatataaagaaatctttagtgaaatctcaaagtttggagatgtcattttttgctcttaaagtgatatctgaggtcagcattgtgcattgtgggcaatacgaatatatggatgcctctcctgttttggcatatatggctcttgctctggaaatgtctctttacaatattgaccctagtactatacagaaaaaagataacaggaaggggggagataaaaataattcttctatgttgctttcagaggcaagtgaaattccttcttgcagtttgctccaattttggcttttgtatttttggtcttatttgctatatattttccaagtctattgttggcaaatggttatgcagttgtttcattgccttgtaggcaggcggtggcatttgaaaattttctctccccaggcttttcttttgcttcctttttgtttctagactagtaaatgcatatttgtaaacttaaaaatcatatgtagatatatcatgtagagaccaaagcagctgtcagagctagtttttgtctaattagcacggtagaggctta------------------------------------------------------------------------------------------------------------------------
>Jupunba_microcalyx_Iganci_855@NODE_1_length_2387_cov_183.399567
tgtttcctcttgaagatcctgacgccacaaaagaggagaaggatgcgttgctcgataaacagttctttttattggaaagactacttacagacgattgtccagaagtgagaaaaattgctgttgagggttcatgccgagtccttcatctattttgggaaattattccttcaccaaccataacaaagatgattagaaaagtatttgatgacatgtctcatgatgtttgtcatgagattaggctctcttcactaaaaggaattgtttatctgcttggcaatcctcattctcatgaaattcttaaggtgctcttgccaagattgaagcatctaatgctggacagtgttctcacagtacgagtagccgctgcagatctgcttctccatttaaatgctatcagaaattttcagttcaacaaggtacagcttttttgtaaatttaga--------------------------------------atttctaaaatgattggttccgtttggctggctggcactc--ttttttggtttgcgttttctgtaggtggtggatcttgatacattactgtcggtgcttgctaatgatcaacctcctgtagctcaaaaattaacaaaattgcttattccttcatactttccctgtaaaatgccagttgaggaggcatgtaatcgctgtgtgactcttgtgaaaaggtctcctattgctggggcaagattttgtaagcttgccatgtccgagggactatctaaaaagcattttgtggaactggtcaaaatattcttgagtttggtcttgtctcccagtaagctagatgcacaccagattgagggctttcttgttgcttctagctatgtatgtgataacttggctaatgaactgtgtgatcgaaatgccctcaaagaattaattgctggggacaaagggaatgccttgcttgctgcggcatctacaagccaagcccattcttctgtattcaatattgtttcaactatctgcccggatggcattgctggaattcttgaagaatgcatgcatttagtcacaaactgcaatggtttacctaaagatattgattgtgaagctgaattgaggtctgcacataagttgctacattcttcagggtattttgatgacatgtttgaaactttatcaaccctcttgcgtaagactgcttatcgttgtcatattaaatttggcatagaaatggcatcatcccgtgcttcttcggcaaaaaggaaggtgtctaagtcatctggaaaatttccaatcaagttgaaagttatcaacagaaagcaatcttttgaggatgattattctgttgctgtggggatagcatggcaaattagagacatgcttctgcatgaagatataaagaaatctttattgaaatctcaaagtttggagatgtcatttttcgctcttaaagtgatatctgaggtcagcattgtgcattgtgggcaatacgaatatatggatgcctctcctgttttggcatatatggctcttgctctggaaatgtctctttacaatattgaccctagtactatacagaaaaaagaaaacaggaaggggagagataaaaataattcttctatgttgctttcagaggcaagtgaaattccttcttgcagtttgctccaattttggcttttgtacttttggtcttattcgctatatattttccaagtctattgttggaaaatggttatgcaattgtttcattgtcttgtaggcaggcgatggcatttgaaaattttctctctccgggcatttcttttgcttcctttttgtttctagactagtaaatgc--atttttaaacttaaaaatcatatgtagatatatcatgtagagaccaaagcagctgtcagagctagtttttgtctaattagcatggtagaggcttatgaggcatgctgatgaattcagaccttgactgctgctacatatttcatgtaaaatgtagcaaatacgtgattaatctatgtttgattctgtatttgatatacttgggcttagtttttgtt
>Jupunba_oxyphyllidia_Yonker_6157@NODE_1_length_1803_cov_149.993627
----------------------------------------ggatgcgttgctcgataaacagttctttttattggaaagactacttacagacgattgtccagaagtgagaaaaattgctgttgagggttcatgccgagtccttcatctatattgggaaattattccttcaccaaccataacaaagatgattagaaaaatatttgatgacatgtctcatgatgtttgtcatgaggttaggctctcttcactaaaaggaattgtttatctgcttggcaatcctcattctcatgaaattcttaaggtgctcttgccaagattgaagcatctaatgctggacagtgttctcacagtacgagttgccgctgcagatctgcttctccatttaaatgctatcagaaattttcagttcaacaaggtacagctttattgtaaatttaga--------------------------------------attgctaaaatgattggttccgtttggctggctggcactcgttttttttgtttgcgttttctgtaggtggtggatcttgatacattactgtcggtgcttgctaatgatcaacctcctgtagctcaaaaattaacaaaattgcttattccttcatacttcccctttaaaatgccagttgaggaggcatgtaatcgctgtgtgactcttgtgaaaaggtctcctattgctggggcaagattttgtaagcttgccatgtcagagggactatctaaaaagcattttgtggaactggtcaaaatattcttgagtttggtcttgtctcccagtaagctagatgcacatcagattgagggctttcttgttgcttctagctatgtatgtgataacttggctaatgaactgtgtgatcgaaatgccctcaaagaattaattgctggggacaaagggaaagtcttgcttgctgcggcatctacaagccaagcccattcttctttattcaatattgtttcaactatctgtccggatggcattgctggaattcttgaagaatgcatgcatttagtcacaaactgcaatggtttacctaaagatattgattgtgaagctgaattgaggtctgcacataagttgctacattcttcagggaattttgatgacatgtttgaaactttatcaaccctcttgcgtaagactgcttatcgttgtcatattaaatttggcatagaaatggcatcatcctgtgcttcttcggcaaaaaggaaggtgtctaagtcatctggaaaatttccaatcaagttgaaagttatcaacagaaagcaatcttttgaggatgattattctgttgctgtggggatagcatggcaaattagagacatgcttctgcatgaagatataaagaaatctttattgaaatctcaaagtttggagatgtcattttttgctcttaaagtgatatctgaggttagcattgtgcattgtgggcaatacgaatatatggatgcctctcctgttttggcatatatggctcttgctctggaaatgtctctttacaatattgaccctagtactatacagaaaaaagataacaggaaggggagagataaaaataattcttctatgttgctttcagaggcaagtgaaattccttcttgcagtttgcaccaattttggcttttgtatttttggtcttatttgctatatattttccaagtctattgttggaaaatggttatgcaattgtttcattgccttgtaggcaggcgatggcatttgaaaattttatctctccaggcatttcttttgcttcctttttgtttctagactagtaaatgcatatttgtaaacttaaaaatcatacgtagatatatcaggtagagaccaaagcagctgtcagagctagtttt--------------------------------------------------------------------------------------------------------------------------------------------------
>Jupunba_trapezifolia_Simon_1600@NODE_1_length_1775_cov_228.606977
-----------------------------------------------------------------------------------------------tgcccagaagtgagaaaaattgctgttgagggttcatgccgagtccttcatctatattgggaaattattccttcaccaaccataacaaagatgattagaaaaatatttgatgacatgtctcatgatgtttgtcatgaggttaggctctcttcactaaaaggaattgtttatctgcttggcaatcctcattctcatgaaattcttaaggtgctcttgccaagattgaagcatctaatgctggacagtgttctcacagtacgagttgccgctgcagatctgcttctccatttaaatgctatcagaaattttcagttcaacaaggtacagctttattgtaaatttaga--------------------------------------attgctaaaatgattggttccgtttggctggctggcactcgttttttttgtttgcgttttctgtaggtggtggatcttgatacattactgtcggtgcttgctaatgatcaacctcctgtagctcaaaaattaacaaaattgcttattccttcatactttccctttaaaatgccagttgaggaggcatgtaatcgctgtgtgactcttgtgaaaaggtctcctattgctggggcaagattttgtaagcttgccatgtcagagggactatctaaaaagcattttgtggaactggtcaaaatattcttgagtttggtcttatctcccagtaagctagatgcacatcagattgagggctttcttgttgcttctagctatgtatgtgataacttggctaatgaactgtgtgatcgaaatgccctcaaagaattaattgctggggacaaagggagagtcttgcttgctgcggcatctacaagccaagcccattcttctttattcaatattgtttcaactatctgtccggatggcattgctggaattcttgaagaatgcatgcatttagtcacaaactgcaatggtttacctaaagatattgattgtgaagctgaattgaggtctgcacataagttgctacattcttcagggaattttgatgacatgtttgaaactttatcaaccctcttgcgtaagactgcttatcgttgtcatattaaatttggcatagaaatgacatcatcccgtgcttcttcggcaaaaaggaaggtgtctaagtcatctggaaaatttccaatcaagttgaaagttatcaacagaaagcaatcttttgaggatgattattctgttgctgtggggatagcatggcaaattagagacatgcttctgcatgaagatataaagaaatctttattgaaatctcaaagtttggagatgtcattttttgctcttaaagtgatatctgaggttagcattgtgcattgtgggcaatgcgaatatatggatgcctctcctgttttggcatatatggctcttgctctggaaatgtctctttacaatattgaccctagtactatacagaaaaaagataacaggaaggggagagataaaaataattcttctatgttgctttccgaggcaagtgaaattccttcttgcagtttgctccaattttggcttttgtatttttggtcttatttgctatatattttccaagtctattgttggaaaatggttatgcaattgtttcattgccttgtaggcaggcgatggcatttgaaaattttgtctctccaggcatttcttttgcttcctttttgtttctagactagtaaatgcatatttgtaaacttaaaaatcatatgtagatatatcaggtagagaccaaagcagctgtcagagctagtttttttctaattagcacagtagaggcttat-----------------------------------------------------------------------------------------------------------------------
>Jupunba_villosa_Borges_423@NODE_1_length_2354_cov_170.151076
tgtttcctcttgaagatcctgacgccacaaaagaggagaaggatgcattgctcgataaacagttctttttattggaaagactacttacagacgattgtccagaagtgagaaaaattgctgttgagggttcatgccgagtccttcatctatattgggaaattattccttcaccaaccataacaaagatgattagaaaagtatttgatgacatgtctcatgatgtttgtcatgaggttaggctctcttcactaaaaggaattgtttatctgcttggcaatcctcattctcatgaaattcttaaggtgctcttgccaagattgaagcatctaatgctggacagtgttctcacagtacgagttgccgctgcagatctgcttctccatttaaatgctatcagaaattttcagttcaacaaggtacagctttattgtaaatttaga--------------------------------------attgct--aatgattggttccgtttggctggctggcactctttttttttgtttgcgttttctgtaggtggtggatcttgatacattactgtcggtgcttgctaatgatcaacctcctgtagctcaaaaattaacaaaattgcttattccttcgtactttccctttaaaatgccagttgaggaggcatgtaatcgctgtgtgactcttgtgaaaaggtctcctattgctggggcaagattttgtaagcttgccatgtccgagggactatctaaaaagcattttgtggaactggtcaaaatattcttgagtttggtcttgtctccctgtaagctagatgcacatcagattgagggctttcttgttgcttccagctatgtatgtgataacttggctaatgaactgtgtgatcgaaatgccctcaaagaattaattgctggggacaaagggaaagccttgcttgctgcggcatctacaagtcaagcccattcttctttattcaatattgtttcaactatctgtccggatggcattgctggaattcttgaagaatgcatgcatttagtcacaaactgcaatggtttacctaaagatattgattgtgaagctgaattgaggtctgcacataagttgctacattcttcagggaattttgatgacatgtttgaaactttatcaaccctcttgcgtaagactgcttatcgttgtcatattaaatttggcatagaaatggcatcatcccgtgcttcttcggcaaaaaggaaggtgtctaagtcatcaggaaaatttccaatcaagttgaaagttatcaacagaaagcaatcttttgaggatgattattctgttgctgtggggatagcatggcaaattagagacatgcttctgcatgaagatataaagaaatctttattgaaatctcaaagtatggagatgtcattttttgctcttaaagtgatatctgaggtcagcattgtgcattgtgggcaatacgaatatatggatgcctctcctgttttggcatatatggctcttgctctggaaatgtctctttacaatattgaccctagtactatacagaaaaaagaaaacaggaaggggagagataaaaataattcttctatgttgctttcagaggcaagtgaaattccttcttgcagtttgctccaattttggcttttgtatttttggtcttattcgctatatattttccaagtctattgttggaaaatggttatgcaattgtttcattgccttgtaggcaggcgatggcatttgaaaattttctctctccaggcatttcttttgcttcctttttgtttctagactagtaaatgcatatttttaaacttaaaaatcatatgtagatgtatcatgtagagaccaaagcagctgtcagagctagtttttgtctaattagcatggtagaggcttatgaggcatgctgatgaattcagaccttgactgctgctacatatttcatgtaaaatgtagcaaatacgtgattaatctatgtttgattctgtatttgatatacttgggcttagtttttgtt
>Punjuba_callejasii_Daly_5935@NODE_1_length_1496_cov_26.414376
--------------------------------------------------------------------------------------------------------------------------------------------------------------------------------------------------aaaatatttgatgacatgtctcatgatgtttgtcatgaggttaggctctcttcactgaaaggaattgtttatctgcttggcaatcctcattctcatgaaattcttaaggtgctcttgccaagattgaagcatctaatgctggacagtgttctcacagtacgagttgctgctgcagatctgcttctccatttaaatgctatcaaaaattttcagttcaacaaggtatagctttgttgtaaatttaga--------------------------------------attgctaaaatgattggttccgtttggctggctggcactctttttttttgtttgcgttttctgtaggtggtggatcttgatacattactgtcggtgcttgctaatgatcaacctcctgtagctcaaaaattaacaaaattgcttataccttcatactttccctttaaaatgccagttgaggaggcatgtaatcgctgtgtgactcttgtgaaaaggtctcctattgctggggcaagattttgtaagcttgccatgtcagagggactatctaaaaagaattttgtggaactggtcaaaatattcttgagtttggtcttgtctcccagtaagctagatgcacatcagattgagggctttcttgttgcttctagctatgtatgtgataacttggctaatgaactgtgtgatcgaaatgccctcaaagaattaattgctggggacaaagggaaagccttgcttgctgcggcatctacaagccaagcccattcttctttattcaatattgtttcaactatctgtccggatggcattgctggaattcttgaagaatgcatgcatttagtcacaaactgcaatggtttacctaaagatattgattgtgaagctgaattgaggtctgcacataagttgctacattcttcagggaattttgatgacatgtttgaaactttatcaaccctcttgcgtaagactgcttatcgttgtcatattaaatttggcatagaaatggcatcatcctgtgcttcttcggcaaaaaggaaggtgtctaagtcatctggaaaatttccaatcaagttgaaagttatcaacagaaagcaatcttttgaggatgattattctgttgctgtggggatagcatggcagattagagacatgcttctgcatgaagatataaagaaatctttattgaaatctcaaagtttggagatgtcattttttgctcttaaagtgatatccgaggtcagcattgttcattgtgggcaatacgaatatatggatgcctcccctgttttggcatatatggctcttgctctggaaatgtctctttacaatattgaccctagtactatacagaaaaaagataacaggaaggggagagataaaaataattcttctatgttgctttcagaggcaagtgaaattccttcttgctgtttgctcaaattttggcttttgtatttttggtcttatttgctacatattttccaagtctattgttggaaaatggttatgcaattgtttcattgtct-----------------------------------------------------------------------------------------------------------------------------------------------------------------------------------------------------------------------------------------------------------------------------------------------------------
>Punjuba_killipii_Palodorios_6252@NODE_1_length_1536_cov_77.389308
---------------------------------------------------------------------------------------------------------------------------------------------------------------------------------------------------aaatatttgatgacatgtctcatgatgtttgtcatgaggttaggctctcttcactgaaaggaattgtttatctgcttggcaatcctcattctcatgaaattcttaaggtgctcttgccaagattgaagcatctaatgctggacagtgttctcacagtacgagttgccgctgcagatctgcttctccatttaaatgctatcagaaattttcagttcaacaaggtacagctttattgtaaatttaga--------------------------------------attgctaaaatgattggttccgtttggctggctggcactctttttttttgtttgcgttttctgtaggtggtggatcttgatacattactgtcggtgcttgctaatgatcaacctcctgtagctcaaaaattaacaaaattgcttataccttcatactttccctttaaaatgccagttgaggaggcatgtaatcgctgtgtgactcttgtgaaaaggtctcctattgctggggcaagattttgtaagcttgccatgtcagagggactatctaaaaagcattttgtggaactggtcaaaatattcttgagtttggtcttgt---ccagtaagctagatgcgcatcagattgagggctttcttgttgcttctagctatgtatgtgataacttggctaatgaactgtgtgatcgaaatgccctcaaagaattaattgctggggacaaagggaaagccttacttgctgcggcatctacaagccaagcccattcttctttattcaatattgtttcaactatctgtccggatggcattgctggaattcttgaagaatgcatgcatttagtcacaaactgcaatggtttacctaaagatattgattgtgaagctgaattgaggtctgcacataagttgctacattcttcagggaattttgatgacatgtttgaaactttatcaaccctcttgcgtaagactgcttatcgttgtcatattaaatttggcatagaaatggcatcatcctgtgcttcttcggcaaaaaggaaggtgtctaagtcatctggaaaatttccaatcaagttgaaagttatcaacagaaagcaatcttttgaggatgattattctgttgctgtggggatagcatggcaaattagagacttgcttctgcatgaagatataaagaaatctttattgaaatctcaaagtttggagatgtcattttttgctcttaaagtgatatctgaggtcagcattgtgtattgtgggcaatacgaatatatggatgcctctcctgttttggcatatatggctcttgctctggaaatgtctctttacaatattgaccctagtattatacagaaaaaagataacaggaaggggagagataaaaataattcttctatgttgctttcagaggcaagtgaaattccttcttgctgtttgctcaaattttggcttttgtatttttggtcttatttgctatatattttccaagtctattgttggaaaatggttatgcaattgtttcattgccttgtaggcaggcgatggcatttgaaaattttctctctccaggcat---------------------------------------------------------------------------------------------------------------------------------------------------------------------------------------------------------------------------------------------------------------
>Punjuba_lehmannii_Escobar_7465@NODE_1_length_1922_cov_107.505691
tgtttcctcttgaagatcctgacgccacaaaagaggagaaggatgcgttgctcgataaacagttctttttattggaaagactacttacagacgattgtccagaagtgagaaaaattgctgttgagggttcatgccgagtccttcatctatattgggaaattattccttcaccaaccataacaaagatgattagaaaaatatttgatgatatgtctcatgatgtttgtcatgaggttaggctctcttcactgaaaggaattgtttatctgctcggcaatcctcattctcatgaaattcttaaggtgctcttgccaagattgaagcatctaatgctggacagtgttctcacagtacgagttgccgctgcagatctgcttctccatttaaatgctatcagaaattttcagttcaacaaggtacagctttattgtaaatttaga--------------------------------------attgctaaaatgattggttccgtttggctggctggcactctttttttttttttgcgttttctgtaggtggtggatcttgatacattactgtcggtgcttgctaatgatcaacctcctgtagcgcaaaaattaacaaaattgcttataccttcatactttccctttaaaatgccagttgaggaggcatgtaatcgctgtgtgactctagtgaaaaggtctcctattgctggggcaagattttgtaagcttgccatgtcagagggactatctaaaaagcattttgtggaactggtcaaaatattcttgagtttggccttgtctccctgtaagctagatgcacatcagattgagggctttcttgttgcttctagctatgtatgtgataacttggctagtgaactgtgtgatcgaaatgccctcaaagaattaattgctggggacaaagggaaagccttgcttgctgcggcatctacaagccaagcccattcttctttattcaatattgtttcaactatctgtccggatggcattgctggaattcttgaagaatgcatgcatttagtcacaaactgcaatggtttacctaaagatattgattgtgaagctgaattgaggtctgcacataagttgctaaattcttcagggaattttgatgacatgtttgaaactttatcaaccctcttgcgtaagactgcttatcgttgtcatattaaatttggcatagaaatggcatcatcctgtgcttcttcggtaaaaaggaaggtgtctaagtcatctggaaaatttccaatcaagttgaaagttatcaacagaaagcaatcttttgaggatgattattctgttgctgtggggatagcatggcaaatcagagacatgcttctgcatgaagatataaagaaatctttattgaaatctcaaagtttggagatgtctttttttgctcttaaagtgatatctgagatcagcattgtgcattgtgggcaatacgaatatatggatgcctttcctgttttggcatatatggctcttgctctggaaatgtctctttacaatattgaccctagtactatacagaaaaaagataacaggaaggggagagataaaaatagttcttctatgttgctttcagaggcaagtgaaattctttcttgcagtttgctcaaattttggcttttgtatttttggtcttatttgctatatattttccaagtctattgttggaaaatggttatgcaattgtttcattgccttgtaggcaggcgatggcatttgaaaattt--tctctccaggcatttcttttgcttcctttttgtttctagactagtaaatgcatatttgtgaacttaaaaatcatatgtagatatatcatgtagagaccaaagcagctgtcagagctagtttttgtctaattagcacggtagaggcttatgaggcatgctgatgaattcagaccttgactgctgctac-----------aaaatgtagcaaa---------------------------------------------------------
>Punjuba_racemiflora_Jimenez_Soares_3626@NODE_1_length_1923_cov_152.067172
tgtttcctcttgaagatcctgacgccacaaaagcggagaaggatgcgttgctcgataaacagttctttttattggaaagactacttacagacgattgtccagaagtgagaaaaattgctgttgagggttcatgccgagtccttcatctatattgggaaattattccttcaccaaccataacaaagattattagaaaaatatttgatgacatgtctcatgatgtttgtcatgaggttaggctctcttcactgaaaggaattgtttatctgcttggcaatcctcattctcatgaaattcttaaggtgctcttgccaagattgaagcatctaatgctggacagtgttctcacagtacgagttgccactgcagatctgcttctccatttaaatgctatcagaaattttcagttcaacaaggtatagctttattgtaaatttaga--------------------------------------attgctaaaatgattggttccgtttggctggctggcactccttttttttgtttgcgttttctgtaggtggtggatcttgatacattactgtcggtgcttgctaatgatcaacctcctgtagctcaaaaattaacaaaattgcttataccttcatactttccctttaaaatgccagttgaggaggcatgtaatcgctgtgtgactcttgtgaaaaggtctcctattgctggggcaagattttgtaagcttgccatgtcagagggactatctaaaaagcattttgtggaactggtcaaaatattcttgagtttggtcttgtctcccagtaagctagatgcacatcagattgagggctttcttgttgcttctagctatgtatgtgataacttggctaatgaactgtgtgatcgaaatgccctcaaagaattaattgctggggacaaagggaaagccttgcttgctgcggcatctacaagccaagcccattcttctttattcaatattgtttcaactatctgtccggatggcattgctggaattcttgaagaatgcatgcatttagtcacaaactgcaatggtttacctaaagatattgattgtgaagctgaattgaggtctgcacataagttgctacattcttcagggaattttgacgacatgtttgaaactttatcaaccctcttgcataagactgcttatcgttgtcatattaaatttggcatagaaatggcatcatcctgtgcttcttcggcaaaaaggaaggtgcctaagtcatctggaaaatttccaatgaagttgaaagttatcaacagaaagcaatcttttgaggatgattattctgttgctgtggggatagcatggcaaattagagacatgcttctgcatgaagatataaagaaatgtttattgaaatctcaaagtttggagatgtcatttttcgctcttaaagtgatatctgaggtcagcattgtgcattgtgggcaatacgaatatatggatgcctcccctgttttggcatatatggctcttgctctggaaatgtctctttacaatattgaccctcgtactatacagaaaaaagataacaggaaggggagagataaaaataattcttctatgttgctttcagaggcaagtgaaattccttcttgctgtttgctcaaagtttggcttttgtatttttggtcttatttgctacatatt-----------ttgttggaaaatggttatgcaattgtttcattgccttgtaggcaggcgatggcatttgaaaattttctctctccaagcatttcttttgcttcctttttgtttctagactagtaaatgcatatttgcaaacttaaaaatcatatgtagatatatcatgtagagaccaaagcagctgtcagagctagtttttgtctaattggcacggtagaggcttatgaggcatgctgatgaattcagaccttgactgctgctacaaatttcatgtaaaatgtagc------------------------------------------------------------
>_R_Albizia_burkartiana_StivalSantos_678@NODE_1_length_1516_cov_11.479808
---------------------------------------------------------------------------------------------------------------------------------------------------------------------------------------------------------------------------------------------------------------------------tgcttggcaatcctcattctcatgaaattcttaaggtgctcttgccaagactgaagcatctaatgctggacagtgttctcacggtaagagttgctgctgcagatctgcttctccatttaaatgctatcagaaattttcagttcaacaaggtacagctttgttgtaaacttagaattgccctaaaaatgcagtatctcatgccttttatatcattgctaaaatgattggttccgtttggcttgctggcactctttttttct-tttgcgttttctgtaggtggtggatcttgatacattactgtcggtgcttgctaatgatcaacatcctgtagctcaaaaattaacaaaattgcttataccttcatacttccccttaaaaatgccagttgaggaggcatgtaatcgctgtgtgactcttgtgaaaaggtctcctattgctggagcaagattttgtaagcttgccatgtcagaagtactatctaaaaggcatcttctggaactagtcaaaatattcttgagtttggtcttgtctcccagtaagctagatgcacatcagattgagggctttcttgttgcttgtagctatgtatgtgacaacttagctaatgaactgtgtgatagaaatgccctcaaagaattaattgctggggacaaagggaaagccttacttgctgcggcatccacaagccaagcccattcttctttattcaatattgtttctactatcagtccggatggcattgctggaattcttgaagaatgcatgcatgtagtcacaaactgcaatggtttacctaaagatattgattgtgaagctgaattgaggtctgcacataagttgctacattcttcagggaatttcgatgacatgtttgaaactttatcaaccctcttgcataagactgcctatcgttgtcatattaaatttggcatagaaatggcatcatcccgaacttcatcggtgaaaaggaagatgtctaagtcacctggaaaatttccaatcaagttgaaagttatcaacagaaagcaatcttttgaggatgattattctgttgctgtggggatagtatggcaaattagagacatgcttctgcatgaagatgtaaagaaatctttattgaaatctcaaagtttagagatgtcattttttgctcttaaagtgatatctgaggtcagcattgtgcattgtgggcactacgaatatatggacacctatcctgttttggcatatatggctcttgctctggaaatgtctctttacaatattgaccctagtaccatacagagaaaagattacaggaaggaaagagatagaaataattcttctatgttgctttcagaggcaagtgaaattccttcttgcagcttgctcaaattttggctcttgtatttttggctttatgtgctgtctattttccaagtccat--ttgaaaaatggttatgcaattgtgtcattgccttgtaaacaggcaatggcatttgaaattttttatctccccttcatttcttttgcttc---------------------------------------------------------------------------------------------------------------------------------------------------------------------------------------------------------------------------------------------------
>_R_Albizia_decandra_Vilhena_231@NODE_1_length_1281_cov_32.568106
--------------------------------------------------------------------------------------------------------------------------------------------------------------------------------------------------------------------------------------------------------------------------------------------------------------------------------------------------------------------------------------cttctccatttaaatgccatcagaaattttcagttcaacaaggtatcgctttgttgtaaacttagaattgccctaaaaatgcagtatctcatgccttttatatcattgctaaaatgatcggctccgtttggtttgctggcaccctttttttct-tttgcgttttctgtaggtggtggatcttgatacattactgtcggtgcttgctaatgatcaacctcctgtagctcaaaaattaacaaaattgcttataccttcgtacttccccttaaaaatgccagttgaggaggcatgtaatcgctgtgtgactcttgtgaaaaggtctcctattgctggggcaagattttgtaagcttgccatgtcagaaggactatctaaaatgcatcttgtggaactagtcaaaatattcttgagtttggtcttgtctcccagtaagctagatgcacatcagattgagggctttcttgttgcttgtagctatgtatgtgataacttagctaatgaactgtgtgatagaaatgccctcaaagaattaatttctggggacaaagggaaagccttacttgctgcggcatccacaagccaagcccattcttctttattcaatattgtttctactatcagtccagatggcattgctggaattcttgaagaatgcatgcatgtagtcacaaactgcaatggtttacctaaagatattgattgtgaagctgaattgaggtctgcacataagttgctacattcttcagggaatttcgatgacatgtttgaaactttatcaaccctcttgcataagactgcctatcgttgtcatattaaatttggcatagaaatggcatcatcccgtacttcattggcaaaagggaagatgtctaagtcaactggaaaatttccaatcaagttgaaagttatcaacagaaagcaatcttttgaggatgattattctgttgctgtggggatagcatggcaaattagagacatgcttctgcatgaagatgtaaagaaatctttattgaaatctcaaagtttagagatgtcattttttgctcttaaagtgatatctgaggtcagcattgtgcattgtgggcactacgaatatatggacacctctcctgttttggcatatatggctcttgctctggaaatgtctctttacaatattgaccctagtaccatacagagaaaagattacaggaaggaaagagatagaaataattcttctatgttgcttccagaggcaagtgaaattccttcttgcagcttgctcaaattttggctcttgta-----------------------------------------------------------------------------------------------------------------------------------------------------------------------------------------------------------------------------------------------------------------------------------------------------------------------------------------------------------------------------------
>_R_Albizia_inundata_Wood_26530@NODE_1_length_1405_cov_406.180000
----------------------------------------------------------------------------------------------------------------------------------------------------------------------------------------------------------------------------------------------------------------------------------------------------------------------------------------------------------------------ttctgctgcagatttgcttctccttttaaatgccatcagaaattttcagttcaacaaggtacagctttgttgtaaacttagaattgccctaaaaatgcagtatctcatgccttttatatcatttctaaaatgatcggttccgtttggcttgttggcaccctttttttct-tttgcgtttcctgtaggtggtggatcttgatacattactgtcggtgcttgctaatgatcaacctcctgtagctcaaaaattaacaaaattgcttgtaccttcgtacttccccttaaaaatgccagttgaggaggcatgtaatcgttgtgtgactcttgtgaaaaggtctcctattgctggggcaagattttgtaagcttgccatgtcagaaggactatctaaaatgcatcttgtggaactagtcagaatattcttgagtttggtcttgtctcccaataagctagatgcacaacagattgagggctttcttgttgcttgtagctatgtatgtgataacttagctaatgaactgtgtgatagaaatgccctcaaagaattaatttctggggacaaagggaaagccttacttgctgcggcatccacaagccaagcccattcttctttattcaatattgtttctactatcagtccggatggcattgctggaattcttgaagaatgcatgcatgtagtcacaaactgcaatggtttacctaaagatattgattgtgaagctgaattgaggtctgcacataagttgctacattcttcagggaatttcgatgacatgtttgaaactttatcaaccctcttgcataagactgcctatcgttgtcatattaaatttggcatagaaatggcatcatcccgtacttcatcggcaaaaaggaagatgtctaggtcaactggaagatttccaatcaagttgaaagttatcaacagaaagcaatcttttgaggatgattattctgttgctgtggggatagcatggcaaattagagacatgcttctgcatgaagatgtaaagaaatctttattgaaatctcaaagtttagagatgtcattttttgctcttaaagtgatatctgaggtcagcattgtgcattgtgggcactacgaatatatggacacctctcctgttttggcatatatggctcttgctctggaaatgtctctttacaatattgaccctagtaccatacagagaaaatattacaggaaggaaagagatagaaataattcttctatgttgcttccagaggcaagtgaaattccttcttgcagcttgctcaaattttggctcttgtatttttggctttatgtgctgtctattttccaagtccattgttgaaaaatggttatgcaattgtttcattgccttgtaaacaggcaatggcatttgaaattttttct--------------------------------------------------------------------------------------------------------------------------------------------------------------------------------------------------------------------------------------------------------------------------
>_R_Albizia_multiflora_Hughes_3090@NODE_1_length_1864_cov_157.794628
---------------------------------------------------------------------------------------------------------------------------agggttcatgccgggtccttcatctatattgggaaatcattccttcaccaaccataacaaagatgatcagaaaaatatttgatgacatgtctcatgatgtttgtcatgaggttaggctctcttcactgaaaggcattgtttatctgcttggcaatcctcattctcatgaaattcttaaggtgctcttgccaagactgaagcatctaatgctggacagtgttctcacagtacgagttgctgctgcagatctgcttctccatttaaatgctatcagaaattttcagttcaacaaggtacagctttgttgtaaacttagaattgccctaaaaatgcagtatctcatgccttttatatcattgctaaaattattggttccgtttggcttgctggcactctttttttct-tttgcgttttctgtaggtggtggatcttgatacattactgtcggtgcttgctaatgatcaacctcctgtagctcaaaaattaacaaaattgcttataccttcatactttcccttaaaaatgccagttgaggaggcatgtaatcgctgtgtgactcttgtgaaaaggtctcctattgctggggcaagattttgtaagcttgccatgtcagaaggactatctaaaaggcatcttgtggaactagtcaaaatattcttgagtttggtcttgtctcccagtaagctagatgcacatcagattgagggctttcttgttgcttgtggctatgtatgtgataacttagctaatgaactgtgtgatacaaatgccctcaaagaattaattgctggggacaaagggaaagccttacttgctgcggcatccacaagccaagcccattcttctttattcaatattgtttctactctcagtccggatggcattgccggaattcttgaagaatgcatgcatgtagtcacaaactgcaatggtttacccaaagatattgattgtgaagctgaattgaggtctgcacataagttgctacattcttcagggaattttgatgacatgtttgaaactttatcaaccctcttgcataagactgcctatcgttgtcatattaaatttggcatagaaatggcatcatcccgtacttcatcggcgaaaaggaagatgtctaagtcacttggaaaatttccaatcaacttgaaggttatcaacagaaagcaatcttttgaggatgattattctgttgctgtggggatagcttggcaaattagagacatgcttctgcgtgaagatgtaaagaaatctttattgaaatctcaaagtttagagatgtcattttttgctcttaaagtgatatctgaggtcagcattgtgcattgtgggcactacgaatatatggacacctctcctgttttggcatatatggctcttgctctggaaatgtctctttacaatattgaccctagtaccatacagagaaaagattacaggaaggaaagagatagaaataattcttctatgttgctttcagaggcaagtgaaattccttctttcagcttgctcaaattttggctcttgtatttttggctttatgtgctgtctattttccaagtccattgttgaaaaatgtttatgcaattgtttcattgccttgtaaacaggcaatggcgtttgaaattttttttctccccttcatttcttttgcttcctttttctttctagactagtaaatgcatatttgtaaacttaaaaatcatatgtagatatatcatgtagggactaaagcagctgtaagagctaatttttgtctaattggcacagtaggggac--tgaggcatgctgatgaattcagaccttggccgctaccacaaatttcatgtaaaatgtagcaattaagtgattagtttatgt---------------------------------------
>_R_Albizia_subdimidiata_var_subdimidiata_Ferreira_210@NODE_1_length_1773_cov_170.048349
---------------------------------------------------------------------------------------------attgtccagaagtgagaaagattgctgttgagggttcatgccgggtccttcatctatattgggaaatcattccttcaccaaccataacaaagatgatcagaaaaatatttgatgacatgtctcatgatgtttgtcatgaggttaggctctcttcactgaaaggcattgtttatctgcttggcaatcctcattctcatgaaattcttaaggtgctcttgccaaggctgaagcatctaatgctggacagtgttctcacagtacgagttgctgctgcagatctgcttctccatttaaatgccatcagaaattttcagttcaacaaggtacagctttgttgtaaacttagaattgccctaaaaatgcagcatctcatgccttttatatcatttctaaaatgatcggttccgtttggcttgctggcaccctttttttct-tttgcgttttctgtaggtggtggatcttgatacattactgtcggtgctcgctaatgatcaacctcctgtagctcaaaaattaacaaaattgcttataccttcgtacttccccttaaaaatgccagttgaggaggcatgtaatcgctgtgtgactcttgtgaaaaggtctcctattgctggggcaagattttgtaagcttgccatgtcagaaggactatctaaaatgcatcttgtggaactagtcagaatattcttgagtttggtcttgtctcccaataagctagatgcacaacagattgagggctttcttgttgcttgtagctatgtatgtgataacttagctaatgaactgtgtgatagaaatgccctcaaagaattaatttctggggacaaagggaaggccttacttgctgcggcatccacaagccaagcccattcttctttattcaatattgtttctactatcagtccggatggcattgctggaattcttgaagaatgcatgcatgtagtcacaaactgcaatggtttacctaaagatattgattgtgaagctgaattgaggtctgcacataagttgctacattcttcagggaatttcgatgacatgtttgaaactttatcaaccctcttgcataagactgcctatcgttgtcatattaaatttggcatagaaatggcatcatcccgtacttcatcggcaaaaaggaagatgtctaggtcaactggaaaatttccaatcaagttgaaagttatcaacagaaagcaatcttttgaggatgattattctgttgctgtggggatagcatggcaaattagagacatgcttctgcatgaagatgtaaagaaatctttattgaaatctcaaagtttagagatgtcattttttgctcttaaagtgatatctgaggtcagcattgtgcattgtgggcactacgaatatatggacacctctcctgttttggcatatatggctcttgctctggaaatgtctctttacaatattgaccctagtaccatacagagaaaatattacaggaaggaaagagatagaaataattcttctatgttgcttccagaggcaagtgaaattccttcttgcagcttgctcaaattttggctcttgtatttttggctttatgtgctgtctattttccaagtccattggtgaaaaatggttatgcaattgtttcattgccttgtaaacaggcaatggcatttgaaattttttttctccccttcatttcttttgcttcctttttctttctagactagtaaatgcatatttgtaaacttaaaaatcatatgtagatatatcatgtagggactaaagcag-------------------------------------------------------------------------------------------------------------------------------------------------------------------
>_R_Albizia_tomentella_Leach_Dunlop_3801@NODE_1_length_1987_cov_152.798429
tgtttcctcttgaagatcctgacgccacaaaagaggagaaggatgcgttgcttgataaacagttctttttattggaaagactacttacagatgattgtccagaagtgagaaagatcgctgttgagggttcatgccgtgtccttcatctatattgggaaatcattccttctccaaccataacaaagatgatcagaaaaatatttgatgacatgtctcatgatgtttgtcatgaggttaggctctcttcactgaaaggcattgcttatctgcttggcaatcctcgttctcatgaaattcttaaggtgctcttgccaagactgaagcatctaatgctggacagtgttctcacagtacgggttgctgctgcagatctgcttctccatttaaatgctatcagaaattttcagttcaacaaggtacagctttgctgtaaatttagaattg-cctagaaatgcagtatctcatgccttttatattattgccaaaatgattggttctgtttggcttgctggcacactttttttat-ttttcgttttctgtaggtggtggatcttgatacattactgtcggtgcttgctaatgatcaacctcctgtagctcaaaaattaacaaaattgcttataccttcatacttcccgttaaaaatgccagttgaggaggcatgtaatcgctgtgtgactcttgtgaaaaggtctccagatgctggggcaagattttgtaagcttgccatgtcagaaggactatctaaaaggcatcttgtggaactggtcaaaatattcttgagtttggtcttgtctcctaataagttggatacacatcagattgagggctttcttgttgcttctagctatgtatgtgataacctagctaatgaactgtgtgatagaaatgccctcaaagaattaattgctggggacaaagggaaagccttacttgctgcggcatctacaagccaagcccattcttctttattcaatattgtttctactatcagtccggatggcattgctggaattcttgaagaatgcatggatgtagtcacaaactgcaatggcttacctaaagatattgattgtgaagctgaactgaggtctgcacataagttgctacattcttcagggaattttgatgacatgtttgaaactttatcaaccctcttgcataagactgcctatcgttgtcatattaaatttggcatagaaatggcgtcatcccgtgcttcattggcaaaaaggaagatgtctaagtcatctggaaaatttccaataaagttgaaagttatcaacagaaagcaatcttttgaggatgattattctgttgctgtggggatagcatggcaaattagagacatgcttctgcatgaagatgtaaggaaatctttattgaaaactcaaagtttagagatgtcattttttgctcttaaagtgatatctgaggtcagcattgtgcattgtgcgcactacgaatatatggacacctctcctgttttggcatatatggctcttgctctggaaatgtctctttacaatattgaccctagtactatacagagaaaagataacaggaaggaaagagatcaaaataattcttctatgttgctttcagaggcaagtgaaattccttcttgtggcttgctcaaattttggctcttgtatttttggctttatttgctgtctattttcccggtccattgttggaaaatggttatgcaattgtttcattgccttgtaaacaggcgatggcatttgaaattttttctctccccttcatttcttctgcttcctttttgtttctagactagtaaatgcatatttgtaaacttaaaaatcatatgtagatatatcatgtagagactaaagcaactgcaagagctaaattttgtccaattggcatggtagaggcttatgaggcattttgatgaattcagaccttagctgctgccacaaatttc--------------------------------------------------------------------------
>_R_Balizia_pedicellaris_Queiroz_15529@NODE_1_length_1969_cov_356.968130
--------------------------acaaaagaggagaaggatgcgttgctcgataaacagttctttttattggaaagactacttacagacgattgtccagaagtgagaaaaattgctgttgagggttcatgccgagtccttcatctatattgggaaattattccttcaccaaccataacaaagatgattagaaaaatatttgatgacatgtctcatgatgtttgtcatgaggttaggctctcttcactaaaaggaattgtttatctgcttggcaatcctcattctcatgaaattcttaaggtgctcttgccaagattgaagcatctaatgctggacagtgttctcacagtacgagttgccgctgcagatctgcttctccatttaaatgctatcagaaattttcagttcaacaaggtacagctttattgtaaatttaga--------------------------------------attgctaaaatgattggttccgtttggctggctggcactc-ttttttttgtttgcgttttctgtaggtggtggatcttgatacattactgtcggtgcttgctaatgatcaacttcctgtagctcaaaaattagcaaaattgcttattccttcatactttccctttaaaatgccagttgaggaggcatgtaatcgctgtgtgactcttgtgaaaaggtctcctattgctggggcaagattttgtaagcttgccatgtcagagggactatctaaaaaacattttgtggaactggtcaaaatattcttgagtttggtcttgtctcccagtaagctagatgcacatcagattgagggctttcttgttgcttctagctatgtatgtgataacttggctaatgaactgtgtgatcgaaatgccgtcaaagaattaattgctggggacaaagggaaagccttgcttgctgcggcatctacaagccaagcccattcttctttattcaatattgtttcaactatctgtccggatggcattgctggaattcttgaagaatgcatgcatttagtcacaaactgcaatggtttacctaaagatattgattgtgaagctgaattgagatctgcacataagttgctacattcttcagggaattttgatgacatgtttgaaactttatcaaccctcttgcgtaagactgcttatcgttgtcatattaaatttggcatagaaatggcatcatcccgtgcttcttcggcaaaaaggaaagtgactaagtcatctggaaaatttccaatcaagttgaaagttatcaacagaaagcaatcttttgaggatgattattctgttgctgtggggatagcatggcaaattagagacatgcttctgcatgaagatataaagaaatctttattgaaatctcatagtttggagatgtcattttttgctcttaaagtgatatctgaggtcagcattgtgcattgtgggcaatacgaatatatggatgcctctcctgttttggcatatatggctcttgctctggaaatgtctctttacaatattgaccctagtactatgcagaaaaaagataacaggaaggggagagataaaaataattcttctatgttgctttcagaggcaagtgaaattccttcttgcagtttgctccaattttggcttttgtatttttggtcttatttgctatatattttcctagtctattgttggcaaatggttatgcaattgtttcattgccttgtaggcaggcgatggcatttggaaattttctctccccaggcttttcttttgcttcctttttgtttctagactagtaaatgcatatttgtaaacttaaaaatcatatgtagatatatcatgtagagaccataggagctgtcagagctagtttttgtctaattagcacggtagaggcttatgaggcatgctgatgaattcagaccttgactgctgctacaactttcatgtaaaatgtagcaaataagtgattaatctatgtttgattctgtatttgatatactcggg----gtttttgtt
>_R_Cathormion_rhombifolium_Deighton_3618@NODE_1_length_1771_cov_96.909681
--------------------------------------------------------------------------gaaagactacttacagacgattgtccagaagtgagaaaaattgctgttgagggttcatgccgagtccttcatctattttgggaaattattccttcaccaaccataacaaagatgattagaaaagtatttgatgacatgtctcatgatgtttgtcatgaggttaggctctcttcactaaaaggaattgtttatctgcttggcaatcctcagtctcatgaaattcttaaggtgctcttgccaagattgaagcatctaatgctggacagtgttctcacaatacgagttgccgctgcagatctgcttctccatttaaatgccatcagaaattttcagttcaacaaggtacagctttattgtaaatttaga--------------------------------------attgctaaaatgattggctccgtttggctggctggcactctttttttttgtttgcgttttctgtaggtggtggatcttgatacattactgtcggtgcttgctaatgatcaacctcctgtagctcaaaaattaacaaaattgcttattccttcatactttccctttaaaatgccagttgaggaggcatgtaatcgctgtgtgactcttgtgaaaaggtctcctattgctggggcaagattttgtaagcttgccatgtccgagggactatctaaaaagcattttgtggaactggtcaaaatattcttgagtttggtcttgtctcccagtaagctagatgcacatcagattgagggctttcttgttgcttctagctatgtatgtgataacttggctaatgaactgtgtgatcgaaatgccctcaaagaattaattgctggggacaaagggaaagccttgcttgctgcggcatctacaagccgagcccattcttctttattcaatattgtttcaactatctgtccggatggcattgctggaattcttgaagaatgcatgcatttagtcacaaactgcagtggtttacctaaagatattgattgcgaagctgaattgaggtccgcacataagttgctacattcttcagggaattttgatgacatgtttgaaactttatcaaccctcttgcgtaagactgcttatcgttgtcatattaaatttggcatagaaatggcatcatcctgtgcttcttcggcaaaaaggaaggtgtctaagtcatctggaaaatttccaatcaagttgaaagttatcaacagaaagcaatcttttgaggatgattattctgttgctgtggggatagcatggcaaattagagacatgcttctgcatgaagatatgaagaaatctttattgaaatctcaaagtttggagatgtcatttttcgctcttaaagtgatatctgaggtcagtattgtgcattgtgggcaatacgaatatatggatgcctctcctgttttggcatatatggctcttgctctggaaatgtctctttacaatattgacccgggtactatacagaaaaaagaaaacaggaaggggagagataaaaataattcttctatgttgctttcagaggcaagtgaaattccttcttgcagtttgctccaattttggcttttgtatttttggtcttattcgctatatattttccaagtctattgttggaaaatggttatgcaattgtttcattgccttgtaggcaggcgatggcatttgaaaattttctctctccaggcatttcttttgcttcctttttgtttctagactagtaaatgcatatttttaaacttaaaaatcatatgtagatatatcatgtagagaccaaagcagctgtcagagctagtttttg------------------------------------------------------------------------------------------------------------------------------------------------
>_R_Hydrochorea_gonggrijpii_Tillett_45696@NODE_1_length_1687_cov_165.823602
--------------------------------------------------------------------------------------------------------------------------------------------cttcatctatattgggaaattattccttcaccaaccataacaaagatgattagaaaaatatttgatgacatgtctcatgatgtttgtcatgaggttaggctttcttcactaaaaggaattgtttatctgcttggcaatcctcattctcatgaaattcttaaggtgctcttgccaagattgaagcatctaatgctggacagtgttctcacagtacgagttgccgctgcagatctgcttctccatttaaatgctatcagaaattttcagttcaacaaggtacagctttattgtaaatttaga--------------------------------------attgctaaaatgattggttccgtttggctggctggcactctttttttttgtttgcgttttctgtaggtggtggatcttgatacattactgtcggtgcttgctaatgatcaacttcctgtagttcaaaaattaacaaaattgcttattccttcatactttccctttaaaatgccagttgaggaggcatgtaatcgctgtgtcactcttgtgaaaaggtctcctattgctggggcaagattttgtaagcttgccatgtcagagggactatctaaaaagcattttgtggaactggtcaaaatattcttgagtttggtcttgtctcccagtaagctagatgcacatcagattgagggctttcttgttgcttctagctatgtatgtgataacttggctaatgaactgtgtgatcgaaatgccctcaaagaattaattgctggggacaaagggaaagccttgcttgctgcggcatctacaagccaagcccattcttctttattcaatattgtttcaactatctgtccggatggcattgctggaattcttgaagaatgcatgcatttagtcacaaactgcaatggtttacctaaagatattgattgtgaagctgaattgagatctgcacataagttgctacattcttcagggaattttgatgacatgtttgaaactttatcaaccctcttgcgtaagactgcttatcgttgtcatattaaatttggcatagaaatggcatcatcccgtgcttcttcggcaaaaaggaaagtgactaagtcatctggaaaatttccaatcaagttgaaagttatcaacagaaagcaatcttttgaggatgattattctgttgctgtggggatagcatggcaaattagagacatgcttctgcatgaagatataaagaaatctttattgaaatctcaaagtttggagatgtcattttttgctcttaaagtgatatctgaggtcagcattgtgcattgtgggcaatacgaatatatggatgcctctcctgttttggcatatatggctcttgctctggaaatgtctctttacagtattgaccctagtactatacagaaaaaagataacaggaaggggagagataaaaataattcttctatgttgctttcagaggcaagtgaaattccttcttgcagtttgctccaattttggcttttgtatttttggtcttatttgctatatattttccaagtctgttgttggaaaatggttatgcaattgtttcattgccttgtaggcaggcaatggcatttgaaaattttctctctccaggcttttcttttgcttcctttttgtttctagactagtaaatgcatatttgtaaacttaaaaatcatatgtagatatctcatgtagagaccaaagcagc------------------------------------------------------------------------------------------------------------------------------------------------------------------
>_R_Hydrochorea_marginata_Morim_563@NODE_1_length_2122_cov_221.300733
tgtttcctcttgaagatcctgacgccacaaaagaggagaaggatgcgttgctcgataaacagttctttttattggaaagactacttacagacgattgtccagaagtgagaaaaattgctgttgagggttcatgccgagtccttcatctattttgggaaattattccttcaccaaccataacaaagatgattagaaaagtatttgatgacatgtctcatgatgtttgtcatgaggttaggctctcttcactaaaaggaattgtttatctgcttggcaatcctcattctcatgaaattcttaaggtgctcttgccaagattgaagcatctaatgctggacagtgttctcacagtacgagttgccgctgcagatctgcttctccatttaaatgctatcagaaattttcagttcaacaaggtacagctttattgtaaatttaga--------------------------------------attgctaaaatgattggctccgtttggctggctggcactctttttttttgtttgcgttttctgtaggtggtggatcttgatacattactgtcggtgcttgctaatgatcaacctcctgtagctcaaaaattaacaaaattgcttattccttcatactttccatttaaaatgccagttgaggaggcatgtaatcgctgtgtgactcttgtgaaaaggtctcctattgctggggcaagattttgtaagcttgccatgtccgagggactatctaaaaagcattttgtggaactggtcaaaatattcttgagtttggtcttgtctcccagtaagctagatgcacatcagattgagggctttcttgttgcttctagctatgtatgtgataacttggctaatgaactgtgtgatcgaaatgccctcaaagaattaattgctggggacaaagggaaagccttgcttgctgcggcatctacaagccaagcccattcttctttattcaatattgtttcaactatctgtccggatggcattgctggaattcttgaagaatgcatgcatttagtcacaaactgcaatggtttacctaaagatattgattgcgaagctgaattgaggtccgcacagaagttgctacattcttcagggaattttgatgacatgtttgaaactttatcaaccctcttgcgtaagactgcttatcgttgtcatattaaatttggcatagaaatggcatcatcctgtgcttcttcggcaaaaaggaaggtgtctaagtcatctggaaaatttccaatcaagttgaaagttatcaacagaaagcaatcttttgaggatgattattctgttgctgtggggatagcatggcaaattagagacatgcttctgcatgaagatataaagaaatctttattgaaatctcaaagtttggagatgtcatttttcgctattaaagtgatatctgaggtcagtattgtgcattgtgggcaatacgaatatatggatgcctctcctgttttggcatatatggctcttgctctggaaatgtctctttacaatattgacccgggtactatacagaaaaaagaaaacaggaaggggagagataaaaataattcttctatgttgctttcagaggcaagtgaaattccttcttgcagtttgctccaattttggcttttgtatttttggtcttattcgctatatattttccaagtctattgttggaaaatggttatgcaattgtttcattgccttgtaggcaggcgatggcatttgaaaattttctctctccaggcatttcttttgcttcctttttgtttctagattagtaaatgcttatttttaaacttaaaaatcatatgtagatatatcatgtagagaccaaagcagctgtcagagctagtttttgtctaattagcatggtagaggcttatgaggcatgctgatgaattcagaccttggctgctgctacatatttcatgtaaaatgtagcaaatacgtgattaatctatgtttgattctgtatttgatatacttgggcttagtttttgtt
>_R_Jupunba_asplenifolia_Ekman_6383@NODE_1_length_1572_cov_41.427425
------------------------------------------------------------------------------------------------------------------------------------------------------------------------------------------------------tatttgatgacatgtctcatgatgtttgtcatgaggttaggctctcttcactaaaaggaattgtttatctgcttggcaatcctcattctcatgaaattcttaaggtgctcttgccaagattgaagcatctaatgctggacagtgttctcacagtacgagttgccgctgcagatctgcttctccatttaaatgctatcagaaattttcagttcaacaaggtacagctttattgtaaatttaga--------------------------------------attgctaaaatgattggttccgtttggctggctggcacttgttttttttgtttgcgttttctgtaggtggtggatcttgatacattactgtcggtgctcgctaatgatcaacctcctgtagctcaaaaattaacaaaattgcttattccttcatactttccctttaaaatgccagttgaggaggcatgtaatcgctgtgtgactcttgtgaaaaggtctcctattgctggggcaagattttgtaagcttgccatgtcagagggactatctaaaaagcattttgtggaactggtcaaaatattcttgagtttggtcttgtctcccagtaagctagatgcacatcagattgagggctttcttgttgcttctagctatgtatgtgataacttggctaatgaactgtgtgatcgaaatgccctcaaagaattaattgctggggacaaagggaaagtcttgcttgctgcggcatctacaagccaagcccattcttctttattcaatattgtttcaactatctgtccggatggcattgctggaattcttgaagaatgcatgcatttagtcacaaactgcaatggtttacctaaagatattgattgtgaagctgaattgaggtctgcacataagttgctacattcttcagggaattttgatgacatgtttgaaactttatcaaccctcttgcgtaagactgcttatcgttgtcatattaaatttggcatagaaatggcatcatcctgtgcttcttcggcaaaaaggaaggtgtctaagtcatctggaaaatttccaatcaagttgaaagttatcaacagaaagcaatcttttgaggatgattattctgttgctgtggggatagcatgtcaaattagagacatgcttctgcatgaagatataaagaaatctttattgaaatctcaaagtttggagatgtcattttttgctcttaaagtgatatctgaggttagcattgtgcattgtgggcaatacgaatatatggatgcctctcctgttttggcatatatggctcttgctctggaaatgtctctttacaatattgaccctagtactatacagaaaaaagataacaggaaggggagagataaaaataattcttctatgttgctttcagaggcaagtgaaattccttcttgcagtttgctccaattttggcttttgtatttttggtcttatttgctatatattttccaagtctattgttggaaaatggttatgcaattgtttcattgccttgtaggcaggcgatggcatttgaaaattttctctctccaggcatttcttttgcttcctttttgtttctagactagtaaat---------------------------------------------------------------------------------------------------------------------------------------------------------------------------------------------------------------------------
>_R_Jupunba_barbouriana_Iganci_847@NODE_1_length_2028_cov_211.083547
tgtttcctcttgaagatcctgacgccacaaaagaggagaaggatgcgttgctcgataagcagttctttttattggaaagactacttacagacgattgcccagaagtgagaaaaattgctgttgagggttcatgccgagtccttcatctatattgggaaattattccttcaccaaccataacaaagatgattagaaaaatatttgatgacatgtctcatgatgtttgtcatgaggttaggctctcttcactaaaaggaattgtttatctgcttggcaatcctcattctcacgaaattcttaaggtgctcttgccaagattgaagcatctaatgctggacagtgttctcacagtacgagttgccgctgcagatctgcttctccatttaaatgctatcagaaattttcagttcaacaaggtacagctttattgtaaatttaga--------------------------------------attgctaaaatgattggttccgtttggctggctggcactcgttttttttgtttgcgttttctgtaggtggtggatcttgatacattactgtcggtgcttgctaatgatcaacctcctgtagctcaaaaattaacaaaattgcttattccttcatactttccctttaaaatgccagttgaggaggcatgtaatcgctgtgtgactcttgtgaaaaggtctcctattgctggggcaagattttgtaagcttgccatgtcagagggactatctaaaaagcattttgtggaactggtcaaaatattcttgagtttggtcttgtctcccagtaagctagatgcacatcagattgagggctttcttgttgcttctagctatgtatgtgataacttggctaatgaactgtgtgatcgaaatgccctcaaagaattaattgctggggacaaagggaaagtcttgcttgctgcggcatctacaagccaagcccattcttctttattcaatattgtttcaactatctgtccggatggcattgctggaattcttgaagaatgcatgcatttagtcacaaactgcaatggtttacctaaagatattgattgtgaagctgaattgaggtctgcacataagttgctacattcttcagggaattttgatgacatgtttgaaactttatcaaccctcttgcgtaagactgcttatcgttgtcatattaaatttggcatagcaatggcatcatcccgtgcttcctcggcaaaaaggaaggtgtctaagtcatctggaaaatttccaatcaagttgaaagttatcaacagaaagcaatcttttgaggatgattattctgttgctgtggggatagcatggcaaattagagacatgcttctgcatgaagatataaagaaatctttattgaaatctcaaagtttggagatgtcattttttgctcttaaagtgatatctgaggttagcattgtgcattgtgggcaatacgaatatatggatgcctctcctgttttggcatatatggctcttgctctggaaatgtctctttacaatattgaccctagtactatacagaaaaaagataacaggaaggggagagataaaaataattcttctatgttgctttcagaggcaagtgaaattccttcttgcagtttgctccaattttggcttttgtatttttggtcttatttgctatatattttccaagtctattgttggaaaatggttatgcaattgtttcattgccttgtaggcaggcgatggcatttgaaaattttgtctctccaggcatttcttttgcttcctttttgtttctagactagtaaatgcatatttgtaaacttaaaaatcatatgtagatatatcaggtagagaccaaagcagctgtcagagctagtttttgtctaattagcacggttgaggcttatgaggcatgctgatgaattcagaccttgactgctgctacaaatttcatgtaaaatgtagcaaataagtgattaatctatgtttgattctgtatttgatatacttgggcttagt-------
>_R_Jupunba_commutata_Maguire_46145@NODE_1_length_1965_cov_139.862818
---------------------------caaaagaggagaagaatgcgttgctcgataaacagttctttttattggaaagactacttacagacgattgtccagaagtgagaaaaattgctgttgagggttcatgccgagtccttcatctatattgggaaattattccttcaccaaccataacaaagatgattagaaaaatatttgatgacatgtctcatgatgtttgtcatgaggttaggctctcttcactaaaaggaattgtttatctgcttggcaatcctcattctcatgaaattcttaaggtgctcttgccaagattgaagcatctaatgctggacagtgttctcacagtacgagttgccgctgcagatctgcttctccatttaaatgctatcagaaattttcagttcaacaaggtacagctttattgtaaatttaga--------------------------------------attgctaaaatgattggttccgtttggctggctggcactctttttttttgtttgcgttttctgtaggtggtggatcttgatacattactgtcggtgcttgctaatgatcaacctcctgtagctcaaaaattaacaaaattgcttattccttcatactttccctttaaaatgccagttgaggaggcatgtaatcgctgtgtgactcttgtgaaaaggtctcctattgctggggcaagattttgtaagcttgtcatgtcagagggactatctaaaaagcattttgtggaactggtcaaaatattcttgagtttggtcttgtctcccagtaagctagatgcaaatcagattgagggctttcttgttgcttctagctatgtatgtgataacttggctaatgaactgtgtgatcgaaatgccctcaaagaattaattgctggggacaaagggaaagccttgcttgctgcggcatctacaagccaagcccattcttctttattcaatattgtttcaactatctgtccagatggcattgctggaattcttgaagaatgcatgcatttagtcacaaactgcaatggtttacctaaagatattgattgtgaagctgaattgaggtctgcacataagttgctacattcttcagggaattttgatgacatgtttgaaactttatcaaccctcttgcgtaagactgcttatcgttgtcatattaaatttggcatagaaatggcatcatcctgtgcttcggccgcaaaaaggaaggtgtctaagtcatctggaaaatttccaatcaagttgaaagttatcaacagaaagcaatcttttgaggatgattattctgttgctgtggggatagcatggcaaattagagacatgcttctgcatgaagatataaagaaatctttattgaaatctcaaagtttggagatgtcattttttgctcttaaagtgatatctgaggtcagcattgtgcattgtgggcaatacgaatatatggatgcctctcctgttttggcatatatggctcttgctctggaaatgtctctttacaatattgaccctagtactatacagaaaaaagataacaggaaggggagagataaaaataattcttctatgttgctttcagaggcaagtgaaattccttcttgcagtttgctccaattttggcttttgtatttttggtcttattcgctatatattttccaagtctattgttggaaaatggttatgcaattgtttcattgccttgtaggcaggcgatggcatttgaaaattttctctctccaggcatttcttttgcttcctttttgtttctagactagtaaatgcatatttgtaaacttaaaaaccatatgtagatatatcatgtagagaccaaagcagctgtcagagctagtttttgtctaattagcacggtagaggcttatgaggcatgctgatgaattcagaccttgactgctgctacaaatttcatgtaaaatgtagcaaataagtgattaatctctgtttgattctgtatttgatatacttgggcttagtttttgtt
>_R_Jupunba_idiopoda_Quesada_1718@NODE_1_length_1640_cov_88.086372
-------------------------------------------------------------------------------------------------------------------------------------ccgagtccttcatctatattgggaaattattccttcaccaaccataacaaagatgattagaaaaatatttgatgacatgtctcatgatgtttgtcatgaggttaggctctcttcactaaaaggaattgtttatctgcttggcaatcctcattctcatgaaattcttaaggtgctcttgccaagattgaagcatctaatgctggacagtgttctcacagtacgagttgccgctgcagatctgcttctccatttaaatgctatcagaaattttcagttcaacaaggtacagctttattgtaaatttaga--------------------------------------attgctaaaatgattggttccgtttggctggctggcactcgttttttttgtttgcgttttctgtaggtggtggatcttgatacattactgtcggtgcttgctaatgatcaacctcctgtagctcaaaaattaacaaaattgcttattccttcatactttccctttaaaatgccagttgaggaggcatgtaatcgctgtgtgactcttgtgaaaaggtctcctattgctggggcaagattttgtaagcttgccatgtcagagggactatctaaaaagcattttgtggaactggtcaaaatattcttgagtttggtcttgtctcccagtaagctagatgcacatcagattgagggctttcttgttgtttctagctatgtatgtgataacttggctaatgaactgtgtgatcgaaatgccctaaaagaattaattgctggggacaaagggaaagtcttgcttgctgcggcatctacaagccaagcccattcttctttattcaatattgtttcaactatctgtccggatggcattgctggaattcttgaagaatgcatgcatttagtcacaaactgcaatggtttacctaaagatattgattgtgaagctgaattgaggtctgcacataagttgctacattcttcagggaattttgatgacatgtttgaaactttagcaaccctcttgcgtaagactgcttatcgttgtcatattaaatttggcatagaaatggcatcatcctgtgcttcttcggcaaaaaggaaggtgtctaagtcatctggaaaatttccaatcaagttgaaagttatcaacagaaagcaatcttttgaggatgattattctgttgctgtggggatagcatggcaaattagagacatgcttctgcatgaagatataaagaaatctttattgaaatctcaaagtttggagatgtcattttttgctcttaaagtgatatctgaggttagcattgtgcattgtgggcaatacgaatatatggatgcctctcctgttttggcatatatggctcttgctctggaaatgtctctttacaatattgaccccagtactattcagaaaaaagataacaggaaggggagagataaaaataattcttctatgttgctttcagaggcaagtgaaattccttcttgcagtttgctccagttttggcttttgtatttttggtcttatttgctatatattttccaagtctattgttggaaaatggttatgcaattgtttcattgccttgtaggcaggcgatggcatttgaaaattttatctctccaggcatttcttttgcttcctttttgtttctagactagtaaatgca------------------------------------------------------------------------------------------------------------------------------------------------------------------------------------------------------------------------
>_R_Jupunba_leucophylla_Iganci_839@NODE_1_length_2485_cov_253.729651
tgtttcctcttgaagatcctgacgccacaaaagaggagaaggatgcgttgctcgataaacagttctttttattggaaagactacttacagacgattgtccagaagtgagaaaaattgctgttgagggttcatgccgagtccttcatctattttgggaaattattccttcaccaaccataacaaagatgattagaaaagtatttgatgacatgtctcatgatgtttgtcatgagattaggctctcttcactaaaaggaattgtttatctgcttggcaatcctcattctcatgaaattcttaaggtgctcttgccaagattgaagcatctaatgctggacagtgttctcacagtacgagtagccgctgcagatctgcttctccatttaaatgctatcagaaattttcagttcaacaaggtacagcttttttgtaaatttaga--------------------------------------atttctaaaatgattggttccgtttggctggctggcactc--ttttttggtttgcgttttctgtaggtggtggatcttgatacattactgtcggtgcttgctaatgatcaacctcctgtagctcaaaaattaacaaaattgcttattccttcatactttccctttaaaatgccagttgaggaggcatgtaatcgctgtgtgactcttgtgaaaaggtctcctattgctggggcaagattttgtaagcttgccatgtccgagggactatctaaaaagcattttgtggaactggtcaaaatattcttgagtttggtcttgtctcccagtaagctagatgcacaccagattgagggctttcttgttgcttctagctatgtatgtgataacttggctaatgaactgtgtgatcgaaatgccctcaaagaattaattgctggggacaaagggaaagccttgcttgctgcggcatctacaagccaagcccattcttctgtattcaatattgtttcaactatctgcccggatggcattgctggaattcttgaagaatgcatgcatttagtcacatactgcaatggtttacctaaagatattgattgtgaagctgaattgaggtctgcacataagttgctacattcttcagggtattttgatgacatgtttgaaactttatcaaccctcttgcgtaagactgcttatcgttgtcatattaaatttggcatagaaatggcatcatcccgtgcttcttcggcaaaaaggaaggtgtctaagtcatctggaaaatttccaatcaagttgaaagttatcaacagaaagcaatcttttgaggatgattattctgttgctgtggggatagcatggcaaattagagacatgcttctgcatgaagatataaagaaatctttattgaaatctcaaagtttggagatgtcatttttcgctcttaaagtgatatctgaggtcagcattgtgcattgtgggcaatacgaatatatggatgcctctcctgttttggcatatatggctcttgctctggaaatgtctctttacaatattgaccctagtactatacagaaaaaagaaaacaggaaggggagagataaaaataattcttctatgttgctttcagaggcaagtgaaattccttcttgcagtttgctccaattttggcttttgtacttttggtcttattcgctatatattttccaagtctattgttggaaaatggttatgcaattgtttcattgtcttgtaggcaggcgatggcatttgaaaattttctctctccgggcatttcttttgcttcctttttgtttctagactagtaaatgc--atttttaaacttaaaaatcatatgtagatatatcatgtagagaccaaagcagctgtcagagctagtttttgtctaattagcatggtagaggcttatgaggcatgctgatgaattcagaccttgactgctgctacatatttcatgtaaaatgtagcaaatacgtgattaatctatgtttgattctgtatttgatatacttgggcttagtttttgtt
>_R_Jupunba_limae_Iganci_261@NODE_1_length_777_cov_271.818571
----------------------------------------------------------------------------------------------------------------------------------------------------------------------------------------------------------------------------------------------------------------------------------------------------------------------------------------------------------------------------------------------------------------------------------------------------------------------------------------------------------------------------------------------------------------------------------------------------------------------------aaattaacaaaattgcttattccttcatactttccctttaaaatgccagttgaggaggcatgtaatcgctgtgtgactcttgtgaaaaggtctcctattgctggggcaagattttgtaagcttgccatgtccgagggactatctaaaaagcattttgtggaactggtcaaaatattcttgagtttggtcttgtctccctgtaagctagatgcacatcagattgagggctttcttgttgcttctagctatgtatgtgataacttggctaatgaactgtgtgatcgaaatgccctcaaagaattaattgctggggacaaagggaaagccttgcttgctgcggcatctacaagccaagcccattcttctttattcaatattgtttcaactatctgtccggatggcattgctggaattctggaagaatgcatgcatttagtcacaaactgcaatggtttacctaaagatattgattgtgaagctgaattgaggtctgcacataagttgctacattcttcagggaattttgatgacatgtttgaaactttatcaaccctcttgcgtaagactgcttatcgttgtcatattaaatttggcatagaaatggcatcatcccgtgcttcttcggcaaaaaggaaggtgtctaagtcatctggaaaatttccaatcaagttgaaagttatcaacagaaagcaatcttttgaggatgattattctgttgctgtggggatagcatggcaaattagagacatgcttctgcatgaagatataaagaaatct----------------------------------------------------------------------------------------------------------------------------------------------------------------------------------------------------------------------------------------------------------------------------------------------------------------------------------------------------------------------------------------------------------------------------------------------------------------------------------------------------------------------------------------------------------------------------------------------------------------------------------------------------------------------
>_R_Jupunba_limae_Iganci_261@NODE_2_length_755_cov_58.758112
--------------------------------------------------------------------------------------------------------------------------------------------------------------------------------------------------------------------------------------------------------------------------------------------------------------------------------------------------------------------------------------------------------------------------------------------------------------------------------------------------------------------------------------------------------------------------------------------------------------------------------------------------------------------------------------------------------------------------------------------------------------------------------------------------------------------------------------------------------------------------------------------------------------------------------------------------------------------------------------------------------------------------------------------------------------------------------------------------------------------------------------------------------------------------------------------------------------------------------------------------------------------------------------------------------------------------------------------------------aggatgattattctgttgctgtggggatagcatggcaaattagagacatgcttctgcatgaagatataaa------------gaaatctcaaagtatggagatgtcattttttgctcttaaagtgatatctgaggtcagcattgtgcattgtgggcaatacgaatatatggatgcctctcctgttttggcatatatggctcttgctctggaaatgtctctttacaatattgaccctagtactatacagaaaaaagaaaacaggaaggggagagataaaaataattcttctatgttgctttcagaggcaagtgaaattccttcttgcagtttgctccaattttggcttttgtatttttggtcttattcgctatatattttccaagtctattgttggaaaatggttatgcaattgtttcattgccttgtaggcaggcgatggcatttgaaaattttctctctccaggcatttcttttgcttcctttttgtttctagactagtaaatgcatatttttaaacttaaaaatcatatgtagatatatcatgtagagaccaaagcagctgtcagagctagtttttgtctaattagcatggtagaggcttatgaggcatgctgatgaattcagaccttgactgctgctacatatttcatgtaaaatgtagcaaatacgtgattaatctatgtttgattctgtatttgatatacttgggcttagtttttgtt
>_R_Jupunba_nipensis_Mayo_19662@NODE_1_length_1406_cov_49.149737
------------------------------------------------------------------------------------------------------------------------------------------------------------------------------------------------------------------------------------------------------------------------------------------------------ttcttaaggtgctcttgccaagattgaagcatctaatgctggacagtgttctcacagtacgagttgccgctgcagatctgcttctccatttaaatgctatcagaaattttcagttcaacaaggtacagctttattgtaaatttaaa--------------------------------------attgctaaaatgattggttccgtttggctggctggcactcgttttttttgtttgcgttttctgtaggtggtggatcttgatacattactgtcggcgcttgctaatgatcaacctcctgtagctcaaaaattaacaaaattgcttattccttcatactttccctttaaaatgccagttgaggaggcatgtaatcgctgtgtgactcttgtgaaaaggtctcctattgctggggcaagattttgtaagcttgccatgtcagagggactatctaaaaagcattttgtggaactggtcaaaatattcttgagtttggtcttgtctcccagtaagctagatgcacatcagattgagggctttcttgttgcttctagctatgtatgtgataacttggctaatgaactgtgtgatcgaaatgccctcaaagaattaattgctggggacaaagggaaagtcttgcttgctgcggcatctacaagccaagcccattcttctttattcaatattgtttcaactatctgtccggatggcattgctggaattcttgaagaatgcatgcatttagtcacaaactgcaatggtttacctaaagatattgattgtgaagctgaattgaggtctgcacataagttgctacattcttcagggaattttgatgacatgtttgaaactttatcaaccctcttgcgtaagacttcttatcgttgtcatattaaatttggcatagaaatggcatcatcctgtgcttcttcggcaaaaaggaaggtgtctaagtcatctggaaaatttccaatcaagttgaaagttatcaacagaaagcaatcttttgaggatgattattctgttgctgtggggatagcatgtcaaattagagacatgcttctgcatgaagatataaagaaatctttattgaaatctcaaagtttggagatgtcattttttgctcttaaagtgatatctgaggttagcattgtgcattgtgggcaatacgaatatatggatgcctctcctgttttggcatatatggctcttgctctggaaatgtctctttacaatattgaccctagtactatacagaaaaaagataacaggaaggggagagataaaaataattcttctatgttgctttcagaggcaagtgaaattccttcttgcagtttgctccaattttggcttttgtatttttggtcttatttgctatatattttccaagtctattgttggaaaatggttatgcaattgtttcattgccttgtaggcagg-------------------------------------------------------------------------------------------------------------------------------------------------------------------------------------------------------------------------------------------------------------------------------------------------
>_R_Jupunba_oppositifolia_Liegier_16014@NODE_1_length_1843_cov_126.186297
------ctcttgaagatcctgacgccacaaaagaggagaaggatgcgttgctcgataaacagttctttttattggaaagactacttacagacgattgtccagaagtgagaaaaattgctgttgagggttcatgccgagtccttcatctatattgggaaattattccttcaccaaccataacaaagatgattagaaaaatatttgatgacatgtctcatgatgtttgtcatgaggttaggctctcttcactaaaaggaattgtttatctgcttggcaatcctcattctcatgaaattcttaaggtgctcttgccaagattgaagcatctaatgctggacagtgttctcacagtacgagttgccgctgcagatctgcttctccatttaaatgctatcagaaattttcagttcaacaaggtacagctttattgtaaatttaga--------------------------------------attgctaaaatgattggttccgtttggctggctggcactctttttttttgtttgcgttttctgtaggtggtggatcttgatacattactgtcggtgctcgctaatgatcaacctcctgtagctcaaaaattaacaaaattgcttattccttcatactttccctttaaaatgccagttgaggaggcatgtaatcgctgtgtgactcttgtgaaaaggtctcctgttgctggggcaagattttgtaagcttgccatgtcagagggactatctaaaaagcattttgtggaactggtcaaaatattcttgagtttggtcttgtctcccagtaagctagatgcacatcagattgagggctttcttgttgcttctagctatgtatgtgataacttggctaatgaactgtgtgatcgaaatgccctcaaagaattaattgctggggacaaagggaaagtctggcttgctgcggcatctacaagccaagcccattcttctttattcaatattgtttcaactatctgtccggatggcattgctggaattcttgaagaatgcatgcatttagtcacaaactgcaatggtttacctaatgatattgattgtgaagctgaattgaggtctgcacataagttgctacattcttcagggaattttgatgacatgtttgaaactttatcaaccctcttgcgtaagactgcttatcgttgtcatattaaatttggcatagaaatggcatcatcctgtgcttcttcggcaaaaaggaaggtgtctaagtcatctggaaaatttccaatcaagttgaaagttatcaacagaaagcaatcttttgaggatgattattctgttgctgtggggatagcatggcaaattagagacatgcttctgcatgaagatataaagaaatctttattgaaatctcaaagtttggagatgtcattttttgctcttaaagtgatatctgaggttagcattgtgcattgtgggcaatacgaatatatggatgcctctcctgttttggcatatatggctcttgctctggaaatgtctctttacaatattgaccctagtactatacagaaaaaagataacaggaaggggagagataaaaataattcttctatgttgctttcagaggcaagtgaaattccttcttgcagtttgctccaattttggcttttgtatttttggtcttatttgctatatattttccaagtctattgttggaaaatggttatgcaattgtttcattgccttgtaggcaggcgatggcatttgaaaattttctctctccaggcatttcttttgcttcctttttgtttctagactagtaaatgcatatttgtaaacttaaaaatcatacgtagatatatcaggtagagaccaaagcagctgtcagagctagtttttgtct---------------------------------------------------------------------------------------------------------------------------------------------
