# Supplementary material for: A new generic circumscription of Hydrochorea (Leguminosae, Caesalpinioideae, mimosoid clade) with an amphi-Atlantic distribution
Source: PhytoKeys. 2022 Aug 22;205:401–37. doi: 10.3897/phytokeys.205.82775 (PMC9849043; doi:10.3897/phytokeys.205.82775)
Supplement: Supplementary material 1 — Supplementary data file S1 [file phytokeys-205-401_article-82775__-s001.zip › RBH3_m4126_comp20190_c0_seq1_exon07.aln-cln]

>Afrocalliandra_redacta_Germishuizen_5585@NODE_1_length_1610_cov_266.012394
----------------------------------------------------------------------------------------------------------------------------------------gatttgttgacgtctatcaatgacaaggt----------aacagtttcctagctaggaactaaccctcattgttatgcagaatat-tatcaaacctcagttaaggctcagattttttgttgcgg-caaatcatatatggatgcctgcttgctgc-----------catttaagtgttgcatttggatcccttacgatggatgtgggacatgaacttggcctgcctttgactatacattcagatatt---ctttatgttttgatgactgatgcgcttatattatttgcatagggtctgaatacggtaagccacgagtattatgtgaagtgaagatgcttacagctgttctcatgttcatggttgacgccactgcaatgggtgttgctcctgacaatcctggagcattgttaaattacactgcaagatgtatacaacacctcatctctttgattgaccgtctacgtcatagccagattcatattagtgaagacaatctgaaggatacaattttctgtctgaagagctctttcacctatgcagcgaagttactcaatctgatactcggacacttgagtgaatcttccacaactgcacctaaagcttttgatcttgccaatgacttgctggatttaattatcgtgatagaattatactggggctctggatgtgcatcaggtcttgttgcagcagtgaaaccctggctgcctgatttggttttggccttaggatctggaaccatattaaaacaaacacagggtggtgagacaaatccagcatcatcagaccgaatgaagctacattttcctaaatggcccttgattttagccaaaaccgaactttctgaagtaaaaacacatgaaaatgaagaggatgacaaatgttctcaaccagaaaaatttgctgcattctataggcttctggcattggtgattgtacaattgagagggaatccacatataatggatgcaattggggtagttttcttgactttctcattggaagggctggagagacaagactttgaattggcattagggctcttgcactttgtatgtctaaagctatttagacaagatgaccgggattggggtgaattaacgctctcttttctgcaagatatctaccctaagatagagagagaaatcgcagaacgaagtcatgaagatgatcaggagaaattaaacaatgcgaagaagttgcttgaacctctttggatgtatcatttatatgaaacaggcagggtctccatggctgaagcatagacattactatattcatctttgtttttgcgaatctgttgtagaaatttcaaaatagtattcgttggcctttaaatgactgttgtaaataacttgcctacttatgcctttataatgtcattaaggttttgt------tagtttgaagatatggttggctaatggcactaccatgctatatttcctataaaattaatggaaattcattttttgattctcctagtataaaagcttacttttatccataatttttatttttggtaaacaaaaaaagaattaatcagcaataaatacatcattcaataaagaactatttgtttgatgtagaaattcattctctccttatatttaaagatcaaa---------------------------------------------------------------
>Albizia_adinocephala_FHO33_88@NODE_1_length_1930_cov_206.742040
cctcccttgtacaattttgtactccaaaccctcagtatattaacacgtcaagtaatatatcagatattatttttggtcattatattagagccacattatcattcctatttgtgcataagaaactagcatcgttagagatttgttgagtctcattaatgagaaggtcatgttagaggactgtttattagctaggaactgaccctcattgttatgcagaatagatgtcaaacctctgttgaagctcagattttttgttgtggtcaaattatatttggctgcctgctggctgacaactgattaacatttaaacattgcatttggatcacttatgatggacgggggacatgaatttgtcttgtct------------------------ctttattttttcatgactaatggttttatattattttcatagggtctgaatacgatgagccacgagtattatgtaaagtgaagatgctcacagctgttctcatgttcgtggttgacaccactgcaatgggtgttgcacctgacaagcccggagtattgttaaattacacttcaggatgtgtacaacacatcatatctttaattgaccggctaaatcataaccaaattcatcttagtgaagaggatctgaaagatacaattttctgtctgaagagctcttgcacctatgcagcgaagttacttaatctgatactcggacatttaagtgaatcttccacaacttcacctatagcttttgatcttgccaatgacttgctggatttaattatcctgatcgaattatattggggctccggatatgctttgggtcttgttgcagcagtgaaaccctggctgcctgatttggttctggccttgggatctggaaccatactaaaacaaacacagggtggtaagacaaatccagcatcatcagaccgaaagaagcttcattttcccaaatggcccttgattttagccaaaaccgaactctctggagtaaaaacacatggaaatgaagaggatgacaaatgttctcaaccagaaaaattttctgcgttctatagacttctggcattggtgattatacaattgagggggaatccatacataatggatgcaattggggttgttttcttgactttttcattggtagggctggagagacaagactttgaattggcattaggactcttgcactttgtatgtctaaagttatttagacaagatcaccgggattggggtgaattaatgctctcttttctgcaagagatctaccctaagatagagagagaaattgcagaacgaagtcatgaagatgatcaggagaaattaaacaatgcaaagaagttgcttgaacctctttggatgtatcatttatatgagacaggtagggtctccatgactgaagcatagacactactatcttcatttttgtttttgcgaatctgttgtagaaatttgacaatattattggagggcgtttaaatggctgctgtaaataatttgcttacttatgccttaatgttgtcattaaggttttgttagtaatagtataaagatatggttggccaatggcatcgccatgcta-ttttcctacaaacctgataggaatttatttcgtggtcctcctagtataatggctcacttttatctataatttttatcttttataaactaaggaaaaaattatgctcagcaagtacactattcaataaagaactacttgtttaaagttgaaattcattc---tcttatatttaatacctaaatatggtttgattagaagtgttcaactaatttggtagctcggtaggtctggtattatctaatat
>Albizia_coripatensis_Hughes_2433@NODE_1_length_1903_cov_304.913472
cctcccttgtacaattttgtactccaaaccctcagtatattaacacgtcaagtaatatatcagatattatttttggtcattatattagagccacattatcattcctatatgtgcataagaaactagcatcgttagtgatttgttgagtctcattaatgagaaggtcatgttagaggactgtttcttagctaggaactgaccctcattgttatgcagaatagatgtcaaacctctgttgaagctcagattttttgttgtggtcatattatatttggttgcctgctggctgacaactgattaacatttaaacattgcatttggatcacttatgatggacgggggacatgaatttggcctgtct------------------------ctttattttttcatgactaatggttttatattattttcatagggtctgaatacgatgagccacgagtattatgtaaagtgaagatgctcacagctgctctcatgttcatggttgacaccactgcaatgggtgttgctcctgacaagcccggagtattgttaaattacacttcaggatgtgtccaacacatcatatctttaattgaccggctaaatcataaccaaattcatcttagtgaagaggatctgaaggatacaattttctgtctgaagagctcttgcacctatgcagcgaagttactcaatctgatactcggacatttaagtgaatcttccacaacttcacctagagcttttgatcttgccaatgacttgctggatttaattatcctgatcgaattatattggggctccggatatgctttgggtcttgttgcagcagtgaaaccctggctgcctgatttggttctggccttaggatctggaaccatattaaagcaaacacagggtggtgagacaaatccagcatcatcagaccgaatgaagcttcattttccaaaatggcccttgattttagccaaaaccgaactctctggagtaaaaacacatggaaatgaagaggatgacaaatgttctcaaccagaaaaattttctgcgttctatagacttctggcattggtgattatacaattgagggggaatccgtacataatggatgcaattggggttgttttcttgactttttcattggtagggctggagagacaagactttgaattggcattaggactcttgcactttgtatgtctaaagttatttagacaagatcactgggattggggtgaattgatgctctcttttctgcaagaggtctaccctaagatagagagagaaattgcagaacgaagtgatgaagatgatcaggagatattaaacaatgcaaagaagttgcttgaacctctttggatgtatcatttatatgaaacaggtagggtctccatgactgaagcttagacactgctatcttcatttttgtttttgcgaatctgttgtagaaatctgaaaatattattcgagggcctttaaatgactgctgtaaataatttgcttacttatgccttaatgttgtcattaaggttttgttagtaatagtataaagatatggttggccaatggcatcgccgtgcta-ttttcctacaaacctcgtaagaatttatttcttgatcctcctagtataatggcttacttttatctataatttttatcttctataaactaagaaaaaaattatccttagcaagtacaccattcaataaagaactacttgtttgaagttgaaattcattc---gcttgtatttaataaccaagtatggtttgattggaagtattcagctaatttgtaagctcggtaggcctaatatc---taatat
>Albizia_decandra_Vilhena_231@NODE_1_length_1240_cov_41.188306
-----------------------------------------------------------------------------------------------------------------------------------------------------------------------------------------------------------------------------------------------------------------------------------------------------------------------------------------------------gacatgaatttggcttgtct------------------------cttaattttttcatgactaatggttttatatttttttcatagggtctgaatacgatgagccacgagtattatgtaaagtgaagatgctcacagctgttctcatgttcgtggttgacaccactgcaatgggtgttgcacctgacaagcccggattattgttaaattacacttcaggatgtgtacaacacatcatatctttaattgaccggctaaatcgtaaccaaattcatcttagtgaagaggatctgaaagatacaattttctgtctgaagagctcttgcacctatgcagcgaagttacttaatctgatactcggacatttaagtgaatcttccacatcttcacctaaagcttttgttcttgccaatgacttgctggatttaattatcctgatcgaattatattggggctccggatatgcttcgggtcttgttgcagcagtgaaaccctggctgcctgatttggttctggccctaggatctggaaccatactaaaacaaacacagggtggtgagacaaatccagcatcatcagaccgaatgaagcttcatttacctaaatggcccttgattttagccaaaaccgaactctctggagtaaaaacacatggaaatgaagaggatgacatatgttctcaaccagaaaaattttctgcgttctatagacttctggcattggtgattatacaattgagggggaatccatacataatggatgcaattggggctgttttcttgactttttcattggtagggttggagagacaagactttgaattggcattaggactcttgcactttgtatgtctaaagttatttagacaagatcaccgggattggggtgaattaatgctctcttttctgcaagagatctaccctaagatagagagagaaattgcagaacgaagtcatgaagatgatcaggaaaaattaaacaatgcaaagaagttgcttgaacctctttggatgtatcatttatatgaaacaggtagggtctccatgactgaagcatagacactactatcttcatttttgtttttgcgaatctgttgtagaaatttgaaaatattattcgagggcctttaaatgactggtgtaaataattttcttacttgtgccttaatgttgtcattaaggttttgttagtaatagtattaatatatggttggccaatggcatcgccatgcta-ttttcctacaaacctgataggaatttatttct--------------------------------------------------------------------------------------------------------------------------------------------------------------------------------------------------------------------
>Albizia_glabripetala_Lewis_1652@NODE_1_length_1584_cov_82.970139
----------------------------------------------------------------------------------------------------------------------------------------------------ctcattaatgagaaggtcatgttagaggactgtttcttagctaggaactgacccccattgttatgcagaatagatgtcaaacctctggtgaagctcagattttttgttgtggtcaaattatatttggctgcctgcaggctgacaactgattaacatttaaacattgcatttggatcacttatgatggacgggggacatgaatttggcttgtct------------------------ctttattttttcatgactaatggctttatattattttcatagggtctggatacgatgagccacgagtattatgtaaagtgaagatgctcacagctgttctcatgttcgtggttgacaccactgcaatgggtgttgcacctgacaagcccggattattgttaaattacacttcaggatgtgtacaacacatcatatctttaattgaccggctaaatcgtaaccaaattcatcttagtgaagaggatctaaaagatacaattttctgtctgaagagctcttgcacctatgcagcgaagttacttaatctgatactcggacatttaagtgaatcttccacatcttcacctaaagcttttgttcttgccaatgacttgctggatttaattatcctgatcgaattatattggggctccggatatgcttcgggtcttgttgcagcagtgaaaccctggctgcctgatttggttctggccttaggatctggaaccatactaaaacaaacacagggtggtgagacaaatccagcatcatcagaccgaatgaagcttcattttcctaaatggcccttgattttagccaaaaccgaactctctggagtaaaaacacatggaaatgaagaggatgacacatgttctcaaccagaaaaattttctgcgttctatagacttctggcattggtgattatacaattgagggggaatccatacataatggatgcaattggggctgttttcttgactttttcattggtagggctggagagacaagactttgaattggcattaggactcttgctctttgcatgtctgaagttatttagacaagatcaccgggattggggtgaattaatgctctcttttctgcaagagatctaccctaagatagagagagaaattgcagaacgaagtcatgaaaatgatcaggagaaattaaacaatgcaaagaagttgcttgaacctctttggatgtatcatttatatgaaacaggtagggtctccatgactgaagcatagacactactatcttcatttttgtttttgcgaatctgttgtagaaatttgaaaatattattcgagggcctttaaatgactgctgtaaataattttcttacttgtgccttaatgttgt-attaaggttttgttagtaatggtattaagatatggttggccaatggcatcgccgagcta-ttttcctacaaacctgataggaatttatttcttgatcctcctggtataatggcttacttttatctataatttttatctcttataaactaagaaaaaaattatcctcagcaagtacaccattcagtaaagaactacttgtttgaagttaaaattcattc---tcttatatttaatacttaagtat------------------------------------------------------------
>Albizia_multiflora_Hughes_3090@NODE_1_length_1755_cov_191.961263
------------aattttgtactccaaaccctcagtatattaacacgtcaagtaatatatcagatattatttttggtcattatattagagccacattatcattcctatatgtgcataagaaactagcatcgttagagatttgttgatgctcattaatgagaaggtcatgttagaggactgtttcttagctaggaactgaccctcattgttatgcagaatagatgtcaaacctctggtgaagctcagattttttgttgtggtcaaattatatttggctgcctgctggctgacaactgattaacatttaaacattgcatttggatcacttatgatggacgggggacatgaatttggcttgtct------------------------ctttattttttcatgactaatggttttatattattttcatagggtctgaatacgatgagccacgagtattatgtaaagtaaagatgctcacagctgttctcatgttcgtggttgacaccactgcaatgggtgttgcatctgacaagcccggattattgttaaattacacttcaggatgtgtacaacacatcatatctttaattgaccggctaaatcataaccaaattcatcttagtgaagaggatctgaaaaatacaattttctgtctgaagagctcttgcacctatgcagcgaagttacttaatctgatactcggacatttaagtgaatcttccacaacttcacctaaagcttttgatcttgccaatgacttgctggatttaattatcctgatcgaattatattggggctccggatatgcttcgggtcttgttgcagcagtgaaaccctggctgcctgatttggttctggccttaggatctggaaccatactaaaacaaacacagggtggtgagacaaatccagcatcatcagaccgaatgaagcttcattttcctaaatggcccttgattttagccaaaaccgaactctctggagtaaaaacacatggaaatgaagaggatgacaaatgttctcaaccagaaaaattttctgcgttctatagacttctggcattggtgattatacaattgagggggaatccatacataatggatgcaattggggttgttttcttgactttttcattggtagggctggagagacaagactttgaattggcattaggactcttgcactttgtatgtctaaagttatttagacaagatcaccgggattggggtgaattaatgctctcttttctgcaagagatctaccctaagatagagagagaaattgcagaacgaagtcatgaagacgatcaggagaaattaaacaatgcaaagaagttgcttgaacctctttggatgtatcatttatatgaaacaggtagggtctccatgactgaagcatagacactactatcttcatttttgtttttgcgaatctgttgtagaaatttgaaaatattattcgagggcctttaaatgactgctgtaaataatttgcttacttatgccttaatgttgtcatttaggttttgttagtaatagtattaagatatggttggccaatggcatcgccatgcta-ttttcctacaaacctgataggaatttatttcttgatcctcctagtataatggcttacttttatctataatttttatcttttataaactaagaaaaaaattatcatcagcaagtacaccattcaataaagaactacttgtttgaagttaaaattcattc---tcttatgtttaatacttaagtatggtttgattagaagtgttcaactaagtgcctgttt-------------------------
>Albizia_niopoides_Simon_1601@NODE_1_length_1747_cov_212.280838
cctcccttgtacaattttgtactccaaacccttagtatattaacacgtcaagtaatatgtcagatattatttttcgtcgttatattagagccacgttatcattcatatatgtgcataagaaactagcatcgttagagatttgttgaggctcattaatgagaaggtcacgtcacaggactttttcttagctaggaactgaccctcattgtcatgcagaatagatgtcaaacctctggtgaagctcagattttttgttgtggtcaaattatatttagctgcctgctggctgacaactgattaacatttaaacattgcatttggatcacttatgatggacggtgtacatgaatttggcttgtct------------------------ctttattttttcatgactaatggttttatattattttcatagggtctgaatacgatgagccacgagtattatgtaaagtgaagatgctcacagctgttctcatgttcgtggttgacgccactacaatgggtgttgcacctgacaagcccgaattattgttaaattacacttcaggatgtttacaacatatcatatctttaattgaccggctaaatcataaccaaattcatcttagtgaagaggatatgaaagatacaattttctgtctgaagagctcttgcacctatgcagcgaagttacttaatctgatactcggacatttaagtgaatcttccacaacttcacctaaagcttttgatcttgccaatgacttgctggatttaattatcctgatcgaattatattggggctctggatatgcttcgggtcttgttgcagcagtgaaaccctggctgcctgatttggttctggccttaggatctggaaccatactaaaacaaacacagggtggtgaggcaaatccagcgtcgtcagaccgaatgaagcttcattttcctaaatggcccttgattttagccaaaaccgaactctctggagtaaaagcacatggaaatgaagaggatgacacatgttctcaaccagaaaatttttctgcgttctatagacttctggcatcggtgattatacaattgagggggaatccatacataagggatgcaattggggctgttttcttgactttttcattggtagggctggagagacaagactttgaattggcattaggactcttgctctttgtatgtctgaagttatttagacaagatcaccgggattggggtgaattaatgctctcttttctgcaagagatctaccctaagatagagagagaaattgcagaaccaagtcatgaaaatgatcaggagaaattaaacaatgcaaagaagttgcttgaacctctttggatgtatcatttatatgaaacaggtagggtctccatgactgaagcatagacactactatcttcatttttgtttttgcgaatatgttgtagaaatttgaaaatattattcgagggcctttaaatgactgctgtaaataattttcttacttgtgccttaatgttgtctttaaggttttgttagtaatagtactaagatatggttggccaatggcatcgccatgcta-ttttcctgcaaacctgatacgaatttatttcttgatcctcctagtataatggcttacttttatctataatttttatcttctataaactaagaaaaaaattatcctcagcaaggacgccattcaataaagaactacttgtttgaagttgaaattcattc---tcttatatttaatacttaagtatggtttgattagaag----------------------------------------------
>Albizia_sinaloensis_Hughes_1576@NODE_1_length_1681_cov_107.800499
----------------------------ccctcagtatattaacacgtcaagtaatatatcagatattatttttggtcattatattagagccacattatcattcctatatatgcataagaaactagcatcgttagagatttgttgagtctcattaatgagaaggtcatgttagaggactgtttcttagctaggaactgaccctcattgttatgcagaatagatgtcaaacctctgttgaagctcagattttttgttgtggtcaaattatatttggctgcctgctggctgacaactgattaacatttaaacattgcatttggatcacttatgatggacgggggacatgaattcgtcttgtct------------------------ctttattttttcatgactaatggttttatattattttcatagggtctgaatacgatgagccacgagtattatgtaaagtgaagatgctcacagctgttctcatgttcgtggttgacaccactgcaatgggtgttgcacctgacaagcctggagtattgttaaattacacttcaggatgtgtacaacacatcatatctttaattgaccggctaaatcataaccaaattcatcttagtgaagaggatctgaaagatacaattttctgtctgaagagctcttgcacctatgcagcgaagttacttaatctgatactcggacatttaagtgaatcttccacgacttcacctatagcttttgatcttgccaatgacttgctggatttgattatcctgatcgaattatattggggctccggatatgcttcgggtcttgttgcagcagtgaaaccctggctgcctgatttggttctggccttgggatctggaaccatactaaaacaaacacagggtggtaagaaaaatccagcatcatcagaccgaatgaagcttcattttcctaaatggcccttgattttagccaaaaccgaactctctggagtaaaaacacatggaaatgaagagaatgacaaatgttctcaaccagaaaaattttctgcgttctatagacttctggcattggtgattatacaattgagggggaatccatacataatggatgcaattggggttgttttcttgactttttcattggtagggctggagagacaagactttgaattggcattaggactcttgcactttgtatgtctaaagttatttagacaagatcaccgggattggggtgaattaatgctctcttttctgcaagagatctaccctaagatagagagagcaattgcagaacgaagtcatgaagatgatcaggagaaattaaacaatgcaaagaagttgcttgaacctctttggatgtatcatttatatgaaacaggtagggtctccatgactgaagcatagacactactatcttcatttttgtttttgcgaatctgttgtagaaatttgacaatattattggagggcgttcaaatgactgctgtaaataatttgcttgcttatgccttaatgttgtcattaaggttttgttggtaatagtataaagatatggttggctaaaggcatcgccatgcta-ttttcctacaaacctgataggaatttatttcttggtcctcctagtataatggctcacttttatctataatttttatcttttataaactaagaaaaaaattatgctcagcaagtacagtattcaataaagaactacttgtttgaagttgaaattcattc---tc---------------------------------------------------------------------------------
>Albizia_subdimidiata_var_minor_Gorts_341@NODE_1_length_1337_cov_39.070635
--------------------------------------------------------------------------------------------------------------------------------------------------ggctcattaatgagaaggtcatgttagaggactgtttcttagctaggaactgacccccattgttatgcagaatagatgtcaaacctctggtgaagctcagattttttgttgtggtcaaattatatttggctgcctgctggctgacaactgattaacatttaaacattgcatttggatcacttatgatggacgggggacatgaatttggcttgtct------------------------ctttattttttcatgactaatggctttatattattttcatagggtctggatacgatgagccacgagtattatgt-------------------------------------------------------------------------------------------------------------------------------------------------------------ttagtgaagaggatctaaaagatacaattttctgtctgaagagctcttgcacctatgcagcgaagttacttaatctgatactcggacatttaagtgaatcttccacatcttcacctaaagcttttgttcttgccaatgacttgctggatttaattatcctgatcgaattatattggggctccggatatgcttcgggtcttgttgcagcagtgaaaccctggctgcctgatttggttctggccttaggatctggaaccatactaaaacaaacacagggtggtgagacaaatccggcatcatcagaccgaatgaagcttcattttcctagatggcccttgattttagccaaaaccgaactctctggagtaaaaacacatggaaatgaagaggatgacatatgttctcaaccagaaaaattttctgcgttctatagacttctggcattggtgattatacaattgagggggaatccatacataatggatgcaattggggctgttttcttgactttttcattggtagggttggagagacaagactttgaattggcattaggactcttgctctttgtatgcctaaagttatttagacaagatcaccgggattggggtgaattaatgctctcttttctgcaagagatctaccctaagatagagagagaaattgcagaacgaagtcatgaagatggtctggagaaattaaacaatgcaaagaagttgcttgaacctctttggatgcatcatttatatgaaacaggtagggtctccacgaccgaagcatagacactactatcttcatttttgtttttgcgaatatgttgtagaaatttgaaaatattattcgagggcctttaaatgactgatgtaaataatttgcttacttatgccttaatgttgtcattaaggttttgttagtaatagtattaagatatggttggccaatggcatcgccacgcta-ttttcctacaaacctgatagaaatttatttcttgatcctcctagtataatggcttacttttatctataatttttatctcttataaactaag---------------------------------------------------------------------------------------------------------------------------------------------------------
>Archidendron_clypearia_Wieringa_1849@NODE_1_length_1860_cov_245.688166
cctcccttgtacaattttgtactccaaaccctcagtttattagcacgtcaagtaatataacagatattatttttggtcactatattagagccacattatcattcctatatgtgcataagaaactagcaccattagagatttgttgaggctcattaatgagaaggtcatgttagaggactgtttcttagctaggaactgaccctcattgttatgcagaatagatgtcaaacctctgttgaagctcagattttttgttgtggtcaaattatatttggctgcctgctggctgacaactgattaacatttaaacattgcatttggatcacttatgatggacgggggacatgaatttggcctgtct------------------------ctttattttttcatgactaatggttttatatttttttcatagggtctgaatacgatgagccacgagtattatgtaaagtgaagatgctcacggccgttctcatgttcatggttgacaccattgcaatgggcgttgctcctgacaagcccggagtattgttaaattacacttcaggatgtgtacaacacatcgtatctttaattgaccggctaaatcataaccaaattcatcttagcgaagagcatctgaaggatacaattttctgtctgaagagctcttgcacctatgcagcgaagttactcaatctgatactcggacatttaagtgaatcttccataacttcacctaaagcttttgatcttgccaatgacttgctggatttaattatccttgtcgaattatactggggctccggatatgcttcgggtcttgttgcagcaatgaaaccctggctgcctgatttggttctggccttaggatctggaaccatattaaaacaaacacagggtggtgagacaaatccagcatcatcagaccgaatgaagcttcattttcctaaatggcccttgattttagccaaaaccgaactctctggagtaaaaacacatggaaatgaagaggatgacaaatgttcccaaccagaaaaattttctgcgttctatagacttctggcgttggtgattatacaattgagggggaatccattcataatggatgcaattggggttgttttcttgactttttccttggtagggctggagagacaagaatttgaattggcattaggactcttgcattttgtatgtctaaagttatttagacaagatgaccgggattggggtgaattaatgctctctattctgcaagagatctaccctaagatagagagagaaattgcagaacgaagtcatgaagatgatcaggagaaattaaataatgcaaagaaattgcttgaacctctttggatgtatcatttatatgaaacaggtagggtttccatgactgaagcatagtcactactatcttcatttttgtttttgcgaatctgttgtagaaatttgaaaatattattcgagggcctttgaatgactgttgtaaataatttgcttacttacgccgc-gtgtttggattagcttttagagaatagtggtaaaaagactttttcagaatagattatgagcaaaataacttttataaaaatttgataaaaaattttttcatgctcaaattagtataaagatttaacttttgtaataa------ttacatataaagaaagaaaaaagagagagaggaaggagaaaacaaggaagaaagaaaaaattggtgggacctaaaaaaaataatttttttaaa----------------------------------------------------------------------------
>Balizia_elegans_Iganci_870@NODE_1_length_2001_cov_129.747921
------------------------------------------------------------------------------------------------------------------ataagaaagtagcaacgttagagatttgttgaggtttattaatgagaaggtcattttagaggactgttttttagctaagaactaaccctcattgttatgcagaatag-tatcaaacctctgttgaagctcagattttttgttgtggtcaaatcatatatggctgcctgcttgctgccaactgattaacatttaaacattgcatttggatctcttatgatggacgtgggacatgaatttggcctgcctttgattatgtattcagatattctcctttattttttgatgactgatggttttatatta-ttgcatagggtctgaatacgatgagccacgagtattatgtaaagtgaagatgcttacagctgttctcatgttcatggttgacgccactgcaatgggtgttgctcctgacaagcctggagtattgttaaattacacttcaagatgtgtacaacacttcatttctctaattgaccgtcaacatcataaccaaattcatcttggtgaagaggatctgaaggatacgattttctgtctgaagagctctttcacctatgcagcaaagttactcaatctgatacccggacacttaagtgaatcttccacaacttcacctaaagtttttgatcttgccaatgacttgctggatttaattatcctgatcgaattatattggggctccggatatgcatcgggtcttgttgcagccgtgaaaccctggctgcctgatttggttctggccttgggatctggaaccatattaaaacaaacacagggtgttgagacaaatccagcatcatcagaccgaatgaagcttcattttcctaaatggcccttgattttagccaaaaccgaactctctggagtaaaaacgcatggaaatgaagaggatgacaaatgttctcaaccagaaaaattttctgcgttctatagacttctggcattggtgattatacaattgagggggaatccatacataatggatgcaattggggttgttttcttgactttttcattggtagggctggagagacaagactttgaattggcattaggactcttgcactttgtatgtctaaagttatttagacaagatgaccgggattggggggaattaatgctctcttttctgcaagagatctaccctaagatagagagagaaattgcagaacgatgtcatgaagatgatcaggagaaattaaacaatgcaaagaagttgcttgaacctctttggatgtatcatttatatgaaacaggtagggtctccatgactgaagcatagacactactctcttcatttttgtttttgcgaatctgttgtagaaatttgaaaatattattcgattgcctttaaatgactgctgtaaataatttgcttgcttatgccttaatgttgtcattatggttttgttagtaatagtataaaggtatggttggccaatgccatcaccatgctatttttcctacaaacctgataggagtttatttcttgatcctcctagtataaaggcttacttttatctataatttttattttttataaactaagaaaaaatttatcctcattaagtacaccattcaataaagaactacttgtttgaagtcgaaattcattctcttcttatatttaatacccaagtatggtttggttagaagtgttcaaccaatttggtagcttggtaggcctaatattacctattat
>Balizia_leucocalyx_Aguilar_1939@NODE_1_length_1789_cov_165.318341
-------------------------------------------ctcgtcaagaagaatgtcagatatcattttcggtcattacattagagcgacattatcattcctatatgtgcataagaaagtagcaacgttagagatttgttgaggtttattaatgagaaggtcattttagaggactgttttttagctaggaactaaccctcattgttatgcagaatag-tatcaaacctctgttgaagctcagattttttgttgtggtcaaatcatatatggctgcctgcttgctgccaactgattaacatttaaacattgcatttggatctcttatgatggacgtgggacatgaatttggcctgcctttgattatgtactcagatattctcctttagtttttgatgactgttggttttatatta-ttgcatagggtctgaatacgatgagccacgagtattatgtaaagtgaagatgcttacagctgttctcatgttcatggttgacgccactgcaatgggtgttgctcctgacaagcctggagtattgttaaattacacttcaagatgtgtacaacacatcatctctctaattgaccgtcaacatcataaccaaatttatcttggtgaagaggatctgaaggatacaattttctgtctgaagagctctttcacctatgcagcaaagttactcaatctgatactcggacacttaagtgaatcttccgcaacttcacctaaagtttttgatcttgccaatgacttgctggatttaattatcctgatcgaattatattggggctcgggatatgcatcgggtcttgttgccgccgtgaaaccctggctgcctgatttggttctggccttaggatctggaaccatattaaaacaaacacagggtgttgagacaattccagcatcatcagaccgaatgaagcttcattttcctaaatggcccttgattttagccaaaaccgaactctctggagtaaaatcacttggaaatgaagacgatgacaaatgttctcaaccagaaaaattttctgcgttctatagacttctggcattggtgattatgcaattgagggggaatccatacataatggatgcaattggggttgttttcttgactttttcattggtagggctggagagacaagactttgaattggcattaggactcttgcactttgtatgtctaaagttatttagacaagatgaccgggattgggggcaattaatgctctcttttctgcaagagatctaccctaagatagagagagaaattgcagaacgaagtcatgaagatgatcaggagaaattaaacaatgcaaagaagttgcttgaacctctttggatgtatcatttatatgaaacaggtagggtctccatgactgaagcatagacactactctcttcatttttgattttgcgaatctgttgtagaaatttgaaaatattattcgagggcctttaaatgactgctgtaaataatttgcttgcttatgccttaatgttgtcattaaggttttgttagtaatagtataaagatatggttggccaatgccatcaccatgctatttttcctacaaacctgataggaatttatttcttgatcctcctagtataaaggcttacttttatctataatttttattttttatcaactaagaaaaaatttatcctcagtaagtacaccattcaataaagaactacttgtttgaagtcgaaattcattctcttcttatatttaatacctaagtatggtttggttagaagtgttcaactaatttggtagctcggtaagcctaatattacctaatat
>Balizia_pedicellaris_Queiroz_15529@NODE_1_length_1510_cov_287.075601
-------------------------------------------------------------------------------------------------------------------------agtagcaacgttggtgatttgttgaggtttattaatgagaaggtcattttagaggactgttttttagctaggaactaaccctcattgttatgcagaatac-tatcaaacctctgttgaagatcagattttttgttgtggtcaaatcatatatggctgcctgcttgctgccaactgattaacgtttaaacattgcatttggatctcttatgatggacgtgggacatgaatttggcctgcctttgattttgtattcagatattctcctttattttttgatgactgatggttttatatta-ttgcatagggtctgaatacgatgaaccacgagtattatgtaaagtgaagatgctaacagctgttctcatgttcatggttgacgccactgcaatgggtgttgctcctgacaagcctggagtattgttaaattacacttcaagatgtgtacaacacatcatctctctaattgaccgtcaacatcataaccaaattcatcttggtgaagaggatctgaaggatacaattttctgtctgaagagctctttcacctatgcagcaaagttactcaatctgatactcggacacttaagtgaatcttccacaacttcacctaaagcttttgatcttgccaatgacttgctggatttaattatcctgatcgaattatattggggctctggacatgcatcgggtctcgttgcagccgtgaaaccctggctgcctgatttggttctggccttaggatctggaaccatattaaaacaaacacagggtgttgagacaattccagcatcatcagaccgaatgaagcttcattttcctaaatggcccttgattttagccaaaaccgaactctctggagtaaaaacacatggaaatgaagaggatgacaaatgttctcaacaagaaaaattttctgcgttctatagactcctggcattggtgattatacaattgagggggaatccatacataatggatgcaattggggttgttttcttgactttttcattggtagggctggagagacaagactttgaattggcattaggactcttgcactttgtatgtctaaagttatttagacaagatgaccgggattggggtgaattaatgctctcttttctgcaagagatctaccctaagatagagagagaaattgcagaacgatgtcatgaagatgatcaggagaaattaaacaatgcaaggaagttgcttgaacctctttggatgtatcatttatatgaaacgggtagggtctccatgactgaagcatagacactactct-----attttgtttttgcgaatctgttgtagaaatttgaaaatattattcgagggccttcaagtgactgctgtaaataatttgcttacttatgccttaatgttgtcattaaggttttgttagtaatagtttaaagatatggttggccaatgc----aacatactacttttatttataattttaaatagatttatt---------------------------------------------------------------------------------aacttagtattaaataaaa-----------------------------------------taacgcataattat----------------------taactt--------------------------------
>Calliandra_bella_LPQ15696@NODE_1_length_1733_cov_311.777174
------------------------------------------------------------------------------------------------------------------------------------------------------------tgagaaagctttggccaagcacttttgctcagttaacacagtgctttgtcagttttgaaaaattttatttgatctgtggtacactatcagattttatgttgtggtcaaatcatatatggctgcctgcttgctgccaactaatgagcatttaaatgttgcatttggatcacttatgatggacgtgggacatggatttggtctacctttgattatatatgcagatattctcctttatgttttgataactgatggttttatattatttgcatagggtctgaaaacgatgagtcacgagtattgtgtgaagtgaagatgcttacagctgttcttatgttcatggttgacgccactgcaatgggtgttgctcctgacaagcctggagcattgttaaattacacttcaagatgtgctcaacacctcatctctttaattgaccgtctacatcataaccagattcatcttagtgaagacgatctgaaggatacaattttctgtctgaagagctctttcacctatgcagcgaagttactcaatctgatactcggacactcaagtgaatcttctacagctgctcctaaagcttttgatcttgccaatgacttgctggatttaattatcctgatcgaattatattggggctctggatgggcatcaggtcttgttgcagcagtgaaaccctggctgcctgatttggttttggccttaggatctggaaccatattaaaacaaacacagggtaatgagacaaatccagcatcatcagaccgaatgaagcttcattttccgaaatggcccttgattttagccaaaaccgaactctctgaagtagaaacacttgaaaatgaagaggatggcaaatgttctcaacctgaaaaattttctgcattctatagacttctggcatcggtgattatacaattgagggggaatccacaaataatggatgcaattggggtagttctcttggctttctcattggaagggctggagagacaagactttgaattggcattaggactcttgcactttgtgtgtctaaaattatttagacaagatgatcgggattggggtgaattaatgctctcttttctgcaagagatttaccctaagatagagagagaaattgcagaacgaagtcatgaagatgatcgggagaaattaaacaatgcaaagaagttgcttgaacctctttggatgtatcatttatatgaaacaggtagggtctccatgactgaagcatagacactactctcttcatttttgtttttgggaagccgtcgtagaaatttgaaaatattcttcaatggcctttaaatgacttctgcatataacttccttatttatacctt-ttgtagtcactaacgttctg------gtaggataaatatacggttggtcaatgccatttacatgctatttttgctacaaacttgataggaatttagttcttgagactcccatta------cttaatt----------------gatattaaaaact-----------------------------------------------------------gaaattcattctctccttgtattaaagtaccaagtatggtttgattaaagatattcaatttggtagata----------ttacctaatggctaattc
>Cathormion_obliquifoliolatum_Wieringa_6519@NODE_1_length_1632_cov_201.325935
-------------------------------------------------------------------------------------------------------------------------------------------------------------------------------------------gctaggaactaacccccattgttatgcagaatac-tatcaaacctctgttgaagctcagattttttgttgtggtcaaatcatatatggctgcctatgtgctgccaaatgattaacatttaaacattgcatttggatctcttatgatggacgtgggacatgaatttggcctgcctttgattatgtattcagatattctcctttattttttgatgactgatggttttatatta-ttgcatagggtctgaatacgatgagccacgggtattatgtaaagtgaagatgctaacagctgttctcatgttcatggttgacgccactgcaatgggtgttgctcctgacaagcctggagtattgttaaattacacttcaagatgtgtacaacacatcatctctctaattgaccgtcaacatcataaccaaattcatcttgttgaagaggatctgaaggatacaattttctgtctgaagagctctttcacctatgcagcaaagttactcaatctgatactcggacacttaagtgaatcttcaacaacttcacctaaagcttttgatcttgccaatgacttgctggatttaattatcctgatcgaattatattggggctctggacatgcatcgggtcttgttgcagccgtgaaaccctggctgcctgatttggttctggccttaggatctggaaccatattaaaacaaacacagggtgttgagacaattccagcatcatcagaccgaatgaagcttcattttcctaaatggcccttgattttagccaaaaccgaactctctggagtaaaagcacatggaaatgaagaggatgacaaatgttctcaaccagaaaaattttctgcgttctatagacttctggcattggtgattatacaattgagggggaatccatacataatggatgcaattggggttgttttcttgactttttcattggtagggctggagagacatgactttgaattggcattaggactcttgcacttcgtatgtctaaagttatttagacaagatgaccgggattggggtgaattaatgctctcttttctgcaagagatctaccctaagatagagagagaaattgcagaacgaagtcatgaagatgatcaggagaaattaaacaatgcaaagaagttgcttgaacctctttggatgtatcatttatatgaaacgggtagggtctccatgactgaagcatagacactactctattcatttttgtttttgcgaatctgttgtagaaatttgaaaatattattcgagggcctttaaatgactgctgtaaataatttgcttacttatgccttaatgttgtcattaaggttttgttagtaatagtataaagatatggttggccaatgccatcaccaggctatttttcctagaaacctgataggaatttatttcttgatcctcctattataaaggcttacttttatcaataatttttattttttataagctaagaaaaaatgtatcctcagtaagtacaccattcaaaaaagaactacttgtttgaagtcgaaatcaattctcttcttatatttaatacctaagtatggtttgattagaagtgttcaactaatttggtagctcggtaggcctgatattacgtaatat
>Enterolobium_cyclocarpum_MWC9020@NODE_1_length_1838_cov_366.772288
cctcccttgtacaattttgtactccaaaccctcggtatatcaacacgtcaagtaatatatcagatattatttttggtcattatattagagccacattatcattcctatatgtgcataagaaactagcatcgttagagatttgttgatgctcattaatgagaaggtcatgttagaggactgtttcttaccgaggaactg-ccctcattgttatgtagaatagatgtcaaacctctgttgaagctca-tttttttgttgtggtcaaattatatttggctgcctgctggctgataactgattaacatttaaacattgcatttggatcacttatgatggacg-gggacatgaatttggcctgtct------------------------ctttattttttcatgactaatggttttatatttttttcatagggtctgaatacgatgagccacgagtattatgtaaagtgaagatgctcacagctgttctcatgttcatggttgacaccactgcaatgggtgttgctcctgacaagcccggagtattgttaaattacacttcaggatgtgtacaacacatcatatctttaattgatgggctaaatcataaccaaattcatcttagtgaagagcatctgaaggatacaattttctgtttgaagagctcttgcacctatgcagcgaagttactcaatctgatactcggacatttaagtgaatcttccacaacttcacctaaagcttttgatcttgccaatgacttgctggatttaattatcctgatcgaattatattggggctccggatatgctttgggtcttgttgcagcagtgaaaccctggctgcctgatttggttctggccttaggatctggaaccatattaaaacaaacacatggtggtgagacaaatccagcatcatcagaccgaatgaagcttcattttcctaaatggcccttgattttagccaaaaccgaactctctggagtaaaaacacatggaaatgaagaggatgacaaatgttctcaaccagaaaaatgttctgcgttctatagacttctggcattggtgattatacaattgagggggaatccatacataatggatgcaattggggttgttttcttgactttttcgttggtagggctggagagacaagacttcgaattggcattaggactcttgcactttgtatgtctaaagttatttagaaaagatgaccgggattggggtgaattaatgctctctttcctgcaagagatctaccctaagatagagagagaaatagcagaacgaagtcatgaagatgatcaggagaaattaaacaatgcaaagaagttgcttgaacctctatggatgtatcatttatatgaaacaggtagggtctccatgactgaagcatagacactagtatcttcactttgttttttgcgaatctgttgtagaaatttgaaaatatcattcgagggcctttaaatgactgctgtaaataatttgcttacttatgcgttaatgttgtcattaaggttttgttagtaatagtatagagatatggttggccaatgccatcaccatactagttttcctacaaacctgatgggaatttattct-----------------------------------tgatccttattttttataaactaagaaaaaatttatcctcaataagtacaccattcaataaagaactacttgtttgaagttgaaattcattctcttcttatatttaatacctaagtatggtttgattagaagtgttcaactaatttggtagatcggtaggcctgatattagctaatat
>Hydrochorea_gonggrijpii_Tillett_45696@NODE_1_length_1577_cov_170.240667
-----------------------------------------------------------------------------------------------------------------------------------------------------------------aggtca-tttagaggactgttttttagctaggaactaaccctcattgttatgcagaatac-tatcaaacctctgttgaagctcagattttttgttgtggtcaaatcatatatggctgcctgcttgctgccaactgattaacatttaaacattgcatttggatctcttatgatggacgtgggacatgaatttggcctgcctttgattatgtattcagatattctcctttattttttgatgactgatggttttatatta-ttgcatagggtctgaatacgatgaggcacgagtattatgtaaagtgaagatgctaacagcggttctcatgttcatggttgacgccactgcaatgggtgttgctcctgacaagcctggagtattgttaaattacacttcaagatgtgtacaacacatcatctctctaattgaccgtcaacatcataaccaaattcatcttgttgaagaggatctgaaggatacaattttctgtctgaagagctctttcacctatgcagcaaagttactcaatctgatacttggacacttaagtgaatcttccacaacttcacctaaagcttttgatcttgccaatgacttgctggatttaattatcctgatcgaattatattggggctctggacatgcatcgggtcttgttgcagccgtgaaaccctggctgcctgatttggttctggccttaggatctggaaccatattaaaacaaacacagggtgttgagacaattccagcatcatcagaccgaatgaagcttcattttcctaaatggcccttgattttagccaaaaccgaactctctggagtaaaaacacatgaaaatgaagaggatgacaaatgttctcaaccagaaaaattttctgcgttctatagacttctggcattggtgattatacaattgagggggaatccatacataatggatgcaattggggttgttttcttgactttttcattggtagggctggagagacatgactttgaattggcattaggactcttgcactttgtatgtctaaagttatttagacaagatgaccgggattggggtgaattaatgctctcttttctgcaagagatctaccctaagatagagagagaaattgcagaacgaagtcatgaagatgatcaggagaaattaaacaatgcaaagaagttgcttgaacctctttggatgtatcatttatatgaaacgggtagggtctccatgactgaagcatagacactactctcttcatttttgtttttgcgaatctgttgtagaaatttgaaaatattattcgagggcctttaaatgactgctgtaaatattttgcttacttatgccttaatgttgtcattaaggttttgttagtaatagtataaagatatggttggccaatgccatcaccaggctatttttcctagaaacctgataggaatttatttcttgatcctcctagtataaaggcttacttttatctataatttttattttttataagctaagaaaaaatgtatcctcagtaagtacatcattcaataaagaactaattgtttgaagtcgaaatccattctcttctta------------------------------------------------------------------------------
>Hydrochorea_marginata_Morim_563@NODE_1_length_1994_cov_228.260303
tatgtgcctcacaattttgtactccaaacgctcagtatattaactcgtcaagaagaatgtcagatatcattttcggtcattacattagagcgacatcatcattcctatatgtgcgtaagaaagtagcaacgttagagatttgttgaggtttattaatg---aggtcattttagaggactgttttttagctaggaactaaccctcattgttatgcagaatag-tatcaaacctctgttgaagctcagcttttttgttgtggtcaaatcatatatggctgccggcttgctgccaactgattaacatttaaacattgcatttggatctcttatgatggacgtgggacatgaatttggcctgcctttgattatgcattcagatattctcctttattttttgatgactgatcgttttatatta-ttgcatagggtctgaatacgatgagccacgagtattatgtaaagtgaagatgcttacagctgttctcatgttcacggttgacgccactgcaatgggtgttgctcctgacaagcctggagtattgttaaattacacttcaagatgtgtacaacacatcatctctctaattgaccgtcaacatcacaaccaaattcatcttggtgaagaggatctgaaggatacaattttctgtctgaagagctctttcacctatgcagtaaagttactcaatctgatactcggacacttaagtgaatcttccacaacttcacctaaagcttttgatcttgccaatgacttgctggatttaattatcctgatcgaattatattggggctccggatatgcatcgggtcttgttgcagccgtgaaaccctggctgcctgatttggttctggccttaggatctggaaccatattaaaacaaacacagggtgttgagacaattccagcatcatcagaccgaatgaagcttcattttcctaaatggcccttgattttagccaaaaccgaactctctggagtaaaaacacatggaaatgaagaggatgacaaatgttctcaaccagaaaaattttctgcgttctatagacttttggcattggtgattatacaattgagggggaatccatacataatggatgcaattggggttgttttcttgactttttcattggaagggctagagagacaagactttgaattggccttaggactcttgcactttgtatgtctaaagttattcagacaagatgaccgggattggggtgaattaatgctctcttttctgcaagagatctaccctaagatagagagagaaattgcagaacgaagtcatgacgatgatcaggagaaattaaacaatgcaaagaagttgcttgaaccgctttggatgtatcatttatatgaaacgggtagggtctccatgactgaagcatagacactactcttttcatttttgtttttgcgaatctgtggtagaaattttaaaatattattcaagggcctttaagtgactgctgtaaataatttgcttacttatgccttaatgttgtcattaaggttttgtcagtaatagtacaaagatatggttggccaatgccatcaccatgctatttttcctagaaacctgataggaatttatttcttgatcctccttgtataaaggcttacttttatctataatttttattttttataagctaagaaaaaatgtatcctcagtaagtacaccattcaataaagaactacttgtttgaagtcgaaattcattctcttcttatatttaatacctaagtatggcttgattagaagtgttcaactaatttggtagctcggtaggcctgatattacgtaatat
>Jupunba_abbottii_Zanoni_21220@NODE_1_length_1477_cov_137.492143
----------------------------------------------------------------------------------------------------------------------------------------------------------------------------gaggactgttttttagctaggaactaaccctcattgttatgcagaatag-tatcaaacctctgttgaagctcaga---tttgttgtggtcaaatcatatatggctgcctgcttgctgccaactgattaacgtttaaacattgcatttggatctcttatgatggacgtgggacatgaatttggcctgcctttgattatgtattcagatattctcctttattttttgatgactgatggttttatatta-ttgcatagggtctgaatacgatgagccacgagtattatgtgaagtgaagatgcttacagctgttctcatgttcatggttgacgccactgcaatgggtgttgctcctgacaagcctggagtattgttaaattacacttcaagatgtgtacaacacatcatctctctaattgaccgtcaacatcataacaaaattcatcttggtgaagaggatctgaaggatacaattttctgcctgaagagctctttcacctatgcagcaaagttactcaatctgatactcggacacttaagtgaatcttccacaacttcacctaaagcttttgatcttgccaatgacttgctggatttaattatcctgatcgaattatattggggctccggatatgcatcgggtctcgttgccgccgtgaaaccctggctgcctgatttggttctggccttaggatctggaaccatattaaaacaaacacagggtattgagacaattccagcatcatcagaccgaatgaagcttcattttcctaaatggcccttgattttagccaaaaccgaactctctggagtaaaaacacatggaaatgaagacgatgacaaatgttctcaaccagaaaaattttctgcgttctatagacttctggcattggtgattatacaattgagggggaatccatacataatggatgcaattggggttgttttcttgactttttcattggtagggctggagagacaagactttgaattggcattaggactcttgcactttgtatgtctaaagttatttagacaagatgaccgcgattggggggaattaatgctctcttttctgcaagagatctaccctaagatagagagagaaattgcagaacgaagtcatgaagatgatcaggagaaattaaacaatgcaaagaagttgcttgaacctctttggatgtatcatttatatgaaacaggtagggtctccatgactgaagcatagacactactctcttcatttttgtttttgcgaatctgttgtagaaatttgaaaatattattcgagggcctttaaatgactgctgtaaataatttgcttgcttatgccttaatgttgtcattaaggttttgttggtaatagtttaaagatatggttggccaatgccatcaccatgctatttttcctacaaacctgataggaatttatttcttgatcctcctagtataaaggcttacttttatctataatttttattttt--------------------------------------------------------------------------------------------------------------------------------------------------------------------
>Jupunba_asplenifolia_Ekman_6383@NODE_1_length_1345_cov_53.107256
----------------------------------------------------------------------------------------------------------------------------------------------------------------------------------------------------------------------------------------------------------------------------------------------ctgccaactgattaacgtttaaacattgcatttggatctcttatgatggacgtgggacatgaatttggcctgcctttgattatgtattcagatattctcctttattttttgatgactgatggttttatatta-ttgcatagggtctgaatacgatgagccacgagtattatgtaaagtgaagatgcttacagctgttctcatgttcatggttgacgccactgcaatgggtgttgctcctgacaagcctggagtattgttaaattacacttcaagatgtgtacaacacatcatctctctaattgaccgtcaacgtcataaccaaattcatcttggtgaagaggatctgaaggatacaattttctgtctgaagagctctttcacctatgcagcaaagttactcaatctgatacgcggacacttaagtgaatcttccacaacttcacctaaagcttttgatcttgccaatgacttgctggatttaattatcctgatcgaattatattggggctccggatatgcatcgggtcttgttgcagccgtgaaaccctggctgcctgatttggttctggccttaggatctggaaccatattaaaacaaacacagggtgttgagacaattccagcatcatcagaccgaatgaagcttcattttcctaaatggcccttgattttagccaaaaccgaactctctggagtaaaaacacatggaaatgaagacgatgacaaatgttctcaaccagaaaaattttctgcgttctatagacttctggcattggtgattatacaattgagggggaatccatacataatggatgcaattggggttgttttcttgactttttcattggtagggctggagagacaagactttgaattggcattaggactcttgcactttgtatgtctgaagttatttagacaagatgaccgggattggggggaattaatgctctcttttctgcaagagatctaccctaagatagagagagaaattgcagaacgaagtcatgaagatgatcaggagaaattaaacaatgcaaagaagttgcttgaacctctttggatgtatcatttatatgaaacaggtagggtctccatgactgaagcatagacactactctcttcatttttgtatttgcgaatatgttgtagaaatttgaaaatattattcgagggcctttaaatgactgctgtaaataatttgcttgcttatgccttaatgttgtcattaaggttttgttagtaatagtttaaagatatggttggccaatgccatcaccatgctatttttcctacaaacctgataggaatttatttcttgatcctcctagtataaaggcttact------------------------------------------------------------------------------------------------------------------------------------------------------------------------------------------
>Jupunba_barbouriana_Iganci_847@NODE_1_length_1836_cov_198.616828
---------------------------------------------cgtcaagaagaatgtcagatatcattttcggtcattacattagagcgacattatcattcctatatgtgcataagaaagtagcaacgttagagatttgttgaggtttattaatgagaaggtcattttagaggactgttttttagctaggaactaaccctcattgttatgcagaatag-tatcaaacctctgttgaagctcagattttttgttgtggtcaaatcatatatggctgcctgcttgctgccaactgattaacatttaaacattgcatttggatctcttatgatggacgtgggacatgaatttggcctgcctttgattatgtattcagatattctcctttattttttgatgactgatggttttatatta-ttgcatagggtctgaatacgatgagccactagtattatgtaaagtgaagatgcttacagctgttctcatgttcatggttgacgccactgcaatgggtgttgctcctgacaagcctggagtattgttaaattacacttcaagatgtgtacaacacatcatctctctaattgaccgtcaacatcataaccaaattcatcttggtgaagaggatctgaaggatacaattttctgtctgaagagctctttcacctatgcagcaaagtttctcagtctgatactcggacacttaagtgaatcttcgacaacttcacctaaagcttttgatcttgccaatgacttgctggatttaattatcctgatcgaattatattggggctccggatatgcatcgggtcttgttgcagccgtgaaaccctggctgcctgatttggttctggccttaggatccggaaccatattaaaacaaacacagggtgttgagacaaatccagcatcatcagaccgaatgaagcttcattttcctaaatggcccttgattttagccaaaaccgaactctctggagtaaaaacacagggaaatgaagaggatgacaaatgttctcaaccagaaaaattttctgcgttctataggcttctggcattggtgattatacaattgagagggaatccatacataatggatgcaattggggttgttttcttgactttttcattggtagggctggagatacaagattttgaattggcattaggactcttgcactttgtatgtctaaagttatttagacaagatgaccgggattggggtgaattaatgctctcttttctgcaagagatctaccctaagatagagagagaaattgcagaacgaagtcatgaagatgatcaggagaaattaaacaatgcaaagaagttgcttgaacctctttggatgtatcatttatatgaaacaggtagggtctccatgactgaagcatagacactactctcttcatttttgtttttgtgaatctgttgtagaaatttgaaaatattattcgagggcctttaaatggctgccgtaaataatttgcttacttatgccttaatgttgtcattaaggttttgttagtaatagtttaaagatatggttggccaatgccatcaccatgctatatttcctacaaacctgataggaatttatttcttgatcctcctagtataaaggcttacttttatctataatttttattttttataaactaagaaaaaatttatcctcagtaagtacaccattcaataaagaactacttgtttgaagtcgaaattcattctcttcttatatttaatacctaagtatggtttggttagaagtgatcaactaatttggtagctcggtaggcctaatattacctaatat
>Jupunba_brachystachya_Lima_7438@NODE_1_length_1913_cov_151.511983
tatgtgccttacaactttgtcctcttaacgctcagtatattaactcgtcaagaagaatgtcagatatcattttcggtcattacattagagcgacattatcattcctatatgtgcataagaaagtagcaacgttagagatctgtcgaggtttattaatgagaaggtcatcttagaggactgttttttagctaggaactaaccctcattgttatgcagaatag-tatcaaacctctgttgaagctcagattttttgttgtggtccaatcatatatggctgccggcttgctgccaactgattaacatttaagcattgcattgggatctcttatgatggacgtgggacatgaatttggcctgcctttgattatgtattcagatattctcctttattttttgatgactgatcgatttatatta-ttgcatagggtctgaatacgatgagccacgagtattatgtaaagtgaagatgcttacagctgttcttatgttcatggttgacgccactgcaatgggtgttgctcctgacaagcctggagtattgttaaattacacttcaagatgtgtacaacacatcatctctctaattgacagtcaacatcataaccaaattcatcttggtgaagaggatctgaaggatacaattttctgtctgaagagctctttcacctatgcagtaaagttacttaatctgatactcggacacttaagtgaatcttccacaacttcacctaaagcttttgatcttgccaatgacttgctggatttaattatcctgatcgaattatattggggctccggatatgcatcgggtcttgttgcagccgtgaaaccctggctgcctgatttggttctggccttaggatctggaaccatgttaaaacaaacacagggtgttgagacaattccagcatcattagaccgaatgaagcttcattttcctaaatggcccttgattttagccaaaaccgaactctctggagtaaaaacacatggaaatgaagaggatgacaaatgttctcaaccagaaaaattttctgcgttctatagacttctggcattggtgattatacaattgagggggaatccatacatcatggatgcaattggggttgttttcttgactttttcattggtagggctggagagacaagactttggattggcattaggactcttgcactttgtatgtctaaagttatttagacaagatgaccgggattggggtgaattaatgctctcttttctgcaagcgatctaccctaagatagagagagaaattgcagaacgaagtcatgaagatgatcaggagaaattaaacaatgcaaagaagttgcttgaacctctttggatgtatcatttatatgaaacgggtagggtctccatgactgaagcatagacactactctcttcatttttgtttttgcgtatctgttgtagaaatttgaaaatattattcgagggcctttaaatgactgctgtaaataatttgcttacttatgccttaatgttgtcattaaggttttgttagtaatagtataaagatatggttggccaatgccatcaccatgctatttttcctacaaacctgacaggaatttatttcttgatcctcctagtataaagacttgcttttatgggaaaattctatatgttggaatatgaaaaaggataaattagtggt-ggagtagtctgggatgatgaaatgtcagtgaaaagaccaactccattttcttcttccattcatatctcaaatatgg----------------------------------------------------------
>Jupunba_cochleata_Bonadeu_673@NODE_1_length_2074_cov_137.096144
tatgtgccttacaattttgtacaccaaacgctcagtatattaactcgtcaagaagaatgtcagatatcattttcggtcattacattagagcgacattatcattcctatatgtgcataagaaagtagcaacgttagagatttgttgaggtttattaatgagaaggtcattttagaggactgttttttagctaggaactaaccctcattgttatgcagaatag-tatcaaacctctgttgaagctcagattttttgttgtggtcaaatcatatatggctgcctgcttgctgccaactgattaacatttaaacattgcatttggatctcttatgatggacgtgggacatgaatttggcctgcctttgattatgtattcagatattctcctttattttttaatgactgatggttttatgtta-ttgcatagggtctgaatacgatgagccacgagtattatgtaaagtgaagatgcttacagctgttcttatgttcatggttgacgccactgcaatgggttttgctcctgacaagcctggagtattgttaaattacacttcaagatgtgtacaacacatcatctctctaattgaccgtcaacatcataaccaaattcatcttggtgaagaggatctgaaggatacaattttctgtctgaagagctctttcacctatgcagtaaagttactcaatctgatactcggacacttaagtgaatcttccacaacttcacctaaagcttttgatcttgccaatgacttgctggatttaattatcctgatcgaattacattggggctccggatatgcatcgggtcttgttgcagccgtgaaaccctggctgcctgatttggttctggccttaggatctggaaccatattaaaacaaacacagggtgttgagacaattccagcatcatcagaccgaatgaggcttcattttcctaaatggcccttgattttagccaaaaccgaactctctggagtaaaaacacatggaaatgaagaggatgacaaatgttctcaaccagaaaaattttctgcgttctatagacttctggcattggtgattatacaattgagggggaatccatacataatggatgcaattggggttgttttcttgactttttcattggtagggctggagagacaagactttgaattggcattaggactcttgcactttgtatgtctaaagttatttagacaagatgatcgggattggggtgaattaatgctctcttttctgcaagagatctaccctaagatagagagagaaattgcagaacgaagtcatgaagatgatcaggagaaattaaacaatgcaaagaagttgcttgaacctctttggatgtatcatttatatgaaacgggtagggtctccatgactgaagcatagacactactctcttcatttttgtttttgcgaatctgttgtagaaatttgacaatattattcgagggcctttaaatgactgctgtaaataatttgcttacttatgccttaatgttttcattgaggttttgttagtaatagtataaagatatggttggccatttccatcaccatgctatttttcctacaaacctgataggaatttatttcttgatcctcctagtataaaggcttacttttgtgggaaaattctatatgttggaatatgaaaaaggataaattagtggtaggagcagtctgggatgatgaaatgtcagtgaatagaccaattctattttcttcttccattcgtatctcaaatatagtgttgttagaggtgctaacttaaattatgaagttgtgaaacaagaaattatgtagaat
>Jupunba_commutata_Maguire_46145@NODE_1_length_1775_cov_154.520612
----------------------------------------------------------------------------------cattagagcgacattatcattcctatatgtgcataagaaagtagcaacgttagagatttgttgaggtttattaatgagaaggtcattttagaggactgttttttagctaggaactaaccctcattgttatgcagaatag-tatcaaacatctgttgaagctcagcttttttgttgtggtcaaatcatatatggctgcctgcttgctgccaactgattaacatttaaacattgcatttggatctcttatgacggacgtgggacatgaatttggcctgcctttgattatgtattcagatattctcctttattttttgatgactgatggttttatatta-ttgcatagggtctgaatacgatgagccacgagtattatgtaaagtgaagatgcttacagctgttctcatgttcatggttgacgccactgcaatgggtgttgctcctgacaagcctggagtattgttaagttacacttcaagatgtgtacaacacatcatttctctaattgaccgtcaacatcataaccaaattcatcttggtgaagaggatctgaaggatacgattttctgtctgaagagctctttcacctatgcagcaaagttactcaatctgatactcggacacttaagtgaatcttccacaacttcacctaaagcttttgatcttgccaatgacttgctggatttaactatcctgatcgaattatattggggctccggatatgcatcgggtcttgttgcagccgtgaaaccctggctgcctgatttggttctggccttaggatctggaaccatattaaaacaaacacagggtgttgagacaattccagcatcatcagaccgaatgaagcttcattttcctaaatggcccttgattttagccaaaaccgaactctctggagtaaaaacacagggaaatgaagaggatgacaaatgttctcaaccagaaaagttttctacgttctatagacttctggcattggtgattatacaattgagggggaatccatacataatggatgcaattggggttgttttcttgactttttcattggtagggctggagatacaagattttgaattggcattaggactcttgcactttgtatgtctaaagttatttaaacaagatgaccgggattggggtgaattaatgctctcttttctgcaagagatctaccctaagatagagagagaaattgcagaacgaagccatgaagatgatcaggagaaattaaaaaatgcaaagaagttgcttgaacctctttggatgtatcatttatatgaaacaggtagggtctccatgactgaagcatagacactactctcttcatttttgtttttgcgaatctgttgtagaaatttgaaaatattattcgagggcctttaaatggctgccgtaaataatttgcttacttatgccttaatgttgtcattaaggttttgttagtaatagtataaagatatggttggccaatgccatcaccatgctatatttcctacaaacctgataggaatttatttcttgatcctcctagtataaaggcttacttttatgtataatttttattttttataaaataagaaaaaatttatcctcattaagtacactattcaataaagaactacttgtttgaagtcgaaattcattctcttcttatatttaatacctaagtatggtttggttagaagtgttcaactaatttggtagctcagtaggcctaatattacctaatat
>Jupunba_filamentosa_Lima_7487@NODE_1_length_1947_cov_143.624599
tatgtgccttacaattttgtactccaaacgctcagtatattaactcgtcaagaagaatgtcagatatcattttcggtcattacattagagcgacattatcattcctatatgtgcataagaaagtagcaacgttagagatttgttgaggtttattaatgagaaggtcattttagaggactgttttttagctaggaactaacccttattgttatgcagaatag-tatcaaacctctgttgaagctcagattttttgttgtggtcaaatcatatatggctgcctgcttgctgccaactgattgacatttaaacattgcatttggatctcttatggtggacgtgggacatgaatttggcctgcctttgattatgtattcagatattctcctttattttttgatgactgatggttttatatta-ctgcatagggtctgaatacgatgagccacgagtattatgtaaagtgaagatgcttacagctgttctcatgttcatggttgacgccactgcaatgggtgttgctcctgacaagcctggagtattgttaaattacacttcaagatgtgtacaacacatcatctctctaattgaccgtcaacatcataaccaaattcatcttggtgaaggggatctgaaggatacaattttctgtctgaagagctctttcacctatgcagtaaagttactcaatctgatactcggacacttaagtgaatcttccacaacttcacctaaagcttttgatcttgccaatgacttgctggatttaattatcctgatcgaattatattggggctccggatatgcatcgggtcttgttgcagcggtgaaaccctggctgcctgatttggttctggccttaggatctggaaccatattaaaacaaacacagggtgttgagacaattccagcatcatcagaccgaatgaagcttcattttcctaaatggcccttgattttagccaaaaccgaactctctggagtaaaaacacatggaaatgaagaggatgacaaatgttctcaaccagaaaaattttctgcgttctatagacttctggcattggtgattatacaattgagggggaatccatacataatggatgcaattggggttgttttcttgactttttcattggtagggctggagagacaagactttgaattggcattaggactcttgcactttgtatgtctaaagttatttagacaagatgaccgggattggggtgaattaatgctctcttttctgcaagagatctaccctaagatagagagagaaattgcagaacgaagtcatgaagatgatcaggagaaattaaacaatgcaaagaagttgcttgaacctctttggatgtatcatttatatgaaacgggtagggtctccatgactgaagcatagacactg--ctcttcatttttgtttttgcgaatctgttgtagaaatttgaaaatattattcgagggcctttaaatgactgctgtaaataatttgcttgcttatgccttgatgttgtcattaaggttttgttagtaatagtataaagatatggttggccaatgccatcaccatgctatttttcctacaagcctgataggaatttatttcttgatcctcctagtataaaggcttacttttatgggaaaattctatacgttggaatatgaaaaagaataaattagtgttaggagtagtctgggatgatgaaatgtcggtaaaaagac-------------------------------------------------------------------------------------------------
>Jupunba_langsdorfii_Ribeiro_728@NODE_1_length_2135_cov_127.224004
tatgtgccttacaattttgtactccaaacgctcagtatattaactcgtcaagaagaatgtcagatatcattttcggtcattacattagagcgacattatcattcctatatgtgcataagaaagtagcaacgttagagatttgttgaggtttattaatgagaaggtcattttagaggacagttttttagctaggaactaaccctcattgttatgcagaatag-tatcaaacctctgttgaagctcagattttttgttgtggtcaaatcatatatggctgcctgcttgctgccaactgattaacatttaaacattgcatttggatctcttatgatggacgtgggacatgaatttggcctgcctttgattatgtattcagatattctcctttattttttgatgactgatggttttatatta-ttgcatagggtctgaatacgatgagccacgagtattatgtaaagtgaagatgcttacagctgttctcatgttcatggttgacgccactgcaatgggtgttgctcctgacaagcctggagtattgttaaattacacttcaagatgtgtacaacacatcatttctctaattgaccgtcaacatcagaaccaaattcatcttggtgaagaggatctgaaggatacaattttctgtctgaagagctctttcacctatgcagtaaagttactcaatctgatactcggacacttaagtgaatcttccacaacttcacctaaagcttttgatcttgccaatgacttgctggatttaattatcctgatcgaattatattggggctccggatatgcatcgggtcttgttgcagccgtgaaaccctggctgcctgatttggttctggccttaggatctggaaccatattaaaacaaacacagggtgttgagacaattccagcatcatcagaccgaatgaagcttcattttcctaaatggcccttgattttagccaaaaccgaactctctggagtaaaaacacatggaaatgaagaggatgacaaatgttctcaaccagaaaaattttctgcgttctatagacttctggcattggtgattatacaattgagggggaatccatacataatggatgcaattggggttgttttcttgactttttcattggtagggctggagagacaagactttgaattggcattaggactcttgcactttgtatgtctaaagttatttagacaagatgaccgggattggggtgaattaatgctctctttcctgcaagagatctaccctaagatagagagagaaattgcagaacgaagtcatgaagatgatcaggagaaattaaacaatgcaaagaagttgcttgaacctctttggatgtatcatttatatgaaacgggtagggtctccatgactgaagcatagacactactctcttcatttttgtttttgcgaatctgttgtagaaatttgaaaatattattcgagggcctttaaatgactgctgtaaataatttgcttacttatgccttaatgttgtcattaaggttttgttagtaatagtataaagatatggttggccaatgccatcaccatgctatttttcctacaaacctgataggaatttatttcttgatcctcctagtataaaggcttacttttatgggaaaatttcatacgttggaatttgaaaaaggataaattagtgctatgagcagtctgggatgatgaaatgtcggtgaaaagatcaactccactttcttcttccattcgtatctcaaatatggtattgttagaggtgttaacttaacttatgaagttgtgaaacaaaaaattatataaaat
>Jupunba_longipedunculata_Cardona_2682@NODE_1_length_1569_cov_126.768767
------------------------------------------------------------------------------------------------------------------------------------------------------------------------------------------------gaactaaccctcattgttatgcagaatag-tatcaaacctctgttgaagctcagattttttgttgtggtcaaatcatatatggctgcctgcttgctgccaactgattaacatttaaa---------atgatctcttatgatggacgtgggacatgaatttggcctgcctttgattatgtattcagatattctcctttattttttgatgactgatggttttatatta-ttgcatagggtctgaatacggtgagccacgagtattatgtaaagtgaagatgcttacagctgttctcatgttcatggttgacgccactgcaatgggtgttgctcctgacaagcctggagtattgttaaattacacttcaagatgtgtacaacacatcatttctctaattgaccgtcaacatcataaccaaattcatcttggtgaagaggatctgaaggatacgattttctgtctgaagagctctttcacctatgcagcaaagttactcaatttgatactcggacacttaagtgaatcttccacaacttcacctaaagcttttgatcttgccaatgacttgctggatttaattatcctgatcgaattatattggggctccggatatgcatcgggtcttgttgcagccgtgaaaccctggctgcctgatttggttctggccttaggatctggaaccatattaaaacaaacacagggtgttgagacaaatccagcatcatcagaccgaatgaagcttcattttcctaaatggcccttgattttagccaaaaccgaactctctggagtaaaaacacagggaaatgaagaggatgacaaattttctcaaccagaaaaattttctgcgttctatagacttctggcattggtgattatacaattgagggggaatccatacataatggatgcaattggggttgttttcttgactttttcattggtagggctggagagacaagactttgaattggcattaggactcttgcactttgtatgtctaaagttatttagacaagatgaccgggattggggggaattaatgctctcttttctgcaagagatctaccctaagatagagagagaaattgcagaacgaagtcatgaagatgatcaggagaaattaaacaatgcaaagaagttgcttgaacctctttggatgtatcatttatatgaaacaggtagggtctccatgactgaagcatagacactactctcttcatttttgtttttgcgaatctgttgtagaaatttgaaaatattattcgagggcctttaaatggctgccgtaaataatttgcttacttatgccttaatgttgtcattaaggttttgttagtaatagtataaagatatggttggccaatgccatcaccatgctatttttcctacaaacctgataggaatttatttcctgatcctcctagtataaaggcttacttttatctataatttttattttttataaaataagaaaaaatttatcctcagtaagtacactcttcaataaagaactacttgtttgaagtcgaaattcattctcttcttatatttaatacctaagtatggtttggttagaag----------------------------------------------
>Jupunba_macradenia_Lourteig_3021@NODE_1_length_1578_cov_138.590273
--------------------------------------------------------------------------------------------------------------------------------------------------------------------------------------------------------------------------------------ctctgttgaagctcagattttttgttgtggtcaaatcatatatggctgccggcttgctgccaactgattaacatttaagcattgcattgggatctcttatgatggacgtgggacatgaatttggcctgcctttgattatgtattcagatatt---ctttattttttgatgactgatcgttttatatta-ttgcatagggtctgaatacgatgagccacgggtattatgtaaagtgaagatgcttacagctgttcttatgttcatggttgacgccactgcaatgggtgttgctcctgacaagcctggagtattgttaaattacacttcaagatgtgtacaacacatcatctctctaattgaccgtcaacatcataaccaaattcatcttggtgaagaggatctgaaggatacaattttctgtctgaagagctctttcacctatgcagtaaagttactcaatctgatactcggacacttgagtgaatcttccacaacttcacctaaagcttttgatcttgccaatgacttgctggatttaattatcctgatcgaattatattggggctccggatatgcatcgggtcttgttgcagccgtgaaaccctggctgcctgatttggttctggccttaggatctggaaccatattaaaacaaacacagggtgttgagacaattccagcatcatcagaccgaatgaagcttcattttcctaaatggcccttgattttagccaaaaccgaactctctggagtaaaaacacatggaaatgaagaggatgacaaatgttctcaaccagaaaaattttctgcgttctatagacttctggcattggtgattatacatttgagggggaatccatacataatggatgcaattggggttgttttcttgactttttcattggtagggctggagacacaagactttgaattggcattaggactcttgcactttgtatgtctaaagttatttagacaagatgaccgggattggggtgaattaatgctctcttttctgcaagagatctaccctaagatagagagagaaattgcagaacgaagtcatgaagatgatcaggagaaattaaacaatgcaaagaagttgcttgaacctctttggctgtatcatttatatgaaacgggtagggtctccatgactgaagcatagacactactctcttcatttttgtttttgcgaatctgttgtagaaatttgaaaatattattcgagggcctttaaatgactgctgtaaataatttgcttacttatgccttaatgttgtcattaaggttttgttagtaatagtatgaagatatggttggccaatgccatcaccatgctatttttcctacaaacctgataggaatttatttcttgattctcctagtataaaggcttacttttatgggaaaattctatatgttggaatatgaaaaaggataaattagtagtaggagcagtctgggatgatgaaatgtcagtgaaaagac-------------------------------------------------------------------------------------------------
>Jupunba_microcalyx_Iganci_855@NODE_1_length_2154_cov_166.868560
tatgtgacttacaattttgtactccaaacgctcagtatattaactcgtcaagaagaatgtcagatatcattttcggtcattacattagagcgacattatcattcctatatgtgcataagaaagtagcaacgttagagatttgttgaggtttattaatgagaaggtcattttagaggactgttttttagcgaggaactaaccctcattgttatgcagaatag-tatcaaacctctgttgaagctcagcttttttgttgtggtcaaatcatatttggctgccggcttgctgccaactgattaacatttaaacattgcatttggatctcttatgatggacgtgggacatgaatttggcctgcctttgattatgcattcagatattctcctttattttttgatgactgatcgttttatatta-ttgcatagggtctgaatacgatgagccacgagtattatgtaaagtgaagatgcttacagctgttctcatattcatggttgacgccactgcaatgggtgttgctcctgacaagcctggagtattgttaaattacacttcaagatgtgtacaacacatcatctctctaattgaccgtcaacatcataaccaaattcatcttggtgaagaggatctgaaggatacaattttctgtctgaagagctctttcacctatgcagtaaagttactcaatctgatactcggacacttaagtgaatcttccacaacttcacctaaagcttttgatcttgccaatgacttgctggatttaattatcctgatcgaattatattggggctccggatatgcatcgggtcttgttgcagccgtgaaaccctggctgcctgatttggttctggccttaggatctggaaccatattaaaacaaacacagggtgttgagacaattccagcatcatcagaccgaatgaagcttcattttcctaaatggcccttgattttagccaaaaccgaactctctggagtaaaaacacatggaaatgaagacgatgacaaatgttctcaaccagaaaaattttctgcgttctatagacttctcgcattggtgattatacaattgagggggaatccatacataatggatgcaattggggttgttttcttgactttttcattggaagggctggagagacaagactttgaattggcattaggactcttgcactttgtatgtctaaagttatttagacaagatgaccgggattggggggaattaatgctctcttttctgcaagagatctaccctaagatagagagagaaattgcagaacgaagtcatgaagatgatcaggagaaattaaacaatgcaaagaagttgcttgaacctctttggatgtatcatttatatgaaacgggtagggtctccatgactgaagcatagacgctactctcttcatttttgtttttgcgaatctgttgtagaaatttgaaaatattattcgacggcctttaaatgactgctgtaaataatttgcttatttatgccttaatgttgtcattaaggttttgttagtaatagtataaagatatggttggccaatgccatcaccatgctattttt-ctacaaacctgataggaatttatttcttgatcctcctagtataaagacttacttttatgggaaaatttcatatgttggaatacaaaaaaggataaattagtgttaggagcagtttgggatgatgaaatgttggtgaaaagactaactccatttttttctttcatttgtatctcaaatatagtattgttaggggtgttaacttaaattataaagttgtgaaataagaaattatgtaaaat
>Jupunba_oppositifolia_Liegier_16014@NODE_1_length_1487_cov_134.256738
----------------------------------------------------------------------------------------------------------------------------------------------------tttattaatgagaaggtcattttagaggactgttttttagctaggaactaaccatcgttgttatgcggaatag-tatcaaacctctgttgaagctcagatttgttgttgtggtcaaatcatatatggctgcctgcttgctgccaactgattaacgtttaaacattgcatttggatctcttatgatggacgtgggacatgaatttggcctgcctttgattatgtattcagatattctcctttattttttgatgactgatggttttatatta-ttgcatagggtctgaatacgatgagccacgagtattatgtgaagtgaagatgcttacagctgttctcatgttcatggttgacgccactgcaatgggtgttgctcctgacaagcctggagtattgttaaattacacttcaagatgtgtacaacacatcatctctctaattgaccgtcaacatcataaccaaattcatcttggtgaagaggatctgaaggatacaattttctgcctgaagagctctttcacctatgcagcaaagttactcaatctgatactcggacacttaagtgaatcttccacaacttcatctaaagcttttgatcttgccaatgacttgctggatttaattatcctgatcgaattatattggggctccggatatgcatcgggtcttgttgccgccgtgaaaccctggctgcctgatttggttctggccttaggatctggaaccatattaaaacaaacacagggtattgagacaattccagcatcatcagaccgaatgaagcttcattttcctaaatggcccttgattttagccaaaaccgaactctctggagtaaaaacacatggaaatgaagacgatgacaaatgttctcaaccagaaaaattttctgcgttctatagacttctggcattggtgattatacaattgagggggaatccatacataatggatgcaattggggttgttttcttgactttttcattggtagggctggagagacaagactttgaattggcattaggactcttgcactttgtatgtctaaagttatttagacaagatgaccgcgattggggggaattaatgctctcttttctgcaagagatctaccctaagatagagagagaaattgcagaacgaagtcatgaagatgatcaggagaaattaaacaatgcaaagaagttgcttgaacctctttggatgtatcatttatatgaaacaggtagggtctccatgactgaagcatagacactactctcttcatttttgtttttgcgaatctgttgtagaaatttgaaaatattattcgagggcctttaaatgactgctgtaaataatttgcttgcttatgccttaatgttgtcattaaggttttgttagtaatagtttaaagatatggttggccaatgccatcaccatgctatttttcctacaaacctgataggaatttatttcttgatcctcctagtataaaggcttacttttat-------------------------------------------------------------------------------------------------------------------------------------------------------------------------------------
>Jupunba_oxyphyllidia_Yonker_6157@NODE_1_length_1686_cov_149.607209
-------------------------------------------------------------------------------------------------------------------------agtagcaacgttagagatttgttgaggtttattaatgagaaggtcattttagaggactgttttttagctaggaactaaccctcattgttatgcagaa----tatcaaacctctgttgaagctcagattttttgttgtggtcaaatcatatatggctacctgcttgctgccaactgattaacgtttaaacattgcatttggatctcttatgatggacgtgggacatgaatttggcctgcctttgattatgtattcagatattctcctttattttttgatgactgatggttttatatta-ttgcatagggtctgaatacgatgagccacgagtattatgtaaagtgaagatgcttacagctgttctcatgttcatggttgacgccactgcaatgggtgttgctcctgacaagcctggagtattgttaaattacacttcaagatgtgtacaacacatcatctctctaattgaccgtcaacatcataaccaaattcatattgatgaagaggatctgaaggatacaattttctgtctgaagagctctttcacctatgcggcaaagttactcaatctgatactcggacacttaagtgaatcttccacaacttcacctaaagcttttgatcttgccaatgacttactggatttaattatcctgatcgaattatattggggctctggatatgcatcgggtcttgttgcagccgtgaaaccctggctgcctgatttggttctggctttaggatctggaaccatattaaaacaaacacagggtgttgagacgattccagcatcatcagaccgaatgaagcttcattttcctaaatggcccttgattttagccaaaaccgaactctctggagtaaaaacacgtggaaatgaagacgatgacaaatgttctcaaccagaaaaattttctgcgttctacagacttctggcattggtgattatacaattgagggggaatccatacataatggatgcaattggggttgttttcttgactttttcattggtagggctggagagacaagactttgaattggcattaggactcttgcactttgtatgtctaaagttatttagacaagatgaccgggattggggggaattaatgctctcttttctgcaagagatctaccctaagatagagagagaaattgcagaacgaagtcatgaagatgatcaggagaaattaaacaatgcaaagaagttgcttgaacctctttggatgtatcatttatatgaaacaggtagggtctccatgactgaagcatagacactactctcttcatttttgtttttgcgaatctgttgtagaaatttgaaaatattattcgagggactttaaatgactgctgtaaataatttgcttgcttatgccttaatgttgtcattaaggttttgttagtaatagtataaagatatggttggccaatgccatcaccatgctatttttcctacaaacctgataggaatttatttcttgatcctcctagtataaaggcttacttttatctataatttttattttttataaactaagaaaaaatttatcctcagtaagtacaccattcaataaagaactacttgtttgaagtcgaaattcattctcttcttatatttaatacctaagtatggtttggttagaagtgttcaattgatttggtagttcggtaggcctaatattacc------
>Jupunba_villosa_Borges_423@NODE_1_length_1878_cov_175.840089
-----------------tgtactccaaacgctcagtatattaactcgtcaagaagaatgtcagatatcattttcggtcattacattagagcgacattatcattcctatatgtgcataagaaagtagcaacgttagagatttgttgaggtttattaatgagaaggtcattttagaggactgttttttagctaggaactaaccctcattgttatgcagaatag-tatcaaacctctgttgaagctcagattttttgttgtggtcaaatcatatatggctgcctgcttgctgccaactgattaacatttaaacattgcatttggatctcttatggtggacgtgggacatgaatttggcctgcctttgattatgtattcagatattctcctttattttttgattactgatggttttatatta-ttgcatagggtctgaatacgatgagccacgagtattatgtaaagtgaagatgcttacagctgttctcatgttcatggttgacgccactgcaatgggtgttgctcctgacaagcctggagtattgttaaattacacttcaagatgtgtacaacacatcatctctctaattgaccgtcaacatcataaccaaattcatcttggtgaagaggatctgaaggatacaattttctgtctgaagagctctttcacctatgcagtaaagttactcaatctgatactcggacacttaagtgaatcttccacagcttcacctaaagcttttgatcttgccaattacttgctggatttaattatcctgatcgaattatattggggctccggatatgcatcgggtcttgttgcagccgtgaaaccctggctgcctgatttggttctggccttaggatctggaaccatattaaaacaaacacagggtgttgagacaattccagcatcatcagatcgaatgaagcttcattttcctaaatggcccttgattttagccaaaaacgaactctctggagtaaaaacacatggaaatgaagaggatgacaaatgttctcaaccagaaaaattttctgcgttctatagacttctggcattggtgattatacaattgagggggaatccatacataatggatgcaattggggttgttttcttgactttttcattggtagggctggagagacaagactttgaattggcattaggactcttgcactttgtatgtctaaagttatttagacaagatgaccgggattggggtgaattaatgctctcttttctgcaagagatctaccctaagatagagagagaaattgcagaacgaagtcatgaagatgatcaggagaaattaaacaatgcaaagaagttgcttgaacctctttggatgtatcatttatatgaaacgggtagggtctccatgactgaagcatagacactgctctcttcatttttgtttttgcgaatctgttgtagaaatttgaaaatattattcgagggcctttaaatgactgctgtaaataatttgcttgcttatgccttaatgttgtcattaaggttttgttagtaatagtataaagatattgttggccaatgccatcaccatgctatttttcctacaaacctgataggaatttatttcttgatcctcctagtataaaggcttacttttatgggaaaattttatacgttggaatatgaaaaagaataaattagtgctaggagtagtctgggatgatgaaatgtcggtgaaaagaccaactccacttttttcttccattcgtatctcaaatatggt---------------------------------------------------------
>Punjuba_killipii_Palodorios_6252@NODE_1_length_1444_cov_77.029993
------------------------------------------------------------------------------------------------------------------------------------------------------------------------tttagaggactgttttttatctaggaactaacgctcattgtaatgcggaatag-tatcaaacctctgttgaagctcagattttttgttgtggtcaaatcatatatggctgcctgcttgctgccaactgattaagatttaaacatggcatttggatctcttatgatggacgtgggacatgaatttggcctgcctttgattatgtattcagatattctcctttattttttgatgactgttggttttatatta-ttgcatagggtctgaatacaatgagccacgagtattatgtaaagtgaagatgcttacagctgttctcatgttcatggttgacgccactgcaatgggtgttgctcctgacaagcctggagtattgttaaattacacttcaggatgtgtgcaacacatcatctcactaattgaccgtctacatcataaccaaattcatcttggtgaagaggatctgaaggatacaattttctgtctgaagagctctttcacctatgcagcaaagttactcaatctgatactcggacacttaagtgaatcttccacaacttcacctaaagcttttgatcttgccaatgacttgctggatttaattgtcctgatcgaattatattggggctccggatatgcatcaggtcttgttgcagccgtgaaaccctggctgcctgatttggttctggccttaggatctggaaccatattaaaacaaacacagggtgttgagacaaatccagcatcatcagaccgaatgaagcttcattttcctaaatggcccttgattttagccaaaaccgaactctctggagtaaaaacacatggaaatgaagaggatgacaaatgttctcaaccagaaaaattttctgcgttctatagacttctggcattggtgattatacaattgagggggaatccatacataatggatgcaattggggttgttttcttgactttttcattggtagggctggagatacaagactttgaattggcattaggactcttgcactttgtatgtctaaagttatttagacaagatgaccgggattggggtgaattaatgctctcttttctgcaagagatctaccctaagatagagagagaaattgcagaacgaagtcatgaagatgatcaggagaaattaaacaatgcaaagaagttgcttgaacctctttggatgtatcatttatatgaaacaggtagggtctccatgactgaagcatagacactactctcttcatttttgtttttgcgaatctgtcgtagaaatttgaaaatattattcgagggcctttaaatgactgccgtaaataatttgcttacttatgcctaaatgttgtcattaaggttttgttagtaatagtataaagatatggttggccaatgccatcaccatgctatttttcctacaaacctgataggaatttatttcttgatcctc------------------------------------------------------------------------------------------------------------------------------------------------------------------------------------------------------------
>Punjuba_lehmannii_Escobar_7465@NODE_1_length_1764_cov_116.957913
ccttccttgtacaattttgtactccgaaccctcagtatattaacacgtcaagaagaatgtcagatatcatcttcggtcattacattagagccacattatcattcctatatgtgcataagaaagtcgcaacgttagagatttgttgaggtttataattgagaaggtcatgttagaagactgttttttagctaggaactaaccctcattgttatgcagaatag-tatcaaacctctgttgaagctcagattttttgttgtggtcaaatcatatatggctgcctgcttgctgccaactgattaacatttaaacattgcatttggatctcttatgatggacttgggacatgaatttggcctgcctttgattatgtattcagatattctcctttattttttgatgactgatggttttatatta-ttgcatagggtctgaatacgatgagccacgagtattatgtaaagtgaagatgcttacagctgttctcatgttcatggttgacgccactgcaatgggtgttgctcctgacaagcctggagtattgttaaattacacttcaagatgtgtacaacacatcatctctctaattgaccgtctacatcataaccaaattcatcttggtgaagaggatctgaaggatacaaatttctgtctgaagagctctttcacctatgcagcaaagttactcaatctgatactcggacacttaagtgaatcttccacaacttcacctaaagcttttgatcttgccaatgacttgctggatttaattatcctgatcgaattatattggggctccggatatgcatcgggtcttgttgcagccgtgaaaccctggctgcctgatttggttctggccttgggatctggaaccatattaaaacaaacacagggtgttgagacaaatccagcatcatcagaccgaatgaagcttcattttcctaaatggcccttgattttagccaaaaccgaactctctggagtaaaaacacatggaaatgaagaggatgacaaatgttctcaaacagaaaaattttctgcgttctatagacttctggcattggtgattatacaattgagggggaatccatacataatggatgcaattggggttgttttcttgactttttcattggtagggctgaagatacaagactttgaattggcattaggactcttgcactttgtatgtctaaagttatttagacaagatgaccgggattggggtgaattaatgctctcttttcttcaagagatctaccctaagattgagagagaaattgcagaacgaagtcatgaagatgatcaggagaaattaaacaatgcaaagaagttgcttgaacctctttggatgtatcatttatatgaaacaggtagggtctctatgactgaagcatagacactactctcttcatttttgtttttgcgaatctgttgtagaaatttgaaaatattattcgagggcctttaaatgactgccgtaaataatttgcttacttatgccttaatgttgtccttaaggttttgatagtaatagtataaagatatggttggccaatgccatcaccatgctatttttcctacaaacctgataggaattaatttcttgatcctcctagtataaaggcttacttttatctataatttttagtttttataaactaagaaaaaatttatcctcagtaagtacgccattcagtaaagaactacttgtttgaagtcgaaattcattctcttcttatatttaatacctaagtatggttttat----------------------------------------------------
>_R_Acacia_rostellifera_Murphy_466@NODE_1_length_1911_cov_232.381134
cctcccttgtacaattttgtactccaaaccttcagtatattaacacgtcaagtaatatatcagatattatttttggtc-ttatattagagccacattatcattcctatatgtgcataagaaactagcatcgttagagatttgttgaggctcattaatgagaaggtcatgttagaggactgtttcttagcaaggaactgaccctcattgttatgcagaatagatgtcaaacctatgttgaagctcagattttttgttgtggtcaaattatatttgactgcctgctggctgacaactgattaacatttaaacattgcatttggattaattatgacggacgggggacacgaatttggcctgtct------------------------ctttattttttcatgactaatggttttatgttattttcatagggtctgaatacgatgaaccacgagtattatgtaaagtgaagatgctcacagctgttctcatgttcatggttgacaccattgcaatgggtgttgctcctgacaagcccggagtattgttaaactacacttcagcatgtgtacaacacatcatatctttaattgaccggctaaatcataaccaaattcatcttagtgaagagcatctgaaggatacaattttctgtctaaagagctcttgcacctatgcagcgaagttactcaatctgatactcggacatttaagtgaatcttccacaacttcacctaaagcttttgatcttgccaatgacttgctggatttaattatcctgatcgaattatattggggctctggatatgcttcgggtcttgttgcagcagtgaaaccctggctgcctgatttggttctggccttaggatctggaaccatattaaaacaaacacagggtggtgagacaaatccagcatcatcagacagaatgaagcttcattttcctaaatggccattgattttagccaaaaccgaactatccggagtaaaaacacatggaaatgaagaggatgacaaatgttctcaaccagaaaaaatttctgtgttctatagacttctggcattggtgattatacaattgagggggaatccatacataatggatgcaattggggttgttttcttgagtttttcattgttagggctggagagacaagactttgaattggcattaggactcttgcactttgtttgtctaaagttatttagacaagatgatcgggattggggtgaattaatgctctcttttctgcaagagatctacccaaagatagagagagaaattgcagaacgaagtcatgaagatgatcaggagaaattaaacaatgcaaagaagttgcttgaacctctttggatgtaccatttatatgaaacaggtagggtctccatgactgaagcatagacactactgtcttcatttttgtttttgtgaatctgttgtagaaatttgaaaatattattcgagggcctttaaatgactgctgtaaataatttgcttacttatgccttaatattgtcattaaggttttgttagtaatagtatacagatatggttggccaatgccattaccatgctattttttctacgaacctgataggaatttatttcttgatcctcctagtataaaggcttacttttatctctgattttta-tttttataaactaagaaaaaaattatcctcagcaagtacaccattcaatagagaacttcttgtttgaagttgaaattcattc---tcttatatttaacacctaagtatggtttgattagaagtgttcaactaatttggtaggtcggt---------------------
>_R_Albizia_burkartiana_StivalSantos_678@NODE_1_length_1213_cov_8.591537
---------------------------------------------------------------------------------------------------------------------------------------------------------------------------------------------------------------------------------------------------------------------------------------------------------------------------------------------------------------------------------------------------------------gactaatggttttatattattttcatagggtctgaatacgatgagccacgagtattatgtaaagtgaagatgctcacagctgttctcatgttcgtggttgacaccactgcaatgggtgttgcgcctgacaagcccggattattgttaaattacacttcaggatgtgtacaacacatcatatctttaattgaccggctaaatcataaccaaattcatcttagtgaagaggatctgaaagatacaattttctgtctgaagagctcttgcacctatgcagcgaagttacttaatctgatactcggacatttaagtgaatcttccacaacatcacctaaagcttttgatcttgccaatgacttgctggatttaattatcctgatcgaattatattggggctccggatatgcatcgggtcttgttgcagcagtgaaaccctggctgcctgatttggttctggccttaggatctggaaccatactaaaacaaacacagggtggtgagacaaatccagcatcatcagaccgaatgaagcttcattttcctaaatggcccttgattttagccaaaaccgaactctctggagtaaaaacacatggaaatgaagaggatgacaaatgttctcaaccagaaaaattttctgcgttctacagacttctggcattggtgattatacaattgaggggtaatccatacataatggatgcaattggggttgttttcttgactttttcattggtagggctggagagacaagactttgaattggcattaggactcttgcactttgtatgtctaaagttatttagacaagatcaccgggattggggtgaattaatgctctcttttctgcaagagatctaccctaagatagagagagaaattgcagaacgaagtcatgaagatgatcaggagaaattaaacaatgcaaagaagttgcttgaacctctttggatgtatcatttatatgaaaccggtagggtctcaatgactgaagcatagacactactatcttcatttttgtttttgcgaatatgttgtagaaatttgaaaatattattcgagggcctttaaatgactgctgtaaataatttgcttacttatgccttaatgttgtcattaaggttttcttagtaacagtattaagatatggttggccaatggcatcgccatgcta-ttttcctacaaacctgataggaatttatttcttgatcct-------------------------------------------------------------------------------------------------------------------------------------------------------------------------------------------------------------
>_R_Albizia_edwallii_Dalmaso_272@NODE_1_length_1560_cov_5.944186
-----------------------------------------------------------------------------------------------------------------------aaactagcatcgttagagatttgttgagtctcattaatgagaaggtcatgttagaggactgtttcttagctaggaactgaccctcattgttatgcagaatagatgtcaaacctctgttgaagctcagattttttgttgtggtcatattatatttggttgcctgctggctgacaactgattaacatttaaacattgcatttggatcacttatgatggacgggggacatgaatttggcctgtct------------------------ctttattttttcatgactaatggttttatattattttcatagggtctgaatgcgatgagccacgagtattatgtaaagtgaagatgctcacagctgttctcatgttcatggttgacaccactgcaatgggtgttgctcctgacaagcccggagtattgttaaattacacttcaggatgtgtccaacacatcatatctttaattgaccggctaaatcataaccaaattcatcttagtgaagaggatctgaaggatacaattttctgtctgaagagctcttgcacctatgcagcgaagttactcaatctgatactcggacatttaagtgaatcttccacaacttcacctaaagcttttgatcttgccaatgacttgctggatttaattatcctgatcgaattatattggggctccggatatgctttgggtcttgttgcagcagtgaaaccctggctgcctgatttggttctggccttaggatctggaaccatattaaagcaaacacagggtggtgagacaaatccagcatcatcagaccgaatgaagcttcattttccaaaatggcccttgattttagccaaaaccgaactctctggagtaaaaacacagggaaatgaagaggatgacaaatgttctcaaccagaaaaattttctgcgttctatagacttctggcattggtgattatacaattgagggggaatccatacataatggatgcaattggggttgttttcttgactttttcattggtagggctggagagacaagactttgaattggcattaggactcttgcactttgtatgtctaaagttatttagacaagatcactgggattggggtgaattgatgctctcttttctgcaagaggtctaccctaagatagagagagaaattgcagaacgaagtaatgaagatgatcaggagaaattaaacaatgcaaagaagttgcttgaacctctttggatgtatcatttatatgaaacaggtagggtctccatgactgaagcatagacactactatcttcatttttgtttttgcgaatctgttgtagaaatttgaaaatattattcgagggccttgaaatgactgctgtaaataatttgcttacttatgccttaatgttgtcattaaggttttgttagtaatagtataaagatatggttggccaatggcatcgacgtgcta-ttttcctacaaacctcgtacgaatttatttcttgatcctcctagtataatggcttgcttttatctataatttttatcttctataaactaagaaaaaaattatcctcagcaagtacaccattcaataaaga------------------------------------------------------------------------------------------------------------------
>_R_Albizia_inundata_Wood_26530@NODE_1_length_1499_cov_212.104571
-----------------------------------------------------------------------------------------------------------------------aaactagcatcgttagagatttgttgaggctcattaatg---aggtcatgttagaggactgtttcttagctaggaactgaccctcattgttatgcagaatagatgtcaaacctctggtgaagctcagattttttgttgtggtcaaattatatttggctgcctgctggctgacaactgattaacatttaaacattgcatttggatcacttatgatggacgggggacatgaatttggcttgtct------------------------ctttattttttcatgactaatggctttatattattttcatagggtctggatacgatgagccacgagtattatgtaaagtgaagatgctcacagctgttctcatgttcgtggttgacaccactgcaatgggtgttgcacctgacaagcccggattattgttaaattacacttcaggatgtgtacaacacatcatatctttaattgaccggctaaatcgtaaccaaattcatcttagtgaagaggatctgaaagatacaattttctgtctgaagagctcttgcacctatgcagcgaagttgcttaatctgatactcggacatttaagtgaatcttccacatcttcacctaaagcttttgttcttgccaatgacttgctggatttaattatcctgatcgaattatattggggctccggatatgcttcgggtcttgttgcagcagtgaaaccctggctgcctgatttggttctggccttaggatctggaaccatactaaaacaaacacagggtggtgagacaaatccggcatcgtcagatcgaatgaagcttcattttcctaaatggcccttgattttagccaaaaccgaactctctggagtaaaaactcatggaaatgaagaggatgacatatgttctcaaccagaaaaattttctgcgttctatagacttctggcattggtgattatacaattgagggggaatccatacataatggatgcaattggggctgttttcttgactttttcattggtagggttggagagacaagactttgaattggcattaggactcttgctctttgtatgcctaaagttatttagacaagatcaccgggattggggtgaattaatgctctcttttctgcaagagatctaccctaagatagagagagaaattgcagaacgaagtcatgaagatgatctggagaaattaaacaatgcaaagaagttgcttgaacctctttggatgtatcatttatatgaaacaggtagggtctccatgactgaagcatagacactactatcttcatttttgtttttgcgaatctgttgtagaaatttgaaaatattattcgagggcctttaaatgactgctgtaaataattttcttacttgtgccttaatgttgtcattaaggttttgttagtaatagtattaagatatggttggccaatggcatcgccatgcta-ttttcctacaaacctgataggaatttatttcttgatcctcctagtataatggcttacttttat-------------------------------------------------------------------------------------------------------------------------------------------------------------------------------------
>_R_Albizia_subdimidiata_var_subdimidiata_Ferreira_210@NODE_1_length_1473_cov_213.962751
---------------------------------------------------------------------------gtcgttatactagagccacattatcattcctatatgtgcacaagaaactagcatcgttagagatttgttgaggctcattaatgagaaggtcatgttagaggactgtttcttagctaggaactgacccccattgttatgcagaatagatgtcaaacctctggtgaagctcagattttttgttgtggtcaaattatatttggctgcctgctggctgacaactgattaacatttaaacattgcatttggatcacttatgatggacgggggacatgaatttggcttgtct------------------------ctttattttttcatgactaatggctttatattattttcatagggtctggatacgatgagccacgagtattatgtaaagtgaagatgctcacagctgttctcatgttcgtggttgacgccactgcaatgggtgttgcacctgacaagcccggattattgttaaattacacttcaggatgtgtacaacacatcatatctttaattgaccggctaaatcgtaaccaaattcatcttagtgaagaggatctaaaagatacaattttctgtctgaagagctcttgcacctatgcagcgaagttacttaatctgatactcggacatttaagtgaatcttccacatcttcacctaaagcttttgttcttgccaatgacttgctggatttaattatcctgatcgaattatattggggctccggatatgcttcgggtcttgttgcagcagtgaaaccctggctgcctgatttggttctggccttaggatctggaaccatactaaaacaaacacagggtggtgagacaaatccggcatcatcagaccgaatgaagcttcattttcctaaatggcccttgattttagccaaaaccgaactctctggagtaaaaacacatggaaatgaagaggatgacatatgttctcaaccagaaaaattttctgcgttctatagacttctggcattggtgattatacaattgagggggaatccatacataatggatgcaattggggctgttttcttgactttttcattggtagggttggagagacaagactttgaattggcattaggactcttgctctttgtatgcctaaagttatttagacaagatcaccgggattggggtgaattaatgctctcttttctgcaagagatctaccctaagatagagagagaaattgcagaacgaagtcatgaagatgatctggagaaattaaacaatgcaaagaagttgcttgaacctctttggatgtatcatttatatgaaacaggtagggtctccatgaccgaagcatagacactactatcttcatttttgtttttgcgaatctgttgtagaaatttgaaaatattattcgagggcctttaaatgactgatgtaaataatttgcttacttatgccttaatgttgtcattaaggttttgttagtaatagtattaagatatggttggccaatggcatcgccatgct------------------------------------------------------------------------------------------------------------------------------------------------------------------------------------------------------------------------------------------------------
>_R_Albizia_tomentella_Leach_Dunlop_3801@NODE_1_length_1873_cov_181.239978
----cattgtacaattttgtaccccaaaccctcagtatattaacatgtcaagtaatatgtcagatattatttttggtcat--tattagagccacattatcattcctgtatgtgcataagaaactagcatccttagagatttgttgaggcttattgatgagaaggtcatgttagaggactatttcttagctagaaattgaccctcattgtaatgcagaatagatgtcaaacctgtgttgaagctcagaatttttgttctggtcaaattatatttggctgcctgctggctgataactgattaacatttaaacattgcatttggatcacttatgacggacgggggacatgaatttggcctgtct-----------------------ctttatttttttcatgactaatgatcttatattattttcatagggtctgaatacgatgagccacgagtattatgtaaagtgaagatgctcacagctgttctcatgttcatggttgacaccactgcaatgggtgttgctcccgacaaaccaggagtgttgttaaattacacctcaggatgtgtacaacacatcatatctttaattgacgggctaaatcataaccaaattcatcttagtgaagagcatctgaaggatacaattttctgcctgaagagctcgtgcacctatgcagcgaagttactcaatctgatactcggacattcaagtgaatcttccacaacttcacctaaagcttttgatcttgccaatgacttgctggatttaattatcctgatcgaattatattggggctccggatatgcttcgggttttgttgcagcagtgaaaccctggctgcctgatttggttctggccttaggatctggaaccatattaaaacaaacacagggtggtgagacaaatccagcatcatcagaccgaatgaagctccattttcctaaatggccctcgattttagccggaaccgaactctctggagtaaaaacacatggaaatgaagaggatgacaaatgttctcaaccagaaaaattttctgcgttctatagacttctggcattgttgattatacaattgagggggaatccatacataatggatgcaattggggttgttttcttgtctttttcattggtagggctggagagacaagactttgaattggcattaggactcttgcactttgtatgtctaaagttatttagacaagatgaccgggattggggtgtattaatgctctcttttctgcaggagatctaccctaagatagagagagaaattgcagaacgaagtcatgaagatgatcaggagaaattaaacaatgcaaagaagttgctcgaacctctttggatgtaccatttatatgaaacaggtagggtctccatgactgaagcatagacactactatcttcatttttgtttttgcgaatctgttgtagaaatttgaaaatattattcgagggcctttaaatgactgctgtaaataatttgcttacttatgccttaatgtcgtcattaaggttttgttagtaatagtataaagatatggttggccaatgccatcaccatgctatttttcctacaaaccttataggaatttattccttgatcctcctagtataaaggcttacttttatctataatttttattttttataaact---aaaaaattcatcctcagtaagtacaccattcaataaagaactgcttgtttgaagctgaaattcattc---tcttatatttaatgcctaagtatggtttgattagaagtgttcaactaatttggtagctccgtaggcctggtgttagctagtat
>_R_Albizia_tomentosa_Hughes_648@NODE_1_length_1806_cov_145.485252
cctcccttgtacaattttgtactccaaaccctcagtatattaacacgtcaagtaatatatcagatattatttttggtcattatattagagccacattatcattcctatatatgcataagaaactagcatcgttagagatttgttgagtctcataaatgagaaggtcatgttagaggactgtttcttagctaggaactgaccctcattgttatgcagaatagatgtcaaacctctgttgaagctcagattttttgttgtggtcaaattatatttggctgcctgctggctgacaactgattaacatttaaacattgcatttggatcacttatgatggacggggaacatgaatttgtcttgtct------------------------ctttattttttcatgactaatggttttatattattttcatagggtctgaatacgatgagccacgagtattatgtaaagtgaagatgctcacagctgttctcatgttcgtggttgacaccactgcaatgggtgttgcacctgacaagcctggagtattgttaaattacacttcaggatgtgtacaacacatcatatctttaattgaccggctaaatcataaccaaattcatcttagtgaagaggatctgaaagatacaattttctgtctgaagagctcttgcacctatgcagcgaagttacttaatctgatactcggacatttaagtgaatcttccacaacttcacctatagcttttgatcttgccaatgacttgctggatttgattatcctgatcgaattatattggggctccggatatgcttcgggtcttgttgcagcagtgaaaccctggctgcctgatttggttctggccttgggatctggaaccatactaaaacaaacacagggtggtaagaaaaatccagcatcatcagaccgaatgaagcttcattttcctaaatggcccttgattttagccaaaaccgaactctctggagtaaaaacacatggaaatgaagagaatgacaaatgttctcaaccagaaaaattttctgcgttctatagacttctggcattggtgattatacaattgagggggaatccatacataatggatgcaattggggttgttttcttgactttttcattggtagggctggagagacaagactttgaattggcattaggactcttgcactttgtatgtctaaagttatttagacaagatcaccgggattggggtgaattaatgctctcttttctgcaagagatctaccctaagatagagagagaaattgcagaacgaagtcatgaagatgatcaggagaaattaaacaatgcaaagaagttgcttgaacctctttggatgtatcatttatatgaaacaggtagggtctccatgactgaagcatagacactactatcttcatttttgtttttgcgaatctgttgtagaaatttgacaatattattggagggcgttcaaatgactgctgtaaataatttgcttgcttatgccttaatgttgtcattaaggttttgttagtaatagtataaagatatggttggctaaaggcatcgtcatgctg-ttttcctacaaacctgataggaatttatttcttggtcctcctagtataatggctcacttttatctataatttttatcttttataaactaagaaaaaaattatgctcaacaagtacagtattcaataaagaactacttgtttgaagttgaaattcattc---tcttatatttaatacctaaatatggtttgattagaagtgttcaa---------------------------------------
>_R_Albizia_xerophytica_Hughes_1435@NODE_1_length_1758_cov_125.014277
--------------------------aaccctcagtatattaacacgtcaagtaatatatcagatattatttttggtcattatattagagccacattatcattcctatatgtgcataagaaactagcatcgttagagatttgttgagtctcattaatgagaaggtcatgttagaggactgtttcttagctaggaactgaccctcattgttatgcagaatagatgtcaaacctatgttgaagctcagattttttgttgtggtcaaattatatttggctgcctgctggctgacaactgattaacatttaaacattgcatttggatcacttatgatggacgggggacatgaatttgtcttgtct------------------------ctttattttttcatgactaatggttttatattattttcatagggtctgaatatgatgagccacgagtattatgtaaagtgaagatgctcacagctgttctcatgttcgtggttgacaccactgcaatgggtgttgcacctgacaagcccggagtattgttaaattacacttcaggatgtgtacaacacatcatatctttaattgaccggctaaatcataaccaaattcatcttagtgaagaggatctgaaagatacaattttctgtctgaagagctcttgcacctatgcagcgaagttacttaatctgatactcggacatttaagtgaatcttccacaacttcacctatagcttttgatcttgccaatgacttgctggatttaattatcctgatcgaattatattggggctccggatatgcttcgggtcttgttgcagcagtgaaaccctggctgcctgatttggttctggccttggggtctggaaccatactaaaacaaacacagggtggtaagacaaatccagcatcatcggaccgaatgaagcttcattttcccaaatggcccttgattttagccaaaaccgaactctctggagtaaaagcacatggaaatgaagaggatgacaaatgttctcaaccagaaaaattttctgcgttctatagacttctggcattggtgattatacaattgagggggaatccatacataatggatgcaattggggttgttttcttgactttttcattggtagggctggagagacaagactttgaattggcattaggactcttgcactttgtatgtctaaagttatttagacaagatcaccgggattggggtgaattaatgctctcttttctgcaagagatctaccctaagatagagagagaaattgcagaacgaagtcatgaagatgatcaggagaaattaaacaatgcaaagaagttgcttgaacctctttggatgtatcatttatatgaaacaggtagggtctccatgactgaagcatagacactactatcttcatttttgtttttgcgaatctgttgtagaaatttgacaatattattggagggcgtttaaatgactgctgtaaataatttgcttacttatgccttaatgttgtcattaaggttttgttagtaatagtataaagatatggttggccaatggcatcgccatgcta-ttttcctacaaacctgataggaatttatttcttggtcctcctagtataatggctcacttttatctataatttttatcttttataaactaagaaaaaaattatgctcagcaagtacactattcaataaagaactacttgtttgaagttgaaattcattc---tcttatatttaatacctaagtatggtttgattagaagtgtttaactaatttggtagcttggtaggcctggtatt---------
>_R_Balizia_spnov_Morim_577@NODE_1_length_1902_cov_353.443422
tatgtgccctacaattttgtactccaaacgctcagtatattaactcgtcaagaagaatgtcagataacatttttggtcattacattagagcgacattatcattcctatatgtgcataagaaagtagcaacgttagagatttgttgaggtttattaatgagaaggtcattttagaggactgttttttagctaggaactaaccctcattgtaatgcagaatag-tatcaaacctctgttgaagctcagattttttgttgtggtcaaatcatatatggctgcctgcttgctgccaactgattaacatttaaacattgcatttggatctcttatgatggacgtgggacatgaatttggcctgcctttgattatgtattcagatattctcctttattttttgatgactgatggttttatatta-ttgcatagggtctgaatacgatgagccacgagtattatgtaaagtgaagatgcttaccgctgttctcatgttcatggttgacgccactgcaatgggtgttgctcctgacaagcctggagtattgttaaattacacttcaagatgtgtacaacacatcatttctctaattgaccgtcaacatcataaccaaattcatcttggtgaagaggatctgaaggatacgattttctgtctgaagagctctttcacctatgcagcaaagttactcaatctgatactcggacacttaagtgaatcttccacaacttcacctaaagtttttgatcttgccaatgacttgctggatttaattatcctgatcgaattatattggggctccggatatgcatcgggtcttgttgcagccgtgaaaccctggctgcctgatttggttctggccttaggatctggaaccatattaaaacaaacacagggtgttgacacaattccagcatcatcagaccgaatgaagcttcattttcctaaatggcccttgattttagccaaaaccgaactctctggagtaacaacacatggaaatgaagaggatgacaaatgttctcaaccagaaaaattttctgcgttctatagacttctggcactggtgattatacaattgaggggaaatccatacataatggatgcaattggggttgttttcttgactttttcattggtagggctggagagccaagactttgaattggcattaggactcttgcactttgtatgtctaaagttatttagccaagatgaccgggattggggggaattaatgctctcttttctgcaagagatctaccctaagatagagagagaaattgcagaacgaagtaatgaagatgatcaggagaaattaaacaatgcaaagaagttgcttgaacctctttggatgtatcatttatatgaaacaggtagggtctccatgactgaagcatagacactactctcttcatttttgtttttgcgaatctgttgtagaaatttgaaaatattattcgagggcctttaaatgacagctgtaaataatttgcttgcttatgccttaatgttgtcattaaggttttgttagtaatagtataaagatatggttggccaatgccatcaccatgctatttttcctacaaacctgataggaatttatttcttgatcctcctagtataaaggcttacttttatctattatttttattttttataaactaagaaaaaatttatcctcagtaagtactccattcaataaagaactacttgtttgaagtcgaaattcattctcttcttatatttaatacctaagtatggtttggttagaagtgttcaactaatttggtagctcggtaagcctaatattacctaatat
>_R_Cathormion_rhombifolium_Deighton_3618@NODE_1_length_1560_cov_107.874579
-----------------------------------------------------------------------------------------------------------------------------------------------------------------------------------------------------aaccctcattgttatgcagaatag-tatcaaacctctgttgaagctcagcctttttgttgtggtcaaatcatatatggctgccggcttgctgccaactgattaacatttaaacattgcatttggatctcttatgatggacgtgggacatgaatttggcctgcctttgattatgcattcagatattctcctttattttttgatgactgatcgttttatatta-ttgcatagggtctgaatacgatgagccacgagtattatgtaaagtgaagatgcttacagctgttctcatgttcatggttgacgccactgcaatgggtgttgctcctgacaagcctgaagtattgttaaattacacttcaagatgtgtacaacacatcatctctctaattgaccgtcaacatcacaaccaaattcatcttggtgaagaggatctgaaggatacaattttctgtctgaagagctctttcacctatgcagtaaagttactcaatctgatactcggacacttaagtgaatcttccacaacttcacgtaaagcttttgatcttgccaatgacttgctggatttaattatcctgatcgaattatattggggctccggatatgcatcgggtcttgttgcagccgtgaaaccctggctgcctgatttggttctggccttaggatctggaaccatattaaaacaaacacagggtgttgagacaattccagcatcatcagaccgaatgaggcttcattttcctaaatggcccttgattttagccaaaaccgaactctctggagtaaaaacacatggaaatgaagaggatgacaaatgttctcaaccagaaaaattttctgcgttctatagacttttggcattggtgattatacaattgagggggaatccatacataatggatgcaattggggttgttttcttgactttttcattggaagggctagagagacaagactttgaattggcattaggactcttgcactttgtatgtctaaagttatttagacaagatgaccgggattggggtgaattaatgctctcttttctgcaagagatctaccctaagatagagagagaaattgcagaacgaagtcatgaagatgatcaggagaaattaaacaatgcaaagaagttgcttgaacctctttggatgtatcatttatatgaaacgggtagggtctccatgactgaagcatagacactactctcttcatttttgtttttgcgaatctgttgtagaaatttgaaaatattattcaagggcctttaagtgactgctgtaaataatttgcttacttatgccttaatgttgtcattaaggttttgtcagtaatagtataaagatatggttggccaa-gccatcaccatgctatttttcctagaaacctgataggaatttatttcttgatcctccttgtataaaggcttacttttatctataatttttattttttataagctaagaaaaaatgtatcctcagtaagtacaccattcaataaagaactacttgtttgaagtcgaaattcattctcttcttatatttaatacctaagtatgg----------------------------------------------------------
>_R_Hydrochorea_corymbosa1_Bonadeu_655@NODE_1_length_1411_cov_165.098820
--------------------------------------------------------------------------------------------------------------------------------------------------------------------------------------------------------------------------------------------------acaatttaggaaatatgataataactgtgaatgatggataggcttttggataacattaacatttaaacattgcatttggatctcttatgatggacgtgggacatgaatttggcctgcctttgattatgcattcagatattctcctttattttttgatgactgatcgttttacatta-ttgcatagggtctgaatacgatgagccacgagtattatgtaaagtgaagatgcttacagctgttctcatgttcatggttgacgccactgcaatgggtgttgctcctgacaagcctggagtattgttaaattacacttcaagatgtgtacaacacatcatctctctaattgaccgtcaacatcacaaccaaattcatcttggtgaagaggatctgaaggatacaattttctgtctgaagagctctttcacctatgcagtaaagttactcaatctgatactcggacacttaagtgaatcttccacaacttcacctaaagcttttgatcttgccaatgacttgctggatttaattatcctgatcgaattatattggggctccggatatgcatcgggtcttgttgcagccgtgaaaccctggctgcctgatttggttctggccttaggatctggaaccatattaaaacaaacacagggtgttgagacaattccagcatcatcagaccgaatgaagcttcattttcctaaatggcccttgattttagccaaaaccgaactctctggagtaaaaacacatggaaatgaagaggatgacaaatgttctcaaccagaaaaattttctgcgttctatagacttttggcattggtgattatacaattgagggggaatccatacataatggatgcaattggggttgttttcttgactttttcattggaagggctagagagacaagactttgaattggcattaggactcttgcactttgtatgtctaaagttattcagacaagatgaccgggattggggtgaattaatgctctcttttctgcaagagatctaccctaagatagagagagaaattgcagaacgaactcatgaagatgatcaggagaaattaaacaatgcaaagaagttgcttgaacctctttggatgtatcatttatatgaaacgggtagggtctccatgactgaagcatagacactactctcttcatttttgtttctgcgaatctgttgtagaaatttgaaaatattattcaagggcctttaagtgactgctgtaaataatttgcttacttatgccttaatgttgtcattaaggttttgtcagtaatagtacaaagatatggttggccaatgccatcaccatgctatttttcctagaaacctgataggaatttatttcttgatcctccttgtataaaggcttacttttatctataatttttattttt--------------------------------------------------------------------------------------------------------------------------------------------------------------------
>_R_Hydrochorea_corymbosa2_Iganci_862@NODE_1_length_1532_cov_291.077183
----------------------------------------------------------------------------------------------------------------------------------------------------------attaatgaggtcattttagaggactgttttttagctaggaactaaccctcattgttatgcagaatag-tatcaaacctctgttgaagctcagcttttttgttgtggtcaaatcatatatggctgccggcttgctgccaactgattaacatttaaacattgcatttggatctcttatgatggacgtgggacatgaatttggcctgcctttgattatgcattcagatattctcctttattttttgatgactgatcgttttatatta-ttgcatagggtctgaatacgatgagccacgagtattatgtaaagtgaagatgcttacagctgttctcatgttcatggttgacgccactgcaatgggtgttgctcctgacaagcctggagtattgttaaattacacttcaagatgtgtacaacacatcatctctctaattgaccgtcaacatcacaaccaaattcatcttggtgaagaggatctgaaggatacaattttctgtctgaagagctctttcacctatgcagtaaagttactcaatctgatactcggacacttaagtgaatcttccacaacttcacctaaagcttttgatcttgccaatgacttgctggatttaattatcctgatcgaattatattggggctccggatatgcatcgggtcttgttgcagccgtgaaaccctggctgcctgatttggttctggccttaggatctggaaccatattaaaacaaacacagggtgttgagacaattccagcatcatcagaccgaatgaagcttcattttcctaaatggcccttgattttagccaaaaccgaactctctggagtaaaaacacatggaaatgaagaggatgacaaatgttctcaaccagaaaaattttctgcgttctatagacttttggcattggtgattatacaattgagggggaatccatacataatggatgcaattggggttgttttcttgactttttcattggaagggctagagagacaagactttgaattggcattaggactcttgcactttgtatgtctaaagttattcagacaagatgaccgggattggggtgaattaatgctctcttttctgcaagagatctaccctaagatagagagagaaattgcagaacgaagtcatgaagatgatcaggagaaattaaacaatgcaaagaagttgcttgaaccgctttggatgtatcatttatatgaaacgggtagggtctccatgactgaagcatagacactactcttttcattttcgtttgtgcgaatctgttgtagaaattttaaaatattattcaagggcctttaagtggctgctgtaaataatttgcttacttatgccttaatgttgtcactaaggttttgtcagtaatagtacaaagatatggttggccaatgccatcaccatgctatttttcctagaaacctgataggaatttatttcttgatcctccttgtataaaggcttacttttatctataatttttattttttataagctaagaaaaaatgtatcctcagtaagta----------------------------------------------------------------------------------------------------------------------------------
>_R_Jupunba_floribunda_Iganci_883@NODE_1_length_1982_cov_154.824147
tatgtgccttacaattttgtactccaaacgctcagtatattaactcgtcaagaagaatgtcagatatcattttcggtcattacattagagcgacattatcattcctatatgtgcataagaaagtagcaacgttagagatttgttgaggtttattaatgagaaggtcattttagaggactgttttttagctaggaactaaccctcattgttatgtagaatag-tatcaaacctctgttgaagctcagattttttgttgtggtcaaatcatatatggctgccggcttgctgccaactgattaacatttaaacattgcatttggatctcttatgatggacgtgggacatgaatttggcctgcctttgattacgtattcagatattctcctttattttttgatgactgatcgttttatatta-ttgcatagggtctgaatacgatgagccacgagtattatgtaaagtgaagatgcttacaactgttctcatgttcatggttgacgccactgcaatgggtgttgctcctgacaagcctggagtattgttaaattacacttcaagatgtgtacaacacatcatctttctaattgaccatcaacatcataaccaaattcatcttggtgaagaggatctgaaggatacaattttctgtctgaagagctctttcacctatgcagcaaagttactcaatctgatactcggacacttaagtgaatcttccacaacttcacctaaagcttttgatcttgccaatgacttgctggatttaattatcctgatcgaattatattggggctccggatatgcatcgggtcttgttgcagccgtgaaaccctggctgcctgatttggttctggccttaggatctggaaccatattaaaacaaacacagggtgttgagacaatcccagcatcatcagaccgaatgaagcttcattttcctaaatggcccttgattttagccaaaaccgaactctctggagtaaaaacacatggaaatgaagaggatgacaaatgttctcaaccagaaaaattttctgcgttctatagacttctggcattggtgattatacaattgagggggaatccatacataatggatgcaattggggttgttttcttgactttttcattggtagggctggagagacaagactttgaattggcattaggactcttgcactttgtatgtctaaagttatttagacaagatgaccgggattggggggaattaatgctctcttttctgcaagagatctaccctaagatagagagagaaattgcagaacgaagtcatggagatgatcaggagaaattaaacaatgcaaagaagttgcttgaacctctttggatgtatcatttatatgaaacaggtagggtctccatgactgaagcatagacactactctcttcatttttgtttttgcgaatctgttgtagaaatttgaaaatattattcgagggcctttaaatgactgctgtaaataatttgcttgcttatgccttaatgttgtcattaaggttttgttagtaatagtataaagatatggttggccaatgccatcaccatgctatttttcctacaaacctgataggaatttatttcttgatcctcctagtataaaggcttacttttatctataatttttattttttataaactaagaaaaaatttatcctcagtaagtacaccattcaataaagaactacttgtttgaagtcgaaattcattctcttcttatatttaatacctaagtatggtttggttagaagtgttcaactaatttggtagctcggtaggcccaatattacctaatat
>_R_Jupunba_idiopoda_Quesada_1718@NODE_1_length_1472_cov_97.681720
--------------------------------------------------------------------------------------------------------------------------------------------------------------------tcattttagaggactgttttttagctaggaactaaccctcattgttatgcagaatag-tatcaaacctctgttgaagctcagattttttgttgtggtcaaatcacatatggctacctgcttgctgccaactgattaacgtttaaacattgcatttggatctcttatgatggacgtgggacatgaatttggcctgcctttgattatgtattcagatattctcctttattttttgatgactgatggttttatatta-ttgtataggatctgaatacgatgagccacgagtattatgtaaagtgaagatgcttacagctgttctcatgttcatggttgacgccactgcaatgggtgttgctcctgacaagcctggagtattgttaaattacacttcaagatgtgtacaacacatcatctctctaattgaccgtcaacatcataaccaaattcatattggtgaagaggatctgaaggatacaattttctgtctgaagagctctttcacctatgcagcaaagttactcaatctgatactcggacacttaagtgaatcttccacaacttcacctaaagcttttgatcttgccaatgacttactggatttaattatcctgatcgaattatattggggctctggatatgcatcgggtcttgttgcagccgtgaaaccctggctgcctgatttggttctggctttaggatctggaaccatattaaaacaaacacagggtgttgagacgattccagcatcatcagaccgaatgaagcttcattttcctaaatggcccttgattttagccaaaaccgaactctctggagtaaaaacacatggaaatgaagacgatgacaaatgttctcaaccagaaaagttttctgcgttctatagacttctggcattggtgattatacaattgagggggaatccatacataatggatgcaattggggttgttttcttgactttttcattggtagggctggagagacaagactttgaattggcattaggactcttgcactttgtatgtctaaagttatttagacaagatgaccgggattggggggaattaatgctctcttttctgcaagagatctaccctaagatagagagagaaattgcagaacgaagtcatgaagatgatcaggagaaattaaacaatgcaaagaagttgcttgaacctctttggatgtatcatttatatgaaacaggtagggtctccatgactgaagcatagacactactctcttcatttttgtttttgcgaatctgttgtagaaatttgaaaatattattcgagggactttaaatgactgctgtaaataatttgcttgcttatgccttaatgttgtcattaaggttttgttagtaatagtataaagatatggttggccaatgccatcaccatgctatttttcctacaaacctgataggaatttatttcttgatcctcctagtataaaggcttacttttatc------------------------------------------------------------------------------------------------------------------------------------------------------------------------------------
>_R_Jupunba_laeta_Mori_25147@NODE_1_length_1540_cov_52.939850
--------------------------------------------------------------------------------------------------------------------------gtagcaacgttagagatttgttgaggtttattaatgagaaggtcattttagaggactgttttttagctaggaactaaccctcattgctatgcagaatag-tatcaaacctctgttgaagctcagattttttgttgtggtcaaatcatatatggctgcctgcttgctgccaactgattaacatttaaacattgcatttggatctcttatggtggacgtgggacatgaatttggcctgcctttggttatgtattcagatattctcctttattttttgatgactgatggttttatatta-ttgcatagggtctgaatacgatgagccacgagtattatgtaaagtgaagatgcctacagctgttctcatgttcatggttgacgccactgcaatgggtgttgctcctgacaagcctggagtattgttaaattacacttcaagatgtgtacaacacatcatctctctaattgaccatcaacatcataaccaaattcatcttggtgaagaggatctgaaggatacaattttctgtctgaagagctctttcacctatgcagtaaagttactcaatctgatcctcggacacttaagtgaatcttccacaacttcacctaaagcttttgatcttgccaatgacttgctggatttaattatcctgatcgaattatattggggctccggatatgcatcgggtcttgttgcagccgtgaaaccctggctgcctgatttggttctggcgttaggatctggaaccatattaaaacaaacacagggtgttgagacaattccagcatcatcagaccgaatgaagcttcattttcctaaatggcccttgattttagccaaaaccgaactctctggagtaaaaacacatggaaatgaagaggatgacaaatgttctcaaccagaaaaattttctgcgttctatagacttctggcattggtgattatacaattgagggggaatccatacataatggatgcaattggggttgttttcttgactttttcattggtagggctggagagacaagactttgaattggcattaggactcttgcactttgtatgtctaaagttatttagacaagatgaccgggattggggtgaattaatgctctcttttctgcaagagatctaccctaagatagagagagaaattgcagaaggaagtcatgaagatgatcaggagaaattaaacaatgcaaagaagttgcttgaacctctttggatgtatcatttatatgaaacgggtagggtctccatgactgaagcatagacactactctcttcatttttgtttttgcgaatc--ttgtagaaatttgaaaatattattcgagggcctttaaatgactgctgtaaataatttgcttacttatgccttaatgttgtcattaaggttttgttagtaatggtataaagatatggttggccgatgccatcaccatgctatttttcctacaaacctgataggaatttacttcttgatcctcctagtataaaggcttacttttatgagaaaattcta---------------aaaaaaatacgtt-------ggaa----------------------------------------------------------------------------------------------------------------------------------
>_R_Jupunba_leucophylla_Iganci_839@NODE_1_length_1978_cov_266.367175
------------------------------------atattaactcgtcaagaagaatgtcagatatcattttcggtcattacattagagcgacattatcattcctatatgtgcataagaaagtagcaacgttagagatttgttgaggtttattaatgagaaggtcattttagaggactgttttttagcgaggaactaaccctcattgtcatgcagaatag-tatcaaacctctgttgaagctcagcttttttgttgtggtcaaatcatatttggctgccggcttgctgccaactgattaacatttaaacattgcatttggatctcttatgatggacgtgggacatgaatttggcctgcctttgattatgcattcagatattctcctttattttttgatgactgatcgttttatatta-ttgcatagggtctgaatacgatgagccacgggtattatgtaaagtgaagatgcttacagctgttctcatgttcatggttgacgccactgcaatgggtgttgctcctgacaagcctggagtattgttaaattacacttcaagatgtgtacaacacatcatctctctaattgaccgtcaacatcataaccaaattcatcttggtgaagaggatctgaaggatacaattttctgtctgaagagctctttcacctatgcagtaaagttactcaatctgatactcggacacttaagtgaatcttccccaacttcacctaaagcttttgatcttgccaatgacttgctggatttaattatcctgatcgaattatattggggctccggatatgcatcgggtcttgttgcagccgtgaaaccctggctgcctgatttggttctggccttaggatctggaaccatattaaaacaaacacagggtgttgagacaattccagcatcatcagaccgaatgaagcttcattttcctaaatggcccttgattttagccaaaaccgaactctctggagtaaaaacacatggaaatgaagacgatgacaaatgttctcaaccagaaaaattttctgcgttctatagacttctcgcattggtgattatacaattgagggggaatccatacataatggatgcaattggggttgttttcttgactttttcattggaagggctggagagacaagactttgaattggcattaggactcttgcactttgtatgtctaaagttatttagacaagatgaccgggattggggggaattaatgctctcttttctgcaagagatctaccctaagatagagagagaaattgcagaacgaagtcatgaagatgatcaggagaaattaaacaatgcaaagaagttgcttgaacctctttggatgtatcatttatatgaaacgggtagggtttccatgactgaagcatagacgctactctcttcatttttgtttttgcgaatctgttgtagaaatttgaaaatattattcgacggcctttaaatgactgctgtaaataatttgcttatttatgccttaatgttgtcattaaggttttgttagtaatagtataaagatatggttggccaatgccatcaccatgctattttt-ctacaaacctgataggaatttatttcttgatcctcctagtataaagacttacttttatgggaaaatttcatatgttggaatacaaaaaaggataaattagtgctaggagcagtttgggatgatgaaatgttggtgaaaagactaactccatttttttctttcatttgtatctcaaatatagtattgttaggggtgttaacttaaattatgaagttgtgaaataagaaattatgaaaaat
>_R_Jupunba_limae_Iganci_261@NODE_1_length_2063_cov_145.149043
tatgtgccttacaattttgtactccaaacgctcagtatattaactcgtcaagaagaatgtcagatatcattttcggtcattacattagagcgacattatcattcctatatgtgcataagaaagtagcaacgttagagatttgttgaggtttattaatgagaaggtcattttagaggactgttttttagctaggaactaaccctcattgttatgcagaatag-tatcaaacctctaatgaagctcagattttttgttgtggtcaaatcatatatggctgcctgcttgctgccaactgattaacatttaaacattgcatatggatctcttatggtggacgtgggacatgaatttggcctgcctttgattatgtattcagttattctcgtttattttttgatgactgatcgttttatatta-ttgcatagggtctgaatacgatgagccacgagtattatgtaaagtgaagatgcttacagctgttctcatgttcatggttgacgccactgcgatgggtgttgctcctgacaagcctggagtattgttaaattacacttcaagatgtgtacaacacatcatctctctaattgaccgtcaacatcataaccaaattcatcttggtgaagaggatctgaaggatacaattttctgtctgaagagctctttcacctatgcagtaaagttactcaatctgatactcggacacttaagtgaatcttccacaacttcacctaaagcttttgatcttgccaatgacttgctggatttaattatcctgatcgaattatattggggctccggatatgcatcgggtcttgttgcagccgtgaaaccctggctgcctgatttggttctggccttaggatctggaaccatattaaaacaaacacagggtgttgagacaattccagcatcatcagaccgaatgaagcttcattttcctaaatggcccttgattttagccaaaaccgaactctctggagtaaaaacacatggaaatgaagaggatgacaaatgttctcaaccagaaaaattttctgcgttctatagacttctggcattggtgattatacaattgagggggaatccatacataatggatgcaattggggttgttttcttgactttttcattggtagggctggagagacaagactttgaattggcattaggactcttgcactttgtatgtctaaagttatttagacaagatgaccgggattggggtgaattaatgctctcttttctgcaagagatctaccctaagatagagagagaaattgcagaacgaagtcatgaagatgatcaggagaaattaaacaatgcaaagaagttgcttgaacctctttggatgtatcatttatatgaaacgggtagggtctccatgactgaagcatagacactgctctcttcatttttgtttttgcgaatctgttgtggaaatttgaaaatattattcgagggcctttaaatgactgctgtaaataatttgcttgcttatgccttaatgttgtcattaaggttttgttagtaacagtataaagatatggttggccaatgccatcaccatgccatttttcctacaaacctgataggaatttatttcttgatcctcctagtataaaggcttacttttatgggaaaattctatacgttggaatatgaaaaagaataaattagtgctaagagtagtctgggatgatgaaatgtcggtgaagagaccaactccaattttttcttctattcatatctcaaat--------------------------------------------------------------
>_R_Jupunba_nipensis_Mayo_19662@NODE_1_length_1414_cov_49.112939
--------------------------------------------------------------------------------------------------------------------------------------------------------------------------------------------------------------------------tag-tatcaaacctctgttgaagctcagatttgttgttgtggtcaaatcatatatggctgcctgcttgctgccaactgattaacgtttaaacattgcatttggatctcttatgatggacgtgggacatgaatttggcctgcctttgattatgtattcagatattctcctttattttttgatgactgatggttttatatta-ttgcatagggtctgaatacgatgagccacgagtattatgtaaagtgaagatgcttacagctgttctcatgttcatggttgacgccactgcaatgggtgttgctcctgacaagcctggagtattgttaaattacacttcaagatgtgttcaacacatcatctctctaattgacggtcaacatcataaccaaattcatcttggtgaagaggatctgaaggatacaattttctgtctgaagagctctttcacctatgcagcaaagttactcaatctgatactcggacacttaagtgaatcttccacaacttcacctaaagcttttgatcttgccaatgacttgctggatttaattatcctgatcgaattatattggggctccggatatgcatcgggtcttgttgcagccgtgaaaccctggctgcctgatttggttctggccttaggatctggaaccatattaaaacaaacacagggtgttgagacaattccagcatcatcagaccgaatgaagcttcattttcctaaatggcccttgattttagccaaaaccgaactctctggggtaaaaacacatggaaatgaagacgatgacaaatgttctcaaccagaaaaattttctgcgttctatagacttctggcattggtgattatacaattgagggggaatccatacataatggatgcaattggggttgttttcttgactttttcattggtagggctggagagacaagactttgaattggcattaggactcttgcactttgtatgtctgaagttatttagacaagatgaccgggattggggggaattaatgctctcttttctgcaagagatctaccctaagatagagagagaaattgcagaacgaagtcatgaagatgatcaggagaaattaaacaatgcaaagaagttgcttgaacctctttggatgtatcatttatatgaaacaggtagggtctccatgactgaagcatagacactactctcttcatttttgtttttgcgaatctgttttagaaatttgaaaatattattcgagggcctttaaatgactgctgtaaataatttgcttgcttatgccttaatgttgtcattaaggttttgttagtaatagtttaaagatatggttggccaatgccatcaccatgctatttttcctacaaacctgataggaatttatttcttgatcctcctagtataaaggcttacttt----------------------------------------------------------------------------------------------------------------------------------------------------------------------------------------
>_R_Jupunba_trapezifolia_Simon_1600@NODE_1_length_1293_cov_241.571082
------------------------------------------------------------------------------------------------------------------------------------------------------------------------------------------------------------------------------------------------atcggaagagcgtcgtgtggggaaagcgtgtatgtctgggtggttgctgccaactgattaacatttaaacattgcatttggatctcttatgatggacgtgggacatgaatttggcctgcctttgattatgtaatcagatattctcctttattttttgatgactgatggttttatatta-ttgcatagggtctgaatacgatgagccactagtattatgtaaagtgaagatgcttacagctgttctcatgttcatggttgacgccactgcaatgggtgttgctcctgacaagcctggagtattgttaaattacacttcaagatgtgtacaacacatcatctctctaattgaccgtcaacatcataaccaaattcatcttggtgaagaggatctgaaggatacaattttctgtctgaagagctctttcacctatgcagcaaagttactcaatctgacactcggacacttaagtgaatcttcgacaacttcacctaaagcttttgatcttgccaatgacttgctggatttaattatcctgatcgaattatattggggctccggatatgcatcgggtcttgttgcagccgtgaaaccctggctgcctgatttggttctggccttaggatccggaaccatattaaaacaaacacagggtgttgagacaaatccagcatcatcagaccgaatgaagcttcatcttcctaaatggcccttgattttagccaaaaccgaactctctggagtaaaaacacagggaaatgaagaggatgacaaatgttctcaaccagaaaaattttctgcgttctataggcttctggcattggtgattatacaattgagagggaatccatacataatggatgcaattggggttgttttcttgactttttcattggtagggctggagatacaagattttgaattggcattaggactcttgcactttgtatgtctaaagttatttagacaagatgaccgggattggggtgaattaatgctctcttttctgcaagagatctaccctaagatagagagagaaattgcagaacgaagtcatgaagatgatcaggagaaattaaacaatgcaaagaagttgcttgaacctctttggatgtatcatttatatgaaacaggtagggtctccatgactgaagcatagacactactctcttcatttttgtttttgtgaatctgttgtagaaatttgaaaatattattcgagggcctttaaatggctgccgtaaataatttgcttacttatgccttaatgttgtcattaaggttttgttagtaat--------------------------------------------------------------------------------------------------------------------------------------------------------------------------------------------------------------------------------------------------------------------------------------------
>_R_Punjuba_callejasii_Daly_5935@NODE_1_length_1127_cov_30.597143
-------------------------------------------------------------------------------------------------------------------------------------------------------------------------------------------------------------------------------------------------------------------------------------------------------------------------------------------------------------------------------------------------------------------------------------------ggtctgaatacgatgagccacgagtactatgtaaagtgaagatgcttacagctgttctcatgttcatggttgacgccactgcaatgggtgttgctcctgacaagcctggagtattgttaaattacacttcaagatgtgtacaacacatcatctcactaattgaccgtctacatcataaccaaattcatcttggtgaagaggttctgaaggatacaattttttgtctgaagagctctttcacctatgcagcaaagttactcaatctgatactcggacacttaagtgaatcttccacaacttcacctaaagcttttgatcttgccaatgacttgctggatttaattatcctgatcgaattatattggggctccggatatgcatcgggtcttgttgcagccgtgaaaccctggctgcctgatttggttctggccttaggatctggaaccatattaaaacaaacacagggtgttgagacaaatccagcatcatcagaccgaatgaagcttcattttcctaaatggcccttgattttagccaaaaccgaactctccggagtaaaaacacatggaaatgaagaggatgacaaatgttctcaaccagaaaaattttctgcgttctatagacttctggcattggtgattatacaattgaggggcaatccatacataatggatgcaattggggttgttttcttgactttttcattggcagggctggagatacaagactttgaattggcattaggactcttgcactttgtatgtctaaagttatttagacaagatgatcgggattggggtgaattaatgctctcttttctgcaagagatctaccctaagatagagagagaaattgcagaacgaagtcatgaagatgaccaggagaaattaaacaatgcaaagaagttgcttgaacctctttggatgtatcatttatatgaaacaggtagggtctccatgactgaagcatagacactactctcttcatttttgtttttgcgaatctgttgtagaaatttgaaaatattattcgagggcctttaaatgactgccgtaaataatttgcttacttatgccttaatgttgtcattaaggttttgttagtaatagtataaagatatggttggc------------------------------------------------------------------------------------------------------------------------------------------------------------------------------------------------------------------------------------------------------------------------
>_R_Punjuba_racemiflora_Jimenez_Soares_3626@NODE_1_length_1482_cov_187.854804
---------------------------------------------------------------------------------------------------------------------------------------------------------------------------------------------------------------------------------------------------------------------caaatcatatatggctgcctgcttgctgccaactgattaacatttaaacattgcatttggatctcttatgatggacgtgggacatgaatttggccttcctttgattatgtattcagatattctcctttagtttttgatgactgatggttttatatca-ttgcatagggtctgaatacgacgagccacgagcactatgtaaagtgaagatgcttacagctgttctcatgttcatggttgacgccactgcaatgggtgttgctcctgacaagcctggagtattgttaaattacacttcaagatgtgtacaacacatcatctcactaattgaccgtctacatcataaccaaattcatcttggtgaagaggatctgaaggatacaattttgtgtctgaagagctctttcacctatgcagcaaagttactcaatctgatactcggacacttaagtgaatcttccacaacttcacctaaagcttttgatcttgccaataacttgctggatttaattatcctgatcgaattatattggggctccggatatgcatcgggtcttgttgcagctgtgaaaccctggctgcctgatttggttctggccttaggatctggaaccatattaaaacaaacacagggtgttgagacaaatccagcatcatcagaccgaatgaagcttcattttcctaaatggcccttgattttagccaaaaccgaactctctggagtaaaaacacatggaaatgaagaggatgacaaatgttctcaaccagaaaaattttctgcgttctatagacttctggcattggtgattatacaattgagggggaatccatacataatggatgcaattggggttgttttcttgactttttcattggtagggctagagatacaagactttgaattggcattaggactcttgcactttgtatgtctaaagttatttagacaagatgaccgggattggggtgaattaatgctctcttttctgcaagagatctaccctaagatagagagagaaattgcagaacgaagtcatgaagatgatcaggagaaattaaacaatgcaaagaagttgcttgaacctctttggatgtatcatttatatgaaacaggtagggtctccatgactgaagcatagacgctactctcttcatttttgtttttgcgaatctgttgtagaaatttgaaaatattattcgagggcctttaaatgactgccgtaaataatttgcttacttatgccttaatgttgtcattaaggttttgttagtaatagtataaagatatggttggccaatgccgccaccaaattatttttcctacaaacctgataggaatttagttcttgatcctcctagtataaaggcttacttttatctataatttttattttttataaacta--aaaagatttatcctcagtaagtacaccattcaataaagaactacttgtgtgaagtcgaaattcattctcttcttatattta------------------------------------------------------------------------
