# Supplementary material for: A new generic circumscription of Hydrochorea (Leguminosae, Caesalpinioideae, mimosoid clade) with an amphi-Atlantic distribution
Source: PhytoKeys. 2022 Aug 22;205:401–37. doi: 10.3897/phytokeys.205.82775 (PMC9849043; doi:10.3897/phytokeys.205.82775)
Supplement: Supplementary material 1 — Supplementary data file S1 [file phytokeys-205-401_article-82775__-s001.zip › RBH3_m5245_comp21282_c0_seq1.aln-cln]

>Afrocalliandra_redacta_Germishuizen_5585@NODE_2_length_1101_cov_108.570312
------------------------------------------------------------------------------------------------------------------------------------------------------gag-ttttgattgtggtggttatcctgtgacttgaatgtgcccagtgcttcgttttcagataatacatgactttgtttgagattaatgcttcaagtagcaagagatagaaacaaagtggagaatttcctgatgctaaactcttggacacaa-aaagtctgagac---------------------aaacttcaaagagagcaataatttttgtaaatgtctttt-taggaaaatattcaa-----ctataacat-aaaacaggggcaactatcaaaata-----cttta---aaaatacatggccatctgaacttctttctgcttgaagccacatttcttatagaacattttgttgtcaaggctgcaatcaagtattaccttatagcatacgactgaacgagcatgctctgtaaggaagttgatcactttccttcccaattgcttcccccgtgcactggaatcaacaacaacatcttcaatgtgaccaactttgccacagtttcttagaaatttcttttcaattaatatgctccctgttgcaataatcttcccatgaagtttatcctctacgacacagataacatgatagtcttagagtgaactgatctcaggaaatcgatcttgaaattccttgtcagatacagaatcacagacattaagttgttgtagtaactctatgaaaccttttcccttgtctgagatttccaatttcctcattcttatcttttgctcttggcccactaagtcactgttctgcatcatcttcagtgtagctcctatttctctaaaaagttacagggtgaatact----------aagcatttttcagatatccttggaaaatgagaaagagtacactacatttattattagcaccataag-----ctgagtgccatatagttcatttctctgactctataattatacactcagtaaaaaaacttgatcaatttctacagttcaaaacctattattttgactt-cattgcctttggttcgacggtaaaccatagctaccagtgtatgtagcacatggccg----taagactttcttccactatat-----atatacta--------------------------------------cctcttgtcctaaatatgaaacatag-----------------------------------------------------------g
>Albizia_burkartiana_StivalSantos_678@NODE_2_length_519_cov_5.489224
--------------------------------------------------------------------------------------------------------------------------------------------------------------------------------------------------------------------------------------------------------------------------------------------------------------------------------------cagataataaaacatgaaaacgagcattgacctatgccaatacccttt-tataagaacattcaa----------------taatgggggcaattggtaaaacattgttcctcaaacgaaatacatggccatctg-tcagaattgtattcgaagccacacttctcgtagaacgctttgttctcaaggctgcaatcaagtattaccttatagcaccccattgaacgagcatgatctataaggaactggatcattttctttcccaattgcttcccctgtgcacttgaatcaaccacaacatcttcagtgtgtcccactttgccacaatttcttagaaatttcttcccaatgaacacactccctgaagtaataatactccctctaaattcatcttctatgacacaagttacatgatcatctccaagtgaactgagctcgtgaaattgatcctggaattccttgtctgaaatagaatcataga-------------tagtaactctatgaaaccttttcccttgtctgagagttccaattttctgactcttaact------------------------------------------------------------------------------------------------------------------------------------------------------------------------------------------------------------------------------------------------------------------------------------------------------------------------------------------------------------------------------------------------------------------------------------------------------------------------------------------------
>Albizia_coripatensis_Hughes_2433@NODE_1_length_1504_cov_210.218641
aaagaggttattagtacatgatctaaaactagttcgagatagattcttgtaatttaaacgtagataaaggatgttgtgttgttagtccgctggaaccgtttacaaaagaggaatatttaatcaaccccgttcaaaacaggctctcccattgtg-ttttgacttttgtggttatcgcatgacttgaatgtgcccggtgctttgtttacagagaat-aatcactttgattgtgattattgcattatttaaaaaaaaaaaaaaaagaagtggagaatttcctgaagctatagtctccaccatcacaaaacctgacacaaaactcctgttcggataagaaaacttgaaaaggagcaatgacttgtgtgaatacgccttctaggagaatattcaactcaactataacat-gaaaaaag------------agca-----cgtcaaacaaaatacatggccatctgaacttctttctccttgaagccacacttctcatagaacactttgttctcaaggctgcaatcaagtattaccttatagcaccccattgaacgagcatgatctgtaaggaacttgatcactttctttcccaattgcttcccccttgcactggaatcaacaacaacatcttcaatgtgaccaaccttgccacaatttcttagaaatttcttctcaatgaatatgctccctgtagcgataatcctcccacgaagttcatcctctaagacacagataatatgatcgtctccaagtgaactgagctcgctaaatcgatcttgaaattccttatcagatacagaatcacagacactaagttgttgtagtagctctatgaaaccttttcccttgtctgagagttctaattttctcactcttaaattttgctcctgatccactgagtcactgttctgcatcatcttcagcgcagcttctgtttctctaaaaagttacagagtgaatact------gcaagagcttttttcagttatcgtcaaaaattgagaaagagtaaactaaatttattattagcaccataag-----ataagtgccatatagttcatttttctgactctgtaatt-tacactcaataaaaa-----aatcaatctccacaatccaaaaccagttattttgacttccattgtcttaagtcctacagtacaccatagccaccagtgttagtagcacatgatcgtccataatactttcttccaatatgttgtgtgtgcgtgacagaaaaaagttaagttcattgtttcaaagttcaaattattgttgacataaagagcaactatagtgtatagatcattgaaga--gagtttctcaaaagataaacagaagttcaactaatttccg
>Albizia_edwallii_Dalmaso_272@NODE_2_length_806_cov_7.013316
-------------------------------------------------------------------------------------------------------------------------------------------------------------------------------------------------------------------------------------------gtgctttatgtaga----------------------------------------------aaaacacaaagcccaagacaacatttcaactcagataataaaacatgaaaacaagcatggatctatgctcatacccttt-tataagaaaattcaa----------------taatgagggccattggtaaaacactattcctcaaacgaaatacatggccatctgaacaaaattgtgttcgaagccacacttctcgtagaacactttgttctcaaggctgcaatcaagtattaccttgtagcaccccattgaacgagcatgatctgtaaggaactggatcactttctttcccaattgcttcccccgtgcacttgaatcaaccacaacatcttcaatgtgtcccactttgccacaatttcttagaaatttcttcccaatgaacacactccctgtagcaataatcctcccactaagttcatcttctatgacacaagttacatgatcatctccaagtgaactgagctcgtgaaatcgatcctggaattccttgactgaaacagaatcacagacactgagttgttgtagtaactctatgaaaccttttcccttgtcggagagttccaattttctgactcttaactcctgctccaggccagctgacttgttgttctgcatcttcttcagcgcaacttatgtttctgta-gaagttactgaatgcataccattaattcaaaccgaaccattggatatcttcagaaagccagaaagaataaactaaattcattaacaggatccggaatgcacaagagtgcgatagagttagttc-------------------------ataaaaagcctcaatcaatttcgacggtccaaaag------------------------------------------------------------------------------------------------------------------------------------------------------------------------------------------------------------------------------------------
>Albizia_glabripetala_Lewis_1652@NODE_1_length_1041_cov_77.633817
------------------------------------------------------------------------------------------------------------------------------------------------------------ttgacttttgtggttatcgtatgacttgaatgtgcccggtgcttcgtttacagagaata-atcactttgattgtgattattgctttatttagcaaacaaaacaaaaaaagcagagaatttcctgaatctatagtctccaccatcacaaaacctgacacaaaactcctgttcggataagaaaacttgaaaaggagcaatgacttgtgtgaatacgccttctaggagaatattcaattcaactataacat-gaaaaaagagcaactatcaaagca-----cgtcaaacaaaatacatggtcatctgaacttctttctccttgaagccacacttctcatagaacactttgttctcaaggctgcaatcaagtagtaccttatagcaccccattgaacgagcatgatctgtaaggaacttgatcactttctttcccaattgcttcccccttgcactggaatcaacaacaacatcttcaatgtgaccaaccttgccacaatttcttagaaatttcttctcaatgaatatgctccctgttgcgataatcctcccccgaagttcatcctctacgacacagataatatgatcgtctccaagtgaattgagctcgttaaatcgatcttgaaattccttgtcagatacagaatcacagacactaagttgttgtagtaagcctatgaaaccttttcccttgtctgagatttctaattttctcactcgtaaattttgctcctggtccactgagtcactgttctgcatcatcttcagcgcagcttctgtttctccaaaaagtt--agagtgaatact------gcaagagcttttttcagttatcgtcaaaaattgagaaagagtaaactaaatttattattagcaccatatg-----atgagtgccatagagttcatttttctgactctataattatacactcaatgaaaaatatcaatcaatctccacagtccaaaaccagttattttgact---attgtcttaagtcctacagtaaaccacagctaccagtgttagtagcacgtggtcgtccataatactttct---------------------------------------------------------------------------------------------------------------------------------------------------
>Albizia_inundata_Wood_26530@NODE_1_length_834_cov_381.376123
---------------------------------------------------------------------------------------------------------------------------------------------------------------------------------------------------------------------------------------------------------------------------------------gaagctacactcaccaccatc------------acaaaactcctgtt--gataagaaaacttgaaaaggagcaatgacctgcgtgaatccgccttctaggagaatattcaattaaactataacat-gaaaaaaaagcaactatcaaagca-----catcaaacaaaatacatggccatctgaacttctttctccttgaagccacacttctcatagaacactttgttctcaaggctgcaatcaagtattaccttatagcaccccattgaacgagcatgatctgtaaggaacttgatcactttcttccccaattgcttcccccttgcactggaatcaacaacaacatcttcaatgtgaccaaccttgccacaatttcttagaaatttcttctcaatgaatatgctccctgttgcgataatcctcccccaaagttcatcctctacgacacagataatatgatcgtctccaagtgaactgagctcgttaaatcgatcttgaaattccttgtcagatacagaatcacagacactaagttgttgtagtaaccctatgaaaccttttcccttgtctgagatttctaattttctcactcgtaaattttgctcctggtccactgagtcactgttctgcatcatcttcagcccagcttctgtttctccaaaaagtt--agagtgaatact------gcaagagcttttttcagttatcgtcaaaaattgagaaagagtaaactaaatttattattagcaccatatg-----atgagtgccatagagttcatttttctgactctataattatacactcaatgaaaaatatcaatcaatctccacagtccaaaaccagttattttgacttccattgtct------------------------------------------------------------------------------------------------------------------------------------------------------------------------------------------------------------------
>Albizia_multiflora_Hughes_3090@NODE_2_length_829_cov_56.417553
-----------------------------------------------------------agatt-atcatgtactataataaagttccaagaacaaggctcacgaacaacgaatg-----ttggcttggcttaacttcaaaattgatatcattt-tttga--tttgtggct-ttgagacttttgaataggccaagtgccttattccaagagaatgcatcattcctattgtggttagtgttttatgcaga----------------------------------------------aaaacgcagagcccaagacaacatttctactcagataataaaacatgaaaacgagcattgatctctgccaatacccttt-tataaaaacattaaa----------------taatgggggcaattggtaaaacattgttcctcaaacgaaatacatggccagctg-tccgaattgtgttcgaagacacacttctcgtagaacactttgttctcaaggctgcaatcaagtattaccttatagcaccccattgaacgagcatgatctgtaaggaactggatcattttctttcccaattgcttcccctgtacatttgaatcaaccacaacatcttcaatgtgtcccactttgccacaatttcttagaaatttcttcccaatgaacacact-tctgaagtaataatcctccctctaaattcatcttctatggcacaagttacatgatcacctccaagtgaactgagctcgtgaaatcaatcctggaattcctcatctgaaatagaatcataga-------------tagtaactctataaaaccttttcccttgtttgaaagttccaattttttggctcttaactcttactccaggccggctgattcattgttcttcatcttcttcagtggaatttatgtttctgta-gaaattactgaacgcatac--------------------------------------------------------------------------------------------------------------------------------------------------------------------------------------------------------------------------------------------------------------------------------------------------------------------------------------------------------------------------------------------------------------
>Albizia_subdimidiata_var_subdimidiata_Ferreira_210@NODE_1_length_1198_cov_153.306869
------------------------------------------------------------------------------------------------------caaaagaggaat--------aaacacgttcaaaacaggctctcccattgtg-tattgacttttgtggttatcgtatgacttgaatgtgcccggtgcttcgtttacagaaaata-atcactttgattgtgattattgctttatttagcaaacaaaaaaaaaaaagcagagaatttcctgaatctatagtctccaccatcacaaaacctgacacaaaactcctgttcggatgagaaaacttgaaaaggcgcaatgacttgtgtgaatacgccttctaggagaatattcaattcaactataacat-gaaaaaagagcaactatcaaagca-----cgtcaaacaaaatacatggtcatctgaacttctttctccttgaagccacacttctcatagaacattttgttctcaaggctgcaatcaagtagtaccttatagcaccccattgaacgagcatgatctgtaaggaacttgatcactttctttcccaattgcttcccccttgcactggaatcaacaacaacatcttcaatgtgaccaaccttgccacaatttcttagaaatttcctctcaatgaatatgctccctgttgcaataatcctcccgtgaagttcatcctctacgacacagataatatgatcatctccaagtgaactgagctcgttaaatcgatcttgaaattccttgtcagatacagaatcacagacactaagttgttgtagtaaccctatgaaaccttttcccttgtctgagatttctaattttctcactcttaaattttgctcctggtccactgagtcactgttctgcatcatcttcagcgcagcttctgtttctccaaaaagtt--agagtgaatact------gcaagagcttttttcagttatcgtcaaaaattgacaaagagtaaactaaatttattattagcaccatatg-----atgagtgccatatagttcatttttctgactctctaattatacactcaatgaaaaatatcaatcaatctccacagtccaaaaccagttattttgacttccattgtcttaagtcccacagtaaaccacagctaccagtgttggtagcacgtggtcgtccatagtactttcttccaatatg-tgtgtgtgacaga---aaaaaagtgaagttcattgtttcaaagatcaaattattgttgacataaagagcacctatagtgtataggtcattgaagag-----------------------------------------
>Albizia_subdimidiata_var_subdimidiata_Ferreira_210@NODE_2_length_642_cov_45.148673
---------------------------------------------------------------------------------------------------------------------------------cttaacttcaaaactgatatcattt-tttga--tttgtggct-ttgagacttttgaataggccaagtgccttattctaagagaatgcatcattcctattgttgttagtgttttattcaga----------------------------------------------aaaacacagagccgaagacaacatttctactcggataataaaacatgaaaacgagcattgatctctgccaatacccttt-tataaaaacattcaa----------------taatgggggcaattggtaaaacattgttcctcaaacgaaatacatggccagctg-tccgaattgtgttcgaagccacacttctcgtagaacactttgttctcaaggctgcaatcaagtattacattatagcaccccattgatcgagcatgatctgtaaggaactggatcattttctttcccaattgcttcccctgtacacttgaatcaaccacaacatcttcaatgtgtctcactttgccacaatttcttagaaatttcttcccaatgaacacactccctgaagtaataatcctccctctaaattcatcttttatgacacaagttatatgatcatctccaagtgaactgagctcgtgaaatcgatcctagaattcctcttctgaaatagaatcataga-------------tagtaactttatgaaaccttttctgtaat------------------------------------------------------------------------------------------------------------------------------------------------------------------------------------------------------------------------------------------------------------------------------------------------------------------------------------------------------------------------------------------------------------------------------------------------------------------------------------------------------------------------------
>Albizia_tomentella_Leach_Dunlop_3801@NODE_1_length_1339_cov_155.051506
aggtttattattaagttt---------tatcaaagaagttatttgtgcatgatctagacttagataaaggatgttgtgctgttagtccgttggacccgtttaaaaaagaggaatatttaatcaaacacgttcaaaacaggctctcccattgtg-ttttgacttttgtggttatcgtgtgacttgaatgtgcccgctgcttagtttagagggaatatatcactttgattgtgatcattgctttatttagcccaa-aaaaaaaaaaagtggagaatttcctgaagctttactctccaccatcacaaagcccgagac--aactcctgttcagaaaagaaaacttgaaaaggaccaatgacttgtgtgaataccagggctatgagaatattcaattcaactataacat-aaaaaaagagcaactatcaaaaca-----cgtcaaacaaaatacatggccatctgaacttctttctgcttgaagccacacttctcatagaacactttgttctcaaggctgcaatcaagtattaccttatagcatcccattgaacgagcatgatctgtaaggaacttgatcactttctttcccaattgcttcccccttgcactggaatcaacaacaacatcttcaatgtgaccaaccttgccacaatttcttagaaatttcttctcaatgaatatactccctgttgcaataatcctcctgtgaagatcatcctctacgacacagataatatgatcgtctccaagtgaactgagctcgttaaatcgatcttgaaattccttgtcagatacagaatcacagacactaagttgttgtagtaactctaagaaaccttttcccttgtccgagatttctaattttctcacgcttaaattttgctcctggtccactgagtcactgttctgcatcatcttcagcgcagcttccgtttctctataaagtt--agagtgaatact------gcaagagcatatttcagttatcgtcaaaaattgaggaggagtaaactaaatttaccattagcaccataag-----atgagcgccatatagttcattttactgactctataattatacacacaatgaaaaaaataaatcaatctccacagtccaaaaccagttattttgattttcattgtcttaagtcctacggtaaaccatagctaccagtgttagcagcaca-ggtcgtccataatactttcttccaaaatgctgtgtgtgtgtgacagaaaaaagtgaagttcattgtttcaaagttcaaattattgttgacat--agagctacggtagtgtataga----------------------------------------------------
>Archidendron_clypearia_Wieringa_1849@NODE_1_length_1337_cov_233.607937
atacatacttaagtaacttttcaatcacatgcattaaatcaaatacgttcaaaacaggctctcc-------cattgtgttttgacttttgtggtatgacttgaatgtgcccggtgattagtttacagag---aatattcactctcccattgtg-ctttgacttttgtggttatcgtatgacttgaatgtgcccggtgattagtttacagagaatatatcactttgattgttattattgctttatttagcaaaaaaaaaaaaaacactggagaatttcctgaagctatactctccacaattacaaagcctgagacaaaactcctgttcagataagaaaacttgaaaagaagcaatgacttgtgtgaataccccttgtaggagaatattcaattcaactataacat--aaaaaaaagcaactaccaaaaca-----cgtcaaacaaaatacatggccatctgaacttctttctgcttgaagccacacttctcatagaacattttgttctcaaggctgcaatcaagtattaccttatagcatcccattgaacgagcatgatctgtaaggaacttgatcactttctttcccaattgcttcccccttgcactggaatcaacaacaacatcttcaatgtgaccaaccttgccacaatttcttagaaatttcttctcaatgaatatactccctgttgcgataatcctcccgcgaagtccatcctctacgacacagattatatgatcatctccaagtgaactgaactcgttaaatcgatcttgaaattccttgtcagatacagaatcacagacactaagttgttgtagtaactctatgaaacctttccccttgtctgagatttctaattttctcactcttaaattttgctcctggtccactgagtcactgttctgcatcatcttcagcgcagcttctgtttctctcaaaagtt--agagttaatact------gcaagagcttttttcagttatcatcaaaaattgagaaagattaagctaaatttatta-tagcaccataag-----atgagtgccatatagttcatttctctgactctataattatacactcagtaaaaaaaatcaatcaatctccacagtccaaaaccagttattttgacttccattgtcttaagtcctacagtaaaccatagctaccagtgttag-------tggtcgtccataatacttttctttcgtatgttgtgtgtgtgtgacagaaaaaagtgaagttcattgttttaaagttcaaattattgttgacgtaaagagcaactatagtgtatagatcattgaagaaagag-------------------------------------
>Balizia_leucocalyx_Aguilar_1939@NODE_1_length_1700_cov_120.809612
aagtatatgaaagaaattttatctctatttatatgaataagcatttttagaatcccaaa-gtgatcccaaacactttgttgttagtccgctgaccctgtttacaaaagaggaatatttaatcaaacacgttcaaaacagggtatcccattctg-ttttgtgttttgtggctatcgtatgacttgaatgtgcccggtgattagtttacagagaatatatcgctttgattgggattattgctttatttagcacccaaaaaaaaaaaagtggagaatttcctgaagctattctctcaaccatcacaaagcttgagacaaaactcctgttcagataagaaaactcgaaaaggagcaatgacttgtctgaataccccttcgaggagaatattcaattaaactataacattaaaaaaagagcaattatcgaaaca-----cgtcaaacaaaatacatggccatctgaacttctttctgcttgaagccacacttctcatagaacactttgttctcaaggctgcaatcaagtattaccttatagcatcccattgaatgagcatgatctgtaaggaacttgatcactttctttcccaattgcttcccccttgcactggaatcaacaacaacatcttcaatgtgaccaaccttgccacaatttcttagaaatttcttctcaatgaatatgctccctgttgcgataatcctcccgcaaagttcatcctctacaacacagataatatgatcatctccaagtgaactgagctcattaaatcgatcttgaaattccttgtcagatacagaatcacagacactaagttgctgtagtaactctatgaaacctttgcccttgtctgagatttctaattttctcactcttaaattttgctcctggtccactgaatcactgttctgcatcatcttcagcgcagcttccgtttctctataaagttacagagtgaatact------gcaagagcttctttcagttatcgtcaaaatttgagaaagagtaaactaaatttatgattagcaccataag-----atgagtgccatatagttcatttttctgtctctataattatacactcgataaaaaaaatcaatgaatctccacagtacaaaaccagttattttgacgtccattgtcttaagtcctacagtaaaccatagctaccggtgttagtagcacatggtcgtccataatactttcttccaatgtg---tgtgtgtgtgacagaaaaaagagaagttcattgtttcaaagttcaaatttttgttgacataaagagcaactatagtgtatagatcattgaagagagagtttctcaaaagataaacagaagttcaactaatttcc-
>Balizia_pedicellaris_Queiroz_15529@NODE_1_length_1497_cov_324.755895
aaccatagtttcagaagcccttttctgcaaattgagacaaaactct------------------tctcacatacttacttcataaattgtaaatcaaaactaatccaaatacacacttaatcaaacacgttcaaaacaggctctccccttgtg-ttttgacttttatggctatcgtatgacttgaatgtgcccggtgcttagtttacagagactatatcactttgattgggattattgccttatttagcaaccaaaaaaaacaaagtggagaatttcctgaagctatactctccaccatcacaaagcttgagacaaaactcctgttcagataagaaaacttgaaaaggagcaatgacttgtctgaataccccttctaggagaatattcaattaaactataacattaaaaaaagagcaattatcaaaaca-----cgtcaaacaaaatacatggccatctgaacttctttctgcttgaagccacacttctcatagaacactttgttctcaaggctgcaatcaagtattaccttatagcatcccattgaacgagcatgatctgtaaggaacttgatcactttctttcccaattgcttcccccttgcactggaatcaacaacaacatcttcaatgtgaccaaccttgccacaatttcttagaaattttttctcaatgaatatgctccctgttgcggtaatcctcccgcgaagttcatcctctacgacacagataatatgatcatctccaagtgaactgagctcattaaatcgatcttgaaaatccttgtcagatacagaatcacagacactaagttgttgtagtaactcaatgaaacctttgcccttgtctgagatttctaattttctcactcttaaattttgctcctggtccactgaatcactgttctgcatcatcttcagcgcagcttctgtttctctataaagttacagagtgaatact------gcaagagcttctttcagttatcgtcaaaatttgagaaagagtaaactaaatttatgattagcaccataag-----atgagtgcaatatagttcatttttgtgactctataattatacactcgataaaaaaaatcaatgaatctccacagtacaaaaccagttattttaacgtccattgtcttaagtcctacagtaaaccatagctaccggtgttagtagcacatggtcgtccataatactttcttccaatgtg---tgtgagtgtgacagaaaaaagagaagttcattgtttcaaagttcaattttttgttggcataaagagcaactatagtgcatagatcattgaagagagagtttctcaaaagataaacagaagttcaactaatttcc-
>Balizia_pedicellaris_Queiroz_15529@NODE_2_length_1202_cov_235.482999
-accaaattaaataaatatgtcttctagt-------atagcagtatttacaatttatcaagagttatcatgtactacaataaagttcgaagaacaaggctcatgaacagcgaa--------tggcttggcttaactttaaaactgatatcattt-tttga--ttcgtggct-ttgtgagttttggataggccaagtgccttattttaagagaatgcatcatttctattgtggttagtgctttatgtaga----------------------------------------------aaaacacaaagcccaagacaacatttctactcagataataaaacatgaaaacaagcattgatctatgccgatacccttt-tataagaacattcaa----------------taatgggggcaactggtaaaacactattcctcaaacgaaatacatggccatctgaacagaattgtgtttgaagccacacttctcgtagaacactttgttctcaaggctgcaatcaagtattaccttatagcacgccatggaacgagcatgatctgtaaggaactggatcactttctttcccaattgcttcccccgtgcacttgaatcaaccacaacatcttcaatgtgtcccactttgccacaatttcttagaaatttcttctcaatgaacacactccctgtagcaataatcctcccactaagttcatcttctatgacacaagttacatgatcatctccaagtgaactgagctcgttaaatcgatcctggaattccttgtctgaaacaaaatcacagacactgagttgttgtagtaactctatgaaaccttttcccttgtctgagagttccagtttcctgactcttaactcctgctccaggccagctgactcgttgttctgcatcttcttcagcgcaacttatgtttctgta-gaagctactaaatgtataccattaattcaaaccaaaccataggatatcttcagaaagccagaaagaataaactaaattcattaacaggatcaggaatgcacaagagtgccatagagttggttc-------------------------ataaaaagcctcaatcaatttctacggtccaaaagcagttatttt---------cgccttaatacctatgggaaaccacagccacggatgtcattaacacattgtcgtacatgataatttcttcccgaatggcacacaaacacgatagaaagtaa-aacgctcgctatttcaaaattcaaattactgttgacaaaaagag---------------------------------------------------------------------
>Balizia_spnov_Morim_577@NODE_2_length_1102_cov_164.648520
------------------------------------------gtatttacaatttatcaagagttatcatgtactgtaataaagttccaagaacaaggctcatgaacagcgaa--------tggtttggcttaactttaaaactgatatcattt-tttga--ttcatggct-ttgtgagttttgaataggccaagtgccttattttaagagaatgcatcatttctattgtggttagggctttatctaga----------------------------------------------aaaacacaaagcccaagacaacatttctactcagataataaaacatgaaaacaagcattgatctatgccaatacccttt-tataagaacattcaa----------------taatgggggcaattggtaaaacactactcctcaaacgaaatacatggccatctgaacagaattgtgtttgaagccacacttctcgtagaacactttgttctcaaggctgcaatcaagtattaccttatagcacgccatggaatgagcatgatcggtaaggaactggatcactttctttcccaactgcttcccccgtgcacttgaatcaaccacaa------------------------------------------------------------------------------------------catcttctatgacacaagttacatgatcatctccaagtgaactgagctcgttaaatcgatcctggaattccttgtctgaaacaaaatcacagacactgagttgttgtagtaactctatgaaaccttttcccttgtctgagagttccagtttcctgactcttaactcctgctccaggccagctgactcgttgttctgcatcttcttcagcgcaacttatgtttctgtg-gaagttactaaatgtatactattaattcaaaccaaaccataggatatcttcagaaagccagaaagaataaactaaattcattaacaggatcaggaatgcacaagagtgccatagagttagttc-------------------------aaaaaaagcctcaatcaatttctacagtccaaaagcagttattttgactacccctgccttaattcctatgggaaaccacagctacggatgtcattagcacattgtcgtacatgataatttcttcccgaatggcacacaaacacgatagaaagtaa-aacgctcgctatttcaaaattcaaattactgttggcaaaaagagcaactatag--tataggt--------------------------------------------------a
>Calliandra_bella_LPQ15696@NODE_1_length_1258_cov_231.015241
---------------------------taacaaaggattttaactattgcagacttccgagaggtcgaaaatat-------------------aaatctataataaataataacttgtcatcatgggttatggagattgattaaaatattgcc-gagtaactt---tacatattgtaaaatttgagaatgtcaaaaaccttgtgttttgagcctagagtcgcatgcctttgataagcgttctat-----------------------ggagaatttcctgacactaaactcttaaactcaa-aaagtctgagac---------------------aaacttgaaaaatagcaatgatt--cgaaaatgccctttaagggaaaacattcaa-----ctgtatcat-aaaacatgggcagctatccaaata-----cctta---aaaatacatgaccatctgaacttctttctgcttgaagccacacttctcatagaacactttgttgtcaaggctgcaatcaagtattaccttgtagcacccgacagaacgagcatgctctgtaagaaagttgatcactttctttcccaattgcttcccccgtgcactggaatcaacaacaacatcttcaatgtgaccaaccttgccacagtttcttagaaatttcttttcaatgaatatgctcccagttgcgataatcttcccacaaagttcatcctctactacacagataacatgatcgtctccaagtgaactgatctcgtgaaatcgatcttgaaattccttgtctgatacagaatcacagacactaagttgtcgtagcaactctacgaaaccttttcccttgtctgagatctctaattttctcactcttaacttttgctcttggtccactgagtcactgttctgcatcatcttcagtgcagctcctgtgtctcta-aaagttgcagggtgaatact------ataagagcatttttcagttatcctcagaaagt--gaaagagtaaactaaatttattattagaaccagaac-----atgagtgctgtaaagttcacttctccgactttataagtataaacccaataaaagaattt--taaacaaagaaggggaaaaaacttgagtccatagctctaccagtgtaagtagcaaattcaacagaatgaaata---atagtaactcatgcccattcataatctattactaataaaagg-----aagtagga---------------------------------acatagtcagtgacggacatagcaacagcagtat----------tgcgccaacattttgcaagcacttagcaacaacagccttgat----t
>Cathormion_rhombifolium_Deighton_3618@NODE_1_length_1243_cov_92.297599
-aatatatgagagaaattttatctctatttatataaataagcatttttaggatcccaaa-gtgatcccaaacactttgttgtcagtccgctgaccctgtttacaaaagaggaatatttaatcaaacacgttcaaaacagggtatcccattctg-ttttgacttttgtggctatggtatgacttgaatgtgcccggtgattagtttacagagaatatatcactttgattgggattattgctttatttagcacca--aaaaaaaaaagtggagaatttcccgaagctatactctccaccatcacaaagcttgagacaaaactcctgttcagataagaaaactcgaaaaggagcaatgacttgtctgaataccccttcgaggagaatattcaattaaactataacattaaaaaaagagcaattatcaaaaca-----cgtcaaacaaaatacatggccatctgaacttctttctgcttgaagccacacttctcatagaacactttgttctcaaggctgcaatcaagtattaccttatagcatcccattgaacgagcatgatctgtaaggaacttgatcactttctttcccaattgcttcccccttgcactggaatcaacaacaacatcttcaatgtgaccaaccttgccacaatttcttagaaatttcttctcaatgaatatgctccctgtcgcgataatcctcccgcaaagttcatcctctacgacacagataatatgatcatctccaagtgaactgagctcattaaatcgatcttgaaattccttgtcagatacagaatcacagacactaagttgttgtagtaactctatgaaacctttgcccttgtctgagatttctaattttctcactcttaaattttgctcctggtccactgaatcactgttctgcatcatcttcagcgcagcttctgcttctctataaagttacagagtgaatact------gcaagagcttctttcagttatcgtcaaaatttgaaaaagagtaaactaaatttatgattagcaccataag-----atgagtgccatatagttcatttttctgactctataattatacactcgataaaaaaaatcaatgaatctccacagtacaaaaccagttattttgacgtccattgtcttaagtcctacagtaaaccatagctaccggtgttagtagcacatggtcgtccataatactttcttccagtgtg-tgtgtgtgtgtgt--------------------------------------------------------------------------------------gtttgacagaaaaaagagagtagc--------------
>Cathormion_rhombifolium_Deighton_3618@NODE_2_length_1148_cov_57.509804
---------------------------------------------------------------------------------------------------------acagcgaa--------tggcttggcttaacattaaaactgatatcgttt-tttga--ttcatggct-ttgtgagttttgaataggccaagtgccttattttaagagaatgcatcatttctattgtggttagtgctttatgtaga----------------------------------------------aaaacacaaagcccaagacaacatttctactcagataataaaacatgaaaacaagcattgatctatgccgatacccttt-tataagaacattcaa----------------taatgggggcaactagtaaaacactattcctcaaacgaaatacatggccatctgaacagaattgtgtttgaagccacacttctcgtagaacactttgttctcaaggctgcaatcaagtattaccttatagcacgccatggaacgagcatgatctgtaaggaactggatcactttctttcccaattgcttcccccgtgcacttgaatcaaccacaacatcttcaatgtgtcccactttgccacaatttcttagaaatttcttctcaatgaacacactccctgtagcaataatcctcccactaagttcatcttctatgacgcaagttacatgatcatctccaagtgaactgagctcgttaaatcgatcctggaattccttgtctgaaacaaaatcacagacactgagttgttgtagtaactctatgaaaccttttcccttgtctaagagttccagtttcctgactcttaactcctgctccaggccagctgactcgttgttctgcatcttcttcagcgcaacttatgtttctgta-gaagttactaaatgtataccattaattcaaaccaaaccataggatatcttcagaaagccagaaagaacaaactaaattcattaacaggatcaggaatgcacaagagtgccatagagttggttc-------------------------ataaaaagcctcaatcaatttctacggtccaaaagcagttatttt---------cgccttaatacctatgggaaaccacagctacggatgtcattagcacattggcgtacatgataatttcttcccgaatggcacacagacacgatagaaagtaa-aacgctcgctatatcaaaattcaaattaatgtagacaaaaagagcaactatag--tataggtcattgaagaaagattttctcaagagatgaacagaagtatagctcattctc-
>Enterolobium_cyclocarpum_MWC9020@NODE_2_length_1154_cov_132.926648
---------aaactgatatcgtgcatgttgaaatgctcataagtgcttatacacataaattgagtctcatatacttatctcatattccaaaaa------tcacgattaaaaaa--------ctacttttaaagattctaatcacgaatcca------------------------------------------acaaacacattttaagagaatgcatcatttctattgtggttagtgctttacgcagaaaaa-----------------------------------------gaaaacacaaagcccaagacaacatttatactcggataataaaacatgaaaacgagcattgatctatgccaatatccttt-tattagatcattcaa----------------tatcgagagcaattggtgaaacactattcctcaaacgaaatacatggacatctgaagagaattgtgtttgaagccacacttctcgtagaactctttgttctcgaggctgcaatcaagtattaccttataacaacccattgaacgagcatgatctgtaaggaactggatcactttctttcccaattgcttcccccgtgcacttgaatcaaccacaacatcttcaatgtgtcccactttgccacaatttcttagaaatttcttcccaatcaacacacttcctgtagcaataatcctcccactaagttcatcttctatgacac-agttacatgatcatctccaagtgaactgagctcgtgaaatcgatcctcgaattccttgcctaaaacagaatcacagacactgagttgttttagtaactctatgaaaccttttcccttgtctgagagttccaattttctgacacttaacttctgctccaggccagctgactcgttgttctgcatcttcttcagcgcaactaatgtttctgta-gaagttactaaa-gtatactattaattcaaaccaaaccattggatatcttcagaaagacagaaagaataaactaaattcattaacaggatcaggaatgcacaagagtgacattgagttggttc-------------------------ataaaaagcctcaatcaatttctacagtccaaaagcagttattttgactacccctgccttaatacctatggtaagccatagctaccaatgtcatgagcacattgtcgtaaatgatcatttcttcccgaatggcacacaaacacgagagaaagtaa-aatgctcgctatttcaaaattca-----------------------------------------------------------------------------------------a
>Hydrochorea_corymbosa1_Bonadeu_655@NODE_1_length_894_cov_190.663886
------------------------------------------------------------------------------------------------------------------------------------------------------attt-tttga--ttcgtggct-ttatgagttttgaataggccaagtgccttattttaagagaatgcatcatttctattgtggttagtgctttatgtaga----------------------------------------------aaaacacaaagcccaagacaacatttctactcagataataaaacatgaaaacaagcattgatctatgccgatacccttt-tataaaaacattcaa----------------taatgggggcaactggtaaaacactattcctcaaacgaaatacatggccatctgaacagaattgtgtttgaagccacacttctcgtagaacactttgttctcaaggctgcaatcaagtattaccttatagcacgccatggaacgagcatgatctgtaaggaactggatcactttctttcccaattgcttcccccgtgcacttgaatcaaccacaacatcttcaatgtgtcccactttgccacaatttcttagaaatttcttctcaatgaacacactccctgtagcaataatcctcccactaagttcatcttctatgacacaagttacatgatcatctccaagtgaactgagctcgttaaatcgatcctggaattccttgtctgaaacaaagtcacagacactgagttgttgtagtaactctatgaaaccttttcccttgtctgagagttccagtttcctgactcttaactcctgctccaggccagctgactcgttgttctgcatcttcttcagcgcaacttatgtctctgta-gaagttactaaatgtataccattaattcaaaccaaaccataggatatcttcagaaagccagaaagaataaactaaattcattaacaggatcaggaatgcacaagagtgccatagagttagttc-------------------------aaaaaaagcctcaatcaatttctacagtccaaaagcagttattttgac-----------------------------------------------------------------------------------------------------------------------------------------------------------------------------------------------------------------------------
>Hydrochorea_corymbosa2_Iganci_862@NODE_1_length_1117_cov_468.677024
-------------------------------------------------------------------------------------------------------aaaagaggaatatttaatcaaacacgttcaaaacagggtatcccattgtg-ttttgacttttgtggctatcgtatgacttgaatgtgcccggtgattagtttacagagaatatatcactttgattgggattattgcattatttagcaaccaaaaaaaacaaagtggagaatttccttgagctatactctccaccatcacaaagcttgagacaaaactcctgttcagataagaaaacttgaaaaggagcaatgacttgtctcaataccccttcgaggagaatattcaattaaactctaacattaaaaaaagagcaattatcgaaaca-----cgtcaaacaaaatacatggccatctgaacttctttctgcttgaagccacacttctcatagaacactttgttctcaaggctgcaatcaagtattaccttatagcatcccattgaacgagcatgatctgtaaggaacttgatcactttctttcccaattgcttcccccttgcactgaaatcaacaacaacatcttcaatgtgaccaaccttgccacaatttcttagaaatttcttctcaatgaatatgctccctgttgcgataatcctcccgcaaagttcatcctctacgacacagataatatgatcatctccaagtgaactgagctcattaaatcgatcttgaaattccttgtcagatacagaatcacagacactaagttgttgtagtaactctatgaaacctttgcccttgtctgagatttctaattttctcactcttaaattttgctcctggtccactgaatcactgtcctgcatcatcttcagcgcagcttccgtttctctataaagttacagagtgaatact------gcaagagcttctttcagttatcgtcaaaatttgagaaagagtaaactaaatttatgattagcaccataag-----atgagtgccatatagttcatttttctgtctctataattatacactcgataaaaaaaatcaatgaatctccacagtacaaaaccagttattttgacgtccattgtcttaagtcccacagtaaaccatagctaccggtgttagtagcacatggtcgtccataatactttcttccaatgtg-tgtgtgtgtgtgt----------------------------------------------------------------------gaca--------------------------------------------------
>Hydrochorea_gonggrijpii_Tillett_45696@NODE_2_length_1015_cov_116.603412
---------------------------------------------------------------------------------aagttccaagaacaaggctcatcaacagcgaa--------tggtttggcttaactttaaaactgatatcattt-tttga--ttcgtggct-ttgtgagttttgaataggccaagtgccttattttaagagaatgcatcatttctattgtggttagggctttatctaga----------------------------------------------aaaacacaaagcccaagacaacatttctactcagataataaaacatgaaaacaagcattgatctatgccaatacccttt-tataagaacatccaa----------------taatgggggcaattggtaaaacactactcctcaaacgaaatacatggccatctgaacagaattgtgtttgaagccacacttctcgtagaacactttgttctcaaggctgcaatcaagtattaccttatagcacgccatggaatgagcatgatcggtaaggaactggatcactttctttcccaactgcttcccccgtgcacttgaatcaaccacaacatcttcaatgtgtcccactttgccacaatttcttagaaatttcttctcaatgaacacactccctgtagcaataatcctcccactaagttcatcttctatgacacaagttacatgatcatctccaagtgaactgagctcgttaaatcgatcctggaattccttgtctgaaacaaaatcacagacactgagttgttgtagtaactctatgaaaccttttcccttgtctgagagttccagtttcctgactcttaactcctgctccaggccagctgactcgttgttctgcatcttcttcagcgcaacttatgtttctgtg-gaagttactaaatgtataccattaattcaaaccaaaccataggatatcttcagaaagccagaaagaataaactaaattcattaacaggatcaggaatgcacaagagtgccatagagttagttc-------------------------ataaaaagcctcaatcaatttctacagtccaaaagcagttattttgactacccctgccttaatacctatgggaaaccacagctacggatgtca--------------------------------------------------------------------------------------------------------------------------------------------------------------------------------
>Hydrochorea_marginata_Morim_563@NODE_1_length_1519_cov_134.053398
aaccaaattaaataaatatatattatagt-------atagcagtatttacaatttatcaagagttataatgtactataataaagttccaagaacaaggctcatgaacagcgaa--------tagcttggtttaactttaaaactgatatcattt-tttga--ttcgtggct-ttgtgagttttgaatagggcaagtgccttattttaagagaatgcatcatttctattgtggttagtgctttatgtaga----------------------------------------------aaaacacaaagcccaagacaacatttctactcagataataaaacatgaaaacaagcattgatctatgccgatacccttt-tataaaaacattcaa----------------taatgggggcaactggtaaaacactattcctcaaacgaaatacatggccatctgaacagaattgtgtttgaagccacacttctcgtagaacactttgttctcaaggctgcaatcaagtattaccttatagcacgccatggaacgagcatgatctgtaaggaactggatcactttctttcccaattgcttcccccgtgcacttgaatcaaccacaacatcttcaatgtgtcccactttgccacaatttcttagaaatttcttctcaatgaacacactccctgtagcaataatcctcccactaagttcatcttctatgacacaagttacatgatcatctccaagtgaactgagctcggtaaatcggtcctggaattccttgtctgaaacaaaatcacagacactgagttgttgtagtaactctatgaaaccttttcccttgtctgagagttccagtttcctgactcttaactcctgctccaggccagctgactcgttgttctgcatcttcttcagcgcaacttatgtttctgta-gaagttactaaatgtataccactaattcaaaccaaaccataggatatcttcagaaagccagaaagaataaactaaattcattaacaggatcaggaatgcacaagagtgccatagagttagttc-------------------------ataaaaagcctcaatcaatttctacagtccaaaagcaattattttgactacccctgccttaatacctatgggaaaccacagctacggatgtcattagcacattgtcgtaaatgataatttcttcccaaatggcacacaaacacgatagaaagtaa-aacgctcgctatttcaaaattcaaattactgttgacaaaaagagcaactatag--tataggtcattgaagaaagattttctcaagagatgaacagaagtatagctcattctca
>Hydrochorea_marginata_Morim_563@NODE_3_length_567_cov_48.438776
----------------------------------------------------------------------------------------------------------------------------------------------------------------------------------------------------------------------------------------------------------------------------------------------------------------------------------------------------------------------------------------------------------------------------------------------------------------------------------------------------------------------------------------------------------------------------------------------------------------------------------------------------------------------------------------------------------------------------------------------------------------------------------------------------------------------------------------------------------tatgaaacctttgcccttgtctgagatttctaattttctcactcttaaattttgctcctggtccactgaatcactgtcctgcatcatcttcagcgcagcttccgtttctctataaagttacagagtgaatact------gcaagagcttctttcagttatcgtcaaaatttgagaaagagtaaactaaatttatgattagcaccataag-----atgagtgccatatagttcatttttctgtctctataattatacactcaataaaaaaaatcaatgaatctccacagtacaaaaccagttattttgacgtccattgtcttaagtcctacagtaaaccatagctaccggtgttagtagcacatggtcgtccataatactttcttccaatgtgttgtgtgtgtgtgacagaaaaaagagaagttcattgtttcaaagttcaaatttttgttgacataaagagcaactatagtgtacagatcattgaagagagagttcctcaaaagataaacagaagttcaactaatttcca
>Jupunba_abbottii_Zanoni_21220@NODE_1_length_1043_cov_118.036232
---------------------------------------------------------------------------------------------------------------------------------ttcaaaacaggctcttccatcgtg-ttttgacttttgtggctaccgtatgacttgaatgtgcccagtgcttagtttacggagaatatatcactttgattgggattattgctttatttagcaac--aaaaaaaaaaagtggagaatttcctgaagctctactctcccccatcacaaagcatgagacaaaactcctgttcagataagaaaacttggaaaggagcaatgacttgtctgaataccccttctaggagaatattcaattaaactataacactaaaaaaagagcaattatcaaaaca-----cgtcaaacaaaatacatggccatctgaacttctttctgcttgaagccacacttctcatagaacactttgttctcaaggctgcaatcaagtattaccttatagcagcccattgaacgagcatgatctgtaaggaacttgatcactttctttcccaattgcttcccccttgcactggaatcaacaacaacatcttcaatgtgaccaaccttgccacaatttcttagaaatttcttctcaatgaatatgctccctgttgcgataatcctcccgcgaagttcatcctctacgacacagataatatgatcatctccaagtgaaccgagctcattaaatcgatcttgaaattccttgtcagatacagaatcacagacactaagttgttgtagtaactctatgaaacctttgcccttgtctgagatttctaattttctcactcttaaattttgctcctggtccactgagtcactgttctgcatcatattcagcgtagcttctgtttctctaaaaagttacagggtgaatact------gcaagagcttttttcagttattgtcaaaaattgagaaagagtaaactaaatttattattagcaccataag-----atgagtgccatatagttcatttttctgactctataattatacactcaataaaaaaactcaatcaatctcgacagtccaaaaccagttattttgacttccattgtcttaagtcctacattaaaccatagctaccagtgttagtagcacatgg---------------------------------------------------------------------------------------------------------------------------------------------------------------------
>Jupunba_abbottii_Zanoni_21220@NODE_2_length_1026_cov_73.173867
---------------------------------------------------------------------------------------------caaggctcatgaacagcgaa--------tggcttggcttaactttaaaactgatatcattt-tttga--ttcgtggct-ttatgagttttgcataggccaagggccttattttaagagaatgcatcatttctattgtggttagtgctttatgtaga----------------------------------------------aaaacacaaagcccaagacaacatttctactcagataataaaacatgaaaacaagcattgatctatgccaatacccttt-tataagaacattcaa----------------taatgggggcaactggtaaaacaatattcctcaaacgaaatacatggccatctgaacagaattgtgtttgaagccacacttctcgtagaacactttgttctcaaggctgcaatcaagtattaccttgtagcacgccatggaacgagcatgatctgtaaggaactggatcactttctttcccaattgcttcccccgtgcacttgaatcaaccacaacatcttcaatgtgtcccactttgccacaatttcttagaaatttcttctcaatgaacacactccctgtagcaataatcctcccactaagttcatcttctatgacacaagttacatgatcatctccaagtgaactgagctcgttaaatcgatcctggaattccttgtctgaaacaaaatcacagacactgagttgttgtagtaactctatgaaaccttttcccttgtccgagagttccaatttcctgactcttaactcctgctccaggccagctgactcgttgttctgcatcttcttcagcgcaacttatgtttctgta-gaagttactaaatgtataccattaattcaaaccaaaccattggatatctccagaaagccagaaagaaaaaactaaattcattaacaggatcaggaatgcacaagagtgccatagagttagttc-------------------------ataaaaagcctcaatcaatttctacagtccaaaagcagttattttgactacccctgccttaatacctatgggaaaccacagctaccgatgtcattagc----tgtcgtacatgataatttcttcccgagtgg-----------------------------------------------------------------------------------------------------------------------------------------
>Jupunba_barbouriana_Iganci_847@NODE_2_length_504_cov_89.894614
--------------------------------------------------------------------------------------------------------------------------------------------------------------------------------------------------------------------------------------------------------------------------------------------------------------------------------------------------------------------------------------------------------------------------------------------------------------------------------------------------------------------------------------------------------------------------------------------------------------------------------------------------------------------------------------------------------------------------------------------------------------------tctccaagtgaactgagctcgttaaatcgatcctggaattccttgtctgaaacaaaatcacagacactgagttgttgtagtaactctatgaaaccttttcccttgtctgagagttccaatttcctgactcttaactcctgctccaggccagctgactcgttgttctgcatcttcttcagcgcaactaatgtttctgta-gaagttactaaatgtataccattaattcaaaccaaaccattggatatcttcagaacaccagaaagaataaactaaattcattaacaggatcaggaatgcacaagagtgccatagatttagttc-------------------------ataaaaagcctcaatcaatttctacagtccaaaagcagttattttgactacccctgccttaatacctacgggaaaccacagctaccgatgtcattagcacattgtcgtacatgataatttcttcccgaatggcacacaaacacgatagaaagtaa-aacgctcgctatt----------------------------------------------------------------------------------------------------
>Jupunba_brachystachya_Lima_7438@NODE_1_length_1478_cov_85.993576
aattaaactagataaatatttcttatagt-------atagcagtatttacaatttatcaagagttatcatgtactgtaataaagttccaagaacaaggcttttgaacagcgaa--------tggcttggcttaactttaaaactgataccattt-tttga--ttc--ggct-ttgtgagttttaaataggccaagtgccttattttaagagaatgcatcatttctactgtggttagtgctttatgtaga----------------------------------------------aaaacacaaagcccaagacaacatttctactcagataataaaacatgaaaacaagcattgatctatgccaatacccttt-tataagaatattcaa----------------taat-ggggcaactggtaaaacactattcctcaaacgaaatacatggccatctgaacagaattgtgcttgaagccacacttctcgtagaacactttgttctcaaggctgcaatcaagtattaccttatagcacgccatggaacgagcatgatctgtaaggaactggatcactttctttcccaattgcttcccccgtgcacttgaatcaaccacaacatcttcaatgtgtcccactttgccacaatttctaagaaatttcttctcaatgaacacactccctgtagcaataatcctcccactaagttcatcttctatgacacaagttacatgatcgtctccaagtgaactgagctcgttaaatcgatcctggaattccttgtctgaaacaaaatcacagacactgagttgttgtagtaactctatgaaaccttttcccttgtctgagagttccaatttcctgactcttaactcctgctccaggccagctgactcgttgttctgcatcttcttcagcgcaacttatgtttctgta-gaagttactaaatgtataccattaattcaaaccaaaccattggatagcttcagaaagccagaaagaataaactaaattcattaacaggatcaggaatgcacaagagtgccgtagagttagttc-------------------------ataaaaagcctcaatcaatttctacagtccaaaagcagttattttgactacccctgccttaatacctatgggaaaccacagctaccgatg--------------------------------tcctgaatggcacacaaaaacgatagaaagtaa-aatgctcgctatatcaaagttcaaattactgttgacaaaaagagcaactatag--tatcgatcattgcagacagattttctcaagagatgaacagaagtatagctcattctc-
>Jupunba_brachystachya_Lima_7438@NODE_2_length_1460_cov_124.590745
aaatatattagagaagttttgtttcaatttacataaacaatcacttttggggtcccga----------aaacattgtgttgttagtccgctgaccccatttacaaaagaggaatatttaatcaaacccgttcaaaacaggctcccccattgtg-ttttgacttttgtggctatcgtatgacttgaatgtgcccggtgcttagtttacagagaatatatcactttgattgggattattgctttatttagcaacc---acaaaaaaagtggagaatttccttgagctatactctccaccatcacaaagcttgagacaaaactcctgttcagataagaaaacttgaaaaggagcaatgacttgtctgaataccccttctaggagaatattcagttaaactataacattaaaaagagagcaattatcaaaaca-----cgtcaaacaaaatacatggccatctgaacttctttctgcttgaagccacacttctcatagaacactttgttctcaaggctgcaatcaagtattaccttatagcatcccattgaacgagcatgatctgtaaggaacttgatcactttctttcccaattgcttcccccttgcactggaatcaacaacaacatcttcaatgtgaccaaccttgccacaatttcttataaatttcttctcaatgaatatgctccctgttgcgataatcctcccgtgcagttcatcctctacgacacagataatatgatcatctccaagtgaactgagctcattaaatcgatcttgaaattccttgtcagatacagaatcacagacactaagttgttgtagtaactctatgaaacctttgcccttgtctgagatttctaattttctcactcttaaattttgctcctggtccactgagtcactgttctgcatcatcttcagcgtagcttctgtttctctacaaagttacagagtgaatgct------gcaagagcttctttcagttatcgtcaaaatttgagaaagagtaaactaaatttatgattagcaccataag-----atgagtgccatatagttcatttttctgactctataattatacactcgataaaaaaaatcaatgaatctccacagtacaaaaccagttattttgatgtccattgtcttaagtcctacagtaaaccatagctaccagtgttagtagcacatggtcgtccataatactttcttccaatat---------------------acagagaagttcattgtttcaaagttcaattttttgttgacataaagagcaactatagtgtatagatcattgaagagagagtttctcaaaagataaacagaagttcaactaatttcc-
>Jupunba_cochleata_Bonadeu_673@NODE_2_length_767_cov_46.105797
aagtatgtgagaaaaattttatctcaa--tatagaaataaacacttttagggtcacaaacgtgatcccaaacactgtgttgttagttcgctgaacccatttacaaaagaggaatatttaatcaaacacgttcaaaacaggctcaccccttgtg-ttttgacttttatggctatcg----------------------------------------tatcactttgattgagattattgctttatttagcaaccaaaaaaaaaaaagtggagaatttcctgaagctatactctccaccatcacaaagcttgagacaaaactcctgttcagataagaaaacttggaaaggagcaatggcttgtctgaataccccttctaggagaatattcaattaaactatagcactaaaaaaagagcaattatcaaaaca-----cgtcaaacaaaatacatggccatctgaacttctttctgcttgaaaccacacttctcatagaacactttgttctcaaggctgcagtcaagtattaccttatagcatcccattgaacgagcatgatctgtaaggaacttgatcactttctttcccaattgct-----------------------------------------------------------------------------------------------------------------------------------------------------------------------------------------------------------------------------------------------------------------------------------------------------------------------------------------------------------------------------------------------------------------------------------------------------------------------------------------------------------------------------------------------------------------------------------------------------------------------------------------------------------------------------------------------------------------------------------------------------------------------------------------t
>Jupunba_cochleata_Bonadeu_673@NODE_3_length_535_cov_35.744541
--------------------------------------------------------------------------------------------------------------------------------------------------------------------------------------------------------------------------------------------------------------------------------------------------------------------------------------------------------------------------------------------------------------------------------------------------------------------------------------------------------------------------------------------------------------------------------------------------------------------------------------------------------------------------------------------------------------------------------------------------------------------------------------------------------------------------------------------------agtaactctatgaaacctttgcccttgtctgagatttctaattttctcactcttaaattttgctcctggtccactgagtcactgttctgcatcatcttcagcgtagcttctggttctctaaaaagttacagggtgaatact------gcaagagcttttttcagttatcgtcaaaaattgagaaagagtaaactaaatttattattagcatcataag-----atgagtgccatagagttcatttttctgactctataattatacactcaataaaaaaactcaatcaatctccacagtccaaaaccagttattttgacttccattgtctcaagtcctacagtaaaccatagctaccagtgttagtagcacatggtcgtccataatactttcttccaatatat-----gtgtgcgacagaaaaaagtgaagttcattatttcaaagttcaaattattgttaacataaagagcaaccatagtgtatagatcattgaagagagagtttctcaaaagataaacagaagttcaactaatttcc-
>Jupunba_cochleata_Bonadeu_673@NODE_4_length_535_cov_33.198690
--------------------------------------------------------------------------------------------------------------------------------------------------------------------------------------------------------------------------------------------------------------------------------------------------------------------------------------------------------------------------------------------------------------------------------------------------------------------------------------------------------------------------------------------------------------------------------------------------------------------------------------------------------------------------------------------------------------------------------------------------------------------------------------------------------------------------------------------------agtaactctatgaaacctttgcccttgtctgagatttctaattttctcactcttaaattttgctcctggtccactgaatcactgttctgcatcatcttcagcgtagcttctgtttctctaaaaagttacagggtgaatact------gcaagagcctttttcagttatcgtcaaaaattgagaaagagtaaactaaatttattattagcaccataag-----atgagtgccatagagttcatttttctgactctataattacacactcaataaaaaaactcaatcaatctccacagtccaaaaccagttattttgacttccattgtcttaagtcctacagtaaaccatagctaccagtgttagtagcacatggtcgtccataatactttcttccaatatgt-----gtgtgtgacagaaaacagtgaagttcattatttcaaagttcaaattattgttaacataaagagcaactatagtgtatagatcattgaagagagagtttctcaaaagataaacagaagttcaactaatttcc-
>Jupunba_commutata_Maguire_46145@NODE_2_length_1387_cov_89.431298
aaccaaattagataaatatatcttatagt-------acagcagtatttacaatttatcaagagttatcatgtactataataaagttccaagaacaaggctcatgaacagcgaa--------tggcttggcttaactttaaaactgatatcattt-tttga--ttcgtggct-ttgtgagttttgaataggtcaagtgccttatttcaagagaatgcatcatttctattgtggttagtgctttatgtaga----------------------------------------------aaaacacaaagcccaagacaacatttctactcagataataaaacatgaaaacgagcattgatctatgccaatacccttt-tataagaacattcaa----------------taatgggggcaattggcaaaacactattcctcaaacgaaatacatggccatctgaacagaattgtgtttgaagccacacttctcgtagaacactttgttctcaaggctgcaatcaagtattaccttatagcacgccattgaacgagcatgatctgtaaggaactggatcactttctttcccaattgcttcccccgtgcacttgaatcaaccacaacatcttcaatgtgtcccactttgccacaatttcttagaaatttcttctcaatgaacacactccctgtagcaataatcctcccactaagttcatcttctatgacacaagttacatgatcatctccaagtgaactgagctcgttaaatcgatcctggaattccttgtctgaaacaaaatcacagacactgagttgttgtagtaactctatgaaaccttttcccttgtctgagagttccaatttcctgactcttaactcctgctccaggccagctgactcgttgttctgcatcttcttcagcgcaacttatgtttctgta-gaagttactaaatgtataccattaattcaaaccaaaccattggatatcttcagaacaccagaaagaataaactaaattcattaacaggatcaggaatgcacaagagtgtcatagagttagttc-------------------------ataaaaagcctcaatcaatttctacagtccaaaagcagttattttgactacccctgccttaatacctacgggaaaccacagctaccgatgtcattagcacattgtcgtacatgataatttcttcccgaatggcacacaaacacgatagaaagtaa-aacgctcgctatttcaaaattcaaattactgttgacaaaaagagcaactatag--tatagatcattgaagaaagattttctcaagagatgaacagaagtatagctcattctcg
>Jupunba_filamentosa_Lima_7487@NODE_2_length_1281_cov_84.895349
-----------------------------------------------------------------atcatgtactgtaataaagttccaagaacaaggctcatgaacagcgaa--------tggcttggcttaactttaaaactgataccattt-tttga--ttc--ggct-ttgtgagttttaaataggccaagtgccttattttaagagaatgcatcatttctactgtggctagtgctttatgtaga----------------------------------------------aaaacacaaagcccaagacaacatttatactcagataataaaacatgaaaacaagcattgatctatgccaatacccttt-tataagaacattcaa----------------taatgggggcaactggtaaaacactattcctcaaacgaaatacatggccatctgaacagaattgtgtttgaagccacacttctcgtagaacactttgttctcaaggctgcaatcaagtattaccttatagcacgccatggaacgagcatgatctgtaaggaactggatcactttctttcccaattgcttcccccgtgcacttgaatcaaccacaacatcttcaatgtgtcccactttgccacaatttcttagaaatttcttctcaatgaacacactccctgtagcaataatcctcccactaagttcatcttctatgacacaagttacatgatcgtctccaagtgaactgagctcgttaaatcgatcctggaattccttgtctgaaacaaaatcacagacactgagttgttgtagtaactctatgaaaccttttcccttgtctgagagttccaatttcctgactcttaactcctgctccaggccagctgactcgttgttctgcatcttcttcagcgcaacttatgattctgta-gaagttactaaatgtataccattaattcaaaccaaaccattggatatcttcagaaagccagaaagaataaactaaattcattaacaggatcaggaatgcacaagagtgccgtagagttagttc-------------------------ataaaaagcctcaatcaatttctacagtccaaaagcagttattttgactacccctgcgttaatacctatgggaaaccacagctaccgatgtcattagcacattgtcgtacatgataatttcttcccgaatggcacacaaaaacgatagaaagtaa-aatgatcgctatatcaaaattcaaattactgtt-------------------------------------aaagattttctcaagagatgaacagaagtatagctcattctc-
>Jupunba_floribunda_Iganci_883@NODE_2_length_1349_cov_125.933962
aaccatagtttcagaagcccttctctgcaagttgagacaaaactcc------------------tctcacatacttacttcataaattataaaaactattcttcaaaaactaatccttaaccaaacacgatcaaaacaggctctccccttgtg-ttttgactttt-------------------------------------------------atatcactttgattgggattattgctttatttagcaaccaaaaaaaacaaagtggagaatttcctgaagctatactctccaccatcacaaagcttgagacaaaactcctgttcagataagaaaacttgaaaaggagcaatgacttgtctgaataccccttctaggagaatattcaattaaactataacattaaaaaaagagcaatcatcaaaaca-----cgtcaaacaaaatacatggccatctgaacttctttcagcttgaagccacacttctcatagaacactttgttctcaaggctgcaatcaagtattaccttatagcatcccattgaacgagcatgatctgtaaggaacttgatcactttctttcccaattgcttcccccttgcactggaatcaacaacaacatcttcaatgtgaccaaccttgccgcaatttcttagaaatttcttctcaatgaatatgctccctgttgcgataatcctcccgcgaagttcatcctctacgacacagataatatgatcatctccaagtgaaccgagctcattaaatcgatcttgaaattccttgtcagatacagaatcacagacactaagttgttgtagtaactctatgaaacctttgcccttgtctgagatttctaattttctcactcttaaattttgctcctggtccactgaatcactgttctgcatcatcttcagcgcagcttctgtttctctataaagttacagagtgaatact------gcaagagcttctttcagttattgtcaaaatttgagaaagagtaaactaaatttatgattagcaccataag-----atgagtgccatatagttcatttttctgactctataattatacactcgttaaaaaaaatcaatgaatatccacagtacaaaaccagttattttgacgtccattgtcttaagtcctacagtaaaccatagctaccggtgttagtagcacatggtcgtccataatactttcttccaatgtg-tgtgtgtgtgtgacagaaaaaagagaagttcattgtttcaaagttcaattttttgttggcataaagagcaactatagtgtatagatcattgaagagagagtttctcaaaagataaacagaagttcaactaatttcc-
>Jupunba_floribunda_Iganci_883@NODE_3_length_521_cov_32.963964
--------------------------------------------------------------------------------------------------------------------------------------------------------------------------------------------------------------------------------------------------------------------------------------------------------------------------------------------------------------------------------------------------------------------------------------------------------------------------------------------------------------------------------------------------------------------------------------------------------------------------------------------------------------------------------------------------------------------------------------------------------------------------------------------------------------------------------------------------agtaactctatgaaacctttgcccttgtctgagatttctaattttctcactcttaaattttgctcctggtccactgagtcactgttctgcatcatcttcagcgtagcttcggtttctctaaaaagttacagagtgaatact------gcaagagcttttttcagttatcgtcaaaaattgagaaagagtaaactaaatttattattagcaccataag-----atgagtgccatatagttcatttttctcactccataattatacactcaataaaaaaactcaatcaatcttcacagtccaaaaccagttattttgacttccattgtcttaagtcctacagtaaaccatagctaccagtgttaatagcacatggtcgtccacaatactttcttccaatatgt-----gtgtgtgacagaaaaaagtgaagttcattatttcaaagttcaaattattgttgacataaagagcaactatagtgtatagatcattgaagagagagtttctcaaaagataaacagaagttcaactaatttcc-
>Jupunba_laeta_Mori_25147@NODE_1_length_1264_cov_35.677338
-----------------tttgtctccttttgcatgaataaacatttttacgatgccaaaggtaatcccaaacactgtgttgttagtccgctcaccccgtttacaaaagaggaatatttaatcaaacacgttcaaaacaggctatcccattgtg-ttttgacttttgtggctgtcgtatgacttgaatgtgcccggtgattagtttacagagactatatcactttgattgggattattgctttatttagcaacc--aataaataaagtggagaatttcctgaagctatactctccaccatcacaaagcttgagacaaaactcctgttcagataagaaaacttgaaaaggagcaatgacttgtctgaatac-ccttgcaggagaatattcaattaaactataacacttaaaaaagagcaattatcaaaaca-----cgtcaaacaaaatacatggccatctgaacttctttctgcttgaagccacacttctcatagaacactttgttctcaaggctgcaatcaagtattaccttatagcatcccattgaacgagcatgatctgtaaggaacttgatcactttctttcccaattgcttcccccttgcactggaatcaacaacaacatcttcaatgtgaccaaccttgccacaatttcttagaaatttcttctcaatgaatatgctccctgttgcgataatcctcccgcgaagttcatcctctacgacacagataatatgatcatctccaagtgaactgagctcattaaatcgatcttgaaattccttgtcagatacagaatcacagacactaagttgttgtagtaactctatgaatcctttgcccttgtctgagatttctaattttctcactcttaaattttgctcctggtccactgaatcactgttctgcatcatcttcagcgcagcttctgtttctctataaagttacagagtgaatact------gcaacagcttctttcagttatcgtcaaaatttgagaaagagtaaactaaatttatgattagcaccataag-----atgagtgccatatagttcatttttctgactctatgattatacactcgataaaaaaaatcaatgaatctgcacagtacaaaaccagttattttgacgtccattgtcttaagtcctacaacaaatcatagctaccggtgttagtagctcatggtcgtccataatactttcttccaatgtg-tgtgtgtgtgtgacagaaaaaagagaagttcattgtttcaaagttcaattttttgttggcataaagagcaactatagtgta--------------------------------------------------------
>Jupunba_laeta_Mori_25147@NODE_2_length_1034_cov_34.290491
-----------------------------------------------------------------------------aataaagttccaagaacaaggctcatgaacagcgaa--------tggcttggcttaactttaaaactgatatcattt-tttgat-ttcgtggct-ttgtgaattttgaataggtcaagtgccttattttaagagaatgcatcatttctattgtggttagtgctttatgtaga----------------------------------------------aaaacacaaagcccaagacaacatttctactcagacaataaaacatgaaaacaagcattgatctatgccaatacccttt-tataagaacattcaa----------------taatgggggcaactggtaaaacactattcctcaaacgaagtacatggccatctgaacagaattgtgtttgaagccacacttctcgtagaacactttgttctccaggctgcaatcaagtattaccttatagcacgccatggaacgagcatgatccgtaaggaactggatcactttctttcccaattgcttcccccgtgcacttgaatcaaccacaacatcttcaatgtgtcccactttgccacaatttcttagaaatttcttctcaattaacacactccctgtagcaataatcctcccactaggttcatcttctatgacacaagttacatgatcatctccaagtgaactgagctcgttaaatcgatcctggaattccttgtctgaaacaaaatcacagacactgagttgttgtagtaactctatgaaaccttttcccttgtctgagagttccaatttcctgactcttaactcctgctccaggccagctgactcgttgttctgcatcttcttcagcgcaacttatgtttctgta-gaagttactaaatgtataccattaattcaaaccaaaccattggatatcttcagaaagcaagaaagaataaactaaattcattaacaggatcaggaatgcacaagagtgccatagagttagttc-------------------------ataaaaagcctcaatcaatttctacagtccaaaagcggttattttgactacccctgccttaatacctatgggaaaccacagctaccgatgtcattagcatattgtcgtacatgataat-------------------------------------------------------------------------------------------------------------------------------------------------------
>Jupunba_langsdorfii_Ribeiro_728@NODE_1_length_1584_cov_66.678832
agagcgattgtgctaatattgtttacacttttagtccttacataaattttgggatattacaagttatcatgtactataataaagttccaagaacaaggctcatgaacagcgaa--------tggcttggcttaactttaaaactgatatcatttatttga--ttcgtggct-ttgtgagttttgaatagacctagtgccttattttaagagaatgcattatttctattgtggttagggctttatgtaga----------------------------------------------aaaacacaaagcccaagacaacatttctattcagataataaaacatgaaaacaagcattgatctatgccaatacccttt-tataagaacattcaa----------------taatgggggcaattggtaaaacactactcctcaaacgaaatacatggccatctgaacagaattgtgtttgaagccacacttctcgtagaacactttgttctcaaggctgcaatcaagtattaccttatagcacgccatggaacgagcatgatctgtaaggaactggatcactttctttcccaattgcttcccccgtgcacttgaatcaaccacaatatcttcaatgtgtcccactttgccacaatttcttagaaatttcttctcaatgaacacactccctgtagcaataatcctcccactaagttcatcttctatgacacaagttacatgatcatctccaagtgaactgagctcgttaaatcgatcctggaattccttgtctgaaacaaaatcacagacactgagttgttgtagtaactctatgaaaccttttcccttgtctgagagttccaatttcctgactcttaactcctgctccaggccagctgactcgttgttctgcatcttcttcagcgcaacttatgtttctgta-gaagttactaaatgtataccattaattcaaaccaaaccattggatatcttcagaaagccagaaagaataaactaaattcattaacaggatcaggaatgcacaagagtgccatagagttggttc-------------------------ataaaaagcctcaatcaatttctacagtccaaaagcagttattttgactgcccctgccttaatacctatgggaaaccacagctgccgatgtcattagcacattgtcgtacatgataatttcttcccgaatggcacacaaacacgatagaaagtaa-aacgctcgctatttcaaaattcaaataactgttgacaaaaagagcaactatag--tatagatcattgaagaaagattttcacaagagatgaacagaagtatagctcattctcg
>Jupunba_langsdorfii_Ribeiro_728@NODE_2_length_1541_cov_128.631831
aaatatatgagagaagttttgtttcaatttacatgaacagtcacttttggggtcctga----------aaacattgtgttgttagtccgctgaccccatttacaaaagaggaatatttaatcaaacacgttcaaaacagactctcccattgtg-ttttgacttttgtggttatcgtatgagttgaatgtgcccggtgcttagtttacagagaatatatcactttgattgggattattgctttatttagcaac---aaaaaaaaaagtggagaatttccttgagctatgctctccaccatcacaaagcttgagacaaaactcctgttcagataagaaaacttgaaaaggagcaatgacttgtctgtataccccttctaggagaatattcaattaaactataacattaaaaaaagagcaattaccaaaaca-----cgtcaaacaaaatacatggccatctgaacttctttctgcttgaagccacacttctcatagaacactttgttctcaaggctgcaatcaagtattaccttatagcatcccattgaacgagcatgatctgtaaggaacttgatcactttctttcccaattgcttcccccttgcactggaatcaacaacaacatcttcaatgtgaccaaccttgccacaatttcttataaatttcttctcaatgaatatgctccctgttgcgataatcctcccgcgaagttcatcctctacgacacagataatatgatcatctccaagtgaactgagctcattaaatcgatcttgaaattccttgtcagatacagaatcacagacactaagttgttgtagtaactctatgaaacctttgcccttgtctgagatttctaattttctcactcttaaattttgctcctggtccactgagtcactgttctgcatcatcttcagcgtagcttctgtttctctacaaagttacagagtgaatgct------gcaagagcttctttcagttatcgtcaaaatttgagaaagagtaaactaaatttatgattagcaccataag-----atgagtgccatatagttcatttttctgactctataattatacactcgataaaaaaaatcaatgaatctccacagtacaaaaccagttattttgatgtccattgtcttaagtcctacagtaaaccatagctaccagtgtaagtagcacatggtcgtccataatactttcttccaatat---------------------aaagagaagttcattgtttcaaagttcaaatttttgttgacataaagagcaactatagtgtatagatcattgaagagagagtttctcaaaagataaacagaagttcaactaatttcc-
>Jupunba_limae_Iganci_261@NODE_1_length_1791_cov_89.621937
aaatatatgagagaaattttgtctctatttacataaataaacatttttaggatcccaaa-gtgatcccaaacactttgttgttagtccgctgaccctgtttacaaaagaggaatatttaatcaaacacgttcaaaacagactctcccattgtg-ttttgacttttgtggttatcgtatgacttgaatgtgcccggtgcttagtttacagagaatatatcactttgattgggattattgctttatttagcaacaaaaaaaaaaaaagtggagaatttccttgagctatactctccaccatcacaaagcttgagacaaaactcctgttcagatgagaaaacttgaaaaggagcaatgacttgtctgtataccccttctaggagaatattcaattaaactataacattaaaaaaagagcaattaccaaaaca-----cgtcaaacaaaatacatggccatctgaacttctttctgcttgaagccacacttctcatagaacactttgttctcaaggctgcaatcaagtattaccttatagcatcccattgaacgagcatgatctgtaaggaacttgatcactttctttcccaattgcttcccccttgcactggaatcaacaacaacatcttcaatgtgaccaaccttgccacaatttcttataaatttcttctcaatgaatatgctccctgttgcgataatcctcccgcgaagttcatcctctacgacacagataatatgatcatctccaagtgaactgagctcattaaatcgatcttgaaattccttgtcagatacagaatcacagacactaagttgttgtagtaactctatgaaacctttgcccttgtctgagatttctaattttctcactcttaaattttgctcctggtccactgagtcactgttctgcatcatcttcagcgtagcttctgtttctctacaaagttacagagtgaatgct------gcaagagcttctttcagttatcgtcaaaatttgagaaagagtaaactaaatttatgattagcaccataag-----atgagtgccatatagttcatttttctgactctataattatacactcgataaaaaaaatcaatgaatctccacagtacaaaaccagttattttgatgtccattgtcttaagtcctacagtaaaccatagctaccagtgttagtagcacatggtcgtccataatactttcttccaatat---------------------aaagagaagttcattgtttcaaagttcaaatttttgttgacataaagagcaactatagtgtatagatcattgaagagagagtttctcaaaagataaacagaagttcaactaatttcca
>Jupunba_longipedunculata_Cardona_2682@NODE_1_length_1261_cov_113.849662
---------------------------------taaataagtacttttggggtcccgtacatgattccaaactctgtgctgttagtccggtgaccccgtttacaaaagaggaatatttaatcaaacacgttcaaaacaggctctcccattgtg-ttttgacttttgtggctatcgtatgacttgaatgagcccggtgcttagtttacagagaatacatcactttgattgggattattgctttatttagcaaccaaaaaaaaaaaagtggagaatttccttgagctatactctccaccatcacaaagcttgagacaaacctcctgttcagataagaaaacttgaaaaggagcaatgacttttctgaataccccttctaggagaatattcaattaaactataacattaaaaaaagagcaattatcaaaaca-----cgtcaaacaaaatacatggccatctgaacttctttctgcttgaagccacacttctcatagaacactttgttctcaaggctgcaatcaagtattaccttatagcatcccattgaacgagcatgatctgtaaggaacttgatcactttctttcccaattgcttcccccttgcactggaatcaacaacaacatcttcaatgtgaccaaccttgccacaatttcttagaaatttcttctcaatgaatatgctccctgttgcgataatcctcccgcgaagttcatcctctacgacacagataatatgatcatctccaagtgaactgagctcattaaatcgatcttgaaattccatgtcagatacagaatcacagacactaagttgttgtagtaactctatgaatcctttgcccttgtctgagatttctaattttctcactcttaaattttgctcctggtccactgaatcactgttctgcatcatcttcagcgcagcttctgtttctctataaagttacagagtgaatact------gcaagagcttctttcagttatcgtcaaaatttgagaaagagtaaactaaatttatgattagcaccataag-----atgagtgccatatagttcatttttctgactctataattatacactcgattaaaaaaatcaatgaatctccacagtacaaaaccagtttttttgacgtccattgtcttaagtcctacagtaaaccatagctaccggtgttagtagcacatggtcgtccatgatactttcttccaatgtg-tgtgtgtgtgtgacagaaaaaagagaagttcattgtttcaaagttcaattttttgttggcataaagagcaagtatagtgtatagatcattg----------------------------------------------
>Jupunba_trapezifolia_Simon_1600@NODE_1_length_785_cov_258.706849
---------------------------------------------------------------------------------------------------------------------------------------------------------------------------------------------------------------------------------------------------------------------------------------------------------------------------------------------------------------------------------------------------------------------------------------------------------------------------------------------------------------------------------------------------------------------------------------------------------------------------------------------catcttcaatgtgaccaaccttgccacaatttcttagaaatttcttctcaatgaatatgctccctgttgcgataatcctcccgcaaagttcatcctctacgacacagataatatgatcatctccaagtgaactgagctcattaaatcgatcttgaaattccttgtcagatacagaatcacagacactaagttgttgtagcaactctatgaaacctttgcccttgtctgagatttctaattttctcactcttaaattttgctcctggtccactgaatcactgttctgcatcatcttcagcgcagcttctgtttctctataaagttacagagtgaatact------gcaagagcttctttcagttatcgtcaaaatttgagaaagagtaaactaaatttatgattagcaccataag-----atgagtgccatatagttcatttttctgactctataattatacactcgataaaaaaaatcaatgaatctccacagtacaaaaccagttattttgacgtccattgtcttaagtcctacagtaaaccatagctaccggtgttagtagcacatggtcgtccataatactttcttccaatgtg-tgtgtgtgtgtgacagaaaaaagagaagttcattgtttcaaagttcaaatttttgttgacaaaaagagcaactatagtgtatagatcattgaagagagagtttctcaaaagataaacggaagttcaactaatttcca
>Punjuba_callejasii_Daly_5935@NODE_1_length_1065_cov_21.552632
-------------------------------------------------------------------------cttcattgttaaatctgcaccaaaaattaatccaaacaaacacttaatcaaaatcgttcaaaacaggctctcccactgtg-ggttgacttgtgtggctatcgtctgacttgtatgtgcccggtgtttagtttacagagaatatgtcactttgattgggattattgctttatttagcaaccaaaaacaacaaagtggagaatttcctgaagctatactctccaccatcacaaagcttgagacaaaactcctgttcagataagaaaacttgaaaaggagcaatgacttgtctgaataccccttctaggagaatattcaattaaactataacattaaaaaaagagcaattatcaaaaca-----cgtcaaacaaaatacatggccatctgaacttctttctgcttgaagccacacttctcatagaacactttgttctcaaggctgcaatcaagtattaccttatagcatcccattgaacgagcatgatctgtaaggaacttgatcactttctttcccaattgcttcccccttgcactggaatcaacaacaacatcttcaatgtgaccaaccttgccacaatttcttagaaatttcttctcaatgaatatgctccctgttgcgataatccgcccgcgaagttcatcctctacggcacagataatatgatcatctccaagtgaactgagctcattaaatcgatcttgaaattccttgtcagatacagaatcacagacactaagttgttgtagtaactctatgaaacctttgcccttgtctgagatttccaattttctcactcttaaattttgctcctggtccactgagtcactgttctgcatcatcttcagcgtagcttctgtttctctaaaaagttacagagtgaatact------gcaagagcttttttcagttatcgtcaaaaattgagaaacagtaaactaaatttattattagcaccataag-----atgagtgccatatagttcatttttctgactctataattatacactcaataaaaaaaatcaatcaatctccacagtccaaaaccagttattttgacttcca------------------------------------------------------------------------------------------------------------------------------------------------------------------------------------------------------------------------
>Punjuba_callejasii_Daly_5935@NODE_2_length_801_cov_19.109116
------------------------------------------------------------------------------------------------------------------------------------------------------------------------------------------------------cttattttaagagaatgcatcatttctattgtggttagtgctttatgtaga----------------------------------------------aaaacacaaagcccaagacaacatttctactcagataataaaacatgaaaacaagcattgatctatgccaatacccttt-cataagcacattcaa----------------taatgggggcaattggtaaaacactattcctcaaacgaaatacatggccatctgaacagaattgtgtttgaagccacacttctcgtagaacactttgttctcaaggctgcaatcaagtattaccttatagcatgccattgaacgagcatgatctgtgaggaactggatcactttctttcccaattgcttcccccgtgcacttgaatcaaccacaacatcttcaatgtgtcccactttgccacaatttcttataaatttcttctcaatgaacacactccctgtagcaataatcctcccactaagttcatcttctatgacacaagttacatgatcatctccaagtgaactgagctcgtgaaatcgatcctggaattccttgtctgaaacagaatcacagacagtgagttgttgtagtaactctatgaaaccttttcccttgtctgagagttccaatttcctgactcttgactcctgctccaggccagctgactccttgttctgcatcttcttcagcgcaacttgtgtttctgta-gaagttactaaatttataccattaattcaaaccaaaccattggataccttcagaaagccagaaagaataaactaaattcactaacaggatcaggaatgcacaagagtgccatagagttagttc-------------------------a----------------------------------------------------------------------------------------------------------------------------------------------------------------------------------------------------------------------------------------------------------------------------
>Punjuba_lehmannii_Escobar_7465@NODE_2_length_1258_cov_65.326842
aactaaattggataaatatatcttatagt-------atagcagtatttacaatttataaagagttatcatgtactataataaagttccaagaacaatgctcatgaacagcgaa--------tggcttggttaaactttaaaactgataacattt-tttga--ttcgcggct-ttgtgagttttaaataggccaagtgccttattttaagagaatgcatcatttctattgtggttagtgctttatgtaga----------------------------------------------aaaacacaaagcccaagacaacatttctactcagataataaaacatgaaaacaagcattgatctatgccaatacccttt-tataagaacattcaa----------------taatggggacaattggtaaaacactattcctcaaacgaaatacatggccatctgaacagaattgtgtttgaagccacacttctcgtagaacactttgttctcaaggctgcaatcaagtattaccttatagcacgccattgaacgagcatgatctgtaaggaactggatcactttctttcccaattgcttcccccgtgcacttgaatcaaccacaacatcttcaatgtgtcccactttgccacaatttcttagaaatttcttctcaatgaacacactccctgtagcaataatcctcccactaagttcatcttctatgacacaagttacatgataatctccaagtgaactgagctcgtgaaatcgatcctggaattccttgtctgaaacagaatcacagacattgagttgttgtagtaactctatgaaacctttacccttgtctgagagttccaatttcctgactcttaactcctgctccaggccagctgattccttgttctgcatcttcttcagcgcaacttatgtttctgta-gaagttactaaatgtataccattaattcaaaccaaaccattggatatcttcagaaagccagaaagaataaaataaattcactaacaggatcaggaatgcacaagagtgccatagagttagttc-------------------------ataaaaagcctcaatcaatttctacagtccaaaagcagttattttgactacccctgccttaataactatggtaaaccatagctaccaatgtcattagcacattgtcgtacatgataatttcttcccgaatggcacacaaacacgagagaaagtaa-aatgctcgctatttcaaaattcaaattactgttgacaaaaagagcaac-----------------------------------------------------------------
>Punjuba_racemiflora_Jimenez_Soares_3626@NODE_1_length_1337_cov_159.550000
------------------------caatttacatgaataagcacctttaaagtcccgaagataatcccaaacactgtattgttagtccgctgacctcgtttacaaaagatgaatatttaatcaaacacgttcaaatcaggctctcccattgtg-ttttgacttttgtggctatcgtatgacttgaatgtgcccggtgcttagtttacagaga--atattactttgattgggattattactttatttagcaacaaaaaaacaaagagcggagaatttcctgaagctatactctccaccatcacaaagcttgagacaaaactcctgttcagataagaaaacttgaaaaggagcaatgacttgtctgaataccacttctaggagaatattcaattaaactataacattaaaaaaagagcaattaccaaaaca-----cgtcaaacaaaatacatggccatctgaacttctttctgcttgaagccacacttctcatagaacactttgttctcaaggctgcaatcaagtattaccttatagcatcccattgaacgagcatgatctgtaaggaacttgatcactttctttcccaattgcttcccccttgcactggaatcaacaacaacatcttcaatgtgaccaaccttgccacaatttcttagaaatttcttctcaatgaatatgctccctgttgcgataatcctcccgcgaagttcatcctctacgacacagataatatgatcatctccaagtgaactgagctcattaaatcgatcttgaaattccttgtcagatacagaatcacagacactaagttgttgtagtaactctatgaaacctttgcccttgtctgagatttctaattttctcactcttaaattttgctcctggtccactgagtcactgttctgcatcatcttctgcgtagcttctgtttctctaaaaagttacagagtgaatact------gcaagagcttttttcagttatcatcaaaatttgagaaagagtaaactaaatatattattagcaccataag-----aagagtgccatatagttcatttttctgactctataattatacactcaataaaaaaaatcaatcaatctccacagtccaaaaccagttattttgacttccattgtcttaagtcctacagtaaaccatagctaccagtgttagtagcacatggtcgtccataatacttatttccaatatgt-----gtgtgtgacagaaaaaagtgaagttcattgtttcaaagttcaaattattgttcacataaagagcaactatagtgtatagatcattgaagagagagtttctcaaaagataaacagaagttcaactaatttcca
>Punjuba_racemiflora_Jimenez_Soares_3626@NODE_2_length_1267_cov_99.737815
-------------aaaaatgtcttatagt-------ataacagtatttacaatttataaagagttatcatgtactataataaagttccaagaacaatgctcatgaacagcgaa--------tggcttggttcaactttacaactgatatcattt-tttga--ttcgtggct-ttgtgagttttgaattggccaagtgccttattttaagagaatgcatcatttctattgtggttagtgctttatgtaga----------------------------------------------aaaacacaaagcccaagacaacatttctactcagataataaaacatgaaaacaagcattgatctatgccaatacccttt-tataagaacattcaa----------------taatgggggcaattggtaaaacactattcctcaaacgaaatacatggccatctgaacagaattgtgtttgaagccacacttctcgtagaacactttgttctcaaggctgcaatcaagtattaccttatagcacgcctttgaacgagcatgatctgtaaggaactggatcactttctttcccaattgcttcccccgtgcacttgaatcaaccacaacatcttcaatgtgtcccactttgccacaatttcttagaaatttcttctcaatgaacacactccctgtagcaataatcctcccactaagttcatcttctatgacacaagttacatgatcatctccaagtgaactgagctcgtgaaatcgatcctggaattccttgtctgaaacagaatcacagacactgagttgttgtagtaactctatgaaacctttacccttgtctgagagttccaatttcctgactcttaactcctgctccaggccagctgattccttgttctgcatcttcttcagcgcaacttatgtttctgta-gaagttactaaatgtataccattaattcaaaccaaaccattggatatcttcagaaagccagaaagaat-aactaaattcactaacaggatcaggaatgcacaagagtgccatagagttagttc-------------------------ataaaaagcctcaatcaatttctacagtccaaaagcagttattttgactacccctgccttaatacctatggtaaaccatagctaccaatgtcattagcacattgtcgtacatgataatttcttcccgaatggcacacaaacacgagagaaagtaa-aatgctcgctatttcaaaattcaaattactgttgacaaaaagagcaactatag--tatagatcattgaaga-----------------------------------------a
>_R_Acacia_rostellifera_Murphy_466@NODE_1_length_1589_cov_166.237434
caagttattttttcctatcattttcaagatatttttttatcatttttcctccttttcacttagataaaggatgttgtgatgttagtccgctgaacccgtttacaaaagaggaatatttaatcaaacacgttcaaaacaggctctcccattgtg-ttttgacttttgtggttattgtatgtcttgaatgtgcccggtgattagtttacagagaatatatcactttgattgtgattattgctttatttagcaaaaaataaaaacaaagtggagaatttcctgaagctatactctccaccatcacaaagcctgagacaaaactcatgttcagataagaaaacttgaaaaggagcaatgacttgtgtgaataccccctttaggagaatattcatttcaactataacattaaaaaaagagcaactatcaaaaca-----cgtcaaacaaaatacatggccatctgaacttctttctgcttgaagccacacttctcatagaacactttgttctcaaggctgcaatcaagtattaccttatagcatcccattgaacgagcatgatctgtaaggaacttgatcactttctttcccaattgcttcccccttgcactggaatcaacaacaacatcttcaatgtgaccaaccttgccacaatttcttagaaatttcttctcaatgaataagctccctgttgcgataatcctcccacgaagttcatcctctacaacacacataatatgatcgtctccaagtgaattgagctcgttaaatcgatcttgaaattccttgtcagatacagagtcacagacactaagttgttgtagtaactctatgaaaccttttcccttgtctgagatttctaattttctcactcttaaattttgctcctggtccactgagtcactgttctgcatcatcttcagcgcagcttctgtttctctcaaaagttacagagtgaatact------gcaagagcttttttcagttatcgtcaataattgagaaagagtaaactaaatttactataagcaccataag-----atgagtgccatatagttcatttttctgactctataattatacactcaataaaaaaaatcaatcaatctccacagtccaaaaccagttattttgacttccattgtcttaagtcctacagtaaaccatagctaccagtgttagtagcacatggtcgttcataatacttttcttccatattttgtgtgtgtgtgacagaaaaaagtgaagttcattgtttcaaagttcaaattattgttgacataaagagcaactacagtgtatagatcattgaagagagagtttctcaaaagataaacagaagttcaactaatttgca
>_R_Acacia_rostellifera_Murphy_466@NODE_2_length_1418_cov_130.470544
catttgctagatcctactcttttgactct-------cctctctctctctctctctctctctctcattgatgttttatcccaaaaaataaggaacaaggcttatgaacagaaaa--------tggcttggcttaaccttatgattgatctcattt-cttga--ttcatggct---gtga-ctttgaataggccaaataccttatttt--------ataccacttctattgtgattagtgctttatgtagataat-----aaagtgaagagcaggtttcctgaatccgtattcctcattaacacaaagcctaagacaacatctatactcagatgataaaacatgaaaacgagcagtgatttatgtcaataccctttttataatatcattcag-----caatg-----tcaatgagagaaattggtaaaacaccattcctcaagcgaaatacatggccatctgaacagagttgtgtttgaagccacacttctcgtagaacactttgttctcaaggctgcaatcaagtattaccttatagcaccccattgaacgagcatgatctgtaaggaactgtattactttctttcccaattgcttcccccttgcactggaatcaactacaacatcttcaatgtgtcccactttgccacaatttcttagaaatttcttctcaatgaacacgctccctgtagcaataatcctcccacaaagttcatcttccatcacacaaataacatgatcatctccaagtgaactgagctcgtgaaatcgatcctgaaattccttgtctgaaatagaatcacagacactgagttgttgtagtaactctatgaaaccttttcccttgtctgagatttctaattttctgactcttaactcctgctccaagccagctgactcgctgttctgcatcttcttcaatgcaacttttgtttctgta-gaagttacaaaatgtagaacattaattcaaaccatactttcaatcatcctcagaaagctagaaagaataaactaaatttacgaacaggtttagcaatgcacaagagtgccatagag----ttc-------------------------ataaaaagcctcaatcaatttctacagtccaaaagcggttattttgactacccctgtcttaatatctatggtaaaccatagctaccaatgtcactagcacattgtcgtacatgataatttcttcccgaatggtacacaaacacgagagaaagtga-aatgctcgttatttcaaaattcaaattactgttgacaaaaagagcaac-------aatagatcattgaatagagattttttcaagagacgaacagaaatctagctcattccca
>_R_Afrocalliandra_redacta_Germishuizen_5585@NODE_1_length_1138_cov_238.097078
---------------------------------------------------------------------------------------------acccatctacagaagaggaata--taatcagatacgtacaagattggctccaccattgag-ttttgactgcggtgtttatcctgtgacttgaatgtgcccagtgctccgttttcagagaatacatgactttgtttgtgattattgcttcaagtagcaatagacagaaacaaagtggaaaatttcatgacgctaaacccttggacac---aatgtccgagac---------------------aaacatgaaaaagagcaatgatttatgtaaatgctctttttaggaaaacattcaa-----ctataacat-aaaacagaggcaactatcaaaata-----cctta---aaaatacatggccatctgaacttctttctgcttgaagccacacctctcatagaacactttgttgtcaaggctgcaatcaagtattaccttatagcacccgactgaacgagcatgctccgtaaggaagttgatcactttctttcccagttgcttcccccgtgcactggtatcaacaacaacatcttcaatgtgaccaactttgccgcagtttcttagaaatttcttttcaatgaatatgctccctgttgcaacaatcttcccatgaagttcatcctctacgacacagataacatgatcgtctctgagtgaactaatctcatgaaatcgatcttgaaattccttgtctgatatagaatcacagacactaagctgttgtaataactctatgaaaccttttcccttgtctgagatttccaatttccttactcttatcttttgctcttgtcccactaagtcactgttctgcatcatcttcagtgcagctcctgttcctctaaaaagttacaggatgaataat------t--taagaatttttcggatacccttggaaagtgagaaagagtaaactacatttattattagcaccataag-----atgagtgccatatagttcatttcactgactccataattatacactcagtaaaaaaacttgatcaatttctagagtccaaaa--------------------------aggtcctacggtaaaccatagctaccagtgtatgtagcacatggccg----taagactttcttccactatat-----atatacta----------------------------------------tctcgtccacatcgttgattct-------------------------------------------------------------t
>_R_Afrocalliandra_redacta_Germishuizen_5585@NODE_3_length_829_cov_203.178191
-------------------------------------------------------------------------------------------------------------------------------------------------------------tgcctcccacgaatacctttataattaaataagcaa--------gcttgggaagaaaacttcacatcatttgttatgactcctgta------------------------------------------------ttcatcatgataagactttgaacaggccatttatacagaatgcatcacttgaaaaggaagaatgatttgtgtcaataccctttttataagaacatttaa----------------taaagagagcaattggcaaaacactaatgctcaaacgaaatacatggccatctgaacagaattatgtttgaagccacacttctcataaaacaccatgttctcaaggctgcaatcaagtattaccttataacaccccattgaacgagcatgatctgtaagaaactgaattactttctttcccaattgcttcccccttgcacttgaatcaactacaacatcttcaatgtgcccagctttaccacaatttcttagaaatttcttctcaaccaatacactccctgtagcaataatcctccccgtaagttcatcttctactacacaaattacatgatcatctccaagtgagctgagctcgtgaaatcgatcctggaattctttgtctgagacagaattacagacactaagttgttgtagtagctctatgaaacctttttccatgtctgagatttctaatcttctgactcttaactcctgctccaagccagcggacttgctgttctgcatattcttcagagcaacttaactttctgta-gaagttaataaatgtaaatcattgaaacaagagcatttttcaatcatcctcagaaagccagaaagaat-aaccaaattcattaacaggaccaggaatg-------------------------------------------------------------------------------------------------------------------------------------------------------------------------------------------------------------------------------------------------------------------------------------------------------------------------------
>_R_Afrocalliandra_redacta_Germishuizen_5585@NODE_4_length_662_cov_127.150427
------------------------------------------------------------------------------------------------------------------------------------------------------gag-ttttgattgtggtggttatcctgtgacttgaatgtgcccagtgcttcgttttcagataatacatgactttgtttaagattattacttcaagtagcaagagacagaaacaaagtggagaatttcctgatgctaaactcttggacacaa-aaagtctgagac---------------------aaacttcaaaaagatcaataatttttgtaaatgtctttt-taggaaaatattcaa-----ctataacat-aaaacagggacaactatcaaaata-----cttta---aaaatacatggccatctgaacttctttctgcttgaagccatatttcttatagaacactttgttatcaaggctgcaatgaagtattaccttatagcacccgactgaacgagcatgctctgtaaggaagttgatcactttctttcccaattgcttcccccgtgcactggaatcaacaacaacatcttcagtgtgaccaactttgccacagtttgttagaaatttcttttcaatgaatatgctccctgttgcaataatcttcccatggagtttatcctctacgacacaaataacatgatagtctctgagtgaactgatctcaggaaatcgatcttgaaattccttgtcagatacagaatcacagacattaagttgttgtagta------------------------------------------------------------------------------------------------------------------------------------------------------------------------------------------------------------------------------------------------------------------------------------------------------------------------------------------------------------------------------------------------------------------------------------------------------------------------------------------------------------------------------------------------------
>_R_Albizia_adinocephala_FHO33_88@NODE_1_length_1639_cov_129.830346
aaattgattataaaaat---ttttttatgtgtttgagttgattttttt----------------aaacaatggttttaaactacatccaatggattagtttttagagaatgattttt-------acaatttacaaaataaatatgtgaaaaaatcttttatttctatttacgaaaaagaatttaaaactacgatttgagtcttatccaaacaataaatcactttgattgtgattattgctttatttagccaaaaacaaaaacaaagtggagaatttcctgaagctatactctccacca---------------------------tcagataagaaaacttgaaaaggaggcaggacttgtgtgaatacgccttctaggagaatattcaattcaacgataacat--gaaaaagagcaactatcaaaaga-----cgtcaaacaaaatacatggccatctgaacttctttctccttgaagccacacttctcatagaacactttgttctcaaggctgcaatcaagtattaccttgtagcaacccattgaacgagcatgatctgtaaggaacttgatcactttctttcccaattgcttcccccttgcactggaatcaacaacaacatcttcaatgtgaccaaccttgccacaatttcttagaaatttcttctcaatgaatatgctccctgttgcgataatcctcccgcgaagttcatcctctacaacacagataatatgatcgtctccaagtgaactgagctcgttaaattgatcttgaaattccttgtcagatacagaatcacagacactaagttgttgtagtaaccctatgaaaccttttcccttgtctgagatttctaattttctcactcttaaattttgctcctggttcactgagtcactgttctgtatcatcttcagcgcagcttctgtttctctaaaaagtg---aagtgaatact------gcaagaacttttttcagttaccatcaaaaattgagaaagagtaaactaaatttattattagcaccatatg-----atgagtgccatagagttcatttttctgactctatgattataca--caatgaaaaaaatcaatcaatctccacagtccaaaaccagtttttctgacttccagtgtcttaagtcctacagtaaatcacagctaccagtgttagtagcacgtggtcatccataatactttcttccaata---tgtgtgtgtgcgacagaaaaaagtgaagttcattgtttcaaagatcaaattattgttgacataaagagcaactatagtgcataggtcattgaagagcgagtttctcaaaagataaacagaagttcaactaatttccg
>_R_Albizia_burkartiana_StivalSantos_678@NODE_1_length_980_cov_10.766486
------------------------------------------------------------------------------------------------------------------------------------------------------------------------------------------------------------------------------------------atgcatgtgtgtagatcctaattaaaaccataactcgaatttcctgaagctatagtcttctccatc------------acaaaactcctgttcggataagaaaaattgaaaaggagcaatgacttgtgtgaatacgccttctaggagaatattcaattcaactataacat-gaaataagagcaactatcaaagca-----cgtcaaacaaaatacatggccatctgaacttctttctccttgaagccacacttctcatagaacactttgttctcaaggctgcaatcaagcattaccttgtagcaccccattgaacgagcatgatctgtaaggaacttgatcactttctttcccaattgtttcccccttgcactggaatcaacaacaacatcttcaatgtgaccaaccttgccacaatttcttagaaatttcttctcaatgaatatgctccctgttgcgataatcctcccctgaagttcatcctctacgacacagataatatgatcgtctccaagtgaactgagctcgttaaatcgatcttgaaattccttgtcagatacagaatcacagacactaagttgttgtagtaaccctatgaaaccttttcccttgtctgagatttctaattttctcactcgtaaattttgctcctggtccactgagtcactgttctgcatcatcttcagcgcagcttcagtttctccaaaaagtt--agagtgaatact------gcaagagcttttttcagttatcgtcaaaaattgagaaagagtaagctaaatttattattagcaccatatg-----atgagtgccatatagttcatttttctgactctataattatacactcaatgaaaaatatcaatcaatctccacagtccaaaaccagttattttgacttccattgtcttaagtcctacagtaaaccacagctaccagtgttagtagcacgtggtcgtccatagtactttcttccaatatgttgtgtgtgtgtgacagaaa----------------------------------------------------------------------------------------------------------------------
>_R_Albizia_coripatensis_Hughes_2433@NODE_2_length_1225_cov_62.780488
aattaaattagataaatataccttatact-------ataatagtattcacaatttataaagagctaccacgtactataataaagttccaagaacaaggttcatgaacaatgaa--------tggcttagcttaacttcaaaattgatatcattt-tttga-------------------------ttaggccaagtgccttattttaagagattgcatcaattctattgtggttagtgctttatgtaga----------------------------------------------aaaacacaaagcccaagacaacatttctactcagataataaaacatgaaaacaagcattgatctatgccaatacccttt-tataagaacattcaa----------------tgatgggggcagttggtaaaacactgtttctcaaacgaaatacatggccatctgaacataattgtgttccaagccacacttctcgtagaacactttgctctcaaggctgcaatcaagtattaacttgtagcaccccattgaacgagcatgatctgtaaggaactggatcactttcttttccaattgcttcccccgtgcacttgaatcaaccacaacatcttcaatgtgtcccacttcgccacaatttcttagaaatttcttcccaatgaacacactccctgtagcaataatcctcccactaagttcatcttctatgacacaagttacatgatcatctcgaagtgaactgagctcgtgaaatcgatcctggaattccttgactgaaacagaatcacagacactgagttgttgtagtaactctataaaaccttttcccttgtctgagagttccaattttctgactcttaactcctgctccaggccagctgactacttgttctgcatcttcttcagcgcaactaatgtttctgta-gaagttactgaatgcataccattaattcaaaccgaaccattggatatcttcagaaagccagaaagaaaaaactaaattcattaacaggatccggaatgcacgagagtgcgatagagttagttc-------------------------ataaaaagcctcaatcaatttcgacggtccaaaa-------------------------------------------------------------------------------------------------------------------------------------------------------------------------------------------------------------------------------------------
>_R_Albizia_decandra_Vilhena_231@NODE_1_length_893_cov_50.518382
-----------------------------------------------------------------------------------------------------------------------------------------------------------------------------------------------------------------------tatcactttgattgtgattattgctttattgagcaaacacaaaaaacaaagtggagaatttcctgaagctatactcaccaccatt------------acaaaactcccgttcggataagaaaacttgaaaaggagcaatgacctgtgtgaatccgccttctaggagaatattcaattcaactataacat-gaaaaaagagcaactatcaaagca-----catcaaacaaaatacatggccatctgaacttctttctccttgaagccacacttctcatagaacactttgttctcaaggctgcaatcaagtattaccttatagcaccccattgaacgagcatgatctgtaaggaacttgatcactttctttcccaattgcttcccccttgcactggaatcaacaacaacatcttcaatgtgaccaaccttgccacaatttcttagaaatttcttctcaatgaatatgctccctgttgcgataatcctcccctgaagttcatcctctgcaacacagataatatgatcgtctccaagtgaactgagctcgttaaatcgatcttgaaattccttgtcagataccgaatcacatacactaagttgttgtagtaaccctatgaaaccttttcccttgtctgagatttctaattttctcactcgtaaattttgctcctggtccactgagtcactgttctgcatcatcttcagcgcagcttctgtttctccaaaaagtc--agagtgaatact------gcaagatcttttttcagttatcgtcaaaaattgagaaagagtaaactagatttattattggcaccatatg-----atgagtgccatagagttcatttttctgactctataattatacactcaatgaaaaatatcaatcaatctccacagtccaaaaccagttatt----------------------------------------------------------------------------------------------------------------------------------------------------------------------------------------------------------------------------------
>_R_Albizia_edwallii_Dalmaso_272@NODE_1_length_841_cov_9.895674
----------------------------------------------------------------------------------------------------------------------------------------------------------------------tggttatcgtatgacttgaatgtgcccggtgcttagtttaaagagaatatatcactttgattgtgatcattgctttatttagcaaaaaaaaaaaacaaagtggagaatttcctgaagctatactctccacca---------------------------tcagataagaaaacttgaaaaggagcaaggacttgtgtgaatacgccttctaggagaatattcaattcaactataacat-aaaaaaagagcaactatcaaaaca-----cgtcaaaaaaaatacatggccatctgaacttctttttccttgaagccacacttctcatagaacactttgttctcaaggctgcaatcaagtattaccttatagcaccccattgaacgagcatgatctgtaaggaacttgatcactttctttcccaattgcttcccccttgcactggaatcaacaacaacatcttcaatgtgaccaaccttgccacaatttcttagaaatttcttctcaatgaatatgctccctgttgcgataatcctcccacgaagttcatcgtctacgacacagataatatgatcttctccaagggaactgagctcgctaaatcgatcttgaaattccttgtcagatacagaatcacagacactaagttgttgtagtaactctatgaaacctttttccttgtctgagatttctaattttctcactcttaaattttgctcctggtccactgagtcactgttctgcatcatcttcagcgcagcttc--------------------gagtgaatact------gcaagagcttttttcagttatcgtcaaaaattgagaaagagtaaactaaatttattattagcaccataag-----atgagtgccatatagttcattttttt-------------------------------------------------------------------------------------------------------------------------------------------------------------------------------------------------------------------------------------------------------------------------------------------------c
>_R_Albizia_multiflora_Hughes_3090@NODE_1_length_1269_cov_161.436242
---------------------------actagttcgagatagattattgtaatttaagcatagataaacgatgttgtgttgttagtccgctgaaaccgtttccaaaagaggaatatttaatcaaacacgttcaaaacaggctctcccattgtg-ttttgacttttgtggttatcgaatgacttgaatgtgcccggtgcttcgttcacagagaatatatcactttgattgtgattattgctttatttagcaaacaaaaaaaaaaaagtggagaatttcttgaagctatactctcccccatcacaaaacctgacacaaaactcctgttcggataagaaaacttgaaaaggagcaatgacgtgtgtgaatacgccttctaggagaatattcaattcaactataacat-gaaaaaagagcaactatcaaagca-----cgtcaaacaaaatacatggccatctgaacttctttctccttgaagccacacttctcatagaacactttgttctcaaggctgcaatcaagtattaccttatagcaccccattgaacgagcatgatctgtaaggaacttgatcactttctttcccaattgcttcccccttgcactggaatcaacaacaacatcttcaatgtgaccaaccttgccacaattccttagaaatttcttctcaatgaatatgctccctgttgcgataatcctcccctgaagttcatcctctacaacacagataatatgatcgtctccaagtgaactgagcttgttaaatcgatcttgaaattccttgtcagatacagaatcacagacactaagttgttgtagtaaccctatgaaaccttttcccttgtctgagatttctaattttctcactcgtaaattttgctcctcgtccactgagtcactgttctgcatcatcttcagcgcagcttctgtttctccaaaaagtt--agagtgaatact------gcaagagcttttttcagttatcgtcaaaaattgagaaagagtaaactaaatttattattagcaccatatg-----atgagtgccatatagttcatttttctgactctataattatacactcaatgaaaaatatcaatcaatctccacagtccaaaaccagttattttgacttccattgtcttaagtcctacagtaaaccacagctaccagtgttagtagcacgtggtcgtccatagtactttcttccaatatg-tgtgtgtgtgtgacagaaaaaagtgaagcttattgtttcaaagatcaaattattgttgacataaagagcaactatagtgtataggtcattga---------------------------------------------
>_R_Albizia_niopoides_Simon_1601@NODE_1_length_773_cov_205.644706
aataataaaagagattattagtgtatgactagttcgagatagatcgttgtaatttaaacttagataaaggatgttgcgttgtcggtccgctgaaaccgtttacagaagaggaatatttaatcaaac------aaaacaggctcccccattgtg-ttttgacttttgtggttatcgtacgacttgaatgtgcccagggcttcgtttacagagaatatatcactttgattgtgattattgctttatttagcaaacaacaaaaacaaagtggagaatttcctgatgctatactcaccaccatc------------acaaaactcctggtcggataagaaaacttgaaaaggagcaatgacctgtgtgaatccgccttctaggagaatattcaattcaactataacat-gaaaaaagagcaactatcaaaaca-----cgtcaaacaaaatacatggccatctgaacttctttctccttgaagccacacttctcatagaacactttgttctcaaggctgcaatcaagtattaccttatagcaccccattgaacgagcatgatctgtaaggaacttgatcactttctttcccaattgcttcccccttgcactggaatcaacaacaacatcttcaatgtgaccaaccttgctacaatttcttagaaatttcttctcaatgaatatgctccctgttgcaataatcctcccccgaagttcatcctctacaacacagataatatgatcgtctccaagtgaactgagctcgttaaatcgatct-------------------------------------------------------------------------------------------------------------------------------------------------------------------------------------------------------------------------------------------------------------------------------------------------------------------------------------------------------------------------------------------------------------------------------------------------------------------------------------------------------------------------------------------------------------------------------------------------------
>_R_Albizia_niopoides_Simon_1601@NODE_2_length_596_cov_86.398844
-----------------------------------------------------------------------------------------------------------------------------------------------------------------------------------------------------------------------------------------------------------------------------------------------------------------------------------------------------------------------------------------------------------------------------------------------------------------------------------------------------------------------------------------------------------------------------------------------------------------------------------------------------------------------------------------------------------------------------------------------------------------------------------------------------tgaaattccttgtcagatacagaatcacagacactaagttgttgtagtaaccctatgaaaccttttcccttgtctgagatttctaattttctcactcgtaaattttgctcctggtccactgagtcactgttctgtatcatcttcagcgcagcttctgtttctccaaaaagtt--ggagtgaatact------gcgcgagcttttttcagttatcgtcaaaaattgagaaagagtaaactaaatttattattagcaccatatg-----atgagtgccatagagttcatttttctgactctataattatacactcaatgaaaaatatcaatcaatctccacagtctaaaaccagttattttgacttccattgtcttaagtcctacagtaaaccacagctaccagtgttagtagcacgtggtcgtccataatactttcttccaatatgttgtgtgtgtgtgacagaaaaaagtgaagttcattgtttcaaagatcaaattattgttgacataaagagtaactatagtgtgtaggtcattgaagagcgagtttctcaaaagataagcagaagttcaactaatttct-
>_R_Albizia_sinaloensis_Hughes_1576@NODE_1_length_1085_cov_109.776786
--------------------------------------------------------------------------------------------------------------------------------tttacgagataaatatgtgaaaaaa-tttttatctctatttacaaaaaaggatttgaaagcacaagttgagccttatccaaacaattaatcactttgattgtggttattgctttatgtagccaaaaacaaaaacaaagtggagaatttcctgaagctatactctccacca---------------------------tcagataagaaaacttgaaaaggaggcaggacttgtgtgaatacgccttctaggagaatatttaattcaacgataacat-gaaaaaagagcaactatcaaaaca-----agtcaaacaaaatacatggccatctgaacttctttctccttgaagccacacttctcatagaacactttgttctcaaggctgcaatcaagaattaccttatagcaccccattgaacgagcatgatctgtaaggaacttgatcactttctttcccagttgcttcccccttgcactggaatcaacaacaacatcttcaatgtgaccaaccttgccacaatttcttagaaatttcttctcaatgaatatgctccctgttgcgataatcctcccgcgaagttcatcctctacaacacagataatatgatcgtctccaagtgaactgagctcgttaaattgatcttgaaattccttgtcagatacagaatcacagacactaagttgctgtagtaaccctatgaaaccttttcccttgtctgagatttctaattttctcactcttaaattttgctcctggttcactgagtcactgttctgcatcatcttcagcgcagcttctgtttctctaaaaagtt---aagtgaatact------gcaagaacttttttcagttatcatcaaaaattgagaaagagtaaactaaatttattattagcgccatatg-----atgagtgccatagagttcatttttctgactctatgattatacactcaatgaaaaatatcaatcaatctccacagtccaaaaccagttattctgacttccattgtcttaagtcctacagtaaaccacagctaccagtgttagtagcacgtggtcgtccataatactttcttccaata---tgtatgtgtgtg-----------------------------------------------------------------------------------------------------------------------------
>_R_Albizia_sinaloensis_Hughes_1576@NODE_2_length_785_cov_21.343220
-------------------------------------------------------------------------------------------------------------------------------------------------------------------------------------------------------------------------------------------------------------------------------------------------------------------------------------------------------------------------gccaatacccttt-tataggaacattcaa----------------taatgggggcaattggtaaaacattgttcctcaaacgaaatacatggccatctgaatagaattgtgttggaagccacacttctcgtagaacactctgttctcaaggcttcaatcaagtattaccttatagcaccccattgaacgagcatga----taaggaactggatcattttctttcccaattgcttccctcgtgtacttgaatcaacgacaacatcttcaatgtgtcccactttgctacaatttcttagaaatttcttcccaatgaacacactccctgtagcaataatcctccctctaaattcatcttctatgacacaagttacatgatcatctccaagtgaattgagctcatgaaatcgatcctggaattccttgtctgaaatagaatcatagacactgagttgttgtagtaactctatgaaaccttttcgcttgtctgagagttccaattttctggctctcaactcctgctctaggtcaattgactcgttgttcttcatctttttcagtgcaatttatgtttctaca-gaagttactgaatgcataccattaatttaaaccgaaccattggatatcttcagaaaggcagaaagaataaactaaattcactaacaagatcaggaatgcacaagagtgccatagagttagttc-------------------------ataaaaagcctcgatcaatttctacaatccaaaagcaattattttgactacccctaccttaatacctatggtaaaccataggtaccaatgtcattagcacattg---------------------------------------------------------------------------------------------------------------------------------------------------------------------
>_R_Albizia_subdimidiata_var_minor_Gorts_341@NODE_1_length_1001_cov_22.675325
---------------------------------------------------------------------------------------------------ttacaaaagaggaat--------aaacacgttcaaaacaggctctcccattgtg-tattgacttttgtggttatcgtatgacttgaatgtgcccggtgcttcgtttacagagaata-atcactttgattgtgattattgctttatttagcaaacaaaacaaaaaaagcagagaatttcctgaatctatagtctccaccatcacaaaacctgacacaaaactcctgttcggataagaaaaattgaaaaggagcaatgacttgtgtgaatacgccttctaggagaatattcaattcaactataacat-gaaaaaagagcaactatcaaagca-----cgtcaaacaaaatacatggtcatctgaacttctttctccttgaagccacacttctcatagaacactttgttctcaaggctgcaatcaagtagtaccttatagcaccccattgaacgagcatgatctgtaaggaacttgatcactttctttcccaattgcttcccccttgcactggaatcaacaacaacatcttcaatgtgaccaaccttgccacaatttcttagaaatttcttctcaatgaatatgctccctgttgcgataatcctcccccgaagttcatcctctacgacacagataatatgatcgtctccaagtgaattgagctcgttaaatcgatcttgaaattccttgtcagatacagaatcacagacactaagttgttgtagtaagcctatgaaaccttttcccttgtctgagatttctaattttctcactcgtaaattttgctcctggtccactgagtcactgttctgcatcatcttcagcgcagcttctgtttctccaaaaagtt--agagtgaatact------gcaagagcttttttcagttatcgtcaaaaattgagaaagagtaaactaaatttattattagcaccatatg-----atgagtgccatagagttcatttttctgactctataattatacactcaatgaaaaatatcaatcaatctccacagtccaa---------------------------------------------------------------------------------------------------------------------------------------------------------------------------------------------------------------------------------------------
>_R_Albizia_subdimidiata_var_minor_Gorts_341@NODE_2_length_636_cov_22.906977
------------------------------------------atattttaagataccagatacgttcaaaacaatactttaaaatactagacactatttttttaaaaaaaattcattc--------------aacac-----------------cttaaaactgcaccaaaatagtataatttgaaaaggacaagtggatggcatggagcggataagccaaatccattgcggttagtgttttatgtaga----------------------------------------------aaaacacagagcccaagacaacatttcaactcagataataaaacatgaaaacgagcattgatctctgccaacacccttt-tataagaacattc------------------aaatgggggcaattggtaaaacattgttcctcaaacgaaatacatggccagctg-tccgaattgtgctcgaagccacacttctcgtagaacactttgttctcaaggctgcaatcaagtattaccttatagcaccccattgaatgagcatgatctgtaaggaattggatcattttctttcccaattgctt-ccctgtacacttgaatcaaccacaacatcttaaatgtgtcccactttgccacaatttcttagaaatttcttcccaatgaacacactccctgaagtactaatcctctctctaaattcatcttctctgacacaagttacatgatcacctccaagtgaactgagctcgtgaaa--------------------------------------------------------------------------------------------------------------------------------------------------------------------------------------------------------------------------------------------------------------------------------------------------------------------------------------------------------------------------------------------------------------------------------------------------------------------------------------------------------------------------------------------------------------------------------------------------------------
>_R_Albizia_tomentella_Leach_Dunlop_3801@NODE_2_length_848_cov_31.447471
--------------tacttataaattaat-------gaggtaacttttacagtctatga---------------------agtgtttttacagtacaaaataaatatatggaa-------------------------gagatttatctcaatt-cgtga--atcagggcc-caattcaaataagttcatccaaagcaatcatttcaagagaatgcatcattcctattgtggctagtgctttatgtcga----------------------------------------------agaacacaaagccagagataacatttatactcggatgataaaacatgaaaacaagcattgatctatgccaacacacttt-tataattacattcaa----------------taacgggggcaatgggtaaaacactattcctcaaacgaaatacatggccatgtgaacaaaattgtgttcgaagccagccctctcgtagaacacttcgttctcaaggctgcaatcaagtattaccttatagcaccccattgaactagcatgatctgtaaggaactggatcactttctttcccaattgcttaccccgtgcacttgaatcaaccacaacatcttcaatgtgtcccactttgccgcaatttcttagaaatttcttcccaattaacacactccctgtagcaataatcctcccactaagttcatcttctatgacacaagttacatgatcatctccaagtgaaatgaactcgtgaaatcgatcctgaaattccttgtctgaaacagaatcacagacactgagttgttgtagtaactctatgaaaccctttcccttgtctgagagttccaattctctgacttttaactcctgctccaggccagctgactcgctgttctgcatcttcttcagctcaacttatgtttctgta-taagttactaaatgtatac--------------------------------------------------------------------------------------------------------------------------------------------------------------------------------------------------------------------------------------------------------------------------------------------------------------------------------------------------------------------------------------------------------------
>_R_Albizia_tomentosa_Hughes_648@NODE_1_length_1295_cov_110.816913
aaattgattataaaat----tttttcatgtatttgagttgtttttttt----------------aaatcatggttttaaatgtcatccaatg-attagcttttagagaataattttt-------acgatttacaagataaatatatgaaaaaa-attttatctctatttgtgaaaaaagacttgaaaccacgatttgagtcctatccaaataattaatcactttgattgtgattattgctttatttagaaaaaaacaaaaacaaagtggagaatttcccgaagctatactccccacca---------------------------tcagataagaaaacttgaaaaggaggcaggacttgtgtgaatacgccttctaggagaatactccattcaacgataatat-gaaaaaagagcaactatcaaaaca-----agtcaaacaaaatacatggccatctgaacttctttctccttgaagccacacttctcatagaacactttgttctcaaggctgcaatcaagaattaccttatagcaccccattgaacgagcatgatctgtaaggaacttgatcactttctttcccagttgcttcccccttgcactggaatcaacaacaacatcttcaatgtgaccaaccttgccacaatttcttagaaatttcttctcaatgaatatgctccctgttgcgataatcctcccgcgaagttcatcctctacaacacagataatatgatcgtctccaagtgaactgagctcgttaaatcgatcttgaaattccttgtcagatacagaatcacagacactaagttgttgtagtaaccctatgaaaccttttcccttgtctgagatttctaattttctcactcctaaattttgctcctggttcactgagtcactgttctgcatcatcttcagcgcagcttctgtttctctaaaaagtt---aagtgaatact------gcaagaacttttttcagttatcatcaaaaattgag-aagagtaaactaaatttattattagcaccatatg-----atgagtgccatagagttcatttttctgactctatgattatacactcaatgaaaaatatcaatcaatctccacagtccaaaaccagttattctgacttccattgtcttaagtcctacagtaaaccacagctaccagtgttagtagcacgtggtcgtccataatactttcttccaata---tgtatgtgtgtgacagaaaaaagtgaagttcattgtttcaaagatcaaattattgttgacataaagagcaactatagtgtataggtca-------------------------------------------------
>_R_Albizia_tomentosa_Hughes_648@NODE_2_length_545_cov_28.559829
-----------------------------------------------------------------------------------------------------------------------------------------------------------------------------------------------------------------------------------------------------------------------------------------------------------------------------------------------------------------------------------------------------------------------------------------------------------------------------------------------ccacacttctcgtagaacactctgttctcaaggctgcaatcaagtattaccttatagcaccccattgaacgagcatga----taaggaactggatcattttctttcccaattgcttccctcgtgtacttgaatcaacaacaacatcttcaatgtgtcccactttgctacaatttcttagaaattccttcccaatgaacacactccctgtagcaataatcctccctctaaattcatcttctatgacacaagttacatgatcatctccaagtgaattgagctcatgaaattgatcctggaattccttgtctgaaatagaatcatagacactgagttgttgtagtaactctatgaaaccttttcgcttgtctgagagttccaattttctggctctcaactcctgctccaggtcaattgactcgttgttcttcatctttttcagtgcaatttatgtttctaca-gaagttactgaatgcataccattaatttaaaccgaacccttggatatcttcagaaaggcagaatgaataaactaaattcactaacaagat---------------------------------------------------------------------------------------------------------------------------------------------------------------------------------------------------------------------------------------------------------------------------------------------------------------------------------------
>_R_Albizia_xerophytica_Hughes_1435@NODE_1_length_1485_cov_97.762074
aaattgattataaaaa----ttttttatttgtttgaattgtttttttt----------------taatcatggttttaaatttcatccaatggattagtttttagagaataactttt-------acaatttatgagataaatatgtgaaaaaa-attttatctccatttacgaaaaaggatttgaaactacaagttgagtcttatccaaacaattaatcactttgattgtggttattgctttatgtagccaaaaacaaaaacaaagtggagaatttcctgaagctatactctccacca---------------------------tcagataagaaaacttgaaaaggaggcaggacttgtgtgaatacgccttctaggaggatattcaattcaacgataacat-gaaaaaagagcaactatcaaaaca-----cgtcagacaaaatacatggccatctgaacttctttctccttgaagccacacttctcatagaacactttgttctcaaggctgcaatcaagtattaccttatagcactccattgaacgagcatgatcggtaaggaacttgatcactttctttcccaattgcttcccccttgcactggaatcaacaacaacatcttcaatgtgaccaaccttgccacaatttcttagaaatttcttctcaatgaatatgctccctgttgcgataatcctcccgcgaagttcatcctctacaacacagataatatgatcgtctccaagtgaactgagctcattaaatcgatcttgaaattccttgtcagatacagaatcacagacactaagttgttgtagtaaccctatgaaaccttttcccttgtctgagatttctaattttctcactcttaaattttgctcctggttcactgagtcactgttctgtatcatcttcagcgcagcttctgtttctctaaaaagtt---aagtgaatact------gcaagaacttttttcagttatcatcaaaaattgagaaagagtaaactaaatttattattagcaccatatg-----atgagtgccatagagttcatttttctgactctatgattatacactcaatgaaaaatattaatcaatctccacagtccaaaaccagttattctgacttccattgtcttaagtcctacagtaaaccacagctaccagtgttagtagcacgtggtcgtccataatactttcttccaata---tgtgtatgtgtgacagaaaaaagtgaagttcattgtttcaaagatcaaattattgttgacataaagagcaactatagtgtataggtcattgaagagcaagtttctcaaaagataaacagaagttcaactaatttccg
>_R_Archidendron_clypearia_Wieringa_1849@NODE_2_length_1164_cov_139.861086
---------------------------------------------------------------------------------------------------------------------------------------------------------------a--ttcatggct-gtgtga-ctttgaataggccaagtaccttattttaagagaatgcgccacttctattgtgattagtgctttatgtagataaa-----aaagtgaagagcagatttcctgaatccgtattcctcattaacaaaaagcctaagacaacatttatactcagatgataaaacatgaaagcgagaagtgatttatgtcaataccctttatataagaacattcaa----------------caatgagggcaattggtaaaacaccattcctcaagcgaaatacatggccatctatacagaattgtgtttgaagccacacttctcgtagaacactttgttctcaaggctgcaatcaagtattaccttatggcatcccattgaacaagcatgatctgtaaggaactgtattactttctttcccaattgcttcccccttgcactggaatcaactacaacatcttcaatgtgtcccactttgccacaatttcttagaaatttcttctcaatgaacacactccctgcagcaacaatcctcccacaaagttcatcttccatcacacaaataacatgatcatctccaagtgaactgagctcgtgaaatcgatcctgaaattccttgtctgaaacagaatcgcagacactgagttgttgtagtaactctatgaaaccttttcccttgtctgagatttctaattatctaactcttaactcctgctccaagccagctgactcgctgttctgcatcttcttcaacgcaacttttgtttctgta-gaagttactaaatatataccattaatgcaaacaaaactttcaatcatcctcagaaagctagaaagaataaactaaatttatgaacaggctcagcaatgcacaagagtgccatag----agttc-------------------------ataaaaagcctcaatcaatttctacagtccaaaagcagttattttgactacccctgccttaatacctatggtaaaccatagctaccaatgtcactagcacattgtcgtacatgataatttcttcccgaatggcacacaaacacgagagaaagtaa-aatgctcgtcatttcaaaattcaaattactgttgacaaaaacagcaac-------aatagatccttgaagagagatttttgcaagagatgaacagaagtctagctcattc---
>_R_Balizia_elegans_Iganci_870@NODE_1_length_1614_cov_92.001952
aagtatataagagaatttctgtctctatttatatgaataaacatttttagaatctcaaaggtgatcccaaacactttgtggttagtccgctgaccctgtttacaaaagaggaatatttaatcaaacacgttcaaaacaggctatcccattgtg-ttttgacttttgtggctatcgtatgacttgaatgtgcccggtgattggttgacagagaa-atatcactttgattgggattattgctttattcagcacc----aaaaaaaaagtggagaatttcctgaagctgtactctccaccatcacaaagcttgagacaaaactcctgttcaaataagaaaactcgaaaaggagcaatgacttgtctg------------aggagaatattcaattaaactataacactaaaaaaagagcaattatcaaaaca-----cgtcaaacaaaatacatggccatctgaacttctttctgcttgaagccacacttctcatagaacactttgttctcaaggctgcaatcaagtattaccttatagcatcccattgaacgagcatgatctgtaaggaacttgatcactttctttcccaattgcttcccccttgcactggaatcaacaacaacatcttcaatgtgaccaaccttgccacaatttcttagaaatttcttctcaatgaatatgctccctgttgcgataatcctcccgcaaagttcatcctctacgacacagataatatgatcatctccaagtgaactgagctcattaaatcgatcttgaaattccttgtcagatacagaatcacagacactaagttgttgtagtaactctatgaaacctttgcccttgtcagagatttctaattttctcactcttaaattttgctcctggtccactgaatcactgttctgcatcatcttcagcgcagcttctgcttctctataaagttacagagtgaatact------gcaagagcttctttcagttatcgtcaaaatttgagaaagagtaaactaaatttatgattagcaccataag-----atgagtgccatatagttcatttttctgactctataattatacactcgataaaaaaaatcaatgaatctccacagtacaaaaccagttattttgacgtccattgtcttaagtcctacagtaaaccatagctaccggtgttagtagcacatggtcgtccataatactttcttccaatgt-----gtgtgtgtgacagaaaaaagagaagttcattgtttcaaagttcaattttttgttggcataaagagcaactatagtgtatagatcattgaagagagggtttctcaaaagataaacagaagttcaactaatttcc-
>_R_Balizia_elegans_Iganci_870@NODE_2_length_1380_cov_89.248657
aaccaaattaaataaatatatcttataat-------atagcagtatttacaatttatcaagagttatcatgtactataataaagttccaagaacaaggctcacgaacagctaa--------tggcttggcttaactttaaaactgatatcattt-tttga--ttcgcggct-ttgtgagttttaaacagggcaagtgccttattttaagagaatgcatcatttctattgtggttagtgctttatgtaga----------------------------------------------aaaacacaaagcccaagacaacatttctactcagataataaaacatgaaaacaagcattgatctatgccgatacccttt-tataagaacattcaa----------------taatgggggcaactggtaaaacactattcctcaaacgaaatacatggccatctgaacagaattgtgtttgaagccacacttctcgtagaacactttgttctcaaggctgcaatcaagtattaccttatagcacgccatggaacgagcatgatctgtaaggaactggatcactttctttcccaattgcttcccccgtgcacttgaatcaaccacaacatcttcaatgtgtcccactttgccacaatttcttagaaatttcttctcaatggacacactccctgtagcaataatcctcccactaagttcatcttctatgacacaagttacgtgatcatctccaagtgaactgagctcgttaaatcgatcctggaattccttgtctgaaacaaaatcacagacactgagttgttgtagtaactctatgaaaccttttcccttgtctgagagttccagtttcctgactcttaactcctgctccaggccagctgactcgttgttctgcatcttcttcagcgcaacttatgtttctgtg-gaagttactaaatgtataccattaattcaaaccaaaccataggatatcttcagaaagccagaaagaataaactaaattcattaacaggatcaggaatgcacaagagtgccatagagttagttc-------------------------ataaaaagcctcaatcaatttctacagtccaaaagcagttattttgactacccctgccttaatacctatgggaaaccacagctacggatgtcattagcacattgtcgtacatgataatttcttcccgaatggcacacaaacacgatagaaagtaa-aacgctcgctatttcaaaattcaaattactgttgacaaaaagagcaactatag--tataggtcaatgaagaaagattttctcaagagatgaacagtag---------------
>_R_Balizia_elegans_Iganci_870@NODE_3_length_505_cov_34.065421
aaatatatgagagatattttgtctcta--tacataaataaacatttttaggatcccaaa-gtgatcccaaacactttgttgttagtccgctgaccctgtttacaaaggagggatatttaatcaaacacgttcaaaacagggtatcccattgtg-ttttgacttttgtggctatcgtatgacttgaatgtgcccggtgattagtttacagagaatatatcactttgattgggattattgttttatttagcaccc--aaaaaaaaaagtggagaatttcctgaagctatactttccaccatcacaaaacttgagacaaaactcctgttcaaataagaaaactcgaaaaggagcaatgacttgtctgaataccccttctagaagaatattcaattaaactataacattaaaaaaagagcaattatcgaaaca-----cgtcaaacaaaatacatggccatctgaacttctttctgcttgaagccacacttctcatagaacactttgtt----------------------------------------------------------------------------------------------------------------------------------------------------------------------------------------------------------------------------------------------------------------------------------------------------------------------------------------------------------------------------------------------------------------------------------------------------------------------------------------------------------------------------------------------------------------------------------------------------------------------------------------------------------------------------------------------------------------------------------------------------------------------------------------------------------------------------------------------------------------------------------c
>_R_Balizia_leucocalyx_Aguilar_1939@NODE_2_length_1173_cov_107.395073
-----------------------------------------------------------------------------------------------------------------------------------------------tgatatcattt-tttga--ttcgtggct-ttgtgagttttgaataagcaaagtgccttattttaagagaatgcatcatttctactgtggttagtgctttatgtaga----------------------------------------------aaaacacaaagcccaagacaacatttctactcagataataaaacatgaaaacaagcattgatctatgcgaatacccttt-tataagaacattcaa----------------caatgggggcaactggtaaaacactattcctcaaacgaaatacatggccatctgaacagaattgtgtttgaagccacacttctcgtagaacactttgttctcaaggctgcaatcaagtattaccttatagcacgccatggaacgagcatgatctgtaaggaactggatcactttctttcccaattgcttcccccgtgcacttgaatcaaccacaacatcttcaatgtgtcccactttgccacaatttcttagaaatttcttctcaatgaacacactccctgtagcaataatcctcccactaagttcatcttctatgacacaagttacatgattatctccaagtgaactgagctcgttaaatcgatcctggaattccttgtctgaaacaaaatcacagacactgagttgttgtagtaactctatgaaaccttttcccttgtctgagagttccaatttcctgactcttaactcctgctccaggccagctgactcgttgttctgcatcttcttcagcgcaacttatgtttctgtt-gaagttactaaatgtataccattaattcaaaccaaaccattggatatcttcagaaagccagaaagaataaactaaattcattaacaggatcaggaatgcacaagagtgccatagagttggttc-------------------------ataaaaagcctcaatcaatttctacagtccaaaagcagttattttgactacccctgccttaatacctatgggaaaccacagctacggatgtcattagcacattgtcgtacatgataatttcttcccgaatggcacacaaacacgatagaaagtaa-aacgctcgctatttcaaaattcaaattactgttgacaaaaagggcaactatag--tataggtcattgaagaaagattttctcaagagatgaacagaattatagctcattc-ca
>_R_Balizia_spnov_Morim_577@NODE_1_length_1265_cov_334.738843
----------------------------------aaataaatactttaaaaagtccgaacatgattccaaactgtgtgtcgttagtccgttgaccccatttacaaaagaggaatatttaatcaaacccattcaaaacaggctctcccattgtg-ttttgacttttgtggctatcgtatgacttgaatgtccccggtgcttagtttacagagaatatatcactttgattgggattattgcattatttagcaaccaaaaaaaacaaagtggagaatttccttgagctatactctccaccatcacaaagcttgagacaaaactcctgttcagataagaaaacttgaaaaggagcaatgacttgtctgaataccccttctaggagaatattgaattaaactataacattaaaaaaagagcaattatcgaaaca-----cgtcaaacaaaatacatggccatctgaacttctttctgcttgaagccacacttctcatagaacactttgttctcgaggctgcaatcaagtattaccttatagcatcccattgaacgagcatgatctgtaaggaacttgatcactttctttcccaattgcttcccccttgcactggaatcaacaacaacatcttcaatgtgaccaaccttgccacaatttcttagaaatttcttctcaatgaatatgctccctgttgcgataatcctcccgcaaagttcatcctctacgacacagataatatgatcatctccaagtgaactgagctcattaaatcgatcttgaaattccttgtcagatacagaatcacagacactaagttgttgtagtaactctatgaaacctttgcccttgtctgagatttctaattttctcactcttaaattttgctcctggtccactgaatcactgttctgcatcatcttcagcgcagcttctgtttctctataaagttacagagtgaatact------gcaagagcttctttcagttatcgtcaaaatttgagaaagagtaaactaaatttatgattagcaccataag-----atgagtgccatatagttcatttttctgactctataattatacactcgaaaaaaaaaatcaatgaatctccacagtacaaaaccagttattttgacgtccattgtcttaagtcccacagtaaaccatagctaccggtgttagtagcacatggtcgtccataatactatcttccagtgtgttgtgtgtgtgtgacagaaaaaagagaagttcattgtttcaaagttcaaatttttgttgacataaagagcaactacagtgtatagatc--------------------------------------------------
>_R_Cathormion_obliquifoliolatum_Wieringa_6519@NODE_1_length_1191_cov_225.791373
---------------------------------------------------------------------------------------------------------------------------aacacgttcgaaacaggctatcccattggg-ttttgacttttgtggctgtcgtatgacttgaatttgcccggtgattagtttacagagaatatatcgctttgattgggattattgccttatttagcacc----aaaaaaaaagtggagaatttcctgaagctatactctccactatcacaaagctcgagacaaaactcctgttcagataagaaaacttgaaaaggagcaatgacttgtctgaataccccttcgaggagaatattcaattaaactataacattaaaaaaagagcaattatcaaaaca-----cgtcaaacaaaatacatggccatctgaacttccttctgcttgaagccacacttctcatagaacactttgttctcaaggctgcaatcaagtattaccttatagcatcccattgaacgagcatgatctgtaaggaacttgatcactttctttcccaattgcttccccctcgcactggaatcaacaacaacatcttcaatgtgaccaaccttgccacaatttcttagaaatttcttctcaatgaatatgctccctgtcgcgataatcctcccacaaagttcatcctctacgacacagataatatgatcatctccaagtgaactgagctcattaaatcgatcttgaaattccttgtcagatacagaatcacaggcactaagttgttgtagtaactctatgaaacctttgcccttgtctgagatttctaattttctcactcttaaattttgctcctggtccactgaatcactgttctgcatcatcttcagcgcagcttctgcttctctataaagttacagagtgaatact------gcaagagcttctttcagttatcgtcaaaatttgagaaagagtaaactaaatttatgattagcaccataag-----atgagtgccatatagttcatttttctgtctctataattatacactcgataaaaaaaatcaatgaatctccacagtacaaaaccagtta-tttgacgtccattgtcttaagtcctacagtaaaccatagctaccggtgttagtagcacatggtcgtccataatactttcttccaatgtg---tgtgtgcgcgacagaaaaaagagaagttcattgtttcaaagttcaaatttttgttgacataaagagcaactatagtgtatagatcattgaagagagagtttctcaaaag--------------------------
>_R_Cathormion_obliquifoliolatum_Wieringa_6519@NODE_2_length_647_cov_185.462838
-----------------------------------------------------------------------------------------------------------------------------------------------------------------------------------------------------------------------------------------------------------------------------------------------------------------------------------------------------------------------------------------------------------------------------------------------------------------------------------------------------------------------------------caatcaagtattaccttatagcatcccattgaacgagcatgatctgtaaggaactggatcactttctttcccaattgcttcccccgtgcacttgaatcaaccacaacatcttcaatgtgtcccactttgccacaatttcttagaaatttcttctcaatgaacacactccctgtagcaataatcctcccactaagttcatcttctatgacacaagttacatgatcatctccaagtgaactgagctcgttaaatcgatcctggaattccttgtctgaaacaaaatcacagacacagagttgttgtagtaactctatgaaaccttttccgttgtctgagagttccagtttcctgactcttaactcctgcaccaggccagctgactcgttgttctgcatcttcttcagcgcaacttatgtttctgtg-gaagttactaaatgtataccattaattcaaaccaaaccaaaggatatcttcagaaagccagaaagaataaactaaattcattaacaggatcaggaatgcacaagagtgccatagagttggttc-------------------------ataaaaagcctcaatcaatttctacggtccaaaagcagttatttt---------cgccttaatacctatgggaaaccacagctacggatgtcattagcacattggcgt-----------------------------------------------------------------------------------------------------------------------------------------------------------------
>_R_Enterolobium_cyclocarpum_MWC9020@NODE_1_length_1327_cov_280.439200
---------------------------gctagttcgagacagatttgtgtaatttaaacttggagaaaggatgttgtgttgttagtctgctgaaaccgtttacaaaagaggaatatttaaccaaacacgttcaaaacgggctctcccattgtg-ttttgacttttgtggttatcgtatgacttgaatgtgcccggtgcttagtttacagagaatatatcactctgattgtgattattactttatttagc------aaaaaacaaagtggagaatttcctgaaacgatactctccaccgtcacaaagcctgagacaaaactcccgttcagataagaaaacttgaaaaggagcaatgacttgtctgaataccccttctaggagaatattcaattaaactatagcat--aaaaaagagcaactatcaaaaca-----agtcaaacaaaatacatggccatctgaacttctttctgcttgaagccacacttctcatagaacactttgttctcgaggctgcaatcaagtattaccttatagcatcccattgaacgagcatgatcggtaaggaacttgatcactttctttcccaattgcttcccccttgcactggaatcaacaacaacatcttcaatgtgaccaaccttgccacaatttcttagaaatttcttctcaatgaaaatgctccctgttgcgataatcctcccgcgaagttcatcctctacaacacagataatatgatcgtctccgagtaaactgagctcgttaaatcgatcttgaaattccttgtcagatacagactcacagacactaagttgttgtagtaactctatgaaaccttttcccttgtctgagatttctaattttctcactcttaaattttgctcctgctccacagagtcactgttctgcatcatcttcagcgcagcttctgtttctctaaaaagttacagagtgaatact------gcaagagcttttttcagttattgtcaaaaattgagaaagagtaaactaaatttattattagcaccataag-----atgagagccatgtagttcatttttttgactctataattatacactcaataaaaaaaatcaatcaatctccacagtccaaaaccagttattttgatttccattgtctcaagtcctacagtaaaccatagctgccagtgttagtagcaca-ggtcgtctataatactttcttccaatatgttgtgtgtgtgtgaccgaaaaaagtgaagttcattgtttcaaagttcaaattattgttgacataaagagcaactacagtgtatagatcattgaaga--gagtttctcaaaagataaacagaagttcaactaatttca-
>_R_Hydrochorea_corymbosa1_Bonadeu_655@NODE_2_length_859_cov_362.944030
----------------------------------------------------------------------------------------------------------------------------------------------------------------------------------------------------gattagtttacagagaatatatcactttgattgggattattgctttatttagcacc-aaaaaaaaaaaagtggagaatttcttgaagctatactctccaccttcccaaagcttgagacaaaactcccgttcagataagaaaacccgaaaaggagcaatggcttgtctgaataccccttcgaggagaatattcaattaaactataacattaaaaaaagagcaattatcaaaaca-----cgtcaaacaaaatacatggccatctgaacttctttctgcttgaagccacacttctcatagaacactttgttctcaaggctgcaatcaagtattaccttatagcatcccattgaacgagcatgatctgtaaggaacttgatcactttctttcccaattgcttcccccttgcactggaatcaacaacaacatcttcaatgtgaccaaccttgccacaatttcttagaaatttcttctcaatgaatatgctccctgttgcgataatcctcccgtaaagttcatcctctacgacacagataatatgatcatctccaagtgaactgagctcattaaatcgatcttgaaattccttgtcagatacagaatcacagacactaagttgttgtagtaactctatgaaacctttgcccttgtctgagatttctaattttctcactcttaaattttgctcctggtccactgaatcactgtcctgcatcatcttcagcgcagcttccgtttctctataaagttacagagtgaatact------gcaagagcttctttcagttatcgtcaaaatttgagaaagagtaaactaaatttatgattagcaccataag-----atgagtgccatatagttcatttttctgtctc---------------------------------------------------------------------------------------------------------------------------------------------------------------------------------------------------------------------------------------------------------------------------------------------
>_R_Hydrochorea_corymbosa2_Iganci_862@NODE_2_length_736_cov_367.693098
-----------------------------------------------------------------------------------------------------------------------------------------------------------------------------------------------------------------------------------------------------------------------------------------------------------------------------------------------------------------------------------------------------------------------------------------------------------------------------------------------------------------------------------caatcaagtattaccttatagcatcccattgaacgagcatgatctgtaaggaactggatcactttctttcccaattgcttcccccgtgcacttgaatcaaccacaacatcttcaatgtgtcccactttgccacaatttcttagaaatttcttctcaatgaacacactccctgtagcaataatcctcccactaagttcatcttctatgacacaagttacatgatcatctccaagtgaactgagctcgttaaatcgatcctggaattccttgtctgaaacaaaatcacagacactgagttgttgtagtaactctatgaaaccttttcccttgtctgagagttccagtttcctgactcttaactcctgcaccaggccagctgactcgttgttctgcatcttcttcagtgcaacttatgtttctgtg-gaagttgctaaatgtataccattaattcaaaccaaaccataggatatcttcagaaagccagaaagaataaactaaattcattaacaggatcaggaatgcacaagagtgccatagagttagttc-------------------------ataaaaagcctcaatcaatttctacagtccaaaagcagttattttgactacccctgccttaatacctatgggaaaccacagctacggatgtcattagcacattgtcgtacatgataatttcttcccgaatggcacacaaacacgatagaaagtaa-aacgctcgctatttcaaaattcaaatta-------------------------------------------------------------------------------------
>_R_Hydrochorea_gonggrijpii_Tillett_45696@NODE_1_length_1191_cov_138.689408
----------------------------------------------------------------------acactttgttgttagtccgctgaccctgtttacaaaagcggaatatttaatcaaacacgttcaaaacagggtatcccattgtg-ttttgacttttgtggctatcgtatgacttgaatgtgcccggtgattagtttacagagaatatatcactttgattgggattattgctttatttagcaccc---aaaaaaaaagtggagaatttcctgaagctatgctctccaccatcagaaaacttgagacaaaactcctgttcaaaaaagaaaactcgaaaaggagcaataacttgtctgaataccccttcgaggagaatattcaattaaactataacattaaaaaaagagcaattatcgaaaca-----cgtcaaacaaaatacatggccatctgaacttctttctgcttgaagccacacttctcatagaacactttgttctcaaggctgcaatcaagtattaccttatagcatcccattgaacgagcatgatctgtaaggaacttgatcactttctttcccaattgcttcccccttgcactggaatcaacaacaacatcttcaatgtgaccaaccttgccacaatttcttagaaatttcttctcaatgaatatgctccctgttgcgataatcctcccgcaaagttcatcctctacgacacagataatatgatcatctccaagtgaactgagctcattaaatcgatcttgaaattccttgtcagatacagaatcacagacactaagttgttgtagtaactctatgaaacctttgcccttgtctgagatttctaattttctcactcttaaattttgctcctggtccactgaatcactgttctgcatcatcttcagcgcagcttctgtttctctataaagttacagagtgaatact------gcaagagcttctttcagttatcgtcaaaatttgagaaagagtaaactaaatttatgattagcaccataag-----atgagtgccatatagttcatttttctgactctataattatacactcgataaaaaaaatcaatgaatctccacagtacaaaaccagttattttgacgtccattgtcttaagtcccacagtaaaccatagctaccggtgttagtagcacatggtcgtccataatactttcttccaatgtgatgtgtgtgtgtgacagaaaaaagagaagttcattgtttcaaagttcaaattttt-----------------------------------------------------------------------------------
>_R_Hydrochorea_marginata_Morim_563@NODE_2_length_630_cov_36.386980
aagtatatgaaagaaatttcatctcta--tacatgagtaaacatttttaggatccaaag-gtgatcccaaacactttgttgttagtccgctgaccctgtttacaaaagaggaatatttaatcaaacacgttcaaaccagggtatcccattgtg-ttttgacttttgtggctatcgtatgacttgaatgtgcccggtgattagtttacagagaatatatcactttgattgggattattgctttatttagcaccc---aaaaaaaaagtggagaatttcctgaagctatactctccaccatcacaaagcttgagacaaaactcctgttcaaataagaaaactcgaaaaggagcaatgacttgtctcaataccccttcgaggagaatattcaattaaactctaacattaaaaaaagagcaattatcgaaaca-----cgtcaaacaaaatacatggccatctgaacttctttctgcttgaag------------------------------------------------------------------------------------------------------------------------------------------------------------------------------------------------------------------------------------------------------------------------------------------------------------------------------------------------------------------------------------------------------------------------------------------------------------------------------------------------------------------------------------------------------------------------------------------------------------------------------------------------------------------------------------------------------------------------------------------------------------------------------------------------------------------------------------------------------------------------------------------------------------c
>_R_Hydrochorea_marginata_Morim_563@NODE_4_length_500_cov_455.673759
--------------------------------------------------------------------------------------------------------------------------------------------------------------------------------------------------------------------------------------------------------------------------------------------------------------------------------------------------------------------------------------------------------------taacattaaaaaaagagcaattatcgaaaca-----cgtcaaacaaaatacatggccatctgaacttctttctgcttgaagccacacttctcatagaacactttgttctcaaggctgcaatcaagtattaccttatagcatcccattgaacgagcatgatctgtaaggaacttgatcactttctttcccaattgtttcccccttgcactggaatcaacaacaacatcttcaatgtgaccaaccttgccacaatttcttagaaatttcttctcaatgaatatgctccctgttgcgataatcctcccgcaaagttcatcctctacgacacagataatatgatcatctccaagtgaactgagctcattaaatcgatcttgaaattccttgtcagatacagaatcacagacactaagttgttgtagtaactctatgaaacctttgcccttgtctgagatttctaattttctcactcttaaattttgctcctggtccactgaatcactgt---------------------------------------------------------------------------------------------------------------------------------------------------------------------------------------------------------------------------------------------------------------------------------------------------------------------------------------------------------------------------------------------------------------------------------------------------------------------
>_R_Jupunba_asplenifolia_Ekman_6383@NODE_1_length_924_cov_46.709563
-----------------------------------------------------------------------------------------------------------------------------------------------------------------------------------acttgaatgtgcccagtgcttagtttgcagagaatatatcactttgattgggattattgctttatttagcaac--aaaaaaaaaaggtggagaatttcctgaagctatactctcccccatcacaaagcatgagacaaaactcctgttcagataagaaaacttggaaaggagcaatgacttgtctgaataccccttctaggagaatattcaattaaactataacactaaaaaaagagcaattatcaaaaca-----cgtcaaacaaaatacatggccatctgaacttctttctgcttgaagccacacttctcatagaacactttgttctcaaggctgcaatcaagtattaccttatagcatcccattgaacgagcatgatctgtaaggaacttgatcactttctttcccaattgcttcccccttgcactggaatcaacaacaacatcttcaatgtgaccaaccttgccacaatttcttagaaatttcttctcaatgaatatgctccctgttgcgataatcctcccgcgaagttcatcctctacgacacagataatatgatcatctccaagtgaaccgagctcattaaatcgatcttgaaattccttgtcagatacagaatcacagacactaagttgttgtagtaactctatgaaacctttgcccttgtctgagatttctaattttctcactcttaaattttgctcctggtccactgagtcactgttctgcatcatattcagcgtagcttctgtttctataaaaagttacagggtgaatact------gcaagagcttttttcagttatcgtcaaaaattgagaaagagtaaactaaatttattattagcaccataag-----atgagtgccatatagttcatttttctgactctataattatacactcaataaaaaaactcaatcaatctcgatagtccaaaa-------------------------------------------------------------------------------------------------------------------------------------------------------------------------------------------------------------------------------------------
>_R_Jupunba_asplenifolia_Ekman_6383@NODE_2_length_820_cov_29.944818
----------------------------------------------------------------------------------------------------------------------------------------------------------------------------------------------------------------------acaacatcttcattgtgtcccacttt---------------------------------------------------------gccacaatttcttag---aaatttcttctcagataataaaacatgaaaacaagcattgatctatgccaatacccttt-tataagaacattcaa----------------taatgggggcaactggtaaaacactattcctcaaacaaaatacatggccatctgaacagaattgtgtttgaagccacacttctcgtagaacactttgttctcaaggctgcaatcaagtattaccttatagcacgccatggaacgagcatgatctgtaaggaactggatcactttctttcccaattgcttcccccgtgcacttgaatcaaccacaacatcttcaatgtgtcccactttgccacaatttcttagaaatttcttctcaatgaacacactccctgtagcaataatcctcccactaagttcatcttctatgacacaagttacatgatcatctccaagtgaactgagctcgttaaatcgatcctggaattccttgtctgaaacaaaatcacagacactgagttgttgtagtaactctatgaaaccttttcccttgtccgagagttccaatttcctgactcttaactcctgctccaggccagctgactcgttgttctgcatcttcttcagcgcaacttatgtttctgta-gaagttactaaatgtataccattaattcaaaccaaaccattggatatcttcagaaagccagaaagaataaactaaattcattaacaggatcaggaatgcacaagagtgccatagagttagttc-------------------------ataaaaagcctcaatcaatttctacagtccaaaagcagttattttgacta---------------------------------------------------------------------------------------------------------------------------------------------------------------------------------------------------------------------------
>_R_Jupunba_barbouriana_Iganci_847@NODE_1_length_1302_cov_156.119184
-----------------------------------------------------------ggtgatcccaaacactttgttgttagtccgctgaccctgtttacaaaagaggaatatttaatcaaacacgttcaaaagaggctatcccattgtg-ttttgacttttgtggctatcgtatgacttgaatgtgcccggtgattagttttcagagaatatatcactttgattgggattattgctttatttagcacccaaaaaaaaaaagtgggagaatttcctgaagctatactctccaccatcacaaagcttgagacaaaactcctgctcaaataagaaaactcgaaaaggagcaatgacttgtctgaataacccttcgaggagaatattcaattaaactataacattaaaaaaagagcaattatcgaaaca-----cgtcaaacaaaatacatggccatctgaacttctttctgcttgaagccacacttctcatagaacactttgttctcaaggctgcaatcaagtattaccttatagcatcccattgaacgagcatgatctgtaaggaacttgatcactttctttcccaattgcttcccccttgcactggaatcaacaacaacatcttcaatgtgaccaaccttgccacaatttcttagaaatttcttctcaatgaatatgctccctgttgcgataatcctcccgcgaagttcatcctctacgacacagataatatgatcatctccaagtgaactgagctcattaaatcgatcttgaaattccttgtcagatacagaatcacagacactaagttgttgtagtaactctatgaatcctttgcccttgtctgagatttctaattttctcactcttaaattttgctcctgctccattgaatcactgttctgcatcatcttcagcgtagcttctgtttctctaaaaagttacagggtgaatact------gcaagaacttttttcagttatcgtcaaaaattgagaaagagtaaactaaatttattattagcaccataag-----atgagtgccatagagttcatttttctgactctataattatacactcaataaaaaaactcaatcaatctccacagttcaaaaccagttattttgacttccattgtcttaagtcctacagtaaaccatagctaccagtgttagtagcacatggtcgtccataatactttcttccaatatgt-----gtgtgtgacagaaaaaagtgaagttcattatttcaaagttcaaattattgttaacat-aagagcaactatagtgtatagatcattgaagagagagtttctcaaaagataaacagaagttcaactaatttcca
>_R_Jupunba_cochleata_Bonadeu_673@NODE_1_length_1463_cov_94.286436
aaccaaattagataaaaatgtcttataga-------atagcagtatttacaatttatc---agttatcatgtactataataaagttccaagaacaaggctcatgaacagcgaa--------tggcttggcttaactttaaaactgatatcattt-tttga--ttcgtggct-ttgtgagttttgaataggccaagggccttattttaagagaatgcatcatttctattgtggttagtgctttatgtaaa----------------------------------------------aaaac------------acaacatttctactcagataataaaacatgaaaacaagcattgatctatgccaatacccttt-tataagaacattcaa----------------taatgggggcaactggtaaaacactattcctcaaacgaaatacatggccatctgaacagaattgtgtttgaagccacacttctcgtagaacactttgttctcaaggctgcaatcaagtattaccttatagcacgccatggaacgagcatgatctgtaaggaactggatcactttctttcccaattgcttcccccgtgcacttgaatcaaccacaacatcttcaatgtgtcccactttgccacaatttcttagaaatttcttctcaatgaacacactccctgtagcaataatcctcccactaagttcatcttctatgacacaagttacatgatcatctccaagtgaactgagctcgttaaatcgatcctggaattccttgtctgaaacaaaatcacagacactgagttgttgtagtaactctatgaaaccttttcccttgtctgagaggtccaatttcctgactcttaactcctgctccaggccagctgactcgttgttctgcatcttcttcagcgcaacttatgtttctgta-gaagttactaaatgtataccattaattcaaaccaaaccattggatatcttcagaaagccagaaagaataaactaaattcattaacgggatcaggaatgcacaagagtgccatagagttagttc-------------------------ataaaaagcctcaatcaatttctacagtccaaaagcagttattttgactacccctgccttaatacctatgggaaaccacagctaccgatgtcattagcacattgtcgtacatgataatttcttcccgagtggcacacaaacacgatagaaagtaa-aacgctcgctatttcaaaattcaaattactgttgacaaaaagagcaactatag--tataaatcattgaagaaagattttctcaagagatgaacagaagtatagctcattctca
>_R_Jupunba_commutata_Maguire_46145@NODE_1_length_1401_cov_130.815710
aagtatataagaaaaattttatcttaattcatataaataagtacttttaga-----------------aaactctgtgttgttagtccgctgaccccgtttacaacagaggaatatttaatcaaacaagttcaaaacaggctctcccattgtg-ttttgacttctgtggctatcgtatgacttgaatgtggccggtgcttagtttacagagaatatatcactttgattgggattattgctttatttagcaaccaaaaaaaacaaagtggagaatttcctgaagctatactctccaccaccacaaagcttgagacaaaactcctgttcagataagaaaacttgaaaaggagcaatgacttgtctgaataccccttctaggagaatattcaattaaactataacattaaaaaaagagcaattatcaaaaca-----cgtcaaacaaaatacatggccatctgaacttctttctgcttgaagccacacttctcatagaacactttgttctcaaggctgcaatcaagtattaccttatagcatcccattgaacgagcatgatctgtaaggaacttgatcactttctttcccaattgcttcccccttgcactggaatcaacaacaacatcttcaatgtgaccaaccttgccacaatttcttaggaatttcttctcaatgaatatgctccctgttgcaataatcctcccgcgaagttcatcctctacgacacagataatatgatcgtctccaagtgaactgagctcgttaaatcgatcttgaaattccttgtcagatacagaatcacagacactaagttgttgtagtaactctatgaaaccttttccctgatctgagatttctaattttctcactcttaaattttgctcctggtccactgagtcactgttctgcatcatcttcagcgcagcttctgtttctctataaagttacagagtgaatact------gcaagagcttctttcagttatcgtcaaaatttgagaaagagtaaactaaatttatgattagcaccataag-----atgagtgccatatagttcatttttctgactgtataattatacactcgataaaaaaaatcaatgaatctccacagtacaaaaccagttattttgacgtccattgtcttaagtcctacagtaaaccatagctaccggtgttagtagcacatggtcgtccataatactttcttccaatgtg-tgtgtgtgtatgacagaaaaaagagaagttcattgtttcaaagttcaaatttttgttgacaaaaagagcaactatagtgtatagatcattgaagagagagtttctcaaaagataaacggaagttcaactaatttcca
>_R_Jupunba_filamentosa_Lima_7487@NODE_1_length_1394_cov_133.481397
aagtatatgagagaagttttatctcaatttacataaataaatacttttagggtcccaaacatgactccaaacactgtgttattagtccgctgaccccatttacaaaagaggaatatttaatcaaacccgttcaaaacaggctcccccattgtg-ttttgacttttgtggctatcgtatgacttgaatgtgcccggtgcttagtttacagagaatatatcactttgattgggattattgctttatttagcaacc---acaaaaaaagtggagaatttccttgagctatactctccaccatcacaaagcttgagacaaaactcctgttcagataagaaaacttgaaaaggagcaatgacttgtctgaataccccttctaggagaatattcagttaaactataacattaaaaaaagagcaattatcaaaaca-----cgtcaaacaaaatacatggccatctgaacttctttctgcttgaagccacacttctcatagaacactttgttctcaaggctgcaatcaagtattaccttatagcatcccattgaacgagcatgatctgcaaggaacttgatcactttctttcccaattgcttcccccttgcactggaatcaacaacaacatcttcaatgtgaccaaccttgccacaatttcttagaaatttcttctcaatgaatatgctccctgttgcgataatcctcctgcgaagttcatcctctacgacacagataatatgatcatctccaagtgaactgagctcattaaatcgatcttgaaattccttgtcagatacagaatcacagacactaagttgttgtagtaactctatgaaacctttgcccttgtctgagatttctaattttctcactcttaaattttgctcctggtccactgaatcactgttctgcatcatcttcagcgcagcttctatttctctataaagttacagagtgaatact------gcaagagcttctttcagttatcgtcaaaatttgagaaagagtaaactaaatttatgattagcaccataag-----atgagtgccatatagttcatttttctgactctataattatacactcgataaaaaaaatcaatgaatctccacggtacaaaaccagttattttgacgtccattgtcttaagtcccacagtaaaccatagctaccggtgttagtagcacatggtcgtccataatactttcttccaatgtg-tgtgtgtgtgtgtacagaaaaagagaggttcattgtttcaaagttcaaatttttgttgacataaagagcaactatagtatatagatcattgaagagagagtttctc-------------------------------
>_R_Jupunba_floribunda_Iganci_883@NODE_1_length_1427_cov_82.057037
aactaaattagataaatatgtcttataga-------atagcagtatttacaatttatc---agttatcatgtactataataaagttccaagaacaaggctcatgaacagcgaa--------tggcttggcttaactttaaaactgatatcattt-tttga--ttcgtggct-ttgtgagttttgaataggc--------------------------------------------------------------------------------------------------------------------------caacatttctactcagataataaaacatgaaaacaagcattgatctatgacaatacccttt-tataagaacattcaa----------------taatgggggcaactggtaaaacactattcctcaaacgaaatacatggccatctgaacagaattgtgtttgaagccacacttctcgtagaacactttgttctcaaggctgcaatcaagtattaccttatagcacgccatggaacgagcatgatctgtaaggaactggatcactttctttcccaattgcttcccccgtgcacttgaatcaaccacaacatcttcaatgtgtcccactttgccacaatttcttagaaatttcttctcaatgaacacactccctgtagcaataatcctcccaataagttcatcttctatgacacaagttacatgatcatccccaagtgaactgagctcgttaaatcgatcctggaattccttgtctgaaacaaaatcacagacactgagttgttgtagtaactctatgaaaccttttcccttgtctgagagttccaatttcctgactctaaactcctgctccaggccagctgactcgttgttctgcatcttcttcagcgcaacttatgtttctgta-gaagttactaaatgtataccattaattcaaaccaaaccattggatatcttcagaaagccagaaagaataaactaaattcattaacaggatcacgaatgcacaagagtgccatagagttagttc-------------------------ataaaaagcctcagtcaatttctacagtccaaaagcagttattttgactacccctgccttaatacctatgggaaaccacagctaccgatgtcattagcacattgtcgtacatgataatttcttcccgaatggcacacaaacacgatagaaagtaa-aacgctcgctatttcaaaattcaaattaccgttgacaaaaagagcaactatag--tatagatcattgaagaaagattttctcaagagatgaacagaagtatagctcattctca
>_R_Jupunba_idiopoda_Quesada_1718@NODE_1_length_1180_cov_105.438803
----------------------------------------------------------------------------------------------------------agaggaatatttaatcaaacacgttcaaaacagggtatcccattatg-ttttgacttttgtggctatcgtatgacttgaatgtgcccggtgattcgtttacagagaatatatcactttgattgggattattgctttatttagcacc-----aaaaaaaggtggagaatttcctgaagctatactctccaccatcacaaagtttgagacaaaactcctgttcagataagaaaacccgaacaggagcaatgacttgtctgaataccccttcgaggagaatattcaattaaactataacattaaaaaaagagcaattatcaaaaca-----cgtcaaacaaaatacatggccatctgaacttctttctgcttgaagccacacttctcatagaacactttgttctcaaggctgcaatcaagtattaccttatagcatcccattgaacgagcatgatctgtaaggaacttgatcactttctttcccaattgcttcccccttgcactggaatcaacaacaacatcttcaatgtgaccaaccttgccacaatttcttagaaatttcttctcaatgaatatgctccctgttgcgataatcctcccgcaaagttcatcctctacgacacagataatatgatcatctccaagtgaactgagctcattaaatcgatcttgaaattccttgtcagatacagaatcacagacactaagttgttgtagtaactctatgaaacctttgcccttgtctgagatttctaattttctcactcttaaattttgctcctggtccactgaatcactgttctgcatcatcttcagcgcagctgctgtttctctataaagttacagagtgaatact------gcaagagcttctttcagttatcgtcaaaatttgagaaagagtaaactaaatttatgattagcaccataag-----atgagtgccatatagttcatttttctgactctataattatacactcgataaaaaaaatcaatgaatctccacagtacaaaaccagttattttgacgtccattgtcttaagtcctacagtaaaccatagctacccgtgttagtagcacatggtcgtccataatactttcttccaatatg-tgtgtgtgtgtgacagaaaatagagaagttcattgtttcaaagttcaaatttttgttgacataaagagcaactataatgtatagatca-------------------------------------------------
>_R_Jupunba_idiopoda_Quesada_1718@NODE_2_length_1074_cov_55.276830
--ctaaattagataaatatgtcttataga-------atagcagtatttacaatttatc---agttatcgtgtactataataaagttccaagaacaaggctcatgaacagcgaa--------tggcttggcttaactttaaaactgatatcattt-tttga--ttcgtggct-ttgtgagttttgaataggccaagggccttactttaagagaatgcatcatttctattgtggttagtgctttatgtaga----------------------------------------------aaaacacaaagcccaagacaacagttctactcagataataaaacatgaaaacaagcattgatctatgccaatacccttt-tataagaacattcaa----------------taatgggggcacctggtaaaacactattcctcaaacgaaatacatggccatctgaacagaattgtgtttgaagccacacttctcgtagaacactttgttctcaaggctgcaatcaagtattaccttatagcacgccatggaacgagcatgatctgtaaggaactggatcactttctttcccaattgcttcccccgtgcacttgaatcaaccacaacatcttcaatgtgtcccactttgccacaatttcttagaaatttcttctcaatgaacacactccctgtagcaataatcctcccactaagttcatcttctatgacaaaagttacatgatcatctccaagtgaactgagctcgttaaatcgatcccggaattccttgtctgaaacaaaatcacagacactgagttgttgtagtaactctatgaaaccttttcccttgtctgagagttccaatttcctgactcttaactcctgctccaggccagctgactcgttgttctgcatcttcttcagcgcaacttatgtttctgta-gaagttactaaatgtataccattaattcaaaccaaacccttggatatcttcagaaagccagaaagaataaactaaattcattaacaggatcaggaatgcgcaagagtgccatagagttagttc-------------------------attaaaa-cctcaatcaatttctacagtccaaaggcagttattttgactacccctgccttaatacctatggg-----------------------------------------------------------------------------------------------------------------------------------------------------------------------------------------------------
>_R_Jupunba_langsdorfii_Ribeiro_728@NODE_3_length_568_cov_24.140530
aaccaaattaaataaatatgtcttatattagaaagtatagtagtatttacaatttatcaagagttatcatgtactataataaagttccaagaacaaggctcatgaacagcgaa--------cggcttggcttaactttaaaactgatatcattt-tttga--ttcgtggcc-ttgtgagttttgaacagggcaagtgccttattttaagagaatgcatcatttctatcgtggttagtgctttatgtaga----------------------------------------------aaaacacaaagcccaagacaacatttctactcagataataaaacatgaaaacaagcattgatctatgccaatacccttt-tataagaacattcaa----------------taatgggggcaactggtaaaacactattcctcaaacgaaatacatggccatctgaacagaattgtgtttgaagccacacttctcgtagaacactttgttctcaa------------------------------------------------------------------------------------------------------------------------------------------------------------------------------------------------------------------------------------------------------------------------------------------------------------------------------------------------------------------------------------------------------------------------------------------------------------------------------------------------------------------------------------------------------------------------------------------------------------------------------------------------------------------------------------------------------------------------------------------------------------------------------------------------------------------------------------------------------------------------------
>_R_Jupunba_leucophylla_Iganci_839@NODE_1_length_1682_cov_182.403115
aagtatatgaaagaaattttacctcaatttacataaataagtacttt--aggtaccaaacatgattccaaactctgtgtcgttagtccgctgaccccatttacaaaagaggaatatttaatcaaacccgttcaaaacaggctctcccattgtg-ttttgacttttgtggctatcgtatgacttgaatgtgcctggtgcttagtttacagagaatatatcactttgattgggattattgctttatttagcaaccaaaaaaaaaaaagtggagaatttccttgagctatactctccaccatcacaaagcttgagacaaaactcctgttcagataagaaaacttgaaaaggagcaatgacttgtccgaataccccttctaggagaatattcaattaaactataacattaaaaaaagagcaattatcaaaaca-----cgtcaaacaaaatacatggccatctgaacttctttctgcttgaagccacacttctcatagaacactttgttctcaaggctgcaatcaagtattaccttatagcatcccattgaacgagcatgatctgtaaggaacttgatcactttctttcccaattgcttcccccttgcactggaatcaacaacaacatcttcaatgtgaccaaccttgccacaatttcttagaaatttcttctcaatgaatatgctccctgttgcgataatcctcccgcgaagttcatcctctacgacacagataatatgatcatctccaagtgaactgagctcattaaatcgatcttgaaattccttgtcagatacagaatcacagacactaagttgttgtagtaactctatgaatcctttgcccttgtctgagatttctaattttctcactcttaaattttgctcctggtccactgaatcactgttctgcatcatcttccgcgcagcttctgtttctctataaagttacagagtgaatact------gcaagagcttctttcagttatcgtcaaaatttgagaaagagtaaactaaatttatgattagcaccataag-----atgagtgccatatagttcatttttctgactctataattatacactcgataaaaaaaatcaatgaatctccacagtacaaaaccagttattttgacgtccattgtcttaagtgctacagtaaaccatagctaccggtgttagtagcacatggtcgtccataatactttcttccaatgtgttgtgtgtgtgtgacagaaaaaagagaagttcattgtttcaaagttcaaatgtctgttgacataaagagcaactatagtgtatagatcattgaagagagagtttctcaaaagataaacagaagttcaactaatttcca
>_R_Jupunba_leucophylla_Iganci_839@NODE_2_length_625_cov_43.627737
aactaaattagataaatatatcttata--aaaaagtatagcagtatttacaatttatcaagagttatcatgtactataataaagttccaagaacaaggctcatgaacagcgaa--------tggcttggcttaactttaaaactgatatcattt-tttga--ttcgtggct-ttgtgagttttgaataggccaagtgccttattttaagagaatgcatcatttctattgtggttagggctttatgtaga----------------------------------------------aaaacacaaagcccaagacaacatttctactcagatgataaaacatgaaaacaagcattgatctatgccaatacccttt-tataagaacattcaa----------------taatgggggcaatcggtaaaacactactcctcaaacgaaatacatggccatctgaacagaattgtgtttgaagccacacttctcgtagaacactttgttctcaaggctgcaatcaagtatt-------------------------------------------------------------------------------------------------------------------------------------------------------------------------------------------------------------------------------------------------------------------------------------------------------------------------------------------------------------------------------------------------------------------------------------------------------------------------------------------------------------------------------------------------------------------------------------------------------------------------------------------------------------------------------------------------------------------------------------------------------------------------------------------------------------------------------------------------------------
>_R_Jupunba_limae_Iganci_261@NODE_2_length_1550_cov_75.389681
aaccaaattagataaatatgtcttataga-------atagcagtatttacaatttatc---agttatcatgtactataataaagttccaagaacaaggctcatgaacagcgaa--------tggcttggcttaactttaaaactgatatcattt-tttga--ttcgtggct-ttgtgagttttgaacaggccaagggccttattttaagagaatacatcatttctattgtggttagtgctttatgtaga----------------------------------------------aaaacacaaagcccaagacaacatttctactcagataataaaacatgaaaacaagcattgatctatgccaatacccttt-tataagaacattcaa----------------taatgggggcaactggtaaaacactattcctcaaacgaaatacatggccatctgaacagaattgtgtttgaagccacacttctcgtagaacactttgttctcgaggctgcaatcaagtattaccttatagcacgccatggaacgagcatgatctgtaaggaactggatcactttctttcccaattgcttcccctgtgcacttgaatcaaccacaacatcttcaatgtgtcccactttgccacaatttcttagaaatttcttctcaatgaacacactccctgtagcaataatcctcccactaagttcatcttctatgacacaagttacatgatcatctccaagtgaattgagctcgttaaatcgatcctggaattccttgtctgaaacaaaatcacagacactgagttgttgtagtaactctatgaaaccttttcccttgtctgagagttccaatttcctgactcttaactcctgctccaggccagctgactcgttgttctgcatcttcttcagcgcaacttatgtttctgta-gaagttactaaatgtataccattaattcaaaccaaacaattggatatcttcagaaagccagaaagaataaactaaattcattaacaggatcaggaatgcacaagagtgccgtagagtaagttc-------------------------ataaaaagcctcaatcaatttctacagtccaaaagcagttattttgactacccctgccttaatacctatgggaaaccacagctaccgatgtcattagcacattgtcgtacatgataatttcttcccgaatggcacacaaaaacgatagaaagtaa-aatgctcgctatatcaaaattcaaattactgttgacaaaaagagcaactatag--tatagatcattgaagaaagattttctcaagagatgaacagaagtatagctcattctca
>_R_Jupunba_longipedunculata_Cardona_2682@NODE_2_length_1214_cov_76.277045
--------------------tcttataaa-------atagcagtatttacaatttatc---agttatcatgtactataataaagttccaagaacaaggctcataaacagcgaa--------tggcttggcttaactttaaaactgatatcattt-tttga--ttcgtggct-ttgtgagttttgaataggccaagggccttattttaagagaatgcatcatttctattgtggttagtgctttatgtaga----------------------------------------------aaaacacaaagcccaagacaacatttct-----gataataaaacatgaaaacaagcattgatctatgacaatacccttt-tataagaacattcaa----------------taatgggggcaactggtaaaacactattcctcaaacgaaatacatggccatctgaacagaattgtgtttgaagccacacttctcgtagaacactttgttctcaaggctgcaatcaagtattaccttatagcacgccatggaacgagcatgatctgtaaggaactggatcactttctttcccaattgcttcccccgtgcacttgaatcaaccacaacatcttcaatgtgtcccactttgccacaatttcttagaaatttcttctcaatgaacacactccctgtagcaataatcctcccactaagttcatcttctatgacacaagttacatgatcatctccaagtgaactgagctcgttaaatcgatcctggaattccttgtctgaaacaaaatcacaaacactgagttgttgtagtaactctatgaaaccttttcccttgtctgagagttccaatttcctgactcttaactcctgctccaggccagctgactcgttgttctgcatcttcttcagcgcaacttatgtttctgta-gaagttactaaatgtataccattaattcaaaccaaaccattggatatcttcagaaagccaggaagaataaactaaattcattaacaggatcaggaatgcacaagagtgccatagagttggttc-------------------------ataaaaagcctcgatcaatttctagagtccaaaagcagttattttgactacccctgccttaatacctttgggaaaccacagctaccgatgtcattagcacattgtcgtacatgataatttcttcccgaatggcacacaaacacgatagaaagtaa-aacgctcgctatttcaaaattcaaattactgttgacaaaaagagcaactatag--tatagatcattgaaggaagat-------------------------------------
>_R_Jupunba_macradenia_Lourteig_3021@NODE_1_length_1213_cov_119.169014
--------------------------------------------------------------------------------------------------------aaagaggaatatttaatcaaacccgttcaaaacaggctctccaattgtg-ttttgacttttgtggctaccgtatgacttgaatgtgcccggtgcttagtttacagagaatatatcactttgatggggatttttgctttatttagcaaccaaaaaaaaaaaggtggagaatttccttgagctatactctccaccatcacaaagcttgagacaaaactcctgttcagataagaaaacttgaaaaggagcaatgacttgtctgaatacaccttcgaggagaatattcaattaaactataacattaaaaaaagagcaattatcaaaaca-----cgtcaaacaaaatacatggccatctgaacttctttctgcttgaagccacacttctcatagaacactttgttctcaaggctgcaatcaagtattaccttatagcatcccattgaacgagcatgatctgtaaggaacttgatcactttctttcccaattgcttcccccttgcactggaatcaacaacaacatcttcaatgtgaccaaccttgccacaatttcttagaaatttcttctcaatgaatatgctccctgttgcgataatcgtcccgcaaagttcatcctctacgacacagataatatgatcatctccaagtgaactgagctcattaaatcgatcttgaaattccttgtcagatacagaatcacagacactaagttgttgtagtaactctatgaatcctttgcccttgtctgagatttctaattttctcactcttaaattttgctcctggtccactgaatcactgttctgcatcatcttcagcgcagcttctgtttctctataaagttacagagtgaatact------gcaagagcttctttcagttatcgtcaaaatttgagaaagagtaaactaaatttatgattggcaccataag-----atgagtgccatatagttcatttttctgactctataattatacactcgataaaaaaaatcaatgaatctccacagtacaaaaccagttattttgacgtccattgtcttaagtcctacagtaaaccatagctaccggtgttagtagcacatggtcgtccataatactttcttccaa----------atgtgtgacagaaaaaggagaagttaattgcttcaaagttcaaatttttgttgagataaagagcaactatagtgtatagatcattgaagagagagtttctcaaaagataaacagaag---------------
>_R_Jupunba_macradenia_Lourteig_3021@NODE_2_length_985_cov_102.752203
-----------------------------------------------------------------------------------------------aggctcatgaacagcgaa--------tggcttggcttaactttaaaactgatatcattc-tttga--tccgtggct-ttgtgagttttgattaggccaagtggcttattttaagagaatgcatcatttctattgtggttagggctttatgtaga----------------------------------------------aaaacacaaagcccaagacaacatttctactcagataataaaacatgaaaacaagcattgatctatgccaatacccttt-tataagaacattcaa----------------taatgggggcaattggtaaaacactactcctcaaacgaaatacatggccatctgaacagaattgtgtttgaagccacacttctcgtagaacactttgttctcaaggctgcaatcaagtattaccttatagcacgccatggaacgagcatgatctgtaaggaactggatcactttctttcccaattgcttcccccgtgcacttgaatcgaccacaacatcttcaatgtgtcccactttgccacaatttcttagaaatttcttctcaatgaacacactccctgtagcaataatcctcccactaagttcatcttctatgacacaagttacatgatcatctccaagtgaactgagctcgttaaatcgatcctggaattccttgtctgaaacaaaatcacagacactgagttgttgtagtaactctatgaaaccttttcccttgtctgagagttccaatttcctgactcttaactcctgctccaggccagctgactcgttgttctgcatcttcttcagcgcaacttatgtttctgta-gaagttactaaatgtataccattaattcaaaccaaaccattggatatcttcagaaagccagaaagaataaactaaattcattaacaggatcaggaatgcacaagagtgccatagagttggttc-------------------------ataaaaagcctcaatcaatttctacagtccaaaagcagttattttgactgcccctgccttaatacctatgggaaaccacaactaccgatg-----------------------------------------------------------------------------------------------------------------------------------------------------------------------------------
>_R_Jupunba_microcalyx_Iganci_855@NODE_1_length_1162_cov_178.578802
aaataagctataaaatctgacttatgattttcataagttcggttgcttaaaacactgaaccaaataatattttttctatcatgattcaattgaaataaatccaaccaaacatgcccttaatcaaacccgttcaaaacaggctctcccgttgtg-ttttgacttttgtggctatcgtatgacttgaatgtgcccggtgcttagtttacagagaatatatcactttgattgggattattgctttatttagcaaca---aaaaaaaaagtggagaatttccttgagctatactctccaccatcacaaagcttgagacaaaactcctgttcagataagaaaacttgaaaaggagcaatgacttgtccgaataccccttctaggagaatattcaattaaactataacattaaaaaaagagcaattatcaaaaca-----cgtcaaacaaaatacatggccatctgaacttctttctgcttgaagccacacttctcatagaacaccttgttctcaaggctgcaatcaagtattaccttatagcatcccattgaacgagcatgatctgtaaggaacttgatcactttctttcccaattgcttcccccttgcactggaatcaacaacaacatcttcaatgtgaccaaccttgccacaatttcttagaaatttcttctcaatgaatatgctccctgttgcgataatcctcccgcgaagttcatcctctacgacacagataatatgatcatctccaagtgaactgagctcattaaatcgatcttgaaattccttgtcagatacagaatcacagacactaagttgttgtagtaactctatgaatcctttgcccttgtctgagatttctaattttctcactcttaaattttgctcctggtccactgaatcactgttctgcatcatcttcagcgcagcttctgtttctctataaagttacagagtgaatact------gcaagagcttctttc----------------------------------------------------------------------------------------------------------------------------------------------------------------------------------------------------------------------------------------------------------------------------------------------------------------------------------------------------------------------------------------
>_R_Jupunba_microcalyx_Iganci_855@NODE_2_length_840_cov_173.916121
---------------------------at-------atagcagtatttacaatttatcaagagttatcatgtactataataaagttccaagaacaaggctcatgaacagcgaa--------tggcttggcttaactttaaaactgatatcattt-tttga--ttcgtggct-ttgtgagttttgaataggccaagtgccttattttaagagaatgcatcatttctattgtggttagggctttatgtaga----------------------------------------------aaaacacaaagcccaagacaacatttctactcagatgataaaacatgaaaacaagcattgatctatgccaattcccttt-tataagaacattcaa----------------taatgggggcaattggtaaaacactactcctcaaacgaaatacatggccatctgaacagaattgtgtttgaagccacacttctcgtagaacactttgttctcaaggctgcaatcaagtattaccttatagcacgccatggaacgggcatgatctgtaaggaactggatcactttctttcccaattgcttcccccgtgcacttgaatcaaccacaacatcttcaatgtgtcccactttgccacaatttcttagaaatttcttctcaatgaacacactccctgtagcaataatcctcccactaagttcatcttctatgacacaagttacatgatcatctccaagtgaactgagctcgttaaatcgatcctggaattccttgtctgaaacaaaatcacagacactgagttgctgtagtaactctatgaaaccttttcccttgtctgagagttccaatttcctgactcttaactcctgctccaggccagctgactcgttgttctgcatcttcttcagcgcaacttatgtt----------------------------------------------------------------------------------------------------------------------------------------------------------------------------------------------------------------------------------------------------------------------------------------------------------------------------------------------------------------------------------------------------------------------------------------
>_R_Jupunba_microcalyx_Iganci_855@NODE_3_length_508_cov_10.809745
aagtatgtgagaaacattttgtctcaa--tacaggaataaacacttttagggtcacaaacatgatcccaagcattgtgttgttagttcgctgaacccatttacaaaagaggaatatttaatcaaacacgttcaaaacaggctcaccccttggg-ttttgacttttatggctatcgtatgacttgaacgtgcccggtgcttag-ttacagagaatatatcactttgattgggattattgctctatttagcaaccaaaaaaaacaaagtggagaatttcctgaagctatactctccaccatcacaaagcttgagacaaaactcctgttcagataagaaaacttgaaaaggagcaatgac--------------------------------------------------------------------------------------------------------------------------------------------------------------------------------------------------------------------------------------------------------------------------------------------------------------------------------------------------------------------------------------------------------------------------------------------------------------------------------------------------------------------------------------------------------------------------------------------------------------------------------------------------------------------------------------------------------------------------------------------------------------------------------------------------------------------------------------------------------------------------------------------------------------------------------------------------------------------------------------------------------------------------------------t
>_R_Jupunba_nipensis_Mayo_19662@NODE_1_length_901_cov_35.144417
--------------------------------------------------------------------------------------------------------------------------------------------------------------------------------------------------------------cagagaatatatcactttgattgggattattgctttatttagcaac--aaaaaaaaaaggtggagaatttcctgaagctatactctcccccatcacaaagcctgagacaaaactcctgttcagataagaaaacatggaaaggagcaatgacttgtctgaataccccttctaggagaatattcaattaaactataacactaaaaaaagagcaattatcaaaaca-----cgtcaaacaaaatacatggccatctgaacttctttctgcttgaagccacacttctcatagaacactttgttctcaaggctgcaatcaagtattaccttgtagcatcccattgaacgagcatgatctgtaaggaacttgatcactttctttcccaattgcttcccccttgcactggaatcaacaacaacatcttcaatgtgaccaaccttgccacaatttcttagaaatttcttctcaatgaatatgctccctgttgcgataatcctcccgcgaagttcatcctctacgacacagataatatgatcatctccaagtgaaccgagctcattaaatcgatcttgaaattccttgtcagatacagaatcacagacactaagttgttgtagtaactctatgaaacctttgcccttgtctgagatttctaattttctaactcttaaattttgctcctggtccactgagtcactgttctgcatcatattcagcgtagcttctgtttctctaaaaagttacagggtgaatact------gcaagagcttttttcagttatcgtcaaaaattgagaaagagtaaactaaatttattattagcaccataag-----atgagtgccatatagttcatttttctgactctataatcatacactcaataaaaaaactcaatcaatctcgacagtccaaaaccag---------------------------------------------------------------------------------------------------------------------------------------------------------------------------------------------------------------------------------------
>_R_Jupunba_nipensis_Mayo_19662@NODE_2_length_710_cov_47.605055
-------------------------------------------------------------------------------------------------------------------------------------------------------------------------------------------------------------------------------------------------------------------------------------------------------aaaacacaaagcccaagacaacatttctactcagataataaaacatgaaaacaagcattgatctatgccaatacccttt-tataagaacattcaa----------------taatgggggcaactggtaaaacactattcctcaaacaaaatacatggccatctgaacagaattgtgtttgaagccacacttctcgtagaacactttgttctcaaggctgcaatcaagtattaccttatagcacgccatggaacgagcatgatctgtaaggaactggatcactttctttcccaattgcttcccccgtgcacttgaatcaaccacaacatcttcaatgtgtcccactttgccacaatttcttagaaatttcttctcaatgaacacactccctgtagcaataatcctcccactaagttcatcttctatgacacaagttacatgatcatctccaagtgaactgagctcgttaaatcgatcctggaattccttgtctgaaacaaaatcacagacactgagttgttgtagtaactctatgaaaccttttcccttgtctgagagttccaatttcctgactcttaactcctgctccaggctagctgactcgttgttctgcatcttcttcagcgcaacttatgtttctgta-gaagttactaaatgtataccattaattcaaaccaaaccattggatatcttcagaaagccagagagaataaactaaattcattaa---------------------------------------------------------------------------------------------------------------------------------------------------------------------------------------------------------------------------------------------------------------------------------------------------------------------------------------------
>_R_Jupunba_oppositifolia_Liegier_16014@NODE_1_length_1168_cov_110.371219
-----------------------------------------------------------------------------gttgttagtccactga-cccatttacaaaagaggaatatttaatcaaacacgttcaaaacaggctcttccatcgtg-ttttgacttttgtggctaccgtatgacttgaatgtgcccagtgcttagtttacggagaatatatcactttgattgggattattgctttatttagcaac---aaaaaaaaaagtggagaatttcctgaagctctactctcccccatcacaaagcatgagacaaaactcctgttcagataagaaaacttggaaaggagcaatgacttgtctgaataccccttctaggagaatattcaattaaactataacactaaaaaaagagcaattatcaaaaca-----cgtcaaacaaaatacatggccatctgaacttctttctgcttgaagccacacttctcatagaacactttgttctcaaggctgcaatcaagtattaccttatagcagcccattgaacgagcatgatctgtaaggaacttgatcactttctttcccaattgcttcccccttgcactggaatcaacaacaacatcttcaatgtgaccaaccttgccacaatttcttagaaatttcttctcaatgaatatgctccctgttgcgataatcctcccgcgaagttcatcctctacgacacagataatatgatcatctccaagtgaaccgagctcattaaatcgatcttgaaattccttgtcagatacagaatcacagacactaagttgttgtagtaactctatgaaacctttgcccttgtctgagatttctaattttctcactcttaaattttgctcctggtccactgagtcactgttctgcatcatattcagcgtagcttctgtttctctaaaaaattacagggtgaatact------gcaagagcttttttcagttatcgtcaaaaattgagaaagagtaaactaaatttattattagcaccataag-----atgagtgccatatggttcatttttctgactctataatcatacactcaataaaaaaactcaatcaatctcgacagtccaaaaccagttattttgacttccattgtcttaagtcctacagtaaaccatagctaccagtgttagtagcacatggtcgtccataatactttcttccaatatgt-----ttgtgtgacagaaaaaagtgaagttcattatttcaaagttcaaatt-------------------------------------------------------------------------------------a
>_R_Jupunba_oppositifolia_Liegier_16014@NODE_2_length_975_cov_94.966592
---------------------------------------------------------------------------------------------------------------------------------cttaactttaaaactgatatcattt-tttga--ttcgtggtt-ttgtgagttttgaataggccaagggccttattttaagagaatgcatcatttctattgtggttagtgctttatgtaga----------------------------------------------aaaacacaaagcccaagacaacatttctactcagataataaaacatgaaaacaagcattgatctatgccaataaccttt-tataagaacattcaa----------------taatgggggcaactggtaaaacactattcctcaaacgaaatacatggccatctgaacagaattgtgtttgaagccacacttctcgtagaacactttgttctcaaggctgcaatcaagtattaccttatagcacgccatggaacgagcatgatctgtaaggaactggatcactttctttcccaattgcttcccccgtgcacttgaatcaaccacaacatcttcaatgtgtcccactttgccacaatttcttagaaatttcttctcaatgaacacactccctgtagcaataatcctcccactaagttcatcttctatgacacaagttacatgatcatctccaagtgaactgagctcgttaaatcgatcctggaattccttgtctgaaacaaaatcacagacactgagttgttgtagtaactctatgaaaccttttcccttgtccgagagttccaatttcctgactcttaactcctgctccaggccagctgactcgttgttctgcatcttcttcagcgcaacttatgtttctgta-gaagttactaaatgtataccattaattcaaaccaaaccattggatatcttcagatagccagaaagaataaactaaattcattaacaggatcaggaatgcacaagagtgccatagagttagttc-------------------------ataaaaagcctcaatcaatttctacagtccaaaagcagttattttgactacccctgccttaatacctatgggaaaccacagctaccgatgtcattagcgcattgtc-------------------------------------------------------------------------------------------------------------------------------------------------------------------
>_R_Jupunba_oxyphyllidia_Yonker_6157@NODE_1_length_1103_cov_138.338207
------------------------------------------------------------------------------ctcataaattataaaagctattcttcaaaagctgatccaaattcacactcgttcaaaccaggctcaccccttgtg-ttttgacttttatggctatcgtatgacttgaatgtgcccggtgcttagtttacagagaatatatcactttgattgagattattgctttatttagcaaccaaaaaaaacaaagtggagaatttcctgaagctatactctccaccatcacaaagcttgagacaaaactcctgttcagataagaaaacttgaaaaggagcaatgacttgtctgaataccccttctaggagaatattcaattaaactataacattaaaaaaagagcaattatcaaaaca-----cgtcaaacaaaatacatggccatctgaacttctttctgcttgaagccacacttctcatagaacactttgttctcaaggctgcaatcaagtattaccttatagcatctcattgaacgagcatgatctgtaaggaacttgatcactttctttcccaattgcttcccccttgcactggaatcaacaacaacatcttcaatgtgaccaaccttgccacaatttcttaggaatttcttctcaatgaatatgctccctgttgcgataatcctcccgcgaagttcatcctctacgacacagataatatgatcgtctccaagtgaactgagctcgttaaatcgatcttgaaattccttgtcagatacagaatcacagacactaagttgttgtagtaactctatgaaacctttgcccttgtctgagatttctaattttctcactcttaaattttgctcctggtccactgaatcactgttctgcatcatcttcagcgcagcttccgtttctctataaagttacagagtgaatact------gcaagagcttctttcagttatcgtcaaaatttgagaaagagtaaactaaatttatgattagcaccataag-----atgagtgccatatagttcatttttctgtctctataattatacactcgataaaaaaaatcaatgaatctccacagtacaaaaccagttattttgacgtccattgtcttaagtcctacagtaaaccatagctaccggtgttagtagc--------------------------------------------------------------------------------------------------------------------------------------------------------------------------a
>_R_Jupunba_oxyphyllidia_Yonker_6157@NODE_2_length_964_cov_116.287486
----------------------------------------------------------------------------------------------------------------------------cttggcttaactttaaaactgatatcattt-tttga--ttcgtggct-ttgtgagttttgaataggccaagagccttattttaagagaatgcatcatttctattgtggttagtgctttatgtaga----------------------------------------------aaaacacaaagcccaagacaacagttctactcagataataaaacatgaaaacaagcattgatctatgccaatacccttt-tataagaacattcaa----------------taatgggggcaactggtaaaacactattcctcaaacgaaatacatggccatctgaacagaattgtgtttgaagccacacttctcgtagaacactttgttctcaaggctgcaatcaagtattaccttatagcacgccatggaacgagcatgatctgtaaggaactggatcactttctttcccaattgcttcccccgtgcacttgaatcaaccacaacatcttcaatgtgtcccactttgccacaatttcttagaaatttcttctcaatgaacacactccctgtagcaataatcctcccactaagttcatcttctatgacacaagttacatgatcatctccaagtgaactgagctcgttaaatcgatcctggaattccttgtctgaaacaaaatcacagacactgagttgttgtagtaactctatgaaaccttttcccttgtctgagagttccaatttcctgactcttaactcctgctccaggccagctgactcgttgttctgcatcttcttcagcgcaacttatgtttctgta-gaagttactaaatgtataccattaattcaaaccaaacccttggatatcttcagaaagccagaaagaataaactaaattcattaacaggatcaggaatgcgcaagagtgccatagagttagttc-------------------------ataaaaagcctcaatcaatttctacagtccaaaggcagttattttgactacccctgccttaatacctatgggaaaccacagctaccgatg-----------------------------------------------------------------------------------------------------------------------------------------------------------------------------------
>_R_Jupunba_villosa_Borges_423@NODE_1_length_1514_cov_105.448852
aatcaaactagataaatatgtcttatagt-------atagcagtatttacaatttatcaagagttatcatgtactataataaagttccaagaacaaggctcatgaacagcgaa--------tggcttggcttaactttaaaactgataccattt-tttga--ttc--ggct-tggtgagttttaaataggccaagtgccttattttaagagaatgcatcatttctactgtggttagtgctttatgtaga----------------------------------------------aaaacacaaagcccaagacaacatttctactcagataataaaacatgaaaacaagcattgatctatgccaatacccttt-tataagaatattcaa----------------taatgggggcaactggtaaaacactattcctcaaacgaaatacatggccatctgaacagaattgtgtttgaagccacacttctcgtagaacactttgttctcaaggctgcaatcaagtattaccttatagcacgccatggaacgagcatgatctgtaaggaactggatcactttctttcccaattgcttcccccgtgcacttgaatcaaccacaacatcttcaatgtgtcccactttgccacaatttcttagaaatttcttctcaatgaacacactccctgtagcaataatcctcccactaagttcatcttctatgacacaagttacatgatcgtctccaagtgaactgagctcgttaaatcgatcctggaattccttgtctgaaacaaaatcacagacactgagttgttgtagtaactctatgaaaccttttcccttgtctgagagttccaatttcctgactcttaactcctgctccaggccagctgactcgttgttctgcatcttcttcagcgcaacttatgtttctgta-gaagttactaaatgtataccattaattcaaaccaaaccattggatatcttcagaaagccagaaagaataaactaaattcattaacaggatcaggaatgcacaagagtgccgtagagttagttc-------------------------ataaaaagcctcaatcaatttctacagtccaaaagcagttattttgactacccctgccttaatacctatgggaaaccacagctaccgatgtcattagcacattgtcgtacatgataatttcttcccgaatggcacacaaaaacgatagaaagtaa-aatgctcgctatatcaaaattcaaattactgttgacaaaaagagcaactatag--tatagatcattgaagaaagattttctcaagagatgaacagaagtatagctcattctca
>_R_Jupunba_villosa_Borges_423@NODE_2_length_1174_cov_185.158614
-------------------------------------------------------------------------------------------------------------------------------------------------------------------------------------------------------------------------------------------------------------aaaaaaaaaaaagtggagaatttccttgagctatactctccaccatcacaaagcttgagacaaaactcctgttcagataagaaaacttgaaaaggagcaatgacttgtctgtataccccttctaggagaatattcaattaaactataacattaaaaaaagagcaattaccaaaaca-----cgtcaaacaaaatacatggccatctgaacttctttctgcttgaagccacacttctcatagaacactttgttctcaaggctgcaatcaagtattaccttatagcatcccattgaacgagcatgatctgtaaggaacttgatcactttctttcccaattgcttcccccttgcactggaatcaacaacaacatcttcaatgtgaccaaccttgccacaatttcttagaaatttcttctcaatgaatatgctccctgttgcgataatcctcccgcgaagttcatcctctacgacacagataatatgatcatctccaagtgaactgagctcattaaatcgatcttgaaattccttgtcagatacagaatcacagacactaagttgttgtagtaactctatgaaacctttgcccttgtctgagatttctaattttctcactcttaaattttgctcctggtccactgagtcactgttctgcatcatcttcagcgtagcttctgtttctctacaaagttacagagtgaatgct------gcaagagcttctttcagttatcgtcaaaatttgagaaagagtaaactaaatttatgattagcaccataag-----atgagtgccatatagttcatttttctgactctataattatacactcgataaaaaaaatcactgaatctccacagtacaaaaccagttattttgatgtccattgtcttaagtcctacagtaaaccatagctaccagtgttagtagcacatggtcgtccataatactttcttccaatat---------------------aaagagaagttcattgtttcaaagttcaaatttttgttgacataaagagcaactatagtgtatagatcattgaagagagagtttctcaaaagataaacagaagttcaactaatttcc-
>_R_Punjuba_killipii_Palodorios_6252@NODE_1_length_1034_cov_89.476489
----------------------------------------------------------------------------------------------------------------------aatcaaacacgttcaaaacaggctctcccattgtg-ttttgacttttgtggctatcgtatgacttgaatgtgcccggtgtttagtttacagagaatatgtcactttgattgggattattgctttatttagcaaccaaaaagaacaaagtggagaatttcctgaagctatactctccaccatcacaaagcttgagacaaaactcctgttcagataagaaaacttgaaaaggagcaatgacttgtctgaataccccttctaggagaatattcaattaaactataacattaaaaaaagagcaattatcaaaaca-----cgtcaaacaaaatacatggccatctgaacttctttctgcttgaagccacacttctcatagaacactttgttctcaaggctgcaatcaagtattaccttatagcatcccattgaacgagcatgatctgtaaggaacttgatcactttctttcccaattgcttcccccttgcactggaatcaacaacaacatcttcaatgtgaccaaccttgccacaatttcttagaaatttcttctcaatgaatatgctccctgttgcgataatcctcccgggaagttcatcctctacgacacagataatatgatcatctccaagtgaactgagctcattaaatcgatcttgaaattccttgtcagatacagaatcacagacactaagttgttgtagtaactctatgaaacctttgcccttgtcagagatttctaattttctcactcttaaattttgctcctggtccactgagtcactgttctgcatcatcttcagcgtagcttctgtttctctaaaaagttacagagtgaatact------gcaagagcttttttcagttatcgtcaaaatttgagaaagagtaaactaaatttattattagcaccataag-----atgagggccatatagttcatttttctgactctataattacacactcgataaaaaaaatcaatcaatctccacagtccaaaaccagttattttgacttccattgtcttaagtcctacggtaaac-------------------------------------------------------------------------------------------------------------------------------------------------------------------------------------------------
>_R_Punjuba_killipii_Palodorios_6252@NODE_2_length_907_cov_56.395181
-------------------------------------------------------------------------------------------------------------------------------------------------------------------------------tgagttttaaataggccaagtgccttattttaagagaatgcatcatttctattgtggttagtgctttatgtaga----------------------------------------------aaaacacaaagcccaagacaacatttctactcagataataaaacatgaaaacaagcattgatctatgccaatacccttt-tataagaacattcaa----------------taatggggacaattggtaaaacactattcctcaaacgaaatacatggccatctgaacagaattgtgtttgaagccacacttctcgtagaacactttgttctcaaggctgcaatcaagtattaccttatagcacgccattgaacgagcatgatctgtaaggaactggatcactttctttcccaattgcttcccccgtgcacttgaatcaaccacaacatcttcaatgtgtcccactttgccacaatttcttagaaatttcttctcaatgaacacactccctgtagcaataatcctcccactaagttcatcttctatgacacaagttacatgatcatctccaagtgaactgagctcgtgaaatcgatcctggaattccttgtctgaaacagaatcacagacactgagttgttgtagtaactctatgaaacctttacccttgtctgagagttccaatttcctgactcttaactcctgctccaggccagctgattccttgttctgcatcttcttcagcgcaacttatgtttttgta-gaagttactaaatgtataccattaattcaaaccaaaccattggatatcttcagaaagccagaaagaataaactaaattcaccaacaggatcaggaatgcacaagagtgccatagagttagttc-------------------------ataaaaagcctcaatcaatttctacagtccaaaagcagttattttgactacccctgccttaatacctatggtaaaccata---------------------------------------------------------------------------------------------------------------------------------------------------------------------------------------------
>_R_Punjuba_lehmannii_Escobar_7465@NODE_1_length_1463_cov_91.104618
gggtttgtggtgggtgctccaattttaattccttatgtgtatttttgccccctttaaaacataattcttaaaacttcattgttaaatctgcaccaaaaattaatccaaacaaacacttaatcaaacacgttcaaaacaggctctcccattgtg-ttttgacttttgtggctatcgtatgacttgaatgtgcccggtgtttagtttacagagaatatgtcactttgattgggattattgctttatttagcaaccaaaaaaaacaaagtggagaatttcctgaagctaaactctccaccatcacaaagcttgagacaaaattcctgttcagataagaaaacttgaaaaggagcaatgacttgtctgaatacccctactaggagaatattcaattaaactataacattaaaaaaagagcaattatcaaaaca-----cgtcaaacaaaatacatggccatctgaacttctttctgcttgaagccacacttctcatagaaaactttgttctcaaggctgcaatcaagtattaccttatagcatcccattgaacgagcatgatctgtaaggaacttgatcactttctttcccaattgcttcccccttgcactggaatcaacaacaacatcttcaatgtgaccaaccttgccacaatttcttagaaatttcttctcaatgaatatgctccctgttgcgataatcctcccgggaagttcatcctctacgacacagataatatgatcatctccaagtgaactgagctcattaaatcgatcttgaaattccttgtcagatacagaatcacagacactaagttgttgtagtaactctatgaaacctttgcccttgtctgagatttctaattttctcactcttaaattttgctcctggtccactgagtcactgttctgcatcatcttcagcgtagcttctgtttctctaaaaagttacagagtgaatact------gcaagagcttttttcagttatcgtcaaaatttgagaaagagtaaactaaatttattattagcaccataag-----atgagggccatatagttcatttttctgactctataattatacactcgataaaaaaaatcaatcaatctccacagtccaaaaccagttattttgacttccattgtcttaagtcctacggtaaaccatagctaccagtgttagtagcacatggtcgtccataatacttatttccaatatgt-----gtgtgtgacagaaaaaagtgaagttcattgtttcaaagttcaaattattgttcacataaagagcaactatagtgtatagatcattga--------------------------------------------a
