# Supplementary material for: A new generic circumscription of Hydrochorea (Leguminosae, Caesalpinioideae, mimosoid clade) with an amphi-Atlantic distribution
Source: PhytoKeys. 2022 Aug 22;205:401–37. doi: 10.3897/phytokeys.205.82775 (PMC9849043; doi:10.3897/phytokeys.205.82775)
Supplement: Supplementary material 1 — Supplementary data file S1 [file phytokeys-205-401_article-82775__-s001.zip › RBH3_m5431_comp21371_c0_seq1_exon01.aln-cln]

>Acacia_rostellifera_Murphy_466@NODE_1_length_632_cov_393.893694
---------------------------------------------------------------------------------------------------------------------------------------------------------------------------------------------------------------------------------ctttgttatatccaaaaaaaaaaaaaaaaaaaaaaagttactccata-taaaagtattac---------------------tctaatataaaagtatacattatccgggtagagtagagcgcatgatagtgtggtgcattgcaaccagagaatcatgcccacaccagataaggtaacatatataatcgagaggcgga---------caacgagattaactcccaattttccagtaccatggtggttttaaaatctactcttccactttcatctctccataccaatctacttctcttcttcaacctctcatccaaacacacttcgtcttctcttctatttctcagccatgcccacccgactagacccgctggaccgtccagactctccattcggtcttacatggagaaacccgattctatctccagtttcgctaataaggtcatcggttcacttcccgtcgtcggcctcatagcaaggatcttcagcgatgaaggaggcgttggcggtgacattatcgattttgctgagttccgaaggcgagttggaaagaagtgtaccattactgattctagagctttctatgaattccaagatcgtcgagggccggtaataagttataagatttcccccgaaaatccatttccaacattgttttttttttt---------------------------------------------------------------------------------------------------------------------------------------------------------------------------------------------------------------------------------------------------------------------------------------------------------------------------------------------------------------------------------------------------------------------------------------
>Afrocalliandra_redacta_Germishuizen_5585@NODE_1_length_948_cov_269.336395
----------------------------------------------------------------------------------------------------------------aataaaaaa----------------------------------tttatattaaattctatataaagaataaaaaaaaaggaaattgaaaaataatttatatattt-aaataaaatatctaaaatcatggaatccaattggtctaccaaatgtttg--atg-gaataaaagtggaaatgaaatttgattcc----aattccgcctctctttaaattcctaaacgggcatagagcgcatgatagggtggtgcgttgcaatcagagaatgatccccgcaccggataaggtaacctataaaaacgagaggcgg--aacaaaatcatcgagattaactcccaattttccagtaccatggtggttttaaaatcaactcctccactatcatctctccataccaatctgcttctcttactcaacctctcatccaaacacacttcgtcttctcttctatttctcagtcatgcccacccgaatagacccgctgggccctacagactctctattcggtcttacatggagaaacccgcttctatttcaagtttcgctagcaaggtcatcggttcacttcccgtcgttggcctcatagcaagaatcctcagcgatgaaggaggcgttggcggcgacattatcgattttgcagagttccgaaggcgagttggaaagaagtgtgccgttactgattctagagctttctatgaattcctagatcgtcgaggacgggtaataagctatatgatttcacccaaaaataaaaattcagcaatttttttttt------taggtaaactttatccagttgattttgaaaaatcaagactatcagtcagaccttcgaatatggacaaaaacgtaatttagctttt----gagtcttactttttgtaattccaagatcgtcgaggacgtgt--------------------------------------------------------------------------------------------------------------------------------------------------------------------------------------------------------------------------------------------------------------------------------------------------
>Albizia_adinocephala_FHO33_88@NODE_1_length_1457_cov_142.023913
-----------------------------------------------------------atttacataatttgattagattaaggaagtgttagttaatatgacatgtattttctaaaacactctagttattttccttaattccgtcatttcccttactcattggttattgttgagagagtataatgaagataaattagaaaaaaattaaaaaatat-aaaaattttatcttatatttaagat-aaaatcaatttcctgaacatgtcatatattaagttaat---ggagtatgttttatccaaaa---------acaaaattatacaggctcagtggagtagagcgcatgatagtgtagtgcgttgcaaccagagaataatccccacaccagataaggtaacatatataaacgagaggcggacaacaacatcaacgagattaactcccaattttccagtaccatggtggttttaaaatctactcgtccactatcatccctccataccaatccacttctcttcttcaacctctcatccaaacaagcttcttcttctcttttatttctcagccatgcccacccgactagacccgctggaccctccaggctctccattcggtcttacatggagaaacccgattctatttccagtttcgctaacaaggtcatcggttcacttcccgtagtcggcctcatagcaagaatcctcagcgatgaaggaggcgttggcggtgacattatcgattttgctgagtttcgaaggcgagttggaaagaagtgtaccattactgattctagagctttctatgaattccaagatcgtcgaggacgggtaataagctatatgatttcccccaaaaataaaattccagcaatggtttttttattttatagttaaactttatccagttgattttgaaaaatcaagactatgtatgagaccttcgtatttggacaaaaaagtgatttagctctggagtctgttcaactttttgttgctctctgattgtggatatggtatcagttgcttttgatttttcgatgatttaaaatgggattaattaatgcatgtgacgatgtgctgttgatttggtgttgatttcaatgtggataggcgggggatcctctttatgttctgttatgctgttggttagctgcagttggtgctggtctactcaagtctgaggagattttggatggggtcgcaaggctccggatctctaatgacattgaatttgaagagcagaacttcattgctttaatggatgaagccagagaggttggtccatctccatatatccatgtatcact
>Albizia_decandra_Vilhena_231@NODE_1_length_808_cov_58.075239
-------------------------------------------------------------------------------------------------------------------------------------------------------------------------------------------------------aaaaaaattaaaaaatataaaaa--------ttctatgttaggataaaatcaattccatgaacatgtcatatgctaagcacat---gggttatgttttatccaaaaa----aaaataataataatacaggctccgtggagtagagcgcatgatagtgtagtgcgttggaaccagagaatcatccccacaccagataaggtaacatatataaacgagaggcggacaccaacattaacgagattaactcccaattttccagtaccatggtggttttaaaatctactcttccactatcatctctccataccaatctacttctcttcttcaacctctcatccaaacacgcttcttcttctcttctatttctcagccatgcccacccgactagacccgctggaccctccagactctccattcggtcttacatggagaaacccgattctatttccagtttcgctaacaaggtcatcggttcacttcccgtagtcggcctcatagcaagaatcctcagcgatgaaggaggcgttggcggtgacattatcgattttgctgagtttcgaaggcgagttggaaagaagtgtaccattactgattctagagctttctatgaattccaagatcgtcgaggacgggtaataagctatatgatttcccccgaaaataaaattccagcaatggtttttttattttacagttaaactttattcagttgattttgaaaaatcaagactatgtatgagaccttcgcatatggacaaaaaagtaatttagctctggagtctgttcaactttttgttgctctctgattgtggatatggtat--------------------------------------------------------------------------------------------------------------------------------------------------------------------------------------------------------------------------------------------------------------------------------------------------
>Albizia_edwallii_Dalmaso_272@NODE_1_length_661_cov_9.354785
----------------------------------------------------------------------------------------------------------------------------------------------------------------------------------------------------------------------------------------------------------aacactccaaatatatcttatgcaatatacag---cgagtatgttttatcccaaaa--------aaaggtttatacacgctcagtggagtagagcgcatgatagtgtagtgcgttgcaaccagagaatcatccccacaccagataaggtaacatatataaacgagaggcgg---acaacatcaacgagattaactcccaattttccagtaccatggtggttttaaaatctactcttccactatcatctctccataccaatctacttctcttcttcaacctctcatccaaacacgcttcttcttctcttctatttctcagccatgcccacccgactagaaccgctggaccctccagactctccattcggtcttacatggagaaacccgattctatttccagtttcgctaacaaggtcatcggttcacttcccgtagtcggcctcatagcaagaatcctcagcgatgaaggaggcgttggcggtgacattatcgattttgctgagtttcgaaggcgtgttggaaagaagtgtaccattactgattctagagctttctatgaattccaagatcgtcgaggacgggtaataagctatatgatttcccccaaaaatcaaattccagccatcgtttttttattttatagttaaactttatccagttgattttgaaaaatc--------------------------------------------------------------------------------------------------------------------------------------------------------------------------------------------------------------------------------------------------------------------------------------------------------------------------------------------------------------------------------------------------
>Albizia_inundata_Wood_26530@NODE_1_length_682_cov_559.478469
--------------------------------------------------------------------------------------------------------------------------------------------------------------------------------------------------------------------------------------------------------------gcctaatcatgtgatatgttaagtacat---ggagtatgttttatcccaaaaaaaagaagaagaatttatacaggctcagcggagtagagcgcatgatagtgtagtgcgttgcaaccagagagtcatccccacaccagataaggtaacatatataaacgagaggcgg---acaacatcaacgagattaactcccaattttccagtaccatggtggttttaaaatctactcttccactatcatctctccataccaatctacttctcttcttcaacctctcatccaaacacgcttcttcttctcttttatttctcagccatgcccacccgactagacccgctggaccctccagactctccattcggtcttacatggagaaacccgattctatttccagtttcgctaacaaggtcatcggttcacttcccgtagtcggcctcatagcaagaatcctcagcgatgaaggaggcgttggcggtgacattatcgattttgctgagtttcgaaggcgagttggaaagaagtgtaccattactgattctagagctttctatgaattccaagatcgtcgaggacgggtaataagctatatgatttcccacaaaaatcaaattccagcaatggt---------------ttaaactttatccagttgattttgaaaaatcaagactatgtgtgagaccttcgtattt-----------------------------------------------------------------------------------------------------------------------------------------------------------------------------------------------------------------------------------------------------------------------------------------------------------------------------------------------------------------------
>Albizia_subdimidiata_var_minor_Gorts_341@NODE_1_length_656_cov_66.210708
---------------------------------------------------------------------------------------------------------------------------------------------------------------------------------------------------------------------------------------------------------------------------------------------------------------------------------------------------------------------------ttgcaaccagagaatcatccccacatcagataaggtaacatatataaacgagaggcggactacaacatcaacgagattaactcccaattttccagtaccatggtggttttaaaatctactcttccactatcatctgtccataccaatctacttctcttcttcaacctctcatccaaacacgcttcttcttctcttttatttctcagccatgcccacccgactagacccgctggaccctccagactctccattcggtcttacatggagaaacccgattctatttccagtttcgctaacaaggtcatcggttcacttcccgtagtcggcctcatagcaagaatcctcagcgatgaaggaggcgttggcggtgacattatcgattttgctgagtttcgaaggcgagttggaaagaagtgtaccattactgattctagagctttctatgaattccaagatcgtcgaggacgggtaataagctatatgatttccgccaaaaatcaaattccagcaatggtttttttattttatagctaaactttatccggttgattttgaaaaatcaagactatgtatgagaccttcatatttggacaaaaaagtaatttagctctggagtccgttcaactttttgttgctctctgattgtggatatggta---------------------------------------------------------------------------------------------------------------------------------------------------------------------------------------------------------------------------------------------------------------------------------------------------
>Albizia_subdimidiata_var_subdimidiata_Ferreira_210@NODE_1_length_1120_cov_155.080537
-------------------------------------------------------------------------attgaattaaagaaatattagttaatatgacatgtattttttaaaacaccctaattattttcctcaattctctcattttccctcgtcattgcttattgttcatagagtataatgagagtaaatt--aaaaaaattgaaaaatataaaaaaattatatctaatattcaggataaaatcaatt-tctcatcatgtaatatgttaagtacgt---tgattatgttttatccaaaaaaaaaaaaagggaatttatacaggctcagcggagtagagcgcatgatagtgcagtgcgttgcaaccagagaatcatccccacatcagataaggtaacatatataaacgagaggcggactacaacatcaacgagattaactcccaattttccagtaccatggtggttttaaaatctactcttccactatcatctctccataccaatctacttctcttcttcaacctctcatccaaacacgcttcttcttctcttttatttctcagccatgcccacccgactagacccgctggaccctccagactctccattcggtcttacatggagaaacccgattctatttccagtttcgctaacaaggtcatcggttcacttcccgtagtcggcctcatagcaagaatcctcagcgatgaaggaggcgttggcggtgacattatcgattttgctgagtttcgaaggcgagttggaaagaagtgtaccattactgattctagagctttctatgaattccaagatcgtcgaggacgggtaataagctatatgatttcccacaaaaatcaaattccagcaatggtttttttattttatagctaaactttatccggttgattttgaaaaatcaagactatgtatgagaccttcgtatttggacaaaaaagtaatttagctctggagtccgttcaactttttgttgctctctgattgtcgatatggtatcagttgcctttgatttttcgatgatttaaaatgggattaattaatgcatgtgacgatgtgctgttgatttggtgttgatttcaatgtggataggcgggggatcctctttatgttctgttatgctgttggttagctgcagttggtgctggtctgctcaagtctgaggagattt----------------------------------------------------------------------------------------------------------------------
>Albizia_tomentella_Leach_Dunlop_3801@NODE_2_length_1237_cov_127.538793
--------------------------------------------------------------------------ttaaatttgatatat-----------------------ttggaattg-----------------------------------------------------------------aagggtgccttaggagcaaaatagaatatacgcattacaattttttataagggaagtgaaagttaaattcgtaagcaagtc--atcctaag--------tgacaaaatttagatatttggatctatatatcttataatacttatccaccaaagttctattcataagaattctatgg--------ctatgatttcctctcatctcgcttaaaatttaaagcata-ccgccatgctgagaacatcagcatcggaatccccttcttattctccttcgttcagaaggtttctcttcccatttttccacaatcatctctctataccaatctgcttctcttcttcaacctcttatctaaacacacttcgtcatctcttctatttcttaggcatac---cccgactagacccgttagaccctccaaactctccattcggtcttacatggagaaacccgattctatttccagtttcgctaataaggtcatcggttcacttcccgtcgtcagcctcatagcaaggatcctcagcgatgaaggaggcattagcggtgacattat-gattttactgagttctaaaggtgagttggaaagaagtgtaccattactgattctagagctttctataaattctaag-tgactgtgcatgaatagtgttctatcagtctgactcgggacataaggagctattattgaatctgttggtcaatcattgtactttaaatattgttattcaatgaatttctccatttagtcagttatctatgcgggagcaaagataaaataagaccagtaggagtacagggt-------gacccaccagcatggatcaagtcataagctatgtataaccacgtcacaatctgagatcataatggtt-------------------------tcctacatgagagtcgctg-----------------------atatttgaccaagtcaaaagtcacc-----------------------------------------------------------------------------------------------------tttgaccgggtga--tgataaagact-----------------------------
>Albizia_tomentella_Leach_Dunlop_3801@NODE_4_length_1053_cov_92.112705
------------------------------------------------------------------taagaagagaatgtagtatgtgaattatgaacaaaaataaaaataattcaaataacctaagtaagatctt-----------------------------------acaaaaaaa-------------------aaaaggatcaaaacaatttaaatttcaaaccctgtataaaaaaaaatcaaactctgtatttactaattctatgttaatggcctcaacaattacaaccacttaat---atctatacatcttataatatttatccaccgaattactgttcataaaaattgtatgg--------ttatggtttcttctcacgcctcttaaattttaaaacatacccgtgttactgctttatttgaaattcaaacccactttctcccttctagcaccatggtggttttaaaatcta--------------------------------cttctcttcttcaacatctcatctaaacacacttcgacatctcttctatttctcagtcatgctcacccgagtagacccgctggaccctccagactctccattctgtcttacatggagaaaccccattctatttccagtttcgctaataaggtcatcggtttacttcccgtcgtcggcctcatagcaaggatcctcagcgatgaaggaggcgttggcggtgacattatcgattttgctgagctctgaaggcgagttggaaagaagtgtaccattattgattctagagctttctatgaattccaagatcgtcgaggacgggtaataagttataagatttcccccgaaaatccatatccaacattgggttttttattttatagttaaactttatctagtggattttgaaaaatcaagactactacattgaacttcgtacattgcaaaaaatgtaatttagctttggagtctgttcaactttttgttgctttctgattgtggatatggtatcagttgctagtgatttttca------------------------------------------------------------------------------------------------------------------------------------------------------------------------------------------------------------------------------------------------------------------------------
>Albizia_xerophytica_Hughes_1435@NODE_1_length_1258_cov_94.732430
---------------------------------------------------------------------------------------gtgttagttaatatgaaatgtattttctaaaacactctagttattttcctcaattccgtcatttcccttcctcattggttattgttgagagagtataatgaggataaattagaaaaaaattaaaaaatat-aaaaattttatcttatatataaaat-aaaatcaatttcctgagcatttcatatattaagtatat---ggagtatgttttatccaaaaa---aaaaaaaaaaattatacaggctcagtggagtagagcgcatgacagcgtagtgcgttgcaaccagagaatcatccccacaccagataaggtaacatatataaacgagaggcggacaacaacatcaacgagattaactcccaattttccagtaccatggtggttttaaaatctactcgtccactatcatctctccataccaatctacttctcttcttcaacctctcatccaaacaagcttcttcttctcttttatttctcagccatgcccacccgactagacccgctggaccctccaggctctccattcggtcttacatggagaaacccgattctatttccagtttcgctaacaaggtcatcggttcacttcccgtagtcggcctcatagcaagaatcctcagcgatgaaggaggcgttggcggtgacattatcgattttgctgagtttcgaaggcgagttggaaagaagtgtaccattactgattctagagctttctatgaattccaagatcgtcgaggacgggtaataagctatatgatttcccccaaaaataaaattccagcaatggtttttttattttatagctaaactttatccagttgattttgaaaaatcaagactatgtatgagaccttcgtatttggacaaaaaagtgatttagctctggagtctgttcaactttttgttgctctctgattgtggatatggtatcagttgcttttgatttttcgatgatttaaaatgggattaattaatgcatgtgacgatgtgctgttgatttggttttgatttcaatgtggataggcgggggatcctctttatgttctgttatgctgttggttagctgcagttggtgctggtctactcaagtctgaggagattttggatggggtcgcaaggctccggatctctaatgacattgaatttgaagagcagaacttcattgctttaatggatgaagccagagaggttagtccatctccatatatccatgtatcact
>Balizia_elegans_Iganci_870@NODE_2_length_520_cov_26.851016
attaaagaagataattatagtgttttagaatatacatgtcatattaactaattcaactaactttcttaatccaattaaattaggtaaatgtgtattaatataacatatattttctaaactaccctagtcattttcctcaattcccttgttttttctctttcttaattattgttaagggagtataatgaaggtaaattaaaaaaaaattaataaatataaaaaatattatcttatatttatgattaaaaataactctctaactatacttatgttaaaggacacgacagagtatgttttatca-----------atatatatatatacaggctccgtggagtgcagcgcatgatagtgtggtgcgttgcaaccagagaatcatccccacaccagataaggtaaaatatataaacgagaggcggacaacaacatcaacgagattaactcccaattttccagtaccatggtggttttaaaatc---------------------------------------------------------------------------------------------------------------------------------------------------------------------------------------------------------------------------------------------------------------------------------------------------------------------------------------------------------------------------------------------------------------------------------------------------------------------------------------------------------------------------------------------------------------------------------------------------------------------------------------------------------------------------------------------------------------------------------------------------------------------------------------------------------------------------------------------------------------
>Hydrochorea_corymbosa1_Bonadeu_655@NODE_1_length_613_cov_208.250896
-----------------------------------------------------------------------------------------------------------------------------------------------------------------------------------------------------------------------------------------------------aaaacaactatgtaaatatact--acgttaaggacacg-----------------------------------------acaggctccgtggagtagagtgcatgatagtgtggtgcgttgcaaccagagaatcatccccacaccagataaggtaaaatatataaacgagaggcggacaacaacatcaacgagattaactcccaattttccagtaccatggtggttttaaaatctactcttccactatcatctctccataccaatttacttctcttcttcaacctctcatccaaacacgcttcatcttctcttctatttctcagccatgcccacccgactagacccgctggaccctccagactctccattcggtcttacatggagaaacccgattctatttccagtttcgctaataaggtcattggttcacttcccgtcgtcggcctcatagcaaggatcctcagtgatgaaggaggcgttggcggtgacattatcgattttgctgagttccgaaggcgagttggaaagaagtgtaccattactgattctagagctttctatgaattccaagatagtcgaggacgggtaagaagctatatgatttcccccaaaaatcaaattccagcaatggtttttttattttatagttaaac---------------------------------------------------------------------------------------------------------------------------------------------------------------------------------------------------------------------------------------------------------------------------------------------------------------------------------------------------------------------------------------------------------------------------
>Hydrochorea_corymbosa2_Iganci_862@NODE_1_length_955_cov_366.178889
--------------------------------------------------------------------------------------------------------------------------------------------------------------------------------------------------------------------------------attatcttatatttataattaaaaacaactctgtaaatata-cttacgttaaggacacgacagagtatgttttatca---------------atatatatacaggctccgtggagtagagtgcatgatagtgtggtgcgttgcaaccagagaatcatccccacaccagataaggtaaaatatataaacgagaggcggacaacaacatcaacgagattaactcccaattttccagtaccatggtggttttaaaatctactcttccactatcatctctccataccaatttacttctcttcttcaacctctcatccaaacacgcttcatcttctcttctatttctcagccatgcccacccgactagacccgctggaccctccagactctccattcggtcttacatggagaaacccgattctatttccagtttcgctaataaggtcattggttcacttcccgtcgtcggcctcatagcaaggatcctcagcgatgaaggaggcgttggcggtgacattatcgattttgctgagttccgaaggcgagttggaaagaagtgcaccattactgattctagagctttctatgaattccaagatcgtcgagcacgggtaagaagctatatgatttcccccaaaaatcaaattccagcaatggtttttttattttatagttaaactttatccagttgattttgaaaaatcaagactatgtatgtgaccttcggatatggacaaaaaagtaatttagctctggagtctgctcaactttttgttgctctctgattgtggatgtggtatcagttgcttttgatttttcgttcatttaaaatgggattaattaattcatgtgacgatgtgctgttgatttggtgttaacttcaatgtgggtaggcgggggatcctctgtatgttctgttatgctgttggttagcagcagttggtgctggtctactcaagtctgaggagattt----------------------------------------------------------------------------------------------------------------------
>Hydrochorea_marginata_Morim_563@NODE_1_length_1603_cov_159.343381
attaaagaagatgactatagtgttttagaacatacatgttatattaactaactcaattaagtttcttcatccaatcaaattagataaatgtgtattaatataacatatattttctaaactactttagttattttcctcaattctctcattttttctctttctgaattattgttaagggagtataataaaggtaaattaaaaaaatattaataaatataaaaaatattatcttatatttatgattaaaaacaactctgtaaatatacttacgtttaaggacacgacagagtatgttttatca---------------atatatatacaggctccgtggagtagagtgcatgatagtgtggtgcgttgcaaccagagaatcatccccacaccagataaggtaaaatatataaacgagaggcggacaacaacatcaacgagattaactcccaattttccagtaccatggtggttttaaaatctactcttccactatcatctctccataccaatttacttctcttcttcaacctctcatccaaacacgcttcatcttctcttctatttctcagccatgcccacccgactagacccgctggaccctccagactctccattcggtcttacatggagaaacccgattctatttccagtttcgctaataaggtcattggttcacttcccgtcgtcggcctcatagcaaggatcctcagcgatgaaggaggcgttggcggtgacattatcgattttgctgagttccgaaggcgagttggaaagaagtgcaccattactgattctagagctttctatgaattccaagatcgtcgagcacgggtaagaagctatatgatttcccccaaaaatcaaattccagcaatggtttttttattttatagttaaactttatccagttgattttgaaaaatcaagactatgtatgtgacctttgtatatggacaaaaaagtaatttagctctggagtctgcgcaactttttgttgctctctgattgtggatatggtatcagttgcttttgatttttcgatcatttaaaatgggattaattaattcatgtgacgatgtgctgttgatttggtgttaatttcaatgtgggtaggcgggggatcctctgtatgttctgttatgctgttggttagcagcagttggtgctggtctactcaagtctgaggagattttggatggggttgcaaggctccggatctctaatgacattgaatttgaagagcagaatttcattgctttaatggatgaagccagagaggttagtctttctccatatatccatgtatcact
>Jupunba_abbottii_Zanoni_21220@NODE_1_length_1099_cov_151.203523
----------------------------------------------------------------------------------------------ttaatatgacatgtattttttaaactactttagtcattttccttaattccctcatttcttcttctttttgattattgttgagggagtataatgaggataaattgggaaaagattagcaaatataaaaaat-ttattttatatttatgatcaaaatcaactctctaaatatatcttatattaaggatacaagaaagtatgttttataaaaatt--atatatatatatacacacaggctccgtggagtagagcgcatgatagtgtgctgcgtcgcaaccagagaatcatccccacaccagataaggtaacatatataaacgagaggcagacaacaacatcaacgagattaactccccattttccagtaccatggtggttttaaaatctactcttccactatcatctctccataccaatctacttctcttcttcaacctctcatccaaacacgcttcatcttctcttttatttctcagccatgcccacctgactagacccgctggaccctccagactctccattcggtcttacatggagaaacccgattctatttccagtttcgctaataaggtcatcggttcactgcccgtcgttggcctcatagcaaggatcctcagcgatgaaggaggcgttggcggtgacattatcgattttgctgagttccgaaggcgagttggaaagaagtgtaccattactgattctagagctttctatgaattccaagatcgtcgaggacgggtaataagccatatgatttcccccaaaaatcaaattccagcaatggttttttta-tttatagttaaactttatccagttgattttgaaaaatcaagactatgtgtgtgaccttcgtatatggacaaaaaagtaatttagctcaggagtctgttcaactttttgttgctctctgattttggatatggtatcagttgcttttgatttttcgatcatttaaaatgggattaattaatgcatgtgacgatatgctgttgatttggtgttaacttcaatgtgggtaggcgggggatcctctgtatgttctgttatgctgttggttagcagcagttggtgctggtctactcaagtctgaggagattttgga------------------------------------------------------------------------------------------------------------------
>Jupunba_cochleata_Bonadeu_673@NODE_1_length_754_cov_27.533235
cttaaattttttagatttcataatttagtttatcaatactaattttcaggtcccaataaagttacttactttttctaaattttttaaattagtattagctcatttctaattccataaattaccttaatcgaatattctcatttt----------ttttatttaaactggctttcagataata-attaaaataggcttaaagttagaaaaaaaaaagtcacttctgccaccatcgatttacatttacaatctaacttttaatcctatctcactt---------------------------------aaaagtcagatcgtaaaaattgttacttctccatcactatcatgatagtgtggtgcgttgcaaccagagaatcatccccacagcagataaggta----atataaacgagaggcggacaacaacatcaacgagattaactcccaattttccagtaccatggtggttttaaaatctactcttccactatcatct--------------------------------------------------------------------------------------------------------------------------------------------------------------------------------------------------------------------------------------------------------------------------------------------------------------------------------------------------------------------------------------------------------------------------------------------------------------------------------------------------------------------------------------------------------------------------------------------------------------------------------------------------------------------------------------------------------------------------------------------------------------------------------------------------------------------------------------------
>Jupunba_commutata_Maguire_46145@NODE_1_length_1347_cov_129.703150
-----------------------------aaatacatatcatattaactaactcaactaactttcttaatccaatcaaattaagtaaatgtatgttaatatgacatgtattttctaaatcactctagtcatttttcttaattctctcatttattctcctccttaattattgttgaggaagtataatgagggtaaatcaaaaaaaaattaacaaatataaaaaatattatcttacatttaaaatcaaaatgaa-----------------gtgttaacaacatgagagagtatgttttatcaaaaa------tatatatatatatccaggctccgtggagtggagcgcatgataatgtggtgcgttgcaaccagagaatcatccacacaccagataaggtaacatatacaaacgagaggcggacaacaacatcaacgagattaactcccaattttccagtaccatggtggttttaaaatctactcttccactatcatctctccataccaatttacttctcttcttcaacctctcatccaaacacgcttcatcttctcttctatttctcagccatgcccacccgactagacccgctggaccctccagactctccattcggtcttacatggagaaacccgattctatttccagtttcgctaataagatcatcggttcacttcccgtcgtcggcctcatagcaaggatcctcagcgatgaaggaggcgttggcggtgacattatcgattttgctgagttccgaaggcgagttggaaagaagtgtaccattactgattctagagctttctatgaattccaagatcgtcgaggacgggtaagaagctatacgatttcccccaaaaatcaaattccagcaatggtttttttattttatagttaaactttatccggttgattttgaaaaatcaagactatgtatgtgaccttcgtatatggacaaaaaagtaatttagctctggagtctgctcaactttttgttgctctctgattgtgg-tatggtatcagttgcttttgatttttcgatcatttaaaatgggattaattaatgcatgtgacgatgtgctgttgatttggtgttaatttcaatgtgggtaggcgggggatcctctgtatgttctgttatgctgttggttagcagcagttggtgctggtctactcaagtctgaggagattttggatggggttgcaaggctccggatctctaatgacattgaatttgaagagcagaacttcattgctttaatgggtgaagccagagaggttagtctttctccacatatccatgtatcatt
>Jupunba_filamentosa_Lima_7487@NODE_1_length_1602_cov_104.816393
attaaggaagatgactatggtattttagaacatatatgacatattaactaattcaataaacttttttaatccaatcaaattaagtaaatgcgtgttaatatgacatgtattttctaaactactctagttattttcctcaattccctcatttcccctcctttttgattattattgagggaatataatgagggtaaattaagaaaagattaagaaatataaaaaatattattttatatttagtatcaaaatcaactctctaaatatatcttattttaaaaacacggtagagtatgttttatc------aaatatatatatatatatacaggctccgtggagtagagcgcatgatagtgtggtgcgttgcaaccagagaatcatccccacaccagataaggtaacatatataaacgagaggcggacaacatcatcaacgagattaactcccaattttccagtaccatggtggttttaaaatcaactcttccactatcatctctccataccaatctacttctcttcttcaacctctcatccaaacacgcttcatcttctcttctatttctcagccatgcccacccgactagacccgctggaccctccagactctccattcggtcttacatggagaaacccgattctatttccagtttcgctaataaggtcatcggttcacttcccgtcgtcggcctcatagcaaggatcctcagcgatgaaggaggcgttggcggtgacattatcgattttgctgagttccgaaggcgagttggaaagaagtgtaccattactgattctagagctttctatgaattccaagatcgtcgaggacgggtaataagctatatgatttcccccaaaaatcaaattccagcaatggtttttttattttatagttaaactttatccagttgattttgaaagatcaagactatgtatgtgaccttcgtatatggacaaaaaagtaatttagctctggagtctgttcaactttttgttgctctctgattgtggatatggtatcagttgttttagaaagaaaaatgaaaagaaaaagctctgaaaaatatttctgaggacatacttta--ttcaatatgtaattgggtatttaaatacatcaaatc-------------atgataattaaaattaaaaaaatctgccactatcccatcgaatcagcaacagactt----------------gacccactcctaatatcccactaaatcagagagttatg-------tggctaaatggctagaaatcaggaaactgactttgactgaaattctaataaatttat
>Jupunba_floribunda_Iganci_883@NODE_1_length_1287_cov_82.834711
----------------------------------------------actaactcaactaactttcttaatccaatcaaattaagtaaatgtgtgttaatatgacatgtattttctaaactatcctagtcattttcctcaatttcctcatttctcctcttccttgattattgttgagggagtataatgaaggtaaattaggaaaagattaataaatataaaaaatattatcttatatttaagattaaaatcaactcttcagatatattttatagaaagaacgttagagcgtatgttttgtcaagat-aagaatatacacacacacacaggctccgtggagtagagcgcatgataatgtggtacgttgcaaccagagaatcctccccacaccagataaggtaacatatataaacgagaggcggacaacaacatcaacgagattaactcccaattttccagtaccatggtggttttaaaatctactcttccactatcatctctccataccaatctacttctcttctttaacctctcatccaaacacgcttcatcttctcttctatttct----------------------------------------------------------------------------------agtttcgctaataaggtcatcggttcacttcccgtcgtcggcctcatagcaaggatcctcagcgatgaaggaggcgttggcggtgacattatcgattttgctgagttccgaaggcgagttggaaagaagtgtaccattactgattctagagctttctatgaattccaagatcgtcgaggacgggtaataagctatatgatttcccccaaaaatcaaattccagcaatggtttttttattttatagttaaactttatccagttgattttgaaaaatcaagactatgtatgtgaccttcgtatatggacaaaaaagtaatttagctctggagtctgttcaactttttgttgctctctgattgtgg-tatggtatcagttgcttttgatttttcgatcatttaaaatgggattaattaatgcatgtgacgatgtgctgttgatttggtgttaatttcaatgtgggtaggcgggggatcctctgtatgttctgttatgctgttggttagcagcagttggtgctggtctacttaagtctgaggagattttggatggggttgcaagactccggatctctaatgacattgaatttgaagagcagaacttcattgctttaatgggtgaagccagagaggttagtctttctccatatatccatgtatcact
>Jupunba_laeta_Mori_25147@NODE_1_length_921_cov_55.954976
----------------------------------------------------------------------------------------------------------------------------------------------------------------------------------------------gtaaattaggaaaaggttaataaatataaaaaatattattttatatttataatcaaaatcaactcttcaaatatatcttatatttattaaa--------------------------------tatatacacacacaggctccgtggagcagagcgcatgatagtgtggtgcgttgcaaccagagaatcatccccacagcagataaggtaac--atataaacgagaggcggacaacaacatcaacgagattaactcccaattttccagtaccatggtggttttaaaatctactcttccactatcatctctccataccaatctacttctcttcttcaacctctcatccaaacacgcttcatcttctcttctatttctcagccatgcccacccgacta---------gaccctccagactctccattcggtcttacatggagaaacccgattctatttccagtttcgctaataaggtcatcggttcacttcccgtcgtcggcctcatagcaaggatcctcagcgatgaaggaggcgttggcggtgacattatcgattttgctgagttccgaaggcgagttggaaagaagtgtaccattaccgattctagagctttctatgaattccaagatcgtcgaggacgggtaagaagctatgtgatttccccaaaaaatcaaatttcagcaatggtttttttattttatagttaaactttatccagttgattttgaaaaatcaagactatgtatgtgaccttcgtatatggacaaaaaagtaatttagctctggagtctgctccactttttgttgctctctgattgtggatatggtatcagttgcttttgatttttcgatcatttaaaatgggattaattaattcatgtgacgatgtgctgttgatttggtgtttacttcaatgtgggtaggcgggggatcctctgtatgttctgttatgctgttggttag-------------------------------------------------------------------------------------------------------------------------------------------------------------
>Jupunba_langsdorfii_Ribeiro_728@NODE_1_length_644_cov_38.897707
attaaggaagatgattatgctgttttagaacatatatgtcatattaactaacttaactaacttttttaatccaatcaaattaagtaaatgcgtgttaatatgacatgtattttctaaactactctagtcattttcctcattt---------ctcccccttcttgattattgttgagggagtataatgagggtaaattgagaaaatattaataaatataaaaaatattatcttatatttatgatcaaaatcaactctctaaacatattttatattaaggaagagaaggagtatgttttatcaaa-----aaatttatatatatatacaggctccgtggagtagagcgcatgatagtgtggtgcgttgccaccagagaatcatccccacaccagataaggtaacatatataaacgagaggcggacaacaacatcaacgagattaactcccaattttccagtaccatggtggttttaaaatctactcttccactatcatctctccataccaatctacttctcttcttcaacctctcat-------------------------------------------------------------------------------------------------------------------------------------------------------------------------------------------------------------------------------------------------------------------------------------------------------------------------------------------------------------------------------------------------------------------------------------------------------------------------------------------------------------------------------------------------------------------------------------------------------------------------------------------------------------------------------------------------------------------------------------------------------------------------------------------------------
>Jupunba_langsdorfii_Ribeiro_728@NODE_2_length_574_cov_34.217304
attaagagagatgattatggtgttttagaaaatacatgtcatattaactaattcaactaactttcttaattcaatcaaattaggtaaatgtgtgttaatatgacatgtattttctaaactactctagtcattttcctcaatt---------cccctcctcgttgattattgttgagggagtataatgagggtaaattaggaaaagattaataaatattaaaaatattattttatatttagtatcaaaatcaattctttaaatatatcttatatcaaggacaagag--agaatgttttatcaatat-atatatatatatatatatacaggctccgtggagtagagcgcatgatagtgtggtgcgctgcaaccagagaatcatccccacagcagataaggtaacatatataaacgagaggcggacaacaacatcaacgagattaactcccaattttccattaccatggtggttttaaaatctactcttccactatcatctctccataccaatctacttctcttcttcaacctctcat-------------------------------------------------------------------------------------------------------------------------------------------------------------------------------------------------------------------------------------------------------------------------------------------------------------------------------------------------------------------------------------------------------------------------------------------------------------------------------------------------------------------------------------------------------------------------------------------------------------------------------------------------------------------------------------------------------------------------------------------------------------------------------------------------------
>Jupunba_longipedunculata_Cardona_2682@NODE_1_length_1250_cov_149.224211
attaaggaagatgactatgctgttttagaacatacatgtcatattaactaactcaactaactttcttaattcaatcaaattaggtaaatgtgtattaatatgacatgtattttctaaactactctagtcatttt---------cctcatttctcccctttcttaattattgttgagggagtataatgagggtaaattgggaaaagattaataaatataaaaaatattattttatatttatgattaaaatcagctttctaaatatatcttatattaaagacaccacagagtatgttttatcaaaaa-----atttatatatacatacaggctccgtcgagtagagcgcatgatagtgtggtgcgttgccaccagagactcatccccacaccagataaggtaacatatataaacgagaggcggacaacaacatcaacgagattgactcccaattttccagtaccatggtggttttaaaatctactcttccactatcatctctccataccaatctacttctcttcttcaacctctcatccaaacacgcttcatcttctcttctatttctcagccatgcccacccgactagacccgctggaccctccagactctccattcggtcttacatggagaaacccgattctatttccggtttcgctaataaggtcatcggttcacttcccgtcgtcggcctcatagcaaggatcctcagcgatgaaggaggcgttggcggtgacattatcgattttgctgagttccgaaggcgagttggaaagaagtgtaccattactgattctagagctttctatgaattccaagatcgtcgaggacgggtaataagctatatgatttcccccaaaaatcaaattccagcaatggtttttttattttatagttaaactttatccagttgattttgaaagatcaagactatgtatgtgaccttcgtatatggacaaaaaagtaacttagctctggagtctgttcaactttttgttgctctctgattgtggatatggtatcagttgcttttgatttttcgatcatttaaaatgggattaattaatgcatgtgacgatgtgctgttgatttggtgttaatttcaatgtgggtaggcgggggatcctctgtatgttctgttatgctgttggttagcagcagttggtgctggtctactcaagtctgaggagattttggatggggttgcaaggctccggatctctaatgacattgaatttgaagagcagaac--------------------------------------------------------------
>Jupunba_macradenia_Lourteig_3021@NODE_1_length_1079_cov_166.541916
----------------------------------tgagccgaaccgaccggacccaaaa----------ccgggtcgaaccgaac----accggacccaaaaccatatccttttcaaacttccaaaaccaaaatcgggtgaaacttcagggaccaaaaccaccaatttcaattgagggacca----aaagcaaaattgagtcaaacttcagggac-taaaaccactgattttaaatgagggaccaaaaccaaag-ttcgatcaaact-----tcagggaccaa--aagttatattatccc--aaat---tatatacacacaaacagaggctccgtggagtagagcgcatgataggctggtgcgttgcaaccagagaataatccccacaccagataaggtaacatatataaacgagaggcggacaacaacatcaacgagattaactcccaattttccattaccatggtggttttaaaatctactcttccactatcatctctccataccaatctacttctcttcttcaacctctcatccaaacacgcttcatcttctcttctatttctcagccgtgcccacccgactagacccgctggaccctccagactctccattcggtcttacatggagaaacccgattctatttccagtttcgctaataaggtcatcggttcacttcccgtcgtcggcctcatagcaaggatcctcagcgatgaaggaggcgttggcggtgacattatcgattttgctgagttccgaaggcgagttggaaagaagtgtaccattactgattctaaagctttctatgaattccaagatcgtcgaggacgggtaataagctatatgatttcccccaaaaatcaaattccagcaatggtttttttattttatagttaaactttatccagttgattttgaaaaatcaagactacgtatgtgaccttcgtatatggacaaaaaagtaatttagctctggagtctgctcaactttttgttgctctctgattgtggatatggtatcagttgcttttgatttttcgatcatttaaaatgggattaattaatttatgtgacgatgtgctgttgatttggtgttaatttcaatgtgggtaggcgggggatcctctg--------------------------------------------------------------------------------------------------------------------------------------------------------------------------------------
>Jupunba_microcalyx_Iganci_855@NODE_1_length_535_cov_70.947598
--------------------------------------------atatcatattaactaactttcttaatccaatcaaattaaataaatgtgtgttactatgacatgtattttctaaactatcctaataattttcctcaattctctcatttctcct-ccctttaattattgttgagggagtataatgagagtaaattagaaaaaaattaataaatataaaaaatattatcttatatttatgattaaaatccactgttcaaatatattatacgc--------------accatgttttatcaag------aatatttatatatatacaggctccgtggagtagagcgcatgataatgtggtgcgttgcaaccagagaatcatccccacaccagataaggtgacatatataaacgagaggcggacaacaacatcaacgagattaactcccaattttccagtaccatggtggttttaaaatctactcttccactatcatctctccataccaatttacttctcttcttcaacctctcatccaaacacgcttcatcttctcttctatttctcagccatgcccacccgactagacccgctggaccc--------------------------------------------------------------------------------------------------------------------------------------------------------------------------------------------------------------------------------------------------------------------------------------------------------------------------------------------------------------------------------------------------------------------------------------------------------------------------------------------------------------------------------------------------------------------------------------------------------------------------------------------------------------------------------------------------------------------------------------
>Jupunba_nipensis_Mayo_19662@NODE_1_length_765_cov_61.045058
-------------------------------------------------------------------------------------------------------------------------------------------------------------------------------gggagtataatgagggtaaattgggaaaagattaaaaaatataaaaaatataattttatatttaggatcaaaatcaactctttaaatatatcttatattaaagatataagagaatatgttttataaaaatt-------tatatatatatacaggctccgtggagtagagcgcatgatagtgtggtgcgtcgcaaccagagaatcatccccacaccagataaggtaacatatataaacgagaggcggacaacagcatcaacgagattaactcccaattttccagtaccatggtggttttaaaatctactcttccactatcatctctccataccaatctacttctcttcttcaacctctcatccaaacacgcttcatcttctcttctatttctcagccatgcccacccgactagacccgctggaccctccagactctccattcggtcttacatggagaaacccgattctatttccagtttcgctaataaggtcatcggttcactgcccgtcgtcggcctcatagcaaggatcctcagcgatgagggaggcgttggcggtgacattatcgattttgctgagttccgaaggcgagttggaaagaagtgtaccattactgattctagagctttctatgaattccaagatcgtcgaggacgggtaataagctatatgatttccctcaaaaatcaaattccagcaatggttttttta-tttatagttaaactttatccagttgattttgaaaaatcaaaactatgtgtgtgaccttcgaa--------------------------------------------------------------------------------------------------------------------------------------------------------------------------------------------------------------------------------------------------------------------------------------------------------------------------------------------------------------------------
>Jupunba_trapezifolia_Simon_1600@NODE_1_length_865_cov_77.516049
---------------------------------------------------------------------------------------------------------------------------------------------------------------------------------------------------------------------------------------------------------------------tatattttgtgttaacaac--gagagagtatgttttatcaa--------atatatatatatatccaggctccgtggagtagagcgtatgataatgtggtgcgttgcaaccagagaatcatccccacaccagataaggtaacatatataaacgagaggcggacaacaacatcaacgagattaactcccaattttccagtaccatggtggttttaaaatctactcttccactatcatctctccataccaatctacttctcttcttcaacctctcatccaaacacgcttcatcttctcttctatttctcagccatgcccacccgactagacccgctggaccctccagactctccattcggtcttacatggagaaacccgattctatttccagtttcgctaataagatcatcggttcacttcccgtcgtcggcctcatagcaaggatcctcagcgatgaaggaggcgttggcggtgacattatcgattttgctgagttccgaaggcgagttggaaagaagtgtaccattactgattctagagctttctatgaattccaagatcgtcgaggacgggtaagaagctatacgatttcccccaaaaatcaaattccagcaatggtttttttattttatagttaaactttatccggttgattttgaaaaatcaagactatgtacgtgaccttcgtatatggacaaaaaagtaatttagctctggagtctgctcaactttttgttgctctctgattgtgg-tatggcatcagttgcttttgatttttcgatcatttaaaatgggattaattaatgcatgtgacgatgtgctgttgatttggtgttaatttcaatgtgggtaggcgggggatcctctgtatgttc-------------------------------------------------------------------------------------------------------------------------------------------------------------------------------
>Punjuba_callejasii_Daly_5935@NODE_1_length_752_cov_47.560000
------------------------------------------------------------------------------------------------------------------------------------------------------------------------------------------------------------------------------------------------------------------------------------atacacgacggagtatgttttatataaaa-----------aaaataatataggctccgtggagtagagcgcatgagagtgtggaacgttgcaaccagagaatcatccccacaccagataaggtaacatgtataaacgagaggcggacaacaacatcaacgagattaactcccaatttttcagtaccatggtggttttaaaatctactcttccactatcatctctccataccaatctacttctcttcttcaacctctcatcgaaacacgcttcatcttctcttctatttctcagccatgcccacccgactagacccgctggaccctccagactctccgttcggtcttacatggagaagcccgattctatttccagtttcgctaataaggtcatcggttcacttcccgtcgtcggcctcatagcaaggatcctcagcgatgaaggaggcgttggcggtgacattatcgattttgctgagttccgaaggcgtgttggaaagaagtgtaccattactgattctagagctttctatgaattccaagatcgtcgaggacgggtaataagctatatgatttcccccaaaaatcaaattccagcaatggtttttttattttatagttaaactttatccagttgattttgaaaaatcaagactatgtatgagaccttcgtatatggacaaaaaagtaatttagctctggagtctgttcaactttttgttgctctctgattgtggatatggtatcagttgcttttgatttttc-------------------------------------------------------------------------------------------------------------------------------------------------------------------------------------------------------------------------------------------------------------------------------
>Punjuba_killipii_Palodorios_6252@NODE_1_length_929_cov_62.992958
---------------------------------------------------------------------------------------------------------------------------------------------------------------------------------------------------------------------------------------------------caaaatcaactctttaaatatatcttaggttaaggacaggag-----------tatcaaaaaaatatatatatatatatatacgagctccgtggagtagagcgcatgatagtgtggtgcgttgcaaccagagaatcatccccacaccagataaggtgacatatataaacgagaggcggacaacaacatcaatgagattaactcccaattttccagtaccatggtggttttaaaatctactcttccactatcatctctccataccaatctacttctcttcttcaacctctcatcgaaacacgcttcatcttctcttctatttctcagccatgcccacccgactagacccgctggaccctccagactctccattcggtcttacatggagaaacccgattctatttccagtttcgctaataaggtcatcggttcacttcccgtcgtcggcctcatagcaagaatcctcagcgatgaaggaggcgttggcggtgacattatcgattttgctgagttccgaaggcgagttggaaagaagtgtaccattactgattctagagctttctatgaattccaagatcgtcgaggacgggtaataagctatatgatttcccccaaaaatcaaattccagcgatggtttttttattttatagttaaactttatccagttgattttgaaaaatcaagactatgtatgagaccttcgtatatgg------aagtaatttagctctggagtctgttcaactttttgttgctctctgattgtggatatggtatcagttgcttttgatttttcgatgatttacaatgggattacttaatgcatgtgacgatgtgctgttgatttggtgttaatttcaatgtgggtaggcgggggatcctctgtatgttctgttaggctgttggttagcagcagttggtgc------------------------------------------------------------------------------------------------------------------------------------------------
>Punjuba_lehmannii_Escobar_7465@NODE_1_length_1430_cov_90.883962
attaaggcatatgactatgttattttagaaaatacatgtcatattaactaactaaactaactttcttaatccatttaaattaggtaactgtgtgttaatatgacttgtattttttaaaccaccctagttattttcctcaattccctcatttccctttcttcttgattgttgttgagggagtataataaggttaaattaaaaaaagattgataaatat-gagaataatatcttatatttagaatcaaaatcaactctctagatatatcttgagttaaggacaggagggagtatgttttatcaaaataacatacatacatatatatacgagctcagtggagtagagcgcatgatagtgtggtgcgttgcaaccagagaatcatccccacaccagataaggtgacatatataaacgagaggcggacaacaacatcaatgagattaactcccaattttccagtaccatggtggttttaaaatctactcttccactatcatctctccataccaatctacctctcttcttcaacctctcatcgaaacacgcttcatcttctcttctatttctcagccatgcccacccgactagacccgctggaccctccagactctccattcggtcttacatggagaaacccgattctatttccagtttcgctaataaggtcatcggttcacttcccgtcgtcggcctcatagcaagaatcctcagcgatgaaggaggcgttggcggtgacattatcgattttgctgagttccgaaggcgagttggaaagaagtgtaccattactgattctagagctttctatgaattccaagatcgtcgaggacgggtaataagctatatgatttcccccaaaaatcaaattccagcaatggttttttaattttatagttaaactttatccagttggttttgaaaaatcaagactatgtatgagaccttcgtatatgg------aagtaatttagctctggagtctgttcaactttttgttgctctctgattgtggatatggtatcaattgcttttgatttttcgatgatttacaatgggattaattaatgcatgtgacgatgtgctgttgatttggtgttaatttcaatgtgggtaggcgggggatcctctgtatgttctgttaggctgttggttagcagcagttggtgctggtctactcaagtctgaggagattttggatggggttgcaaggctccggatctctaatgacattgaatttgaagagcagaacttcattgctttaatggatgaagccagagaggttggtctttctccatatatccatgtatcact
>_R_Albizia_burkartiana_StivalSantos_678@NODE_1_length_809_cov_8.253316
-------------------------------------------------------------------------------------------------------------------------------------------------------------------------------------------------------------------------------------------------------------------------tcatatggtaagtagat---tgagtatgttttatcccaaaa-------aaaaaaattatacatgctcagtggagtagagcgcatgatagtgtagtgcgttgcaaccagacgatcatccccacaccagataaggtaacatatataaacgagaggccgacaacaacatcaacgagattaactcccaattttccagtaccatggtggttttaaaatctactcttccactatcatctctccataccaatctacttctcttcttcaacctgtcatccaaacacgcttcttcttctcttctatttttcagccatgcccacccgactagatccgctggaccctccagactctccattcggtcttacatggagaaacccgattctatttccagtttcgctaacaaggtcatcggttcacttcccgtagtcggcctcatagcaagaatcctcagcgatgaaggaggcgttggtggtgacattatcgattttgctgagtttcgaaggcgagttggaaagaagtgtaccattactgattctagagctttctatgaattccaagatcgtcgaggacgggtaataagctatatgatttcccccaaacatcaaattccagcaatggtttttttattttatagttaaactttatccagttgattttgaaaaatcaagactatgtacgagaccttcgtatatggacaaaaaagtaatttagctctggagtctgttcaactttgtgttgctctctgattgtggatacggtatcagttgcttttgatttttcgatgatttaaaatgggattaattaatgcatgtgacgatgtgct------------------------------------------------------------------------------------------------------------------------------------------------------------------------------------------------------------------------------------
>_R_Albizia_coripatensis_Hughes_2433@NODE_1_length_1517_cov_228.800000
attaaggaagctgactttggtgttttggaaaatacatgtcatattaattaaatcaactaatttacctaatttgattggattaaaaaagtgttagttaatatgacatgtattttctaaaacatcctagtcatttttctcaatt---------cccctcctccttgattattgttgagagagtatgataagagtaaattagaaaaatattaaaaaatat-aaaaattatattttatatttaaaat-aaaatcaactctataaatatctt--atgctatgtaaag---cgagtatgttttatcccaca---------aaaagtttatacaggctcagcggaggagagcgcatgatagtgtagtgcattgcaaccagagaataatccccacaccagataaggtaacatatataaacgagaggcggacaacaacatcaacgagattaactcccaattttccagtaccatggtggttttaaaatctactcttccactatcatctctccataccaatctgcttctcttcttcaacctctcatccaaacacgcttcttcttctcttctatttctcagccatgcccacccgactagacccgctggaccctccagactcgccattcggtcttacatggagaaacccgattctatttccagtttcgctaacaaggtcatcggttcacttcccgtagtcggcctcatagcaagaatcctcagcgatgaaggaggcgttggcggtgacattatcgattttgctgagtttcgaaggcgtgttggaaagaagtgtaccattactgattctagagctttctatgaattccaagatcgtcgaggacgggtaataagctatatgatttcc---------caaattccagccatggtttttttattttatagttaaactttatccagttgattttgaaaaattaagactatgtatgagaccttcgt----ggacaaaaaagtaattta-ccttggagtcatttcaactttttgttgctctcagattgtggatatggtatcagttgcttttgatttttcgatgatttaaaatgggattaattaatgcatgtgacgatgtgctgttgatttggtgttaatttcaatgtggataggcgggggatcctctttatgttctgttatgctgttggttagcagcagttggtgctggtctactcaagtctgaggagattttggatggggttgcaaggctccggatctctaatgacattgaatttgaagagcagaacttcattgctttaatggatgaagccagagaggttagtccatctccatatatccatgcatcaat
>_R_Albizia_glabripetala_Lewis_1652@NODE_1_length_772_cov_68.299281
--------------------------------------------------------------------------------------------------------------------------------------------------------------------------------------------------aattaaaaaaaattgaaaaatataaaaaattatatctaatatttaggat-aaaatcaa-tttctcatcatgttatatgttaagtacgt---tgattatgttttatccaaaaaaaaaaaaagggaatttatacaggctcagcggagtagagcgcatgatagtgcagtgcgttgcaaccagagaatcatccccacatcagataaggtaacatatataaacgagaggcggactacaacatcaacgagattaactcccaattttccagtaccatggtggttttaaaatctactcttccactatcatctgtccataccaatctacttctcttcttcaacctctcatccaaacacgcttcttcttctcttttatttctcagccatgcccacccgactagacccgctggaccctccagactctccattcggtcttacatggagaaacccgattctatttccagtttcgctaacaaggtcatcggttcacttcccgtagtcggcctcatagcaagaatcctcagcgatgaaggaggcgttggcggtgacattatcgattttgctgagtttcgaaggcgagttggaaagaagtgtaccattactgattctagagctttctatgaattccaagatcgtcgaggacgggtaataagctatatgatttccgccaaaaatcaaattccagcaatggtttttttattttatagctaaactttatccggttgattttgaaaaatcaagactatgtatgagaccttcatatttggacaaaaaagtaatttag----------------------------------------------------------------------------------------------------------------------------------------------------------------------------------------------------------------------------------------------------------------------------------------------------------------------------------------------------
>_R_Albizia_multiflora_Hughes_3090@NODE_1_length_1363_cov_142.941680
---------gataactttagtattttaaaaaatacatatcatattaattagttcaactaatttacctaattttattggattaagaaaatattagttaatatgatatatattttttaaaataccctaatcattttcc---------tcatttttcttccccaatggttattgttgggggagtataatgaggataaattgaaaaaaaatt-aaaaatat-aaaaattctatgttataattaggat-aaaatcaatttcacgaacatgtcatttgctaagcacat---ggggtatgttttatcaaaaaaaaaaaaaaagagaattatacaggctccgtggagtagagcgcatgatagtgtagtgcgttgcaaccagagaatcatccccacacaagataaggtaacatatataaacgagaggcggacaacaacattaacgagattaactcccaattttccagtaccatggtggttttaaaatctactcttccactatcatctctccataccaatctacttctcttcttcaacctctcatccaaacacgcttcttcttctcttctatttctcagccatgcccacccgattagacccgcgggaccctccagactctccattcggtcttacatggagaaacccgattctatttccagtttcgctaacaaggtcatcggttcacttcccgtagtcggcctcatagcaagaatcctcagcgatgaaggaggcgttggcggtgacattatcgattttgctgagtttcgaaggcgagttggaaagaagtgtaccattactgattctagagctttctatgaattccaagatcgtcgaggacgggtaataagctatatgatttcccccaaaaatcaaattccagcaatggtttttttattttacagttaaactttatccagttgattttgaaaaatcaagactatgtatgagaccttcgtatatggacaaaaaagtaatttagctctggattctgttcaactttttgttgctctctgattgtgggtatggtatcagttgctttagatttttcgatgatttaaaatgggattaattaatgaatttgacgatgtgctgttgatttggtgttggtttcaatttggataggcgggggatcctctttatgttctgttatgctgttggttagctgcagttggtgctggtctactcaagtctgaggagattttggatggcgttgcaaggctccggatctctaatgatattgagtttgaagagcagaacttcattgctttaatggatgaagccagagaggttagtccatctccatatatccatgtatcact
>_R_Albizia_niopoides_Simon_1601@NODE_1_length_1165_cov_181.177390
-----------------------------------------------------------------------------------------------------------------------caccttattcattttcctcaacttggtcatttcctctccttattagttattgttgaaggagtataatgaggataaatt--aaaaaaattgaaaaatat-aacaattttattttatatttaagat-aaaattaatttcctaaacacgtcatatattaagtgcat---ggagtatgttttatcccaaaa------aaaaaaaattatacaggctcagtgaagtagagcgcatgatagtgtagtgcgttgcaaccagagaatcatccccacaccagataaggtaacatatataaacgagaggcggacaacaacatcaacgagattaactcccaattttccagtaccatggtggttttaaaatctactcttccactatcatctctccataccaatctacttctcttcttcaacctctcatccaaacacgcgtcttcttctcttctatttctcagccatgcccacccgactagacccgctggaccctccagactctccattcggtcttacatggagaaacccgattctatttccagtttcgctaacaaggtcatcggttcacttcccgtagtcggcctcatagcaagaatcctcagcgatgaaggaggcgttggcggtgacattatcgattttgctgagtttcgaaggcgagttggaaagaagtgtaccattactgattctagagctttctatgaattccaagatcgtcgaggacgggtaataagctatatgatttcccccaaaaatcaaattccagcaatggtttttttattttattgttaaactttatccagttgattttgaaaaatcaagactatgtatgagaccttcgtatttggacaaaaaagtaatttagctgtggagtctgttcaactttttgttgttctctgattgtggatatggtatcagttgcttttgatttttcgatgatttaaaatgggattaattaatgcatatgacgatgtgctgttgatttggtgttgattccaatgtggataggcgggggatcctctttatgttctgttatgctgttggttagctgcagttggtgctggtctactcaagtctgaggagattttggatggggttgcaaggctccggatctctaatgacattgaatttgaagagcagaacttcattgctttaatggatgaagccagagaggttagtccatctccata---------------
>_R_Albizia_sinaloensis_Hughes_1576@NODE_1_length_1197_cov_98.258929
-----------------------------------------------------------atttatgtaatttgattggattaaagaaatgttagttaatatgacatatatt-tccaaaacaccttagttattttcctcaattccgtaatttcctctcctcattgattattattgagagagtataacgaggataaatt---aaaaaattaaaaaatat-aaaaattttatcttctatttaagat-aaaatcaatt---------tatcatatattaagtacat---ggagtatgttttatccaaaaa----aaataaaaaattatacaggccaagtggagtagagcgcatgatagtctagtgcgttgcaaccagagaatcatccccacaccagataaggtaacatatataaacgagaggcggacaacaacatcaacgagattaactcccaattttccagtaccatggtggttttaaaatctactcgtccactatcatctctccataccaatctacttctcttcttcaacctctcatccaaacacgcttcttcttctcttttatttctcagccatgcccacccgactagacccgctggaccctccagactctccattcggtcttacatggagaaacccgattctatttccagtttcgctaacaaggtcatcggttcacttcccgtagtcggcctcatagcaagaatcctcagcgatgaaggaggcgttggcggtgacattatcgattttgctgagtttcgaaggcgagttggaaagaagtgtaccattactgattctagagctttttatgaattccaagatcgtcgaggacgggtaataagctatatgatttcccccaaaaataaaattccagcaatggtttttttattttatagctaaactttat-cagttgattttgaaaaatcaagactatgtatgagaccttcgtatttggacaaaaaagtgatttagctctggagtctgttcaactttttgttgctctctgattgtggatatggtatcagttgcttttgatttttcgatgatttaaaatgggattagttagtgcatgtgacgatgtgctgttgatttggtgttgatttcaatgtggataggcgggggatcctctttatgttctgttatgctgttggttagctgcagttggtgctggtctactcaagtctgaggagattttggacggggttgcaaggctccggatctctaatga------------------------------------------------------------------------------------
>_R_Albizia_tomentella_Leach_Dunlop_3801@NODE_1_length_1518_cov_174.040250
gttcagtaata--------agttcctgaaccata---gcccaaccaaacaaattaataaatttctccaaaagaggctgtttggaagaacgattggaagctccaatcgtaatttttcaatcatacgaggtaatttttacggcctacgagatgctt-----------ttacagtctacgaggtgtttttacga--------tacgaggtaaacatgtga-aggagatttattttg---atttatataaatcaggcttataaaataaatc--att--aaaaaaagtggaaa------------------cagcctcaaaaagtataaattatcccgatagagtagagcgcatgatagtgtagtgcgctgcaaacagagaatcatgcccacccagaaaaaggtaacatgtataaacgagaggcggacgacaaaatcaacgagattaactcccaattttccagtaccatggtggttttaaaatctactcttccactatcatctctccataccaatctgcttctcttcttcaacctctcatccaaacacacttcgtcttctcttctatttctcagtcatgcccacccgactagacccgctggaccctccagactctcaattcggtcttacatggagaaacccaattctatttccagtttcgctaataaggtcatcggttcacttcccgtcgtcggcctcatagcaaggatcctcagcgatgaaggaggcgttggcggtgacattatcgattttgctgagttccgaaggcgagttggaaagaagtgtaccattactgattccagagctttctatgaattccaagatcgtcgaggacgggtaataagttataagatttcccccgaaaatccatttccaacattggggtttttattttatagttaaactttatctagttgattttgaaaaatcaagactacgagatagaact----acattgacaaaaaagtaatttagctttggggtctgttcaactttttgttgctctctgattgtggatatggtatcagttgcttttgatttttcggtgatttaaaatgggattaatt-atgcatgtgacgatgtgttgttgacttggtgttaatttcaatttgggtaggcgggggatcctctgtatgttctgttatgcagttggttagcagcagttggtgctggtctactcaagtctgaggagattttggaaggggttgcaaggctccggaactcgcatgacatagaaattgaagatcagaacttcattgctttaatggatgaagccagagaggttagtctacctccatctatccatatatcacc
>_R_Albizia_tomentella_Leach_Dunlop_3801@NODE_3_length_1202_cov_170.215111
------------------gaaatctcgaaacacttatactgcatagagttttgcattcaacgattctaaagcaatttcattgtgttcgtctctgaagacgcaatccgttctagttcgataaccttgggcatccgta-----------------------------------tagagggaacaaat------tgtcttaa-------------------agacaacgtacgttgagctcaaagttcatattcattttttcggcaatctttatattgtgtacactatttgttacaaattatgccc---agttatacagattcttattgaaatttccactttgaaagtatttga-------------ggacaacaatgatttcttctcacgcctcttaaattttaaaacatacccgccttgctgctttatttgaaattcaaacccactttctcccttccagcaccatggtggttttaaaatctactcttccactatcatctctccataccaatttgcttctcttcttcaacctctcatctaaacacacttcgacatctcttttatttctcagtcatgctcacccgactagacccgctggaccctctagactctccattcggtcttacatggagaaacctgattctatttccagtttcgctaataaggtcatcggttcacttcccgtcgttggcctcatagcaaggatcctcagcaatgaaggaggcgttggcggtgacattatcgattttgctgagttccgaaggtgagttggaaagaagtgtaccattactgattttggagctttctatgaattccaagatcgtcgaggacgggtaataagttataagatttcctccgaaaatccatatccaacattgggttttttattttatagttaaactttatctagtggattttgaaaaatcaagactactacattgaacttaatacattgacaaaaaagtaatttagctttggagtctgttcaactttttgttgctttctgattgtggatatcgtatcagttgcttgtgattttttggaaatttaaaatggtattaatt-atgcatgtgacgatgtgttgttga-------------------------------------------------------------------------------------------------------------------------------------------------------------------------------------------------------------------------------
>_R_Albizia_tomentella_Leach_Dunlop_3801@NODE_5_length_973_cov_49.479911
-----------------------------------------------------------------------------------------------------------------------------------------------------------------------------------------------------------------------------------------------------------------------------------------------------ttctatagttataatctatatatcttataatacttatccatcaaagttttgttcataagaatt-tatgg--------ctataatgtcgtctcatctcgcttaaattttaaagcatacccgccatgctaagaacatcggcataggaatccatcccttattctccttcgttcagaaggtttcctttctcatttttccactatcatctctccataccaatctgcttctcttctttaacctctcatataaacacactttgtcatctcttctatttctcagtcatgcctacctgactagacccgctggaccctctagactctctattcggtcttacatggagaaacctgattctatttccagtttcgctaataaggtcatcagttcacttcccgttgtcggcctcatagcaaggatcctcagcaacgaaggaggcgttggcggtgacattat-gattttgctgagttccgaaggcgagttggaaagaagtgtaccataattgattctagagctttctatgaattccaag-tgactgtgcatgaatagtgtcttatgagtctgactcggtacataaggagctgctattgaatc-----------------atcgccaacaccgtctttctctgaatcggtaagtcaag-------tttatgcgtgaattgagacgtagtctagtaagg-aacatttccaat-------cactctctgatccgagataagagagaattcgcttggaacctttctattatctgaaa----atccata-------------------------tccaacattgggttt------------------------------tttttttaattttatagttaaa-----------------------------------------------------------------------------------------------------ctttatctagtggattttgaaaaatc-----------------------------
>_R_Albizia_tomentosa_Hughes_648@NODE_1_length_1325_cov_115.183494
------------------------------------------------taactcaactaatttatgtaatttgattggattaaagaagtgttagttaatatgacatatatt-tctaaaacaccttagttattttcctcaattccatcatttcctctcctcattggttattattgagagagtataacgagaataaatta-aaaaaattaaaaaaatat-aaaaattttatcttctatttaagat-aaaatcaatt---------tatcatatattaagtacat---agagtatgttttatccaaaaa----------aaaattatacaggctaagtggagtagagcgcatgatagtctagtgcgttgcaaccagagaatcatccccacaccagataaggtaacatatataaacgagaggcggacaacaacatcaacgagattaactcccaattttccagtaccatggtggttttaaaatctactcgtccactatcatctctccataccaatctacttctcttcttcaacctctcatccaaacacgcttcttcttctcttttatttctcagccatgcccacccgactagacccgctggaccctccagactctccattcggtcttacatggagaaacccgattctatttccagtttcgctaacaaggtcatcggttcacttcccgtagtcggcctcatagcaagaatcctcagcgatgaaggaggcgttggcggtgacattatcgattttgctgagtttcgaaggcgagttggaaagaagtgtaccattactgattctagagctttctatgaattccaagatcgtcgaggacgggtaataagctatatgatttcccccaaaaataaaattccagcaatgttttttttattttatagctaaactttat-cagttgattttgaaaaatcaagactatgtatgagaccttcgtatttggacaaaaaagtgatttagctctggagtctgttcaactttttgttgctctctgattgtggatatggtatcagttgcttttgatttttcgatgatttaaaatgggattaattagtgcatgtgacgatgtgctgttgatttggtgttgatttcaatgtggataggcgggggatcctctttatgttctgttatgctgttggttagctgcagttggtgctggtctactcaagtctgaggagattttggacggggtcgcaaggctccggatctctaatgacattgaatttgaagagcagaacttcattgctttaatggatgaagccagagaggttagtccatctccatatatccatgtatcact
>_R_Archidendron_clypearia_Wieringa_1849@NODE_1_length_1455_cov_226.767779
atacaggagaa-gaattttatgtcgtaaaacacatgttctcaaataaatattttgagaaattttcgtagtccattcaaaatcagaaatcaattattagtagtcaaagtacaagataacattatataatcagtttctccaatat--------agcttgtatttggaataacgattagaatgtttaaaaatag----ttaatacgatataaatatgtgagaggagtgttatctcaattcataagttataagtaatttttta----------atat-aacaaacatgc-------------------------caataaatgtatacattattccgatagagtagagtgcatggtagtgtggtgcgttgcaaccagagaatcatgcccacaccagataaggtaacatatgtaaacgagaggcggacaacaaaatcaacgagattgactcccaatcttccaatacgatggtggttttaaaatctactcttccactatcatctctccataccaatctacttctcttcttcaacctcgcatccaaacacacttcgtcttctcttctatttctcagtcatgcccacccgactagacccgctggaccctccagactctccattcggtcttacatggagaaacccaattctattcccagtttcgctaataaggtcatcggttcacttcccgtcgtcggcctcatagcaaggatcctcagcgacgaaggaggcgttggcggtgacattatcgattttgctgagttccgaaggcgagttggaaagaagtgtaccattactgattctggagctttctatgaattccaagatcgtcgaggacgggtaataagttataagatctcccccgaaaatccatttccaacattgttttttttattttgtagttaaactttatctagttgattttgaaaaatcaagattacgagtaatagaactatatggacaaaaaaaagtaatttagctttggagtctgttcaactttttgttgctctctgattgtggatatggtatcagttgcttttgatttttcggtgatttaaaatgggattaattaatgcatgtgacgatgtgctgttggtttggtgttaatttaaatgtgggtaggcgggggatcctctgtatgttctgttatgctgttggttagcagcagttggtgctggtctg-----------------------------------------------------------------------------------------------------------------------------------------
>_R_Balizia_elegans_Iganci_870@NODE_1_length_1494_cov_106.607622
attaaagaagatgattatagtgttttagaacatacatatcatattaactaactcaactaactttcttaatccaattaaattagataaatgtgtattaatataacatatattttctaaactattttagtcattttcgttaattctctcgtttttcctctttcttaattattgttaagggtatataatgaaggtaaattaaaagaagattaacaaatataaaaaatattatcttatatttatgattaaaaacaactctctaaatatacttagttaaaaggacacgacagagtatgttttatcaaa---------atacacacacacacaggctccgtggagtagagcgcatgatagtgtggtgcgttgcaaccagagaatcatccccacaccagataagttaacatatataaacgagaggcggacaacaacatcaacgagattaactcccaattttccagtaccatggtggttttaaaatctactcttccactatcatctctccataccaatttacttctcttcttcaacctctcatccaaacacgcttcatcttctcttctatttctcagccatgcccacccgactagacccgctggaccctccagactctccattcggtcttacatggagaaacccgattctatttccagtttcgctaataaggtcattggttcacttcccgtcgtcggcctcatagcaaggatcctcagcgatgaaggaggcgttggcggtgacattatcgattttgctgagttccgaaggcgagttggaaagaagtgtaccattactgattctagagctttctatgaattccaagatcatcgaggacgggtaagaaactatatgatttcccccaaaaatcaaattccagcaatggtttttttattttatagttaaactttatccagttgattttgaaaaatcaagactatgtatgtgaccttcgtatatggacaaaaaagtaatttagctctggagtctgctcagctttttgttgctctctgattgtggatatggtatcagttgcttttgatttttcgatcatttaaaatgggattaattaattcatgtgacgatgtgctgttgatttggtgttaattttaatgtgggtaggcgggggatcctctgtatgttctgttatgctgttggttagcagcagttggtgctggtctactcaagtctgaggagattttggatggggttgcaaggctccggatctctaatgacattgaatttgaagagcagaacttcattgctttaatggatgaagccagagaggttagtctttctccatatatccatttatcact
>_R_Balizia_leucocalyx_Aguilar_1939@NODE_1_length_1493_cov_151.156780
attaaggaagatgataatgatgttttagaacatatatgttatattaattaatttaattaactttattaatccaatcaaattaggtaaatgtgtgttaatatgagatgtattttctaaactactctagtcatttttctcaattttcttatttctgcttcttttttattattgttgaaggagtataataaggataaattagaaaaagattaataaatat-aaaaatattattttatatttaaaataaaaaataactctttaaatatatcttatattaaagacacgaataagtatgtttcataaaaaa----tatatacacacacatacaggcttcatggagtagagcgcatgatagtgtggtgcgttgcaaccagagaatcatccccacaccagataaggtaaaatatataaacgagaggcggacaacaacatcaacgagattaactcccaattttccattaccatggtggttttaaaatctactcttccactatcatctctccataccaatctacttctcttcttcaacctctcctccaaacacgcttcatcttctcttctatttctcagccatgcccacccgactagacccgctggaccctccagactctccattcggtcttacatggagaaacccgattctatttccagtttcgcgaataaggtcatcggttcacttcccgtcgtcggcctcatagcaaggatcctcagcgatgaaggaggcgttggcggtgacattatcgattttgctgagttccgaaggcgagttggaaagaagtgtaccattactgattctagagctttctatgaattccaagatcgtcgaggacgggtaataagctatatgatttcccccaaaaatcaaattccagcaatggttttttaattttatagttaaactttatcccgttgattttgaaaaatcaagactctgtatatgacctttgtatatggacaaaaaggtaatttagctctggagtctgttcaactttttgttgctctctgattgtggatatggtatcagttgcttttgatttttcgatcatttaaaatgggattaattaatgcatgcgacgatgtgctgttgatttggtgttaatttcaatgtcggtaggcgggggatcctctgtatgttctgttatgctgttggttagcagcagttggtgctggtctactcaagtctgaggagattttggatggggttgcaaggctccggatctctaatgacattgaatttgaagagcagaacttcattgctttaatgggtgaagccagagaggttagtctttctccatatatccatgtatcact
>_R_Balizia_pedicellaris_Queiroz_15529@NODE_1_length_565_cov_157.082353
---------------------------------------------------------------------------------------------------------------------------------------------------------------------------------------------------------------------------------------------------------------------------------------------------------------------------------------------------------------------------------------------------------------------------------------------------------------------------------------------------------------------------------------------------------------------------------------------------------------------------------------------------------------------------------------------------------------ggcctcatagcaaggatcctcagcgatgaaggaggcgttggcggtgacattatcgattttgctgagttccgaaggcgagttggaaagaagtgtaccattactgattctagagctttctatgaattccaagatcgtcgaggacgggtaagaagctatatgatttcccccaaaaatcaaattccagcaatggtttttttattttatagttaaactttatccagttgattttgaaaaatcaagactatgtatgtgaccttcgtatatggacaaaaaagtaatttagctctggagtctgctcaactttttgttgttatctgattgtggatatggtatcagttgcttttgatttttcgatcatttaaaatgggattaattaattcatgtgacgatgtgctgttgatttggtgttaatttcaatgtgggtaggcgggggatcctctgtatgttctgttatcctgttggttagcagcagttggtgctggtctactcaagtctgaggagattttggatggggttgcaaggctccggatctctaatgacattgaatttgaagagcagaactt------------------------------------------------------------
>_R_Balizia_spnov_Morim_577@NODE_1_length_875_cov_305.904878
-----------------------------------------------------------------------------------------------------------------------------------------------------------------------------------------------------------------------------------------------------------------------------------------------------------------------------tatatatacaggctccgtggagtagagcgcatgataatgtggtgcgttgcaaccagagaatcat-cccacaccagataaggtaacacctataaacgagaggcggacaacaacatcaacgagattaactcccaattttccagtaccatggtggttttaaaatctactcttccactatcatctctccataccaatttacttctcttctccaacctctcatccaaacacgcttcatcttctcttctatttctcagccatgcccacccgactagacccgctggaccctccagactctccattcggtcttacatggagaaacccgattctatttccagtttcgctaataaggtcatcggttcacttcccgtcgtcggcctcatagcaaggatcctcagcgatgaaggaggcgttggcggtgacattatcgattttgctgagttccgaaggcgagttggaaagaagtgtaccattactgattctagagctttctatgaattccaagatcgtcgacgacgggtaagaagctatatgatttcccccaaaaatcaaattccagcaatggtttttttattttatagttaaactttatccagttgattttgaaaaatcaagactatgtatgtgaccttcgtatatggacaaaaaagtaatttagctctggagtctgctcaactttttgttgctctctgattgtggatatggtatcagttgcttttgatttttcaatcatttaaaatgggattaattaattcatgtgacgatgtgctgttgatttggtgttaatttcaatgtgggtaggcgggggatcctctgtatgttctgttatgctgttggttagcagcagttggtgctggtctactcaagtctgaggagatt-----------------------------------------------------------------------------------------------------------------------
>_R_Calliandra_bella_LPQ15696@NODE_1_length_1248_cov_179.140905
-----------------------------------------------------------atttttaggatagatttaagatatttaaaaattttaagatgaaaacggtttaatctaaaacttacaaattaattattgcgtctc--------cacatatgtattgggtcatttctgctcaggatttcgaaagcagtttgg-------------atcataactaaaattgcccaataagagtttatggatccaattctcaaagtataacccattc---------------------------------aaattcacaaagcatagcccagattcc---aagtagagcgcatgaaagtgaggtgcgtggcaaacagagaatcatccccacaccagataaggtaacatgtataagcaagaggcgg--aacaaaatcatcgagattaactccaaatttttcagtaccatggtggttttaaaatctactcctccaccatcatctcttcatagcaatatacctc---tcttcaatctctcttccaagcacacttcgtcttctcttctatttctcagccatgcccacccggctagacctgctggccgcttcagactcttcattcgatcttacatggaaaaacccaattctatttctagttttgctaacaaggtcatcggttcacttcctgtcgtcggcctcatagcaagaatcctcagcgacgaaggaggcgttggaggtgatattgtcgattttgctgagtttcgaaggcgagttggaaagaagtgtaccattactgattctagagctttctatgaattccaagatcgtagaggacgggtaatatgctacatgattcccccaaaaaattaaattccagcagtgttttctttattttgtagctaaactttatccagttgattttgagaaatcaagacta----tgagaccttcgtatatggacaaaaa-gtaatttagctttggagcctgtttaactttttgt---------attgtggataaggtatcagttgcgtttgattttt-gatgatttaaaa------------------------------tgttgacttggtgttaaatgcaatgttggtaggcgggggatcctctgtatgttctgttatgctgttggttagcagcacttggtgctggtctactcaagtctgaggagattttggaaggggttgcaaggctccggatctctaatgacattgaatttgaagagcagaacttcattgctttaatggaggaagccagagaggttagtctatgaccaaatatccatgcatccct
>_R_Cathormion_obliquifoliolatum_Wieringa_6519@NODE_1_length_919_cov_105.599537
--------------------------------------------------------------------------------------------------------------------------------------------------------------------------------------------------------------------------------------------------------------------gtata-cttatgttaaggatacgacagagtatgttttatcaaaat-------atatatgtatatacaggctccgtggagtagagcgcatgatgatgtggtgcgttgcaaccagagaatcatccccacaccagataaggtaacatatataaacgagaggcggacaacaacatcaacgagattaactcccaattttccggtaccatggtggttttaaaatctactcttcccctatcatctctccataccaatttacttctcttcttcaacctctcatccaaacacgcttcatcttctcttctatttctcagccatgcccacccgactagacccgctggaccctccagactctccattcggtcttacatggagaaacccgattctatttccagtttcgctaataaggtcatcggttcacttcccgtcgtcggcctcatagcaaggatcctcagcgacgaaggaggcgttggcggtgacattatcgattttgctgagttccgaaggcgagttggaaagaagtgtaccattactgattctagagctttctatgaattccaagatcgtcgaggacgggtaagaagctatatgatttcccccaaaaatcaaattccagcaatggtttttttattttatagttaaactttatccagttgattttgaaaaatcaagactatgtatgtgaccttcgtatatggacaaaaaagtaatttagctctggagtctgcgcaactttttgttgctctctgattgtggatatggtatcagttgcttttgatttttcgatcatttaaaatgggattaattaa--catatgacgatgtgctgttgatttggtgttaatttcaatgtgggtaggcgggggatcctctgtatgttctgttatgctgttggttagcagcagttggtgctggtctactcaagtctgagga---------------------------------------------------------------------------------------------------------------------------
>_R_Cathormion_rhombifolium_Deighton_3618@NODE_1_length_1103_cov_91.287524
------------------------------------------------------------ctttttaaatccaatcaaatcaggtaaatgtgtgttaatataacatatattttctaaactactctagttattttccttaattacctcatttttcctccttcttgattattgttaagagagtataatgaagataaattagaaaaagattaataaataaaaaaaatattattttatatttaagattaaaaataactctctatatata-cttatgttaaggatacgacagagtatgttttatcaaagt-------atatatgtatatacaggctccgtggagtagagcgcatgataatgtggtgcgttgcaaccagagaatcatccccacaccagataaggtaacatatataaacgagaggcggacaacaacatcaacgagattaactcccaattttccagtaccatggtggttttaaaatctactcttcccctatcatctctccataccaatttacttctcttcttcaacctctcatccaaacacgcttcatcttctcttctatttctcagccatgcccacccgactagacccgctggaccctccagactctccattcggtcttacatggagaaacccgattctatttccagtttcgctaataaggtcatcggttcacttcccgtcgtcggcctcatagcaaggatcctcagcgacgaaggaggcgttggcggtgacattatcgattttgctgagttccgaaggcgagttggaaagaagtgtaccattactgattctagagctttctatgaattccaagatcgtcgaggacgggtaagaagctatatgattccccccaaaaatcaaattccagcaatggtttttttattttatagtcaaactttatccagttgattttgaaaaatcaagactatgtatgtgaccttcgtatatggacaaaaaagtaatttagctctggagtctgcgcaactttttgttgctctctgattgtggatatggtatcagttgcttttgatttttcgatcatttaaaatgggattaattaa--catgtgacgatgtgctgttgatttggtgttaatttcaatgtgggtaggcgggggatcctctgtatgttctgttatgctgttggttagcagcagttggtgctggtc-------------------------------------------------------------------------------------------------------------------------------------------
>_R_Enterolobium_cyclocarpum_MWC9020@NODE_1_length_1510_cov_218.104676
ttacatgagtattattgaaatatttttaagtaaattgactcttggaaacgtcttcacccactt------ataagcttgtttgtttgagcgtttggatggcttataagtgtttcataaatcatctcacatactcacctcg---------------tataccgtaaatcatgattgaaaagctgcttttaaag---------------------------ccaatcgctattccaaatcctctaacaaattaaagtccagaagtccatt--gcat-aaaaaaacggt-----gcgtttcatggtaga-ggagggcagcggacgggagttggcattggagagaaccgcgcatgacagtgcggtgcattgcaaccagataatcatgcccacaccagataaggtaacatatataaacgagaggcgaacaacaaaatcaacgagattaactcccaattttccagtaccatggtggttttaaaatctactcttccactgtcatctctccatgccaatctacttctcttcttcaacctctcatccaaacacacttcgtcttctcttctatttctcagtcatgcccacccgaccagacccgctggaccctccagactctccattcggtcttacatggagaaacccgattctatttccagtttcgctaataaggtcatcggttcacttcctgtcgttggcctcatagcaaggatcctcagcgacgaaggaggcgttggcggtgacactatcgattttgctgagtttcgaaggcgagttggaaagaagtgtaccattactgattctagagctttctatgaattccaagatcgtcgaggacgggtaataagttataagatttcccccgataatccatttccaacattggtttttttagtttatggttaaactttatctagtggattttgaaaaatcaagactacgagatcgaactatatggacaaaaagaaaagtaatttagctttggagtctgttcaactttttgtcgctctctgattgtggatatggtat---------ttgatttttcgatgatttaaaatgggattaatgaatgcatgtgacgatgtgctgttgatttggtgttaatctcaatgtgggtaggcgggggatcctctgtatgttctgctatgctgttggttagcagcagttggtgctggtctactcaagtctgaggagattttggaaggggttgcaaggctccggatctctaatgacattgaatttgaagagcagaacttcattgctttaatggatgaagccagagaggttagt--------------------------
>_R_Hydrochorea_gonggrijpii_Tillett_45696@NODE_1_length_1181_cov_161.127717
---------------------------------------------------------------------------------------actactctagtaattttccttaattccctcactactctagtaatttttcttaattccctcatttttcctccttcttgattattgttaagagagtatgatgaagataaattaaaaaaagattaacgaatagaaaaaatattattttatatttaagattaaaaacatctctctaaatata-cttatgttaaggatacgacagagtatgttttatcaaaat---atatatagatatatgtacaggctccgtggagtagagcgcatgataatgtggtgcgttgcaaccagagaatcatccccacgccagataaggtaacatatataaacgagaggcggacaacaacatcaacgagattaactcccaattttccagtaccatggtggttttaaaatctactcttccactatcatctctccataccaatttacttctcttcttcaacctctcatccaaacacgcttcatcttctcttctatttctcagccatgcccacccgactagacccgctggaccctccagactctccattcggtcttacatggagaaacccgattctatttccagtttcgctaataaggtcatcggttcacttcccgtcgtcggcctcatagcaaggatcctcagcgacgaaggaggcgttggcggtgacattatcgattttgctgagttccgaaggcgagttggaaagaagtgtaccattactgattctagagctttctatgaattccaagatcgtcgaggacgggtaagaagctatatgatttcccccaaaaatcaaattccagcaatggtttttttattttatagttaaactttatccagttgattttgaaaaatcaagactatgtatgtgaccttcgtatatggacaaaaaagtaatttagctctggagtctgctcaactttttgttgctctctgattgtggatatggtatcagttgcttttgatttttcgatcatttaaaatgggattaattaattcatgtgacgatgtgctgttgatttggtgttaatttcaatgtgggtaggcgggggatcctctgtatgttctgttatgctgttggttagcagcagttggtgctggtctactcaagtctgaggagattttgggtggggttgcaaggctccggatctctgatgacattgaatttgaagagcagaacttcattgctttaatggatgaag----------------------------------------
>_R_Jupunba_asplenifolia_Ekman_6383@NODE_1_length_828_cov_78.797603
--------------------------------------------------------------------------------------------------------------------------------------------------------------------------------------taatgagggtaaattgggaaaagattaaaaaatataaaaaatattattttatatttaggatcaaaatcaactctttaaatatatcttatattaaagatataagagaatatgttttataaaaat-------ttatatatatatacaggctccgtggagtagagcgcatgatagtgtggtgcgtcgca-------------------accagataaggtaacatatataaacgagaggcggacaacagcatcaacgagattaactcccaattttccagtaccatggtggttttaaaatctactcttccactatcatctctccataccaatctacttctcttcttcaacctctcatccaaacacgcttcatcttctcttctatttctcagccatgcccacccgactagacccgctggaccctccagactctccattcggtcttacatggagaaacccgattctatttccagtttcgctaataaggtcatcggttcactgcccgtcgtcggcctcatagcaaggatcctcagcgatgagggaggcgttggcggtgacattatcgattttgctgagttccgaaggcgagttggaaagaagtgtaccattactgattctagagctttctatgaattccaagatcgtcgaggacgggtaataagctatatgatttcccccaaaaatcaaattccagcaatggttttttta-tttatagttaaactttatccagttgattttgaaaaatcaagactatgtgtgtgaccttcgtatatggacaaaaaagtaatttagctcaggagtctgttcaactttttgttgctctctgattttggatatggtatcagttgcttttgatttt---------------------------------------------------------------------------------------------------------------------------------------------------------------------------------------------------------------------------------------------------------------------------------
>_R_Jupunba_barbouriana_Iganci_847@NODE_1_length_525_cov_61.062500
attaagtaagatgactatggtgttttagaacatacatgtcatattaactaactcaattaactttcttaatccaatcaaattaggtaaatgtgtattaatatggcatgtgttttctaaattactctagttattttctttaattccctcatttcccctccttcttgattattgttgagggagtataatgaaagtaaattagaaaaagattaacaaatataaaaaatattattttatatttaagatcaaaatcaactctctaaatatattttatattaaggacacgagagagtatgttttatcaaa---atataaatatacccatatacaggctccgtggagtagagcgcatgatagtgtggtgcgttgcaaccagagaatcatccccacaccagataaggtaacatatataaacgagaggcggacaacaacatcaacgagattaactcccaattttccagtaccatggtggttttaaaatctactcttccactatcatctctccataccaatctacttctcttcttca----------------------------------------------------------------------------------------------------------------------------------------------------------------------------------------------------------------------------------------------------------------------------------------------------------------------------------------------------------------------------------------------------------------------------------------------------------------------------------------------------------------------------------------------------------------------------------------------------------------------------------------------------------------------------------------------------------------------------------------------------------------------------------------------------------------
>_R_Jupunba_brachystachya_Lima_7438@NODE_1_length_1430_cov_121.102735
attaaggaagatgactatggtgttttagaacatacatgtcatattaactaactcaattaactttcttaatccaattaaattaggtaaatgtgtattaatatgatatgtattttctaaacaactctagccattttctacaattccctcattttcccttattcttgattattgttgagggagtataatgagggtaaattagaaaaagattaataaatataaaaaatattatcttatatttagaataaaaaacaactctctaaatacatcttatgttaagaacacgggtgattatgttttatcaaaaa-------atatatatatattcaggctccgtggagtagagcgcatgatagtgtggtgcgttgcaaccagagaatcatccccacaccagataaggtaacatacataaacgagaggcggacaacaacatcaacgagattaactcccaattttccattaccatggtggttttaaaatctactcttccactatcatctctccataccaatctacttctcttcttcaacctctcatccaaacacgcttcatcttctcttctatttctcagccatgcccacccgactagacccgctggaccctccagactctccattcggtcttacatggagaaacccgattctatttccagtttcgctaataaggtcatcggttcacttcccgtcgtcggcctcatagcaaggatcctcagcgatgaaggaggcgttggcggtgacattatcgattttgctgagttccgaaggcgagttggaaagaagtgtaccattactgattctagagctttctatgaattccaagatcgtcgaggacgggtaagaagctatatgatttcccccaaaaatcaaattccagcaatggtttttttattttatagttaagctttatccagttgattttgaaaaatcaagactatgtatgtgaccttcgtatatggataaaaaagtaatttagctctggagtctgctcaactttttgttgctctcttattgtggatatggtatcagttgcttttgatttttcgatcatttaaaatgggattaattaattcatgtgacgatgtgctgttgatttggtgttaatttcaatgtgggtaggcgggggatcctctgtatgttctgttatgctgttggttagcagcagttggtgctggtctactcaagtctgaggagattttggatggggttgcaaggctccggatctctaatgacattgaatttgaagagcagaacttcattgctttaatggatgaagccagagaggtttgtctttcgccatatatccatgtatcact
>_R_Jupunba_idiopoda_Quesada_1718@NODE_1_length_1235_cov_70.038860
-----------tgactatggcgttttagaacatacatatcatattaactaactcaactaactttcttaatccaatcaaattatgtaaatgtgtgttaatatgacatatattttcttaactactctagtcattttcctcaattccctcgtttctcctccttctttattattattgagggagtataatgagggtaaattgagaaaagattaacaaatataaaaaatattattttatatttaggatcaaaatcaactctctaaatatatcttatattaaagacacacgagagtatgttttataaaaat-------ttatatatatatacaggctccgtggagtagagcgcatgatagtgtagtgcgtcgcaaccagagaatcatccccacaacagataaggtaacatatataaacgagaggcggacaacaacatcaacgagattaactcccaattttccagtaccatggtggttttaaaatctactcttccactgtcatctctccataccaatctacttctcttcttcaacctctcatccaaacacgcttcatcttctcttctatttctcagccatgcccacccgactagacccgctggaccctccagactctccattcggtcttacatggagaaacccgattctatttccagtttcgctaataaggtcatcggttcacttcccgtcgtcggcctcatagcaaggatcgtcagcgatgaaggaggcgttggcggtgacataatcgattttgctgagttccgaaggcgagttggaaagaagtgtaccattactgattctagagctttctatgaattccaagatcgtcgaggacgggtaataagctatatgatttcccccaaaaatcaaattccagcaatggttttttta-tttatagttaaactttatccagttgattttgaaaaatcaagac--tgtgtgtgaccttcgtatatggacaaaaaagtaatttagctcaggagtctgttcaactttttgttgctctctgattttggatatggtatcagttgcttttgatttttcgatcatttaaaatgggattaattaatgcatgtgacgatctgctgttgatttggtgttaacttcaatgtgggtaggcgggggatcctctgtatgttctgttatgctgttggttagcagcagttggtgctggtctactcaagtctgaggagattttggatggggttgcaaggctccggatctctaatgacattgaatttgaagagcagaacttcattgc------------------------------------------------------
>_R_Jupunba_leucophylla_Iganci_839@NODE_1_length_1471_cov_222.055237
attaaagaagatgattatggtgttttagaaaatacatatcatatt---------aactaactttcctaatccaatcaaattaagtaaatgtgtgttaatatgacatgtattttctaaactacccaagtcattttcctcaatttcctcatttctcctcccccttaattattattaagagagtataatgggggtaaattaaaaaaaaattaataaatataaaaaatattatcttatatttaagatcaaaatcaactcttcaaatatattttacgc--------------gctatattttatcaagaa------tatttatatatatacaggctccgtggagtagagcgcatgataatgtggtgcgttgcaaccagagaatcgtccccacaccagataaggtaac--atataaacgagaggcggacaacaacaacaacgagattaactcccaattttccagtaccatggtgcttttaaaatctactcttccactatcatctctccataccaatttacttctcttcatcaacctctcatccaaacacgcttcatcttctcttctatttctcagccatgcccacccgactagacccgctggaccctccagactctccattcggtcttacatggagaaacccgattctatttccagtttcgctaataaggtcatcggttcacttcccgtcgtcggcctcatagcaaggatcctcagcgatgaaggaggcgttggcggtgacattatcgattttgctgagttccgaaggcgagttggaaagaagtgtaccattactgattctagagctttctatgaattccaagatcgtcgaggacgggtaagaagttatatgatttcccccaaaaatcaaattccagcaatggtttttttattttatagttaaactttatccagttgattttgaaaaatcaagactatgtacgtgaccttcgtatatggataaaaaagtaatttagctctggagtctgctcaactttttgttgctctctgattgtggatatggtatcagttgcttttgatttttcgatcatttaaaatgggattaattaattcatgtgacgatgtgctgttgatttggtgttaatttcaatgtgggtaggcgggggatcctctgtatgttctgttatgctgttggttagcagcagttggtgctggtctactcaagtctgaggagattttggatggggttgcaaggctccggatctctaatgacattgaatttgaagagcagaacttcattgctttaatggatgaagccagagaggttagtctttctccatatatccatgtagcact
>_R_Jupunba_limae_Iganci_261@NODE_1_length_1763_cov_97.744958
attaaggaagatgactatgatattttagaatatacatgtcatattaactaactcaactaactttcttaatctaatcaaattaggtaaatatgtgttaatatgacatatattttttaaattattctagtcatttt---------cctcatttcccctcctgcttgattattattgagggaatataatgaaagtaaatta-aaaaaaattaataaatataaaaaatattatcttatatttaaaataaaaaataattctctagacatatct-------------caagtgagtacgtgttatc-----------aatatataaatatataggctccgtggagtagagcgcatgatagtgtggtgcgttgcaaccagagaatcatccccacaccagataaggtaacatatataaacgagaggcggacaacaacatcaacgagattaactcccaattttccattaccatggtggttttaaaatctgctcttccactatcatctctccataccaatctacttctcttcttcaacctctcatccaaacacgcttcatcttctcttctatttctcagccatgcccacccgactagacccgctggaccctccagactctccattcggtcttacatggagaaacccgattctatttccagtttcgctaataaggtcatcggttcacttcccgtcgtcggcctcatagcaaggatcctcagcgatgaaggaggcgttggcggtgacattatcgattttgctgagttccgaaggcgagttggaaagaagtgtaccattactgattctagagctttctatgaattccaagatcgtcgaggacgggtaagaagctatatgatttcccccaaaaatcaaattccagcaatggtttttttattttatagttaagctttatccagttgattttgaaaaatcaagattatgtatgtgaccttcgtatatggataaaaaagaaatttagctctggagtctgctcaactttttgttgctctctgattgtggatatggtatcagttgcttttgatttttcgatcatttaaaatgggattaattaattcatgtgacgatgtgctgttgatttggtgttaatttcaatgtgggtaggcgggggatcctctgtatgttctgtcatgctgttggttagcagcagttggtgctggtctactcaagtctgaggagattttggatggggttgcaaggctccggatctctaatgacattgaatttgaagagcagaacttcattgctttaatggatgaagccagagaggttagtctttctccatatatccatgtatcact
>_R_Jupunba_microcalyx_Iganci_855@NODE_2_length_533_cov_78.539474
--------------------------------------------atatcatattaactaactttcttaatccaatcaaattaaataaatgtgtgttactatgacatgtattttctaaactaccctagtcattttcctcaatttcctcatttctcctcccccttaattattattaagagagtataatg-gggtaaattaaaaaaaaattaataaatataaaaaatattatcttatatttaacatcaaaatcaactcttcaaatatattttacgc--------------actatattttatcaag------aatacttatatatatgcaggctccgtggagtagagcgcatgataatgtggtgcgttgcaaccagagaatcatccccacaccagataaggtaac--atataaacgagaggcggacaacaacatcaacgagattaactcccaattttccagtaccatggtgcttttaaaatctactcttccactatcatctctccataccaatttacttctcttcatcaacctctcatccaaacacgcttcatcttctcttctatttctcagccatgcccacccgactagacccgctggaccc--------------------------------------------------------------------------------------------------------------------------------------------------------------------------------------------------------------------------------------------------------------------------------------------------------------------------------------------------------------------------------------------------------------------------------------------------------------------------------------------------------------------------------------------------------------------------------------------------------------------------------------------------------------------------------------------------------------------------------------
>_R_Jupunba_oppositifolia_Liegier_16014@NODE_1_length_850_cov_172.627426
----------------------------------------------------------------------------------------------------------------------------------------------------------------------------------------------------------------------------------------------------------------------------tatattaaggacacgacagagtatgttttataaaaat-----ttatatatatatatacaggctccgtggagtagagcgcatgatagtatggtgcgtcgcaaccagagaatcatccccacaccagataaggtaacatgtataaacgagaggcggacaacaacatcaacgagattaactcccaattttccagtaccatggtggttttaaaatctactcttccactatcatctctccataccaatctacttctcttcttcaacctctcatccaaacacgcttcatcttctcttctatttctcagccatgcccacccgcctagacccgctggaccctccagactctccattcggtcttacatggagaaacccgattctatttccagtttcgctaataaggtcatcggttcactgcccgtcgtcggcctcatagcaaggatcctcagcgatgagggaggcgttggcggtgacattatcgattttgctgagttccgaaggcgagttggaaagaagtgtaccattactgattctagagctttctatgaattccaagatcgtcgaggacgggtaataagctatatgatttcccccaaaaatcaaattccagcaatggttttttta-tttatagttaaactttatccagttgattttgaaaaatcaagactatgtgtgtgaccttcgtatatagacaaaaaagtaattgagctcaggattctgttcaactttttgttgctctctgattttggatatggtatcagttgcttttgatttttcgatcatttaaaatgggattaattaatgcatgtgacgatatgctgttgatttggtgttaacttcaatgtgggtaggcgggggatcc------------------------------------------------------------------------------------------------------------------------------------------------------------------------------------------
>_R_Jupunba_oxyphyllidia_Yonker_6157@NODE_1_length_1135_cov_152.097353
---------------------------gaacatacatgtcatattaactaactcaactaactttcttaatccaatcaaattaagtaaatgtgtgttaatatgatatgtattttctaaactactctagtcattttcctcaattccctcatttctcctccttcttgattattattgagggagtataatgagggtaaattgggaaaagattaacaaatataaaaaatattattttatatttaagatcaaaatcaactctctaaatatatcttatattaaagacatacgagagtatgttttataaaaat-------ttatatatatatacaggctccgtggagtagagcgcatgatagtgtagtgcgtcgcaaccagagaatcatccccacaccagataaggtaacatatataaacgagaggcggacaacaacatcaacgagattaactcccaattttccagtaccatggtggttttaaaatctactcttccactgtcatctctccataccaatctacttctcttcttcaacctctcatccaaacacgcttcatcttctcttctatttctcagccatgcccacccgactagacccgctggaccctgcagactctccattcggtcttacatggagaaacccgattctatttccagtttcgctaataaggtcatcggttcacttcccgtcgtcggcctcatagcaaggatcctcagcgatgaaggaggcgttggcggtgacattatcgattttgctgagttccgaaggcgagttggaaagaagtgtaccattactgattctagagctttctatgaattccaagatcgtcgaggacgggtaataagctatatgatttcccccaaaaatcaaattccagcaatggttttttta-tttatagttaaactttatccagttgattttgaaaaatcaagactatgtgtgtgaccttcgtatgtggacaaaaaagtaatttagctcaggagtctgttcaactttttgttgctctctgattttggatatggtatcagttgcttttgatttttcgatcatttaaaatgggattaattaatgcatgtgacgatctgctgttgatttggtgttaacttcaatgtgggtagccgggggatcctctgtatgttctgttatgctgttggttagcagcagttggtgctggt--------------------------------------------------------------------------------------------------------------------------------------------
>_R_Jupunba_villosa_Borges_423@NODE_1_length_1776_cov_107.556210
attaaggaagatgactatggtgttttagaacatacatgttatattaactaactcaactaactttcttaatccaattaaattaggtaaatgtgtattaatatgacatgtattttctaaactactctagccattttctacaattccctcatttcccctccttttttattattgttgagggagtataatgaggataaatta-aaaaaaattaataaatataaaaaatattatcttatatctagaataaaaaacaactctctaaatacaccttatgttaaggacacgggtgagtatgttttatcaaaaa------aatatatatatattcaggctccgtggagtagagcgcatgatagtgtggtgcgttgcaaccagagaatcatccccacaccagataaggtaacatatataaacgagaggcggacaacaacatcaacgagattaactcccaattttccattaccatggtgcttttaaaatctactcttccactatcatctctccataccaatctacttctcttcttcaacctctcatccaaacacgcttcatcttctcttctatttctcagccatgcccacccgactagacccgctggaccctccagactctccattcggtcttacatggagaaacccgattctatttccagtttcgctaataaggtcatcggttcacttcccgtcgtcggcctcatagcaaggatcctcagcgatgaaggaggcgttggcggtgacattatcgattttgctgagttccgaaggcgagttggaaagaagtgtaccattactgattctagagctttctatgaattccaagatcgtcgaggacgggtaagaagctatatgatttcccccaaaaatcaaattccagccatggtttttttattttatagttaagctttatccagttgattttgaaaaatcaagactatgtatgtgaccttcgtatatggataaaaaagtaatttagctctggagtctgc-caactttttgttgctctctgattgtggatatggtatcagttgcttttgatttttcgatcatttaaaatgggattaattaattcatgtgacgatgtgctgttgatttggtgttaatttcaatgtgggtaggcgggggatcctctgtatgttctgttatgctgttggttagcagcagttggtgctggtctactcaagtctgaggagattttgaatggggttgcaaggctccggatctctaatgacattgaatttgaagagcagaacttcattgctttaatggatgaagccagagaggtttgtctttctccatatatccatgtatcact
>_R_Punjuba_racemiflora_Jimenez_Soares_3626@NODE_1_length_1324_cov_145.846832
----------------------------------------atattaattatgtgaatgtccattgactc--------------------ataagccaacaaaagatttcctctacaagctaactaaaagcttctcctacaagtcttgcttttcttttctcatacaagcctcctgaaagtctataaatagagagcattgaaaacacataagtgaat-----gagaattgttctccactttctctcttaattttctcttctcttatttcttactctcttatcctagatctttattttttatataacacacacacacacacacgtatacgggctccgtggagtagagcgcatgatagtgtggtgcgttgcaaccacagaatcatccccacaccagataaggtaacatatataaacgagaggcggacaacatcatcaacgagattaactcccaaatttccaggagcatggtggttttaaaatctactcttccactatcatctctccataccaatctacttctcttcttcaacctctcatcgaaacacgcttcatcttctcttctatttctcagccatgcccacccgactagacccgctggaccctccagactctccattcggtcttacatggagaaaccagattctatttccagtttcgcgaataaggtcatcggttcacttcccgttgtcggcctcatagcaagaatcctcagcgatgaaggaggcgttggcggtgacattatcgattttgctgagttccgaaggcgagttggaaagaagtgtaccattactgattctagagctttctatgaattccaagatcgtcgaggacgggtaataagctatatgatttcccccaaaaaaaaaattccagcaatggtttttttattttatagttaaactttatccagttgattttgaaaaatcaagactatgtatgagaccttcgtatatggacaaaaaagtaatttagctctggagtctgttcaactttttgttgctctctgattgtggatatggtatcagttgcttttgatttttcgatgatttaaaatgggattaattaatgcatgtgacgatgtgctgttgatttcgtgttaatttcaatgtgggtaggcgggggatcctctgtatgttctgttatgctgctggttagcagcagttggtgctggtctactcaagtctgaggagattttggatggggttgcaaggctccggatctctaatgacattgaatttgaagagcagaacttcattgctttaatggatgaagccagagaggttagtctttctccatatatccatgtatcact
