# Supplementary material for: A new generic circumscription of Hydrochorea (Leguminosae, Caesalpinioideae, mimosoid clade) with an amphi-Atlantic distribution
Source: PhytoKeys. 2022 Aug 22;205:401–37. doi: 10.3897/phytokeys.205.82775 (PMC9849043; doi:10.3897/phytokeys.205.82775)
Supplement: Supplementary material 1 — Supplementary data file S1 [file phytokeys-205-401_article-82775__-s001.zip › RBH3_m5431_comp21371_c0_seq1_exon03.aln-cln]

>Acacia_rostellifera_Murphy_466@NODE_1_length_1372_cov_157.368340
ttatttatttagattaaattatatgtacactcagaaatattctttgaacc---------cagtatctcaaattaattaatttttagtcttgtatttaatattttttgtgtaacagtagtatcctgaaatatttttgtagtagcacctaatatttgaaatattttttcaacacccagtaaaattaattaatttttagtgtaaggagtattatttcaaaaaataaaaaacccttttttttggatgagcacatcatcagtgttcagtatataaaagacgagcatagtatgtggactcctatttgatactatttgctgtaattagtcttatttgttccccatctgtaactctgtatatataatattcctctcgcctaacgggacaaaaaatgacattggaaagtgcagagacgagcaaggctgaatgcagcacctccttctatcccaatggagattcgagttgagaaggctcttgacgctatctatgtctgttgctttggaaaggatcctatagaggacgaagacgagagactgctgattataatgctgagtgctgtgttcccttcagttaagcaaccagagattcagcggatgatcaaagacaagagacagagagtggaagaaggagttgaggaggactttgtttcccaggaaaagcccttgccaaaagaagctgtagaacggcaaatgaaggaacttcaatttctcaaacaaaatagtgacacttaactacgcaattcatgtcatgattctatgcgcattttgctctggacaataatgtattcaagagttcctttgcccccgatttttctgttcttttcttaaagccagctgacacaacatttataaatcttgtgctgtcagaacttagaagtatgaatgaaatacggagtagtttctagagcgatcatcagccactgtcttctttcagggggaaaaaaagcattagccactgcctgggggttctgcaacattgttattttgtta-ccatctccttcagaacactttgtgcttccatc--tattgaagcacagtccggaaaataaataaatatgtgatcatattgcatatggtcagagagagaaatggaggcgatagagaataaaatcaaatggaaggtaaaatttaa-----------gcataaaaatgctttcctcaagtaattcttggtgg-cagggtagagcattgaattctgaatg---------------
>Albizia_adinocephala_FHO33_88@NODE_1_length_1290_cov_97.915911
agaatgttttgaaatggaattgatgaatgcaaagaaggtgcttttgagttttgacttggcattaacttagtctgaggagacgtggatcctctgattgtctagcgtcgcacaatacagtgcgacatgacctttttcattcatttaattgatgttgtgagga-----ttgctattcggttgcataagaaggtttgagagggaagtagggataatactatttgttacatagtcttttgctgagaaatgctatttgttgttctagagcttgagcatagtaaaatcaatattgaggtatattgcagatactactcgctg---ttagcttttttagttccccacctgtaactctgtacatagtatattcctctggcctaacggcactaaatatgacattggaaagtgcagagacgagcaaggctgaaggctgcacctccttccattccaatggagattcgagttgagaaggctcttgacgctgtctatgtatgttgcttcggaaaggatcctatagaggatgaagacgagagactgctgattattatgctgagtgctgtgttcccttcagttaagcaaccggagattcagcggatgatcaaagacaagagacagagagtggaagaaggagttgaggaggactttgtttcccaggaaaagccattgccaaaagaagctgtagaactgcaaatgaaggaccttcaatttcttaaacaaaatagtgacgcttaactacgcaatgcatgtcatgattctaggctcgttttgctctggacaataatgtattcaagagttccttttcccctccttttcctgttcttttcttaaagccaaatgacacgacatttataaatcttgtgctgtcagaacttagaagtatgaatgaaatacggagtagtttctagagcgat-----------------------------------catcagccgctgcctgggagttctgcagcattgttattttgttagccatctccatcagaacaccttgcacttccatcttcactgaagcacagcgcggaggataaataaattcgtgatcatattgcatatggtcagagagagaaatggagacgatagagaataaaatcaattgaaaggaaaaatttaaatatgaaaaaggcataaaaatgcttttttcaagtaattcttggtggacagggtagaagattgaattccgaatgctgttggagggta--
>Albizia_burkartiana_StivalSantos_678@NODE_1_length_825_cov_13.377922
-------------------------------------------------------------------------------------------------------------------------------------------------------------------------------------------------------------------------------------------------------------------------------------------------------------------------------------------------tctgtaactctgtacatagtatattcctctggcctaacggcactaaatatgacattggaaagtgcagagacgagcaaggctgaaggctgcacctccttccatcccaatggaggttcgggttgagaaggctcttgacgctgtctatgtatgttgcttcggaaaggatcctatagaggatgaagacgagagactgctgattattatgctgagtgctgtgttcccttcagttaagcaaccagagattcagcggatgatcaaagacaagagaaagagagtggaagaaggagttgaggaggactttgtttccaaggaaaagccattgccaaaagaagccgtagaactgcaaatgaaggaccttcaatttcttaaacaaaatagagacgcttaactacgcaatgcatgtcatgattctaggctctttttgctctggacaataatgtattcaagagttccttttcccctccttttcctgttcttttcttaaagccagatgacacgacatttataaatcttgtgctgtcagaacttagaagtatgaatgaaatacggagtagtttctagagcgat-----------------------------------catcagccgctgcctgggggttctgcaacattgttattttgttagccatctccatcagaacaccttgcacttccatcttcactgaaacacagtccggagtataaataaatatgtgatcatattgcatatggtcagagagagaaatggagacgatagagaataaaatcaattgaaaggaaaaaattaaacatgaaaaaggcataaaaatgcgtttttcaagtaattcttggtggacacggtagaagattgaat-----------------------
>Albizia_decandra_Vilhena_231@NODE_1_length_638_cov_35.655971
--------------------------------------------------------------------------------------------------------------------------------------------------------------------------------------------------------------------------------------------------------------------------------------------------gtatatggcagatactactcgctg---ttagcttttttagttccccatctgtaactctgtacatagtatattcctctggcctaacggcactaaaaatgactttggaaagtgcagagacgagcaaggctgaaggctgcacctccttccatcccaatggagattcgagttgagaaggctcttgacgctgtctatgtatgttgcttcggaaaggatcccatagaggatgaagacgagagactgctgattattatgctgagtgctgtgttcccttcagttaagcaaccagagattcagcggatgatcaaagataagagacggagagtggaagaaggagttgaggaggactttgtttcccaggaaaagccattgccaaaagaagctgtagaactgcaaatgaaggaccttcaatttcttaaacaaaatagagacgcttaactacgcaatgcatgtcgtgattctaggctctttttgctctggacaacaatgaattcaagagttccttttcccctcctcttcctgttcttttcttaaagccagatgacacgacatttataattcttgtgctgtcagaacttagaagtatgaatgaaatacggagtagtttctagagcgat-----------------------------------catcagccgctgcctgggagt--------------------------------------------------------------------------------------------------------------------------------------------------------------------------------------------------------------------------------------------------------------
>Albizia_edwallii_Dalmaso_272@NODE_1_length_1032_cov_10.803480
------------------------------------------------------------------------------------------------------------------------------------------------------------ggga-----ttgctattcggttgcataagaaggtttgagagggaagtagggatattactatttgttacatattcttttgctgagaaatgctatttgttgttctagagcttgagcagagtaaaatcaatattgaggtatatggcagatactactcgctg---ttagcttctttagatccccatctgtaactctgtacatagtatattcctctggcctaacagcactaaatatgacattggaaagtgcagagacgagcaaggctgaaggctgcacctccttccatcccaatggagattcgagttgagaaggctcttgacgctgtctatgtatgttgcttcggaaaggatcctatagaggatgaagacgagagactgctgattattatgctgagtgctgtgttcccttcagttaagcaaccagagattcagcggatgatcaaagacaagagacagagagtggaagaaggagttgaggaggactttgtttcccaggagaagccattgccaaaagaagctgtagaactgcaaatgaaggaccttcaatttcttaaacaaaatagagacacttaactacgcaatgcatgtcatgattctaggctctttttgctctggacaataatgtattcaagagttccttttcctctccttttcctgttcttttcttaaagccagctgacatgacatttataaatcttgtgctgtcagaacttagaagtatgaatgaaatacggagtagtttctagagcgat-----------------------------------catcagccgctgcctgggggttctgcaacattgttattttgttagccatctccatcagaacaccttgaacttccatctttattggaacacagtccggaggataaataaatatgtgatcatattgcatatggtcagagagagaaatggagacgatagagaataaaatcaattgaaaggaaaaatttaaatatgaaaaacgcataaaaatgcttttttccagtaattcttggtggacagggtagaagattgaattcctaattctgttggagggtagc
>Albizia_glabripetala_Lewis_1652@NODE_1_length_792_cov_69.227972
------------------------------------------------------------------------------------------------------------------------------------------------attgatgttgtgagga-----ttgctattcggttgcataagaaggtttgagagggaagtagggataatactatttgttacatagtcttttgctgagaaatgctatttgttgttctagagcttgagcagagtaaaatcaatgttgaggtatatggcagctactactcgctg---ttagcttttttagttccccatctgtaactcttcacatagtatactcctctggcctaacggcactaaaaatgactttcgaaagtgcagagacgagcaaggctgaaggctgcacctccttccatcccaatggagattcgggttgagaaggctcttgacgctgtctatgtatgttgcttcggaaaggatcctatagaggatgaagacgagagactgctgattattatgctgagtgctgtgttcccttcagttaagcaaccggagattcagcggatgatcaaagacaagagacagagagtggaagaaggagttgaggaggactttgtttcccaggaaaagccattgccaaaagaagctgtagaactgcaaatgaaggaccttcaatttcttaaacaaaatagagacgcttaactacgcaatgcatgtcgtgattctaggctctttttgctctggacaacaatgaattcaagagttccttttcccctccttttcctgttcttttcttaaagccagatgacacgacatttataaatcttgtgctgtcagaacttagaagtatgaatgaaatacggagtagtttctagagcgat-----------------------------------catcagcggctgcctgggggttctgcaacattgt-------------------------------------------------------------------------------------------------------------------------------------------------------------------------------------------------------------------------------------------------
>Albizia_inundata_Wood_26530@NODE_1_length_864_cov_151.948084
----------------------------------------------------------------------------------------------------------------------------------------------------------------------------------------------------------------------------------------ctgctgagaaatgctatttgttgttctagagcttgagcagagtaaaatcaatattgaggtatatggcagatactactcgctg---ttagcttttttagttccccatctgtaactctgtacatagtatattcctctggcctaacggcactaaatatgacattggaaagtgcagagacgagcaaggctgaaggctgcacctccttccatcccaatggagattcgagttgagaaggctcttgacgctgtctatgtatgttgcttcggaaaggatcctatagaggatgaagacgagagactgctgattattatgctgagtgctgtgttcccttcagttaagcaaccggagattcagcggatgatcaaagacaagagacagagagtggaagaaggagttgaggaggactttgtttcccaggaaaagccattgccaaaagaagctgtagaactgcaaatgaaggaccttcagtttcttaaacaaaatagagacacataactacgcaatgcatgtcatgattccaggctc-ttttgctctggacaataatgtattcaagagttccttt-----------tcccattcttttcttaaagccagatgacacgacatttataaatcttgtgctgtcagaacttagaagtatgaatgaaatacggagtagtttctagagcgat-----------------------------------catcagccgctgcctgggggttctgcaacattgttattttgttagcgatctccatcagaacaccttgcatttccatcttcactgaagcacagtccggagtataaatgaatatgtgatcatgttgcatatggtcagagagagaaatggagatgatagagaataaaatctattgaaagcaaaaatttaaatatgaaaaaggc---------------------------------------------------------------------------
>Albizia_subdimidiata_var_minor_Gorts_341@NODE_1_length_662_cov_57.389744
------------------------------------------------------------------------------------------------------------------------------------------------------------------------------------------------------------------atactatttgttacatagtcttttgctgagaaatgctatttgttgttctagagcttgagcagagtaaaatcaatgttgaggtatatggcagatactactcgctg---ttagcttttttagttccccatctgtaactcttcacatagtatactcctctggcctaacggcactaaaaatgactttcgaaagtgcagagacgagcaaggctgaaggctgcacctccttccatcccaatggagattcgggttgagaaggctcttgacgctgtctatgtatgttgcttcggaaaggatcctatagaggatgaagacgagagactgctgattattatgctgagtgctgtgttcccttcagttaagcaaccagagattcagcggatgatcaaagacaagagacggagagtggaagaaggagttgaggagaactttgtttcccaggaaaggccattgccaaaagaagctgtagaactgcaaatgaaggaccttcaatttcttaaacaaaatagagacgcttaactacgcaatgtatgtcatgattctaggctctttttgccctggacaatattgtattcaagagttccttttcccctccttttcctattcttttcttaaagccagatgacacgacatttataaatattgtgctgtcagaacttagaa---------------------------------------------------------------------------------------------------------------------------------------------------------------------------------------------------------------------------------------------------------------------------------------------------------------------------------------------------------
>Albizia_subdimidiata_var_subdimidiata_Ferreira_210@NODE_1_length_993_cov_97.177948
-----------------------------------------------------------------------ctgaggagacgtggatcctctggttgtcttgcgtcgcacaatacagtgcgacatgaccttttttattcatttaattgatgttgtgagga-----ttgctattcggttgcataagaaggtttgagagggaagtagggataatactatttgttacatagtcttttgctgagaaatgctatttgttgttctagagcttgagcagagtaaaatcaatattgaggtatatggcagatactactcgctg---ttagcttttttagttccccatctgtaactcttcacatagtatactcctctggcctaacggcactaaaaatgactttggaaagtgcagagacgagcaaggctgaaggctgcacctccttccatcccaatggagattcgggttgagaaggctcttgacgctgtctatgtatgttgcttcggaaaggatcctatagaggatgaagacgagagactgctgattattatgctgagtgctgtgttcccttcagttaagcaaccagagattcagcggatgatcaaagacaagagacggagagtggaagaaggagttgaggaggactttgtttcccaggaaaagccattgccaaaagaagctgtagaactgcaaatgaaggaccttcaatttcttaaacaaaatagagacgcttaactacgcaatgcatgtcatgattctaggctctttttgccctggacaataatgtattcaagagttccttttcccctccttttcccattcttttcttaaagccagatgacacgacatttataaatattgtgctgtcagaacttagaagtatgaatgagatacgaagtagtttctagagcgat-----------------------------------catcagcggctgcctgggggttctgcaacattgttattttgttagccatctccatcagaacaccttgcacttccatcttcactgaaacacagtccggagtataaatgaatatgtgatcatattgcatatggtcagagagagaaatggagatgatagag---------------------------------------------------------------------------------------------------------------------
>Albizia_tomentella_Leach_Dunlop_3801@NODE_1_length_1038_cov_73.103018
---------------------------------------------------------------------gtctgaggaggcgtggatcttgtgtttgtcttttattgcacaacatagtgtaacatgacctttttcattcatttaattaatgtgtgatatgacctttttctattcgctaacattggaaggtttgagagggaagtagggatggtactatttgtaacatattctttttatgagaaatgctatgtcttattcaagagcttgattagagtaaaatcaatattgaggtatatg--agatattatttgctgttattagtcttatttgtgccccagctgtaactctgtacatataatattcctctagcctaattggaccaaaaatgacattggaaaatgcagaaacgagtaagactgaaggctgca---ccttctaccccaatggagattcgagttgagaaggctcttgatgctatctacgtctgttgctttggaaagaatcatacaaaggacgaagacgagagactgctaattataatgctaagtgatgtgttcccttcagttaagcaaccagagattctgcgtatgatcaaagac--gagatagagagtagaagaaggagctgaggaggacttggtttccctggaaaagcccttgccaaaagaagctgtagaactgcaaatgaaggaccttcaatttcttaaacaaaataaagacacttaactacgcaatgcatgtcatgattctattaacattttgctctggacaataatgtgttcaggagttcctttgctgccc-----------------tcaagtccaaggggttatcattttaaaaccaccatggtgttggaa-----aattgggagttaatctacgatttatttccaaggtgattatctaccatttatttccagtaggagggggaataggaccagcaacaatgttaggttattgatccactagatttgtgcaagttacggttttccaaacgctggctgttatcaccaccactatctgccaagccagcattttagttgagattcggtgacat--------------gtgagaattggagttg---------------------------------------------tgcatatacaaggtctgtgatagtggat--------------------------------------------------
>Albizia_tomentella_Leach_Dunlop_3801@NODE_3_length_973_cov_157.844866
----------------------------------------------------------------------------------------------------------------------------------------------------------------------------------------------------------------------------taacatattctttttataagaaatgctatttcttgttcaagagcttgatcagagtaaaatcaatattgaggtatatggcagatactatttgcggtaattagtcttatttgtgccccatctgtaactctgtacatataatatttctctggcctaactggaccaaaaatgacattggaaagtgcagaaacgagcaaggctgaaggctgcaccttcttctatcccgatggagattcgagttgagaaggctcttgatgctatctatgtctgttgctttggaaaggatcctatagaggacgaagacgagatactgctaattataatgctgagtgctgtgttcccttcagttaagcaaccagagattcagcgtatgatcaaagacaagagacagagagtggaagaaggagctgaggaggacttactttccctggaaaagcccttgccaaaagaagctgtagaactgcaaatgaaggaccttcaatttctcaaacaaaatagagacacttaactgctcaatgcatgtcatgattctatgcacattttgctctggacaataatgtattcaagagttgctttgcgccccttttttctgctcttttcttatagccagctgacacaacatttataaatcttgtgctgtcagaacttagaagtatgaatgaaatacggagtagtttctagagcgatcatcagccactgtcttttttcaggggggaaaaaagcatca---------------------------gttattttgttagccatctccttcagaacactatgtacttccatctttattgaaacacattccggaggataaataaatatgcgatcatattgcatatggtgagagagagaaatggagacgatagagaataaaatcaaatggaaggaaaaatttaaatatgaaaaaggcataaaaatgctttcctcaagtgattcttgggggacagggtagaagattgaattccgaatgctgttgg--------
>Albizia_xerophytica_Hughes_1435@NODE_1_length_926_cov_89.607774
----------------------------------------------------------------------------------------------------------------------------------------------------------tgagga-----ttgctattcggttgcataagaaggtttgagagggaagtagggataatactatttgttacatagtcttttgctgagaaatgctatttgttgttctagagcttgagcatagtaaaatcaatattgaggtatatggcagatactactcgctg---ttagcttttttagttccccacctgtaactctgtacatagtatattcctctggcctaacggcactaaatatgacattggaaagtgcagagacgagcaaggctgaaggctgcacctccttccattccaatggagattcgagttgagaaggctcttgacgctgtctatgtatgttgcttcggaaaggatcctatagaggatgaagacgagagactgctgattattatgctgagtgctgtgttcccttcagttaagcaaccggagattcagcggatgatcaaagacaagagacagagagtggaagaaggagttgaggaggactttgtttcccaggaaaagccattgccaaaagaagctgtagaactgcaaatgaaggaccttcaatttcttaaacaaaatagtgacgcttaactacgcaatgcatgtcatgattctaggctctttttgctctggacaataatgtattcaagagttccttttcccctccttttcctgttcttttcttaaagccaaatgacacgacatttataaatcttgtgctgtcagaacttagaagtatgaatgaaatacggcgtagtttctagagcgat-----------------------------------catcagccgctgcctgggagttctgcagcattgttattttgttagccatctccatcagaacaccttgcacttccatcttcactgaagcacagcccggaggataaataaattcgtgatcatattgcatatggtcagagagagaaatggagacgatagagaataaaatcaattgaaagga-------------------------------------------------------------------------------------------------
>Balizia_leucocalyx_Aguilar_1939@NODE_1_length_1467_cov_110.306475
agaatgttttgaaatggaattgatgaatgcaaagaagttgcttttgagttttgacttggcattaactttgtctgaggaggcgtggatcctctgtttgtcttgtgtcgcacaacaca----------------------------------gtgtgatatgacctttttctattcggcaacattggaaggtttgagagggaagtagggatactactatttgttacatattctttttatgagaaatgctatttgttgttctagagcttgagcagagtaaaatcaatattgaggtatatggcagatactatttgctgtaattagtcttatttgtgccccatctgtaactctgtacatataatattcctctggcctaaagggaccaaaaatgacattggaaagtgcagagacgagcaaggctgaaggctgcacctccttctatcccaatggagattcgagttgagaaggctcttgacgctatctatgtctgttgctttggaaaggatcctatagaggacgaagacgagagactgctgattataatgctgagtgctgtgttcccttcagttaagcaacaagagattcagcggatgatcaaagacaagagacagagagtggaagaaggagttgaggaggactttgtttcccaggaaaagcccttgccaaaagaagctgtagaactgcaaatgaaggaccttcaatttctcaaacaaaatagagacacttaactacgcaatgcatgtcatgattctatgcacattttgctctggacaattatgtattcaagagttcctttcccccccatttttctgttcttttcttaaagccagctgacacaacatttataaatcttgtgctgtcagaacttagaagtatgaatgaaatacggagtagtttctagggcgatcatcagccactgtcttctttcaggggttaaaaaagcatcagccactgcctgggggttctgcaacattgttattttgttagccatctccatcagaacactttgtacttccatctttattgcaacacagtccggagaataaataaatatgtgatcatattgcatatgatcagagagagaaatggagacgatagagaataaaatcagatggaaggaaaaatttaaatatgaaaaaggcataaaaatgctttcctcaagtaattcttggtggacagggtagaagattgaattcctaatgctgttggagggtagc
>Balizia_pedicellaris_Queiroz_15529@NODE_1_length_1012_cov_378.394984
agaatgttttgaaatggaattgatgaatgcaaagaagttgcttttgagttttgacttggccttaactttgtctgaggaggcgtggatcctctgtttgtcttgtgtcgcataacactgtgtgatatgacctttttcattcatttaactaatgtgtgatatgacctttttctattcgacaacattggaaggtttgagagggaagtagggatagtactatttgttacatattctttttatgagaaatgctatttgttgttctagagcttgagcagagtaaaatcaatattgaggtatatggcagataccatttgctgtaattagtcttatttgtgccccatctgtaactctgtacatataacattcctctggcctaacgggaccaaaaatgacattggaaagtgcagagacgagcaaggctgaaggctgcacctccttctatcccaatggagattcgagttgagaaggctcttgacgctatctatgtctgttgctttggaaaggatcctatagaggacgaagacgagagactgctgattataatgctgagtgctgtgttcccttcagttaagcaaccagagattcagcggatgatcaaagacaagagacagagagtggaagaaggagttgaggaggactttgtttcccaggaaaagcccttgccaaaagaagctgtagaactgcaaatgaaggaccttcaatttctcaaacaaaatagagacacttaacgacgcaatgcatgtcatgatcctattcacattttgctctggacaataatgtattcaagagttcctttcccccccatttttctgttcttttcttaaagccagctgacacaacatttataaatcttgtgctgtcagaacctggaagtatgaatgaaatacggaatagtttctagagcgatcatcagccattgtcttctttcaggggg-aaaaaagcatcagccactgcctgggggttctgcaacattgttattttgttagccatctccatcagaacactttgtacttcc---------------------------------------------------------------------------------------------------------------------------------------------------------------------------------------------------------
>Balizia_spnov_Morim_577@NODE_1_length_1247_cov_240.087248
------------------------------------------------------cttggcattaactttgtctgaggaggcgtggatcctctgtttgtcttgtgtcgcacaacacagtgtgatatgacctttttcattcatttaactaatgtgagatgtgacctttttctattcggcaacattggaaagtttgacagggaagtagggatagtactatttgttacatattctttttatgagaaatgctatttgttgttctagagcttgagcagagtaaaatcaatatttaggtatatggcagataccatttgctgtaattagtcttatttgtgccccatctgtaactctgtacatataatattcctctggcctaacgggaccaaaaatgacattggaaagtgcagagacgagcaaggctgaaggctgcacctccttctatcccaatggagattcgagttgagaaggctcttgacgctatctatgtctgttgctttggaaaggatcctatagaggacgaagacgagagactgctgattataatgctgactgctgtgttcccttcagttaagcaaccagagattcagcggatgatcaaagacaagagacagagagtggaagaaggagtcgaggaggactttgtttcccgggaaaagcccttgccaaaagaagctgtagaactgcaaatgaaggaccttcaatttctcaaacaaaatagagacacttagctacgcaatgcatgtcatgattctatgcacattttgctctggacaattatgtattcaagagttcctttcccccccatttttctgttcttttcttaaagctagctgacacaacatttataaatcttgtgctgtcagaacttagaagtatgaatgaaatacggagaagtttctagagcgatcatcagccactgtcttctttcagggggacaaaaagcattagccactgcctgggggttctgcaacattgttattttgttagccatctccatcagaacactatgtacttccatctttattgcaacacagtccggagaataaataaatatgtgatcatattgcatatgatcacagagagaaatggagacgatagagaataaaatcggatggaaggaaaattttaaatatgaaaaaggcataaaaatgctttcctcaagtaattcttggtggacagggtagaagattgaattccgaatgctgttggagggtagc
>Cathormion_obliquifoliolatum_Wieringa_6519@NODE_1_length_1255_cov_312.500000
----------------------------------------------------------------------------------------ctctgtttctcttgtgtcgcacaacacagtgtgatatgacctttttcattcatttaactaatgtgtgatatgacctttttctattcggcaacattggaaagtttgacagggaagtagggatagtactatttgttacatattctttttatgagaaatgctatttgttgttctagagcttgagcagagtaaaatcaatattgaggtatatggcagataccatttgctgtaattagtctcatttgtgccccatctgtaactctgtacatataatattcctctggcctaacgggaccaaaaatgacattggaaagtgcagagacgagcaaggctgaaggctgcacctccctcaatcccaatggagattcgagttgagaaggctcttgacgctatctatgtctgttgctttggaaaggatcctatagaggacgaagacgagagactgctgattataatgctgagtgctgtgttcccttcagttaagcaaccagagattcagcggatgatcaaagacaagagacagagagtggaagaaggagttgaggaggactttgtttcccatgaaaagcccttgccaaaagaagctgtagaactgcaaatgaaggaccttcaatttctcaaacaaaatagagacacttaactacgcaatgcatgtcatgattctatgcacattttgctctggacaattatgtattcaagagttcctttcccccccatttttctgttcttttcttaaagccagctgacacaacattcataaatcttgtgctgtcagaacttagaagtatgaatgaaattcggagtagtttctagagcgatcatcagccactgtcttctttcagggggaaaaaaagcatcagccactgcctgggggttctgcaacattgttattttgttagccatctccatcagaacactttgtacttccatctttattgcaacacagtccggagaataaataaatatgtgatcatattgcatatgatcagagagagaaatggagacgatagagaataaaatcagatggaaggaaaaatttaaatatgaaaaaggcataaaaatgctttcctcaagtaattcttggtggacagggtagaagattgaattccgaatgctgttggagggtagc
>Enterolobium_cyclocarpum_MWC9020@NODE_1_length_1232_cov_200.488312
-----------------------tgaatgcaaaggagttgcttttgagttttgacttggcattaacttagtctgaggaggcgtggatcctctgtttgtcttgtgtcgcacaaca------------------------------------gtgtgatatgacctttttctattcggtaacattagaaggtttgagagggaagtagggatagtactatttgttccatattctttttatgagaaatgctatttgttgttctacagcttgagcagagttaaatcaatattgagctatatggcagatactattttctgtaattagtcttatttgtgcgccatctgtaacactgtatatataatattcctctggcctaacgggaccaacaacgacattggaaagtgcagagacgagcaaggctgaaggctgcacctccttctatcccaatggagattcgagttgagaaggctcttgacgctgtctatgtctgttgctttggaaaggatcctatagaggacgaagatgagaggctgctgattataatgctgagtgctgtgttcccttcagttaagcaaccagagattcagcggatgatcaaagacaagagacagagagtggaaaagggagttgaggatgaccttgtttcccgggaaaggcccttgccaaaagaagctgtagaactgcaaatgaaggaccttcaatttctcaaacaaaatagagacacttaactacgcaatgcatgtcatgattctatgcacattttgctctggacaataatgtattcaagagttcctttgccccccatttttctgttgttttcttaaagccagctgacacaacatttctaaatcttgtgctgtcagaacttagaagtatgaatgaaatacggagtagtttctagagcgatcat------------------------ggttaaagcatcagccactgcctgggggttctgcaacattgatattttcttagccatctccttcagaatactttgtgcttccatctttattgaaacacattccggaggataaataaatatgtgatcatattgcatatggtcggagagagaaatg---------gagaataaaatcaaatggaaggaaaaaattaaatatgaaaaaggcataaaaatgctttcctcaagtgattcttgggggacagggtagaagattgaatttccaatgctgttggagggtagc
>Hydrochorea_corymbosa1_Bonadeu_655@NODE_1_length_1024_cov_159.775026
------------------------------------------------------------------------------------------------------------------------------------------------------------------------------------------------gagagggaagtagggatagtactaattgttacatattctttttatgagaaatgctatttgttgttctagagcttgagcagagtaaaatcaatattgaggtatatggcagatactatttgctgtaatcagtcttatttgtgccccatctgtaactctgtacatataatattcctctggcctaacgggaccaaaaatgacattggaaagtgcagagacgagcaaggctgaaggctgcacctccttctatcccaatggagattcgagttgagaaggctcttgacgctatctatgtctgttgctttggaaaggatcctatagaggacgaagacgagagactgctgattataatgctgagtgctgtgttcccttcagttaggcaaccagagattcagcggatgatcaaagacaagagacagagagtggaagaaggagttgaggaggactttgtttcccaggaaaagcccttgccaaaagaagctgtagaactgcaaatgaaggaccttcaatttctcaaacagaatagagacacttaactacgcaatgcatgtcatgattctatgcacattttgctctggacaattatgtattcaagagttcctttgccccccatttttctgttcttttcttaaagccagctggcacaacatttataaatcttgtgctgtcagaacttagaagtatgaatgaagtacggagtagtttctagagcgatcatcagccactgtcttctttcagggggaaaaaaagcatcagccactgcctgggggttctgcaacattgttattttgttagccatctccatcagaacacgttgtacttccatctttattgaaacacagtccggagaataaataaatatgtgatcatattgcatatgatcagagagagaaatggagacgatagagaataaaatcagatggaaggaaaaatttaaatctggaaaaggcataaaaatgctttcctcaggtaattcttggtcgacagggtagaagattgaattccgaatgctgttggagggtagc
>Hydrochorea_corymbosa2_Iganci_862@NODE_1_length_757_cov_439.917379
------------------------------------------------------------------------tgaggaggcgtggatcctctgtttgtcttttgtcgcacaacacagtgtgatatgacctttttcattcatttaactaatgtgtgatatgacctttttctattcggcaacattggaaggtttgagagggaagtagggatagtactatttgttacatattctttttatgagaaatgctatttgttgttctagagcttgagcagagtaaagtcaatattgaggtatatggcagat-ctatttgctggaattagtcttatttgtgtcccatctgtaactctgtacatataatattcctctggcctaacgggaccaaaaatgacattggaaagtgcagagacgagcaaggctgaaggctgcacctccttctatcccaatggagattcgagtggagaaggctcttgacgctatctatgtctgttgctttggaaaggatcctatagaggacgaagacgagagactgctgattataatgctgagtgctgtgttcccttcagttaagcaaccagagattcagcggatgatcaaagacaagagacagagagtggaagaaggagttgaggaggactttgtttcccaggaaaagcccttgccaaaagaagctgtagaactgcaaatgaaggaccttcaatttctcaaacaaaatagagacacttaactacgcaatgcatgtcatgattctatgcacattttgctctggacaattatgtattcaagagttcctcccccccccccccccccccccttttttt---------------------------------------------------------------------------------------------------------------------------------------------------------tttttttttt----------------------------------------------------------------------------------------------------------------------------------------------------------------------------------------------------------------------------------------
>Hydrochorea_corymbosa2_Iganci_862@NODE_2_length_504_cov_75.091314
-----------------------------------------------------------------------------------------------------------------------------------------------------------------------------------------------------------------------------------------------------------------------------------------------------------------------------------------------------------------------------------------------------------------------------------------------------------------------------------------------------------------------------------------------------------------------------------------------------------------------------------------------------------------------------------------------------------------------------------------------------------------------------------------------------------------ccccccccccccccaatttttctgttcttttcttaaagccagctggaacaacatttataaatcttgtgctgtcagaacttagaagtatgaatgaagtacggagtagtttctagagcgatcatcagccactgtcttctttcagggggaaaaaaagcatcagccactgcctgggggttctgcaacattgttattttgttagccatctccatcagaacacgttgtacttccatctttattgaaacacagtccggagaataaataaatatgtgatcatattgcatatgatcagagagagaaatggagacgatagagaataaaatcagatggaaggaaaaatttaaatatggaaaaggcataaaaatgctttcctcaagtaattcttggtggacagggtagaagattgaattccgaatgctgttggagggtagc
>Hydrochorea_marginata_Morim_563@NODE_1_length_1254_cov_159.862362
---------tgaaatggaattgatgaatgcaaagaagttgcttttgagttttgacttggccttaactttgtctgaggaggcttggatcctctgtttctcttgtgtcgcacaacacagtgtgatatgacctttttcattcatttaactaatgtgtgatatgacctttttctattcggcaacattggaaagtttgacagggaagtagggatagtactatttgttacatattctttttatgagaaatgctatttgttgttctagagcttgaccagagtaaaatcaatattgaggtatatggcagataccatttgctgtaattagtcttatttgtgccccatctgtaactctgtacatataatattcctctggcctaacgggaccaaaaatgacattggaaagtgcagagacgagcaaggctgaaggctgcacctccttctatcccaatggagattcgagttgagaaggctcttgacgctatctatgtctgttgctttggaaaggatcctatagaggacgaagacgagagactgctgattataatgctgagtgctgtgttcccttcagttaggcaaccagagattcagcggatgatcaaagacaagagacagagagtggaagaaggagttgaggaggactttgtttcccaggaaaagcccttgccaaaagaagctgtagaactgcaaatgaaggaccttcaatttctcaaacagaatagagacacttgactacgcaatgcatgtcatgattctatgcacattttgctctggacaattatgtattcaagagttcctcccccccccatttttctgttcttttcttaaagccagctggcacaacatttataaatcttgtgctgtcagaaattagaagtatgaatgaagtacggagtagtttctagagcgatcatcagccactgtcttctttcagggggaaaaaaagcatcagccactgcctgggggttctgcaacattgttattttgttagccatctccatcagaacacgttgtacttccatctttattgaaacacagtccggagaataaataaatatgtgatcatattgcatatgatcagagagagaaatggagacgatagagaataaaatcagatggaaggaaaaatttaaatatggaaaaggcataaaaatgctttcctcaagtaattcttggtggacagggtagaagattgaattccgaatgctgttggagggtagc
>Jupunba_abbottii_Zanoni_21220@NODE_1_length_966_cov_132.129359
-------------------------------------------------------------------------------------------------tcttgtgttgcacaacacagtgtggtatgacctttttcattcatttaactaatgtgtgatatgacctttttctattcggcaacattggaaggtttgagagggaagtagggatagtactatttgttacatattctttttatgagaaatgctatttgttgttctagagcttgagcagagtaaaatcaatattgaggtatatggcagatactatttgctgtaattagtcttatttgtgccccatctgtaactctgtacatataatattcctttggcctaacgggaccaaaaatgacattggaaagtgcagagacgagcaaggctgaaggctgcacctccttctatcccaatggagattcgagttgagaaggctcttgacgctatctatgtctgttgctttggaaaggatcctatagaggacgaagacgagagactgctgattataatgctgagtgctgtgttcccttcagttaagcaaccagagattcagcggatgatcaaagacaagagacagagagtggaagaaggagttgaggaggactttgtttcccaggaaaagcccttgccaaaagaagctgtagaactgcaaatgaaggaccttcaatttctcaaacaaaatagagacacttaacgacgcaatgcatgtcatgatcctatgcacattttgctctggacaataatgtatttaagagttcctttcccccccatttttctgttcttttcttaaagccagctgacacaacatttataaatcttgtgctgtcagaacctagaagtatgaatgaaatacggaatagtttctagagcgatcatcagccactgtcttctttcaggggggaaaaaagcatcagccactacctgggggttctgcaacattgttattttgttagccatctccatcagaactctttgtagttccatctttattgaaacacagtccggagattaaataaatatgtgatcatattg-------------------------------------------------------------------------------------------------------------------------------------------------------
>Jupunba_cochleata_Bonadeu_673@NODE_1_length_1602_cov_72.286557
agaatgttttgaaatggaattgatgaatgcaaagaagttgctgttgagttttgacttggcattaactttgtctgaggaggcgtggatcctctgtttgtcttgtgtcgcacaacacagtgtgatatgaccttttttattcaattaactaatgtgtgatatgacctttttctattcggcaacattggaaggtttgagagggaagtagggatagtactatttgttacatattctttttgtgagaaatgctatttgttgttctagagcttgagcagagtaaaatcaatattgaggtatatggcagatactatttgctgtaattagtcttatttgtgcaccatctgtaactctgtacatgtaatattcctctggcctaacgggaccaaaaatgacattggaaagtgcagagacgagcaaggctgaaggctgcacctccttctatcccaatggagattcgagttgagaaggctcttgacgctatctatgtctgttgctttggaaaggatcctatagaggacgaagacgagagactgctgattataatgctgagtgctgtgtttccttcagttaagcaaccagagattcagcggatgatcaaagacaagagacagagagtggaagaaggagttgaggaggactttgtttcccaggaaaagcccttgccaaaagaagctgtagaactgcaaatgaaggaccttcaatttctcaaacaaaatagagacacttaacgacgcaatgcatgtcatgatcctatgcacattttgctctggacaataatgtattcaagagttcctttcccccccatttttctgttcttttcttaaagccagctgacacaacatttataaatcttgtgctgtcagaacttagaagtatgaatgaaatacggagtagtttctagagcgat-----------------------------------catcagccactgcctgggggttctgcaacattgttattttgttagccatctccatcagaacactctgtacttccatcttttttgaaacagagtccggagaataaataaatatgtgatcatattgcataatatcagagagagaaatggagacgatagagaataaaatcagatggaaggaaaaatttaaatatgaaaaaggcatacaaatgctttcctcaagtcattcttggtggacagggtagaagattgaattccgaatgctgttggatggtagc
>Jupunba_commutata_Maguire_46145@NODE_1_length_1183_cov_76.283906
agaatgttttgaaatggaattgatgaatgcaaagaagttgcttttgagttttgacttggcattaactttgtccgaggaggcgtggatcctctgtttgtattgtgtcgcacaacacagtgtgatatgacctttttcattcatttaactaatgtgtgatatgacctttttctatttggcaacattggaaggtttgagacggaagtagggatagtactatttgttacatattctttttatgagaaatgctatttgttgttctagagcttgagcagagtaaaatcaatattgcggtatatggcagatactatttgctgtaattagtcttatttgtgccccatctgtaactctgtacatataatattcctctggcctaacgggaccaaaaatgacattggaaagtgcagagacgagcaaggctgaaagctgcacctccttctatcccaatggagattcgagttgagaaggctcttgacgctatctatgtctgttgctttggaaaggatcctatagaggacgaagacgagagactgctgattataatgctgagtgctgtgttcccttcagttaagcaaccagagattcagcggatgatcaaagacaagagacggagagtggaagaaggagttgaggaggactttgtttcccaggaaaagcccttgccaaaagaagctgtagaactgcaaatgaaggaccttcaatttctcaaacaaaatagagacacttaacgacgcaatgcatgtcatgatcctatgcacattttgctctggacaatattgtattcaagagttcctttccctcccatttttctgttcttttcttaaagccagctgacacaacatttataaatcttgtgctgtcagaacttagaagtatgaatgaaatacggagtagtttctagagcgatcatcagccactgtcttctttcagggggaaaaaaagcatcagccactgcctgggggttctgcaacattgttattttgttagccatctccatcagaacactttgtacttccatctttattgaaacacagtccggagaattaataaatatgtgatcatattgcatatgatcagagagagaaatggagacgatagagaataaaatcagatggaaggaaaaatttaaacatggaacaggcataaaaatgctttcct-----------------------------------------------------------
>Jupunba_idiopoda_Quesada_1718@NODE_1_length_858_cov_75.138284
--------------------------------------------------------------------------------------------------------------------------------------------------------gtgatatgacctttttctattcggcaacattggaaggtttgagagggaattagggatagtactatttgttacatattctttttatgagaaatgctatttgttgttctagagtttgagcagagtaaaatcaatattgaggtatatggcagatactatttgctgtagttagtcttatttgtgccccatctgtaactctgtacatataatattcctttggcctaacgggaccaaaaatgacattggaaagtgcagagacgagcaaggctgaaggctgcacctccttctatcccaatggagattcgagttgagaaggctcttgacgctatctatgtctgttgctttggaaaggatcctatagaggacgaagacgagagactgctgattataatgctgagtgctgtgttcccttcagttaagcaaccagagattcagcggatgatcaaagacaagagacagagagtggaagaaggagttgaggaggactttgtttcccaggaaaagcccttgccaaaagaagctgtagaactgcaaatgaaggaccttcaatttctcaaacaaaatagagacacttaacgacgcaatgcatgtcatgatcctatgcacattttgctctggacaataatgtattcaagagttcctttcccccctatttttctgttcttttcttaaagccagctgacacaacatttataaatcttgtgctgtcagaacctagaagtatgaatgaaatacggaatagtttctagagcgatcatcagccactgtcttctttcagggggaaaaaaagcatcagccactgcctgggggttctgcaacattgttattttgttagccatctccatcagaacactttgtact------------------------------------------------------------------------------------------------------------------------------------------------------------------------------------------------------------
>Jupunba_langsdorfii_Ribeiro_728@NODE_1_length_1146_cov_96.769878
agaatgttttgaaatggaattgatgaatgcaaagaagttgcttttgagttttgacttggcattaactttgtctgaggaggcgtggatcctctgtttgtcttgtgtcgcacaacacagtgtgatatgacctttttcattcatttaactaatatgtgatatgacctttttctgttcggcaacattggaaggtttgagagggaagtcgggatagtactatttgttacatattctttttatgagaaatgctatttgttgttctagagcttgagcagagtaaaatcaatattgaggtatatggcagatactatttgctgtaattagtcttatttgtgccccatctgtaactctgtacatataatattcctctggcctaacgggaccaaaaatgacattggaaagtgcagagacgagcaaggctgaaggctgcacctccttctatcccaatggagattcgagttgagaaggctcttgacgctatctatgtctgttgctttggaaaggatcctatagaggacgaagacgagagactgctgattataatgctgagtgctgtgttcccttcagttaagcaaccagagattcagcggatgatcaaagacaagagacagagagtggaagaaggagttgaggaggactttgtttcccaggaaaagcccttgccaaaagaagctgtagaactgcaaatgaaggaccttcaatttctcaaacaaaatagagacacttaacgacgcaatgcatgtcatgatcctatgcacattttgctctggacaataatgtattcaagagttcctttcccccccatttttctgttcttttcttaaagccagctgacacaacatttataaatcttgtgctgtcagaacttagaagtttgaatgaaatacggaatagtttctagagcgatcatcagccactgtcttctttcagggggaaaaaaagcatcagccactgcctgggggttctgcaacattgttattttgttagccatctccatcagaacactttgtacttccatc------------------------------------------------------------------------------------------------------------------------------------------------------------------------------------------------------
>Jupunba_leucophylla_Iganci_839@NODE_1_length_1694_cov_164.322202
agaatgttttgaaatggaattgatgaatgcaaagaagttgcttttgagttttgacttggcattaactttgtcggaggaggcgtggatcctctgtttgtctcgtgtcgcacaacgcagtgtgatatgacctttttcattcatttaactaatgtgtgatatgaccttttactattcggcaacattggaaggtttgagagggaagcagggatagtactatttgttacatattctttttatgagaaatgctatttgttgttcaagagcttgagcagagtaaaatcaatattgaggtatatggcagatactatttgctgtaattagtcttatttgtgccccatctgtaactctgtacatataatattcctctggcctaacgggaccaacaatgacattggaaagtgcagagacgagcaaggctgaaggctgcacctccttctatcccaatggagattcgagttgagaaggctcttgacgctatctatgtctgttgctttggaaaggatcctatagaggacgaagacgagagactgctgattataatgctgagtgctgtgttcccttcagttaagcaaccagagattcagcggatgatcaaagacaagagacagagagtggaagaaggagttgaggaggactttgtttcccaggaaaagcccttgccaaaagaagctatagaactgcaaatgaaggaccttcaatttctcaaacaaaatagagacacttaacgacgcaatgcatgtcatgatcctatgcacatttttctctggacaataatgtattcaagagctcctttcccccccagttttctgttcttttcttaaagccagctgacacaacatttataaatcttgtgctgtccgaacctagaagtatgaatgaaatacggaatagtttctagggcgatcatcagccactgtcttctttcagggggaaaaaaagcatcagccactgcctgggggttctgcaacattgttattttgttagccatctccatcagaacactttgtacttccatctttattgaaacacagtccggagaataaataaatatgtgatcatattgcatatggtcagagagagaaatggagacgatagagaatataatcagatggaaggaaaaatttaaatatgaaaaaggcataaaaatgctttcctcgagt----------------------------cattccaaatgctgttggagggtagc
>Jupunba_nipensis_Mayo_19662@NODE_1_length_801_cov_25.831492
---------------------------------------------------------------------------------------------------------------------------------------------------------------------------------------------------------------------ctatttgttacatattctttttatgagaaatgctatttgttgttctagagcttgagcagagtaaaatcaatattgaggtatatggcagatactatttgctgtaattagtcttatttgtgccctatctgtaactctgtacacataatattcctttggcctaacgggaccaaaaatgacattggaaagtgcagagacgagcaaggctgaaggctgcacctccttctatcccaatggagattcgagttgagaaggctcttgacgctatctatgtctgttgctttggaaaggatcgtatagaggacgaagacgagagactgctgattataatgctgagtgctgtgttcccttcagttaagcaaccagagattcagcggatgatcaaagacaagagacagagagtggaagaaggagttgaggaggactttgtttcccaggaaaagcccttgccaaaagaagctgtagaactgcaaatgaaggaccttcaatttctcaaacaaaatagagacacttaacgacgcaatgcatgtcatgatcctatgcacattttgctctggacaataatgtattcaagagttcttttcccccccatttttctgttcttttcttaaagccagctgacacaacatttataaatattttgctgtcagaacctagaagtatgaatgaaatacggaatattttctagagcgatcatcagccagtgtcttctttcaggggaaaaaaaagcatcagccactgcctgggggttctgcaacattgttattttgttagccatctccatcagaacactttatacttcca--------------------------------------------------------------------------------------------------------------------------------------------------------------------------------------------------------
>Jupunba_oppositifolia_Liegier_16014@NODE_1_length_820_cov_127.251682
--------------------------------------------------------------------------------------------------------------------------------ctttttcattcatttaactaatgtgtgatatgacctttttctattcggcaacactggaaggtttgagagggaagtagggatagtactatttgttacatattctttttatgagaaatgctatttgttgttctagagcttgagcagagtaaaatcaatattgaggtatatgacagatactatttgctgtaattagtcttatttgtgccccatctgtaactctgtacatataatattcctttggcctaacgggaccaaaaatgacattggaaagtgcagagacgagcaaggctgaaggctgcacctccttctatcccaatggagattcgagttgagaaggctcttgacgctatctatgtctgttgctttggaaaggatcctatagaggacgaagacgagagactgctgattataatgctgagtgctgtgttcccttcagttaagcaaccagagattcagcggatgatcaaagacaagagacagagagtggaagagggagttgaggaggactttgtttcccatgaaaagcccttgccaaaagaagctgtagaactgcaaatgaaggaccttcaatttctcaaacaaaatagagacacttaacgacgcaatgcatgtcatgatcctatgcacattttgctctggacaataatgtatttaagagttcctttcccccccatttttctgttcttttcttaaagccagctgacacaacatttataaatcttgtgctgtcagaacctagaagtatgaatgaaatacggaatagtttctagagcgatcatcagccactgtcttctttcaggggggaaaaaagcatcagcca--------------------------------------------------------------------------------------------------------------------------------------------------------------------------------------------------------------------------------------------------------------------------
>Jupunba_trapezifolia_Simon_1600@NODE_1_length_1330_cov_244.346667
-------------------------------------------ttgagttttgacttggcattaactttgtctgaggaggcgtggatcctctgtttgtcttgtgtcgcacaacacagtgtgatatgacctttttcattcatttaactaatatgtgatatgacctttttctgttcggcaacattggaaggtttgagagggaagtagggatagtactatttgttacatattctttttatgagaaatgctatttgttgttctagagcttgagcagagtaaaatcaatattgaggtatatggcagatactatttgctgtaattagtcttatttgtgccccatctgtaactctgtacatataatattcctctggcctaacgggaccaaaaatgacattggaaagtgcagagacgagcaaggctgaaggctgcacctccttctatcccaatggagattcgagttgagaaggctcttgacgctatctatgtctgttgctttggaaaggatcctatagaggacgaagacgagagactgctgattataatgctgagtgctgtgttcccttcagttaagcaaccagagattcagcggatgatcaaagacaagagacagagagtggaagaaggagttgaggaggactttgtttcccaggaaaagcccttgccaaaagaagctgtagaactgcaaatgaaggaccttcaatttctcaaacaaaatagagacacttagcgacgcaatgcatgtcatgattctatgcacattttgctctgaacaataatgtattcaagagttcctttccctcccatttttctgttcttttcttaaagccagctgacacaacatttataaatcttgtgctgtcagaacttagaagtatgaatgaaatacggagtagtttctagagcgatcatcagccactgtcttctttcagggggaaaaaaagcatcagccactgcctgggggttctgcaacattgttattttgttagccatctccatcagaacactttgtacttccatctttattgaaacacagtccggagaataaataaatatgtgatcatattgcatatgatcagagagagaaatggagacgatagagaataaaatcagatggaaggaaaaatttaaatatgaaaaaggcataaaaatgctttcctcaagtaattcttggtggacagggtagaagattgaattccgaatgctgttggagggtagc
>Jupunba_villosa_Borges_423@NODE_1_length_1262_cov_108.983966
agaatgttttgaaaaggaattaatgaatgcaaagaagttgcttttgagttttgacttggcattaactttgtccgaggaggcgtggatcctctgtttgtattgtgtcgcacaacacagtgtgatatgacctttttcattcatttaactaatgtgtgatatgacttttttctatttggcaacattggaaggtttgagagggaagtagggatagtactatttgttacatattctttttatgagaaatgctatttgttgttctagagcttgagcagagtaaaatcaatattgaggtatatggcagatactatttgctgtaattagtcttatttgtgccccatctgtaactctgtacatataatattcctctggcctaacgggatcaaaaatgacattggaaagtgcagagacgagcaaggctgaaagctgcacctccttctatcccaatggagattcgagttgagaaggctcttgacgctatctatgtctgttgctttggaaaggatcctatagaggacgaagacgagagactgctgattataatgctgagtgccgtgttcccttcagttaagcaaccagagattcagcggatgatcaaagacaagagacagagagtggaagaaggagttgaggaggactttgtttcccaggaaaagcccttgccaaaagaagctgtagaactgcaaatgaaggaccttcaatttcttaaacaaaatagagacacttaacgacgcaatgcatgtcatgatcctatgcacattttgctctggacaataatgtattcaagagatcctcccccccccatttttctgttcttttc--aaagccagctgacacaacatttataaatcttgtgctgtcagaactaagaagtttgaatgaaatacggaatagtttctagagcgatcatcagccactgtcttctttcagggggaaaaaaagcatcagccactgcctgggggttctgcaacattgttattttgttagccatctccatcagaacactttgtacttccatctttattgaaacacagtccggagaataaataaatatgtgatcatatcgcatatggtcagagagagaaatggagacgatagagaataaaatcagatggaaggaaaaatttaaatatgaaaaaggcatacaaatgctttcctcaagt----------------------------cattccaaatgctgttggagggtagc
>_R_Afrocalliandra_redacta_Germishuizen_5585@NODE_1_length_950_cov_171.934708
-------------------------------------------------------------------------------------------------------------------------ctgtactgtacctttttcattaatgttgtgagtag----------tgctattagtatacatagggaggtttgggagggaagtagggattgtactatttgctgcacattctttttatgagaaatgttagttgttgctctagatcttgagcagggtaaaatcaatattgaggtatatggcagatgctattttctg---ttagttttatgagtcgaccatctgtaactctacacatgtaataatcctctggcctaacggcattaaatatgacattggaaagtgcagagaagagcaaggctgaaggctgcaccaccttctatcccaatggagattcgagttgagaaggctttggacgcaatctgtgtatgttgcttcggaaaggatccgatagaggatgaagacgagagactgctgattataatgctgagctctgtgtttccttctgttaagcaaccagagattcagcggatgatcaaagacaagagacagagagtggaagaaggagtcgaagaggactttgtttcccaggaaaagcccttaccaaaagaagctgtagaactgcaaatgaaggaccttcaatttcttaaacaaaatagagacacttgactattcaatgcgtgtcatgtctgcaggtacattttgctctggacaataatgtattgaagtgttcctctatcccccatttttctgttcttttcttaaagccagttgacacaacatttataaatcatgtgctgtcagaaattagaagtatgaacgaaatacggagtcgtttctag-gcaatcatcagccactgtcttctttcagggggaa--attgcattggcc----ccaggcagttcggcaacattgttattttattaggcatctccatcaaaatagcgtacact----tttttattgaaacgcagtacagaggataaatatatg--------------atctgtttagagagagaaatggagacgacagagaataacaac------------------------------------------------------------------------------------------------------------
>_R_Albizia_coripatensis_Hughes_2433@NODE_1_length_1255_cov_178.535654
-------------atggaattgatgaatgcaaagaacgtgcttttgagttttgacttggcattaacttagtctgaggaagcgtggatcctctgattgtcttgcttcgcacaacacagtgcgacatgacgtttttcattcatttaattaatgttgtgagga-----ttgctattcggttgcataagaaggtttgagagggaagtagggataatactatttgttacatattcttttgctgagaaatgctatttgttggtctagagctggagcagagtaaaatcaatattgaggtatatggcagatactactcgctg---ttagcttttttagttccccatctgtaactctgtacatagtatattcctctggcctaacggcactaaatatgacattggaaagtgcagagacgagcaaggctgaaggctgcgcctccttccatcccaatggagattcgagttgagaaggctcttgacgctgtctatgtatgttgcttcggaaaggatcctatagaggatgaagacgagagactgctgattattatgctgagtgctgtgttcccttcagttaagcaaccagagattcagcggatgatcaaagacaagagacagagagtggaagaaggagttgaggaggactttgtttcccaggaaaagccattgccaaaagaagctgtagaactgcaaatgaaggaccttcaatttcttaaacaaaatagagacacttaactacgcaatgcatgtcatgattctaggctctttttgctctggacaataatgtattcaagagttccttttcctctgcttttcctgttcttttcttaaagccagctgacacgacctttataaatcttgtgctgtcagaacttagaagtatgaatgaaatacggagtagtttctagagcgat-----------------------------------catcagccgctgcctgggggttctgcaacattgttattttgttagccatctccatcagaacaccttgcacttccatcattattgaaacacagtccggaggataaataaatatgtgatcatattgcatgtggtcagagagagaaatggagacaatagagaataaaatcaattgaaaggaaaaatttaaatatgaaaaaggcataaaaatgcctttttcaagtaattcttggtggacagggtagaagattgaattccgaattc--------------
>_R_Albizia_multiflora_Hughes_3090@NODE_1_length_1126_cov_117.854147
--------------------------------------------------------------------agtctgaggagacttggatcctctgattgtcttgcgtagcacaatacagtgcgacatgacctttttcattcatttaattgatgttgtgagga-----ttgctattcggtagcataagaaggtttgagagggaagtagggataatactatttgttacatagtcttttgctgggaaatgctatttgttgttctagagcttgagcagagtaaaatcaatattgaggtatatggcagatactactcgctg---ttagcttttttagttccccatctgtaactctgtgcatagtatactcctctggcctcacggcactaaatatgacattggaaagtgcagagacgagcaaggctgaaggctgcacctccttccatcccaatggagattcgagttgagaaggctcttgacgctgtctatgtatgttgcttcggaaaggatcctatagaggatgaagacgagagactgctgattattatgctgagtgctgtgttcccttcagttaagcaaccagagattcggcggatgatcaaagacaagagacagagagtggaagaaggagttgaggaggactttgtttcccaggaaaagccattgccaaaagaagctgtagaactgcaaatgaaggaccttcaatttcttaaacaaaatagagacacttaactacgcaatgcatgtcatgattccaggctctttttgctctggacaataatgtattcaagagttccttttcccctccttttcccattcttttcttaaagccagatggcacgacatttataagccttgtgttgtcagaacttagaagtatgaatgaaatacggagtagtttctagagcgat-----------------------------------catcagccgctgcctgggggttctgcaacattgttattttgttagccatctccatcagaacaccttgcacttccatcctcactgaaacacagtccggagtataaatgaatatgtgatcatattgcatatggtcagagagagaaatggagatgatagagaataaaatcaattgaaaggaaaaatttaaatatgaaaaagtcataaaaatgcttttttcaagtaattcttggtggacagggtagaaggttgaattccgaatgctgctggagggtagc
>_R_Albizia_niopoides_Simon_1601@NODE_1_length_1018_cov_110.476089
-----------------------------------------------------------------------------------------------------------------acagtgcgacatgacctttgtgattcatttaattgatgttgtgagga-----ttgctattcggttgcataagaaggtttgagagggaagtagggataatactatttgttacataggcttttgctgagaaatgccatttgttgttctcgagcttgagcagagtaaaatcaatattgaggtatagggcagatactactcgctg---ttagcttttttagttccccatctgtaactctgtacatagtatattcctctggcctaacggcactaaatatgacattggaaagtgcagagacgagcaaggctgaaggctgcacctccttccatcccaatggagattcgagttgagaaggctcttgacgctgtctatgtgtgttgcttcggaaaggatcctatagaggatgaagacgagagactgctgattattatgctgagtgccgtgttcccttcagttaagcaaccggagattcagcggatgatcaaagacaagagacagagagtggaagaaggagttgaggaggacttcgtttcccaggaaaagccattgccaaaagaagcagtagaactgcaaatgaaggaccttcaatttctgaaacaaaatagagacgcttaactacgcaatgcatgtcgagattctaggctctttttgctctggataataatgaattcaagagttccttttcacctccttttcctgttcttttcttaaagccagatgacacgacatttataaatcttgtgctgtcagaacttagaagtatgaatgaaatacggagtagtttctagagcgat-----------------------------------catcagccgctgcctgggagttctgcagcattgttattttgttagccatctccaacagaacaccttgcacttccatcttcactgaaacacagtccggagtataaataaatatgtgatcatattgcgtatggtcagagagagaaatggagacgatagagaaaaaaatcaattgaaaggaaaaatttaaatatgaaaaaggcataaaaaaacttttttcaagtaattc-------------------------------------------------
>_R_Albizia_sinaloensis_Hughes_1576@NODE_1_length_980_cov_80.397564
----------------gaattaatgaatgcaaagaaggtgcttttgagttttgactcggcattaacttagtctgaggagacgtggatcctctgattgtcttgcgtcgcacaatacagtgcgacatgacctttttcattcatttaattgatgttgtgagga-----ttgctattcggttgcataagaaggtttgagagggaagtagggataatactatttgttacatagtcttttgctgagaaatgctatttgttgttctagagcttgagcatagtaaaatcaatattgaggtatatggcagatactactcgctg---ttagcttttttagttccccacctgtaactctgtacatagtatattcctctggcctaacggcactaaatatgacattggaaagtgcagagacgagcaaggctgaaggctgcacctccttccatcccaatggagattcgagttgagaaggctcttgacgctgtctatgtatgttgcttcggaaaggatcctatagaggatgaagacgagagactgctgattattatgctgagtgctgtgttcccttctgttaagcaaccggagattcagcggatgatcaaagacaagagacagagagtggaagaaggagttgaggaggactttgtttcccaggaaaagccattgccaaaagaagctgtagaactgcaaatgaaggaccttcaatttcttaaacaaaatagtgacgcttaactacgcaatgcatgtcatgattctaggctgtttttactctggacaataatgtattcaagagttccttttcccctccttttcctgttcttttcttaaagccaaatgacacgacatttataaatcttgtgctgtcagaacttacaagtatgaatgaaataccgagtagtttctagagcgat-----------------------------------catcagccgctgcctgggagttctgcagcattgttattttgttag-catctccgtcagaacaccttgcacttccatcttcactgaagcacagc--------------------------------------------------------------------------------------------------------------------------------------------------------------------------------------
>_R_Albizia_tomentella_Leach_Dunlop_3801@NODE_2_length_1007_cov_56.079570
agaatgttttgaaatggaattgatgaatgcaaagaagttgcttttgagttttgacttggcattaacttagtctgaggaggcgtggatcctgtgtctgtcttttattgcacaacacagcgtaacatgacctttttcattcatttaactaatgtgtgatatgacctttttctatttggtaacattggaaggtttgagagggaagtagggatggtactattca--------------tgtgagaaatgttatttcttgttcaatcacctgatcaaagtaaaatcaatattgaggtatatg--agatattatttgctgtaattagtcttatttgtgccgtatctgtaactctgtacatataatattcctcttgcctaactggaccaaaaatgacattggaaagtgcagaaacgagcaagcctgaaggctgcaccttcttctatcccaatggagattcgagttgagaagcctcttgacgctatctatatctgttgctttggaaaggatcctacagagtacgaagacgagagactgcaaattataatgctgagtgctgtgttcccttcagttaagcatatatatcttt------------------------------------------------------------------------------------------------------------------------------------------------------atccatcttacacttgtgtctttcttttcttgt-----atgttttttttaagaatat-----------atatctttattctcctcacataggaacatgtcataccatacat----------------------ccaaatttaatcccaatacatattacagctcaatactatcacaa-------------------------------------------------attatataacattatcatttt-------tgccccaattaaaaaatttatatatatactttcatccaaataaattttatagtgtcaa-------gtgctcaaactttat---------------tattaaaattatatcttaaaaaaattcagaaaagttcaaactttgattcaagtttaccacaaa-------tacacaagttattcagaacaactaaaaaaacacactggttttcatacactgaataaaggatcc
>_R_Albizia_tomentella_Leach_Dunlop_3801@NODE_4_length_909_cov_129.098558
----------------------------------------------------------------------------------------------------------------------------------------------------------------------------------------------------------------------------taacatattctttttataagaaatgctatttcttgttcaagagcttgatcagagtaaaatcaatattgaggtatatg--agatattatttattgttattagtcttatttgtgccccatctgtaactctgtacatataatattcctctggcctaactggaccaaaaatgacattggaaagtgcagaaacgagcaaggctaaaggctgcaccttcttctaccctaatggagattcgagttgagaaggctcttgacgctatctatgtctgttgctttggaaagaatcctatagaggatgaagatgagagactgctaattataatgctgagtgatgtgttccctttagttaagcaaccagagatttagcgtatgatcaaagataagagacacagagtggaaaaaggagctgaggaggacttggtttccctagaaaatcccttgccaaaagaagctgtagaactgcaaatgaaggaccttcaatttttcaaataaaatagagacacttaactacgcaatgcatgtcatgattctatgcacattttgcactggataataatgtattcaagagttcctttgctaccctcaagtccataa---aaataagtcatgttgagcttatatctataaaaatctacttttaaagaattataatcaattgcttatcttcaaagaaattcttgaataatcataa---------tttatatataaagttgtacatatttatttgttaaataaaacctacgtagatttattactctattcactttttctttaataacattctttccacgcat--------------agcgcagggagtaaatg-----ctagttatataagatggtgaaattgatggaaatgtcaatcatagaattcaagataaa-----------------------gagtataaatagagaaaatttacttgagttatttgtgat--------------------------------------------
>_R_Albizia_tomentosa_Hughes_648@NODE_1_length_1102_cov_78.188293
----------------------------------------------------------------------------gagacgtggatcctctgattgtcttgcgtcgcacaatacagtgcgacatgacctgtttcattcatttaattgatgttgtgagga-----ttgctattcggttgcataagaaggtttgagagggaagtagggataatactatttgttacatagtcttttgctgagaaatgctatttgttgttctagagcttgagcatagtaaaatcaatattgaggtatatggcagatactactcgctg---ttagcttttttagttccccacctgtaactctgtacatagtatattcctctggcctaacggcactaaatatgacattggaaagtgcagagacgagcaaggctgaaggctgcacctccttccatcccaatggagattcgagttgagaaggctcttgacgctgtctatgtatgttgcttcggaaaggatcctatagaggatgaagacgagagactgctgattattatgctgagtgctgtgttcccttcagttaagcaaccggagattcagcggatgatcaaagacaagagacagagagtggaagaaggagttgaggaggactttgtttcccaggaaaagccattgccaaaagaagctgtagaactgcaaatgaaggaccttcaatttcttaaacaaaatagtgacgcttaactacgcaatgcatgtcatgattctaggctctttttactctggacaataatgtattcaagagttccttttcccctccttttcctgttcttttcttaaagccaaatgacacgacatttataaatcttgtgctgtcagaacttacaagtatgaatgaaataccgagtagtttctagagcgat-----------------------------------catcagccgctgcctgggagttctgcagcattgttattttgttagccatctccgtcagaacaccttgcacttccatcttcactgaagcacagcccggaggataaataaatacgtgatcatattgcatatggtcagagagagaaatggagacgatagagaataaaatcaattgaaaggaaaaatttaaatatgaaaaaggcataaaaatgcttttttcaagtaattcttggtggacagggtagaagattgaattccgaatgctgttggagggtag-
>_R_Balizia_elegans_Iganci_870@NODE_1_length_1254_cov_108.299065
agaatgttttgaaatggaattgatgaatgcaaagaagctgctttagagttttgacttggcgttaactttgtctgaggaggcgtggatcctctgtttgtcttgtgtcgcacaacacagtgtgatatgacctttttcattcatttaactaatgtgtgatatgacctttttctattcggcaacattggaaggtttgagagggaagtagggatggtactatttgttacatattctttttatgagaaatgctatttgttgttctagagcttgagcagagtaaaatcaatattgaggtatatggcagatactatttgctgtaattagtcttatttgtgccccatctgtaactttgtacatataacattcctctggcctaacgggatcaaaaatgacattggaaagtgcagagaagagcaaggctgaaggctgcacctccttctatcccaatggagattcgagttgagaaggctcttgacgctatctatgtctgttgctttggaaaggatcctatagaggacgaagacgagagactgctgattataatgctgagtgctgtgttcccttcagttaagcaaccagagattcagcgaatgatcaaagacaagagacagagagtggaagaaggagttgaggaggactttgtttcccaggaaaagcccttgccaaaagaagctgtagaactgcaaatgaaggaccttcaatttctcaaacaaaatagagacacttaactacgcaatgcatgtcatgattctatgcacattttgctctggacaattatgtgttcaagagttcccccccctcccatttttctgttcttttcttaaagccagctggcacaacatttataaatcttgtgctgtcagaacctagaagtatgaatgaaatacggaatagtttctagagcgatcatcagccattgtcttctttcagggggaaaaaaagcatcagccactgcctgggggttctgcaacattgttattttgttagccatctccatcagaacactttgtacttccatctttattgaaacacagtccggagaataaataaatatgtgatcatattgcatatgatcagagagagaaatggagacgatagagaataaaatcagatggaaggaaaaatttaaatatggaaaaggcataaaaatgctttacttaagtaattcttggtggacagggtagaagattgaattccgaatgctgttggagggtagc
>_R_Calliandra_bella_LPQ15696@NODE_1_length_1140_cov_185.070555
----taatttgggacagaggtagta--ttcaattttaccccccaaaaaatttcaaaaagtaacaattttatcatatatagttaaaaaactaatgttaactatta----aaaattgaggttgaccgttaattttttaatgacagagaaaaattgctatgttaacctacaaaaactggcatctaagggaaacttttgaagtaaatttgca------cattaaccccatattcttcttatgagaaatgttatttgttgttctagagcttgagcagggtcaaaccaat----agttttatagcacatattatttgctg---ttagttttattagttccccatctttaactctgcatgta-aatactcttctggcctgacggcactaactatgac-ttggaaagtgcagagacgagcaaggctgaaggctgcgccaccttctatcccaatggagattcgagtcgagaaggctcttgacgctgtctatgtctgttgcttcggaaaggatcctatagaggacgaagacgagagactgctgattataatgctgagctctgtgttcccttcagttaagcaaccggagattcagcggatgatcgaagacaagagaaagagagttgaagaaggagt---ggaggactttgtttcccaggaaaagcccttaccaaaagaagctgtagaactacaaatgaaggaccttcaatttcttaaacaaaatagagacacttaactatgc-atgcatgtcatgattcttggcatattttgcattgg---ataatgtattgaagaggcccttt-ccccctgtttttctgttcttgttttaaagccagttgac---acatttataaatccggtgctgtcaga------aattatgagtgaaatacggagtattttgtagagagatc---------------------------------------------gtcttgggtttctgcaacattgttgttttattagccatctccatcagagcaccttgcacttccatccttattgaaacacagtcccgatgataaatatgtg--------------atatggttggagagtgaagtggagacgatagataaaagaaacaaatgaaaggaaaatttaaattgcgaaaaatgcataaaaattctttcctcaagcaattcttgatggataggttagaagattgaattctaaatgctgtatggaggatac
>_R_Cathormion_rhombifolium_Deighton_3618@NODE_1_length_914_cov_82.915173
-------------------------------------------------------------------------------------------------tcttgtgtcgcacaacacagtgtgatatgacctttttcattcatttaactaatgtgtgatatgacctttttctattcggcaacattggaaagtttgacagggaagtaaggatagtactatttgttacatattctttttatgagaaatgctatttgttgttctagagcttgagcagagtaaaatcaatattgaggtatatggcagataccatttgctgtaattagtctcatttgtgccccatctgtaactctgtacatataatattcctctggcctaacgggaccaaaactgacattggaaagtgcagagacgagcaaggctgaaggctgcacctccctcaatcccaatggagattcgagttgagaaggctcttgacgctatctatgtctgttgctttggaaaggatcctatagaggacgaagacgagagactgctgattataatgctgagcgctgtgttcccttcagttaagcaaccagagattcagcggatgatcaaagacaagagacagagagtggaagaaggagttgaggaggactttgtttcccaggaaaagcccttgccaaaagaagctgtagaactgcaaatgaaggaccttcaatttctcaaacaaaatagagacacttaactacgcaatgcatgtcatgattctatgcacattttgctctggacaattatgtattcaagagttcctttcccccccatttttctgttcttttcttaaagccagctgacacaacattcataaatcttgtgctgtcagaacttagaagtatgaatgaaatacggagtagtttctagagcgatcatcagccactgtcttctttcagggggaaaaaaagcatcagccactgcctgggggttctgcaacattgttattttgttagccatctccatcagaacactttgtact------------------------------------------------------------------------------------------------------------------------------------------------------------------------------------------------------------
>_R_Hydrochorea_gonggrijpii_Tillett_45696@NODE_1_length_731_cov_215.868502
------------------------------------------------------------------------------------------------------------------------------------------catttaactaatgtgtgatatgacctttttctattcggcaacattggaaagtttgacagggaagtagggatagtactatttgttacatattctttttatgagaaatgctatttgttgttctagagcttgagcagagtaaaatcaatattgaggtatatggcagatacaatttgctgtaattagtcttatttgtgccccatctctaactctgtacatataatattcctctggcctaacgggaccaaaaatgacattggaaagtgcagagacgagcaaggctaaaggctgcacctccctctatcccaatggagattcgagttgagaaggctcttgacgctatctatgtctgttgctttggaaaggatcctatagaggacgaagacgagagactgctgattataatgctgagtgctgtgttcccttcagttaagcaaccagagattcagcggatgatcaaagacaagagacagagagtggaagaaggagttgaggaggactttgtttccccggaaaagcccttgccaaaagaagctgtagaactgcaaatgaaggaccttcaatttctcaaacaaaatagagacacttaactacgcaatgcatgtcatgattctatgcacattttgctctggacaattatgtattcaagagttccttccccccccatttttctgttcttttcttaaagccagctggcacaacatttataaatcttgtgctgtcagaa----------------------------------------------------------------------------------------------------------------------------------------------------------------------------------------------------------------------------------------------------------------------------------------------------------------------------------------------------------------
>_R_Jupunba_asplenifolia_Ekman_6383@NODE_1_length_695_cov_50.131068
-------------------------------------------------------------------------------------------------------------------------------------------------------------------------------------------------agagggaagtagggatagtactatttgttacatattctttttatgagaaatgctatttgttgttctagagcttgagcagagtaaaatcaatattgaggtatatggcagatactatttgctgtaattagtcttatttgtgccctatctgtaactctgtacacataatattcctttggcctaacgggaccaaaaatgacattggaaagtgcagagacgagcaaggctgaaggctgcacctccttctatcccaatggagattcgagttgagaaggctcttgacgctatctatgtctgttgctttggaaaggatcgtatagaggacgaagacgagagactgctgattataatgctgagtgctgtgttcccttcagttaagcaaccagagattcagcggatgatcaaagacaagagacagagagtggaagaaggagttgaggaggactttgtttcccaggaaaagcccttgccaaaagaagctgtagaactgcaaatgaaggaccttcaatttctcaaacaaaatagagacacttaacgacgcaatgcatgtcatgatcctatgcacattttgctctggacaataatgtatttaagagttcctttcccccccatttttctgttcttttcttaaagccagctgacacaacatttataaatcttgtgctgtcagaacctagaagtatgaatgaaatacgga---------------------------------------------------------------------------------------------------------------------------------------------------------------------------------------------------------------------------------------------------------------------------------------------------------------------------------------
>_R_Jupunba_barbouriana_Iganci_847@NODE_1_length_1193_cov_171.640681
agaatgttttgaaatggaattgatgaatgcaaagaagttgcttttgagttttgacttggcattaactttgtctgaggaggcgtggatcctctgtttgtcttgtgtcgcacaacacagtgtgatatgacctttttcattcatttaactaatatgtgatatgacctttttctgttcggcaacattggaaggtttgagagggaagtagggatagtactatttgttacatattctttttatgagaaatgctatttgttgttctagagcttgagcagagtaaaatcaatattgaggtatatggcagatactatttgctgtaattagtcttatttgtgccccatctgtaactctctacatataatattcctctggcctaacgggaccaaaaatgacattggaaagtgcagagacgagcaaggctgaaggctgcacctccttctatcccaatggagattcgagttgagaaggctcttgacgctatctatgtctgttgctttggaaaggatcctctagaggacgaagacgagagactgctgattataatgctgagtgctgtgttcccttcagttaagcaaccagagattcagcggatgatcaaagacaagagacagagagtggaagaaggagttgaggaggactttgtttcccaggaaaagcccttgccaaaagaagctgtagaactgcaaatgaaggaccttcaatttctcaaacaaaatagagacacttaacgacgcaatgcatgtcatgatcctatgcacattttgctctggacaataatgtattcaagagtccc---ccccccaatttttctgttcttttcttaaagcccgctgacacaacatttataaatcttgtgctgtcagaacttagaagtatgaacgaaatacggagtagtttctagagcgatcatcagccactgtcttctttcagggggaaaaaaagcatcagccactgcatgggggttctgcaacattgttattttgttagccatctccatcagaacactttgtacttccatctttactgaaacacagtccggagaataaataaatatgcgatgatattgcatatgatcacagagtgaaatggagacgatagagaataaaatcagac--------------------------------------------------------------------------------------------------------
>_R_Jupunba_brachystachya_Lima_7438@NODE_1_length_1218_cov_104.209465
-----------------aattaatgaatgcaaagaagttgcttttgagttttgacttggcattaactttgtccgaggaggcgtggatcctctgtttgtattgtgtcgcacaacacagtgtgatatgacctttttcattcatttaacaaatgtgtgatatgacttttttctatttgggaacattggaaggtttgagagggaagtagggatagtactatttgttacatattctttttatgagaaatgctatttgttgttctagagcttgagcagagtaacatcaatattgaggtatatggcagatactatttgctgtaattagtcttatttgtgccccgtctgtaactctgtacatataatattcctctggcctaacgggatcaaaaatgacattggaaagtgcagagacgagcaaggctgaaagctgcacctccttctatcccaatggagattcgagttgagaaggctcttgacgctatctatgtctgttgctttggaaaggatcctatagaggacgaagacgagagactgctgattataatgctgagtgccgtgttcccttcagttaagcaaccagagattcagcggatgatcaaagacaagagacagagagtggaagaaggagttgaggaggactttgtttcccaggaaaagcccttgccaaaagaagctgtagagctgcaaatgaaggaccttcaatttctcaaacaaaatagagacacttaacgacgcaatgcatgtcatgatcctatgcacattttgctctggacaataatgtattcaagagttcctttcccccccatttttctgttcttttcttaaagccagttgacacaacatttataaatcttgtgctgtcagaacttagaagtttgaatgaaatacggaatagtttctagagcgatcatcagccactgtcttctttcagggggaaaaaaagcatcagccactgcctgggggttctgcaacattgttattttgttagctatctccatcagaacactttgtacttccatctttattgaaacacagtccggagaataaataaatatgtgatcatatcgcatatggtcagagagagaaatggagacgatagagaataaaatcagatggaaggaaaaatttaaatatgaaaaaggcatacaaatgctttcctcaagt----------------------------cattccaaatgctgttggagggtagc
>_R_Jupunba_filamentosa_Lima_7487@NODE_1_length_1222_cov_107.110917
agaatgttttgaaatggaattgatgaatgcaaagaagttgcttttgagttttgacttggcattaactttgtccaaggaggcgtggatcctctgtttgtattgtgtcgcacaacacagtgtgatatgacctttttcattcatttaactaatgtgtgatatgacctttttctatttggtaacattggaaggtttgagacggaagtagggatagtactacttgttacaaattctttttataagaaatgctatttgttgttctagagcttgagcagagtaaaatcaatattgaggtatatggcagatactatttgctgtaattagtcttatttgtgccccatctgtaactctgtacatataatattcctctggcctaacgggaccaaaaatgacattggaaagtgcagagacgagcaaggctgaaagctgcacctccttctatcccaatggagattcgagttgagaaggctcttgacgctatctatgtctgttgctttggaaaggatcctatagaggacgaagacgagagactgctgattataatgctgagtgctgtgttcccttcagttaagcaaccagagattcagcggatgatcaaagacaagagacagagagtggaagaaggagttgaggaggactttgtttcccaggaaaagcccttgccaaaagaagctgtagaactgcaaatgaaggaccttcaatttctcaaacaaaatagagacacttaacgacacaatgcatgtcatgatcctatgcacattttgctctggacaataatgtattcaagagttcctttcccccccatttttctgttcttttcttaaagccagctgacacaacatttataaatcttgtgctgtcagaacctagaaatatgaatgaaatacggaatagtttctagagcgat-----------------------------------catcagccactgcctgggggttctgcaacattgttattttgttagccatctccatcagaacactttgtacttccatctttattgaaacacagtccggagaataaataaatatgtgatcgtattgcatatgatcagagagagaaatggagacgatagagaatacaatcagatggaaggaaaaatttaaatatggaaaaggcataaaaatgctttccttaagtaattcttggtgggcag--------------------------------------
>_R_Jupunba_floribunda_Iganci_883@NODE_1_length_1323_cov_96.516051
agaatgttttgaaatggaattgatgaacgcaaagaagttgcttttgagttttgacttggcattaactttgtctgaggaggcgtggatcctctgtttgtctggtgtcgcacaacacagtgtgatatgacctttttcattcatttaactaatgtgtgatatgacctttttctatttggcaacattggaaggtttgagagggaagtagggatagtactatttgttacatattctttttatgagaaatgtcatttgttgttctagagcttgagcagagtaaaatcaatattgaggtatatggcagatactatttgctgtaattagtcttatttgtgccccatctgtaactctgtacatataatattcctctggcctaacgggaccaaaaatgacattggaaagtgcagagacgagcaaggctgaaagctgcacctccttctatcccaatggagattcgagttgagaaggctcttgacgctatctatgtctgttgctttggaaaggatcctatagaggacgaagacgagagactgctgattataatgctgagtgctgtgttcccttcagttaagcaaccagagattcagcggatgatcaaagacaagagacagagagtggaagaaggagttgaggaggactttgtttctcaggaaaagcccttgccaaaagaagctgtagaactgcaaatgaaggaccttcaatttctcaaacaaaatagagacacttaactacgcaatgcatgtcatgattctatgcacattttgctctggacaataatgtattcaagagttcctttcccccccatttttctgttcttttcttaaagccagctgacacaacatttataaatcttgtgctgtcagaacttagaagtatgaatgaaatacggagtaatttctagagcgatcatcagccactgtcttctttcagggggaaaaaaagcatcagccactgcctgggggttctgcaacattgttattttgttagccatctccatcagaacactttgtacttccatctttattgaaacacagtccggagaataaataaatatgtgatcatattgcatatgatcagagagagaaatggagacgatagagaataaaatcagatggaaggaaaaatttaaatatggaaaaggcataaaaatgctttccttaagtaattcttggtggacagggtagaagattgaattccgaatgctgttggaggctagc
>_R_Jupunba_laeta_Mori_25147@NODE_1_length_879_cov_46.361596
---------------------------------------------------------------------------------------------------------------------------------------------------------------------------------------ggaaggtttgagacggaagtagggatagtactacttgttacatattctttttatgagaaatgctatttgttgttctagagcttgagcagagtaaaatcaatattgaggtatatggcagatactatttgctgtaattagtcttatttgtgccccatctgtaactctgtacatataatattcctctggcctaacgggaccaaaaatgacattggaaagtgcagagacgagcaagactgaaggctgcacctccttctatcccaatggagattcgagttgagaaggctcttgacgctatctatgtctgttgctttggaaaggatcatatagaggacgaagacgagagactgctgattataatgctgagtgctgtgttcccttcagttaagcaaccagagattcagcggatgatcaaagacaagagacagagagtggaagaaggagttgaggaggactttgtttcccaggaaaagcccttgccaaaagaagctgtagaactgcaaatgaaggaccttcaatttctcaaacaaaatagagacacttaacgacgcaatgcatgtcatgatcctttgcacattttgctctggacaataatgtattcaagagttcc-ttcccccccatttttctgttcttttcttaaagccagctgacacaacatttataaatcttgtgctgtcagaacctagaagtatgaatgaaatacggaatagtttctagagcgatcatcagccactgtcttctttcagggggaaaaaaagcatcagcca-tgcctgggggttctgcaacattgttattttgttagccatctccatcagaacactttgtacttccatctttattgaaacacagtccggagaataaataaatatgtgatcatattgc------------------------------------------------------------------------------------------------------------------------------------------------------
>_R_Jupunba_limae_Iganci_261@NODE_1_length_1309_cov_101.621753
agaatgttttgaaaaggaattaatgaatgcaaagaagttgcttttgagttttgacttggcattaactttgtccgagtaggcgtggatcctctgtttgtattgtgtcgcacaacacagtgtgatatgacctttttcattcatttaactaatgtgtgatatgacctttttctatttggcaacattggaaggtttgagagggaagtagggatagtactatttgttacatattctttttatgagaaatgcaatttgttgttctagagcttgagcagagtaaaatcaatattgaggtatatggcagatactatttgctgtaattagtcttatttatgccccatctgtaactctgtacatataatattcctctggcctaacgggatcaaaaatgacattggaaagtgcagagacgagcaaggctgaaagctgcacctccttctatcccaatggagattcgagctgagaaggctcttgacgctatctatgtctgttgctttggaaaggatcctatagaggacgaagacgagagactgctgattataatgctgagtgccgtgttcccttcagttaagcaaccagagattcagcggatgatcaaagacaagagacagagagtggaagaaggagttgaggaggactttgtttcccacgaaaagcccttgccaaaagaagctgtagaactgcaaatgaaggaccttcaatttctcaaacaaaatagagacacttaacgacgcaatgcatgtgatgatcctatgcacattttgctctggacaataatgtattcaagagttcctttcccccccatttttctgttcttttcttaaagccagctgacacaacatttataaatcttgtgctgtcagaacttagaagtttgaatgaaatacggaatagtttctagagcgatcatcagccactgtcttctttcagggggaaaaaaagcatcagccactgcctgggggttctgcaacattgttatttggttagccatctccatcagaacactttgtacttccatctttattgaaacacagtccggagaataaataaatatgtgatcatattgcatatggtcagagagagaaatggagacgatagagaataaaatcagatggaaggaaaaatttaaatatgaaaaaggcata------------------------------------------------------------------------
>_R_Jupunba_longipedunculata_Cardona_2682@NODE_1_length_983_cov_98.804636
-----------------------------------------------------------------------------------------------------------------------------------------------------tgtgtgatatgacctttttctatttggcaacactggaaggtttgagacggaagtagggatagtactatttgttacatattctttttatgagaaatgctatttgttgttctagagcttgagcagagtaaaatcaatattgaggtatatggcagatactatttgctgtaactagtcttatttgtgccccatctgtaactctgtacatataatattcctctggcctaacgggaccaaaaatgacattggaaagtgcagagacgagcaaggctgaaggctgcacctccttctatcccaatggagattcgagttgagaaggctcttgacgctatctatgtctgttgctttggaaaggatcctatagaggacgaagacgagagactgctgattataatgctgagtgccgtgttcccttcagttaagcaaccagagattcagcggatgatcaaagacaagagacagagagtggaagaaggagttgaggaggactttgtttcccgggaaaagcccttgccaaaagaagctgtagaactgcaaatgaaggaccttcaatttctcaaacaaaatagagacacttaacgacgcaatgcatgtcatgatcctatgcacattttgctctggacaataatgtattcaagagttcctttcccccccatttttctgttcttttcttaaagccagctgacacaacatttataaatcttgtgctgtcagaacttagaagtatgaatgaaatacggagtagtttcttgagcgatcatcagccactgtcttctttcagggggaaaaaaagcatcagccactgcctgggggttctgcaacattgttattttgttagccatctccatcagaacacgttgtacttccatctttattgaaacacagtccggagaataaataaatatgtgatcatattgcatatgatcagagagagaaatggagacgatagagaataaaatcagatggaaggaaaaatttaaatatgg----------------------------------------------------------------------------------
>_R_Jupunba_macradenia_Lourteig_3021@NODE_1_length_870_cov_116.742749
---------------------------------------------------------------------------------------------------------------------------------------------------------------------------------------------------------agagggatagtactatttgttacatattctttttatgagaaatgctacttgttgttctagagcttgagcagagtaaaatcaatattgaggtatatggcagatactatttgctgtaattagtcttatttgtgccccatctgtaactctgtacatataatattcctctggcctaacgggaccaaaaatgacattggaaagtgcagagacgagcaaggctgaaggctgcacctccttctatcccaatggagattcgagtcgagaaggctcttgacgctatctatgtctgttgctttggaaaggatcctatagaggacgaagacgagagactgctgattataatgctgagtgctgtgtttccttcagttaagcaaccagagattcagcggatgatcaaagacaagagacagagagtggaagaaggagttgaggaggactttgtttcccaggaaaagcccttgccaaaagaagctgtagaactgcaaatgaaggaccttcaatttctcaaacaaaatagagacacttaacgacgcaatgcatgtcatgatcctatgcacattttgctctggacaataatgtattcaagagttcctttcccccccatttttctgttcttttcttaaagccagttgacacaacatttataaatcttgtgctgtcagaacctagaagtatgaatgaaatacggaatagtttctagagcgatcatcagccactgtcttctttcaggggggaaaaacgcatcagccactgcctgggggttctgcaacattgttattttgttagccatctccatcagaacactttgtacttccgtctttattgaaacacagtccggagaataaataaatatgtgatcatattgcatatgat-----------------------------------------------------------------------------------------------------------------------------------------------
>_R_Jupunba_microcalyx_Iganci_855@NODE_1_length_1347_cov_145.847244
agaatgttttgaaatggaattgatgaatgccaagaagttgcttttgagttttgacttggcattaactttgtctgaggaggcgtggatcctctgtttgtcttgtgtcgcacaacacagtgtgatatgacctttttcattcacttaactaatgtgtgatatgaccttttactattcggcaacattggaaggtttgagagggaagtagggatagtactatttgttacatattcttttgatgagaaatgctatttgttgttctagagcttgagcagagtaaaatcaatattgaggtatatggcagatactatttgctgtaattagtcttatttgtgccccatctgtaactctgtacatataatattcctctggcctaacgggaccaacaatgacattggaaagtgcagagacgagcaaggctgaaggctgcacctccttctatcccaatggagattcgagttgagaaggctcttgacgctatctatgtctgttgctttggaaaggatcctatagaggacgaagacgagagactgctgattataatgctgagtgctgtgttcccttcagttaagcaaccagagattcagcggatgatcaaagacaagagacagagagtggaagaaggagttgaggaggactttgtttcccaggaaaagcccttgccaaaagaagctatagaactgcaaatgaaggaccttcaatttctcaaacaaaatagagacacttaacgacgcaatgcatgtcatgatcctatgcacatttttctctggacaataatgtattcaagagctcctttcccccccagttttctgttcttttcttaaagccagctgacacaacatttataaatcttgttctgtccgaacctagaagtatgaatgaaatacggaatagtttctagagcgatcatcagccactgtcttctttcagggggaaaaaaagcatcagccactgcctgggggttctgcaacattgttattttgttagccatctccatcagaacactttgtacttccatctttattgaaacacagtccggagaataaataaatatgtgatcatattgcatatggtcagagagagaaatggagacgataaagaataaaatcagatggaaggaaaaatttaaatatgaaaaaggcataaaaatgctttcctcaagt----------------------------cattccaaatgctgttggagggtagc
>_R_Jupunba_oxyphyllidia_Yonker_6157@NODE_1_length_984_cov_124.146637
--------------------------------------------------------------------------------------tcctctgtttgtcttgtgttgcacgacacagtgtggtatgacc-ttttcattcatttaactaatgtgtgatatgacctttttctattcggcaacattggaaggtttgagagggaagtagggatagtactatttgttacatattctttttatgagaaatgctatttgttgttctagagcttgagcagagtaaaatcaatattgaggtatatggcagatactatttgctgtaattagtcttatttgtgccccatctgtaactctgtacatataatattcctttggcctaacgggaccaaaaatgacattggaaagtgcagagacgagcaaggctgaaggctgcacctccttctatcccaatggagattcgagttgagaaggctcttgacgctatctatgtctgttgctttggaaaggatcctatagaggacgaagacgagagactgctgattataatgctgagtgctgtgttcccttcagttaagcaaccagagattcagcggatgatcaaagacaagagacacagagtggaagaaggagttgaggaggactttgtttcccaggaaaagcccttgccaaaagaagctgtagaactgcaaatgaaggaccttcaatttctcaaacaaaatagagacacttaacgacgcaatgcatgtcatgatcctatgcacattttgctctggacaataatgtattcaagagttcctttcccccccatttttctgttcttttcttaaagccagctgacccaacatttataaatcttgtgctctcagaacctggaagtatgaatgaaatacggaatagtttctagagcgatcatcagccactgtcttctttcagggggaaaaaaagcatcagccactgcctgggggttctgcaacattgttattttgttagccatctccatcagaacactttgtacttccatctttattgaaacacagtccggagaataaataaatatgtgatcatattgcatatgat-----------------------------------------------------------------------------------------------------------------------------------------------
>_R_Punjuba_callejasii_Daly_5935@NODE_1_length_836_cov_31.985507
------------------------------------------------------------------------------------------------------------------------------------------------------------------------------ggcaaagttggaaggtttgagagggaagtagggatagtactatttgttacatattctttttatgagaaatgctatttgttgttctggagtttgagcagagtaaaatcaatattgaggtatatggcagatactatttgctgtaattagtcttatttgtgccccatctgtaaccctgtacatataatattcctctggcctaacgggatcaaaaatgacattggaaagtgcagagacgagcaaggctgaaggctgcacctccttctatcccaatggagattcgagttgagaaggctcttgacgctatctatgtctgttgctttggaaaggatcctatagaggacgaagacgagagactgctgattataatgctgagtgcagtgttcccttcagttaagcaaccagagattcagcggatgatcaaagacaagagacagagagtggaagaaggagttgaggaggactttgtttcccacgaaaagcccttgccaaaagaagctgtagaactgcaaatgaaggaccttcaatttctcaaacaaaatagagacacttaactacgcaatgcatgtcatgatcctatgcacattttgctctggacaaaaatgtattcaagggttcctttcccccccatttttctgttcttttcttaaagccagctgacacaacatttataaagcttgtcctgtcagaacctagaagtatgaatgaaatacggagtagtttctagagcgatcatcagccactgtcttctttcagggggaaaaaaggcatcagccactgcctgggggttctgcaacattgttattttgttagccatctccatcggaacactttgtac-------------------------------------------------------------------------------------------------------------------------------------------------------------------------------------------------------------
>_R_Punjuba_killipii_Palodorios_6252@NODE_1_length_868_cov_40.658660
-------------------------------------------------------------------------------------------------------------------------------------------------------------------------------gcaacgttggaaggtttgagagggaagtagggatagtactatttgttacatattctttgtatgagaaacgctatttgttgttctagagcttgagcagagtaaaatcaatattgaggtatatggcggatactatttgctgtaattagtcttatttgtgccccatctgtaactctgtacatataatattcctctggcctaacgggaccaaaaatgacattggaaagtgcagagacgagcaaggctgaaggctgcacctccttctatcccaatggagattcgagttgagaaggctcttgacgctatctatgtctgttgctttggaaaggatcctatagaggacgaagacgagagactgctgattataatgctgagtgctgtgttcccttcagttaagcaaccagagattcagcggatgatcaaagacaagagacagagagtggaagaaggagttgaggaggattttgtttcccaggaaaagcccttgccaaaagaagctgtagaactgcaaatgaaggaccttcaatttctcaaacaaaatagagacacttaactacgcaatgcatgtcatgatcctatgcacattttgctctggacaataatgtattcaagagttcctttcccccccatttttctgttcttttcttcaagccagctgacacaacatttataaatcttgtgctgtcagaacctagaagtatgaatgaaatacggagtagtttctagagcaatcatcagccactgtcttctttcagggggaaaaaaggcatcagccactgcctgggggttctgcaacattgttattttgttagccatctccatcggaacactttgtacttccatctttattgaaacacagtccggaggataa---------------------------------------------------------------------------------------------------------------------------------------------------------------------------
>_R_Punjuba_lehmannii_Escobar_7465@NODE_1_length_1153_cov_87.882900
agaatgttttgaaaaggaattgatgaatgcaaagaagttgcttttgagttttgacttggcattaacttagtctgaggaggcgtggatcctctgtttgtcttgtgtcgcacaacacagtgtgatatgacctttttcattcatttaactaatgtgtgatatgacctttttctattcggcaacgttgggaggtttgagagggaagtagggatagtactatttgttacatattctttttatgagaaacgctatttgttgttctagagcttgagcagagtaaaatcaatattgaggtatatggcagatactatttgctgtaattagtcttatttgtgccccatctgtaactctgtacatataatattcctctggcctaacgggaccaaaaatgacattggaaagtgcagagacgagcaaggctgaaggctgcacctccttctatcccaatggagattcgagttgagaaggctcttgacgctatctatgtctgttgctttggaaaggatcctatagaggacgaagacgagagactgctgattataatgctgagtgctgtgttcccttcagttaagcaaccagagattcagcggatgatcaaagacaagagacagagagtggaagaaggactt---gaggactttgtttcccaggaaaagcccttgccaaaagaagctgtagaactgcaaatgaaggaccttcaatttctcaaacaaaatagagacacttaactacgcaatggatgtcatgatcctatgcacattttgctctggacaataatgtactcaagagttcctttcccccccatttttctgtttttttcttcaagccagctgacactacatttataaatcttgtgctgtgagaacctaaaagtatgaatgaaatatgttacgacttttgaatggtgtataagcaagtgtacactgtcgtatcaagtaataaagt-----------agtgagtagagtatcgttcccacgaggattgatcactaagtaccaaaattgggtaacttcaattctatt-----------tggtcgatcgatgagttggtgattg--------------agaacacaaacaaaaaatgattaaatatgaaagtaaatgatatgaaaacaat-tatgagaaaaagtcatagggat-------------------------------------------------------------------
>_R_Punjuba_racemiflora_Jimenez_Soares_3626@NODE_1_length_1066_cov_132.288170
agaatgttttgaaatggaattgatgaatgcaaagaagttgcttttgagttttgacttggcattgacttagtctgaggaggcgtggatcctctgtttgtcttgtgtcgcacaacacagtgtgatatgacctttttcattcatttaactaatgtgtgatatgacctttttctatccggcaacgttggaaggtttgagagggaagtagggatagtactatttgttacatattctttttatgagaaatgctatttgttgttctagagcttgagcagagtaaaatcaatattgaggtatatggca----------gctgtaattagtcttgtttgtgccccatctgtaactctctacatataatattcctctggcctaacgggaccaaaaatgacattggaaagtgcagagacgagcaaggctgaagtctgcacctccttctatcccaatggagattcgagttgagaaggctcttgacgctatctatgtctgttgctttggaaaggatcctatagaggacgaagacgagagactgctgattataatgctgagtgctgtgttcccttcagttaagcaaccagagattctgcggatgatcaaagacaagagacagagagtggaagaaggagttgaggaggattttgtttcccaggcaaagcccttgccaaaagaagctgtagaactgcaaatgaaggaccttcaatttctcaaacaaaatagagacacttaactacgcaatgcatgtcatgagcctatgcacattttgctctggacaataatgtattcaagagttcctttccctcccatttttctgtttttttcttcaagccagctgacacaacatttataaatcttgtgctgtcagaacctagaagtatgaatgaaatacggagtagtttctagagcgatcatcagccactgtcttctttcagggggggaaaaggcatgagccactgcctgggggttctgcaacattgttattgtgttagccatctccatcagaacactttgtacttccatctttattgaaacacagtccggaggataaataaatatgtgatcataatgcatatggtca---------------------------------------------------------------------------------------------------------------------------------------------
