# Supplementary material for: A new generic circumscription of Hydrochorea (Leguminosae, Caesalpinioideae, mimosoid clade) with an amphi-Atlantic distribution
Source: PhytoKeys. 2022 Aug 22;205:401–37. doi: 10.3897/phytokeys.205.82775 (PMC9849043; doi:10.3897/phytokeys.205.82775)
Supplement: Supplementary material 1 — Supplementary data file S1 [file phytokeys-205-401_article-82775__-s001.zip › RBH3_m5560_comp21443_c1_seq1_exon01.aln-cln]

>Acacia_rostellifera_Murphy_466@NODE_2_length_884_cov_13.609665
----------------------------------------------------------------------------------------------------------------------------------------------------------------------------------------------------------------------------------------------------------------------------------------------------------------------------------------------------------------------------------------------------------------------------------------------------------------------gacatatagcttcccttttaaaaacagatgccataagttctttgttaaaaaataaataaatttctagttaccgggagggatggcatccaacaagatggaggcgttgtagtccttgaccaagcagacatggaacgaagttgtgttgccaccgctactgtt----gatcatagctcaaataatcctcgtgactcgagatccgtgaaccttctgattccatacaaagcaccggcatggattagaggagattagctacgacgaaaggcgttgtggtcggacatatttgaaattaggttctcattctcaaatgttaccccggggttgtcgtaaacatggtcacattgcttggtttgagtgagaaagcgattagcgaaaaaaccaatagg---ggctacagcagcagctaacagaacttgccacataatgtatgcgaagatagaggcc-------aagccaaaagggattctttcaccctttcgttgtcccaatttaaaattgggacctcaaaagcctacttttggcgtcctaattttaaaaggaacgccaaaagtggtagttttggagctaaaaacagagattttggtgtcccaaatttaaaaaggatgcaaaaaagtatcaccgttataaaaatgaaaacaatcttaaaaaaa------------------ttttaaatcaggagggaatgttagaaagatgatttatactggtttgaccttaatatcttgacctatg------tcctcaaagcatgatgagatttccaataactttcaacga------------------------------ttacacaagcttagagtaatccttacaact--------tca
>Albizia_coripatensis_Hughes_2433@NODE_1_length_1544_cov_181.784594
aacaatgccacatgtctcggtaattccaagtagcctaaaagcaccattttttttataaaaaaaaaaaaaccgcaacgtgctgcaagcatgagttatgat----------acaaacccaaccatttgaaaattttaaaattatatatgagcttcaaggaattcacaagatggtttacggctcccaacaatcaatcacgtacgaaacgtctggtttcaacggagaaaagaattgaaccacaagattcacagtagacacgaaattcaaattttaaatggaagcgaaa-----------aaattactgtggtgcgatagcataaacagtccgcatcgataagtaacatctccatgaacccaccataactttagccaagaggcgaaaaaaatcatcgaaaaggaaaagaattatcatacctttggaagagcaaaatccagttttgccagctagattcttgatggtcttcctcctcttcaagcaaaaagataatcgttttccatccttactctgctccgatcgcgcctgtgcatcagatgtttgccccatctttgcaattttgacgccgtccttggaccgtcggcgcctgaacaagggtttctttcgagaaccattagcccgagatcgaagtccatgttgcctcagtgattccgaactagaaaacctgaagatcccgtcttgtgtgtcggtgttggtttcggatccagatcccgaacaaccattagtagttacaggaggctgagaaattgggttctcattctcaaatgttatcccagggtcgtcatgatcatggtcgcattgcttggtttgagtgagaaagcgattagcgacgaaaccagtggatccggctacagcagcagctaatagaacctgccacatagtgataatgaagaaaagggatcgagagaacggcgggagagaccccagaatcagcagagtgcggtagggataggatcaggggcgagaagtagggtgtagtagtgccattgattgaagggaagagaactgtgatgcctgcttcgatgtcacgtgcttcccgcttcttcccgttctgggatcatttcgattctgaacttccactctttactcca---------cacatcaacggcatgttttacttttcgtgtttactaaaacaaaatttttcctcagatgtttatcacgtattta--tataaatccctccgtaaaagtaactattctgaaatc-acagtttataatctatttttttataaaatgagataaaactttttccat----atcttta-------------------tcataaattataaa--gag
>Albizia_glabripetala_Lewis_1652@NODE_1_length_923_cov_52.631206
-------------------------------------------------------------------------------------------------------------------------------------------------------------------------------------------------------------------tttcgacggtgaaaacaattgagccacaagattcacagtagacaggaaattcaaattttaaatggaagccaaa-----------gaattactgtggtgcaatagcatgaacagtccgcatcgataagcaacatctccataaacccaccataactttagccaagaggcgaaaaaaatcatcgacaaggaaaagaattatcatacctttggaagagcaaaacccagttttgccagctagattcttgatggtcttcctcctcttcaagcaaaaagataatcgttttccatccttactctgctccgatcgcgcctgtgcatcagatgtttgctccatctttccaattttgacgccgtccttggaccgtcggcgcctgaacaagggtttctttcgagaaccactagcccgagatcgaagcccatgttgcctcagtgattccgaactagaaaacctgaagatccggtcttgtgtgtcggtgttggtttcggatccagatcccgaacaaccattagtagttgcaggaggctgaggaattgggttctcattctcaaatgttattccagggtcgtcatgattatggtcgcattgcttggtttgagtaagaaagcgattagcgacgaatccagtggatccggctacagcagcagctaatagaacctgccacatagtgataatgaagaaaagggatcgagagaacggcgaaagagacctcagaattcgcagagggaggtagggataggatcagaggagagaagtagggtgtagtagcgccattgattgaagggaagagaactgtgatgcctgcttcgatgtcacgtgcttcccgcttcttcccattttgggatcattgaggttctggacttccactcttgaatacacacagggtaagtttgagcggcacaaaatttttctctacttccgtatttgtgaatcat-----------------------------------------------------------------------------------------------------------------------------------------------------------------
>Albizia_niopoides_Simon_1601@NODE_1_length_1038_cov_159.700312
-------------------------------------------------------------------------------------------------------------------------------------------------------------------------ggtttacggcttctaacaatcaatcacgtacgaaacgtctggtttcaacggagaaaataattgagccacaagattcacagtagacacgaaattcaaattttaaatggaagcgaaa-----------aaattactgtggtgcgatagcataaacagtccgcatcgataagcaacatctccataaacccaccataactttagccaagaggcgaaaaaaatcatcgacaaggaaaagaattatcatacctttggaagagcaaaatccagttttgccagctagattcttgatggtcttcctcctcttcaagcaaaaagataatcgttttccatccttactctgctccgatcgcgcctgtgcatcagatttttgctccatctttgcaattttgacgccgtccttggaccgtcggcgcctgaacaagggtttctttcgagaaccactagcccgagatcgaagcccatgttgcctcagtgattccgaactagaaaacctgaagatcccgtcttgtgtgtcggtgttggtttcggatccagatcccgaacaaccagtagtaggtacaggaggctgagaaattgggttcttattctcaaatgttatcccagggtcgtcatgtttatggtcgcattgcttggtttgagtgagaaagcgattagcgacgaaaccagtggatccggctacagcagcagctaatagaacctgccacatagtgataatgaagacaagggatcgagagaacggctaaagagaccccagaattagcagagggaggtaggtataggatcagaggagagaagtagggtgtagtagtgccattgattgaagggaagagaactgtgatgcctgcttcaatgtcacgtgcttcccgcttcttcccattttgggatcatttggattctggacttccactcttgaatacacac-gggtaagctggagtagcacaaaatgcttctctacttatttatccgctccattgtaaatcatca----------------------------------------tgttgtaaaagttataaaagttgtttatgct-----gtta----------------------------atttaaacagacattagataagtatg----------------c
>Albizia_sinaloensis_Hughes_1576@NODE_1_length_1135_cov_81.870510
--------------------------------------------------------------------acagcaacatgctgcaagcatgagttatgatacagctgccgacaaacccaacaatttgaaaattttaaaattatatatgagcctcaaggaattcacaagatggtttacggcttctaacaatcaatcacgtacgaaacgtctggtttcaacggagaaaagaattgagccgcaagattcacagtagacacgaaattcaaattttaaatggaagcgaaa-----------aaattactgtggtgcgatagcataaacagtccgcatcgataagctacatctccataaacccaccataactttagccaagaggcgaaaaaaatcatcgacaaggaaaagaattatcatacctttggaagagcaaaatccagttttgccagctaaattcttgatggtcttcctcctcttcaagcaaaaagataatcgttttccatccttactctgctccgatcgagcctgtgcatcagatgtttgctccatctttgcaattttgacgccgtccttggaccgtcggcgactgaacaagggtttctttcgagaaccactagcccgagatcgaagcccatgttgcctcagtgattccgaactagaaaacctgaagatcccgtcttgtgtgtcggtgttggtttcggatccagatcccgaacaaccattagtaggtacaggaggctgagaaattgggttctcattctcaaatgttatcccagggtcgtcatgattatggtcgcattggttggtttgagtgagaaagcgattagcgacgaaaccagtggatccggctacagcagcagctaatagaacctgccacatagtgaaaatgaagaaaagggatcgagagaacggctaaagagaccccaaaattagcagagggaggtagggataggatcagaggagagaagtagggtgtagtagtgccattgattgaagggaagagaactgtgatgcctgcttcgatgtcacgtgcttcccgcttcttcccattttgggatcatttggattctggatttccactcttgaatacacccagga-aagttggaggagcacaaaatccttctctacttatttatccggtacattgtgattcaa-------------------------------------------gccgtaaaagttataaaaatagtttctacctttaattta----------------------------atttaaacagacattaggtaa----------------------
>Albizia_subdimidiata_var_minor_Gorts_341@NODE_1_length_962_cov_40.767232
-----------------------------------------------------------------------------------------------------------------------------------------------------------------------------tgggaagagtactggttcagcggagaggagctgtctggagttaatggtgagcgataatgaacaacatctttcacagtagacacgaaattcaaattttaaatggaagcgaaa-----------aaattacagtggtgcgatagcataaacagtccgcatcgataagcaacatctccataaacccaccataactttagccaagaggcgaaaaaaatcatcgataaggaaaagaattatcatacctttggaagagcaaaatccagttttgccagctcgattcttgatggtcttcctcctcttcaagcaaaaagataatcgttttccatccttactctgctccgatcgcgcctgtgcatcagatgtttgctccatctttgcaattttgacgccgtccttggaccgtcggcgcctgaacaagggtttctttcgagaaccactagcccgagatcgaagcccatgttgcctcagtgattccgaactagaaaacctgaagagcccgtcttgtgtgtcggtgttggtttcggatccagaccccgaacaaccattagtagttacaggaggctgagaaactgggtcctcgttctcaaatgttattccagggtcgtcatgattatggtcgcattgcttggtttgagtgagaaagcgattagcgacgaaaccagtggatccggctacagcagcagctaatagaacctgccacatagtgataatgaagaaaagggatcgagagaacggcgaaagagacctcagaattcgcagagggaggtagggataggatcagaggagagaagtagggtgtagtagcgccattgattgaagggaagagaactgtgatgcctgcttcgatgtcacgtgcttcccgcttcttcccattttgggatcattgagattctggacttccactcttgaatacacacagggtaagtttgagcggcacaaaatttttctctact-----------------------------------------------------------------------------------------------------------------------------------------------------------------------------------
>Albizia_subdimidiata_var_subdimidiata_Ferreira_210@NODE_1_length_1094_cov_123.417896
------------------------------------------------------------------------------------------------------------------cacaaccatttgaaaattttaaaattatatatgagcctcaaggaattcacaagatggtttacggcttctaacaatcaatcacgtacgaaacgtctgatttcgacggagaaaagaattgagccacaatattcacagtagacacgaaattcaaattttaaatggaagcgaaa-----------aaattacagtggtgcgatagcataaacagtccgcatcgataagcaacatctccataaacccaccataactttagccaagaggcgaaaaaaatcatcgacaaggaaaagaattatcatacctttggaagagcaaaatccagttttgccagctagattcttgatggtcttcctcctcttcaagcaaaaagataatcgttttccatccttactctgctccgatcgcgcctgtgcatcagatgtttgctccatctttgcaattttgacgccgtccttggaccgtcggcgcctgaacaagggtttctttcgagaaccactagcccgagatcgaagcccatgttgcctcagtgattccgaactagaaaacctgaagagcccgtcttgtgtgtcggtgttggtttcggatccagatcccgaacaaccattagtagttacaggaggctgagaaattgggtcctcgttctcaaatgttattccagggtcgtcatgattatggtcgcattgcttggtttgagtgagaaagcgattagcgacgaaaccagtggatccggctacagcagcagctaatagaacctgccacatagtgataatgaagaaaagggatcgagagaacggcgaaagagacctcagaattcgcagagggaggtagggataggatcagaggagagaagtagggtgtagtggcgccattgattgaagggaagagaactgtgatgcctgcttcgatgtcacgtgcttcccgcttcttcccattttgggatcattgaggttctggacttccactcttgaatacacacagggtaagtttgagcggcacaaaatttttctctacttacgtatttgtgaatcatgttatatcaa----------------------------------------tgttgtaaaatttgtaaagctaatttctgcc-----gtta----------------------------attcaaacggagattaggagattgtgg----------------
>Albizia_tomentella_Leach_Dunlop_3801@NODE_1_length_1311_cov_175.413290
aacaaggtcacatgtctcggtaattccaagtagcctaaaagcaccaatttttttttaaaattaaaaaaacagtatcatgctgcaagcatgagttatgatacagctgccaacaaacccaaccatttgaaaattttaaaattatatatgagcttcaaggaattcacaagatggtttacggcttctaaaaatcaatcacgtacgaaacgtctggtttcaacggagaaaagatttgaaccacaagattcacagtagacacgaaattcaaattttaaatggaagcgcaa-----------aaattactgtggtgcgatagcacaaacagtccgcatcgataagtaacatctccataaagccaccataactttagccaagaggccaaaaaaatcatcgacaaggaaaagaattatcatgcctttggaagaacaaaatccagttttgccagctcgattcttgatggtcttcctcctcttcaagcaaaaagataatcgctttccatccttactctgctccaatcgcgcctgtgcgtcagatg---------tttttgcaattttgacgccgtccttggaccgtgggcgcctgaacaagggtttctttcgagaaccactagcccgagatcgaaggccatgttgcctcagtgattccgaactagaaaacctgaagatcccgtcttgtgtgtcggtgttggtttcagatccagatcccgaacaaccattagtagttacaggaggctgagaaattgggttctcattctcaaatgttatcccagggtcgtcgtgattatggtcgcattgcttggtttgagcgagaaagcgattagcgacgaaaccagtggatccggctacagcagcagctaacagaacctgccacatagtgataatgaggaaaagggatcgagtacacggcgaaagagaccccacaattagcagagga-ggtagggataggatcggcggagagaaggagggtgtagtagtgccattgattgaagggaagagaactgtgatgcctgcttcgatgtcacgtgcttcccgcttcttcccattttgggatcatttcgattttggacttcctctcttaagtcta--acagtcacagatgaacgtttcctgattcctctccgcttgcctaatcgtcaacttcagataaatggattccattggcttccccggtcgatcctgccacgtgagaatcttttaaatgact-gaggtttttgccaaactttttaatcactgaagctgaatcattcactattgcaagatttatagagatatatggtactatttacaacttacaa---gtc
>Albizia_xerophytica_Hughes_1435@NODE_1_length_1126_cov_89.311725
-------------------------------------------------------------------------------------gcatgagttatgatacagcttccgacaaacccaaccatttgaaaattttaaaattatatatgagcttcaaggaattcacaagatggtttacggattctgacaatcaatcacgtacgaaatgtctggtttcaacggagaaaagaattgagcca-aagattcacagtagacacgaaattcaaattttaaatggaagagaaa-----------aaattactgtggtgcgatagcataaacagtccgcatcgataagcaacatctccgtaaacccaccataactttaggcaagaggcgaaaaaaatcatcgacaaggaaaagaattatcataccatgggaagagcaaaatccagttttgccagctagattcttgatggtcttcctcctcttcaagcaaaaagataatcgttttccatccttactctgctccgatcgcgcctgtgcatcagatgtttgctccatctttgcaattttgacgccgtccttggaccgtcggcgcctgaacaagggtttctttcgagaaccactagcccgagatcgaagcccatgttgcctcagtgattccgaactagaaaacctgaagatcccgtcttgtgtgtcggtgttggtttcggatccagatcccgaacaaccattagtagttacaggaggctgagaaattgggttctcattctcaaatgttttcccagggtcgtcatgattatggtcgcattgcttggtttgagtgagaaagcgattagcgacgaaaccagtggatccggctactgcagcagctaatagaacctgccacatagtgataatgaagaaaagcgatcgacagaacggcgaaagagaccccagaattagcagagggaggtagggataggatcaggggcgagaagtaggaggtagtagtgccattgattgaagggaagagaactgtgatgcctgcttcgatgtcacgtgcttcccgcttcttcccattttgggatcatttagattctggacttccactcttgaatacacacagggtaagtttgagcggcacaaaattcttctctacttactcatttgtaaatcacgttgtaataa----------------------------------------tgttgtaaaaatggtaaaaatagtttatacc-----gtta----------------------------atttattcggacattaggtaactgtggatga------------
>Archidendron_clypearia_Wieringa_1849@NODE_1_length_1341_cov_183.837816
aacaacgccacctgtctcggtaattccaagaagcctaaaagcaccaatttttttt--------aaaaaacagcgacatgctgcaagcatgagttatgatagagctgccgacaaacccaaccatttgaaaattttaaaattatatacgagcttcaaggaattcacaagatggtttacggcttctaacaatcaatcacgtacggaacgtctggtttccacggagaaaagaattgaaccacaagattcacagtagacacgaaattcaaattttaaatggaagcgaaa-----------aaattactgtggtgcgatagcataaacagtccgcatcgataagcaacatctccataaacccacagtaactttagccaagaggcgaaaaaaatcatcgacaaagaaaagaattatcatacctttggaagaacaaaatccagttttgccagctagattcttgatggtcttcctcctcttcaagcaaaaagataatcgttttccatccttactctgctccgattgcgcatgtgcatcagatgtctgctccatctttgcaattttgacgccgtccttggacagtcggcgcctgaacaagggtttctttcgagcaccactagcccgagatcgaagcccatgttgcctcagtgattccgaactagaaaacctgaagatcccgtcttgtgtgtcggtgttggtttcggatccagatcccgaacaaccattagtagttacaggaggctgagaaattgggttctcattctcaaatgttatcccggggtcgtcgtgattatggtcgcattgcttggtttgagtgagaaagcgattagcgacgaaaccagtggatccggctactgcagcagctaacagaacctgccacatagtgataatgaagaaaagggttcgagagaacggtcaaagagaccccaaaattagcagagggcggtagggataggatcagaggagagaagtagggtgtaggagtgccattgattgaagggaagagaactgtgatgcctgcttcgatgtcacgtgcttcccgcttcttcccattttgggatcatttcgattttggacttctactcttgagtccaacacagtcacagatgaacgtttcctgattcctctcctcttgcctaatcgtcaacttcagataaatggattccattggcttcacctgtcgatcctcccacgtgagaatcttttcaaaaatt-aaaggtttcgtcatggtttttaatcgctgaagctgaatcattcactattgtaagatttacacgtatatctggtactgtttacaaatgacaagtcact
>Balizia_elegans_Iganci_870@NODE_1_length_1439_cov_110.787812
aacaacgccacatgtctcggtaattccaagtaccctaaaagcaccaatttttttttaaaataaaaaaagcagcaacatgctgcaagcataggttatgatacagctgccaacagacccaaccatttgaaaattttaaaattatatatgagcttcaaggaattcacaagatggttaacggcttctaacaatcaatcacgtacgaaacgtctggtttcaacggagaaaagaattgaaccacaagattcacagtagacacgaaattcaaattttaaatcgaagcgaaaagattcat-gcaaattactgtggtgcgatagcataaacagtccgcatcgataagtaacatctccataaacccaccataactatagccaagaggcgaaaaaaatcatcgacaaggaaaagaataatcatacccttggaagaacaaaatccagttttgccagctagattcttgatggtcttcctcctcttcaagcaaaaagataatcgttttccatccttactctgctccgatcgcgcctgtgcatcagatgtctggtccttcattgcaattttgacgccatccttggaccgtcggcgcctgaacaagggtttctttcgagaaccactagcccgagatcgaagcccatgttgcctcagtgattccgaactagaaaacctgaagatcccgtcttgtgtgtcggtgttggtttcggatcctgatcccgaacaaccattagtagttacaggaggctgagaaattgggttctcattctcaaacgttatcccagggtcgtcgtgattatggtcgcattgcttggtttgagtgagaaagcgattagcgacgaaaccagtggatccggctacagcagcagctaacagaacctgccacatagtgataatgaagaaaagggctagagagaacggcgaaagagaccccaaaattagcagagggcggtagggataggatcagaggagcgaagtagggtgaagtagtgccattgattgaagggaagagaactgtgatgcgtgcttcgatgtcacgtgcttcccgcttcttcccattttgggatcatttcgattttggacttccactcttgagtctaacacagtcacagatgaacgtttactgattcctctcctcttgccgaatcgtcaacttcagatcaatggattccactggcttcacctgtcgatcctcccacgtgagaatcttttcaaaaatt-aagggtttgtttggtatgagggatttagaggggagggaaaatttttatgaatggatttaaaaaaaaaattagagaagtttgaaaatttttaattccc
>Balizia_leucocalyx_Aguilar_1939@NODE_1_length_1168_cov_156.724106
-----------------------------------taaaagcaccaa--ttttttttaaataaaaaaaacagcaacatgctgcaagcatgggttatgatacagctgccaacaaacccaaccatttgaaaattttaaaattatatatgagcttcaaggaaatcacaagatggtttacggcttctaacaatcaatcacgtacgaaacgtctggtttcaacggagaaaagaattgaaccacaagattcacagtagacacgaaattcaaattttaaatggaagcgaaaaaattcctggcaaattactgtggtgcgatagcataaacagtccgcatcgataagtaacatctccataaacccaccataactatagccaagaggccaaaaaaatcatcgacaaggaaaaggataatcatacctttggaagaacaaaatccagttttgccagctagattcttgatggtcttcctcctctttaagcaaaaagataatcgttttccatccttactctgctccgatcgcgcgtgtgcatcagatgtctgctccatctttgcaattttgacgccgtccttggactgtcggcgcctgaacaagggtttctttccagaaccactaggccgagatcgaagcccatgttgcctcagtgattccgaactagaaaacctgaagatcccgtcttgtatgttggtgttggtttcggatcctgatcccgaacaaccattagtagttacaggaggctgagaaattgggttctcattatcaaatgttatcccagggtcgtcgtgattatggtcgcattgtttggtttgagtgagaaagcgattagcgacgaaaccagtggatccggctacagcagcagctaacagaacctgccacatagtgataatgaagaaaagggacagagagaacggcgaaagagaccccaaaattagcagagggcggtagggataggatcagaggagaggagtagggtgtagtagtgccattgattgaagggaagagaactgtgatgcctgcttcgatgtcacgtgcttcccgcttcttcccattttgggatcatttcgattttggacttccactcttgagtctaacacagtcacagatgaacgtttcctgattcctctcctcttgcctaatcgtcaacttcagataaatggattccattggcttcacttgtcgatccccccacgtgagaatcttttcaaaaat---------------------------------------------------------------------------------------------------
>Enterolobium_cyclocarpum_MWC9020@NODE_1_length_1212_cov_205.576211
-------------------------ccaagtagcctaaaagcactaattttttttaaaaaaaattaaaaaaacaacacgctgcaagcatgagttatgatacagctgccgacaaacccaaccatttgaaaattttagagttatatatgagcttcaaggaattcacaagatggtttaccgcttctaacaatcaaacacatacgaaacatctggtttcaa---------------aaccacgagattcacagtagacacgaaattcaaattttaaatggaagcggaaaaattccaggaaaattactgtggtgtgataacataaacagttcgcatcgacaagtaacatctccgtaaacccaccataactttcgccaagaggcgaaaaaaatcat---cagggaaaagagtaatcatacctttggaagaacaaaatccagttttgccagctagattcttgatggtcttcctcctcttcacgcaaaaagataatcgttttccatccttactctgctccgatcgcgcctgtgcatcagatgtctgctccatctttgcaattttgacgccgtccttggaccgtcggcccctgaacaagggtttctttcgagaaccactagcccgagatcgaagcccatgttgcctcagtgattccgaactagaaaacctgaagatcccgtcttgtatgtcggtcttggtttcggatccagatcccgaacaaccattattagttacatgaggctgataaattgggttctcattttgaaatgttatcctagggtcgtcgtgattatggtcgccttgcttggtttgattcagaaagcgattagcgacgaaaccagtggatccggctacagcagcagctaacagaacctgccacatagcgataaggaagaagagggatcgagagaacggcgaaagagaccccaagattagcagagggaggtagggataggatcagaggagagaagtagggtgtagtagtgccattgattgaagggaagagaactgcgatgcctgcttcgatgtcacgtacttcccgcttcttcccattttgggatcatttcaattttggacttccactcttgagtctaacacagtcacagatgaccgtttcctgattcctctcctcttgcctaatcgtcaacttcagataaatggattccattggcatcacccgtcgatcctcccacgtgagaatcttttcaaaaatt-aaacgtttcgtcatgttttttaatcactgaag-----------------------------------------------------------------
>Hydrochorea_corymbosa2_Iganci_862@NODE_1_length_1210_cov_320.111688
---------------------------------------------------------------------------------------------------------------------------------------aaattatttatgagcttcaaggaattcacaagatggttaacggcttctaacaatcaatcacgtacgaaacgtctggtttcaacggagaaaagaattgaaccacaagattcacagtagacacgaaattcaaattttaaatcgaagagaaaagattcctggcaaattactgtggtgcgatagcataaacagtccgcatcgataagtaacatctccataaacccaccataactatagccaagaggcgaaaaaaatcatcgacaaggaaaagaataatcatacccttggaagaacaaaatccagttttgccagctagattcttgatggtcttcctcctcttcaagcaaaaagataatcgttttccatccttactctgctccgatcgcgccagtgcatcagatgtctggtccatcattgcaattttgacgccgtccttgaaccgtcggcgcctgaacaagggtttctttcgagaaccactagcccgagatcgaagcccatgttgcctcagtgattccgaactagaaaacctgaagatcccgtcttgtgtgtcggtgttggtttcggatcctgatcccgaacaaccattagtagttacaggaggctgagaaattgggttctcattctcaaatgttatcccagggtcgtcgtgattatggtcgcattgcttggtttgagtgagaaagcgattagcgacgaaaccagtggatccggctacagcagcagctaacagaacctgccacatagtgatagtgaagaaaagggatagagagaacggcgaaagagaccccaaaattagcagagggcggtagggataggatcagaggagagaagtaggctgtagtagtgccattgattgaagggaagatcactgtgacgagtgcttcgatgtcacgtgcttcccgcttcttcccattttgggatcatttcgattttggacttccactcttgagtctaacacagtcacagatgaacgtttcctgattcctctcctcttgcctaagcgtcaacttcagataaatggattccattggcttcacctgtcgatcctcccacgtgagcatcttttcaaaaatt-aaaggtttcgtcatgttttttaatcaccgaagctgaatcattcactattgcaagatttacccatatatcaggtactgtttacaagtttacaaatagg
>Jupunba_abbottii_Zanoni_21220@NODE_1_length_1115_cov_93.769750
-----------------------------------------------------------------------------------------------------------------------------------tttaaaattatatatgagcttcaaggaattcacaagatggtttacggcttctaacaatcaatcacgtacgaaacgtctggtttcaacgcagaaaagaattgaaccacaagattcacagtagacacgaaattcaaattttaaatggaagcgaaa-aattcctggcaaattactgcggtgcgatagcataaacagtccgcatcgataagtaacatctccataaacccaccataactatagccaagaggcgaaaaaaatcatcgacaaggaaaaggataatcatacctttggaagaacaaaatccagttttgccagctagattcttgatggtcttcctcctctttaagcaaaaagataatcgttttccatccttactctgctccgatcgcgcctgtgcatcagatgtctgctccatctttgcaattttgacgccgtccttggaccgtcggcgcctgaacaagggtttctttcgagtaccactagcccgtgatcgaagcccatgctgcctcagtgattccgaactag------------------------------------------------------------cattagtagttacaggaggctgagaaattgggttctcattctcaaatgttatcccagggtcgtcgtgattatggtcgcattgcttggtttgagtgagaaagcgattagcgacgaaaccagtggatccggctacagcagcagctaacagaacctgccacatagttataatgaagaaaagggatagagagaacggcgaaagagaccccaaaattagcagagggcagtagggataggatcagaacagagaagtggggtgtagtagtgccattgattgaagggaagagaactgtgatgcctgcttcgatgtcacgtgcttcccgcttcttcccattttgggatcatttcgattttggacttccactcttgagtctaacacagtcacagatgaacgtttcctgattcctctcctcttgcctaatcgtcaacttcagataaatggattccattggcttcagctgtcgatccccccacgtgagaatcttttcaaaaatt-aaaggtttcgtcatgatttttaatcaccgaagctgaatcattccctattgcaagatttaccc--acaacaggtactgcttacaagtttacaaatccg
>Jupunba_asplenifolia_Ekman_6383@NODE_1_length_976_cov_55.921023
-----------------------------------------------------------------------------------------------------------------------------------------------------------------------------------------------------------------------------------------------------------gacacgaaattcaaattttaaatggaagcg-aaaaattcctggcaaattactgtggtgcgatagcataaacagtccgcatcgataagtaacatctccataaacccaccataactatagccaagaggcgaaaaaaatcatcgacaaggaaaaggataatcatacctttggaagaacaaaatccagttttgccagctagattcttgatggtcttcctcctctttaagcaaaaagataatcgttttccatccttactttgctccgatcgcgcctgtgcatcagatgtctgctccatctttgcaattttgacgccgtccttggaccgtcggcgcctgaacaagggtttctttcgagtaccactagcccgtgatcgaagcccatgctgcctcagtgattccgaactagaaaacctgaagatcccgtcttgtgtgtcggtgttggtttcggatcctgatcccgaacaaccattagtagttacaggaggctgagaaattgggttctcattctcaaatgttatcccagggtcgtcgtgattatggtcgcattgcttggtttgagtgagaaagcgattagcgacgaaaccagtggatccggctacagcagcagctaacagaacctgccacatagttataatgaagaaaagggatagagagaacggcgaaagagaccccaaaattagcagtgggcagtagggataggatgagaagagagaagtggggtgtagtagtgccattgattgaagggaagagaactgtgatgcctgcttcgatgtcacgtgcttcccgcttcttcccattttgggatcatttcgattttggacttccactcttgagtccaacacagtcacagatgaacgtttcctgattcttctcctcttgcctaatcgtcaacttcagataaatggattccattggcttcagctgtcgatccccccacgtgagaatcttttcaaaaatt-aaaggtttcgtcatgtttttta---------------------------------------------------------------------------
>Jupunba_barbouriana_Iganci_847@NODE_1_length_1345_cov_174.259464
aacaattccacatgtctcggtaattccaagtaccctaaacgcaccaa-tttttttttaaataaaaaaaacagcaacatgctgcaagcatgggttatgatacagctgccaacaaacccaaccatttgaaaattttaaaattatatatgagcttcaaggaattcacaagctggtttacggcttctaacaatcaatcacgtatgaaacgtctggtttcaacggagaaaagaattgaaccacaagattcacagtagacacgaaattcaaattttaaatggaagcgaaaaaattcctggcaaattactgtgttgcgatagcataaacagtcagcatcgataagtaacatctccataaacccatcataactatagccaagaggcgaaaaaaatcatcgacaaggaaaagaataatcatacctttggaagaacaaaatccagttttgccagctagattcttgatggtcttcctcctcttcaagcaaaaagataatcgttttccatccttactctgctccgatcgcgcctgtgcatcagatgtctgctccatccttgcaattttgaccccgtccttggaccgtcggcgcctgaacaagggtttctttcgagaaccactagcccgagatcgaagctcatgttgcctcagtgattccgaactagaaaacctgaagatcccgtcttgtgtgtcggtgttggtttcggatcctgatcccgaacaaccattagtagttacaggaggctgagaaattgggttctcattctcaaatgttatcccagggtcgtcgtgattatggtcgcattgcttggtttgagtgagaaagcgattagcgacgaaaccagtggatccggctacagcagcagctaacagaacctgccacatagtgataatgaagaaaagggatagagagaacggcgaaagagaccccaaaattagcagagggcggtagggataggatcagaggagagaagtagggtgtagtagtgccattgattgaagggaagagaactgtgatgcctgcttcgatgtcacgtgcttcccgcttcttcccattttgggatcatttcgattttggacttccactc--gagtctaacacagtcacagatgaacgtttcctgattcctctcctcttgccgaatcgtcaacttcagataaatggattccattggcttcacctgtcgatcctcccacgtgagaatcttttcaaaaattaaaaggtttcgtcatgttttttaatcaccgaagctgaatcattcactattgcaagatttacccatatatcagttactgtttacaa-------------
>Jupunba_brachystachya_Lima_7438@NODE_1_length_1442_cov_113.834432
aacaatgccacatgtctcggtaattccaagtaccctaaaagcaccaa-ttttttttttaaataaaaaaacagcaacacgctgcaagcataggttatgatacagctgccaacaaacccaaccatttgaaaatttgaaaattatatatgagcttcaaggaattcacaagatggtttacggcttctaacaatcaatcacgtgcgaaacgtctggtttcaacggagaaaagaattgaaccacaagattcacagtagacacgaaattcaaattttaaatggaagcgaaaaaattcctggcaaattactgtggtgcgatagcataaacagtccgcatcgataagtaacatctccataaacccaccataactatagccaagaggcgaaaaaaatcatcgacaaggaaaagaataatcatacctttggaagaacaaaatccagttttgccagctagattcttgatggtcttcctcctcttcaagcaaaaagataatcgttttccatccttactctgctccgatcgcgcctgtgcatcagatgtctgctccatccttgcaattttgacgccgtccttggaccgtcggcgcctgaacaagggtttctttcgagaaccactagcccgagatcgaagcccatgttgcctcagtgattccgaactagaaaacctgaagatcccgtcttgtgtgtcggtgttggtttcggatcctgatcccgaacaaccattagtagttacaggaggctgagaaattgggttctcattctcaaatgttatcccagggtcgtcgtgattatggtcgcattgcttggtttgagtgagaaagcgattagcgacgaaaccagtggatccggctacagcagcagctaacagaacctgccacatcgtgataatgaagaaaagggatagagagaacggcgaaagagaccccaaaattagcagagggcggtagggataggatcagaggagagaagtagggtgtagtagtgccattgattgaagggaagagaactgtgatgcctgcttcgatgtcacgtgcttcccgcttcttcccattttgggatcatttcgattttggacgtccactcttgagtctaacacagtcacagatgaacgtttcctgattcctctcctcttgcctaatcgtcaacttcagataaatggattccattggcttcacctgtcgatcctcccacgtgaaaatcttttcaaaaattaaaaggtttcgtcatgttttttaatcaccgaagctgaatcattcactattgca---------------------------------------------
>Jupunba_cochleata_Bonadeu_673@NODE_1_length_1088_cov_122.998022
-------------------------------------------------------------------------------------------------------------------------------------------------------------------------------------------------------------------------------------------------------------------------------------------------------------------------------------------------------------------------------------gaggcgaaaaaaatcatcgacaaggaaaagaataatcatacccttggaagaacaaaatccagttttgccagctagattcttgatggtcttcctcctcttcaagcaaaaagataatcgttttccatccttactctgctccgatcgcgcctgtgcatcagatgtctgctccatctttgcaatttggacgccgtccttggaccgtcggcgcctgaacaagggtttcttacgagaaccactggcccgagatcgaagcccatgttgcctcagtgattccgaactagaaaacctgaagatcccgtcttgtgtgtcggtgttggtttcggatcctgatcccgaacaaccattagtagttacaggaggctgagaaattgggttctcattctcaaatgttatcccagggtcgtcgtgattatggtcgcattgcttggtttgagtgagaaagcgattagcgacgaaaccagtggatccggctacagcagcagctaacagaacctgccacatagtgataatgaagaaaagggatagagagaacggcgaaagagaccccaaaattagcagagggcggtagggataggatcagaggagagaagtagggtgtagtagtgccattgattcaagggaagagaactgtgatgcctgcttcgatgtcacgtgcttcccgcttcttcccattttgggatcatttcgattttggacttccacacttgagtctaacacagtcacagatgaacgtttcctgattcctctcctcttgcctaatcgtcaacttcagataaatggattccattggcttcacctgtcgatcctcccacgtgagaatcttttcaaaaatt-aaagatttcgtcatgttttttaatcaccgaagctgaatcattcactattgcaagatttacccatatatcaggtagtgtttacaagtttgcaaatttt
>Jupunba_commutata_Maguire_46145@NODE_1_length_1207_cov_138.981416
aacagtgccacatgtctcggtaattccaagtaccctaaaagcaccaattttttttttaaataaaaaaaacagcaacatgctgcaagcatgggttatgatacagctgccaacaaacccaaccatttgaaaattttacaattatatatgagcttcaaggaattcacaagatggtttacggcttctaacaatcaatcacgtacgaaacgtctggtttcaacggagaaaagaattgaaccacaagattcacagtagacacgaaattcaaattttaaatggaagcgaaaaaattcctggcaaattactgtggtgcgatagcataaacagtccgcatcgataagtaacatctccataaacccaccataactatagccaagaggcgaaaaaaatcatcgacaaggaaaagaataatcatacccttggaagaacaaaatccagttttgccagctagattcttgatggtcttcctcctcttcaagcaaaaagataatcgttttccatccttactctgctccgatcgcgcctgtgcatcagatgtctgccccatctttgcaatttggacgccgtccttggaccgtcggcgcctgaacaagggtttcttacgagaaccactaacccgagatcgaagcccatgttgcctcagtgattccgaactagaaaacctgaagatcccgtcttgtgtgtcggtgttggtttcggatcctgatcccgaacaaccattagtagttacaggaggctgagaaattgggttctcattctcaaatgttatcccagggtcgtcgtgattatggtcgcattgcttggtttgagtgagaaagcgattagcgacgaaaccagtggatccggctacagcagcagctaacagaacctgccacatagtgataatgaagaaaagggatagagagaacggcgaaagagaccccaaaactagcagagggcggtagggataggatcagagaagagaagtagggtgtagtagtgccattgattgaagggaagagaactgtgatgcctgcttcgatgtcacgtgcttcccgcttcttcccattttgggatcatttcgattttggacttccactcttgagtctaacacagtcacagatgaacgtttcctgattcctctcctcttgcctaatcgtcaacttcagataaatggattccattggcttcacctgtcg---------------------------------------------------------------------------------------------------------------------------------
>Jupunba_langsdorfii_Ribeiro_728@NODE_1_length_1542_cov_101.221843
cacaatgccacatgtctaggtaattccaagtaccctaaaagcaccaattttttttaaataaaaaaaaaacagcaacatgctgcaagcatgggttatgatacagctgccgacaaacccaaccatttgaaaattttaaaattatatatgagcttcaaggaattcacaagatggtttacggcttctaacaatcaatcacgtacgaaacgtctggtctcaacggagaaaagaattgaaccacaagattcacagtagacacgaaattccaattttaaatggaagagaaaaaattcctggcaaa-----gtggtgcgatagcataaacagtccgcatcgataagtaacatctccataaacccaccataactatagccaagaggcgaaaaagatcatcgacaaggaaaagaataatcatacctttggaagaacaaaatccagttttgccagctagattcttgatggtcttcctcctcttcaagcaaaaagataattgttttccatccttactctgctccgatcgcgcctgtgcatcagatgtctgctccatctttgcaattttgacgccgtccttggaccgtcggcgcctgaacaagggtttctttcgagaaccactagcccgagatcgaagcccatgttgcctcagtgattccgaactagaaaacctgaagatcccgtcttgtgtgtcggtgttggtttcggatcctgatcccgaacaaccattagtagttacaggaggctgagaaattgggttctgattctcaaatgttatcccagggtcgtcgtgattatggtcgcattgcttggtttgagtgagaaagcgattagcgacgaaaccagtggatccggctacagcagcagctaacagaacctgccacatagtgataatgaagaaaagggatagagagaacggcgaaagagaccccaaaattagcagagggcggtaaggataggattagaggagagaagtagggtgtagtagtgccattgattgaagggaagagaactgtgatgcctgcttcgatgtcacgtgcttcccgcttcttcccattttgggatcatttcgattttggacttccactcttgagtctaacacagtcacagatgaacgtttcctgattcctctcctcttgcctaatcgtcaactacagatgaatggattccattggcttcacctgtcgatcctcccacgtgagaaccttttcaaaaatt-aaaggtttcgtcgtgttttttaatcaccgaagctgaatcattcactattgcaagatttacccatatatcaggtactgtttacaagtttacaagttgg
>Jupunba_limae_Iganci_261@NODE_1_length_1722_cov_84.889970
aacaatgccacatgtctcggtaattccaagtaccctaaaagcaccaattttttttttaaataaaaaaaacagcaacacgctgcaagcatgggttatgatacagctgccaacaaacccaaccatttgaaaatttgaaaattatatatgagcttcaaggaattcacaagatggtttacggcttctaacaatcaatcacgtgcgaaacgtctggtttcaacggagaaaagaattgaaccacaagattcacagttgacacgaaattcaaattttaaatggaagcgaaaaaattcctggcaaattactgtggtgcgatagcataaacagtccgcatcgataagtaacatctccataaacccaccataactatagccaagaggcgaaaaaaatcatcgacaaggaaaagaatagtcatacctttggaagaacaaaatccagttttgccagctagattcttgatggtcttcctcctcttcaagcaaaaagataatcgttttccatccttactctgctccgatcgcgcctgtgcatcacatgtctgctccatccttgcaattttgacgccgtccttggaccgtcggcgcctgaacaagggtttctttcgagaaccgctagcccgagatcgaagcccatgttgcctcagtgattccgaactagaaaacctgaagatcccgtcttgtgtgtcggtgttggtttcggatcctgatcccgaacaaccattagtagttacaggaggctgagaaattgggttctcattctcaaatgttatcccagggtcgtcgtgattatggtcgcattgcttggtttgagtgagaaagcgattagcgacgaaaccagtggatccggctacagcagcagctaacagaacctgccacatagtgataatgaagaaaagggatagagagaacggcgaaagagaccccaaaattagcagagggcggtagggataggatcagaggagagaagtagggtgtagtagtgccattgattgaagggaagagaactgtgatgcct-cttcgatgtcacgtgcttcccgcttcttcccattttgggatcatttcgattttggatgtccactcttgagtctaacacagtcacagatgaacgtttcctgattcctctcctcttgcctaatcgtcaacttcagataaatagattccattggcttcacctgtcgatcctcccacgtgagaatcttttcaaaaattaaaaggtttcgtcatgttttttaatcaccgaagctgaatcattcaccattgcaagaattaaccatatatcaggtactgtttacaagtttacaaataag
>Jupunba_longipedunculata_Cardona_2682@NODE_1_length_1110_cov_162.850920
------------------------------------------------------------------------------------------ggttatgatacagctgccaacaaacccaaccatttgaaaattttaaaattatatatgagcttcaaggaattcacaagatggtttacggcttccaacaatcaatcacgtacgcaacgtctggtttcaacggagaaaagaattgaaccacaagattcacagtagacacgaaattcaaattttaaatggaagcgaaaaaattcctggcaaattactatggtgcgatagcataaacagtccgcatcgataagtaacatctccataaacccaccataactatagccaagaggcgaaaaaaatcatcgacaaggaaaaggataatcatacctttggaagaacaaaatccagttttgccagctagattcttgatggtcttcctcctctttaagcaaaaagataatcgttttccatccttactctgctccgatcgcgcctgtgcatcagatgtctgctccatctttgcaattttgacgccgtccttggaccgtcggcgcctgaacaagggtttctttcgagaaccactagcccgagatcgaagcccatgttgcctcagtgattccgaactagaaaacctgaagatcccgtcttgtgtgtcggtgttggtttcggatcctgattccgaacaaccattagcagttacaggaggctgagaaattgggttctcattctcaaatgttgtcccagggtcgtcgtgattatggtcgcattgcttggtttgagtgagaaagcgattagcgacgaaaccagtggatccggctacagcagcagctaacagaacctgccacatagtgataatgaagaaaagggatagagagaacggcgaaagagaccccaaaattagcagagggcggtggggataggatcagaggagagaagtagggtgtagtagtgccattgattgaagggaagagaactgtgatgcctgcttcgatgtcacgtgcttcccgcttcttcccattttcggatcatttcgattttggacttccactcttgagtttaacacagtcacagatgaacgtttcctgattcctctcctcttgcctaatcgtcaacttcagataaatggattccattggcttcacctgtcgatccccccacgtgagaatcttttca--------------------------------------------------------------------------------------------------------
>Jupunba_nipensis_Mayo_19662@NODE_1_length_836_cov_49.220026
--------------------------------------------------------------------------------------------------------------------------------------------------------------------------------------------------------------------------------------------------------------------------------atggaagcg-aaaaattcctggcaaattactgtggtgcgatagcataaacagtccgcatcgataagtaacatctccataaacccaccataactatagccaagaggcgaaaaaaatcatcgacaaggaaaaggataatcatacctttggaagaacaaaatccagttttgccagctagattcttgatggtcttcctcctctttaagcaaaaagataatcgttttccatccttactctgctccgatcgcgcctgtgcatcagatgtctgctccatctttgcaattttgacgccgtccttggaccgtcggcgcctgaacaagggtttctttcgagtaccactagcccgtgatcgaagcccatgctgcctcagtgattccgaactagaaaacctgaagatcccgtcttgtgtgtcggtgttggtttcggatcctgatcccgaacaaccattagtagttacaggaggctgagaaattgggttctcattctcaaatgttatcccagggtcgtcgtgattatggtcgcattgcttggtttgagtgagaaagcgattagcgacgaaaccagtggatccggctacagcagcagctaacagaacctgccacatagttataatgaagaaaagggatagagagaacggcgaaagagacaccaaaattagcagagggcagtagggataggatcagaagagagaagtggggtgtagtagtgccattgattgaagggaagagaactgcgatgcctgcttcgatgtcacgtgcttcccgcttcttcccattttgggatcatttcgattttggacttccactcttgagtctaacacagtcacagatgaacgtttc---------------------------------------------------------------------------------------------------------------------------------------------------------------------------------------------------
>Jupunba_oppositifolia_Liegier_16014@NODE_1_length_1019_cov_151.182590
------------------------------------------------------------------------------------------------------------------------------------------------------------------------tggtttacggcttctaacaatcaatcacgtacgaaacgtctggtttcaacgcagaaaagaattgaaccacaagattcacagtagacacgaaattcaaattttaaatggaagcg-aaaaattcctggcaaattactgtggtgcgatagcataaacagtccgcatcgataagtaacatctccataaacccaccataactatagccaagaggcgaaaaaaatcatcgacaaggaaaaggataatcatacctttggaagaacaaaatccagttttgccagctagattcttgatggtcttcctcctctttaagcaaaaagataatcgttttccatccttactctgctccgatcgcgcctgtgcatcagatgtctgctccatctttgcaattttgacgccgtccttggaccgtcggcgcctgaacaagggtttctttcgagtaccactagcccgtgatcgaagcccatgctgcctcagtgattccgaactagaaaacctgaagatcccgtcttgtgtgtcggtgttggtttcggatcctgatcccgaacaaccattagtagttaccggaggctgagaaattgggttctcattctcaaatgttatcccagggtcatcgtgattatggtcgcattgcttggtttgagtgagaaagcgattagcgacgaaaccagtggatccggctacagcagcagctaacagaacctgccacatagttataatgaagaaaagggatagagagaacggcgaaagagaccccaaaattagcagagggcagtagggataggatcagaagagagaagtggggtgtagtagtgccattgattgaagggaagagaactgtgatgcctgcttcgatgtcacgtgcttcccgcttcttcccattttgggatcatttcgattttggacttccactcttgagtctaacacagtcacagatgaacgtttcctgattcctctcctctggcctaatcgtcaacttcagataaatggattccattggcttcagctgtcgatccccccacgtg--------------------------------------------------------------------------------------------------------------------
>Jupunba_oxyphyllidia_Yonker_6157@NODE_1_length_1172_cov_124.416438
---------------------------------------------------------------------------catgctgcaagcatgagttatgatacagctgccgacaaacccaaccatttgaaaattttaaaattatatatgagcttcaaggaattcacaagatggtttacggcttctaacaatcaatcacgtacgaaacgtctggtttcaacggagaaaagaattgaaccacaagattcacagtagacacgaaattcaaattttaaatggaagcgaaaaaattcctggcaaattactgtggtgcgatagcataaacagtccgcattgataagtaacatctccataaacccaccataactatagccaagaggcgaaaaaaatcatcgacaaggaaaaggataatcatacctttggaagaacaaaatccagttttgccagctagattcttgatggtcttcctcctctttaagcaaaaagataatcgttttccatccttactctgctccgatcgcgcctgtgcatcagatgtctgctccatctttgcaattttgacgccgtccttggaccgtcggcgcctgaacaagggtttctttcgagaaccactagcccgagatcgaagcccatgttgcctcagtgattccgaactagaaaacctgaagatcccgtcttgtgtgtcggtgttggtttcggatcctgatcccgaacaaccattagtagttacaggaggctgagaaattgggttctcattctcaaatgttatcccagggtcgtcgtgattatggtcgcattgcttggtttgagtgagaaagcgattagcgacgaaaccagtggatccggctacagcagcagctaacagaacctgccacatagtgataatgaagaaaagggatagagagaacggcgaaagagacctcaaaattagcagagggcggtagggataggatcagaggagagaagtagggtgtagtactgccattgattgaagggaagagaactgtgatgcctgcttcgatgtcacgtgcttcccgcttcttcccattttgggatcatttcgattttggacttccactcttgagtctaacacagtcacagatgaaggtttcctgattcctctcctcttgcctaatcgtcaacttcagatgaatggattccattggcttcacctgtcgatccccccacgtgagaatcttttcaaaaatt-aaaggtttcgtcatgttttttaatcaccgaagctgaatcat--------------------------------------------------------
>Jupunba_trapezifolia_Simon_1600@NODE_1_length_1157_cov_231.405626
----------------------------------------------------------------------------------------------------------------------------------------------atatgagcttcaaggaattcacaagatggtttacggcttctaacaatcaatcacgtacgaaacgtctggtttcaacggagaaaagaattgaaccacaagattcacagtagacacgaaattcaaattttaaatggaagcgaaaaaattcctggcaaattactgtgttgcgatagcataaacagtcagcatcgataagtaacatctccataaacccatcataactatagccaagaggcgaaaaaaatcatcgacaaggaaaagaataatcatacctttggaagaacaaaatccagttttgccagctagattcttgatggtcttcctcctcttcaagcaaaaagataatcgttttccatccttactctgctccgatcgcgcctgtgcatcagatgtctgctccatcattgcaattttgacgccgtccttggaccgtcggcgcctgaacaagggtttctttcgagaaccactagcccgagatcgaagcccatgttgcctcagtgattccgaactagaaaacctgaagatcccgtcttgtgtgtcggtgttggtttcggatcctgatcccgaacaaccattagtagttacaggaggctgagaaattgggttctcattctcaaatgttatcccagggtcgtcgtgattatggtcgcattgcttggtttgagtgagaaagcgattagcgacgaaaccagtggatccggctacagcagcagctaacagaacctgccacatagtgataatgaagaaaagggatagagagaacggcgaaagagaccccaaaattagcagagggcggtagggataggatcagaggagagaagtagggtgtcgtagtgccattgattgaagggaagagaactgtgatgcctgcttcgatgtcacgtgcttcccgcttcttcccattttgggatcatttcgattttggacttccactc--gagtctaacacagtcacagatgaacgtttcctgattcctctcctcttgccgaatcgtcaacttcagataaatggattccattggcttcacctgtcgatcctcccacgtgagaatcttttcaaaaattaaaagatttcgtcatgttttttaatcaccgaagctgaatcattcactattgcaagattt-cccatatatcaggtactgtttacaagttttcaaat---
>Jupunba_villosa_Borges_423@NODE_1_length_1546_cov_103.590878
aacaatgccacatgtctcggtaattccaagtaccctaaaagcaccaattttttttttaaataaaaaaaacagcaacacgctgcaagcatgggttatgatacagctgccaacaaacccaaccatttgaaaattttaaaattacatatgagcttcaaggaattcacaagatggtttacggcttctaacaatcaatcacgtgcgaaacgtcaggtttcaacggagaaaagaattgaaccacaagattcacagtagacacgaaattcaaattttaaatggaagcgaaaaaattcctggcaaattactgtggtgcgatagcataaacagtccgcatcgataagtaacatctccataaacccaccataacaatagccaagaggccaaaaaaatcatcgacaaggaaaagaataatcatacctttggaagaacaaaatccagttttgccagctagattcttgatggtcttcctcctcttcaagcaaaaagataatcgttttccatccttactctgctccgatcgcgcctgtgcatcagatgtctgctccatccttgcgattttgaggccgtccttggaccgtcggcgcctgaacaagggtttctttcgagaaccactagcccgagatcgaagcccatgttgcctcagtgattccgaactagaaaacctgaagatcccgtcttgtgtgtcggtgttggtttcggatcctgatcccgaacaaccattagtagttacaggaggctgagaaattgggttctcattctcaaatgttatcccagggtcgtcgtgattatgatcgcattgcttggtttgagtgagaaagcgattagcgacgaaaccagtggatccggctacagcagcagctaacagaacctgccacatagtgataatgaagaaaagggatagagagaacggcgaaagagaccccaaaattagcagaaggcggtagggataggatcagaggagagaagtagggtgtagtagtgccattgattgaagggaagagaactgtgatgcctgcttcgatgtcacgtgcttcccgcttcttcccattttgggatcatttcgattttggacgtccactctcgagtctaacacagtcacagatgaacgtttcctgattcctctcctcttgcctaatcgtcaacttcagataaatggattccattggcttcacctgtcgatcctcccacgtgagaatcttttcaaaaattaaaaggtttcgtcatgttttttaatcaccgaagctgaatcattcactattgcaagatttaaccatatatcaggtactgtttacaagtttacaatttta
>Punjuba_racemiflora_Jimenez_Soares_3626@NODE_1_length_1260_cov_138.607777
-----------------------------aaaggctaaaagcaccatttttttttttaaatagataaaacagcaacatgctgcaagcatgagttatgatacagctgccgacaaacccaaccatttgaaaattttaaaattatatatgagcttcaaggaattcacaagatggtttacggcttctaacaatcaatcacgtacgaaacgtctggtttcaacgaagaaaagaattgaaccacaagattcacagtagacacgaaattcaaattttaaatggaagcgaaaaaatccctggcaaattactatctaaagctgagagaaacagtccgcatcgataagtaacatctccataaacccaccataactatagccaagaggcgaaaaaaatcatcgaaaaagaaaagaataatcatacctttggaagaacaaaatccagttttgccagctagattcttgatggtcttcctcctcttcaagcaaaaagataatcgttttccatccttactctgctccgatcgcgcctgtgcatcagatgtctgctccatctttgcaattttgacgccgtccttggaccgtcggcacctgaacgagggtttctttcgagaaccactagcccgagatcgaagcccatgtggcctcagtgattccgaactagaaaacctgaagatcccgacttgtgtgtcggtgtcggtttcggatcctgatcccgaacaaccattagtagttacaggaggctgagaaattgggttctcattctcaaatgttatcccagggtcgtcgtgattatggtcgcattgcttggtttgagtgagaaagcgattagcgacgaaaccagtggatccggctacagcagcagctaacagaacctgccacatagtgataacgaagaaaagggatagagagaacggcgaaagagaccccaaaattagcagagggcggtagggataggatcagaggagagaagtagggtgtagtagtgccattgattgaagggaagagaactgtgatgcctgcttcgatgtcacgtgcttcccgcttcttcccattttgggatcatttcgattttggacttccactcttgagtccaacacagtcacagatgaacgtttcctgattcctctcctcttgcctaatcgtcaacttcagataaatggattccattggcttcacctgtcgatcctcccacgtgagaatattttcaaaaatt-aaaggtttcgtcatgttttttaatcaccgaagctgaatcattcactattgcaagatttacccatatatcaggtactgtata----------------
>_R_Acacia_rostellifera_Murphy_466@NODE_1_length_1497_cov_182.130986
-----tgccacatgtcgcggtaattccaagtagcctaaaagcacaatttttttttaaaaaaaaaaaaaacagcaagatgctgcaagcatgagttatgatacaacagccgacaaacccaaccatttgaaaattttaaaattatatatgagcttcaaggaattcacaagatggtttacggcttctaacaatcaatcacgtacgaaacgtctagtttcaacggagaaaataattgaaccacgagattcacggtagacacgaaattcaaattttaaatggaagcgaaa-----------aagttactgtggtgcgatagcataaacagtccgcatcgataagtaacatctccataaacccacaataactttagccaagaggccaaaaaaatcatcgacaagggaaagaattatcatacctttggaagaacaaaatccagttttgccagctagattcttgatggtcttcctcctcttcaagcaaaatgataatcgttttccatccttactctgctccgatcgcgtatttgcatcagatatctgctccatctttgcaattttgacgccgtcctgggaccgccggcgcctgaacaagggtttctttcgagaaccactaccccgagatcgaagcccatgttgcctcagtgattccgaactagaaaacctgaagatcccgtcttgtgtgtcgttgttggtttcggatccagatcccgaacaaccattagtagttacaggaagctgagaaattgggttctcattctcaaatgttatcccggggtcgtcgtgattatggtcgcattgcttggtttgagtgagaaagcgattagcgacgaaaccagtggatccggctacagcagcagctaacagaacctgccacatagtgataatgaagaaaagggctcgagagaacggttatagagaccccaaaattagtagagggcggtagggataggattagaggagagaagtagggtgtagtagtgccattgattgaagggaagagaactgtgatgcctgcttcgatgtcacgtgcttcccgcttcttcccattttgggatcatttcgattttggacttccactcttgagtctaacacagtcacagatgaacgtttcatgattcctctcctcttgcctaagcgtcaacttcagataaatggattccattggcttcacct-tcgatcctcccacgtgagaa-cttttcaaaaatt-aaaggtttcgtcatgttttttaatcactgaagccaaatcattcactattgcaagatttacacgtatatccggtactgtttacaaattacaagtctta
>_R_Afrocalliandra_redacta_Germishuizen_5585@NODE_1_length_741_cov_82.823795
---------------------------------------------------------------------------------------------------------------------------------------------------------------------------------------------------------------------------------ggaattgaaccacaagattcacagtagacacgaaattcaagttttaaatgaaagcggaaaaaatccgagcaaattattgtggtgttatagcttaaacaaaaagcactcataagtagcatatccataaacctaccatcactttagccaaatgg-agaaaaaatcatcgacgtagaaaagaatactcatacctttggaagaacaaaatccagttttgc------------------tcttcctcctcttcaagcaacatgataatcgctttccatccttactctgctccgatcgcgcctgtacatcagatccctgctccatatttgcaattttgactccctccttgggccgtcggcgcctgaacaggggtttcttccgagaatcactagctcgagatcgaagcccctgttgcctcagagattccgaactagaaaacctgaagatcccatcttcgatgtcggagttggtttccaatccagatcccggacaaacattagtagctacagaaggctgagaaataggatcctcat------atgttatctcagggtcgtcacgattatggtcacattgcttggctttagtgagaaactgattagcaacgaaaccaatggatccggccacagcggcagctatgagaacctgccacatggtgataatgaagcaaagggctgcggtgagcggcgaaagagaaccaaaaccggccccccggggg--gggggggaatcaaaggagaaaagtagggcgtagtagtgccatggattgca--------------------------------------------------------------------------------------------------------------------------------------------------------------------------------------------------------------------------------------------------------------------------------------------------------------------------
>_R_Albizia_adinocephala_FHO33_88@NODE_1_length_1417_cov_119.843284
aacaatgccacatgtctcggtaattccaagtagcctaaaagcaccgattttttttaaaaaataaaaaaacagcaacatgctgcaagcatgagttatgataaagctgccgacaaacccaaccatttgaaaattttaaaattatatatgagcttcaaggaattcacaagatggtttacggcttctgacaatcaatcacgtacgaaacgtctggtttcaacggagaaaagaattgagccacaagattcacagtagacacgaaattcaaattttaaatggaagagaaa-----------aaattactgtggtgcgatagcataaacagtccgcatcgataagcaacatctccgtaaacccaccataactttaggcaagaggcgaaaaaaatcatcgacaaggaaaagaattatcataccatgggaagagcaaaatccagttttgccagctagattcttgatggtcttcctcctcttcaagcaaaaagataatcgttttccatccttactctgctccgatcgcgcctgtgcatcagatgtttgctccatcattgcaattttgacgccgtccttggaccgtcggcgcctgaacaagggtttctttcgagaaccactagcccgagatcgaagcccatgttgcctcagtgattccgaactagaaaacctgaagatcccgtcttgtgtgtcggtgttggtttcggatccagatcccgaacaaccattagtagttacaggaggctgagaaattgggttctcattctcaaatgttatcccagggtcgtcatgattatggtcgcattgcttggtttgagtgagaaagcgattagcgacgaaaccagtggatccggctactgcagcagctaatagaacctgccacatagtgataatgaagaaaagggatcgacagaacggcgaaagagaccccagaattagcagagggaggtagggataggatcaggggcgagaagtaggagatagtagtgccattgattgaagggaagagaactgtgatgcctgcttcgatgtcacgtgcttcccgcttcttcccattttgggatcatttagattctggacctccactcttgaatacacacagggtaagttggagcgacacaaaagtcttctctactgacttgtttgtaaatcatgttgtaataa----------------------------------------tgttgtaaaaatggtaaaactagtttgtatc-----gtta----------------------------atttaatccgacgctaggtgagtgtgaatgactt-caaatgat
>_R_Albizia_burkartiana_StivalSantos_678@NODE_1_length_975_cov_13.008696
------------------------------------------------------------------------------------------------------------------------------------------------------------------------------------------aatcaatcacgtacgaaacgtctgttttcaacggagaaaagaattgaaccacaagattcacagtagacacgaaattcaaattttaaatggaagcgaaa-----------aaattactgtggtgcgatagcataaacagtccgcatcgataagcaacatctccataaacccaccataactttagccaagaggcgaaaaaaatcatcgacaaggaaaagaattatcatacctttggaagagcaaaatccagttttgccagctagattcttgatggtcttcctcctcttcaagcaaaaagataatccttttccgtccttactctgctccgatcgcgcctgtgcatcagatgtttgctccatctttgcaattttgacgccgtccttggaccgtcggcgcctgaacaagggtttctttcgagaaccactagcctgagatcgaagcccatgttgcctcagtgattccgaactagaaaacctgaagatcccgtcttgtgtgtcggtgttggtttcggatccagatcccgaacaaccattagtaggtacaggaggctgagaaattgggttctcattctcaaatgttatgccagggtcgtcatgattatggtcgcattgcttggtttgagtgagaaagcgattagcgacgaaaccagtggatccggctacagcagcagctaatagaacctgccacatagtgataatgaagaaaagggatcgagagaacggcgaaagagaccccagaattagcagagggaggtaggcataggatcagaggagagaagtagggtgcagtagtgccattgattgaagggaagagatctgtgatgcctgcttcgatgtcacgtgcttcccgcttcttcccattttgggatcatttagattctggacttccactcttgaatacacacagggtaagtttgaggagcacaaaattcttctctacttacttatttgtaaattatgcgctaataa----------------------------------------tactgtaagagtagt----------------------------------------------------------------------------------------------tt
>_R_Albizia_decandra_Vilhena_231@NODE_1_length_707_cov_27.349206
----------------------------------------------------------------------------------------------------------------------------------------------------------------------------------------------------------------------------------------------------------------------------------------------------------------tggtgcgatagcataaacagtccgcatcgataagcaacatctccataaacccaccataactttagccaagaggcgaaaaaaatcatcgacaaggaaaagaattatcatacctttggaagagcaaaatccagttttgccagctagattcttgatggtcttcctcctcttcaagcaaaaagataatcgttttccatccttactctgctccgatcgcgcctgtgcatcagatgtttgctccatctttgcaattttgacgccgtccttggaccgtcggcgcctgaacaagggtttctttcgagaaccactagcccgagatcgaagcccatgttgcctcagtgatcccgaactagaaaacctgaagagcccgtcttgtgtgtcggtgttggtttcggatccagatcccgaacaaccattagtagttacaggaggctgagaaattgggtcctcattctcaaatgttattccagggtcgtcatgattatggtcgcattgcttggtttgagtgagaaagcgattagcgacgaaaccagtggatccggctacagcagcagctaatacaacctgccacatagtgataatgaagaaaagggatcgagagaacggcgaaagagacctcagaattcgcagagggaggtagggataggatcagaggagagaagtagggtgtagtagtgccattgattgaagggaagagaactgtgatgcct-----------------------------------------------------------------------------------------------------------------------------------------------------------------------------------------------------------------------------------------------------------------------------------------------------
>_R_Albizia_edwallii_Dalmaso_272@NODE_1_length_681_cov_14.785942
-------------------------------------------------------------------------------------------------------------------------------------------------------------------------------------------------------------------------------------------------------------------------------------------------------------------------------------------------------------------------------------------------------------------------------------------------------------------------------------------------------------------------------------------------------------------------------------------------------gaacaagggtttctttcgagaaccattagcccgagatcgaagtccatgttgcctcggtgattccgaactagaaaacctgaagatcccgtcttgtgtgtcggtgttggtttcggatctagatcccgaacaaccattagtagttgcaggaggctgagaaattaggttctcattctcaaatgttatcccagggtcgtcatgatcatggtcgcattgcttggtttgagtgagaaagcgattagcgacgaaaccggtggatccggctacagcagcagctaatagaacctgccacatagtgataatgaagaaaagggatcgagagaacggcgaaagagaccccagaattagcagagtgcggtagggataggatcaggggcgagaagtagggtgtagtagtgccattgattgaaggtaagagaactgtgatgcctgcttcgatgtcacgtgcttcccgcttcttcccgttctgggatcatttcgattctgaacttccactcttgactcca---------cacatcaacggcatgttttacttttcgtgtttactaaaacaaaatttttcctcagatgtttatcacgtattta--tataaatcactccgtaaaagtaactattctgaaatc-atagtttataatctattttttagtaaaatgagataaaacttttccc---------------------------------------------------
>_R_Albizia_inundata_Wood_26530@NODE_1_length_920_cov_121.178035
-----------------------------------------------------------------------------------------------------------------------------------------------------------------------------------------------------------------------------------------------atattcacagtagacacgaaattcaaattttaaatggaagcgaaa-----------aaataactgtggtgcgatcgcataaacagtccgcatcgataagcaacatctccataaacccaccataactttagccaagaggcgaaaaaaatcatcgacaaggaaaagaattatcatacctttggaagagcaaaatccagttttgccagctagattcttgatggtcttcctcctcttcaagcaaaaagataatcgttttccatccttactctgctccgatcgcgcctgtgcatcagatgtttgctccatctttgcaattttgacgccgtccttggaccgccggcgcctgaacaagggtttctttcgagaaccactagcccgagatcgaagcccatgttgcctcagtgattccgaactagaaaacctgaagagcccgtcttgtgtgtcggtgttggtttcggatccagatcccgaacaaccattaatagttacaggaggctgagaaattgggtcctcgttctcaaatgttattc---------catgattatggtcgcattgcttggtttgagtgagaaagcgtttagcgacgaaaccagtggatccggctacagcagcagctaatagaacctgccacatagtgataatgaagaaaagggatcgagagaacggcgaaagagacctcagaattcgcagagggaggtagggatgggatcagaggagagaagtagggtgtagtagcgccattgattgaagggaagagaactgtgagccctgcttcgatgtcacgggcttcccgcttcttcccattttgggatcatttagattctggacttccactcttgaatacacacagggtaagtttgagcggcacaaaatttttctctacttacgtatttgtgaatcatgttataataa----------------------------------------tgttgtaaaatttgtaaagctaat---------------------------------------------------------------------------------------
>_R_Albizia_multiflora_Hughes_3090@NODE_1_length_1199_cov_126.736185
----------------------------------ctaaaagcaccaattttttttttaaaataaaaaaacagcaacatgctgcaagcatgagttatgatacagctgccgacaaacccaaccatttgaaaattttaaaatt--atatgagtttcaaggaattcacaagatggtttacggcttctaacaatcaatcacgtacgaaacgtctgatttcaacggagaaaagaattgagccacaagattcacagcagacatgaaattcaaattttaaatggaagcgaaa-----------aaattactgtggtgctatagcataaacattccgcatcgataagcaacatctccataaacccaccataactttagccaagaggcgaaaaaaatcatcgacaaggaaaagaattatcataccttgggaagagcaaaatccagttttgccagctagattcttgatggtcttcctcctcttcaagcaaaaagataatcgttttccatccttactctgctccgatcgcgcctgtgcatcagatgtttgctccatctttgcaattttgacgccgtccttggaccgtcggcgcctgaacaagggtttctttcgagaaccactagcccgagattgaagcccatgttgcctcagtgattccgaactagaaaacctgaagatcccgtcttgtgtgtcggtgtgggtttcggatccagatcccgaacaaccattagtagctaaaggaggctgagaaattgggttctcattctcaaatgttattccagggtcgtcatgattatggtcgcattgcttggtttgagtgagaaagcgattagcgacgaaaccagtggatccggctacagcagcagctaatagaacctgccacatggtgataatgaagaaaagggatcgagagaacggcgaaagacacctcagaattcgcagagggaggtagggataggatcagaggagagaagtagggtgtagtagcgccattgattgaagggaagagaactgtgatgcctgcttcgatgtcacgtgcttcccgcttcttcccattttgggttcatttagattctggacttgcactcttgaatacacacagggtaagtttgagcggcacaaaatttttctctacttacgtatttgtgaatcatgttataataa----------------------------------------tgttgtaaaatttgtaaagctaatttctgcc-----gtta----------------------------attcaaacggacattaggtgattgtaggtga---------cct
>_R_Albizia_tomentosa_Hughes_648@NODE_1_length_1107_cov_92.632039
------------------------------------------------------------------------------------------------------------------------------------------------------------------------------------tctaacaatcaatcacgtacgaaacgtctggtttcaacggagaaaagaattgagccgcaagattcacagtagacacgaaattcaaattttaaatggaagcgaaa-----------aaattactgtggtgcgatagcataaacagtccgcatcgataagctacatctccataaacccaccataactttagccaagaggcggaaaaaatcatcgacaaggaaaagaattatcatacctttggaagagcaaaatccagttttgccagctaaattcttgatggtcttcctcctcttcaagcaaaaagatgatcgttttccatccttactctgctccgatcgagcctgtgcatcagatgtttgctccatctttgcaattttgacgccgtccttggaccgtcggcgactgaacaagggtttctttcgagaaccactagcccgagatcgaagcccatgttgcctcagtgattccgaactagaaaacctgaagatcccgtcttgtgtgtcggtgttggtttcggatccagatcccgaacaaccattagtaggtacaggaggctgagaaattgggttctcattctcaaatgttatcccagggtcgtcatgattatggtcgcattggttggtttgagtgagaaagcgattagcgacgaaaccagtggatccggctacagcagcagctaatagaacctgccacatagtgaaaatgaagaaaagggatcgagagaacggctaaagagaccccagaattagcagagggaggtagggataggatcagaggagagaagtagggtgtagtagtgccattgattgaagggaagagaactgtgatgcctgcttcgatgtcacgtgcttcccgcttcttcccattttgggatcatttggattctggatttccactcttgaatacacac-aggtaagttggaggagcacaaaatgcttctctacttatttatccggtacattgtgattcaa-------------------------------------------gctgtaaaagttatgaaaatagtttctacctttgattta----------------------------atttaaacagacattaggtaagtatggctaacccacaaatctc
>_R_Archidendron_clypearia_Wieringa_1849@NODE_2_length_611_cov_39.262172
---------------------------------------------------------------------------------------------------------------------------------------------------------------------------------ga----------------------------------------------------------------------------------------------------------------------------gcagtgtg--------------------------------------------------------------------------------------------------------------------------agtggtggaagttagaccgttctcgtctttttccctcatc---------------ctcccttgatgccgacgtcgttagatctgggtcaccgacaatgatttcacctccatctcttccttcgtccagttgttctttaaccactctcacc--gaagatgatttcagatctaagccatttgcaagaaggttaaacattgcttgattttcttttctccttc-------cttgtttattttttccagttcttcattgttaat---aatccttgatcccgaacagccatttgtagctacaggaggctgaaaaattgggtcctca---tcaaatgttatctca--tttgtcgtcattatggtcggagtgcttggtgggagtgagaaagtg--tagcgatgaaaccagtggatccggctacagcagcagctaagagaacctaccacatagtgataatgaagcaaagggatcaggtgaaaggcgaaag---------------------gcgaaagggacccaacccaaagatggcagcggcagttaggaataggatcccgtcaaa-----------------------------------------------tacccaaattgga---------------------------------tgacatgggtacaaaaaagcggggccca-----------------------------ctagacaaacgga---cgtttagcccaattatcgcccctgacattt-------tttt-------------------------------------------------------------------------------------------------------tcc
>_R_Balizia_pedicellaris_Queiroz_15529@NODE_1_length_1310_cov_238.937849
---------------------------------------------------------------------------catgctgcaagcatgggttatgatacagctgccaacagacccaaccatttgaaaattttaaaattatatatgagcttcaaggaattcacaagatggttaacggcttctaacaatcaatcacgtacgaaacgtctggtttcaacggagaaaagaattgaaccacaagattcacagtagacacgaaattcaaattttaaatcgaagcgaaaagattcctggcaaattactgaggtgcgatagcataaacagtccgcatcgataagtaacatctccataaacccaccataagtatagccaagaggcgaaaaaaatcatcgacaaggaaaagaataatcatacccttggaagaacaaaatccagttttgccagctagattcttgatggtcttcctcctcttcaagcaaaaagataatcgttttccatccttactctgctccgatcgcgcctgtgcatcagatgtctggtccatcattgcaattttgacgccgtccttggaccgtcggcgcctgaacaagggtttctttcgagaaccactagcccgagatcgaagcccatgttgcctcagtgattccgaactagaaaacctgaagatcccgtcttgtgtgtcggtgttggtttcggatcctgatcccgaacaaccattagtagttacaggaggctgagaaattgggttctcattctcaaatgttatcccagggtcgtcgtgattatggtcgcattgcttggtttgagtgagaaagcgattagcgacgaaaccagtggatccggctacagcagcagctaacagaacctgccacatagtgataatgaagaaaagggatagagagaacggccaaagagaccccaaaattagcagagggcggcagggataggatcagaggagagaagtagggtgaagtagtgccattgattgaagggaagagaactgtgatgcgtgcttcgatgtcacgtgcttcccgcttcttcccattttgggatcatttcgattttggacttccactctcgagtctaacacagtcacagatgaacgtttactgattcctctcctcttgcctaatcgtcaactccagataaatggattccactggcttcacctgtcgatcctcccacgtgagaatcttttcaaaaatt-aaaggtttcgtcatgttttttaatcaccgaagctgaatcattcactattgcaagatttacccatatatc-ggtactgtttacaagtttacaaattca
>_R_Balizia_spnov_Morim_577@NODE_1_length_1193_cov_352.674868
------------------------------------------------------------------------------------------------------gctgccaacaaacccaaccatttgaaaattttaaaattatatatgagcttcaaggaattcacaagatggttaacggcttctaacaatcaatcacgtacgaaacgtctggtttcaacggagaaaagaattgaaccacaagattcacagtagacacgaaattcaaattttaaatcgaagagaaaagattcctggcaaattactgtggtgcgatagcataaacagtccgcatcgataagtaacatctccataaacccaccataactatagccaagaggcgaaaaaaatcatcgacaaggaaaagaataatcatacccttggaagaacaaaatccagttttgccagctagattcttgatggtcttcctcctcttcaagcaaaaagataatcgttttccatccttactctgctccgatcgcgcctgtgcatcagatgtctggtccatcattgcaactttgacgccgtccttggaccgtcggcgcctgaacaagggtttctttcgagaaccactagcccgagatcgaagcccatgttgcctcagtgattccgaactagaaaacctgaagatcccgtcttgtgtgtcggtgttggtttcggatcctgatcccgaacaaccattagtagttacaggaggctgagaaattgggttctcattctcaaatgttatcccagggtcgtcgtgattatggtcgcattgcttggtttgagtgagaaagcgattagcgacgaaaccagtggatccggctacagcagcagctaacagaacctgccacatagtgataatgaagaaaagggatagagagaacggcgaaagagaccccaaaattagcagagggcggtagggataggatcagaggagagaagtagggtgtagtagtgccattgatagaagggaagagaactgtgatgcgtgcttcgatgtcacgtgcttcccgcttcttcccattttgggatcatttcgattttggacttccactc--gagtctaacacagtcacagatgaacgtttccttattcctctcctcttgcctaatcgtcaacttcagataaatggattccattggcttcacctgtcgatcctcccacgtgagcatcttttcaaaaatt-aaaggtttcgtcatgttttttaatcaccgaagctgaatcattcactattgcaagatttacccatatatcaggtactgtttacaagtttaca------
>_R_Calliandra_bella_LPQ15696@NODE_1_length_1046_cov_121.435501
-------------------------------------------------------tgggggaatagaaacagcaacaagctgcaagcatgagttatgatacagctgctgataaactcaaccatttcaaaattttaaaattacatataagcttcaaggaaattatattatggtttacggcttctaacaatcaatcacgcacgaaacttctggttttaacaaagaaaagaattgaaccacaagtttcacagtagacacgaaattcaaattttaaatgaaagcggaaaatttccgagcaaattattgtggtgttataccataaacaggaaacattcataagtaaaatctccacaaatccacc--------------------agaaaattcatcgaaggagaaaagaataatcatacctttggaagaacaaaatccagtttttc------------------tcttcctcctcttcaagcaaaatgataatcgctttccatccttaatctgctccgatcgcgcctgtacatcagatccctgctccgtctttgcaattttgactccatccttggaccgtcggcgcctgaacaagggtttcttccgagaatcactagcccgagatcgaagcccaggttgcctcagagattcggaactagaaaacctgaagatcccgtcttgtgagtcggagttggcctccaatccagatcccgaagaatcattagtagctgcaagaggctgagaaattgg------atcctcagatgttatctctgggtcgtcgtaactatggtcgcattgcttagtttgactgagaaagtggttagcaacgaaaccagtggatccggctacagcagcagctatgagaacctgccacatagtgttaatgaagcaaagggctccggtgacaggcgaaagagaacccaaaac---------ggcagagaagtaggatcagatttgagaagtggggtgtagtagtgccattgattgaagggaagagagctgtaatggctacttggctgtcacgggcttcccgcttcctaccatttttggatcatttcgatttttgacttccactccgttttctagcacggtcacaggtgaacgtcgcctgattccgctattcttgcctaatcgtcaa------------------------------------------------------------------------------------------------------------------------------------------------------------------cta
>_R_Cathormion_obliquifoliolatum_Wieringa_6519@NODE_1_length_1187_cov_270.409011
----------------------------------------------------------------------------------------------------------------------------------------------------------aggaattcacaagatggttaaaggcttctaacaatcaatcacgtacgaaacgtctggtttcaacggagaaaagaattgaaccacaagattcacagtagacacgaaattcaaattttaaatcgaagagaaaagattcctggcaaattactgtggtgcgatagcataaacagtccgcatcgataagtaacatctccttaaacccaccataactatagccaagaggcgaaaaaaatcatcgacaaggaaaagaataatcatacccttggaagaacaaaatccagttttgccagctagattcttgatggtcttcctcctcttcaagcaaaaagataatcgttttccatccttactctgctccgatcgcgcctgtgcatcagatgtctggtccatcattgcaattttgacgccgtccttggaccttcggcgcctgaacaagggtttctttcgagaaccactagcccgagatcgaagcccacattgcctcagtgattccgaactagaaaacctgaagatcccgtcttgtgtgtcggtgttggtttcggatcctgatcccgaacaaccattagtagttacagtaggctgagaaattgggttctcattctcaaatgttatcccagggtcgtcgtgattatggtcgcattgcttggtttgagtgagaaagcgattagcgacgaaaccagtggatccggctacagcagcagctaacagaacctgccacatagtgatagtgaagaaaagggatagagagaacggcgaaagagaccccaaaattagcagagggcggtagggataggatcagaggagagaagtagggtgtagtagtgccattgattgaagggaagagaactgtgatgcgtgcttcgatgtcacgtgcttcccgcttcttcccattttgggatcatttcgattttggacttccactcttgagtctaacacagtcacagatgaacgttccctgattcctctcctcttgcctaatcgtcaacttcagataaatggattccattggcttcacctgtcgatcctcccacgtgagcatcttttcaaaaatt-aaaggtttcgtcatgttttttaatcaccgaagctgaatcattcactattgcaagatttacctatatatcaggtactgtttacaagtttacaaatttt
>_R_Cathormion_rhombifolium_Deighton_3618@NODE_1_length_1319_cov_62.193237
aacaatgccacatgtctcggtaaatccaactaccctaaatgcaccaattttttttttaaataaaaaaaacagcaacatgctccaagcatgggttatgatacagctgccaacaaacccaaccatttgaaaattttaaaattatatatgagcttcaaggaattcacaagatggttaacggcttctaacaatcaatcacgtacgaaacgtctggtttcaacggagaaaagaattgaaccacaagattcacagtagacacgaaattcaaattttaaatcgaagagaaaagattcctggcaaattactgtggtgcgatagcataaacagtccgcatcgataagtaacatctccataaacccaccataactatagccaagaggcgaaaaaaatcatcgacaaggaaaagaataatcatacccttggaagaacaaaatccagttttgccagctagattcttgatggtcttcctcctcttcaagcaaaaagataatcgttttccatccttactctgctccgatcgcgcctgtgcatcagatgtcaggtccatcattgcaattttgacgccgtccttggaccttcggcgcctgaacaagggtttctttcgagaaccactagcccgagatcgaagcccatgttgcctcagtgattccgaactagaaaacctgaagatcccgtcttgtgtgtcggtgttggtttcggatcctgatcccgaacaaccattagtagttacaggaggctgagaaattgggttctcattctcaaatgttatcccagggtcgtcgtgattatggtcgcattgcttggtttgaatgagaaagcgattagcgacgaaaccagtggatccggctacagcagcagctaacagaacctgccacatagtgatcgtgaagaaaagggatagagagaacggcgaaagagaccccaaaattagcagagggcggtagggataggatcagaggagagaagtagggtgtagtagtgccattgattgaagggaagagaactgtgatgcgtgcttcgatgtcacgtgcttcccgcttcttcccattctgggatcatttcgattttggacttccactcttgagtctaacacagtcacagatgaatgtttcctgattcctctcctcttgcctaatcgtcaacttcagataaatggattccattggcttcacctgtcgatcctcccacgtgagcatcttttcaaaaatt-aaaggtttcgt--------------------------------------------------------------------------------------
>_R_Hydrochorea_corymbosa1_Bonadeu_655@NODE_1_length_917_cov_4421.288863
--------------------------------------------------------------------------------------------------------------------------------------------------------------------------------------------------------------------------------------------------------------------------------------gagaaaagattcctggcaaattactgtggtgcgatagcataaacagtccgcatcgataagtaacatctccataaacccaccataactatagccaagaggcgaaaaaaatcatcgacaaggaaaagaataatcatacccttggaagaacaaaatccagttttgccagctagattcttgatggtcttcctcctcttcaagcaaaaagataatcgttttccatccttactctgctccgatcgcgccagtgcatcagatgtctggtccatcattgcaattttgacgccgtccttggaccgtcggcgcctgaacaagggtttctttcgagaaccactagcccgagatcgaagcccatgttgcctcagtgattccgaactagaaaacctgaagatcccgtcttgtgtgtcggtgttggtttcggatcctgatcccgaacaaccattagtagttacaggaggctgagaaattgggttctcattctcaaatgttatcccagggtcgtcgtgattatggtcgcattgcttggtttgagtgagaaagcgattagcgacgaaaccagtggatccggctacagcagcagctaacagaacctgccacatagtgatagtgaagaaaagggatagagagaacggcgaaagagaccccaaaattagcagagggcggtagggataggatcagaggagagaagtagggtgtagtagtgccattgattgaagggaagagaactgtgacgcgtgcttcgatgtcacgtgcttcccgcttcttcccattttgggatcatttcgattttggacttccactcttgagtctaacacagtcacagatgaacgtttcctgattcctctcctcttgcctagtcgtcaacttcagataaatggattccattggcttcacctgtcgatcctcccacgtgagcatc--------------------------------------------------------------------------------------------------------------
>_R_Hydrochorea_gonggrijpii_Tillett_45696@NODE_1_length_1183_cov_152.197107
--------------------------------ccctaaatgcaccaattttttttttaaataaaaaaaacagcaacatgctccaagcatgggttatgatacagctgccaacaaacccaaccatttgaaaattttaaaattatatatgagcttcaaggaattcacaagatggttaacggcttctaacaatcaatcacgtacgaaacgtctggtttcaacggagaaaagaattgaaccacaagattcacagtagacacgaaattcaaattttcaatcgaagagaaaagattcctggcaaattactgtggtgcgatagcataaacagtccgcatcgataagtaacatctccataaacccaccataactatagccaagaggcgaaaaaaatcatcgacaaggaaaagaataatcatacccttggaagaacaaaatccagttttgccagctagattcttgatggtcttcctcctcttcaagcaaaaagataatcgttttccatccttactctgctccgatcgcgcctgtgcatcagatgtctggtccatcattgcaattttgacgccgtccttggaccgtcggcgcctgaacaagggtttctttcgagaaccactagcccgagatcgaagcccatgttgcctcagtgattccgaactagaaaacctgaagatcccgtcttgtgtgtcggtgttggtttcggatcctgatcccgaacaaccattagtagttacaggaggctgagaaattgggttctcattctcaaatgttatcccagggtcgtcgtgattatggttgcattgcttggtttgagtgagaaagcgattagcgacgaaaccagtggatccggctacagcagcagctaacagaacctgccacatagtgatagtgaagaaaagggatagagagaacggcgaaagagaccccaaaattagcagagggcggtagcgataggatcagaggagagaagtagggcgtagtagtgccattgattgaagggaagagaactgtgatgcgtgcttcgatgtcacgtgcttcccgcttcttcccattttgggatcatttcgattttggacttcaactcttgagtctaacacagtcacagatgaacgtttcctgattcctcccctcttgcctaatcgtcaacttcagataaatggattccattggcttcacctgtcgatcctcccacgtgagcatcttttcaaaaatt-aaaggttt-----------------------------------------------------------------------------------------
>_R_Hydrochorea_marginata_Morim_563@NODE_1_length_1234_cov_201.515125
aacaatgccacatgtctcggtaattccaagtaccctaaatgcaccaattttttttttaaataaaaaaaacagcaacatgctccaagcatgggttatgatacagctgccaacaatcccaaccatttgaaaattttaaaattatatatgagcttcaaggaattcacaagatggttaacggcttctaacaatcaatcacgtacgaaacgtctggtttcaacggagaaaagaattgaaccacaagattcacagtagacacgaaattcaaattttaaatcgaagagaaaagattcctggcaaattactgtggtgcgatagcataaacagtccgcatcgataagtaacatctccataaacccaccataactatagccaagaggcgaaaaaaatcatcgacaaggaaaagaataatcatacccttggaagaacaaaatccagttttgccagctagattcttgatggtcttcctcctcttcaagcaaaaagataatcgttttccatccttactctgctccgatcgcgccagtgcatcagatgtctggtccatcattgcaattttgacgccgtccttggaccgtcggcgcctgaacaagggtttctttcgagaaccactagcccgagatcgaagcccatgttgcctcagtgattccgaactagaaaacctgaagatcccgtcttgtgtgtcggtgttggtttcggatcctgatcccgaacaaccattagtagttacaggaggctgagaaattgggttctcattctcaaatgttatcccagggtcgtcgtgattatggtcgcattgcttggtttgagtgagaaagcgattagcgacgaaaccagtggatccggctacagcagcagctaacagaacctgccacatagtgatagtgaagaaaagggatagagagaacggcgaaagagaccccaaaattagcagagggcggtagggataggatcagaggagagaagtagggtgtagtagtgccattgattgaagggaagagaactgtgacgcgtgcttcgatgtcacgtgcttcccgcttcttcccattttgggatcatttcgattttggacttccactcttgagtctaacacagtcacagatgaacgtttcctgattcctctcctcttgcctaatcgtcaacttcagataaatggattcca-------------------------------------------------------------------------------------------------------------------------------------------------
>_R_Jupunba_filamentosa_Lima_7487@NODE_1_length_1452_cov_99.531636
aacaatgccacatgtctcggtaattccaagtaccctaaaagcaccaattttttttttaaataaaaaaaacagcaacacgctgcaagcatgggttatgatacagctgccaacaaacccaaccatttgaaaatttgaaaattatatatgagcttcaaggaattcacaagatggtttacggcttctaacaatcaatcacgtgcgaaacgtctggtttcaacggagaaaagaattgaaccacaagattcacagtagacacgaaattcaaattttaaatggaagcgaaaaaattcctggcaaattactgaggtgcgatagcataaacagtccgcatcgataagtaacatctccataaacccaccataactatagccaagaggcgaaaaaaatcatcgacaaggaaaagaataatcatacctttggaagaacaaaatccagttttgccagctagattcttgatggtcttcctcctcttcaagcaaaaagataatcgttttccatccttactctgctccgatcgcgcctgtgcatcagatgtctgctccatccttgcaattttgacgccgtccttggaccgtcggcgcctgaacaagggtttctttcgagaaccactagcccgagatcgaagcccatgttgcctcagtgattccgaactagaaaacctgaagatcccgtcttgtgtgtcggtgttggtttcggatcctgatcccgaacaaccattagtagttacaggaggctgagaaattgggttctcattctcaaatgttatcccagggtcgtcgtgattatggtcgcattgcttggtttgagtgagaaagcgattagcgacgaaaccagtggatccggctacagcagcagctaacagaacctgccacatagtgataatgaagaaaagggatagagagaacggcgaaagagaccccaaaattagcagagggcggtagggataggatcagaggagagaagtagggtgtagtagtgccattgattgaagggaagagaactgtgatgcctgcttcgatgtcacgtgcttcccgcttcttcccattttgggatcatttcgattttggacgtccactcttgagtctaacacagtcacagatgaacgtttcctgattcctctcctcttgcctaatcgtcaacttcagataaatggattccattggcttcacctgtcgatcctcccacgtgagaatcttttcaaaaattaaaaggtttcgtcatgttttttaatcaccgaagctgaatcattcaccattgcaagaattaaccatatatcaggtactgtttacaagtttacaaat---
>_R_Jupunba_floribunda_Iganci_883@NODE_1_length_1580_cov_101.538257
aacaattccacatgtctcggtaattccaagtaccctaaaagcaccaa-tttttttttaaataaaaaaaacagcaacatgctgcaagcatgggttatgatacagctgccaacaaacccaaccatttgaaaattttaaaattatatatgagcttcaaggaactcacaagatggtttacggcttctaacaatcaatcacgtacaaaacgtctggtttcaacggagaaaagaattgaaccacaagattcacagtagacacgaaattcaaattttaaatgcaagcgaaaaaattcctggcaaattactgtggtgcgatagcataaacagtcagcatcgataagtaacatctccataaacccatcataactatagccaagaggcgaaaaaaatcatcgacaaggaaaagaataatcatacctttggaagaacaaaatccagttttgccggctagattcttgatggtcttcctcctcttcaagcaaaaagataatcgttttccatccttactctgctccgatcgcgcctgtgcatcagatgtctgctccatccttgcaattttgacgccgtccttggaccgtcggcgcctgaacaagggtttctttcgagaaccactagcccgagatcgaagcccatgttgcctcagtgattccgaactagaaaacctgaagatcccgtcttgtgtgtcggtgttggtttcggatcctgatcccgaacaaccattagtagttacaggaggctgagaaattgggttctcattctcaaatgttatcccagggtcgtcgtgattatggtcgcattgcttggtttgagtgagaaagcgattagcgacgaaaccagtggatccggctacagcagcagctaacagaacctgccacatagtgataatgaagaaaagggatagagagaacggcgaaaaagaccccaaaattagcagagggcggtagggataggatcagaggagagaagtagggtgtagtagtgccattgattgaagggaagagaactgtgatgcctgcttcgatttcacgtgcttcccgcttcttcccattttgggatcatttcgattttgaacttccactcttgagtctaacacagtcacagatgaacgtttcctgattcctctcctcttgcctaatcgtcaacttcagataaatggattccattggcttcacctgtcgatcctcccacgtgagaatcttttcaaaaattaaaaggcttcgtcatgttttttaatcatcgaagctgaatcattcactattgc--gatttaaccatatatcagttactgtttacaagtttacaaat---
>_R_Jupunba_idiopoda_Quesada_1718@NODE_1_length_879_cov_82.076060
---------------------------------------------------------------------------------------------------------------------------------------------------------------------------------------------------------------------------------------------caagattcacagtagacacgaaattcaaattttaaatggaagcgaaaaaattcctggcaaattactgtggtgcgatagcataaacagtccgcatcgataagtaacatctccataaacccaccataactatagccaagaggcgaaaaaaatcatcgacaaggaaaaggataatcatacctttggaagaacaaaatccagttttgccagctagattcttgatggtcttcctcctctttaagcaaaaagataatcgttttccatccttactctgctccgatcgcgcctgtgcatcagatgtctgctccatctttgcaattttgacgccgtccttggaccgtcggcgcctgaacaagggtttctttcgagaaccactagccctagatcgaagcccatgttgcctcagtgattccgaactagaaaacctgaagatcccgtcttgtgtgtcggtgttggtttcggatcctgatcccgaacaaccattagtagttacaggaggctgagaaattgggttctcattctcaaatgttatcccagggtcgtcgtgattatggtcgcattgcttggtttgagtcagaaagcgattagcgacgaaaccagtggatccggctacagcagcagctaacagaacctgccacatagtgataatgaagaaaagggatagagagaacggcgaaagagaccccaaaattagcagagggcggtagggataggatcagaggagagaagtagggtgtagtagtgccattgattgaagggaagagaactgtgatgcctgcttcgatgtcacgtgcttcccgcttcttcccattttgggatcatttcgattttggacttccactcttgagtctaacacagtcacagatgaacgattcctgattc--------------------------------------------------------------------------------------------------------------------------------------------------------------------------------------------
>_R_Jupunba_laeta_Mori_25147@NODE_1_length_1251_cov_50.324532
aacaaggccacatgtctcggtaattccaagtaccctaaaagcaccaa-tttttttttaaataaaaaaaacagcaacacgctgcaagcatgggttatgatacagctgccaacaaacccaaccatttgaaaattttaaaattatatatgagcttcaaggaattcacaagatggtttacggcttctaacaatcaatcacgtgcgaaacgactggtttcgacggagaaaagaattgaaccacaagattcacagtagacacgaaattcaaattttaaatggaagcgaaaaaattcctggcaaattactgtggtgcgatagcataaacagtccgcatcgataagtaacatctccataaacacaccataactatagccaagaggcgaaaaaaatcatcgacaaggaaaagaataatcatacctttggaagaacaaaatccagttttgccagctagatttttgatggtcttcctcctcttcaagcaaaaagataatcgttttccatccttactctgctccgatcgtgcctgtgcatcagatgtctgctccatccttgcaattttgacgccgtccttggaccgtcggcgcctgaacaagggtttctttcgagaaccactagcccgatatccaagcccatgctgcctcagtgattccgaactagaaaacctgaagatcccgtcttgtgtgtcggtgttggtttcggatcctgatcccgaacaaccattagtagttacaggaggctgagaaattgggttctcattctcaaatgttatcccagggtcgtcgtgattatggtcgcattgcttggtttgagtgagaaagcgattagcgacgaaaccagtggatccggctacagcagcagctaacagaacctgccacatagtgataatgaagaaaagggatatagagaacggcgaaagagaccccaaaattagcagagggcggtagggatgggatcagaggagagaagtagggtgtagtagtgccattgattgaagggaagagaactgtgatgcctgcttcgatgtcacgtgcttcccgcttcttcccattttgggatcatttcgattttggacttccactcttgagtctaacacagtcacagatgaacgtttcctgattcctctcctcttgcctaatcgtcaacttcagataaatggattccattggcttcacctgtcgatcctcccacgtgagaatcttttcaaaaattaaaaggtttcgt--------------------------------------------------------------------------------------
>_R_Jupunba_leucophylla_Iganci_839@NODE_1_length_1785_cov_154.797424
aacaatgccacatgtcccggtaattccaagaaccctaaaagcaccaattttttttttaaataaaaaaaacagcaacatgctgcaagcatgggttatgatacagctgccgacaaacccagccatttgaagattttaaaattacatatgagcttcaaggaattcacaagatggtttacggcttctaacaatcaatcacgtacgaaacgtctggtttcaacggagaaaagaattgaaccacaagattcacagtagacacgaaattcaaattttaaatggaagcgaaaaaattcctggcaaattactgtggtgcgatagcataaacagtccgcatcg--aagtaacatctccataaacccaccataactatagtcaagaggcgaaaccaatcatcgacaaggaaaaggataatcatacctttggaagaacaaaatccagttttgccagctagattcttgatggtcttcctcctctttaagcaaaaagataatcgttttccatccttactctggtccgatcgcgcctgtgcatcagatgtctgctccatctttgcaattttgacgccgtccttggaccgtcggctcctgaacaagggtttctttcgagaactactagcccgagatcgaagcccatgttgcctcagtgattccgaactagaaaacctgaagatcccgtcttgtgtgtcggtgttggtttcggatcctgatcccgagcaaccattagtagttacaggaggctgagaacttgggttctcgttctcaaatgttatcccagggtcgtcatgattatggtcgcattgcttggtttgagtgagaaagcgattagcgacgaaaccagtggatccggctacagcagcagctaacagaacctgccacatagtgataatgaagaaaaggaacagagagaacggcgaaagagaccccaaaattagcagagggcggtagggataggatcagaggagagaagtagggtgtagtagtgccattgattgaagggaagagaactgtgatgcctgcttcgatgtcacgtggttcccgcttcttcccattttgggatcattttgattttggacttccactcttgagtctaacacagtcacagatgaacgtttcctgattcctctcctcttgcctaatcgtcaacttcagataaatggattccattggcttcacctgtcgatcctcccacgtgagaatcttttcaaaaattaaaaggtttcgtcat-ttttttagtcaccgaagctgaatcattcactattgcaagatttacccatatgtcaggtactgtttacaagtttacaaatgag
>_R_Jupunba_macradenia_Lourteig_3021@NODE_1_length_1222_cov_144.306550
---------------------------------------------------tttttaaaataaaaaaaacagcaacatgctgcaagcatgggttatgatacagctgccaacaaacccaaccatttgaaaattttaaaattatatatgagcttcaaggaattcacaagatggtttacggcttctaacaatcaatcacgtacgaaacgtctggtttcaacggagaaaagaattgaatcacaagattcacagtagacacgaaattcaaattttaaatggaagcgaaaaaattcctggcaaattactgtggtgcgatagcataaacagtccgcatcgataagtaacatctccataaacccaccataactatagccaagaggcgaaaaaaatcatcgacaaggaaaaggataatcatacctttggaagaacaaaatccagttttgccagctagattcttgatggtcttcctcctctttaagcaaaaagataatcgttttccatccttactctgctccgatcgcgcgtgtgcatcagatgtctgctccatctttgcaattttgacgccgtccttggaccgtcggcgcctgaacaagggtttctttcgagaaccactagcccgagatcgaagcccatgttgcctcagtgattccgaactagaaaacctgaagatcccatcttgtgtgtcggtgttggtttcggatcctgatcccgaacaaccattagtagttacaggaggctgagaaattgggttctcattctcaaatgttatcccagggtcgtcgtgattatggtcgcattgcttggtttgagtgagaaagcgattagcgacgaaaccagtggatccggctacagcagcagctaacagaacctgccacatagtgataatgaagaaaagggacagagagaacggcgaaagagaccccaaaattagcagagggcggtagggataggatcagaggagagaagtagggtgtagtagtgccattgattgaagggaagagaactgtgatgcctgcttcgatgtcacgtgcttcccgcttcttcccattttgggatcatttcgattttggacttccactcttgagtctaacacggtcccagatgaacgtttcctgattcctctcctcttgcctaatcgtcaacttcagataaatggattccattggcttcacttgtcgatccccccacgtgagaatcttttcaaaaatt-aaaggtttcgtcaagttttttaatcgccgaagctgaatcattcactattgcaagattttcccatata------------------------------
>_R_Jupunba_microcalyx_Iganci_855@NODE_1_length_1621_cov_94.652202
aacaatgccacatgtcccggtaattccaagaaccctaaaagcaccaattttttttttaaataaaaaaaacagcaacatgctgcaagcatgggttatgatacagctgccgacaaacccagccatttgaagattttaaaattacatatgagcttcaaggaattcacaagatggtttacggcttctaacaatcaatcacgtacgaaacgtctggtttcaacggagaaaagaattgaaccacaagattcacagtagacacgaaattcaaattttaaatggaagcgacaaaattcctggcaaattactgtggtgcgatagcataaacagtccgcatcgataagtaacatctccataaacccaccataactatagccaagaggcgaaaaaaatcatcgacaaggaaaaggataatcatacctttggaagaacaaaatccagttttgccagctagattcttgatggtcttcctcctctttaagcaaaaagataatcgttttccatccttactctgctccgatcgcgcctgtgcatcagatgtctgctccatctttgcaattttgacgccgtccttggaccgtcggcgcctgaacaagggtttctttcgagaaccactagcccgagatcgaagcccatgttgcctcagtgattccgaactagaaaacctgaagatcccgtcttgtgtgtcggtgttggtttccgatcctgatcccgaacaaccattagcagttacaggaggctgagaaattgggttctcattctcaaatgttgtcccagggtcgtcgtgattatggtagcattgcttggtttgagtgagaaagcgattagcgacgaaaccagtggatccggctacagcagcagctaacagaacctgccacatagtgataatgaagaaaaggaacagagagaacggcgaaagagaccccaaaattagcagagggcggtagggataggatcagaggagagaagtagggtgtagtagtgccattgattgaagggaagagaactgtgatgcctgcttcgatgtcacgtgcttcccgcttcttcccattttgggatcatttcgattttggacttcccctcttgagtctaacacagtcacagatgaacgtttcctgattcctctcctcttgcctaatcgtcaacttcagataaatggattccattgacttcacctgtcgatcctcccacgtgagaatcttttcaaaaattaaaaggtttcgtcatgttttttaatcacggatgctgaatcattcactattgcaagatttacccacatatcaggtgctgtttacaagtttacaaat---
>_R_Punjuba_callejasii_Daly_5935@NODE_1_length_1098_cov_53.175318
-------------------------------------------------------------------------------------------------------------------------------------------------------------------caagatggtttacggcttctaacaatcaatcacgtacgaaacgtctggtttcaacggagaaaagaattgaaccacaagattcacagtagacacgaaattcaaattttaaatggaagcgaaaaaattcctggcaaattactgtggtgcgatagcataaacagtccgcatcgataagtaacatctccataaacccaccataactatagccaagaggcgaaaaaaatcatcgaaaaggaaaagaataatcatacctttggaagaacaaaatccagttttgccagctagattcttgatggtcttcctcctcttcaagcaaaaagataatcgttttccatccttactctgctccgatcgcgcctgtgcatcagatgtctgctccatctttgcaattttgacgccgtccttggaccgtcggcgcctgaacaagggtttctttcgagaaccactggcccgagatcgaagcccatgttgcctcagtgattccgaactagaaaacctgaagatcccgtcttgtgtgtcggtgttggtttcggatcctgatcccgaacaaccattagtagttacaggaggctgagaaattgggttctcattctcaaatgttatcccagggtcgtcgtgatcatggtcgcattgcttggtttgagtgagaaagcgattagcaaagaaaccagtggatccggctacagcagcagctaacagaacttgccacatagtgataatgaagaaaagggatagagagaacggcgaaagagaccccaaaattagcagagggcggtagggataggatcagaggagggaagtagggtgtagtagtgccattgattgaagggaagaggactgtgatgcctgcttcgatgtcacgtgcttcccgcttcttcccattttgggatcatttcgattttggacttccactcttgagtctaacacagttacagatgaacgtttcctgattcctctcctcttgcctaatcgtcaacctcagataaatggattccattggcttcacctgtcgatcctcccacgtgagaatcttttcaaaaatt-aaaggtttcgtcatgttttttaatcaccgaagctgaatcattaactattgcaaga------------------------------------------
>_R_Punjuba_killipii_Palodorios_6252@NODE_1_length_991_cov_47.904814
--------------------------------------------------------------------------------------------------------------------------------------------atatatgagcttcaaggaattcacaagatggtttacggcttctaacaatcaatcacgtacgaaacgtctggtttcaacggagaaaagaattgaaccacaagattcacagtagagacgaaattcaaattttaaatggaagcgaaaaaattcctggcaaattactgtggtgcgatagcataaacagtccgcatcgataagtaacatctccataaaccccccataactatagccaagaggcgaaaaaaatcatcgacaaggaaaagaataatcatacctttggaagaacaaaatccagttttgccagctagattcttgatggtcttcctcctcttcaagcaaaaagataatcgttttccatccttactctgctccgatcgcgcctgtgcatcagatgtctgctccatctttgcaattttgacgccgtccttggaccgtcggcgcctgaacgagggtttctttcgagaaccactagcccgagatcgaagcccatgttgcctcagtgattccgaactagaaaacctgaagatcccgtattgtgtgtcggtgtcggtttcggatcctgatcccgaacaaccattagtagttacaggaggctgagaaattgggttctcattctcaaatgttatcccagggtcgtcgtgattatggtcgcattgcttggtttgagtgagaaagcgattagcgacgaaaccagtggatccggctacagcagcagctaacagaacctgccacatagtgataatgaagaaaagggatagagagaacggcgaaagagaccccaaaattagcagagggcggtagggataggatcagaggagagaagtagggtgtagtagtgccattgattgaagggaagagaactgtgatgcctgcttcgatgtcacgtgcttcccgcttctccccattttgggatcatttcgattttggacttccactcttgagtctaacacagtcacagatgaacgtttcctgattcctctcctcttgccta-----------------------------------------------------------------------------------------------------------------------------------------------------------------------------
>_R_Punjuba_lehmannii_Escobar_7465@NODE_1_length_1220_cov_70.168854
----------------------------------ctaaaagcaccaattttttttttaaatagaaagaacagcaacatgctgcaagcatgagttatgatacagctgccgacaaacccaaccatttgaaaatttgcaaattatatatgagcttcaaggaattcacaagatgatttacggcttctaacaatcaatcacgtacgaaacgtctggtttcaacggagagaagaattgaaccacaagattcacagtagacacgaaattcaaattttaaacggaagcgaaaaaattccttgcaaattactgtggtgcgatagcataaacagtccgcatcgagaagtaacatctccataaacccaccataactatagccaagaggcgaaaaaaatcatcgacaaggaaaagaataatcatacctttggaagaacaaaatccagttttgccggctagattcttgatggtcttcctcctcttcaagcaaaaagataatcgttttccatccttactctgctctgatcgcgcctgtgcatcagacgtctgctccatctttgcaattttgacgccgtccttggaccgtcggcgcctgaacaagggtttctttcgagaaccaatagcccgagatcgaagcccatgttgcctcagtgattccgaactagaaaacctgaagatcccgtcttgtgtgtcggtgttggtttcggatcctgatcccgaacaaccattagtagttacaggaggctgagaaattgggttctcattctcaaatgttatcccagggtcgtcgtgatcatggtcgcattgcttggtttgagtgagaaagcgattagcgacgaaaccagtggatccggctacagcagcagctaacagaacctgccacatagtgatgatgaagaaaagggatagagagaacggcgaaagagaccccaaaattagcagagggcggtagggataggatcagaggagagaagtagggtgtagtagtgccattgattgaagggaagagaactgtgatgcctgcttcgatgtcacgtgcttcccgcttctccccattttgggatcatttcgattttggacttccactcttgagtctaacacagtcacagatgaacgtttcctgatccctctcctcttgcctaatcgtcaacttcagataaatggattccattggcttcacctgtcgatcctcccacgtgagaatcttttcaaaattt-aaaggtttcgtcatgttttttaatcaccgaagctgaatcattcat----------------------------------------------------
>_R_Punjuba_lehmannii_Escobar_7465@NODE_2_length_586_cov_61.033399
-----------------------------------------------------------------------------------------------------------------------------------------------------------------------------------ttctaacaatcaatcacgtacgaaacgtctggtttcaacggagaaaagaattgaaccacaagattcacagtagacacgaaattcaaattttaaatggaagcgaaaaaatccctggcaaattactgtggtgcgatagcataaacagtccgcatcgataagtaacatctccataaacccaccataactatagccaagaggcgaaaaaaatcatcgaaaagtaaaagaataatcatacctttggaataacaaaatccagttttgccagctagattcttgacggttttcctcctcttcaagcaaaaagataatcgttttccatccttactctgctccgatcgcgcctgtgcattagatgtctgctccatctttgcaattttgacgccgtccttggaccgtcggcgcctgaacgagggtttctttcgagaaccactagcccgagatcgaagcccatgttgcctcagtgattccgaactagaaaacctgaagattccgtcttgtgtgtcggtgtcggtttcggatcctgatcccgaacaaccattagtagttacaggaggctgagaaattgggttctcattctcaaatgtta-----------------------------------------------------------------------------------------------------------------------------------------------------------------------------------------------------------------------------------------------------------------------------------------------------------------------------------------------------------------------------------------------------------------------------------------------------------------------------------------------------------------------------------------------------------
