# Supplementary material for: A new generic circumscription of Hydrochorea (Leguminosae, Caesalpinioideae, mimosoid clade) with an amphi-Atlantic distribution
Source: PhytoKeys. 2022 Aug 22;205:401–37. doi: 10.3897/phytokeys.205.82775 (PMC9849043; doi:10.3897/phytokeys.205.82775)
Supplement: Supplementary material 1 — Supplementary data file S1 [file phytokeys-205-401_article-82775__-s001.zip › RBH3_m5565_comp21448_c0_seq1_exon01.aln-cln]

>Afrocalliandra_redacta_Germishuizen_5585@NODE_1_length_1515_cov_394.135605
----------------------------------------------------------------------------------------------------------------------------------------aaaaaaagcatttatcttgtaataaagtttgagtgaagctgatttagcatt---aaggatt-----------cttttttgtcttgtaaatttattattttcttcaattttgggttaagtcaattccttcaatcct------------tgtgttttgtgtaataccaatacttatgttcattctggatagaattggtattctgatatcc-tttttctgacaaaggcaaaagatggcagataatgaggatggagaagagaggacttctcgtgggaatgaatgggaggttgtaacacttacagcatcaacatatgaagctgcccctggttctggacaagttgagttgaaagatgatgaccagggtaacacatctatgcaggatgaagctgaaacatcacgtgccttattcatgtctcgtcattttgtttttcctcccagtgagcatgagaacttgccattgcaatctaatcatagtgagatttttggtgaatctggaggcaaagatgtctctgaagttattgttgatgatggggccagacctagcggaaaggatgaagaaaatgtgatgatatctggaataaatgtttcagaagtgttttcagacgttccatattttgatgataagatgagcaaattttctgttcatggtaaacagtttgctgaaggtacaactttagaagattttggtttgattggcaaagaggaaagcatgtatgaagctgcaaaatacaattctttacacaatgagacggattttggtgctgcaactgcatatggggatgatatagttgtgtctgaaaccatcgaacctgctgaacaagagtcaaacacttcccttgatatatcaaatttaaagaatttttataaagatgacaaatgccacccatcagatcttccttgtggagcttggtggaagcgaagagcttctgccttttatgctcatgcaaaggagacaaatgcgtactggtctattttcattgccgctgcagtgatgggccttgtaatgcttggtcagcgctggcaacaggaaagagcttatcaactccagttgcacggtggtgtaaatgatgaggtgcgttaattattg-aagttttctctgagaggtgttatttttaaattattgtag-tgatttacataatattttgcaattgatca--------------------agccccctttaattttcatccttgtctc-taaagatgtggcc-ttaccaatagattcttacagggaagtatgtccaggaaagtttaatgtttgataagtgggcactaaatgaacactttgtatgtt-----------------------tatgagccaagagaacttgttgctacactaaatacttgcaaaccact-aaatgagagtatggttttgatcctttatgaccaactggtgctttgtcatttttggtatcctgatttta-----------ttgacctactttggactagcgtattttgcattgcagaaataaaggttattgttatttaaacaaaataggactgaatatcttcactcttcagatagaaaggcgatgttatcg-----------------tatggcatttaagctgggcttaaataaagcaa
>Albizia_adinocephala_FHO33_88@NODE_1_length_1945_cov_194.486617
tggttattttactagaaatgaaatagtcgtcaaaggttggatgttccttgaaaccagaaaacttggtcgttttggttgtgtttttatttggtagcagaaattgcacaggctcaagcaatttg-ctcataaaaacaaaacaaaagcatatatcccgtaataaactttgagtgaagatgatttaacatt---caggattcttttttaattgttttttggcctgtaaatttattatcttctcgagttttgggttaagtcaattccttcactccttgtgtatgtacatgtgttttgtgtaatattaatacttatgttcattctggatagaattggtattctgatatcc-tttttctgacaaaggcaaaagatggcagataaggaggacggagaagagaggacttctcgtgggaatgaatgggaggttgtaacacttacagcatcaacatatgaagctgctcctggttctggacaagttgagttgaaagataataaacagggagacgcatctatgcaggatgaagctgaaacatcacgtgccttattcatgtctcgtcattttgtttttcctcccggtgagcatgaggacttgccattggaatctgattacagtgagattcttggtcaatctggaggcaaggatgtctctgaagttattcttgatgatggggccagacctagtggaaaggatgaagaaaatgtgatgatatctggaataaatgtttcggaagcgttttcagatgttccatattttgatgataagatgagcaaattttcagttcatggtaagcagtttgccgaaggtacaactttagaagattttggtttggttggcaaagaggaaagcatgtatgacactgcaaaatacagttctttacacagtgagacagattttggtgctgcaactgcatatggggatgatatagttgtgtctgaaacaatcgaagctgctgagcaagagtcaaacacttctcttgatttatcaaattcaaagaatttttctaaagatgacaagtgccgcccatcagatcttccttgtggagcttggtggaagcgtagagcttctgccttttatgctcaagcaaaggaggcaaatgcatactggtctattttcattgcagctgcagtgatgggccttgtaatgcttggtcagcgctggcagcaggaaagagcttatcaacttcagttgcacggtggtgtgaatgatgaggtatgtccattactatgaaagttttct----ggtgtcatttttaaaatattgtagttaattaacataataatatgcaattgatcaatgactcaaactacagtttcagccctctttaattttcttccatgtttcttgaagacatgtccaagactaatagattcttactgggaactatgtccaggaaagtttattgtttgataagtgggcactaaatgaacactttgtatgtttgggattggagctttttttaccctatgagccaagagaacttgttcctacactagatgcttgcaaaccactagaatgagaccatggttttggtcctttatgaccagctagtgatttgtcatttttggcatcttcattttgaaagttcctttgtgatctactttggactggctggttttgcaatgcagaagtgaaagtaattgtaattttaacaaaataagactgagcatcttcactcttcagatagaaagg--------------------catttatgtatggcatttaagctgtggttaaataaagcta
>Albizia_burkartiana_StivalSantos_678@NODE_1_length_1081_cov_16.973684
---------------------------------------------------------------------------------------------------------------------------------------------------------------------------------------------------------------------------------------------------------------------------------------------------------------------------------atagaattgttattttgatatcc-tttttctgacaaaggcaaaagatggcagataaggaggatggagaagagaggacttctcgtgggaatgaatgggaggttgtaacacttacagcatcaacatatgaagctgctcctggttctggacaagttgagttgaaagataataaacagggagacgcatctatgcaggatgaagctgaaacatcacgtgccttattcatgtctcgccattttgtttttcctcccggtaagcatgagaacttgccattggaatctgattatagtgagattcttggtcaatctggaggcaaggatgtatctgaagttattgttgatgatggggctagacctagtggaaaggatgaagaaaatgtgatgatatctggaataaatgtttcagaagcgttttcagatgttccatattttgatgataagatgaacaaattttcagttcatggtaagcagtttgccgaaggtacaactttagaagattttggtttggttggcaaagaggaaagcatgtatgacactggaaaatacagttctttacacagtgagacagattttggtgctgcaactgcatatggggacgatatagttgtgtctgaaacaatcgaacctgctgagcaagagtcaaacacttctcttgatttatctaattcaaagaatttttctaaagatgacaagtgccacccatcagatcttccttgtggagcttggtggaagcgaagagcttctgccttttacgctcaagcaaaggaggcaaatgcatactggtctattttcattgcagctgcagtgatgggccttgtaatgcttggtcagcgctggcagcaggaaagagcttatcaacttcagttgcacggtggtgtaaatgatgaggtgtgtccattactatgaaagttttctctgaggtgttatttttaaaatattgtagttaattaacataataatatgcaactgatcaatgactcaaactacagtttcagccccctttaattttcttccatgtttcttgaagacatgtccaagactaatagattcttactgggaactatgtccaggaaagtttattgttt--------------------------------------------------------------------------------------------------------------------------------------------------------------------------------------------------------------------------------------------------------------------------------------------------------------------------------------------------------
>Albizia_burkartiana_StivalSantos_678@NODE_2_length_776_cov_9.679612
-------------------------------------------------------------------------------------------------------------------------------------------------------------------------------------------------gattcttttgtaattcttttttggcttgtaaatttattatcctctcaagttttgggttaagtaaattccttcactcctattgtatgtgcatgtgttttatgtaatattaatacttatgttcattcgtgatagaattgttattttgatatcc-tttttctgacaaaggcaaaagatggcagataatgaggatggagaagagaggacttctcgtgggaatgaatgggaggttgtaacacctacagcatcaacatat--agcttcttctggttctggataagttgagttgaaaaataatgaccagggagacacatatatgcaggatgaagctaagacatcacgttccttattcatgtctagtcattttggttttcctctcattgagcatgagaacttgccattggaatctgattagagtgagattctgggtcaatatggaggcaaagatgtctctaaagttattgttgatgatggggccagacctagtagaaaggatgaggaaaatttgatgatatcaggaataaatgttttagaagcattttcatatattccatattttgatgataagatgagcaaattttctgttcatagtaaacagtttaccgaaggtacaactttagaagattttggtttgattg----caaagagagcatgtacgatactgcaaaatacagttctttacataatgat------------------------------------------------------------------------------------------------------------------------gataataaat--------------------------------------------------------------------------------------------------------------------------------------------------------------------------------------------------------------------------------------------------------------------------------------------------------------------------------------------------------------------------------------------------------------------------------------------------------------------------------------------------------------------gagagcatggttttagtcctttatgaccagctaatgatttgtcatttttagcatcttcattttgaaagttcctctgtgacctac-------------------------------------------------------------------------------------------------------------------------------------------------------
>Albizia_coripatensis_Hughes_2433@NODE_1_length_1900_cov_279.969830
tggttattttactagaaatgaaatagtcgtcaaagtttggatgttctttgaaaccagacaacttggtcgttttggttgtgtttttatttggtagcagaaattgcacaggctcaagcaatttgtttcataaagacaaaacaaaagc--atatcccgtaataaactttgagtgaagctgatttagcatt---caggattcttttttaattgttttttggcttgtaaatttattatcttctcgaattttgggttaagtcaattcctccactccttgtgtatgtgcatgtgttttgtgtaatattaatactcatgttcattctggatagaattggtattctgaaatcc-tttttctgacataggcaaaagatggcagataatgaggaaggagaagagaggactcctcgtgggaatgaatgggaggttgtaacacttacagcatcaacatatgaagctgctcctggttctggacaagttgagtcaaaagataataaccagggagacgcatctatgcaggatgaagctgaaacatcacgtgccttattcatgtctcgtcattttgtttttcctcccggtgagcatgagaatttgccattggaatctgattatagtgagattcttggtcaatctggaggcaaggatgtctctgaagttattgttgatgatggggccagacctagtggaaaggatgaagaaaatgtgatgatatctggaataaatgtttcagaagtgttttcagatgttccatattttgatgataagatgagcaaattttctgttcatggcaagcagtttgccgaaggtacaactttagaagattttggtttggttggcaaagaggaaagcatgtatgacactgaaaaatacagttctttacacagtgagacagattttggtgctgcaactgcatatggggacgatatagttgagtctgaaacaatcgaacctgctgagcaagagtcaaacacttctcttgatttatcaaattcaaagaatttttctaaagatgacaagtgccacccatcagatcttccttgtggagcttggtggaagcgaagagcttctgccttttatgctcaagcaaaggaggcaaatgcatactggtctattttcattgcagctgcagtgatgggccttgtaatgcttggtcagcgctggcagcaggaaagagcttatcaacttcagttgcacggtggtgtaaatgatgaggtatgtccattactatgaaagttttctctgaggtgttatttttaaaatattttagttaattaacataataatatgcaattgatcaatgactcaaactacagtttcagccccctttaattttcttccatgtttcttgaagacacggccaagactaatagattcttactgggaactatgtccaggaaagtttattgtttgataagtgggcactaaatgaacactttgtatgtttaggattggtgctttttttactctatgagccaagagaacttgttcctacactagatgcttgcaaaccactagaatgggagcatggttttggtcctttatgaccagctagtgatttgtcatttttggcatcttcattttgaaagttcctttgtgacctactttggactagctggttttgcaatgcagaagtgaaagtaattgtaattttaacaaaataagactgagtatcttcactcttcagatagaaaggcgatggaatgagaaatgttacatgtacgtatggcatttaagctgtggttaaataaagcta
>Albizia_glabripetala_Lewis_1652@NODE_1_length_1378_cov_105.052267
----------------------------------------------------------aaacttggtcgttttggttgtgtttttattttgtagcagaaattgcacaggctcaagcaaattg-----taataacaaaacaaaagcatatatcccgtaataaactttgagtgaagatgatttagcatt---caggattcttttttaattgttttttggcctgtaaatttattatcttctcgagttttgggttaagtcaattccttcactccttgtgtatgtgcatgtggtttgtgtaatattaatacttatgttcattctggatagaattggtattctgatatcc-tttttctgacaaaggcaaaagatggcagataaggaggatggagaagagaggacttctcgtgggaatgaatgggaggttgtaacacttacagcatcaacatatgaagctgctcctggttctggacaagttgagttgaaagataataaacagggagacgcatcaatgcaggatgaagctgaaacatcacatgccttattcatgtctcgtcattttgttttccctcccggtgagcatgagaacttgccgttggaatctgattatagtgagattcttggtcaatctggcggcaaggatgtctctgaagttattgttgatgatggggccagacctagtggaaaggatgaagaaaatgtgatgatatctggaataaatgtttcagaagcgttttcagatgttccatattttgatgataagatgagcaaattttcagttcatggtaagcagtttgccgaaggtacaactttagaagattttggtttggttggcaaagaggaaggcatgtatgacactgcaaagtacagttctttacacagtgagacagattttggtgctgcaactgcatatggggacggtatagttgtgtctgaaacaatcgaacctgctgagcaagagtcaagcacttctcttgatttatcaaattcaaagaatttttctaaagatgacaagtgccacccatcagatcttccttgtggagcttggtggaagcgaagagcttctgccttttatgctcaagcaaaggaggcaaatgcatactggtctattttcattgcagctgcagtgatgggccttgtaatgcttggtcagcgctggcagcaggaaagagcttatcaacttcagttgcacggtggtgtaaatgatgaggtatgtccattactatgaaagttttctctgaggtgttatttttaaaatattgtagttaattaacataataatatgcaattggtcaatgacgcaaactacagtttcagccccctttaattttcttccatgtttcttgaagacatgtccaagactaatagattcttgttgggaactatgtccaggaaagtttattgtttgataagggggcactaaatgaacactttgtatgtttgggattg--------------------------------------------------------------------------------------------------------------------------------------------------------------------------------------------------------------------------------------------------------------------------------------------------------------
>Albizia_glabripetala_Lewis_1652@NODE_2_length_910_cov_36.165666
------------------------------------------------------------------------------------------------------------------------------------------------------------------------------------------------------------------------------------------------------------------------------------------------------------------------------------------------------------------------------------------------------------------------tgttatttagacgatctgagtgctatcgatgcagtctttgtcgtcgttcttccgttcaaat-------cttcaaggtttcttttttttgaatttaaatatctattgaagagactccaagactgtagtggtgaatcatcttggg-------------aatcccaatgagcatgagaacctcccattggaatctgattattgtgagatttttgttgattctagtggcaaagatgcctctgaagttattgttgatgatggggccggacttagtgcaaaggatgaagaaagtgtgatgatatctagaataaatgtttcaaaagtgtttttagatgtaccatattttgatgatgagatgaccaaattttctgttcatggttaacagtttgcccaaggtacaactttagaagattttgatttgattggcaaagaggaaagcatgtgtgacaatgcaaaatatagttctttacacagtgagacagtttttggtgttgcaactacatatggggacgatatacttgtgtctgaaacaatcgaacctgctgaacaagagtcaaacacttctcttgatttatcaaattcaaataacttttctaaagatgacaagtgccacccctcagatcttccttgtggagcttgatggaagtgaagagcttctgctttttatgcttatgcaaaggaggcaaatgcatactggtctattttcattataactgcagaggatgagctag--atgctttcc-------------------------------------------------------------------------------------------------------caaacattgagg----------------------------aagccatttcaaacatcttctgaagatcctcttgtagcattttacttat--------tacatcagaagctgttttaaacatgtcagg-gtcacatttggaggaattgatc----------------caaagttgata-------------------------------------gaatcaggggaacctctt--aaaaatgggttttgataaatcattagaatggggtgaaagtaatgg-----------------------tag-------------------------------------------------------------------------------------------------------------------------------------------------------------------------------------------------
>Albizia_inundata_Wood_26530@NODE_1_length_1146_cov_349.282310
-------------------------------------------------------------------------------------------------------------------------------------------------------cccgtaataaactttgagtgaagatgatttagcatt---caggattcttttttaattgttttttggcctgtaaatttattatcttctcgagttttgggttaagtcaattccttcactccttatgtatgtgcacgtggtttgtgtaatattaatacttatgttcattctggatagaattggtattctgatatcc-tttttctgacaaaggcaaaagatggcagataaggaggatggagaagagaggacttctcgtgggaatgaatgggaggttgtaacacttacagcatcaacatatgaagctgctcctggttctggacaagttgagttgaaagataataaacagggagacgcatctatgcaggatgaagctgaaacatcacatgccttattcatgtctcgtcattttgttttccctcccggtgagcatgagaacttgccattggaatctgattatagtgagattcttggtcaatctggaggcaaggatgtctctgaagttattgttgatgatggggccagacctagtggaaaggatgaagaaaatgtgatgatatctggaataaatgtttcagaagcgttttcagatgttccatattttgatgataagatgagcaaattttcagttcatggtaagcagtttgccgaaggtacaactttagaagattttggtttggttggcaaagaggaaggcatgtatgacactgcaaaatacagttctttacacagtgaggcagattttggtgctgcaactgcatatggggacgatatagttgtgtctgaaacaatcgaacctgctgagcaagagtcaagcacttctcttgatttatcaaattcaaagaatttttctaaagatgacaagtgccacccgtcagatcttccttgtggagcttggtggaagcgaagagcttctgccttttatgctcaagcaaaggaggcaaatgcatactggtctattttcattgcagctgcagtgatgggccttgtaatgcttggtcagcgctggcagcaggaaagagcttatcaacttcagttgcacggtggtgtaaatgatgaggtatgtccattactatgaaagttttctctgaggtgttatttttaaaatattgtagttaattaacataataatatgcaattggtcaatgactcaaa--------------------------------------------------------------------------------------------------------------------------------------------------------------------------------------------------------------------------------------------------------------------------------------------------------------------------------------------------------------------------------------------------------------------------------------------------------------
>Albizia_inundata_Wood_26530@NODE_2_length_507_cov_60.610619
--------------------------------------------------------------------------------------------------------------------------------------------------------------------------------------------------------------------------------------ttcttcttcgagttagtgcctaacttagatcctcgcc------------------------------------------cgccccccacgcatatttccggtaaccttatctcc---------------------------------------------------gactccctcttca----------------cactacctactacagccggttttaccgattccgccggtctcttat-------------------tgcctttccc-gtaaatcc-----ctataaaacccat---------------------------------------------tttcagagcacgaagatacagttttaatc---------------tcatcggagatctgttcggacagtcgtctc-------accgtcgatctc--------------------------------------------------------ttggattctgcttctgtatatttctcttcctgtttctgtgaattatg---ttgttttttatggagaaaaattctccgattgtattctgtctgatgattgtgttctgatg------------------------------------------------------------------------------------------------------------------------------------------------------------------------------gttgctaact-----------------------------------------------------------------------------------------tctg-----------------------------------------------------------------------------------------------------------------------------------------------------------------------------------------------------------------------------------------------------------------------------------------------------------------------------------------------------------------------------------------------------------------------attaataccgtttcgggtctccgcgtctatttgacaattcatgattacctgtatttatgtcgtcatgt-----------------------------------------------------------------------------------------------------------------------------------------------------------------------
>Albizia_sinaloensis_Hughes_1576@NODE_1_length_1640_cov_125.868842
tggttattttactagaaatgaaatagtcgtcaaaggttggatgttccttgaaaccagaaaacttggtcgttttggttgtgtttttatttggtagcagaaattgcacaggctcaagcaatttg-ctcataaaaacaaaacaaaagcatatatcccgtaataaactttgagtgaagatgatttaacatt---caggattcttttttaattgttttttggcctgtaaatttattatcttctcgagttttgggttaagtcaattccttcactccttgtgtatgtacatgtgttttgtgtaatattaatacttatgttcattctggatagaattggtattctgatatcc-tttttctgacaaaggcaaaagatggcagataaggaggacggagaagagaggacttctcgtgggaatgaatgggaggttgtaacacttacagcatcaacatatgaagctgctcctggttctggacaagttgagttgaaagataataaacagggagacgcatctatgcaggatgaagctgaaacatcacgtgccttattcatgtctcgtcattttgtttttcctcccggtgagcatgagaacttgccattggaatctgattatagtgagattcttggtcaatctggaggcaaggatgtctctgaagttattcttgatgatggggccagacctagtggaaaggatgaagaaaatgtgatgatatctggaataaatgtttcggaagcgttttcagatgttccatattttgatgataagatgagcaaatattcagttcatggtaagcagtttgccgaaggtacaactttagaagattttggtttggttggcaaagaggaaagcatgtatgacactgcaaaatacagttctttacacagtgagacagattttggtgctgcaactgcatatggggacgatatagttgtgtctgaaacaatggaagctgctgagcaagagtcaaacacctctcttgatttatcaaattcaaagaatttttctaaagatgacaagtgccatccatcagatcttccttgtggagcttggtggaagcgaagagcttctgccttttatgctcaagcaaaggaggcaaatgcatactggtctattttcattgcagctgctgtgatgggccttgtaatgcttggtcagcgctggcagcaggaaagagcttatcaacttcagttgcacggtggtgtaaatgatgaggtatgtccattactatgaaagttttctctgaggtgtcatttttataatattgtagttaattaacataataatatgcaattgatcaatgactcaaactacagtttcagccccctttaattttcttccatgtttcttgaagacatgtccaagactaatagattcttactgggaactatgtccaggaaagtttattgtttgataagtgggcactaaatgaacactttgtatgtttgggattggagctttttttaccgtatgagccaagagaacttgttcctacactagatgcttgcaaaccactagaatgagagcatggttttggtcctttatgaccagctagtgatttgtcatttttggcatcttcattttgaaagttcctttgtgatctactttggactggctggttttgaaatgcagaagtgaa---------------------------------------------------------------------------------------------------------------------
>Albizia_sinaloensis_Hughes_1576@NODE_2_length_1030_cov_66.856243
----------------------------------------------------------------------------------------------------------------------------------------------------------------------------------------------------------------------------------------------------------------------------------------------------------------------------------------------------------------------------------------------------------------gtgagtcattaagtttagaagatctgagtgccaccgatgcagtcttcgtcgtcgttcttccattcaaat-------cctcaaggtttcttttcttggaatttaaatatctattgaagagactccaagactgtagtgttgaatcatcttggg-------------aatcccagtgagcatgagaacttaccattggaatctgattattgtgagatttttgttgattctagtggcaaagatgcctctgaagttattgttgatgatggggatagacttagtggaaaggatgaagaaagtgtgatgatatctagaataaatgtttcaaaagtgttttcagatgtaccatactttgatgataagatgaccaaattttctattcaaggttaacagtttgcccaatgtacaactttagaagattttgatatgaatggcaaagaggaaagcatgtgtgacaatgcaaaatatagttctttacacagtgagacattttttggtgttgcaactacatatggggatgatatacttgtgtctgaaacaatcgaacctgctgaacaagagtcaaacacttctcttgatttatcaaattcaaagaatttttctaaagatgataagtgccacccctcagatcttccttgtggagcttggtggaagtgaagagcttctgctttttatgctcatgcaaaggaggcaaatgcatactggtttattttcattataaatccagaggatgaactag--atgctttcc-------------------------------------------------------------------------------------------------------caaacattgagg----------------------------aagccatttcaaacatcttctgaagatcctctggtagcattttacttat--------cacatcagaagttgttttaagtatgtcaggagttacatttggaggagttgatc----------------caaagttgata-------------------------------------gaatcaggggaacctctt--aaaaatgggttttaataaattattagaatggggtgaaagcaatag-----------------------tagcgtttctggttcccccggttttgaga-----------gataagtaa-------aatatttgcatatttaattt-----------------------------cccttatatgatgactttccggatgaca---------------------------------ttgaacttaat-------------------
>Albizia_sinaloensis_Hughes_1576@NODE_3_length_829_cov_46.194149
-------------------------------------------------gagactagtaattaaataagggaaactcgactatcaataatgtggaataaattggactagaataaataggtgattcaatcc------------------------------agaatttgttaagtgagatttgatccttag---ctttttctcacaattgttttatatcatttgcattcatttttattttgtattctca------ttcaccacttaattatttgaccaaatagaattaaaattactaattttgatacttatggtcaattctcatggaaatgatatttttctcacc-tctttattacttgtttatgacaatatacactacaccatttacacccaaaacatttattgtgggaatgaatgggaggttgtaacacttacagcatcaacata--------------------------------------------------------------------------------------------------------------------------------------------taccattggaa--tgattagagtgagattctggatccatatggaggcaaagacgtctctaaagttattgttgatgatggggccagacctagtagaaaggatgaggaaaatttgatgatatcaggaataaatgtttcagaagcattttcatatattccatattttgatgacaagatgagcaaattttctgttcatagtaaacagtttgccgaaggtacaaaattagaagattttggtttgatt-gcaaagaggaaagcacgtacgatactgtaaaatacagttctttacatcatgat------------------------------------------------------------------------------------------------------------------------gaaaataaac--------------------------------------------------------------------------------------------------------------------------------------------------------------------------------------------------------------------------------------------------------------------------------------------------------------------------------------------------------------------------------------------------------------------------------------------------------------------------------------------------------------------gagagcatggttttggtccttt----------aatgattagtcatttttagcatcttcattttgcaagttcctctgtgacctactttgcctcaattttgtatgttgt-----------------------------------------------------------------------------------tatctgatggacttgcgacatgtggactttagtttttt-------
>Albizia_subdimidiata_var_subdimidiata_Ferreira_210@NODE_2_length_1163_cov_75.815838
-----------------------------------------------------------------------------------------------------------------------------------------------------------------------------------------------------------------------gtcttgtagttgtgatattctcctgtgtacgtctttgtttcaagattcatcaagatttggtgagtcattaagagtattggaatatcaccattgccgtttcagaatgtttcagaggttttt-ttttttttcttgccctgccactgcgattctactgcaaataa-------------------accattgatttatgttgtttagacgatctgagtgctatcgatgcagtctttgtcgtcgttcttccgttcaaat-------cttcaaggtttctttttttggaatttaaatatctattgaagagactccaagactgtagtggtgaatcatcttggg-------------aatcccaatgagcatgagaacctcccattggaatctgattattgtgagatttttgttgattctagtggcaaagatgcctctgaagttattgttgatgatggggccggacttagtgcaaaggatgaagaaagtgtgatgatatctagaataaatgtttcaaaagtgtttttagatgtaccatattttgatgatgagatgaccaaattttctgttcatggttaacagtttgcccaaggtacaactttagaagattttgatttgattggcaaagaggaaagcatgtgtgacaatgcaaaatatagttctttacacagtgagacagtttttggtgttgcaactacatatggggacgatatacttgtgtctgaaacaatcgaacctgctgaacaagagtcaaacacttctcttgatttatcaaattcaaagaacttttctaaagatgacaagtgccacccctcagatcttccttgtggagcttgatggaagtgaagagcttctgctttttatgcttatgcaaaggaggcaaatgcatactggtctattttcattataactgcagaggatgagctag--atgctttcc-------------------------------------------------------------------------------------------------------caaacattgagg----------------------------aagccatttcaaacatcttctgaagatcctcttgtagcattttacttat--------tacatcagaagctgttttaaacatgtcagg-gtcacatttggaggaattgatc----------------caaagttgata-------------------------------------gaatcaggggaacctctt--aaaaatgggttttgataaatcattagaatggggtgaaagtaatgg-----------------------tagcattcc--ggttccccggttttgagactattcagttaaattagtgg-------caatcccataattctgagttggaa--------------------------------------------------------------------------------------------------------------------
>Albizia_tomentosa_Hughes_648@NODE_1_length_1546_cov_177.878829
---------------aaatgaaatagtcgtcaaaggttggatgttccttgaaaccagaaaacttggtggttttggttgtgtttttatttggtagcagaaattgcacaggctcaagcaatttg-ctcataaaaacaaaacaaaagcatatatcccgtaataaactttgagtgaagatgatttaacatt---caggattcttttttaattgttttttggcctgtaaatttattatcttctcgagttttgggttaagtcaattccttcactccttgtgtatgtacatgtgttttgtgtaatattaatacttatgttcattctggatagaattggtattctgatatcc-tttttctgacaaaggcaaaagatggcagataaggaggacggagaagagaggacttctcgtgggaatgaatgggaggttgtaacacttacagcatcaacatatgaagctgctcctggttctggacaagttgagttgaaagataacaaacagggagacgcatctatggaggatgaagctgaaacatcacgtgccttattcatgtctcgtcattttgtttttcctcccggtgagcatgagaacttgccattggaatctgattatagtgagattcttggtcaatctggaggcaaggatgtctctgaagttattcttgatgatggggccagacctagtggaaaggatgaagaaaatgtgatgatatctggaataaatgtttcggaagcgttttcagatgttccatattttgatgataagatgagcaaattttcagttcatggcaagcagtttgccgaaggtacaactttagaagattttggtttggttggcaaagaggaaagcatgtatgacactgcaaaatacagttctttacacagtgagacagattttggtgctgcaactgcatatggggacaatatagttgtgtctgaaacaatcgaacctgctgagcaagagtcaaacacttctcttgatttatcaaattcaaagaatttttctaaagatgacaagtgccacccatcagatcttccttgtggagcttggtggaagcgaagagcttctgccttttatgctcaagcaaaggaggcaaatgcatactggtctattttcattgcagctgcagtgatgggccttgtaatgcttggtcagcgctggcagcaggaaagagcttatcaacttcagttgcacggtggtgtaaatgatgaggtatgtccattactatgaaagttttctctgaggtgtcatttttaaaatattgtagttaattaacataataatatgcaattgatcaatgactcaaactacagtttcagccccctttaattttcttccatgtttcttgaagacatgtccaagactaatagattcttactgggaactatgtccaggaaagtttattgtttgataagtgggcagtaaatgaacactttgtatgttttggattggtgctttttttactctatgagccaagagaacttgttcctacactcgatgcttgcaaaccactagaatgagagcatggttttggtcctttatgaccagctagtgatttgt-------------------------------------------------------------------------------------------------------------------------------------------------------------------------------------------------
>Albizia_tomentosa_Hughes_648@NODE_2_length_1226_cov_77.269800
----------------------------------------------------------------------------------------------------gtcgttgaacttgaatttttctccgctgaagacctggtcgagtttgtatctcctccatcgaatt---gacgcatccacctcagtctctctactcgttcttctcgaattcaaatcagtcttgtagttgtgatattctcctgtgtatgtctttgtttcaagattcatcaagattcggtgagtca------------------------------------------------------------------------------------------------------------------------------tcaagtttagaagatctgagtgccatcgatgcagtctttgtcgtcgttcttccgttcaaat-------cttcaaggtttcttttcttggaatttaaatatctattgaagagactccaagactgtagtgctgaatcatcttggg-------------aatcccagtgagcatgagaacttaccattggaatctgattattgtgagatttttgttgattctagtggcagagatgtctctgaagttattgttgatgatggggccagacttagtggaaaggatgaagaaagtgtgatgatatctagaataaatgtttcaaaagtgttttcagatgtaccatactttgatgataagatgaccaaattttctattcaaggttaacagtttgcccaatgtacaactttagaagattttgatttgattggcaaagaggaaggcatgtgtgacaatgcaaaatatagttctttacacagtgagacagtttttggtgttgcaactacatatggggacgatatacttgtgtctgaaacaatcgaacctgctgaacaagagtcaaacacttctcttgatttatcaaattcaaagaatttttctaaagatgataagtgccacccctcagatcttccttgtggagcttggtggaagtgaagagcttctgctttttatgctcatgcaaaggaggcaaatgcatactggtttattttcattataactccagaggatgaactag--atgctttcc-------------------------------------------------------------------------------------------------------caaacattgagg----------------------------aagccattgcaaacatcttctgaagatcctctggtagcattttacttat--------cacatcagaagtcgttttaagcatgtcaggagtcacatttggaggagttgatc----------------caaagttgata-------------------------------------gaatcaggggaacctctt--aaaaatgggttttaataaattattagaatggggtgaaagcaatgg-----------------------tagcgtttctggttcccccggttttgagactattcagttacatgagtgg-------caatcccataattctaagttggaacta-------------------tggtctttatcttcaagctccttagttg------------------------------------------------------------------
>Albizia_xerophytica_Hughes_1435@NODE_1_length_1743_cov_131.704682
tggttattttactagaaatgaaatagtcgtcaaaggttggatgttccttgaaaccagaaaacttggtcgttttggttgtgtttttatttggtagcagaaattgcacaggctcaagcaatttg-ctcataacaacaaaacaaaagcacgtatcccgtaataaactttgagtgaagatgatttagcatt---caggattcttttttaattgttttttggcctgtaaatttattatcttctcgagttttgggttaagtcaattccttcactccttgtgtatgtgcatgtgttttgtgtaatattaatacttatgttcattcaggatagaattggtattctaatatcc-tttttatgacaaaggcaaaagatggcagataaggaggacggagaagagaggacgtctcgtgggaatgaatgggaggttgtaacacttacagcatcaacatatgaagctgctcctggttctggacaagttgagttgaaagataataaacagggagacgcatctacgcaggatgaagctgaaacatcacgtgccttattcatgtctcgtcattttgtttttcctcccggtgagcatgagaacttgccattggaatctgattatagtgagattcttggtcaatctggaggcaaggatgtctctgaagttattgttgatgatggggccagacctagtggaaaggatgaagaaaatgtgatgatatctggaataaatgtttcagaagcgttttcagatgttccatattttgatgataagatgagcaaattttcagttcatggtaagcagtttgccgaaggtacaactttagaagattttggtttggttggcaaagaggaaagcatgtatgacactgcaaaatacagttctttacacagtgagacagattttggtgctgcaaatgcatatggggacgatatagttgtgtctgaagcaaaagaacctgctgagcaagagtcaaacacttctcttgatttatcaaattcaaagaatttttctaaagatgacaagtgccacccatcagatcttccttgtggagcttggtggaagcgaagagcttctgccttttatgctcaagcaaaggaggcaaatgcatactggtctattttcattgcagctgcagtgatgggccttgtaatgcttggtcagcgctggcagcaggaaagagcttatcaacttcagttgcacggtggtgtaaatgatgaggtatgtccattactatgaaagttttctctgaggtgttatttttaaaatattgtagttaattaacataataatatgcaattgatcaatgactcaaactacagtttcagccccctttaattttcttccatgtttcttgaagacatgtccaagactaatagattcttactgggaactatgtccaggaaagtttattgtttgataagtgggcactaaatgaacactttgtatgtttgggattggtgctttttttactctatgagccaagagaacttgttgctacactagatgcttgcaaaccactagaatgagagcatggttttggtcctttatgaccagctagtgatttgtcatttttggcatcttcattttgaaagttcctttgtgatctactttggactggctggttttgcaatgcagaagtgaaattaattgtaattctaacaaaataagactgagtatcttca-----------------------------------------------------------------------------
>Albizia_xerophytica_Hughes_1435@NODE_3_length_932_cov_38.773099
------------------------------------------------------------------------------------------------------------------------------------------------------------------------------------------------------------------------------------------------------------------------------------------------------------------------------------------------------------------------------------------------------------------------------------------------------------------gtcgttcttccgttcaaat-------cttcaaggtttcttttcttggaatttaaatatctattgaagagactccaagactgtagtggtgaaccatcttggg-------------aataccagtgagcatgagaacttaccattggaatctgattattgtgagatttttgttgattctagtggcaaagatgcctctgaagttattgttgatgatggggccagacttagtggaaaggatgaagaaagtgtgatgatatctagaataaatgtttcaaaagtgttttcagatgtaccatactttgatgataagatgaccaaattttctattcaaggttaacagtttgcccaatgtacaactttagaagattttgatttgattggcaaagaggaaagcatgtgtgacaatgcaaaatatagttctttacacagtgagacagtttttggtgttgcaactacatatggggacgatatacttgtgtctgaaacaatcgaacctgctgaacaagagtcaaacacttctcttgatttatcaaattcaaagaatttttctaaagatgataagtgccacccctcagatcttccttgtggagcttggtggaagtgaagagcttctgctttttatgctcatgcaaaggaggcaaatgcatactggtttattttcattataactccagaggatgaactag--atgctttcc-------------------------------------------------------------------------------------------------------caaacattgagg----------------------------aagccatttcaaacatcttctgaagatcctctggtagcattttacttat--------cacatcagaagttgttttaagcatgtcaggagtcacatttggaggagttgatc----------------caaagttgata-------------------------------------gaatcaggggaacctctt--aaaaatgggttttaataaattattagaatggggtgaaagcaatgg-----------------------tagcgtttctggttcacccggttttgagactattcagttacatgagtgg---------------------------------------------------------------------------------------------------------------------------------------------------
>Archidendron_clypearia_Wieringa_1849@NODE_1_length_1747_cov_323.811976
tggttattttactagaaatgaaataatcgtcaaaggttggatgttctttgaaaccagaaaacttggtcgttttggttgtgtttttatttggtggcagaaattgcacaggctcaagcag-ttgtttcaaaaaaacaaaacaaaagcatatatcccgtaataaactttgagtgaagctgatttagcatt---taggactctcttgtaatt-ttttttggcttgtaaatttattatcttctcgaattttgggttaaatcaattccttcactccttgtatatgtgcatgtgttttgtgtaatattaatacttatgttcattctggatagaattggtattctgatatcc--ttttctgacaaaggcaaaagatggcagataatgaggatggagaagagaggacttctcgtgggaatgaatgggaggttgtaacacttacagcatcaacatatgaagctgctcctggttctggacaagttgagttgaaagataatgaccagggagacgcatctatgcaggatgaagctgaaacatcacgtgccttattcatgtctcgtcattttgtttttcctcccagtgagcatgagaacttatcattggaatctgattatagtgagattattggtcaatctggaggcaaagatgtctctgaagttattgttgatgatggggccagacctagtggaaaggatgaagaaaatgtgatgatatctggaataaatgtttcagaagcgttttcagatgttccatattttgatgataagatgggcaaattttctgttcatggtaaacagtttgccgaaggtgcaactttagaagattttggtttgattggcaaagaggaaagcatgtatgacacagcaaaatacagttctttacacactgagacagattttggtgctgcaactgcatatggggacgatatagttgtgtctgaaacaatcgaatctgctgagcaagagtcaaacacttctcttgatttatcaaattcaaagaatttttctaaagatgacaagtgccacccatcagatcttccttgtggagcttggtggaagcgaagagcttctgccttttatgctcatgcaaaggaggcaaatgcttactggtctattttcattgcagctgcagtgatgggccttgtaatgcttggtcagcgctggcagcaggaaagagcttatcaacttcagttgcacggtggtgtaaatgatgaggtgtgtccattattatgaaagttttctctgagatgttatttttaaaattttgtagttaatttacataataatatgcaattgatcagtgactcaaactacagtttcagccccctttaattttcttccatgtctcttgaagacaaggcccagactaattgattcttactgggaactatgtccgggaaagtttattgtttgataagtgggcactaaatgaacactttgtatgtttgggcttggtgcttttttagtactatgagccaagagaacttgttcctacactagatgcttgcaaaccactaaaatgagatcatggttttggtcctttatgaccagctagtgatttgtcatttttggcatcttcattttgaaagttcctctgtgacctactttggactagctggttttgcaatgcagaagtgaaagtaattgtaattttaacaaaataggactgagtatcttcactcttcagatagaaaggcgatgtaa----------------------------------------------------
>Balizia_elegans_Iganci_870@NODE_2_length_1652_cov_83.570794
ctattataaaactatgaaaagtat-------------------------gggtttaaataaggagttttatcattgtgatttgaaattcaagtcatgaaaactcccttactggggcaatatcatttg-------gagttagtagaatacattat-------------aagaaaacttccaaaaacttc---tctcttagttcctcatcttcttccggatggtgaatcttccatataacgttatcagagtccgaatcggtgcttcaatctcgtgtgggtactcaatgagtcaatcggatttcaatacttatgttcattctggatagaattggtattctgatatcc-tttttccaacaaaggcaaaagatggcagataatgaggatggagaaaagaggacttctcgtgggaatgaatgggaggttgtaacacttatagcatcaacatatgaagctgctcctgg-tctggataagttgagttgaaagataatgaccagggagacacatatatgcaggataaagttgaaacatcacatgccttattcatgtctcgtcattttgtttttcctcccattaaccatgagaacttgccattggaatttgattttagtgagattcttggtcaatctgaaggcaaagatgtctcaaaagatatcattgatgatgggtacaaacctagtagaaaggatgaagaaaatgtgatgatatatggaataattgtttctgaagcattttcagattttccatattttgatgataagatgagcaaattttctattcatggtaaacaatttgccgaaggtacaactttagaagattttggtttgattggcaaagaggaaagcatgta------tacaaaatacagttctttacacagtgat------------------------------------------------------------------------------------------------------------------------gataataaat--------------------------------------------------------------------------------------------------------------------------------------------------------------------------------------------------------------------------------------------------------------------------------------------------------------------------------------------------------------------------------------------------------------------------------------------------------------------------------------------------------------------gagagcatgtttttggtcctttatgaccaa-tggtaaatcataatttttattatctcactttattcatttatttttaggattattttaagctaatttgatttattaaataatatttggattgttagccaattttaggaaataatataaatctgaattaattatgagattattcagctgaaattgttaatattttgattgcctatcttgtaattgaatcatgattttatttaattc
>Balizia_elegans_Iganci_870@NODE_4_length_731_cov_8.692661
cagttgaggcttcaagaatgcaaaatttatgctttatttgcttttagttgaaacatagaaattgttgctttttgattgtttctttttcttcctattgaaat----tttatatatattattttcttccta----------------------------------tttgagcgaagctgatttaacacttac---gattcttttgtaatttttttttggcttgtaaatttattatcttttcaaattttgggttaagtcaattccttcactccttgtg--------------------------------tatgttcattttgaatagaattggtattctgatatccttttttttgacaaaggc-aaaaatggcagataataaggatggagaggagaggacttctcgtgggaatgaatgggaggttgtaacacttacaacatcaacatatgaagctgcttctggagattggtaagctagagtt--------tgtcc-----------------------------------------------------------------------------------------------cacatggaaac-------------attttccatcaattagaaaactct-----ccg-----------------------------------------gcgtagcacgggtcgatatatctggtaccattatattagtacattaatcaaatatcccatgcatt-------------gtgatttatctgttcatgatcaagaatttacagggagtaaaatattagaag-------------------------------------------------------------------t---------------------------------------------------------------------------------------------------------------------agacataatctat----------------------------------------------------------------------------------------------------------------------------------------------------------------------------------------------------------------------------------------------------------------------------------------------------------------------------------------------------------------------------------------------------------------------------------------------------------------------------------------------------------tcattaagat----------tcatagttcttt----------------------ttttcaa----------------------------------------------------------------------------------------------------------------------------------------------------------------------------------------
>Balizia_leucocalyx_Aguilar_1939@NODE_1_length_1919_cov_121.629750
caattctcggatcacagatatcaccatccgagaaagtcgttgtttcgtcttcaccacaatgttcgccgtccaacgctgtgtgatttccctgtcgaagcacgtcattgaacttgaatctttttccactgaagacctggtcgagttcgtatctcctccatcgaatt---gacgcatccatctcagtctctctactcattcttctccgattcaaatcagtcttgtagacgtgatattctcctgtgaacatctctgtttcaagattcatcaagattcggtgagtcattaagagtattggaatatcatcactgccgtttcagaacgtttcagagggt------tttttttttgctctgccactgcgattctactgcaaagaa-------------------accattgatttatgttgttcggaagatctaagtgccatcgatgcggtctttgtcgtcgttcttcctttcaaat-------cttcaaggtttcttttcttagaatttaaatatctattgaagagactccgagactgcagtgatgaatcatcttggg-------------aatcccagtgagcatgagaacttgccattggaatctgattatagtga-attcttgttgaatctgat-gcaaagatgcctctgaagttattgttaatgatggggccagacctagtggaaaggatgaagaaagtgtgacgatatctagaataaatgtttcagcagcgttttcagatgtaccatactttgatgataagatgagcaaattttctgttcatggttaacagtttgcccgaggtacaactttagaagattttgatttgattggcaaagagtaaagcatgtgtgacaatgcaaaatatagttctttacacagtgagacagtttttggtgttgcaactgcatatgtggacaatatagttgtgtctgaaacaatcgaaccagctgaacaagagtcaaacacttctcttgatttatcaaattcaaagaatttttctaaagatgacaagtgccacccctcagatcttccttgtggagcttggtggaagtaaagaacttctgctttttatgctcatgcaaaggaggcaaatgcatactggtctattttcattgcagctgtagagaatgaactag--atgctttcc-------------------------------------------------------------------------------------------------------caaacattgaag----------------------------aagccatttcaaacatcttctgaagatcctctggtggcattttacttac--------cacatcagaagctgttttaaacatgtcaggagtcacatttggaggaattgatc----------------caaagttgata-------------------------------------gaatcaggggaacctcttaaaaaaatgggttttgataaatcatcagaatggggtgaaagcaatgg-----------------------tagcatttctggttcccccagttttgagactattcagttacttgagtgg-------caatcccataaatctgagttggaagta-------------------tggtctttaccttcaagctccttagttgaca--gcggcgaaagcaaaaagggcggataaaggtgaagagttcaaccaatcatttcatgaagcca
>Balizia_leucocalyx_Aguilar_1939@NODE_2_length_1731_cov_196.515719
tgcttattttactagaaatgaaataatcgtcaaaggttggatgttctttgaaaccagaaaacttgctcgttttggttgtgtttttatttggtagcagaaattgcacaggcccaagcaatttgtttcataaaaacaaaacaaaagcacataccccgtaataacctatgagtgaagctgatttagcatt---caggattcttttttaattgttttttggcttgtaaatttattatcttctcgagttttgggttaagtcaattccttcactccttgtgtatgtgcatgtgttttgtgtaatattaatacttatgttcattctggatagaattggtcttctgatatcc-tttttctgacaaaggcaaaagatggcagataatgaggatggaggagagaggacttctcgtgggaatgaatgggaggttgtaacacttacagcatcaacatatgaagctgctcctggttctggacaagttgagttgaaagataatgaccaaggagatgcatctatgcaggatgaagctgaaacatcaagtgggttattcatgtctcgtcattttgtttttcctcccggtgagcatgagaacttgccattggaatctgattatagagagattcttggtcaatctggaggcaaagatgtctctgaagttattgttgatgatggggccagacctagtggaaaggatgaagaaaatgtggtgatatctggaataaatgtttcagaagagttttcagatgttccatattttgatgataagatgagcaaattttctgttcatggtaaacagtttgtcgaaggtacaactttagaagatcttggtttgattggcaaagaggaaagcatgtatgacaccgcaaaatacagttctttacacagtgagacagattttggtgctgcaactgcatatggggacgagatagttgtgtctgaaacaatcgaacctgctgagcaagagtcaaacacttcgcttgatttatcaaattcaaagaatttttctaaagatgacaagtgccacccatcagatcttccttgtggagcttggtggaagcgaagagcttctgccttttatgctcatgcaaaggaggcaaatgcatactggtctattttcattgcagctgcagtgatgggccttgtaatgcttggtcagcgctggcagcaggaaagagcttatcaacttcagttgcacggtggtgtaaatgatgaggtgtgtccattattatgaaagttttctctgagatgttatttttaaaatattgtagttaatttacataataatgtacaattgatcaatgactcaaactacagtttcagccccctttaattttcttccatgtctcttgaagacatgtccaagactagtagattcttactgggaactatgtccaggaaagtttcttgtttgataagtgggcactaaatgaacactttgtatgtttgggcttggtgctttttttactctatgagccaagagaacttgttcctactctagatgcttgcaaaccactaaaatgagagcatggttttggtcctttatgaccagctagtgatttgtcatttttggcatcttcattttgaaagttcctctgtgacctactctgga-------------------------------------------------------------------------------------------------------------------------------------------------
>Balizia_leucocalyx_Aguilar_1939@NODE_3_length_676_cov_11.814691
cagttgaggcttcaagaatgcaaaatttatgctttatttgcttttagttgaaacatagaaattgttgcttttggattgtttctt----------------------------------ttttcttccta----------------------------------tttgagcgaagctgatttaacatttat---gattcttttgtaatttttttttggcttgtaaatttattatcttttcaaattttgggttaagtcaattccttcactccttgtg--------------------------------tatgttcattttgaatagaattggtattctgatatccttttttttgacaaaggcaaaaaatggcagataataaggatggagaagagaggacttctcttgggaatgaatgggaggttgtaacacttacagcatcaacatatgaagctgcttctggggattggtatgctaaagtt--------tgtctcaagatgtcaatg-ttacagtaatatattgacac-----ggggtaaattaatgtatc--------------------cttatgtttagaaacattcatatggaaac-------------attttccttcaactagaaaactct-----ccc-----------------------------------------gcgttgcacgggtcgatatatctggtaccattatattagtacattaatcaaatatcccatgcatt-------------atgatttatctgttcatgatcaagaatttacagagagtaaaatattagaag-------------------------------------------------------------------t---------------------------------------------------------------------------------------------------------------------agacatgatctat----------------------------------------------------------------------------------------------------------------------------------------------------------------------------------------------------------------------------------------------------------------------------------------------------------------------------------------------------------------------------------------------------------------------------------------------------------------------------------------------------------taattcatta----------agat-----------------------------------------------------------------------------------------------------------------------------------------------------------------------------------------------------------------------------
>Balizia_pedicellaris_Queiroz_15529@NODE_1_length_1117_cov_621.158192
-----------------------------------------------------------------------------------------------------------------------------------------------------------------------------------------------------------------------------------------------------------------------------------------------------------------------------------------------------------------------------------------------------------------------------------------------------atcaacatatgaagctgctcctggttctggacaagttgagttgaaagataatgacgatggagatgcatctatgcaggatgaagctgaaacatcacgtgggttattcatgtctcgtcattttgtttttcctcctggtgagcatgagaacttgccattggaatctgattatagagagattcttggtcaatctggaggcaaagatgtctctgaagttattgttgatgatggggccagacctagtggaaaggatgaagaaaatgtggtgatatctggaataaatgtttcagaagggttttcagatgttccatattttgatgataagatgagcaaattttctgttcatggtaaacagtttgccgaaggtacaactttagaagattttggtttgattggcaaagaggaaagcatgtatgacgctgcaaaatacagttctttacacagtgagacagattttggtgctgcaactgcatatggggatgagatagttgtgtctgaaacaatcgaacctgctgagcaagagtcaaacacttcgcttgatttatcaaattcaaagaatttttctaaagatgacaagtgccacccatcagatcttccttgtggagcttggtggaagcgaagagcttctgccttttatgctcatgcaaaggaggcaaatgcatactggtctattttcattgcagctgcagtgatgggccttgtaatgcttggtcagcgctggcagcaggaaagagcttatcaacttcagttgcacggtggtgtaaatgatgaggtgtgtccattattatgaaagttttctctgagatgttatttttaaaatattgtagttaatttacataataatgtacaattgatcaatgactcaaactacagtttcagccccctttaattttcttccatgtcccttgaagacatggccaagactagtagattcttactggtaactatgtccaggaaa--------tttgataagtgggcactaaatgaacactttgtatgtttgggcttggtgctttttttactctatgagccaagagaacttgttcctactctagatgcttgcaaaccactaaaatgagagcatggttttggacctttataaccagctag---------------------------------------------------------------------------------------------------------------------------------------------------------------------------------------------------------
>Balizia_pedicellaris_Queiroz_15529@NODE_3_length_642_cov_42.550256
------------------------------------------------------------------------------------------------------------------------------------------------------------------------------------------------------ttgtattatt-----------------attatttcttcttcgagttagtgcccgacttagatcctcaccttca--------------------------------------cgccccccacgcatatttccggtaa-cttatatcc---------------------------------------------------gactccctgttca----------------cactacctactacagccggttttaccgattccgccggtctcttat-------------------tccctttcccaataaatcc-----gtataaaacccat---------------------------------------------tttcagaccccgaaaatacagttttaatc---------------tcatcggaaatctgttcggacagtcgtctc-------accgtcgatctc--------------------------------------------------------ttggattctacttctgtatatttctctccctgttgctgtga-ttatgttttttttttttatggagaaaaattctccgattgtattctgtctgatgattgtgttctgatg------------------------------------------------------------------------------------------------------------------------------------------------------------------------------gttgatatct-----------------------------------------------------------------------------------------tctg-----------------------------------------------------------------------------------------------------------------------------------------------------------------------------------------------------------------------------------------------------------------------------------------------------------------------------------------------------------------------------------------------------------------------attaataccgtttcgggtctccgcgtctatttgacaatttatgattgcctgtatttatgtcgtcatgtttgttctatggattg-----------atgacttaggaaagctgatgcatacttgat--------------------------------------------------------------------------------------------------------gaaacta
>Balizia_spnov_Morim_577@NODE_1_length_1404_cov_244.575241
tggttattttactagaaacgaaatgatcgtcaaaggttggatgttctttgaaaccagaaaacttggtcgttttggttgtgtttttatttggtagcagaaattgcacaggctcaagcaatttgtttcataa----aaaacaaaagcatatatcccgtaataaacattgagtgaagctgatttagcattcag---gattcttttttaattgttttttggcttgtaaatttattatcttctcgagttttgggttaagtcaattccttcactccttgtgtatgtgcatgtgttttgtgtaatattaatacttatgttcattctggatagaattggtattctgatatcc-tttttctgacaaaggcaaaagatggcagataatgaggatggagaagagaggacttctcgtgggaatgaatgggaggttgtaacacttacagcatcaacgtatgaagctgctcctggttctggacaagttgagttgaaagataatgaccagggagatgcatctatgcaggatgaagctgaaacatcacgtgggttattcatgtctcgtcattttgtttttcctcccggtgagcatgagaacttgccattggtatctgattatagagagattcttggtcaatctggaggcaaagatgtctctgaagttattgttgatgatggggccagacctagtggaaaggatgaagaaaatgtggtgatatctggaataaatgcttcagaagcgttttcagatgttccatattttgatgataagatgagcaaattttct-------------------------------------------------------------------------------------------------------------------------------------------------------------------------------------------------------------------------------------------------------------------------------------------------------------------------------------------------------------------------------------------------------------------------------------------------------------------------------------------------------------------------------------------------------------------------------------------------------------------------------------------------------------------------------------------------------------------------------------------------------------------------------------------------------------------------------------------------------------------------------------------------------------------------------------------------------------------------------------------------------------
>Balizia_spnov_Morim_577@NODE_2_length_1315_cov_373.403968
--------------------------------------------------------------------------------------------------------------------------------------tggtcgagttcgtatctcctccatcgaatt---gacgcatccatctcagtctctctactcattcttctccgattcaaatcagtcatgtagtcgtgatattctcctgtgaacgtctctgtt----------tcaagattcggtgagtcattaagagtattggaatatcatcactgccgtttcagagggt-------------------ttttttgctctgccactgcgattctactgcaaagaa-------------------accattgatttatgttgttcggaagatctaagtgccatcgatgcggtctttgtcgtcgttcttcctttcaaat-------cttcaaggtttcttttcttagaatttaaatatctattgaagagactccgagactgcagtgatgaatcatcttggg-------------aatcccagtgagcatgagaacttgccattggaatctgattatagtga-attcttgttgaatcgggtggcaaagatgcctctgaagttattgttaatgatggggccagacctagtggaaaggatgaagaaagtgtgacgatatctagaataaatgtttcagcagcgttttcagatgtaccatactttgatgataagatgagcaaattttctgttcatggttaacagtttgcccgaggtacaactttagaagattttgatttgattggcaaagagtaaagcatgtgtgacaatgcaaaatatagttctttacacagtgagacagtttttggtgttgcaactgcatatgtggacaatatagttgtgtctgaaacaatcgaaccagctgaacaagagtcaaacacttctcttgatttatcaaattcaaagaatttttctaaagatgacaagtgccacccatcagatcttccttgtggagcttggtggaagcgaagagcttctgccttttatgctcatgcaaaggaggcaaatgcatactggtctattttcattgcagctgtagaggatgaactag--atgctttcc-------------------------------------------------------------------------------------------------------caaacattgaag----------------------------aagccatttcaaacatcttctgaagatcctctggtggcattttacttat--------cacatcagaagctgttttaaacatgtcaggagtcacatttggaggaattgatc----------------caaagttgata-------------------------------------gaatcaggggaacctcttaaaaaaatgggttttgataaatcgttagaatggggtgaaagcaatgg-----------------------tagcatttctggttcccccagttttgagactattcagttacttgagtgg-------caatcccataaatctgagttggaagta-------------------tggtctttaccttcaagctccttagttgaca--gcggcgaaagcaaaaagggcggatgaaggtgaagagttcaac-------------------
>Calliandra_bella_LPQ15696@NODE_1_length_1695_cov_373.119901
tggttatttcactagaaatgaaataattgtgaaaggtcggatgttccacgaattgagtaaacttggtagctttgattgtttttttatttggtagcagaaattgcacaggcccaatcaattgcttc---------aaagcaaaagcatttatcctggaagaaactttgagtgaagctgatttagcatt-----aggattgtttttaatggttaagt------tcaatttattatctcct-----------------------------------tgtctgtgcagatgtcttttgtaatgctaatctttatgttcattctgtatagaatcagtattctgatatct-tttttgtgacaaaggcaaaagatggcggataatgaggatggagaagaaaggacctcccgtgggaatgaatgggaggttgtaacacttacagcatcaacatatcaagctgctcctggttctggacaagttgagttgaaagatgatgaccaggtagacacatctaagcaggataaagctgaaacatcacgtgccttattcatgtctcgtcattttgtttttcctcccaatgagcatgagaacttgccattgcaatctgattatagtgagattcttggtgaatctggaagcaaagatgtctctgaagttattgttgatgatggggccagacctagtggaaaggatgaagaaaatgtgatgatatctgaaataaatgtttcagaagtattttcagatgttccatattttgatgataagatgagcaaattttctgttcatggtaaacagtttgccgaaggtacaactttagaagattttggtttgattggcaaagaggaaagcaggtatgacactgcaaaatacagttctttacacagtgagacagattttggtgctgcaactgcatatgtggacgataaaattgtgtctgaaacaatccaatctgatgaacaagagtcaaacacttctcttgatatatcaaattcaaagaatttttctaaagatgacaattgccacccatcagatcttccttgtggagcttggtggaagcgaagagcttctgccttttatgctcatgcaaaggagacaaatgcgtactggtctattttcattgccgctgcagtgatgggccttgtaatgcttggtcaacgctggcagcaggaaagagcttatcaactccagtttcacggtggtgtaaatgatgaggtgtgtccattattatgaaagttt--tctgagatgttatttttaaagtattgtagttaattcacatgatattttggaattgaccaatgactcagactacagtttcagcccccttaaattttcattcatgtctcttgatgatgcagccaagacttatagattctttctgggaattatgtccaggaaattttgttttttgataagtgggcactatatgaacactttgtatgtttgggtttggtgggttccctactctataagccaagagaacttgttcctacactagatgcttgca--------aaatgagagcatggttttgatccttaatgaccagcttgtgctttgtcatttttggcatcctcattttgaaagttgctctgtgaactactttggactagctggttttgcattgcagaagtgaaagtaattataatttaaa----------------------------------------------------------------------------------------------------
>Cathormion_obliquifoliolatum_Wieringa_6519@NODE_1_length_2186_cov_291.450493
tggttattttactagaaatgaaataatcgtcaaaggttggatgttctttgaaaccagaaaacttggtcgttttggttgtgtttttatttggtagcagaaattgcacaggctcaagcaatttgtttcataaaaacaaaacaaaagcatatatcccgtaataaactatgagtgaagctgatttagcatt---caggattcttttttaattgttttttggcttgtaaatttattatcttctcgagttttgggttaagtcaattccttcactccttgtgtatgtgcatgtgttttctgtaatattaatacttatgttcattctggatagaattggtattctgatatcc-tttttctgacaaaggcaaaagatggcagataatgaggatggagaagagaggacttctcgtgggaatgaatgggaggttgtaacacttacagcatcaacatatgaagctgctcctggttctggacaagttgagttgaaagataatgaccagggagatgcatctatgcaggatgaagccgaaacatcacgtgggttattcatgtctcgtcattttgtttttgctcccggtgagcatgagaacttgccattggagtctgattatagagagattcttggtcaatctggaggcaaagatgtctctgaagttattgttgatgatggggccagacctagtggaaaggatgaagaaaatgtggtgatatctggaataaatgtttcagaagcgttttcagatgttccatattttgatgataagatgagcaaattttctgttcatggtaaacagtttgccgaaggtacaactttagaagattttggtttgattggcaaagaggaaagcatgtatgacactgcaaaatacagttctttacacagtgagacagatttggttgctgcaactgcatatggggacgagatagttgtgtctgaaacaatcgaacctgctgagcaagagtcaaacacttcgcttgatttatcaaattcaaagaatttttctaaagatgataagtgccacccatcagatcttccttgtggagcttggtggaagcgaagagcttctgccttttatgctcatgcaaaggaggcaaatgcatactggtctattttcattgcagctgcagtgatgggccttgtaatgcttggtcagcgctggcagcaggaaagagcttatcaacttcagttgcacggtggtgtaaatgatgaggtgtgtccattattatgaaagttttctctgagatgttatttttaaaatattgtagttaatttacataataatgtacaattgatcaatgactcaaactacagtttcagccccctttaattttcttccatgtctcttgaagacatggccaagactagtagattcttactgggaactatgtccatgaaagtttcttgtttgataagtgggcactaaatgaacactttgtatgtttgggcttggtgctttttttactctatgagccaagagaacttgttcctactctagatgcttgcaaaccactaaaatgagagcatggttttggtcccttatgaccag-tggtaaatcataattt--------------------------------------------------------------------------------------------------------------------------------------------------------------------------------------------
>Cathormion_rhombifolium_Deighton_3618@NODE_3_length_537_cov_5.332609
----tgaggcttcaagaatgcaaaatttatgctttatttgcttttagttgaaacatataaattgttgcttttggattgtttctttttcttcctattgaaat----tttatatatattattttcttccta----------------------------------tttgagcgaagctgatttaatatttat---gattcttttgtaatt-ttttttggcttgtaaatttattatcttttcaaattttgggttaagtcaattccgtcactccttgtg--------------------------------tatgttcattctgaatagaattggtattctgatatcctttttcttgacaaacgcaaaaaatggcagataataaggatggagaagagaggacttctcgtgggaatgaatgggaggttgtaactcttgcagcatcaacatgtgaagctgcttctggggattggtaagctaaagtt--------tgtctcaagatgtcaatg-ttacagtaatatattgaggg---gggtgttaaattaatgtatc--------------------cttatgtttagaaacactcacatggaaac-------------attttccatcaactagaaaaccct-----ccc-----------------------------------------gcgt--------------------------------------------------------------------------------------------------------------------------------------------------------------------------------------------------------------------------------------------------------------------------------------------------------------------------------------------------------------------------------------------------------------------------------------------------------------------------------------------------------------------------------------------------------------------------------------------------------------------------------------------------------------------------------------------------------------------------------------------------------------------------------------------------------------------------------------------------------------------------------------------------------------------------------------------------------------------------------------------------------------------------------------------------------------------------------------------------
>Hydrochorea_corymbosa1_Bonadeu_655@NODE_1_length_1207_cov_321.936632
----------------------------------------------------------------------------------------------------------------------------------------------------------------aactatgagtgaagctgatttagcatt---caggattcttttttaattgttttttggcttgtaaatttattatcttctcgagttttgggttaagtcaattccttcactccttgtgtatgtgcatgtgttttgtgtaatattaatacttatgttcattctggatagaattggtattctgatatcc-tttttctgacaaaggtaaaagatggcagataatgaggatggagaagagaggacttctcgtgggaatgaatgggaggttgtaacactcacagcatcaacatatgaagctgctcctggttctggacaagttgagttgaaagataatgaccagggagatgcatctatgcaggatgaagctgaaacatcacgtgggttattcatgtctcgtcattttgtttttcctcccggtgagcatgagaacttgccattggaatctgattatagagagattcttggtcaatctggaggcaaagatgtctctgaagttattgttgatgatggggccagacctagtggaaaggatgaagaaaatgtggtgatatctggaataaatgtttcagaagcgttttcagatgttccatattttgatgataagatgagcaaattttctgttcatggtaaacagtttgccgaaggtacaactttagaagattttggtttgattggcaaagaggaaagcatgtatgacactgcaaaatacagttctttacacagtgagacagattttggtgctgcaactgcatatggggacgagatagttgtgtctgaaacaattgaacctgccgagcaagagtcaaacacttcgcttgatttatcaaattcaaagaatttttctaaagatgacaagtgccacccatcagatcttccttgtggagcttggtggaagcgaagagcttctgccttttatgctcatgcaaaggaggcaaatgcatactggtctattttcattgcagctgtagaggatgaactag--atgttttcc-------------------------------------------------------------------------------------------------------caaacattgaag----------------------------aagccatttcaaacatcttctgaagatcctctggtggcattttacttat--------cacatcagaagctgttttaaacatgtcaggagtcacatttggaggaattgatc----------------caaagttgata-------------------------------------gaatcaggggaacctcttaaaaaacatggttttgataaatcattagaatggggtgaaagcaatgg-----------------------tagcatttctggttcccccagttttg--------------------------------------------------------------------------------------------------------------------------------------------------------------------------
>Hydrochorea_corymbosa1_Bonadeu_655@NODE_2_length_824_cov_140.524057
-----------------------------------------------------------------------------------------------------------------ggcaatatcacttg-------gagttagtagaatacattat-------------aagaaaacttccaaaaacttc---tctcttagttcctcatcttcttctggatggtgaatcttccatataacatgattagagtccgaatcggtgctttaatctcgtgtgggtactcaatgagtcaatcggatttcaatacttatgttcattctggatagaattggtattctgatatcc-tttttccgacaaaggcaaaagatggtagataatgaggatgaagaaaagaagacttctcgtgggaatgaatgggaggttgtaacacttatagcatcaacatatgaagctgctcctga-tctgggcaagttgagttgaaagataatgaccagggagacacatatatgcaagatgaagttgaaacatcacatgccgtattcatgtctcgtcattttgtttttcctcccattaagcatgagaacttgccattggaatttgattatagtgagattcttggtcaatctagaggcaaagatgtctttaaagttatcattgatgatgggtacagacctagtggaaaggatgaagaaaatgtgatgatatatggaataattgttttagatgcatttttagattttccatattttgatcataagatgagcaaattttctattcatggtaaacaatttgccgaaggtacaactttacaagatcttggtttgattggcaaagaggaaagcatgtatg---ctacaaaatacaattctttacacagtgat------------------------------------------------------------------------------------------------------------------------gataataaat--------------------------------------------------------------------------------------------------------------------------------------------------------------------------------------------------------------------------------------------------------------------------------------------------------------------------------------------------------------------------------------------------------------------------------------------------------------------------------------------------------------------gagagcatagttttggtcctttatgactag-tggtaaatcataatttt-------------------------------------------------------------------------------------------------------------------------------------------------------------------------------------------
>Hydrochorea_corymbosa1_Bonadeu_655@NODE_5_length_535_cov_35.137500
----------------------------------------------------------------------------------------------------------------------------------------------------------------------------------------------------------------------------------------cttcttcgaattagtgcctgacttagatcctcaccttca--------------------------------------cgccccccacgcatatttccggtaa-cttatatca---------------------------------------------------gactccctgttca----------------cactacctactacagccggttttaccgattccgccggtctcttat-------------------tgcctttcccaataaatcc-----gtataaaacccat---------------------------------------------tttcagaccccgaaaatacagttttaatc---------------tcatcggaaatctgttcggacagtcgtctc-------accgtcgatctc--------------------------------------------------------ttggattctacttctgtatatttctctccctgttgctgtga-ttatg---tcttttttaatggagaaaaattctccgattgtattctgtctgatgattgtgttctgatg------------------------------------------------------------------------------------------------------------------------------------------------------------------------------gttgatatct-----------------------------------------------------------------------------------------tctg-----------------------------------------------------------------------------------------------------------------------------------------------------------------------------------------------------------------------------------------------------------------------------------------------------------------------------------------------------------------------------------------------------------------------attaataccgtttcgggtctccgcgtctatttgacaatttatgattgcctgtgtttatgtcgtcatgtttgttctatggattg-----------atg------------------------------------------------------------------------------------------------------------------------------------------
>Hydrochorea_corymbosa2_Iganci_862@NODE_1_length_2219_cov_208.258780
tggttattttactagaaatgaaataatcgtcaaaggttggatgttctttgaaaccagaaaacttggtcgttttggttgtgtttttatttggtagcagaaattgcacaggctcaagcaatctgtttcataaaaacaaaacaaaagcatatatcccgtaataaactatgagtgaagctgatttagcatt---caggattcttttttaattgttttttggcttgtaaatttattatcttctcgagttttgggttaagtcaattccttcactccttgtgtatgtgcatgtgttttgtgtaatattaatacttatgttcattctggatagaattggtattctgatatcc-tttttctgacaaaggtaaaagatggcagataatgaggatggagaagagaggacttctcgtgggaatgaatgggaggttgtaacactcacagcatcaacatatgaagctgctcctggttctggacaagttgagttgaaagataatgaccagggagatgcatctatgcaggatgaagctgaaacatcacgtgggttattcatgtctcgtcattttgtttttcctcccggtgagcatgagaacttgccattggaatctgattatagagagattcttggtcaatctggaggcaaagatgtctctgaagttattgttgatgatggggccagacctagtggaaaggatgaagaaaatgtggtgatatctggaataaatgtttcagaagcgttttcagatgttccatattttgatgataagatgagcaaattttctgttcatggtaaacagtttgccgaaggtacaactttagaagattttggtttgattggcaaagaggaaagcatgtatgacactgcaaaatacagttctttacacagtgagacagattttggtgctgcaactgcatatggggacgagatagttgtgtctgaaacaattgaacctgccgagcaagagtcaaacacttcgcttgatttatcaaattcaaagaatttttctaaagatgacaagtgccacccatcagatcttccttgtggagcttggtggaagcgaagagcttctgccttttatgctcatgcaaaggaggcaaatgcatactggtctattttcattgcagctgcagtgatgggccttgtaatgcttggtcagcgctggcagcaggaaagagcttatcaacttcagttgcacggtggtgtaaatgatgaggtgtgtccattattatgaaagttttctctgagatgttatttttaaaatattgtagttaatttacataataatgtacaattgatcaatgactcaaactacagtttcagccccctttaattttcttccatgtctcttgaagaaatggccaagactagaagattcttactgggaactatgtccaggaaggtttcttgtttgataagtgggcactaaatgaacactttgtatgtttgggcttggtgctatttttactctatgagccaggagaacttgttcctactctagatgcttgcaaaccactaaaatgagagcatggttttggtcctttatgaccagctagtgatttgtcatttttggcatcttcatt------------------------------------------------------------------------------------------------------------------------------------------------------------------------------
>Hydrochorea_corymbosa2_Iganci_862@NODE_2_length_1210_cov_241.741126
---------------------------------------------------------------------------------------------------------------------------------------------------------------------------------------------------------tccgattcaaattagtcttgtagtcgtgatattctcctgtgaacgtctctgtttcaagattcatcaagattcggtgagtcattaagagtattggaatatcatcactgccgtttcagaacgtttcagaggg----------ttttttgctctgccactgcgattctactgcaaagaa-------------------accattgatttatgttgttcggaagatctaagtgccatcgatgcggtctttgtcgtcgttcttcctttcaaat-------cttcaaggtttcttttcttagaatttaaatatctattgaagagactccgagactgcagtgatgaatcatcttggg-------------aatcccagtgagcatgagaacttgccattggaatctgattatagtga-attcttgttgaatctggtggcaaagatgcctctgaagttattgttaatgatggggccagacctagtggaaaggatgaagaaagtgtgacgatatctagaataaatgtttcagcagcgttttcagatgtaccatactttgatgataagatgagcaaattttctgttcatggttaacagtttgcccgaggtacaactttagaagattttgatttgattggcaaagagtaaagcatgtgtgacaatgcaaaatatagttctttacacagtgagacagtttttggtgttgcaactgcatatgtggacaatatagttgtgtctgaaacaatcgaaccagctgaacaagagtcaaacacttctcttgatttatcaaattcaaagaatttttctaaagatgacaagtgccacccatcagatcttccttgtggagcttggtggaagcgaagagcttctgccttttatgctcatgcaaaggaggcaaatgcatactggtctattttcattgcagctgtagaggatgaactag--atgttttcc-------------------------------------------------------------------------------------------------------caaacattgaag----------------------------aagccatttcaaacatcttctgaagatcctctggtggcattttacttat--------cacatcagaagctgttttaaacatttcaggagtcacaattgaaggaattgatc----------------caaagttgata-------------------------------------gaatcaggggaacctcttaaaaaaatgggttttgataaatcattagaatggagtgaaagcaatgg-----------------------tagcatttctggttcccccagttttgagactattcagttgcttgagtgg-------caatcccataaatctgagttggaagta-------------------tggtctttaccttcaagctccttagttgaca--gcggc--------------------------------------------------------
>Hydrochorea_gonggrijpii_Tillett_45696@NODE_1_length_1563_cov_211.318304
---------------------------------------------------------------------------------------------------------------------atctgtttcataaaaacaaaacaaaagcatatatcccgtaataaactatgagtgaagctgatttagcatt---caggattcttttttaattgttttttggcttgtaaatttattatcttctcgagttttgggttaagtcaattccttcactccttgtgtatgtgcatgtgttttgtgtaatattaatacttatgttcattctggatagaattggtattctgatatcc-tttttctgacaaaggtaaaagatggcagataatgaggatggagaagagaggacttctcgtgggaatgaatgggaggttgtaacactcacagcatcaacatatgaagctgctcctggttctggacaagttgagttgaaagataatgaccagggagatgcatctatgcaggatgaagctgaaacatcacgtgggttattcatgtctcgtcattttgtttttcctcccggtgagcatgagaacttgccattggaatctgattatagagagattcttggtcaatctggaggcaaagatgtctctgaagttattgttgatgatggggccagacctagtggaaaggatgaagaaaatgtggtgatatctggaataaatgtttcagaagcgttttcagatgttccatattttgatgataagatgagcaaattttctgttcatggtaaacagtttgccgaaggtacaactttagaagattttggtttgattggcaaagaggaaagcatgtatgacactgcaaaatacagttctttacacagtgagacagattttggtgctgcaactgcatatggggacgagatagttgtgtctgaaacaattgaacctgccaagcaagagtcaaacacttcgcttgatttatcaaattcaaagaatttttctaaagatgacaagtgccacccatcagatcttccttgtggagcttggtggaagcgaagagcttctgccttttatgctcatgcaaaggaggcaaatgcatactggtctattttcattgcagctgcagtgatgggccttgtaatgcttggtcagcgctggcagcaggaaagagcttatcaacttcagttgcacggtggtgtaaatgatgaggtgtgtccattattatgaaagttttctctgagatgttatttttaaaatattgtagttaatttacataataatgtacaattgatcaatgactcaaactacagtttcagccccctttaattttcttccatgtctcttgaagaaatggccaagactagaagattcttactgggaactatgtccaggaaggtttcttgtttgataagtgggcactaaatgaacactttgtatgtttgggcttggtgctatttttactctatgagccaggagaacttgttcctactctagatgcttgcaaaccactaaaatgagagcatggttttggtcctttatgaccagctagtgatttgtcatttttggcatcttcattttgaaagttcctgtgtgacctactttggactagctggttttgcgatgcagaagtgaaagtaattgtaattttaacaaaataggactgagtatctt-------------------------------------------------------------------------------
>Hydrochorea_gonggrijpii_Tillett_45696@NODE_2_length_1097_cov_85.370588
------------------------------------------------------------------------------------------------------------------------------------------------------------------------------------------------------------------------------------------------------------------------------------------ttaagagtattggaatatcatcactgccgtttcagaacgtttcagaggg----------ttttttgctctgccactgcgattctactgcaaagaa-------------------accattgatttatgttgttcggaagatctaagtgccatcgatgcggtctttgtcgtcgttcttcctttcaaat-------cttcaaggtttcttttcttagaatttaaatatctattgaagagactccgagactgcagtgatgaatcatcttggg-------------aatcccagtgagcatgagaacttgccattggaatctgattatagtga-attcttgttgaatctggtggcaaagatgcctctgaagttattgttaatgatggggccagacctagtggaaaggatgaagaaagtgtgacgatatctagaataaatgtttcagcagcgttttcagatgtaccatactttgatgataagatgagcaaattttctgttcatggttaacagtttgcccgaggtacaactttagaagattttgatttgattggcaaagagtaaagcatgtgtgacaatgcaaaatatagttctttacacagtgagacagtttttggtgttgcaacggcatatgtggacaatatagttgtgtctgaaacaatcgaaccagctgaacaagagtcaaacacttctcttgatttatcaaattcaaagaatttttctaaagatgacaagtgccacccctcagatcttccttgtggagcttggtggaagtaaagaacttctgctttttatgctcatgcaaaggaggcaaatgcatactggtctattttcattgcagctgtagaggatgaactag--atgttttcc-------------------------------------------------------------------------------------------------------caaacattgaag----------------------------aagccatttcaaacatcttctgaagatcctctggtggcattttacttat--------cacatcagaagctgttttaaacatttcaggagtcacatttggaggaattgatc----------------caaagttgata-------------------------------------gaatcaggggaacctcttaaaaaaatgggttttgataaatcattagaatggagtgaaagcaatgg-----------------------tagcatttctggttcccccagttttgagactattcagttacttgagtgg-------caatcccataaatctgagttggaagta-------------------tggt------------------------------------------------------------------------------------------
>Hydrochorea_gonggrijpii_Tillett_45696@NODE_3_length_644_cov_11.021164
------------------------atttatgctctatttgcttttagttgaaacatagaaattgttgcttttggattgtttctttttcttcctattgaaat----tttatatatattattttcttccta----------------------------------tttgagagaagctgatttaacatttat---gattcttttgtaatt-ttttttggcttgtaaatttattatcttttcaaattttgggttaagtcaattccttcactccttgtg--------------------------------tatgttcattctgaatagaattggtattctgatatcctttttttggacaaaggcaaaaaatggcagataataaggatggagaggagaggacttctcgtgggaatgaatgggaggttgtaacacttacaacatcaacatatgaagctgcttctgggcattggtacgctaaagtt--------tgtctcaagatgtcaatg-ttacagtaatatattga-gc---agggggtaaattaatttatc--------------------cttatgttcagaaacacttgtatggaaac-------------attttccatcaactagaaaatttt-----ccc-----------------------------------------gcgttgcacaggttgatatatctggtaccattatattagtacattaatcaaatatcccatgcatt-------------gtgatttatctgttcgtgatcaagaatttacagagagtaaaatattaga-----------------------------------------------------------------------------------------------------------------------------------------------------------------------------------------------------------------------------------------------------------------------------------------------------------------------------------------------------------------------------------------------------------------------------------------------------------------------------------------------------------------------------------------------------------------------------------------------------------------------------------------------------------------------------------------------------------------------------------------------------------------------------------------------------------------------------------------------------------------------------------------------------------------------------------------------------------------------
>Hydrochorea_marginata_Morim_563@NODE_1_length_1970_cov_266.119387
tggttattttactagaaatgaaataatcgtcaaaggttggatgttctttgaaaccagaaaacttggtcgttttggttgtgtttttatttggtagcagaaattgcacaggctcaagcaatttgtttcataaaaacaaaacaaaagcatatatcccgtaataaactatgagtgaagctgatttagcatt---caggattcttttttaattgttttttggcttgtaaatttattatcttctcgagttttgggttaagtcaattccttcacttcttgtgtatgtgcaagtgttttctgtaatattaatacttatgttcattctggatagaattggtattctgatatcc-tttttctgac--aggcaaaagatggcagataatgaggatggagaagagaggacttctcgtgggaatgaatgggaggttgtaacacttacagcatcaacatatgaagctgctcctggttctggacaagttgagttgaaagataatgaccagggagatgcatctatgcaggatgaagccgaaacatcacgtgggttattcatgtctcgtcattttgtttttcctcccggtgagcatgagaacttgccattggaatctgattatagagagattcttggtcaatctggaggcaaagatgtctctgaagttattgttgatgatggggccagacctagtggaaaggatgaagaaaatgtggtgatatctggaataaatgtttcagaagcgttttcagatgttccatattttgatgataagatgagcaaattttctgttcatggtaaacagtttgccgaaggtacaactttagaagattttggtttgattggcaaagaggaaagcatgtatgacactgcaaaatacagttctttacacagtgagacagattttggtgctgcaactgcatatggggacgagatagttgtgtctgaaacaatcgaacctgctgagcaagagtcaaacacttcgcttgatttatcaaattcaaagaatttttctaaagatgacaagtgccacccatcagatcttccttgtggagcttggtggaagcgaagagcttctgccttttatgctcatgcaaaggaggcaaatgcatactggtctattttcattgcagctgcagtgatgggccttgtaatgcttggtcagcgctggcagcaggaaagagcttatcaacttcagttgcacggtggtgtaaatgatgaggtgtgtccattattatgaaagttttctctgagatgttatttttaaaatattgtagttaatttacataataatgtacaattgatcaatgactcaaactacagtttcagccccctttaattttcttccatgtctcttgaagacatggccaagactagtagattcttactgggaactatgtccaggaaagtttcttgtttgataagtgggcactaaatgaacactttctatgtttgggcttggtgctttttttactctatgagccaagagaacttgttcctactctagatgcttgcaaaccactaaaatgagagcatggttttggtcctttatgaccagctagtgatttgtcatttttggcatcttcattttgaaagttcctctgtgacctactttggactagctggttttgcgatgcagaagtgaaagtaattgtaattttaacaaaataggactgagtatcttcactctttggatagaaaggcgatgtaatgagaaatgttgcatgtacgtatggcatttaagctgtggttaaataaagcta
>Hydrochorea_marginata_Morim_563@NODE_4_length_1193_cov_177.148746
cagatttagaattgctggaaagaccgtccttcagaagaatgcagttgggagtcctatgattctttagcagctcaatttccctcttttcgccttgaggacaaggctcattttcagg----------------------------------------------------gggggagtaatgatagatta---ccacgcccttttctggtttattccag----gagaaagaaacatgtgtcatagggtggttttctttaggaggtttttaggattagttggttattcagttttatcttattgttagttatcctatcttaa---------------------------cttatctttccacttggaagttatttccagttatgtca-----------gaatctatttatatttgtgttgtaagacttgtaaggattatgaatgaagtataaaagtttatccttctctctagag-------atttcagattc-tggctctagaattatctattttctggatagaacctggagactgcagtgatgaatcatcttggg-------------aatcccagtgagcatgagaacttgccattggaatctgattatagtga-attcttgttgaatctggtggcaaagatgcctctgaagttattgttaatgatggagccagacctagtggaaaggatgaagaaagtgtgacgatatctagaataaatgtttcagcagcgttttcagatgtaccatactttgatgataagatgagcaaattttttgttcatggttaacagtttgcccgaggtacaactttagaagattttgatttgattggcaaagagtaaagcatgtgtgacaatgcaaaatatagttcttaacacagtgagacagtttttagtgttgcaactgcatatgtggacaatatagttgtgtctgaaacaatcgaaccagctgaacaagagtcaaacacttctcttgatttatcaaattcaaagaatttttctaaagatgacaagtgccaccccacagatcttccttgtggagcttggtggaagtaaagaacttctgctttttatgctcatgcaaaggaggcaaatgcatactggtctattttcattgcagctgtagaggatgaactag--atgttttcc-------------------------------------------------------------------------------------------------------caaacattgaag----------------------------aagccatttcaaacatcttctgaagatcctctggtggcattttacttat--------cacatcagaagctgttttaaacat-----------------------------------------------------------------------------------------------------------------------------------------------------------------------------------------------------------------------------------------------------------------------------------------------------------------------------------------------------------------------------------------
>Hydrochorea_marginata_Morim_563@NODE_5_length_757_cov_93.210294
---------------------------------------------------caccacaatgttcgccgtcaaacgctgtgtgatttccctatcgaagcacgtcattgaacttgaatctttttccactgaagacctggtcgatttcgtatctcctccatcgaatt---gacgcatccatctcagtctctctactcattcttctccgattcaaatcagtcttgtagtcgtgatattctcctgtgaacgtctctgtt----------tcaagattcggtgagtcattaagagtattggaatatcatcactgccgtttcagaacgtttcagaggg----------ttttttgctctgccactgcgattctactgcaaagaa-------------------accattgatttatgttgttcggaagatctaagtgccatcgatgcggtctttgtcgtcgttcttcctttcaaat-------cttcaaggtttcttttcttagaatttaaatatctattgaagagactccgagactgcagtgatgaatcatcttggg-------------aatcccagtgagcatgagaacttgccattggaatctgattacagtga-attcttgttgaatctggtggcaaagatgcctctgaagttattgttaatgatggggccagacctagtggaaaggatgaagaaagtgtgacgatatctagaataaatgtttcagcagcgtttccagatgtaccatactttgatgataagatgagcaaattttctgttcatggttaacagtttgcccgaggtacaactttagaagattttgatttgattggcaaagagtaaagcatgtgtg---------------------------------------------------------------------------------------------------------------------------------------------------------------------------------------------------------------------------------------------------------------------------------------------------------------------------------------------------------------------------------------------------------------------------------------------------------------------------------------------------------------------------------------------------------------------------------------------------------------------------------------------------------------------------------------------------------------------------------------------------------------------------------------------------------------------------------------------------------------------------------------------------------------------------------
>Jupunba_abbottii_Zanoni_21220@NODE_1_length_1440_cov_138.450477
---------------------------------------------------------aaaacttggtcgttttggttgtgtttttatttggtagcagaaattgcacaggctcaagcaatttgtttcataaaaacaaaacaaaagcatatatcccgtaataaactttgagtgaagctgatttagcatt---catgattcttttttaattgttttttggcttgtaaatttattatcttctcgagttttgggttaagtcaattccttcactccttgtgtatgtgcatgtgttttgtgtaatattaatacttatgttcattctggatagaattggtattctgatagcc-tttttctgacaaaggcaaaagatggcagataatgaggatggagaagagaggacttctcgtgggaatgaatgggaggttgtaacacttacagcatcaacatatgaagctgctcctggttctggacaagttgagttgaaagataatgaccagggagatgcatctatgcaggatgaagctgaaacatcacgtgggttattcatgtctcgtcattttgtttttcctcccggtgagcatgagaacttgccattggaatctgattatagagagattcttggtcaatctggaggcaaagatgtctctgaagttattgttgatgatggggccagacctagtggaaaggatgaagaaaatgtggtgatatctggaataaatgtttcagaagcgttttcagatgttccatattttgatgataatatgagcaaattttctgttcatggtaaacagtttgccgaaggtacaactttagaagattttggtttgattggcaaagaggaaagcatgtatgacactgcaaaatacagttctttacacagtgagacagattttggtgctacaactgcatatggggacgagatagttatgtctgaaacaatcgaacctgctgagcaagagccaaacacttcgcttgatttatcagattcaaagaatttttctaaagatgacaagtgccacccatcagatcttccttgtggagcttggtggaagcgaagagcttctgccttttatgctcatgcaaaggaggcaaatgcatactggtctattttcattgcagctgcagtgatgggccttgtaatgcttggtcagcgctggcagcaggaaagagcttatcaacttcagttgcacggtggtgtaaatgatgaggtgtgtccattattatgaaagttttctctgagatgttatttttaaaatattgtacttaatttacataataatatgcaattgatcaatgactcaaagtacagtttcagccccctttaattttcttccatgtctcttgaagacatggccaagactagtagattcttgctgggaactatgtccaggaaagtttcttgtttgataagtgggcactaaatgaacactttgtatgtttgggcttggtgctttttttactctatgagccaagagaacttgttcctac---------------------------------------------------------------------------------------------------------------------------------------------------------------------------------------------------------------------------------------------------------------------
>Jupunba_abbottii_Zanoni_21220@NODE_2_length_984_cov_88.974642
-----------------------------------------------------------------------------------------------------------------------------------------------gaatatattat-------------aagaaaacttccaaaaacttc---tctctttgttcctcgtcttcttccggatagtgaatctgccatataacatgatcaaagtctgaatcggtgcttcaatcttatgtgggtactcaatgaatcaatcggatttcaatatttatgttcattctggatagaattggtattttgatatcc-tttttctgacaaaggcaaaagatggtagataatgaggatggagaagagaggacttctcatgggaatgaatgggaggttgtaacacttatagcatcaacatatgaagctgctcctgg-tctggacaagttgagttgaaagataatgaccagggagacacatatatgcaggatgaagttgaaacatcacgtgcctaattcatgtctcgtcattttgtttttcctcccattaagcatgagaacttgccattggaatttgattatagtgagattcttggtcaatctggaggcaaagatgtctctaaagttattgttgatgatggggacagacctagtggaaaggatgaaaaaaatgtgatgatatatggaataaatgtttcagaagcattttcagatgttcgatattttgatgataagatgagcaaattttctattcatggtaaacaatttgccgaaggtacaactttagaagattttggtttgattggcaaagagtaaagcatgtatg---ctacaaaatacaattctttacacagtgac------------------------------------------------------------------------------------------------------------------------gataataaat--------------------------------------------------------------------------------------------------------------------------------------------------------------------------------------------------------------------------------------------------------------------------------------------------------------------------------------------------------------------------------------------------------------------------------------------------------------------------------------------------------------------gagagcatggttttggtcttttatgatcaa-tgataaatcataatttttattatctcattttattcatttattttggggattattttagattaatttgatttattagataatatttgaattattagccaattttaggaaataatataaatctgaattaattatgaaattattgagctgaaattgttaatattttgattgtttatcttgtgattgaa-------------------
>Jupunba_asplenifolia_Ekman_6383@NODE_1_length_1251_cov_55.753833
----------------------------------------------------------------------------------------------------------------------------------------------------------------------gagcgaagctgatttaacatt---tatgattcttttgtaattgttttttggcttgtaaatttattatcttttcaaattttgggttaagtcaattccttcactccttgtg--------------------------------tatgttcattctgaatagaattggtattctgatatccttttttttgacaaaggcaaaaaatggcagataataaggatggagaagagaggacttctcgtgggaatgaatgggaggttgtaacacttacagcatcaacatatgaagctgctcctggttctggacaagttgagttgaaagataatgaccagggagatgcatctatgcaggatgaagctgaaacatcacgtgggttattcatgtctcgtcattttgtttttcctcctggtgagcatgagaacttgccattggaatctgattatagagagattcttggtcaatctggaggcaaagatgtctctgaagttattgttgatgatggggccagacctagtggaaaggatgaagaaaatgtggtgatatctggaataaatgtttcagaagcgttttcagatgttccatattttgatgataagatgagcaaattttctgttcatggtaaacagtttgccgaaggtacaactttagaagattttggtttgattggcaaagaggaaagcatgtatgacactgcaaaatacagttctttacacagtgagacagattttggtgctgcaactgcatatggggacgagatagttatgtctgaaacaattgaacctgctgagcaagagtcaaacacttcgcttgatttatcaaattcaaagaatttttctaaagatgacaagtgccacccatcagatcttccttgtggagcttggtggaagcgaagagcttctgccttttatgctcatgcaaaggaggcaaatgcatactggtctattttcattgcagctgcagtgatgggccttgtaatgcttggtcagcgctggcagcaggaaagagcttatcaacttcagttgcacggtggtgtaaatgatgaggtgtgtccattattatgaaagttttctctgagatgttatttttaaaatattgtagttaatttacataataatatgcaattgatcaatgactcaaagtacagtttcagccccctttaattttcttccatgtctcttgaagacatggccaagactagtagattcttgctgggaactatgtccaggaaagtttcttgtttgataagtgggcactaaatgaacactttgtatgttt---------------------------------------------------------------------------------------------------------------------------------------------------------------------------------------------------------------------------------------------------------------------------------------------------------------------
>Jupunba_barbouriana_Iganci_847@NODE_1_length_1932_cov_239.104582
tggttattttactagaaatgaaataatcgtcaaaggttggatgttctttgaaaccagaaaacttggtcgttttggttgtgtttttatttggtagcagaaattgcacaggctcaagcaatttgtttcataaaaacaaaacaaaagcatatataccgtaataaactttgagtgaagctgatttagcatt---caggattcttttttaattgttttttggcttgtaaatttattatcttctcgagttttgggttaagtcaattccttcactccttgtgtatgtgcatgtgttttgtgtaatattaatacttatgttcattctggatagaattggtattctgatatcc-tttttctgacaaaggcaaaagatggcagataatgaggatggagaagagaggacttctcgtgggaatgaatgggaggttgtaacacttacagcatcaacatatgaagctgctcctggttctggacaagttgagttgaaagataaagaccagggagacgcatctatgcaggatgaagctgaaacatcacgtggcttattcatgtctcgtcattttgttttccctcccggtgagcatgagaacttgccattggaatctgattatagagagattcttggtcaatctggaggcaaagatgtctctgaagttattgttgatgatggggccagacctagtggaaaggatgaaaaaaatgtggtgatatctggaataaatgtttcagaagcgttttcagatgttccatattttgatgataagatgagcaaattttctgttcatggtaaacagtttgccgaaggtacaactttagaagattttggtttgattggcaaagaggaaagcatgtatgacactgcaaaatacagttctttacacagtgagacagattttggtgctgcaactgcatatggggacgagatagttgtgtctgaaacaatcgaacctgctgagcaagagtcaaacacttcgcttgatttatcaaattcaaagaatttttctaaagatgacaagtgccacccatcagatcttccttgtggagcttggtggaagcgaagagcttctgccttttatgctcatgcaaaggaggcaaatgcatactggtctattttcattgcagctgcagtgatgggccttgtaatgcttggtcagcgctggcagcaggaaagagcttatcaacttcagttgcacggtggtgtaaatgatgaggtgtgtccattattatgaaagttttctctgagatgttatttttaaaatattgtagttaatttacataataatatgcaattgatcaatgactcaaactacagtttcagccccctttaattttcttccatgtctcttgaagacatggccaagactagtagattcttactgggaattatgtccaggaaagtttcttgtttgataagtgggcactaaatgaacactttgtatgtttgggcttggtgctctttttactctatgagccaagagtacttgttcctactctagatgcttgcaaaccactaaaatgagagcatggttttggtcctttatgaccagctagtgatttgtcatttttggcatcttcattttgaaagttcctctgtgacctactttggactagctggttttgcgatgcagaagtgaaagtaattgtaattttaacgaaatagtactgagtatcttcactcttcagat-------------------------------------------------------------------
>Jupunba_barbouriana_Iganci_847@NODE_2_length_1097_cov_40.767647
-----------------------------------------------------------------------------------------------------ctcctttactgaggtaatataacttg-------gagttagtggaatacattac-------------aagaaaactttcaaaaacttc---tctcttagttcctcgtcttcttccggatagtgaatctgccatataacataatcaaagtctgaatcggtgcttcaatcttatgtgggtactcaatgaatcaatcggatttcaatacttatgttcattctggatagaattgatattctgatatcc-tttttctgacaaaggcaaaagatggtagataatgaggatggagaagagaggacttctcatgggaatgaatgggaggttgtaacacttatagcatcaacatatgaagctgctcctgg-tctggacaagttgagttgaaagataatgaccagggagacacatatatgcaggatgaagttgaaacatcacgtgccttattcatgtctcgtcgttttgtttttcctcccattaagcatgagaacttgccattggaatttcattatagtgagattcttggtcaatctggaggcaaagatgtctctaaagttattgttgatgatggggacagacctagtggaaaggatgaagaaaatgtgatgatatatggaataaatgtttcagaagcattttcagatgttccatattttgatgataagatgagcaaattttctattcatggtaaacaatttgccgaaggtacaactttagaagactttggtttgattggcaaagaggaaagcatgtatg---ctacaaaatacaactctttacacagtgac------------------------------------------------------------------------------------------------------------------------gataataaat--------------------------------------------------------------------------------------------------------------------------------------------------------------------------------------------------------------------------------------------------------------------------------------------------------------------------------------------------------------------------------------------------------------------------------------------------------------------------------------------------------------------gagagcatggttttggtcctttatgatcaa-tgataaatcataatttttattatcccaccttatttatttattttagagattattttaagctaatttgatttattagataatatttggattgttagccaattttaggaaataatataaatatgaattaattatgagattattgag-tgaaattgttaatattttgattgtttatcttatgattgaatcactattttatttaattc
>Jupunba_barbouriana_Iganci_847@NODE_3_length_1033_cov_133.728033
caattctcggatcacagatatcaccatccgagaaagtcgttgtttcgtcttcaccacaatgttcgccgtccaacggtgtgtgatttccctgtcgaagtacgtcattgaacttgtatctttttccactgaagacctggtcgagttcgtatctcctccatcgaatt---gacgcatccacctcagtctctctactcattcttctccgattcaaatcagtcttgtagtcgtgatattctcctgtgaacgtctctgtttcaagattcatcaagattcggtgagtcattaagagtattggaatatcatcactgccgtttgagaacgtttcagaggg--------ttttttttgctatgccactgcgattctactgctaagaa-------------------accattgatttatgttgtttggaagatctaagtgccatcgatgcggtctttgtcgtcgttcttccgttcaaat-------cttcaaggtttcttttcctagaatttaaatatctattgaagagactccgagactgcagtgatgaatcatcttggg-------------aatcccagtgagcatgagaacttgccattgaaatctgattatagtga-attcttgttgaatctggtggcaaagatgcctctgaagttattgttgatgatggggccagacctagtggaaaggatgaagaaagtgtgacgatatctagaataaatgtttcagcagcgttttcagatgtaccatactttaatgataagatgagcaaattttctgttcatggttaacagtttgcccgaggtacaactttagaagatattgatttgattggcaaagagtaaagcatgtgtgacaatgcaaaatatagttctttacacagtgagacagtttttggtgttgcaactgcatatggggacaatatagttgtgtctgaaacaatcgaacctgctgaacaagagtcaaacacttctcttgatttatcaaattcaaagaatttttccaaagatgacaagtgccacccctca----------------------------------------------------------------------------------------------------------------------------------------------------------------------------------------------------------------------------------------------------------------------------------------------------------------------------------------------------------------------------------------------------------------------------------------------------------------------------------------------------------------------------------------------------------------------------------------------------------------------------------------------------------------------------------------------------------------------------------------------------
>Jupunba_barbouriana_Iganci_847@NODE_4_length_682_cov_10.570248
cagttgagggttcaagaatgcaaaatttatgctttatttgcttttcgttgaaacatagaaattgttgcttttggattgtttctttttcttcctattgaaat----ttcatatatattattttcttccta----------------------------------tttgagcgaagctgatttaacatttat---gattcttttgtaatt-ttttttggcttgtaaatttattatcttttcaaattttgggttaagtcaattccttcactccttgtg--------------------------------tatgttcattctgaatagaattggtattctgatatccttttttttgacaaaggcaaaaaatggcagataataaggatggagaagagaggacttctcgtgggaatgaatgggaggttgtaacacttacagcatcaacatatgaagctgcttctggggattggtatgctaaagtt--------tgtctcaaaatgtcaatg-ttacagcaatatattgaggc---agggggt-----------------------------------------------------------------------------------------------------------------------------------------------------------------------------------------------------aaatatcccatgcatt-------------gtgatttatctgttcatgatcaagaatttacagagagtaaaatattagaag-------------------------------------------------------------------t---------------------------------------------------------------------------------------------------------------------agacataatctat----------------------------------------------------------------------------------------------------------------------------------------------------------------------------------------------------------------------------------------------------------------------------------------------------------------------------------------------------------------------------------------------------------------------------------------------------------------------------------------------------------tcattaagat----------tcatggttcttt----------------------ttttcaatatca------------ttgtactgaaaattgaatgaaacgac---------------------------------------------------------------------------------------------------------------------------------------------
>Jupunba_brachystachya_Lima_7438@NODE_1_length_1882_cov_180.382825
tggttattttactagaaatgaaataatcgtcaaaggttggatgttctttgaaaccagaaaactgggtcgttttggttg-gtttttatttgttagcagaaattgcacaggctcaagcaatctgtttcatgaaaacaaaacaaaagcatatatcccgtaataaactttgagtgaagctgatttagcatt---caggattcttttttaattgttttttggcttgtaaatttattatcttctcgagttttgggttaagtcaattccttcactccttgtgtatgtgcatgtgttttgtgtaatattaatacttatgttcattctggatagaattggtattctgatatcc-tttttctgacaaaggcaaaagatggcaaataatgaggatggagaagagaggacttctcgtgggaatgaatgggaggttgtaacacttacagcatcaacatatgaagctgctcctggttctggacaagttgagttgaaagataataaccagggagatgcatctatgcaggatgaagctgaaacatcacgtgggttattcatgtctcgtcattttgtttttcctcccggtgagcatgagaacttgccattggaatctgattatagagagattcttggtcaatctggaggcaaagatgtctctgaagttattgttgatgatggggccagaccaagtggaaaggatgaagaaaatgtggtgatatctggaatgaatgtttcagaagtgttttcagatgttccatattttgatgataagatgagcaaattttctgttcatggtaaacagtttgccgaaggtacaactttagaagattttggtttgattggcaaagaggaaagcatgtatgacactgcaaaatacagttctttacacagtgagacagattttggtgctgcaactgcatatggggacgagatagttgtgtctgaaacaatcgaacctgctgagcaagagtcaaacacttcgcttgatttatcaaattcaaagaatttttctaaagatgacaagtgccacccatcagatcttccttgtggagcttggtggaagcgaagagcttctgccttttatgctcatgcaaaggaggcaaatgcatactggtctattttcattgcagctgcagtgatgggccttgtaatgcttggtcagcgctggcagcaggaaagagcttatcaacttcagttgcacggtggtgtaaatgatgaggtgtgtccattattatgaaagttttctctgagatgttatttttaaaatattgtagttaatttacataataatatgcaattgatcaatgactcaaactacagtttcagccccctttaattttcttctatgtctcttgaagacatggccaagactagtagattcttactgggaactatgtccaggaaagtttcttgtttgataagtgggcactaaatgaaaactttgtatgtttgggcttggtgctttttttagtctatgagccaagagaacttgttcctactctagatgcttgcaaaccactaaaatgagagcatggttttggtcctttatgaccagctagtgatttgtcatttttggcatcttcattttgaaagttcctctgtgacctactttggactagctggttttgcgatgcagaagtgaaagtaattgtaaatttaacaaaataggactgagtatcttcactcttcagatagaaaggcgatgtaatgagaaatgttgcatgtacgtatggcatttaag-------------------
>Jupunba_brachystachya_Lima_7438@NODE_2_length_1672_cov_148.858307
caattctaggatcacagatataaccatccgagaaagtcgttgtttcgtcttcaccacaatgttcgccgtccaacgctgtgtgatttccctgtcgaagcacgtcattgaacttgaatctttttccgctgaagaccttgtcgagttcgtatctcctccatcgaatt---gacgcatccacctcagtctctctactcattcttctccgattcaaatcagtcttgtagtcgtgatattctcctgtgtacgtctttgtttcaagattcatcaagattcggtgagtcattaagagtattggaatatcatcactgccgtttcaaaacgtttcagaggg--------ttttttttgctctgccactgcgattctactgcaaagaa-------------------accattgatttatgttgtttggaagatttaagtgccatcgatgcggtctttgtcatcgttcttccgttcaaat-------cttcaaggtttcttttcttagaattttaatatctattgaagagactccgaggctgcagtgatgaatcatcttggg-------------aatcccagtgagcatgagaacttgccattggaatctgattatagtga-attcttgttgaatctggtggcaaagatgcctctgaagttattgttgatgatggggccagacctagtggaaaggatgaagaaagtgtgatgatatctagaataaatgtttcagaagcgttttcagatgtaccatactttgatgataagatgagcaaattttctgttcatagttaacagtttgcccgaggtacaactttggaagattttgattagattggcaaagaggaaagcatgtgtgacaatgcaacatctagttctttacacagtgagacagtttttggtgttgcaactgcatatggggacaatatagttgtgtctgaaacaatcgaacctgctgaacaagagtcaaacacttctcttgatttatcaaattcaaagaatttttctaaagatgacaagtgccacccctcagatcttccttgtggagcttggtggaagtgaagatcttctgctttttatgctcatgcaaaggaggcaaatgcatactggtctattttcgttacagctgtaaaggatgaactag--atgctttcc-------------------------------------------------------------------------------------------------------caaacattgagg----------------------------aagccatttcaaacatcttctgaagatcccctggtggcattttacttag--------cacatcagaagctgttttaaaaatgtcaggagtcacatttggaggaattgata----------------caaagttgata-------------------------------------gaatcaggggaacatcttaaaaaaatgggttttgataaatcattagaatggggtgaaagcaatgg-----------------------tagcattacgagtgtagatggtgtataaagtaatcaagtaataaagtagtgagtatcgttcccacga-------------------------------ggattgatcacta------------------------------------------------------------------------------agtacca
>Jupunba_cochleata_Bonadeu_673@NODE_3_length_1265_cov_59.818182
---------------caatttgaagtttgt-------------------------ttgaatttgaatctccctaattttttctttctccactagtagcagg--------------------------------------------------ctactgttcacgatttagagagaatggttttgagtttatcactttgcttatgttttcattttatgattcttagctttttggtttcatttgatcttaattgatttttgttcctcggacttctgggt----------------------attagaatgattacacctttttgaggagattagtctttcaatattgttttgt--------------agatggcaaatg---------gaaggccagtggttcctctgtcatatgaatc-------------cttcgaacaataaggtgtgatgacaccgatag---------------------------tgattgtgactattttttcttgtttaattacagtcaaagatc----------ttcatgtctcgtcagtttgtttttcctcccattaagcatgagaacttgccattggaatttgattatagtgagattcttggtcaatctggaggcaaagatgtctctaaagttattgttgatgatggggacagacctagtggaaaggatgaagaaaatgtgatgatatatggaataaatgtttcagaagcattttcagatgttccatattttgatgataagatgagcaaattttctattcatggtaaacaatttgccgaaggtacaactttagaagaatttggtttgattggcaaagaggaaagcatgtatg---ctacaaaatacaattctttacacagtgat------------------------------------------------------------------------------------------------------------------------gataataaattacaagatttgaatccttc---------atcgtatttgaagaaaac------ttattatctttttttatttgattttcttagatattagtttatttcttttact----------------tag--gattttaatttcccttttcataagaaaaacctccccaaaaattacatttgcattcatttaggt-------tagtttcattctcatataggttt---------tagagtcatttatatcatgcatttaattagtttaattacgtttaggtag-tagagttttacattttagttt-aggtccatttcattgcatcttttat----------cacttaaaaatcaattctaaagaaaacacagcttgctccttgaaagaatgac-----------------ctaagttaaccctctgtacaattaa--ttggtaattaatttgctttagcgacaaaaaagacata---------------------at------aaatgagagcatgtttttagtcctttatcaccagctagtgatttgtcattttcggcatcttcattttgatagttcctctgtgacct---------------------------------------------------------------------------------------------------------------------------------------------------------
>Jupunba_commutata_Maguire_46145@NODE_1_length_1688_cov_194.261949
tggttattttactagaaatgaaataatcgtcaaaggttggatgttctttgaaaccagaaaacttggtcgttttggttgtgtttttatttggtagcagaaattgcacaggctcaagcaatttgtttcata-----aaaacaaaagcatatatcccgtaataaactttgagtgaagctgatttagcatt---caggattcttttttaattgttttttggcttgtaaatttattatcttctcgagttttgggttaagtcaattccttcactccttgtgtatgtgcatgtgttttgtgtaatattaatacttatgttcattctggatagaattggtattctgatatcc-tttttctgacaaaggcaaaagatggcagataatgaggatggacaagagaggacttctcgtgggaatgaatgggaggttgtaacacttacagcatcaacatatgaagctgctcctggttctggacaagttgagttgaaagataatgacgagggagacgcatctatgcaggatgaagctgaaacatcacgtggcttattcatgtctcgtcattttgtttttcctcccggtgagcatgagaacttgccattggaatctgattatagagagattcttggtcaatctggaggcaaagatgtctctgaagttattgttgatgatggggccagacctagtggaaaggatgaagaaaatgtggtgatatctggaataaatgtttcagaagcgttttcagaggttccatattttgatgataagatgagcaaattttctgttcatggtaaacagtttgccgaaggtacaactttagaagattttggtttgattggcaaagaggaaagcatgtatgacactgcaaaatacagttctttacacagtgagacagattttggtgccgcaactgcatatggggacgagatagttgtgtctgaaacaatcgaacctgctgagcaagagtcaaacacttcacttgatttatcaaattcaaagaatttttctaaagatgacaagtgccacccatcagatcttccttgtggagcttggtggaagcgaagagcttctgccttttatgctcatgcaaaggaggcaaatgcatactggtctattttcattgcagctgcagtgatgggccttgtaatgcttggtcagcgctggcagcaggaaagagcttatcaacttcagttgcacggtggtgtaaatgatgaggtgtgtccattattatgaaagttttctctgagatgttatttttaaaatattgtagttaatttacataataatatgcaattgatcaatgactcaaactacagtttcagccccctttaattttcttccatgtctcttgaagacatggccaagactagtagattcttactgggaattatgtccaggaaagtttcttgtttgataagtgggcactgaatgaacactttgtatgtttgggcttggtgctttttttactctatgagccaagagtacttgttcctactctagatgcttgcaaaccactaaaatgagagcatggttttggtcctttatgaccagctagtgatttgtcatttttggcatcttcattttgaaagttcctctgtgacctactttggac------------------------------------------------------------------------------------------------------------------------------------------------
>Jupunba_commutata_Maguire_46145@NODE_2_length_1432_cov_76.374908
-----------------------------------------------------------------------------------------------------------------------------------------------------------------------------------tcagtctctctactcattcttctccgattcaaatcagtcttgtagtcgtgatattctcctgtgaacgtctctgtttcaagattcatcaagattcggtgagttattaagagtattggaatatcatcactgccgtttcagaacgtttcagagggt-------ttttttttgctatgccactgcgattctactgcaaagaa-------------------accattgatttatgttgtttggaagatctaagtgccatcgatgcggtctttgtcgtcgttcttccgttcaaat-------cttcaaggtttcttttcttagaatttaaatatctattgaagagactccgagactgcagtgatgaatcatcttggg-------------aatcccagtgagcatgagaacttgccattgaaatctgattatagtga-attcttgttgaatctggtggcaaagatgcctctgaagttattgttgatgatggggccagacctagtggaaaggatgaagaaagtgtgacgatatctagaataaatgtttcagcagcgttttcagatgtaccatactttgatgataagatgagcaaattttctgttcatggttaacagtttgcccgaggtacaactttagaagattttgatttgattggcaaagagtaaagcatgtgtgacaatgcaaaatatagttctttacacagtgagacagtttttggtgttgcaactgcatatggggacaatatagttgtgtctgaaacaatcgaacctgctgaacaagagtcaaacacttctcttgatttatcaaattcaaagaatttttccaaagatgacaagtgccacccctcagatcttccttgtggagcttggtggaagtaaaggacttctgctttttatgctcatgcaaaggaggcaaatgcatactggtcta-tttcattacagatgtagaggatgaactag--atgctttcc-------------------------------------------------------------------------------------------------------caaacattgaag----------------------------aagccatttcaaacatcttctgaagatcctctggtggcattttacttat--------cacatcagaagctgttttaaacatgtcaggagtcacatttggaggaattgatc----------------caaagttgata-------------------------------------gaatcaggggaacctcttaaaaaaatgggttttgataaatcattagaatggggtgaaagcaatgg-----------------------taacatttctggttcccccagttttgagactattcagttacttgagtgg-------caatcccataaatctgagttggaagtg-------------------tggtctttaccttcaagctccttagttgaca--gcggcgaaagcaaaaagggcggataaagg--------------------------------
>Jupunba_commutata_Maguire_46145@NODE_3_length_655_cov_14.698962
-------------------------tttatgcttta-ttgcttttagttgaaacatagaaattgttgcttttggattgtttctttttcttcctattgaaat----tttatatatattattttcttccta----------------------------------tttgagcgaagttgatttaacatttat---gattcttttgtaatc-ttttttggcttgtaaacttgttatcttttcaaattttgggttaagtcaattccttcactccttgtg--------------------------------tatgttcattttgaatagaattggtattctgatatccttttttttgacaaaggcaaaaaatggcagataataaggatggggaagagaggacttctcgtgggaatgaatgggaggttgtaacacttacagcatcaacatatgaagctgcttctggggattggtatgctaaagtt--------tgtctcaagacgtcaatg-ttacagtaatatattgaggca--ggggggtaaattaatgtatc--------------------cttatgtttagaaacactcatacagaaac-------------attttccatcaactagaaaactct-----ccc-----------------------------------------gtgttgcacgggttgatatatctgataccattatattagtacattaatcaaatatcccatgtatt-------------gtgatttatctgttcatgatcaagaattcacagagagtaaaacattagaag-------------------------------------------------------------------t---------------------------------------------------------------------------------------------------------------------agacataat-------------------------------------------------------------------------------------------------------------------------------------------------------------------------------------------------------------------------------------------------------------------------------------------------------------------------------------------------------------------------------------------------------------------------------------------------------------------------------------------------------------------------------------------------------------------------------------------------------------------------------------------------------------------------------------------------------------------------------------------------------------------
>Jupunba_filamentosa_Lima_7487@NODE_2_length_1524_cov_106.738770
ctattataaaattatgaaaagtat-------------------------gggtctaaataaggagttttatctttgtgatttgaaattcaaatcataataactcccttactggggtattatcacttg-------gagttagtggaatacattac-------------aagaaaacttccaaaaacttc---tctcttaattcctcgtcttcttctggatggtgaatctgccatataacgtggttagagtccgaatcggtgcttcaatctcgtgtgggtactcagtgagtcaatcggatttcaatacttatgttcattctggatagaattggtattctgatatcc-tttttctgacaaaggcaaaagatggcagataatgaggatggagaagaaagaacttatcatgggaatgaatgggaagttgtaacacatatagcatcaacatatgaagctgctcctggttctagacaagttgagttgaaagataatgaccaaggagacacatatatgcaggatgaagttgaaacatcacgtgccttattcatgtctcgtcattttgtttttcctcccattaagcatgagaacttgctccaa-----tgattatagtgagattcttggtcaatctggaggcaaagatgtctctgaagttattgttgatgatggggacagacctagtggaaaggatgaagaaaatgtgatgatatttggaataaatgttttagaagcattttcagatgttccatgttttgatgataagatgagcaaattttctagtcatggtaaacaatttgccgacggtacaactttagaagattttggtttgattggcaaagaggaaagcatgtatg---ctacaaaaaacagttctttacacagtgtt------------------------------------------------------------------------------------------------------------------------aataataaat--------------------------------------------------------------------------------------------------------------------------------------------------------------------------------------------------------------------------------------------------------------------------------------------------------------------------------------------------------------------------------------------------------------------------------------------------------------------------------------------------------------------gagagcatggttttggtcctttatgaccaa-tgataaatcataatttttattatctcaccttattcatttattttgaggactattttaggctaatttgatttattagataatatttggattgttagccaattttaggaaataatataaatcagaattaattatgagattattgagctgaaattgttaatattttgattgcctatcttgtgattgaatcacgattttatttaattc
>Jupunba_filamentosa_Lima_7487@NODE_4_length_739_cov_13.448640
-------ggcttcaagaaagcaaaatttatgctttatttgcttttagttgaaacatagaaattgttgcttttggattgtttctttttcttcctattgaaat----tttatatatattattttcttccta----------------------------------tttgagcgaagctgatttaacatttat---gattcttttgtaatt-ttttttggcttgtaaatttattatcttttcaaattttgggttaagtcaattccttcactccttgtg--------------------------------tatgttcattctgaatagaattggtatattgatttccttttttttgacaaaggcaaaaaatggcagataataaggatggagaagagaggacttctcgtgagaatgaatgggaggttgtaacacttacagcatcaacatatgaagctgcttctggggattggtatgctaaagtt--------tgtctcaagatgtcaagg-ttacagtaatatattgaggc---agggggtaaattaatgtatc--------------------cttatgtttagaaacactcacatgaaaac-------------attttccatcaactagaaaactct-----ccc-----------------------------------------gcgttgcacgggtcgatatatctggtaccattatattagtacattaatcaaatatctcatgcatt-------------gtgatttatctgttcatgatcaagaatttagagagagtaaaatattagaag-------------------------------------------------------------------t---------------------------------------------------------------------------------------------------------------------agacataacctat----------------------------------------------------------------------------------------------------------------------------------------------------------------------------------------------------------------------------------------------------------------------------------------------------------------------------------------------------------------------------------------------------------------------------------------------------------------------------------------------------------tcattaaggt----------tcatggttcttt----------------------ttttca-----------------------------------------------------------------------------------------------------------------------------------------------------------------------------------------
>Jupunba_floribunda_Iganci_883@NODE_1_length_1571_cov_206.497992
tggttattttactagaaatgaaataatcgtcacaggttggatgttctttgaaaccagaaaacttggtcgttttggttgtgtttttatttggtagcagaaattgcacaggctcaagcaatttgtttcataaaaacaaaacaaaagcatatatcccgtaataaactttgagtgaagctgatttagcatt---caggattcttttttaattgttttttggcttgtaaatttattatcttctcgagttttgggttaagtcaattccttcactccttgtgtatgtgcatgtgttttgtgtaatattaatacttatgttcattctggatagaattggtattctgatatcc-tttttctgacaaaggcaaaagatggcagataatgaggatggagaagagaggacttctcgtgggaatgaatgggaggttgtaacacttacagcatcaacatatgaagctgctcctggttctggacaagttgagttgaaagataatgacgagggagatgcatctatgcaggatgaagctgaaacatcacgtggcttattcatgtctcgtcattttgtttttcctcccggtgagcatgagaacttgccattggaatctgattatagagagattcttggtcaatctgggggcaaagatgtctctgaagttattgttgatgatggggccagacctagtggaaaggatgaagaaaatgtggtgatacctggaataaatgtttcagaagcgttttcagatgttccatattttgatgataagatgagcaaattttctgttcatggtaaacagtttgccgaaggtacaactttagaagattttggtttgattggcaaagaggaaagcatgtatgacactgcaaaatacagttctttacacagtgagacagattttggtgctgcaactgcatatggggacgagatagttgtgtctgaaacaatcgaatctgctgagcaagagtcaaacacttcgcttgatttatcaaattcaaagaatttttctaaagatgacaagtgccacccatcagatcttccttgcggagcttggtggaagcgaagagcttctgccttttatgctcatgcaaaggaggcaaatgcatactggtctattttcattgcagctgcagtgatgggccttgtaatgcttggtcagcgctggcagcaggaaagagcttatcaacttcagttgcacggtggtgtaaatgatgaggtgtgtccattattatgaaagttttctctgagatgttatttttaaaatattgtagttaatttacataataatatgcaattgatcaatgtctcaaactacagtttcagccccctttaattttcttccatgtctcttgaagacatggccaagactagtagattcttactgggaattatgtccaggaaagtttcttgtttgataagtgggcactaaatgaacactttgtatgtttgggcttggtgctttttttactctatgagccaagagtacttgttcctactctagatgcttgcaaaccactaaaatgagagcatggtt-------------------------------------------------------------------------------------------------------------------------------------------------------------------------------------------------------------------------------
>Jupunba_floribunda_Iganci_883@NODE_3_length_555_cov_8.836820
---------------------------------------------------------------------------------------------------------------tatattattttcttccta----------------------------------tttgagcgaagctgatttaacatttat---gattcttttgtaatt-ttttttcgcttgtaaa--------------------------aagtcaattccttcactccttgtg--------------------------------tatgttcattctgaatagaattggtattctgatatcctttcttttgacagaggcaaaaaatggcagataataaggatggagaagtgaggacttctcgtgggaatgaatgggaggttgtaacacttacagcatcaacatatgaagctgcttctgtggattggtatgctaaagtt--------tgtctcaagatgtcaatg-ttacagtaatatattgaggc---agggggtaaattaatgtatc--------------------cttatatttagaaacactcatatggaaac-------------attttccatcaactagaaaactct-----ccc---------------------------------------------------ggtcgatatatctggtaccattatattagtacattaatcaaatatcccatgtatt-------------gtgatttatctgtttatgatcaagaatttacag-gagtaaaatattagaag-------------------------------------------------------------------t---------------------------------------------------------------------------------------------------------------------agatgtaatctat----------------------------------------------------------------------------------------------------------------------------------------------------------------------------------------------------------------------------------------------------------------------------------------------------------------------------------------------------------------------------------------------------------------------------------------------------------------------------------------------------------tcattaagat----------tcatggttcttt----------------------t----------------------------------------------------------------------------------------------------------------------------------------------------------------------------------------------
>Jupunba_laeta_Mori_25147@NODE_2_length_1163_cov_35.302026
----------------------------------------------------------------------------------------------------------------------------------------------------------------------------------------------------------------------------gtagtcgtgatattctcctgtgaacgtctctgtttcaagattcatcaagattcggtgagtcattaagagtattggaatatcatcactgccgtttcagaacgtttcagaggg-----------tttttgctctgccactccgatgctactgcaaagaa-------------------accattgatttatgttgtttcgaagatctaagtgccatcgatgcggcctttgtcgtcgttcttccgttcaagt-------cttcaaggtttcttttcttagaatttaaatatctattgaagagactccgagactgcagtgatgaatcatcttggg-------------aatcctagtgagcatgagaacttgccattggaatctgattatagtga-attctagttgaatctggtggcaaagatgtctctgaagttattgttaatgatggggcctgacctagtggaaaggatgaagaaagtgtgacgatatctagaataaatgtttcagcagcgttttcagatgtaccatactttgatgataagatgagcaaattttctgttcatggttaacagtttgcccgaggtacaactttagaagattttgatttgattggcaaagagtaaagcatgtgtgacaatgcaaaatatagttctttacacagtgagacagtttttggtgttgcaactgcatatggggacaatatagttgtgtctgaaacaatcgaacctgctgaacaagagtcaaacacttctcttgatttatcaaattcaaagaacttttctaaagatgacaagtgccacccctcagatcttccttgtggagcttggtggaagtaaagaacttctgctttttatgctcatgcaaaggaggcaaatgcatactggtctattttcattacagctgtagaggatgaactag--atgctttcc-------------------------------------------------------------------------------------------------------caaacattgaag----------------------------aagccatttcaaacatcttctgaagatcctctggtggcattttacttat--------cacatcagaagctgttttaaacatgtcaggagtcacatttggaggaattgatc----------------caaagttgtta-------------------------------------gaatcaggggaacctcttaaaaaaatgggttttgataaatcattagaatggggtgaaagcaatgg-----------------------tagcatttctggttcccccagttttgagactattcagttacttgagtgg-------caatcccataaatctgagttggaagta-------------------tggtcttta-------------------------------------------------------------------------------------
>Jupunba_langsdorfii_Ribeiro_728@NODE_1_length_2113_cov_145.702358
tggttattttactagaaatgaaataatcgtcaaaggttggatgttgtttgaaaccagaaaacttggtcgttttggttgtgtttttatttggtagcagaaattgcacaggctcaagcaatttgtttcataaaaacaaaacaaaagcatatatcccgtaataaactttgagtgaagctgatttagcatt---caggattcttttttaattgttttttggcttgtaaatttattaacttcttgagttttgggttaagccaattccttcactccttgtgtatgtgcatgtgttttgtgtagtattaatacttatgttcattctggatagaattggtattctgatatcc-tttttctgacaaaggcaaaagatggcagataatgaggatggagaagagaggacttctcgtgggaatgaatgggaggttgtaacacttacagcatcaacatatgaagctgctcctggttctggacaagttgagttgaaagataatgaccagggagatgcatctatgcaggatgaagctgaaacatcacgtgggttattcatgtctcgtcattttgtttttcctcctggtgagcatgagaacttgccattggaatctgattatagagagatccttggtcaatctggaggcaaagatgtctctgaagttattgttgatgatggggccagaccaagtggaaaggatgaagaaaatgtggtgatatctggaataaatgtttcagaagcgttttcagatgttccatattttgatgataagatgagcaaattttctgttcatggtaaacagtttgccgaaggtacaactttagaagattttggtttgattggcaaagaggaaagcatgtatgacactgcaaaatacagttctttacacagtgagacagattttggtgctgcaactgcatatggggacgagatagttgtgtctgaaacaatcgaacctgctgagcaagagtcaaacacttcgcttgatctatcaaattcaaagaatttttctaaagatgacaagtgccacccatcagatcttccttgtggagcttggtggaagcgaagagcttctgccttttatgctcatgcaaaggaggcaaatgcatactggtctattttcattgcagctgcagtgatgggccttgtaatgcttggtcagcgctggcagcaggaaagagcttatcaacttcagttgcacggtggtgtaaatgatgaggtgtgtccattatcatgaaagttt--tctgagatgttatttttaaaatattgtagttaatttacataataatatgcaattgatcaatgactcaaactacagtttcagccccctttaattttcttccatgtctcttgaagacatggccaagactagtagattcttactgggaactatgtccaggaaagtttcttgtttgataagtgggcactaaatgaacactttgtatgtttgggcttggtgctttttttactctatgagccaagagaacttgttcctactctagatgcttgcaaaccactaaaatgagagcatggttttggtcctttatgaccagctagtgatttgtcatttttggcatcttcattttgaaagttcctctgtgacctactttggactagctggttttgcgatgcagaagtgaatgtaattgtaattttaacaaaataggactgagtatcttcactcttcagatagaaaggcgatgtaatgagaaatgttgtttgtacatatggcatttaagctgtggttaaataaagcta
>Jupunba_langsdorfii_Ribeiro_728@NODE_2_length_1821_cov_120.563647
caattctcggatcacagataccaccatccgagaaagtcgttgtttcgtcttcaccacaatgttcgccgtccaacgctgtgtgatttccctgtcgaagcacgtcattgaacttgaatctttttccactgaagacctggtcgagttcgtatctcctccatcgaatt---gacgcatccatctcagtctctctactcattcttctccgattcaaatcagtcttgtagtcgtgatattctcctgtgaacgtctctgtttcaagattcatcaagattcggtgagtcattaagagtattggaatatcatcactgccatttcagaacgtttcagaggg----------tttttggctctgccactgcgattctactgcaaagaa-------------------accattgatttatgttgttcggaagatctaagtgccatcgatgcggtctttgtcgtcgttcttcctttcaaat-------cttcaaggtttcttttcttag-atttaaatatctattgaagagactccgagactgcagtgatgaatcatcttggg-------------aatcccagtgagcatgagaacttgccattggaatctgattatagtga-attcttgttgaatctggtggcaaagatgcctctgaagttattgttaatgatggggccagacctagtggaaaggatgaagaaagtgtgacgatatctagaataaatgtttcagcagcgttttcagatgtaccatactttgatgataagatgagcaaattttctgttcatggttaacagtttgcccgaggtacaactttagaagattttgatttgattggcaaagagtaaagcatgtgtgacaatgcaaaatatagttctttacacagtgagacagtttttggtgttgcaactgcatatgtggacaatatagttgtgtctgaaacaatcgaaccagctgaacaagagtcaaacacttctcttgatttatcaaattcaaagaatttttctaaagatgacaagtgccacccctcagatcttccttgtggagcttggtggaagtaaagaacttctgctttttatgctcatgcaaaggaggcaaatgcatactggtctattttcattgcagctgtagaggatgaactag--atgctttcc-------------------------------------------------------------------------------------------------------gaaacattgaag----------------------------aagccatttcaaacatcttctgaagatcctctggtggcattttacttat--------cacatcagaagctgttttaaacatgtcaggagtcacatttggaggaattgatc----------------caaagttgata-------------------------------------gaatcaggggaacctcttaaaaaaatgggttttgataaatcgttagaatggggtgaaagcaatgg-----------------------tagcatttctggttcccccagttttgagactattcagttacttgagtgg-------caatcccataaatctgagttggaagta-------------------tggtctttaccttcaagctccttagttgaca--gcggcgaaagcaaaaagggcggataaaggtgaagagttcaaccaatcatttcatgaagcca
>Jupunba_leucophylla_Iganci_839@NODE_1_length_2010_cov_322.928608
tggttattttactagaaatgaaataatcgtcaaaggttggatgttctttgaaaccagaaaacttggtcgttttggttgtgtttttatttggtagcagaaattgcacaggctcaagcaatttgtttcataaaaacaaaacaaaagcatatatcccgtaataaactttgagtgaagctgatttagcatt---caggattcttttttaattgttttttggcttgtaaatttattatcttctcgagttttgggttaagtcaattccttcactccttgtgtatgtgcatgtgttttgtgtaatattaatacttatgttcattctggatagaattggtattctgatatcc-tttttctgacaaaggcaaaagatggcagataaagaggatggagaagagaggacttctcgtgggaatgaatgggaggttgtaacacttacagcatcaacatatgaagctgctcctggttctggacaagttgagttgaaagataatgaccagggagatgcatctatgcaggatgaagctgaaacatcacgtgggttattcatgtctcgtcattttgtttttcctcccggtgagcatgagaacttgccattggaatctggttatagagagattcttggtcaatctggaggcaaagatgtctctgaagttattgttgatgatggggccagaccaagtggaaaggatgaagaaaatgtggtgatatctggaataaatgtttcagaagctttttcagatgttccatattttgatgataagatgagcaaattttctgttcatggtaaacagtttgccgaaggtacaactttagaagattttggtttgattggcaaagaggaaagcatgtatgacactgcaaaatacagttctttacacagtgagacagattttggtgctgcaactgcatatggggacgagatagttgtgtctgaaacaatcgaacctgctgagcaagagtcaaacacttcgcttgatttatcaaattcaaagaatttttctaaagatgacaagtgccacccatcagatcttccttgtggagcttggtggaagcgaagagcttctgccttttatgctcatgcaaaggaggcaaatgcatactggtctattttcattgcagctgcagtgatgggccttgtaatgcttggtcagcgctggcagcaggaaagagcttatcaacttcagttgcacggtggtgtaaatgatgaggtgtgtccattattatgaaagttttctctgagatgttatttttaaaatattgtagttaatttacataataatatgcaattgatcaatgactcaaactacagtttcagccccctttaattttcttccatgtctcttgaagacatggccaagactagtagattcttactgggaactatgtccaggaaagtttcttgtttgataagtgggcactaaatgaacactttgtatgtttgggcttggtgctttttttactctatgagccaagagaacttgttcctactctagatgcttgcaaaccactaaaatgagagcatggttttggtcctttatgaccagctagtgatttgtcatttttggcatcttcattttgaaagttcctctgtgacctacttaggactagctggttttgcgatgcagaagtgaaagtaattgtaattttaacaaaataggactgagtatcttcactcttcagatag-aaggcgatgtaacgagaaatgttgcatgtacgtatgtcatttaagctgtggttaaataaagcta
>Jupunba_limae_Iganci_261@NODE_1_length_1974_cov_172.661571
tggttattttactcgaaatgaaataatggtcaaaggttggatgttctttgaaaccagaaaacttggtcgttttggttgtgtttttatttggtagcagaaattgcacaggctcaagcaatttgtttcataaaaacaaaacaaaagcatatatcccgtaataaactttgagtgaagctgatttagcatt---caggattcttttttaattgttttttggcttgtaaatttattatcttctcgagttttgggttaagtcaattccttcactccttgtgtatgtgcatgtgttttgtgtaatattaatacttatgttcattctggatagaattggtattctgatatcc-tttttctgagaaaggcaaaagatggcagataaagaggatggagaagagaggacttctcgtgggaatgaatgggaggttgtaacacttacagcatcaacatatgaagctgctcctggttctggacaagttgagttgaaagataatgaccagggagatgcatctatgcaggatgaagctgaaacatcacgtgggttattcatgtctcgtcattttgtttttcctcccggtgagcatgagaacttgccattggaatctgattatagagagattcttggtcaatctggaggcaaagatgtctctgaagttattgttgatgatggggccagaccaagtggaaaggatgaagaaaatgtggtgatatctggaataaatgtttcagaagctttttcagatgttccatattttgatgataagatgagcaaattttctgttcatggtaaacagtttgccgaaggtacaactttagaagattttggtttgattggcaaagaggaaagcatgtatgacactgcaaaatacagttctttacacagtgagacagattttggtgctgcaactgcatatggggacgagatagttgtgtctgaaacaatcgaacctgctgagcaagagtcaaacacttcgcttgatttatcaaattcaaagaatttttctaaagatgacaagtgccacccatcagatcttccttgtggagcttggtggaagcgaagagcttctgccttttatgctcatgcaaaggaggcaaatgcatactggtctattttcattgcagctgcagtgatgggccttgtaatgcttggtcagcgctggcagcaggaaagagcttatcaacttcagttgcacggtggtgtaaatgatgaggtgtgtccattattatgaaagttttctctgagatgttatttttaaaatattgtagttaatttacataataatatgcaattgatcaatgactcaaactacagtttcagccccctttaattttcttctatgtctcttgaagacatggccaagactagtagattcttactgggaactatgtccaggaaagtttcttgtttgataagtgggcactaaatgaaaactttgtatgtttgggcttggtgctttttttagtctatgagccaagagaacttgttcctactctagatgcttgcaaaccactaaaatgagagcatggttttggtcctttatgaccagctagtgatttgtcatttttggcatcttcattttgaaagttcctctgtgacctactttggactagctgtttttgcgatgcagaagggaaagtaattgtgattttaacaaaataggactgagtatcttcactcttcagatagaaaggcgatgtaacgagaaatgttgcatgtacgtatggcatttaagctgtggttaaataaagcta
>Jupunba_limae_Iganci_261@NODE_4_length_679_cov_3.930233
---------------------------------------------------------------gttgcttttggattgtttctttttcttcctattgaaat----tttatatatattattttcttccta----------------------------------tttgagcgaagctgatttaacatttat---gattcttttgtagtt-ttttttggcttgtaaatttattatcttttcaaattttgggttaagtcaattccttcactccttgtg--------------------------------tatgttcattctgaatagaattggtattctgatatccttttttttgacaaaggaaaaaaatggcagataataaggatggagaagagaggacttctcgtgagaatgaatgggaggttgtaacacttacagcatcaacatatgaagctgcttctggggattggtatgctaaagtt--------tgtctcaagatgtcaatg-ttacagtaatatattgaggc---agggggtaaattaatgtatc--------------------cttatgtttagaaacactcatatgaaaac-------------attttccatcaactagaaaactct---ccccc-----------------------------------------gcgttgcacgcgtcgatatatctggtaccattatattagtacattaatcaaatatctcatgcatt-------------gtgatttatctgttcatgatcaagaatttacagagagtaaaatattagaag-------------------------------------------------------------------t---------------------------------------------------------------------------------------------------------------------agacataacctat----------------------------------------------------------------------------------------------------------------------------------------------------------------------------------------------------------------------------------------------------------------------------------------------------------------------------------------------------------------------------------------------------------------------------------------------------------------------------------------------------------tcattaaggt----------tcatggttcttt----------------------ttttcaatatca------------ttgta------------------------------------------------------------------------------------------------------------------------------------------------------------------
>Jupunba_longipedunculata_Cardona_2682@NODE_2_length_1296_cov_76.591468
---------------------------------------------------------------------------------------------------cgtcattgaacttgaatctttttccactgaagacctggtcgagttcgtatctcctccatcgaatt---gacgcatccatctcagtctctctactcattcttctccgattcaaatcagtcttgtagtcgtgatattctcctgtgaacgtctctgtt----------tcaagattcggtgagtcattaagagtattggaatatcatcactgccgtttcagaacgtttcagaggg-----------tttttgctctgccactgcgattctactgcaaagaa-------------------accattgatttttgttgttcggaagatctaagtgccatcgatgcggtctttgtcgtcgttcttcctttcaaat-------cttcaaggtttcttttcttagaatttaaatatctattgaagagactccgagactgcagtgatgaatcatcttggg-------------aatcccagtgagcatgagaacttgccattggaatctgattatagtga-attcttgttgaatctggtggcaaagatgcctctgaagttattgttgatgatggggccagacctagtggaaaggatgaagaaagtgtgacgatatctagaataaatgtttcagcagcgttttcagatgtaccatactttgatgataagatgagcaaattttctgttcatggttaacagtttgcccgaggtacaactttagaagattttgatttgattggcaaagagtaaagcatgtgtgacaatgcaaaatatagttctttacacagtgagacagtttttggtgttgcaactgcatatgtggacaatatagttgtgtctgaaacaatcgaacctgctgaacaagagtcaaacacttctcttgatttatcaaattcaaaaaatttttctaaagatgacaagtgc------------cttccttgtggagcttggtggaagtaaagaacttctgctttttatgctcatgcaaaggaggcaaatgcatactggtctattttcattacagctgtagaggatgaactag--atgctttcc-------------------------------------------------------------------------------------------------------caaacattgaag----------------------------aagccatttcaaacatcttctgaagatcctctggtggcattttacttat--------cacatcagaagctgttttaaacatgtcaggagtcacatttggaggaattgacc----------------caaagttgata-------------------------------------gaatcaggggaacctcttaaaaaaatgggttttgataaatcattagaatggggtgaaagcaatgg-----------------------tagcatttctggttcccccagttttgagactattcagttacttgagtgg-------caatcccataaatctgagttggaagta-------------------tggtctttaccttcaaactccttagttg------------------------------------------------------------------
>Jupunba_macradenia_Lourteig_3021@NODE_2_length_1296_cov_126.778507
------------------------------------------------------------------------------------------------------------------------------------------cgagttcgtatctcctccatcgaatt---gacgcatccacctcagtctctctactcattcttctccgattcaaatcagtcttgtagtcgtgatattctcctgtgtacgtctttgtttcaagattcatgaagattcggtgagtcattaagagtattggaatatcatcactgccgtttcaaaaagtttcagaggg----------ttttttgctctgccactgcgattctactgcaaagaa-------------------accattgatttatgttgtttggaagatttaagtgccatcgatgcggtctttgtcatcgttcttcatttcaaat-------cttcaaggtttcttttcttagaatttaaatatctattgaagagactccgaggctgcagtgatgaatcatcttggg-------------aatcccagtgagcatgagaacttgccattggaatctgattatagtga-attcttgttgaatctggtggcaaagatgcctctgaagttattgttgatgatggggccagacctagtggaaaggatgaagaaagtgtgatgatatctagaataaatgtttcagaagcgttttcagatgtaccatactttgatgataagatgagcaaattttgtgttcatagttaacagtttgcccgaggtacaactttggaagattttgatttgattggcaaagaggaaagcatgtgtgacaatgcaacatctagttctttacacagtgagacagtttttggtgttgcaactgcatatggggacaatatagttgtgtctgaaacaatcgaacctgctgaacaagagtcaaacacttctcttgatttatcaaattcaaagaatttttctaaagatgacaagtgccacccctcagatcttccttgtggagcttggtggaagtgaagatcttctgctttttatgctcatgcaaaggaggcaaatgcatactggtctattttcgttacagctgtaaaggatgaactag--atgctttcc-------------------------------------------------------------------------------------------------------caaacattgagg----------------------------aagccatttcaaacatcttctgaagatcccctggtggcattttacttat--------cacatcagaagctgttttaaaaatgtcaggagtcacatttggaggaattgata----------------caaagttgata-------------------------------------gaatcaggggaacctctttaaaaaatgggttttgataaatcattagaatggggtgaaagcaatgg-----------------------tagcatttctggttcccccagttttgagactattcagttacttgagtgg-------caatcccataaatctgagttggaagta-------------------tggtctttaccttcaagctccttagttgaca--gcggcaaaagcaaaaagggc-----------------------------------------
>Jupunba_macradenia_Lourteig_3021@NODE_3_length_958_cov_104.758229
---------------------------------------------------------------------------------------------------------------------atatcatttg-------gagttagtagaatacattat-------------aagaaaacttccaaaaacttc---tctcttagttcctcatcttctttcggatggtgaatcttccatatgacgtgatcagagtccgaatcggtgcttcaatctcgcgtgggtactcaatgagtcaatcggatttcaatacttatgttcattctggatagcattggtattctgatatcc-tttttccaacaaaggcaaaagatggcagataatgaggatggagaaaagaggacttctcatgggaatgaatggtaggttgtaacacttatagcatcaacatatgaagctgctcctgg-tctggataagttgagttgaaagataatgaccagggagacacatatatgcaggatgaagttgaaacatcacatgccttattcatgtctcgtcattttgtttttcctcccattaaccatgagaacttgccattggaatttgattttagtgagattcttggtcaatctggaggcaaagatgtctcaaaagttatcattgatgatgggtacaaacctagtagaaaggatgaagaaaatgtgatgatatatggaataattgtttcagaagcattttcagattttccatattttgatgataagatgagcaaattttctattcatggtaaacaatttgccgaaggtacaactttagaagattttggtttgattggcaaagaggaaagcatgta------tacaaaatacagttctttacacagtgat------------------------------------------------------------------------------------------------------------------------gataataaat--------------------------------------------------------------------------------------------------------------------------------------------------------------------------------------------------------------------------------------------------------------------------------------------------------------------------------------------------------------------------------------------------------------------------------------------------------------------------------------------------------------------aagagcatgtttttggtcctttatgaccaa-tggtaaatcataatttttattattccactttatttatttattttgaggattattttaagttaatttgatttattaaataatatttggattgttagccaattttaagaaataatataaatctgaattaattatgagattattgagctgaaattg---------------------------------------------------
>Jupunba_macradenia_Lourteig_3021@NODE_4_length_528_cov_5.962306
-----------------------------------------------------catagaaattgttgcttttggattgtttctttttcttcctattgaaattatatatatatatattattttcttccta----------------------------------tttgagcgaagctgatttaacatttat---gattcttttgtaatttttttttggcttgtaaatttattatcttttcaaattttgggttaagtcaattcctgcactccttgtg--------------------------------tatgttcattctgaatagaattggtattctgatatccttttttttgacaaaggcaaaaagtggcagataataaggatggagaagagaggacttctcgtgggaatgaatgggaggttgtaacacttacaacatcaacatatgaagctgcttctggggattggtatgctaaagtt--------tgtctcaagatgtcaatg-ttacagtaatatattga-gc---agggggtaaattaatgtatc--------------------cttatgtttagaaacactcgtatggaaac-------------attttccatcaactagaaaactct-----tcc-----------------------------------------gcgttgtacgggtcgatatatctggtaccatta---------------------------------------------------------------------------------------------------------------------------------------------------------------------------------------------------------------------------------------------------------------------------------------------------------------------------------------------------------------------------------------------------------------------------------------------------------------------------------------------------------------------------------------------------------------------------------------------------------------------------------------------------------------------------------------------------------------------------------------------------------------------------------------------------------------------------------------------------------------------------------------------------------------------------------------------------------------------------------------------------------------------------------------------------------------------
>Jupunba_microcalyx_Iganci_855@NODE_2_length_589_cov_5.304688
-------------aagaatgcaaaatttatgctttatttgcttttagttgaaacatagaaattgttgcttttggattgtttctttttcttcctattgaaat----tttatgtatattattttcttccta----------------------------------tttgagcgaagctgatttaacatttat---gattcttttgtaatt-ttttttggcttgtaaatttattatctttttaaattttgggttaagtcaattcattcactccttgtg--------------------------------tatgttcattctgaatagaattggtattctgatatc-ttttttttgacaaaggcaaaatatggcagataataaggatggagaagagaggacttctcgtgggaatgaatgggagattgtatcacttacagcatcaacatatgaagctgcttctggggattggtacgctaaagtt--------tgtctcaagatgtcaatg-ttacagtaatatattgaggc---agggggtaaattaatgtatc--------------------cttatgtttagaaacacttatatggaaac-------------attttccatcaactagaaaactct-----ccc-----------------------------------------gtgttgcaccagtcgatatatctggtaccattatattagtacattaatcaaatatcccatg-----------------------------------------------------------------------------------------------------------------------------------------------------------------------------------------------------------------------------------------------------------------------------------------------------------------------------------------------------------------------------------------------------------------------------------------------------------------------------------------------------------------------------------------------------------------------------------------------------------------------------------------------------------------------------------------------------------------------------------------------------------------------------------------------------------------------------------------------------------------------------------------------------------------------------------------------------------------------------------------------------------------------------------------
>Jupunba_nipensis_Mayo_19662@NODE_2_length_809_cov_33.042350
-----------------------------------------------------------------------------------------------------------------------------------------------------------------------------------------------------------------------------------------------------------------gtgcttcaatcttgtgtgggtactcaatgaatcaatcggatttcaatatttatgttcattctggatagaattggtattttgatatcc-tttttctgacaaaggcaaaagatggtagataatgaggatggagaagagaggacttctcatgggaatgaatgggaggt--taacacttatagcatcaacatatgaagctgctcctgg-tctggacaagttgagttgaaagataatgaccagggagacatatatatgcaggacgaagttgaaacatcacgtgcctaattcatgtctcgtcattttgtttttcctcccattaagcatgagaacttgccattggaatttgattatagtgagattcttggtcaatctggaggcaaagatgtctctaaagttattgttgatgatggggacagacctagtggaaaggatgaaaaaaatgtgatgatatatggaataaatgtttcagaagcattttcagatgttccatattttgatgataagatgagcaaattttctattcatggtaaacaatttgccgaaggcacaactttagaagattttggtttgattggcaaagaggaaagcatgtatg---ctacaaaatacaattctttacacagtgac------------------------------------------------------------------------------------------------------------------------gataataaat--------------------------------------------------------------------------------------------------------------------------------------------------------------------------------------------------------------------------------------------------------------------------------------------------------------------------------------------------------------------------------------------------------------------------------------------------------------------------------------------------------------------gagagcatggttttggtcctttatgatcaa-cggtaaatcataatttttattatctcattttattaatttatttt-aggactattttagactaatttgatttattagataatatttggattattagctaattttaggaaataatataaatttgaat-------------------------------------------------------------------------------
>Jupunba_oppositifolia_Liegier_16014@NODE_1_length_1469_cov_168.020833
-----------------------------------------------------------------------------------------------------------------------------------aacaaaacaaaagcatatatcccgtaataaactttgagtgaagctgatttagcatt---caggattcttttttaattgttttttggcttgtaaatttattatcttctcgagttttgggttaagtcaattccttcactccttgtgtatgtgcatgtattttgtgtaatattaatacttatgttcattctggatagaattggtattctgatatcc-tttttctgacaaaggcaaaagatggcagataatgaggatggagaagagaggacttctcgtgggaatgaatgggaggttgtaacacttacagcatcaacatatgaagctgctcctggttctggacaagttgagttgaaagataatgaccagggagatgcatctatgcaggatgaagctgaaacatcacgtgggttattcatgtctcgtcattttgtttttccccccggtgagcatgagaacttgccattggaatctgattatagagagattcttggtcaatctggaggcaaagatgtctctgaagttattgttgatgatggggccagacctagtggaaaggatgaagaaaatgtggtgatatctggaataaatgtttcagaagcgttttcagatgttccatattttgatgataagatgagcaaattttctgttcatggtaaacagtttgccgaaggtacaactttagaagattttggtttgattggcaaagaggaaagcatgtatgacactgcaaaatacagttctttacacagtgagacagattttggtgctgcaactgcatatggggacgagatagttatgtctgaaacaattgaacctgctgagcaagagtcaaacacttcgcttgatttatcaaattcaaagaatttttctaaagatgacaagtgccacccatcagatcttccttgtggagcttggtggaagcgaagagcttctgccttttatgctcatgcaaaggaggcaaatgcatactggtctattttcattgcagctgcagtgatgggccttgtaatgcttggtcagcgctggcagcaggaaagagcttatcaacttcagttgcacggtggtgtaaatgatgaggtgtgtccattattatgaaagttttctctgagatgttatttttaaaatattgtagttaatttacataataatatgcaattgatcaatgactcaaagtacagtttcagccccctttaattttcttccatgtctcttgaagacatggccaagactagtagattcttgctgggaactatgtccaggaaagtttcttgtttgataagtgggcactaaatgaacactttgtatgtttgggcttggtgctttgtttactctatgagccaagagaacttgttcctactctagatgcttgcaaaccactaaaatgagagcatggttttggtcctttatgaccagctagtgatttgtcatttttggcatcttcattttgaaagttcctctg---------------------------------------------------------------------------------------------------------------------------------------------------------------
>Jupunba_oppositifolia_Liegier_16014@NODE_2_length_942_cov_107.934104
-----------------------------------------------------------------------------------------------------------------------------------------------------------------------------------------ttc---tctcttagttcctcgtcttcttttggatggtgaatctgccatataacatgatcaaagtctgaatcggtgcttcaatctcgtatgggtactcaatgaatcaatcgggtttcaatacttatgttcattctggatagaattggtattttgatatcc-tttttctgacaaaggcaaaagatggtagataatgaggatggagaagagaggacttctcatgggaatgaatgggaggttgtaacacttatagcatcaacatatgaagctgctcctgg-tctggacaagttgagttgaaagataatgaccagggagacacatatatgcaggatgaagttgaaacatcaggtgcctaattcatgtctcgtcattttgtttttcctcccattacgcatgagaacttgccattggaatttgattatagtgagattcttggtcaatctggaggcaaagatgtctctaaagttattgttgatgatggggacagacctagtggaaaggatgaagaaaatgtgatgatatatagaataaatgtttcagaagcattttcagatgttccatattttgatgataagatgagcaaattttctattcatggtaaacaatttgccgaaggtacaactttagaagattttggtttgattggcaaagaggaaagcatgtatg---ctacaaaatacaattctttacacagtgac------------------------------------------------------------------------------------------------------------------------gataataaat--------------------------------------------------------------------------------------------------------------------------------------------------------------------------------------------------------------------------------------------------------------------------------------------------------------------------------------------------------------------------------------------------------------------------------------------------------------------------------------------------------------------gagagcatggttttggtcctttatcaccaa-tgataaatcataatttttattatcccactttatttatttattttagggactattttagactaatttgatttattagataatatttggattattagccaattttagaaaataatataaatctgaattaattataagattattgagttgaaattgttaatattttgattgtttatcttgtgattgaa-------------------
>Jupunba_oxyphyllidia_Yonker_6157@NODE_1_length_1545_cov_176.379428
tggttattttactagaaatgaaataatcgtcaaaggttggatgttctttgaaaccagaaaacttggtcgttttggttgtgtttttatttggtagcagaaactgcacaggctcaagcaatttgtttcataaaaacaaaacaaaagcatatatcccgtaataaactttgagtggagctgagttagcatt---caggattcttttttaattgttttttggcttgtaaatttattatcttctcgagttttgggttaagtcaattccttcactccttgtgtatgtgcatgttttttgtgtaatattaatacttatgttcattctggatagaattggtattctgatatcc-tttttctgacaaaggcaaaagatggcagataatgaggatggaaaagagaggacttctcgtgggaatgaatgggaggttgtaacacttacagcatcaacatatgaagctgctcctggttctggacaagttgagttgaaagataatgaccagggagatgcatctatgcaggatgaagctgaaacatcacgtgggttattcatgtcgcgtcattttgtttttcctcccggtgagcatgagaacttgccattgaaatctgattatagagagattcttggtcaatctggaggcaaagatgtctctgaagttattgttgatgatggggccagacctagtggaaaggatgaagaaaatgtggttatatctggaataaatgtttcagaagcgttttcagatgttccatgttttgatgataagatgagcaaattttctgttcatggtaaacagtttgccgaaggtacaactttagaagattttggtttgactggcaaagaggaaagcatgtatgacactgcaaaatacagttctttacacagtgagacagattttggtgctgcaactgcatatggggacgagatagttgtgtctgaaacaatcgaacctgctgagcaagagtcaaacacttcgcttgatttatcaaattcaaagaatttttctaaagatgacaagtgccacccatcagatcttccttgtggagcttggtggaagcgaagagcttctgccttttatgctcatgcaaaggaggcaaatgcatactggtctattttcattgcagctgcagtgatgggccttgtaatgcttggtcagcgctggcagcaggaaagagcttatcaacttcagttgcacggtggtgtaaatgatgaggtgtgtccattattatgaaagttttctctgagatgttatttttaaaatactgtagttaatttacataataatatgcaattgatcaatgactcaaagtacagtttcagccccctttaattttcttccatgtctcttgaagacatggccaagactagtagattcttgctgggaactatgtccaggaaagtttcttgtttgataagtgggcactaaatgaacactttgtatgtttgggcttggtgctttttttactctatgagccaagagaacttgttcctactctagatgcttgcaaaccactaaaatgagagca------------------------------------------------------------------------------------------------------------------------------------------------------------------------------------------------------------------------------------
>Jupunba_oxyphyllidia_Yonker_6157@NODE_2_length_1308_cov_125.980504
-----------------------------------------------------------------------------------------------------------------------------------------------------------------------------------------------------------------------gtcttgtagtcgtgatattctcctgtgaacgtctctgtttcaagattcatcaagattcggtgagtcattaagagtattggaatatgatcactgccgtttcagaacgtttcagaggg--------ttttttttgctatgccactgcgattctactgcaaagaa-------------------accattgatttatgttgtttggaagatctaagtgccatcgatgcggtctttgtcgtcgttcttccgttcaaat-------cttcaaggtttcttttcttagaatttaaatatctactgaagagactccgagactgcagtgatgaatcatcttggg-------------aatcccagtgagcatgagaacttgccattgaaatctgattatagtga-attcttgttgaatctggtggcaaagatgcctctgaagttattgttgatgatggggccagacctagtggaaaggatgaagaaagtgtgacgatatctagaataaatgtttcagcagcgttttcagatgtaccatactttgatgataagatgagcaaattttctgttcatggttaacagtttgcccgaggtacaactttagaagattttgatttgattggcaaagagtaaagcatgtgtgacaatgcaaaatatagttctttacacagtgagacagtttttggtgttgcaactgcatatggggacaatatggttgtgtctgaaacaatcgaacctgctgaacaagagtcaaacacttctcttgatttatcaaattcaaagaatttttccaaagatgacaaatgccacccctcagatcttccttgtggagcttggtggaagtaagggacttctgctttttatgctcatgcaaaggaggcaaatgcatactggtcta-tttcattacagatgtagaggatgaactag--atgctttcc-------------------------------------------------------------------------------------------------------caaacattgaag----------------------------aagccatttcaaacatcttctgaagatcctctggtggcattttacttat--------cacatcagaagctgttttaaacatgtcaggagtcacatttggaggaattgatc----------------caaagttgata-------------------------------------gaatcaggggaacctcttaaaaaaatgggttttgataaatcattagaatggggtgaaagcaatgg-----------------------taacatttctggttcccccagttttgagactattcagttacttgagtgg-------caatcccataaatctgagttggaagtg-------------------tggtctttaccttcaagctccttagttgaca--gcggcgaaagcaaaaagggcggataaaggtgaagaattcaaccaatcatttcataaagcca
>Jupunba_oxyphyllidia_Yonker_6157@NODE_3_length_1151_cov_47.423650
-----------------------------------------------------------------------------------------------------------tattggggaaatatcacttg-------gagttagtagaatacattat-------------aagaaaacttccaaaaacttc---tctcttagttcctgatcttcttccggatggtgaatcttcaatataacgtgatcagagtccgaatcggtgcttcaatctcgtgtgggtactcaatgagtcaatcggatttcaatacttatgttcattctggatagaattggtattctaatatcc-tttttccgacaaaggcaaaagatggcagataatgaggatggagaaaagaggacttctcgtgggaatgaatgggaggttgtaacacttatagcatcaacatatgaagctgctcctgg-tctggataaattgagctgaaagataataaccagggagacacatatatgcaggatgaagttgaaacatcacatggcttattcatgtctcgtcattttgtttttcctcccattaaccatgagaacttgccattggaatttgattttagtgagattcttggtcaatctggaggcaaagatgtctctaaagttatcattgatgatgggtacaaacctagtagaaaggatgaagaaaatgtgatgatatatggaataattgtttcagaagcatcttcagattttccatattttgatgataagatgagcaaattttctatttatggtaaacaatttgccaaaggtacaactttagaagattttggtttgattggcaaagaggaaagcatgtatg---ctacaaaatacagttctttacacaatgat------------------------------------------------------------------------------------------------------------------------gataataaat--------------------------------------------------------------------------------------------------------------------------------------------------------------------------------------------------------------------------------------------------------------------------------------------------------------------------------------------------------------------------------------------------------------------------------------------------------------------------------------------------------------------gagagcatggttttggtcctttatgaccag-tggtaaatcataatttttattatctcaccttattcatttattttgaggattattttaggctaatttgatttatgaaataatatttggattgttagccaattttaggaaataatataaatctaaattaattatgagattattaagctgaaattgttaatattttgattgcctatcttgtgattgaatcacgattttatttaattc
>Jupunba_oxyphyllidia_Yonker_6157@NODE_4_length_874_cov_13.948557
cagttgaggcttcaagaatgcaaaatttatgctttacttgctcttagttgaaacatagaaattgttgcttttggattgtttctttttcttcctattgaaat----tttatgtatattattttcttccta----------------------------------tttgagcgaagctgatttaacatttat---gattcttttgtaatt-ttttttggcttgtaaatttattatcttttcaaattttgggttaagtcaattccttcactccttgtg--------------------------------tatgttcattctgaatagaattggtattctgatatccttttttttgacaaaggcaaaaaatggcagataataaggatggagaagagaggacttctcgtgggaatgaatgggaggttgtaacacttacagcatcaacatatgaagctgcttctgcggattggtatgctaaagtt--------tgtctcaagatgtcaatgtttacagtaatatattgaggc---ggagggtaaattaatgtatc--------------------cttatgtttagaaacactcatatggaaac-------------attttccatcaactagaaaactct-----ctc-----------------------------------------gcgttgtacgggtcgatatatctgataccattatattagtacattaatcaaatatcccatgcatt-------------gtgatttatctgttcatgatcaagaatttatagagagtaaaatattagaag-------------------------------------------------------------------t---------------------------------------------------------------------------------------------------------------------agacataatctat----------------------------------------------------------------------------------------------------------------------------------------------------------------------------------------------------------------------------------------------------------------------------------------------------------------------------------------------------------------------------------------------------------------------------------------------------------------------------------------------------------tcattaagat----------tcatggttcttt----------------------ttttcaatatca------------ttg--------------------------------------------------------------------------------------------------------------------------------------------------------------------
>Jupunba_villosa_Borges_423@NODE_1_length_1881_cov_191.632483
tggttattttactagaaatgaaataatcgtcaaaggttggatgttctttgaaaccagaaaacttggtcgttttggttg-gtttttatttgttagcagaaattgcacaggctcgagcaatttgtttcataaaaacaaaacaaaagcatatatcccgtaataaactttgagtgaagctgatttagcatt---caggattattttttaattgttttttggcttgtaaatttattatcttctcgagttttgggttaagtcaattccttcactccttgtgtatgtgcatgtgttttgtgtaatattaatacttatgttcattctggatagaattggtattctgatatcc-tttttctgacaaaggcaaaagatggcagataatgaggatgcagaagagaggacttctcgtgggaatgaatgggaggttgtaacacttacagcatcaacatatgaagctgctcctggttctggacaagttgagttgaaagataatgaccagggagatgcatctatgcaggatgaagctgaaacatcacgtgggttattcatgtctcgtcattttgtttttcctcccggtgagcatgagaacttgccattggaatctgattatagagagattcttggtcaatctggaggcaaagatgtctctgaagttattgttgatgatggggccagaccaagtggaaaggatgaagaaaatgtggtgatatctggaatgaatgtttcagaagtgttttcagatgttccatattttgatgataagatgagcaaattttctgttcatggtaaacagtttgccgaaggtacaactttagaagattttggtttgattggcaaagaggaaagcatgtatgacactgcaaaatacagttctttacacagtgagacagattttggtgctgcaactgcatatggggacgagatagttgtgtctgaaacaatcgaacctgctgagcaagagtcaaacacttcgcttgatttatcaaattcaaagaatttttctaaagatgacaagtgccacccatcagatcttccttgtggagcttggtggaagcgaagagcttctgccttttatgctcatgcaaaggaggcaaatgcatactggtctattttcattgcagctgcagtgatgggccttgtaatgcttggtcagcgctggcagcaggaaagagcttatcaacttcagttgcacggtggtgtaaatgatgaggtgtgtccattattatgaaagttttctctgagatgttatttttaaaatattgtagttaatttacataataatatgcaattgatcaatgactcaaactacagtttcagccccctttaattttcttctatgtctcttgaagacatggccaagactagtagattcttactgggaactatgtccaggaaagtttcttctttgataagtgggcactaaatgaaaactttgtatgtttgggcttggtgctttttttagtctatgagccaagagaacttgttcctactctagatgcttgcaaaccactaaaatgagagcatggttttggtcctttatgaccagctagtgatttgtcatttttggcatcttcattttgaaagttcctctgtgacctactttggactagctggttttgcgatgcagaagtgaaagtaattgtaattttaacaaaataggactgagtatcttcactcttcagatagaaaggccatgtaatgagaaatgttgcatgtacgtatggcatttaagctgtggttaa---------
>Jupunba_villosa_Borges_423@NODE_2_length_1537_cov_56.932877
ctattataaaattatgaaaagtat-------------------------gggtctaaataaggagttttatcattgtgatttgaaattcaaatcatgataactcccttactggggcaatatcacttg-------gagttagtagaatacattat-------------aagaaaacttccaaaaacttctcatctcttagttcctcatcttcttttggatggtgaatcttccatataatgtgatcagagtccgaatcagtgcttcaatctcgtgtaggtactcaataagtcaatcggatttcaatacttatgttcattctggatagaattggtattctgatatcc-tttttccgacaaatgcaaaagatggcagataatgaggatggagaaaagaggacttctcgtaggaatgaatgggaggttgtaacacttatagcatcaacatatgaagctgctcctgg-tctggacaagttgagttgaaagataatgaccagggagacacatatatgcaggatgaagttgaaacatcacatgccttattcatgtctcgtcattttgtttttcctcccattaagcatgagaacttgccattggaatttgattatagtgagattcttggtcaatctggaggcaaagatgtctctaaagttatcgttgatgatgggtacagacctagtggaaaggatgaagaaaatgtgatgatatatggaataattgtttcagaagcattttcagattttccatattttgatgataagatgagcaaattttctattcatggtaaacaatttgccgaaggtacaactttagaagattttggtttgattggcaaagaggaaagcatgtatg---ctacaaaatacagttctttacacagtgat------------------------------------------------------------------------------------------------------------------------gataataaat--------------------------------------------------------------------------------------------------------------------------------------------------------------------------------------------------------------------------------------------------------------------------------------------------------------------------------------------------------------------------------------------------------------------------------------------------------------------------------------------------------------------gagagcatggttttggtcctttatgaccgg-tggtaaatcataatttttattattctaccttatttatttattttaagaattattttaggctaatttgatttattagataatatttggattgttagccaattttagaaaataatataaatctgaattaattataagattattaagctgaaattgttaatattttgattgcctatcttgtgattgaatcacgattttatttaattc
>Jupunba_villosa_Borges_423@NODE_3_length_1530_cov_168.622161
-------------------------------------------------ttcaccacaatgttcgccgtccaacgctgtgtgatttccctgtcgaagcacgtcattgaacttgaatctttttccactgaagacctggtcgagttcgtatctcctccatcgaatt---gacgcatccatttcagtctctctactcattcttctccgattcaaatcagtcttgtagtcgtgatattctcctgtgaacgtctctgtttcaagattcatcaagattcggtgagtcattaagagtattggaatatcatcactgccgtttcagaacgtttcagaggg-------tttttttttgctctgccactgcgattctactgcaaagaa-------------------accattgatttatgttgtttggaagatctaagtgccatcgatgcggtctttgtcgtcgttcttccgttcaaat-------cttcaaggtttcttttcttagaatttaaatatctattgaagagactccgagactgcagtgatgaatcatcttggg-------------aatcccagtgagcatgagaacttgccattggaatctgattatagtga-attcttgttgaatctggtggcaaagatgcctctgaagttattgttaatgatggggccagacctagtggaaaggatgaagaaagtgtgacgatatctagaataaatgtttcagcagcgttttcagatgtaccatactttgatgataagatgagcaaattttctgttcatggttaacagtttgcccgaggtacaactttagaagattttgatttgattggcaaagagtaaagcatgtgtgacaatgcaaaatatagttctttacacagtgagacagtttttggtgttgcaactgcatatggggacaatatagttgtgtctgaaacaatcgaacctgctgaacaagagtcaaacacttctcttgatttatcaaattcaaagaatttttctaaagatgacaagtgccacccctcagatcttccttgtggagcttggtggaagtaaagaacttctgctttttatgctcatgcaaaggaggcaaatgcatactggtctattttcattacagctgtagaggatgaactag--atgctttcc-------------------------------------------------------------------------------------------------------caaacattgaag----------------------------aagccatttcaaacatcttctgaagatcttctggtggcattttacttat--------cacatcagaagctgttttaaacatgtcaggagtcacatttggaggaattgatc----------------caaagttgata-------------------------------------gaatcaggggaacctcttaaaaaaatgcgttttgataaatcattagaatggggtgaaagcaatgg-----------------------tagcatttctggttcccccagttttgagactattcagttacttgagtgg-------caatcccataaatctgagttggaagta-------------------tggtctttaccttcaagctccttagttgaca--gcggcgaaagcaaaaagggcggataaaggtgaagagttcaaccaatcatttcatgaagcca
>Jupunba_villosa_Borges_423@NODE_4_length_617_cov_6.881481
---------attcaagaaagcaaaatttatgctttatttgcttttagttgaaacatagaaattgttgcttttggattgtttctttttcttcctattgaaat----tatatatatattattttcttccta----------------------------------tttgagcgaagctgatttaacatttat---gattcttttgtaatt-ttttttggcttgtcaatttattatcttttcaaattttgggttaagtcaattccttcactccttgtg--------------------------------tatgttcattctgaatagaattggtattctgatatccttttttttgacaaaggcaaaaaatggcagataataaggatggagaagagaggacttctcgtgagaatgaatgggaggttgtaacacttacagcatcaacatatgaagctgcttctggggattggtatgctaaagtt--------tgtctcaagatgtcaatg-ttacagtaatatattgaggc---agggggtaaattaatttatc--------------------cttatgtttagaaacactcatatgaaaac-------------attatccatcaactagaaaactct-----ccc-----------------------------------------gcgttgcacgggtcgatatatctggtaccattatattagtacattaatcaaatatctcatgcatt-------------gtgatttatctgttcat-------------------------------------------------------------------------------------------------------------------------------------------------------------------------------------------------------------------------------------------------------------------------------------------------------------------------------------------------------------------------------------------------------------------------------------------------------------------------------------------------------------------------------------------------------------------------------------------------------------------------------------------------------------------------------------------------------------------------------------------------------------------------------------------------------------------------------------------------------------------------------------------------------------------------------------------------------------------------------------------------------
>Punjuba_callejasii_Daly_5935@NODE_2_length_869_cov_24.642677
-------------------------------------------------------------------------------------------------------------------------------------------------------------------------------------------------------------attcaaatcagtcttgtagttgtaattatctcctgtgtacgtctttgtttcaagattcatcatgattcggtgagtaattaagagtattggaatatcaccactgccgtttcagagg---------------------ttttttgctctgccactgcgatcctattgcaaagaa-------------------accattgatttatgttgtttggaagatctgagtgccatcggtgcagtctttgtcgtcgttcttccgttcaaat-------cttcaaggtttattttcttggaatttaaatatctattgaagagactccgagactgcagtggtgaatcatcttggg-------------aatcccattgagcatgagaacttg-cattggaatctgattatagtgagattcttgttgaatctggtggcaaagatgcctcagaagttattgttgatgatggggccagacctagtggaaaggatgaagaaagtgtgatg-tatctagaataaatgtttcagaagcgttttcagatgtaccatactttgatgataagatgagcaaattttctgttcatggttaacagtttgctcaaggtacaactttagaagattttaatttgattggcaaagag--gaacatgtgtgacaatgcaaaatatagttctttatacagtgagacagtttttggtgttgcaactgcatatggggacgatatagtttt--------tcaaagaacctggtgaacaagagtcaaacacttctcttgatttatcaaattcaaagaatttttctaaagatgacaagtgccactcctcagttcttccttgtggagcttggtggaagtgaagaacttctgctttttatgctcatgcaaaggaggcaaatgcatactggtctatttttattacagctgcagaggatgaactag--atgctt----------------------------------------------------------------------------------------------------------------------------------------------------------------------------------------------------------------------------------------------------------------------------------------------------------------------------------------------------------------------------------------------------------------------------------------------------------------------------------------------------------------------------------------------------------------------------------------------------------------------------
>Punjuba_callejasii_Daly_5935@NODE_4_length_720_cov_14.003110
----------------------------------------------------------------------------------------------------------------------------------------------------------------------------------------------------------------------------------------------------------------------------------------------------------------------------------------------------------------------------------------------------------------------------------------------------------------------------------------------------------------------------------------------------------------------------------------------------------------------------------------------------gaggtgtgaatgagag-------------------aagtcttcacctaaaagaggagggttaacataaatccctaccttattaaccatcaaaggaggagagttaacatatacctcattagtcaccaagaagtctagggtttaattactactaagaaggaagaatccattgtatacattgatagatgataatcatt--------------gtaagcatgcgtgacactgcaaaatatagttctttacacaatgagacagtttttggtgttgcaactgcatatggggacgatatagttgtgtctgaaacaatcgaacctgctgaacaagagtcaaacacttctcttgatttatcaaattcaaagaatttttctaaagatgacaagtgccaaccatcaggtcttccttgtggagcttggtggaagt-aagagtttctactttttatgctcatgcaaaggaggcaaatgcatactggtctatttttattacagctgcagaggatgaactag--atgctttcc-------------------------------------------------------------------------------------------------------cagaga-ggacg----------------------------aagccatttcaaacatcttctcaagatcctctggtggcattttgcttat--------cacatcagaagctcttttaaacaagtcaggagtcacatttgaaggaattgatc----------------cagagttgata-------------------------------------gaatcaggggaacctctt--aaaaattggttttgataaattattagaatggggtgaaagcaatgg-----------------------tagcatttctggttcccccggttttgagactat-------------------------------------------------------------------------------------------------------------------------------------------------------------------
>Punjuba_callejasii_Daly_5935@NODE_5_length_646_cov_16.662566
----------------------------------------------------------------------------------------------------------------------------------------------------------------------------------------------------------------------------------------------------------------aattctttcactccttgtgtatgtgcatgtgtattgtgtaatattaatactcatgttcattctggatagaattggtattctgatatcc-tttttctgacaaaggctaaagatggcagataatgtggatggagaagagaggacttctcgtaggaatgaatgagaggttgtaacacttacagcatcaacatatgaggctgctcctggttctggacaagttgagttgaaagataatgaccagggagacgcatctatgcaggatgaagctgaaacatcacgtgccttattcatgtctcgtcattttgtttttcctcccattgagcatgggaactt-------------------------------------------------------------------------------------------------------------------------------------------gcattttcagatgttccatattttgatgataagatgagcaaattttctgtccatggtcaacagtttgccgaaggtacaac--------atgttggctttatctttaaaacagttcaaatgta-----------------------------------------------------------------------------------------------------------------------------------------------------------atataaaat--------------------------------------------------------------------------------------------------------------------------------------------------------------------------------------------------------------------------------------------------------------------------------------------------------------------------------------------------------------------------------------------------------------------------------------------------------------------------------------------------------------------caaatcagag--------------------------------------------------------------tttaaaacttgttttggactaacagagcccggacttaaatacagggattaaccttatacttgagtgggttttcaaaaattttctaaagcctcaccatgttgatc----------------------------------------tttcagttcttctcaattc
>Punjuba_killipii_Palodorios_6252@NODE_1_length_1390_cov_108.626809
---------------------------------------------------aaccagaaaaattggtcatttttgttgtgtttttatttggtagcagaaattgcacaggctcaagcaatttgtttcataaaaacaaaacaaaagcatatatcccgtaataaacttttagtgaagttgatttagcatt---caggattcttttttaatttttttttggcttgtaaatttattatcttctcgagttttgggtttagtcaattccttcactccttgtgtatgtgcatgtgttttgtgtaatattaatacttatgttcattctggatagaattggtattctgatatcc-tttttctgacaaaggcaaaagatggcagataatgaggatggagaagagaggacttctcgtgggaatgaatgggaggttgtaacacttacagcatcaacatatgaagctgctcctggttctggacaagttgagttgaaagataatgaccagggagacgcatctatgcaggatgaagctgaaacatcacgtggcttattcaagtctcgtcattttgtttttcctcccggtgagcatgagaacttgccattggaatctgattatagagagattcttggtcaatctggaggcaaagatgtctctgaagttgttgttgatgatggggctagacctagtggaaaggatgaagaaaatgtggtgatatctggaataaatgtttcagaagcgttttcagatgttccatattttgatgataagatgagcaaattttctgttcatggtaaacagtttgccgaaggtacaactttagaagattttggtttgattggcaaagaggaaagcatgtatgacactgcaaaatacagttctttacacagtgagacagattttggtgctgcaactgcatatggggacgatatagttgtgtctgaaacaatcgaacctactgagcaagagtcaaacacttctcttgatttatcaaattcaaagaatttttctaaagatgacaagtgccacccatcagatcttccttgtggagcttggtggaagcgaagagcttctgccttttatgctcatgcaaaggaggcaaatgcatactggtctattttcattgcagctgcagtgatgggccttgtaatgcttggtcagcgctggcaacaggaaagagcttatcaacttcagttgcacggtggtgtgaatgatgaggtgtgtccattattatgaaagttttctcagagatattatttttaaaatattgtagttaatttacataataatatgcaattgatcagtgactcaaactacagtttcagccccctttaattttcttccatgtctcttgaagacatggtcaagactaatagattcttactgggaactatgtcttggaaagtttattgtttgataagtgggcactaaatgaacactttgtttgtttgggct----------------------------------------------------------------------------------------------------------------------------------------------------------------------------------------------------------------------------------------------------------------------------------------------------------------
>Punjuba_killipii_Palodorios_6252@NODE_2_length_1174_cov_108.309936
----------------------------------------------------------------------------------------------------------------------------------------------------------------------------------------------actcattcttctccaattcaaatcagtcttgtagttgtgatattctcctgtgtacgtctttgtttcaagattcatcatgattcggtgagtcattaagagtattggaatatcaccactgccgtttcagag----------------------gtttttgctctgccactgcgattctattgcaaagaa-------------------accattgatttatgttgtttggaagatctgagtgccatcggtgcagtctttgtcgtcgttcttccgttcaaat-------cttcaaggtttattttcttggaatttaaatatctattgaagagactccgagactgcagtggtgaatcatcttggg-------------aatcccagtgagcatgagaacttg-cattggaatctgattatagtgagattcttgttgaatctggtggcaaagatgcctcagaagttattgttgatgatggggccagacctagtggaaaggatgaagaaagtgtgatgatatctagaataaatgtttcagaagcgttttcagatgtaccatactttgatgataagatgagcaaattttctgttcatggttaacagtttgctcaaggtacaactttagaagattttaatttgattggcaaagag--gaacatgtgtgacaatgcaaaatatagttctttatacagtgagacagtttttggtgttgcaactgcatatggggacgatatagtttt--------tcaaagaacctggtgaacaagagtcaaacacttctcttgatttatcagattcaaagaatttttctaaagatgacaagtgccacttctcagttcttccttgtggagcttggtggaagtgaagaacttctgctttttatgctcatgcaaaggaggcaaatgcatactggtctattttcattacagctgtagaggatgaactag--atgctttcc-------------------------------------------------------------------------------------------------------caaacattgagg----------------------------aagccatctcaaacatcttttgaatatcctctggtggcattttacttat--------tacatcagaagctgttttaaacatgtcaggggtcacatttggaggaattgatc----------------caaagttgata-------------------------------------gaatcaggggaacctcttaaaaaaatgggttttgataaatcattagaatggggtgaaagcaatgg-----------------------tagcatttctggtt-ccccggttttgagactattcagttacttgagtgg-------caatcccataagtctgagttggaagta-------------------tggtctttac------------------------------------------------------------------------------------
>Punjuba_killipii_Palodorios_6252@NODE_3_length_973_cov_49.176339
------------------------------------------------------------------------------------------------------------------------------------------------------------------------------------------------------gttcctcgtcttcttccggattgtgaatctgccatataacgtaatcagagtccgaatcggtgcttcaatctcatgtgggtattcagtgagtcaatcggatttcaatacttatgttcattctggataacattggtattctgatatccttttttttgacaaaggcaaaagatggcaaataatgaggatggagaagagaggacttcttgtgggaatgaatggtaggttgtaacacttatagcatcaacatatgcagctgctcctag-tctagacaagttgagttgaaagataatgaccagagagacacatatatgcaggatgaagttgaaacatcacgtgccttattcatgtctcatcattttgtttttcctcccattaagcatgagaacttgccattggaatttgattatagtgagattcttggtcaatctggaggcaaagatgtctctaaagttattgttgattatggggacagacctagtagaaaggatgaagaaaatgtgatgatatatggaataaatgtttcagaagcattttcagatgttccatattttgatgatacgatgagcaaattttctattcatggtaaacaatttgccgaaggtacaactttagaagattttggttttattggcaaagaggaaagtatatatg---ctacaaaatacagttctttacatagtgat------------------------------------------------------------------------------------------------------------------------gataataaat--------------------------------------------------------------------------------------------------------------------------------------------------------------------------------------------------------------------------------------------------------------------------------------------------------------------------------------------------------------------------------------------------------------------------------------------------------------------------------------------------------------------gagagcatggttttggtcctttatgaccag-taataaatcataatttttattatctcaccttatttatttattttggggactattttaggctaatttgatttattagataatatttggattgttagccaattttaggaaataatataaatctgaattaattatgagattattgagctgaaattgttaatattttgattgcctaccttgtgattgaattacaattttatttaat--
>Punjuba_killipii_Palodorios_6252@NODE_4_length_598_cov_43.349328
---------------------------------------------------------------------------------------------------------------------------------------------------------------------------------------------------------------------------------------------------------------------------------------------------------------------------------------ttggtattctgatatcc-tttttctgacaaaggcaaaagatggcagataatgaggatggagaagagaggacttctcgtaggaataaatgggaggttgtaacacttacaacatcaacatatgaagctgcttctggttctggacaagttgagttgaaagataatgaccagggagaagcatctatgcaagatgaagctgaaacatcacgtgcctta--------------------------cagcatcaacatcacgtgctt-------------------------------------------------------------------------------------------------------------------------------------------gtatcattaaatg------------------------------tttttccttaatttaaacagtttgccgaaggtacaactttagaagattttggtttgattggcaaagaggaaagcatgtacgacactgcaaaatacagttctttacacagtgat------------------------------------------------------------------------------------------------------------------------gataataaat--------------------------------------------------------------------------------------------------------------------------------------------------------------------------------------------------------------------------------------------------------------------------------------------------------------------------------------------------------------------------------------------------------------------------------------------------------------------------------------------------------------------gagagcatggttttggtcctttatgaccagctagtgatttgtcatttttggcatcttcattttgaaagttcctctgtgacctactttggactagctggttttgcaatgcagaagtgaaagtaattgtaatttttacaaaataggactgagtaccttcactcttcagatagaaaggcgatgtaatgagaaatgttgcatgtacgtatggcatttaagctgtggtta----------
>Punjuba_killipii_Palodorios_6252@NODE_6_length_559_cov_47.178423
-------------------------------------------------------------------------------------------------------------------------------------------------------------------------------------------------------------------------------------------------------------------------------------------------------------aatacttatgttcattctggatagaattggtattctgatatcc-tttttctgacaaaggcaaaagatggcagataatgtggatggagaagagaggacttctcgtgggaatgaatgagaggttgtaacacttacagcatcaacatatgaggctgctcctggttctggacaagttgagttgaaaaataatgaccagggagacgcatctatgcaggatgaagctgaaacatcacgtgccttattcatgtctcgtcattttgtttttcctcccattgagcatgggaactt-------------------------------------------------------------------------------------------------------------------------------------------gcattttcagatgttccatattttgatgataagatgagcaaattttctgttcatggtcaacagtttgccgaaggtacaactttagaagattttggtttgatcggcaaagaggaaagcatgtatgacactgcaaaatacagttctttacacagtgat------------------------------------------------------------------------------------------------------------------------gataataaat--------------------------------------------------------------------------------------------------------------------------------------------------------------------------------------------------------------------------------------------------------------------------------------------------------------------------------------------------------------------------------------------------------------------------------------------------------------------------------------------------------------------gagagcatggctttggtcctttatgaccagttagtgatttgtcatttttggcatcttcattttgaaagttcctctgtgacctactttggactagctggttttgcaatg-------------------------------------------------------------------------------------------------------------------------------
>Punjuba_lehmannii_Escobar_7465@NODE_2_length_1432_cov_161.171956
------------------------------------------------------------------------------------------------------------------------------------------------------------aataaactttgagcgaagctgatttagcatt---taggattcttttgtaattgttttttggcttgtaaatttattatcttctcaagttttgggttaagtcaattccttcactccttgtgtatgtgcatgtgtttcgtgtaatattaatacttatgttcattctggatagaattggtattctgatatcc-tttttctgacaaaggcaaaagatggcagataatgaggatggagaagagaggacttctcgtgggaatgaatgggaggttgtaacacttacagcatcaacatatgaagctgctcctggttctggacaagttgagttgaaagataatgaccagggagacgcatctatgcaggatgaagctgaaacatcacgtggcttattcaagtctcgtcattttgtttttcctcccggtgagcatgagaacttgccattggaatctgactatagagagattcttggtcaatctggaggcaaagatgtctctgaagttgttgttgatgatggggctagacctagtggaaaggatgaagaaaatgtggtgatatctggaataaatgtttcagaagcgttttcagatgttccatattttgatgataagatgagcaaattttctgttcatggtaaacagtttgccgaaggtacaactttagaagattttggtttgattggcaaagaggaaagcatgtatgacactgcaaaatacagttctttacacagtgagacagattttggtgctgcaactgcatatggggacgatatagttgtgtctgaaacaatcgaacctgctgagcaagagtcaaacacttctcttgatttatcaaattcaaagaatttttctaaagatgaaaagtgccacccatcagatcttccttgtggagcttggtggaagcgaagagcttctgccttttatgctcatgcaaaggaggcaaatgcatactggtctattttcattgcagctgcagtgatgggccttgtaatgcttggtcagcgctggcaacaggaaagagcttatcaacttcagttgcacggtggtgtgaatgatgaggtgtgtccattattatgaaagttttctcagtgatattatttttaaaatattgtagttaatttacataataatatgcaattgatcaatgactcaaactacagtttcagccccctttaattttcttccatgtctcttgaagacatggtcaagactaatagattcttactgggaactatgtccaggaaagtttattgtttgataagtgggcactaaatgaacactttgtatgtttgggcttggtgctttttttactcgatgagccaagagaacttgttcctactctagatgcttgcaaaccactaaaatgagagcatggttttggtcctttatgaccagctagtgatttgtcatttttggcatcttcattttgaaagttcct------------------------------------------------------------------------------------------------------------------------------------------------------------------
>Punjuba_lehmannii_Escobar_7465@NODE_3_length_667_cov_65.022034
---------------------------------------------------------------------------------------------------------------------------------------aaacaaaagcatatatcccgtaataaactttgagcgaagctgatttagcatttag---gattcttttgtaatttttttttggcttgtaaatttattatcttctcaagttttgggttaagttaattccttcactccttgtgtatgtgcatgtgtttcgtgaaatattaatacttatgttcattctggatagaattggtattctgatatcc-tttttctgattaatgcaaaagatggcagataatgaggatggagaagagaggacttctcgtgggaatgaatgggaggttgtaccacttacagcatcaacatatgaagctacttctggttctggacaagttgagttgaaagataatgaccagggagaagcatctatgcaggatgaagctgaaacatcacgtgcctta--------------------------cagcatcaacatcgcgtgctt-------------------------------------------------------------------------------------------------------------------------------------------atatcattaaatg------------------------------tttttccttaatttaaacagtttgccaaaggtacaactttagaagattttggtttgattggcaaagaggaaagcatgtacgacactgcaaaatacagttctttacacggtgat------------------------------------------------------------------------------------------------------------------------gataataaat--------------------------------------------------------------------------------------------------------------------------------------------------------------------------------------------------------------------------------------------------------------------------------------------------------------------------------------------------------------------------------------------------------------------------------------------------------------------------------------------------------------------gagagcatggttttggtccttcatgaccagctagtgatttgtcatttttggcatcttcattttgaaagttcctctgtgacctactttggactagctggttttgcaatg-------------------------------------------------------------------------------------------------------------------------------
>Punjuba_lehmannii_Escobar_7465@NODE_6_length_542_cov_41.817204
-------------------------------------------------------------------------------------------------------------------------------------------------------------------------------------------------------------------------------------------------------------------------------------------------------------------------------------------------------------------------------------------aggatggagaagagaggacttctcgtgggaatgaatgggaggttgtaacacttacagcatcaacatatgaagctgcttctggttctggacaagttgagttgaaagataatgaccagggagaagcatctatgcaggatgaagctgaaacatctcgtgcctta--------------------------cagcatcaacatcgcgtgctt-------------------------------------------------------------------------------------------------------------------------------------------atatcattaaatg------------------------------tttttccttaatttaaacagtttgctgaaggtacaactttagaagattttggtttgattggcaaagaggaaggcatgtacggcactgcaaaatacagttctttacacagtgat------------------------------------------------------------------------------------------------------------------------gataataaat--------------------------------------------------------------------------------------------------------------------------------------------------------------------------------------------------------------------------------------------------------------------------------------------------------------------------------------------------------------------------------------------------------------------------------------------------------------------------------------------------------------------gagagcatggttttggtcctttttgaccagctagtgatttgtcattttttgcatcttcattttgaaagttcctctgtgacctactttggactcgctggttttgcaat----aagtgaaagtaattgtaatttttacaaaataggactgagtaccttcactcttcagatagaaaggtgatgtaatgagaaatgtcgcatgtacgtatggcatttaagctgtggtt-----------
>Punjuba_racemiflora_Jimenez_Soares_3626@NODE_1_length_1775_cov_198.965842
tggttattttactagaaatgaaataatcttcaaaggttggatgttctttgaaaccagaaaacttggtcgttttggttgtgtttttatttggtagcagaaattgcacaggctcaagcaatttgtttcataaaaacaaaacaaaagcatatatcccgtaataaacttttagtgaagctgatttagcatt---caggattcttttttaatttttttttggcttgtaaatttattatcttctcgagttttgggtttagtcaattccttcactccttgtgtatgtgcatgtgttttgtgtaatattaatacttatgttcattctggatagaattggtattctgatatcc-tttttctgacaaaggcaaaagatggcagataatgaggatggagaagagaggacttctcgtgggaatgaatgggaggttgtaacacttacagcatcaacatatgaagctgctcctggttctggacaagttgagttgaaagataatgaacagggagacgcatctatgcaggatgaagctgaaacatcacgtggcttattcaagtctcgtcattttgtttttcctcccggtgagcatgagaacttgccattggaatctgattatagagagattcttggtcaatctggaggcaaagatgtctctgaagtggttgttgatgatggggctagacccagtggaaaggatgaagaaaatgtggtgatatctggaataaatgtttcagaagcgttttcagatgttccatattttgatgataagatgagcaaattttctgttcatggtaaacagtttgccgaaggtacaactttagaagattttggtttgattggcaaagaggaaagcatgtatgacactgcaaaatacagttctttacacagtgagacagattttggtgctgcaactgcatatggggacgatatagttgtgtctgaaacaatcgaacctgctgagcaagagtcaaacacttctcttgatttatcaaattcaaagaatttttctaaagatgacaagtgccacccatcagatcttccttgtggagcttggtggaagcgaagagcttctgccttttatgctcatgcaaaggaggcaaatgcatactggtctattttcattgcagctgcagtgatgggccttgtaatgcttggtcagcgctggcaacaggaaagagcttatcaacttcagttgcacggtggtctgaatgatgaggtgtgtccattattatgaaagttttctcagagatattatttttaaaatattgtagttaatttacataataatatgcaattgatcaatgactcaaactacagtttcagccccctttaattttcttccatgtctcttgaagacatggtcaagactaatagattcttactgggaactatgtccaggaaagtttattgtttgataagtggccactaaatgaacactttgtatgtttgggcttggtgctttttttactcgatgagccaagagaacttgttcctactctagatgcttgcaaaccactaaaatgagagcatggttttggtcctttatgaccagctagtgatttgtcatttttggcatcttcattttgaaagttcctctgtgacctactttggactagctggttttgcaatgcagaagtgaaagtaattgtaatttttacaaaataggactgagtaccttcactcttcagatagaaaggcgatgtaatgagaaatgttgcatgtacgtatggcatttaagctgtggttaaataaagcca
>Punjuba_racemiflora_Jimenez_Soares_3626@NODE_3_length_1110_cov_79.990319
---------------------------------------------------------------------------------------------------------------------------------------------------------------------------------------------------------------------------------ctcatcattatccaaaacatt------------------------------------------------------------------------------------------------------------------------------------------------------------------catatttggaactgattaagacatattttttatatctgtcaatcttttcctaattt----------atccttattgaagccctctcaacaaaatcaaggagg--agagggaattaaaagatgactggggtagttttaaaaacaacatgtcatatttgttgaaagttagaatgcattggttggttaaagctctataaatagagtgcttagtgtgagatttagagatgcgaatgagag-------------------aagtcttcacctataggaggagggttaacataaatccctacctcattaaccatcaaaggaggagagttaacatatacctcattagtcaccaagaagtttagggtttaattacttctaagaaggaagaatccattgtatacattgatagttgataatcatt--------------gtaagcatgcgtgacactgcaaaatatagttctttacacaaggagacagtttttggtgttgcaactgcatatggggacgatatagttgtgtctgaaacaatcgaacctgctgaacaagagtcaaacacttctcttgatttaacaaattcaaagaatttttctaaagatgacaagtgccaaccatcaggtcttccttgtggagcttggtggaagtaaagagtttctactttttatgctcatgcaaaggaggcaaatgcatactggtctatttttattacagctgcagaggatgaactag--atgctttcc-------------------------------------------------------------------------------------------------------cagaga-ggagg----------------------------aagccatttcaaaca---tctcaagatcctctggtggcattttgcttat--------cacatcagaagctcttttaaacaagtcaggagtcacatttgaaggaattgatc----------------cagagttgata-------------------------------------gagtcaggggaacctctt--aaaaattggttttgataaattattagaatggggtgaaagcaatgg-----------------------tagcatttctggttcccccggttttgagactattcagttacatgagtgg-------cgatcccataattttgagttagaacta-------------------tgctctttaccttcaagcaccttagttgacaaagcggcaaatgcaacaaggacggacaaggaaaaagagttcaagcaatcatttcataaagcca
>Punjuba_racemiflora_Jimenez_Soares_3626@NODE_4_length_1085_cov_90.585317
-----------------------------------------------------------------------------------------------------------------------------------------------------------------------------------------------------------------------------------------------------------------------------------------------------------------------------------------------------------------------------------------------------------------tgatttatgttgtttggaagatctgagtgccatcggtgcagtctttgtcgtcgttcttccgttcaaat-------cttcaaggtgtattttcttgaaatttaaatatctattgaagagactccgagactgcagtggtgaatcatcttggg-------------aatcccagtgagcatgagaacttg-cattggaatctgattatagtgagattcttgttgaatctagtggcaaagatgcctctgaagttattgttgatgatggggccagacctagtggaaaggatgaagaaagtgtgatgatatctagaataaatgtttcagaagcgttttcagatgtaccatactttgatgataagatgagcaacttttctgttcatggttaacaatttgctcaaggtacaactttagaagattttgatttgattggcaaagag--gaacatgtatgacaatgcaaaatataattctttatacagtgagacagtttttggtgttgcaactgcatatggggacgatatagtttt--------tcaaagaacctggtgaacaagagtcaaacacttctcttgatttatcaaattcaaagaatttttctaaagatgacaagtgccac-tctcagttcttccttgtggagcttggtggaagtgaagaacttctgctttttaagctcatgcaaaggaggcaaatgcatactggtctattttcattacagctgtagaggatgaactag--atgctttcc-------------------------------------------------------------------------------------------------------caaacattgagg----------------------------aagccatctcaaacatcttttgaatatcctctggtggcattttacttat--------tacatcagaagctgttttaaacacgtcaggagtcacatttggaggaattgatc----------------caatgttgata-------------------------------------gaatcaggggaacctcttaaaaaaatgggttttgataaatcattagaatggggtgaaagcaatgg-----------------------tagcatttctggtt-ccccggttttgagactattcagttacttgagtgg-------caatcccataagtctgagttggaagta-------------------tggtctttaccttcaagctccttagttgaca--gtggcaaaagcaaaaaggacggataaaggtgaagagttcaagcaatcatttcataaagcca
>Punjuba_racemiflora_Jimenez_Soares_3626@NODE_5_length_934_cov_63.686114
tggttattttactagaaatgaaataatcttcaaaggttggatgttctttgaaaccagaaaaattggtc----------------attttggtggcagaaattgcacaggctcaagcaattgttt----------aaaacaaaagcatatatcccgtaataaactttgagcgaagctgatttagcatttag---gattctttcataatttttttttggcctgtaaatttattatcttctcaagttttgggttaagtcaattccttcactccttgtgtatgtgcatgtgtttcgtgaaatattaatacttatgttcattctggatagaattggtattttgatatcc-tttttctgacaaaggaaaaagatggcaaataatgaggatggagaagataggacttctcgtgggaatgaatgggaggttgtaacacttacaacatcaacatatgaagctacttctggttctggacaagttgagttgaaagataatgaccagggagaagcatctatacaggatgaaggtgaaatatcacatgcctta--------------------------cagcatcaacatcacgtgctt-------------------------------------------------------------------------------------------------------------------------------------------atatcattaaatg------------------------------tttttccttaatttaaacaatttgccgaaggtacaactttagaagattttggtttgattggcaaagagaaaagcatgtacgacactgcaaaatacagtt-tttacacagtgat------------------------------------------------------------------------------------------------------------------------gataataaat--------------------------------------------------------------------------------------------------------------------------------------------------------------------------------------------------------------------------------------------------------------------------------------------------------------------------------------------------------------------------------------------------------------------------------------------------------------------------------------------------------------------gagagcatggttttggtcctttatgaccagctagtgatttgtcatttttggcatcttcattttgaatattcctctgtgacctactttggactagttggttttgcaatgcagaagtgcaagtaattgtaatttttacaaaataggactgagtaccttcacttttcagatagaaaggtgacgtaatgagaaatgttgcatgtacgtatggcatttaagctgtggttaaataaagcca
>Punjuba_racemiflora_Jimenez_Soares_3626@NODE_6_length_794_cov_64.221757
-------------------------------------------------------------------------------------------------------------------------------------------------------------------------------------------------------------------------------------------------------------------------------------------------------------aatacttatgttcattctggatagaattggtattctgatatcc-tttttctgacaaaggcaaaagatggcagataatgtggatggagaagagaggacttctcgtgggaatgaatgagaggttgtcacacttacagcatcaacatatgaggctgctcctggttctggacaagttgagttgaaagataatgaccagggagacgcatctatgcaggatgaagctgaaacatcacgtgccttattcatgtctcgtcattttgtttttcctcccattgagcatgggaactt-------------------------------------------------------------------------------------------------------------------------------------------gcattttcagatgttccatattttgatgatatgatgagcaaattttctgttcatggtcaacagtttgccgaaggtacaactttagaagattttggtttgatcggcaaagaggaaagcatgtatgacactgcaaaatacagttctttacacagtgat------------------------------------------------------------------------------------------------------------------------gataataaat--------------------------------------------------------------------------------------------------------------------------------------------------------------------------------------------------------------------------------------------------------------------------------------------------------------------------------------------------------------------------------------------------------------------------------------------------------------------------------------------------------------------gagagcatggctttgatcctttatgaccagttagtgatttgtcatttttggcatcttcattttgaaagttcctctatgacctactttggactagctggttttgcaatgcagaagtgaaagtaattgtaattttaacaaaataggactgagtatcttcactcttcagatagaaaggcgataaaatgagaaatgttgcatgtacatatggcatttaaactgtggttaaataaaacta
>_R_Acacia_rostellifera_Murphy_466@NODE_1_length_1392_cov_325.015970
-----------------------------------------------------------------------------------------------------------------------------------------------------------------------------------------------------------------------------------------------------------------------------------------------------------ttaatacttatgttcattctggatagaattggtattctgatatcc--ttttctgacaaaggcaaaagatggcagataatgaggatggagaagagaggacttctcgtgggaatgaatgggaggttgtaacacttacagcatcaacatatgaagctgctcctggttctgggcaagttgagttgacagataatgaccagggagacgcatctatgcaggatgaagctgaaacatcacgtgccttattcatgtctcgccattttgtttttcctcccagtgagcatgagaacttgccattggaatctgatgatagtgagatacttgatcaatctgaaggcaaagatgtctctgaagtgattgttgatgat------------------------------------------------------------------------------ccatattttgatgataagatgagcaaattttctgttcatggtaaacagtttgccgaaggtacaactttagaagatcttggtttgattggcaaagaggaaaacatgtatgacactgcaaaatacagttctttacacagtgagacagattttggtgctgcaactgcatatggggacgatatagttgtgtctgaaacaatcgaacctgatgagcaagagtcaaacacttctcttgatttatcaaattcaaagattttttctaaagatgacaagtgccacccatcagatcttccttgtggagcttggtggaagcgaagagcttctgccttttatgctcatgcaaaggaggcaaatgcatactggtctattttcattgcagctgcagtgatgggccttgtaatgcttggtcagcgctggcagcaggaaagaacttatcaacttcagttgcacggtggtgtaaatgatgaggtgtgtccattattatgaaagttttctctgagatgatatttttaaaatattgtagttaatttacataataatgtgtaattgatcaatgtctcaagctacagtttcagccccctttaattttcttccatgtctcttgaagacatggccaagactaatagattcttactgggaactatgtccaggaaagtttattgtttgataagtgggtactgaatgaacactttgtatgtttgggcttggtgctttttttactctatgagccaagagaacttgttcctgcactagatgcttgctaaccacaaaattgagagcatggttttggtcctttatgaccagctagtgatttgtcatttttggcatctttattttgaaagttcctctgtgacctactttggactagctttttttgcaatgcagaagtgaaagtaattgtaattttaacaaaataagactgagtatcttcactcttctgatagaaaggcgatgtaatgagaaatgttgcatgtacatatgacatttaagctgtggttaaataaagcta
>_R_Albizia_adinocephala_FHO33_88@NODE_2_length_1029_cov_56.696429
-------------------------------------------------------------------------------------------------------------------------------------------------------------------------------------------------------------------------------------------------------------------------------------------------------------------------------------------------------------------------------------------------------------------------------------------------------------------------------tcaaat-------cttcaaggtttcttttcttggaatttaaatatctattgaagagactccaagactgtagtgctgaatcatcttggg-------------aatcccagtgagcatgagaacttaccattggaatctgattattgtgagatttttgttgattctagtggcagagatgcctctgaagttattgttgatgatggggccagacttagtggaaaggatgaagaaagtgtgatgatatctagaataaatgtttcaaaagtgttttcagatgtaccatactttgatgataagatgaccaaattttctattcaaggttaacagtttgcccaatatacaactttagaagattttgatttgattggcaaagaggaaagcatgtgtgacaatgcaaaatatagttctttacacagtgagacagtttttggtgttgcaactacatatggggacgatatacttgtgtctgaaacaatcgaacctgctgaacaagagtcaaacacttctcttgatttatcaaattcaaagaatttttctaaagatgataagtgccacccctcagatcttccttgtggagcttggtggaagtgaagagcttctgctttttatgctcatgcaaaggaggcaaatgcatactggtttattttcattataactccagaggatgaactag--atgctttcc-------------------------------------------------------------------------------------------------------caaacattgagg----------------------------aagccatttcaaacatcttctgaagatcctctggtagtattttacttat--------cacatcagaagttgttttaagcatgtcaggagtcacatttggaggagttgatc----------------caaagttgata-------------------------------------gaataaggggaacctctt--aaaaatgggttttaataaattattagaatggggtgaaagcaatgg-----------------------tagcgtttctggttcccccggttttgagactattcagttacatgagtgg-------caatcccataattctaagttggaacta-------------------tggtctttatcttcaagctccttagttgacaaagtggcaaaagcaacaaggacagacaaaggtgaagagttcaag-------------------
>_R_Albizia_coripatensis_Hughes_2433@NODE_2_length_1427_cov_161.495556
tgattacaactttttgaaggagatattccaccaatattgacggttttgtagatggcaaatggaaggccagtggttcctctctcacttctgggaatccgtaatggaatttttgaactaatggaattga-------attacaaaagcatatatcctgtaatgaagtttgagtgaagctaatttagcatttag---gattcttttgtaattgttttttggcttgtagatttattatcctctcaagttttgggttaagtaaattccttcactccttgtgtatgtgcatgtgttttatgtaatattaatgcttatgttcattcgtgatagaatttttattctgatatcc-tttttctgacaaaggcaaaagatggcaaataataaggatggagaagagaggacttctcgtgggaatgaatgggaggttgtaacacttatagcattaacatat--agcttcttctggttatggacaagttgagttgaaagataatgaccagggagacacatctatgcaggatgaagctgaaacatcacgtgccttattcatgtcttgtcattttgtttttcctcccattaagcatgagaacttgccattggaatctgattagagttagattctgggtcaatctagaggcaaagatgtctctaaagttattgttgataatggggccagacctagtggaaaggatgaagaaaatgtgatgatttcaggaataaatgtttcagaagcattttcagatattccatattttgatgataagatgagcaaattttctgttcatggtaaacgatttgccgaaggtacaactttagaagattttggtttgatt-gcaaagaggaaagtatgtacgatactacaaaatatagttctttacataatgat------------------------------------------------------------------------------------------------------------------------gataataaat--------------------------------------------------------------------------------------------------------------------------------------------------------------------------------------------------------------------------------------------------------------------------------------------------------------------------------------------------------------------------------------------------------------------------------------------------------------------------------------------------------------------gagagcatggttttggtcctttatgaccagctagtgatttgtca-ttttagcatcttcattttgaaagttcctctgtgacctactttggactagctggttttgcaatgcagaagtgaaagtaattataaatttaacaaaataggactaagtgtcttcactcttcagatagaaaggcgatgtaatgagaaatgttgcatatacgtatggcatttaagctgtggttaaataaagcta
>_R_Albizia_decandra_Vilhena_231@NODE_1_length_1188_cov_55.993699
--------------------------------------------------------------------------------------------------------------------------------------------------------------------------------------------------------------------------------atttattatcttctcgagttttgggttaagtcaattccttcattccttctgtatgtgcatgtgttttgtgtaatattaatacttatgttcattctggatagaattggtattctgatatcc-tttttttgacgaaggcaaaagatggcagataaggaggatggagaagagaggacttctcgtgggaatgaatgggaagttgtaacacttacagcatcaacatatgaagctgctcctggttctggacaagttgagttgaaagataataaacagggagacgcatctatgcaggatgaagctgaaacatcacgtgccttattcatgtctcgtcattttgtttttcctcccggtgagcatgagaacttgccattggaatctgattatagtgagattcttggtcaatctgaaggcaaggatgtctctgaagttattgttgatgatggggccagacctagtggaaaggatgaagaaaatgtgatgatatctggaataaatgtttcagaagcgttttcagatgttccatattttgatgataagatgagcaaattttcagttcatggtaagcagtttgccgaaggtacaactttagaagattttggtttggttggcaaagaggaaagcatgtatgacactgcaaaatacagttctttacacggtgagacagattttggtgctgcaactgcatatggggatgatatagttgtgtctgaaacaatcgaacctgctgagcaagagttaaacacttctcttgatttatcaaattcaaagaatttttctaaagatgacgagtgccacccatcagatcttccttgtggagcttggtggaagcgaagagcttctgccttctatgctcaagcaaaggaggcaaatgcatactggtctattttcattgcagctgcagtgatgggccttgtaatgcttggtcagcgctggcagcaggaaagagcttatcaacttcagttgcacggtggtgtaaatgatgaggtatgtccattactatgaaagttgtctctgaggtgttatttttaaaatattgtagttaattaacataataatatgcaattgatcaatgactcaaactacagtttcagccccctttaattttcttccatgtttcttgaagacatatccaagactaatagattcttgttgggaactatgtccaggaaagtttattgtttgataagtggg----------------------------------------------------------------------------------------------------------------------------------------------------------------------------------------------------------------------------------------------------------------------------------------------------------------------------------------------
>_R_Albizia_edwallii_Dalmaso_272@NODE_1_length_1400_cov_11.276580
-------------------------------------------------------------------------------------------------------------------------------------------------------------------------------------------------------tttttaattgttttttggcttgtaaatttattatcttctcgagttttgggttaagtcaattccttcactccttgtgtatgtgcatgtgttttgtgtaatatcaatacctatgttcattctcgatagaattggtattctgatatcc-tttttctgacaaaggcaaaagatggcagataatgagaatggagaagagaggacttctcgtgggaatgaatgggaggttgtaacacttacagcatcaacatatgaagctgctcctggttctggacaagttgagttgaaagataataaccagggagacgcatctatgcaggatgaagctgaaacatcacgtgccttattcatgtctcgtcattttgtttttcctcctggtgagcatgagaacttgccattggaatctgatgatagtgagattcttggtcaatctggaggcaaggatgtctctgaagttattgttgatgatgggaccagacctagtggaaaggatgaagaaaatgtgatgatatctggaataaatgtttcagaagcgttttcagatgttccatattttgatgataagatgagcaaattttctgttcatggtaagcagtttgccgaaggtacaactttagaagattttggtttggttggcaaagaggaaagcatgtatgacactgcaaaatacagttctttacacagtgagacagattttggtgctgcaactgcatatggggacgatgtagttgtgtctgaaacaatcgaacctgctgagcaagagtcaaacacttctcttgatttatcaaattcaaagaatttttctaaagatgacaagtgccacccatcagatcttccttgtggagcttggtggaagcgaagagcttctgccttttatgctcaagcaaaggaggcaaatgcatactggtctattttcattgcagctgcagtgatgggccttgtaatgcttggtcagcgctggcagcaggaaagagcttatcaacttcagttgcacggcggtgtaaatgatgaggtatgtccattactatgaaagttttctctgaggt---------------------------------------------------------------------------------------------------------------------------tattcttactgggaactatgtccaggaaagtttattgtttgataagtgggcactaaatgaacactttgtatgtttgggattggtgctttttttactctatgagccaagagaacttgttcctacactagatgcttgcaaatcactagaatgagagcatggttttggtcctttatgaccagctagtgatttgtcatttttggcatctttattttgaaagttcctttgtgacctactttggactagctggttttgcaatgcagaagtgaaagtaattgtaaatttaacaaaataggattgagaatcttcactcttcagatagaaaggcgatgtaatgagaaatgttacatgtacg--------------------------------
>_R_Albizia_edwallii_Dalmaso_272@NODE_2_length_618_cov_2.607460
-------------------------------------------------------------------------------------------------------------------------------------------------------------------------------------------------------------att-----------------attatttcttcttcgagttagtgcctgacttagatcctcgcc------------------------------------------cgcccaccacgcatatttccagtaa-cttatatcc---------------------------------------------------gacttcctcttca----------------cactacctactacagccggttttaccgattccgccggtctcttat-------------------ttcctttcccgataaatcc-----ctataaaacccat---------------------------------------------tttcagagcacgaagatgcagttttaatc---------------tcgtcggaaatctgttcggacagtcgtctc-------accgtcgatctc--------------------------------------------------------ttggattctgcttctgtatatttcccttcctgtttctgtgaattata---ttgttttttatggtgaaaaattctccgattgtattctgtctgatgattgtgttctgatg------------------------------------------------------------------------------------------------------------------------------------------------------------------------------gttgctaact-----------------------------------------------------------------------------------------tctg-----------------------------------------------------------------------------------------------------------------------------------------------------------------------------------------------------------------------------------------------------------------------------------------------------------------------------------------------------------------------------------------------------------------------attaataccgtttcgggtctccgcgtctatttgacaatttattattgcctgtatttatgtcgttatgtttgttctaaggattg-----------atgacttaggaaagttgatgcatacttgat--------------------------------------------------------------------------------------------------------gaaacta
>_R_Albizia_multiflora_Hughes_3090@NODE_1_length_1863_cov_174.227884
tggttattttactagaaatgaaatagtcgtcaaaggttggatgttccttgaaaccagaaaacttggtcgttttggttgtgtttttatttggtagcagaaattgcacaggctcaagcaatttg-ttcataaaaacaaaacaaaagcatatatcccgtaataaactttgagtgaagatgatttagcatt---caggattcttttttaattgttttttggcctgtaaatttattatcttctcgagttttgggttaagtcaattccttcactccttgtgtatgtgcatgtgttttgtgtaatattaatacttatgttcattctggatagaattggtattctgatatcc-tttttctgacaaaggcaaaagatggcagataaggaggatggagaagagaggacttctcgtgggaatgaatgggaagttgtaacacttacagcatcaacatatgaagctgctcctggttctggacaagttgagttgaaagataataaacagggagacgcatctatgcaggatgaagctgaaacatcacgtgccttattcatgtctcgtcattttgtttttcctcccggtgagcatgaaaacttgccattggaatctgattatagtgagattcttggtcaatctggaggcaaggatgtctctgaagttattgttgatgacggggccagacctagtggaaaggatgaagaaaatgtgatgatatctggaataaatgtttcagaagcgttttcagatgttccatattttgatgataagatgagcaaattttcagttcatggtaagcagtttgccgaaggtacaactttagaagattttggtttggttggcaaagaggaaagcatgtatgacactgcaaaatacagttctttacacagtgagacagattttggtgctgcaactgcatatggggacgatatagttgtgtctgaaacaatcgaacctgctgagcaagagtcaaacacttctcttgatttatcaaattcaaagaatttttctgaagatgacaagtgccacccatcagatcttccttgtggagcttggtggaagcgaagagcttctgccttttatgctcaagcaaaggaggcaaatgcatactggtctattttcattgcagctgcagtgatgggccttgtaatgcttggtcagcgctggcagcaggaaagggcttatcaacttcagttgcacggtggtgtaaatgatgaggtatgtgcattactatgaaagttttctctgaggtgttatttttaaaatattatagttaattaacataataatatgcaattgatcaatgactaaaactacagtttcagccccctttagttttcttccatgtttcttgaagacatgtccaagactaatagattcttgttgggaactatgcccaggaaagtttattgtttgataagtgggcactaaatgaacactttgtatgtttgggattggtgctttttttactctatgagccaggagaacttgttcctacactagatgcttgcaaaccaccagaatgagagcatggttttggtcctttatgaccagctagtgatttgtcatttttggcatcttcattttgaaagttcctttgtgacctactttggactagctggttttgcaatgcagaagtgaaagtaattgtaattttgacaaaataagactgagtatcttcactcttcagatagaaaggcgatgtaatgagaaatgttgcatttacgtatggcatttaagctgtggttaaataaagcta
>_R_Albizia_multiflora_Hughes_3090@NODE_2_length_1594_cov_95.416612
-------------------------------------------------------------------------------------------------------------cttgaatttttctctaccgaagacctggtcgagtttgtatttcctccatcgaatt---gacgcgtccacctcagtctctctactcattcttatccaattcaaatcagtcttgtagttgtgatattctgctgtgtacgtctttgtttcaagactcatcaaggttcagtgagtcattaagagtattggaatatcaccattgccatttcagaatgtttcagagggtttttttgttttgtgtgctctaccactgcgattctactgcaaagaa-------------------accattgatttatgtcgtttggaagatctgagtgccatcgatgcagtctttatcttcgttcttccgttcaaat-------cttcaaggtttcttttcttggaatttaaatatctattgaagagactccg-gactgcagtggtgaatcatcttggg-------------aatcccagtgagcatgagaacttgccattggaatctgattattgtgagatttttgttgactctagtggcaaagatgcctctgaagttattgttgttgatggggccagacttagtggaaaggatgaaggaagtgtgatgatatctagaataaatgtttcaaaagtgttttcagatgtaccatactttgatgataagatgaccaaattttctgttcatggttaatagtttgcccaaggtacaactttagaagattttgatttgattggcaaagaggaaagcatgtatgacaatgcaaaatatagttctttacacagtgagacagtttttggtgttgcaactgcatatggggacgatatacttgtgtctgaaacaatcgaacctgctgaacaagagtcaaacacttctcttgatttatcaaattcaaagaatttttctaaagatgacaagtgccacccctcagatcttccttgtggagcttggtggaagtgaagagcttctgctttttatgcttatgcaaaggaggcaaatgcatactggtctattttcatcataactgcagaggctgaactag--atgctttcc-------------------------------------------------------------------------------------------------------caaacattgagg----------------------------aagccatttcaaacatcttctgaagatcctctagtagcattttacttat--------tacatcagaagctgttttaaacatgtcagg-gtcacatttggaggattttatc----------------caaagttgata-------------------------------------gaatcaggggaacctctt--aaaaatgggttttgataaatcattagaatggggtgaaagcaatgg-----------------------tagcatttctggttcccccggttttgagactattcagttacattagtgg-------caatcccataattctgagttggaacta-------------------tggtctttatcttcaagctccttagttgacaaagtggcaaaagcaacaaggacagacaaaggtgaagagctcaagcaatcatttcatgaagcca
>_R_Albizia_niopoides_Simon_1601@NODE_1_length_1920_cov_183.459577
tggttattttactagaaatgaaatagtcgtcaaaggttggatgttccttgaaagcagaaaacttggtcgttgtggttgtgtttttatttggcagcagaaattgcacaggctcaagcagtttg-ttcataaaaacaaaacaaaagcatatatcccgtaataaactttgagtgaagatgatttagcatt---caggattcttttttaattgttttttggcctgtaaatttattatcttctcgagttttgggttaagtcaattccttcactccttgtgtatgtgcatgtgttttgtgtaatattaatacttatgttctttctggatagaattggtattctgatatcc--ttttctgacgaaggcaaaagatggcagataaggaggatggagaagagaggacttctcgtgggaatgaatgggaggttgtaacacttacagcatcaacatatgaagctgctcctggttctggaaaagttgagttgaaagataataaacagggaggcgcatctattcagcatgaagctgaaacatcacgtgccttattcatgtctcgtcatttcgtttttcctcccggtgagcatgagaacttgccattggaatctgatcatagtgagattcttggtcaatcaggaggcaaggatgtctctgaagttattgttgatgatggggccagacctagtggaaaggatgaagaaaatgtgatgatatctggaataaatgtttcagaagcattttcagatgttccatattttgatgataagatgagcaaattttcagttcatggtaagcagtttgccgaaggtacaactttagaagattttggtttggttggcaaagaggaaagcgtgtatgacactgcaaaatacagttctttacacagtgagacagattttggtgctgcaactgcatatggggacgatatagttgtgtctgaaacaatcgaacctgctgagcaagagtcaaacacttctcttgatttatcaaattcaaagaatttttctaaagatgacaagtgccacccatcagatcttccttgtggagcttggtggaagcgaagagcttctgccttttatgctcaagcaaaggaggcaaatgcatactggtctattttcattgcagctgcagtgatgggccttgtaatgcttggtcagcgctggcagcaggaaagagcttatcaacttcagttgcacggtggtgtaaatgatgaggtatgtccattactatgaaagttttctctgaggtgttatttttaaaatattgtagttaattaacataataatatgcaattgatcaatgactcaaactacagtttcagccccctttaattttcttccatgtttcttgaagtcatgtccaagactaatagattcttactgggaactatgtccaggaaaatttattgtttgataagtgggcactaaatgaacactttgtatgtttgggattggtgctttttttactctatgagccaagagaacttgttcctacactagatgcttgcaaacaactagaatgagagcatggttttggtcctttatgaccagctagtgatttgtcatttttggcatcttcattttgaaagttcctttgtgacctactttggactagctgtttttgaaatgcagaagtgaaagtaattgtaattttaacaaaataagaatgagtatcttcactcttcagatagaaaggcgatgtaatgagaaatgttgcatttaaatatggcatttaagctgtggttaaataaagcta
>_R_Albizia_subdimidiata_var_minor_Gorts_341@NODE_1_length_1432_cov_58.433210
------------------------------------------------------------------------------------------------------------------------------------------------------------------ctttgagtgaagatgatttagcatt---caggattcttttttaattgttttttggcctgtaaatttattatcttctcgagttttgggttaagtcaattccttcactccttgtgtatgtgcatgtggtttgtgtaatattaatacttatgttcattctggatagaattggtattctgatatcc-tttttctgacaaaggcaaaagatggcagataaggaggatggagaagagagggcttctcgtgggaatgaatgggaggttgtaacactttcagcatcaacatatgaagctgctcctggttctggacaagttgagttgaaagataataaacagggagacgcatcaatgcaggatgaagctgaaacatcacatgccttattcatgtctcgtcattttgttttccctcccggtgagcatgagaacttgccgttggaatctgattatagtgagattcttggtcaatctggcggcaaggatgtctctgaagttattgttgatgatggggccagacctagtggaaaggatgaagaaaatgtgatgatatctggaataaatgtttcagaagcgttttcagatgttccatattttgatgataagatgagcaaattttcagttcatggtaagcagtttgccgaaggtacaactttagaagattttggtttggttggcaaagaggaaggcatgtatgacactgcaaaatacagctctttacacagtgagacagattttggtgctgcaactgcatatggggacgatatagttgtgtctgaaacaatcgaacctgctgagcaagagtcaagcacttctcttgatttatcaaattcaaagaatttttctaaagatgacaagtgccacccatcagatcttccttgtggagcttggtggaagcgaagagcttctgccttttatgctcaagcaaaggaggcaaatgcatactggtctattttcattgcagctgcaatgatgggccttgtaatgcttggtcagcgctggcagcaggaaagagcttatcaacttcagttgcacggtggtgtaaatgatgaggtatgtccattactgtgaaagttttctctgaggtgttatttttaaaatattgtagttaattaacataataatatgcaattggtcaatgactcaaactacagtttcagccccctttaattttcttccatgtttcttgaagacatgtccaagactaatagattcttgttgggaactatgtccaggaaagtttattgtttgataagggggcactaaatgaacactttgtatgtttgggatgggtgctttttttactctatgagccaagagaacttgttcctacactagatgcttgcaaaccactagaatgagagcatggttttggtcctttatgaccagctagtgatttgtcatttttggcatcgtcattttgaaagttcctttgtgacc----------------------------------------------------------------------------------------------------------------------------------------------------------
>_R_Albizia_subdimidiata_var_subdimidiata_Ferreira_210@NODE_1_length_1540_cov_224.931647
-----------------------------------------ttttccttgaaaccagaaaacttggtcgttttggttgtgtttttatttgatagcagaaattgcacaggctcaagcaatttg-ttcataaaaacaaaacaaaagcatatatcccgtaataaactttgagtgaagatgatttagcatt---caggattcttttttaattgttttttggcctgtaaatttattatcttctcgagttttgggttaagtcaattccttcactccttgtgtatgtgcatgtggtttgtgtaatattaatacttatgttcattctggatagaattggtattctgatatcc-tttttctgacaaaggcaaaagatggcagataaggaggatggagaagagaggacttctcgtgggaatgaatgggaggttgtaacacttacagcatcaacatatgaagctgctcctggttctggacaagttgagttgaaagataataaacagggagacgcatctatgcaggatgaagctgaaacatcacatgccttattcatgtctcgtcattttgttttccctcccggtgagcatgagaacttgccattggaatctgattatagtgagattcttggtcaatctggaggcaaggatgtctctgaagttattgttgatgatggggccagacctagtggaaaggatgaagaaaatgtgatgatatctggaataaatgtttcagaagcgttttcagatgttccatattttgatgataagatgagcaaattttcagttcatggtaagcagtttgccgaaggtacaactttagaagattttggtttggttggcaaagaggaaggcatgtatgacactgcaaaatacagttctttacacagtgagacagattttggtgctgcaactgcatatggggacgatatagttgtgtctgaaacaatcgaacctgctgagcaagagtcaagcacttctcttgatttatcaaattcaaagaatttttctaaagatgacaagtgccacccatcagatcttccttgtggagcttggtggaagcgaagagcttctgccttttatgctcaagcaaaggaggcaaatgcatactggtctattttcattgcagctgcagtgatgggccttgtaatgcttggtcagcgctggcagcaggaaagagcttatcaacttcagttgcacggtggtgtaaatgatgaggtatgtccattactatgaaagttttctctgaggtgttatttttaaaatattgtagttaattaacataataatatgcaattggtcaatgactcaaactacagtttcagccccctttaattttcttccatgtttcttgaagacatgtccaagactaatagattcttgttgggaactatgtccaggaaagttcattgtttgataagggggcactaaatgaacactttgtatgtttgggatgggtgctttttttactctatgagccaagagaacttgttcctacactagatgcttgcaaaccactagaatgagagcatggttttggtcctttatgaccagctagtgatttgtcatttttggcatcgtcattttgaaagt----------------------------------------------------------------------------------------------------------------------------------------------------------------------
>_R_Albizia_tomentella_Leach_Dunlop_3801@NODE_1_length_1625_cov_256.940568
--------------------------------------------------aaaccagaaaacttggtcgtgttggttgtgtttttatttggtagcagaaattgcacaggctcaagcaa-ttgtttcaaaaaaaggaaacaaaagc--gtatcccgtaataaacttcgagtgaagcggatttagcatt---taggattcttttttaattgttttttggcttgtaaatttattatcttctcgagttttgggttaagtcaattccttcactccttgtgtatgggcatgtgtttt-tgtaatattaatacttatgttcattctggatagaattggtattctgatatct-tttttctgacaaaggaaaaagatggcagataatgaggatggagaagagaggacttctcgtgggaatgaatgggaggttgtaacacttacagcatcaacatatgaagctgctcctgtttctggaaaagttgagttgaatgataatgaccagggagacgcatctatgcaggatgaagctgaaacatcaagtgccttattcatgtctcgtcattttgtttttcctcccagtgagcatgagaacttgccattggaatctgattgtagtgagattcttggtcaatctggaggcaaagatgtctctgaagttattgttgatgatggggccagacctagtggaaaggatgaagaaaatgtgatgatatctggaataaatgtttcagaagcgttttcagatgttccatattttgacgataagatgagcaaattttctgttcatggtaaacagtttgccgaaggtaccactttagaagattttggtttgattggtaaagaggaaagcatgtatgacactgcaaaatacagttctttacacagtgagacagattttggtgctgcaaccgcatatggggatgatatagttgtgtctgaaacaatcgaacctgctgagcaagagtcaaacacttctcttgatttatcaaattcaaagaatttttctaaggatgagaagtgccacccatcagatcttccctgtggagcttggtggaagcgaagagcttctgccttttatgctcacgcaaaggaggcaaatgcatactggtctattttcattgcagctgcagtgatgggccttgtaatgcttggtcagcgctggcagcaggaaagagcttatcaacttcagttgcacagtggtgtaaatgatgaggtgtgtccattattatggaagttttctctgagatgttatttttaaaatattgtagttaatttacataataatatgcaattgatcaatgacttaaactgcagtttcagccccctttaattttcttccatgtctcttgaagacatggccaaaactgatagattcttactgggaactatgtccaggaaagtttcttgtttgataagtgggcactaaatgaacactttgtatgtatgggcttggtaatttttttactctatgagccaagagaacttgttcctacactagttgcttgcaaaccactaaaatgagagcatggttttggtccgttatgaccagctaatgatttgtcattgttggcatcttcattttgaaagttcctctgtgacctactttggactagctggttttgcaatgcagaagtgaaagtatttgtaattgtaacaaaacaggactgagtatcttcactttt------------------------------------------------------------------------
>_R_Albizia_tomentosa_Hughes_648@NODE_3_length_891_cov_28.775184
----------------------------------------------------------------------------------------------------------------aaataggtgattcaatcc------------------------------agaatttgttaagtgagatttgatccttag---ctttttctcacaatt-ttttatctcatttgcattcatttttattttgtattctca------ttcaccacttaattatttgaccaaatagaattaaaattactaattttgatatttatggtcaattctcatggaaatgatatttttctcacc-tctttattacttgtttatgacaatatacactacaccatttacacccaaaacatttattgtgggaatgaatgggaggttgtaacacttacagcatcaacata--------------------------------------------------------------------------------------------------------------------------------------------taccattggaa--tgattagagtgagattctggatccatatggaggcaaagacgtctctaaagttattgttgatgatggggccagacctagtagaaaggatgaggaaaatttgatgatatcaggaataaatgtttcagaagcattttcatatattccatattttgatgacaagatgagcaaattttctgttcatagtaaacagtttgccgaaggtacaaaattagaagattttggtttgatt-gcaaagaggaaagcacgtacgatactgtaaaatacagttctttacatcatgat------------------------------------------------------------------------------------------------------------------------gaaaataaac--------------------------------------------------------------------------------------------------------------------------------------------------------------------------------------------------------------------------------------------------------------------------------------------------------------------------------------------------------------------------------------------------------------------------------------------------------------------------------------------------------------------gagagcatggttttggtccttt----------aatgattagtcatttttagcatcttcattttgcaagttcctctgtgacctactttgcctcaattttgtatgttgt-----------------------------------------------------------------------------------tatctgatggacttgcgacatgtggactttagtttttt-------
>_R_Albizia_xerophytica_Hughes_1435@NODE_2_length_948_cov_25.273249
-------------------------------------------------------------------------------------------------------------------------------------------------------------------------------------------------ctttttctcataattgttttatatcatttacattcatttttattttgtattctca------atcactatttaattgttagaccaaataaatttaaaattactaattttgatatttatggttaatcctcatgggaatgatacttttctcacc-tcattattatttatttacgacagtatacactacaccatttacacctgtaacacttctcgtgggaatgaatgggaggttgtaacagttacaacattaacata--------------------------------------------------------------------------------------------------------------------------------------------tgcgattggaa--tgattagagtgagattctgggtcaatatggaggcaaggatgtctctaaagttattgttgatgatggggccagacgtagtagaaaggatgaggaaaatttgatgatatcaggaataaatgtttcagaagcattttcatatattccatactttgatgataagatgagcaaattttctgttcatagtaaacagtttgccgaaggtacaaaattagaagattttggtttgatt-gcaaagaggaaagaatgtacgatactgcaaaatacacttctttacatcatgat------------------------------------------------------------------------------------------------------------------------gataataaat--------------------------------------------------------------------------------------------------------------------------------------------------------------------------------------------------------------------------------------------------------------------------------------------------------------------------------------------------------------------------------------------------------------------------------------------------------------------------------------------------------------------gagagcatagttttggtcctttatgaccagctaatgatttgtcatttttagcatcttcattttgaaagttcctctgtgacctactttggactagctggttttgcaatgtagaagtgaaagtaattgtaa-tttaacaaaataggactgagtatcttcactcttcagatagaaaggcgatgtaatgagaaatgttgcctgtacatatggcgtttaagccgtggttaaataaagcta
>_R_Balizia_elegans_Iganci_870@NODE_1_length_1993_cov_152.111169
tggttattttactagaaatgaaataatcgtcaaaggttggatgttctttgaaaccagaaaacttggtcgttttggttgtgtttttatttggtagcagaaattgcacaggctcaagcaatttgtttcataaaaacaaaacaaaagcatatatcccgtaataaactatgagtgaagctgatttagcatt---caggattcctttttaattgttttttggcttgtaaatttattatcttctcaagttttgggttaagtcaattccttcactccttgtgtatgtgcatgtgttttgtgtaatattaatacttatgttcattctggatagaattggtattctgatatcc-tttttctgacaaaggcaaaagatggcagataatgaggatggagaagagaggacttctcgtgggaatgaatgggaggttgtaacacttacagcatcaacatatgaagctgctcctggttctggacaagttgagttgaaagataatgaccagggagatgcatctatgcaggatgaagctgaaacatcacgtgggttattcatgtctcgtcattttgtttttcctcccggtgagcatgagaacttgccattggaatctgattatagagagattcttggtcaatctggaggcaaagatgtctctgaagttattgttgatgatggggccagacctagtggaaaggatgaagaaaatgtggtgatatctggaataaatgtttcagaagcgttttcagatgttccatattttgatgataagatgaagaaattttctgttcatggtaaacagtttgccgaaggtacaactttagaagattttggtttgattggcaaagaggaaagcatgtatgacactgcaaaatacagttctttacacagtgagacagattttggtgctgcaactgcatatggggacgagatagttgtgtctgaaacaattgaacctgctgagcaagagtcaaacacttcgcttgatttatcaaattcaaagaatttttctaaagatgataagtgccacccatcagatcttccttgtggagcttggtggaagcgaagagcttctgccttttatgctcatgcaaaggaggcaaatgcatactggtctattttcattgcagctgcagtgatgggccttgtaatgcttggtcggcgctggcagcaggaaagagcttatcaacttcagttgcacggtggtgtaaatgatgaggtgtgtccattattatgaaagttttctctgagatgttatttttaaaattttgtagttaatttacataataatgtacaattgatcaatgactcaaactacagtttcagccccctttaattttcttccatgtctcttcaagacatggccaagacttgtagattcttactgggaactatgtccaggaaagtttcttgtttgataagtgggcactaaatgaacactttgtatgtttgggcttggtgctttttttactctatgagccaagagaacttgttcctactctagatgcttgcaaaccactaaaatgagagcatggttttggtcctttatgaccagctagtgatttgtcatttttggcatcttcattttgaaagttcctctgtgacctactttggactagctggttttgcgatgcagaagtgaaagtaattgtaaatttaacaaaataggactgagtatcttcactcttcggatagaaaggcgatgtaatgagaaatgttgcatgtacgtatggcatttaagctgtggttaaataaagcta
>_R_Balizia_elegans_Iganci_870@NODE_3_length_1628_cov_120.732431
-------------------atcaccatccgagaaagtcgttgtttcgtcttcaccacaatgttcgccgtccaacgctgtgtgattttcctgtcgaagcacgtcattgaacttgaatctttttccactgaagacctggtcgagttcgtatctcctccatcgaatt---gacgcatccatctcagtctctctactcattcttctccgattcaaatcagtcttgtagtcgtgatattctcctgtgaacgtctctgtttcaagattcatcaagattcggtgagtcattaagagtattggaatatcatcactgccgtttcagaacgtttcagaggg----------ttttttgctctgccactgcgattctactgcaaagaa-------------------accattgatttatgttgttcggaagatctaagtgccatcgatgcggtctttgtcgtcgttcttcctttcaaat-------cttcaaggtttcttttcttagaatttaaatatctattgaagagactccgagactgcagtgatgaatcatcttggg-------------aatcccagtgagcatgagaacttgccattggaatctgattatagtga-attcttgttgaatctggtggcaaagatgcctctgaagttattgttaatgatggggccagacctagtggaaaggatgaagaaagtgtgacgatatctagaataaatgtttcagcagcgttttcagatgtaccatactttgatgataagatgagcaaattttctgttcatggttaacagtttgcccgaggtacaactttagaagattttgatttgatttgcaaagagtaaagcatgtgtgacaatgcaaaatatagttctttacacagtgagacagtttttggtgttgcaactgcatatgtggacaatatagttgtgtctgaaacaatcgaaccagctgaacaagagtcaaacacttctcttgatttatcaaattcaaagaatttttctaaagatgacaagtgccacccctcagatcttccttgtggagcttggtggaagtaaagaacttctgctttttatgctcatgcaaaggaggcaaatgcatactggtctattttcattgcagctgtaaaggatgaactag--atgctttcc-------------------------------------------------------------------------------------------------------caaacattgaag----------------------------aagccatttcaaacatcttctgaagatcctctggtggcattttacttat--------cacatcagaagctgttttaaacatgttaggagtcacatttggaggaattgatc----------------caaagttgata-------------------------------------gaatcaggggaacctcttaaaaaaatgggttttgataaatcattagaatggggtgaaagcaatgg-----------------------tagcatttctggttcccccagttttgagactattcagttacttgagtgg-------caatcccataaatctgagttggaagta-------------------tggtcttcaccttcaagctccttagttgaca--gcggcgaaagcaaaaagggcggataaaggtgaagagttcaaccaatcatttcatgaagcca
>_R_Balizia_pedicellaris_Queiroz_15529@NODE_2_length_771_cov_37.480447
cagttgaggcttcaagaatgcaaaatttatgctttatttgcttttagttgaaacatagaaattgttgcttttggactgtttctttttcttcctattgaaat----tttatatatattatcttcttccta----------------------------------tttgagcgaagctgatctaacatttat---gattcttttgtaatt-ttttttggcttataaatttattatcttttcaaattttgggttaagtcaattccttcactccttgtg--------------------------------tatgttcattctgaatagaattggtattctgatatcctttttttttatgaaggcaaaaaatggcagataataaggatggagaagagaggacttctcgtgggaatgaatgggaggttgtaacacttacagcatcaacatatgaagctgcttatggggattggtatgctaaagtt--------tgtctcaagatgtcaatg-ttacagtaatatattgaggcaggagggggtaaattaatgtatc--------------------cttatgtttagaaacactcatacggaaac-------------attttccatcaactagaaaactct-----ccc-----------------------------------------gcgttgcacggttcaatatatctagtaccattatattagtacattaatcaaatatcccatgcatt-------------gtgatttatctgttcatgatcaagaatttacagaaagtaaaatattagaag-------------------------------------------------------------------t---------------------------------------------------------------------------------------------------------------------agacataaactat----------------------------------------------------------------------------------------------------------------------------------------------------------------------------------------------------------------------------------------------------------------------------------------------------------------------------------------------------------------------------------------------------------------------------------------------------------------------------------------------------------tcattgagat----------tcatggttcttt----------------------gtttcaatatca-----------------------------------------------------------------------------------------------------------------------------------------------------------------------------------
>_R_Balizia_spnov_Morim_577@NODE_3_length_618_cov_43.031972
------------------------------------------------------------------------------------------------------------------attattttcttccta----------------------------------tttgagcgaagctgatttaacatttat---gattcttttgtaatt-ttttttggcttgtaaatttattatcttttcaaattttgggttaagtcaattccttcactccttgtgt----------------------------atatatgttcattctgaatagaattggtattctgatatcctttttttttacaaaggcaaaaaatggcagataataaggagggagaagagaggacttctggtgggaatgaatgggaggttgtaacacttacagcatcaacatatgaagctgcttctggggattggtactctaaagtt--------tgtcccaagatgtcaatg-ttacagtaatatattgaggc---agggggtaaattaatgtatc--------------------cttatgtttagaaacacttgtatggaaac-------------attttccatcaactagaaaactgt-----ccc-----------------------------------------gtgttgcacgagtcgatatatctggtaccattatattagtacattaatcaaatatctcatgcatt-------------gtgatttatctgttcatgatcaagaatttacagagagtaaactattagaag-------------------------------------------------------------------t---------------------------------------------------------------------------------------------------------------------agatataatctat----------------------------------------------------------------------------------------------------------------------------------------------------------------------------------------------------------------------------------------------------------------------------------------------------------------------------------------------------------------------------------------------------------------------------------------------------------------------------------------------------------tcattaagat----------tcatggttcttt----------------------ttttcaatatca------------tt---------------------------------------------------------------------------------------------------------------------------------------------------------------------
>_R_Balizia_spnov_Morim_577@NODE_4_length_500_cov_210.220225
---------------------------------------------------------------------------------------------------------------------------------------------------------------------------------------------------------------------------------------------------------------------------------------------------------------------------------------------------------------------------------------------------------------------------------------------------------------------------------------------------------------------------------------------------------------------------------------------------------------------------------------------------------------------------------------------------------------------------------------------------------------------------------------------------------------------------------------------------------------------------------------------------------------------------------------------------------------------------------------------------------------------------------------------------------------------------------------------------------ttttatgctcatgcaaaggaggcaaatgcatactggtctattttcattgcagctgcagtgatgggccttgtaatgcttggtcagcgctggcagcaggaaagagcttatcaacttcagttgcacggtggtgtcaatgatgaggtgtgtccattattatgaaagttttctctgagatgttatttttaaaatattgtagttaatttacataataatgtacaattgatcaatgactgaaactacagtttcagccccctttaattttcttccatgtctcttgaagacatggccaagactagtagattcttactgggaactatgtccaggaaagtttcttgtttgataagtgggcactaaatgaacactttgtatgtttgggcttggtgctttttttactctatggagcaagagagcttgttcatactctagttgcttgcaaaccactaaaatgagagcatggttttggtcccttatgaccag-tggtaaatcataattt--------------------------------------------------------------------------------------------------------------------------------------------------------------------------------------------
>_R_Cathormion_obliquifoliolatum_Wieringa_6519@NODE_2_length_1144_cov_129.071625
--------------------------------------------------------------------------------------------------------------------------------------------------------------------------------------gtctctctactcattcttctccgattcaaatcagccttgtagtcgtgatattctcctgtgaacgtctctgtt----------tcaagattcggtgagtcattaagagtattggaatatcatcactgccgtttcagaggg--------------------ttttttgctctgccactgcgattctactgcaaagaa-------------------accattgatttatgttgttcgga-------------atggatgcggtctttgtcgttgttcttcctttcaaat-------cttcaaggtttcttttcttagaatttaaatttctattgaagagactccgagactgcagtgatgaatcatcttggg-------------aatcccagtgagcatgagaacttgccattggaatctgattatagtga-attcttgttgaatctggtggcaaagatgcctctgaagttattgttaatgatggggccagacctagtggaaaggatgaagaaagtgtgacgatatctagaataaatgtttcagcagcgttttcagatgtaccatactttgatgataagatgagcaaattttctgttcatggttaacagtttgcccgaggtacaactttagaagattttgatttgattggcaaagagtaaagcatgtgtgacaatgcaaaatatagttctttacacagtgagacagtttttggtgttgcaactgcatatgtggacaatatagttgtgtctgaaacaatcgaaccagctgaacaagagtcaaacacttctcttgatttatcaagttcaaagaatttttctaaagatgacaagtgccacccctcagatcttccttgtggagcttggtggaagtaaagaacttctgctttttatgcacatgcaaaggagccaaatgcatactggtctattttcattgcagctgtagaggatgaactag--atgctttcc-------------------------------------------------------------------------------------------------------caaacattgaag----------------------------aagccatttcaaacatcttctgaagatcctctggtggcattttacttat--------cacatcagaagctgttttaaacatgtcaggagtcacatttggaggaattgatc----------------caaagttgata-------------------------------------gaatcaggggaacctcttaaaaaaatgggttttgataaatcgttagaatggggtgaaagcaaggg-----------------------tagcatttctggttcccccagttttgagactatgcagttacttgagtgg-------c-------------------------------------------------------------------------------------------------------------------------------------------
>_R_Cathormion_rhombifolium_Deighton_3618@NODE_1_length_1429_cov_146.651627
----------------------------------------------------------------------------------------------------------------------------------------aacaaaagcatatatcccgtaataaactatgagtgaagctgatttagcatt---caggattcttttttaattgttttttggcttgtaaatttattatcttctcgagttttgggttaagtcaattccttcactccttgtgtatgtgcatgtgttttctgtaatattaatacttatgttcattctggatagaattggtattctgatatcc-tttttctgacaaaggcaaaagatggcagataatgaggatggagaagagaggacttctcgtgggaatgaatgggaggttgtaacacttacagcatcaacatatgaagctgctcctggttctggacaagttgagttgaaagataatgaccagggagatgcatctatgcaggatgaagccgaaacatcacgtgggttattcatgtctcgtcattttgtttttcctcccggtgagcatgagaacttgccagtggagtctgattatagagagattcttggtcaatctggaggcaaagatgtctctgaagttattgttgatgatggggccagacctagtggaaaggatgaagaaaatgtggtgatatctggaataaatgtttcagaagcgttttcagatgttccatattttgatgataagatgagcaaattttctgttcatggtaaacagtttgccgaaggtacaactttagaagattttggtttgattggcaaagaggaaagcatgtatgacactgcaaaatacagttctttacacagtgagacagatttggttgctgcaactgcatatggggacgagatagttgtgtctgaaacaatcgaacctgctgagcaagagtcaaacacttcgcttgatttatcaaattcaaagaatttttctaaagatgacaagtgccacccatcagatcttccttgtggagcttggtggaagcgaagagcttctgccttttatgctcatgcaaaggaggcaaatgcatactggtctattttcattgcagctgcagtgatgggccttgtaatgcttggtcagcgctggcagcaggaaagagcttatcaacttcagttgcacggtggtgtaaatgatgaggtgtgtccattattatgaaagttttctctgagatgttatttttaaaatattgtagttagtttacataataatgtacaattgatcaatgactcaaactacagtttcagccccctttaattttcttccatgtctcttgaagacatggccaagactagtagattcttactgggaactatgtccatgaaagtttcttgtttgataagtgggcactaaatgaacactttgtatgtttgggcttggtgctttttttactctatgagccaagagaacctgttcctactctagatgcttgcaaaccactaaaatgagagcaagggtttggtcccttatgaccagctagtgatttg--------------------------------------------------------------------------------------------------------------------------------------------------------------------------------------------------
>_R_Cathormion_rhombifolium_Deighton_3618@NODE_2_length_1241_cov_178.835911
----------------------------------------------------------------------------------------------------------------------------------------------------------ccatcgaatt---gacgcatccatctcagtctctctactcattcttctccgattcaaatcagtcttgtagtcgtgatattctcctgtgaacgtctctgtt----------tcaagattcggtgagtcattaagagtattggaatatcatcactgccgtttcagaacgtttcagaggg---------tttttttgctctgccactgcgattctactgcaaagaa-------------------accattgatttatgttgttcggaagatctaagtgccatcgatgcggtctttgtcgttgttcttcctttcaaat-------cttcaaggtttcttttcttagaatttaaatatctattgaagagactccgagactgcagtgatgaatcatcttggg-------------aatcccagtgagcatgagaacttgccattggaatctgattatagtga-attcttgttgaatctggtggcaaagatgcctctgaagttattgttaatgatggggccagacctagtggaaaggatgaagaaagtgtgacgatatctagaataaatgtttcagcagcgttttcagatgtaccatactttgatgataagatgagcaaattttctgttcatggttaacagtttgcccgaggtacaactttagaagattttgatttgattggcaaagagtaaagcatgtgtgacaatgcaaaatatagttctttacacagtgagacagtttttggtgttgcaactgcatatgtggacaatatagttgtgtctgaaacaatcgaaccagctgaacaagagtcaaacacttctcttgatttatcaaattcaaagaatttttctaaagatgacaagtgccacccctcagatcttccttgtggagcttggtggaagtaaagaacttctgctttatatgctcatgcaaaggaggcaaatgcatactggtctattttcattgcagctgtagaggatgaactag--atgctttcc-------------------------------------------------------------------------------------------------------caaacattgaag----------------------------aagccatttcaaacatcttctgaagatcctctggtggcattttacttat--------cacatcagaagctgttttaaacatgtcaggagtcacatttggaggaattgatc----------------caaagttgata-------------------------------------gaatcaggggaacctcttaaaaaaatgggttttgataaatcgttagaatggggtgaaagcaaggg-----------------------tagcatttctggttcccccagttttgagactattcagttacttgagtgg-------caatcccataaatctgagttggaagca-------------------tggtctttaccttcaagctcct------------------------------------------------------------------------
>_R_Enterolobium_cyclocarpum_MWC9020@NODE_1_length_1705_cov_366.681204
tgattatttttctagaaatgaaataatcgtcaaaggttggatgttctttgacaccagaaaaattggtcgttttggttgtttttttatttggtagcagaaattgcacaggctcaagcagttgtttcaaagaaaacgaaacaaaagcatatatcccgtaataaactttgagtgaagctgatttagcatt---taggattcttttgtaatt-ttttttggcttgtaaatttattatcttctcgagttttgggttaagtcaattccttcactccttgtgtatgtgcatttgttttgtgtaatattaatacttatgttcattctggatagaattggtattctgatatcc-tttttctgacaaaggcaaaagatggcagataataaggatggagaagagaggacttctcgtgggaatgaatgggaggttgtaacacttacagcatcaacatatgaagctgctcctggttctggacaagttgagttaaaagataatgaccagggagacgcatctatgcaagatgaagctggaacatcacatgccttgttcatgtctcgtcattttgtttttcctcccagtgagcatgagaacttgccattggaatctgattatagtgagattcttggtcaatctggaggcaaagatgtctctgaagttattgttgatgatggggccagacctagtggaaaggatgaagaaaatgtgatgatatctggaataaatgtttcagaagcgttttcagatgttccatattttgatgataagatgagcaaattttctgttcatggtaaacagtttgccgaaggtacaactttagaagattttggtttgattggtaaagaggaaagcatgtatgacgctgcaaaatacagttctttacacggtgagacagattttggtgctgcaactgcatatggggatgatatagttgtgtctgaagcaatcgaacctgctgagcaagagttaaacacttctcttgattcatcaaattcaaagaatttttctaaagatgacaagtgccatccatcagatcttccttgtgaagcttggtggaagcgaagagcctctgccttttatgctcatgcaaaggaggcaaatgcatactggtctattttcattgcagctgcagtgatgggccttgtaatgcttggtcagcgctggcagcaggaaagagcttatcagcttcagttgcacggtggtgtaaatgatgaggtgtgcccattattatgaaagttttctctgagatgttatttttaaaatattgt-----------------------------------acttaaactgcagtttcatccccctttaattttcttccatgtctcttgaagacatggccaagactaatagattcttactgggaactatgtccaggaaagtttattgcttgataagtgggcactaactgaacactttgtatgtttgggcttggtgctttttttactctataagccacgagaacttgttcctacactagttgcttgtgaaccattaaaatgagagcatggttttggtcctttatgaccagctagtgatttgtcatttttggcaacttgattttgaaagttcctctgtgacctactttggactagctggttttgcaatgcagaagtgaaagtaattgtaattttaacaaaataggactgagtatcttcactcttcagatagaaaggcgatgtaatgagaaatgt------------------------------------------
>_R_Enterolobium_cyclocarpum_MWC9020@NODE_2_length_711_cov_44.924290
-------------------------------------------------------------------------------------------------------------------------------------------------------------------------------------------------------------------------------------------------------------------------------------------------------------------------------------------------------------------------------------------------------------------------------------------------------------------------------------------------------------------------------------------------------------------------------------------------------------------------------------------------------------------------------------------------------------------------------------------------------------------------------------------------ttttccatcaccttatctatttta-------tacgacttccttcgattgtgatttttggagccctcaagtcatcaatttaaatggatcaaagt-------ttttcagaggaaacatggtctttcctttgcttctttctac----------------tcatcgatttgatctgacatttaatgcaaatgttgaat-cattgcctgagaggttgctgacgaagcagatccccagcctttatttgttctatgctctttctcttcc--------------agaggcatagagtttcggatagatttgctcatgcaaaggaggcaaatgcatactaatctattttcattgcagc------gatgggccttgcaatgcttggtctacgct-gcagcaggaaagagcttattaacttcagttgcactatggtgtaaatgatgaggtgtgtccattattataaaagttttccctgagatgttatctttaaaatactgtagtaaatttacataataatatgcaattgatcaatgactcaaactacagtttctggcccctttaattttcttccatgtctcttgaagacatgggcaagactaatagattcttactgggaattatgtgtaggaaaatttattgtttgataagtgggcactaaatgaacactttgtatgttttggcttggtgcttttttaactct--cactaaaaaaaacatgct---------attaccgatgaattacttatag--------------------------------------------ttgtttccatct-----------------------------------------------------------------------------------------------------------------------------------------------------------------------------------
>_R_Hydrochorea_corymbosa1_Bonadeu_655@NODE_3_length_739_cov_101.112573
------------------------------------------------------------------------------------------------------------------------------------------------------------------------------------------------------------------------gatggtgaatcttccatataacgtgatcagagtccgaatcggtgcttcaatcttgtgtggatattcaatgagtcaatcggatttcaatactcattttcattctggatagaattggtattctgatatcc-tttgtccgacaaaggcaaaagatggcagataatgaggatgtagaaaagaggacttctcgtgggaatggatgggaggttgtaacacttatagtatcaacatatgaagctgctcctgg-tctggataagttgagttgacagataatgaccagggagacacatatatgcaggatgaagttgaaacatcgcatgccttattcatgtctcgtcattttgtttttcctcacattaaccatgagaacttgccattggaatttgattttagtgagattcttggtcaatcgggaggcaaagatgtctctaaagttatcattgatgatgggtacagacctagtggaaaggatgaagaaaatgtaatgatatatggaataattgtttcagaagcattttcagattttccatattttgatgataagatgagcgaattttctattcatggtaaacaatttgctgaaggtacaactttagaagattttggtttgattggcaatgaggaaagcatgtatg---gtacaaaatacagttctttacatagtgat------------------------------------------------------------------------------------------------------------------------gataataaat--------------------------------------------------------------------------------------------------------------------------------------------------------------------------------------------------------------------------------------------------------------------------------------------------------------------------------------------------------------------------------------------------------------------------------------------------------------------------------------------------------------------gagagcatggttttggtcctttatgaccag-tggtaaatcataattttt------------------------------------------------------------------------------------------------------------------------------------------------------------------------------------------
>_R_Hydrochorea_corymbosa1_Bonadeu_655@NODE_4_length_616_cov_187.417112
---------------------------------------------------------------------------------------------------------------------------------------------------------------------------------------------------------------------------------------------------------------------------------------------------------------------------------------------------------------------------------gcaaagaa-------------------accattgatttatgttgttcggaagatctaagtgccatcgatgcggtctttgtcgtcgttcttcctttcaaat-------cttcaaggtttcttttcttagaatttaaatatctattgaagagactccgagactgcagtgatgaatcatcttggg-------------aatcccagtgagcatgagaacttgccattggaatctgattacagtga-attcttgttgaatctggtggcaaagatgcctctgaagttattgttaatgatggggccagacctagtggaaaggatgaagaaagtgtgacgatatctagaataaatgtttcagcagcgtttccagatgtaccatactttgatgataagatgagcaaattttctgttcatggttaacagtttgccccaggtacaactttagaagattttgatttgattggcaaagagtaaagcatgtgtgacaatgcaaaatatagttctttacacagtgagacagtttttggtgttgcaactgcatatgtggacaatatagttgtgtctgaaacaatcgaaccagctgaacaagagtcaaacacttctcttgatttatcaaattcaaagaatttttctaaagatgacaagtgccacccatcag---------------------------------------------------------------------------------------------------------------------------------------------------------------------------------------------------------------------------------------------------------------------------------------------------------------------------------------------------------------------------------------------------------------------------------------------------------------------------------------------------------------------------------------------------------------------------------------------------------------------------------------------------------------------------------------------------------------------------------------------------
>_R_Hydrochorea_corymbosa2_Iganci_862@NODE_3_length_517_cov_150.119048
-------------------------------------------------------------------------------------------------------------------------------------------------------------------------------------------------------------------------------------------------------------------------------------------------------------------------------------aattggtattctgatatcc-tttttccaacaaaggcaaaagatggcagataatgaggatggagaaaagaggacttctcgtgggaatgaatgggaggttgtaacacttatagcatcaacatatgaagattctcctgg-tctggataagttgagttgaaagataatgaccagggagacacatatatgcaggatgaagttgaaacatcacatgccttattcatgtctcgtcattttgtttttcctcccattaaccatgagaacttgccattggaatttgattttagtgagattcttggtcaatctggaggcaaagatgtctcaaaagttatcattgatgatgggtacaaacctagtagaaaggatgaagaaaatgtgatgatatatggaataatagtttctgaagcattttcagattttccatattttgatgataagatgagcaaattttctattcatggtaaacaatttgccgaaggtacaactttagaagattttggtttgattggcaaagaggaaagca---------------------------------------------------------------------------------------------------------------------------------------------------------------------------------------------------------------------------------------------------------------------------------------------------------------------------------------------------------------------------------------------------------------------------------------------------------------------------------------------------------------------------------------------------------------------------------------------------------------------------------------------------------------------------------------------------------------------------------------------------------------------------------------------------------------------------------------------------------------------------------------------------------------------------------------
>_R_Hydrochorea_marginata_Morim_563@NODE_2_length_1457_cov_76.787681
ctattataaaattatgaaaagtat-------------------------gggtttaaataaggagttttatcattgtgatttggaattccagtcatgaaaactcccttattggggcaatatcatttg-------gagttagtagaatacattat-------------aagaaaacttccaaaaacttc---tctcttagttcctcatctccttccgaatggtgaatcttccatataacgtgatcagagttcgaatcggtgcttcaatctcgtgtgggtactcaatgagtcaatcggatttcaatacttatgttcattctggatagaattggtattctgatatcc-tttttccaacaaaggcaaaagatggcagataatgaggatggagaaaagaggacttttcatgggaatgaatgggaagttgtaacacttatagcatcaacatatgaagcttctcctgg-tctggataagttgagttgaaagataatgaccagggagacacatataagcaggatgaagttgaaacatcacatgccttattcatgtctcgtcattttgtttttcctcccattaaccatgagaacttgccattggaatttgattttagtgagattcttggtcaatctggaggcaaagatgtctcaaaagttatcattgatgatgggtacaaacctagtagaaa-gatgaagaaaatgtgatgatatatggaataatagtttctgaagcattttcagattttccatattttgatgataagatgagcaaattttctattcatggtaaacaatttaccgaaggtacaactttagaagattttggtttgattggcaaagaggaaagcatgta------tacaaaatacggttctttacacagtgat------------------------------------------------------------------------------------------------------------------------gataataaat--------------------------------------------------------------------------------------------------------------------------------------------------------------------------------------------------------------------------------------------------------------------------------------------------------------------------------------------------------------------------------------------------------------------------------------------------------------------------------------------------------------------aagagcatgtttttggtcctttatgaccaa-tggtaaatcataatttttattatcccactttattcatttattttgaggattattttaagctaatttgatttattaaataatatttggattgttagccaattttaggaaataatataaatttgaattaattatgagattaatgagctgaaattgttaatattttgattgcgtatcttgtaattaaatcacgattttatttaattc
>_R_Hydrochorea_marginata_Morim_563@NODE_3_length_1268_cov_83.044500
---------------------------------------------------atccaaaaccaattttcaatttcactgcctca----------ctggaaatttcacttcc------agcactattcgt------caatttttgtatttaattcc-------------tatga----tccaaaatttatagattttgagtgtgtcaatattcatcactttataccatttaatacctaaaggtattaggaatt---ttagtgaccgaaatttggggtattac-------atcaatcggatttcaatatttatgttcattctggatagaattggtattctgatatcc-tttgtccgacaaaggcaaaaaatggcagataatgaggatggagaaaagaggacttctcgtgggaatggatgggaggttgtaacacttatagtatcaacatgtgaagctgctcctgg-tctggataagttgagttgacagataatgaccagggagacacatatatgcaggatgaagttgaaacatcgcatgccttattcatgtctcgtcattttgtttttcctcacattaaccatgagaacttgccattggaatttgattttagtgagattcttggtcaatcgggaggtaaagatgtctctaaagttatcattgatgatgggtacagacctagtggaaaggatgaagaaaatgtgatgatatatggaataattgtttcagaagcattttcaaaatttccatattttgatgataagatgagcgaattttctattcatggtaaacaatttgccgaaggtacaactttagaagattttggtttgattggcaatgaggaaagcatgtatg---gtacaaaatacagttctttacacgatgat------------------------------------------------------------------------------------------------------------------------gataataaat--------------------------------------------------------------------------------------------------------------------------------------------------------------------------------------------------------------------------------------------------------------------------------------------------------------------------------------------------------------------------------------------------------------------------------------------------------------------------------------------------------------------gagagcatggttttggtcctttatgaccag-tggtaaatcataatttttattattctaccttattta-ttattttgaagattattttaggctaatttgatttattaaataatatttggattgttagccaattttaggaaataatataaatctaaattaattatgagattattgagctgaaattgttaatattttgattgcctattttgtgattgactcacgattttatttaattc
>_R_Hydrochorea_marginata_Morim_563@NODE_6_length_615_cov_13.301115
---------------------------------------------------------------------------------------------------------------------------------------------------------------------------aagctgatttaacatttac---gattcttttgtaatttttttttggcttgtaaatttattatcttttcaaattttgggtcaagtcaattccttcactccttgtg--------------------------------tatgttcattttgaatagaattggtattctgatatcctcgttttt--tgacaggcaaaaatggcagataataaggatggagaagagaggacttctcgtggggatgaatgggaggttgtaacacttaaagcatcaacgtatgaagctgcttctggggattggtatgctaaagtt--------cgtctgaagatgtcaatg-ttacagtaatatattgagac---agggggtaaattaatgtatc--------------------cttatgtttagaaacactcatatggaaac-------------attttccttcaactagaaaactct-----ccc-----------------------------------------gcgttgcatgggtcgatatatctggtaccattatattagtacattaatcagatatcccatgcatt-------------gtaatttatctgttcatgatcaaggatatacagagagtaaaatattagaag-------------------------------------------------------------------t---------------------------------------------------------------------------------------------------------------------agatataatctat----------------------------------------------------------------------------------------------------------------------------------------------------------------------------------------------------------------------------------------------------------------------------------------------------------------------------------------------------------------------------------------------------------------------------------------------------------------------------------------------------------tcattaagat----------tcatggttcttt----------------------ttttcaatatca------------ttgtactgaaaattgaatgaaacgac---------------------------------------------------------------------------------------------------------------------------------------------
>_R_Jupunba_asplenifolia_Ekman_6383@NODE_2_length_767_cov_34.160870
-------------------------------------------------------------------------------------------------------------------------------------------------------------------------------------------------------------------------------------------aacatgatcaaagtctgaatcagtgcttcaatctcgtatgggtactcaatgaatcaatcgggttt-aatacttatgttcattctggatagaattggtattttgatatcc-tttttctgacaaaggcaaaagatggtagataatgaggatggagaagagaggacttctcatgggaatgaatgggaggt--taacacttatagcatcaacatatgaagctgctcctgg-tctggacaagttgagttgaaagataatgaccagggagacatatatatgcaggacgaagttgaaacatcacgtgcctaattcatgtctcgtcattttgtttttcctcccattaagcatgagaacttgccattggaatttgattatagtgagattcttggtcaatctggaggcaaagatgtctctaaagttattgttgatgatggggacagacctagtggaaaggatgaaaaaaatgtgatgatatatggaataaatgtttcagaagcattttcagatgttccatattttgatgataagatgagcaaattttctattcatggtaaacaatttgccgaaggcacaactttagaagattttggtttgattggcaaagaggaaagcatgtatg---ctacaaaatacaattctttacacagtgac------------------------------------------------------------------------------------------------------------------------gataataaat--------------------------------------------------------------------------------------------------------------------------------------------------------------------------------------------------------------------------------------------------------------------------------------------------------------------------------------------------------------------------------------------------------------------------------------------------------------------------------------------------------------------gagagcatggttttggtcctttatcaccaa-tgataaatcataa-ttttattatcccactttattcatttattttagggactattttagactaa---------------------------------------------------------------------------------------------------------------------------------------------
>_R_Jupunba_brachystachya_Lima_7438@NODE_3_length_1210_cov_60.295675
---------------------------------------------------------------------------------------------------------------------------------------------------------c-------------aaaaaaacttccaaaaacttc---tctcttagttcctcatcttcttctggatggtgaatctgccatataacgtgatcagagtccgaatcggcgcttcaatctcgtgtggctactcagtgagtcaatcggatttcaatacttatgttcattctggatagaattggtattctgatatcc-tttttctgacaaaggcaaaggatggcagataatgaggatggagaagagagaacttatcgtgggaatgaatgggaagttgtaacacttatagcatcaacatatgaagctgctcctggttctggacaagttgagttgaaagataatgaccagggagacacatatatgtaggatgaagttgaaacatcacgtgccttattcatgtctcgtcattttgtttttcctcccattaagcatgagaacttgcaattggaatttgattataataagattcttggtcaatctggaggcaaagatgtctctgaagttattattgatgatggggacagacctagtggaaaggatgaagaaaatgtgatgatatttggaataaatgtttcagaagcattttcagatgttccatattttgatgataagatgagcaaattttctattcatggtaaacaatttgccgaaggtacaactttagaagattttggtttgattggcaaagaggaaatcatgtatg---ctacaaaatgcagttctttacacagtgat------------------------------------------------------------------------------------------------------------------------gataataaat--------------------------------------------------------------------------------------------------------------------------------------------------------------------------------------------------------------------------------------------------------------------------------------------------------------------------------------------------------------------------------------------------------------------------------------------------------------------------------------------------------------------gagagcatggttttggtcctttataaccaa-tgataaatcgtaatttttattatgccaccttattcatttattttgaggactattttaggctaatttgatttattagataatatttggattgttagccaattttaggaaataatataaatctgaattaattatgagattattgagctgaaattgttaatattttgattgcctatcttgtgattaaatcacgattttatttaattc
>_R_Jupunba_brachystachya_Lima_7438@NODE_4_length_946_cov_191.086306
---------------------------------------------------------------------------------------------------------------------------------------------------------------------------------------------------------------------------------------------------------------------------------------------------------------------------------------------------------------------------------------------------------------------------------------------------------------------------------------------------------------------------------------------------------------------------------------------------gagaacttgccattggaatctgattatagtga-attcttgttgaatctggtggcaaagatgcctctgaagttattgttaatgatggggccagacctagtggaaaggatgaagaaagtgtgacgatatctagaataaatgtttcagcagcgttttcagatgtaccatactttgatgataagatgagcaaattttctgttcatggttaacagtttgcccgaggtaccactttagaagattttgatttgattggcaaagagtaaagcatgtgtgacaatgcaaaatatagttctttacacagtgagacagtttttggtgttgcaactgcatatgtggacaatatagttgtgtctgaaacaatcgaacctgctgaacaagagtcaaacacttctcttgatttatcaaattcaaagaatttttctaaaaatgacaagtgccaccccttagatcttccttgtggagcttggtggaagtaaagaacttctgctttttatgctcatgcaaaggaggcaaatgcatactggtctattttcattacagctgtagaggatgaactag--atgctttcc-------------------------------------------------------------------------------------------------------caaacattgaag----------------------------aagccatttcaaacatcttctgaagatcctccggtggcattttacttat--------cacatcagaagctgttttaaacatgtcaggagtcacatttggaggaattgatc----------------caaagttgata-------------------------------------gaatcaggggaacctcttaaaaaaatgggttttgataaatcattagaatggggtgaaagcaatgg-----------------------tagcatttctggttcccccagttttgagacgattcagttacttgagtgg-------caatcccataaatctgagttggaagta-------------------tggtctttaccttcaagctccttagtcgaca--gcgtcgaaagctaaaagggcggataaaggtgaagagttcaaccaatcatttcatgaagcca
>_R_Jupunba_cochleata_Bonadeu_673@NODE_1_length_2126_cov_167.571010
tggttattttactagaaatgaaataatggtcaaaggttggatgttctttgaaaccagaaaacttcgtcgttttggttg-gtttttatttgttagcagaaattgcacaggctcaagcaatttgtttcataaaaacaaaacaagagcatatatcccgtaataaactttgagtgaagctgatttagcatt---caggattcttttttaattgttttttggcttgtaaatttattatcttctcgagttttgggttaagtcaattccttcactccttgtgtatgtgcatgtgttttgtgtaatattaatacttatgttcattctggatagaattggtattctgatatcc-tttttctgacaaaggcaaaagatggctgataatgaggatggagaagagaggacttctcgtgggaatgaatgggaggttgtaacacttacagcatcaacatatgaagctgctcctggttctggacaagttgagttgaaagataatgacgagggagatgcatctatgcaggatgaagctgaaacatcacgtgggttattcatgtctcgtcattttgtttttcctcccggtgagcatgagaacttgccattggaatctgattatagagagattcttggtcaatctggaggcaaagatgtctctgaagttattgttgatgatggggccagaccaagtggaaaggatgaagaaaatgtggtgatatctggaatgaatgtttcagaagtgttttcagatgttccatattttgatgataagatgagcaaattttctgttcatggtaaacagtttgctgaaggtacaactttagaagattttggtttgattggcaaagaggaaagcatgtatgacactgcaaaatacagttctttacacagtgagacggattttggtgctgcaactgcatatggggacgagatagttgtgtctgaaacaatcgaacctgctgagcaagagtcaaacacttcgcttgatttatcaaattcaaagaatttttctaaagatgacaagtgccacccagcagatcttccttgtggagcttggtggaagcgaagagcttctgccttttatgctcatgcaaaggaggcaaatgcatactggtctattttcattgcagctgcagtgatgggccttgtaatgcttggtcagcgctggcagcaggaaagagcttatcaacttcagttgcacggtggtgtaaatgatgaggtgtgtccattattatgaaagttttctctgagatgttatttttaaaatagtgtagttaatttacataataatatgcaattgatcaatgactcaaactacagtttcagccccctttaattttcttccatgtctcttgaagacatggccaagactagtagattcttactgggaactatgtccaggaaagtttcttgtttgataagtgggcactaaatgaaaactttgtatgtttgggcttggtgctttttttgctctatgagccaagagaacttgttcctactctagatgcttgcaaaccactaaaatgagagcatggttttggtcctttatgaccagctagtgatttgtcatttttggcatcttcattttgaaagttcctctgtgaccaactttggactagctggttttgcgatgcagaagtgaaagtaattgtaattttaacaaaataggactgagtatcttcactcttcagatagaaaggcgatgtaatgagaaatgttgcatgtacgtatggcatttaagctgtggttaaataaagcta
>_R_Jupunba_cochleata_Bonadeu_673@NODE_2_length_1636_cov_117.352149
-----------------------------------------------------------------------------------------------accaattgtgaagatttaaataattgtacacaa------accctgaacttgtcccttcaacactgcccccaatgttcatctgcagtggccca--------ctgccttttatataaaattggactccctttcccagcacagttgaagaacgaatttgagcccaattcacacaaccac------aatttcaatcttaagggcattagagagctctgggtgtgctatgagtgaattcgataaaacaatttccttagatttgaaaaatgctgcagaaaacaagaagcaatgtttaataaatcggatagctacacaagaatttaatcaagaaattctctcataccacgtaaagttatgagattataaaggaaataagttgatgcatttaagatgctcgcagcctaggtggttcctggaaacaggaaaccaccgaaagatcgggaacgttgcttctagtcaccgtctgagatctcatcctgcatgaatctgatcaggccccatcgcaatttcacggctgagatatcaccatccgagaaagtcgttgtttcgtcttcaatgttattgttgatgatggggccagacctagtgaaaaggatgaagaaagtgtgatgatatctagaataaatgtttcagaagcgttttcagatgtaccatactttgatgataagatgagcaaattttctgttcatagttaacagtttgcccgaggtacaactttggaagattttgatttgattggcaaagaggaaagcatgtgtgacaatgcaacatctagttctttacacagtgagacagtttttggtgttgcaactgcatatggggacaatatagttgtgtctgaaacaatcgaacctgctgaacaagagtcaaacacttctcttgatttatcaaattcaaagaatttttctaaagatgacaagtgccacccctcagatcttccttgtggagcttggtggaagtgaagatcttctgctttttatgctcatgcaaaggaggcaaatgcatactggtctattttcgttacagctgtaaaggatgaactag--atgctttcc-------------------------------------------------------------------------------------------------------caaacattgagg----------------------------aagccatttcaaacatcttctgaagatcccctggtggcattttacttag--------cacatcagaagctgttttacaaatgtcaggagtcacatttggaggaattgata----------------caaagttgata-------------------------------------gaatcaggggaacctcttaaaaaaatgggttttgataaatcattagaatggggtgaaagcaatgg-----------------------tagcatttctggttcccccagttttgagactattcagttacttgagtgg-------caatcccataaatctgagttggaagta-------------------tggtctttaccttcaagctccttagttgaca--gcggcaaaagcaaaaagggcggataaaggtgaagagttcaaccaatcatttcataaagcca
>_R_Jupunba_cochleata_Bonadeu_673@NODE_4_length_644_cov_54.647266
------------------------------------------------------------------------------------ttccctgtcgaagcacgtcattgaacttgaatctttttcagctgaagaccttgtcgagttcgtatctcctccatcgaatt--agacgcatccacctcagtctctctactcattcttctccgattcaaatcagtcttgtagtcgtgatattctcctgtgtacgtctttgtttcaagattcatcaagattcggtgagtcattaagagtattggaatatcatcactgccgtttcaaaacgtttcagaggg--------ttttttttgctctgccactgcgattctactgcaaagaa-------------------accattgatttatgttgtttggaagatttaagtgccatcgatgcggtctttgtcatcgttcttctgttcaaat-------cttcaaggtttcttttcttagaatttaaatatctattgaagagactccgaggctgcagtgatgaatcatcttggg-------------aatcccagtgagcacgaggacttgccattggaatctgattatagtga-attcttgttgaatctggtggcaaagatgcctctgaagtgattgttgatgatggggccagacctagtggaaaggatgaagaaagtgtgatgatatctagaataaatgtttcagaagcgttttcagatgtaccatactttgatgata------------------------------------------------------------------------------------------------------------------------------------------------------------------------------------------------------------------------------------------------------------------------------------------------------------------------------------------------------------------------------------------------------------------------------------------------------------------------------------------------------------------------------------------------------------------------------------------------------------------------------------------------------------------------------------------------------------------------------------------------------------------------------------------------------------------------------------------------------------------------------------------------------------------------------------------------------------------------------------------------------------------------------
>_R_Jupunba_filamentosa_Lima_7487@NODE_1_length_1855_cov_166.067492
tggttattttactcgaaatgaaataatcgtcaaaggttggatgttctttgaaaccagaaaacttggtcgttttggttttgtttttatttggtagcagaaattgcacaggctcaagcaatttgtttcataaaaacaaaacaaaagcatatatcccgtaataaactttgagtgaagctgatttagcatt---caggattcttttttaattgttttttggcttgtaaatttattatcttctcgagttttgggttaagtcaattccttcactccttgtgtatgtgcatgtgttttgtgtaatattaatacttatgttcattctggatagaattggtattctgatatcc-tttttctgacaaaggcaaaagatggcagataaagaggatggagaagagaggacttctcgtgggaatgaatgggaggttgtaacacttacagcatcaacatatgaagctgctcctggttctggacaagttgagttgaaagataatgaccagggagatgcatctatgcaggatgaagctgaaacatcacgtgggttattcatgtctcgtcattttgtttttcctcccggtgagcatgagaacttgccattggaatctgattatagagagattcttggtcaatctggaggcaaagatgtctctgaagttattgttgatgatggggccagaccaagtggaaaggatgaagaaaatgtggtgatatctggaataaatgtttcagaagctttttcagatgttccatattttgatgataagatgagcaaattttctgttcatggtaaacagtttgctgaaggtacaactttagaagattttggtttgattggcaaagaggaaagcatgtatgacactgcaaaatacagttctttacacagtgagacagattttggtgctgcaactgcatatggggacgagatagttgtgtctgaaacaatcgaacctgctgagcaagagtcaaacacttcgcttgatttatcaaattcaaagaatttttctaaagatgacaagtgccacccatcagatcttccttgtggagcttggtggaagcgaagagcttctgccttttatgctcatgcaaaggaggcaaatgcatactggtctattttcattgcagctgcagtgatgggccttgtaatgcttggtcagcgctggcagcaggaaagagcttatcaacttcagttgcacggtggtgtaaatgatgaggtgtgtccattattatgaaagttttctctgagatgttatttttaaaatattgtagttaatttacataataatatgcaattgatcaatgactcaaactacagtttcagccccctttaattttcttccatgtctcttgaagacatggccaagactagtagattcttactgggaactatgtccaggaaagtttcttgtttgataagtgggcactaaatgaacattttgtatgtttgggcttggtgctttttttactctatgagccaagagaacttgttcctattctagatgcttgcaaaccactaaaatgagagcatggttttggtcctttatgaccagctagtgatttgtcatttttggcatcttcattttgaaagttcctctgtgagctactttggactagctggttttgcgatgcagaagggaaagtaattgtgattttaacaaaataggactgagtatcttcactcttcagatagaaaggcgatgtaacgagaaatgttgcatgtacg--------------------------------
>_R_Jupunba_filamentosa_Lima_7487@NODE_3_length_1499_cov_129.215190
--------------------------------------------------------------------------gctgtgtgatttccctgtcgaagcacgtcattgaacttgaatctttttccactgaagacctggtcgagttcgtatctcctccatcgaatt---gacgcatccatctcagtctctctactcattcttctccgattcaaatcagtcttgtagtcgtgatattctcctgtgaacgtctctgtttcaagattcatcaagattcggtgagtcattaagagtattggaatatcatcactgccgtttcagaacgtttcagaggg----------tttttggctctgccactgcgattctactgcaaagaa-------------------accattgatttatgttgttcggaagatctaagtgccatcgatgcggtctttgtcgtcgttcttcctttcaaat-------cttcaaggtttcttttcttagaatttaaatatctattgaagagactccgagactgcagtgatgaatcatcttggg-------------aatcccagtgagcatgagaacttgccattggaatctgattatagtga-attcttgttgaatctggtggcaaagatgcctctgaagttattgttaatgatggggccagacctagtggaaaggatgaagaaagtgtgacgatatctagaataaatgtttcagcagcgttttcagatgtaccatactttgaagataagatgagcaaattttctgttcatggtcaacagtttgcccgaggtacaactttagaagattttgatttgattggcaaagaataaagcatgtgtgacaatgcaaaatatagttctttacacagtgagacagtttttggtgttgcaactgcatatgtggacaatatagttgtgtctgaaacaatcgaaccagctgaacaagagtcaaacacttctcttgatttatcaaattcaaagaatttttctaaagatgacgagtgccacccctcagatcttccttgtggagcttggtggaagtaaagaacttctgctttttatgctcatgcaaaggaggcaaatgcatactggtctattttcattgcagctgtagaggatgaactag--atgctttcc-------------------------------------------------------------------------------------------------------gaaacattgaag----------------------------aagccatttcaaacatcttctgaagatcctctggtggcattttacctat--------cacatcagaagctgttttaaacatgtcaggagtcacatttggaggaattgatc----------------caaagttgata-------------------------------------gaatcaggggaacctcttaaaaaaatgggttttgataaatcgttagaatggggtgaaagcaatgg-----------------------tagcatttctggttcccccagttttgagactattcagttacttgagtgg-------caatcccataaatctgagttggaagta-------------------tggtctttaccttcaagctccttagttgaca--gcgacgaaagcaaaaagggcagataaaggtgaagagttcaaccaatcatttcatgaagcca
>_R_Jupunba_floribunda_Iganci_883@NODE_2_length_1500_cov_69.740689
--------------------------------------------------------caatgttcgccgtccaacgctgtgcgatttccctgtcgaagcacgtcattgaacttgaatctttttccactgaagacctggtcgagttcgtatctcctccatcgaatt---gacgcatccacctcagtctctctacgcattcttctccgattcaaatcagtcttgtagtcgtgatattctcctgtgaacgtctctgtttcaagattcatcaagattcggtgagtcattaagagtattggaatatcatcactgccgtttcagaacgtttcagaggg----------ttttttgctctgccactgcgattctactgcaaagaa-------------------accattgatttatgttgtttggaagatctaagtgccatcgatgcggtctttgtcgtcgttcttccgttcaaat-------cttcaaggtttcttttcttagaatttaaatatctattgaagagactccgagactgcagtgatgaatcatcttggg-------------aatcccagtgagcatgagaacttgccattggaatctgattatagtga-attcttgttgaatctggtggcaaagatgcctctgaagttattgttgatgatggggccagacctagtggaaaggatgaagaaagtgtgacgatatctagaataaatgtttcagcagcgttttcagatgtaccatactttgatgataagatgagcaaattttctgttcatggttaacagtttgcccgaggtacaactttagaacattttgatttgattggcaaagagtaaagcatgtgtgacaatgcaaaatatagttctttacacagtgagacagtttttggtgttgcaactgcatatgggaacaatatagttgtgtctgaaacaatcgaacctgctgaacaagagtcaaacacttctcttgatttatcaaattcaaagaatttttctaaagatgacaagtgccaccgctcagatcttccttgtggagctcggtggaagtaaagaacttctgctttttatgctcatgcaaaggaggcaaatgcatactggtctattttcattacagctgtagaggatgaactag--atgctttcc-------------------------------------------------------------------------------------------------------caaacattgaag----------------------------aagccatttcaaacatcttctgaagatcctctggtggcattttacttat--------cacatcagaagctgttttaaacatgtcaggagtcacatttggaggaattgatc----------------caaagttgata-------------------------------------gaatcaggggaacctcttaaaaaaatgggttttgataaatcattagaatggggtgaaagcaatgg-----------------------tagcatttctggttcccccagttttgagactattcagttacttgagtgg-------caatcccataaatctgagttggaagta-------------------tggtctttaccttcaagctccttagttgaca--gcggcgaaagcaaaaagggcggataaaggtgaagagttcaaccaatcatttcatgaagcca
>_R_Jupunba_idiopoda_Quesada_1718@NODE_1_length_1507_cov_124.881119
cagttgaggcttcaagaatgcaaaatttatgatttatttgcttttagttgaaacatagaaattgttgcttttggattgtttctt-------------------------ctggggttttcttcctattgaaattttatgtatattattttcttccta------cttgagcgaagctgatttaacatttattatgattcttttgtaattgttttttggcttataaatttattatcttttcaaattttgggttaagtcaattccttcactccttgtg--------------------------------tatgttcattttgaatagaattggtattctgagatccttttttttgacaaaggcaaaaaatggcagataataaggatggagaagagaggacttctcgtgggaatgaatgggaggttgtaacacttacagcatcaacatatgaagctgctcctggttctggacaagttgagttgaaagataatgaccagggagatgcatctatgcaggatgaagctgaaacatcacgtgggttattcatgtctcgtcattttgtttttcctcccggtgagcatgagaacttgccattgaaatctgattatagagagattcttggtcaatctggaggcaaagatgtctctgaagttattgttgatgatggggccagacctagtggaaaggatgaagaaaatgtggtgatatctggaataaatgtttcagaagcgttttcagatgttccatgttttgatgataagatgagcaaattttctgttcatggtaaacagtttgccgaaggtacaactttagaagattttggtttgattggcaaagaggaaagcatgtatgacactgcaaaatacagttctttacacagtgagacagattttggtgctgcaactgcatatggggacgagatagttgtgtctgaaacaatcgaacctgctgagcaagagtcaaacacttcgcttgatttatcaaattcaaagaatttttctaaagatgacaagtgccacccatcagatcttccttgtggagcttggtggaagcgaagagcttctgccttttatgctcatgcaaaggaggcaaatgcatactggtctattttcattgcagctgcagtgatgggccttgtaatgcttggtcagcgctggcagcaggaaagagcttatcaacttcagttgcacggtggtgtaaatgatgaggtgtgtccattattatgaaagttttctctgagatgttatttttaaaatattgtagttaatttacataataatatgcaattgatcaatgactcaaagtacagtttcagccccctttaattttcttccatgtctcttgaagacatggccaagactagtagattcttgctgggaactatgtccaggaaagtttcttgtttgataagtgggcactaaatgaacactttgtatgtttgggcttggtgctttttttactctatgagccaagagaacttgttccta----------------------------------------------------------------------------------------------------------------------------------------------------------------------------------------------------------------------------------------------------------------------
>_R_Jupunba_laeta_Mori_25147@NODE_1_length_1483_cov_75.896159
------------------------------------------------------------------tcgttttggttgtgtttttatttggtagcagaaattgcacaggctcaagcaatctgtttcataaaaacaaaacaaaagcatatatcccgtaataaactttgagtgaagctgatttagcatt---caggattcttttttaattgttttttggcttgtaaatttattatcttctcgagttttgggttaagtcaattccttcactccttgtgtatgtgcatgtgttttgtgtaatattaatacttatgttcgttctggatagaattggtattctgatatcc-tttttctgacaaaggcaaaagatggcagataaagaggatggagaagagaggacttctcgtgggaatgaatgggaggttgtaacacttacagcatcaacatatgaagctgctcctggttctggacaagttgagttgaaagataatgaccagggagatgcatctgtgcaggatgaagctgaaacatcacgtgggttattcatgtctcgtcattttgtttttcctcccggtgagcatgagaacttgccattggaatctgattatagagagattcttggtcaatctggaggcaaagatgtctctgaagttattgttgatgatggggccagaccaagtggaaaggatgaagaaaatgtggtgatatctggaataaatgtttcagaagctttttcagatgttccatattttgatgataagatgagcaaattttctgttcatggtaaacagtttgccgaaggtacaactttagaagattttggtttgattggcaaagaggaaagcatgtatgacactgcaaaatacagttctttgcacagtgagacagattttggtgctgcaaccgcatatggggacgagatagttgtgtctgaaacaatcgaacctgctgagcaagagtcaaacacttcgcttgatttatcaaattcaaagaatttttctaaagatgacaagtgccacccatcagatcttccttgtggagcttggtggaagcgaagagcttctgccttttatgctcatgcaaaggaggcaaatgcatactggtctattttcattgcagctgcagtgatgggccttgtaatgcttggtcagcgctggcagcaggaaagagcttatcaacttcagttgcacggtggtgtaaatgatgaggtgtgtccattattatgaaagttttctctgagatgttatttttaaaatattgtagttaatttacataataatatgcaattgatcaatgactcaaactacagtttcagccccctttaattttcttccatgtctcttgaatacatggccaagactagtagattcttactgggaactacgtccaggagagtttcttgtttgataagtggacactaaatgaacactttgtatgtttggacttggtgctttttttactctatgagccaagagaacttgttcctactctagatgcttgcaaaccactaaaatgagagcatggttttggtcctttatga-----------------------------------------------------------------------------------------------------------------------------------------------------------------------------------------------------------------
>_R_Jupunba_limae_Iganci_261@NODE_2_length_1489_cov_73.003541
caattctaggatcacagatatcaccatccgagaaagttgttgttttgtcttcaccacaatgttcaccgtccaacgctgtgtgatttccctgtcgaagcacgtcattgaacttgaatctttttccgctgaagaccttgtcgagttcgtatctcctccatcgaatt---gacgcatccacctcagtctctctactcattcttctccgattcaaatcagtcttgtagtcgtgatattctgctgtgtacgtctttgtttcaagactcatcaagattcggtgagtcattaagagtattggaatatcatcactgccgtttcaaaacgtttcagagggtttt---tttttttttgctctgccactgcgattctactgcaaagaa-------------------accattgatttatgttgtttggaagatttaagtgccatcgatgcggtctttgtcatcgttcttcctttcaaat-------cttcaaggtttcttttcttagaatttaaatatctattgaagagactccgaggctgcagtgatgaaccatcttggg-------------aatcccagtgagcatgagaacttgccattggaatctgattatagtga-attcttgttgaatctggtggcaaagatgcctctgaggttattgttgatgatggggccagacctagtggaaaggatgaagaaagtgtgatgatatctagaataaatgtttcagaagcgttttcagatgtaccatactttgatgataagatgagcaaattttctgttcatagttaacagtttgcccgaggtacaactttggaagattttgatttgattggcaaagaggaaagcatgtgtgacaatgcaacatctagttctttacacagtgagacagtttttggtgttgcaactgcatatggggacaatatagttgcgtctgaaacaatcgaacctgctgaacaagagtcaaacacttctcttgatttatcaaattcaaagaatttttctaaagatgacaagtgccacccctcagatcttccttgtggagcttggtggaagtgaagatcttctgctttttatgctcatgcaaaggaggcaaatgcatactggtctattttcgttacagctgtaaaggatgaactag--atgctttcc-------------------------------------------------------------------------------------------------------caaacattgagg----------------------------aagccatttcaaacatcttctgaagatcccctggtggcgttttacttag--------cacatcagaagctgttttaaaaatgtcaggagtcacatttgtaggaattgata----------------caaagttgata-------------------------------------aaatcaggggaacctcttaaaaaaatgggttttgataaatcattagaatggggtgaaagcaatgg-----------------------tagcatttctgg----------------------------------------------------------------------------------------------------------------------------------------------------------------------------------------
>_R_Jupunba_limae_Iganci_261@NODE_3_length_779_cov_111.158120
-----------------------------------------------------------------------------------------------------------------------------------------------------------------------------------------------------------------------------------------------------------------------------------------------------------------------------------------------------------------------------------------------------------------------------------------------------------------------------------------------------------------------------------------------------------------------------------------cagtgagcatgagaacttgccattggaatctgattatagtga-attcttgttgaatctggtggcaaagatgcctctgaagttattgttaatgatggggccagacctagtggaaaggatgaagaaagtgtgacgatatctagaataaatgtttcagcagcgttttcagatgcaccatactttgatgataagatgagcaaattttctgttcatggttaacagtttgcccgaggtacaactttagaatattttgatttgattggcaaagagtaaagcatgtgtgacaatgcaaaatatagttctttacacagtgagacagtttttggtgttgcaactgcatatgtggacaatatagttgtgtctgaaacaatcgaacctgctgaacaagagtcaaacacttctcttgatttatcaaattcaaagaatttttctaaaaatgacaagtgccaccccttagatcttccttgtggagcttggtggaagtaaagaacttctgctttttatactcatgcaaaggaggcaaatgcatactggtctattttcattacagctgtagaggatgaactag--atgctttcc-------------------------------------------------------------------------------------------------------caaacattgaag----------------------------aagccatttcaaacatcttctgaagatcctctggtggcattttacttat--------cacatcagaagctgttttaaacatgtcaggagtcacatttggaggaattgatc----------------caaagttgata-------------------------------------gaatcaggggaacctcttaaaaaaatgggttttgataaatcattagaatggggtgaaagcaatgg-----------------------tagcatttctgg----------------------------------------------------------------------------------------------------------------------------------------------------------------------------------------
>_R_Jupunba_longipedunculata_Cardona_2682@NODE_1_length_1526_cov_200.945480
tggttattttactagaaatgaaataatcgtcaaaggttggatgttctttgaaaccagaaaacttggtcgttttggttgtgtttttatttggtagcagaaattgcacaggctcaagcaatttgtttcataaaaacaaaacaaaagcatatatcccgtaataaactttgagtgaagctgatttagcatt---caggattcttttttaattgttttttggcttgtaaatttattatcttctcgaattttgggttaagtcaattccttcactccttgtgtatgtgcatgtgttttgtgtaatattaatacttatgttcattctggatagaattggtattctgatatcc-tttttctgacaaaggcaaaagatggcagataatgaggatggagaagagaggacttctcgtgggaatgaatgggaggttgtaacacttacagcatcaacatatgaagctgctcctggttctggacaagttgagttgaaagataatgaccagggagacgcatctatgcaggatgaagctgaaacatcaagtggcttattcatgtctcgtcattttgtttttcctcccggtgagcatgagaacttgccattggaatctgattatagagagattcttggtcaatctggaggcaaagatgtctctgaagttattgttgatgatggggccagacctagtggaaaggatgaagaaaatgtggtgatatctggaataaatgtttcagaagcgttttcagatgttccatattttgatgataagatgagcaaattttctgttcatggtaaacagtttgccgaaggtacaactttagaagattttggtttgattggcaaagaggaaagcatgtatgacactgcaaaatacagttctttacacagtgagacagattttggtgctgcaactgcatatggggacgagatagttgtgtctgaaacaatcgaacctgctgagcaagagtcaaacacttcgcttgatttatcaaattcaaagaatttttctaaagatgacaagtgccacccatcagatcttccttgtggagcttggtggaagcgaagagcttctgccttttatgctcatgcaaaggaggcaaatgcatactggtctattttcattgcagctgcagtgatgggccttgtaatgcttggtcagcgctggcagcaggaaagagcttatcaacttcagttgcacggtggtgtaaatgatgaggtgtgtccattattatgaaagttttctctgagacgttatttttaaaatattgtagttaatttacataataatatgcaattgatcaatgactcaaactactgtttcagccccctttaattttcttccatgtctcttgaagacatggccaagactagtagattcttactgggaattatgtccaggaaagtttcttgtttgataagtgggcactaaatgaacactttgtatgtttgggcttggtgctctttttactctatgagccaagagtacttgttcctactctagatgcttg---------------------------------------------------------------------------------------------------------------------------------------------------------------------------------------------------------------------------------------------------------
>_R_Jupunba_macradenia_Lourteig_3021@NODE_1_length_1531_cov_188.600413
tggttattttactagaaatgaaataattgtcaaaggttggatgttctttgaaaccagaaaacttggtcgttttggttgtgtttttatttggtagcagaaattgcacaggctaaagcaatttgtttcataaaaacaaaacaaaagcacatatcccgtaataaactttgagtgaagctgatttagcatt---caggattcttttttaattgttttttggcttgtaaatttattatcttctcgagttttgggttaagtcaattccttcactccttgtgtatgtgcatgtgttttgtgtaatattaatacttatgttcattctggatagaattggtattctgatatcc-tttttctgacaaaggcaaaagatggcagataatgaggatggagaagagaggacttctcgtgggaatgaatgggaggttgtaacacttacagcatcaacatatgaagctgctcctggttctggacaagttgagttgaaagataatgaccagggagatgcatctatgcaggatgaagctgaaacatcacgtgggttattcatgtctcgtcattttgtttttcctcccggtgagcatgagaacttgccattggaatctgattatagagagattcttggtcaatctggaggcaaagatgtctctgaagttattgttgatgatggggccagacctagtggaaaggatgaagaaaatgtggtgatatctggagtaaatgtttcagaagcgttttcagatgttccatattttgatgataagatgagcaaattttctgttcatggtaaacagtttgctgaaggtacaactttagaagattttggtttgattggcaaagaggaaagcatgtatgacactgcaaaatacagttctttacacagtgagacagattttggtgctgcaactgcatatggggacgagatagttgtgtctgaaacaatcgaacctgctgagcaagagtcaaacacttcgcttgatttatcaaattcaaagaatttttctaaagatgacaagtgccacccatcagatcttccttgtggagcttggtggaagcgaagagcttctgccttttatgctcatgcaaaggaggcaaatgcatactggtctattttcattgcagctgcagtgatgggccttgtaatgcttggtcagcgctggcagcaggaaagagcttatcaacttcagttgcacggtggtgtaaatgatgaggtgtgtccattattatgaaagttttctctgagatgttatttttaaaatattgtagttaatttacataataatatgcaattgatcaatgactcaaaccacagtttcggccccctttaattttcttccatgtctcttgaagacatggccaagactagtagattcttaccgggaactatgtccaggaaagtttcttgtttgataagtggccactaaatgaacactttgtatgtttgggcttggtgctttctttactctatgagccaagagaacttgttcctactctagatgcttgcaaaccactaaaa--------------------------------------------------------------------------------------------------------------------------------------------------------------------------------------------------------------------------------------------
>_R_Jupunba_microcalyx_Iganci_855@NODE_1_length_1978_cov_200.890584
tggttattttactagaaatgaaataatcgtcaaaggttggatgttctttgaaaccagaaaacttggtcgttttggttgtgtttttatttggtagcagaaattgcacaggctcaagcaatttgtttcataaaaacaaaacaaaagcatatatcccgtaataaactttgagtgaagctgatttagcatt---caggattcttttttaattgttttttggcttgtaaatttattatcttctcgagttttgggttaagtcaattccttcactccttgtgtatgtgcatgtgttttgtgtaatattaatacttatgttcattctggatagaattggtattctgatatcc-tttttctgacaaaggcaaaagatggcagataaagaggatggagaagagaggacttctcgtgggaatgaatgggaggttgtaacacttacagcatcaacatatgaagctgctcctggttctggacaagttgagttgaaagataatgaccagggagatgcatctatgcaggatgaagctgaaacatcacgtgggttattcatgtctcgtcattttgtttttcctcccggtgagcatgagaacttgccattggaatctggttatagagagattcttggtcaatctggaggcaaagttgtctctgaagttattgttgatgatggggccagaccaagtggaaaggatgaagaaaatgtggtgatatctggaataaatgtttcagaagctttttcagatgttccatattttgatgataagatgagcaaattttctgttcatggtaaacagtttgccgaaggtacaactttagaagattttggtttgattggcaaagaggaaagcatgtatgacactgcaaaatacagttctttacacagtgagacagattttggtgctgcaactgcatatggggacgagatagttgtgtctgaaacaatcgaacctgctgagcaagagtcaaacacttcgcttgatttatcaaattcaaagaatttttctaaagatgacaagtgccacccatcagatcttccttgtggagcttggtggaagcgaagagcttctgccttttatgctcatgcaaaggaggcaaatgcatactggtctattttcattgcagctgcagtgatgggccttgtaatgcttggtcagcgctggcagcaggaaagagcttatcaacttcagttgcacggtggtgtaaatgatgaggtgtgtccattattatgaaagttttctctgagatgttatttttaaaatattgtagttaatttacataataatatgcaattgatcaatgactcaaactacagtttcagccccctttaattttcttccatgtctcttgaagacatggccaagactagtagattcttactgggaactatgtccaggaaagtttcttgtttgataagtgggcactaaatgaacactttgtatgtttgggcttggtgctttttttactctatgagccaagagaacttgttcctactctagatgcttgcaaaccactaaaatgagagcatggttttggtcctttatgaccagctagtgatttgtcatttttggcatcttcattttgaaagttcctctgtgacctacttaggactagctggttttgcgatgcagaagtgaaagtaattgtaattttaacaaaataggactgagtatcttcactcttcagatag-aaggcgatgtaacgagaaatgttgcatgtacgtatgtcatttaagctgtggttaaataaagcta
>_R_Jupunba_nipensis_Mayo_19662@NODE_1_length_1329_cov_64.270767
-------------------------------------------ttctttgaaaccagaaaacttggtcgttttggttgtgtttttatttggtagcagaaattgcacaggctcaagcaatttgtttcataaaaacaaaacaaaagcatatatcccgtaataaacttttagtgaagctgatttagcatt---caggattcttttttaattgttttttggcttgtaaatttattatcttctcgagttttgggttaagtcaattccttcactccttgtgtatgtgcatgtattttgtgtaatattaatacttatgttcattctggatagaattggtattctgatatcc-tttttctgacaaaggcaaaagatggcagataatgaggatggagaagagaggacttctcgtgggaatgaatgggaggttgtaacacttacagcatcaacatatgaagctgctcctggttctggacaagttgagttgaaagataatggccagggagatgcatctatgcaggatgcagctgaaacatcacgtgggttattcatgtctcgtcattttgtttttccccccggtgagcatgagaacttgccattggaatctgattatagagagattcttggtcaatctggaggcaaagatgtctctgaagttattgttgatgatggggccagacctagtggaaaggatgaagaaaatgtagtgatatctggagtaaatgtttcagaagcgttttcagatgctccatattttgatgataagatgagcaaattttctgttcatggtaaacagtttgccgaaggtacaactttagaagattttggtttgattggcaaagaggaaagcatgtatgacactgcaaaatacagttctttacacagtgagacagattttggtgctgcaactgcatatggggacgagatagttatgtctgaaacaattgaacctgctgagcaagagtcaaacacttcgcttgatttatcaaattcagagaatttttctaaagatgacaagtgccacccatcagatcttccttgtggagcttggtggaagcgaagagcttctgccttttatgctcatgcaaaggaggcaaatgcatactggtctattttcattgcagctgcagtgatgggccttgtaatgcttggtcagcgctggcagcaggaaagagcttatcaacttcagttgcacggtggtgtaaatgatgaggtgtgtccattattacgaaagttttctctgagatgttatttttaaaatattgtagttaatttacataataatatgcaattgatcaatgactcaaagtacagtttcagccccctttaattttcttccatgtctcttgaagacatggccaagactagtaga----------------------------------------------------------------------------------------------------------------------------------------------------------------------------------------------------------------------------------------------------------------------------------------------------------------------------------------------------------------------------------------------
>_R_Jupunba_trapezifolia_Simon_1600@NODE_1_length_2125_cov_290.232367
tggttattttactagaaatgaaataatcgtcaaaggtcggatgttctttgaaaccagaaaacttggtcgttttggttgtgtttttatttggtagcagaaattgcacaggctcaagcaatttgtttcataaaaacaaaacaaaagcatatataccgtaataaactttgagtgaagctgatttagcatt---caggattcttttttaattgttttttggcttgtaaatttattatcttctcgagttttgggttaagtcaattccttcactccttgtgtatgtgcatgtgttttgtgtaatattaatacttatgttcattctggatagaattggtattctgatatcc-tttttctgacaaaggcaaaagatggcagataatgaggatggagaagagaggacttctcgtgggaatgaatgggaggttgtaacacttacagcatcaacatatgaagctgctcctggttctggacaagttgagttgaaagataaagaccagggagacgcatctatgcaggatgaagctgaaacatcacgtggcttattcatgtctcgtcattttgttttccctcccggtgagcatgagaacttgccattggaatctgattatagagagattcttggtcaatctggaggcaaagatgtctctgaagttattgttgatgatggggccagacctagtggaaaggatgaaaaaaatgtggtgatatctggaataaatgtttcagaaacgttttcagatgttccatattttgatgataagatgagcaaattttctgttcatggtaaacagtttgccgaaggtacaactttagaagattttggtttgattggcaaagaggaaagcatgtatgacactgcaaaatacagttctttacacagtgagacagattttggtgctgcaactgcatatggggatgagatagttgtgtctgaaacaatcgaacctgctgagcaagagtcaaacacttcgcttgatttatcaaattcaaagaatttttctaaagatgacaagtgccacccatcagatcttccttgtggagcttggtggaagcgaagagcttctgccttttatgctcatgcaaaggaggcaaatgcatactggtctattttcattgcagctgcagtgatgggccttgtaatgcttggtcagcgctggcagcaggaaagagcttatcaacttcagttgcacggtggtgtaaatgatgaggtgtgtccattattatgaaagttttctctgagatgttatttttaaaatattgtagttaatttacataataatatgcaattgatcaatgactcaaactacagtttcagccccctttaattttcttccatgtctcttgaagacatggccaagactagtagattcttactgggaattatgtccaggaaagtttcttgtttgataagtgggcactaaatgaacactttgtatgtttgggcttggtgctctttttactctatgaaccaagagtacttgttcctactctagaagcttgcaaaccactaaaatgagagcatggttttggtcc------------------------------------------------------------------------------------------------------------------------------------------------------------------------------------------------------------------------
>_R_Jupunba_trapezifolia_Simon_1600@NODE_2_length_818_cov_232.242464
--------------------------------------------------------------------------------------------------------------------------------aagacctggtcgagttcgtatctcctccatcgaatt---gacgcatccacctctgtctctctactcattcttctccgattcgaatcagtcttgtagtcgtgatattctcctgtgaacgtctctgtttcaagattcatcaagattcggtgagtcattaagagtattggaatatcatcactgccgtttcagaacgtttcagaggg---------tttttttgctctgccactgcgattctactgcaaagaa-------------------accattgatttttgttgttcggaagatctaagtgccatcgatgcggtctttgtcgtcgttcttcctttcaaat-------cttcaaggtttcttttcttagaatttaaatatctattgaagagactccgagactgcagtgatgaatcatcttggg-------------aatcccagtgagcatgagaacttgccattgaaatctgattatagtga-attcttgttgaatctggtggcaaagatgcctctgaagttattgttgatgatggggccagacctagtggaaaggatgaagaaagtgtgacgatatctagaataaatgtttcagcagcgttttcagatgtaccatactttgatgataagatgagcaaattttctgttcatggttaacagtttgcccgaggtacaactttagaagattttgatttgattggcaaagagtaaagcatgtgtgacaatgcaaaatatagttctttacacagtgagacagtttttggtgttgcaactgcatatggggacaatatagttgtgtctgaaacaatcgaacctgctgaacaagagtcaaacacttctcttgatt---------------------------------------------------------------------------------------------------------------------------------------------------------------------------------------------------------------------------------------------------------------------------------------------------------------------------------------------------------------------------------------------------------------------------------------------------------------------------------------------------------------------------------------------------------------------------------------------------------------------------------------------------------------------------------------------------------------------------------------------------------------------------------------------------
>_R_Jupunba_villosa_Borges_423@NODE_5_length_512_cov_28.406897
---------------aaatgatga-------------------------------------------------------------------------------------------------------------------------------------------------------------------------------------------------------------------------------------------------------tgtgt----------------------attattatgaaagttttctctgag-------------ttgttattt----------------taaaatattgtagtta--------------------atttatgttaggtattattaaatgtaaatagaatcaatcacataaaatta-----------------------------------ggaattatgtttcctagaatcag--------ggattatgttg-----------------------------------------------gctagaaatcaggaatcattaattaattc----------gggcctctttctcat-------gtataaatacccc-------------------gtgtatatgaataaagaacagaattgagagcatatttctctacatggtatcaaagctctaatcacattttcagttgctctctgtttt--------------------ttctgttcctt----------------tggcgcgggttctgttccttttcgtctgctt-----------------------------------------------------t--c------------------------------------------t-----------------------------------------------------------------gtttctgttcatgttctgt----------------------------------------------ttctgc-------------------------------------tctgtttctgctcc-------------------------------------------------------------------------------------------------------------------------------------------------------------------------------------------------------------------------------------------------------------------------------------------------------------------------------------------------------------------------------------------------------------cggagattcgctgccgtcttccgcgagtgg--------------ctgtcagcacct-----------------ccgccacctccgccggagtta--------------------------------------------------------------cacgccccagagcgtaaggccacattccagcgagtttt-----------------------------------------
>_R_Punjuba_callejasii_Daly_5935@NODE_1_length_1185_cov_34.460289
---------------------------------------------------------------------------------------------------------------------------------------------------------------------------------------------------------gtaattgtttttttggcttgtaaatttattatcttctcaagttttgggttaagtcaattccttcactccttgtgtatgtgcatgtgtttcgtgaaatattaatacttatgttcattctggatagaattggtattctgatatcc-tttttctgacaaaggcaaaagatggcagataatgaggatggagaagagaggacttctcgtgggaatgaatgggaggttgtaacacttacagcatcaacatatgaagctgctcctggttctggacaagttgagttgaaagataatgaccagggagacgcatctatgcagaatgaagctgaaacatcacgtggcttattcaagtctcgtcattttgtttttcctcccggtgagcatgagaacttgccattggaatctgattatagagagattcttggtcaatctggaggcaaagatgtctctgaagttgttgttgatgatggggctagacctagtggaaaggatgaagaaaatgtggtgatatctggaataaatgtttcagaagcgttttcagatgttccatattttgatgataagatgagcaaattttctgttcatggtaaacagtttgccgaaggtacaactttagaagattttggtttgattggcaaagaggaaagcatgtatgacactgcaaaatacagttctttacacagtgagacagattttggtgctgcaactgcatatggggacgatatagttgtgtctgaaacaatcgaacctgctgagcaagagtcaaacacttctcttgatttatcaaattcaaagaatttttctaaagatgacaagtgccacccatcagatcttccttgtggagcttggtggaagcgaagagcttctgccttttatgctcatgcaaaggaggcaaatgcatactggtctattttcattgcagctgcagtgatgggccttgtaatgcttggtcagcgctggcagcaggaaagagcttatcaacttcagttgcacggtggtgtaaatgatgaggtgtgtccattattatgaaagttttctcagagatattatttttaaaatattgtagttaatttacataataatatgcaattgatcaatgacacaaactacagtttcagccccctttaattttcttccatgtctcttgaagacttggtcaagactaatagattcttactgggaactatgtc--------------------------------------------------------------------------------------------------------------------------------------------------------------------------------------------------------------------------------------------------------------------------------------------------------------------------------------------------------------------------
>_R_Punjuba_callejasii_Daly_5935@NODE_3_length_742_cov_8.559398
----------------------------------------------------------------------------------------------------------------------------------------------------------------------------------------------------------------------------------------------------------------------------------------------------------------------------------------------------------------------------------------------------------------------------------------caaaattcgaaatacttgaaggcagaactggattttggcctcaacatgaaagttgtagagctttttcttagctttttatccatataaagaacg----------tcccaatccgacatctagagctccagatattgcctaaacactgaaacagggtaaaatttagtggttttcaattaattctattttatgccaaaatcatt--------------atttatttatcaattatacccaaattcattaaattaagctcaaatatcgtccacaaaataatcatataagggaaaataaatatgcaaatatttt-------------acttatcaataagatgagcaaattttctgttcatggtcaacagtttgccgaaggtacaactttagaagattttggtttgatcggcaaagaggaaagcatgtatgacactgcaaaatacagttcttaacacagtgat------------------------------------------------------------------------------------------------------------------------gataataaat--------------------------------------------------------------------------------------------------------------------------------------------------------------------------------------------------------------------------------------------------------------------------------------------------------------------------------------------------------------------------------------------------------------------------------------------------------------------------------------------------------------------gagagcatggctttggtcctttatgaccagttagtgatttgtcatttttggcatcttcagtttgaaagttcctctgtgacctactttggactagctggttttgcaatgcagaagtgaaagtaattgtaattttaacaaaataggactgagtatcttcactcttcagatagaaaggcgacgtaatgagaaatgttgcatgtacatatggcatttaaactgtggttaaataaaacta
>_R_Punjuba_killipii_Palodorios_6252@NODE_5_length_585_cov_58.942913
-------------------------------------------------------------------------------------------------------------------------------------------------------------------------------------------------agtggctccacatttattcataaatttcagtgtttattaaattccactattccatattacatcgattacgaaattcggtctgt-tacacatgtgttttgtgaaatattaatacttatgttcattctggatagaattggtattctaatatcc-tttttctaacaaaggcaaaagatggcagataatgaggatggagaagagaggacttctcatgggaatgaatgggaggttgtaacacttacagcatcaacatatgaagctgcttctggttctggacacgttgagttgaaagataatgaccagggagaagcatctatgcaggatgaagctgaaacatcacgtgcctta--------------------------tagcatcaagatcgcatgctt-------------------------------------------------------------------------------------------------------------------------------------------atatcattaaatg------------------------------tttttccttaatttaaacaatttgctgaaggtacaactttagaagattttggtttgattggcagagaggaaagcatgtacgacactgcaaaatacagttctttacacagtgat------------------------------------------------------------------------------------------------------------------------gataataaat----------------------------------------------------------------------------------------------------------------------------------------------------------------------------------------------------------------------------------------------------------------------------------------------------------------------------------------------------------------------------------------------------------------------------------------------------------------------------------------------------------------------gagcatggttttggtcctttatgaccagctagtgatttgtcatttttggcatcttcattttgaaagttcctctgtga------------------------------------------------------------------------------------------------------------------------------------------------------------
>_R_Punjuba_lehmannii_Escobar_7465@NODE_1_length_1624_cov_78.985779
caattcttggatcacagatatcaccgtccgagaaagtcgttgtttcgtcttcaccacaatgttcgccgtccaacgctgcgtgatgtccctgtcgaagcacgtcgttgaacttgaatctttttccgctgaagacctggtcgagttcgtatctcctccatcgaatt---gacgcgtccacctcagtctctctactcattcttctccaattcaaatcagtcttgtagttgtgatattctcctgtgtacgtctttgtttcaagattcatcatgattcggtgagtcattaagagtattggaatatcaccactgccgtttcagagg---------------------tttttcgctctgccactgcgattctattgcaaagaa-------------------accattgatttatgttgtttggaagatctgagtgccatcggtgcagtctttgtcgtcgttcttccgttcaaat-------cttcaaggtttattttcttggaatttaaatatctattgaagagactccgagactgcagtggtgaatcatcttggg-------------aatcccagtgagcatgagaacttg-cattggaatctgattatagtgagattcttgttgaatctagtggcaaagatgactctgaagttattgttgatgatggggccagacctagtggaaaggatgaagaaagtgtgatgatatctagaataaatgtttcagaagcgttttcagatgtaccatactttgatgataagatgagcaaattttctgttcatggttaacagtttgctcaaggtacaactttagaagattttgatttgattggcaaagag--gaacatgtgtgacaatgcaaaatatagttctttatacagtgagacagtttttggtgttgcaactgcatatggggacgatatagtttt--------tcaaagaacctggtgaacaagagtcaaacacttctcttgatttatcaaattcaaagaatttttctaaagatgacaagtgccactcctcagttcttccttgtggagcttggtggaagtgaagaacttctgctttttatgctcatgcaaaggaggcaaatgcatactggtctattttcattacagctgtagaggatgaactag--atgctttcc-------------------------------------------------------------------------------------------------------caaacattgagg----------------------------aagccatctcaaacatcttttgaatatcctctggtggcattttacttat--------tacatcagaagctgttttaaacatgtcaggagtcacatttggaggaattgatc----------------caatgttgata-------------------------------------gaatcaggggaacctcttaaaaaaatgggttttgataaatcattagaatggggtgaaagcaaggg-----------------------tagcatttctggtt-ccccggttttgagactattcagttacttgagtgg-------caatcccataagtctgagttggaagta-------------------tggtctttaccttcaagctccttagttgaca--gtggcaaaagcaaaaaggacggataaaggtgaagagttcaagcaatcatttcataaagcca
>_R_Punjuba_lehmannii_Escobar_7465@NODE_4_length_654_cov_53.239168
-------------------------------------------------------------------------------------------------------------------------------------------------------------------------------------------------------------------------------------------------------------------------------------------------------------------------------------------------------------------------------------------------------------------------------------------------------------------------------------------------------------------------------------------------------------------------------------------------------------------------------------------------------------------------------------------------------------------------------------gaataaatgtttcagaagcgttttcagatgttccatattttgatgataagatgagcaaattttctgttcatggtaaatagtttgccgaaggtacaactttagaagattttggtttgatt--ttaagaggaaagcatgtacggcactgcaaaatatagttctttacacaatgat------------------------------------------------------------------------------------------------------------------------gataataaat--------------------------------------------------------------------------------------------------------------------------------------------------------------------------------------------------------------------------------------------------------------------------------------------------------------------------------------------------------------------------------------------------------------------------------------------------------------------------------------------------------------------gagagcatggttttggtcctttttgaccagctagtgatttgtcatttttggcatcttcattttgaaagttccactgtgacctactttggactagctggttttgcaatgcagaagtgaaagtaattgtaatttttacaaaataagattgagtaccttcactcttcagatagaaaggtgatgtaatgagaaatgttgcatgcacgtatggcatttaagctgtggttcaataaagcta
>_R_Punjuba_lehmannii_Escobar_7465@NODE_5_length_646_cov_42.929701
-----------------------------------------------------------------------------------------------------------------------------------------------------------------------------------------------------------------------------------------------------------------------------------------------------------------------------------------------------------------------------------------------------------------------------------------------------------------------------------------tgagttgaaagataatgaccagggagacgcatctatgcaggatgaagctgaaacatcacgtgccttattcatgtctcgtcattttgtttttcctcccattgagcatgggaactt-------------------------------------------------------------------------------------------------------------------------------------------gcattttcagatgttccatattttgatgataagatgagcaaattttctgttcatggtcaacagtttgccgaaggtacaactttagaagattttggtttgatcggcaaagaggaaagcatgtatgacactgcaaaatacagttctttacacagtgat------------------------------------------------------------------------------------------------------------------------gataataaat--------------------------------------------------------------------------------------------------------------------------------------------------------------------------------------------------------------------------------------------------------------------------------------------------------------------------------------------------------------------------------------------------------------------------------------------------------------------------------------------------------------------gagagcatggctttggtcctttatgaccagttagtgatttgtcatttttggcatcttcattttgaaagttcctctgtgacctactttggactagctggttttgcaatgcagaagtgaaagtaattgtaattttattaaaataggactgagtatcttcactcttcagatagaaaggcgatgtaatgagaaatgttgcatgtacatatggcatttaaactgtggttaaataaaacta
>_R_Punjuba_racemiflora_Jimenez_Soares_3626@NODE_2_length_1338_cov_69.514671
--------------------------------------------------------------------------------------------------------------------------------------------------------------------------------------------------------------------------------------------------------------------------------------------------------------------------------------------------------------------aaggcaaaagatggcagataatgaggatggagaagagaggacttctcgtgggaatgaatgggaggttgtaacacttatagcatcaacatatgaagctgctcctgg-tctggacaagttgagttgaaagataatgaccagggagacacatatatgtaggatgaaattgaaacatcacgtgccttattcatgtctcgccattttgtttttcctcccattaagcatgagaacttgccattggaatttgattgtagtgagattcttggtcaatctggaggcaaagatgtctttgaagttattgttgatgatggggacagacctagtggaaaggatgaagaaaatgtgatgatatatggaataaatgtttcagaagcattttcagatgttccatattttgatgataagatgagcaaattttctattcatggtaaacaatttgccgaaggtacaacttcagaagattttggtttgattggcaaagaggaaagcatgtatg---ctacaaaatacagttctttacacaatgat------------------------------------------------------------------------------------------------------------------------gataataaat--------------------------------------------------------------------------------------------------------------------------------------------------------------------------------------------------------------------------------------------------------------------------------------------------------------------------------------------------------------------------------------------------------------------------------------------------------------------------------------------------------------------gagagtatggttttggtcctctatgactaa-tgataaatcataatttttattatcctaccttattcatttattttggggattattttaggctagtttgatttattagataatatttaaattgttagccaattttagaaaataatataaatctgaattaattatgagattattgagctgaaattgttaatattttgattgtctatcttgtgattgaataatgattttatttaattc
>_R_Punjuba_racemiflora_Jimenez_Soares_3626@NODE_7_length_518_cov_114.768707
-----------------------------------------------------------------------------------------------------------------------------------------------------------------------------------------------------------------------------------------------------------------------------------------------------------------------------------------------------------------------------------------------------------------tgatttatgttgtttggaagatctgagtgccatcggtgcagtctttgtcgtcgttcttccgttcaaat-------cttcaaggtttattttcttggaatttaaatatctattgaagagactccgagactgcagtggtgaatcatcttggg-------------aatcccaatgagcatgagaacttg-cattggaatctgattatagtgagattcttgttgaatctggtggcaaagatgcctcagaagttattgttgatgatggggccagacctagtggaaaggatgaagaaagtgtgatgatatctagaataaatg-ttcagaagcgttttcagatgtaccatactttgatgataagatgagcaaattttctgttcatggttaacagtttgctcaaggtacaactttagaagatattaatttgattggcaaagag--gaacatgtgtgacaatgcaaaatatagttctttatacagtgagacagtttttggtgttgcaactgcatatggggacgatatagtttt--------tcaaagaacctggtga-----------------------------------------------------------------------------------------------------------------------------------------------------------------------------------------------------------------------------------------------------------------------------------------------------------------------------------------------------------------------------------------------------------------------------------------------------------------------------------------------------------------------------------------------------------------------------------------------------------------------------------------------------------------------------------------------------------------------------------------------------------------------------------------------------------------------------
