# Supplementary material for: A new generic circumscription of Hydrochorea (Leguminosae, Caesalpinioideae, mimosoid clade) with an amphi-Atlantic distribution
Source: PhytoKeys. 2022 Aug 22;205:401–37. doi: 10.3897/phytokeys.205.82775 (PMC9849043; doi:10.3897/phytokeys.205.82775)
Supplement: Supplementary material 1 — Supplementary data file S1 [file phytokeys-205-401_article-82775__-s001.zip › RBH3_m5844_comp21627_c0_seq1_exon02.aln-cln]

>Acacia_rostellifera_Murphy_466@NODE_1_length_1328_cov_162.696243
actttaaaagtagatgaatttaccagatattactttatacttggaaacttaaagatggacatgtctgaagttcaatactgggccctgaaagctaaaaattactattacaacaatgattctcatgctgaagccaaaaccttaattggcattcattgctttgttaacaacgagggaaagat-atgtttttgtcgtgacattctgttatctgtcatggctaagtcttagagcaacggtaaagttgttgtgatgtgatcaggagatcatgagttgaacattaggaaatagccaaaattaccgttgctccaatcatacacctatccttctctagacctcatccagtaatggtataagccttgtgccttgggctagcgaagactaatcaattttgttttgtatttggcaggcagtattgttggagcgtcctcgtgtgatatctgctaaagttggacatgcttgggacctaccagagaacacatttggtgctgcctatgctagattcatgggatcgaggaatttttccccagatgatagacctccagttcggttcatggatacagatgaactagcctatgtggccatgcgagctcgtgaaattcatgatttctggcatacccttttcgggctaccgaccaacttgatgggggagtcagcactaaaggtgattgagtttcagcaaatgtaccttcctatgtgcctaatgtctgttttagggggcgcggcaagattcagtgaaaggcagagaaaaatgttctatcaacactacttcccatgggccattcgggctggcatgcaatccactgatcttatgtgtgtgtattatgagcaacacttccatgaagatctagaggatgtccgtataaaatgggggatttttcctgctcctcctgctcccaaaccacaatttttttgacctagtgatttgtcccacctccattcactccgtcattaagatccactttgtaagtac----------------attttatatcaaggactagaataagaactagattacttatttgtggatattaagaaattttttaaagaactagataagtaatttgtagatattaagaaaattagtagagttaattatttataataaatttgtgttggtttcctaaactaccaattttaattatgagcattgtaactatcatttaacaaaaaccctctaataatatgtaattattaacgatagtttggagaaaaaattgtgagtttaagaagcaaaatggactaagatcttgtatattagtgtagtgttattctctcttcatgaaaacg----------------------gatggtttggaaaagaaattataaat-----tt
>Afrocalliandra_redacta_Germishuizen_5585@NODE_1_length_984_cov_179.447630
----------------------------attactttatactgagaaccttacggatggacgtgtccaaagttgaataataggccctgaaagataaaaataagtatcgcaacaatgtttctcatactgaagccaaagccttaactggcatacattgctctgttgaaattgaagaaaagataatgtctttatcatcaca---------------------------------------------------------------------------------------------------------------------------------------------------------------------------gccaaagacttatgtattttctcttgtatttggcaggcagtactgttggagcgtcctcgtgtgatatccgctaacgttggacatgcttgggacctaccagagaacacatttggtgctgcctatgctaaattcatgggatacaggaatttttccccagatgacagacctccagttcggttcatggatacagatgaactagcctacgtagccatgcgagctcgggaaattcatgatttctggcatacccttttcggcctaccgactaacttgattggagagtcagcactaaaggtgattgagtttgagcaaatgtaccttccgatgtgcctaatgtctgttgtagggggcacagcaagattcaatgaaaggcagagaaaattgttttatcaacattacttcccatgggcaattcgggctggcatgcaatgtactgatcttatgtgtgtatattatgagcaacacttccatgaagatctcgaagatgtccgcagaaaatgggggattgttcctgctcctcctgttcctaagccaccattttattgacatattgatttgtactacttccagttgtttgat------------------------------------------------------------ataagaactaaataactgacttttgttgat------------------attagataactaatctgt-gatattgagaaaatttatttatttaatatttaacacaacaaatgtgttggtttttttaaggaaaaattttagaaaaatctatttaaaatatt----------------------------------------------------gaaatcttaaaatgataaattgaaata---ttgaattctaaatttcagggaaatggaattaattattt------------------------------------tttgaagaaaaga-------------ct
>Albizia_adinocephala_FHO33_88@NODE_1_length_1614_cov_115.170462
actttaaaaggagatgaatttaccaggtattactttgtacttagaaacttacagatggacatgtcgaaagttgaatactgggccctgaaagctaaaaattactatcacaacaatgattctcatgctgaagccaaaaccttaattggcattcattgcttcgttaacaaggagggaaagataatgtttttgtcatgacattgtgctatctgtcactggtgagttttggagcaacaggaaggttgttgacatgtgacctggagatcatgagttgaacgttagaaaacagccaaccttaccattgcttcaatcatacacctatccctctctagatctcacccagtaatgatagaagccttgtcccttgtgccagcaaagactaatcaattttctcttgtatttggcaggcagtattgttggagcgtcctcgtgtgatatctgctgaagttggacatgcttgggacctaccagagaacacatttggtgctgcctatgctagattcatgggatccaggaatttttccccagatgatagacctccagttcggttcatggatacggatgaactagcctatgtggccatgcgagctcgtgaaattcatgatttctggcatgccctttttggcctaccgaccaacttgatcggagagtcagcactaaaagtgatcgagtttgagcaaatgtaccttcctatgtgcctaatgtctgttgtagggggcacggcaagattcagtgaaaggcagagaaaattgttctatcaacactacttcccatgggccattcgggctggcatgcaatgcactgatcttatgtgtgtgtattatgagcaacacttccatgaagatctagaagatgtccgtagaaaatgggggattgttcctgctcctcctgctcctaaaccacaatttttttgacatagtgatttgta-cccctccattcactccctcattaggatccactttgtaagt------------aagtggattttatatccagcaccagtagaagaaccaaattacttatttgtggatattaagaaattgttcaaagaactagataagtaatttgtggatattaaaaaaattagttaaatcaattatttgtgtcaaatgtgtattgattttttaacctaccatttttaattatctgcactgtaattatcatttaacaaaaa--ctctaatcatgtacaattaatgagaatagtttggtgaagaaattggaagcttaagaaacaaaatggattgaggtttt-tattttaatgtaatgtaattatctcttcatgaaaatctttattatttgcaatcaataagaatagtttggaaaagaaattataaatttataca
>Albizia_inundata_Wood_26530@NODE_1_length_777_cov_225.349030
--------------------------------------------------------------------------------------------------------------------------------------------------------------------------------------------------------------------------------------------------------------------------------acattaggaaacggccaaccttaccattgcttcaatcatacacctatccctctctagatctcacccagtaatggtagaagccttgtgccttgtgccagcaaagactaatcaattttctgttgtatttggcaggcagtattgttggagcgtcctcgtgtgatatcttctgaagttagtcatgcttgggacctaccggagaacacatttggtgctgcctatgctagatttatgggatccaggaatttttccccagatgatagacctccagttcggttcatggatacggatgaactagcctacgtggccatgcgagctcgtgaaattcatgatttctggcatacccttttcggcctaccgaccaacttgatcggagagtcagcactaaaggtgattgagtttgagcaaatgtaccttcctatgtgcctaatgtctgttgtagggggcacggcaagattcagtgaaaggcagagaaaattgttctatcaacactacttcccatgggccattcgagctggcatgcaatgcactgatcttatgtgtgtgtattatgagcaacacttccatgaagatttagaagatgtccgtagaaaatgggggattgttcctgctcctcctgctcctaaaccacaatttttttgacctagtgatttgtaccccctccattcactccctcattaagatccactttgtaagt------------gagtgcattttatatcaggcactagtataagaaccaaattacttatttgtggatattaagaaaatgttcaaacgactagata-----------------------------------------------------------------------------------------------------------------------------------------------------------------------------------------------------------------------------------------------------------------------------------------------
>Albizia_multiflora_Hughes_3090@NODE_1_length_1329_cov_127.806709
--------------------------------------------------------------------------------------------------------------------------tgctgaagccaaaaccttaattggcattcattgctttgttaacagtgagggaaagataatgtttttgtcatgacattgtgttatctgtcacgggtgagttttggggcaacgggaaggttgttgacatgtgacttggagattataagttgaacattaggaaacagccaaccttaccattgctttaatcatacgcctatccctctctagatctcacccagtaatggtagaagccttgtgccttgtgccagcaaagactaatcaattttctcttgtatttggcaggcagtattgttggagcgtcctcgtgtgatatctgctaaagttggacatgcttgggacctaccagagaacacatttggtgctgcctatgctagattcatgggatccaggaatttttccccagatgatagacctccagttcggttcatggatacggatgaactagcctacgtggccatgcgagctcgtgaaattcatgatttctggcatacccttttcggcctaccgaccaacttgatcggagagtcagcactaaaagtgattgagtttgagcaaatgtaccttcctatgtgcctaatgtctgttgtagggggcacggcaagattcagtgaaaggcagagaaaattgttctatcaacactacttcccatgggccattcgggctggcatgcaatgcactgatcttatgtgtgtgtattatgagcaacacttccatgaagatctagaagatgtccgtagaaaatgggggattgttcctgctcctcctgctcctaaaccacaatttttttgacatagtgatttgttccccctccattcactccctcattaagatccactttgtaagt------------gagtgaattttatatcaagcactagtataagaaccaaattacttatatgtggatattaagaaaatgttcaaagaactagataagtaatttgtggatattaaaaaaattagttaagttaattatttgtataaaatgtgtattaattttctagcctaccattttaaattatgtgcactgtaactatcatttaacaaaaa--ctttaatcatgtacaattaatgaggatagtttagtggagaaattagaagtttaagaaacaaaa----------tctt-tattttagtgtaatgtaattatctcttcataaaaacccttattatttgcaatcaataagaatagtttgggaaagaaattataaatttataat
>Albizia_niopoides_Simon_1601@NODE_1_length_1226_cov_118.047868
actttaaaaagagatgaatttaccaggtattactttgtacttagaaacttacagatggacatgttgaaagttgaatacggggccctgaaagctaaaagttactatcacaacaatgattctcatgctggagccaaaaccttaattggcattcattgctttgttaacaatgagggaaagataatggttttgtcatgacattgtgttatctgtcaccggtgagttttggagcaacgggaaggttgttgacatgtgacctagagatcacgagttgaacattaggaaacagccaaccttaccattgcttcaatcttacacctatccctctctagatctcacccagtaatggtagaagccttgtgccttgtgccagcaaagactaatcaattttctcttgtacttggcaggcagtattgttggagcgtcctcgtgtgatatctgctaaagttggacatgcttgggacctaccagagaacacatttggtgctgcctatgctagattcatgggatccaggaatttttccccagatgatagacctccagttcggttcatggatacggatgaactagcctacgtggccatgcgagcccgtgaaattcatgatttctggcataccctttttggcctaccgaccaacttgatcggagagtcagcactaaaagtgattgagtttgagcaaatgtaccttcctatgtgcctaatgtctgttgtagggggcacggcaagattcagtgaaaggcagagaaaattgttctatcaacactacttcccatgggccattcgggctggcatgcaatgcactgatcttatgtgtgtgtattatgagcaacacttccatgaagatctagaagatgtccgtagaaaatgggggattgttcctgctcctcctgctcctaaaccacaatttttttgacatggtgatttataccccctccattcactccctcattaagatccattttgtaagt------------gagtgaattttatattaaggaccagtatgagaactaaattacttatttgtggatattaaaaaaatgttcaaagaactagataagtaatctgtggatattaaaaaaattagttaaattaattatttgtatcaaatatgtattgattttctaacctatcatttttaattatgtgcactgtaactatcatttcacaaaaa--ctctaatcatgtataattaacgaggatagtttgg---------------------------------------------------------------------------------------------------------------------------------------t
>Albizia_sinaloensis_Hughes_1576@NODE_1_length_1139_cov_84.588512
---------------------------------------------------------------------------------------------------------------aatgattctcatgctgaagccaaaaccttaattggcattcattgcttcgttaacaatgagggaaagataatgtttttgtcatgacattgtgctatctgtcaccggtgagttttggagcaacgggaagattgttgacatgtgatttggagatcatgagttgaacattaggaaacagccaaccttaccattgcttcaatcatacacctatccctctctagatctcacccagtaatgatagaagccttgtaccttgtgccagcaaagactaatcaattttctcttgtatttggcaggcagtattgttggagcgtcctcgtgtgatatctgctgaagttggacatgcttgggacctaccagagaacacatttggtgctgcctatgctagattcatgggatccaggaatttttcccctgatgatagacctccagttcggttcatggatacggatgaactagcctacgtggccatgcgagctcgtgaaattcatgatttctggcatacccttttcggcctaccgaccaacttgatcggagagtcagcactaaaagtgatcgagtttgagcaaatgtaccttcctatgtgcctaatgtctgttgtagggggcacggcaagattcagtgaaaggcagagaaaattgttctatcaacactacttcccatgggccatttgggctggcatgcagtgcactgatcttatgtgtgtgtattatgagcaacacttccatgaagatctagaagatgtccgtagaaaatgggggattgttcctgctcctcctgctcctaaaccacaatttttttgacatagtgatttgtaccccctccattcaccccctcattaggatccactttgtaagc------------aagtgcattttatatcaagcaccagtagaagaaccaatttacttatacgtg------------------------------------------gatattaaaaaaattagttaaattaattatttgtatcaaatgtgtattgattttttaacctaccatttttaattatctgcactgtaattatcatttaacaaaag--ctctaattatgtataattaatgaggatattttggtgaagaaattagaagtttaaaaaataaaatggattgaggtttt-tattttggtgtaatgtaatcatctcttcatgaaaa--------------------------------------------------------c
>Albizia_subdimidiata_var_minor_Gorts_341@NODE_1_length_886_cov_48.681088
----------------------------------------------------------------------------------------------------------------------------------------------------------------------------------------------------------------------------------------------------gctctgtgacctgaaagccctgagttgaacgtgaggaaatggccaaccttaccattgctccaatcatacacctatccctctttagaactcacccaataatgatagaagccttgtgcattaagctagcgatggctaatcaattttctcttgtatttggcaggcagtattgttggagcgtcctcgtgtgatatcttctaaagttagtcatgcttgggacctaccggagaacacatttggtgctgcctatgctagatttatgggatccaggaatttttccccagatgatagacctccagttcggttcatggatacggatgaactagcctacgtggccatgcgagctcgtgaaattcatgatttctggcatacccttttcggcctaccgaccaacttgatcggagagtcagcactaaaggtgattgagtttgagcaaatgtaccttcctatgtgcctaatgtctgttgtagggggcacggcaagattcagtgaaaggcagagaaaattgttctatcaacactacttcccatgggccattcgggctggcgtgcaatgcactgatcttatgtgtgtgtattatgagcaacacttccatgaagatctagaagatgtccgtagaaaatgggggattgttcctgctcctcctgctcctaaaccacaatttttttgacatagtgatatgttccccctccattcactccctcattaagatccactttgtaagt------------aagtggattttatatcaagcactagtataagaaccaaattacttatttgtggatattaagaaaatgttcaaacgattagataaataatttgtggatattaaaaaaattagttaagttaattatttgtatcaaatatgtattaattttttagcctattatt----------------------------------------------------------------------------------------------------------------------------------------------------------------------------------------------------------------t
>Albizia_tomentella_Leach_Dunlop_3801@NODE_1_length_1255_cov_132.914261
----------------------ccacatattactttatacttaaaaacttacagatggacatgtctaaagttgaacactgggctctgaaagctaaaaattactatcacaacgatgattctcatgctgaagccaaaaccttaattggcattcattgctttgttaacaatgagggaaagataatgtttttgtcatgacattctgttatctg-cacgggtgagccttagagtaaca-----gttgttgtcatgtgatctggagatcataagttgaacatcaggaaatagccaaccctactgttgctccaaccatacacctatcctcctctagacctcacccaataatggtataagccttgtgctttgggctagcgaagactaatcggttttctcatgtatttggcaggcagtattgttggagcgtcctcgtgtgatatctgctaaagttggacatgcttgggacctgccagagaacacatttggtgctgcctatgctagattcatgggatccaggaatttttccccagatgatagacctccagttcggttcatggatacagatgaactagcctttgtggccatgcgagctcgtgaaattcatgatttctggcataccctttttgacctaccgaccaacttgatcggagagtcagcactaaaagtgattgagtttgagcaaatgtaccttcctatgtgcctcatgtctgttgtggggggctcggcaagattcagtgacaggcagagaaaattgttttatcaacactacttcccatgggccattcgggctggcatgcaatgcactgatcttatgtgtgtgtattatgagcaacacttccatgaagatcttgaagatgtccgtagaaaatgggggattgt---------tcctgctcctaaaccacaatttttttgacctggtgatttgt--------------------------------------aggtagattttatattaagaggattttatatcaaggaccagaataagaactagattatttatttgtgaatattaataaaattttcaaagaactagacaaataatttgtggatattaataaaattagttaagt----------------atgtgtgttggttttttaaactatgatttttaattatgtacattatgattatcatttaacaaaaa--ctataataatgtgcaattactaaggatgg--tgaggggaaaattgtaattttaagaagcataatggactaaggtcttgtacctta-tgtagtgaaattatctcttcatgaaaacacttgttatttgcaatc------aatgctatgggaaagttgttataa-------at
>Albizia_tomentosa_Hughes_648@NODE_1_length_1358_cov_76.839969
----------------------------------------------------------------------ttgaatactgggccctgaaagctaaaaattactatcacaacaatgattttcatgctgaagccaaaaccttaattggcattcattgcttcgttaacaatgagggaaagataatgtttttgtcatgacattgtgctatctgtcaccagtgagttttggagcaacgggaagattgttgacatgtgatttggagatcatgagttgaacattaggaaacagccaaccttaccattgcttcaatcatacacctatccctctctagatctcacccagtaatgatagaagccttgtaccttgtgccagcaaagactaatcaattttctcttgtatttggcaggcagtattgttggagcgtcctcgtgtgatatctgctgaagttggacatgcttgggacctaccagagaacacatttggtgctgcctatgctagattcatgggatccaggaatttttccccagatgatagacctccagttcggttcatggatacggatgaactagcctacgtggccatgcgagctcgtgaaattcatgatttatggcatacccttttcggcctaccgaccaacttgatcggagagtcagcactaaaagtgatcgagtttgagcaaatgtaccttcctatgtgcctaatgtctgttgtagggggcacggcaagattcagtgaaaggcagagaaaattgttctatcaacactacttcccatgggccattcgggctggcatgcagtgcactgatcttatgtgtgtgtattatgagcaacacttccatgaagatctagaagatgtccgtagaaaatgggggattgttcctgctcctcctgctcctaaaccacaatttttttgacatagtgatttgtaccccctccattcactccctcgttaggatccactttgtaagt------------aagtgcattttatatcaagcaatagttgaagaatcaaattacttatttgtgggtattaagaaaatgttcaaagacctagataagtaatttgcggatattaaaaaaattagttaagttaattatttgtatcaaatgtttattgattttttaacctaccatttttaattatctgcactgtaattatcatttaacaaaaa--ctctaataatgtacaattaatgaggatagtttggtgaagaaattagaagtttaaaaaacaaaatggattgaggtttt-tattttagtgtaatgtaattttctcttcatgaaaacctttattatttgcaatcaataagaatagtttgggaaagaaattataaatttataat
>Albizia_xerophytica_Hughes_1435@NODE_1_length_1191_cov_84.737882
----------------------------------------------------------------------------------------------------------------------------------------------ttggcattcattgcttcgttaacaatgagggaaagataatgtttttgtcatgacattgtgctatctgtcaccggtgagttttggagcaacgggaaagttgttgacatgtgacctggagatcataagttgaacattaggaaacagccaaccttaccattgcttcaatcatacacctatccctctctagatctcacccagtaatgatagaagccttgtgccttgtgccagcaaagactaatcaattttctcttgtatttggcaggcagtattgttggagcgtcctcgtgtgatatctgctgaagttggacatgcttgggacctaccagagaacacatttggtgctgcctatgctagattcatgggatccaggaatttttccccagatgatagacctccagttcggttcatggatacggatgaactagcctatgtggccatgcgagctcgtgaaattcatgatttctggcatacccttttcggcctaccgaccaacttgatcggagagtcagcactaaaagtgatcgagtttgagcaaatgtaccttcccatgtgcctaatgtctgttgtagggggcacggcaagattcagtgaaaggcagagaaaattgttctatcaacactacttcccatgggccattcgggctggcatgcaatgcactgatcttatgtgtgtgtattatgagcaacacttccatgaagatctagaagatgtccgtagaaaatgggggattgttcctgctcctcctgctcctaaaccacaatttttttgatatagtgatttgtaccccctccattcactccctcattaggatccactttgtaagt------------aagtgcattttatatcaagcactagtataagaaccaaattacttatttgtggatattaagaaaatgttcaaagaactagataagtaattcgtggatattaaaaaaattagttaagttaattatttgtattaaatgtgtattgattttttaacttaccatttttaattatctgcattgtaattatcatttagcaaaaa--ctctaatcatgtacaattaatgaggatagtttggtgaagaaattagaagtttaagaaacaaaatggattgaggtttt-tattttagtgtaatgtaattatctcttcatgaaaacctttattatttgcaatcaataagaatagcttgggaaag------------------
>Balizia_leucocalyx_Aguilar_1939@NODE_1_length_1282_cov_119.209959
----------------------------------------------------------------------------------------------------------------atgattctcatgctgaagccaaaaccttaattggcattcattgctttgttaacaaagagggaaagataatgtttttgtcatgacattctgttatctgtcacgggtgaggcttggagcagcagtaagattgttgtcatatgacctagagatcatgagttgaacatcaggaaatagccaaccttactgttgcttcaatcatacacctatcactctctagacctcacccaataatggtagaagccttgtgccttgggctagcatagactaatcacttttatcttgtatttggcaggcagtattgttggagcgtcctcgtgtgatatctgctaaagttggacatgcttgggacctaccagagaacacatttggtgctgcctatgctagattcatgggatccaggaatttttcgccagatgatagacctccagttcggttcatggatacggatgaactagcctacgtggccatgcgagctcgtgaaattcatgatttctggcatacccttttcggcctaccgaccaacttgattggggagtcagcactaaaggtgattgagtttgagcaaatgtaccttcctatgtgcttaatgtctgttgtagggggcacggcaagattcagtgaaaggcagagaaaattgttctatcaacactacttcccatgggccattcgggctggcatgcaatgcactgatcttatgtgtgtgtattatgagcaacacttccatgaagatctagaggatgtccgtagaaaatgggggattgttcctgctcctcctgctcctaaacctcaatttttttgacatagtgatttgtaccacctccattcactccctcgttaagatccactttgtgggtaaattttatatcaagtggattttatattaaggattaga--ggcaattagattacttatttatgaacattaagaaaaccttcaataaattagataagtaatttgtagatattaaaaaaatcagtgaagttaattatttgtaataaatgtgtgttagatttctaaactaccatttttaattatgtgtattgtaaccatcatttaacaaaaactctctaaccatgtgcaattaataaggatggtttgagaaagaaattataaatttgggaagcaaagtgaattaatatcgtatgtttaaaatcaaaggaaatccctcctcttgatttgatcttatatttagaacaagagataatactatg-ttggtgggtgatcatcttata--
>Balizia_pedicellaris_Queiroz_15529@NODE_1_length_1133_cov_227.283859
--------------------------------------------------------ggacatgtctaaagttgaatactgggccttgaaagctaaaaattactatcacaacaatgattctcgtgctgaagccaaaaccttaattggcattcattgctttgttaacaatgagggaaagataatg-ttttgtcatgacattcttttatctgtcacgggtgagccttggagcaatagtaaagttgttgtcatgtgacctggagatcgtgagttgaacatcaggaaatagccaaccttaccgttgcttc------acacctatcactctctagaccgcacccagtaatggtagaagccttgtgccttaggctagcatagactaattaattttatcttgtatttggcaggcagtattgttggagcgtcctcgtgtgatatctgctaaagttggacatgcttgggacctaccagagaacacatttggtgctgcctatgctagattcatgggatccaggaacttttccccagatgatagacctccagttcggttcatggatacggatgaactagcctacgtggccatgcgagctcgtgaaattcatgatttctggcatacccttttcggcctaccgaccaacttgatcggagagtcagcactaaaggtgattgagtttgagcaaatgtaccttcctatgtgcctaatgtctgttgtagggggcacggcaagattcagtgaaaggcagagaaaattgttctatcaacactacttcccatgggccattcgggctggcatgcaatgcactgatcttatgtgtgtgtattatgagctacacttccatgaagatctagaggatgtccgtagaaaatggggcattgttcctgctcctcctgctcctaaaccacaatttttttgacatagtgatttgtaccaaccccattcactacctcattaagatccacaat-taggtagattttatattaagcggattttatatcaaagaccagg--ggtagttagattatttatttatggatattaggaaaacttttaaaaaactagata------ttgtggatattaagaaaattagttaagttaattatttgtaataaatgtacattagtttcctaaattaccatttttaattatgtgtattgtaaccatcatttaacaaaaactctctaatcatgtgcaattaataaggatg----------------------------------------------------------------------------------------------------------------------------------------------
>Calliandra_bella_LPQ15696@NODE_1_length_1357_cov_156.515625
attttagaaggagatgaaattaccatatattactttataccgagaaacttagagatggacatgtctagagttgaacaataggacctgaaagataaaaataactatctcaacaatgattctcttgttgaagccaaaactctaattggcattcattgctttgttgacatgtaagaaaaggtgatgtctttattattatc-------------------------------------------------------------------------------------atagccaat---------------------------------------------------------------------------------atgaccaatccattttctcttgtaattggcaggcagtattgttagagcgtcctcgtgtgatatcagctaatgttggacatgcttgggacctaccagagaacacattcggtgctgcctatgctagattcatgggatccaggaatttctccccagatgacagacctccagttcggttcatggatacagacgaactagcctatgtagcaatgagagctcgtgaaattcatgatttctggcatacccttttcggcctaccaaccaacttgatcggagagtcagcattaaaggtgatcgagtttgagcaaatgtatcttcctatgtgcctaatgtctgttgtaggaggcacagcaagattcaatgaaaggcagagaaaattgttttatcaacactatttcccatgggcaattcgggctggcatgcaatgtactgatcttatgtgtgtttattatgagcaacacttccatgaggatcttgaagatgttcgcagaaaatgggggattgttcctgctcctcctgttcctaaaccacaatttttttgacttgatgatttgtattacttccagatctttgat-ataagaactcgataactatttgg---tgatattaagaaa-------atcaagaaattaggggtgaattaactgtcttatttttgtttcaaaaataatttataaaattgtttttaaaaacatgtttagatggttaaaaaaactgtt-----------tttaaagtgattggtgggaatcgtgactgataatgacttgacttgagtacatgacaatggt--tttaacaaatagggtagagttttatataagtgacaa-----------------------aaattaaaaaaacaacttaaattgatggtttttatttacaaacactatgaaaatatatactgaactattctgaaaaaaagtaactaaataagcctatatgactaataatttgtgcatatatatg
>Cathormion_obliquifoliolatum_Wieringa_6519@NODE_1_length_1050_cov_223.193970
---------------------------------------------------------------------gttgaatactgggccttgaaagctaaaaattactatcacaacaatgattctcatgctgaagccaaaaccttaattggcattcattgctttgttaacaattagggaaagataatgtttttgtcatgacattctgttatctg-catgggtgaggcttggagcaacagtaagattattgccatgtgatctggaaatcatgagttgaacatcaggaaatagccaaccttaccgttgcttcaatcatacatctatcactctctagacctcacccagtaatggtagaagccttgtgccttgggctagcatagactactcaattttatcttgtatttggcaggcagtactgttggagcgtcctcgtgtgatatctgctaaagttggacatgcttgggacctaccagagaacacatttggtgctgcctatgctagattcatgggatccaggaatttttccccagatgatagacctccagttcggttcatggatacggatgaactagcctacgtggccatgcgagctcgtgaaattcatgatttctggcatacccttttcggcctaccgaccaacttgatcggagagtcagcactaaaggtgattgagtttgagcaaatgtaccttcctatgtgcctaatgtctgttgtagggggcacggcaagattcagtgaaaggcagagaaaattgttctatcaacactacttcccgtgggccattcgggctggcatgcaatgcactgatcttatgtgtctgtattatgagcaacacttccatgaagatcttgaggatgtccgtagaaaatgggggattgttcctgctcctcctgctcctaaacctcaatttttttgacataatgatttgtaccacctccattcactccctcgttaagatccactttgtaggtag----------------attttatattaaggatcaat--ggtaattagattgcttatttatgtatattaagaaaactttcaaaaaactaaataagtaatttgttgatattaagaaaattagt---------------------------------------------------------------------------------------------------------------------------------gccttatacttgaaaggctagatttttcattttattgtatcttg-----------------------------------------------------------------------------------gt
>Enterolobium_cyclocarpum_MWC9020@NODE_1_length_1361_cov_200.841121
actttgaaaggagatgaatttactagatgttactttatacttagaaacttacagatggacttgtctaaagttgaatactgggccctgaaagctaaaaattactatcacaacaatgattctcatgctgaagccaaaaccttaattggcattcattgctttgttaacaatgagagaaagatactgtttttgtcatgacattctgttatctgtcacaggtgagtcttggaacaacgataaggttgttgtcatatgacttagagatcaggagttgaacatcaggaaatagccaaccttactgttgctccaattgtacacctatccctttatagatctcacccagtaatagtagaagctttgtgccttggactagcgaagactaatcgattttctcttgtatttggcaggcagtattgttggagcgtcctcgtgtgatatctgctaaagttggacatgcttgggacctaccagagaacacatttggtgctgcctatgctagattcatgggatccaggaatttttccccagatgatagacctccagttcggttcatggatacagatgagctagcctacgtggccatgcgagctcgtgaaattcatgatttctggcatacccttttcggcctaccaaccaacttgatcggagagtcagcactaaaagtgattgagtttgagcaaatgtaccttcctatgtgcctaatgtctgttgtcgggggcactgcaagattcagtgaaaggcagagaaaattgttctatcaacactacttcccatgggccattcgggctggcatgcaatgcactgatcttatgtgtgtgtattatgagcaacacttccatgaagatctagaagatgtccggagaaaatgggggattgt---------tcctgctcctaaaccacaatttttttgatctagtgatttgtaccacctccgttcactccctcgttatgatccactttgtaagtga----------------attttataccaaggaccaccataagaactagatt---------------------aaatttttaaagaattagataaataatttttggatattaagaaaattagttaagttaattatttataataaatgtgtattgattttctaaactatcatttttaattatgtgcattataactatcatttaacaaaaactctctaatcatgtgcaattaataagaatagtttgggaaagaaattataagtttaagaagcaaaatggactaatgttttgtatttcagtgtagtgtaattatctcttcatgaaaatacttattatttacaatcaataaatatggtttggaaaagaaattataaatttgtaat
>Hydrochorea_corymbosa2_Iganci_862@NODE_1_length_580_cov_289.049524
-----------------------------------------------------------------------------------------------------------------------------------------------------------------------------------------------------------------------------------------------------------------------------------------------------------------------------------------------------------------------------------------------------------------------------------------------------------------------------------------------------------------------------------------ccagatgatagacctccagttcggttcatggatacggatgaactagcctacgtggccatgcgagctcgtgaaattcatgatttctggcatacccttttcggcctaccgaccaacttgatcggagagtcagcactaaaggtgattgagtttgagcaaatgtgccttcctatgtgcctaatgtctgttgtagggggcacggcaagattcagtgaaaggcagagaaaattgttctatcaacactacttcccatgggccattcgggctggcatgcaatgcactgatcttatgtgtgtgtattatgagcaacacttccatgaagatcttgaggatgtccgtagaaaatgggggattgttcctgctcctcctgctcctaaacctcaatttttttgacatggtgatttgtaccacctccattcactccctcgttaagatccactttgtaggtagattttatattaagtggattttatatcaaggatcaat--ggtaattagattgcttatttatggatattaagaaaactttcaaaaaactaaataagtaatttgttgatattaagaaaattaattaagttaattattt----------------------------------------------------------------------------------------------------------------------------------------------------------------------------------------------------------------------------------------------------
>Hydrochorea_gonggrijpii_Tillett_45696@NODE_1_length_998_cov_151.722041
--------------------------------------------------------------------------------------------------------------------------------------aaccttaattggcattcattgctttgttaacaatgagggaaagataatggttttgtcatgacattctgttatctgtcacgggtgagccttagagtaataataagattgttgtcatgtgacctgaaaatcataagttaaacatcaggaaatagccaaccttaccgttgcttcaatcatacacctatcactctctagactttacccagtaatggtaaaagccttgtgccttgggctagcatagactaatcaattttatcttgcatttggcaggcagtattgttggagcgtcctcgtgtgatatctgctaaagttggacatgcttgggacctaccagagaacacatttggtgctgcctatgctagattcatgggatccaggaatttttcgccagatgatagacctccagttcggttcatggatacggatgaactagcctacgtggccatgcgagctcgtgaaattcatgatttctggcatacccttttcggcctaccgaccaacttgatcggagagtcagcactaaaggtgattgagtttgagcaaatgtaccttcctatgtgcctaatgtctgttgtagggggcacggcaagattcagtgaaaggcagagaaaattgttctatcaacactacttcccatgggccattcgggctggcatgcaatgcactgatcttatgtgtgtgtattatgagcaacacttccatgaagatcttgaggatgtccgtagaaaatgggggattgttcctgctcctcctgcccctaaacctcaatttttttgacatagtgatttgtaccacctccattcactccctcgttaagatccactttgtaggtagattttatattaagtggattttatatcaaggatcaat--ggtaattagattgcttatttatggatattaagaaaactttcaaaaaactaaataagtaatttgttgatattaagaaaattaattaagttaattatttataataaatgtgtgttggtttcttaaactat---------------------------------------------------------------------------------------------------------------------------------------------------------------------------------------------------------------------
>Jupunba_abbottii_Zanoni_21220@NODE_1_length_1029_cov_103.526261
--------------------------------------------------------------------------------------------------------------------------------agccaaaaccttaattggcattcattgctttgctaacaatgagggaaagataatgtttttgtcatgacattctgttatctgtcacgggtgaaccttggagcaacagtaagattgttgtcatgtgacctggagatcatgagttgaacatcaggaaatagccaaccttaccgttgcttcatttatacacctatcactctctagacctaacccagtaatggtagaagccttgtgtcttgggctagcatagactgatcaattttatcttgtatttggcaggcagtattgttggagcgtcctcgtgtgatatctgctaaagttggacatgcttgggacctaccagagaacacatttggtgctgcctatgctagattcatgggatccaggaatttttccccagatgatagacctccagttcggttcatggatacggatgaactagcctacgtggccatgcgagctcgtgaaattcatgatttctggcatacccttttcggcctaccgaccaacttgatcggagagtcagcactaaaggtgatcgagtttgagcaaatgtaccttcctatgtgcttaatgtctgttgtagggggcacggcaagattcagtgaaaggcagagaaaattgttctatcaacactacttcccatgggccattcgggctggcatgcaatgcactgatcttatgtgtgtgtattatgagcaacacttccatgaagatctagaggatgtccgtagaaaatggggcattgttcctgctcctcctgctcctaaaccacaatttttttgacatagtgatttgtaccacccccattcactccctcgttaagatccactttgtaggtagattttatatcaa----------------agacca----tatagttagattatttatttatggatattaaggaaacttgcaaaaaactagataagtaatttgtggatattaagaaaattagctaaattaattatttataataaatgtgtgtttgttttctaaactaccatttttaattatatgcattgtaactatcatttaacaaaaac---------------------------------------------------------------------------------------------------------------------------------------------------------------------------
>Jupunba_asplenifolia_Ekman_6383@NODE_1_length_847_cov_59.175325
-------------------------------------------------------------------------------------------------------------------------------------------------------------------------------------------------------------------------------------------------------------------------aagttgaacatcaggaaatagccaaccttaccgttgcttcatttatacacctatcactctctagacctaacccagtaatggtagaagccttgtgtcttgggctagcatagactgatcaattttatcttgtatttggcaggcagtattgttggagcgtcctcgtgtgatatctgctaaagttggacatgcttgggacctaccagagaacacatttggtgctgcctatgctagattcatgggatccaggaatttttccccagatgacagacctccagttcggttcatggatacggatgaactagcctacgtggccatgcgagctcgtgaaattcatgatttctggcatacccttttcggcctaccgaccaacttgatcggagagtcagcactaaaggtgatcgagtttgagcaaatgtaccttcctatgtgcttaatgtctgttgtagggggcacggcaagattcagtgaaaggcagagaaaattgttctatcaacactacttcccatgggccattcgggctggcatgcaatgcactgatcttatgtgtgtgtattatgagcaacacttccatgaagatctagaggatgtccgtagaaaatggggcattgttcctgctcctcctgctccaaaaccacaatttttttgacatagtgatttgt---acccccattcactccctcgttaagatccactttgtaggtggattttatattaagtggattttatatc------------agtagttagattatttatttatggatattaagaaaacttgcaaaaaactagataagtaatttatagatattaagaaaattagttaagttaattatttataataaatgtatgttggtttcc-----------------------------------------------------------------------------------------------------------------------------------------------------------------------------------------------------------------------------
>Jupunba_barbouriana_Iganci_847@NODE_1_length_1540_cov_146.179084
actttaaaaggggatgaatttaccagatattactttatacttagaaacttacagatggacatgtctaaagttgaatactgggccttgaaagttaaaaattactatcacaacaatgattctcatgctgaagccaaaaccttaattggcattcattgctttgttaacaatgagggaaagataatggttttgtcatgacactctgttatctgtcacgggtgagccttggagcaacagtaagattgttgccatgtgacctggagatcatgagttgaacatcaggaaatagccaaccttaccgttgcttcattcatacacctatcaccctctagacctaacccagtaatggtagaagc--tgtgtcttgggctagcatagactgatcaattttatcttgtatttggcaggcagtattgttggagcgtcctcgtgtgatatctgctaaagttggacatgcttgggacctaccagagaacacatttggtgctgcctatgctagattcatgggatccaggaatttttccccagatgatagacctccagttcggttcatggatacggatgaactagcctacgtggccatgcgagctcgtgaaattcatgacttctggcatacccttttcggcctaccgaccaacttgatcggagagtcagcactaaaggtgattgagtttgagcaaatgtaccttcctatgtgcctaatgtctgttgtagggggcacggcaagattcagtgaaaggcagagaaaattgttctatcaacactacttcccatgggccattcgggctggcatgcaatgcactgatcttatgtgtgtgtattatgagcaacacttccatgaagatctagaggatgtccgtagaaaatgggggattgttcctgctcctcctgttcctaaacctcaatttttttgacatagttatttgtaccacctccattcactcccgcgttaagatccactatctaggtagattttatattaagtggattttatatcaaagaccaga--ggtagttagattatttatttatggatattaagaaaacttgcaaaacactagataagtaatttgtgaatattaagaaatttaattaagttaattatttataataaacgtgtgttgattttctaaactgtcatttttaattatgtgcattgtaacaatcatttaacaaaaa--ctctaatcatgtgcaattaataaggatggtttgggaaagaaattatcaatttgagaggcaaagtgaattaatatcttatatttaaaattaaaggaaatccctcctcttgacttgatcttatatttaagacaagagatagtactatgttttgtgggtgatcatcttata--
>Jupunba_cochleata_Bonadeu_673@NODE_1_length_1199_cov_119.651515
-------------------------------------------------------tggacatgtctaaagttgaatactgggccttgaaagctaaaaattactatcacaacaatgattctcatgctgaagccaaaaccttaattggcattcattgctttgttaacaatgagggaaagataatggttttttcatgacattctgttatctgtcaccggtgcgccttggagcaacagtaagattgttgccatgtgacctgaagatcatgagatgaacatcaggaaatagcccaccttaccgttgcttcatttatacacctatcactctctagacctaacccagtaatggtagaagccttgtgtcttgggctagcatagactgatcaattttatcttgtatttggcaggcagtattgttggagcgtcctcgtgtgatatctgctaaagttggacatgcttgggacctaccagagaacacatttggtgctgcctatgctagattcatgggatccaggaatttttccccagatgatagacctccagttcggttcatggatacggatgaactagcctacgtggccatgcgagctcgtgaaattcatgatttctggcatacccttttcggcctaccgaccaacttgattggagagtcagcactaaaggtgattgagtttgagcaaatgtaccttcctatgtgcctaatgtctgttgtagggggcacggcaagattcagtgaaaggcagagaaaattgttctatcaacactacttcccatgggccattcgggctggcatgcaatgcactgatcttatgtgtgtgtattatgagcaacacttccatgaagatctagaggatgtccgtagaaaatgggggattgttcctgctcctcctgctcctaaacctcaatttttttgacatagtgatttgtaccacctccattcactccctcgttaagatccactttgtaggtag----------------attttatatcaaggaccaga--gataattagattacttatttatgaatattaagaaaattttcaaaaaac----taagtaatttatgggtattaaaaaaattagttaaattaattatttataataaatgtacactgatttcctaaattatcatttttaatcatgtacgttgtaaccatcatttaacaaatactctctaatcatgtgcaattgataaggatggtttggaaaagaaattataaatttgaaaaacaaagtgaattaatattttatgtttaaaatcaaagga--------------------------------------------------------------------------c
>Jupunba_commutata_Maguire_46145@NODE_1_length_1325_cov_113.504808
------------------tttaccagatattactttatacttagaaacttacagatggacatgtctaaagttgaatactgggccttgaaagttaaaaattactttcacaacaatgattctcatgctgaagccaaaaccttaattggcattcattgctttgttaacaatgagggaaagataatggttttgtcatgacactttgttatctgtcacgggtgagccttggagcaacagtaagattgttgccatgtgatctggagatcatgagttgaacatcaggaaatagccaaccttactgttgcttcattcatacacctatcaccctctagacctaacccagtaatggtagaagccttgtgtcttgggctagcatagactgatcaattttatcttgtatttggcaggcagtattgttggagcgtcctcgtgtgatatctgctaaagttggacatgcttgggacctaccagaggacacatttggtgctgcctatgctagattcatgggatccaggaatttttccccagatgatagacctccagttcggttcatggatacggatgaactagcctacgtggccatgcgagctcgtgaaattcatgatttctggcatacccttttcggcctaccgaccaacttgatcggagagtcagcactaaaggtgattgagtttgagcaaatgtaccttcctatgtgcctaatgtctgttgtagggggcacggcaagattcagtgaaaggcagagaaaattgttctatcaacactacttcccgtgggccattcgtgctggcatgcaatgcactgatcttatgtgtgtgtattatgagcaacacttccatgaagatctagaggatgtccgtagaaaatgggggattgttcctgctcctcctgctcctaaacctcaatttttttgacatagtgatttgtaccacctccattcactccctcgttaagaaccactttgtaggtaaattttatatcaagtggattttatatc-aggactaga--ggtaattagattacttatttatggatattaagaaaactttcaagaaattagataagtaatttgtagatattaagaaaatcagtgaagttaattatttgtaataaatgtgtgttagttttctaaactaccatttttaattatgtgtattgtaaccatcatttaacaaaaactctctaatcatgtgcaattaataaggatggtttgggaaagaaattataaatttgggaagcaaagtgaattaatatcttatgtttaaaatcaaaggaaatccctcctcttgacttgatcttatatttaggacaagagataatactatgttttgtgggtgatcatcttata--
>Jupunba_filamentosa_Lima_7487@NODE_1_length_1391_cov_102.349315
actttaaaaggagatgaatttaccagatattattttatactgagtaacttacagatgggcatgtctaaagttgaataataggccctgaaagataaaaatatctatcacaacaatgattctcatgctgaagccaaaactttcattggcattcattactttgttgacaatgaggaaaagataatatttttatcatgacattctgttatctgtcacgagtgagccttagagcaacggtaaaa---ttgccatgtgacctggaggttacaagttcagcatcaggaaatagccaaccttaccattgctccaatcatacacctatccctctctagacctcactcaataatggtagaagccttatgcactgggctaatgaagactaatcaattttctcttgtatttggcaggcagtattgttggagcgtcctcgtgtgatatctgctaaagttggacatgcttgggacctaccagagaacacatttggtgctgcctatgctagattcatgggatccaggaatttttccccagatgatagacctccagttcggttcatggatacggatgaactagcctacgtggccatgcgagctcgtgaaattcatgatttctggcatacccttttcagcctaccgaccaacttgatcggagagtcagcactaaaggtgattgagtttgagcaaatgtaccttcctatgtgcctaatgtctgtcgtagggggcacggcaagattcagtgaaaggcagagaaaattgttctatcaacactacttcccatgggccattcgggctggcatgcaatgcactgatcttatgtgtgtgtattatgagcaacacttccatgaagatctagaggatgtccgtagaaaatggggcattgttcctgctcctcctgctcctaaaccacaatttttttgacatagggatttgtaccaaccccattcactccctcattaagatccactttgtaggtagattttatattaagcggattttatatcaaagaccaga--gatagttagattatttatttatggatattaagaaaatttttaaaaaactagataagtaatttgtgtatattaagaaaattagttaaattaattatttgtaataaatgtgtattggtttcttaaactactatttttaattatgtgcgttgtaaccatcatttaacaaaaactctctaatcatgtgcaattaataaggatggtttgggaaagaaattataaatttagaaaacaaaatgaattaatatcttatgtttaaaatcaaaggaaatccctcctcttgacttgatcttatatttagaacaaaagatagtgctatgttttgtgggtgatcatcttata-c
>Jupunba_floribunda_Iganci_883@NODE_1_length_1394_cov_105.936978
actttaaaaggggatgaatttaccagatattactttatacttagaaacttacagatggacatgtctaaagttgaatactgggccttgagagctaaaaattactatcacaacaatgattctcatgctgaagccaaaaccttaattggcattcattgctttgttaacaatgagggaaagataatgtttttgtcatgacattctgttttctgtcacgggtgacgcttggagcaacagtaagattgttgccatgtgacctggagatcatgagttgaacatcaggaaatagccaatcttaccgttgcttcagtcatacacctatcactctctagacctcacctagtaatggtagaagccttgtgccttgggctagcatagactaatcaattttatcttgtatttggcaggcagtactgttggagcgtcctcgtgtgatatctgctaaagttggacatgcttgggacctaccagagaacacatttggtgctgcctatgctagattcatgggatccaggaatttttccccagatgatagacctccagttcggttcatggatacggatgaactagcctacgtggccatgcgagctcgtgaaattcatgatttctggcatacccttttcagcctaccgaccaacttgatcggagagtcagcactaaaggtcattgagtttgagcaaatgtaccttcctatgtgcctaatgtctgttgtagggggcacggcaagattcagtgaaaggcagagaaaattgttctatcaacactacttcccatgggccattcgggctggcatgcaatgcactgatcttatgtgtgtgtattatgagcaacacttccatgaagatctagaggatgtccgtagaaaatgggggattgttcctgctcctcctcctcctaaacctcaatttttttgacatagtgatttgtaccacctccattcactccctcgttaagattcactttgtaggtaaattttatatcaagtggattttatatcaaggactaga--agtaattagattacttatttatagatattaagaaaactttcaagaaattagataagtaatttgtagatattaagaaaatcagtgaagttaattatttgtaataaatgtgtgttagtttcctaaactaccatttttaattatgtgtattgtaaccatcatttaacaaaaactctctaatcatgtgcaattaataaggatggtttgggaaagaaattataaatttgggaagtaaagtgaattaatatcttatatttaaaatcaaaggaaatccctcctcttgacttgatcttatatttaggacaagagataatactatgttttgtgggt--------------
>Jupunba_idiopoda_Quesada_1718@NODE_1_length_1086_cov_63.813677
----------------------------------------------------------------------------------------------------------------------------------------------------ttcattgctttgttaacaatgagggaaagataatgtttttgtcat-acattctgttatctgtcacgggtgaggcttggagcaacaggaagattgttgccatgtgacctggagatcatgtgttgaacatcaggaaatagccaaccttaccgttgcttcaatcatacacctatcactctctagacctcacccagtaatggtagaagccttgtgccttgggttagcatagactaatcaattttatcttgtatatggcaggcagtattgttggagcgtcctcgtgtgatatctgctaaagttggacatgcttgggacctaccagagaacacatttggtgctgcctatgctagattcatgggatccaggaatttttccccagatgatagacctccagttcggttcatggatacggatgaactagcctacgtggccatgcgagctcgtgaaattcatgatttctggcatacccttttcggcctaccgaccaacttgatcggagagtcagcactaaaggtgattgagtttgagcaaatgtaccttcctatgtgcctaatgtctgtcgtagggggcacggcaagattcagtgaaaggcagagaaaattgttctatcaacactacttcccatgggccattcgggctggcatgcaatgcactgatcttatgtgtgtgtattatgagcaacacttccatgaagatctagaggatgtccgtagagaatgggggattgt---------tcctgctcctaaacctcaatttttttgacatagtgatttgtaccacctccattcactccctcgttaagatccactttgtaggtaaattttatatcaaatggattttatattaaagattaga--ggtaattagattacttacttatggatattaagaaaactttcaagaaattagataagtaatttgtagatattaagaaaattagtgaagttaattatttgtaataaatatgagttagtttcctaaactaccatttttaattaagtgtattgtaaccataatttaacaaaaa----ctaatcatgtgcaattaataaagatggtttgggaaagaaatgataaatttaggaagcaaagtgaattaa---------------------------------------------------------------------------------------------------
>Jupunba_laeta_Mori_25147@NODE_1_length_1127_cov_34.167619
-------------------------------------------------------------------aagttgaaatctgggcattgaaagctaaaaattactatcacaacaatgattctcatgctgaagccaaaaccttaattggtattgattgctttgttaacaatgagggaaagataatggttttgtcatgacattctgttatctgtcacgggtgagccttggagcaacagtaagattgttgccatgtgacctggagatcatgagttgaagatcagggaatagccaaccttaccgtcgcttcaatcatacacctatcactctctagacctaacccagtaatggtagaagccttgggtcttgggctagcatagactgatcaattttatcttgtatttggcaggcagtattgttggagcgtcctcgtgtgatatctgccaaagttggacatggtggggacctaccagagaacacatttggtgctgcctatgctagattcatgggatccaggaatttttccccagatgatagacctccagttcggttcatggatacggatgaactagcctacgtggccatgcgagctcgtgaaattcatgatttctggcatacccttttcggcctaccgaccaacttgatcggagagtcagcactaaaggtgattgagtttgagcaaatgtaccttcctatgtgcctaatgtctgtcgtagggggcacggcaagattcagtgaaaggcagagaaaattgttctatcaacactacgtcccgtgggccattcgggctggcatgcaatgcactgatcttatgtgtgtgtattatgagcaacacttccatgaagatctagaggatgtccgtagaaaatgggggattgttcctgctcctcctgctcccaaacctcaatttttttgacatagtgctttgtaccacctccattcactccctcattaagatccactttgtaggtagattttatgttaagtggattttatatcaaggactaga--gatagttaaattacttatttatggatattaa-taaacttttaaagaactaaataattaatttgtggatattaagaaaattaattaatttaattctttgtaataaaaatgtgccggtttcctacacaaccattttttattatgtgcattgtaactatcatttaacaaaaactctctaatcatgtgcatttaa------------------------------------------------------------------------------------------------------------------------------------------------------
>Jupunba_langsdorfii_Ribeiro_728@NODE_1_length_1080_cov_126.478564
actttaaaaggggatgaatttaccagatattactttatacttagaaacttacagatggacatgtctaaagttgaatactgggccttgaaagctaaaaattactatcacaacaatgattctcatgctgaaggcaaaaccttaattggcattcattgttttgttaacaatgagggaaagataatgtttttgtcatgacattctgttatctgtcacgggtgaggcttggagcaacagtaagattgttgccatgtgacctggagatcatgagttgaacatcaggaaatagccaaccttaccgttgcttcaatcatacacctatcactctctggacctcacccagtaatggtagaagccttgtgccttgggctagcatagactaatcaattttatcttgtatttggcaggcagtgttgttggagcgtcctcgtgtgatatctgctaaagttggacatgcttgggacctaccagagaacacatttggtgctgcctatgctagattcatgggatccaggaatttttccccagatgatagacctccagttcggttcatggatacggatgaactagcctacgtggccatgcgagctcgtgaaattcatgatttctggcatacccttttcggcctaccgaccaacttgatcggagagtcagcactaaaggtgattgagtttgagcaaatgtaccttcctatgtgcctaatgtctgttgtagggggcacggcaagattcagtgaaaggcagagaaaattgttctatcaacactacttcccatgggccattcgggctggcatgcaatgcactgatcttatgtgtgtgtattatgagcaacacttccatgaagatctagaggatgtccgtagaaaatgggggattgttcctgctcctcctgctcctaaacctcaatttttttgacacactgatttgtaccaccttcattcactctctcattaagatctac-----------------------aaagattttatatcaaggactaga--gataattaaattac--------------------------------------------------------------------------------------------------------------------------------------------------------------------------------------------------------------------------------------------------------------------------------------------------------------------------------------t
>Jupunba_longipedunculata_Cardona_2682@NODE_1_length_1023_cov_124.292812
---------------------------------------------------------------------------------------------------------------------------------------------------------------------------------ataatgtttttgtcatgacattctgttatctgtcacgggtgagccttagagcaacagtaagattgttgccatgtgacctagagatcatgagttgaacatcaggaaatagccaaccttaccgttgcttcaatcatacacctatcactctctagacctcacccagtaatggtagaagccttgtgccttgggctagcatagactaatcaattttatcttgtatttggcaggcagtactgttggagcgtcctcgtgtgatatctgctaaagttggacatgcttgggacctaccagagaacacatttggtgctgcctatgctagattcatgggatccaggaatttttccccagatgatagacctccagttcggttcatggatacggatgaactagcctacgtggccatgcgagctcgtgaaattcatgatttctggcatacccttttcggcctaccgaccaacttgatcggagagtcagcactaaaggtgattgagtttgagcaaatgtaccttcctatgtgcctaatgtctgttgtagggggcacggcaagattcagtgaaaggcagagaaaattgttctatcaacactacttcccatgggccattcgggctggcatgcaatgcactgatcttatgtgtgtgtattatgagcaacacttccatgaagatctagaggatgtccgtagaaaatgggggattgttcctgctcctcctgctcctaaacctcaatttttttgacatagtgatttgtaccacctccattcactccctcgttaagatccactttgtaggtaaattttatatcaagtggattttatatcaaggattaga--ggtaattagattacttatttatggatattaagaaaactttcaagaaattagataagtaatttgtagatattaagaaaatcagtgaagttaattatttgtaataaatgtgtgttagttttctaaactaccatttttaattatgtgtattgtaaccatcatttaacaaaaactctctaatcatgtgcaattaataagg-------------------------------------------------------------------------------------------------------------------------------------------------
>Jupunba_microcalyx_Iganci_855@NODE_1_length_1717_cov_106.184146
actttaaaaggggatgaatttaccagatattactttatagttagaaacttacagatggacatgtctaaagttgaatactgggccttgaaagctaaaaattactatgacaacaatgattctcatgctgaagccaaaaccttaattggcattcattgctttgttaacaatgagggaaagataatggttttgtcatgacattctgttatctgtcatgggtgagccttggggcaaaaataaggttgttgccatgtaacctgaagatcatgagttgaacatcaggaaatagccaaccttactgttgcttcaatcatatacctatcactctctagaccttacccagtaatggtagaagccttgtgtcttgggctagcatagactaatcaattttatcttgtatttggcaggcagtattgttggagcgtcctcgtgtgatatctgctaaagttggacatgcttgggacctaccagagaacacatttggtgctgcctatgctagattcatgggatccaggaacttttccccagatgatagacctccagttcggttcatggatacggatgaactagcctacgtggccatgcgagctcgtgaaattcatgatttctggcatacccttttcggcctaccgaccaacttgatcggagagtcagcactaaaggtgattgagtttgagcaaatgtaccttcctatgtgcctaatgtctgttgtagggggcacggcaagattcagtgaaaggcagagaaaattgttctatcaacactacttcccatgggccattcgggctggcatgcgatgcactgatcttatgtgtgtgtattatgagcaacacttccatgaagatctagaggatgtccgtagaaaatgggggattgttcctgctcctcctgttcctaaacctcagtttttttgacaaagtgatttgtaccacctccattcactccctcgttaagattcactttgtaggtaaattttatatcaa----------------------ga--agtaattagattacttttttatggatattaagaaaactttcaagaaattagataagtaatttgtaggtattaagaaaatcagtgaagttaattatttgtaataaatgtg----agtttcctaaactaccatttttaattatgtgtactataaccatcatttaacaaaaactctctaatcatgtgcaattaataaggatggtttcgaaaagaaattataaatttgagaagcaaagtgaattaatatcttatatttaaaatcaaaggaaatccctccacttgacttgatcttatatttaggataagagataatactatgttttgtgggtgatcatcttatact
>Jupunba_oppositifolia_Liegier_16014@NODE_1_length_905_cov_124.493961
----------------------------------------------------------------------------------------------------------------------------------------------------------------------------------------------------------------------------------agcaacagtaagattgttgtcatgtgacctggagatcatgagttgaacatcaggaaatagccaaccttaccgttgcatcatttatacacctatcactctctagacctaacccagtaatggtagaagccttgtgtcttgggctagcatagactgatcaattttatcttgtatttggcaggcagtattgttggagcgtcctcgtgtgatatctgctaaagttggacatgcttgggacctaccagagaacacatttggtgctgcctatgctagattcatgggatccaggaatttttccccagatgatagacctccagttcggttcatggatacggatgaactagcctacgtggccatgcgagctcgtgaaattcatgatttctggcatacccttttcggcctaccgaccaacttgatcggagagtcagcactaaaggtgatcgagtttgagcaaatgtaccttcctatgtgcttaatgtctgttgtagggggcacggcaagattcagtgaaaggcagagaaaattgttctatcaacactacttcccatgggccattcgggctggcatgcaatgcactgatcttatgtgtgtgtattatgagcaacacttccatgaagatctagaggatgtccgtagaaaatggggcattgttcctgctcctcctgctcctaaaccacaatttttttgacatagtgatttgtaccacccccattcactccctcgttaagatccactttgtaggtagattttatattaagtgaattttatatcaaagacca----tatagttagattatttatttatggatattaagaaaacttgcaaaaaactagataagtaatttgtggatattaagaaaattagttaaattaattatttgtaataaatgtgtgttggtttcctaaactac---------------------------------------------------------------------------------------------------------------------------------------------------------------------------------------------------------------------
>Jupunba_oxyphyllidia_Yonker_6157@NODE_1_length_1071_cov_106.193159
---------------------------------------------------------------------------------------------------------------------------------------------attggcattgattgctttgttaacaatgagggaaagataatgtttttgtcat-acattctgttatctgtcacgggtgaggcttggagcaacaggaagattgttgccatgtgacctggagatcatgagttgaacatcaggaaatagccaaccttaccgttgcttcaatcatacacctatcactctctagacctcacccagtaatggtagaagccttgtgccttgggttagcatagactaatcaattttatcttgtatttggcaggcagtattgttggagcgtcctcgtgtgatatctgctaaagttggacatgcttgggacctacccgagaacacatttggtgctgcctatgctagattcatgggatccaggaatttttccccagatgatagacctccagttcggttcatggatacggatgaactagcctacgtggccatgcgagctcgtgaaattcatgatttctggcatacccttttcggcctaccgaccaacttgatcggagagtcagcactaaaggtgattgagtttgagcaaatgtaccttcctatgtgcctaatgtctgtcgtagggggcacggcaagattcagtgaaaggcagagaaaattgttctatcaacactacttcccatgggccattcgggctggcatgcaatgcactgatcttatgtgtgtgtattatgagcaacacttccatgaagatctagaggatgtccgtagaaaatgggggattgttcctgctcctcctgctcctaaacctcaatttttttgacaaagtgatttgtaccacctccattaactccctcattaagatccactttgtaggtagattttatattaagtggattttatatccaagactaga--agtaattagattacttatttatggatattaagaaaactttcaaaaaactagataagtaatttgtagatattaagaaaattagttaagttaattatttataatgaatgtgtgttggtttcctaaactactatttttaattatgtgcattgtaaccatcatttaa-aaagactctctaatcatgtgtgattaataaggatggtttgagaaa------------------------------------------------------------------------------------------------------------------------------------
>Punjuba_callejasii_Daly_5935@NODE_1_length_851_cov_31.540052
------------------------------------------------------------------------------------------------------------------------------------------------------------------------gaggaaaagataatatttttgtcatgacattctgttatctgtcacgggtgagccttgaagtaacggtaaggttgttgtcatgtgatctggaggttacaagttcagcatcagggaatagccaaccttaccgttgctcgaatcatacacatatccctctctagacctcactcagtaatgatagaagctttgtacactgggctagcgaagactaatcaattttctcttgtatttggcaggcagtattgttggagcgtcctcgtgtgatatctgcagaagttggacatgcttgggacctaccagagaacacatttggtgctgcctatgctagattcatgggatccaggaatttttccccagatgatagacctccagttcggttcatggatacagatgaactagcctacgtggccatgcgagctcgtgaaattcatgatttctggcatacccttttcggcctatcgaccaacttgatcggagagtcagcactaaaggtgattgagtttgagcaaatgtaccttcctatgtgcctgatgtctgtcgtagggggcacggcaagattcaatgtgaggcagagaaaattgttctatcaacactacttcccatgggccattcgggctggcatgcaatgcactgatcttatgtgtgtgtattatgagcaacacttccatgaagatctagaagatgtccgtagaaaatgggggattgttcctgctcctcctgctccgaaaccacaatttttttgacctagtgatttgtaccacctccattcactccctcattaagatccactttgtaggtagattttatattaagtgaattttatatcaaggacgtga--ggtagtataagaac---------------------------------------------------------------------------------------------------------------------------------------------------------------------------------------------------------------------------------------------------------------------------------------------------------------------------------------
>Punjuba_killipii_Palodorios_6252@NODE_1_length_980_cov_59.827243
-----------------------------------------------------------------------------------------------------------------------------------------------------------------------------------------------------------------------gtgagtcttggaacaacagtaaggttgttgccatgtggtttggaaatcatgagttgaacatcaggaaatagccaaccttaccattgctccaatcatacacctatccctctctagacctcactcagtaatgatagaagttttgtgcactgggctagcgaagactaatcaattttctcttgtatttggcaggcagtattgttggagcgtcctcgtgtgatatctgctaaagttggacatgcttgggacctaccagagaacacatttggtgctgcctatgctagattcatgggatccaggaatttttccccagatgatagacctccagttcggttcatggatacagatgaactagcctacgtggccatgcgagctcgtgaaattcatgatttctggcatacccttttcggcctaccgaccaacttgatcggagagtcagcactaaaggtgattgagtttgagcaaatgtaccttcctatgtgcctaatgtctgttgtagggggcacggcaagattcagtgaaaggcagagaaaattgttctatcaacactacttcccatgggccattcgggctggcatgcaatgcactgatcttatgtgtgtgtattacgagcaacacttccatgaagatctagaagatgtccgtagaaaatgggggattgttcctgctcctcctgctcctaaaccacaatttttttgacatagtgatttgcaccacctccattcactccctcattaagatccactttgtaggtagattttatattaagtgaattttatagacgagaggtagataagaactagattacttatttgtggatgttaagaaaattttcaaagaacttgataagtaatttgtggatattaaaaaaatcagttaaattaattatttgtaataactatgtgttagtttcttaaattaccatttttaattatgtgcattgtatctatcatttaacaaaaactctctaatcatgtgtaat---------------------------------------------------------------------------------------------------------------------------------------------------------
>_R_Albizia_burkartiana_StivalSantos_678@NODE_1_length_839_cov_11.744898
----------------------------------------------------------------------------------------------------------------------------------------------------------------------------------------------catgacattgtgttatctgtcacgggtgagttttggagcaacgagaaggttgttgacatgtgacctggagatcatgagttgaacattaggaaacagccaaccttaccattgcttcaatcatacacctatgcctctctagatctcacccagtaatggtagaagccttgtgccttgtgccagcaaagactaatcaattttctcttgtatttggcaggcagtattgttggagcgtcctcgtgtgatatctgctaaagttggacatgcttgggacctaccagagaacacatttggtgctgcctatgctagattcatgggatccaggaatttttccccagatgatagacctccagttcggttcatggatacggatgaactagcctacgtggccatgcgagctcgtgaaattcatgatttttggcatacccttttcggcctaccgaccaacttgatcggagagtcagcactaaaagtgattgagtttgagcaaatgtaccttcctatgtgcctaatgtctgttgtagggggcacggcaagattcagtgagaggcagagaaaattgttctatcaacattacttcccatgggccattcgggctggcatgcaatgcactgatcttatgtgtgtgtattatgagcaacacttccatgaagatctagaaggtgtccgtagaaaatgggggattgttcctgctcctcctgctcctaaaccacaatttttttgacatagtgatttgtaccccctctattccctcccctg----------------------------------------------------------------------------------------------------------------------------------------------------------------------------agattctttg----------------------------------------------a--atctcaccctttttcaacaatacaaatattacagt--tgaagccagcggctcaaagggtaaaatgg-----------------------------------------tgaa---------------------------------------------------------ac
>_R_Albizia_coripatensis_Hughes_2433@NODE_1_length_1497_cov_110.460563
actttaaaaggagatgaatttaccagatattactttacgcttagaaacttacagttggacatgtctaaagttgaatactgggccctgaaagctaaatattaatatcacaacaatgattctcatgctgaagccaaaaccttaattggcattcattgctttgttaacaatgagggaaagataatgtttttgtcatgagattctgttatctgtcacgggtgagccttggagcaacggtaagattattaccatgtgacctgaaagtcctgagttgaacatcaggaaatagccaaccttaacattgctccaatcatacacctatgcctctctagatctcacccaataatgatagaagccttgtgcattaggctagcgaaggctaatcaattttctcttgtatttggcaggcagtattgttggagcgtcctcgtgtgatatctgctaaagttgggcatgcttgggacctaccagagaacacatttggtgctgcctatgctagattcatgggatccaggaatttttccccagatgatagaccttcagttcggttcatggacacagatgaactagcctatgtggccatgcgagctcgtgaaattcatgatttctggcatacccttttcggcctaccgacgaacttgatcggagagtcagcactaaaggtcattgagtttgagcaaatgtaccttcctatgtgcctaatgtctgttgtagggggcacggcaagattcagtgaaaggcagagaaaattattctatcaacactacttcccatgggccattcggactggcatgcaatgcaatgatcttatgtgtgtgtattatgagcaacacttccatgaagatctagaagatgtccgtagaaaatgggggattgttcctgctcctcctgctcctaaaccacaatttttttgacatagtgatttgtaccccctccattcactccctcattgagatccactttgtaagt------------aagtggattttatatcaagcactagtataagaaccaaattacttatttgtggatattaagaaaatgttcagagaactagataaacaatttgtggatattaagaaaattagttaagttaattatttgtaataaa--tgtgttagttttctaatctgc----------------------------catttaacaaaaactctctaattatgtacaattaatgacgatagtctgggaaggaaattat-agtttaagaagcaaaatggattgaagtcttgtatttcaatgtagtgtaattatctttacataaaaatacttattatttgcaatcaataagaataatttgagaaagaaattataaatttataat
>_R_Albizia_decandra_Vilhena_231@NODE_1_length_710_cov_20.663507
------------------------------------------------------------------------------------------------------------------------------------------------------------------------------------------------------------------------------------------------------------------------------------------------------------------------------------------------------------------------------------aagactgatcaattttctcttgtatttggcaggcagtattgatggagcgtcctcgtgtgatatctgctaaagttggacatgcttgggacctaccagagaacacatttggtgctgcctatgctagattcatgggatccaggaatttttccccagatgatagacctccagttcggttcatggatacggatgaactagcctacgtggccatgcgagctcgtgaaattcatgatttctggcatacccttttcggcctaccgaccaacttgattggagagtcagcactaaaagtgattgagtttgagcaaatgtaccttcctatgtgcctaatgtctgttgtagggggcacggcaagattcagtgaaaggcagagaaaattgttctatcaacactacttcccatgggccattcgggctggcatgcaatgcactgatcttctgtgtgtgtattatgagcaacacttccatgaagatctagaagatgtccgtagaaaatgggggattgttcctgctcctcctgctcctaaaccacaatttttttgacatagtgatttttaccccctccattcactccctcattaagatccactttgtaagt------------aagtggattttatatcaagcactagtataagaagcaaattacttatttgtggatattaataaaatgttcaaagaattagataagtaatttgtggatattaaaaaaattagtta----------------------------------------------------------------------------------------------------------------------------------------------------------------------------------------------------------------------------------------------------------------
>_R_Albizia_edwallii_Dalmaso_272@NODE_1_length_855_cov_9.896250
--------------------------------------------------------------------------------------------------------------------------------------------------------------------------------------gtttttgtcatgacattgtgttatctgtcacgggtgagttttggagcaacgagaaggttgttgacatgtgacctggagatcatgagttgaacattaggaaacagccaaccttgccattgcttcaatcatacatctatccctctctagatctcacccagtaatggtagaagccttgtgccttgtgccagcaaagactaatcaattttctcttgtatttggcaggcagtattgttggagcgtcctcgtgtgatatctgctaaagttggacatgcttgggacctaccagagaacacatttggtgctgcctatgctagattcatgggatccaggaatttttccccagatgatagacctccagttcggttcatggatacggatgaactagcctatgtggccatgcgagctcgtgaaattcatgatttctggcatacccttttcggcctaccgaccaacttgatcggagagtcagcactaaaagtgattgagtttgagcaaatgtaccttcctatgtgcctaatgtccgttgtagggggcacggcaagattcagtgaaaggcagagaaaattgttctatcaacactacttcccatgggccattcgggctggcatgcaatgcactgatcttatgtgtgtgtattatgagcaacacttccatgaagatctagaagatgtccgtagaaaatgggggattgttcctgcccctcctgctcctaaaccacaatttttttgacatggtgatttgtaccccatccattcactccctcattaagatccactttgtaagt------------aagtggattttatatcaagcactagtataagaaccaaattatttatttgtggatattaaaaaaa-----------------------------------------attag------------------------------------------------------------------------------------------------------------------------------------------------------------------------------------------------------------------------------------------------------------------t
>_R_Albizia_glabripetala_Lewis_1652@NODE_1_length_999_cov_30.161605
---------------------------------------------------------------------------------------------------------------------------------------------------------------------------------------------------------------------------------------------ggttgttgacatgtgacctggagatcatgagttgaacattaggaatcagccaaccttaccattgcttcaatcatacacctatccctctctagatctcacccagtaatggtagaagccttgtgccttgtgccagcaaagactaatcaattttctcatgcatttggcaggcagtattgttggagcgtcctcgtgtgatatctgctaaagttggacatgcttgggacctaccagagaacacatttggtgctgcctacgctagatttatgggatccaggaatttttccccagatgatagacctccagttcggttcatggatacggatgaactagcctacgtggccatgcgagctcgtgaaattcatgatttctggcatacccttttcagcctaccgaccaacttgataggagagtcagcactaaaagtgattgagtttgagcaaatgtaccttcctatgtgcctaatgtctgttgtagggggcacggcaagattcagtgaaaggcagagaaaattgttctatcaacactacttcccatgggccattcgggctggcatgcaatgcactgatcttatgtgtgtgtattatgagcaacacttccatgaagatctagaggatgtccgtagaaaatgggggattgttcctgctcctcctcctcctaaaccacaatttttttgacgtagtgatttgtaccccctccattcactccctcgttaagatccactttgtaagt------------aagtggaatttatatcaagcactagtacaagaaccaaattgcttatttgtggatattaataaaatgttcaaagaactagataagtaatttgcagatattaaaaaaattagttaaatcaattatctgtatcaaatttgtattgattttgtaacctaccatttttaattatgtgcactgtaactatcatttaacaaaaa--ctttaatcatgtataattaataggtatagtttagtagagaaattagaagtttaagaaacaaa-----------------------------------------------------------------------------------------------------------t
>_R_Albizia_subdimidiata_var_subdimidiata_Ferreira_210@NODE_1_length_1060_cov_135.758901
--------------------------------------------------------------------------------------------------------------------------------------------------------------------------------gataatgtttctgtcatgacattttgttgtctgtcacgggtgagttttggagcaacaggaaggttgttgacatgtgacctggagatcatgagttgaacattaggaatcagccaaccttaccattgcttcaatcatacacctatccctctctagatctcacccagtaatggtagaagccttgtgccttgtgccagcaaagactaatcaattttctcatgtatttggcaggcagtattgttggagcgtcctcgtgtgatatctgctaaagttggacatgcttgggacctaccagagaacacatttggtgctgcctatgctagattcatgggatccaggaatttttccccagatgatagacctccagttcggttcatggatacggatgaactagcctacgtggccatgcgagctcgtgaaattcatgatttctggcatacccttttcggcctaccgaccaacttgatcggagagtcagcactaaaggtgattgagtttgagcaaatgtaccttcctatgtgcctaatgtctgttgtcgggggcacggcaagattcagtgaaaggcagagaaaattgttctatcaacactacttcccatgggccattcgggctggcatgcaatgcactgatcttatgtgtgtgtattatgagcaacacttccatgaagatctagaagatgtccgtagaaaatgggggattgttcctgctcctcctgctcctaaaccacaatttttttgacatagtgatatgttccccctccattcactccctcgttaagatccactttgtaagt------------aagtggattttatatcaagcactagtataagaaccaaattacttatttgtggatattaagaaaatgttcaaacgactagataaataatttgtggatattaaaaaaattagttaagttaattatttgtattaaatgtgtattaattttttagcctaccatttttaattttgcgcactgtaactatcatttaacaaaaa--ctttaatcatgtataattaatagggatagtttagtagagtaattagaagtttaagaaacaaa-----------------------------------------------------------------------------------------------------------t
>_R_Archidendron_clypearia_Wieringa_1849@NODE_1_length_1243_cov_184.137221
----------------------------------------------------------------ctaaagttgaatactgggc----aaagctaaaaattactatcacaacaatgattctcatgctgaagccaaaaccgtaaatggcattcattgctttgttaacaatgagggaaagataatgtttttgtcgtgacattctgttatctgccacgagtgagctttgaaatgacggaaaagttgttgtcatgtgatctggagattatgagttgaacattaggaaatagccaaccttaccgttgctccaatgatacacctatccttctctaaacctcaccc----atggtagaagccttgtgtcttgggctaacgaagactaatcagttttctcttgtatttggtaggcagtattgctggagcgtcctcgtgtgatatctgctaaagttggacatgcttgggacctaccagagaacacatttggtgctgcctatgctagattcatgggatccaggaatttttccccagatgatagacctccagttcggttcatggatacagatgaactagcctacgtggccatgcgagctcgtgaaattcatgatttctggcatacccttttcggcctaccgaccaacttgatcggagagtcagcactaaaggtgattgagtttgagcaaatgtaccttcctatgtgcctaatgtctgttgtagggggcacggcaagattcagtgaaaggcagagaaaattgttctatcaacactacttcccatgggccattcgggctggcatgcaatgcactgatcttatgtgtgtgtattatgagcaacacttccatgaagatctagaggatctccgtataaaatgggggattgt---------tcctgctcctaaaccacaatttttttgacctagtgatttgtagcacctccattcactccctcgttaagatccactttgtacgcag----------------attttatatcaaggacctgaataagaactagattacttatttgtggatgttaagaaaatttttaag----tagataagtaatttgaagatattaagaaaattagttaagttaattatttgtaacacatttgggttagttttctaaactaccaattttaattatgtgtattgtaactatcatttaacacaaactttctaataatgtgtaattaataaggatagtttggagaagaaattataagtttaagaagcaaaatggactaaagccttatattttagtgtaatgtaattatctctttatgaaaacacttattatttgcaatatttgcaatcaat-------------------------aa
>_R_Balizia_elegans_Iganci_870@NODE_1_length_1333_cov_101.541401
actttaaaaggggatgaatttaccagatattactttatacttagaaacttacagatggacatgtctaaagttgaatactgggccttgaaagctaaaaattactatcacaacaatgattctcatgctgaagccaaaaccttaattggcattcattgctttgttaacaatgagggaaagataatggttttgtcatgacattctgttatctgtcacggatgagccttggagcaacagtaaggttattgttatgtgacctgaaaatcataagttgaacatcaggaaatagccaaccttaccgttgcttcaatcatacacctatcactctctagacctcacccagtaatggtagaagccttgtgccttgggctagcatagactaatcaattttatcttgtatttggcaggcagtattgttggagcgtcctcgtgtgatatctgctaaagttggacatgcttgggacctaccagagaacacatttggtgctgcctatgctagattcatgggatccaggaatttttcgccagatgatagacctccagttcggttcatggatacggatgaactagcctacgtggccatgcgagctcgtgaaattcatgatttctggcatacccttttcggcctaccgaccaacttgatcggggagtcagcactaaaggtgattgagtttgagcaaatgtaccttcctatgtgcctaatgtctgttgtggggggcacggcaagattcagtgaaaggcagagaaaattgttctatcaacactacttcccatgggccattcgggctggcatgcaatgtactgatcttatgtgtgtgtattatgagcaacatttccatgaagatctagaggatgtccgtagaaaatgggggattgttcctgctcctcctgctcctaaacctcaatttttttgacatagtgatttgtaccacctccattaactccctcattaagatccactttgtaggtagattttatattaagtggattttatatccaagactaga--agtaatttgattacttatttatggatagtaagaaaacttttaaaaaactagataattaaattgtaggtattaagaaaattagttaagttaattatttgtaatgaatgtgtattggtttcttaaactactatttttaattatgtgcattgtatccatcatttaacaaaaactctctaatcatatgcaattaataaggatggtttgggaaagaaattataaatttagtatgcaaagtgaattaatatcttatgtttaaaataaaaggaaatccctcctcttgacttgatcttatatttaagacaagaga----------------------------------
>_R_Balizia_spnov_Morim_577@NODE_1_length_1026_cov_274.318229
------------------------------------------------------atggacatgtctaaagttgaatactgggccttgaaagctaaaaattactatcacaacaatgattctcatgctgaagccaaaaccttaattggcattcattgctttgttaacaatgagggaaagataatgtttttgtcatgacattctgttatctgtcacgggtgaggcttggagcaacagtaagattgttgtcatatgacctggagatcatgagttgaacatcaggaaatagccaaccttaccgttgcttcaatcatacacctatcactctctagacctcacccagtaatggtagaaggcttgtgccttgggctagcatagactaatcaattttatcttgcatttggcaggcagtattgttggagcgtcctcgtgtgatatctgctaaagttggacatgcttgggacctaccagagaacacatttggtgctgcctatgctagattcatgggatccaggaatttttccccagatgatagacctccagttcggttcatggatacggatgaactagcctacgtggccatgcgagctcgtgaaattcatgatttctggcatacccttttcggcctaccgaccaacttgatcggagagtcagcactaaaggtgattgagtttgagcaaatgtaccttcctatgtgcctaatgtctgttgtagggggcacggcaagattcagtgaaaggcagagaaaattgttttatcaacactacttcccatgggccattcgggctggcatgcaatgcactgatcttatgtgtgtgtattatgagcaacacttccatgaagatctagaggatgtccgtagaaaatgggggattgttcctgctcctcctgctcctaaacctcaatttttttgac--ggtgatttgtaccacctccattcactccctcgttaagatccactttgtaggtagattttatattaagtggattttatatcagt---------ggtaattagattgcttatttatggatattaagaaaaccttcaaaaaactaaataagtaatttgttgatattaagaaaattaatta----------------------------------------------------------------------------------------------------------------------------------------------------------------------------------------------------------------------------------------------------------------
>_R_Cathormion_rhombifolium_Deighton_3618@NODE_1_length_1116_cov_77.884504
--------------------------------------------------------------------------------------------------------------------------------------aaccttaattggcattcattgctttgttaacaatgagggaaagataatggttttgtcatgacattctgttatctgtcatgggtgagccttgaagcaacgataaggttgttgccatgtgacctagagattatgagttgaacatcaggaaatagccaaccttaccgttgcttcaatcatacacctatcactctttagaccttacctagtaatggtagaagccttgtgccttgggctagcatagactaatcaattttatcttgtatttggcaggcagtattgttggagcgtcctcgtgtgatatctgctaaagttggacatgcttgggacctaccagagaacacatttggtgctgcctatgctagattcatgggatccaggaatttttccccagatgatagacctccagttcggttcatggatacggatgaactagcttacgtggccatgcgagctcgtgaaattcatgatttctggcatacccttttcggcctaccgaccaacttgatcggagagtcagcactaaaggtgattgagtttgagcaaatgtaccttcctatgtgcctaatgtctgttgtagggggcacggcaagattcactgaaaggcagagaaaattgttctatcaacactacttcccatgggccattcgggctggcatgcaatgcactgatcttatgtgtgtgtattatgagcaacacttccatgaagatcttgaggatgtccgtagaaaatgggggattgttcctgctcctcctgctcctaaacctcaatttttttgacatagtgatttgtaccacctccattcactccctcgttaagatccactttgtaggtagattttatattaagtggattttatatcaaggatcaat--ggtaattagattgcttatttatggatattaagaaaactttcaaaaaactaaataagtaatttgttgatattaagaaaattaattaaattaattatttataataaatgtttgttggtttcttaaattatcatttttaattatgtgcattgtaaccatcatttaataaaaactctctaatcatgtgcaattaataaggatggtttgagaaagaaattataaatttgaaaagcaaattgaattaatatc-----------------------------------------------------------------------------------------------
>_R_Hydrochorea_corymbosa1_Bonadeu_655@NODE_1_length_872_cov_250.752754
----------------------------------------------------------------------------------------------------------------------------------------------------------------------------------------------------------------------gatgaggcttggagcaaaagtaagattattgtcatatgacctggagatcatgagttgaacatcaggaaatagccaaccttaccgttgcttcaatcatacacctatcactctctagacctcacccagtaatggtagaaggcttgtgcattgggctagcatagactaatcaattttatcttgtatttggcaggcagtattgttggagcgtcctcgtgtgatatctgctgaagttggacatgcctgggacctaccagagaacacatttggtgctgcctatgctagattcatgggatccaggaatttttcgccagatgatagacctccagttcggttcatggatacggatgaactagcctacgtggccatgcgagctcgtgaaattcatgatttctggcatacccttttcggcctaccgaccaacttgatcggagagtcagcactgaaggtgattgagtttgagcaaatgtaccttcctatgtgcctaatgtctgttgtagggggcacggcaagattcagtgaaaggcagagaaaattgttctatcaacactacttcccatgggccattcgggctggcatgcaatgcactgatcttatgtgtgtgtattatgagcaacacttccatgaagatcttgaggatgtccgtagaaaatgggggattgttcctgctcctcctgctcctaaacctcaatttttttgacatagtgatttgtaccacctccattcactccctcgttaagatccactttgtaggtagattttatattaagtggattttatatcaaggagcataataagaactagattatttatttgtggatattaagggtctgtttga-------------------------------------------------------------------------------------------------------------------------------------------------------------tttgaggggaga------------------------------------------------ggagggattttctcccc--------------------------------------------------------------tc
>_R_Hydrochorea_marginata_Morim_563@NODE_1_length_1373_cov_160.537037
----------------------------------------------------------acatgtctaaagttgaatactgggccttgaaagctaaaaattactatcacaacaatgattctcatgctgaagccaaaaccttaattggcattcattgctttgttaacaatgagggaaagataatgtttttgtcatgacattctgttatctgtcacgggtgaggtttggagcaacagtaagattgttatcatatgatctggagatcatgagttgaacatcaggaaatagccaaccttaccgttgcttcaatcatacacctatcactctctagacctcacccagtaatggtagaagccttgtgccttgggctagcatagactactcaatttcatcttgtatttggcaggcagtattgttggagcgtcctcgtgtgatatctgctaaagttggacatgcttgggacctaccagagaacacatttggtgctgcctatgctagattcatgggatccaggaatttttcgccagatgatagacctccagttcggttcatggatacggatgaactagcctacgtggccatgcgagctcgtgaaattcatgatttctggcatacccttttcggcctaccgaccaacttgatcggagagtcagcactaaaggtgattgagtttgagcaaatgtaccttcctatgtgcctaatgtctgttgtagggggcacggcaagattcagtgaaaggcagagaaaattgttctatcaacactacttcccatgggccattcgggttggcatgcaatgcactgatcttatgtgtgtgtattatgagcaacacttccatgaagatcttgaggatgtccgtagaaaatgggggattgttcctgctcctcctgctcctaaacctcaatttttttgacatagtgatttgtaccacctccattcactccctcgttaagatccactttgtaggtagattttatattaagtggattttatatcaaggatcaat--ggtaattagattgcttatttatagatattaagaaaactttcaaaaaactaaataagtaatttgttgatattaagaaaattaattaagttaattatttataataaatgtgtgttggtttcttaaactatcatttttaattatgtgcattgtaaccatcatttaacaaaaactctctaatcatgtgcaattaataaggatggtttgagaaagaaattataaatttgaaaagcaaagtgaattaatatcttatgttgaaaatcaaaggaaatccctcctctagacttgatcttatgtttaagacaagagatagtactttgttttgtgggtgatcatctcacagg
>_R_Jupunba_brachystachya_Lima_7438@NODE_1_length_1384_cov_115.263198
actttaaaaggagatgaatttaccagatattattttatactgagtaacttacagatgggcatgtctaaagttgaataataggccctgaaagataaaaatatctatcacaacaatgattctcatgctgaagccgaaactttcattggcattcattactttgttgacaatgaggaaaagataatatttttatcatgacattctgctatctgtcacgggtgagccttagagcaacggtaaaa---ttgccatgtgacctggaggttacaagttcagcatcagggaatagccaaccttaccattgctccaatcatacacctatccctttctagacctcactcaataatggtagaagccttatgcactgggctaatgaagactaatcaattttctcttgtatttggcaggcagtattgttggagcgtcctcgtgtgatatctgctaaagttggacatgcttgggacctaccagagaacacatttggtgctgcctatgctagattcatgggatccaggaatttttccccagatgatagacctccagttcggttcatggatacggatgaactagcctacgtggccatgcgagctcgtgaaattcatgatttctggcatacccttttcagcctaccgaccaacttgatcggagagtcagcactaaaggtgattgagtttgagcaaatgtaccttcctatgtgcctaatgtctgtcgtagggggcacggcaagattcagtgaaaggcagagaaaattgttctatcaacactacttcccatgggccattcgggctggcatgcaatgcactgatcttatgtgtgtgtattatgagcaacacttccatgaagatctagaggatgtccgtagaaaatggggcattgttcctgctcctcctgctcctaaaccacaatttttttgacacagtgatttgtaccaaccccattcactccctcattaagatccactttgtaggtagattttatattaagcggattttatatcaaagaccaga--gatagttggattatttatttatggatattaagaaaacttttaaaaaactagataagtaatttatgtatattaagataattagttaagttaattatttataataaatgtttattgatttcttaaactacca-ttttaattatgtgcgttgtaaccatcatttaacaaaaactctctaatcatgtgcaattaacaa-gatggtttgggaaagaaattataaatttagaaagcaaaatgaattaatatcttatgtttaaaatcaaaggaaatccctcctcttgacttgatcttatatttagaacaaaagatagtgctatgttttgtgggtgatcatcttata--
>_R_Jupunba_langsdorfii_Ribeiro_728@NODE_2_length_646_cov_13.123023
-------------------------------------------------------------------------------------------------------------------------------------------------------------------------------------------------------------------------------------------------------------------------------------------------------------------------------------------------------------------------------------------------------------------------------------------------------------------------------------------------------------------------------------------------------------------------------------------------------------------------------------------------------------------------------------------------------------------------------------------------------------------------------------------------------------------------------------------------------------------------------------------------------------------------------------------------------tttgtaccaccttcattcactctctcattaagatctac-----------------------aaagattttatatcaaggactaga--gataattaaattacttattcatgaatattaagaaaactttcaaaaaactaaataagtaatttgtggatattaaaaaaattagttaagttaatgatttgtaataaatatacgttggtttcctaaactgtcatttttaattatatatattgtaaccatcatttaacaaaaactctctaatcatgtgtaattaataaggatggtttgggaaagatattataaatttaaaaaataaagtgaattaatattttatgtttaaaatcaaaggaaatccctcctcttgacttgatcttatatttaagacaagagataataccatgttttgtgggtgatcatcttatatc
>_R_Jupunba_leucophylla_Iganci_839@NODE_1_length_1507_cov_181.370629
actttaaaaggggatgaatttaccagatattactttatacttagaaacttacagatggacatgtctaaagttgaatactgggccttgaaagctaaaaattactatgacaacaatgattctcatgctgaagccaaaaccttaattggcattcattgcttcgttaacagtgagggaaagataatggttttgtcatgacattctgttatctgtcatgggtgagccttggggcaaaaataaggttgttgccatgtaacctgaagatcatgagttgaacatcaggaaatagccaaccttactgttgcttcaatcatatacctatcactctctagaccttacccagtaatggtagaagccttgtgtcttgggctagcatagactaatcaattttatcttgtatttggcaggcagtattgttggagcgtcctcgtgtgatatctgctaaagttggacatgcttgggacctaccagagaacacatttggtgctgcctatgctagattcatgggatccaggaatttttcgccagatgatagacctccagttcggttcatggatacggatgacctagcctacgtggccatgcgagctcgtgaaattcatgatttctggcatacccttttcggcctaccgaccaacttgatcggagagtcagcactaaaggtgattgagtttgagcaaatgtaccttcctatgtgcctaatgtctgttgtagggggcacggcaagattcagtgaaaggcagagaaaattgttctatcaacactacttcccatgggccattcgggctggcatgcgatgcactgatcttatgtgtgtgtattatgagcaacacttccatgaagatctagaggatgtccgtagaaaatgggggattgttcctgctcctcctgttcctaaacctcagtttttttgacatagtgatttgtaccacctccattcactccctcgttaagattcactttgtaggtaaattttatatcaa----------------------ga--agtaattagattacttttttatggatattaagaaaactttcaagaaattagataagtaatttgtagatattaagaaaatcagtgaagttaattatttgtaataaatgtgtgtgagtttcctaaactaccatttttaattatgtgtactgtaaccatcatttaacaaaaactctctaatcatgtgcaattaataaggatggtttggaaaagaaattataaatttgggaagcaaagtgaattaatatcttatgtttaaaatcaaaagaaatccctcctcttgacttgatcttatatttaggacaagagataatattatgttttgtgggtgatcatcttata--
>_R_Jupunba_limae_Iganci_261@NODE_1_length_1674_cov_94.216656
actttaaaaggagatgaatttaccagatattattttatactgagtaacttacagatgggcatgtctaaagttgaataataggccctgaaagataaaaatatctatcacaacaatgattctcatgctgaagccaaaactttcattggcattcattattttgttgacaatgaggaaaagataatatttttatcatgacattctgttatctgtcacgggtgagccttagagcaaccgtaaaa---ttgccatgtgacctggaggttacaagttcagcatcaggaaatagccaaccttaccattgctccaatcatacacctatccctctctagacctcactcaataatggtagaagccttatgcactgggctaatgaagactaatcaattttctcttgtatttggcaggcagtattgttggagcgtcctcgtgtgatatctgctaaagttggacatgcttgggacctaccagagaacacatttggtgctgcctatgctagattcatgggatccaggaatttttccccagatgatagacctccagttcggttcatggatacggatgaactagcctacgtggccatgcgagctcgtgaaattcatgatttctggcatacccttttcagcctaccgaccaacttgatcggagagtcagcactaaaggtgattgagtttgagcaaatgtaccttcctatgtgcctaatgtctgtcgtagggggcacggcaagattcagtgaaaggcagagaaaattgttctatcaacactacttcccatgggccattcgggctggcatgcaatgcactgatcttatgtgtgtgtattatgagcaacacttccatgaagatctagaggatgtccgtagaaaatggggcattgttcctgctcctcctgctcctaaaccacaatttttttgacatagtgatttgtaccaaccccattcact-cctcattaagatccactttgtaggtagattttatattaaacgaattttatattaaagaccaga--gagagttagattatttatttatggatattaagaaaacttttaaaaaactagataagtaatttgtgtatattaaaaaaattagttaagttaattatttgtaataaatgtgtattggcttcttaaactaccatttttaattatgtgcgttgtaatcatcatttaacaaaaactctctaatcatgtgcaattaacaaggatggtttgggaaagaaattataaatttagaaagtaaaatgaattaatatcttatgtttaaaatcaaaggaaatccctcctcttgacttgatcttatatttagaacaaaagatggtgctgtgttttgtgggtgatcatcttataac
>_R_Jupunba_macradenia_Lourteig_3021@NODE_1_length_953_cov_114.619863
---------------------------------------------------------------------------------------------------------------------------------------------------------------------------------------------------cattctgttatccttcaccggtgagccttggagtaatagtaaggttgttgccatgtgacctagagatcatgagttgaatatcaggaaagagccaaccttaccgttgcttcaatcatacacctatcaccctctagaccgcacccagtaatggtagaagttttgtgccttaggctagcatagactaattaattttatcttgtatttggcaggcagtattgttggagcgtcctcgtgtgatatctgctaaagttggacatgcttgggacctaccagagaacacatttggtgctgcctatgctagattcatgggatccaggaatttttccccagatgatagacctccagttcggttcatggatacggatgaactagcctacgtggccatgcgagctcgtgaaattcatgatttctggcatacccttttcggcctaccgaccaacttgatcggagagtcagcactaaaggtgattgagtttgagcaaatgtaccttcctatgtgcctaatgtctgttgtagggggcacggcaagattcagtgaaaggcagagaaaattgttctatcaacactacttcccatgggccattcgggctggcatgcaatgcactgatcttatgtgtgtgtattatgagcaacacttccatgaagatctagaggatgtccgtagaaaatgggggattgttcctgctcctcctgctcctaaacctcaatttttttgacatagtgatttgtaccacctccattcactccctcgttaagatccactttgtaggtag----------------attttatatcaaggacaaga--gataattagattgcttatttatgaatattaagaaaatcttcaaaaaactaaataagtaatttgtgaatattagaaaaattagttaaattaattatttacaataaatgtgcactgattttctaaactaccatttttaatcatgtacattgtaaccatcatt-------------------------------------------------------------------------------------------------------------------------------------------------------------------------------------
>_R_Jupunba_nipensis_Mayo_19662@NODE_1_length_886_cov_24.728059
------------------------------------------------------------------------------------------------------------------------------------------------------------------tgttgtcatgacattctgttatctgtcacatgacattctgttatctgtcacgggtgagtcttggagcaacagtaagattgttgccatgtgacctagagatcataagttgaacatcaggaaatagccaaccttaccgttgcttcatttatacacctaccactctctagacctaacccagtaatggtagaagtcttgtgtcttgggctagcatagactgatcaattttatcttgtatttggcaggcagtattgttggagcgtcctcgtgtgatatctgctaaagttggacatgcttgggacctaccagagaacacatttggtgctgcctatgctagattcatgggatccaggaatttttccccagatgacagacctccagttcggttcatggatacggatgaactagcctacgtggccatgcgagctcgtgaaattcatgatttctggcatacccttttcggcctaccgaccaacttgatcggagagtcagcactaaaggtgattgagtttgagcaaatgtaccttcctatgtgcttaatgtctgttgtagggggcacggccagattcagtgaaaggcagagaaaattgttctatcaacactacttcccatgggccattcgggctggcatgcaatgcactgatcttatgtgtgtgtattatgagcaacacttccatgaagatctagaggatgtccgtagaaaatggggcattgttcctgctcctcctgctccaaaaccacaatttttttgacatagtgatttgt---acccccattcactccctcgttaagatccactttgtaggtggattttatattaagtggattttatatc------------agtagttagattatttatttatggatattaagaaaacttgcaaaaaactagataag---------------------------------------------------------------------------------------------------------------------------------------------------------------------------------------------------------------------------------------------------------------------------------------------
>_R_Jupunba_trapezifolia_Simon_1600@NODE_1_length_772_cov_220.768480
---------------------------------------------------------------------------------------------------------------------------------------------attggcattcattgctttgttaacaatgagggaaagataatggttttgtcatgacactctgttatctgtcacgggtgaggcttggagctacagtaagattgttgccatgtgacctggagatcatgagttgaacatcaggaaatagccaaccttaccgttgcttcattcatacacctatcaccctctagacctaacccagtaatggtagaagccttgtgtcttgggctagcatagactgatcaattttatcttgtatttggcaggcagtattgttggagcgtcctcgtgtgatatctgctaaagttggacatgcttgggacctaccagagaacacatttggtgctgcctatgctagattcatgggatccaggaatttttccccagatgatagacctccagttcggttcatggatacggatgaactagcctacgtggccatgcgagctcgtgaaattcatgatttctggcatacccttttcggcctaccgaccaacttgatcggagagtcagcactaaaggtgattgagtttgagcaaatgtaccttcctatgtgcctaatgtctgttgtagggggcacggcaagattcagtgaaaggcagagaaaattgttctatcaacactacttcccgtgggccattcgggctggcatgcaatgcaccgatcttatgtgtgtgtattatgagcaacacttccatgaagatctagaggatgtccgtagaaaatgggggattgttcctgctcctcctgctcctaaacctcaatttttttgaca--------------------------------------------------------------------------------------------------------------------------------------------------------------------------------------------------------------------------------------------------------------------------------------------------------------------------------------------------------------------------------------------------------------------------------------------------
>_R_Jupunba_villosa_Borges_423@NODE_1_length_1472_cov_117.418638
actttaaaaggggatgaatttaccagatattacttcatacttagaaacttacagatggacatgtctaaagttgaaatctgggccttgaaagctaaaaattactatcacaacaatgattctcatgctgaagccaaaaccttaattggcattcattgctttgttaacaatgagggaaagataatggttttgtcatgacattctgttatctgtcacgggtgagccttggaacaaccgtaagattgttgccatgtgacctggagatcatgagttgaacatcaggaaatagccaaccttaccgtcgcttcattcatacacctatcactctctagacctaacccagtaatggtagaagccttgtgtcttgggctagcatagactgatcaattttatcttgtatttggcaggcagtattgttggagcgtcctcgtgtgatatctgctaaagttggacatgcttgggacctaccagagaacacatttggtgctgcctatgctagattcatgggatccaggaatttttccccagatgatagacctccagttcggttcatggatacggatgaactagcctacgtggccatgcgagctcgtgaaattcatgatttctggcataccctcttcggcctaccgaccaacttgatcggagagtcagcactaaaggtgattgagtttgagcaaatgtaccttcctatgtgcctaatgtctgttatagggggcacggcaagattcagtgaaaggcagagaaaattgttctatcaacactacttcccgtgggccattcgggctggcatgcaatgcactgatcttatgtgtgtgtattatgagcaacacttccatgaagatctagaggatgtccgtagaaaatggggcattgttcctgctcctcctgctcctaaaccacaatttttttgacttagtgatttgtaccacccccattcactccctcgttaagatccattttgtaggtagattttatattaagtggattttatatcaaagattaaa--ggtagttagattatttatttatggatattaagaaaacttgtaaaaaactagataactaatttgtggatattaagaaaattaattaagttaattatttataataaatatgtattgatttcttaaactaccatttttaattatatgcattgtaaccatcacttaacaaaaactctctaatcatgtgtaatcaataaggattgcttggaaaagaaattataaatttgggaggcaaagtgaattaatatcttatgtttaaaatcaaaggaaatccctcctcttgacttgatc-----tttaagacaagagatagcgctatgttttgtgggtg-------------
>_R_Punjuba_lehmannii_Escobar_7465@NODE_1_length_1311_cov_83.650729
---------------------acgagatattattttatactgagtaacttacagatagacatgtctaaagttgaataataggccctgaaagataaaaatatctatcacaacaatgattctcatgctgacgccaaaactttaattggcattcattactttgttgacaatgaggaaaagataatatttttgtcatgacattctgttatctgtcacttgtgagccttagagcaataataagattgttgttatgtgatctgaaagttacaagtttaacataagggaatagccaaccttaccgttgctccaatcatacacctatccctctctagacctcactcagtaatggtagaagttttgtgcactgggctagcgaagactaaccaattttctcttgtatttggcaggcagtattgttggagcgtcctcgtgtgatatctgctgaagttggacatgcttgggacctaccagagaacacatttggtgctgcctatgctagattcatgggatccaggaatttttccccagatgatagacctccagttcggttcatggatacagatgaactagcctacgtggccatgcgagctcgtgaaattcatgatttctggcatacccttttcggcctaccgaccaacttgatcggagagtcagcactaaaggtgattgagttcgagcaaatgtaccttcctatgtgcctaatgtctgttgtagggggcacggcaagattcagtgaaaggcagagaaaattgttctatcaacactacttcccatgggccattcgggctggcatgcaatgcactgatcttatgtgtgtgtattatgagcaacacttccatgaagatctagaagatgtccgtagaaaatgggggattgttcctgctcctcctgctcctaaaccacaatttttttgacatagtgatttgcactacctccattcactccctcattaagatccactttgtaggtagattttatattaagtgaattttatagacgagaggcagataagaactagattacttgtttgtggatgttaagaaaattttcaaagaacttgataagtaattcgtgaatattaaaaaaatcagttaaattaattatttgtaataactatgtgttagtttcttaaattaccatttttaattatgtgcattgtatctatcattcaacaaaaactctctaatcatatgcaattaataaggatggtttgagaaagaaattataaatttgagaggcaaagtgaattaatatcttatatttaaattcaaag---------------gacttgattttatatttaggacaaaagatagtcctatgttttgtgggtgatcatcttata--
>_R_Punjuba_racemiflora_Jimenez_Soares_3626@NODE_1_length_1311_cov_125.574554
actttaaaaggagatgaatttaccagatattattttatactgagtaacttacagatggacatatctaaagttgaataataggccctgaaagataaaaatatctatcacaacaatgattctcatgctgaagccaaaaccttaattggcattcattactttgttgacaatgaggaaaagataatatttttgtcatgacattctgttatctgtcacgggtgagccttggagcaacgataaggttgttgtcatgtgatctgaaagttacaagttcaacatcagggaatagccaaccttaccattgctccaatcatacacctattcctctctagacctcactcagtaatggtagaagttttgtgcactgggctagcgaagacaaatcaattttctcttgtatttggcaggcagtattgttggagcgtcctcgtgtgatatctgctgaagttggacatgcttgggacctaccagagaacacatttggtgctgcctatgctagattcatgggatccaggaatttttccccagatgatagacctccagttcggttcatggatacagatgaactagcctacgtggccatgcgagctcgtgaaattcatgatttctggcatacccttttcggcctaccgaccaacttgatcggagagtcagcactaaaggtgattgagtttgagcaaatgtaccttcctatgtgcctaatgtctgttgtagggggcacggcaagattcagtgaaaggcagagaaaattgttctatcaacactacttcccatgggccattcgggctggcatgcaatgcactgatcttatgtgtgtgtattatgagcaacacttccatgacgatctagaagatgtccgtagaaaatgggggattgttcctgctcctcctgctcctaaaccacaatttttttgac--agtgttttgcaccacctccattcactccctcattaagatccactttgtaggtagattttatattaagtgaattttatagacgagaggtagataagaactagattacttatttgtggatgttaagaaaattttcaaagaacttgataagtaatttgtggatattaaaaaaatcagttaagttaattaattgtaataactatgtattagtttcttaaattaccatttttaattatgtgcatagtatctatcatttaacaaaaactctctaatcatgtgcaattaataaggatggtttgagaaagaaattataaatttgagaggcaaagtgaattaatatcttatatttaaa-----------------------------------------------------------------------------------t
