# Supplementary material for: A new generic circumscription of Hydrochorea (Leguminosae, Caesalpinioideae, mimosoid clade) with an amphi-Atlantic distribution
Source: PhytoKeys. 2022 Aug 22;205:401–37. doi: 10.3897/phytokeys.205.82775 (PMC9849043; doi:10.3897/phytokeys.205.82775)
Supplement: Supplementary material 1 — Supplementary data file S1 [file phytokeys-205-401_article-82775__-s001.zip › RBH3_m6003_comp21721_c0_seq1_exon08.aln-cln]

>Albizia_burkartiana_StivalSantos_678@NODE_1_length_846_cov_8.025284
---------------------------------------------------------------------------------------------------------------------------------------------------------------------------------------------------------------------------------------------------------------------------------------------------------------------------------------------aggattcaataatccatttttcctactcttg-tcagggaagcatggaaattaattttttgcattgtgatgaatttttcttaattatttttcattttatatattttatttaaccctttttgttcaggggagaaaggaaattatgtctcttctcaaccgtcgtaaacataaagagatgatgtcaagttctttggaaaagaagcgcctgcgaatgtctccacttgatacgaggtttcatcttcgtgatctgattggatctggtcaactcgaaactaacttgacaccaactggcttggttgttcgagtcacaaaagattagggttttggaatgtcctagatgtatttggattcatggaatgatttggcgacatctttcattgctatcaaattaagaagcaggtttagttattcacgccttggatacaattagcttaaattacttaaaaggctgtcttttatatgagataactttgttggtaaaatgacaaccaacgtcatccaggttgatcaggagaacgagtcatgtgttatccagattgatcaagagaacaagtgatggacatcaggcaatcacactaactttcatcgacaatcaacatgggtcaatagaagctaatgtgagtctcttcctcactaggccttttatagtgcattttcatttgttttggtttagtgtcttctaattaagttattatgacatttcttgtataaattatggttggctgcaattcatcagctgataaattgatatggttgttaaaaacaaaagcatctatgcatgaattgtttattttgttccaagatttcatcctacctcattggatgagtaaatcaatatcattcaattca-----
>Albizia_edwallii_Dalmaso_272@NODE_1_length_805_cov_6.109333
-----------------------------------------------------------------------------------------------------------------------------------------------------------------------------------------------------------------------------------------------------------------------------------------------------------------------------------------------------------------tcttactcttgttcagggaagaatggaaattaattttttgtattgtgatgaatttttcttcattatttttcattttatatattctatttaaccctttttgttcagggaagaaaggaaattatgtctcttctcaaccgtcgtaaatttaaagagatgatgttaagttctttggaaaagaagcgcctgcgaatgtctccacttgatatgaggtttcatcttcgtgatctgattggatctggtcaactcgaaactaacttgacaccaactggcttagttgttcgagtcacaaaagattagggttttggaatgtcctagatatatttggattcatggaatgatttggcggcatctttcattgctatcaaattaagaagcaggtttagttattcgcgccttggatacaattagcttaaattacttaaaaggctgtctcttatatgagaaaactttgttggtaaaatgacaaccaatgtcatccaggttgatcaggagaacgagtcatgtgttatccagattgatcaagagaacaagtggtggacatcaggcaatcacactaacattcatcgacaatcaacgtgggtcaatggaagctaacgtgagtctcttcctcactaggccttttatagtgctttttcatttgttttggtttagtgtcttctaattcagttattatgacatttcttgtataaattatggttggctgcaattcatcagctgataaattgatatggttgttaaaaacaaaagcatctatgcatgaaatgtttattttgttccaagatttcatcctacctcattggatgag---------------------------
>Albizia_glabripetala_Lewis_1652@NODE_1_length_775_cov_39.628940
---------------------------------------------------------------------------------------------------------------------------------------------------------------------------------------gggtgctcatttggaactggcagtaattgaactttcccgtagaaaatttccacttagttctactttgaaaatacaccaactatataaagattctgccaagttttcatattaaattctgattttttagatgaggaaccatgttcaaattaaaggattcaataatccatttttcttactcttgttcagggaagattggaaattaatttttt-tattgtgatgaatttttcttgattatttttcattttatatattttatttaaccctttttgttcaggggagaaaggaaattatgtcccttctcaagcgtcgtaaacataaagagatgatgttaagttctttggaaaagaagcgcctgcgaatgtctccacttgatacgaggtttcatcttcgtgatctgattggatctggtcaactcgcaactaacttgacaccaactggcttagttgttcgagtcacaaaagattagggttttggaatgtcctagatgtatttggattcatggaatgatttggcgacatctttcattgctatcaaattaagaagcaggtttagttattcgcgccttggatacaattagcttaaattacttaaaaggctgtcttttatatgagataactttgttggtaaaatgacaaccaatctcaaccaggttgatcaggagaacgaatcttgtgttatcctgattgatcaagagaacaagtgatggacatcaggcaatcacactaactttcatcgacaatcaacatgggtcaatggaagctaatgtgagtctct-----------------------------------------------------------------------------------------------------------------------------------------------------------------------------------------------------------------------------------
>Albizia_multiflora_Hughes_3090@NODE_1_length_1115_cov_66.138728
gtggactgtggtctaacactacttaacggagcttgaatggcgtacaaggccatcatgcgtaagccattccagatatagtctagtccaactatgaacttctattgctggagatatttgttcctggggagcac-gggaaaacttttgtgggttgttctgtttgcttatttggtgtcatatgatttgggtgctcatttggaactggcagtaattgaactttcccgtagaaaatttctacttagttctactttgaaaatacaccaactatataaaaattctgccaagttttcatattaaattctgattttttagatgaggaaccatattcaaattaaaggattcaataatccatttttcctactcttgttcagggaagaatggaaattaattttttgtattgtgatgaatttttcttaattatttttcattttatatattttatttgaccctttttgttcaggggagaaaggaaattatgtctcttctcaaccgtcgtagacataaagagatgatgttaagttctttggaaaagaagcgcctgcgaatgtctccacttgatacgaggtttcatcttcgtgatctgattggatctggtcaactcgaaactaacttgacaccaactggcttagttgttcgagtcacaaaagattagggttttggaatgtcctagatgtatttggattcatggaatgatttggccacatctttcattgctatcaaattaagaagcaggtttagttattcgcgccttggatacaattagcttaaattacttaaaaggctgtcttttatatgagataactttgttggtaaaatgacaaccaatgtcaaccaggttgatcaggagagcgaatcatgtgttatccagattgatcaagagaacaagtgatggacatcaggcaatcacactaactttcatcgacaatcaacatggatcgatagaagctaatgtgagtctcttcctcactaggccttttatagtgcattttcatttgttttggtttagtgtcttctaattaagttattatgacatttcttgtataaattatggttggctgcaattcatcagctgataaattgatgtggttgttaaaaacaaaagca----------------------------------------------------------------------------------t
>Albizia_subdimidiata_var_minor_Gorts_341@NODE_1_length_774_cov_16.362984
-------------------------------------------------------------------------------------------------------------------------------------------------------------------------------------------------------------gtaattgaactttcccgtagaaaatttccacttagttctactttgaaaatacaccaactatataaagattctgccaagttttcatattaaattctgattttttagatgaggaaccatgttcaaattaaaggattcaataatccatttttcttactcttgttcagggaagattggaaattaatttttt-tattgtgatgaatttttcttgattatttttcattttatatattttatttaaccctttttgttcaggggagaaaggaaattatgtcccttctcaagcgtcgtaaacataaagagatgatgttaagttctttggaaaagaagcgcctgcgaatgtctccacttgatacgaggtttcatcttcgtgatctgattggatctggtcaactcgaaactaacttgacaccaactggcttagttgttcgagtcacaaaagattagggttttggaatgtcctagatgtatttggattcatggaatgatttggcgacatctttcattgctatcaaattaagaagcaggtttagttattcgcgccttggatacaattagcttaaattacttaaaaggctgtcttttatatgagataactttgttggtaaaatgacaaccaatgtcaaccaggttgatcaggagaacgaatcttgtgttatcctgattgatcaagagaacaagtgatggacatcaggcaatcacactaactttcatcgacaatcaacatgggtcaatggaagctaatgtgagtctctaccttactaggccttttatag--------------------------------------------------------------------------------------------------------------------------------------------------------------------------------------------------------------
>Albizia_subdimidiata_var_subdimidiata_Ferreira_210@NODE_1_length_894_cov_81.430845
----------------------------------------------------------------------------------------------------------ggagatatttattcctggggagcat-gggaaagcttttgtgggttgttctgtttacttatttggtgtcatatgatttcggtgctcatttggaactggcagtaattgaactttcccgtagaaaat----------ttctactttgaaaatacaccaactacataaagattctgccaagttttcatattaaattctgattttttagatgaggaaccatgttcaaattaaaggattcaataatccatttttcttactcttgttcagggaagaatggaaattaattttttgtattgtgatgaatttttcttaattatttttcattttatatattttatttaaccctttttgttcaggggagaaaggaaattatgtctcttctcaagcgtcgtaaacataaagagatgatgttaagttctttggaaaagaagcgcctgcgaatgtctccacttgatacgaggtttcatcttcgtgatctgattggatctggtcaactcgaaactaacttgacaccaactggcttagttgttcgagtcacaaaagattagggttttggaatgtcctagatgtatttggattcatggaatgagttggcgacatctttcattgctatcaaattaagaagcaggtttagttattcgcgccttggatacaattagcttaaattacttaaaaggctgtcttttatatgagataactttgttggtaagatgacaaccaatgtcaaccagggtggtcaggagaacgagtcatgtgttacccagattgatcaagagaacaagtgatggacatcaggcaatcacactaactttcatccacaatcaacatgggcccatagaagctaatgtgagtctcttcctcactaggccttttatagtgcattttcatttgttttggtttagtgtctt-------------------------------------------------------------------------------------------------------------------------------------------------------------------------------
>Albizia_tomentella_Leach_Dunlop_3801@NODE_1_length_1171_cov_54.101463
gtggactgtggtctaacactacttaacggagcatgaatggcttacaaggccatcgtgcataagccattccagatatagtctaatccaactatgaacttctatttctggagatatttattcctggggagcatggggaaagcttttgtgggtggtgctgtttgcttatttggtgtcatatgatttgggtgctcatttggaattggcagtaattgaactttctggtagaaaatttctacttagttctactttggaaatgt----accatctaaagattctgccaaattttcatattaaatcctgattttttagatggggaactatgttcaaattaaaggattcaataatccatttttcttactcttgttcagggaagaatggaaattaa-tttttatattgtgatgaa-ttttcttaattatttttcattttatatattttatttaaccc-ttttgttcaggggagaaaggaaattatgtctcttctcaaccgtcgtaaatataaagagatgatgttaagttctttggaaaagaagcgcctgcgaatgtcttcacttgatatgaggtttcaccttcgtgatctgattggatctggtcaacttgaaactaacttgacaccaactggcttagttgttcgagtcacaaaagattaggtttttggaatgtcctagatgtatttggattcatggaatgatttggcggcatctttcattgctatcaaattaagaagcaggtttagttattcgcgccttggatacaattagcttaaattactc-aaaggctgtcctttatatgagataactttgttggtaaaatgacaaccaatgtcatccaggttgatcaggagaacgagtcatgtgttatccagattgatcaagagaacaggtgatggacgtcacgcaatcacactaactttcatcgacaatcaacatgggtcaatagaagctaatgtgagtcttttcctcactaggccttttattttgcattttcatttgttttggtttagtgtcttctaattaagttattatgacc-ttcttgtataaattatggttgtctgcaattcatcatctgataaattgatgtggttgtt--aaacaaaagtatctatgcatgaattgtttat----------------------------------aagaagtcaata-----------------
>Albizia_tomentosa_Hughes_648@NODE_1_length_1020_cov_62.636267
--------------------------cggagcttgaatggcgtccaaggccatcatgcgtaagccattccagatatagtctagtccaactatgaacttctattgctggagatatttattcgtggggagcat-gggaaagcttttgtgggttgttctgtttgcttatttggtgtcatatgatttgggtgctcatttgtaactggcagtaattgaactttcccgtagaaaatttcgacttagttctactttgaaaatacaccaactatataaagattctgccaagttttcatattaaattctcattttttagatgaggaaccatgttcaaattaaaggattcaataatccatttttcttactcttgttcagggaagaatagaaattaattttttgtattgtgatgaatttttcttaattatttttcattttatatattttatttaaccctttttgttcaggggagaaaggaaattatgtctcttctcaaccgtcgtaaacataaagagatgatgttaagttctttggaaaagaagcgcctgcgaatgtctccacttgatacgaggtttcatcttcgtgatctgattggatctggtcaactcgaaactaccttgacaccaactggcttagttgttcgagtcacaaaagattagggtcttggaatgtcctagatgtatttggattcatggaatgatttggcgacatctttcattgcaatcaaattaagaagcaggtttagttattcgcgccttggatacagttagcttaaattacttaaaaggctgtcttttatatgagataactttgttggtaaaatgacaaccaacgtcatcctggttgatcaggagaacgagtcacgtgttatcaagattgatcaagaggacaagtgatggacatcaggcaatcacactaactttcatcgacaatcaacatgggtcaatagaagctaatgtgagtgtcttcctcactaggccttttatggtgcattttcatttgttttggtttagtgttttctaattaagttattatgacatttcttgtataaatta-------------------------------------------------------------------------------------------------------------------------------------------
>Archidendron_clypearia_Wieringa_1849@NODE_1_length_1065_cov_76.679150
----------------------------------------------------------------------------------------------------------------------------------------------------gctgtgctgtttgcttatttggtgtcatatgatttgggtgctcatttggaactggcagtaattgaactttctcgtagaaaatttctacttagttctagtttgaacatataccaactatctaaagattctgccaagttttcatattaaattctgattttttagatgaggaatcatgttcaaattaaaggattcaataatccatttttcttactcttgttcaggaaagaatggaaattaattttttgtattgtgatgaatttttgttaattatttttcattttatatattttaattaaccctttttgttcaggggagaaaggaaattacgtctcttctcaaccgtcgtaaacataaagagatgatgttaagttctttggaaaagaagcgcctgcgaatgtctccacttgatatgaggtttcatcttcgtgatctgattggatctggtcaactcgaaacttacttgaccccgacgggtttagttgttcgagtcacaaaagattagggttttggaatgtcctagatgtatttggattcctggaatgatttggcggcatctttcattgctatcaaattaagaagcaggtttaattattcgcgccttggatacagttagcttaaattactcaaaaggctgtcttttatatgagataactttgttggtaaaatgacaaccaatatcatccaagctgatcaggagaacgagtcatgtgttatccagattgatcaagagaacaagtgatggacatcaggcaaccttactaactttcattgacaatcaacatgggtcaatagaagctaatgtgagtctcttcctcactaggccttttatagtgcattttcatttgttttggtttagtgtcttctaattaagtcattatgacctttcttgtataaactgtggttggttgcaattcatcatctgataaattgatatggttgttgaaaacaaaagcatctatgcatgaa----taattttgttccaagatttcatcctacctcattggatgagtaaatcaatttcattcaattcaattt-
>Calliandra_bella_LPQ15696@NODE_1_length_1041_cov_55.839212
----gtcctggccttctctccctcttctctttttgctttattcccattttgcccctttcttg--catcccaagtcactttttctccaagtgaatttactttttcgcccattcatcttttgaatgcaacctagagaaaaattcacaaaaacaattccaagtacttttctaaagataaatgagttaaaaaataatttttcactgaaattaccaaaatgcccttgtataaaattaatcactaattaagctc----aattaaataattaatcaaggattttgcaaataaatcatattaaaatatgctccatcagatgtggaactatgttcatattaaaagatccaataatccatttttccaactcttcttcagggaagaatggaaatc-attttttgtattgtgatgttttttgcttaattatttttcattttttatattttatttaaccc-ctttgttcagggaagaaaggaaattatgtctcttctcaaccgtcgtaaatataaagagatgatgttaagttctttggaaaagaagcgtctacgaatgtctccacttgatatgaggtttcatcttcgtgatctgattggatctggtcagctccaaactaacgtgactccaactggtttagttgttcgagtcacaaaagattagggttttgtaatctcctagatgcatttggattcatggattcatttggcggcatctttcattgctatcaaattaagaagcgggtttaggtattcatgccttggatacaattaacttaaattacttaaaagattgtcttttatactattctattccgtccccattttgactactaatgtcgtataggttgattgggagaacaagtgat----------------------------------gacatcaggcgattgccccaacttccatcagcaatcaacatgagtcactagaagctaatgtgagtcttttcctcactaggccttttataaggtattatcatttgttttggtttagtgtcttcta--------attatgacgtttcttg----------------------------------------------------------------------------------------------------------------------------------------------------
>Cathormion_obliquifoliolatum_Wieringa_6519@NODE_1_length_966_cov_165.807903
---------------------------------------------------------------------------------------------------------------------------------------------------------------------------------------------------------------------------------------------tagttctactttgaaaatatgccaactatctaaagattctgctaagttttcatattaaattcttactttttagatgaggaactatgttcaaattaaaggattcaataatccatttttcttactcttgctcagggaagaacggaaattaattttttgtattgtgatgaa-ttttcttaattatttttcgttttatatattctatttaaccctttttgttcaggggagaaaggaaattatgtctcttctcaaccgtcgtaaatataaagagatgatgttaagttctttggaaaagaagcgcctgcgaatgtctccacttgatatgaggtttcatcttcgtgatctgattggatctggtcaactcgaaactaactcgacaccaactggcttagttgttcgagtcacaaaagattagggttttggaatgtcccacatgtatttggattcatggaatgacttggcgccatctttcattgctatcaaattaagaagcaggtttagttattcgcgtcttggatacaattagcttaaattacttaaaaggctgtcttttatatgagataactttgttggtaaaataacaaccaatgtcatccaggttgatcagtagaacgagtcatgggttatcaagattgaccaagagaacaagtgatggacatcaggcaatcacactaactttcatcgacaatcaacatgggtcaatagaagctaatgtgagtctcttcctcacaaacccttttatagtgcattttcatttgttttggtttagtgtctgctaattaagttattatgacctttcttgtataaattatggttggttgcaattcatcatctgataaattgatatggttgttaaaaacaaaagcatctatgcatgaactgtttattttgttccaagattttatcctaccttattggatgagtaaatcaatatcattcaattcaattt-
>Cathormion_rhombifolium_Deighton_3618@NODE_1_length_1071_cov_42.373239
------------------------------------------------------------------------------------------------ttctattgctggagatatttattcctggggagcatggggaaagcttttgcgggttgtgccgtttgcttatttggtgtcatatgatttgggtgctcatttgaaactaacagtaattgaactttctcgtagaaaatttctacttagttctactttgaaaatatgccaactatctaaagattctgctaagttttcatattaaattcttactttttagatgaggaactatgttcaaattaaaggattcaataatccatttttcttactcttgctcagggaagaacggaaattaattttttgtattgtgatgaa-ttttcttaattatttttcgttttatatattctatttaaccctttttgttcaggggagaaaggaaattatgtctcttctcaaccgtcgtaaatataaagagatgatgttaagttctttggaaaagaagcgcctgcgaatgtctccacttgatatgaggtttcatcttcgtgatctgattggatctggtcaactcgaaactaactcgacaccaactggcttagttgttcgagtcacaaaagattagggttttggaatgtcccacatgtatttggattcatggaatgacttggcgccatctttcattgctatcaaattaagaagcaggtttagttattcgcgtcttggatacaattagcttaaattacttaaaaggctgtcttttatatgagataactttgttggtaaaataacaaccaatgtcatccaggttgatcagtagaacgagtcatgggttatcaagattgaccaagagaacaagtgatggacatcaggcaatcacactaactttcatcgacaatcaacatgggtcaatagaagctaatgtgagtctcttcctcacaaacccttttatagtgcattttcatttgttttggtttagtgtctgctaattaagttattatgacctttcttgtataaattatggttggttgcaattcatcatctgataaattgatatggttgttaaaaacaaaagcatcaatgcatgaactgtttattttgttccaagattttatcctaccttattggatgagtaaatcaata-----------------
>Hydrochorea_gonggrijpii_Tillett_45696@NODE_1_length_821_cov_69.568548
-------------------------------------------------------------------------------------------------------------------------------------------------------------------------gtgtcatatgatttgggtgctcatttgaaactaacagtaattgaactttctcgtagaaaatttctacttagttctactttgaaaatatgccaactatctaaagattctgctaagttttcatattaaattcttactttttagatgaggaactatgttcaaattaaaggattcaataatccatttttcttactcttgctcagggaagaatggaaattaattttttgtattgtgatgaa-ttttcttaattatttttcgttttatatattctatttaaccctttttgttcaggggagaaaggaaattatgtctcttctcaaccgtcgtaaatataaagagatgatgttaagttctttggaaaagaagcgcctgcgaatgtctccacttgatatgaggtttcatcttcgtgatctgattggatctggtcaactcgaaactaactcgacaccaactggcttagttgttcgagtcacaaaagattagggttttggaatgtcctacatgtatttggattcatggaatgacttggcgccatctttcattgctgtcaaattaagaagcaggtttagttattcgcgtcttggatacaattagcttaaattacttaaaaggctgtcttttatatgagataactttgttggtaaaataacaaccaatgtcgtccaggttgatcagtagaacgagtcatgggttatcaagattgaccaagagaacaagtgatggacatcaggcaatcacactaactttcatcgacaatcaacatgggtcaatagaacctaatgtgagtctcttcctcacaaacccttttatagtgcattttcat--------------------------------------------------------------------------------------------------------------------------------------------------------------------------------------------------t
>Jupunba_abbottii_Zanoni_21220@NODE_1_length_843_cov_49.996084
------------------------------------------------------------------------------------------------------------------------------------------gcttttgcgggttgtgctgtttgcttatttggtgtcatatgatttgggtgctcatttgaaactaacagtaattgaactttctcgtagaaaatttctacttagttctactttgaaaatatgccagctatctaaagattctgccaagttttcatattaaattcttactttttagatgaggaactatgttcaaattaaaggattcaagaatccatttttcttactcttgctcaggggagaatggaaattaattttttgtattgtgatgaatttttcttaattatttttagctttatatattctatttaaccctttttgttcaggggagaaaggaaattatgtctcttctcaaccgtcgtaaatataaagagatgatgttaagttctttggaaaagaagcgcctgcgaatgtctccacttgatatgaggtttcatcttcgtgatctgattggatctggtcaactcgaaactaacttgacaccaactggcttagttgttcgagtcacaaaagattagggttttggaatgtcctagatgtatttggattcatggaatgacttggcggcatctttcattgctatcaaattaagaagcaggtttagttattcgcgtcttggatacaattagcttaaattacttaaaaggctgtcttttatatgagataactttgttggtaaaataacaaccaatgtcatccaggttgatcaggagaatgagtcatgtgttatccagattgaccaagagaacaagtgatgaacatcaggcaatcactctaactttcatcgacaatcaacatgggtcaatagaagctaatgtgagtctcttcctcacaaacc-----------------------------------------------------------------------------------------------------------------------------------------------------------------------------------------------------------------------
>Jupunba_asplenifolia_Ekman_6383@NODE_1_length_630_cov_26.200723
------------------------------------------------------------------------------------------------------------------------------------------------------------------------------------------------------------------------------------------------------------------------------------------------------------------------------ctatgttcaaattaaaggattcaagaatccatttttcttactcttgctcagggaagaatggaaattaattttttgtattgtgatgaatttttcttaattatttttggctttatatattctatttaaccctttttgttcaggggagaaaggaaattatgtctcttctcaaccgtcgtaaatataaagagatgatgttaagttctttggaaaagaagcgcctgcgaatgtctccacttgatatgaggtttcatcttcgtgatctgattggatctggtcaactcgaaactaacttgacaccaactggcttagttgttcgagtcacaaaagattagggttttggaatgtcctagatgtatttggattcatggaatgacttggcggcatctttcattgctatcaaattaagaagcaggtttagttattcgcgtcttggatacaattagcttaaattacttaaaaggctgtcttttatatgagataactttgttggtaaaataacaaccaatgtcatccaggttgatcaggagaacgagtcatgtgttatccagattgaccaagagaacaagtgatgaacatcaggcaatcactctaactttcatcgacaatcaacatgggtcaatagaagctaat---------------------------------------------------------------------------------------------------------------------------------------------------------------------------------------------------------------------------------------------
>Jupunba_barbouriana_Iganci_847@NODE_1_length_729_cov_117.535276
-------------------------------------------------------------------------------------------------------------------------tggggagcatggggaaagcttttgcgggttgtgctgtttgcttatttggtgtcatatgatttgggtgctcatttgaaactaacagtaactgaactttctcgtagaaaatttctacttagttctactttgaaaatatgccaactatctaaagattctgccaagttttcatattaaattcttactttttagatgaggaactattttcaaattaaaggattcaataatccatttttcttactcttgctcagggaagaatggaaattaattttttgtattgtgatgaatttttcttaattatttttcgttttatatattctatttaaccctttttgttcaggggagaaaggaaattatgtctcttctcaaccgtcgtaaatataaagagatgatgttaagttctttggaaaagaagcgcctgcgaatgtctccacttgacatgaggtttcatcttcgtgatctgattggatctggtcaactcgaaactaacttgacaccaactggcttagttgttcgagtcacaaaagattagggctttggaatgtcctacatgtatttggattcatggaatgacttggcggcatctttcattgctatcaaattaagaagcaggtttagttattcgcgtcttggatacaattatcttaaatttctt----------------------ataactttgttggtaaaataacaaccaatgtcatccaggttgatcaggagaacgagtcatgtgttatccagattgac-------------------------------------------------------------------------------------------------------------------------------------------------------------------------------------------------------------------------------------------------------------------------------------------------------------------------
>Jupunba_brachystachya_Lima_7438@NODE_1_length_1217_cov_62.603509
gtggactgtggtctaacactacttaacggagcttgaatggcgtacaaggccatcatgcataagccattccagatatagtctagtccaactatgaacttctattgctggagatatttattcctggggagcatggggaaagcttttgcgggttgtgctgtttgcttatttggtgtcatatgatgtgggtgctcatttgaaactgacagtgattgaactttctcgtagaaaatttctacttagttctactttgaaaatatgccaactatctaacgattctgccaagttttcatattaaattcttactttttagatgaggaactatgttcaaattaaaggattcaataatccatttttcttactcttgctcagggaagaatggaaattaattttttgtattgtgatgaa-ttttcttaattatttttcgttttatatattctatttaaccctttttgttcagggtagaaaggaaattatgtctcttctcaaccgtcgtaaatataaagagatgatgttaagttctttggaaaagaagcgcctgcgaatgtctccacttgatatgaggtttcatcttcgtgatctgattggatctggtcaactcgaagctaacttgacaccaactggcttagttgttcgagtcacaaaagattagggttttggaatgtcctacatgtatttggattcatggaatgacttggtggcatctttcattgctatcaaattaagaagcaggtttagttattcgcgtcttggatacaactagcttaaattacttaaaaggctgtcttttatatgagataactttgttggtaaaataacaaccaatgtcatccaggttgatcaggagaacgagtcacgtgttatccagattgaccaagagaacaagtgatggagatcaggcaatcacactaactttcatcgacaatcaacatgggtcaatagaagctaatgtgagtctcttcctcacaaacccttttatagtgcattttcatttgttttggtttagtgtctgctaattaagttattatgacctttcttgtataaattatggttggttgcaagtcatcatctgataaattgatatggttgttaaaaacaaaagcatctatgcatgaattgtttattttgttccaagatttcatcctacctcattggatgagtaaatcaatatcattcaattcaattt-
>Jupunba_commutata_Maguire_46145@NODE_1_length_1060_cov_63.900305
----------------------------------------------------------------------------------------------------------------------------ggagcatggggaaagcttttgcgggttgtgctgtttgcttatttggtgtcatatgatttgggtgctcatttgaaactaacagtaattgaactttctcgtagaaaatttctacttagttctactttgaaaatatgccaactatctaaagattctgccaagttttcatattaaattcttactttttagatgaggaactatgttcaaattaaaggattcaataatccatttttcctactcttgctcagggaagaatggaaattaattttttgtattgtgatgaatttttcttaattatttttcgttttatatattctatttaaccctttttgttcaggggagaaaggaaattatgtctcttctcacccgccgtaaatataaagagatgatgttaagttctttggaaaagaagcgcctgcgaatgtctccacttgacatgaggtttcatcttcgtgatctgattggatctggtcaactcgaaactaacttgacaccaactggcttagttgttcgagtcacaaaagattagggctttggaatgtcctacatgtatttggattcatggaatgacttggcggcatctttcattgctatcaaattaagaagcaggtttagttattcgcgtcttggatacaactagcttaaatttcttaaaaggctgtcttttatatgagataaccttgttggtaaaataacaaccaatgtcatccaggttgatcaggagaacgagtcatgtgttatccagattgaccaagagaacaagtgatggacatcaggcaatcacactaactttcatcgacattcaacatgggtcaatagaagctaatgtgagtctcttcctcacaaacccttttatagggcattttcatttgttttggtttagtgtcttctaattaagttattatgacctttcttgaataaattatggttggttgcaattcatcatctgataaattgatatggttgttaaaaacaaaagcatctatgcatgaattgtttattttgttccaagattccatcctacctcgttggatgagtaaatcaatatcattcaattcaattt-
>Jupunba_langsdorfii_Ribeiro_728@NODE_1_length_1262_cov_65.355274
gtggactgtggtctaacactacttaacggagcttgaatggcgtacaaggccatcatgcataagccattccagatatagtctagtccagctatgaacttctattgctggagatatttattccgggggagcatggggaaagctttggcgggttgtgctgtttgcttatttggtgtc--atgatgtgggtgctcatttgagactaacagtaattgaactttctcgtagaaaatttctacttagttctactttgaaaatatgccaactatctaaagattctgccaagttttcatattaaattcttactttttagacgaggaactatgttcaaattaaaggattcaataatccatttttcttgctcttgttcagggaagaatggaaatttattttttgtattgtgatgaatttttcttaattatttttcgttttatatattctatttaaccctttttgttcaggggagaaaggaaattatgtctcttctcaaccgtcgtaaatataaagagatgatgttaagttctttggaaaagaagcgcctgcgaatgtctccacttgatatgaggtttcatcttcgtgatctgattggatctggtcaactcgaaactaacttgacaccaactggcttagttgttcgagtcacaaaagattagggctttggaatgtcctacatgtatttggattcatggaatgacttggcggcatctttcattgctatcaaattaagaagcaggtttagttattcgcgtcttggttacaattagcttaaattacttaaaaggctgtcttttatgtgagataactttgttggtaaaataacaaccaatgtcatccaggttgatcaggagaacgagtcatgtgttatccagattgaccaagagaacaagtgatggacatcaggcaatcacactaactttcatcgacaatcaacatgggtcaatagaagctaatgtgagtctcttcctcacaaacccttttatagggcattttcatttgttttggtttagtgtcttctaattaagttattatgacctttcttgaataaattatggttggttgcaattcatcatctgatacattgatgtggttgttaaaaacaaaaccatctatgcatgaattgtttattttgttccaagatttcatcctacctcattggatgagtaaatc---------------------
>Jupunba_leucophylla_Iganci_839@NODE_1_length_1363_cov_101.713064
gtggactgtggtctaacactacttaacggagcttgaatggcgtacaaggccatcatgcataagccattccagatatagtctagtccaactatgaacttctattgctggagatatttattcctggggagcatggggaaagcttttgcgggttgtgctgtttgcttatttggtgtcgtatgatttgggtgctcatttgaaactaacagtaattgaactttctcgtagaaaatttctacttagttctactttgaaaatatgccaactatctaaagattctgccaagttttcatattaaattcttactttttagatgaggaactatgttcaaattaaaggattcaataatccatttttcttactcttgcacagggaagaatggaaattaattttttgtattgtgatgaa-ttttcttaattatttttcgttttatacattctatttaaccctttttgttcaggggagaaaggaaattatgtctcttctcaaccgtcgtaaatataaagagatgatgttaagttctttggaaaagaagcgcctgcgaatgtctccacttgatatgaggtttcatcttcgtgatctgattggatctggtcaactccaaactaactcgacaccaactggcttagttgttcgagtcacaaaagattagggttttggaatgtcctacatgtatttggattcatggaatgacttggcggcatctttcattgctatcaaattaagaagcaggtttagttattcgcgtcttggatacaattagcttaaattacttaaaaggctgtcttttatatgaggtaactttgttggtaaaataacaaccaatgtcatccaggttgatcaggagaacgagtcatgtgttatccagattgaccaagagaacaagtgatggacatcaggcaatcacactaactttcatcgacaatcaacatgggtcaatagaagctaatgtgagtctcttcctcacaaacccttttatagtgcattttcatttgttttggtttagtgtctgctaattaagttattatgacctttcttgtataaattatggttggttgcaattcatcatctgataaattgatatggttgttgaaaacaaaggcatctatgcatgaattgtttattttgttccaagatttcatcctacctcattggatgagtaaatcaatatcattcaattc------
>Jupunba_limae_Iganci_261@NODE_1_length_1283_cov_57.688226
gtggactgtggtctaacactacttaacggagcttgaatggcgtacaaggccatcatgcataagccattccagatatagtctagtccaactatgaacttctattgctggagatatttattcctggggagcatggggaaagcttttgcgggttgtgctgtttgcttatttggtgtcatatgatttgggtgctgatttgaaactaacagaaattgaactttctcgtagaaaatttctacttagttctactttgaaaatatgccaactatctaaagattctgccaagttttcatattaaattcttgctttttagatgaggaactatgttcaaattaaaggattcaataatccatttttcttactcttgctcagggaagaatgaaaattaattttttgtattgtgatgaa-ttttcttaattatttttcgttttatatattctatttaaccctttttgttcaggggagaaaggaaattatgtctcttctcaaccgtcgtaaatataaagagatgatgttaagttctttggaaaagaagcgcctgcgaatgtctccacttgacatgaggtttcatcttcgtgatctgattggatctggtcaactcgaaactaactcgacaccaactggcttagttgttcgagtcacaaaagattagggttttggaatgtcctacatgtatttggattcatggaatgacttggcggcatctttcattgctatcaaattaagaagcaggtttagttattcgcgtcttggatacaattagcttaaattacttaaaaggctgtcttttatatgagataactttgttggtaaaataacaaccaatgtcatccaggttgatcaggagaacgagtcatgtgttatccagattgaccaagagaacaagtgatggacatcaggcaatcacactaactttcatcgacaatcaacatgggtcaatagaagctaatgtgagtctcttcctcacaaacccttttattgtgcattttcatttgttttggtttagtgtctgctaattaagttattatgacctttcttgtataaattatggttggttgcaattcatcatctgataaattgatatggttgttaaaaacaaaagcatctatgcatgaattgtttattttgttccaagatttcatcctacctcattggatgagtaaatcaatatcattcaattcaattta
>Jupunba_longipedunculata_Cardona_2682@NODE_1_length_919_cov_60.060570
-----------------------------------------------------------------------------------------------cttctattgctggagatatttattcctggggagcatggggaaagcttttgcgggttgtgctgtttgcttatttggtgtcatatgatttgggtgctcatttgaaactaacagtaattgaactttctcgtagaaaatttctacttagttctactttgaaaatatgccaactatctaaagattctgccaagttttcatattaaattcttactttttagatgaggaactatgttcaaattaaaggattcaataatccatttttcttactcttgctcagggaagaatggaaattaattttttgtattgtgatgaatttttcttaattatttttcgttttatatattctatttaaccctttttgttcaggggagaaaggaaattatgtctcttctcaaccgtcgtaaatataaagagatgatgttaagttctttggaaaagaagcgcctgcgaatgtctccacttgacatgaggtttcatcttcgtgatctgattggatctggtcaactcgaaactaacttgacaccaactggcttagttgttcgagtcacaaaagattagggctttggaatgtcctacatgtatttggattcatggaatgacttggcggcatctttcattgctatcaaattaagaagcaggtttagttattcgcgtcttggatacaattaggttaaattacttaaaaggctgtcttttatatgagataactttgttggtaaaataacaaccaatgtcatccaggttgatcaggagaacgagtcatgtgttatccagattgaccaagagaacaagtgatggacatcaggcaatcacactaactttcatcgacatttaacatgggtcaatagaagctaatgtgagtctcttcctcacaaacccttttatagggcattttcatttgttttggtttagtgtcttctaa---------------------------------------------------------------------------------------------------------------------------------------------------------------------------
>Jupunba_nipensis_Mayo_19662@NODE_1_length_712_cov_27.507087
------------------------------------------------------------------------------------------------------------------------------------------------------------------------------------------------------------------------------tagaaaatttctacttagttctactttgaaaatatgccaactatctaaagattctgccaagttttcatattaaattcttcctttttagatgaggaactatgttcaaattaaaggattcaagaatccatttttcttactcttgctcagggaagaatggaaattaattttttgtagtgtgatgaatttttcttaattatttttagctttatatattctatttaaccctttttgttcaggggagaaaggaaattatgtctcttctcaaccgtcgtaaatataaagagatgatgttaagttctttggaaaagaagcgcctgcgaatgtctccacttgatatgaggtttcatcttcgtgatctgattggatctggtcaactcgaaactaacttgacaccaactggcttagttgttcgagtcacaaaagattagggttttggaatgtcctagatgtatttggattcatggaatgacttggcggcatctttcattgctatcaaattaagaagcaggtttagttattcgcgtcttggatacaattagcttaaattacttaaaaggctgtcttttatatgagataactttgttggtaaaataacaaccaatgtcatccaggttgatcagaagaacgagtcatgtgttatccagattgaccaagagaacaagtgatgaacatcaggcaatcactctaactttcatcgacaatcaacatgggt-----------------------------------------------------------------------------------------------------------------------------------------------------------------------------------------------------------------------------------------------------------
>Jupunba_oxyphyllidia_Yonker_6157@NODE_1_length_866_cov_74.059569
---------------------------------------------------------------------------------------------------------------------------------------------------------gctgtttgcttatttggtgtcatatgatgtgggtgctcatttgaaactaacagtaattgaactttctcgtagaaaatttctacttagttctactttgaaaatatgccaactatctaaagattctgccaagttttcatattaaattcttactttttagatgaggaactatgttcaaattaaaggattcaataatccatttttcttactcttgctcagggaagaatggaaattaattttttgt-ttgtgatgaatttttcttaattatttttagctttatatattctatttaaccctttttgttcaggggagaaaggaaattatgtctcttctcaaccgtcgtaaatataaagagatgatgttaagttctttggaaaagaagcgcctgcgaatgtctccacttgatatgaggtttcatcttcgtgatctgattggatctggtcaactcgaaactaagttgacaccaactggcttagttgttcgagtcacaaaagattagggttttggaatgtcctagatgtatttggattcatggaatgacttggcggcatctttcattgctatcaaattaagaagcaggtttagttattcgcgtcttggatacaattagcttaaattacttaaaaggctgtcttttatatgagataactttgttggtaaaataacaaccaatgtcatacaggttcatcaggagaacgagtcatgtgttatccagattgaccaagagaacaagtgatgaacatcaggcaatcactctaactttcatcgacaatcaacatgggtcaatagaagctaatgtgagtctcttcctcacaaacccttttatagtgcattttcatttgttttggtttagtgtcttctaattaag---------------------------------------------------------------------------------------------------------------------------------------------------------------------t
>Jupunba_trapezifolia_Simon_1600@NODE_1_length_990_cov_150.484492
---------------------------------------------------------------------------------------------------------------------------------------------------ggttgtgctgtttgcttatttggcgtcatatgatttgggtgctcatttgaaactaacagtaattgaactttctcgtagaaaatttctacttagttctactttgaaaatatgccaactatctaaagattctgccaagttttcatattaaattcttactttttagatgaggaactatgttcaaattaaaggattcaataatccatttttcttactcttgctcagggaagaatggaaattaattttttgtattgtgatgaatttttcttaattatttttcgttttatatattctatttaaccctttttgttcaggggagaaaggaaattatgtctcttctcaaccgtcgtaaatataaagagatgatgttaagttctttggaaaagaagcgcctgcgaatgtctccacttgacatgaggtttcatcttcgtgatctgattggatctggtcaactcgaaactaacttgacaccaactggcttagttgttcgagt-------------------------------------------------------------------------------------------------------------cttggatacaattagcttaaatttcttaaaaggctgtcttttatatgagataacttcgttggtaaaataacaaccaatgtcatccaggttgatcaggagaacgagtcatgtgttatccagattgaccaagagaacaagtgatggacatcaggcaatcacactaactttcatcgacattcaacatgggtcaatagaagctaatgtgagtctcttcctcacaaacccttttatagggcattttcatttgttttggtttagtgtcttctaattaagttattatgacctttcttgaataaattatggttggttgcaattcatcatctgataaattgatatggttgttaaaaacaaaagcatctatgcatgaattgtttattttgttccaagattccatcctacctcgttggatgagtaaatcaatatcattcaattcaatttc
>Jupunba_villosa_Borges_423@NODE_1_length_1154_cov_60.815227
------------------------------------------------------------------------------------------------------------------------------------------gcttttgcgggttgtgctgtttgcttatttggtgtcatatgatgtgggtgctcatttgaaactgacagtgattgaactttctcgtagaaaatttctacttagttctactttgaaaatatgccaactatctaacgattctgccaagttttcatattaaattcttactttttagatgaggaactatgttcaaattaaaggattcaataatccatttttcttactcttgctcagggaagaatggaaattaattttttgtattgtgatgaa-ttttcttaattatttttggttttatatattctatttaaccctttttgttcagggtagaaaggaaattatgtctcttctcaaccgtcgtaaatataaagagatgatgttaagttctttggaaaagaagcgcctgcgaatgtctccacttgatatgaggtttcatcttcgtgatctgattggatctggtcaactcgaaactaacttgacaccaactggcttagttgttcgagtcacaaaagattagggttttggaatgtcctacatgtatttggattcatggaatgacttggcggcatctttcattgctatcaaattaagaagcaggtttagttattcgcgtcttggatacaattagcttaaattacttaaaaggctgtcttttatatgagataactttgttggtaaaataacaaccaatgtcatccaggttgatcaggagaacgagtcatgtgttatccagattgaccaagagaacaagtgatggacatcaggccatcactctaactttcagcgacaatcaacatgggtcaatagaagctaatatgagtctcttcctcacaaacccttttatagtgcattttcatttgttttggtttagtgtctgctaattaagttattatgacctttcttgtataaattatggttcgttgcaattcatcatctgataaattgatatggttgttaaaaacaaaagcatctatgcatgaattgtttattttgttccaagatttcatcctacctcgttggatgagtaaatcaatatcattcaattcaatttt
>Punjuba_callejasii_Daly_5935@NODE_1_length_570_cov_12.610548
---------------------------------------------------------------------------------------------------------------------------------------------------------------------------------------------------------------------------------aaaatttctacttagttctactttggaattataccaactatctaaagattctgccaagttttcatattaaattctgattttttagatgaggaactatgttcaaattaaaggattccataatccatttttcttac-----------------------------------------------------------------------------------------tattgttcagggaagaaaggaaattatgtctcttctcaaccgtcgtaaatataaagagatgatgttaagctctttggaaaagaagcgcctgcgaatgtctccacttgatatgaggtttcatcttcgtgatctgattggatctggtcaactcgaaactaccttgacaccaactggcttagttgttcgagtcacaaaagattaggattttggaatgtcctagatgtatttggattcatggaatgatttggcgacatctttcattgctatcaaattagaaagcaggtttagttattcgcgccttggatacaattagcttaaattacttaaaaggctgtcttttatatgagataactttgttggtaaaatgacaaccaatgtcatccaggttgatcaggagaacgagtcatgtgttatccagattgaccaagagaacaag-------------------------------------------------------------------------------------------------------------------------------------------------------------------------------------------------------------------------------------------------------------------------------------------------------------
>Punjuba_killipii_Palodorios_6252@NODE_1_length_914_cov_27.303465
----------------------------------------------------------------------------------------------------------------------------------------aagcttttgtgggttgtgctgtctgcttatttggtgtcgtatgatttgggtgctcatttggaactggcagtaattgaactttctcgtagaaaatttctacttagttctactttggaattataccaactatctaaagattctgccaagttttcatattaaattctgattttttagatgaggaactatgttcaaattaaaggattccataatccatttttcttactcttgttcagggaagaatggaaattaattttttgtattgtgatgaatttttcttaattatttttcattttatatattttatttaaccctttttgttcaggggagaaaggaaattatgtctcttctcaaccgtcgtaaatataaagagatgatgttaagctctttagaaaagaagcgcctgcgaatgtctccacttgatatgaggtttcatcttcgtgatctgattggatctggtcaactcgaaactaacttgacaccaactggcttagttgttcgagtcacaaaagattagggttttggaatgtcctagatgtatttggattcatggaatgatttggcgacatctttcattgctatcaaattaagaagcaggtttagttattcgcgccttggatacaattagcttaaattacttaaaaggctgtcttttatatgagataactttgttggtaaaatgacaaccaatgtcatccaggttgatcaggagaacgagtcatgtgttatccagattgaccaagagaacaagtgatggacatcaggcaatcacactaactttcatcgataatcaacatgggtgaatagaagctaatgtgagtctctccctcacaaggccttttatagtgcattttcatttgttttggtttagtgtcttctaattaagttgttatgacctttcttgtataaattatgg---------------------------------------------------------------------------------------------------------------------------------------t
>Punjuba_lehmannii_Escobar_7465@NODE_1_length_704_cov_62.200957
gtggactgtggtctaacactacttaacggagcttgaatggcgtacaaggccatcatgcataagccattccagatatagtctagtccaactatgaacttctattgctggagatatttattcctggggagcatggggaaagcttttgtgggttgtgctgtttgcttatttggtgtcgtatgatttgggtgctcatttggaactggcagtaattgaactttctcgtagaaaatttctacttagttctactttggaattataccaactatctaaagattctgccaagttttcatattaaattctgattttttagatgaggaactatgttcaaattaaaggattccataatccatttttcttactcttgttcagggaagaatggaaattaattttttgtattgtgatgaatttttcttaattatttttcattttatatattttatttaaccctttttgttcaggggagaaaggaaattatgtctcttctcaaccgtcgtaaatataaagagatgatgttaagctctttggaaaagaagcgcctgcgaatgtctccacttgatatgaggtttcatcttcgtgatctgattggatctggtcaactcgaaactaacttgacaccaactggcttagttgttcgagtcacaaaagattagggttttggaatgtcctagatgtatttggat-------------------------------------------------------------------------------------------------------------------------------------------------------------------------------------------------------------------------------------------------------------------------------------------------------------------------------------------------------------------------------------------------------------------------------------------------------------------------------------------------------------------------
>_R_Afrocalliandra_redacta_Germishuizen_5585@NODE_1_length_891_cov_128.285012
----------------------------------------------------------------------------------------------------------------------------------------------------------------------gaactttggcaaaaagcttatgagtattttttaccatttacccttaaattttcttgtagaa-------actttgttctactttgaaaagatgccaactttctagcgattctgtcagcttttcatattaaattctgattttctgaatgaggaactatgttcaagttaaagtatccaataatccattttt-taacgcttgttcagggaagattggaaattaattttttgtattgtgatgaatttttcttaattattattatttttttgtattttatttaatcccttttgttcagggaagaaaggaaattatgtctcttctcaaccgtcgtaaatataaagagatgatgttaagttctttggaaaagaagcgtctgcgaatgtctccacttgatatgaggtttcatctacgtgatctgataggatctggtcagctccaaactaacgtgacaccaactggtttagttgttcgagtcacaaaagattagggttttggaatgtcctagatgtatttggaatcgtggaatgatttggtagcatctttcattgctatcaaattaaggagcaggtttagttattcgtgcctcggatacaattaacttgaattaattaaaagactttcttttatatgtcctatttataattccattttgacaaccattgtcatctaggctgatcgggagaacaagtgat----------------------------------gacatcaggtaatcacaccaactttcatcgacaatcaacatgagtcaatagaagctactgtgagttttttcctcactgggccttttattatgtat-----tttgttttggtttcgtgtcttcta--------attatgacccttcttgtataaattatggttggttgcaattcatcatctgataaattgat---------------------------------------------------------------------------------------------------------
>_R_Albizia_adinocephala_FHO33_88@NODE_1_length_1174_cov_67.954421
gtcgactgtggtctaacactacttaacggagcttgaatggcgtacaaggccatcatgcgtaagccattccagatatagtctagtccaactatgaacttctattgctggagatatttattcgtggggagcat-gggaaagcttttgtgggttgttctgtttgcttatttggtgtcatatgatttgggtgctcatttggaactggcagtaattgaactttcccgtagaaaatttcgacttagttctactttg-aaatacaccaactatataaagattctgccaagttttcatattaaattctcaatttttagatgaggaaccatgttcaaattaaaggattcaataatccatttttcttactcttgttcagggaagaatagaaattaattttttgtattgtgatgaatttttcgtaattatttttcattttatatattttatttaaccctttttgttcaggggagaaaggaaattatgtctcttctcaaccgtcgtaaacataaagagatgatgtcaagttctttggaaaagaagcgcctgcgaatgtctccacttgatacgaggtttcatcttcgtgatctgattggatctggtcaactcgaaactaacttgacaccaactggcttagttgttcgagtcacaaaagattagggtcttggaatgtcctagatgtatttggattcatggaatgatttggcgacatctttcattgcaatcaaattaagaagcaggtttagttattcgcgccttggatacagttggcttaaattacttaaaaggctgtcttttatatgagataactctgttggtaaaatgacaaccaacgtcatccaggttgatcaggagaacgagtcatgtgttatcaagattgatcaagagaacaagtgatggacatcaggcaatcacactaaccttaatcgacaatcaacatgggtcaatagaagctaatgtgagtctcttcctcactaggccttttatagtgcattttcatttgttttggtttagtgtcttctaattaagttattatgacatttcttgtataaattatggttggctgcaattcatcagctgataaattgatatggttgttaaaaacaaaagcatatatacatgaattgttt----------------------------------------------------------------c
>_R_Albizia_coripatensis_Hughes_2433@NODE_1_length_1219_cov_90.217163
gtggactgtggtctaacactacttaacggagcttgaatggcgtacaaggccatcatgcgtaagccattccagatatagtctagtccaactatgaacttctattgctggggatatttattcctggggagcatggggaaagcttttgtgggttgttctgtttgcttatttggtgtcatatgatttgggtgctcatttggaactggcagtaattgaactttctagtagaaactttctacttagttctactttgaaaatataccaactatataacgattctgccaagttttcatattaaattctgattttttagatgaggaactatgttcaaaataaaggattccataatccatttttcttactcttgttcagggaagaatggaaattaattttttgtattgtgatgaatttttcttaattatttttcattttatatattctatttaaccctttttgttcagggaagaaaggaaattatgtctcttctcaaccgtcgtaaatttaaagagatgatgttaagttctttggaaaagaagcgcctgcgaatgtctccacttgatatgaggtttcatcttcgtgatctgattggatctggtcaactcgaaactaacttgacaccaactggcttagttgttcgagtcacaaaagattagggttttggaatgtcctagatatatttggattcatggaatgatttggcgacatctttcattgctatcaaattaagaagcaggtttagttattcgcgccttggatacaattagcttaaattacttaaaaggctgtc--ttatatgagataactttgttggtaaaatgacaaccaatgtcatccaggttgatcaggagaacgagtcatgtgttatccagattgatcaagagaacaagtgatggacatcaggcaatcgcactaacagtcatcgacaatcaacgtgggtcaatggaagctaacgtgagtctcttcctcactaggccttttatagtgctttttcatttgttttggtttagtgtcttctaattcagttattatgacatttcttgtataaattatggttggctgcaattcatcagctgataaattgatatggttgttaaaaacaaaagcatctatgcatgaattgtttattttgttccaagatttcgtcctacctcattggatgagtaaatcaatatcattcaattcaattt-
>_R_Albizia_inundata_Wood_26530@NODE_1_length_747_cov_229.679191
-----------------------------------------------------------------------------------------------------------------------------------------------------------------------------------------------------------------------------------------------------------------------------------------------------------------------------------------------------------------------------------------------------------------------------------------------------tatttaaccctttttgttcaggggagaaaggaaattatgtctcttctcaagcgtcgtaaacataaagagatgatgttaagttctttggaaaagaagcgcctgcgaatgtctccacttgatacgaggtttcatcttcgtgatctgattggatctggtcaactcgaaactaacttgacaccaactggcttagttgttcgagtcacaaaagattagggttttggaatgtcctagatgtatttggattcatggaatgatttggcgacatctttcattgctatcaaattaagaagcaggtttagttattcgcgccttggatacaattagcttaaattacttaaaaggctgtcttttatatgagataactttgttggtaagatgacaaccaatgtcaaccagggtgatcaggagaacgagtcatgtgttatccagattgatcaagagaacaagtgatggacatcaggcaatcacactaactttcatccacaatcaacatgggcccatagaagctaatgtgagtctcttcctcactaggccttttatagtgcattttcatttgttttggtttagtgtcttctaattaagttattatgacatttcttgtataaattatggctggctgcaattcatcagctgataaattcatatggttgttaaaaacaaaagcatgtatgcatgaattgtttattttgttccaagatttcatcctacctcattggatgagtaaatcaatatcattcaattcaatt--
>_R_Albizia_niopoides_Simon_1601@NODE_1_length_1040_cov_69.021807
---------------------------------------------------------------------------------------actatgaacttctattactggagatatttgttcctggggagcat-gggaaagcttttgtgggttgttctgtttgcttattcggtgccatatgatttaggtgctcatttggaactggcagtaattgaactttcccgttgaaaatttctacttagttctactttgaaaatacaccaactatataaaaattctgccaagttttcatattaaattctgattttttagatgaagaaccatgttcaaattaaaggattaaataatccattttttctactcttgttcagggaagaatggaaattaattttttgcattgtgatgaatttttcttaattattgttcattttatatattttatttaaccctttttgttcaggggagaaaggaaattatgtctcttctcaaccgtcgtaaatataaagagatgatgttaagttctttggaaaagaagcgcctgcgaatgtctccacttgatacgaggtttcatcttcgtgatctgattggatctggtcaactcgaaactaacttgacgccaactggcttagttgttcgagtcacaaaagattagggttttggaatgtct--------------ttcatggaatgatttggcgacatctttcattgctatcaaattaagaagcaggtttagttattcgcgccttggatacaattagcttaaattgcttaaaaggttgtcttttatatgagatagctttgttggtaaaatgacaaccaatgtcaaccaggttgatcaggagagcgaatcatgtgttatccagattgatcaagagaacaagtgatggacatcaggcaatcacactacctttcatcgacaatcaacatgggtcaatagaagctaatgtgagtctcttcctcgctaggccttttatagtgcattttcatttgttttggtttagtgtcttcttattaagttattatgacatttcttgtataaattatggttggctgcaattcatcagctgataaattgatatggttgttaaaaacaaaagcatctatgcatgaagtgttttttttgttccaagatttcatcc-------------------------------------------
>_R_Albizia_sinaloensis_Hughes_1576@NODE_1_length_909_cov_40.100962
--------------------------------------------------------------------------------------------------------------------------------------------------------------------------------------------------------------taattgaactttcccgtagaaaatttcgacttagttctactttgaaaatacaccaactatataaagattctgccaagttttcatattaaattctcattttttagatgaggaaccatgttcaaattaaaggattcaataatccatttttcttactcttgttcagggaagaatagaaattaa-tttttgtattgtgatgaatttttcttaattatttttcattttatatattttatttaaccctttttgttcaggggagaaaggaaattatgtctcttctcaaccgtcgtaaacataaagagatgatgttaagttctttggaaaagaagcgcctgcgaatgtctccacttgatacgaggtttcatcttcgtgatctgattggatctggtcaactcgaaactaacttgacaccaactggcttagttgttcgagtcacaaaagattagggtcttggaatgtcctagatgtatttggattcatggaatgatttggcgacatctttcattgcaatcaaattaagaagcaggtttagttattcgcgccttggatacagttagctaaaattacttaaaaggctgtcttttttatgagataactttgttggtaaaatgacaaccaacgtcatccaggttgatcaggagaacgagtcatgtgttgtcaagattgatcaagaggacaagtgatggacatcaggcaatcacactaactttcatcgacaatcaacatgggtcaatagaagctaatgtgagtctcttcctcagtaggccttttatggtgcattttcatttgttttggtttcgtgttttctaattaagttattgtgacatttcttgtataaattatggttggctgcaattcatcagctgataaattgatatggttgttaaaaacaaaagcatctatgcacgaa----------------------------------------------------------------------t
>_R_Albizia_xerophytica_Hughes_1435@NODE_1_length_975_cov_52.341871
gtggactgtggtcttacactacttaacggagcttgaatggcgtacaaggccatcatgcgtaagccattccagatatagtctagtccaactatgaacttctattgctggagatatttattcgtggggagcat-gggaaagcttttgtggattgttctgtttgcttatttggtgtcatatgatttgggtgctcatttggaactggcagtaattgaactttcccgtagaaaatttctacttagttctactttgaaaatacaccaactatataaagattcagccaagttttcatattaaattctcattttttagatgaggaaccatgttcaaattaaaggattcaataatccatttttcttactcttgttcagggaagaatagaaattagtcttttgtattgctatgaatttttcttaattatttttcattttatatattttatttaaccctttttgttcaggggagaaaggaaattatgtctcttctcaaccgtcgtaaacataaagagatgatgttaagttctttggaaaagaagcgcctgcgaatgtctccacttgatacgaggtttcatcttcgtgatctgattggatctggtcaactcgaaactaacttgacaccaactggcttagttgttcgagtcacaaaagattagggtcttggaatgtcctagatgtatttggattcatggaatgatttggcgacatctttcattgcaatcaaattaagaagcaggtttagttattcgcgccttggatacagttagcttaaagtacttaaaaggctgtcttttatatgagataactttgttggtaaaatgacaaccaacgtcatccaggttgatcaggagaacgagtcatgtgttatcaagattgatcaagagaacaagtgatggacatcaggcaatcacactaactttcatcgacaatcaacatgggtcaatagaagctaat---------------------------------------------------------------------------------------------------------------------------------------------------------------------------------------------------------------------------------------------
>_R_Balizia_elegans_Iganci_870@NODE_1_length_1108_cov_50.262852
---------------acactacttaacggggcttgaatggcgtacaaggccatcatgcataagccattccagatatagtctagtccaactatgaacttctattgctggagatatttattcctggggagcatggggaaagcttttgcgggttgtgctgtttgcttatttggtgtcatatgatttgggtgctcatttgaaactaacagtaattgaactttctcgtagaaaatttctacttagttctacttttaaaatatgccaactatctaaagattctgccaagtcttcatattaaattcttactttttagatgaggaactatgctcaaattaaaggattcaataatccatttttcttactcttgctcagggaagaatggaaattaattttttgtattgtgatgaa-ttttcttaattatttttcgttttatatattctatttaaccctttttgttcaggggagaaaggaaattatgtctcttctcaaccgtcgtaaatataaagagatgatgttaagttctttggaaaagaagcgcctgcgaatgtctccacttgatatgaggtttcatcttcgtgatctgattggatctggtcaactcgaaactaactcgacaccaactggcttagttgttcgagtcacaaaagattagggttttggaatgtcctacatgtatatggattcatggaatgacttggcggcatctttcattgctatcaaattaagaagcaggtttagttattcgcgtcttggatacaattagcttaaattacttgg------gtttgtttggtacgagggatttggagagaaagggaggggagggaaaatttttataagttggg----------------ttttaaaaaattgaagaagtggggttaaaagattttaattaatctttcttactcttttattttataaattctttttattaaaatgt----tgtgaccccacttttttaatttttttaaattaggcttaaaaaaattttccctccgcctattttccctcccctccc----cccataccaaacaagctctaaaaggctgtcttttat------atgagataacttcgttggtaaaataacaacca-------------------------------atgtcatccaggttgatcaggagaacgagtcagtgttatccagattgacc-a
>_R_Balizia_leucocalyx_Aguilar_1939@NODE_1_length_1207_cov_60.354867
gtggactgtggtctaacactacttaacggagcttgaatggcgtacaaggcaatcatgcataagccattccagatatagtctagtccaactatgaacttctattgctggagatatttattcctggggagcatggggaaagcttttgcgggttgtgctgtttgcctatttggtgtcatatgatttgggtgcttatttgaaa---------------------------------ctacttagttctactttgcaaatatgccaactatctaaagattctgccaagttttcatattaaattcttactttttagatgaggaactatgctcaaattaaaggatccaataatccatttttcttactcttgctcagggaagaatggaaattaattttttgtgttgtgatgaa-ttttcttaattatttttcgttttatatattctatttaaccctttttgtttaggggagaaaggaaattatgtctcttctcaaccgtcgtaaatataaagagatgatgttaagttctttggaaaagaagcgcctgcgaatgtctccacttgatatgaggtttcatcttcgtgatctgattggatctggtcaactcgaaactaactcgacaccaactggcttagttgttcgagtcacaaaagattagggttttggaatgtcctacatgtatttggattcatggaatgacttggcggcatctttcattgctatcaaattaagaagcaggtttagttattcgtgtcttggatacaattagcttaaattacttaaaaggctgtcttttatatgagataactttgttggtaaaataacaaccaatgtcatccaggttgatcaggagaacgagtcatgtgttatccagattgaccaagagaacaagtgatggacatcaagcaatcaacctaaccttcatcgacaatcaacatgggtcaatagaagttaatgtgagtctcttcctcacaaacccttttatagtgcattttcatttgttttggtttagtgtctgctaattaagttattatgac----cttgtataaattatggttggttgcaattcatcatctgataaattgatatggttgttaaaaataaaagcatctatgcatggattgtttattttgttccaagatttcatcctacctcattggatgagtaaatcaatatcattcaattcaatttt
>_R_Balizia_pedicellaris_Queiroz_15529@NODE_1_length_688_cov_219.229068
----------------------------------------------------------------------------------------------------------------------------------tggggaaagcttttgcgggttgtgctgtttgcttatttggtgtcatatgatttgggtgctcatttgaaactaacagtaattgaactttctcgtagaaaatttctacttagttctactttgaaaatatgccaactatctaaagattttgctaagttttcttattaaattcttactttttagatgaggaactatgttcaaattaagggattcaataatccatttttcttactcttgctcagggaagaatggaaattaattttttgtattgtgatgaa-ttttcttaattattttt-ggtttatatattctatttaaccctttttgttcaggggagaaaggaaattatgtctctcctcaaccgccgtaaatataaagagatgatgttaagttctttggaaaagaagcgcctgcgaatgtctccgcttgatatgaggtttcatcttcgtgatctgattggatctggtcaactcgaaactaactcgacaccaactggcttagttgttcgagtcacaaaagattagggttttggaatgtcctacatgtatttgaattcatgaaatgacttggcggcatctttcattgctatcaaattaaggagcaggtttagttattcgcgtcttggatacaattagcttaaattacttaaaaggctgtcttttatatgagataactttgttggtaaaataacaac-----------------------------------------------------------------------------------------------------------------------------------------------------------------------------------------------------------------------------------------------------------------------------------------------------------------------------------------------------------------------------
>_R_Balizia_spnov_Morim_577@NODE_1_length_1101_cov_184.608031
---------------------------------------------------------------------------------------------------------------------------------------------------------------------------------------------------------------------------tcgtagaaaatttctacttagttctactttgaaaatatgccaactatctaaagattccgctaagttttcatattaaattcttactttttagatgaggaactatgttcaaattaaaggattcaataatccatttttcttactcttgctcagggaagaatggaaattaattttttgtattgtgatgaa-ttttcttaattatttttcgttttatatattctatttaaccctttttgttcaggggagaaaggaaattatgtctcttctcaaccgtcgtaaatataaagagatgatgttaagttctttggaaaagaagcgcctgcgaatgtctccacttgatatgaggtttcatcttcgtgatctgactggatctggtcaactcgaaactaactcgacaccaactggcttagttgttcgagtcacaaaagattagggttttgaaatgtcctacatgtatttggattcatggaatcacttagcgccatctttcattgctatcaaattaag-agcaggtttagttattcgcgtcttggatacaattagcttaaattacttaaaaggctgtcttttatatgagataactttgttggtaaaataacaaccaatgtcatccaggttgatcagtagaacgagtcatgggttatcaagattgaccaagagaacaagtgatggacatcaggcaatcacactaactttcatcgacaatcaacatgggtcaatagaagctaatgtgagtctcttcctcacaaacccttttatggtgcattttcatttgttttggtttagtgtctgctaattaagttattatgacctttcttgtttaaattatggttggttgcaattcatcatctgataaattgatatggttgttaaaaacaaaagcatctatgcatgaactgtttattttgttccaagatttcatcctaccttattggatgagtaaatcaatatcattcaattcaatttc
>_R_Hydrochorea_corymbosa1_Bonadeu_655@NODE_1_length_750_cov_133.541007
--------------------------------------------------------------------------------------------------------------------------------------------------------------------------------------------------------------------------------------------------------------------------------------------------------------------------------------------------------------------------------------------------------------------------------------------------ttctatttaaccctttttgttcaggggagaaaggaaattatgtctcttctcaaccgtcgtaaatataaagagatgatgttaagttctctggaaaagaagcgcctgcgaatgtctccacttgatatgaggtttcatcttcgtgatctgattggatctggtcaactcgaaactaactcgacaccaactggcttggttgttcgagtcacaaaagattagggttttggaatgtcctacatgtatttggattcatggaatgacttggcgccatctttcattgctatcaaattaagaagcaggtttagttattcgcgtcttggatacaattagcttaaattacttaaaaggctgtcttttatatgagataactttgttggtaaaataacaaccaatgtcatccaggttgatcagtagaacgagtcatgggttatcaagattgaccaagagaacaagtgatggacatcaggcaatcacactaactttcatcgacaatcgacatgggtcaatagaagctaatgtgagtctcttcctcacaaacccttttatagtgcattttcatttgttttggtttagtgtctgctaattaagttgttatgacctttcttgtataaattatggttggttgcaattcatcatctgataaattgatatggttgttaaaaacaaaagcatgtatgcatgaactgtttattttgttccaagatttcatcctaccttattggatgagtaaatcaatatcattcaattcaattt-
>_R_Hydrochorea_corymbosa2_Iganci_862@NODE_1_length_866_cov_164.411837
-------------------------------------------------------------------------------------------------------------------------------------------------------------------------------------------------------------------------------------------------------------------------------------------------------------------------------------caaattaaagaattcaatattccatttttcttactcttgctcagggaagaatggaaattaattttttgtattgtgatgaa-ttttcttaattatttttcgttttatatattctatttaaccctttttgttcaggggagaaaggaaattatgtctcttctcaaccgtcgtaaatataaagagatgatgttaagttctttggaaaagaagcgcctgcgaatgtctccacttgatatgaggtttcatcttcgtgatctgattggatctggtcaactcgaaactaactcgacaccaactggcttagttgttcgagtcacaaaagattagggttttggaatgtcctacatgtatttggattcatggaatgacttggcgccatctttcattgctatcaaattaagaagcaggtttagttattcgcgtcttggatacaattagctcaaattacttaaaaggctgtcttttgtatgagataactttgttggtaaaataacaaccaatgtcatccaggttgatcagtagaacgagttatgggttatcaagattgaccaagagaacaagtgatggacatcaggcaatcacactaactttcatcgacaatcgacatgggtcaatagaagctaatgtgagtctcttcctcacaaacccttttatagtgcattttcatttgttttggtttagtgtctgctaattaagttattatgacctttcttgtataaattatggttggttgcaattcatcatctgataaattgatatggttgttaaaaacaaaagcatgtatgcatgaactgtttattttgttccaagatttcatcctaccttattggatgagtaaatcaatatcattcaattcaattt-
>_R_Hydrochorea_marginata_Morim_563@NODE_1_length_1539_cov_78.498632
gtggactgtggtctaacactacttaacggagcttgaatggcgtacaaggccatcatgcataagccattccagatatagtctagtccaactatgaacttctattgctggagatatttattcctggggagcatggggaaagcttttgcgggttatgttgtttgcttatttggtgtcatatgatttgggtgctcatttgaaactaacagtaattgaactttctcgtagaaaatttctacttagttctactttgaaaatatgccaactatctaaagattctgctaagttttcatattaaattcttactttttagatgaggaactatgttcaaattaaagaattcaataatccatttttcttactcttgctcagggaagaatggaaattaattttttgtattgtgatgaa-ttttcttaattatttttcgttttatatattctatttaaccctttttgttcaggggagaaaggaaattatgtctcttctcaaccgtcgtaaatataaagagatgatgttaagttctttggaaaagaagcgcctgcgaatgtctccacttgatatgaggtttcatcttcgtgatctgattggatctggtcaactcgaaactaactcgacaccaactggcttagttgttcgagtcacaaaagattagggttttggaatgacctacatgtatttggattcatggaatgacttggcgccatctttcattgctatcaaattaagaagcaggtttagttattcgcgtcttggatacaattagctt-aattacttaaaaggctgtcttttatatgagataacattgttggtaaaataacaaccaatgtcatccaggttgatcagtagaacgagtcatgggttatcaagattgaccaagagaacaagtgatggacatcaggcaatcacactaactttcatcgacaatcgacatgggtcaatagaagctaatgtgagtctcttcctcacaaacccttttatagtgcattttcatttgttttggtttagtgtctgctaattaagttattatgacctttcttgtataaattatggttggttgcaattcatcatctgataaattgatatggttgttaaaaacaaaagcatctatgcatgaactgtttattttgttccaagatttcatcctaccttattggatgagtaaatcaatatcattcaattcaatttt
>_R_Jupunba_cochleata_Bonadeu_673@NODE_1_length_1360_cov_62.711613
gtggactgtggtctaacactacttaacggagcttgaatggcgtacaaggccatcatgcataagccattccagatatagtctagtccaactatgaacttctattgctggagatatttattcctgggaagcatggggaaagcttttgcgggttgtgctgtttgcttatttggtgtcatatgatttgggtgctcatttgaaactaacagtaattgaactttctcgtagaaaatttctacttagttctacgttgaaaatatgccaactatctaaagattctgccaagctttcaaattaaattcttactttttagatggggaactatgttcaaattaaaggattcaataatccatttttcttactcttgctcagggaagaatggaaattaattttttgtattgtgatgaa-ttttcttaattatttttcgttttatatattctatttaaccctttttgttcaggggagaaaggaaattatgtctcttctcaaccgtcgtaaatataaagagatgatgttaagttctttggaaaagaagcgcctgcgaatgtctccacttgacatgaggtttcatcttcgtgatctgattggatctggtcaactcgaaactaacttgacaccaactggtttagttgttcgagtcacaaaagattagggctttggaatgtcctacatgtatttggattcatggaatgacttggcggtatctttcattgctatcaaattaagaagcaggtttagttattcgcgtcttggatacaagtagcttaaattacttaaaaggctgtcttttatatgagataactttgttggtaaaataataaccaatttcatccaggttgatcaggagaacgagtcatgtgttatccagattgaccaagagaacaagtgatggacatcaggcaatcacactaactttcatcgacaatcaacatgggtcaatagaagctaatgtgagtctcttcctcacaaacccttttatagtgca-tttcatttgttttggtttagtatctgctaattaagttattatgacctttcttgtataaattatggttggttgcaattcatcatctgataaattgatatggttgttaaaaacaaaggcatctatgcatgaattgtttattttgttccaagatttcatcctacctcattggatgagtaaatcaatatcattcaattcaattt-
>_R_Jupunba_filamentosa_Lima_7487@NODE_1_length_1264_cov_61.146588
gtggactgtggtctaacactacttaacggagcttgaatggcgtacaaggccatcatgcataagccattccagatatagtctagtccaagtatgaacttctattgctggagatatttattcctggggagcatggggaaagcttttgcgggttgtgctgtttgcttatttggtgtcatatgatgtgggtgctcatttgaaactgacagtgattgaactttctcgtagaaaatttctacttagttctactttgaaaatatgccaactatctaacgattctgccaagttttcatattaaattcttactttttagatgaggagctatgttcaaattaaaggattcaataatccatttttcttactcttgctcagggaagaatggaaattaattttttgtattgtgatgaa-ttttcttaattatttttcgttttatatattctatttaaccctttttgttcagggtagaaaggaaattatgtctcttctcaaccgtcgtaaatataaagagatgatgttaagttctttggaaaagaagcgcctgcgaatgtctccacttgatatgaggtttcatcttcgtgatctgattggatctggtcaactcgaaactaacttgacaccaactggcttagttgttcgagtcacaaaagattagggttttggaatgtcctacatgtatttggattcatggaatgacttggcggcatctttcattgctatcaaattaagaagcaggtttagttattcgcgtcttggatacaactagcttaaattacttaaaaggctgtcttttatatgagataactttgttggtaaaataacaaccaatgtcatccaggttgatcaggagaacgagtcacgtgttatccagattgaccaagagaacaagtgatggacatcaggcaatcacactaactttcatcgacaatcaacatgggtcaatggaagctaatgtgagtctcttcctcacaaacccttttatagtgcattttcatttgttttggtttagtgtctgctaattaagttattatgacctttcttgtataaattatggttggttgcaagtcatcatctgataaattgatatggttgttaaaaacaaaagcatctatgcatgaattgtttattttgttccaagatttcatcctacctcattggatgagtaaatcaatatcattcaattcaa----
>_R_Jupunba_floribunda_Iganci_883@NODE_1_length_1238_cov_54.840655
gtggactgtggtctaacactacttaacggagcttgaatggcgtacaaggccatcatgcataagccattccagatatagtctagtccaactatgaacttctattgctggagatatttattcctggggagcatggggaaagcttttgcgggttgtgctgtttccttatttggtgtcatatgatttgggtgctcatttgaaactaacagtaattgaactttctcgtagaaaatttctacttagttctactttgaaaatatgccaactatctaaagattctgccaagttttcatattaaattcttactttttagatgaggaactatgttcaaattgaaggattcaataatccatttttcttactcttgctcagggaagaatggaaattaattttttgtattgtgatgaatttttcttaattatttttcgttttatatattctatttaaccctttttgttcaggggagaaaggaaattatgtctcttgtcaaccgtcgtaaatataaagagatgatgttaagttctttggaaaagaagcgcctgcgaatgtctccacttgacatgaggtttcatcttcgtgatctgattggatctggtcaactcgaaactaacttgacaccaactggcttagttgttcgagtcacaaaagattagggctttggaatgtcctacatgtatttggattcatggaatgacttggcggcatc-ttcattgttatcaaattaagaagcaggtttagttattcgcgtcttggatacaattagcttaaattacttaaaaggctgtcttttatatgagataactttgttggtaaaataacaaccaatgtcatccaggttgatcaggagaacgagtcatgtgttatccagattgaccaagagaacgagtgatggacatcaggcaatcacactaactttcatcgacattcaacatgggtcaatagaagctaatgtgagtctcttcctcacaaacccttttatagggcattttcatttgttttggtttagtgtcttctaattaagttattatgacctttcttgaataaattatggttggttgcaattcatcatctgataaattgatatgattgttaaaaacaaaagcatctatgcatgaattgtttattttgttccaagattccatcctacctcgttggatgagtaaatcaatatcattcaattcaattt-
>_R_Jupunba_idiopoda_Quesada_1718@NODE_1_length_851_cov_55.339793
----------------------------------------------------------------------------------------------------------------------------------------------------------------------------------gatgtgggtgctgatttgaaactaacagtaattgaactttctcgtagaaaatttctacttagttctactttgaaaatatgccaactatctaaagattctgccaagttttcatattaaattcttactttttagatgaggaactatgttcaaattaaaggattcaataatccatttttcttactcttgctcagggaagaatggaaattaattttttgt-ttgtgatgaatttttcttaattatttttagctttatatattctatttaaccctttttgttcaggggagaaaggaaattatgtctcttctcaaccgtcgtaaatataaagagatgatgttaagttctttggaaaagaagcgcctgcgaatgtctccacttgatatgaggtttcatcttcgtgatctgattggatctggtcaactcgaaactaagttgacaccaactggcttagttgttcgagtcacaaaagattaggg-tttggaatgtcctagatgtatttggattcatggaatgacttggcggcatctttcattgctatcaaattaagaagcaggtttagttattcgcgtcttggatacaattagcttaaattacttaaaaggctgtcttttatatgagataactttgttggtaaaataacaaccaatgtcatccaggttgatcaggagaacgagtcatgtgttatccagattgaccaagagaagaagtgatgaacttcaggcaatcactctaactttcatcgacaatcaacatgggtcaatagaagctaatgtgagtctcttcctcacaaaccctattatagtgcattttcatttgttttggtttagtgtcttctaattaagttattatgacc----------------------------------------------------------------------------------------------------------------------------------------------------------t
>_R_Jupunba_laeta_Mori_25147@NODE_1_length_852_cov_18.787097
--------------------------------------------------------------------------------------------------------------------------ggggagcatggggaaagcttttgcgggttgtgctgtttgcttatttggtgtcatatgatttgggtgctcatttgaaactaacagtaattgaactttctcgtagaaaatttctacttagttctactttgaaaatatgccgactatctaaagattctgccaagttttcatattaaattcttactttttagatgaggaactatgttcaaattaaaggattcaataatccatttttcttactcttgctcagggaagaatggaaattaattttttgtattgtgatgaa-ttttcttaattatttttcattttatatattctatttaaccctttttgttcaggggagaaaggaaattatgtctcttctcaaccgtcgtaaatataaagagatgatgttaagttctttggaaaagaagcgcctgcgaatgtctccacttgatatgaggtttcatcttcgtgatctgattggatctggtcaactcgaaactaacttgacgccaactggcttagttgttcgagtcacaaaagattagggttttggaatgtcctacatgtatttggattcatggaataacttggcggcatctttcattgctatcaaattaagaagcaggtttagttattcgcgtctggggtacaactagcttaaattacttaaaaggctgtcttttatatgagattactttgttggtaaaataacaaccaatgtcatccaggttgatcaggagaacgagtc--gtgttatccagattgaccaagagaacaagtgatggacatcaggcaatcacactaactttcatcgacaatcaacatgggtccatagaagctaatgtgagcctcttcctcacaaacgctttta----------------------------------------------------------------------------------------------------------------------------------------------------------------------------------------------------------------t
>_R_Jupunba_macradenia_Lourteig_3021@NODE_1_length_940_cov_63.713789
-------------------------------------------------ccatcatgcattagccattccagatatagtctagtccaactatgaacttctattgctggagatatttattcctggggagcatggggaaagcttttgcgggttgtgctgtttgcttatttggtgtcatatgatttgggtgcttatttgaaactaacagtaattgaactttctcgtagaaaatttctacttagttctactttgaaaatatgccaactatctaaagattctgccaagttttcatattaaattcttactttttagatgaggaactatgctcaaattaaaggattcaataatccatttttcttactcttgctcagggaagaatggaaattaattttttgtgttgtgatgaa-ttttcttaattatttttcgttttatatattctatttaaccctttttgtttaggggagaaaggaaattatgtctcttctcaaccgtcgtaaatataaagagatgatgttaagttctttggaaaagaagcgcctgcgaatgtctccacttgatatgaggtttcatcttcgtgatctgattggatctggtcaactcgaaactaactcgacaccaactggcttagttgttcgagtcacaaaagattagggttttggaatgtcctacatgtatttggattcatggaatgacttggcggcatctttcattgctatcaaattaagaagcaggtttagttattcgcgtcttggatacaattagcttaaattacttaaaaggctgtcttttatatgagataactttgttggtaaaataacaaccaatgtcatcctggttgatcaggagaacgagtcatgtgttatccagattgaccaagagaacaagtgatggacatcaggcaatcacactaactttcatcgacaatcaacatgggtcaatagaagctaatgtgagtctcttcctcacaaacccttttatagtgcattttca---------------------------------------------------------------------------------------------------------------------------------------------------------------------------------------------------t
>_R_Jupunba_microcalyx_Iganci_855@NODE_1_length_1350_cov_68.003142
gtggactgtggtctaacactacttaacggagcttgaatggcgtaaaaggccatcatgcataagccattccagatatagtctagtccaactatgaacttctattgctggagatatttattcctggggagcatggggaaagcttttgcgggttgtgctgtttgcttatttggtgtcatatgatttgggtgctcatttgaaactaacagtaattgaactttctcgtagaaaatttctacttagttctactttgaaaatatggcaactatctaaagattctgccaagttttcatattaaattcttactttttagatgaggaactatgttcaaattaaaggattcaataatccatttttcttactcttgcacagggaagaatggaaattaattttttgtattgtgatgaa-ttttcttaattatttttcgttttatacattctatttaaccctttttgttcaggggagaaaggaaattatgtctcttctcaaccgtcgtaaatataaagagatgaggttaagttctttggaaaagaagcgcctgcgaatgtctccacttgatatgaggtttcatcttcgtgatctgattggatctggtcaactccaaactaactcgacaccaactggcttagttgttcgagtcacaaaagattagggttttggaatgtcctacatgtatttggattcatggaatgacttggcggcatctttcattgctatcaaattaagaagcaggtttagttattcgcgtcttggatacaattagcttaaattacttaaaaggctgtcttttatatgaggtaactttgttggtaaaataacaaccaatgtcatccaggttgatcaggagaacgagtcatgtgttatccagattgaccaagagaacaagtgatggacatcaggcaatcacactaactttcatcgacaatcaacatggatcaatagaagctaatgtgagtctcttcctcacaaacccttttctagtgcattttcatttgttttggtttagtgtctgctaattaagttattatgacctttcttgtataaattatggttggttgcaattcatcatctgataaattgatatggttgttgaaaacaaaggcatctatgcatgaattgtttattttgttccaagatttcatcctacctcattggatgagtaaatcaatatcattcaattcaatttg
>_R_Jupunba_oppositifolia_Liegier_16014@NODE_1_length_802_cov_72.777931
----------------------------------------------------------------------------------------------------------------------------------------------------------------------------------------------------------acagtaattgaactttctcgtagaaaatttctacttagttctactttgaaaatatgctaactatctaaagattctgccaagttttcatattaaattcttactttttagatgaggaactatgttcaaattaaaggattcaagaatccatttttcttactcttgctcagggaagaatggaaattaattttttgtattgtgatgaattttttttaattatttttagctttatatattctatttaaccctttttgttcaggggagaaaggaaattatgtctcttctcaaccgtcgtaaatataaagagatgatgttaagttctttggaaaagaagcgcctgcgaatgtctccacttgatatgaggtttcatcttcgtgatctgattggatctggtcaactcgaaactaacttgacaccaactggcttagttgttcgagtcacaaaagattagggttttggaatgtcctagatgtatttggattcatggaatgacttggcggcatctttcattgctatcaaattaagaagcaggtttagttattcgcgtcttggatacaattagcttaaattacttaaaaggctgtcttttatatgagataactttgttggtaaaataacaaccaatgtcatccaggttgatcaggagaatgagtcatgtgttatccagattgaccaagagaacaagtgatgaacatcaggcaatcactctaactttcatcgacaatcaacatgggtcaatagaagctaatgtgagtctcttcctcacaaacccttttatagtgcattttcatttg------------------------------------------------------------------------------------------------------------------------------------------------------------------------------------------------
>_R_Punjuba_racemiflora_Jimenez_Soares_3626@NODE_1_length_1056_cov_72.960163
------------------------------------------tacaaggccatcatgcataagccattccagatatagtctagtccaactatgaacttttattgctggagatatttattccttgggagcatggggaaagcttttgtgggttgtgctgtttgcttttttggtgtcatatgatttgggtgctcatttggaactggcgctaattgaactttctcgtagaaaatttctacttagttctactttgaaaatataccaactatctaaagattctgccaagttttcatattaaattctgactttttagatgagcaactatgttcaaattaaaggattcaat-atccatttttcttactcttgttcagggaaggatggaaattaattttttgtattgtgatgaatttttctcaattatttttcgtttaatatattctatttaaccctttttgttcaggggagaaaggaaattatgtctcttctcaaccgtcgtaaatataaagagatgatgttaagttctttggaaaagaagcgcctgcgaatgtctccacttgatatgaggtttcatcttcgtgatctgattggatctggtcaactcgaaactaacctgacaccaactggcttagttgttcgagtcacaaaagattagggttttggaatgtcctagatatatttggattcatggaatgatttggcggcatctttcattgctatcaaattaagaatcaggtttaattattcgcgccttggatacaattagcttaaattacttaaaaggctgtcttttatatgagataactttgttggtaaaatgacaaccaatgtcatccaggttgatcaggagaacgagttgtgtgttatccagattgatca------------atggacatcaggcaatcacactaactttcatcgacaatcaacatgggtcaatagaagctaatgtgagtctcttcctcactaggccttttatagtgcattttcatttgttttggtttagtgtcttcgaattaagttattatgacctttcttgtataaattatggttggttgcaattcatcatctgataaattgaaatggttgctaaaaacaaaagcatctatgcat--------------------------------------------------------------------------
