# Supplementary material for: A new generic circumscription of Hydrochorea (Leguminosae, Caesalpinioideae, mimosoid clade) with an amphi-Atlantic distribution
Source: PhytoKeys. 2022 Aug 22;205:401–37. doi: 10.3897/phytokeys.205.82775 (PMC9849043; doi:10.3897/phytokeys.205.82775)
Supplement: Supplementary material 1 — Supplementary data file S1 [file phytokeys-205-401_article-82775__-s001.zip › RBH3_m6039_comp21740_c0_seq1_exon04.aln-cln]

>Albizia_adinocephala_FHO33_88@NODE_1_length_1246_cov_73.304534
atcagaatcctcagtgccaataaccagagtatagataaagaaagagaaataatattctctcgagctcaagctgcttcattactgtccaggggtgtacattatatagagataatactctaagggtcacgttggcgaaaaaagcagaagctctcagtgtcacgtgtacttggttataacaaactaaccattctcataactaatcacatggctaatactcattgtttggtggtgttcaagaaataactccgtgttcggcccatattagtaattta-tttgtgggaaataatagagtacatttttggtgtagaacagtaaaagctaattcgaaatattcctttttttgtgtgccaacgctcatcttcatagataagtaaatcaaatagtttgaggtggcacttatggctgtattcacaaacaccccaatagtttgatgatcgactactatcacatcaacaaaccacttcgaaatcatacaggattggcacatctatattgctgctgccatgttcatccgagtcatccatgatgcaacggtggaccttagtacttcccataagttgggcatccctgattcattatcacagacagaatgcttaggcttcgcatccaccatttgaatagtatcaagtgatacttggctgcaacttttgggtatattagtgcctttataagctttacaaatatagcgtatgaagttttcataatcctgcggcacaagaaaaatcgaactatttagaacaatggatatcaacttgtcatttcacttttgaatatagca---tttttttttttttgggtacatgtatagctgttattcatcacaactgaagccatgtaaatagtaacactaacctcatatagtggtttcccatccacaactacccacggaacatacttatgaggaggctgcagagcattcgtttcagcggcatacttaagctccagctgcataaaaatggtaacttctgcttgagaaggtgttgaccaaacgatgattcatagatcaaaaagttatctatcacgtctttttgactctctggaggcacattttgcatgtttcgcaataattgaaaacaaaacttttgataatttatcttaaaagacagttgaatattcagaagtaatacgttggtagcttcataatactgctttt-----------------------------------------------------------------------------------
>Albizia_tomentella_Leach_Dunlop_3801@NODE_1_length_1272_cov_47.548954
---------------cccactacataacttattcataaatcaaaacaactcttatcacata-------acttactttatatttcataaattacgattgaagacttcaattactatttcaaacacc-cactaatccccaaaaaaaacaaaaattgtgtcacttttacatggttaaaacaaaccaaccattctcataactaatcgcatggctaatactcatcgtttgatgatgttcaataaataactccgtgtgcggtgaatac------tttgctttgtgggaaataatagaggacatttttggtgtaaaacagtaaaagctaattcgacatattgctttttttttgtgccaacactcatcttcatatataagtaaatccagtagtttgaggtgg----------------cacaaacaccccaattgtttgatgatcgagtattatcacatcaacaaaccacttcaaaatcatacaggattggcacatctatattgctccttccatgttcatccgagttatccatgatgcaatggtggacctcagtagttcccataacttgggcatccctgattcattatcacagactgaatgcttaggcttcacatccaccatttgaatagtatcaagtgatacttggctgcagcttttgggtatattagtgcctttataagctttacaaatatagcttataaagttttcataatcctgcggcacaagagaaattcaactttttagaacaatgggtatcaacttgtcatttcacttttgtgtatagctgttatttatttttttggggtacatgtatagctgttattcatcacaactaaagccatggaaatagtagaactaacctcatatagtggttctccatccacaactacccatggaacatacttatgaggaggctgcagcgcatttgtttcagcggcatacttaagctccagctgcacaaaaatggtaacttctgcttgagaaggtgttggccaaacgataattcatagatcaaaaagttatctgtcacgtctttttggctatatggagacacattttgcacgtttcgcaataattgaaaacaaaacttctgataatttatcttaaaagacagttgaatattcaaaagtaatacgttggtcgttccataatactgcttttgtaaatggttgtagactagcaacaaaggaccacggagtcttgtatcagttgacagtgaatcaaagcaacaaaacaaggaccaa
>Albizia_tomentella_Leach_Dunlop_3801@NODE_3_length_776_cov_12.649499
---------------------------------------------------------------------------------------------------------------------------------------ttttataataataataaaatatcataaaaatatttcaaaattgcatagataacccttattactaattagtaaattatca----------------acttaaggaatgatat-ttttttttctatttgtactaaattatcaactaattggtaaattatcaactttttaggatagga-----------------gaaaattat-ttttgtgtgtgccaacactcatcttcatagataagtaaatcgagtagtttgaggtggcat-tatggttgtattcacaaacatgccaattatttgatgatcgagtactatcacatcaacaaaccacttcaaaatcatataggattggcacatctatattgctcctgccat----------gttatccatgatgcaacggtggaccttagtagttcccataagttgggcataccttattcattatcacag---------------------tctacaatttgaatagtatcaagtgatacttggctacaatttttgggtatattagtgcctttataagctttaataatatagcttctaaagctttcataatcctacg--acaagagaaatccaattttttagaacaatggatatcaatttgtcatttcacttttgtgattagctgttatttattttatttaggtacatgcatagttgttattcatcacaacaagatctttggaaatactag-----------------------caacccaaaact------------------------------------------------------------------------------------------------------------------------------------------------------------------------------------------------------tcttttcgtaaatttcttttacatataatattccctcctcaggctttgtatgcgccattccaccattccagtgtggccaaccgat----------------------taaaatatggtctcatttggca--------------------taaagcaat
>Albizia_tomentella_Leach_Dunlop_3801@NODE_4_length_767_cov_36.868116
-----------------------------------------------------------------------------------------------------------------------------------att-tgatcatataataataaaatatcataaaaatatttaaaaattacatagataaccctcattactatttagtaatttatca----------------atttaaaatatgatat-tttttttctattttgtac-------------------taaattatcaaccttttactattgag--tccatggcttttagggaaaaaaaa-aaatttttgtgccaacactcatcttcatagataagtacatcaaatagtttaaggtggcgtttatggttgtattcacaaacgcaccaattgtttgat-atcgggtcttatcacatcaacaaacccctttaaaatcatacaggattggcacatctatattgctcctgccatgttcatccgtgttatccatgatgcaacgatggaccttagtagttctcataagttgggcatacttgattcattatcacaaactgaatgcttaggct---------------------------------------------------------------------------------------------aactat---------aacgcacaaccaaaattaaagtgatgagcatgaaggagaaaga------------------------------------------------------------------aagagagagaaaggtatgaaaagaagagaaggagattgattcaaa------------taaaaaaaacaaaaaagacgagaaggagaaagtcacgggtggttttttt-----------------------------------------------------------------attttttattttttttttgttggttagtaatcatctctatttatttttccaacgatgcatgtatcataagtcaacaaagtt-atg--aaaattttcattcctctattct-----------------------------ccttgtttattctagctattatcttatgaaaaaaagttaaaacgtcaaacaagtaagt----------------------------------taatgaaaagaaag----
>Albizia_tomentella_Leach_Dunlop_3801@NODE_5_length_706_cov_53.731320
--------------------------------------------------------------------------------------------------------------------------------------------------taataaaatatcataaaaatattctaaaattacatagataacccttattactaattagtaaattatta----------------acttaagccatgatacttttttttctatttcatactaaattatcaactaattaataaattatcaactttttactattgaa--ccaatggcttttagggaatttttt-ttttttttgtggcaacactcatcttcatatgtaagtacatcgagtagtttgaggtggcacttatggttgcagtcacaaatacaccaattgtttgatgattgagtattatcacatcaacaaacccctttgaaatcatacatgattgtcacatatatattgctcctgccatgttcatctgtgttatccatgatgcaacggtggaccttagtagttcccataagttagacatacctgattcattatcacagactgaatgcttaggct---------------------------------------------------------------------------------------------aactttaataaaaaaaatgcataaccaaaattaaagagatgaacgtgaggaagaaaga------------------------------------------------------------------aagacagagaaaggtatgaaaagaa---------------------------------------------------gagaaggagaaagtcacaggtggtctttt-----------------------------------------------------------------------atttatttttttggttggttagtaatcacctttatttatttttctagtaatgcatgtatcacaggtcaacaaagttgata--aaaatttcaactcctccattt------------------------------acttgcttcttctggctattaccttt------------------------------------------------------------------aaaggaaaaaaagttcaa
>Albizia_tomentosa_Hughes_648@NODE_1_length_945_cov_60.355991
-------------------------------------------------------------------------------------------------------------------------aaccaaaaaaaagaagaaaaagcagaatctcagtgtcacgtgtacatggttataacaaactaaccattctcataactaatcacatggctaatactcattgtttggtggtgttcaagaaataactccgtgttcggcccatattagtaattta-tttgtgggaaacaatagagtacatttttggtgtagaacagtaaaagctaattcgaaatactcctttttttgtgtgccaacgctcatcttcatagataagtaaatcaaatagtttgaggtggcacttatggctgtattcacaaacaccccaatagtttgatgatcgactactatcacatcaataaaccacttcgaaatcatacaggattggcacatctatattgctgctgccatgttcatccgagtcatccatgatgcaacggtggaccttactacttcccataagttgggcatccctgattcattatcacagactgaatgcttaggcttcgcatccaccatttgaatagtatcaagtgatacttggctgcaacttttgggtatattagtgcctttataagctttacaaatatagcttatgaagttttcataatcctgcggcacaagaaaaatcgaactatttagaacaatggatatcaacttgtcatttcacttttgaatatagcagt-tttttttttttttgggtacatgtatagctgttattcatcacaactgaagccatgtaaatggtaaaactaacctcatatagtggtttcccatccacaactacccacggaacatacttatgaggaggctgcagagcattcgtttcagcggcatacttaagctccagctgcataaaaatggtaacttctgcttgagaaggtgttgaccaaacgatgattcatagatcaaaaagttatctatcacgtctttttgactctctgtaggcacattttgcatgttt---------------------------------------------------------------------------------------------------------------------------------------------------------------------------------
>Balizia_elegans_Iganci_870@NODE_1_length_1365_cov_66.239907
aacgaaatctttgccccccttaattaatctaaagtaatattaaaatccctcatcttccctctccattaaaatcgctcctttcccttccccttcttaatccaaaca------------gacctgtcacgttggca----aaaaaaacaactccagtgtcacatgtacttggctattacaaactaaccattctcatagctaatcacatggctaatactcattgtttggtgatgttcaagaaataactccgtgttcggccaatactagtaatttgttttgtgggaaataatagagtacatttttggtgaaaaacagtaaaagctaattcgaaatattcctttttttttgtgccaacactcatcttcatagataagtaaatcaagtagtttgaggtggcacttatggttgtattcacaaacaccccaatagtttgatgatcgagtactatcacatcgacaaaccgcttcgaaatcatacaggattggcacatctatattgctcctgccatgttcatccgagttatccatgatgcaacggtggaccttagtagttcccataagttgggcatccctgattcattatcacagaccgaatgcttaggcttcgcatccaccatttggatagtatcaagtgatacttggctgcaacttttgggtatattagtgcctttataagctttacaaatatagcttataaagttttcataatcctgcggcacaagacaaaacgaactttttagaacaatggatatcaatttgtcatttcacttttgaatatagctgttttttttttttttggggtacatgtatagctgttattcgtcacaactgaagtcatgcaaatagtagaactaacctcatatagtggttccccatccacaactacccatggaacatacttatgaggaggctgcagagcattcgtttcagcggcatacttaagctccagctgaataaaaatggtaacttctgcttgagaaggtgttggccaaacgatgattcatagatcaaaaagttatctgtcacctctttttgactatctggagacacattttggatgttttgcaaaaatcgaaaacaaaacttttgataatttatcttaaaagacagttgaatattcagaagtaatacgttggtagttccataatactgcttttgtaaatggttgtagactagcaacaaaggagcacggagtcttgtatcagcagacagtgaatcaaagcaacaaaacaaggaccat
>Hydrochorea_corymbosa1_Bonadeu_655@NODE_1_length_659_cov_1720.051325
-------------------------------------------------------------------------------------------------------------------------tgtcccgttggcc---aaaaaaaaaaactccagtgtcacgtgtacttggctataacaaactaaccattctcataactaatcacatgactaatactcattgtttggtgatgttcaagaaataactccgtgtttggccaatactagtaatttg-tttgtgggaaataatagagtacatttttggtgcaaaacggtaaaagctaattcgaaatattcctttttttttgttacaacactcatcttcatagataagtaaatcaagtagtttgaggtggcacttatggttgtattcacaaacaccccaatagtttgatgatcgagtactatcacatcgacaaaccacttcgaaatcatacaggattggcacatctatattgctcctgccatgttcatccgagttatccatgatgcaacggtggaccttagtagttcccataagttgggcatccctgattcattatcacagaccgaatgcttaggcttcgcatccaccatttgaatagtatcaagtgatacttggctgcaacttttgggtatattagtgcctttataagctttacaaatatagcttataaagttttcataatcctgccgcacaagacaaaacgaacttttcagaacaagggatatcaatttgtcatttcacttttgaatatagctgtt-----------------------------------------------------------------------------------------------------------------------------------------------------------------------------------------------------------------------------------------------------------------------------------------------------------------------------------------------------------------------------------------------------------------------------------------------------------------------
>Jupunba_abbottii_Zanoni_21220@NODE_1_length_918_cov_34.494649
-----------------------------------------------------------------------------------------------------------------------------------------------------------------tgtacatggttataacaaactaaccattctcataactaatcacatggctaatactcattgtttggtgatgttcatgaaataactccgtgttcggccaatactagtaatttgttttgtgggaaataatagagtacatttttggtgcaaaacagtaaaagctaattcgaaatattcc-ttttttttgtgccaacactcatcttcatagataagtaaatcaagtagtttgaggtggtacttatggttgtattcacaaacatcccaatagtttgatgatcgagtactatcacatcgacaaaccacttcgaaatcatacaggattggcacatctatattgctcctgccatgttcatccgagttatgcatgatgcaacggtggaccttagtagttcccataagttgggcatcgctgattcattatcacaggctgaatccttaggcttcgcatccaccatttgaacagtatcaagtgatacttggctgcaacttttgggtatattagtgcctttataagctttacaaatatagcttataaagttttcataatcctgcggcacaagaaaaatccaactttttagaacaatggaaatcaatttgtcatatcacttttttgtatagcggttattttttttgtttgggtacatgtatagctgttattcattacaactgaagccatgtacatagtagaactaacctcatatagtggttccccatccacaactacccatggaacatacttatgaggaggctgcagagcattcgtttcagcggcatacttaagctccagctgcataaaaatggcaacttctgcttgagaaggtgttggccaaacgatgattcatagatcaaaaggttatctgtcacgtctttttgactatctggagacacattttgcacgtttcgcaataattgaaaacaaaa-------------------------------------------------------------------------------------------------------------------------------------------------------------
>Jupunba_brachystachya_Lima_7438@NODE_1_length_1157_cov_67.411111
-----------------------------------------------------------------tcaagctgcttcattactgttcatgggtgtacgttatatagagataatactctaagtgtcacgttggccaaaaaaaaaaaaactataagtgtcatgtatacttggttataacaaacgaaccattctcataactaatcacatggctaatactcattgtttggtgatgttcaagaaataactccgtgttcggccaatactagtgatttgttttgtgggaaataatagagtacatttttggcgtaaaacagtaaaagctaattcgaaatattcctttttttttttgccaacactcatcttcatagataagtaaatcaagtagtttgcggtggcacttatggttgtattcacaaacaccccaattgtttgatgatcgagtgctatcacatcgacaaaccacttcgaaatcatacaggattggcacatctatattgctcctgccatgttcatccgagttatccatgatgcaacggtggaccttagtagttcccataagttgggcagccctgattcattatcacagactgaatgcttaggcttcgcatccaccatttgaatagtatcaagtgatacttggctgcaacttttgggtatattagtgcctttatacgctttacaaatatagcttataaagttttcataatcctgcggcacaagacaaaacgaactttttagaacaatggatatcaatttgtcatttcacttttgaatatagctg----tttttttttttgggtacaagtatagctgttattcgtcacaactgaagccatgtaaatagtagaactaacctcgtatagtggttccccatccacaactacccatggaacatacttatgaggaggctgcagagcattcgtttcagcggcatacttaagctccagctgcataaaaatggtaacttctgcttgagaaggtgttggccaaacgatgattcatggatcaaaaagttatctgtcacatctttttgactatctggagacacattttgcatgtttcgcaataatcgaaaacaaaacttttgataatttatcttaaaagacagttgaatattcagaagtaatacgttggtagttccataatactgcttttgtaaatggttgtagactagcaacaaaggagcacggagtcttgtatcagtagacagtgaatcaaag------------------
>Jupunba_cochleata_Bonadeu_673@NODE_1_length_1492_cov_55.853004
aaataagtcacttatacaaccaatccaaatatcagatttataaactgacttttacccaatctaagtcagattgtcctactactatcc-caaacacacactatatagagataatactctaagtgtcacgttggcattaaaaaaaaaaaactcaagtgtcacgtgtacatggttataacaaactaaccattctcataactaatcacatggctaatactcattgcttggtgatgttcaagaaataactccgtgttcggccaatactagcaatttgttttgtgggaaataatagggtacatttttgctgtaaaacagtaaaagctaattcgaaatattcctttttttttgtgccaacactcatcttcgtagataagtaaatcaagtagtttgaggtggtacttatggttgtattcacaaacaccccaatagtttgatgatcaagtactatcacatcgacaaaccacttcgaaatcatacaggattggcacatctatattgctcctgccatgttcatccgagttatccatgatgcaacggtggaccttagtagttcccataagtcgggcatcactgattcattatcacaggctgaatgcttaggcttcgcatccaccatttgagcagtatcaagtgatacttggctgcaacttttgggtatattagtgcctttataagctttacaaatatagcttataaagttttcataatcctgcggcacaagaaaaatccaattttttagaacaatggatatcaatttgtcatttcacttttttgtatagcggtta-ttttttggtttgggtacatgtatagctgttattcattacaactaaagccatgcaaatagtagaactaacctcatatagtggttccccatccacaactacccatggaacatacttatgaggaggctgcagagtattcgtttcagcggcatacttaagctccagctgcataaaaatggtaacttctgcttgagaaggtgttggccaaacgatgattcatagatcaaaaagttacctgtcacgtctttttgaccatctggagacacattttgcacgtttcgcaataattgaaaacaaaacttttgataatttatcttaaaagacagttgaatattcagaagtaatacgttggtagttccatattactgcttttgaaaatggttgtagaccagcaacaaaggagcacggagtcttgtatcagtaaacagtgaatcaaagcaagaaaacacggaccat
>Jupunba_floribunda_Iganci_883@NODE_1_length_1256_cov_55.824427
gacattacctcatataccataaatcacaat--------------tgaaaaactacttttaaagactccaatcgctgttcca---------aacatgcactatatagagataatactcaaagtgtcacgttggca-acaaaaaaaaaactccaagtgtcacg----------tataacaaactaaccattctcataactaatcacatggctaatactcattgtttggtgatgttcaagaaataactccgtgttcggccaataatagtaatttgttttgtgggaaatagtagagtacatctttggtgt-aaacagtaaaagctaattcgaaatattcc--tttttttgtgccaacactcatctttatagataagtatatcaagtagtttgaggtggtacttatggttgtattcacaaacaccccaatagtttgatgatcgagtactatcacatcgacaaaccacttcgaaatcatacaggattggcacatctatattgctcctgccatgttcatccgagttatccatgatgcaacggtggaccttagtagttcccataagttgggcatcgctgattcattatcacaggctgaatgcttaggcttcgcatccaccgtttgaacagtatcaagtgatacttggctgcaacttttgggtatattagtgcctttataagctttacaaatatagcttataaagttttcataatcctgcggcacaagaaaaatccaactttttagaacaatggatatcaatttgtcatttcacttttttgtatagcggtta-tttttttgtttgggtacatgtatagctgttattcattacaactgaagccatgtaaatagtagaactaacctcatatagtggtttcccatccacaactacccatggaacatacttatgaggaggctgcagagcattcgtttcagcggcatacttaagctccagctgcataacaatggtaacttctgcttgagaaggtgttggccaaacgatgattcatagatcaaaaagttatctgtcacgtc--tttgactatctggagacacattttgcacgtttcgcaataattgaaaacaaaacttttgataatttatcttaaaagacagttgaatattcagaagtaatacgttggtagttccataatactgcttttgtaaatggttgtagaccagcaacaaaggagcacggagtcttgtatcagtagacagtgaatcaaagcaacaaaacaaggaccat
>Jupunba_laeta_Mori_25147@NODE_1_length_741_cov_26.646084
------------------------------------------------------------------------------------------------------------------------------------------------------------------------------------------------------------------------------------------aagaaataactccgtgttcggccaacactagtaatttgttttgtgggaaataatagagtacatttttggtgtaaaacagtcaaagctaattcgaaatattca-ttttttttgtgccaacactcatcttcatagataagtaaatcaagtagtttgaggtggcacttatggttgtattcacaaataccccaatagtttgatgatcgagtgctatcacatcgacaaaccacttcgaaatcatacaggattggcacatctatattgctcctgccatgttcatccgagttatccatgatgcaacggtggaccttagtagttcccataagttgggcagccctgattcattatcacagactgaatgcttaggcttcgcatccaccatttgaatagtatcaagtgatacttggctgcaactcttgggtatattagtgcctttatacgctttacaaatatagcttataaagttttcataatcctgcggcacaagacaaaacgaactttttagaacaacggatatcaatttgtcatttcacttttgaatatagctgt---tttttttttttgggtacaagtatagctgttattcgtcacaactgaacccatgtaaatcgtagaactaacctcgtatagtggtttcccatccacaactacccatggaacatacttatgaggaggctgcagagcattcgtttcagctgcatacttaagctccagctgcataaaaatggtaacttctgcttgagaagg------------------------------------------------------------------------------------------------------------------------------------------------------------------------------------------------------------------------------------------------------------------
>Jupunba_leucophylla_Iganci_839@NODE_1_length_1484_cov_105.925373
atcagagtcctcattgccaagaaccagagtatagacatagaaagagaaacaagattctcttgagctcaagctgcttcattactgttcaggggtgtacattatatagagataatactctaagtgtcgcgttggaaaaaaaaaaaaaactctcaagtgtcacctgtgcatggttataacaaactaaccattctcataactaatcacatggctaatactcattgtttggtgatgttcaagaaataactccgtgttcggccaatactagtaatttgttttgtgggaaataatacagtacatttttggtgtaaaacagtaaaagctaattcgaaatattcctttttttttgtgccaacactcatcttcatagataagtaaatcaagtagtttgaggtggtacttatggttgtattcacaaacaccccaatagtttgacgatcgagtactatcacatcgacaaaccacttcgaaatcatacaggattggcacatctatattgctcctgccatgttcatccgagttatccatgatgcaacggtggacctcagtagttcccataagttgggcatcgctgattcattatcacaggctgaatgcttaggcttcgcatccaccatttgaacagtatcaagtgatacttggctgcaacttttgggtatattagtgcctttataagctttacaaatatagcttataaagttttcataatcctgtggcacaagaaaaatccaactttttagaacaatggatatcaatttgtcatttcacttttttgtatagcggtta-tttttttgtttgggtacatgtatagctgttattcattacaactgaagccatgtaaatagtagaactaacctcatatagtggtttcccatccacaactacccatggaacatacttatgaggaggctgcagagcattcgtttcagcggcatacttaagctccagctgcataaaaatggtaacttctgcttgagaaggtgttggccaaacgatgattcatagatcaaaaagttatctgccacatctttttgactatctggagacacattatgcatgtttcgcaataatcgaaaacaaaacttttgataatttatcttaaaagacagttgaatattcagaagtaatacgttggtagttccataatacagcttttgtaaatggttgtagactagcaacaaaggagcacggagtcttgtatcagtagacagtgaatcaaagcaacaaaacaaggaccat
>Jupunba_longipedunculata_Cardona_2682@NODE_1_length_759_cov_27.293255
-------------------------------------------------------------------------------------------------------------------------------------------------------------------------gtcataacaaacgaaccattctcatgactaatcacatggctaatactcattgtttggtgatgttcaagaaataactccgtgttcggccaatactagtaatttgttttgtgggaaataatagagtacatttttgg--taaaacagtaaaagctaattcgaaatattca-ttttttgtgtgccaacactcatcttcatagataagtaaatcaagtagtttgaggtggcatttatggttgtattaacaaacaccccaatagtttgatgatcgagtgctatcacatcgacaaaccacttcgaaatcatacaggattggcacatctatattgctcctgccatgttcatccgagttatccatgatgcaacggtggaccttagtagttcccataagttgggcagccctgattcattatcacagactgaatgcttaggcttcgcatccaccatttgaatagtatcaagtgatacttggctgcaactcttgggtatattagtgcctttatacgctttacaaatatagcttataaagttttcataatcctgcggcacaagacaaaacgaactttttagaacaacggatatcaatttgtcatttcacttttgaatagagctgtta---ttttttttttggtacaagtatagctgttattcgtcacaactgaagccatgtaaatagtagaactaacctcgtatagtggttccccatccacaactacccatggaacatacttatgaggaggctgcagagcattcgtttcagcggcata---------------------------------------------------------------------------------------------------------------------------------------------------------------------------------------------------------------------------------------------------------------------------------------------------------------
>Jupunba_longipedunculata_Cardona_2682@NODE_2_length_693_cov_25.258117
---------------------------------------------------------------------------------------------------------------------------------------------------------------------------------------------------------------------------------------------aaataactccgtgttcggccaatactagtaatttgttttgtgggaaataatagagtacatctttggtgt-aaacaataaaagctaattcgaaatattcc--tttttttgtgccaacactcatcttcatagataagtatatcaagtagtttgaggtggtacttaaggttgtattcacaaacaccccaatagtttgatgatcgagtactatcacatcgacaaaccacttcgaaatcatacaggattggcacatctatattgctcctgccatgtgtatccgagttatccatgatgcaacggtggaccttagtagttcccataagttgggcatcgctgattcattatcacaggctgaatgcttaggcttcgcatccaccatttgaatagtatcaagcgatacttggctgcaacttttgggtatattagtgcctttataagctttacaaatatagcttataaagttttcataatcctgcggcacaagaaaaatccaactttttagaacaatggatatcaatttgtcatttcacttttttgtatagcggtta-tttttttgtttgggtacatgtatagctgttattcattacaactgaagacatgtaaatagtagaactaacctcatatagtggttccccatccacaactacccatggaacatacttatgaggaggctgcagagcattcgtttcagcggcata---------------------------------------------------------------------------------------------------------------------------------------------------------------------------------------------------------------------------------------------------------------------------------------------------------------
>Jupunba_macradenia_Lourteig_3021@NODE_1_length_833_cov_58.440476
-------------------------------------------------------------------------------------------------------------------------------------------------------------------------------------------------------atcacatggctaatactcattgtttggtgatgttcaagaaataactccgtgttcggccaatactagtaatttgttttgtgggaaataatagagtacatttttggtgtaaaacagtaaaagctaattcgaaatattca-ttttttgtgtgccaacactcatcttcatagataaggaaatcaagtagtttgaggtggcacttatggttgtattcacaaacaccccaatagtttgatgatcgagtgctatcacatcgacaaaccacttcgaaatcatacaggattggcacatctatattgctcctgccatgttcatccgagttatccatgatgcaacggtggaccttagtagttcccataagttgggcagccctgattcattatcacagactgaatgcttaggcttcgcatccaccatttgaatagtatcaagtgatacttggctgcaactcttgggtatattagtgcctttatacgctttacaaatatagcttataaagttttcataatcctgcggcacaagacaaaacgaactttttagaacaatggatatcaatttgtcatttcacttttgaatatagctgtta-tttttttttttgggtacaagtatagctgttattcgtcacaactgaagccatgtaaatagtagaactaacctcgtatagtggttccccatccacaactacccatggaacatacttatgaggaggctgcaaagcattcgtttcagcggcatacttaagctccagctgcataaaaatggtaacttctgcttgagaaggtgttggccaaacgatgattcatagatcaaaaagttatctgtcacatctttttgac-----------------------------------------------------------------------------------------------------------------------------------------------------------------------------------------------------------
>Jupunba_microcalyx_Iganci_855@NODE_1_length_1401_cov_70.171450
atcagagtcctcattgccaagaaccagagtatagacatagaaagagaaacaagattctcttgagctcaagctgcttcattactgttcaggggtgtacattatttagagataatactctaagtgtcgcgttggaaaaaaaaaaaaaactctcaagtgtcacctgtgcatggttataacaaactaaccattctcataactaatcacatggctaatactcattgtttggtgatgttcaagaaataactccgtgttcggccaatactagtaatttgttttgtgggaaataatacagtacatttttggtgtaaaacagtaaaagctaattcgaaatattcctttttttttgtgccaacactcatcttcatagataagtaaatcaagtagtttgaggtggtacttatggttgtattcacaaacaccccaatagtttgacgatcgagtactatcacatcgacaaaccacttcgaaatcatacaggattggcacatctatattgctcctgccatgttcatccgagttatacaagatgcaacggtggaccttagtagttcccataagttgggcatcgctgattccttatcacaggctgaatgcttaggcttcgcatccaccatttgaacagtatcaagtgatacttggctgcaacttttgggtatattagtgcctttataagctttacaaatatagcttataaagttttcataatcctgcggcacaagaaaaatccaactttttagaacaatggatatcaatttgtcatttcacttttttgtatagcggtta-tttttttgtttgggtacatgtatagctgttattcattacaactgaagccatgtaaatagtagaactaacctcatatagtggtttcccatccacaactacccatggaacatacttatgaggaggctgcagagcattcgtttcagcggcatacttaagctccagctgcataaaaatggtaacttctgcttgagaaggtgttggccaaacgatgattcatagatcaaaaagttatctgccacatctttttgactatctggagacacattatgcatgtttcgcaataatcgaaaacaaaacttttgataatttatcttaaaagacagttgaatattcagaagtaatacgttggtagttccataatacagcttttgtaaatggttgtagactagcaacaaaggagcacggagtcttgtatcagtagacagtgaatcaaagcaacaaaacaaggaccat
>Jupunba_nipensis_Mayo_19662@NODE_1_length_559_cov_20.443983
-------------------------------------------------------------------------------------------------------------------------------------------------------------------------------------------------------------------------------------------------------------------------------------------------------------------------taaaagctaattcgaaatattcc-ttttttttgtgccaacactcatcttcatagataagtaaatcaagtagtttgaggtggtacttatggttgcattcacaaacatcccaatagcttgatgatcgagtactatcacatcgacaaaccacttcgaaatcatacaggattggcacatctatattgctcctgccatgttcatccgagttatccatgatgcaacggtggaccttagtagttcccataagttgggcatcgctgattcattatcacaggctgaatgcttaggcttcgcattcaccatttgaacagtatcaagtgatacttggctgcaacttttgggtatattagtgcctttataagctttacaaatatagcttataaagttttcataatcctgcggcacaagaaaaatccaacttttttgtatagcggttat-----------------------------------tttttttgtttgggtacatgtatagctgttattcattacaactgaagccatgtaaatagtagaactaacctcatatagtggttccccatccacaactacccatggaacatatttatgaggaggc-----------------------------------------------------------------------------------------------------------------------------------------------------------------------------------------------------------------------------------------------------------------------------------------------------------------------------------------
>Jupunba_oxyphyllidia_Yonker_6157@NODE_1_length_868_cov_68.993679
----------------------------------------------------------------------------------------------------------------------------------------------------------------------------------------ccattctcataactaatcacatggctaatactcattgtttggtgatgttcaagaaataactccgtgttcggccaatactagtaatttgttttgtgggaaataatagagtacatttttggtgtaaaacagtaaaagctaattcgaaatattca-ttttttttgtgccaacactcatcttcatagataagtaaatcaagtagtttgaggtggcacttatggttgcagtcacaaacaccccaatagtttgatgatcgagtgctatcacatcgacaaaccacttcgaaatcatacaggattggcacatctatattgctcctgccatgttcatccgagttatccatgatgcaacggtggaccgtagtagttcccataagttgggcagccctgattcattatcacagactgaatgcttaggcttcgcatccaccatttgaatagtatcaagtgatacttggctgcaactcttgggtatattagtgccttcatacgctttacaaatatagcttataaagttttcataatcctgccgcacaagacaaaacgaactttttagaacaatggatatcaatttgtcatttcacttttgaatatagctgtta---tttttttttgggtacaagtatagctgttattcgtcacaactgaagccatgtaaatagtagaactaacctcgtatagtggttccccatccacaactacccatggaacatacttatgaggaggctgcagagcattcgtttcagcggcatacttaagctccagctgcataaaaatggtaacttctgcttgagtaggtgttggccaaacgatgattcatagatcaaaaagttatctgtcacatctttttgactatctggagacacattttgcat-------------------------------------------------------------------------------------------------------------------------------------------------------------------------------------
>Jupunba_trapezifolia_Simon_1600@NODE_1_length_1075_cov_110.136275
atcagagtcctcattgccaagaaccagagtatagatatagaaagagaaataagattctcttgagctcaagctgcttcattactgtt-aggggtggacattatatagagataat---------------------------------actctaagtgtcacgtgtacatggttataacaaactaaccattctcataactaatcacatggctaatactcattgtttggtgatgttcaagaaataactccatgttcggccaatactagtaatttgttttgtgggaaataatagagtacatttttggtgtaaaacagtaaaagctaattcgaaatattcc-ttttttttgtgccaacactcatcttcatagataagtaaatcaagtagtttgaggtggtacttatggttgtattcacaaacaccccaatagtttgatgatcgagtactatcacatcgacaaaccacttcgaaatcatacaggattggcacatctatattgctcctgccatgttcatccgagttatccatgatgcaacggtggaccttagtagttcccataagttgggcgtcgccgattcattatcacaggctgaatgcttaggcttcgcatccaccatttgaatagtatcaagtgacacttggctgcaacttttgggtatattagtgcctttataagctttacaaatgtagcttataaagttttcataatcctgcggcacaagaaaaatccaactttttagaacaatggatatcaatttgtcatttcacttttgtgtatagcggtta-tttttttatttgggtacatggatagctgttattcattgcaactgaagccatgtaaatggtagaactaacctcatatagtggttccccatccacaactacccatggaacatacttatgaggaggctgcagagcattcgtttcagcggcatacttaagctccagctgcaaaaaaatggtaacttctgcttgagaaggtgttggccaaacgatgattcatagatcaaaaagttatctgtcacgtctttttgactatctggagaaacattttgcacgtttcg-------------------------------------------------------------------------------------------------------------------------------------------------------------------------------
>Jupunba_villosa_Borges_423@NODE_1_length_1317_cov_82.104032
atcagagtcctcattgccaagaaccagagtatagatatagaaagagaaataagattctcttgagctcaagctgcttcattactgttcaggggtgtacgttatatagagatagtactctaagtgtcacgttggcc-aaaaaaaaaaaactctaagtgtcacgtatacttggttataacaaacgaaccattctcataactaatcacatggctaatactcattgtttggtgatgttcaagaaataactccttgttcggccaatactagtgatttgttttgtgggaaataatagagtacatttttggcgtaaaacagtaaaagctaattcgaaatattc-------------------ctcatcttcatagataagtaaatcaagtagtttgaggtggcacttatggttgtattcacaaacaccccaatagtttgatgatcgagtgctatcacatcgacaaaccacttcgaaatcatacaggattggcacatctatattgctcctgccatgttcatccgagttatccatgatgcaacggtggaccttagtagttcccataagttgggcagccctgattcattatcacagactgaatgcttaggcttcgcatccaccatttgaatagtatcaagtgatacttggctgcaacttttgggtatattagtgcctttatacgctttacaaatatagcttataaagttttcataatcctgcggcacaagacaaaacgaactttttagaacaatggatatcaatttgtcatttcacttttgaatatagctg----tttttttttttgggtacaagtatagctgttattcgtcacaactgaagccatgtaaatagtagaactaacctcgtatagtggttccccatccacaactacccatggaacatacttatgaggaggctgcagagcattcgtttcagcggcatacttgagctccagctgcataaaaatggtaacttctgcttgagaaggtgttggccaaacgatgattcatagatcaaaaagttatctgtcgcatctttttgactatctggagacacattttgcatgtttcgcaataatcgaaaacaaaacttttgataatttatcttaaaagacagttgaatattcagaagtaatacgttggtagttccataatactgcttttgtaaatcgttgtagactagcaacaaaggagcacggagtcttgtatcagtagacagtgaatca---------------------
>Punjuba_callejasii_Daly_5935@NODE_1_length_709_cov_8.020570
------------------------------------------------------------------------------------------------------------------------------------------------------------------------------------------------------------------------------------------------------------------------------tgttttgtgggaaataatagagtacatttttggtgtaaaacagtaaaagctaattcgaaatattcc-ttttttttgtgccaacactcatcttcatagataagtaaatcaagtagtttgaggtggcaattatggttgtattcacaaacaccccaatagtttgatgatcgagtactatcacatcaacaaaccacttcgaaatcatacaggattggcacatctatattgctcctgccatgttcatccgagttatccatgatgcaacggtggaccttagtagttcccacaagttgggcatcgctgattcattatcacaggctgaatgcttaggcttcacatccaccatttgaatagtatcaagtgatacttggctgcaacttttgggtatattagtgcctttataagctttacaaatatagcttataaagttttcataatcctgcggcacaagaaaaatccaactttttagaacaatggatatcaatttgtcatttcacttttgtgtatagctgtta-tttttttgtttgagtacatgtatagctgttaatcatcacaactgaagccatgtaaatagtagaactaacctcatatagtggttccccatccacaactacccatggaacatacttatgaggaggctgcagagcattcgtttcagcggcatacttaagctccagctgcataaaaatggtaacttctgcttgagaaggtg----------------------------------------------------------------------------------------------------------------------------------------------------------------------------------------------------------------------------------------------------------------
>Punjuba_racemiflora_Jimenez_Soares_3626@NODE_1_length_1107_cov_64.612621
-------------------------------------------gcattagtaggtttcctagttattaattgattgctttagcgacagaagcaacacatcacctaaccaaacaggcctaagtgtcacgttggcaaaaaaaaaaaaactcttaagtgtcacgtgtacatggttataacaaactaaccattctcataactaatcacatagctaatactcattgtttggtgatgttcaagaaataactccgtgttcgaccaatactagtaatctgttttgtggaaaataatagagtacatttttggcgtaaaacagtaaaagctaattcgaaatattcc-ttttttttgtgccaacactcatcttcatagataagcaaatcaagtagtttgaggtggcaattatggttgtattcacaaacaccccaatagtttgatgatcgagtactatcacatcaacaaaccacttcgaaagcacacaggattggcacatctatattgctcccgccatgttcatccgagttatccatgatgcaacggtggaccttagtagttcccacaagttgggcatcgctgattcattatcacaggctgaatgcttaggcttcgcatccaccatttgaatagtatcaagtgatacttggctgcaacttttgggtatattagtacctttataagctttacaaatatagcttataaagttttcataatcctgcggcacaagaaaaatccaactttttagaacaatggatatcaatttgtcatttcacttttgtgtatagctgtta-tttttttgtttgagtacatgtatagctgttattcatcacaactgaagccatgtaaatagtagaactaacctcatatagtggttccccatccacaactacccatggaacatacttatgaggaggctgcagagcattcgtttcagcggaatacttaagctccagctgcataaaaatggtaacttctgcttgagaaggtgttggccaaacgatgattcatagatcaaaaagttatctgtcacgtctttttgactatctggagacacattttgcacgtttcgcaataattgaaaacaaaacttttgataatttatcttaaaagacagttgaatattcagaagtaatacgttggtagttcca------------------------------------------------------------------------------------------------
>_R_Acacia_rostellifera_Murphy_466@NODE_1_length_1397_cov_65.321970
atcagagtccccattgccaagaaccagagtatagatatagaaagagaaattatattctcttgagctcaagctgcttcattactgttcaggggtgtacattatacagagataatactctaagtgtcacgttggaaaaaaaaaaaaaactctcaagtgtcacgtatacatggttataacaaactaaacattctcataactaatcacatggctaatactcattgtttcgtaatgttcgacaaataactccgtgttcggccaatactagtaatttgttctgtgggaaataatatagtacatttttggtgtaaaacagtaaaagctaattctaaatattcctttttgtgtgccccaacagtcatcttcatagataattaaatcaagtagtttgaggtggcacttatggttgtattcacaa------------tatgatgatcaagtactatcacatcaacaaaccacttcgaaattatacaggattggcacatctatattgctcctgccatgttcatccgagttatccatgatgcaaaggtggaccttagtagttcccataagttgggcgtccctgaatcattatcacaaactgaatgcttaggcttcgcatccactatttg---agtatcaagtgatacttggctgcaacttttgggtatattagtgcctttataagctttacaaatatagcttataaagttttcataatcctgcggcacaagagaaatccaactttttagaacaatgaatatcaatttgtcattttacttttctgtatagctgttattttatttttttgggtacatgtatagctgctattcatcacaactgaagccatgtaaatagtagaactaacctcatatagtggttccccatccacaactacccatggaacatacttatgaggaggctgcagagcattcgtttcagcggcatacttaagctccagctgcataaaaatggtaacttctgcttgagaaggtgttggccaaacgatgattcatagatcaaaaagttatctgtcacgtc-ttttgactatctggagacacattttgcacgtttcgcaataattgaaaacaaaacttctgataatttatcttaaaagacagttgaata-----------------ggtagttccataatactgtttttgtaaatggttgtagactagcaacaggggagcacggagtcttgtatcagtagacagtgaatcaaagcaacaaaacaaggaccat
>_R_Albizia_burkartiana_StivalSantos_678@NODE_1_length_586_cov_4.325800
---------------------------------------------------------------------------------------------------------------------------------------------------------------------------------------------------------------------------------------------------------------------------aacaggattgtgggtttttttagagtgtttggatgatacaaaaccatggtttcagcccagaagcacttt-tttttttcctatcca-----------aaaactcactaaatcaaatagcttgaggtggcagttatggctgtattcacaaacaccccaatagtttgatgatcgactactatcacatcaacaaaccacttcgaaatcatacaggactggcacatctatattgctgctgccatgttcatccgagtcattcatgatgcaacggtggaccttagtacttcccataagctgggcatccctgattcattatcacagactgaatgcttaggcttcgcatccacgatttgaatagtatcaagtgatacttggctgcaacttttgggtatattagtgcctttataagctttacaaatatagcttatgaagttttcataatcctgcggcacaagaaaaatcgaactatttagaacaatggatatcaacttgtcatttcacttttgaatatagcagtttttttttttttttggggacatgtatagctgttattcatcacaaccgaagccatgtaaatagtaaaactaacctcat-------------------------------------------------------------------------------------------------------------------------------------------------------------------------------------------------------------------------------------------------------------------------------------------------------------------------------------------------------------------------------------------
>_R_Albizia_coripatensis_Hughes_2433@NODE_1_length_856_cov_146.193838
atcagagtcctcagtgccaagaaccagagtatagatatagaaagagaaataatattgtctcgagcccaagctgcttcataactgtttaggggtgtacattatatagagataatactctaagtgtcacgttggcg-----caaaaaaaaaaaaagtgtcacgtgtacctggttataacaaactaaccattctcataacgaatcacatggctaatactcattgtttggtgatgttcaagaaataactccgtgttcggccaatactagtaattta-tttgtgggaaataatatagtacatttttggtgtaaaacagtaaaagctaattcgaaatattcctttgtttgtgtgccaacactcatcttcatagataagtaaatcaagtagtttgaggtggcacttatggctgtattcacaaacaccccaatagtttgatgatcgactactatcacatcaacaaaccacttcgaaatcatacaggattggcacatctatattgctgctgccatgttcatccgagttatccatgatgcaacggtggaccttagtacttcccataagttgggcatccctgattcattatcacagactgaatgcttaggcttcgcatccaccatttgaatagtatcaagtgatacttggctgcaacttttgggtatattagtgcctttataagctttacaaatatagcttataaagttttcataatcctgcggcacaagaaaaatcgaactatttagaacaatggatatcaatttgtcatttcacttttgaatatagcagttatttttttttttggggtacgtgtatagctgttactca----------------------------------------------------------------------------------------------------------------------------------------------------------------------------------------------------------------------------------------------------------------------------------------------------------------------------------------------------------------------------------------------------------------------------------
>_R_Albizia_coripatensis_Hughes_2433@NODE_2_length_510_cov_18.863741
---------------------------------------------------------------------------------------------------------------------------------------------------------------------------------------------------------------------------------------------------------------------------------------------------------------------------------------------------------------------------------------------------------------------------------------------------------------------------------------------------------------------------------------------------------------------------------------------------------------------------------------------------------------------------------------------------------------------------------------------------------------------------------------------------------------tttttttttttggggtacgtgtatagctgttactcatcacaactgaagccatgtcaatagtaaaactaacctcatatagtggttttccatccacaactacccacggaacatacttatgaggaggctgcaaagcattcgtttcagcggcatacttaagctccagctgcataaaaatggtaacttctgcttgagaaggtgttgaccaaacgatgattcatagatcaaaaagttatctgtcacgtccttttgactatccggaggcacattttgcatgtttcgcaataattgaaaacaaaacttttgataatttatcttaaaagacagttgaatattcagaagtaatacgttggtagctccataatactgcttttgtaaacggttgaagactagctacaaaggagcacggagtcttgtaccagtagccagtgaatcaaagcaacaaaacaaggaccat
>_R_Albizia_glabripetala_Lewis_1652@NODE_1_length_689_cov_46.872549
--------------------------------------------------------------------------------------------------------------------------------------------------------------------------------------------------------------------tactcattgtttggtgatgttcaagaaataactccgtgttcggcccatactagtaattta-tttgtgggaaataatagagtgcatttgtggtgtaaaacagtaaaagctaattcgaaatattcctttttttgtgtgccaacactcatcttcatagataagtaaatcaagtagtttgaggtggcacttatggctgtattcacaaacaccccaatag-ttgatgatcgactacaatc--------------------aatcatacaggattggcacatctatattgctgctgccatgttcatccgagtcatccatgatgcaacggtggaccttagtacttcccataagttgggcatccctgattcattatcacagactgaatgcttaggcttcgcatccaccatttgaatagtatcaagtgatacttggctgcaacttttgggtatattagtgcctttataagctttacaaatatagcttatgaagttttcataatcctgcggcacaagaaaaatcgaactatttagaacaatggatatcaacttgtcattttacttttgaatatagcagtttttttttttttttggctatatgcatagctgttattcatcacaactgaagccatgtaaatagtaaaactaacctcatatagtggtttcccatccacaactacccatggaacatacttatgaggaggctgcagagcattcg----------------------------------------------------------------------------------------------------------------------------------------------------------------------------------------------------------------------------------------------------------------------------------------------------------------------------
>_R_Albizia_inundata_Wood_26530@NODE_1_length_715_cov_221.703030
--------------------------------------------------------------------------------------------------------------------------------------------aagcaagccctcagtgtgacgtatacatggttataacaaactaaccattctcataactaatcacatggctaatactcattgtttggtgatgttcaagaaataactccgtgttcggcccatactagtaattta-tttgtgggaaataatagactgcatttgtggtgtaaaacagtaaaagctaattcgaaatattcctttttttgtgtgccaacactcatcttcatagataagtaaatcaagtagtttgaggtggcacttatgcctgtattcacaaacaccccaatagtttgatgatcgactactatcacatcaacaaaccacttcgaaatcatacaggattggcacatctacaatgctgctgccatgttcatccgagtcatccatgatgcaacggtggaccttagtacttcccataagttgggcatccctgattcattatcacagactgaatgcttaggcttcgcatccaccatttgaatagtatcaagtgatccttggctgcaacttttgggtatattagtgcctttataagctttacaaatatagcttatgaagttttcataatcctgcggcacaagaaaaatcgaactatttagaacaatggacatcaacttgtcatttcacttttgaatatagctgttattttttttttttgggtacatgtatagctgttattcgtcacaacggaagtcatgcaaatagtagaact---------------------------------------------------------------------------------------------------------------------------------------------------------------------------------------------------------------------------------------------------------------------------------------------------------------------------------------------------------------------------------------------------
>_R_Albizia_multiflora_Hughes_3090@NODE_1_length_1357_cov_49.231250
----gagtcctcagtgccaagaaccagagtatagataaagaaagagaaataatattctctcgagctcaagctgcttcattactgttcagggctgtacattatatagagataatactctaagtgtcacgttggtgaaaaaaacagaagctctcagtgggacgtgtacatggttataacaaacggaccattctcataactaatcacatggctaatactcattgtttggtgatgttcaagaaataactccgtgttcggcccatactagtaattta-tttgtgggaaataatagagtacatttttggtgtaaaacagtaaaagctaattcgaaatattcctttttttgtgtgccaacactcatcttcatagataagtaaatcaagtagtttgaggtggcacttatggctgtattcacaaacaccccaatagtttgatgatcgactactatcacatcaacaaaccacttcgaaatcatacaggattggcacatctatattgctgctgccatgttcatccgagtcatccatgatgcaacggtggaccttagtacttcccataagttgggcatccctgattcattatcacagactgaatgcttaggcttcgcatccaccatttgaatagtatcaagtgatactttgctgcaacttttgggaatattagtgcctttataagctttacaaatatagcttatgaagttttcataatcctgcggcacaagaaaaatcgaaccatttagaacaatggatatcaacttgtcatttcacttttgaatatagcagtttttttatttttttgggtacatgtatagctgttattcatcacagctgaagccatgtaaatagtaaaactaacctcatatagtggtttcccatccacaactacccatggaacatacttatgaggaggctgcagagcattcgtttcagcggcatacttgagctccagctgcatgaaaatggtaacttctgcttgagaaggtgttgaccaaacgatgattcatagatcaaaaagttatctgtcacgtctttttgactctctggaggcacattttgcatgtttcgcaataattgaaaacaaaacttttgataatttatcttaaaagacagttgaatattcagaagtaatacgttggtagctccataatactgctatagtaaatggttgtagactagctacaaaggagcgcagagtcttgtatcagtagacagtgaatcaaagcaacaaaacaaggaccat
>_R_Albizia_niopoides_Simon_1601@NODE_1_length_954_cov_82.582668
--------------------------------------------------------------------------------------------------------------------------------------aaaaatgcagaagctctcggtgtcacgtgtacatggtgataacaaactaaccattcacataacaaatcacatggctaatactcatcgtttggtgatgttcaagaaataactccgtgttcggcccatactagtaattta-tttgtaggaaataatagagtacatttttggggtaaaacagtaaaagctaattagaaatattcctttttttgtgtgccaacactcatcttcatagataagtaaatcaagtagtttgaggtggcacttatggctgtattcacaaacacaccaatagtttgatgatcgactactatcacatcaacaagccacttcgaaatcatacaggattggcacatctatattgctgctgccatgttcatccgagtcatccatgatacagcggtggaccttagtacttcccataagttgggcatccctgattcattatcacagactgaatgtttaggcttcgcatccaccatttgaatagtatcaagtgatacttggctgcaacttttgggtatattagtgcctttataagctttacaaatatagcttatgaagttttcataatcctgcggcacaagaaaaatcgaactatttagaacaatggatatcaacttgtcatttcacttttgaatatagcagtttttttttttttttgggtacatgtatagctgttattcatcacaac-------------aaagtaaaactaacctcatatagtggtttcccatccacaactacccatggaacatacttatgaggaggctgtagagtattcgtttcagcggcatacttaagctccagctgcataaaaatggtaacttctgcttgagaaggtgttgaccaaacgatgattcatagatcaaaaagttatctgtcacgtctttttgactctctggaggcacattttgcatgtttcgcaataattgaaaacaaaac------------------------------------------------------------------------------------------------------------------------------------------------------------
>_R_Albizia_sinaloensis_Hughes_1576@NODE_1_length_885_cov_42.539604
-------------------------------------------------------------------------------------------------------------------------------------------agcagaagctctcagtgtcacgtgtacatggttataacaaactaaccattctcataactaatcacatggctaatactcattgtttggtggtgttcaagaaataactccgtgttcggcccatattagtaattta-tttgtgggaaataatagagtacatttttggtgtagaacagtaaaagctaattggaaatactcctttttttgtgtgccaacgctcatcttca-agataagtaaatcaaatagtttgaggtggcacttatggctgtattcacaaacaccccaatagtttgatgatcgactactatcacatcaacaaaccacttcgaaatcatacaggattggcacatctatattgctgctgccatgttcatccgagtcatccatgatgcaacggtggaccttactacttcccataagttgggcatccctgattcattatcacagactgaatgcttaggcttcgcatccaccatttgaatagtatcaagtgatacttggctgcaacttttgggtatattagtgcctttataagctttacaaatatagcttatgaagttttcataatcctgcggcacaagaaaaatcgaactatttagaacaatggatatcaacttgtcatttcacttttgaatatagcagtttttttttttttttgggtacatgaatagctgttattcatcacaactgaagccatgcaaatggtaaaactaacctcatatagtggtttcccatccacaactacccacggaacatacttatgaggaggctgcagagcattcgtttcagcggcatacttaagctccagctgcataaaaatggtaactt-tgcttgagaaggtgttgaccaaacgatgattcatagatcaaaaagttatctat-------------------------------------------------------------------------------------------------------------------------------------------------------------------------------------------------------------------------
>_R_Albizia_subdimidiata_var_minor_Gorts_341@NODE_1_length_733_cov_21.164634
---------------------------------------------------------------------------------------------------------------------------------------------------------------------------------------------------------------------------------------------------------------------------------------ggaaataatagagtgcatttgtggtgtaaaacagtaaaagctaattcgaaatattcctttttttgtgtgccaacactcatcttcatagataagtaaatcaagtagtttgaggtggcacttatgcctgtattcacaaacaccccaatagtttgatgatcgactactatcacatcaacaaacaacttcgaaatcatacaggattggcacatctatattgctgctgccatgttcatccgagtcatccatgatgcaacggtggacctcagtacttcccataagttgggcatccctgattcattatcacagactgaatgcttaggcttcgcattcaccatttgaatagcatcaagtgatacttggctgcaacttttgggtatattagtgcctttataagctttacaaatatagcttatgaagttttcataatcctgcggcacaagaaaaattgaactatttagaacaatggatatcaacttgtcatttcacttttgaatatagcagt-tatttttttttttgggtacatgtatggctgttattcatcacaactgaagccatgtaaatagtaaaactaacctcatatagtggtttcccatccacaactacccatggaacatacttatgaggaggctgcagagcattcgtttcagcggcatacttgagctccagctgcataaaaatggtaacttctgcttgagaaggtgttgaccaaacgatgattcatagatcaaaaagt--------------------------------------------------------------------------------------------------------------------------------------------------------------------------------------------------------------------------------
>_R_Albizia_subdimidiata_var_subdimidiata_Ferreira_210@NODE_1_length_1098_cov_67.776690
------------------------------------------------ataatattctctcgagctcaagctgcttcattactgttcagggctgtacattatatagagataatactctaagtgtcacgttgatgaaaaaaaaagaagctctcagtgtgacgtatacatggttataacaaactaaccattctcataactaatcacatggctaatactcattgtttggtgatgttcaagaaataactccgtgttcggcccatactagtaattta-tttgtgggaaataatagagtgcatttgtggtgtaaaacagtaaaagctaattcgaaatattcctttttttgtgtgccaacactcatcttcatagataagtaaatcaagtagtttgaggtggcacttatgcctgtattcacaaacaccccaatagtttgatgatcgactactatcacatcaacaaacaacttcgaaatcatacaggattggcacatctatattgctgctgccatgttcatccgagtcatccatgatgcaacggtggaccttagtacttcccataagttgggcatccctgattcattatcacagactgaatgcttaggcttcgcatccaccatttgaatagtatcaagtgatacttggctgcaacttttgggtatattagtgcctttataagctttacaaatatagcttatgaagttttcataatcctgcggcacaagaaaaatcgaactatttagaacaatggatatcaacttgtcatttcacttttgaatatagcagtttttttttttttttgggtacatgtatggctgttattcatcacaactgaagccatgtaaatagtaaaactaacctcatatagtggtttcccatccacaactacccatggaacatacttatgaggaggctgcagagcattcgtttcagcggcatacttaaggtccagctgcataaaaatggtgacttctgcttgagaaggtgttgaccaaacgatgattcatagatcaaaaagttatctgtcacgtctttttgactctctggaggcacagtttgcatgtttcgcaataattgaaacaaaaacttttgataatttatcttaaaagacagttgaatattcagaagtaatacgttggtagc----------------------------------------------------------------------------------------------------
>_R_Albizia_tomentella_Leach_Dunlop_3801@NODE_2_length_858_cov_57.672215
aatt---------------------------------------------------------------------ttttataatttttgaataataatcattatatatttaaaataatcccactaccaaattaatt-tgatcttataataataaaatatcataaaaatattccaaaattatatagataatcctcattactaattagtaaattatca----------------acttaagatatgatac--ttttttctattttgtactaaattatcaactaattagtaaattatcaactttctactattgaa--ttaatggcttttagggaa-------tttttttttggccaatactcatcttcatagataagtacatcgagtagtttgaggtggcacttatggttgtagtcataaatacaccaattgtttgatgatcgagtactatcacatcaacaaacccctttgaaatcatacaggattagtacatctatattgctcctgccatattcatccgtgttatccatgatgcaatggtggaccttagtagttcccataagttgggcatacttgattcattatcacaaaatgaatgcttaggct---------------------------------------------------------------------------------------------aactttaat-aaacaaatgcataaccaaaattaaagtgatgaacgtgagggagaaaga------------------------------------------------------------------aagagagataaaggtacgaaaagaagagaaggagattgtatcaa--------------aacaaaaacaaaaaagaagagaaggagaaagtcacgggtggtctttt---------------------------------------------------------------------attttttattttttgattggttagtaatcacttttatttatttttctagcaatgcatgtatcacaagtcaacaaagttgatg--aaaatttcaactcctccattcc-----------------------------ccttgcttattctagctattaccctttgaaaaaaagttcaaaggtcaaacaaataggt----------------------------------aaatggaaagaaagtcat
>_R_Albizia_xerophytica_Hughes_1435@NODE_1_length_1232_cov_44.364502
--------------------------------agataaagaaagagaaataatattctctcgagctcaagctgcttcattactgtccaggggtgtacattatatagagataatactctaagggtcacgttggcgaaaaaagcagaagctctcagtgtcacgcgtccttggttataacaaactaaccattctcataactaatcacatggctaatactcattgtttggtggtgttcaagaaataactccgtgttcggcccatattagtaattta-tttgtgggaaataatagagtacatttttggtgtagaacagtaaaagctaattcgaaatattcctttttttgtgtgccaacgctcatcttcatagataagtaaatcaaatagtttgaggtggcacttatggctgtattcacaaaca-cccaatagtttgatgatcgactactatcacatcaacaaaccacttcgaaatcatacaggattggcacatctatattgctgctgccatgttcatccgagtcatccatgatgcaacggtggaccttagtactttccataagttgggcatccctgattcattatcacagactgaatgcttaggcttcgcatccaccatttgaatagtatcaagtgatacttggctgcaacttttgggtatattagtgcctttataagctttacaaatatagcttatgaagttttcataatcctgcggcacaagaaaaatcgaactatttagaacaatggatatcaacttgtcatttcacttttgaatatagcagttttttgttttgtttgggtacatgtatagctgttattcatcacaactgaagccatgtaaatagtaaaactaacctcatatagtggtttcccatccacaactacccacggaacatacttatgaggaggctgcagagcattcgtttcagcggcatacttaagctccagctgcataaaaatggtaacttctgcttgagaaggtgttgaccaaacgatgattcatagatcaaaaagttatctatcacgtctttttgactctctggaggcacattttgcatgtttcgcaataattgaaaacaaaatttttgataatttatcttaaaagacagttgaatattcagaagtaatacgttggcagcttcataatactgcttttgtaaatggttgtagactagctacaaaggagcagagagtcttgtatcagtagacattgaatcaaag------------------
>_R_Archidendron_clypearia_Wieringa_1849@NODE_1_length_1092_cov_92.892611
atcagagtcctcattgccaagaaccagagtatagagatagaaagagaaattatattctcttgagctcaagctgcttcattactgttcagg------------------------------gtgtcacgttggca--------------------------------------------------------------------acaaaaaaaaaactctaagtt---tgatgttcaagaaataactccgtgttcggccattacgagtaatttgttttgtgggaaataatagagtgcattttttgtgtaaaatagtaaaagctaattcgaaatattcc-ttttttttgtgcccacactcatcttcatagataagtaaatcaagtagtttgaggtggcacttatggttgcattcacaaacaccctaatagtttgatgatcaagtactatcacatcaacaaaccacttcgaaatcatacaggattggcacatctatattgctcctgccatgttcatccgagttatacatgatgcaacggtggaccttagtagttcccataagttgggcatccctgattcattatcacagactgaatgcttaggcttcgcatccaccatttgaatagtatcaagtgatacttggctgcaacttttgggtatattagtgcctttataagctttacaaatatagcttataaagttttcataatcctgcggcacaagagaaatccaactttttagaacaatggatatcaatttgtcatttcacttttgtgtatagctgttattttttttttttgggtacatgaatagctgttattcatcacaactgaagccatgtaaatagtagaactaacctcatatagtggttccccatccacaactacccatggaacatacttatgaggaggctgcagagcattcgtttcagcggcatacttaagctccagctgcataaaaatggtaacttctgcttgtgaaggtgttggccaaacgatgattcatagatcaaaaagttatctgtcacgtctttttgactatctggagacacattttgcacgtttcgcaataattgaaaacaaaacttctgataatttatcttaaaagaca-----------------------------------------------------------------------------------------------------------------------------------
>_R_Balizia_leucocalyx_Aguilar_1939@NODE_1_length_1368_cov_70.855151
aatgcaacttttcttaatgagaaccaaa----aattatgtaatcattattacattacattccaatacattatattacattccattacattacctctaattctgtgaaccaaacgcactaagggtcacgttggca-----acgaaaaaactctagcgtcacgtgtacttggctataacaaactaaccattctcataactaatcacatggctaatactcattgtttggtgatgttcaagaaataactccgtgttcggccaatactagtaatttgttttgtgggaaataatagaggacatttttggtgtaaaacagtaaaagctgattcaaaatattcc-ttttttttgtgccaacactcatcttcatagataagtaaatcaaggagtttgaggtggcacttatggttgtattcacaaacaccccaatagtttgatgatcgagttctatcacgtcgacaaaccacttcgaaatcatacaggattggcacatctatattgctcctgccatgttcatccgagttatccatgatgcaacggtggaccttagtagttcccataagttgggcatccctgattcattatcacagaccgaatgcttaggcttcgcatccaccatttgaatagtatcaagtgatacttggctgcaacttttgggtatattagcgcctttataagctttacaaatatagcttataaagttttcataatcctgcggcacaagacaaaacgaact-tttagtacaatggatatcaatttatcatttcacttttgaat--------------------------------acagctgttattcgtcacaactgaagtcatgcaaatagtagaactaacctcatatagtggttccccatccacaactacccatggaacatacttatgaggaggctgcagagcattcgtttcagcggcatacttaagctccagctgcataaaaatggtaacttctgcttgagaaggtgttggccaaacgatgattcatagatcaaaaagttatcagtcacgtctttttgactatctggagacacattttgcatgtttcgcaaaaatcgaaaacaaaacttttgataatttatcctaaaagacagttgaatattcagaagtaatgcgttggtagttccataatactgcttttgtaaatggttgtagactagcaacaaagaagcacggagtcttgtatcagtagacagtgaatcaaagcaacaaaacaaggaccat
>_R_Balizia_pedicellaris_Queiroz_15529@NODE_1_length_1182_cov_175.418811
aacacactaccctcctcccataattaatttaaggtaatattaaaatcccccatcttccctctccattaaaatccctcatttcccttcccctctttgaaccaaacag-------accctaagtgtcacgttggca-gaaaaaaaaataactccagtgtcacgtgtacttggctataacaaactaaccattctcataactaatcacatggctaatactcattggttggtgatgttcaagaaataactccgtgttcggccaatactagtaatttgttttgtgggaaataatagagcacatttttggtgtaaaacagtaaacgctgattcgaaatattcctttttttttgcgccaacactcatcttcatagataagtaaatcaagtagtttgaggtggcacttatggttgtattcacaaacaccccaatagtttgatgatcgagtactatcacatcgacaaaccacttcgaaatcatacaggattggcacatctatattgctcctgccatgttcatccgagttatccatgatgcaacggtggaccttagtagttcccataagttgggcatccctgattcattatcacagaccgaatgcttaggcttcgcatccaccatttgaatagtatcaagtgatacttggctgcaacttttgggtatattagtgcctttataagctttacaaatatagcttataaagttttcataatcctgcggcacaagacaaaacgaactttttagaacaatggatatcaatttgtcatttcacttttgaatatagctg----tttttttttttgggtacatgtatagctgttattcgtcacaactgaagtcatgcaaatagtagaactaacctcatatagtggttccccatccacaactacccatggaacatacttatgaggaggctgcagagcattcgtttcagcggcatacttaagctccagctgcataaaaatggtaacttctgcttgagaaggtaatggccaaacgatgattcatagatcaaaaagttatctgtcacgtctttttgactatctggagacacattttgcatgtttcgcaaaaatcgaaaacaaaacttttgataatttatcttaaaagacagttgaatattcagaagtaatacgttggtagttccacaatactgcttt------------------------------------------------------------------------------------
>_R_Balizia_spnov_Morim_577@NODE_1_length_1101_cov_156.115679
aatgaaatccctaccccctctaattaatctaaggtaatattaaaatccctcttcttccctctccattaaaatccctcctttcccttcctctccttgaaccaaacag-------actctaagtgtcctgttggc------aaaaaaaaactccagtgtcacgtgtacttggctataacaaactaaccattctcataactaatcacatgactaatactcattgtttggtgatgttcaagaaataactccgtgtttggccaatactagtaacttgttttgtgggaaataatagagtacatttttggtgca-------aaaagctaattcgaaatattcctttttttttgtgccaacactcatcttcatagataagtaaatcaagtagtatgaggtggcacttatggttgtattcacaaacaccccaatagtttgatgatcgagtaccatcgcatcgacaaaccacttcgaaatcatacaggattggcacatctatattgctcctgccatgttcatccgagttatccatgatgcaacggtggaccttagtagttcccataagttgggcatccctgattcattatcacagaccgaatgcttaggcttcgcatccaccatttgaatagtatcaagtgatacttggctgcaacttttgggtatattagtgcctttataagctttacaaatatagcttataaagttttcataatcctgcggcacaagacaaaacgaacttttcagaacaatggatatcaatttgtcatttcacttttgaatatagccgtt--tttttttttttgggtacatgtatagctgttattcgtcacaactgaagtcatgcaaatagtagaactaacctcatatagtggttccccatccacaactacccatggaacatacttatgaggaggctgcagagcattcgtttcagcggcatacttaagctccagctgcacaaaaatgtcaacttctgcttgagaaggtgttggccaaacgatgattcatagatcaaaaagttatctgtcacgtcttttttactatctggagacacat--------------------------------------------------------------------------------------------------------------------------------------------------------------------------------------------
>_R_Cathormion_obliquifoliolatum_Wieringa_6519@NODE_1_length_1033_cov_56.729039
-------------------------------------------------------------ttcattaaaatctctcatttcccttcccctccttgaatcaaacag-------actctaagtgccccattggca--aaaaaaaaaaacctccagtgtcacgtgtacttggctataacaaactaaccattctcataactaatcacatgactaatactcattgtttggtgatgttcaagaaataactccgtgtttggccaatactagtaatttgttttgtgggaaataatagagtacatttttggtgcaaaacagtaaaagccaattcgaaatattcctttgtttttgtgccaacactcatcttcatagataagtaaatcaagtagtttgaggtggcacttatggttgtattcacaaacaccccaatagtttgatgatcgagtactatcacatcgacaaaccacttcgaaatcatacaggattggcacatctatattgctcctgccatgttcatccgagttatccatgatgcaacggtggaccttagtagttcccacaagctgggcatccctgattcattatcacagaccgaatgcttaggcttcgcatccaccatttgaatagtatcaagtgatacttggctgcaacttttgggtatattagtgcctttataagctttacaaatatagcttataaagttttcataatcctgccgcacaagacaaaacgaacttttcagaacacgggatatcaatttgtcatttcacttttgaatatagctgttattttttttttttgggtacatgtatagctgttattcgtcacaactgaagtcatgcaaatagtagaactaacctcatatagtggttccccatccacaactacccatggaacatacttatgaggaggctgcagagcattcgtttcagcggcatacttaagctccagctgcataaaaatggtaacttccgcttgagaaggtgttggccaaacgatgattcatagatcaaaaagttatctgtcacgtctttttgactatctggagacacattttgcatgtttcgcaaaaatcgaaaacaaaacttttgataatttatcttaa-----------------------------------------------------------------------------------------------------------------------------------------
>_R_Cathormion_rhombifolium_Deighton_3618@NODE_1_length_1143_cov_41.143527
--------------------------------------------------------------------------------------------------------------------------------------------caatatttactaacttgccattattcttttttagttcatattatttctcttccttttttttttccaagactcatttcttcttctttttagattcaaaaatcatttttacctttagatactatttggaactaactt---------ctatactttatttttcccaaattagtcccttaaagtcattatgagacattct-tgagactcttactaaactcggacttagtagtctactttatttagactttctaaattcaagatattacagtattcacaaacaccccaatagtttgatgatcgagtactatcacatcgacaaaccacttcgaaatcatacaggattggcacatctatattgctcctgccatgttcatccgagttatccatgatgcaacggtggaccttagtagttcccacaagctgggcatccctgattcattatcacagaccgaatgcttaggcttcgcatccaccatttgaatagtatcaagtgatacttggctgcaacttttgggtatattagtgcctttataagctttacaaatatagcttataaagttttcataatcctgccgcacaagacaaaacgaacttttcagaacacgggatatcaatttgtcatttcacttttgaatatagctgtt-ttttttttttttgggtacaggtatagctgttattcgtcacaactgaagtcatgcaaatagtagaactaacctcatatagtggttccccatccacaactacccatggaacatacttatgaggaggctgcagagcattcgtttcagcggcatacttaagctccagctgcataaaaatggtaacttctgcttgagaaggtgttggccaaacgatgattcatagatcaaaaagttatctgtcacgtctttttgactatctggagacacattttgcatgtttcgcaaaaatcgaaaacaaaacttttgataatttatcttaaaagacagttgaatattcagaagtaatacgttggtagttccacaatactgcttttgtaaatggttgtagactagcaacaaaggagcacggagtcttgtatcagtacacagtgaatcaaag------------------
>_R_Enterolobium_cyclocarpum_MWC9020@NODE_1_length_1274_cov_114.259816
----gagtcctcattgccaagaaccagagtatagatatagaaagagaaataatattctcttgagctcaagctgcttcttgactgttcaggcgtgtacattatatagagataatactcaaagagtcacgttggca-aaaaacaaaaaaactccagtgtcacatgtac------ataacaaactaaccattctcatgactaatcacatggctaatactcattgtctggtgatgttcaagaaataactccgtgttcggccaatactagtaatttgttttgtgggaaataatagagtaaatttttggtgtaaaacggtaaaagctaattcgaaatattcctttctttttgtgccaacacccaacttcatagataagtaaatcaagtagtttgaggtggcacttatggttgtagtcacaaacaccccaatagtttgatgatctagtactatcacatcaacaaaccacttcgaaatcatacaggattggcacatctatattgctactgtcatgttcatcggagttatccatgatgcaacggtggacctcagtagttcccataagttgggcatccctgattcattatcacagactgaatgcttaggcttcgcatccaccatttgaatagtatcaagtgatgcttggctgcaacttttgggtatattagtgcctttataagctttacaaatatagcttgtaaagttttcataatcctgcggcacaagaaaaattcaactttttagaacaatggatattaatttgtcatttcacttttgaatatagctgttatttttatttttggggcacatgtatagctgttattcatc--------------------------actaacctcatatagtggttccccatccacaactacccatggaacatacttatgaggaggctgcagagcattcgtttcagcggcatacttgagctccagctgcataaaaatggtaacttttgcttgagaaggtgttggccaaacgatgattcatagatcaaaaagttatctgtcaagtctttttgactatctggagacacattgtgcatgtttcgcaataattgaaaacaaaacttttgataatttatcttaaaagacaggtgaatattcagaagtaatacgttggtagttccataataatgcttttgtaaatggttgtagactagcaacaaaagagcacggagtcttgtatcagtagacagtgaatcaaagcaacaaaacaaggaccat
>_R_Hydrochorea_corymbosa2_Iganci_862@NODE_1_length_702_cov_336.207110
----------------------------------------------------------------------------------------------------------------------------------------------------------------------------------------------------------------------------------------------------------------------------------------------------------------------------------------------------------------------------------------------------------------tggttgtgttcacaaacaccccaatagtttgatgatcgagtactatcacatcgacaaaccacttcgaaatcatacaggattggcacatctatattgctcctgccattttcatccgagttatccatgatgcaacggtggaccttagtagttcccataagttgggcatccctgattcattatcacagaccgaatgcttaggcttcgcatccaccatttgaatagtatcaagtgatacttggctgcaacttttgggtatattagtgcctttataagctttacaaatatagcttataaagttttcataatcctgcggcacaagacaaaacgaacttttcagaacaagggatatcaatttgtcatttcacttttgaatatagctgtttttttttttttttgggtacatgtatagctgttattcgtcacaacggaagtcatgcaaatagtagaactaacctcatatagtggttccccatccacaactacccatggaacatacttatgaggaggctgcagagcattcgtttcagcagcatacttgagctccagctgcataaaaatggtaacttctgcttgagaaggtgttggccaaacgatgattcatagatcaaaaagttatctgtcacgtctttttgactatctggagacacattttgcatgtttcgcaaaaatcgaaaacaaaacttttgataatttatcttaa-----------------------------------------------------------------------------------------------------------------------------------------
>_R_Hydrochorea_gonggrijpii_Tillett_45696@NODE_1_length_942_cov_82.250867
-------------------------------------------------------------------------------------------------------------------------tgtccagttggccaaaaaaaaaaaaaactccagtgtcacgtgtacttggctataacaaactaaccattctcataactaatcacatgactaatactcattgtttggtgatgttcaagaaataactccctgtttggcctatactagtaatttg-tttgtgggaaataatagagtacatttttggtgcaaaacggtaaaagctacttcgaaatattccgttttttttgtgccaacactcatcttcatagataagtaaatcaagtagtttgaggtggcacttatggttgtattcacaaacaccccaatagtttgatgatcgagtactatcacatcgacaaaccacttcgaaatcatacaggattggcacatctatattgctcctgccatgttcatccgagttatccatgatgcaacggcggaccttagtagttcccataagttgggcatccctgattcattatcacagaccgaatgcttaggcttcgcatccaccatttgaatagtatcaagtgatacttggctgcaacttttgggtatattagtgcctttataagctttacaaatatagcttataaagttttcataatcctgcggcacaagacaaaacgaacttttcaga------------------tcatttcacttttgaatatagctgtttttttttttttttgggtacatgtatagctgttattcgtcacaacggaagtcatgcaaatagtagaactaacctcatatagtggttccccatccacaactacccatggaacatacttatgaggaggctgcagagcattcgtttcagcggcatacttgagctccagctgaataaaaatggtaacttctgcttgagcaggtgttggccaaacgatgattcatagatcaaaaagttatctgtcacgtctttttgactatctagagacacattttgcatgtttcgcaaaaatcgaaaacaaaa-------------------------------------------------------------------------------------------------------------------------------------------------------------
>_R_Hydrochorea_marginata_Morim_563@NODE_1_length_1279_cov_97.370216
-------ccctcacctcctataattaatctaaagtaatattagaatccctcctcttccccttccattaaaatccctcatttcccttcccctctttgaaccaaacag-------actctaagtgtcccgttggccaaaaaaaaaaaaaactccagtgtcacgtgtacttggctataacaaactaaccattctcataaataatcacatggttaatactcattgtttggtgatgttcaagaaataactccgtgtttggccaatactagtaatttg-tttgtgggaaataatagagtacatttttggtgcaaaacggtaaaagctaattcgaaatattcctttttttttgtgccaacactcatcttcatagataagtaaatcaagtagtttgaggtggcacttatggttgtattcacaaacaccccaattgtttgatgatcgagtactatcacatcgacaaaccacttcgaaatcatacaggattggcacatctatattgctcctgccatgttcatccgagttatccatgatgcaacggtggaccttagtagttcccataagttgggcatccctgattcattatcacagaccgaatgcttaggcttcgcatccaccatttgaatagtatcaagtgatacttggctgcaacttttgggtatattagtgcctttataagctttacaaatatagcttataaagttttcataatcctgcggcacaagacaaaacgaacttttcagaacaagggatatcaatttgtcatttcacttttgaatatagctgtttttttttttttttgggtacatgtatagctgttattcgtcacaacggaagtcatgcaaatagtagaactaacctcatatagtggttccccatccacaactacccatggaacatacttatgaggaggctgcagagcattcgtttcagcggcatacttgagctccagctgcataaaaatggtaacttctgcttgagaaggtgttggccaaacgatgattcatagatcaaaaagttatctgtcacgtctttttgactatctggagacacattttgcatgtttcgcaaaaatcgaaaacaaaacttttgataatttatcttaaaagacagttgaatattcagaagtaatacgttggtagtttcacaatactgcttttgtaaatggttgtagactagcaacaaaggagcacggagtcttgtatcggtagacagtgaatcaaagcaacaaaacaaggaccat
>_R_Jupunba_asplenifolia_Ekman_6383@NODE_1_length_583_cov_12.393281
-----------------------------------------------------------------------------------------------------------------------------------------------------------------------------------------------------------------------------------------------------------------------------------tgtggaaaataatagagtacatttttggcgtaaaacagtaaaagctaattcgaaatattcc-ttttttttgtgccaacactcatcttcatagataagtaaatcaagtagtttgaggtggtacttatggttgcattcacaaacatcccaatagcttgatgatcgagtactatcacatcgacaaaccacttcgaaatcatacaggattggcacatctatattgctcctgccatgttcatccgagttatccatgatgcaacggtggaccttagtagttcccataagttgggcatcgctgattcattatcacaggctgaatgcttaggcttcgcatccaccatttgaacagtatcaagtgatacttggctgcaacttttgggtatattagtgcctttataagctttacaaatatagcttataaagttttcataatcctgcggcacaagaaaaatccaactttttagaacaacggatatcaatttgtcatgtcacttttttgtatagcggttattttttttgtttgggtacatgtatagctgttattcatttcaactgaagccatgtaaatagtagaactaacctcata------------------------------------------------------------------------------------------------------------------------------------------------------------------------------------------------------------------------------------------------------------------------------------------------------------------------------------------------------------------------------------------
>_R_Jupunba_barbouriana_Iganci_847@NODE_1_length_1590_cov_60.995373
atcagagtcctcattgccaagaaccagagtatagatatagaaagagaaataagattctcttgagctcaagctgcttcattactgtt-aggggcgtacattatatagagataatactctaagtgtcacgttggcc--aaaaaaaaaactctgaagtgtcacgtgtacatggttataacaaactaaccattctcataactaatcacatggctaatactcattgtttggtgatgttcaagaaataactccgtgttcggccaatactagtcatttgttttgtgggaaataatagagtacatttttgaagtaaaaaagtaaaagctaattcgaaatattcctgtttttttgtgccaacactcatcttcatagataagtaaatcaagtagtttgaggtggtacttatggttgtattcacaaacaccccaatagtttgatgatcgagtactatcacatcgacaaaccacttcgaaatcatacaggattggcacatctatattgctcctgccatgttcatccgagttatccatgatgcaacggtggaccttagtagttcccataagttgggcgtcgccgattcattatcacaggctgaatgcttaggcttcgcatccaccatttgaatagtatcaagtgacacttggctgcaacttttgggtatattagtgcctttataagctttacaaatgtagcttataaagttttcataatcctgcggcacaagaaaaatccaactttttagaacaatggataacaatttgtcatttcacttttgtgtatagcggtta-tttttttgtttgggtacatggatagctgttattcattgcaactgaagccatgtaaatagtagaactaacctcatatagtggttccccatccacaactacccatggaacatacttatgaggaggctgcagagcattcgtttcagcggcatacttaagctccagctgcataaaaatggtaacttctgcttgagaaggtgttggccaaaagatgattcatagatcaaaaagttatctgtcacgtctttttgactatctggagacaca-tttgcgcgtttcgcaataattgaaaacaaaacttttgataatttatcttaaaagacagttgaatattcagaagtaatacgttggtagttccataatactgcttttgtaaatggttgtagaccagcaacaaaggagcacggagtcttgaatcagtaaacagtgaatcaaagcaacaaaacaaggaccat
>_R_Jupunba_commutata_Maguire_46145@NODE_1_length_1065_cov_63.663968
------------------------------------------------------------------------------------ttcaggggtgtacattatatagagataatactccaagtgtcacgttggca-aaaaaaagaaactctcgtgtgtcacgcgtacatggttataacaaactaaccattctcataactaatcacatggctaatactcattgtttggtgatgttcaagaaataactccgtgttcggccaatactagtaatttgttttgtgggaaataatagagtacatttttggcgtaaaacagtaaaagctaattcgaagtattcc-tttttttggtgccaacactcatcgtcatagatacgtaaatcaagtagtttgaggtggtacttatggttgtattcacaaacatcccaatagtttgatgatcgagtactatcacatcgacaaaccacttcgaaatcatacaggattggcacatctatattgctcctgccatgttcatccgagttatccatgatgcaacggtggaccttagtagttcccataagttgggcatcgctgattcattatcacaggccgaatgcttaggcttcgcatccaccatttgaacagtatcaagtgatacttggctgcaacttttgggtatattagtgcctttataagctttacaaatatagcttataaagttttcataatcctgcggcacaagaaaaatccaactttttagaacaatggatatcaatttgtcatttcacttttttgtatagcggtta-tttttttgtttgggtacatgtatagctgttattcattacaactaaagccatgtaaatagtagaactaacctcatatagtggttccccatccacaactacccatggaacatacttatgaggaggctgcagagcattcgtttcagcggcatacttaagctccagctgcataaaaatggtaacttctgcttgagaaggtgttggccaaacgatgattcatagatcaaaaagttatctgtcacgtctttttgactatctggagacacattttgcacgtttcgcaataattgaaaacaaaacttttgataatttatcttaaaagacagttgaatattcagcagtaatacgttggtagttccataatactgctt-------------------------------------------------------------------------------------
>_R_Jupunba_filamentosa_Lima_7487@NODE_1_length_1147_cov_64.913084
-----agtcctcattgccaagaaccagagtatagatatagaaagagaaataagattctcttgagctcaagctgcttcattactgttcaggggtgtacgttatatagagataatactctaagtgtcacgttggccaaaaaaataaaaactctaagtgtcacgtatacttggttataacaaacgaaccattctcataactaatcacatggctaatactcattgtttggtgatgttcaagaaataactccgtgttcggccaatactagtgatttgttttgtgggaaataatagagtacatttttggcgtaaaacagtaaaagctaattcgatattcctt-ctttttttttgccaacactcatcttcatagataagtaaatcaagtagtttgaggtggcacttatggttgtattcacaaacaccccaatagtttgatgatcgagtgctatcacatcgacaaaccacctcgaaatcatacaggattggcacatctatattgctcctgccatgttcatccgagttatccatgatgcaacggtggaccttagtagttcccataagttgggcagccctgattcattatcacagactgaatgcttaggcttcgcatccaccatttgaatattatcaagtgatacttggatgcaacttttgggtatattagtgcctttatacgctttacaaatatagcttataaagttttcataatcctgcggcacaagacaaaacgaactttttagaacaatggatatcaatttgtcatttcacttttgaatatagctg----ttattttttttgggtacaagtatagctgttattcgtcacaactgaagccatgtaaatagtagaactaacctcgtatagtggttccccatccacaactacccatggaacatacttatgaggaggctgcagagcattcgtttcagcggcatacttgagctccagctgcataaaaatggtaacttctgcttgagaaggtgttggccaaacgatgattcatagatcaagaagttatctgtcacatctttttgactatctggagacacattttgcatgtttcgcaataatcgaaaacaaaacttttgataatttatcttaaaagacagttgaatattcagaagtaatacgttggtagttccataatactgcttttgta--------------------------------------------------------------------------------
>_R_Jupunba_idiopoda_Quesada_1718@NODE_1_length_818_cov_50.318489
-------------------------------------------------------------------------------------------------------------------------------------------------------------------------------acaaacgaaccattctcataactaatcacatggctaatactcattgtttggtgatgttcaagaaataactccgtgttcggtcaatactagtaatttgttttgtgggaaataatagagtacatttttggtgtaaaacagtaaaagctaattcgaaatattcatttttttttgtgccaacactcatcttcatagataagtaaatcaagtagtttgaggtggcacttatggttgcattcacaaacaccccaatagtttgatgatcgagtgctatcacatcgacaaaccacttcgaaatcatacaggattggcacatctatattgctcctgccatgttcatccgagttatccatgatgcaacggtggaccgtagtagttcccataagttgggcagccctgattcattatcacagactgaatgcttaggcttcgcatccaccatttgaatagtatcaagtgatacttggctgcaactcttgggtatattagtgccttcatacgctttacaaatatagcttataaagttttcataatcctgccgcacaagacaaaacgaactttttagaacaatggatatcaatttgtcatttcacttttgaatatagctgtta---tttttttttgggtacaagtatagctgttattcgtcacaactgaagccatgtaaatagtagaactaacctcgtatagtggttccccgtccacaactacccatggaacatacttatgaggaggctgcagagcattcgtttcagcggcatacttaagctccagctgcataaaaatggtaacttctgcttgagtaggtgttggccaaacgatga-------------------------------------------------------------------------------------------------------------------------------------------------------------------------------------------------------------------------------------------------
>_R_Jupunba_langsdorfii_Ribeiro_728@NODE_1_length_1459_cov_58.141100
atcagagtcctcattgccaagaaccagagtatagatatagaaagagaaataagattctcttgagctcaagctgcttcattactgttcaggggtgtacattatataaagataatactctaagtgtcacgttggccggaaaaaaaaactctaaaagtgttacgtgtacttggttataacaaacgaaccattctcataactaatcacatggctaatactcattgtttggtgatgttcaagaaataactccgtgttcggccaatactagtaatttgttttgtgggaaataatagagtacatttttggtgtaaaacagtaaaagctaattcgaaatattcc-ttttttttgtgccaacactcatcttcatagataagtaaatcaagtagtttgaggtggcacttatggttgtattcacaaacaccccaatagtttgatgatcgagtgctatcacatcgacaaaccacttcgaaatcatacaggattggcacatctatattgctcctgccatgttcatccgagttatccatgatgcaacggtggaccttagtagttcccataagttgggcagccctgattcattatcacagactgaatgcttaggcttcgcatccaccatttgaatagtatcaagtgatacttggctgcaacttttgggtatattagtgcctttatacgctttacaaatatagcttataaagttttcataatcctgcggcacaagacaaaacgaactttttagaacaatggatatcaatttgtcatttcacttttgaatatagctgtt--tttttttttttgggtacaagtatagctgttattcgtcacaactgaagccatgtaaatagtagaactaacctcgtatagtggttccccatccacaactacccatggaacatacttatggggaggctgcagagcattcgtttcagcggcatacttgagctccagctgcataaaaatggtaacttctgcttgagaaggtgttggccaaacgatgattcatagatcaaaaagttatctgtcacatctttttgactatctggagacacattttgcatgtttcgcaataatcgaaaacaaaacttttgataatttatcttaaaagacagttgaatattcagaagtaatacgttggtagttccataatactgcttttgtaaatggttgtagactagcaacaaaggagcacggagtcttgtatcagtagacagtgagtcaaagcaacaaaacaaggaccat
>_R_Jupunba_limae_Iganci_261@NODE_1_length_1604_cov_50.745252
atcagagtcctcattgccaagaaccagagtatagatatagaaagagaaataagattctcttgagctcaagctgcttcattactgttcaggggtgtacgttatatagagataatactctaagtgtcacgttggccaaaaaaaaaaaactcttaagtgtcacgtatacttggttataacaaacgaaccattctcataactaatcacatggctaatactcattgtttggtgatgttcaagaaataactccgtgttcggccaatactagtgatttgttttgtgggaaataatagagtacatttttggcgtaaaacagtaaaagctaattcgaaatattcc-ttttttttttgccaacactcatcttcatagataagtaaatcaagtagtttgaggtggcacttatggttgtattcacaaacaccccaatagtttgatgatcgagtgctatcacatcgacaaaccacttcgaaatcatacaggattggcacatctatattgctcctgccatgttcatccgagttatccatgatgcaacggtggaccttagtagttcccataagttgggcagccctgattcattatcacagactgaatgcttaggcttcgcatccaccatttgaatagtatcaagtgatacttggctgcaactcttgggtatattagtgcctttatacgctttacaaatatagcttataaagttttcataatcctgcggcacaagacaaaacgaactttttagaacaatggatatcaatttgtcatttcacttttgaatatagctgttt-tttttttttttgggtacaagtatagctgttattcgtcacaactgaagccatataaatagtagaactaacctcgtatagtggttccccatccacaactacccatggaacgtacttatgaggaggctgcagagcattcgtttcagcggcatacttaagctccagctgcataaaaatggtaacttctgcttgagaaggtgttggccaaacgatgattcatagatcaaaaagttatctgtcacatctttttgactatctggagacacattttgcatgtttcgcaataatcgaaaacaaaacttttgataatttatcttaaaagacagttgaatattcagaagtaatacgttggtagttccataatactgcttttgtaaatggttgtagactagcaacaaa-gagcacggagtcttgtatcagtagacagtgaatcaaagcaacaaaacaaggaccat
>_R_Jupunba_oppositifolia_Liegier_16014@NODE_1_length_782_cov_58.524823
---------------------------------------------------------------------------------------------------------------------------------------------------------------------------------------------------------------------------------------------------ctccgtgttcggccaatactagtaatttgttttgtgggaaataatagagtacatttttggtgcaaaacagtaaaagctaattcgaaatattcc-ttttttttgtgccaacactcatcttcatagataagtaaatcaagtagtttgaggtggtacttatggttgtattcacaaacatcccaatagtttgatgatcgagtactatcacatcgacaaaccacttcgaaatcatacaggattggcacatctatattgctcctgccatgttcatccgggttatccatgatgcaacggtggaccttagtagttcccataagttgggcatcgctgattcattatcacaggctgaatgcttaggcttcgcatccaccatttgaacagtatcaagtgatacttggctgcaacttttgggtatattagtgcctttataagctttacaaatatagcttataaagttttcataatcctgcggcacaagaaaaatccaactttttagaacaatggatatcaatttgtcatatcacttttttgtatagcggttattttttttgtttgggtacatgtatagctgttattcattacaactgaagccatgtacatagtagaactaacctcatatagtggttccccatccacaactacccatggaacatacttatgaggaggctgcagagcattcgtttcagcggcatacttaagctccagctgcataaaaatggcaagttctgcttgagaaggtgttggccaaacgatgattcatagatcaaaaggttatctgtcacgtc-------------------------------------------------------------------------------------------------------------------------------------------------------------------------------------------------------------------
>_R_Punjuba_killipii_Palodorios_6252@NODE_1_length_723_cov_33.529412
---------------------------------------------------------------------------------------------------------------------------------------------------------------------------------aaactaaccattctcataactaatcacatagctaatactcattgcttggtgatgttcaagaaataactccgtgttcggccaatactagtaatctgttttgtgggaaataatagagtacatttttggtgtaaaacagtaaaagctaattcgaaatattcc-ttttttttgtgccaacactcatcttcatagataagtaaatcaagtagtttgaggtggcaattatggttgtattcacaaacaccccaatagtttgatgatcgagtactatcacatcaacaaaccacttcgaaatcatacaggattggcacatctatattgctcctgccatgttcatccgagttatccatgatgcaacggtggaccttagtagttcccataagttgggcatcgctgattcattatcacaggctgaatgcttaggcttcgcatccaccatttgaatagtatcaattgatacttggctgcaacttttgggtatattagtgccattataagctttacaaatatagcttataaagttttcataatcctgcggcacaagaaaaatccaactttttagaacaatggatatcaatttgtcatttcacttttgtgtatagctgtta-tttttttgtttgggtacatgtatagctgttattcatcacaactgaagccatgtaaatagtagaactaacctcatatagtggttccccatccacaactacccatggaacatacttatga-----------------------------------------------------------------------------------------------------------------------------------------------------------------------------------------------------------------------------------------------------------------------------------------------------------------------------------------------
>_R_Punjuba_lehmannii_Escobar_7465@NODE_1_length_1158_cov_39.974098
------------------------------------------------ataatattctcttgacctcaagctgcttcattactgttcaggggtgtacattatatagagataatactc--agtgtcacgttggccacaacaaaaaaatactctagtgtcacgtgtacatggttataacaaactaaccattctcataactaatcacatagctaatactcattgcttggtgatgttcaagaaataactccgtgttcggccaatactagtaatctgttttgtgggaaataatagagtacatttttggtgtaaaacagtaaaagctaattcgaaatattcc-ttttttttgtgccaacactcatcttcatagataagtaaatcaagtagtttgaggtggcaattatggttgtattcacaaacaccccaatagtttgatgatcgagtactatcacatcaacaaaccacttcgaaatcatacaggattggcacatctatattgctcctgccatgttcatccgagttatccatgatgcaacggtggaccttagtagttcccataagttgggcatcgctgattcattatcacaggctgaatgcttaggcttcgcatccaccatttgaatagtatcaagtgatacttggctgcaacttttgggtatattagtgccattataagctttacaaatatagcttataaagttttcataatcctgcggcacaagaaaaatccaactttttagaacaatggatatcaatttgtcatttcacttttgtgtatagctgtta-tttttttgtttgggtacatgtatagctcttattcatcacaactgaagccatgtaaatagtagaactaacctcatatagtggttccccatccacaactacccatggaacatacttatgaggaggctgcagagcattcgtttcagcggcatacttgagctccagctgcataaaaatggtaacttctgcttgagaaggtgttggccaaacgatgattcatagatcaaaaagttatctgtcacgtctttttgactatctggagacacattttgcacgtttcgcaataattgaaaacaaaacttttgataatttatcttaaaagacagttgaatattcagaagtaatacgttggtagttccataatactgcttttgtaaatggttgtagactagcaacaaaggagcacggagtcttgtatcagtagacag----------------------------
