# Supplementary material for: A new generic circumscription of Hydrochorea (Leguminosae, Caesalpinioideae, mimosoid clade) with an amphi-Atlantic distribution
Source: PhytoKeys. 2022 Aug 22;205:401–37. doi: 10.3897/phytokeys.205.82775 (PMC9849043; doi:10.3897/phytokeys.205.82775)
Supplement: Supplementary material 1 — Supplementary data file S1 [file phytokeys-205-401_article-82775__-s001.zip › RBH3_m6058_comp21752_c0_seq1.aln-cln]

>Acacia_rostellifera_Murphy_466@NODE_1_length_1386_cov_199.101604
--------cctctgaggtgctcattaccatggccccatcaacatttagtttcacccaaccattatccggggt-------gtttgaagctatctcaaccaaccaatttaacttcttgaatctaataattaagaagaaaagcgattgacaacttccaacctgttggtaaaacatactttactaaagggggaaaaatcgaaaatgaagtaataaaacttattgactttacgaaagagagtcttcatc--caaaaaaaaaaaaaaactttacgacaaagagatttgagcctttaaataaaattgtgaactacaaaatgtgccaaatggacaaacgggaacaagaagttgcattcatttcttgaaagctacaagtgctggaaatccaagagagttcaacagcaacataacaatacataatcagaggcaagatagcaaatagcatgctctacttactctatcccacaagaagagtccttttaagatt-----gatcaaatattaacagtctagccttctaataaaacttgatcgaaattccagtctctgacaatgtccctcctcactgcacgactacgtacaagccggggagtacccggcatctcttcattacttaaaacaccaggatgcggggcaactttggacgaagaagacgatgatgcaataaatgtgttcattgtatgagatggaaatgatgatttcttggttaagcagttggaaatagcataacatctcccctcattttctgcacttgagacggagtaactcctgaaagagtgtgatggtgatggactttccacactctggcacacaagacatgccagactcatcttcggctctgtcaccctcctgctgcaatttgtcttacatatatcaatgcatgttcagagtatgggaagaacaatgcaatcaaaatactaattccaatcctcaaccttcataaagatgaatgctaatagtgtatttggtaaagactagagggaaaaatacaagagtgtaaaaatcaattatagatcccttgcacagtcaatcaattatagatcagtaatgaatgtaagcgattcaatcggtcaaaatacattcaaccacattacctaaagcactaaaatccataggaagccatattattctatgaacaatgtaactcacttcaaactccatataaaaatgggcacagcatctagctgtatatgtaaggctcacttcaatacaaaaatacaaccctattttcagtaaagcttcagttgtttctttagagtttattatcagataaacaagtatgaaaaataactgaagcagccaacactgagcaatatgtaactcaataagcatagcc
>Afrocalliandra_redacta_Germishuizen_5585@NODE_1_length_1094_cov_256.048181
gtttctgtctgttataacattgttaa------------------------------------------------------------------------------------------------------------------------------aaaagaaatcaataaatcatactccacaaaacagggaagaaacaaaaatgaagtaataaaacttatt----------------------------------------taactttgagaaaaagaaatttgaacctcgaaataaaattgtgaactacaaaaagtgccaaatgaacaaacaggaacaaaatgttgcattaatttctcgaaagctacaaggggtgaaaatccatgagagttcaacagcaacataacaatacattatcagaggcaacgtagcaaatagcatgctctacttacgctatcccacaataagagtccttttaaggtttcttctatccaatattaacagtctagccttctaataaaacttgatcgaaattccagtccctgacaatgtccctcctcactgcacgactacgtacaagccggggagtacccggcatctcttcatttcttaaaacaccaggatgtggggcgactttagatgatgatgatgatgatgcaataaatgtgttcatagtatgaggtggaaatgatgatttcttggttaagcagttgggaatagcataacatcttccctcattttctgcacttgagacggagtaactcctgaaagagtgtgatggtgatggactttccacactctggcacacaaggcatgccagactcatcttcagctctaacaccttccggctgtaattagtgttaaaaatatcaatgtgtgttcagagtatgagaagagcagtgcaatcaaattactaattccaatcatgaccctttataaagatgaatgctaatagtgtgagtggtaaagtctagag-aaaaaataagactgtgtaaaaatcaattatagatcccttgcacagtcaatcaattatagatcaattatgaatgcgtagttatcaattgcggatgacgcggacgacc--------------------------------------------------------------------------------------------------------------------------------------------------------------------------------------------------------------------------------------------------------c
>Afrocalliandra_redacta_Germishuizen_5585@NODE_4_length_689_cov_58.248366
---------------------------------------------------------------------------------------------------------------------------------------------------------------------------------------------------------------------------------------------------------------------------------------------------------------------------------------------------------------------------------------------------------------------------------------------------aaatatacaagtttgtatcttatatacaaaaatttt---------gaattgaatggaagattatatttttattcttccaataaaacttgatcgaaatttcagtctctgaaaatgtccctcctcactgcacgactactacca-----------ccccggcatctcttcatttcttaaaacacctggatgtggggcgactttagat---gatgccgatgatgcaataaatgtgttcatagtatgaggtggaaatgatgacttcttggttaagcagttggaatgcacataacaccttccctcattttctgcacttgagacgggataactcctgaaagattttgatggtgatggactttccaaacgctggcacacaaggcatgccagactcatcttcagctctaacacgctctgg-------ttttgttaaacatatcaatgcgtgttcagagtatgagtagagcagtgcaatcaaattgctaattccaatcatgaccccttataaagatgaatggtaatagtgtgtgtggtaaagtctagagaaaaa---ataagactgtaaaaatcaattatagatcccttgcacagtcaatcaattatagatcagttatgactgtaagcgattcaattggtcaaaatacatccaaccacattacctaaagcagtaaaatccataggaaaccatattaatcta------------------------------------------------------------------------------------------------------------------------------------------------------------------------------------------------------------
>Albizia_coripatensis_Hughes_2433@NODE_1_length_1022_cov_291.838095
--------------------------------------------------------------------------------------------------------------------------------------------------------------------------------------------------------------------------------------------------------------------------------------------------------------------------tgccaaatggacaaacgggaacaagaagttgcattaatttcttgaaagctacaagtgctggaaatccaagagagttcgacagcaacataacaatacataatcagaggccaggtagcaaatagcatgctctacttactctatcccacaagaagagtccttttaaggtttcttctatcaaatattaacagtctagccttctaataaaacttgatcgaaattccagtctcggacaatgtccctcctcactgcacgactacgtacaagccggggagtacctggcatctcttcattacttaaaacaccaggatgcggggcaactttagacgacgacgacgatgatgcaataaatgtgttcattgtatgagatggaaatgatgatttcttggttaagcagttggaaatagcataacatcttccctcattttctgcgcttgagacggagtaactcctgaaagagtgtgatggtgatggactttccacattctggcacacaagacatgccagactcatcttcggctctgacaccctcctgctgcaatttgtgttacatatatcaatgcatgttcagagtatgggaagaacaatgcaatcaaaatactaattccaatcctcaacctttataaagatgaatgctaatagtgtatttggtaaagtgtagagggaaaaatacaagagtttaaaaatcaattatagatcccttgcacagtcaatcaattatagatcagtaatgaatgtaagcgattcaatcggtcaaaatacattcaaccacattacctaaagcagtaaaatccataggaagccatattattctatgaataatgtaactcacttcgaactccatataaaaatgggcacaacatctagctgtatatataaggctcacctcaatacaaaaatacaaacctattttcagtacagcttcagttgattgtctagagtttattatcagataaacaagtatgaaaaataactgaagcagccaacactcagcaatatgtaactcaataagcatagc-
>Albizia_glabripetala_Lewis_1652@NODE_1_length_814_cov_83.059701
--------------------------------------------------------------------------------------------------------------------------------------------------------------------------------------------------------------------------------------------------------------------------------------------------------------------------------------------gaacaagaagttgcattaatttcttgaaagctacaagtgctggaaatccaacagagttcaacagcaacataacaacacataatcagaggccaggtagcaaatagcatgctctacttactctgtcccacaagaagagtccttttaaggtttcttctatcaaatattaacaatctagccttctaataaaacctgatcgaaattccagtctctgacaatgtccctcctcactgcacgactacgtacaagccggggagtacccggcatctcttcattacttaaaacaccaggatgtggggcaactttagat---gacgacgacgacgcaataaatgtgttcattgtatgagatggaaatgatgatttcttggttaagcagttggaaatagcataacatcttccctcattttctgcacttgagacggagtaactcctgaaagagtgtgatggtgatggactttccacattctggcacacaagacatgccagactcatcttcggctctgacaccctcctgctgcaatttgcgttacatatatcaatgcatgttcagagc-----------------atcaaaatactaattccaatcctcaacctttataaagatgaatgctaatagtgtatttggtaaagtgtagagggaaatatacaagagtgtaaaaatcaattatagatcccttgcacagtcaatcaattatagatcagtaatgaatttaagcgattcaatcggtcaaaatacattcaaccacattacctaaagaagtaaaatccataggaagccatattattctatgaataatgtaactcacttcaaactccatataaaaatggg--------------------------------------------------------------------------------------------------------------------------------------------------------------------
>Albizia_inundata_Wood_26530@NODE_1_length_814_cov_375.275362
----------------------------------------------------------------------------------------------------------------------------------------------------------------------------------------------------------------------------------------------------aaaaaaaaaaaaaaaaaaccttacgaaaaagagatttaagcctttaaataaaattgtgaactacaaaatgcgccaaatggacaaacgggaacaagaagttgcattaatttcttgaaagctacaagtgctggaaatccaagagagttcaacagcaatataacaatacataatcaaaggccaggtagcaaatagcatgctctacttactctatcccacaagaagagtccttttaaggtttcttctatcaaatattaacagtctagccttctaataaaacttgatcgaaattccagtctctgacaatgtccctcctcaccgcacgactacgtacaagccggggagtacctggcatctcttcattacttaaaacaccaggatgtggggcaactttagac---gacgacgacgacgcaataaatgtgttcattgtatgagatggaaatgatgatttcttggttaagcagttggaaatagcataacatcttccctcattttctgcacttgagacggagtaactcctgaaagagtgtgatggtgatggactttccacactctggcacacaagacatgccagactcatcttcggctctgacaccctcccgctgcaatttgtgttacatatatcaatgcatgttcagagc-----------------atcaaaatactaattcaaatcctcaacctttataaagatgaatgctaatagtgtatttggtaaagtgtagagggaaaaatac--gagtgtaaaaatcaattatagatcccttgcacagtcaatcaattatatatcagtaatgaatgtaagcgattcaatcgttcaaaatacattcaac----------------------------------------------------------------------------------------------------------------------------------------------------------------------------------------------------------------------------------------------------------
>Albizia_multiflora_Hughes_3090@NODE_1_length_614_cov_185.096834
-----------------------------------------------------------------------------------------------------------------------------------------------------------------------------------------------------------------------------------------------------------------------------------------------------------------------atgcgccaaatggacaaacgggaacaagaagttgcattaatttcttgaaagctacaagtgctggaaatccaagagagctcaacagcaacataacaatacataatcagaggccaggtagcaaatagcatgctctacttactctatcccacaagaagagtccttttaaggtttcttctatcaaatattaacagtctagccttctaataatacttgatcgaaattccagtctctgacaatgtccctcctcactgcacgactacgtacaagccggggagtacctggcacctcttcattacttaaaacaccaggatgtggggcaactttagac---gacgacgacgacgcaataaatgtgttcattgaatgagatggaaatgatgatttcttggttaagcagttggaaatagcataacatcttccctcattttctgcacttgagacggaataactcctgaaagagtgtgatggtgatggactttccacattctggcacacaagacatgccagactcatcttcggctctgacaccctcctgctgcaatttgtgttacatatatcaatgcatgttcagagc-----------------atcaaaatactaattccaatcctcaacctttataaagatgaa--------------------------------------------------------------------------------------------------------------------------------------------------------------------------------------------------------------------------------------------------------------------------------------------------------------------------------------------------------------------------------------------------
>Albizia_niopoides_Simon_1601@NODE_1_length_1021_cov_217.424788
---------------------------------------------------------------------------------------------------------------------------------agaagaaaagagacagataacttgcaacctgttggtaaaacatactttacaaaaggggaaaaaattgaaaatgaattaataaaacttattaactttacgaaagagagtcttc----------aaaaaaaaaaaaatttcgaaaaagagatttaagcctttaaataaaattgtgaactacaaaatgcgccaaatggacaaacgggaacaagaagttgcattaatttcttgaaagctacaagtgctggaaatccaagagagttcaacagcaacataacaacacataatcagaggcgaggtagcaaatagcatgccctacttactctatcccacaagaagagtccttttaaggtttcttctatcaaatattaacagtctagccttctaataaaacttgatcgaaattccagtctctgacaatgtccctcctcactgcacgactacgtacaagccggggagtacctgacatctcttcattacttaaaacaccaggatgtggggcaactttagac---gacgacgatgatgcaataaatgtgttcattgaatgagatggaaatgatgatttcttggttaagcagttggaaatagcataacatcttccctcattttctgcacttgagacggagtaactcctgaaagagtgtgatggtgatggactttccacactctggcacacaagacatgccagactcatcttcggctctgacaccctcccgctgcaatttgtgttacatatatcaatgcatgttcagagc-----------------atcaaaatactaattccaatcctcaacctttataaagatgaatgctaatagtgtatttggtaaagtgtagagggaaaaataca--agtgtaaaaatcaattatagatcccttacacagtcaatcaattatagatcagtaatgaatgtaagcgattcaatcggtcaaaatacattcaaccacattatctaaagcagtaaaatccataggaagccatattattctatgaataatgtaactcacttcaaactccatataaaaatgggcacaacatctagtggt----------------------------------------------------------------------------------------------------------------------------------------------------
>Albizia_subdimidiata_var_minor_Gorts_341@NODE_1_length_966_cov_34.035996
-------------------------------------------------------------------------------------------------------------------------------------------------------------------------------------------gaaaaattgaaaatgaattaataaaacttattaactttacgaaagagagtcttc------------aaaaaaaaaaattacgaaaaagagatttaagcctttaaataaaattgtggactacaaaatgcgccaaatggacaaacgggaacaagaagttgcattaatttcttgaaagctacaagtgctggaaatccaagagagttcaacagcaacataacaatacataatcagaggccaggtagcaaatagcatgctctacttaccctgtcccacaagaagagtccttttaaggtttcttctatcaaatattaacaatctagccttctaataaaacctgatcgaaattccagtctctgacaatgtccctcctcactgcacgactacgtacaagccggggagtacctggcatctcttcattacttaaaacaccaggatgtggggcaactttagac---gacgacgatgatgcaataaatgtgttcattgtatgagatggaaatgatgatttcttggttaagcagttggaaatagcataacatcttccctcattttctgcacttgagacggagtaactcctgaaagagtgtgatggtgatggactttccacactctggcacacaagacatgccagactcatcttcggctctgacaccctcccgctgcaatttgtgttacatatatcaatgcatgttcagagc-----------------atcaaaatactaattccaatcctcaacctttataaagatgaatgctaatagtgtatttggtaaagtgtagagggaaaaatacaggagtgtaaaaatcaattatagatcccttgcacagtcaatcaattatagatcagtaatgaaagtaaacgattcaatcgttcaaaatacattcaaccacattacctaaagcagtaaaatccataggaagccatattattctatgaataatgtaactaacttcaaactccatataaaaatgggcacaacatctagctgtata-------------------------------------------------------------------------------------------------------------------------------------------------
>Albizia_subdimidiata_var_subdimidiata_Ferreira_210@NODE_1_length_970_cov_168.697648
--------------------------------------------------------------------------------------------------------------------------ataattaagaagaaaagcgacagacaacttgcaacctgttggtaaaacatactttaacaaaaggggaaaaattgaaaatgaattaataaaacttattaactttacgaaagagagtcttc-------------aaaaaaaaaattacgaaaaagagatttaagcctttaaataaaattgtggactacaaaatgcgccaaatggacaaacgggaacaagacgttgcattaatttcttgaaagctacaagtgctggaaatccaagagagttcaacagcaacataacaaaacataatcagaggccaggtagcaaatagcatgctctacttactctatcccacaagaagagtccttttaaggtttcttctatcaaatattaacagtctagccttctaataaaacttgatcgaaattccagtctctgacaatgtccctcctcactgcgcgactacgtacaagccggggagtacctggcatctcttcattacttaaaacaccaggatgtggggcaactttagac---gacgacgatgacgcaataaatgtgttcattgtatgagatggaaatgatgatttcttggttaagcagttggaaatagcataacatcttccctcattttctgcacttgagacggagtaactcctgaaagagtgtgatggtgatggactttccacactctggcacacaagacatgccagactcatcttcggctccgacaccctcctgctgtaatttgtgttacatatatcaatgcatgttcagagc-----------------atcaaaatactaattccaatcctcaacatttataaagatgaatgctaatagcgtatttggtaaagtggagagggaaaaatacaagagtgtaaaaatcaattatagatcccttgcacagtcaatcaattatagatcagtaatgaatgtaagcgattcaatcggtcaaaatacattcaaccacattacctaaagcagtaaaatccataggaagccatattattc--------------------------------------------------------------------------------------------------------------------------------------------------------------------------------------------------------------
>Albizia_tomentosa_Hughes_648@NODE_1_length_1046_cov_108.961816
--------------------------------------------------------------------------------------------------------------------------------------------------------------------taaaacatattttacaaaaggggaaaaaattgaaaatgaagtaataaaacttgttaactttacgaaagagtcttcatttaaaacaaaaaaagaagacactttacgaaaaagatatttaagcctttaaataaaattgtgaactacaaaatgtgccaaatggacaaaggggaacaagaagttgcactaatttcttgaaagctacaagtgctggaaatccaagagagttcaacagcaacataacaaaccataatcagaggccaggtagcgaatagcttgctttacttgctctatcccacaagaagagtcctttcaaggtttcttctatcaaatatcaacagtctagccttctaataaaacttgatcgaaattccagtctctgactatgtccctcctcactgcacgactacgtacaagccggggagtacctggcatctcttcattacttaaaagaccaggatgtggggcaactttagac---gacgacgaagacgcaataaatgtgttcattgtatgagacggaaatgatgatttcttggttaagcagttggaaatagcataacatcttccctcattttctgcacttgagacggagtaactcctgaaagagtgtgaaggtgatggactttccacgttctggcacacaagacatgccagactcatcttccgctctgacaccctcctgctgcaatttgtgttacatatatcaatgcatgttcagagc-----------------atcaaaatactaattccaatcctcaacctttataaagatgaatgctaatagtgtatttggtaaagtgtagagggaaaaatacaagagtgtaaaaatcaattatagatcccttgcacggtcaatcaattatagatcagtaatgaatgtaagcgattcaatgggtcaaaatacattcaaccacattacctaaagcagtaaaatccataggaagccatattattctatgaataatgtaactcacttcaaactccgtataaaaatgggcacaacatctacctgtatatataaggct--cttcaatacaaaaatacaaacctattttcagt------------------------------------------------------------------------------------------------------
>Balizia_leucocalyx_Aguilar_1939@NODE_1_length_1397_cov_145.676515
gtttctttcttttgtaatctcgttgattcttgattaatttaaaaagataaaaacatcttcattatttgaagcagcttgaattccaaactttgttggccaacgagtctaactttttgaatctaataattaagaagaaaagcgattgacaacctgcaacctgttggtaaaacatactttac-aaaggggaaacactcgaaaatgaagcaataaaacttgttacctttacgaaagagagtcttcacc-aaaaaaaaaaaaaaaagctttacgaaaaagagatttaaacctttaaataaaattgtgaactacaaaatgtgcaaaatggacaaacgggaacaagaagttgcattaatttcttgaaagctacaagtgctggaaatccaagagagttcaacagcaacataacaatacataatcagagggaaggtagcaaataggatgctctacttactctatcccacaagaagagtccttttaaggtttcttctatcaaatattaacagtctagccttctaataaaacttgatcgaaattccagtctctgacaatgtccctcctcactgcacgactacgtacaagccggggagtacccggcatctcttcattacttaaaacaccaggatgcggggcaactttagacgatgacgacgacgatgcaataaatgtgttcattgtatgagatggaaatgatgatttcttggttaagcagttggaaatagcataacatcttccctcattttctgcacttgagacggagtaactcctgaaagagtgtgatggtgatggactttccacactctggcacacaagacatgccagactcatcttcggctctgacaccctcctgctgcaatttgtgttacatatatcaatgcatgttcagactatgggaagaacaatgcaatcaaaatactaattccaatcctcaacctttataaagatgaatgctaatagtgtatttggtaaagtgtagagggaaaaatacaagagtgtaaaaattaattatagatcccttgcacagtcaatgaattatagatcagtaatgaatgtaagcgattcaatctgtcaaaatacattcaaccacattacctaaagcagtaaaatccataggaagccatattattctatgaataatgtaactcacttcaaactccatataaaaacgggcacaacatctagctgtatatataaggctcacttcaatacaaaaatacaaccatattttcagcacagcttcagttgattgtctagagtttattacc---------------------------------------------------------------------
>Hydrochorea_corymbosa2_Iganci_862@NODE_1_length_1186_cov_375.060124
-----------------------------------------------taaaaacatcttcattatttgaagcagcttgaattccaaacttttttggccaacgagtctaacttcttgactctaataattaagaagaaaagcgattgacaacttgcaacctgttggtaaaacatactttac-aaaggggaaaaaatcgaaaatgaagtaataaaacttgtaacctttacgaaagagagtcttcatc--aaaaaaaaaaaaaaaactttacgaaaaagagatttaagcctttaaataaaattgtgaactacaaaatgtgcaaaatggacaaacgggaacgagaagttgcattaatttcttgaaagctacaagtgctggaaatccaagagagttcaacagcaacataacaatacataatcagagggaaggtagcaaataggatgctctactaactctatcccacaagaagagtccttttaaggtttcttctatcaaatattaacagtctagccttctaataaaacttgatcgaaattccagtctctgacaatgtccctcctcactgcacgactacgtacaagccggggagtacccggcatctcttcattacttaaaacaccaggatgcggggcaactttagac---gacgacgacgacgcaataaatgtgttcattgtatgagatggaaatgatgatttcttggttaagcagttggaaatagcataacatcttccctcattttctgcacttgagacggagtaactcctgaaagagtgtgatggtgatggactttccacactctggcacacaagacatgccagactcatcttcggctctgacaccctcctgctgcaatttgtgttacatatatcaatgcatgttcagattatgggaagaacagtgcaatcaaaatactaatttcaatcctcaacctttataaagatgaatgctaatagtgtatttggtaaagtgtagagggaaaaatacaagagtgtaaaaatcaattatagatcccttgcacagtcaatcaattatagatcagtaatgaatgtaagcgattcaatcggtcaaaatacattcaaccacattacctaaagcagtaaaatccataggaagccatattattctatgaataatgtaactcacttcaaactccatataaaaatgggcacaacatctagctgtacatataaggctcacttcaatacaaaaatacaaccctatttccagtacagcttcagt-------------------------------------------------------------------------------------------
>Hydrochorea_gonggrijpii_Tillett_45696@NODE_1_length_1132_cov_137.215166
--------------------------------------------------------------------------attgaattccaaacttttttggccaacgagtctaacttcttgactctaataattaagaagaaaagcgattgacaacttgcaacctgttggtaaaacatactttac-aaaggggaaaaaatcgaaaatgaagtaataaaacttgcaacctttacgaa--agagtcttcatc-aaaaaaaaaaaaaaaaactttacgaaaaagagatttaagcctttaaataaaattgtgaactacaaaatgtgcaaaatggacaaacgggaacaagaaattgcattaatttcttgaaagctacaagtgctggaaatccaagagagttcaacagcaacataacaatacataatcagagggaaggtagcaaataggatgctctacttactctatcccacaagaaaagtccttttaaggattcttctatcaaatattaacagtctagccttctaataaaacttgatcgaaattccagtctctgacaatgtccctcctcactgcacgactacgtacaagccggggagtacccggcatctcttcattacttaaaacaccaggatgcggggcaactttagac---gacgacgacgatgcaataaatgtgttcattgtatgagatggaaatgatgatttcttggttaagcagttggaaatagcataacatcttccctcattttctgcacttgagacggagtaactcctgaaagagtgtgatggtgatggactttccacactctggcacacaagacatgccagactcatcttcggctctgacaccctcctgctgcaatttgtgttacatatatcaatgcatgttcagattatgggaagaacaatgcaatcaaaatactaattccaatcctcaacctttataaagatgaatgctaatagtgtatttggtaaagtgtagagggaaaaatacaagagtgtaaaaatcaattatagatcccttgcacagtcaatcaattatagatcagtaatgaatgtaagcgattcaatcggtcaaaatacattcaaccacattacctaaagcagtaaaatccataggaagccatattattctatgaataatgtaactcacttcaaactccatataaaaatgggcacaacatctagctgtacatataaggctcacttcaatacaaaaatac---------------------------------------------------------------------------------------------------------------------
>Jupunba_abbottii_Zanoni_21220@NODE_1_length_918_cov_118.087990
----------------------------------------------------------------------------------------------------------------------------------------------------------------------------------------------------------------------------------cgaaagagagtcttcatc----aaaaaaaaaaaaaactttacgaaaaagagatttaagcctttaaataaaattgtgaactacaaaatgtgcaaaatggacaaacgggaacaagaagttgcattaatttcttgaaagctacaagtgctggaaatccaagagagttcaacagcaacataacaatacataatcagagggaaggtagcaaataggatgctctacttactctatcccacaagaagagtccttttaaggtttcttctatcaaatattaacagtctagccttctaataaaacttgatcgaaattccagtctctgacaatgtctctcctcactgcacgactacgtacaagccggggagtacccggcatctcttcattacttaaaacaccaggatgcggggcaactttagac---gacgatgacgatgcaataaatgtgttcattgtatgagatggaaatgatgatttcttggttaagcagttggaaatagcataacatcttccctcattttctgcacttgagacggagtaactcctgaaagagtgtgatggtgatggactttccacactctggcacacaagacatgccaaactcatcttcggctctgacaccctcctgctgcaatttgtgttacatatatcaatgcatgttcagagtatgggaagaacaatgcaatcaaaatactaattccaatcctcaacctttataaagatgaatgctaatagggtatttggtaaagtgtagagggaaaaatacaagagtgtaaaaatcaattatag-tcccttgcacagtcaatcaattatagatcagtaatgaatgtaagcgattccatcggtcaaaatacattcaaccacattacctaaagcagtaaaatccatagcaagccatattattctataaataatgtaactcacttcaaact-----------------------------------------------------------------------------------------------------------------------------------------------------------------------------------
>Jupunba_barbouriana_Iganci_847@NODE_1_length_1452_cov_177.800000
gttcctttcttttgtaatttcgttgattcttgattaatttaaaaagataaaaacatcttcattatttgaagcagcttgaattccaaacttttttggccaacgagtctaacttcttgaatctaataattaagaagaaaagcgattgac-acttgcaacctgttggtaaaacatactttac-aaaggggaaaaaatcgaaaatgaagtcataaaacttgtaacctttacgaaagagagtcttcatt-----aaaaaaaaaaaaactttacg-aaaagagatttaagcctttaaataaaattgtgaactacaaaatgtgcaaaatggacaaacgggaacaagaagttgcattaatttcttgaaagctacaagtgctggaaatccaagagagttcaacagcaacataacaatacataatcagagggaaggtagcaaataggatgctctacttactctatcccacaagaagagtccttttaaggtttcttctatcaaatattaacagtctagccttctaataaaacttgatcgaaattccagtctctgacgatgtccctcctcactgcacgactacgtacaagccggggagtacccggcatctcttcattacttaaaacaccaggatgcggggcaactttagac---gacgacgatgatgcaataaatgtgttcattgtatgagatggaaatgatgatttcttggttaagcagttggaaatagcataacatcttccctcattttctgcacttgagacggagtaactcctgaaagagtgtgatggtgatggactttccacactctggcacacaagacatgccagactcatcttcggctctgacacccccctgctgcaatttgtgttacatatatcaatgcatgttcagagcatgggaagaacaatgcaatcaaaatactaattccaatcctcaacctttataaagatgaatgctaatagtgtatttggtaaagtgtagagggaaaaatacaagagtgtaaaaatcaattatagatcccttgcacagtcaatcaattatagatcagtaatgaatgtaagcgattcaatcggtcaaaatacattcaaccacattacctaaagcagtaaaatccataggaagccatattattctatgaataatgtaactcacttcaaactccatataaaaatgggcacaacatctagctgtatatataaggctcacttcaatacaaaaatacaacccttttttcagtacagcttcagttgattgtctagagtttattatcagataaacaagtatgatgaataactgaagcagccaacactgagtaatatgtaactcaataagcat----
>Jupunba_filamentosa_Lima_7487@NODE_1_length_1672_cov_94.128527
gtttctatcttttgtaatctcgttgattcttgattaatttaaagagataaaaacatcttcattatttgaagcagcctgaattccaaacttttttggccaacgagtctaacttcttgaatctaataattaagaagaaaagcgattgacaacttgcaacctgttggtaaaacatactttacaaaaggttaaaaaatcgaaaatgaagtaataaaacttgtgaactttacgaaagagagtcttcatc---aaaaaaaaaaaaaacctttacgaaaaagagatttaagcctctaaataaaattgtgaactacaaaatgtgcgaaatggacaaacgggtacaagaagttgcattaatttcttgacagctacaagtgctggaaatccaagagagttcaacagcaacataacaatacataatcagagggaaggtagcaaatagcatgctctacttagtctatcccac---aagagtccttttaaggtttcttctatcaaatattaacagtctagccttctaataaaacttgatcgaaattccagtctctgacaatgtccctcctcactgcacgactacgtacaagccggggagtacccggcatctcttcattacttaaaacaccaggatgcggggcaactttagatgacgacgatgacgacgcaataaatgtgttcattgtatgagatggaaatgatgatttcttggttaagcagttggaaatagcataacatcttccctcattttctgcacttgagacggagtaactcctgaaagagtgtgatggtgatggactttccacactctggcacacaagacatgccagactcatcttcggctctgacaccctcctgctgcaatttgtgttacatatatcaaagcatgttcagagtatgggaagaacaatgcaatcaaaatactaattccaatcctcaacctttataaagatgaatgctaatagtgtatttggta---tgtagagggaaaaatacaagagtgtaaaaatcaattatagatcccttgcacagtcaatcaattatagatcagtaatgaatgtaagcgattcaatcggtcaaaatacattcaaccacattacctaaagaagtaaaatccataggaagccatattattctgtgaataatgtaactcacttcaaactccatataaaaatgggcacaacatctagctgtatatataaggctcacttcaatacaaagatacaaccctaatttcagtacagcttcagttgactggctagagtttattatcagataaacaagtatgataaataactgaagcagccaacactgagcaatatgtaactcaataagcatagcc
>Jupunba_floribunda_Iganci_883@NODE_1_length_1542_cov_107.163823
gttcctttcttttgtaatctcgttgattcttgattaatttaaaaagataaaaacatcttcattatttgaagcagcctgaattccaaacttttttggccaacgagtctaacttcttgaatctaataattaagaagaaaagctattgacaacttgcaaccagttggtaaaacatactttacaaaaggggaaaaaatcgaaaatgaagtaataaaacttgtgaactttacgaaagagagtcttcatc--aaaaaaaaaaaaaaaaactttcgaaaaatagatttaagcctctaaataaaattgtgaactacaaaatgtgcgaaatggacaaacgggtacaagaagttgcattaatttcttgaaagctacaagtgctggaaatccaagagagttcaacagcaacataacaatacataatcagagggaaggaagcaaatagcatgctctacttagtctatcccac---aagagtccttttaaggtttcttctatcaaatattaacagtctagccttctaataaaacttgatcgaaattccagtctctgacaatgtccctcctcactgcacgactacgtacaagccggggagtacccggcatctcttcattacttaaaacaccaggatgcggggcaactttagacgacgacgacgacgacgcaataaatgtgttcattgtatgagatggaaatgatgatttcttggttaagcagttggaaatagcataacatcttccctcattttctgcacttgagacggagtaactcctgaaagagtgtgatggtgatggactttccacactctggcacacaagacatgccagactcatcttcggctctgacaccctcctgctgcaatttgtgttacatatatcaatgcatgttcagactatgggaagaacaatgcaatcaaaatactaattccaatcctcaacctttataaagatgaatgctaatagtgtatttggtaaagtgtagagggaaaaatacaagagtgtaaaaatcaattatagatcccttggacagtcaatgaattatacatcagtaatgaatgtaagcgattcaatcggtcaaaatacattcaaccacattacctaaagcagtaaaatccataggaagccatattattctatgaataatgtaactcacttcaaactccatataaaaatgggcacaacatctagctgtatatataaggctcacttcaatacaaaaatacaaccatattttcagtacagcttcagttgattgtctagagtttattatcagaaaaacaactatgataaataactgaagcagccaacactgagtaatatgtaactcaacaagcatagcc
>Jupunba_idiopoda_Quesada_1718@NODE_1_length_963_cov_99.454853
-------------------------------------------------------------------------------------------------------------------------------------------------------------------------------------------------------------------------tgaactttacgaaagagagtcttcataaaaaaataataaaaaaaaaattacgaaaaagagatttaagcctctaaataaaattgtgaactacaaaatgtgcgaaatggacaaacgggtacacgaagttgcattaatttcttgaaagctacaagtgctggaaatccaagagagttcaacagcaacataacaatacataatcagagggaaggtagcaaataggatgctctacttactctatcccacaagaagagtccttttaaggtttcttctatcaaatattaacagtctagccttctaataaaacttgatcgaaattccagtctctgacaatgtccctcctcactgcacgactacgtacaagccggggagtacccggcatctcttcattacttaaaacaccaggatgcggggcaactttagac---gacgacgacgatgcaataaatgtgttcattgtatgagatggaaatgatgatttcttggttaagcagttggaaatagcataacatcttccctcattttctgcacttgagacggagtaactcctgaaagagtgtgatggtgatggactttccacactctggcacacaagacatgccagactcatcttcggctctgacaccctcctactgcaatttgtgttacatatatcaatgcatgttcagagtatgggaagaacaatgcaatcaaaatactaattccaatcctcaacctttataaagatgaatgctaatagtgtatttggtaaagtgtagagggaaaaatacaagagtgtaaaaatcaattatagatcccttgcacagtcaatgaattatggatcagtaatgaatgtaagcgattcaatcggtcaaaatacaatcaaccacattacctaaagcagtaaaatccataggaagccatattattgtatgaataatgtaactcacttcaaactccatatagaaatgggcacaacatctagctg-----------------------------------------------------------------------------------------------------------------------------------------------------
>Jupunba_laeta_Mori_25147@NODE_1_length_1026_cov_43.559536
--------------------------------------------------------------------------------------------------------------------aatctaataattaagaagaaaagcgatcgacaacttgcaccctgttggtaaaacatactttacaaaaggaaaaaaaatccaaaatgaagtaataaaacttattaattttacgaa--agagtcttcatcaaaaaaaaaaaaaaaaaacttaacgaagaagagatttaagcctttaaataaaattgtaaactacaaaatgcgccaaatggacaaacgggaacaagaagttgcattaatttcttgaaagctacaagtgctggaaatccaagagagttcaacagcaacataacaatacataatcagaggcaaggtagcaaatagcatgctctacttactctatcccacaagaagagtccttttaaggtttcttctatcaaatattaacagtctagccttctaataaaacttgatcgaaattccagtctctgacaatgtccctcctcactgcacgactacgtacaagccggggagtacccggcatctcttcattacttaaaacaccaggatgcggggcaactttagac---gatgacgacgacgcaataaatgtgttcattgtatgagatggaaatgatgatttcttggttaagcagctggaaatagcataacatcttccctcattttctgcacttgagacggagtaactcctgaaagagtgtgatggtgatggactttccacactctggcacacaagacatgccagactcatcttcggctctgacaccctcctgctgcaatttgtgttacatatatcaatgcatgttcagtgtatgggaagaacaatgcaatcaaaatactacttccaatcctcaacctttataaagatgaatgctaatagtgcatttagtaaagtgtagagggaaaaagac--gagtgtaaaaatcaattatagatcccttgcacagtcaatcaattatagatccgtaatgaatgtaagcgattcaatcggtcaaaatacattcaaccacattacctaaagcagtaaaatccataggaagccatattattctatgaataatgtaactcacttc----------------------------------------------------------------------------------------------------------------------------------------------------------------------------------------
>Jupunba_limae_Iganci_261@NODE_1_length_1481_cov_116.024217
gtttctttcttttgtaatctcgttgattcttgattaatttaaagagataaaaacatcttcattatttgaagcagcctgaattccaaacttttttggccaacgagtctaacttcttgaatctaataattaagaagaaaagcgattgacaacttgcaacctgttggtaaaacatactttacaataggttaaaaaatcgaaaatgaagtaataaaacttgtgaactttacgaaagagagtcttcatc-aaaaaaaaaaaaaaaacctttacgaaaaagagatttaagcctctaaataaaattgtgaactacaaaatgtgcgaaatggacaaacgggcacaagaagttgcattaatttcttgacagctacaagtgctggaaatccaagagagttcaacagcaacataacaatacataatcagagggaaggtagcaaatagtatgctctacttagtctatcccac---aagagtccttttaaggtttcttctatcaaatattaacagtctagccttctaataaaacttgatcgaaattccagtctctgacaatgtccctcctcactgcacgactacgtacaagccggggagtacccggcatctcttcattacttaaaacaccaggatgcggggcaactttagatgacgacgatgacgacgcaataaatgtgttcattgtatgagatggaaatgatgatttcttggttaagcagttggaaatagcataacatcttccctcattttctgcacttgagacggagtaactcctgaaagagtgtgatggtgatggactttccacactctggcacacaagacatgccagactcatcttcggctctgacaccctcctgctgcaatttgtgttacatatatcaaagcatgttcagagtatgggaagaacaatgcaatcaaaatactaattccaatcctcaacctttataaagatgaatgctaatagtgtatttggta---tgtagagggaaaaatacaagagtgtaaaaatcaattatagatcccttgcacagtcaatcaattatagatcagtaatgaatgtaagcgattcaatcggtcaaaatacattcaaccacattacctaaagaagtaaaatccataggaagccatattattctgtgaataatgtaactcacttcaaacttcatataaaaatgggcacaacatctagctgtatatataaggctcacttcaatacaaagatacaaccctaatttcagtacagcttcagttgactggctagagtttattatcagataaacaagtatgataaataactgaagcagccaacactgagcaatatgtaactcaataagcatagcc
>Jupunba_longipedunculata_Cardona_2682@NODE_1_length_1089_cov_116.171937
-------------------------------------------------------------------------------------------------------gtctaacttcttgaatctaataattacgaagaaaagcgattgacaacttgcagccagttggtaaaacatactttacaaaaggggaaaaaatcgaaaatgaagtaataaaacttgtgaactttacgaaagagagtcttcatc-------aaaaaaaaaaactttacgaaaaatagatttaagcctctaaataaaattgtgaactacaaaatgtgcgaaatggacaaacgggtacaagaagttgcattaatttcttgaaagctacaagtgctggaaatccaagagagttcaacagcaacataacaatacataatcagagggaaggaagcaaatagcatgctctacttagtctatcccacaagaagagtccttttaaggtttcttctatcaaatattaacagtctagccttctaataaaacttgatcgaaattccagtctctgacaatgtccctcctcactgcacgactacgtacaagcctgggagtacctggcatctcttcattacttaaaacaccaggatgcggggcaactttagacgacgacgacgacgacgcaataaatgtgttcattgtatgagatggaaatgatgatttcttggttaagcagttggaaatagcataacatcttccctcattttctgcacttgagacggagtaactcctgaaagagtgtgatggtgatggactttccacactctggcacacaagacatgccagactcatcttcggctctgacaccctcctgctgcaatttgtgttacatatatcaatgcatgttcagactatgggaagaacaatgcaatcaaaatactaattccaatcctcaacctttataaagatgaatgctaatagtgtatttggtaaagtgtagagggaaaaatacaagagtgtaaaaatcaattatagatcccttgcacagtcaatgaattatagatcagtaatgaatgtaagcgattcaatcggtcaaaatacattcaaccacattacctaaagcagtaaaatccataggaagccatattattctatgaataatgtaactcacttcaaactccatataaaaatgggcacaacatctagctgtatatataaggctcactt-----------------------------------------------------------------------------------------------------------------------------------
>Punjuba_killipii_Palodorios_6252@NODE_1_length_848_cov_74.465629
-----------------------------------------------------------------------------------------------------------------------------------------------------------------------------------------------------------------------tgttaactttacgaaagagagtcttcatc-aaaaaaacaaaaaaaaactttacgaaaaagagatttaagcctttaaataaaattgtgaactacaaaatgtgcgaaatggacaaacgggaacaagaagttgcattaatttcttgaaagctacaagtggtggaaatccaagagagttcaacagcaacataacaatacataatcagagggaaggtagcaaatagcatgctctacttactctatcccacaagaagagtccttttaaggtttcttctatcaaatattaacagtctagccttctaataaaacttgatcgaaattccagtctctgacaatgtccctcctcactgcacgactacgtacaagccggggagtacccggcatctcttcattacttaaaacaccaggatgtggggcaactttagacgacgatgacgacgatgcaataaatgtgttcattgtatgagatggaaatgatgatttcttggttaagcagttggaaatagcataacatcttccctcattttctgcacttgagacggagtaactcctgaaagagtgtgatggtgatggactttccacactctggcacacaagacatgccagactcatcttcggctctgacaccctcctgctgcaatttgtgttacgtatatcaatgcatgttcagagtataggaagaacaatgcaatcaaaatactaattccaatcctcaacctttataaagatgaatgttaatagtgtatttggtcaagtgtagagggaaaaatacaagagtgtaaaaatcaattgtagatctcttgcacagtcaatcaattatagatcagtaatgaatgtaagcgattcaatcgg--------------------------------------------------------------------------------------------------------------------------------------------------------------------------------------------------------------------------------------------------------------------------
>Punjuba_lehmannii_Escobar_7465@NODE_1_length_1136_cov_102.805477
--------------------------------------------------------------------------------------------------------tctaacttcgtgaatctaataattaagaagaaaagcgatttacaacttgcaacctgttgataaaacatactttacaaaagggggaaaaatcgaaaatgaagtaataaagcttgttaactttacgaaagagagtcttcatc-aaaaaaacaaaaaaaaactttacgaaaaagaga-ttaagcctttaaataaaattg-gaactacaaaatgtgcgaaatggacaaacgggaacaagaagttgcattaatttcttgaaagctacaagtggtggaaatccaagagagttcaacagcaacataacaatacataatcagagggaaggtagcaaatagcatgctctacttactctatcccacaagaagagtccttttaaggtttcttctatcaaatattaacagtctagccttctaataaaacttgatcgaaattccagtctctgacaatgtccctcctcactgcacgactacgtacaagccggggagtacccggcatctcttcattacttaaaacaccaggatgtggggcaactttagacgacgatgacgatgatgcaataaatgtgttcattgtatgagatggaaatgatgatttcttggttaagcagttggaaatagcataacatcttccctcattttctgcacttgagacggagtaactcctgaaagagtgtgatggtgatggactttccacactctggcacacaagacatgccagactcatcttcggctctgacaccctcctgctgcaatttgtgttacgtatatcaatgcatgttcagagtataggaagaacaatgcaatcaaaatactaattccaatcctcaacctttataaagatgaatgttaatagtgtatttggtcaagtgtagagggaaaaatacaagagtgtaaaaatcaattgtagatctcttgcacagtcaatcaattatagatcagtaatgaatgtaagcgattcaatcggtcaaaatacattcaaccacattacctaaagcagtaaaatccataggaagccatattattctatgaataatgtaactcacttcaaactccatataaaaatgggcacaacatctagctgtatatataaggctcacttcaatacaaaaatacaacccttttttcagtacagcttcagttgat---------------------------------------------------------------------------------------
>_R_Afrocalliandra_redacta_Germishuizen_5585@NODE_2_length_1033_cov_228.703975
----------------------------------------------------------------------------------------------------------------------------------------------------------------------------------------------------------------------------------------------------------------------------------------caaatgtgtaaaaatatatgttgtatacaaaaattttgaattgaat-----ggaagattattttttgttgattctaataaaact-----tgattaaaatttatctctattacagaataacattatgacaatacagacaagattaagtactcaatcacacacttatcttatcttgctttgttagataatcttctcttattttatttttaatacacattaattgctctacatttcagtgaactcttctaaatccttcagtctctgacaatgtccctcctcactgcacgactacgtcaagccggggaagtacccggcatctctt-----tttaaaataccaggatgt-gggcaaccttagat---gatgacgatgatgcaataaatgtgttcagagtatgaggtggaaatgatgatttcttggttaagcagttggaaatggcataacatcttccctcattttctgcacttgagacgaagtaactcgtgaaagagagtgatggtgatggactttccacactc-ggcacacaaggcatgccagactcatcttcaactctaa-----------------------------------------------------------------------------------------------------------------------------------------------------------------------------------------------------------------------gcgattcaattggtcaaaatacatccaaccgcattacctaaagcagtaaaatccacaggaaaccatattaatctatgaataatgtaattcacttcaaactccatatagaaatgggcacaacatctggctgtatatacaaggcttacttcaatac-caaatccaaccctatttttagtacggcttcaattgtttgtctgtagtttattatcagataaataagtatgaaaaataacagaagcagccaacactacgaaatatgcaactcaacaagcgtagca
>_R_Afrocalliandra_redacta_Germishuizen_5585@NODE_3_length_862_cov_146.938854
--------------------------------------------------------------------------------------------------------------------------------------------------------------------------------------------------------------------------------------------------------------------------------tacaatgttgtgcatctaaaaaaaagtagtcagtaaagtttatacttcatatac-----------------tgtgtaaaaaatgtctaaactatataatgctgacacaaacaagcaaaaaaagccagcaaaatatatcctatatacatagaaatatacaagtgtgaca------------tattatataaaaaatgttg----------aattaaatggaagattattttttattcattctaataacacttgatggaaattt--gtctctgacaatgtccctcctcactgcatgactacgtacaagtgggggagtacccggcatctcttcatttcttaaaacatcaggatgtgggcgaccttaggatgatgatgatgatgatgcaataaatgtgttga--gtataaagtgaaaatgatgatttcttggttaagcagttagaaatggcataacatcttccctcattttctgtacttgagacggaataactcctgaaagagtgtgatggtgatggactttccgcactctggcacacaaggcatgccagactcatcttcagctctaataccctctggcggtaattagtgttaaacatatcaatgcgtgttcaaagtatgagaagagcagtgcaatcaaattactaatttcaatct-------------------------acagtgtgtgtggcaaagtctagagaaaaa-ataagacaatgtaaaaatcaattgtagatcccttgcacagtcaatcaatcatagatcaattatgaatgtgagcgattcaattggtcaaaatacatccaaccacattacctaaagcagtaaaatcctcag----ccctattaatctatgaataatgtaacttcctttaaactctata-aaaaatgggcacaacatctaggcatcta-------------------------------------------------------------------------------------------------------------------------------------------------
>_R_Albizia_adinocephala_FHO33_88@NODE_1_length_1482_cov_136.811388
gtttctttcttttgtaatctcgttgattcttgattaatttaaaaagataaaagcgtcttcatcatttgaagcagcttgaattccaaacttctttggccaacgagtttaacatcttgaatctaataattaagaagaaaagcgatagacaacttgcaacctgttggtaaaacatattttacaaaaggggaaaaaattgaaaatgaagtaataaaacttaataactttacg-----ggttcttcattaaacaaaaaaagaagacactttacgaaaaagatatttaagcctttaaataaaattgtgaactacaaaatgtgccaaatggacaaaggggaacaagaagttgcattaatttcttgaaaactacaagtgctggaaatccaagggagttcaacagcaacataacaatacataatcagaggccaggtagcaaatagcatgctctacttactctatcccacaagaagagtccttttaaggtttcttctatcaaatatcaacagtctagccttctaataaaacttgatcgaaattccagtctctgacaatgtccctcctcactgcacgactacgtacaagccggggagtacctggcatctcttcattactcaaaacaccaggatgtggggcaactttagac---gacgacgacgacgcaataaatgtgttcattgtatgagatggaaatgatgatttcttggttaagcagttggaaatagcataacatcttccctcattttctgcacttgagacggagtaactcctgaaagagtgtgaaggtgatggactttccacattctggcacacaagacatgccagactcatcttcggctctgacaccctcctgctgcaatttgtgttacatatatcagtgcatgttcagagc-----------------atcaaaatactaattccaatcctcaacctttataaagatgaatgctaatagtgtatttggtaaagtgtagagggaaaaacac--gagtgtaaaaatcaattatagataccttgcacagtcaatcaattatagatcagtaatgaatgtaagcgattcaatgggtcaaaatacattcgatcacattacctaaagcagtaaaatccataggaagccatattattctatgaataatgtaactcacttcaaactccatataaaaatgggcacaacatctacctgtgtatataaggctcacttcaatacaaaaatacaaacctattttcagtgcagcttcagttgattgtctagagtttattatcagataaacaagtatgaaaaataactgaagcagccaacactgagcaatatgtaactcaataagcatagcc
>_R_Albizia_burkartiana_StivalSantos_678@NODE_1_length_1002_cov_10.750792
--------------------------------------------------------------------------------------------ttggccaacgagtttaacttcttgaatctaataattaagaagaaaagagatagacaactagcgacctgctggtaaaacataatttacaaaaggggaaaaaattgaaaatgaattaataaaacttattaactttacgaaagagagtcttcatcaacaaaaaaaaaaaaaacctttacgaaaacgagatttaagcctttaaataaaatagtgaactacaaaatgtgccaaatggacaaacgggaacaagaagttgcattaatttcttgaaagctacaagtgctggaaatccaagagagttcaacagcaacataacaatacataatcagaggccaggtagcaaatagcatgctctacttactctatcccacaagaagagtccttttaaggtttcttctatcaaatattaacagtctagccttctaataaaacttgatcgaaattccagtctctgacaatgtccctcctcactgcacgactacgtacaagccggggagtacccggcatctcttcattacttaaaacaccaggatgcggggcaactttagaagacgacgatgatgatgcaataaatgtgttcattgtatgagatggaaatgatgatttcttggttaagcagttggaaatagcataacatcttccctcattttctgcacttgagacggagtaactcctgaaagagtgtgatggtgatggactttccacactctggcacacaagacatgccagactcatcttcggctctgacaccctcctgctgcaatttgtgttacatatatcaatgcatgttcagagtatgggaagaacaatgcaatcaaaatactaattccaatcctcaaccttcataaagatgaatgctaatagtgcatttggtaaaatgtagagggaaaaatacaagagtgtaaaaatcaattatagatcccttgcacagtcaatcaattatagatcagtgatgaatgtaagccattcaatcggtcaaaatacattcaaccac-------------------------------------------------------------------------------------------------------------------------------------------------------------------------------------------------------------------------------------------------------
>_R_Albizia_decandra_Vilhena_231@NODE_1_length_680_cov_53.593698
----------------------------------------------------------------------------------------------------------------------------------------------------------------------------------------------------------------------------------------------------------------------------------------------------taaaattgtgaactacaaaatgcgccaaatggacaaaccggaacaagaagttgcattaatttcttgaaagctacaagtgctggaaatccaagagagttcaacagcaacataacaatacataatcagaggccaggtagcaaatagcatgctctacttactctatcccacaagaagagtccttttaaggtttcttctatcaaatattaacagtctagccttctaataaaacttgatcgaaattccagtctctgacaatgtccctcctcactgcacgactacgtacaagccggggagtacctggcatctcttcattacttaaaacaccaggatgtggggcaactttagac---gacgacgatgacgcaataaatgtgttcattgtatgagatggaaatgatgatttcttggttaagcagttggaaatagcataacatcttccctcattttctgcacttgagacggagtaactcctgaaagagtgtgatggtgatggactttccacattctggcacacaagacatgccagactcatcttcagctctgacaccctcctgctgcaatttgtgttacatatatcaatgcatgttcagagc-----------------atcaaaatactaattccaatcctcaacctttataaagatgaatgctaatagtgt-----------------------aatacaagagtgtaaaaatcaattatagatcccttg---------------------------------------------------------------------------------------------------------------------------------------------------------------------------------------------------------------------------------------------------------------------------------------------------------------------------
>_R_Albizia_edwallii_Dalmaso_272@NODE_1_length_971_cov_10.596070
-----------------------------------------------------------------------------------------------------------------------ctaataattaagaagaaaagcgatagacaacttgcaacctgtcggtaaaacatactttacaaaaggggaaaaaattgaaaatgaattaataaaactcgttaactttacg--agagagtcttcat---aaaaaaaaaaaaagggcttcacgaaaaagagatttaagcctttaaataaaattgtgaactacaaaatgtgacaaatggacaaacgggaacaagacgttgcattaatttcttgaaagctacaagtgctggaaatccaagagagttcaacagcaacataacaatacataatcagaggccaggtagcaaatagcatgctctacttactctatcccacaagaagagtccttttaaggtttcttctatcaaatattaacagtctagccttctaataaaacttgatcgaaattccagtctctgacaatgtccctcctcactgcacgactacgtacaagccgaggagtacctcgcatctcttcattacttaaaacaccaggatgcggggcaactttagacgatgacgacgatgatgcaataaatgtgttcattgtatgagatggaaatgatgatttcttggttaagcagttggaaatagcataacatcttccctcattttctgcacttgagacggagtaactcctgaaagagtgtgatggtgatggactttccacactctggcacacaagacatgccagactcatcttcggctctgacaccctcctgctgcaatttgtgttacatacatcaatgcatgtgcagagtatgggaagaacaatgcaatcaaaatactaattccaatcctcaacctttataaagatgaatactaatagtgtatttggtaaagtgtagagggaaaaatacaagagtgtaaaaatcaattatagaacccttgcacagtcaatcaattatagatcggtaatgaaagggagcgattcaatcggtcaaaatacattcaaccacattac--------------------------------------------------------------------------------------------------------------------------------------------------------------------------------------------------------------------------------------------------
>_R_Albizia_sinaloensis_Hughes_1576@NODE_1_length_1121_cov_94.350575
-------------------------------------------------------------------gaagcagcttgaattccaaacttctttggccaacgagtttaacttcttgaatctaataattaagaagaaaagcgatagacaacttgcaacctgttggtaaaacatattttacaaaaggggaaaaaattgaaaatgaagtaataaaacttgttaactttacgaaagagtcttcatttaaaacaaaaaaagaagacactttacgaaaaagatatttaagcctttaaataaaattgtgaactacaaaatgtgccaaatggacaaaggggaacaagaagttgcactaatttcttgaaagctacaagtgctggaaatccaagagagttcaacagcaacataacaaaccataatcagaggccaggtagcgaatagcatgctctacttgctctatcccacaagaagagtcctttcaaggtttcttctatcaaatatcaacagtctagccttctaataaaacttgatcgaaattccagtctctgactatgtccctcctcactgcacgactacgtacaagccggggagtacctggcatctcttcattacttaaaacaccaggatgtggggcaactttagac---gacgacgaagacgcaataaatgtgttcattgtatgagacggaaatgatgatttcttggttaagcagttggaaatagcataacatcttccctcattttctgcacttgagacggagtaactcctgaaagagtgtgaaggtgatggactttccacgttctggcacacaagacatgccagactcatcttccgctctgacaccctcctgctgcaatttgtgttacatatatcaatgcatgttcagagc-----------------atcaaaatactaattccaatcctcaacctttataaagatgaatgctaatagtgtatttggtaaagtgtagagggaaaaatacaagagtgtaaaaatcaactatagatcccttgcacagtcaatcaattatagatcagtaatgaatgtaagcgattcaatgggtcaaaatacattcaaccacatttcctaaagcagtaaaatccataggaagccatattattctatgaataatgtaactcacttcaaactccgtataaaaatgggcacagcatctacctgtatatataaggct--cttcaatacaaa--------------------------------------------------------------------------------------------------------------------------
>_R_Albizia_tomentella_Leach_Dunlop_3801@NODE_1_length_1126_cov_190.116301
-tttctttcttttgtaatctcgttgattcttgattattttaaaaataaaaaaacatcttcattatttgaagcagcttgaattccaaacttttttgaccagcgagtttaacttcttgaatctaataattaagaag---agcaattgacaactcgcaacctgttggtaaaacatactttacaaaaggggaaagaatcgaaaatgaagtaataaaacttgttaactttacgaaagagagtcttcataaaacaacaacaacaacaactttacgaaaaagatatttaagcctttaaataaaattgtgaactacaaaatgtgccaaatggacatacgggaacaagaagttgcattaatttcttgaaggctacaagtgctggaaatccaagagagttcaacagcaacataacaatacataatcagaggcaatggagcaaa-----------------tctgccccacaagaagagtccttttaaggtttcttctatcaaatattaacagtctagccttctaataaaacttgatcgaaattccagtctctgacaatgtccctcctcactgcacgactgcgtacaagccggggagtacccggcatctcttcattacttaaaacaccaggatgcggggcaactttagac---gatgacgacgatgcaataaatgtgttcgttgtatgagatggaaatgatgatttcttggttaagcagttggaaatagcataacatcttccctcattttctgcacttgagacagagtaactcctgaaagagtgtgatggtgatggactttccacactctggcacacaagacatgccagactcatcttcagctccgacaccctcctgctgccatttgtgttacacatatcaatgcatgttcagagtatgggaagaataatgcaatc--------aattccaatcctcaacctttataaagatgaatgctaatagtgtatttggtaaagtgtagagggaaaaatacgagagtgtaaag-------------ccatgtttggttcagcgattttgaggccaagtgcgttttgaaacgcacttatgagcttggacacataaattgaggcaaccctcacc-------------------------------------acataacttatttcgtatcccgta-----------------------------------------------------------------------------------------------------------aatcacgattaacaaacacgattgaaatagtaaa---------------------------------
>_R_Albizia_xerophytica_Hughes_1435@NODE_1_length_1086_cov_99.119921
-------------------------attcttgattaatttaaaaagataaaagcgtcttcatcatttgaagcagcttgaattccaaacttctttggccaacgagtttaacttcttgaatctaataattaagaagaaaagcgatagacaacttgcaacctgttggtaaaacatattttacaaaaggggaaaaaattgaaaatgaagtaataaaacttattaactttacg-----ggttcttcattaaacaaaaaaagaagacactttacgaaaaagatatttaagcctttaaataaaattgtgaactacaaaatgtgccaaatggacaaagggaaacaagaagttgcattaatttcttgaaagcaacaagtgctggaaatccaagagagttcaacagcaacataacaatacataatcagaggccaggtagcaaacagcatgctctccttactctatcccacaagaagagtccttttaaggtttcttctatcaaatatcaacagtctagcctcctaataaaacttgatcgaaattccagtctctgacaatgtccctcctcactgcacgactacgtacaagccggggagtacctggcatctcttcattacttaaaacaccaggatgtggggcaactttagac---gacgacgatgacgcaataaatgtgttcattgtatgagatggaaatgatgatttcttgattaagcagttggaaatagcataacatcttccctcattttctgcacttgagacggagtaactcctgaaagagtgtgaaggtgatggactttccacattctggcacacaagacatgccagactcatcttcggctccgacaccctcctgctgcaatttgtgttacatatatcagtgcatgttcagagc-----------------atcaaaatactaattccaatcctcaacctttataaagatgaatgctaatagtgtatttggtaaagtgtagagggaaaaacac--gagtgtaaaaatcaattatagataccttgcacagtcaatcaattatagatcagtaatgaatgtaagcgattcaatgggtcaaaatacattcaaccacattacctaaagcagtaaaatccataggaagccatattattctatgaataa-----------------------------------------------------------------------------------------------------------------------------------------------------------------------------------------------------
>_R_Archidendron_clypearia_Wieringa_1849@NODE_1_length_1208_cov_200.010610
gtttctttcttttgtaatctcgttgattcctgattaatttaaaaagatagaaacatcttcattttttgaagcagcttgaatttcaaacttctttggccaacgagtttaacttcttgaatctaataattaagaagaaaagcgattgacaacttgcaacctgttggtaaaacatactttacgaaaggggaaaaaatcgaaaatgaagtaataaaactagttaactttacgaaagagagtcttcac-----aaaaaaaaaaaaaactttacgaaaaagagatttaagcctttaaataaaattgtgaactacaaaatgttccaaatggacaaacgggaac---aagttgcattaatttcttgaaagctacaagtgctggaaatccaagagagttcaacagcaacataacaatacataatcagaggcaaggtagcaaatagcatgctctacttactctatcccacaagaagagtccttttacggtttattctatcaaatattaacaatctagccttccaataaaacttgatcgaaattccagtctctaacaatgtccctcctcattgcacgactacgtacaagccggggagtacctggcatctcttcattacttaaaacaccaggatgcggggcaactttagacgatgacgatgatgatgcaataaatgtgtttattgtatgagatggaaatgatgatttcttggttaagcagttggaaatagcataacatcttccctcattttctgcacttgaggcggagtaactcctgaaagagtgtgatggtgatggactttccacactctggcacacaagacatgccagactcatctttggctctgacaccctcctgctgcaatttgtgttacatatatcaatgcatgttcagagtatgggaagaacaatgcattcaaaatactaattccaatcctcaacctttataaagatgaatgctaataatgtatttggtaaagtgtagagggaaaaaaacaagagcgtaaaaatcaattatagatcccttgcacagtcaatcaattatagatcagtaatgaatgtaagcgattcaatcggtcaaaatacattcaactacattacctaaagcagtaaaatccataggaagccatattattctatgaataatgtaactcacttcaaactccatataaatatgggcacaacatc-----------------------------------------------------------------------------------------------------------------------------------------------------------
>_R_Balizia_elegans_Iganci_870@NODE_1_length_1348_cov_127.047994
ttttctttcttttgtaatctcgttgattcttgattaatttaaaaagataaaaacatcttcattatttgaagcagcttgaattccaaacttttttggccaacgagtctcacttcttgactctaataattaagaagaaaagcgattgacaacttgcaacctgttggtaaaacatactttac-aaaggggaaaaaatcgaaaatgaagtaataaaacttgtaacctttacgaaagagagtcttcattaaaaaaaaaaaaaaaaaactttacgaaaaagagatttaagcctgtaaataaaattgtgaacta---------caaaatggacaaacgggaacaagaagttgcattaatttcttgaaagctacaagtgctggaaatccaagagagttcaacagcaacataacaatacataatcagagggaaggtagcaaataggatgctctacttactctatcccacaagaagagtccttttaaggtttcttctatcaaatattaacagtctagccttctaataaaacttgatcgaaattccagtctctgacaatgtccctcctcactgcacgactacgtacaagccggggagtacccggcatctcttcattacttaaaacaccaggatgcggggcaactttagac---gacgacgatgatgcaataaatgtgttcattgtatgagatggaaatgatgatttcttggttaagcagttggaaatagcataacatcttccctcattttctgcacttgagacggagtaactcctgaaagagtgtgatggtgatggactttccacactctggcacacaagacatgccagactcatcttcggctctgacactctcctgctgcaatttgtgttacatatatcaatgcatgttcagagtatgggaagaacaatgcaatcaaaatactaattccaatcctcaacctttataaagatgaatgctaatagtgtatttggtaaagtgtagagggaaaaatacaagagtgtaaaaatcaattatagatcccttgcacagtcaatcaattatagatcagtaatgaatgtaagcgattcaatcggtcaaaatacattcaaccacattacctaaagcagtaaaatccatgggaagccatattattctatgaataatgtaactcacttcaaactccatataaaaatgggcacaacatctagctgtatatataaggctcacttcaatacaaaaatacaaccctattttcagtacagcttcagttgattgtctagagtttattatcagataaacaagtatgataaataactgaagcagccaacactgagcaatatgtaactcaataagcatagcc
>_R_Balizia_pedicellaris_Queiroz_15529@NODE_1_length_1390_cov_420.235206
gtttctttcttttgtaatctcgttgattcttgattaatttaaaaagataaaaacatcttcattatttgaagcagattgaattccaaacttttttggccaacgagtctaacttcttgaatctaataattaagaagaaaagcgattgacaacttgcaacctgttggtaaaacatacttgtacaaaggggaaaatatcgaaaatgaagtaatagaacttgtaacctttacgaaagagagtcttcat---aaaaaaaaaaaaaaagctttacgaaatagagatttaagcctttaaataaaattgtgaactacaaaatgtgcaaaatggacaaacgggaacaagaagttgcattaattacttgaaagctacaagtgctggaaatccaagagagttcaacagcaacataacaa----taatcagagggaaggtagcaaataggatgctctacttactctatcccacaagaagagtccttttaaggtttcttctatcaaatattaacagtctagccttctaataaaacttgatcgaaattccagtctctgacaatgtccctcctcactgcacgactacgtacaagccggggagtacccggcatctcttcattacttaaaacaccaggatgcggggcaactttagac---gacgacgatgatgcaataaatgtgttcattgtatgagatggaaatgatgatttcttggttaagcagttggaaatagcataacatcttccctcattttctgcacttgagacggagtaactcctgaaagagtgtgatggtgatggactttccacactctggcacacaagacatgccagactcatcttcggctctgacaccctcctgctgcaatttgtgttacatatatcaatgcatgttcagagtatgggaagaacaatgcaatcaaaatactaattccaatcctcaacctttataaagatgaatgctaatagtgtatttggtaaagtgtagagggaaaaatacaagagtgtaaaaatcaattatagatcccttgcacagtcaatcaattacagatcagtaatgaatgtaagcgattcaatcggtcaaaatacattcaaccacattacctaaagcagtaaaatccataggaagccatattattctatgaataatgtaactcacttcaaactccatataaaaatgggcacaacatctagctgaatatataaggctcacttcaatacaaaaatacaaccctattttcagtacagtttcagttgattgtcttgagtttattatcagataaacaagtatgataaa-------------------------------------------------
>_R_Balizia_spnov_Morim_577@NODE_1_length_1289_cov_349.247164
gtttctttcttttgtaatctcgttgattcttgattaatttaaaaagataaa---atcttcattatttgaagcagctcgaattccaaatttttttggccaacgagtctaacttcttgaatctaataattaagaagaaaagcgattgacaacttgcaacctgttggtaaaacatactttac-aaaggggaaaaaatcgaaaatgaagtaataaaacttgtaacctttacgaaagagagccttcatc-----aagaaaaaaaaaaacttacgaaaaagagatttaagcctttaaataaaattgtgaactacaaaatgtgcaaactggacaaacgggaacaagaagttgcattaatttcttgaaagctacaagtgctggaaatccaagagagttcaacagcaacataacaatacataatctgagggaaggtggcaaataggatgctctacttactctatcccacaagaagagtccttttaaggtttcttctatcaaatattaacagtctagccttctaataaaacttgatcgaaattccagtctctgacaatgtccctcctcactgcacgactacgtacaagccggggagtacccggcatctcttcattacttaaaacaccaggatgcgggacaactttagac---gacgacgacgacgcaataaatgtgttcattgtatgagatggaaacgatgatttcttggttaagcagttggaaatagaataacatcttccctcattttctgcacttgagacggagtaactcctgaaagagtgtgatggtgatggactttccacactctggcacacaagacatgccagactcatcttcggctctgacaccctcctgctgcaatttgtgttacatatatcaatgcatgttcagagtatgggaagaacaatgcaatcaaaatactaagtccaatcctcaacctttataaagatgaatgctaatagtgtatttagtaaagtgtagagggaaaaatacaagagtgtaaaaatcaattatagatcccttgcacagtcaatcaattacagatcagtaatgaatgtaagcgattcaatcggtcaaaacccattcaaccacattacctaaagcagtaaaatccataggaagccatattcttctatgaataatgtaactcacttcaaactccgtataaaaatgggcacaacatctagctgtatatatatggctcacttgaatacaaaaatacaacccta--------------------------------------------------------------------------------------------------------------
>_R_Calliandra_bella_LPQ15696@NODE_1_length_1166_cov_256.570248
---------------------------------------------------------------------------------------------------------------tttttaagctcaaaagtggtcaaatctaaagcagctcaaaggaatacttttgagacaaaaatagtcacaaaaaacttttaaagtaaatatggcctaagaaaa--tagttccgatgcaaaattcaacttt----aaccctaaaacttcttaactttgagaaaatatatttgaaccctccaaataaaattgtgcactacaaaaggtgccaaaagaacaaacaggaacaaaatgttgcattaattaatt--tccctacaagtggtaaaaatccaagagagttcagcagcaatatagtaatacataatcagtgacaaggtagcaaatagcatgctctacttactttatcccacaagaagagtccttctaaggtttcttctatccaatattaacagttcggccttctaataaaacttgatcgaaattccagtctctaacaatgtccctcctcactgcccgactacgtacaagccggggagtacctgacatgtcttcattacttaaaacaccaggttgcggggcgactttagatgacgatgatgatgatgcaatgaatgtgttcattgtatgagatggaaatgatgatttcttggttaagcagttggaaatagcataacatcttccttcattttctgcacttgacacagagtaactcctgaaagagtgtgacgg---tggactttccacattctggcaaacaagacatgccagactcatcttcagctc-gaagaccttcggctgtaattagagttaaatatatcaatgcatgtttagagcgcgagacgaacaatgcaatcaaattactaattccaatcctgaccaattatgtagatgaatgctgatagtgtgtttggtaaagtgtcgaggaaaa---ataagagagtaaaaatcaatt-tagatcccatctacaatcaatcaattattgatcagttatgaatgtaaccaattcaattggtcaaaatacattcaaccacattacctaaagcaataaaatccataggaa----------------aataatataactcacttcaaaccccatatgaaaattggcacaacatctagttatacatttacggcttacttcaatacaaaaatccaaccctattttcagtacatcttcagttgattgtcttgagtttattatcagataaataggt---------------------------------------------------------
>_R_Cathormion_obliquifoliolatum_Wieringa_6519@NODE_1_length_1239_cov_247.907095
ttgcctttcttttgtaatatcgttgattcttgattaatttaaaaagataaaaacatcttcattatttgaagcagcttgaattccaaacttttttggccaacgagtctaacttcttgactctaataattaagaagaaaagcgattgacaacttgcaacctgttggtaaaacatactttac-aaaggggaaaaaatcgaaaatgaagtaataaaacttgtaacctttacgaaagagagtcttcatcaaaaaaaaaaaaaaaaaactttacgaaaaagagatttaagcctttaaataaaattgtgaactacaaaatgtgcaaaatggacaaacgggaacaagaagttgcattaatttcttgaaagctacaagtgctggaaatccaagagagttcaacagcaacataacaatacataatcagagggaaggtagcaaataggacgctctacttactctatcccacaagaagagtccttttaaggtttcttctatcaaatattaacagtctagccttctaataaaacttgatcgaaattccagtctctgacaatgtccctcctcactgcacgactacgtacaagccggggagtacccggcatctcttcattacttaaaacaccaggatgcggggcaactttagac---gacgacgacgatgcaataaatgtgttcattgtatgagatggaaatgatgatttcttggttaagcagttggaaatagcataacatcttccctcattttctgcacttgagacggagtaactcctgaaagagtgtgatggtgatggactttccacactctggcacacaagacatgccagactcatcttcggctctgacaccctcctgctgcaatttgtgttacatatatcaatgcatgttcagattatgggaagaacaatgcaatcaaaatactaattccaatcctcaacctttataaagatgaatgctaatagtgtatttggtaaagtgtagagggaaaaatacaagagtgtaaaaatcaattatagatcccttgcacagtcaatcaattatagatcagtaatgaatgaaagcgattcaatcggtcaaaatacattcaaccacattacctaaagcagtaaaatccataggaagccatattattctatgaataatgtaactcacttcaaactccatataaaaatgggcacaacatctagctgtacatataaggctcacttcaatacaaaaatacaaccctattttcagtacagc-------------------------------------------------------------------------------------------------
>_R_Cathormion_rhombifolium_Deighton_3618@NODE_1_length_1288_cov_83.905037
--------------------------------------------------aaacatcttaattatttgaagcagcttgaattccaaacttttttggccaacgagtctaacttcttgactctaataattaagaagaaaagcgattgacaacttgcaacctgttggtaaaacatactttac-aaaggggaaaaaatcgaaaatgaagtaataaaacttgtaacctttacgaaagagagtcttcatc-aaaaaaaaaaaaaaaaactttacgaaaaagagatttaagcctttaaataaaattgtgaactacaaaatgtgcaaaatggacaaacgggaacaagaagttgcattaatttcttgaaagctacaagtgctggaaatccaagagagttcaacagcaacataacaatacataatcagagggaaggtagcaaataggatgctctacttactctatcccacaagaagagtccttttaaggtttcttctatcaaatattaacagtctagccttctaataaaacttgatcgaaattccagtctctgacaatgtccctcctcactgcacgactacgtacaagccggggagtacccggcatctcttcattacttaaaacaccaggatgcggggcaactttagac---gacgacgacgatgcaataaatgtgttcattgtatgagatggaaatgatgatttcttggttaagcagttggaaatagcataacatcttccctcattttctgcacttgagacggagtaactcctgaaagagtgtgatggtgatggactttccacactctggcacacaagacatgccagactcatcttcggctctgacaccctcctgctgcaatttgtgttacatatatcaatgcatgttcagattatgggaagaacaatgcaatcaaaatactaattccaatcctcaacctttataaagatgaatgctaatagtgtatttggtaaagtgtagagggaaaaatacaagagtgtaaaaatcaattatagatcccttgcacagtcaatcaattatagatcagtaatgaatgtaagcgattcaatcggtcaaaatacattcaaccacattacctaaagcagtaaaatccataggaagccatattattctatgaataatgtaactcacttcaaactccatataaaaatgggcacaacatctagctgtacatataaggctcacttcaatacaaaaatacaaccctattttcagtacagcttcagttgattgtcttgagtttattatcagataaacaagtatgataaataactgaagcagccaacactgagcaatatgtaactcaataagcatagcc
>_R_Enterolobium_cyclocarpum_MWC9020@NODE_1_length_1323_cov_239.150883
gtttctttcttttgtaatctcgttgattcttgattaatttaaaaatataaaaacatcttcattatttgcagcagcttgaattccaaacctt------------------------------------------------------------------tttttggcaaaacatactttacaaaaggggaaaaaatcgaaaatgaagtaataaaacttattaactttacgaaagacagtcttcatc--------agggaaaaaaaattacgaaaaagagatttaagcctttaaataaaattgtgaactacaaaatgtgccaaatggacaaacgggaacaagaagttgcattaatttcttgaaagctacaagtgctggaaatccaagagagttcaacagcaacataagaatacataatcagaggcaaggcagcaaatagcatgctctacttactctatcccacaagaagagtccttttcaggtttcttctatcaaatattaacagtcgagccttctaataaaacttgatcgaaattccagtctctgacaatatccctcctcactgcacgactacgtacaagccggggagtgcctggcatctcttcattacttaaaacaccaggatgcggggcaactttagac---gacgatgacgatgcaataaatgtgttcattgtatgagatggaaatgatgatttcttggttaagcagttggaaatagcataacatcttccctcattttctgtacttgagacggagtaactcctgaaagagtgtgatggtgatggactttccacactctggcacacaagacatgccagactcatcttcggctctgacaccctcctgctgcaatttgtgttacatatatcaatgcattttcagagtatggcgagaacaatgcaatcaaaatactaattccaatcctctacctttataaagatgaatgctactagtgtatttggtaaagtgtagagggaaaaatacaattgtgtaaaaatcaattatagatcccttgcacagtcaatcaattatagatcagtaatgaatgtaagcgattcaatcgatcaaagtacatccaaccacattacctaaagcagtaaaatccataggaagccatattattctatgaataatgtaactcacttcaaacaacatat-aaaatgggcacaacatctagctgtatatataaggctcaattcaatacaaaaatacaaccctattttcagtacagcttcagttgattgtctagagtttattatcagataaacgagtatgaaaaataattgaagcagctgacac---gcaatatgtaactcaataagcatagcc
>_R_Hydrochorea_corymbosa1_Bonadeu_655@NODE_1_length_827_cov_344.457254
---------------------------------------------------------------------------------------------------------------------------------------------------------------------------------------------------------------------------------------------------------------aaaaaaactttacgaaaaagagatttaagcctttaaataaaattgtgaactacaaaatgtgcaaaatggacaaacgggaacgagaagttgcattaatttcttgaaagctacaagtgctgggaatccaagagagttcaacagcaacataacaatacataatcagagggaaggtagcaaataggatgctctacttactctatcccacaagaagagtccttttaaggtttcttctatcaaatattaacagtctagccttctaataaaacttgatcgaaattccagtctctgacaatgtccctcctcactgcacgactacgtacaagccggggagtacccggcatctcttcattacttaaaacaccaggatgcggggcaactttagac---gacgacgacgacgcaataaatgtgttcattgtatgagatggaaatgatgatttcttggttaagcagttggaaatagcataacatcttccctcattttctgcacttgagacggagtaactcctgaaagagtgtgatggtgatggactttccacactctggcacacaagacatgccagactcatcttcggctctgataccctcctgctgcaatttgtgttacatatatcaatgcatgttcagattatgggaagaacagtgcaatcaaaatactaatttcaatcctcaacctttataaagatgaatgctaatagtgtatttggtaaagtgtagagggaaaaatacaagagtgtaaaaatcaattatagatcccttgcacagtcaatcaattatagatcagtaatgaatgtaagcgattcaatcggtcaaaatacattcaaccacat-----------------------------------------------------------------------------------------------------------------------------------------------------------------------------------------------------------------------------------------------------
>_R_Hydrochorea_corymbosa2_Iganci_862@NODE_2_length_656_cov_4.189684
--------------------------------------------------------------------------------------------------------------------------------------------------------gcgctttcatgacaccgtatattt----------------------------------------------------------------------------------------------------------------------------------------------------------------ataacactgcctttgtttttt------------tgccagatatat-----------------ttataacactact---------------tagttgacaacttactccacgcatttacctctttaagggcagcattttccacttcaatcataatcaatatcatatccttcatttttcagtaagggtccacgcaaattcccacctc------cgttcctcctcgcttc--------------------------------cctccccttt----------------------------------------cgcgctcat------------------------------------------------------------caaatcgagcagcttcactcgaccttctctttttactctgagattcttctctggg------------ttcactgcgccactcaccagctcaatagagaatccgggtttgtatttctttct------------ctgctttttttt-------------------tttggaattttagcaaa-----------------------tcagtttttattctcttacgatttttctgtttaattcgttttcgtccatgaatgcagaaatacacttgattcaaggaaacccatctgcaaatttcttgtcgaactaatttaacttagatccgtcatgaatg---acgattctatgattcggggtttttgtatgtttactttccgatgcatttggattttgagacctgaattttgttggat--------------------------------------------------------------------------------------------gttttc------------------tttctggggttca--------------------------------------------------------------------------
>_R_Hydrochorea_marginata_Morim_563@NODE_1_length_1375_cov_205.986133
------------------attattaatatgaaattctaaagaaaaaataaaaaaaaatagatttttttaaaagaaattaaaaaaaaaattcctagaccgggtcaccgaaccggaccggtctaatggctgggtcgccggtttctggtctagttgataactatgggtaaaacatactttac-aaaggggaaaaaatcgaaaatgaagtaataaaacttgtaacctttacgaaagagagtcttcatc-aaaaaaaaaaaaaaaaactttacgaaaaagagatttaagccttgaaataaaattgtgaactacaaaatgtgcaaaatggacaaacgggaacaagaagttgcattaatttcttgaaagctacaagtgctggaaatccaagagagttcaacagcaacataacaatacataatcagagggaaggtagcaaataggatgctctacttactctatcccacaagaagagtccttttaaggtttcttctatcaaatattaacagtctagccttctaataaaacttgatcgaaattccagtctctgacaatgtccctcctcactgcacgactacgtacaagccggggagtacccggcatctcttcattacttaaaacaccaggatgcggggcaactttagacgacgacgacgacgacgcaataaatgtgttcattgtatgagatggaaatgatgatttcttggttaagcagttggaaatagcataacatcttccctcattttctgcacttgagacggagtaactcctgaaagagtgtgatggtgatggactttccacactctggcacacaagacatgccagactcatcttcggctctgacaccctcctgctgcaatttgtgttacatatatcaatgcatgttcagattatgggaagaacagtgcaatcaaaatactaatttcaatcctcaacctttataaagatgaatgctaatagtgtattcggtgaagtgtagagggaaaaatacaagagtgtaaaaatcaattatagatcccatgcacagtcaatcaattatagatcagtaatgaatgtaagcgattcaatcggtcaaaatacattcaaccacattacctaaagcagtaaaatccataggaagccatattattctatgaataatgtaactcacttcaaactccatataaaaatgggcacaacatctagctgtacatataaggctcacttcaatacaaaaatacaaccctatttccagtacagcttcagttgattgtcttgagtttattatcagataaacaagtatgataaataactgaagcagccaacactgagcaatatgtaactcaataagcatagcc
>_R_Jupunba_asplenifolia_Ekman_6383@NODE_1_length_709_cov_63.791139
----------------------------------------------------------------------------------------------------------------------------------------------------------------------------------------------------------------------------------------------------acaaaataaaattgtaacctttacgaaaaagagatttaagcctttaaataaaattgtgaactacaaaatgtgcaaaatggacaaacgggaacaagaagttgcattaatttcttcaaagctacaagtgctggaaatccaagagagttcaacagcaacataacaatacataatcagagggaaggtagcaaataggatgctctacttactctatcccacaagaagagtccttttaaggtttcttctatcaaatattaacagtctagccttctaataaaacttgatcgaaattccagtctctgacaatgtctctcctcactgcacgactacgtacaagccggggagtacccggcatctcttcattacttaaaacaccaggatgcggggcaactttagac---gacgatgacgatgcaataaatgtgttcattgtatgagatggaaatgatgatttcttggttaagcagttggaaatagcataacatcttccctcattttctgcacttgagacggagtaactcctgaaagagtgtgatggtgatggactttccacactctggcacacaagacatgccagactcatcttcggctctgacaccctcctgctgcaatttgtattacatatatcaatgcatgttcagagtatgggaagaacaatgcaatcaaaatactaattccaatcctcaacctttataaagatgaatgctaat-------------------------------------------------------------------------------------------------------------------------------------------------------------------------------------------------------------------------------------------------------------------------------------------------------------------------------------------------------------------------------------------
>_R_Jupunba_brachystachya_Lima_7438@NODE_1_length_1381_cov_119.996166
-----------ttgtaatctcgttgaatcttgattaatttaaaaagataaaaacatcttcattatttgaagcagcctgaattccaaacttttttggccaacgagtctaacttcttgaatctaataattaagaagaaaaacgattgaaaacttgcaacctgttggtaaaacatactttacaaaaggggaaaaaatcgaaaatgaagtaataaaacttgtgaactttacgaaagagagtcttcatc--caaaaaaaaaaaaaaactttacgaaaaagagatttaagcctctaaataaaattgtgaactacaaaatgtgcgaaatggacaaacgggtacaagaagttgcattaatttcttgaaagctacaagtgctggaaatccaagagagttcaacagcaacataacaatacataatcagagggaaggtagcaaatagcatgctctacttagtctatcccac---aagagtccttttaaggtttcttctatcaaatattaacagtctagccttctaataaaacttgatcgaaattccagtctctgacaatgtccctcctcactgcacgactacgtacaagccggggagtacccggcatctcttcattacttaaaacaccaggatgcggggcaactttagacgacgacgatgacgacgcaataaatgtgttcattgtatgagacggaaatgatgatttcttggttaagcagttggaaatagcataacatcttccctcattttctgcacttgagacggagtaactcctgaaagagtgtgatggtgatggactttccacactctggcacacaagacatgccagactcatcttcggctctgacaccctcctgctgcaatttgtgttacatatatcaaagcatgttcagagtatgggaagaacaatgcaatcaaaatactaattccaatcctcaacctttataaagatgaatgctaatagtgtatttggtaaagtgtagagggaaaaatacaagagtgtaaaaatcaatcatagatcccttgcacagtcaatcaattatagatcagtaatgaatgtaagcgattcaatcgatcaaaatacattcaaccacattacctaaagcagtaaaatccataggaagccatattattctgtgaataatgtaactcacttcaaactccatataaaaatgggcacaacatctagctgtatatataaggctcacttcaatacaaagatacaaccctattttcagtacagcttcagttgaccggctagagtttattatcagataaacaagtatgataaataactgaagcagccaacactgagcaatatgtaactcaataagcatagcc
>_R_Jupunba_cochleata_Bonadeu_673@NODE_1_length_1636_cov_112.869788
gtttctttcttttgtaatctcgttgattcttgattaatttaaagagataacaacatcttcgttatttgaagcagcctgaattccaaacttttttggccaacgagtctaacttcttgaatctaataattaagaagaaaagcgattgacaacttgcaacctgttggtaaaacatactttacataacgggaaaaaatcgaaaatgaagtaataaaacttgtgaactttacgaaagagagtcttcatcaaaaaaaaaaaaaaaaaactttacgaaaaagagatttaagcctctaaataaaattgtgaactacaaaatgtgcgaaatggacaaacgggtacaagaagttgcattaatttcttgaaagctacaagtgctggaaatccaagagagttcaacagcaacataacaatacataatcagagggaaggtagcaaatagcatgctctacttagtctatcccac---aagagcccttttaaggtttcttctatcaaatattaacagtctagccttctaataaaacttgatcgaaattccagtctctgacaatgtccctcctcactgcacgactacgtacaagccggggagtacccggcatctcttcattacttaaaacaccaggatgcggggcaactttagacgacgacgatgacgacgcaataaatgtgttcattgtatgagatggaaatgatgatttcttggttaagcagttggaaatagcataacatcttccctcattttctgcacttgagacggagtaactcctgaaagagtgtgatggtgatggactttccacactctggcacacaagacatgccagactcatcttcggctctgacaccctcctgctgcaatttgtgttacatatatcaatgcatgttgagactataggaagaacaatgcaatcaaaatactaactccaatcctcaacctttataaagatgaatgctaatagtgtatttggtaaagtgtagagggaaaaatacaagagtgtaaaaatcaattatagatcccttgcacagtcaatgaattatagatcagtaatgaatgtaagcgattcaatcggtcaaaatacattcaaccacattacctaaagcagtaaaatccataggaagccatattattctatgaataatgtaactcatttcaaactccatataaaaatgggcacaacatctagctgtatatataaggctcacttcaatacaaaaatacaacccttatttcagtacagcttcagttgattgtctagagtttattatcagataaacaagtatgataaataactgaagcagccaacactgagtaatatgtaactcaataagcatagcc
>_R_Jupunba_commutata_Maguire_46145@NODE_1_length_1217_cov_124.975439
----------------------------------------------------acatcttcattatttgaagcagcttgaattccaaacttttttggccaacgagtctaacttcttgaatctaataattaagaagaaaagcgattgacaacttgcaacctgttggtaaaacatactttac-aaaggggaaaaaatcgaaaatgaagtcataaaacttgtaacctttacgaaagagagtcttcatc-aaaaaaaaaaaaaaaaactttacg-aaaagagatttaagcctttaaataaaattgtgaactacaaaatgtgcaaaatggacaaacgggaacaagaagttgcattaatttcttgaaagctacaagtgctggaaatccaagagagttcaacagcaacataagaatacataatcagagggaaggtagcaaataggatgctctacttactctatcccacaagaagagtccttttaaggtttcttctatcaaatattaacagtctagccttctaataaaacttgatcgaaattccagtctctgacgatgtccctcctcactgcacgactacgtacaagccggggagtacccggcatctcttcattacttaaaacaccaggatgcggggcaactttagac---gacgacgatgatgcaataaatgtgttcattgtatgagatggaaatgatgatttcttggttaagcagttggaaatagcataacatcttccctcattttctgcacttgagacggagtaactcctgaaagagtgtgatggtgatggactttccacactctggcacacaagacatgccagactcatcttcggctctgacaccctcctgctgcaatttgtgttacatatatcaatgcatgttcagagcatgggaagaacaatgcaatcaaaatactaattccaatcctcaacctttataaagatgaatgctaatagtgtatttggtaaagtgtagagggaaaaatacaagagtgtaaaaatcaattatagatcccttgcacagtcaatcaattatagatcagtaatgaatgtaagcgattcaatcggtcaaaatacattcaaccacattacctaaagcagtaaaatccataggaagccatattattctatgaataatgtaactcacttcaaactccatataaaaatgggcacaacatctagctgtatatataaggctcacttcaatacaaaaatacaaccctattttcagtacagcttcagttgattgtctagagtttatta-----------------------------------------------------------------------
>_R_Jupunba_langsdorfii_Ribeiro_728@NODE_1_length_1743_cov_99.216086
gtttctttcttttgtaatctcgttgactcttgattaatttaaaaagataaaaacaccttcattatttgaagcagcttgaattccaaacttttttggccaacgagtctaactccttgaatctaataattaagaagaaaa---------------------gttggtaaaacatactttacaaaaggggaaaaaatggaaaatgcagtaataaaacttattaactttacgga--agagtcttcatcaaaaaaaaaaaaaaaaaactttacgtaaaggagatttaagcctttaaataaaattgtgaactgcaaaatgtgcctaatggacaaacgggaac---aagttgcattaatttcttgaaagctacaagtgctggaaatccaagagagttcaaaagcaacataacaatacataatcagaggcaaggtggcaaatagcatgctctacttactctatcccacaagaagagtccttttaaggtttcttccatcaaatattaacagtctagccttctaataaaacttgatcgaaattccagtctctgacaatgtccctcctcactgcacggctacgtacaagccggggagtacccggcatctcttcattacttaaaacaccaggatgcggggcaactttagac---gacgacgatgatgcaataaatgtgttcattgtatgagatggaaatgatgatttcttggttaagcagttggaaatagcataacatcttccctcattttctgcacttgagacggagtaactcctgaaagagtgtgatggtgatggactttccacactctggcacacaagacatgccagactcatcttcggctctgacaccctcctgctgcaatctgtgttacatatatcaatgcatgttcagagtatgggaagaacaatgcaatcaaaatactaattccaatcctcaacctttataaagatgaatgctaatagtgtatttggtaaagtgtagagggaaaaatacaagagtgtaaaaatcaattatagatcccttgcacagtcaatcaattatagatcagtagtgaatgtaagcgattcaatcggtcaaaatacattcaaccacattacctaaagcagtaaaatccataggaagccatattattctatgaataatgtaactcacttcaaactccatataaaaatgggcacaacatctagctgtctatataaggctcacttcaatacaaaaatacaaccatattttcagtacagcttcagttgattgtctagagtttattatcagataaacaagtatgataaataactgaagcagccaacactgagcaatatgtaactcaataagcatagcc
>_R_Jupunba_leucophylla_Iganci_839@NODE_1_length_1570_cov_210.264568
gaaaaaatgttttgca--cacatataaggaagaatattacacacagagaagattatctacacatagtggaagatcttgtaccaaaaagatctttgtata-tcgaggtagcatttgacaattaatttgtcaatga----------ggtattttttaacaattttccccaacataatttacaaaaggggaaaaaatcgaaaatgaagtaataaaacttgtgaactttacgaaagagagtcttcatc------aaaaaaaaaaaactgtacgaaaaagagatttaagcctctaaataaaattgtgaactacaaaatgtgcgaaatggacaaacgggtacaagaagttgcattaatttcttgaaagctacaagcgctggaaatccaagagagttcaacagcaacataacaatacataatcagagggaaggaagcaaatagcatgctctacttagtctatcccac---aagagtccttttaaggtttcttctatcaaatataaacagtctagccttctaataaaacttgatcgaaattccagtctctgacaatgtccctcctcactgcacgactacgtacaagccggggagtacctggcatctcttcattacttaaaacaccaggatgcggggcaactttagac---gacgacgacgacgcaataaatgtgttcattgtatgagatggaaatgatgatttcttggttaagcagttggaaatagcataacatcttccctcattttctgcacttgagacggagtaactcctgaaagagtgtgatggtgatggactttccacactctggcacacaagacatgccagactcatcttcggctctgacaccctcctgctgcaatttgtgttacatatatcaatgcatgttcagagtatgggaagaacaatgcaatc-aaatactaattccaatcctcaacctttataaagatgaatgctaatagtgtatttggtaaagtgtagagggaaaaatacaagagtgtaaaaatcaattatagatcccttgcacagtcaatcaattatagatcagtaatgaatgtaagcgattcaatcggtcaaaatacattcaaccagattacctaaagcagtaaaataaataggaagccatattattctgtgaataatgtaactcacttcaaactccatataaaaatgggcacaacatctagctgtatatataaggctcacttcaatacaaaaatacaaccctattttcagtacagcttcagttgattggctagagtttattatcagataaacaagtatgataaataactgaagcagccaacactgagcaatatgtaactcaataagcatagcc
>_R_Jupunba_macradenia_Lourteig_3021@NODE_1_length_806_cov_159.130316
----------------------------------------------------------------------------------------------------------------------------------------------------------------------------------------------------------------------------------------------------------------------------cgaaaagagatttaagcctttaaataaaattgtgaactacaaaatgtgcaaaatggacaaacgggaacaagaagttgcattaatttcttgaaagctacaagtgctggaaatccaagagagttcaacagcaacataacaatacataatcagagggaaggcagcaaataggatgctctacttactctatcccacaagaagagtccttttaaggtttcttctatcaaacattaacagtctagccttctaataaaacttgatcgaaattccagtctctgacaatgtccctcctcactgcacgactacgtacaagccggggagtacccggcatctcttcattacttaaaacaccaggatgcggggcaactttagacgatgacgacgaagacgcaataaatgtgttcattgtatgagatggaaatgatgatttcttggttaagcagttggaaatagcataacatcttccctcattttctgcacttgagacagagtaactcctgaaagagtgtgatggtgatggactttccacaccctggcacacaagacatgccagactcatcttcggctctgacaccctcctgctgcaatttgtgttacatatatcattgcatgttcagagtatgggaagaacaatgcaatcaaaatactaattccaatcctcaaactttataaagatgaatgctaatagtgtatttggtaaagtgtagagggaaaaatacaagagtgtaaaaatcaattatag-tcccttgcacagtcaatcaattatagatcagtaatgaatgtaagcgattcaatcggtcaaaatacat---------------------------------------------------------------------------------------------------------------------------------------------------------------------------------------------------------------------------------------------------------------
>_R_Jupunba_microcalyx_Iganci_855@NODE_1_length_1570_cov_144.298058
gttcctttcttttgtaatctcgttgattcttgattaatttaaaaagataaaaacatcatcatcatttgaagcagcctgaattccaaactgttttggccaacgagtctaacttcttgaatcgaataattaagaagaaaagcgattgacaacttgcaacctgttggtaaaacatactttacaaaaggggaaaaaatcgaaaatgaagtaataaaacttgtgaactttacgaaagagagtcttcatcaaaaataaaaaaaaaaagctttacgaaaaacagatttaagcctctaaataaaattgtgaactacaaaatgtgcgaaatggacaaacgggtacaagaagttgcattaatttcttgaaagctacaagtgctggaaatccaagagagttcaacagcaacataaccatacataatcagaggaaaggaagcaaatagcatgctctacttagtctatcgcac---aagagtccttttaaggtttcttctatcaaatattaacagtctagccttctaataaaacttgatcgaaattccagtctctgacaatgtccctcctcactgcacgactacgtacaagccggggagtacccggcatctcttcattacttaaaacaccaggatgtggggcaactttagacgacgacgatgacgacgcaataaatgtgttcattgtatgagatggaaatgatgatttcttggttaagcagttggaaatagcatagcatcttccctcattttctgcacttgagacggagtaactcctgaaagagtgtgatggtgatggactttccacactctggcacacaagacatgccagactcatcttcggctctgacaccctcctgctgcaatttgtgttacatatatcaatgcatgttcagagtatgggaagaacaatgcaatc-aaatactaattccaatcctcaacctttataaagatgaatgccaatagtgtatttggtaaagtgtagagggaaaaatacaagagtgtaaaaatcaattatagatcccttgcacagtcaatcaattatagatcagtaatgaatgtaagcgattcaatcggtcaaaatacattcaaccacattacctaaaacagtaaaataaataggaagacatattattctgtgaataatgtaaaccacttcaaactccatataaaaatgggcacaacatctagctgtatatataaggctcacttcaatacaaaaatacaaccctattttcagtacagcttcagttgattggctagagtttattatcagataaacaagtatgataaataactgaagcagccaacactgagcaatatgtaactcaataagcatagcc
>_R_Jupunba_nipensis_Mayo_19662@NODE_1_length_853_cov_41.368557
--------------------------------------------------------------------------------------------------------------------------------------------------------------------------------------------aaaaatcgaaaatgaagtaataaaacttgtaacctttacgaaagagagtcttcataacaaaataaaattgtaacctttacgaaaaagagatttaagcctttaaataaaattgtgaactacaaaatgtgcaaaatggacaaacgggaacaagaagttgcattaatttcttgaaagctacaagtgctggaaatccaagagagttcaacagcaacataacaatacataatcagagggaaggtagcaaataggatgctctacttactctatcccacaagaagagtccttttaaggtttcttctatcaaatattaacagtctagccttctaataaaacttgatcgaaattccagtctctgacaatgtctctcctcactgcacgactacgtacaagccggggagtacccggcatctcttcattacttaaaacaccaggatgcggggcaactttagac---gacgacgacgatgcaataaatgtgttcattgtatgagatggaaatgatgatttcttggttaagcagttggaaatagcataacatcttccctcattttctgcacttgagacggagtaactcctgaaagagtgtgatggtgatggactttccacactctggcacacaagacatgccagactcatcttcggctctgacaccctcctgctgcaatttgtattacatatatcaatgcatgttcagagtatgggaagaacaatgcaatcaaaatactaattccaatcctcaacctttataaagatgaatgctaatagtgtatttggtaaagtgtagagggaaaaatacaagagtgtaaaaatcaattatagtcccttg----------------------------------------------------------------------------------------------------------------------------------------------------------------------------------------------------------------------------------------------------------------------------------------------------------------------------
>_R_Jupunba_oppositifolia_Liegier_16014@NODE_1_length_958_cov_124.963678
-----------------------------------------------------------------------------------------------------------------------------------------------------------------------------------------------aatcgaaaatgaagtaataaaacttgtaacctttacgaaagagagtcttcatc----aaaaaaaaaaaaaactttacgaaaaagagatttaagcctttaaataaaattgtgaacta---------caaaatggacaaacgggaacaagaagttgcattaatttcttgaaagctacaagtgctggaaatccaagagagttcaacagcaacataacaatacataatcagagggaaggtagcaaataggatgctctacttactctatcccacaagaagagtccttttaaggtttcttctatcaaatattaacagtctagccttctaataaaacttgatcgaaattccagtctctgacaatgtctctcctcactgcacgactacgtacaagccggggagtacccggcatctcttcattacttaaaacaccaggatgcggggcaactttagac---gacgacgatgatgcaataaatgtgttcattgtatgagatggaaatgatgatttcttggttaagcagttggaaatagcataacatcttccctcattttctgcacttgagacggagtaactcctgaaagagtgtgatggtgatggactttccacactctggcacacaagacatgccagactcatcttcggctctgacaccctcctgctgcaatttgtgttacatatatcaatgcatgttcagagtatgggaagaacaatgcaatcaaaatactaattccaatcctcaacctttataaagatgaatgctaatagtgtatttggtaaagtgtagagggaaaaatacaagagtgtaaaaatcaattatag-tcccttgcacagtcaatcaattatagatcagtaatgaatgtaagcgattccatcggtcaaaatacattcaaccacattacctaaagcagtaaaatccatagcaagccatattattctatgaataatgtaactcacttcaaactccatatagaaatgg---------------------------------------------------------------------------------------------------------------------------------------------------------------------
>_R_Jupunba_oxyphyllidia_Yonker_6157@NODE_1_length_1045_cov_132.511364
-----------------------------------------------------catcttcattatttgaagcagcttgaattccaaacttttttggcctacgagtctaacttcttgaatctaataattaagaagaaaagcgattgacaacttgcaacctgttggtaaaacatactttac-aaaggggaaaaaatcgaaaatgaagtaataaaacttgtaacctttacgaaagagagtcttcatc--aaaaaaaaaaaaaatactttacgaaaaagagatttaagcctttaaataaaattgtgaactac---------aaaatgggcaaacgggaacaagaagttgcattaatttcttgaaagctacaagtgctggaaatccaagagagttcaacagcaacataacaatacataatcagagggaaggtagcaaataggatgctctacttactctatcccacaagaagagtccttttaaggtttcttctatcaaatattaacagtctagccttctaataaaacttgatcgaaattccagtctctgacaatgtccctcctcactgcacgactacgtacaagccggggagtacccggcatctcttcattacttaaaacaccaggatgcggggcaactttagac---gacgacgacgacgcaataaatgtgttcattgtatgagatggaaatgatgatttcttggttaagcagttggaaatagcataacatcttccctcattttctgcacttgagacggagtaactcctgaaagagtgtgatggtgatggactttccacactctggcacacaagacatgccagactcatcttcggctctgacaccctcctgctgcaatttgtgttacatatatcaatgcatgttcagagtatgggaagaccaatgcaatcaaaatactaattccaatcctcaacctttataaagatgaatgctaatagtgtatttggtaaagtgtagagggaaaaatacaagagtgtaaaaatcaattatagatcccttgcacagtcaatgaattgcagatcagtaatgaatgtaagcgattcaatcggtcaaaatacattcaaccacattacctaaagcagtaaaatccataggaag-------------------------------------------------------------------------------------------------------------------------------------------------------------------------------------------------------------------------
>_R_Jupunba_trapezifolia_Simon_1600@NODE_1_length_1004_cov_332.672287
---------------aatcacgttgattcttgattaatttaaaaagataaaaacatcttcattatttgaaagagcttgaattccaaacttttttggccaacgagtctaacttcttgaatctaataattaagaagaaaagcgattgacaacttgcaacatgttggtaaaacataccttac-aaaggggaaacaatcgaaaatgaagtcataaaacttgtaacctttacgaaagagagtcttcata--aaataaaaaaaaaaaactttacg-aaaagagatttaagcctttaaataaaattgtgaactacaaaatgtgcaaaatggacaaacgggaacaagaagttgcattaatttcttgaaagctacaagtgctggaaatccaagacagttcaacagcaacataacaatacataatcagagggaaggtagcaaataggatgctctacttactctatcccacaagaagagtccttttaaggtttcttctatcaaatattaacagtctagccttctaataaaacctgatcgaaattccagtctctgacaatgtccctcctcactgcaagactacgtacaagccggggagtacccggcatctcttcattacttaaaacaccaggatgcggggcaactttagat---gacgacgatgatgcaataaatgtgttcattgtatgagatggaaatgatgatttcttggttaagcagttggaaatagcataacatcttccctcattttctgcacttgagacggagtaactcctgaaagagtgtgatggtgatggactttccacactctggcacacaagacatgccagactcatctttggctctgacaccctcctggtgcaatttgtgttacatatatcaatgcatgttcagagcatgggaagaagaatgcaatcaaaatactaattccaatcctcaacctttataaagatgaatgctaatagtgtatttggtaaagtgtagagggaaaaatacaagagtgtaaaaa-------------------actaaaaatcaattatagatc-----------------------------------------------------------------------------------------------------------------------------------------------------------------------------------------------------------------------------------------------------------------------------------------------------
>_R_Jupunba_villosa_Borges_423@NODE_1_length_1370_cov_149.477958
gtttctttcttttgtaatctcgttgaatcttgattaatttaaaaagataaaaacatcttcattatttgaagcagcctgaattccaaacttttttggccaacgagtctaacttcttgaaactaataattaagaagaaaagcgattgacaacttgcaacctgttggtaaaacatactttacaaaaggttaaaaaatcgaaaatgaagtaataaaacttgtgaactttacgaaagagagtcttcatc----aaaaaaaaaaaaaactttacgaaaaagagatttaagcctctaaataaaattgtgaactacaaaatgtgcgaaatggacaaacgggtacaagaagttgcattaatttcttgaaagctacaagtgctggaaatccaagagagttcaacagcaacataacaatacataatcagagggaaggtagcaaatagcattctctacttagtctatcccac---aagagtccttttaaggtttcttctatcaaatattaacagtctagccttctaataaaacttgatcgaaattccagtctctgacaatgtccctcctcactgcacgactacgtacaagccggggagtacccggcatctcttcattacttaaaacaccaggatgcggggcaactttagacgacgacgacgacgacgcaataaatgtgttcattgtatgagacggaaatgatgatttcttggttaagcagttggaaatagcataacatcttccctcattttctgcacttgagacggagtaactcctgaaagagtgtgatggtgatggactttccacactctggcacacaagacatgccagactcatcttcggctctgacaccctcctgctgcaatttgtgttacatatatcaaagcatgttcagagtatgggaagaacaatgcaatcaaaatactaattccaatcctcaacctttataaagatgaatgctaatagtgtatttggtaaagtgtagagggaaaaatacaagagtgtaaaaatcaattatagatcccttgcacagtcaatcaattatagatcagtaatgaatgtaagcgattcaatcgatcaaaatacattcaaccacattacctaaagcagtaaaatccataggaagccatattattctgtgaataatgtaactcacttcaaactccatataaaaatgggcacaacatctagctgtatatataaggctcacttcaatacaaagatacaaccctattttcagtacagcttcagttgactggctagagtttattatcagataaacaagtatgataaataactgaagcagccaacactgagcaatatgtaactcaataagcatagcc
>_R_Punjuba_callejasii_Daly_5935@NODE_1_length_857_cov_23.998718
-------------------------------------------------------------------------------------------------------------------------------------------------acaacttgcaacctgttgataaaacatactttacaaaaggggaaaaaatcgaaaatgaagtaatgaaacttgttaactttacgaaagagagtcttcatcaaaaaacaaaaaaaaaaactatacgaaaaagagatttaagcctttaaataaaattgtgaactacaaaatgtgcgaaatggacaaacgggaacaagaagttgcattaatttcttgaaagctacaagtgctggaaatccaagagagttcaacagcaacataacaatacataatcagagggaaggtagcaaatagcatgctctacttactctatcccacaagaagagtccttttaaggtttcttctatcaaatattaacagtctagccttctaataaaacttgatcaaaattccagtctctgacaatgtccctcctcactgcacgactacgtacaagccggggagtacccggcatctcttcattacttaaaacaccaggatgtggggcaactttagacgacgatgacgatgatgcaataaatgtgttcattgtatgagatggaaatgatgacttcttggttaagcagttggaaatagcataacatcttccctcattttctgcacttgagacggagtaactcctgaaagagtgtgatggtgatggactttccacactctggcacacaagacatgccagactcatcttcggctctaacaccctcctgctgcaatttgtgttacgtatatcaatgcatgttcagagtataggaagaacaatgcaatcaaaatactaattccaatcctcaacctttataaagatgaatgttaatagtgtatttggtcaagtgtagagggaaaaatacaagagtgtaaaaatcaa-----------------------------------------------------------------------------------------------------------------------------------------------------------------------------------------------------------------------------------------------------------------------------------------------------------------------------------------
>_R_Punjuba_racemiflora_Jimenez_Soares_3626@NODE_1_length_1290_cov_151.507832
-------------------------------------------------aaaacatcttcattatttgaagcaggttgaattccaaacttttttggccaacgagtataacttcttgaatctaataattaagaagaaaagcgattgacaacttgcaacctgttgataaaacatactttacaaaaggggaaaaaatcgaaaatgaagtaataaaacttgttaactttacgaaagagagtcttcatcaaagaacaaaaaaaaaaactttaccaaaaagagatttaagcctttaaataaaattgtgaactacaaaatgtgcgaaatggacaaacgggaacaagaagttgcattaatttcttgaaagctacaagtgctggaaatccaagagagttcaacagcaacataacaatacataatcagagggaaggtagcaaatagcatgctctacttactctatcccacaagaagagtccttttaaggtttcttctatcaaatattaacagtctagccttctaataaaacttgatcgaaattccagtctctgacaatgtccctcctcactgcacgactacgtacaagccggggagtacccggcatctcttcattacttaaaacaccaggatgcggggcaactttagacgatgatgacgatgatgcaataaatgtgttcattgtatgagatggaaatgatgatttcttggttaagcagttggaaatagcataacatcttccctcattttctgcacttgagacggagtaactcctgaaagagtgtgatggtgatggactttccacactctggcacacaagacatgccagactcatcttcggctctgacaccctcctgctgcaatttgtgttacgtatatcaatgcatgttcagagtataggaagaacaatgcaatcaaaatactaattccaatcctcaacctttataaagatgaatgttaatagtgtatttggtcaagtgtagagggaaaaatacaagagtgtaaaaatcaattgtagatctcttgcatagtcaatcaattatagatcagtaatgaatgtaagcgattcaatcggtcaaaatacattcaaccacattacctaaagcagtaaaatccataggaagccatattattctatgaataatgtaactcacttcaaactccatataaaaatgggcacaacatctagctgtacatataaggctcacttcaatacaaaaataaaaccctattttcaatacagcttcagttgattgtctagagttaattatcagataaacaagtatgataaataactgaagcagccaacactgagcaatatgtaactcaataagcatagcc
