# Supplementary material for: A new generic circumscription of Hydrochorea (Leguminosae, Caesalpinioideae, mimosoid clade) with an amphi-Atlantic distribution
Source: PhytoKeys. 2022 Aug 22;205:401–37. doi: 10.3897/phytokeys.205.82775 (PMC9849043; doi:10.3897/phytokeys.205.82775)
Supplement: Supplementary material 1 — Supplementary data file S1 [file phytokeys-205-401_article-82775__-s001.zip › RBH3_m6074_comp21760_c0_seq1_exon06.aln-cln]

>Afrocalliandra_redacta_Germishuizen_5585@NODE_1_length_909_cov_377.549279
----------------------------------------------------------------------------------------------------------------------------------------------------------------------------------------------------------------------------------------------------------------------------------------------------------------------agtgagaggttacaagtttgatcttgcatttcagaccgttaatgcatgcttctctaaaaaaaaaaaaaaaaaggaagattacgacttaatattcttattgatttcatgtcagcttaagagaggtcaactgcttactgtcactccttatttagtgaagaaacagaagcagcatatccatcatatagagcagtatggcattgatttgatacttggctgcaatggattcatatgggttggggaacacattgaagcgaaagacaatgagatgatggtggatcaagcgaaccaatctgaagggcaagagcagaatttcacagcattagagacaagaaaatacatatgcaggactgctaatgctattagagtgttatccaacttggggttccatatgacattggaaattatcaaggaaacagttaatctcagccttaatttgaatctcgacacgcatgaaatgctgagttcagagttttgtgttgtggttgctgaaaaagaggctgaaaggagaagctcaattaaaaagaagagatagattgtggtctttattctagc-tgggaattttgtaattgcga--gttttaggatgagattttcaatttttagtgaacatttggttacatccatttcctt-tggtggtaagtttcag----------------------------gtgacttggacctgatgatattgagaaatagtaaacatggttggatg--aattttaccat-ggtttactacacaagttttagtgttccaatattttttgtttgttttatttttccgatatggtttact--------------------acctaagacttttttccatggaagtcagtcaatggaagtttcatattctc----aatgctgatgtgcgatccttg------------------------------------------------------------------------------------------------------------gattctttccaagtatttattggattaatttatcttgattt-----
>Albizia_burkartiana_StivalSantos_678@NODE_1_length_1001_cov_11.873150
-----------------------------------------------------------------------------------------------------------------------------------------------------------------------------------aatgttatggaaatgttttgcaatgcatgctctgttgctagcagaaatagaaatatgcatctccatctccaaactgcctgtttacatcagagttatatgaaaactaccaagtacaggacaaaacaaaaaacactggtgtacagccattatgataatgcacttcatgttcttattgcttgaaatttgttgggattatgttttgaaacactctgtgacttattgtggttttggattgcgtgccagcttaagagaggtcaactgcttactgtcactccttatttagtgaagaagcagaagcagcatatccatcatatagagcagtatggcattgatttgatacttggttgtaatggattcatatggattggggaacacaatgaagcgaaagatgatgagatgatggtggatcaagcgaaccaatctgaggggcaagagcaaaatttcacagcattagagacaagaaaatacatatgcaggactgctaatgctgttagggtattatccaatttggggttcaatatgacgttggaaattatcaaggaaacggttaatctcagccttagtttgaatcttgacacgcacgaaatgctgagttctgagttctgtgttctggttgctgaaaaagaggctgaaaggagaagctcaattaaaaagaagaggtagattgtggcctcttttctagcttgagaattttgtagctgaggtttttttaggatgagatttttaattcacagtgaacatatggttatatctctttccctatggtggcaagttccggtgatgaattctaaccctagtgtttggatataattcagaaccattcatatagagaaatgttaaacatggttggatgaaaa--tgactatcggtttactaaacaagttgtaccgttccaatatcttctgtttgtgtaatttttccaagatggttttattccagcaaatattgaatgagacccaacacttttttccatggaagtcagtccat-gaagtgtcatattct------------------------------------------------------------------------------------------------------------------------------------------------------------------------------------
>Albizia_coripatensis_Hughes_2433@NODE_1_length_1481_cov_199.539886
acacaacgtttgcttgtatggtcgatttttgttacctctggaaaaaagcaataatcaatttcagaagctaggaaactttagagcttgtttggattagcttcttagaagcactttcatataagacgagacaaaactctcatactttccccttacaccgtaaaatcacttccaaaaagctaaatgttatggaaatgttttgcaatgcatgctctgttgctagcagaaatagaaatatgcatctccatctccaaactgcctgtttatagcagaggtatatgaaaactaccaagt---------cacaaaaaacactggtgtacagccattatgataatgcacctcatgttcttattgcttgaaatttgttgggattatgttttgaagca--ctgtgacttatggtggtttttgattgcgtgccagcttaagagaggtcaactgcttactgtcactccgtatttagtgaagaagcagaagcagcatatccatcatatagagcagtatggcattgatttgatacttggttgtaatggattcatatggattggggaacacactgaagcgaaagatgacgagatgatggtggatcaagcgaaccaatctgaggggcaagagcaaaatttcacagcattagagacaagaaaacacatatgcaggattgctaatgctgttagagtattatccaacttggggttcaatatgacgttggaaatcatcaaggaaacggttaatctcagccttagtttgaatcttgacacgcatgaaatgctgagttctgagttctgtgttctggttgctgaaaaagaggctgaaaggagaagctcaattaaaaagaagaggtagattgtggccttttttctagcttgagaattttgtagctgaggttttttcaggatgagatttttaattcatggtgaacatatggttatatccctttccctatggtggcaagttccggtgatgaattctaaccctagtgtttggatataattcagaaccgttcgtatagagaaatggtagacatggttggaggaaaatttgaccatcggtttactaaacaggttttactgttccaacatcctttgtttgtgtaatttttccaagatggttttattccggcaaatattcaatgagacccaaaaattttttgcatgaaagtcagtccatggaagtgccatattctc-------------------------------------------------------------------atttgtattca--cacacaacc--ctcatgtattgaattccttagctttttggtggtcaagcatccaattcatcataaatgttgcctttggttgtttggctaaactttgagt
>Albizia_decandra_Vilhena_231@NODE_1_length_731_cov_61.233945
------------------------------------------------------------------------------------------------------------------------------------------------------------------------------------------------------------------------------------------------------------------------------------------------------------aacaaaaaacactggtgtacagccattatgataatgcacttcatgttcttattgcttgaaatttgttgggattatgttttgaagcactctctgacttattgcggtttttgattgtgtgccagcttaagagaggtcaactgcttactgtcactccttatttagtgaagaagcagaagcagcatatccatcatatagagcagcatggcattgatttgatacttggttgtaatggattcatatggattggggaacacaatgaagcaaaagatgatgagatgatggtggatcaagcgaaccaatctgaggggcaagagcaaaatttcacagcattagagacaagaaaatacatatgcaggactgctaatgctgttagggtattatccaatttggggttcaatatgacgttggaaattatcaaggaaacggttaatctcagccttagtttgaatcttgacacgcatgaaatgctgagttctgagttctgtgttctggttgctgaaaaagaggcagaaaggagaagctcagttaaaaagaagaggtagattgtggccttttttctagcttgagaattttgtagctgaggtttttttaggatgagatttttaattcacagtgaacatatggttatatccctatccctatggtggcaagttccggtgatgaattctcgccctagtgtttggatataattcagaaccgttcatataaagaaatggtaaacatggttgga--------------------------------------------------------------------------------------------------------------------------------------------------------------------------------------------------------------------------------------------------------------------------------------------------------------------------------------------
>Albizia_multiflora_Hughes_3090@NODE_1_length_1096_cov_157.172718
---------------------------------acctgtggaaaaaagtaataatctatttcagaagctaggaaacataagagcttttttggattagcttcttagaagcactttcatatataacgagacaaaactctcatactttccccttacaccgtaaaatcacttccaaaaagctaaatgttatggaaatggtttgcaatgcatgctctgttgctagcagaagtagaaatatgcatctccatctccaaactgcctgtttataacagagttatatgaaaactaccaaggactggacgaaacaaaaaacaatggt--------------------cacttcatgttcttattgcttgaaatttgttgggattatgttttgaagcactctgtgacttatcgcggtttttgattgcgtgccagcttaagagaggtcaactgcttactgtcactccttatttagtgaagaagcagaagcagcatatccatcatatagagcagtatggcattgatttgatacttggttgtaatggattcatatggattggggaacacactgaagcgaaagatgatgagatgatggtggatcaagagaaccaatctcaggggcaagagcaaaatttcacagcattagagacaagaaaatacatatgcaggactgctaatgctgttagggtattatccaatttggggttcaatatgacgctggaaattatcaaggaaacggttaatctcagccttagtttgaatcttgacacgcatgaaatgctgagttctgagttctgtgttctggttgctgaaaaagaggctgaaaggagaagctcaattaaaaagaagaggtagattgtggccttttttctagcttgagaattttgtagctgaggtttttttaggatgaaatttttaattcacagtgaacatatggttatatccctttccctatggtggcaagttccggtgatgaattctaaccctagtgtttggatataattcagaaccattcatatagagaaatgttaaacatggttggatcaaaatttgactatcggtttactaaacaagttgtactgttccaacatcttttgtttgtgtaatttttccaagaaggttttattccagcaaatattgaacgagacccaacatttttt-----------------------------------------------------------------------------------------------------------------------------------------------------------------------------------------------------------------------
>Albizia_sinaloensis_Hughes_1576@NODE_1_length_1198_cov_90.099911
--------------------------------------------------------------------------------------------------------------------------------------------------------------aaaatcacttccagaaagctaaatgttatggaaatgttttgcaatgcacgctctgttgctagcagaaatagaaacatgcatctccatctccaaactgcctgtttataacagagttatatgaaaactaccaagtacaggacaaaacaaaaatcactggtgtacagccattatgataatgcacttcatgttcttattgcttgaaatttgttgggattatgttttgaagcattctgtgacttattgcggtttttgattgtgtgccagcttaagagaggtcaactgcttactgtcactccttatttagtgaagaagcagaagcagcatatccatcatatagagcagtatggcattgatttgatacttggttgtaatgggttcatatggattggggaacacagtgaagcaaaagatgatgagatgatggtggatcaagcgaaccaatctgaggggcaagagcaaaatttcacagcattagagacaagaaaatgcatatgcaggactgctaatgctgttagggtattatccaatttggggttcaatatgacgctagaaattatcaaggaaacggttaatctcagcctttgtttgaatcttgacacgcatgaaatgctgagttctgagttctgtgttctggttgctgaaaaagaggctgaaaggagaagctcaattaaaaagaagaggtagagtttggccttttttctagcttgagaattttgtagctgaggtttttttaggatgagatttttaattcacagtgaacatatggttatatccctttctctgtggtggcaagttccggtgatgaattctaaccctagtgtttggatataa-tcagaaccattcatgtagagaaatgttaaacatggctg------------------ggtttactaagcaagttgtactgttccaatgtc--ttgtttgtgtaatttttccaagatggttttattccagcaaatattgaatgagacccaacacttctt--------------tccgtggaagtgtcatattctc-------------------------------------------------------------------atttgtattca--cacataaccctctcatgtattgaattcctttgctttttggtggtcaagtatccaattcatcataaatgttgcctttggttgtttggctaaactgtgagt
>Albizia_subdimidiata_var_minor_Gorts_341@NODE_1_length_1002_cov_40.358919
--------------------------------------------------------------------------------------------------------------------------------------------------------------------------------------------------------------------------agcagaaatagaaatatgcatctccatctccagactgcctgtttataacagagttatatgaaaactaccttgtactggacaaaacaaaaaacactggtgtacagccattatgataatgcacttcatgttcttattgctcgaaatttgttgggattatgttttgaagcactctgtgacttatcgcggttttcgattgcatgccagcttaagagaggtcaactgcttactgtcactccttatttagtgaagaagcagaagcagcatatccatcatatagagcagtatggcattgatttgatacttggttgtaatggattcatatggattggggaacacactgaagtgaaagatgatgagatgatggtggatcaagcgaaccaatctgaggggcaagagcaaaatttcacagcattagagacaagaaaatacatatgcaggactgctaatgctgttagggtattatcctatttggggttcaatatgacgttggaaattatcaaggaaacggttaatctcagccttagtttgaatctcgacacgcatgaaatgctgaattctgagttctgtgttctggttgctgaaaaagaggctgaaaggagaagctcaattaaaaagaagaggtagattgtggccttttttctagcttgagaattttgtagctgaggtttttttaggatgaaatttttaattcacagtgaacatatggttatatccctttccctgtggtggcaagttccggtgatgcattctaacgctagagtttggacataattcagaaccattcttatagagaaatgttaaacagggttggatgaaaatttgactatcggtttactaaacaagttgtactgttccaatatcttttgtttgtgtaatttttccaagaaggttttattccagcaaatattgaacgagacccaacacttttttccatgtaagtcagtccatggaagagtcatattctc-------------------------------------------------------------------atttgtattca--cacataaccctctcctgtattgaatt-------------------------------------------------------------------------
>Albizia_subdimidiata_var_subdimidiata_Ferreira_210@NODE_1_length_1177_cov_166.403636
--------------------------------------------------------------------------------------------attagcttcttagaagcactttcatataaaacgagacaaaactctcatactttccccttacaccgtaaaatcacttccaaaaagctaaatgttatggaaatgttttgcaatgcatgctctgttgctagcagaaatagaaatatgcatctccatctccaaactgcctgtttataacagagttatatgaaaactaccaagtactggacaaaacaaaaaacactggtgtacagccattatgataatgcacttcatgttcttattgcttgaaatttgttgggattatgttttgaagcactctctgacttattgcggttttcgattgcatgccagcttaagagaggtcaactgcttactgtcactccttatttagtgaagaagcagaagcagcatatccatcatatagagcagtatggcattgatttgatacttggttgtaatggattcatatggattggggaacacactgaaatgaaagatgatgagatgatggtggatcaagcgaaccaatctgaggggcaagagcaaaatttcacagcattagagacaagaaaatacatatgcaggactgctaatgctgttagggtattatcctatttggggttcaatatgacgttggaaattatcaaggaaacggttaatctcagccttagtttgaatcttgacacgcatgaaatgctgaattctgagttctttgttctggttgctgaaaaagaggctgaaaggagaagctcaattaaaaagaagaggtagattgtggccttttttctagcttgagaattttgtagctgaggtttttttaggatgaaatttttaattcacagtgaccatgtggttatatccctttccctatggtggcaagttccggtgatgaattctaaccctagtgtttggatataattcagaaccattcatatagagaaatgttaaacatggttggatgaaaatttgactgtcggtgtactaaacaagttgtactgttccaatatcttttgtttgtgtaatttttccaagaaggttttattccagcaaatattgaacgagacccaacacttttttccatggaagtcagtccatggaagagtcatattctc-------------------------------------------------------------------atttgtattca--cacatagccctctcatgtattgaattcctttgctttctggtggtcaagcatccaattcatcataaatgttgcct-------------------------
>Albizia_tomentella_Leach_Dunlop_3801@NODE_1_length_1459_cov_150.919682
----------------------------------aaagaaaagaaaagtaataatcaatttcagaagctaggaaacacaagagcttgcttggattagcttctt-gaaacactttcatataagtcgagacaaaactcccatacttttcccttacatcttgaaatcacttccaaaaagctaaatgttatggaaatgttttgcaatgcatgctctgttactagctgaaatagaaatatacatctccatctccaaattgcctgtttataacagaggtacatgaaaactagcaagcacagtacaaaacaaaaaacactggtgtacagtcattatgatgatgctcttcatgttcttattgcttgtaatttgttgggattatgttttaaagcactc--tgacttatcatggtttttgattgcgtgccagcttaagagaggtcaactgcttactgtcactccttatttagtgaagaagcagaagcagcatatccatcatatagagcagtatggcgttgatttgatacttggttgtaatggattcatatgggttggggaacacaatgaagcgaaagatgacgagatgatggtggatcaagtgaaccaatctgaggggcaagagcaaaatttcacggctttagagacaagaaaatacatatgcaggactgctaatgctgttagagtattatccaacttggggttcaatatgacattggaaattatcaatgaaacggttaatctcagccttagtttgaatcttgacacgcatgaaatgctgagttctgagttctgtgttctggttgctgaaaaagtggctgaaaggagaagctcaattaaaaagaagaggtagattgtggccttttttctagcttgagaattttgtagctgaggttgttttagggtgagatttttaattcacagtgaacatatggttatatgcctttccctatgttggcaagttctggtgatgaattctaaccctagtgtttggatataactcagaaccgttcatatggagaaatggtaaacatggttggatgaaaatttgaccattggtttactaaacaagttttactgctccaatattttttgtttgtgtaatttttccacgatggttttattccaggaaatattgaatgagacccaacacttttttccatgaaagtcagtcaatggaagcgtcatattctcttgtgaaaatcatgtgtagtccctg-gctctcgggcacagagaggggtacgggtcctcatcattctcatttgtatgtacacacacaaccctctcgtgtgttgaattccttggctttttcgtggtcaagcatccaatccatcataaatgttgtctttggttgtttggctaaactttgagt
>Albizia_xerophytica_Hughes_1435@NODE_1_length_1151_cov_122.651769
----------------------cgatttttgttacctgtggaaaaaagtaataatcaatttcagaagcaaggaaacataagagcttgtttggattagtttcttagaagcactttcatataagatgagacaaaactctcatactttccccttacaccgtaaaatcacttccagaaagctaaatgttatggaaatgttttgcaatgcatgctctgttgctagcagaaatagaaatatgcatctccatctccaaactgcctgtttataacagagttatatgaaaactactaagtacaggacaaaacaaaaaacactggtctacagccattatgataatgcacaacatgttcttattgcttgaaatttgttgggattatgttttgaagcactctgtgacttattgcggtttttgattgtgtgccagcttaagagaggtcaactgcttactgtcactccttatttagtgaagaagcagaagcagcatatccatcatatagagcagtatggcattgatttgatacttggttgtaatggattcatatggattggggaacacaatgaagcaaaagatgatgagatgatggtggatcaagcgaaccaatctgaggggcaagagcaaaatttcacagcattagagacaagaaaatacatatgcaggactgctaatgccgttagggtattatccaatttggggttcaatatgacgctggaaattatcaaggaaacggttaatctcagccatagtttgaatcttgacacgcatgaaatgctgagttctgagttctgtgttctggttgctgaaaaagaggctgaaaggagaagctcaattaaaaagaagaggtagattttggccttttttctagcttgagaattttgtagctgaggtttttttaggatgagatttttaattcacagtgaacatatggttatatccctttccctatggtggcaagttccggtgatgaattctaaccctagtgtttggatataattcagaaccattcatatagagaaatgttaaacatgactg------------------ggtttactaaacaagttgtactgttccaatgtgttttgtttgtgtaatttttccaagatgtttttattccagcaaatattgaatgagacccaacacttttt--------------gccatggaagtgtcatattctc-------------------------------------------------------------------atttgtattca--cacataaccc-----------------------------------------------------------------------------------------
>Archidendron_clypearia_Wieringa_1849@NODE_1_length_1283_cov_262.677446
agacaacgtatgcttgtatggtcgatttttgctacctctgaaaaaaagtaataatgaatttcagaagctaggaaacataagagtttgtttggattagcttcttagaagcactttcatataagccgagagaaaaccctcatactttccccttataccgtaaaatcacttccaaaaagctaaatgttatggaaatgttttgcaatgcatactctgttgctagcagaaatagaaatatgcatctccatgtccaaactgcctgtttataacagaggtatatgaaaactaccaatcacaggacaaaacaaaaaacactgttgtacagtcactatgaaaatgcacttcatgttcttattgcttgaaatttgttgggattatgttttgaagcactc--tgacttatcgcggtttttgattgcgtgccagcttaagagaggtcaactgcttactgtcactccttatttagtgaagaagcagaagcagcatatccatcatatagagcagtatggcattgatttgatacttggttgtaatggattcatatggattggggaacacattgaagcgaaagatgacgagatgatggtggatcaagcaaaccaatctgaggggcaagagcaaaatttcacagcattagagacaagaaaatacatatgcaggactgctaatgctgttagagcattatccaacttggggttcaatatgacattggaaattatcaaggaaacggttaatctcagccttagtttgaatcttgacacgcatgaaatgctgagttctgagttctgtgttctggttgctgaaaaagaggctgaaaggagaagctcaattaaaaagaagaggtagattgtggccttttttctagcttgagaattttgtagctgagatttttttaggatgagagttttaattcacagtgaacatatgtttatatccctttccctatggtggcaagttccggtgatgaattctagccctagtgtttggatataattcagaactgttcatatagagaaatggtaaacatggttggatgaaaattttaccatcggttttctaaacaagttttagtgttccaatattttttatttgtgtaatttttccaagatggttttattccagcaaatattgaatgagacccaacacttttt--------------tccatggaagtgccatattctcttgtgaaaatcatgtgtagtccctgggctctcgggcacagacaagggtacgggtcctcatcattttcatttg-----------------------------------------------------------------------------------------------------------
>Balizia_pedicellaris_Queiroz_15529@NODE_1_length_1347_cov_424.107585
--------------------------------------------------------aatttcaaaagctaggaaacattagagcttgtttggattagcttcttagaagcactttcatataagccaagacaaaactctcatactttccctttacaccgtaaaatcacttccaaaaagctaaatgttatggaaatgttttgcaatgcatgctctgttgctagcagaaatagaaatgtgcatctccatctccaaactgcctgtttataacagaggtatatgaaaactaccaagcacaggacaaaacaaaaaacactggcgtacagtcattaagataatgcacttcatgttcttattgcttgaaatttgttgggattatgttttgaagcactctgtgacttatcgccgtttttgattgcgtgccagcttaagagaggtcaactgcttactgtcactccttatttagtgaagaagcagaagcagcatatccatcatatagagcagtatggcattgatttgatacttggttgtaatggattcatatggatcggggaacacgctgaagcaaaagatgacgagatgatggtggatcaagcgaaccaatctgaggggccagaacaaaatttcacagcattagagacaagaaaatacatatgcaggactgctaatgctgttagagtattatccaacttggggttcaatatgacattggaaattatcaagcaaacggttaatctcagccttagtttgaatcttgacacgcatgaaatgctgagttctgagttctgtgttctggttgctgaaaaagaggctgaaagaagaagctcaattaaaaagaagaggtagattgtggcctattttctagcttgagaattttgtagctgaggtaattttgggatgagatttttgattcacagtgaacgtatggttatatccctttccctatggtggcaagttccggtgatgaattctaaccctagtgtttggaaataactcag--ccgttcatgtagagaaagg--taaaatgattggatgaaaatttgaccatcggtttactaaacaagtttcactgttccaatatcttttgtttgtgtaattttttcaagatggttttattccagccaatattgaatgagacccaacaattttttccatgaaagtcagtccatggaagtgccgtgttctcttgagaaaatcatgtgtagtccctgtgctctggggcacagactcgggtacgggtcctcatcattctcatttgtattcacacacataaccctctcgtgtattgaattccttggctttttggtggtcaagcatccaattcatcataaatgttgcctttggttgtttggctaaacttcgagt
>Balizia_spnov_Morim_577@NODE_1_length_1413_cov_352.782769
---------------------------------------gaaaaaaagtaataatcagttttagaagctaggaaacataagagcatgtttggattagtttcttagaagcactttcatataagccaagacaaaactctcatactttccccttacaccttgaaatcacttccaaaaagctaaatgttatggaaatgttttgcaatgcatgccctattgctagcagaaatagaaatacgcatctccatctccaaactgcctgtttataacagaggtatatgaaaactaccaagcacaggacaaaacaaaaaacactggtgtacagtcattatgataatgcacttcatgttcttattgcttgaaatttgttggaattatgttttgaagcactctgtgacttatcgcggtttttgattg-atgccagcttaagagaggtcaactgcttactgtcactccttatttagtgaagaagcagaagcagcatatccatcatatagagcagtatggcattgatttgatacttggttgtaatggattcatatggattggggaacacactgaagccaaagatgacgagatgatggtggatcaagcgaaccaatctgaggggcaagaacaaaatttcacagcattagagacaagaaaatacatatgcaggactgctaatgctgttagagtattatccaacttggggttcaatatgacattggaaattatcaaggaaacggttaatctcagccttagtttgaatcttgacacgcatgaaatgctgagttctgagttctgtgttctggttgctgaaaaagaggctgaaaggagaagctcaattaaaaagaagaggtagattgtggcgttttttctagcttgagaattttgtagctgagg-ttttttaggatgagatttttgattcacagtgaacatatggttatatccctttccctatggtggcaagttccggtgatgaattctaaccctagtgtatggatataattcagaaccgttcatatggagaaatggtaaacatggttggatgaaaatttgaccattggtttactaaacaagttttactgttccaatatcttttgtttgtgtaatttttccaagatggttttattccagcaaatattgaatgagacccaacacttttttccatgaaagttagtccatggaagtgccatattctcttgtgaaaatcatgtgtagtccctgtgctctcgggcacagacacgggtacgggtcctcataattctcatttttattcactcacataaccctctcgtgtattgaattccttagctttttggtggtcaagtatccatttcatcataaatgttgcctttggttgtttggctaaactttgagt
>Cathormion_obliquifoliolatum_Wieringa_6519@NODE_1_length_1385_cov_279.842857
-------------------------------------------------------------------------------agagcctgtttggattagcttcttagaggcactttcatataagctgagacaaaacactcatactttccccttacaccgtaaaatcacttccaaaaagctaaatgttatggaaatgttttgcaatgcatgctctattgctagcagaaatagaaatacgcatcttcatctccaaactgcctgtttataacagaggtatatgaaaactaccaagcacaggacaaaacaaaaaccaatggtgtacagtcattatgataatgcacttcatgttcttattgcttgaaatttgttgggattatgttttgaagcactctgtgacttatcgcggtttttgattg-atgccagcttaaaagaggtcaactgcttactgtcactccttatttagtgaagaagcagaagcagcatatccatcatatagagcagtatggcattgatttgatacttggttgtaatggattcatatggattggggaacacactgaagcaaaagatgacgagatgatggtggatcaagcgaaccaatctgaggggcaagaacaaaatttcacagcattagagacaagaaaatacatatgctggactgctaatgctgttagagtattatccaacttggggttcaatatgacattggaaattatcaaggaaacggttaatctcagccttagtttgaatcttgacacgcatgaaatgctgagttctgagttctgtgttctggttgctgaaaaagaggctgaaaggagaagctcaattaaaaagaagaggtagattatggcgttttttctagcttgagaattttgtagctgagg-ttttttaggatgagatttttgattcacagtgaacatatggttatatccctttccctatggtggcaagttccggtgatgaattctaaccctagtgtatggatataattcagaaccgttcatatagagaaatggtaaacatggttggatgaaaatttgaccattggtttactaaacaggttttactgttccaatatcttttgtttgtgtaatttttccaagatggttttattccagcaaatattgaatgagacccaacacttttttccatgaaagtcagtccatggaagtgccatattctcttgtgaaaatcatgtgtagtccctgtgctctcgggcacagacgcgggtacgggtcctcatcattctcatttgtattcacacac--aaccctctcgtgtattgaattccttggctttttggtggtcaagcatccatttcatcataaatattgcctttggttgtttagctaaactttgagt
>Cathormion_rhombifolium_Deighton_3618@NODE_1_length_1112_cov_108.352657
--------------------------------------------------------------------------------------------------------gaagcactttcatacaagccaagacaaaactctcatactttccccttacaccttaaaatcacttccaaaaagctaaatgttatggaaatgttttgcaatgcatgccctattgctagcagaaatagaaatacgcatctccatctccaaactgcctgtttataacagaggtatatgaaaactaccaagcacaggacaaaacaaaaaacactggtgtacagtcattatgataatgcacttcatgttcttattgcttgaaatttgttgggattatgttttgaagcactctgtgacttatcgcggtttttgattg-atgccagcttaagagaggtcaagtgcttactgtcactccttatttagtgaagaagcagaagcagcatatccatcatatagagcagtatggcattaatttgatacttggttgtaatggattcatatggattggggaacacactgaagcaaaagatgacgagatgatggtggatcacgcgaaccaatctgaggggcaagaacaaaatttcacagcattagagacaagaaaatacatatgcaggactgctaatgctgttagagtattatccaacttggggttcaatatgacattggaaattatcatggaaacggttaatctcagccttagtttgaatcttgacacgcatgaaatgctgagttctgagttctgtgttctggttgctgaaaaagaggctgaaaggagaagctcaattaaaaagaagaggtagattgtggcgttttttctagcttgagaattttgtagctgagg-ttttttaggatgagattttttattcacagtgaacatatggttatacccctttccctatggtggcaagtttcggtgatgaattctaaccctagtggatggatataattcagaaccgttcatagggagaaatggtaaacatggttggatgaaaatttgaccattggtttactaaacaagttttactgttccaatatcttttgtttgtgtaatttttccaagatggttttattccagcaaatattgaatgagacccaacacttttttccatgaaagtcagtccatggaagtgccatattctcttgtgaaaatcatgtgtagtccctgtgctctcggg------------------------------------------------------------------------------------------------------------------------------------------------
>Enterolobium_cyclocarpum_MWC9020@NODE_1_length_1289_cov_277.111386
agacaacgtatgcttgtatggtcgatttttgttacctccgaaaaaaagtaataattaatttcagaagctaggaaacataagatcttgtttggattagcttcttaaaagtactttcatataagctgagacaaaactatcctactttccccttataccataaaatcacttccaaaaagttaaatgttacggaaatgttttgcaatgcatgctctgttgctatcagaaatagaaatatacatctccatctccaaactgcctgtttataacagaggtacatgaaaactaccaagcacaggacaaaacaaaaagcactggtgtacagtcattatgataatgcacttcatgttcttattgcttgaaatttgttgggattatgtttttaagcactccatgacttatcacaatttttgattgcgtgccagcttaagagaggtgaactgcttactgtcactccttatttagtgaagaagcagaagcagcatatccatcatatagagcagcatggcgttgatttgatacttggttgtaatggattcatatggattggggaacacactgaagcgaaagatgatgagatgatggtggatcaagcaaaccaatctgaggggcaagagcaaaatttcatggctttagatacaagaaaatacatatgcaggactgctaatgctgttagagtattatccaacttggggttcaatatgacattggaaattatcaaggaaacggttaatctcagccttagtttgaatcttgacacgcatgaaatgctgagttccgagttctgtgttctggttgctgaaaaagaggctgaaaggagaagcttaattaaaaagaagaggtagattgtggccttttttctagcttgagaattttgtagctgaggtttttttaggatgagatttttaattcacagtgaacatatggctatatgcctttccctatggtggcaagttctggtgatgaattctaaccctagtgtttggatataactcggaaccgttcatatggagaaatggtaaacatggttggatgaaaatttgaccagcggtttactaaacaagttttactgttccaatattttttgtttctgtaatttttccaagatggttttattccaggaaatattgaatgagacccaacacttttttccatgaaagtcagtccatggaagttgcatcttctcttgtgaaaatcatgtgtagtccttgtcctctcgggcacagacacgggtatgggtcctcatcattctcgttcgtattcatacacacaaccctctcatgtat-------------------------------------------------------------------------------
>Hydrochorea_corymbosa1_Bonadeu_655@NODE_1_length_1125_cov_368.604673
------------------------------------------------------------------------------------------------------------------catataagccaagacaaaactctcatactttccccttacaccttaaaatcacttccaaaaagctaaatgttatggaaatgttttgcaatgcatgccctgttgctagcagaaatagaaatacgcatctccatctccaaactgcttgtttataacagaggtatatgaaaactaccaagcacaggacaaaacaaaaaacactggtgcacagtcattatgataatgcacttcatgttcttattgcttgaaatttgttgggattatgttttgaagcactctgtgacttatcacagtttttgattg-atgccagcttaagagaggtcaactgcttactgtcactccttatttagtgaagaagcagaagcagcatatccatcatatagagcagtatggcattgatttgatacttggttgtaatggattcatatggattggggaacacactgaagcaaaagatgacgagatgatggtggatcaagcgaaccaatctgaggggcaagaacaaaatttcacagcattagagacaagaaaatacatatgcaggactgctaatgctgttagagtattatccaacttggggttcaatatgacattggaaattatcaaggaaacggttaatctcagccttagtttgaatcttgacacgcatgaaatgctgagttctgagttctgtgttctggttgctgaaaaagaggctgaaaggagaagctcaattaaaaagaagaggtagattgtggcgttttttctagcttgagaattttgtagctgagg-ttttttaggatgagatttttgattcacagtgaacatatggttatatccctttccctatggtggcaagttccggtgatgaattctaaccctagtgtatggatataattcagaaccgttcatatagagaaatggtaaacatggttggatgaaaatttgaccattggtttactaaacgagttttactgttccaatatcttttgtttgtgtaatttttccaagatggttttattccagcaaatattgaatgagacccaacacttttttccatgaaagtcagtccatggaagtgccacattctcttgtgaaaatcatgtgtagtccctgtgctctcgggcacagacgcgggtacgggtcctc-------------------------------------------------------------------------------------------------------------------------
>Hydrochorea_corymbosa2_Iganci_862@NODE_1_length_1065_cov_433.680198
-----------------------------------------------gtaataatcagttttagaagctacgaaacctaaaaccgcgtttggattagtttcttagaagcactttcatataagccgagacaaaactctcatactttccccttacaccttaaaatcacttccaaaaagctaaatgttatggaaatgttttgcaatgcatgccctgttgctagcagaaatagaaatacgcatctccatctccaaactgcctgtttataacagaggtatatgaaaactaccaagcacaggacaaaacaaaaaacactggtgtacagtcattatgataatgcacttcatgttcttattgcttgaaatttgttgggattatgttttgaagcactctgtgacttatcacggtttttgattg-atgccagcttaagagaggtcaactgcttactgtcactccttatttagtgaagaagcagaagcagcatatccatcatatagagcagtatggcattgatttgatacttggttgtaatggattcatatggattggggaacacactgaagcaaaagatgacgagatgatggtggatcaagcgaaccaatctgaggggcaagaacaaaatttcacagcattagagacaagaaaatacatatgcaggactgctaatgctgttagagtattatccaacttggggttcaatatgacattggaaattatcaaggaaacggttaatctcagccttagtttgaatcttgacacgcatgaaatgctgagttctgagttctgtgttctggttgctgaaaaagaggctgaaaggagaagctcaattaaaaagaagaggtagattgtggcgttttttctagcttgagaattttgtagctgagg-ttttttaggatgagatttttgattcacagtgaacatatggttatatccctttccctatggtggcaagttccggtgatgaattctaaccctagtgtatggatataattcagaaccgttcatatagagaaatggtaaacatggttggatgaaaatttgaccattggtttactaaacgagttttactgttccaatatcttttgtttgtgtaatttttccaagatggttttatt--------------------------------------------------------------------------------------------------------------------------------------------------------------------------------------------------------------------------------------------------------
>Jupunba_abbottii_Zanoni_21220@NODE_1_length_968_cov_124.159371
----------------------------------------------------------------------------------------------------------------------------------------tcatactttccccttacaccttaaaatcacttccaaaaagctaaatgttatggaaatgttttgaaatgcatgctctattgctagcagaaatagaaatacgcatctccatctccaaactgcctgtttataacagaggtatatgaagactaccaagcacaggacaaaacaaaaaacactggtgtacagtcattatgataatgcacttcatgttcttattgcttgaaatttgttgggattatgttttgaagcactc--tgacttatcgcggtttttgattg-atgccagcttaagagaggtcaactgcttactgtcactccttatttagtgaagaagcagaagcagcatatccatcatatagagcagtatggcattgatttgatacttggttgtaatggattcatatggattggggaacacactgaagcaaaagatgacgagatgatggtggatcaagcgaaccaatctgaggggcaagaacaaaatttcacagcattagagacaagaaaatacgtatgcaggactgctaatgctgttagagtattatccaacttggggttcaatatgacattggaaattatcaaggaaacggttaatctcagccttagtttgaatcttgacacgcatgaaatgctgagttctgagttctgtgttctggttgctgaaaaagaggctgaaaggagaagatcaattaaaaagaagaggtagattgtgacgttttttctagcttgagaattttgtagctgagg-ttttttaggatgagatttttgattcacagtgaacatatggttatatccctttccctatggtggcaagtttcggtgatgaattctaaccctagtgtatggatataattcagaaccgttcatatagagaaatggtagacatggttggatgaaaatttgaccattggtttactaaacaagttttactgttccaatatcttttgtttgtgtaacttttccaagatggt--------------------------------------------------------------------------------------------------------------------------------------------------------------------------------------------------------------------------------------------------------------
>Jupunba_barbouriana_Iganci_847@NODE_1_length_1444_cov_161.575713
agataacgtatgcttgtatggtcgattttttttacctctgaaaaaaagtaataatcaattttataagctaggaaacataagagcatgtttggattagcttcttagaagcactttcatataagccgagacaaaactctcatactttccccttacaccttaaaatcacttcc-aaaagctaaatgttatggaaatgttctgcaatgcatgctctgttgctagcagaaatagaaatacgcatcttcatctccaaactgcctgtttataacagaggtatatgaaaactaacaagcacaggacaaaacaaaaaacactggtgtacagtcattatgataatgcacttcatgttcttattgcttgaaatttgctgggattatgttttgaagtactctgtgacttattgcggtttttgattg-atgccagcttaagagaggtcaactgcttactgtcactccttatttagtgaagaagcagaagcagcatatccatcatatagagcagtatggcgttgatttgatacttggttgtaatggattcatatggattggggaacacactgaagcaaaagatgacgagatgatgctggatcaagcgaaccaatctgaggggcaagaacaaaatttcacagcattagagacaagaaaatacatatgcaggactgctaatgctgttagagtattatccaacttggggttcaatatgacattggaaattatcaaggaaacggttaatctcagccttagtttgaatcttgacactcatgaaatgctgagttctgagttctgtgttctggttgctgaaaaagaggctgaaaggagaagttcaattaaaaagaagaggtagattgtggcggtttttctagctggagaattttgtagctgagg-gtttttaggatgagatttttgattcacagtgaacatatggttatatccctttccctatggtggcaagttccggtgatgaattctaaccctagtgtatggatataattcagaaccgttcatatagagaaatggtaaacatggttggatgaaaatttgaccattggtttactaaacaagttttactgttccaatatcttttgtttgtgtaatttttccaagatggttttattccagcaaatattgaatgagacccaacacttttttccatgaaagtcagtccatggaagtgccatattctcttgtgaaaatcatgtgtagtccctgtgctctcgggcacagacacgggtacgggtcctcatcattctcatttgtattcacacacataaccctctcgtgtattgaattccttggctttttggtggtcaagcatccatttcatcataaatattgcctttggttgtttagccaaactttggcc
>Jupunba_brachystachya_Lima_7438@NODE_1_length_1327_cov_134.195200
agacaacgtatgcttgtatggtcgatttttgttacctctgaaaaaaagtaataatcaatttcagaagctaggaaacataagagcatgtttggattagcttcttagaagcactttcatataagtcgagacaaaactctcatacattccccttacaccgtaaaatcacttccaaaaagctaaatgttatggaaatgttttgcaatgcatgctctgttgctagcagaaatagaaatatgcatctccatctccaaactgcctgtttataacagaggtatatgaaaactaccaagcacaggacaaaacaaaaaacactggtgtacagtcattatgataatgcacttcatgttcttattgcttgaaatttgttgggattatgttttgaagcactctgtgacttatcacggtttttgattgcgtgccagcttaagagaggtcaactgcttactgtcactccttatttagtgaagaagcagaagcagcatatccatcatatagagcagtatggcattgatttgatacttggttgtaatggattcatatggattggggaacacactgaagcaaaagatgacgagatgatggtggatcaagcgaaccaatctgaggggcaagaacaaactttcacagcattagagacaagaaaatacatatgcaggactgctaatgctgttagagtattatccaacttggggttcaatatgacattggaaattatcaaggaaacggttaatctcagccttagtttgaatcttgacacgcatgaaatgctgagttctgagttctgtgttctggttgctgaaaaagaggctgaaagaagaagctcaattaaaaagaagaggt-gattgtggcctattttctagcttgagaattttgtagctgaggtatttttgggacgagatttttaattcacagtgaacgtatggttatatccctttccctatggtggcaatttccggtgatgaattctaaccctagtgtttggacataactcagaaccgttcatatagagaaatggtaaacatggttggatgaaaatttgaccgtccgtttactaaacaagttttactgttccaatatcttttgtttgtgtaatttttccaagatggttttattccagcaaatattgaatgagacccaacaattttttccatgaaagtcagtccatggaagtgccgtgttctcttgagaaaatcatgtgtagtccctgtgctctcgggcacagacacgggtacgggttctcatcattctcatttgtattcacacacataaccctctcgtgtattgaattc------------------------------------------------------------------------
>Jupunba_cochleata_Bonadeu_673@NODE_1_length_1628_cov_117.260477
agataacgtatgcttgtatggtccattttttttacctctgaaaaaaagtaataatcaattttagaagctaggaaacataagagcatgtttggattagcttcttagaagcactttcatataagctgagacaaaactctcatactttccccttacaccttaaaatcacttccaaaaagctaaatgttatggaaatgttttgcaatgcatgctctattgctagcagaaatagaaatacgcatctccatctccaaactgcctgtttataacagaggtatatgaaaactaccaagcacaggacaaaacaaaaaacactggtgtacagtcattatgataatgcacttcatgttcttattgcttgaaatttgttgggattatgttttgaagcactctctgacttaccgcggtttttgattg-atgccagcttaagagaggtcaactgcttactgtcactccttatttagtgaagaagcagaagcagcatatccatcatatagagcagtatggcattgatttgatacttggttgtaatggattcatatggattggggaacacgctgaagcaaaagatgacgagatgatggtggatcaagcgaaccaatctgaggggcaagaacaaaatttcacagcattagagacaagaaaatacttatgcaggactgctaatgctgttagagtattatccaacttggggttcaatatgacattggaaattatcaaggaaacggttaatctcagccttagtttgaatcttgacacgcatgaaatgctgagttctgagttctgtgttctggttgctgaaaaagaggctgaaagaagaagctcaattaaaaagaagaggtagattgtgacctattttctagcttgagaa-tttgtagctgaggtatttttgggatgagatttttaattcacagtgaacgtatggttatatccctttccctatggtggcaagttccggtgatgaattccaaccctagtgtttggaaataactcagaaccgttcatatagagaaatggtaaacatggttggatgaaaatttgaccatcggtttgctaaacaagttttattgttccaatatcttttgtttgtgtaatttttccaagatggttttattccagcaaatgttgaatgaaacccaacaattttttccatgaaagtcagtccatggaaatgccgtgttctcttgagaaaatcatgtgtagtccctgtgctctcgggcacagacacgggtacgggtcctcatcattctcatttgtattcacacacataaccctctcgtgtattgaattccttggctttttggtggtcaagcatccaattcat---------------------------------------
>Jupunba_filamentosa_Lima_7487@NODE_1_length_1299_cov_134.004910
---------------------------------------------aagtaataatcaatttcagaagctaggaaacataagagcatgtttggattagcttcttagaagcactttcatataagctgagacaaaactctcatactttccccttacaccttaaaatcacttccaaaaagctaaatgttacggaaatgttttgcaatgcatgctctattgctagcagaaatagaaatacgcatctccatctccaaactgcctgtttataacagtggtatatgaaaactaccaagcacaggacaaaacacaaaacactggtgtacagtcattatgataatgcacttcatgttcttattgcttgaaatttgttgggattatgttttgaagcactctgtgacttgtcacggtttttgattgcgtgccagcttaagagaggtcaactgcttactgtcactccttatttagtgaagaagcagaagcagcatatccatcatatagagcagtatggcattgatttgatacttggttgtaatggattcatatggattggggaacacactgaagcaaaagatgacgagatgatggtggatcaagtgaacctatctgaggggcaagaacaaactttcacagcattagagacaagaaaatacatatgcaggactgctaatgctgttagagtattatccaacttggggttcaatatgacattggaaattatcaaggaaacggttaatctcagccttagtttgaatcttgacatgcatgaaatgctgagttctgagttctgtgttctggttgctgaaaaagaggctgaaagaagaagctcaattaaaaagaagaggt-gattgtggcctattttctagcttgagaattttgtagctgaggtatttttgggatgagatttttaattcacagtgaacgtatggctatatccctttccctatggtggcaagttccggtgatgaattctaaccctagtgtttggacataactcagaaccgttcgtatagagaaatggtaaacatggttggatgaaaatttgaccgtcggtttactaaacaagttttactgttccaatatcttttgtttgtgtaatttttccaagatggttttattccagcaaatattgaatgagacccaacaattttttccatgaaagtcagtccatggaagtgccgtgttctcttgagaaaatcatgtgtagtccctgtgctctcgggcacagacacgggtacgggtcctcatcattctcatttgtattcacacacataaccctctcgtgtattgaattccttggctttttggtggtcaagcatccaattcatcataaatgttgcctttggttg------------------
>Jupunba_idiopoda_Quesada_1718@NODE_1_length_999_cov_107.450108
---------------------------------------------------------------------------------------------------------------------------------------------ctttccccgtacaccgtaaaatcacttccaaaaagctaaatgttatggaaatgttttgcaatgcatgctctgttgccagcagaaatagaaatatgcatctccatctccaaactgcctgtttataacagaggtatatgaaaactaccaagcacaggacaaaacaaaaaacactggtgtacagtcattatgataatgcacttcatgttcttattgcttgaaatttgttgggattatgttttgaagcactctgtgacttatcgcggtttttgattg-atgccagcttaagagaggtcaactgcttactgtcactccttatttagtgaagaagcagaagcagcatatccatcatatagagcagtatggcattgatttgatacttggttgtaatggattcatatggattggggaacacactgaagcaaaagatgacgagatgatggtggatcaagcgaaccaatctgaggggcaagaacaaaatttcacagcattagagacaagaaaatacatatgcaggactgctaatgctgttagagtattatccaacttggggttcaatatgactttggaaattatcaagcaaacggttaatctcagccttaatttgaatcttgacacgcatgaaatgctgagttctgagttctgtgttctggttgccgaaaaagaggctgaaagaagaagctcaattaaaaagaagaggtagattgtggcctattttctagcttgagaattttgtagctgaggtatttttgggatgagatttttaattcacagtgaacgtatggttatatccctttccctatggtggcaagttccggtgatgaattctaaccctagtgtttggaaataactc--aaccgttcatatagagaaa-ggtaaacatggttggatgaaaatttgaccatcggtttactaaacaagtttcactgttccaatatcttttgtttgtgtaatttttccaagatggttttattccagcaaatattgaatgagacccaacaa---------------------------------------cc-----------------------------------------------------------------------------------------------------------------------------------------------------------------------------------
>Jupunba_idiopoda_Quesada_1718@NODE_2_length_507_cov_68.462791
--------------------------------------------------------------------------------------------------------------------------------------------------------------------------------------------------------------------------------------------------------------------------------------------------------------------------------------------------------------------------------------------------------------------------------------------------------------------------------------------------------------------------------------------------------------------------------------------------------------------------------------------------gcattagagacaagaaaatacatatgcaggactgctaatgctgttagagtattatccaacttggggttcaatatgacattggaaattatcaaggaaacggttaatctcagccttagtttgaatcttgacacgcatgaaatgctgagttgtgagttctgtgttctggttgctgaaaaagaggctgaaaggagaagctcaattaaaaagaagagatagattgtggtgttttttctagcttgagaattttgtagctgagg-tttttgaggatgagatttttgattcacagtgaacatatggttatatccctttccctatggtggcaagttccggtgatgaattctaaccctagtgtatggatataattcagaaccgttcatatagagaaatggtaaatatggttggatgaaaatttgaccattggtttactaaacaagttttactgttccaatatcttttgtttgtgtaacttttccaagatggttttattccagcaaatattgaatgaga------------------------------------------------------------------------------------------------------------------------------------------------------------------------------------------------------------------------------------
>Jupunba_laeta_Mori_25147@NODE_1_length_1220_cov_36.747157
agacaatgtatgcttgtatggtcgatttttgttaccgctgaaaaaaagtaataatcaaattcagaatctaggaaacataatagcttgtttggattagcttcttagaagcacttttatataagccgagacaaaactctcatactttccccttacactgtaaaatcacttccaaaaagctaaatgttatggaaatgttttgcaatgcatgctctgttgctagcagaaatagaaatatgcatctccatctccaaactgcctgtttataacagaggtatatgaaaactaccaagcacaggacaaaacaaaaaacactggtgtacagtcattaagataatgcacttcatgttcttattgcttgaaatttgttgggattatgttttgaagcactc--tgacttatcgccgtttttgattgcgtgccagcttaagagaggtcaactgcttactgtcactccttatttagtgaagaagcagaagcagcatatccatcatatagagcagtatggcattgatttgatacttggttgtaatggattcatatggattggggaacacgctgaagcaaaagatgacgagatgatggtggatcaagcgaaccaatctgaggggcaagaacaaaatttcacagcattagagacaagaaaatacatatgcaggactgctaatgctgttagagtattatccaacttggggttcaatatgacattggaaattatcaaggaaacggttaatctcagccttagtttgaatcttgacacgcatgaaatgctgagttctgagttctgtgttctggttgctgaaaaagaggctgaaagaagaagctcaattaaaaagaagaggtagattgtggcctattttctagcttgagaa-tttgtagctgaggtatttttgggatgagatttttaattcacagtgaacgtatggttatatccctttccctatggtggcaagttccggtgatgaattccaaccctagtgtttggaaataactcagaaccgttcatatagagaaatggtaaacatggttggatgaaaatttgaccatcggtttgctaaacaagttttactgttccaatatcttttgtttgtgtaatttttccaagatggttttattccagcaaatattgagtgagacccaacacttttttccatgaaagtcagtccatggaaatgccgtgttctcttgagaaaatcatgtgcagtcc-------------------------------------------------------------------------------------------------------------------------------------------------------------
>Jupunba_langsdorfii_Ribeiro_728@NODE_1_length_638_cov_202.023173
-----------------------------------------------------------------------------------------------------------------------------------------------------------------------------------------------------------------------------------------------------------actgcctgtttataacagaggtatatgaaaactaccaagcacaggacaaaacaaaaaacactggtgtacagtcattaagataatgcacttcatcttcttattgcttgaaatttgttgggattatgttttgaagcactctgtgacttatcatggtttttgattgcgtgccagcttaagagaggtcaactgcttactgtcactccttatttagtgaagaagcagaagcagcatatccatcatatagagcagtatggcattgatttgatacttggttgtaatggattcatatggattggagaacgcgctgaagcaaaagatgatgagatgatggtggatcaagcgaaccaatctgaggggcaagaacaaaatttcacagcattagagacaagaaaatacatatgcaggactgctaatgctgttagagtattatccaacttggggttcaatatgacattggaaattatcaaggaaacggttaatctcagccttagtttgaatcttgacacgcatgaaatgctgagttctgagttctgtgttctggttgctgaaaaagaggctgaaaggagaagctcaattaaaaagaagaggtagattgtggccttttttctagcttgagaattttgtagctgaggtttttt-----------------------------------------------------------------------------------------------------------------------------------------------------------------------------------------------------------------------------------------------------------------------------------------------------------------------------------------------------------------------------------------------------------------------------------------------------------------------------------------
>Jupunba_leucophylla_Iganci_839@NODE_1_length_1695_cov_201.969098
agataacgtatgcttgtatggttgattttttttacctctgaaaaaaagtaataatcagttttagaagctaggaaacataagagcatgtttggattagcttcttagaagcactttcatataagccgagacaaaactcgcatactttccccttacaccttaaaatcacttccaaaaagctaaatgttatggaaatgttttgcaatgcatgctctattgctagcagaaatagaaatacgcatctccatctccaaactgcctgtttataacagaggtatatgaaaactaccaagcacaggacaaaacaaaaaacactggtgtacagtcattatgataatgcacttcatgttcttattgcttgaaatttgttgggattatgttttgaagcactctgtgacttatcgcggtttttgattg-atgccagcttaagagaggtcaactgcttactgtcactccttatttagtgaagaagcagaagcagcatatccatcatatagagcagtatggcattgatttgatacttggttgtaatggattcatatggattggggaacacactgaagcaaaagatgacgagatgatggtggatcaagcgaaccaatctgaggggcaagaacaaaatttcacagcattagagacaagaaaatacatatgcaggactgctaatgctgttagagtattatccaacttggggttcaatatgacattggaaattatcaaggaaacggtaaatctcagccttagtttgaatcttgacacgcatgaaatgctgagttctgagttctgtgttctggttgctgaaaaagaggctgaaaggagaagctcaattaaaaagaagaggtagattgtggcgttttttctagcttgagaattttgtagctgagg-ttttttaggatgagatttttgattcacagtgaacatatggttatacccctttccctatggtggcaagttccggtgatgaattctaaccctagtgtatggatataattcagaaccgttcatagagagaaatggtaaacatggttggatgaaaatttgaccattggtttactaaacaagttttactgttccaatatcttttgtttgtgtaacttttccaagatggttttattccagcaaatattgaatgagacccaacacttttttccatgaaagtcagtccatggaagtgccatattctcttgtcaaaatcatgtgtagtccctgtgctctcgggcacagacacgggtacgggtcctcatcattctcatttttattcactcacataaccctctcgtgtattgaattccttagttttttggcggtcaagcatccatttcatcataaatgttgcctttggttgtttggctaaactttgagt
>Jupunba_limae_Iganci_261@NODE_1_length_1958_cov_92.041999
agacaacgtatgcttgtatggtcgatttttgttacccctgaaaaaaagtaataatcaatttcagaagctaggaaacataagagcatgtttggattagcttcttagaagcactttcatataagtcgagacaaaactctcatacattccccttacaccgtaaaatcacttccaaaaagctaaatgttatggaaatgttttgcaatgcatgctctgttgctagcagaaatagaaatatgcatctccatctccaaactgcctgtttataacagaggtatatgaaaactaccaagcacaggacaaaacaaaaaacactggtgtacagtcattatgataatgcacttcatgttcttattgcttgaaatttgttgggattatgttttgaagcactccgtgactcatcacggtttttgattgcgtgccagcttaagagaggtcaactgcttactgtcactccttatttagtgaagaagcagaagcagcatatccatcatatagagcagtatggcattgatttgatacttggttgtaatggattcatatggattggggaacacactgaagcaaaagatgacgagatggtggtggatcaagcgaaccaatctgaggggcaagaacaaactttcacagcattagagacaagaaaatacatatgcaggactgctaatgctgttagagtattatccaacttggggttcaatatgacgttggaaattatcaaggaaacggttaatctcagccttagtttgaatcttgacacgcatgaaatgctgagtgctgagttctgtgttctggttgctgaaaaagaggctgaaagaagaagctcaattaaaaagaagaggtagtttgtggcctattttctagcttgagaattttgtagctgaggtatttttgggatgagatttttaattcacagtgaacgtatggttatatccctttccctatggtggcaagttccggtgatgaattctaaccctagtgtttggacataactcagaaccgttcatatagagaaatggtaaacatggttggatgaaaatttgaccgtcggtttactatacaagttttactgttccaatatcttttgtttgtgtaatttttccaagatggttttattccagcaaatattgaatgagacccaacaattttttccatgaaagtcagtccatggaagtgccgtgttctcttgagaaaatcatgtgtagtacctgtgctctcgggcacagacacgggtacgggtcctcatcattctcatttgtattcacacacataaccctctcgtgtattgaattccttggctttttggtggtcaagcatccaattcatcataaatgttgcctttggttgtttggctaaacttcgagg
>Jupunba_longipedunculata_Cardona_2682@NODE_1_length_1091_cov_105.260355
-----------------------------------------------------------------------------taagagcatgtttggattagcttcttagaagcactttcatataagccgagacaaaactctcatactttccccttacaccttaaaatcacttcc-aaaagctaaatgttgtggaaatgttttgcaatgcatgctctgttgctagcagaaatagaaatacgcatcttcatctccaaactgcctttttataacagaggtatatgaaaactaacaagcacaggacaaaacaaaaaacactggtgtacagtcattatgataatgcacttcatgttcttattgcttgaaatttgctgggattatgttttgaagcactctgtgacttattgcggtttttgattg-atgccagcttaagagaggtcaactgcttactgtcactccttatttagtgaagaagcagaagcagcatatccatcatatagagcagtatggcgttgatttgatacttggttgtaatggattcatatggattggggaacacactgaagcaaaagatgacgagatgatgctggatcaagtgaatcaatctgacgggcaagaacaaaatttcgcagcattagagacaagaaaatacatatgcaggactgctaatgctgttagagtattatccaacttggggttcaatatgacattggaaattatcaaggaaacggttaatctcagccttagtttgaatcttgacacgcatgaaatgctgagttcggagttgtgtgttctggttgctgaaaaagaggctgaaaggagaagctcaattaaaaagaagaggtagattgtggcgttttttctagcttgagaattttgtagctgagg-ttttttaggatgagatttttgattcacagtgaacatatggttatatccctttccctatggtggcaagttccggtgatgaattctaaccctagtgtatggatataattcagaagcgttcatatagagaaatggtaaacatggttggatgaaaatttgaccattggtttactaaacaagttttactgttccaatatcttttgtttgtgtaatttttccaagatggttttattccagcaaatattgaatgagacccaacacttttttccatgaaagttagtcca-----------------------------------------------------------------------------------------------------------------------------------------------------------------------------------------------------
>Jupunba_macradenia_Lourteig_3021@NODE_1_length_1079_cov_118.516966
-----------------------------------------------------------------------------------------------------------------------------------aactctcatactttccccttacaccgtaaaatcacttccaaaaagctaaatgttatggaaatgttttgcaatgcatgctctgttgctagcagaaatagaaatatgcatctccatctccaaactgcctgtttataacagaggtatatgaaaactaccaagcacaggacaaaacaaaaaacactggtgtacagtcattaagataatgcacttcatgttcttattgcttgaaatttgttgggattatgttttgaagcactctgtgacttatcgccgtttttgattgcgtgccagcttaagagaggtcaactgcttattgtcactccttatttagtgaagaagcagaagcagcatatccatcatatagagcaatatggcgttgatttgatacttggttgtaatggattcatatggattggggaacacgctgaagcaaaagatgacgagatgatggtggatcaagcaaaccaatctgaggggcaagaacaaaatttcccagcattagagacaagaaaatacatatgcaggactgctaatgctgttagagtattatccaacttggggttcaatatgacattggaaattatcaagcaaacagttaatctcagccttagtttgaatcttgacacgcatgaaatgctgagttctgagttctgtgttctggttgctgaaaaagaggctgaaagaagaagctcaattaaaaagaagaggtagattgtggcctattttctagcttgagaattttgtagcagaggtatttttgggatgagatttttaattcacagtgaacgtatggttatatccctttccctatggtggcaagttccggtgatgaattctaaccctagtgtttggaaataa--ctcaaccgttcatatagagaaa-ggtaaacatggttggatgaaaatttgaccatcggtttactaaacaagtttcactgttccaatatcttttgtttgtgtaatttttccaagatggttttattccagcaaatattgaatgagacccaaccattttttccctgaaagtcagtccatggaagggccgtgttctc-----------------------------------------------------------------------------------------------------------------------------------------------------------------------------------
>Jupunba_microcalyx_Iganci_855@NODE_2_length_632_cov_97.581982
-------------------------ttttttttacctctgaaaaaaagtaataatcaattttagaagctaggaaacataaaagcatgtttggattagcttcttagaagcactttcatataagccgagacaaaactctcatactttccccttacaacttaaaatcacttcc-aaaagctaaatgttatggaaatgttttgcaatgcatgctctgttgctagcagaaatagaaatacgcatcttcatctccaaactgcctgtttataacagaggtatatgaaaactaacaagcacaggacaaaacaaaaaacactgctgtacagtcattatgataatgcacttcatgttcttattgcttgaaatttgctggggttacgttttgaagcactctgtgacttattgcggtttttgattg-atgccagcttaagagaggtcaactgcttattgtcactccttatttagtgaagaagcagaagcagcatatccatcatatagagcagtatggcgttgatttgatacttggttgtaatggattcatatggattggggaacacactgaagcaaaagatgacgagatgatgctggatcaagcgaaccaatctgaggggcaagaacaaaatttcacagcattagagacaagaaaatacatatgcaggact-------------------------------------------------------------------------------------------------------------------------------------------------------------------------------------------------------------------------------------------------------------------------------------------------------------------------------------------------------------------------------------------------------------------------------------------------------------------------------------------------------------------------------------------------------------------------------------------------------------------------------------------------------------------------------------------------------------------------------
>Jupunba_oppositifolia_Liegier_16014@NODE_1_length_1059_cov_118.278004
---------------------------------------------------------------------------------------tttggattagtttcttagaagcacttttatataagccgagacaaaactctcatacttt-cccttacaccttaaaatcacttccaaaaagctaaatgttatggaaatgttttgcaatgcatgctctattgctagcagaaatagaaatacgcatctccatctccaaactgcctgtttataacagaggtatatgaaaactaccaagcacaggacaaaacaaaaaacactgttgtacagtcattatgataatgcacttcatgttcttattgcttgaaatttgttgggattatgttttgaagcactc--tgacttatcacggtttttgattg-atgccagcttaagagaggtcaactgcttactgtcactccttatttagtgaagaagcagaagcagcatatccatcatatagagcagtatggcattgatttgatacttggttgtaatggattcatatggattggggaacacactgaagcaaaagatgacgagatgatggtggatcaagcgaaccaatctgaggggcaagaacaaaatttcacagcattagagacaagaaaatacatatgcaggactgctaatgctgttagagtattatccaacttggggttcaatatgacattggaaattatcaaggaaacggttaatctcagccttagtttgaatcttgacacgcatgaaatgctgagttctgagttctgtgttctggttgctgaaaaagaggctgaaaggagaagctcaattaaaaagaagaggtagattgtgacgttttttctagcttgagaattttgtagctgagg-ttttttaggatgagattttttattcacagtgaacatatggttatatccctttccctatggtggcaagtttcggtgatgaattctaaccctagtgtatggatataattcagaaccgttcatatagagaaatggtagacatggttggatgaaaatttgaccattggtttactaaacaagttttactgttcctatatcttttgtttgtgtaacttttccaagatggttttattccagcatatattgaatgagacccaacacttttttcca-------------------------------------------------------------------------------------------------------------------------------------------------------------------------------------------------------------------
>Jupunba_trapezifolia_Simon_1600@NODE_1_length_1419_cov_162.043255
----------------------cgattttttttacctctgaaaaaaagtaataatcaattttagaagctaggaaacataagagcatgtttggattagcttcttagaggcactttcatataagccgagacaaaactctcatactttccccttacaccttaaaatcacttcc-aaaagctaaatgttatggaaatgttttgcaatgcatgctctgttgctagcagaaatagaaatacgcatcttcatctccaaactgcctgtttataacagaggtatatgaaaactaacaagcacaggacaaaacaaaaaacactggtgtacagtcattatgataatgcacttcatgttcttattgcttgaaatttgctgggattatgttttgaagcactctgtgacttattgcggtttttgattg-atgccagcttaagagaggtcaactgcttactgtcactccttatttagtgaagaagcagaagcagcatatccatcatatagagcagtatggcgttgatttgatacttggttgtaatggattcatatggattggggaacacactgaagcaaaagatgacgagatgatgctggatcaagcgaaccaatctgaggggcaagaacaaaatttcacagcattagagacaagaaaatacatatgcaggactgctaatgctgttagagtattatccaacttggggttcaatatgacattggaaattatcaaggaaacggttaatctcagccttagtttgaatcttgacacgcatgaaatgctgagttctgagttctgtgttctggttgctgaaaaagaggctgaaaggagaagctcaattaaaaagaagaggtagattgtggcgttttttctagctggagaattttgtagctgagg-gtttttaggatgagattttttattcacagtgaacatatggttatatccctttccctatggtggcaagttccggtgatgaattctaaccctagtgtatggatataattcagaaccgttcatatagagaaatggtaaacatggttggatgaaaatttgaccattggtttactaaacaagttttactgttccaatatcttttgtttgtgtaatttttccaagatggttttattccagcaaatattgaatgagacccaacacttttttccatgaaagtcagtccatggaagtgccatattctctcgtgaaaatcatgtgtagtccctgtgctctcgggcacagacacgggtacgggtcctcatcattctcatttgtattcacacacataaccctctcgtgtattgaattccttggctttttggtggtcaagcatccatttcatcataaatattgcctttggttgtttagccaaactttgagt
>Punjuba_racemiflora_Jimenez_Soares_3626@NODE_1_length_1300_cov_144.329518
agacaacgtatgtttgtatggtcgatttttgttacctctgaaaaaaagtaataatcaatttcagaagctaggaaacttaagaacatgtttggattagcttcttagaagcactttcatataagccgagacaaaactctcatactttccccttacactgtaaaatcacttctaaaaagctaaatgttatggaaatgttttgcaatgcgtgctctgttgctagtagaaatagaaatatgcatctccatctccaaactgcttgtttataacagaggtatatgaaaactaccaagcacaggacaaaacaaaaaacactggtgtaaagtcattatgataatgcacttcatgttcttattgcttgaaatttgtcgggattatgtattgaagcactctgtgacttatcgtggtttttgattgcgtgccagcttaagagaggtcaactgcttactgtcactccttatctggtgaagaagcagaagcagcatatccatcacatagagcagtatggcattgatttgatacttggttgtaatggattcatatggattggggaacacactgaagcgagagatgacgagatgatggtggatcaagtgaaccaatctgaggggcaagagcaaaatatcacagcattagagaccagaaaatacatatgcaggactgctaatgctgttagagtattatccaacttggggttcaatatgacattggaaattatcaaggaaacggttaatctcagccttagtttgaatcttgacacgcatgaaatgctgagttctgagttctgtgttctggttgctgaaaaagaggctgaaaggagaagctcaattaaaaagaagaggtagattgtgcccttttttctagcttgagaattttgtagctgaggtttttttaggatgagatttttaattcacagtgaacgtatggttatatccctttccctatggtggcaagttccggtgatgaattctagccctattgtttggatataattcagaaccgttcatatagagaaatggtaaacatggttggatgaaaatttgaccatcggtttactaaacaagttttactgttccaatatcttttgtttgtgtaatttttccaagatggttttattcc-gcaaatattgaatgagacccaacacttttttccatgaaagtcagtccatggaagtgccatgttcgcttgagaaaatcatgtgtagtccctgtgttctcgggcaca------------ggtcctcatcattctcatttctattcacacac--aaccctctcgtgaattgaattccttgg-------------------------------------------------------------------
>_R_Acacia_rostellifera_Murphy_466@NODE_1_length_1602_cov_158.506885
agacaacatatgcttgtatggtcgatttttgttacctctgaaaaaaagaaataatcaatttcagaagctaggaaat---agaatttgtttggtttagcttcctagaagcgctttcatataagctgagacaaaactttcatactttccccttacactgtgaaatcacttccaaaaagttaaatgttgtggaaatgttttgcaatgcatgctctgttgctagcagaaatagaaatatgcatctccatctccaaactgcctatttataatagaggtatatgaaaactaccaagcacaggacaaaacaaaaaacagtggcgtacagtcattatgataatgcacttcatgttcttattgcttgaaatttgttgggattttgttttgaagcactctgtgacttatcgcggtttttgattgcgtgccagcttaagagaggtcaactgcttactgtcactccttatttagtgaagaagcagaagcagcatatccaccatttagagcagtatggcattgatttgatacttggttgtaatggattcatatggattggagaacacactgaagtgaaagatgacgagatgatggtggatcaagtgaaccaatctgaggggcaagagcaaaatttcacggcattagagacaagaaaatacatatgcaggactgctaatgctgttagagtattatccaacttggggttcaatatgacattggaaattatcaaggaaatggttaatctcagccttagtttgaaccttgacacgcatgaaatgctgagttctgagttctgtgttctggttgctgaaaaagaggctgaaaggagaagctcaattaaaaagaagaggtagattgtgaacttttttctagcttgagaattttgtagctgagggttttttaggatgagatttttaattcacagtgaacatatggttatatccctttccctatggtggcaagttccggtgatgaattctaaccctagtgtttggatataattcagaaccgttcatatagagaaatggtaaacatggttagatgaaaatatgaccatcggtttactaaacaagttttactgttccaatattttttgtttgtgtaatttttccaagatggtttgattctagcaaacact----------------ttttttccatgaaagtcagtcaatggaagtgccatattctcttgtgaaaatcatgtgtagtccctgtcctttcgggcacagacacgggtatgtgtccacatccttctcatttgtattcacaaggtta-------ttaaaatcggaccggtcggggtattg--ggtcaaggatcca---------------------------------------------
>_R_Acacia_rostellifera_Murphy_466@NODE_2_length_534_cov_35.214442
agacaacatatgcttgtatggtcaatttttgttacctctgaaaaaaagtaataatcaatttcagaagctaggaaacat--aagtttgtttggattagcttcttagaagcactttcatataaaccaagacaaaactctcatac-ttccccttacaccgtaaaatcacttccaaaaagctaaatgttatggaaatgttttgcaatgcatgctctgttgctagcagaaattgaaatatgcatctccatctccaaactgcctgtttataacagaggtatatgaaaacttccaagcacaggacaaaacaaaaaacactggtgtacagtcataatgataatgcacttcatgttcttattgcttgaaatttgttgggattatgttttgaagcactc--tgacttattgcggtttttgattgcgtgccagcttaagagaggtcaactgcttactgtcactccttatttagtgaagaagcagaagc---------------------------------------------------------------------------------------------------------------------------------------------------------------------------------------------------------------------------------------------------------------------------------------------------------------------------------------------------------------------------------------------------------------------------------------------------------------------------------------------------------------------------------------------------------------------------------------------------------------------------------------------------------------------------------------------------------------------------------------------------------------------------------------------------------------------------------------------------------------------------------------------------------------------
>_R_Albizia_adinocephala_FHO33_88@NODE_1_length_1730_cov_110.468845
agacaacgtatgcttgtatggtcgatttttgttacctgtggaaaaaagtaataatcaatttcagaagcaaggaaacataagagcttgtttggattagtttcttagaagcactttcatataagatgggacaaaattctcatactttccccttataccgtaaaatcacttccagaaagctaaatgttatggaaatgttttgcaatgcatgctctgttgctagcagaaacagaaatatgcatctccatctccaaactgcctgtttataac--agttatatgaaaactaccaagtacaggacaaaacaaaaaacactggtgtacagccattatgatgatggacttcatgtccttat-------------------------------------tgtgacttattgcggtttttgattgtttgccagcttaagagaggtcaactgcttactgtcacttcttatttagtgaagaagcagaagcagcatatccatcatatagagcagtatggcattgatttgatacttggttgtaatggattcatatggcttggggaacacaatgaagcaaaagatgatgagatgatggtggatcaagcgaaccaatctgaggggcaagagcaaaatttcacagcattagagacaagaaaatacatatgcaggactgctaatgctgttagggtattatccaatttggggttcaatatgacgctggaaattatcaaggaaacggttaatctcagccttagtttgaatcttgacacgcatgaaatgctgagttctgagttctgtgttctggttgctgaaaaagaggctgaaaggagaagctcaattaaaaagaagaggtagattttggccttttttctagcttgagaattttgcagctgaggtttttttaggatgagatttttaattcacagtgaacatatggttatatccctttccctatggtggcaagttccggtaatgaattctaaccctagtgtttggatataattcagagccattcatatagagaaatgttaaacgtggttg------------------ggtttactaaacaagctgtactgttccaatgtcttttgtttgtgtaatttttccaagatggttttattccagcaaatattgaacgagacccaacacttttt--------------tccatggaagtgtcatattctc-------------------------------------------------------------------gtttgtattca--cacataaccctctcatgtattgaattcctttgctttttggtggtcaagtatccaattcatcataaatgttgcctttggtggtttggctaaactgtgagt
>_R_Albizia_edwallii_Dalmaso_272@NODE_1_length_992_cov_7.993597
----------------------------------------------------------------------------------------------------------------------------------------------------------ccgtaaaatcacttccaaaaagctaaatgttatggaaatgttttgcaatgcatgctctgttgctagcagaaatagaaatatgcatctccatctccaaacagcctgttaataacagaggtatatgaaaactaccaagtacaggacaaaacaaaaaacactggtgtacagtcattatgataatgcacttcatgttcttattgcttgaaatttgttgggattatg-tttgaagcactctgtgacttatcatggtttttgattgcgtgccagcttaagagaggtcaactgcttactgtcactccttatttagtgaaaaagcagaagcagcatatccatcatatagagcagtatggcattgatttgatacttggttgtaatggattcatatggattggggaacacactgaagcgaaagatgacgagatgatggtggatcaagcgaaccaatctgaggggcaagagcaaaatttcacagcattagagacaagaaaacacatatgcaggactgctaatgctgttagagtattatccaacttggggttcaatatgacgttggaaattatcaaggaaacggttaatctcagccttagtttgaatcttgacacacatgaaatgctgagttctgagttctgtgttctggttgctgaaaaagaggctgaaaggagaagctcaattaaaaagaagaggtagattgtggccttttttctagcttgagaattttgtagctgaggtttttttaggatgagatttttaattcacggtgaacatatggttatatccctttccctatggtggcaagttccggtgatgaattctaaccctagtgtttggatataattcagaaccgttcatatagagaaatggtagacatggttggatgaaaatttgaccatcggtttactaaacaagttttactgttccaatatcttttgtttgtgtaatttttccaagatgattttattccggcaaatattgaatgagacccaaaaaatttt-----------------------------------------------------------------------------------------------------------------------------------------------------------------------------------------------------------------------
>_R_Albizia_glabripetala_Lewis_1652@NODE_1_length_1132_cov_48.606635
---------------------------------------------------------------------------------------------------------------------------------------ctcatactttatccttacaccataaaatcactttcaaaaagctaaatgttatggaaatgttttgcaatgcatgctctgttgctagcagaaatagaaatatgcatctccatctccaaactgcctgtttataacggagttatatgaaaactaccaagtacaggacaaaacaaaaaacactggtgtacagccattatgataatgcacttcatgttcttattgctggaaatttgttgggattatgttttgaagcactctgtgacttattgcggtttttgattgtgtgccagcttaagagaggtcaactgcttactgtcactccttatttagtgaagaagcagaagcagcatatccatcatatagagcagtatggcattgatttgatacttggttgtaatggattcatatggattggggaacacaatgaagcgaaagatgatgagatgatggtggatcaagcgaaccaatctgaggggcaagagcaaaatttcacagcattagagacaagaaaatacatatgcaggactgctaatgctgttagggtattatccaatttggggttcaatatgacgttggaaattatcaaggaaacggttaatctcagccttagtttgaatcttgacacgcatgaaatgctgagttctgagttctgtgttctggttgctgaaaaagaggctgaaaggagaagctcaattaaaaagaagaggtagattgtggccttttttctagcttgagaattttgtagctgaggtttttttaggatgagatttttaattcacattgaacatatggttatatccctttacctatggtggcaagttccggtgatgaattctagcgctagtgtttggatataattcagaaccgttcatataaagaaatggtaaacatggttggatgaaaatttgaccatcggtttactaaacaagttgtactgttccaatatcttttgtttgtgtaatttttccaagaaggttttattccagcaaatattgaacgagacccaacacttttttccatgtaagtcagtccatggaagagtcatattctc-------------------------------------------------------------------atttgtattca--cacataaccctctcatgtattgaattcctttgctttctggtggtcaagcatccaattcatcataaatgttg----------------------------
>_R_Albizia_inundata_Wood_26530@NODE_1_length_1022_cov_2489.195450
-------------------------------------------------------------------------------------tttatggattagcttattagaagcactttcatatataacgagacaatactctcatactttccccttacaccgtaaaatcacttccaaaaagctaaatgttatggaaatgttttgcaatgcatgctctgttgctagcagaaatagaaatatgcatctccatctccaaactgcctgtttataacagagttatatgaaaactaccaagtactggacaaaacaaaaaacactggtatacagccattatgatattgcacttcatgttcttattgcttgaaatttgttgggattatgttttgaagcactctgtgacttatcgcggttttcgattgcatgccagcttaagagaggtcaactgcttactgtcactccttatttagtgaagaagcagaagcagcatatccatcatatagagcagtatggcattgatttgatacttggttgtaatggattcatatggattggggaacacactgaagtgaaagatgatgagatgatggtggatcaagcgaaccaatctgaggggcaagagcaaaatttcacagcattagagacaagaaaatacatatgcaggactgctaatgctgttagggtattatcctatttggggttcaatatgacgttggaaattatcaaggaaacggttaatctcagcgttagtttgaatcttgacacgcatgaaatgctgaattctgagttctgtgttctggttgctgaaaaagaggctgaaaggagaagctcaattaaaaagaagaggtagattgtggccttttttctagcttgagaattttgtagctgaggtttttttaggatgaaatttttaattcacagtgaacatatggttatatccctttccctatggtggcaagtgccggtgatgaattctaaccctagagtttggatataattcagaaccattcatatagagaaatgttaaacatggttggatgaaaatttgactatcggtttactaaacaagttgtactgttcatatatcttttgtttgtgtaatttttcctagaag----------------------------------------------------------------------------------------------------------------------------------------------------------------------------------------------------------------------------------------------------------------
>_R_Albizia_niopoides_Simon_1601@NODE_1_length_1224_cov_178.462947
---------------------------------acctgtggaaaaaagtaataatcaatttcagaagctaggaaacataagagcttttttggattagcttcttagaagcactttcatataaaatgagacaaaactctcatactttccccttacaccgtaaaatcacttccaaaaagc---------tggagatgttttgcaatgcatgctctgttggtagcagaaatagaaatatgcatctccatctccaaactgcctgtttataacatagttatatgaaaactaccaaatacaggacaaaacaaaaaacactggtgtacagccattatgataatgcacttcatgttcttattgcttgaaatttgttgggattatgttttgaggcactctatgacatgtcgtggtttttgattgcatgccagcttaagagaggtcaactgcttactgtcactccttatttagtgaagaagcagaagcagcatatccatcatatagagcagtatggcattgatttgatacttggttgtaatggattcatatggattggggaacacactgaagcgaaagatgatgagatgacgttggatcaagcgaaccaatctgaggggcaagagcaaaatttcacagcattagagacaagaaaatacatatgcaggactgctaatgctgttagggtattatccaatttggggttcaatatgacgttggaaattatcaaggaaacggttaatctcagtcttagtttgaatcttgacacgcatgaaatgctgagttctgagttctgtgttctggttgctgaaaaagaggctgaaaggagaagctcaattaaaaagaagaggtagattgcggccttttttctagcttgagaattttgtagctgaggtttttttaggatgagatttttaattcacagtgaacatatggttatatccctttccctatggtggcaagttccggtgacgaattctaaccctagtggttggatataattcagaaccattcatatagagaaatgttaaacatggttggatgaaaatttgactatcggtttactaaacaagttgtactgttccaatatcttttgtttgtgtaatttttccaagatggttttattccagcaaatattgaacgagacccaacacctttttccatggatgtcagtccatggaagtgtcatattctc-------------------------------------------------------------------atttgtattca--cacataaccctctcatgtattgatttcctttgctttctggtggtcaagcatccaattcatcataaatgttg----------------------------
>_R_Albizia_tomentosa_Hughes_648@NODE_1_length_1149_cov_115.842351
-----------------------------------------------------------------------------------------------------------------------------agacaaaactctcatactttccccttacaccacaaaatcacttccagaaagctaaatgttatggaaatgttttgcaatgcatgctctgttgctagcagaaatagaaatatgcatctccatctccaaactgcctgtttataacagagttatatgaaaactaccaagtacagaacaaaacaaaaaacactggtgtgcagccattatgataatgcacttcatgttcttattgcttgaaatttgttgggattatgttttgaagcactctgtgacttattgcggtttttgattgtgtgccagcttaagagaggtcaactgcttactgtcactccttatttagtgaagaagcagaagcagcatatccatcatatagagcagtatggcattgatttgatacttggttgtaatgggttcatatggattggggaacacaatgaagcaaaagatgatgagatgatggtggatcaagcgaaccaatctgaggggcaagagcaaaatttcacagcattagagacaagaaaatgcatatgcaggactgctaatgctgttagggtattatccaatttggggttcaatatgacgctagaaattatcaaggaaacggttaatctcagcctttgtttgaatctggacacgcatgaaatgctgagttctgagttctgtgttctggttgctgaaaaagaggctgaaaggagaagctcaattaaaaagaagaggtagattttggccttttttctagcttgagaattttgtagctgaggttttttgaggatgagatttttaattcacagtgaacatatgattatatccctttctctgtggtggcaagttccggtgatgaattctaaccctagtgtttggatataattcagaaccattgatatagagatatgttaaacatggctg------------------ggtttactaaacaagttgtactgttccaatgtc--ttgtttgtgtaatttttccaagatggttttatttcagcaaatattgaatgagacccaacacttttt--------------tccatggaagtgtcatattctc-------------------------------------------------------------------atttgtattca--cacataaccctctcatgtattgaattcctttgctttttggtggtcaagtatccaattcatcataaatgttgcctttggttgtttggctaaactgtgagt
>_R_Balizia_elegans_Iganci_870@NODE_1_length_1404_cov_124.709872
agataacgtatgcttgtatggtcgattttttttaccactgaaaaaaagtaataataaattttagaagctaggaaacataagagcatgtttggattagcttcttagaagcactttcatataagccaagacaaaactctcatactttccccttacaccttaaaatcacttccaaaaagctaaatgttatggaaatgttttgcaatgcatgctctattgcttgcagaaatagaaatacgcatctccatctccaaactgcctgtttataacagaggtatatgaaaactaccaagcacaggacaaaacaaaaaacactggtgtacagtcattatgataatgcacttcatgttcttattgcttgaaatttgttgggattatgttttgaagcactctgtgacttatcgtggtttttgattg-atgccagcttaagagaggtcaactgcttactgtcactccttatttagtgaagaagcagaagcagcatatccatcatatagagcagtatggcattgatttgatacttggttgtaatggattcatatggattggggaacacactgaagcaaaagatgacgagatgatggtggatcaagcgaaccaatctgaggggcaagaacaaaattccacagcattagagacacgaaaatacatatgcaggactgctaatgctgttagagtattatccaacttggggttcaatatgacattggaaattatcaaggaaacggttaatctcagccttagtttgaatcttgacacgcatgaaatgctgagttctgagttctgtgttctggttgctgaaaaagaggctgaaaggagaagctcaattaaaaagaagaggtagattgtggcgttttttctagcttgagaattttgtagctgacg-ttttttaggatgagatttttgattcacagtgaacatatggttatatccttttccctatggtggcaagttccggtgatgaattctaaccctagtgtatggatataattcagaaccgttcatatagagaaatggtaaacatggttggatgaaactttgaccattggtttactaaacaagttttactgttccaatatcttttgtttgtgtaatttttccaagatggttttattccagcaaatattgaatgagacccaacacttttttccattaaagtcagtccatggaagtgccatattctcttgtcaaaatcatgtgtagtccctgtgctctcgggcacagacacggatacgggtcctcatcattctcatttttattcactcacttaaccctctcctgtattgaattcattagctttttggtggtcaagcatccatttcatcataaatgttgcctttggttgtttggctaaactttgagt
>_R_Balizia_leucocalyx_Aguilar_1939@NODE_1_length_1456_cov_133.346628
aggcaacgtatgcttgtatggtcgatttttgttaccgctgaaaaaacgtaataatcaatttcagaagctaggaaacataagagcttgtttggattagcttcttagaagcactttcatataagccaagacaaaactctcatactttccccttacacagtaaaatcacttccaaaaagctaaatgttatggaaatgttttgcaatgcatgctctgttgctagcagaaatagaaatatgcatctccatctccaaactgcctgtttataacagaggtatatgaaaactaccaagcacaggacaaaacaaaaaacactggtgcacagtcattaagataatgcacttcatgttcttattgcttgaaatttgttgggattatgttttgaagcactc--tgacttgtcgccgtttttgattgcgtgccagcttaagagaggtcaactgcttactgtcactccttatttagtgaagaagcagaagcagcatatccatcatatagagcagtatggcgttgatttgatacttggttgcaatggattcatatggattggggaacacgctgaagctaaagatgacgagatgatggtggatcaagcgaaccaatctgagggacaagaacaaaatttcacagcattagagacaagaaaatacatatgcaggactgctaatgctgttagagtattatccaacttggggttcaatatgacattggaaattatcaagcaaacggttaatctcagccttagtttgaatcttgacacgcatgaaatgctgagttctgagttctgtgttctggttgctgaaaaagaggctgaaagaagaagctcaattaaaaagaagaggtagattgtggcctatttcctagcttgagaattttgtagctgaggtatttttgggatgagatttttaattcacagtgaacgtatggttatatccctttccctatggtggcaagttccggtgatgaattctaaccctagtgtttggaaataactc--aaccgttcatatagagaaa-ggtaaacatggttggatgaaaatttgaccatcggtttactaaacaagtttcactgttccaatatcttttgtttgtgtaatttttccaagatggttttattccagcaaatattgaatgaaacccaacaattttttccatgaaagtcagtccatggaggtgccgtgttctcttgagaaaatcatatgtagtccctgtgctctcgggcacagactcgggtacgggtcctcatcattctcatttgtattcacacacataaccctctcgtgtattgaattccttggctttttggtggtcaagcatccaattcatcataaatgttgccttcggttgtttggctaaacttcgagt
>_R_Calliandra_bella_LPQ15696@NODE_1_length_1234_cov_308.358686
--------------------------------------------------------aattttagaagacaggaaac--------------------------------------------------------------------------------------------------aaaaaaaaattatggaaaaggtttgccatgcatgctctgttgcttgcagaaataaaaatatg------catctctaaactgctagtttataactggggtatatgaaaacaaacaaccacaggacaaaat-aaacacactgttgtacagtcattatgataatgcacctcatgttcttattgcttgaaattttttggaattgtgttttgaagcattctctgacttattgcggcttttgatttcatgtcagcttaagagaggtcaactgcttacagtcactccttatctagtaaagaagcagaagcagcatatccatcatattgagcagtatggcattgatttgatacttggctgtaatggattcatatgggttggggaacacattgaagcgaaagacaatgagatgacggtggatcaagcgaaccaatttgaagggcaagaccgtaatttcacagcattagagacaagaaaatgcgtatgcagaactgctaatgccattagagtgttatccaacttggggttcaatatgacattggaaattatcaaggaaacagttaatctcagccttaattcgaatctcgacacgcatgaaatgctgagttctgagttttatgttatggttgctgaaaaagaggctgaaaggagaagctcagttaaaaagaagagatagattgtaacactgtattcttactggaaattttgtagctgtga----------------tttttaatttttagtggacattc-------------------------------------atgaatattgg-------------------------------------------------------------------------------------aacaagttttgctgttccgatgttttttgtttgtgtaatttttc-------------------caattattgaatgagactctatactttttccgatgaaagtcggtc----gaagttccatgcatctatagaagtcttaaatgtagtcctcccaccccaagttaaatgctag--------------------------atgtgtagacacttggc-----agagaataacgctcaataatatttgtatgatgatgcatatgtccaacaggattcatttttcctactcatgggactcagttcctaat
>_R_Hydrochorea_gonggrijpii_Tillett_45696@NODE_1_length_1089_cov_159.233202
----------------------------------------------------------------------------------------------------------------------------------------------------------ccttaaaatcacttccaaaaagctaaatgttatggaaatgttttgcaatgcatgccctattgctagcagaaatagaaatacgcatctccatctccaaactacctgtttataacagaggtatatgaaaactaccaagcacaggacaaaacaaaaaacactggtgtacagtcattatgataatgcacttcatgttcttattgcttgaaatttgttgggattatgttttgaagcactctgtgacttatcggggtttttgattg-atgccagcttaagagaggtcaactgcttactgtcacttcttatttagtgaagaagcagaagcagcatatccatcatatagagcagtatggcattgatttgatacttggttgtaatggattcatatggattggggaacacactgaagcaaaagatgacgagatgatggtggatcaagcgaaccaatctgaggggcaagaacaaaatttcacagcattagagacaagaaaatacatatgcaggactgctaatgctgttagagtattatccaacttggggttcaatatgacattggaaattatcaaggaaacggttaatctcagccttagtttgaatcttgacacgcatgaaatgctgagttctgagttctgtgttctggttgctgaaaaagaggctgaaaggagaagctcaattaaaaagaagaggtagattgtggcgttttttctagcttgagaattttgtagctgagg-ttttttaggatgagatttttgattcacagtgaacatatggttatatccctttccctatggtggcaagttccggtgatgaattctaaccctagtgtatggatataattcagaaccgttcatatagagaaatgttaaacatggttggatgaaaatttgaccattggtttactaaacaagttttactgttccaatatcttttgtttgtgtaagttttccacgatggttttattccagcaaatattgaatgagacccaacacttttttccatgaaagttagtccatggaagtgccatattctcttgtgaaaatcatgtgtagtccctgtgctctcgggcacagacgcgggtacgggtcctcatca---------------------------------------------------------------------------------------------------------------------
>_R_Hydrochorea_marginata_Morim_563@NODE_1_length_1471_cov_212.821377
agataacgtatgcttgtatggttgattttttttacctctgaaaaaaagtaataatcagttttagaagctaggaaacataagagcatgtttggattagtttcttagaagcactttcatataagccaagacaaaactctcatactttccccttacaccttaaaatcacttccaaaaagctaaatgttatggaaatgttttgcaatgcatgccctattgctagcagaaatagaaatacgcatctccatctccaaactgcctgtttataacagaggtatatgaaaactaccaagcataggacaaaacaaaaaacactggtgtacagtcattatgataatgcacttcatgttcttattgcttgaaatttgttgggattatgttttgaagcactctgtgacttatcacggtttttgattg-atgccagcttaagagaggtcaactgcttactgtcactccttatttagtgaagaagcagaagcagcatatccatcatatagagcagtatggcattgatttgatacttggttgtaatggattcatatggattggggaacacactgaagcaaaagatgacgagatgatggtggatcaagcgaatcaatctgaggggcaagaacaaaatttcacagcattagagacaagaaaatacatatgcaggactgctaatgctgttagagtattatccaacttggggttcaatatgacattggaaattatcaaggaaacggtttatctcagccttagtttgaatcttgacacgcatgaaatgctgagttctgagttctgtgttctggttgctgaaaaagaggctgaaaggagaagctcaattaaaaagaagaggtagattgtggcgttttttctagcttgagaattttgtagctgagg-ttttttaggatgagatttttgattcacagtgaacatatggttatatccctttccctatggtggcaagttccggtgatgaattctaaccctagtgtatggatataattcagaaccgttcatatagagaaatggtaaacatggttggatgaaaatttgaccattggtttactaaacaagttttactgttccaatatcttttgtttgtgtaatttttccaagatggttttattccagcaaatattgaatgagacccaacacttttttccatgaaagttagtccatggaagtgccagattctcttgtgaaaatcatgtgtagtccctgtgctctcgggtactgacacgggtacgggtcctcatcattctcatttttattcactcacataaccctctcgtgtattgaattccttagctttttggtggtcaagc-tccatttcatcataaatgttgcctttggttgtttggctaaactttgagt
>_R_Jupunba_asplenifolia_Ekman_6383@NODE_1_length_767_cov_48.200000
-------------------------------------------------------------------------------------------------------------------------------------------------------------------------------------------------------------------------------------------------------------------------------------------------------gacaaaacaaaaaacactggtgtacagtcattatgataatgcacttcatgttcttattgcttgaaatttgttgggattatgttttgaagcactc--tgacttatcgcggtttttgattg-atgccagcttaagagaggtcaactgcttactgtcactccttatttagtgaagaagcagaagcagcatatccatcatatagagcagtatggcattgatttgatacttggttgtaatggattcatatggattggggaacacactgaagcaaaagatgacgagatgatggtggatcaagcgaaccaatctgaggggcaagaacaaaatttcacatcattagagacaagaaaatacatatgcaggactgctaatgctgttagagtattatccaacttggggttcaatatgacattggaaattatcaaggaaacggttaatctcagccttagtttgaatcttgacacgcatgaaatgctgagttctgagttctgtgttctggttgctgaaaaagaggctgaaaggagaagatcaattaaaaagaagaggtagattgtgacgttttttctagcttgagaattttgtagctgagg-ttttttaggatgagatttttgattcacagtgaacatatggttatatccctttccctatggtggcaagtttcggtgatgaattctaaccctagtgtatggatataattctgaaccgttcatatagagaaatggtagacatggttggatgaaaatttgaccattggtttactaaacaagtttta--------------------------------------------------------------------------------------------------------------------------------------------------------------------------------------------------------------------------------------------------------------------------------------------------------
>_R_Jupunba_floribunda_Iganci_883@NODE_1_length_1560_cov_118.838840
agataacgtatgcttgtatggtcgattttttttacctctgaaaaaaagtaataatcaattttagaagctaggaaacataagagcatgtttggattagcttcttagaagcactttcatataagccgagacaaaactctcatactttccccttacaccttaaaatcacttccaaaaagctaaatgttatggaaatgttttgcaatgcatgctctattgctagcagaaatagaaatacgcatctccatctccaaactgcctgtttataacagaggtatatgaaaactaccaagcacaggacaaaacaaaaaacactggtgtacagtcattatgataatgcacttcatgttcttattgcttgaaatttgctgggattatgttttgaagcactctgtgacttattgcggtttttgattg-atgccagcttaagagaggtcaactgcttactgtcactccttatttagtgaagaagcagaagcagcatatccatcatatagagcagtatggcgttgatttgatacttggttgtaatggattcatatggattggggaacacactgaagcaaaagatgacgagatgatgctggatcaagcgaaccaatctgaggggcaagaacaaaatttcacagcattagagacaagaaaatacatatgcaggactgctaatgctattagagtattatccaacttggggttcaatatgacattggaaattatcaaggaaacggttaatctcagccttagtttgaatcttgacacgcatgaaatgctgagttctgagttctgtgttctggttgctgaaaaagaggctgaaaggagaagctcaattaaaaagaagaggtagattgtggcgttttttctagcttgagaattttgtagctgagg-ttttctaggatgagatttttgattcacagtgaacatatggttatatccctttccctatggtggcaagttccggtgatgaattctaaccctagtgtatggatataattcagaaccgttcatatagagaaatggtaaacatgattggatgaaaatttgaccattggtttactaaacaagttttactgttccaatatc--ttgtttgtgtaatttttccaagatggttttattccagcaaatattgaatgagacccaacactttttaccatgaaagttagtccatggaagtgccatattctcttgtgaaaatcatgtgtagtccctgtgctctcgggcacagacacgggtacgggtcctcatcattctcatttttattcactcacataaccctctcgtgtattgaattccttggctttttggtggtcaagcatccatttcatcataaatattgcctttggttgtttagctgaactttgagt
>_R_Jupunba_microcalyx_Iganci_855@NODE_1_length_828_cov_189.612517
-------------------------ttttttttacctctgaaaaaaagtaataatcaattttagaagctaggaaacataaaagcatgtttggattagcttctcagaagcactttcatataagccaagacaaaactctcatactttccccttacaccttaaaatcacttccaaaaagctaaatgttatggaaatgttttgcaatgcatgctctattgctagcagaaatagaaatacgcatctccatctccaaactgcctgtttataacagaggtatatgaaaactaccaagcacaggacaaaacaaaaaacactggtgtacagtcattatgataatgcacttcatgttcttattgcttgaaatttgttgggattatgttttgaagcactctgtgacttatcgcggtttttgattg-atgccagcttaagagaggtcaactgcttactgtcactccttatttagtgaagaagcagaagcagcatatccatcatatagagcagtatggcattgatttgatacttggttgtaatggattcatatggattggggaacacactgaagcaaaagatgacgagatgatggtggatcaagcgaaccaatctgaggggcaagaacaaaatttcacagcattagagacaagaaaatacatatgcaggactgctaatgctattagagtattatccaacttggggttcaatatgacattggaaattatcaaggaaacggttaatctcagccttagtttgaatcttgacacgcatgaaatgctgagttctgagttctgtgttctggttgctgaaaaagaggctgaaaggagaagctcaattaaaaagaagaggtagattgtggcgttt----------------------------------------------------------------------------------------------------------------------------------------------------------------------------------------------------------------------------------------------------------------------------------------------------------------------------------------------------------------------------------------------------------------------------------------------------------------------------------------------------------------------------
>_R_Jupunba_nipensis_Mayo_19662@NODE_1_length_912_cov_32.804790
---------------------------------------------------------------------------------------------------------------------------------------------------------------------cttccaaaaagctaaatgttatggaaatgttttgaaatgcatgctctattgttagcagaaatagaaatacgcatctccatctccaaactgcctgtttataacagaggtatatgaaaactaccaagcacaggacaaaacaaaaaacactggtgtacagtcattatgataatgcacctcatgttcttattgcttgaaatttgttgggattatgttttgaagcactc--tgacttatcgcggtttttgattg-atgccagcttaagagaggtcaactgcttactgtcactccttatttagtgaagaagcagaagcagcatatccatcatatagagcagtatggcattgatttgatacttggttgtaatggattcatatggattggggaacacactgaagcaaaagatgacgagatgatggtggatcaagcgaaccaatctgaggggcaagaacaaaatttcacatcattagagacaagaaaatacatatgcaggactgctaatgctgttagagtattatccaacttggggttcaatatgacattggaaattatcaaggaaacggttaatctcagccttagtttgaatcttgacacgcatgaaatgctgagttctgagttctgtgttctggttgctgaaaaagaggctgaaaggagaagatcaattaaaaagaagaggtagattgtgacgttttttctagcttgagaattttgtagctgagg-ttttttaggatgagatttttgattcacagtgaacatatggttatatccctttccctatggtggcaagtttcggtgatgaattctaaccctagtgtatggatataattctgaaccgttcatatagagaaatggtagacatggttggatgaaaatttgaccattggtttactaaacaagttttactgttccaatatctt-----------------------------------------------------------------------------------------------------------------------------------------------------------------------------------------------------------------------------------------------------------------------------------------
>_R_Jupunba_oxyphyllidia_Yonker_6157@NODE_1_length_1241_cov_116.271478
------------------------------------------------------tcaattttagaagctaggaaacataagagcatgtttggattagcttcttagaagcactttcatataagccgagacaaaactctcatactttctccttacaccttaaaatcacttccaaaaagctaaatgttatggaaatgttttgcaatgcatgctctattgctagcagaaatagaaatacgcatctccatctccaaactgcctgtttataacagaggtatatgaaaactaccaagcacaggacaaaacaaaaaacactggtgtacagtcattatgataatgcacttcatgttcttattgcttgaaatttgttgggattatgttttgaagcactctgggacttatcgcggtttttgattg-atgccagcttaagagaggtcaactgcttactgtcactccttatttagtgaagaagcagaagcagcatatccatcatatagagcagtatggcattgatttgatacttggttgtaatggattcatatggattggggaacacactgaagcaaaagatgacgagatgatggtggatcaagcgaaccaatctgaggggcaagaacaaaatttcacagcattagagacaagaaaatacatatgcaggactgctaatgctgttagagtattatccaacttggggttcaatatgacattggaaattatcaaggaaacggttaatctcagccttagtttgaatcttgacacgcatgaaatgctgagttctgagttctgtgttctggttgctgaaaaagaggctgaaaggagaagctcaattaaaaagaagaggtagattgtggtgttttttctagcttgagaattttgtagctgagg----------------tttttgattcacagtgaacatatggttatatccctttccctatggtggcaagttccggtgatgaattctaaccctagtgtatggatataattcagaaccgttcaaatagagaaatggtaaacatggttggatgaaaatttgaccattggtttactaaacaagttttactgttccaatatcttttgtttgtgtaaattttccaagatggttttattccagcaaatattgaatgagacccaacacttttttccatgaaagttagtccatggaagtgccatattctcttgtgaaaatcatgtgtagtccctgtgctctcgggcacagactggggtacggttcctcatcattctcattttttttcactaacataaccctctcctgtattgaattccttagctttttggtggtcaag---------------------------------------------------
>_R_Jupunba_villosa_Borges_423@NODE_1_length_601_cov_323.005725
-----------------------------------------------------------------------------------------------------------------------------------------------------------------------------------------------------------------------------------------------------------------------------------------------------------------aaaacactggtgtacagtcattatgataatgcacttcatgttcttattgcttgaaatttgttgggattatgttttgaagcactctgtgacttatcgcggtttttgattg-atgccagcttaagagaggtcaactgcttactgtcactccttatttagtgaagaagcagaagcagcatatccatcatatagagcagtatggcattgatttgatacttggttgtaatggattcatatggattggggaacacactgaagcaaaagatgacgagatgatggtggatcaagcgaaccaatctgaggggcaagaacaaactttcacagcattagagacaagaaaatacatatgcaggactgctaatgctgttagagtattatccaacttggggttcaatatgacattggaaattatcaaggaaacggttaatctcagccttagtttgaatcttgacacgcatgaaatgctgagttctgagttctgtgttctggttgctgaaaaagaggctgaaagaagaagctcaattaaaaagaagaggt-gattgtggcctattttctagcttgagaattttgtagctgaggtatttttgggatgagatttttaatt----------------------------------------------------------------------------------------------------------------------------------------------------------------------------------------------------------------------------------------------------------------------------------------------------------------------------------------------------------------------------------------------------------------------------------------------------------------------
>_R_Punjuba_callejasii_Daly_5935@NODE_1_length_945_cov_21.609447
---------------------------------------------------------------------------------------------------------------------------------------------------------------------cttccaaaaagctaaatgttatggaaatgttttgcaatgcatgctctgttgctagtagaaatagaaatatgcatctccatctccaaactgcctgtttataacagaggtatatgaaaactaccaagcacaggacaaaacaaaaaacactggtgtaaagtcattatgataatgcacttcatgttcttattgcttgaaatttgtcgggattatgttttgaagcactctctgacttatcgcggtttttgattgcatgccagcttaagagaggtcaactgcttactgtcactccttatctggtgaagaagcagaagcagcatatccatcatatagagcagtatggcattgatttgatacttggttgtaatggattcatatggattggggaacacattgaagcgagagatgacgagatgatggtggatcaagcgaaccaatctgaggggcaagagcaaaatatcacagcattagagaccagaaaatacatatgcaggactgctaatgctgttagagttttatccaacttggggttcaatatgacattggaaattatcaaggaaacagttaatctcagccttagtttgaatcttgacacgcacgaaatgctgagttctgagttccgtgttctggttcctgaaaaagaggctgaaaggagaagctcaattaaaaagaagaggtaggttgtgcccttttttctagcttgagaattttgtagctgaggtttttttaggatgagatttttaattcacagtgaacgtatggttatatccctttccctatggtggcaagttcgggtgatgaattctagccctattgtttggatataactcagaaccgttcatatagagaaatcgtaaacatggttggatgaaaatttgaccatcggtttactaaacaagttttactgttccaatatcttttgtttgtgtaatttttccaagatggttt------------------------------------------------------------------------------------------------------------------------------------------------------------------------------------------------------------------------------------------------------------
>_R_Punjuba_killipii_Palodorios_6252@NODE_1_length_984_cov_82.606395
----------------------------------------------------------------------------------------------------------------------------gagacaaaactcttatactttccccttagactgt-aaatcacttccaaaaagctaaatgttatggaaatgttttgcaatgcatgctctgttgctagcagaaatagaaatatgcatctccatctccaaactgcctgtttataacagaggtatatgaaaactaccaagcgcaggacaaaacaaaaaacactggtgtaaagtcattatgataatgcacttcatgttcttattgcttgaaatttgtcgggattatgttttgaagcactctgtgacttatcgcggtttttgattgcgtgccagcttaagagaggtcaactgcttactgtcactccttatctggtgaagaagcagaagcagcatatccatcatatagagcagtatggcattgatttgatacttggttgtaatggattcatatggattggggaacacactgaagcgaaagatgacgagatgatggtggatcaagcgaaccaatctgaggggcgagcgcaaaatttcacagcattagaggccagaaaatacatatgcaggactgctaatgctgttagagtattatccaacttggggttcaatatgacattggaaattatcaaggaaacggttaatctcagccttagtttgaatcttgacacgcatgaaatgctgagttctgagttctgtgttctggttgctgaaaaagaggctgaaaggagaagctcaattaaaaagaagaggtagattgtggccttttttctagcttgagaattttgtagctgaggtttttttaggatgagatttttaatt--cagtgaacgtatggttatatccctttccctatggtggcaagttccggtgatgaattctagagt--gtgtttggattagctt-------------atggagaaaaagtgaaaaaaat-------gattttagaaaatagattatgaaatagattctggaaaaaaagtgatttttgtttggatattatgatcagaatagtttttttca------------------------------------------------------------------------------------------------------------------------------------------------------------------------------------------------------------------------------------------------------
>_R_Punjuba_lehmannii_Escobar_7465@NODE_1_length_1487_cov_83.692908
agacaacgtatgcttgtatggtcgatttttgttacctctgaaaaaaagtaataatcaatttcagaagctaggaaacataagagcatgtttggattagtttcttagaagcactttcatataagccgagacaaaaatctcatactttcgccttacaccgt-aaatcacttccaaaaagctaaatgttatggaaatg-tttgcaatgcatgctctgttgctagcagaaatagaaatatgcatctccatctccaaactgcctgtttataacagaggtatatgaaaactaccaagcacaggacaaaacaaaacacactggtgtaaagtcattatgataatgcacttcatgttcttattgcttgaaatttgtcaggattatgttttgaagcactctgtgacttatcgcggtttttgattgcgtgccagcttaagagaggtcaactgcttactgtcactccttatctggtgaagaagcagaagcagcatatccatcatatagagcagtatggcattgatttgatacttggttgtaatggattcatatggattggggaacacactgaagcgaaagatgatgagatgatggtggatcaagcgaaccaatctgaggggcaagagcaaaatttcacagcattagagaccagaaaatacatatgcaggactgctaatgctgttagagtattatccaacttggggttcaatatgacattggaaattatcaaggaaacggttaatctcagccttagtttgaatcttgacacgcatgaaatgctgagttctgagttctgtgttctggttgctgaaaaagaggctgaaaggagaagctcaattaaaaagaagaggtagattgtggccttttttctagcttgagaattttgtagctgaggtttttttaggatgagatttttaatt--cagtgaacgtatggttatatccctttccctatggtggcaagtttcggtgatgaattctagagt--gtgtttggattagcttatgaagagtgtttctggagaaaaagtgaaaaaagt-------gattttagataatagattatgaaatagattctgggaaaaaagtgatttttgtttggatattgtgatcagaatagtttttttcatgtaattactaaaaaagaca------taacttttgtgataattacatattaagaatatgattatattttat-----------gtattattta-----------------agg-----------------------ttaatgtcca------------------------------------------aatttaacagtcaagtttttccaaaggggtgt------tggtactaataagtttcaaaa
