# Supplementary material for: A new generic circumscription of Hydrochorea (Leguminosae, Caesalpinioideae, mimosoid clade) with an amphi-Atlantic distribution
Source: PhytoKeys. 2022 Aug 22;205:401–37. doi: 10.3897/phytokeys.205.82775 (PMC9849043; doi:10.3897/phytokeys.205.82775)
Supplement: Supplementary material 1 — Supplementary data file S1 [file phytokeys-205-401_article-82775__-s001.zip › RBH3_m6287_comp21897_c0_seq1_exon01.aln-cln]

>Acacia_rostellifera_Murphy_466@NODE_1_length_1296_cov_17.785890
--------------------aataaaccaa---cacactgtactgtaagcaacatttgaaaatacaaaatatatggctgctttgcatgcatgccagtatcatgcaaatagaagtttcagatgtagtatatttgcaacttttaacatgtaaaatgacgcttgtggttgaaccattacttttcattgctttggagcaatcctcatttccagaagaaatagtattggcctcatcttggtcagttactcctctattttctggtgagttcagagcctcctttacagaatgttcctccttctctctctttttctttgatttctttgacttacctacaagataaggaaaaa-atcatgaggaagatgaaatcgctaacatcaggagtgttgtttcacaacgc--aaataaaataataattttattacgggcttgaattgttagtctagtatcaatctccttaggctccttaaagtcttcaaccaattgagcttcaagagaagaattgtcccctcctccatctgat-aaaaaagaataaaacgtgactaacatcatcatgaagtcat-aaatagatgacagtttactgcaacattgagaaagcaatgtagggaaagggaacaaatacaaaagggaaaaaaccatgcatcagacgatgttgaggctttgatgtagctcttaactcaccactgtgctccttcaaatcaacttgaacatttgaccttcgtttttcaaccagattttttactttattctttctctttagatttgaagatttcttcttcttttcaaccagcatactaccatcctctgaaacagcatatgcacacagaaataaatcaaataatttcgttataaatgcaatacagttctatttaggcaacaa---gatagaaacaaacaccaaataatattaaatgagagccatatctccaccttcaacttccattccaagagcttcacagttatcagaaatttttcctctctttcttttctttttcttttcttcaacatgtatactgatcttgcttgtgcctttcatcataccaattaaatctgtaaacaagagaaggcaaaaactactttacagcaccatgcaaac-aaaaaaaatccaaaaactgcttcgagttatgggttacggaaaaatttatagactcttaatataac--tgacaacacagacaaacaatgttaaaaggaaaacacaggatttactaagaaggattagcaagtgcactcacttagaagtattttggaaactagtttaatgaatgataatgaggttcaacaaagccacaagctacatgttgcaaataagaggggcatccaca------------------------------------------
>Albizia_coripatensis_Hughes_2433@NODE_1_length_1596_cov_38.182357
aatgtgccataacacacgtaaataaataaacagcactgtgtactgtaagcaacatatgaaaatacaaaatatatggctgctttgcatgcatgcacgtatcatgcaaatagaagtttcagatgtagtatatttgcaacttttgacatgttaaatgatgcttgtggttgaaccattacttttcattcctttggagcaatccccgtctccagaagaaatagtataggcttcatcttggtcagtcactcctccattttctggtgagttcagagcctcctttacagaatgtgcttccttctctttctttttctttgttttctttgacttacctacaagataaggaaaaacatcatgaggaagatgaaattgctaacatcaggagtgttgtttcataacacaaaaataaaataatgattttattacgggtttgaattgttagtctagtatcaatctccttaggctccttaaagtcttcaaccaattgagcttcaagagaagaattgacccctcctctatctgatgaaaaaggaataaaacatgactaacatcatcatgaagtcataaaatagatgacagtttactgcaacattaagaaagcaatgtagggaaagggaacgaatacagaagggaaaaaaccatgcatcagaagatgttgaagctttgatgtaattcttaactcaccactgtgctccttcaaatcaacttgaacatttggcctttgcttttcaaccagacttttgactttattctttctctttagatttgaagatttcttcttcttttcaaccagcatactactatcctctgaaacagcatatgcacacagaaataaatcaaataatttagttataaatgcaatacaattctatttaggcaacaaaatgatagaaacaaacaccaaataatattaaatgagagccatatcttcaccttcaacttccattccaagagcttcacaattatcagaaatttttcctctctttcttttctttttcttttcttcagcgtgtatactgatcttactcgtgcctttcatcataccaattaaatctgtaaacaagagaatgcaaaaactactttacagcaccatgcaaaccaaaaataatccaaaaactgcttcaaggtatgggttacagaaaaatttatagactgttaatataactatgagaacacagacaaacagtgttaaaaggaaaacacaggacttacgaacaaggat---gtagcattttggagttgtagaatctaatatattattgtcattaaggctgaaaggatttaacatgataacataatctgttggaacactaaaacagaatttcgtattttgaattcttggtgatcctataatctctcctaatatct--
>Albizia_inundata_Wood_26530@NODE_1_length_562_cov_25.061144
-----------------------------------------------------------------------------------------------------------------------------------------------------------------------------------------------------------------------------------------------------------------------------------------------------------------attatgttcttctaactttttcaacccattagtaaaggagtttaagatgagcaacattccgatgaaacactaagattcacaaaacattacaa---------------tttgatttgggcttgaattgttagtctaggatcaatctccttaggctccttaaagtcttcaaccaattgagcttcaagagaagaattgtcccctcctccatctgatgaaaaatgaataaaacatgactaacatcatcatgaagtcataaaatatatgacagtttattgcaacattaagaaagaaatgtagggaaagggaacaaatacagaagggaaaaaaccatgcatcagaagatgttgaagctttgatgtagttcttaactcaccactgtgctccttcaaatcaacttgaacatttggcctttgcttttcaaccagatttttgactttattctttctctttagatttgaagatttcttcttcttttcaaccagcatactactatcctctgaaacagcatatgcacacagaaataaatcaaataatttagttataaatgcaatgcaattctatttaggcaacaaaatga--------------------------------------------------------------------------------------------------------------------------------------------------------------------------------------------------------------------------------------------------------------------------------------------------------------------------------------------------------------------------------------------------------------------------------------------------------------------------------------------------
>Albizia_tomentella_Leach_Dunlop_3801@NODE_1_length_1231_cov_32.681976
------------------------------------------------------tgggcctcagcagcccaagccccattttgccagccctacacgtatcatgcaaatagaagtttcagatgtagtatacttgcaatttttaacatgcaaaatgacgcttgtggttgaaccattactttttattcctttggagcaatcctcatctccagaagaaatagtacaggccaaatcttggtcagtcactcctccattttctggtgagttcagaggctcctttacagaatgtgcttccttctctctctttttctttgttttctttgacttacctacaagataaggaaaaacatcatcaggaagatgaaatccctaacatcaggagagttgattgacaacacaaaaataaaataataattttattaccggcctgcattgttggtctagtatcaatctccttaggctccttaaagtcttgaaccaattgagcttcaagagaagaattgtcccctcctccatctgatgaaaaaagaataaaacatgactaacatcatcatgaagtcaaaaaacagatgacag-ttactgcaacattaagaaagcaatgtagggaaagggaacaaatacaaaagggaaaaaaacaagcatcagagtgtgttgaagctttgatgtagttcttaactcaccactatgctctttcaaatcaacttgaacatttggcctcggtttttcagacagattttttactttattctttctctttagattt---gatttcttcgtcttttcaaccagcatactactatcctctgaaacagcatatgcacacagaaataaatcaaataatttagttataaatgcaatacaa---tatttaggcaacaaaatgatagaaacaaacaccaaataatattaaatgagaaccatatcttcaccttcaactttcattccaagagcttcacaattatcaggaatttttcctctctttcttttctttttcttttcttcagcatgtctactgatcttgcctgtgcctttcatcataccaattaaatctgtaaacatgagaaggcaaaaactactttacagcaccatgcaaaccaaaaaaaatccagaaactgcttcaagtcatgggttacagaaaaagttatagactgttaatataactatgacaacacagataaacaatgttaaaagaaaaacacagg-----------agaattagcgagtgcattcaattagaagtattttggaaactagtttaatgaatgactatgaggttcaaccaagcaactagctacat-------------------------------------------------------------------
>Albizia_tomentosa_Hughes_648@NODE_1_length_1213_cov_36.107394
----------------------------------------------------------------------------------------catgcacatatcatgcaaacagaagtttccgatgtagtatatttgcaacttttagcatgtagaatgatgcttgtggttgaaccattacttttcattcttttggagcaatccccatctccagaagaaatagtatagacttcatcttggtcagtcactcctccattttccggtgagttcagagcctcctttacagaatgtgcttccttctctttctttttctttgctttctttgacttacctacaagataaaaaaacacatcatgaggaagatgaaattgctaacatcaggagtgttgtttcacaacacaaaaataa---aataattttattacaggcttgaattgttagtctagtaccaatctcctgaggctccttaaagtcttcaaccaattgagcttcaagagaagaattgtcccctcctccatctgatgaaaaatgaataaaacgtgactaacaacatcatgaagtcataaaatatatgacagtttaccgcaacattaagaaagcaatgtagggaaagggaataaatacagaagggaaaaaaccatgcatcagaagatgttaaagctttgatgtagttcttaactcaccactgtgctccttcaaatcaacttgaacatttggcctttgcttttcaaccagatttttgactttattctttctctttagatttgaagatttcttcttcttttcaaccagcacactactatcctctgaaacagcatatgcacacagaaataaatcaaataatttagttataaatgcaatacaattctatttaggcaacaaaatgatagaaacaaacaccaaataatattaaatgatagccatcccttcacctccaactttcattccaagagcttcacaattatcagaaatttttcctctctttcttttctttttcttttctccagcgtgtatactgatcttgcttgtgcctttcatcataccaattaaatctgtaaacaagagaacgcaaaaactactttacagcaccatgcaaacaaaaaataatccaaaaactgcttcgagttatgggttacagaaaaatgtatagactgttaacataaatatgacaacacagacaaacaatgttaaaaggaaaacacaggatttaataacaaggattagcaagtgcattcacttagaagtatcttggaaactagtttaatgaatgataatgaggttcaacaaagccacaagctacatgttgc--------------------------------------------------------------
>Balizia_elegans_Iganci_870@NODE_1_length_1385_cov_22.511468
---------------------------------------------taagcaacatgtgaaaatacaaaatatatggctgctttgcatgcatgcacgtatcatgcaaatagacgtttcagatgtagtatatttgcaac-tttaacatgtaaaatgacgcttgtgggtgcaccattacttttcattcctttggagcaatcctcgtctcgagaagaaatagtataggcctcatctaggtcagtcactcctccattttctggtgagttcagagcctcctttacagaatgtgcttccttctttctctttttctttgttttctttgacttacctacaatataaggaaaaacatcatgaggaagatgaaatcgctaacatcaggagtgttgtttcacaacacaaaaataaaataataattttattacgggcttgaattgttagtctagtatcaatctccttaagctccttaaagtcttcaaccaattgagcttcaagagaagaattgtcccctccgccatctgatgaaaaaagaataaaacatgactaacatcatcatgaagtcataaaatagatgacagtttactgcaacattaagaaagcaatgtagggaaagggaacaaatacaaaagggaaaaaaccatgcatcagaagatgttgaagctttgatgtagttcttaactcaccactgtggtccttcaaatcaacttgaacatttggcctttgtttttcaactagatttttgactttattctttctctttagatttgaagatttcttcttcttttcaaccagcatactactatcctctgaaacagcatatgcacacagaaataaatcaaataatttagttataaatgcaatataattctatttaggcaacaaaatgatagaaacaaacaccaaataatattaaatgagagccatatcttcaccttcaactttcattccaagagcttcacaattatcggaaatttttcctctctttcttttctttttcttttcttcagcatgtatactgatcttgcttgtgcctttcgtcataccaattaaatctgtaaacaagagaaggcaaaaactgctttacagcaccatgcaaaccaaaaaaattccaaaaactgcttcaagttatgggttacagaaaaacttatagactgttaatataactatgacaacacagacaaacaatgttaaaaggaaaacagaggatttactaacaaggattagcaagtgcattcacttagaagtattttggaaactagtttaatgaatgataaggaggttcaacaaagccacaagctacatgttgcaaataagaggggcatccgcaggatgaagggttatcaaaggcttaaacattctaggtaaatta
>Balizia_spnov_Morim_577@NODE_1_length_1392_cov_29.712042
aatgtgccataacacacgtaaataaaccaacagcaatgtgtactgtaagcaacatgtgaaaaaacaaaatatatggctgatttgcgtgcatgcacgtatcatgcaaatagacgtttcagatgtagtatatttgcaac-tttaacatgtaaaatgacgcttgtgggtgcaccattacttttcattcctttggagcaatcctcgtctccagaagaaatagtataggcctcatctaggtcagtcactcctccattttctggtgagttcagagcctcctttacagaatgtgcttccttctttctctttttctttgttttctttgacttacctacaatataagggaaaacatcatgaggaagatcaaatcgctaacatcaggagtgttgtttcacaacacaaaaataaaataataattttattacgggcttgaattgttagtctagtatcaatctccttaggctccttaaagtcttcaaccaattgagcttcaagagaagaattgtgcccttcgccatctgatgaaaaaagagtaaaacatgactaacatcatcatgaagtcataaaatagatgacagcttactgcaacattaagaaagcaatgtagggaaagggaacaaatacaaaagggaaaaaaccatgcatcagaagatgttgaagctttgatgtagttcttaactcaccactgtggtccttcaaatcaacttgaacatttggcctttgtttttcaactagatttttgactttattctttctctttagatttgaagatttcttcttcttttcaaccagcatactactatcctctgaaacagcatatgcacacagaaataaatcaaataatttagttataaatgcaatacaattctatttaggcaacaaaatgatagaaacaaacaccaaataatattaaatgagagccatatcttcaccttcaactttcattccaagagcttcacaattatcagaaatttttcctctctttcttttctttttcttttcttcagcatgtatactgatcttgcttgtgcctttcgtcataccaattaaatctgtaaacaagagaaggcaaaaactgctttacagcaccatgcaaaccaaaaaaattccaaaaactgcttcgagttatgggttacagaaaaacttatagactgttaatataactatgacaacccagacaaacaatgttaaaaggaaaacagaggatttactaaaaaggattagcaagtgcattcacttagaagtattttggaaactagtttaatgaatgataatgaggttcaacaaagccacaagctacatgttgcaaataagaggggcatccaaaggatgaagggttatcaaaggcttaaacattctaggtaaatta
>Cathormion_obliquifoliolatum_Wieringa_6519@NODE_1_length_1266_cov_56.677126
---------------------------------------------------------------acaaaatatatggctgctttgcatgcatgcacgtatcatgcaaatagacgtttcagatgtagtatatttgcaac-tttaacatgtaaaatgacgcttgtgggtgcaccattacttttcattcctttggagcaatcctcatctccagaagaaatagtataggcctcatctaggtcagtcactcctccattttctggtgagttcagagcctcctttacagaatgtgcttccttctttctctttttctttgttttctttgacttacctacaatataaggaaaaacatcatgaggaagatgaaatcgctaacatcaggagggctgtttcacaacacaacaataaaataataattttattacaggcttgaattgttagtctagcatcaatctccttaggctccttaaagtcttcaaccaattgagcttcaagagaagaattgtcccctccgccatctgatgaaaaaagaataaaacatgactaacatcatcatgaagtcataaaatagatggcagtttactgcaacattaagaaagcaatgtagggaaagggaacaaatacaaaagggaaaaaaccatgcatcagaagatgttgaagctttgat-tagttcttaactcaccactgtggtccttcaaatcaacttgaacatttggcctttgtttttcaactagatttttgactttattctttctctttagatttgaagatttcttcttcttttcaaccagcatactactatcctctgaaacagcatatgcacacagaaataaatcaaataatttagttataaatgcaatacaattctatttaggcaacaaaatgatagaaacagacaccaaataatattaaatgagagccatatcttcaccttcaactttcattccaagagcttcacaattatcagaaatttttcctctctttcttttctttttcttttcttcagcatgtatactgatcttgcttgtgcctttcgtcataccaattaaatctgtaaacaagagaaggcaaaaactgctttacagcaccatgcaaaccaaaaaaattccaaaaactgcttctagttataggttacagaaaaacttgtagactgttaatataactatgacaacacagacaaacaatgttaaaaggaaaacaggggatttactaacaaggattagcaagtgtattcacttagaagtattttggaaactagtttaaagaatgataatgaggttcaacaaagccacaagctacatgttgcaaataagaggggcatccgcaggatgaagg---------------------------------
>Cathormion_rhombifolium_Deighton_3618@NODE_1_length_803_cov_12.961433
--------------------------------------------------------------------------------------------------------------------------------------------------------------------------------------------------------------------------------------------------------------------------------------------------------------------------------------------------------catcatgaggaagatgaaattgctaacatcaggagtgttgtttcacaacagaaaaataaaataataattttattacgggcttgaattgttaatctagtatcaatctccttaggctccttaaagtcttcaaccaattgagcttcaagagaagaattgtcccctccgccatctgatgaaaaaagaataaaacatgactaacatcatcatgaagtcataaaatagatgacagtttactgcaacattaagaaagcaatgtagggaaagggaacaaatacaaaagggaaaaaaccatgcgtcagaagatgttgaagctttgatgtagttcttaactcaccactgtggtccttcaaatcaactagaacatttggcctttgtttttcaactagatttttgacttcattctttctctttagatttgaagatttcttcttcttttcaaccagcatactactatcctctgaaacagcatatgcacacagaaataaatcaaataatttagttataaatgcaacacagttctatttaggcaacaaaatcatagaaacaaacaccaaataatatctaatgagagccatatcttcaccttcaactttcatttcaagagcttcacaattatcagaaatttttcctctctttcttttctttttcttttcttcagcatgtatactgatcttgcttgtgcctttcgtcataccaattaaatctgtaaacaagaaaaggcaaaaactgctttacagcaccatgcaaaccaaaaaaattccaaaaactgcttcacgttatgggttacagaaaaactaatagac-------------------------------------------------------------------------------------------------------------------------------------------------------------------------------------------------------------------------
>Enterolobium_cyclocarpum_MWC9020@NODE_1_length_1355_cov_39.757433
-------------------------------------------------caacaagtgaaaacacaaaatatatggctgctttgcatgcatgtacgtatcatgcaaatagaagtttcagatgtagtatatttgcaacttttaacatgcaaaataacgcttgtggttgaaccattactttttattcctttggagcaatcctcatctccggaagaaatagtataggccacatcttggtcagtcactcctccattttcaggtgagttcagagcttcctttacagaatgtgcttccttctctctctttatctttgttttctttgacttacctacaagataaggaaaaacatcatgaggaagatgaaatcgctaacatcaggagtgttgtttcacaacacaaaaataaaataataattttattacgggcttgaattgattgtctagtatcaatctccttaggctccttaaagtcttcaaccaattgagcttcaagagaagaattgtcccctcctccatctgatgaaaaaagtataaaacatgactaacatcatcatgaagtcataaaatagatgacagtttactgaaacattaagaaagcaatgtagggaaagggaacaaatacaaaatggaaaaatccatgcatcagaagatgttgaagctttgatatagttctttactcaccactgtggtccttcaaatcaacttgaacatttggcctttgtttttcaaccagatttttgactttattctttctctttagatttgaagatttcttcttcttttcaaccagcatactactatcctctgaaacagcatatgcacacagaaataaatcaaataatttagttataaatgcaataaaattctatttaggcaacaaaacgatagaaacaaacaccaaataatattaaatgagagcaatatcttcaccttcaactttcattccaagagcttcacaattatcagaaattttgcctctctttcttttctttttcttttcttcagcatgtatactgatcttgcttgtgcttttcatcataccaattaaatctgtaaacaagagaaggcaaaaactactttacagcaccatgcaaaccaaaaaaaatccaaaaactgcttcaagttatgggttacagaaaaattcatagactgttaatataactatgacaacacagataaacaatgttaaaaggaaaacacaggatttactgacaaggattagcaagtgcatttacttagaagtattttggaaactagtttaatgaatgataatgaggttcaacaaatccacaagctacatgttgcaaataagaggggcatccacaggatgaagggttatcaaagccttaaaaattcgaggtaaatta
>Jupunba_abbottii_Zanoni_21220@NODE_1_length_1150_cov_12.985089
--------------------------------------------------------------------------------------------cacgtatcatgcaaatagaagtttcagatgtagtatatttgcaacttttaacatttaagatgacgcttgtgggtgaaccattaattttcattcctttggagcaatcctcgtctccagaagaaatagtataggcctcatctaggtcagtcaatcctccattttctggtgagttcagagcctcctctacagaatgtgcttccttctctctctttttctttgttttctttgacttacctacaagataaggaaaaacatcatgaggaagatgaaatcgctaacatcaagagcgttgtttcacaacacaaaaataaaataacaattttattacgggcttgaattgttagtctagtatcaatctccttaggctccttaaagtcttcaaccaattgagcttcaagagaagaattgtcccctcctccatctgatgaaaaaagaataaaacatgactaacatcatcatgaagtcataaaatagatgacagtttactgcaacattaagaaagcaatgtagggaaagggaacaaatacaaaagggaaaaaaccatgcatcagaagatgttgaggctttgatgtagtccttaactcaccactgtgctccttcaaatcaacttgaacatttggcctttgtttttcaaccagattttttactttgttctttctctttagatttgaagacttcttcttcttttcaaccagcatactactatcctctgaaacagcatatgcacacagaaataaatcaaataatttagttataaatgcaatacaattctatttaggcaataaaatgataaaaacaaacagcaaataatattaaatgagagccgtatcttcaccttcaactttcattccaagagcttcacaattatcagaaatttttcctctctttcttttctttttcttttcttcagcatgtatactgatcttgcttgtgcctttcgtcataccaattaaatctgtaaacaagagaaggcaaaaactgctttacagcaccatgcaaaccaaaaaaaatccaaaaactgcttcgagttatgggttacagaaaaacttatagactgttaatataactatgacaacacagacaaacaatgttaaaaggaaaacagaggatttactaataaggattggcaagtgcattcacttagaagtat--------------------------------------------------------------------------------------------------------------------------
>Jupunba_asplenifolia_Ekman_6383@NODE_1_length_630_cov_10.974684
----------------------------------------------------------------------------------------------------------------------------------------------------------------------------------------------------------------------------------------------------------------------------------------------------------------------------------------------------------------------------------------------------------------------------------------------------------------------------------------------------------------------------------------------------------------------tgaagtcataaaatagatgacagtttactgcaacattaagaaagcaatgtagggaaagggaacaaatacaaaagggaaaaaaccatgcatcagaagatgttgaggctttgatgtagtccttaactcaccactgtgctccttcaaatcaacttgaacatttggcctttgtttttcaaccagattttttactttgttctttctctttagatttgaagacttcttcttcttttcaaccagcatactactatcctctgaaacagcatatgcacacagaaataaatcaaataatttagttataaatgcaatacaattctatttaggcaataaaatgataaaaacaaacagcaaataatattaaatgagagccgtatcttcaccttcaactttcattccaagagcttcacaattatcagaaatttttcctctctttcttttctttttcttttcttcagcatgtatactgatcttgcttgtgcctttcgtcataccaattaaatctgtaaacaagagaaggcaaaaactgctttacagcaccatgcaaaccaaaaaaaatccaaaaactgcttcgagttatgggttacagaaaaacttatagactgttaatataactatgacaacacagacaaacaa----------------------------------------------------------------------------------------------------------------------------------------------------------------------------------------
>Jupunba_barbouriana_Iganci_847@NODE_1_length_1385_cov_26.274465
------ccataacacacgtaaataaaccaacagcaatgtgtactgtaagcaacatgtgaaaatacaaaatatatggctgctttgcatgcatgcacgtattatgcaaataaacgtttcagatgtagcatatttgcaac-tttaacatgtaaaatgacgcttgtgggtgaaccattacttttcattcctttggagcaatcctcatctccagaagaaatagtatagggctcatctaggtcagtcactcccccattttctggtgagttcagagcctcctttacagaatgtgcttccttctttctctttttctttgttttctttgacttacctacaagataaggaaaaacatcatgaggaagatgaaatcgctaacatcaggagtgttgtttcacaacacaaaaataaaataataattttattaccggcttgaattgttagtctagtatcaatctccttaggctccttaaagtcttcaaccaattgagcttcaagagaagaattgtcccctccgccatctgatgaaaaaagaataaaacatgactaacatcatcatgaagtcataaaataaatgacagtttactgcaacattaagaaagcaatgtagggaaagggaacaaatacaaaagggaaaaaaccatgcatcagaagatgttgaagctttgatgtagttcttaactcaccactgtggtccttcaaatcaacttgaacatttggcctttgtttttcaactagatttttgactttattctttctctttagatttgaagatttcttcttcttttcaaccagcatactactatcctctgaaacaccatatgcacacagaaataaatcaaataatttagttataaatgcaatacaattctatttaggcaacaaaatgatagaaacaaacaccaaataatattaaatgagagccatatcttcaccttcaactttcattccaagagcttcacaattatcagaaatttttcctctctttcttttctttttcttttcttcagcatgtatactgatcttgcttgtgcctttcgtcataccaattaaatctgtaaacaagagaaggcaaaaactgctttacagcaccatgcaaaccaaaaaaattccaaaaaatgcttcaagttatgggttacagaaaaacttatagactgttaatataactatgacaacacagacaaacaatgttaaaaggaaaacagaggatttactaacaaggattagcaagtgcattcacttagaagtattttggaaactagtttaatgaatgataatgaggttcaacaaagccacaagctacatgttgcaaataagaggggcatccgtaggatgaagggttatcaaaggcttaaagattctaggtaaatta
>Jupunba_brachystachya_Lima_7438@NODE_1_length_913_cov_19.742823
-------------------------------------------------------------------------------------------------------------------------------------------------------------------------------------------------------------------------------------------------------------------------------------------------------------------------------------------------------------------------------------------------------------------------------------------------------------------------------------------------agcttcaagagaagaattgtcccctccaccatctgatgaaaaaagaataaaacatgactaacatcatcatgaagtcacaaaatagatgacagtttactgcaac---aagaaagcaatgtagggaaagggaacaaatacaaaagggaaaaaaccatgcatcagaagatgttgaaggtttgttgtagttcttaactcaccactgtggcccttcaaatcaacttgaacatttggcctttgtttttcaactagatttttgactttattctttctctttagatttgaagatttcttcttcttttcaaccagcatactactatcctctgaaacaccatatgcacacagaaataaataaaataaattagttataaatgcaatacaattctatttaggcaacaaaatgatagaaacaaacaccaaataatattaaatgagagccatatcttcaccttcaactttcattccaagagcttcacaattatcagaaatttttcctccctttcttttctttttcttttcttcagcatgtatactgatcttgcttgtgtcttgcgtcataccaattaaatctgtaaacaagagaaggcaaaaactgctttacagcaccatgcaaaccaaaaaaattccaaaaactgcttcgagttatgggttacagaaaaacttatagactgttaatataactatgacaacacagacaaacaatgttaaaaggacaacagaggatttactaacaaggattagcaagtgcattcacttagaagtattttggaaactagtttaatgaatgataatgaggttcaacaaagccacaagctacatgttgcaaataagaggggcatccgcaggatgaagggttatcaaaggcttaaacattctaggtaaatta
>Jupunba_commutata_Maguire_46145@NODE_1_length_1492_cov_18.890459
aatgtgccataacacacgtaaataaaccaatagcactgtttactgtaagcaacatgtgaaaatacaaaatatatggctgctttgcatgcatgcacgtatcatgcaaatagaagtttcagatgtagtatatttgcaacttttaacatgtaaaataacgcttgtggttgaaccattacttttcattcctttggagcaatcctcgtctccaaaagaaatagtataggcctcatcttggtcagtcactcctccattttctggtgagttcagagcctcctttacagaatgtgcttccttctctctctttttctttgttttctttgacttacctacaagataaggaaaaacatgatgaggaagatgaaatcgctaacatcaggagtgttgtttcacaacacaaaaataaaataataattttattacgagcttgaatttttagtcttgtatcaatctccttaggctccttaaagtcttcaaccaattgagcttcaagagaagaattgtcccctcctccatctgatgaaaaaagaatcaaacatgactaacatcatcatgaagtcataaaatagatgacagtttactgcaacattaagaaagcaatgtagggaaagggaacaaatacaaatgggaaaaagtcatgcatcagaagatgttgaagctttgatgtagttcttaactcaccactgtgttccttcaaatcaacttgaacatttggcctttgtttttcaaccagctttttgactttattctttctctttagatttgaagatttcttcttcttttcaaccagcatactactatcctctgaaacagcatatgcacacagaaataaatcaaataatttagttataaatgcaatacaattctatttaggcaacaaaatgatagaaacaaacaccaaataatattaaatgagagccatatcttcaccttcaactttcattccaagagcttcacaattatcagatatttttcctctctttcttttctttttcttttcttcagcatgtatactgatcttgcttgtgcctttcgtcataccaattaaatctgtacacaagagaaggcaaaaactgctttaca-caccatgcaaaccaaaaaaaattcaaaaactgcttcaagttatgggttacagaaaaacttatagactgttaatataactatgacaacacagacaaacaatgttaaaaggaaaacagaggatttactaacaaggattagcaagtacattcacttagaagtattttggaaactagtttaatgaatgataatgaggttcaacaaagccacaagctacatgttgcaaataagaggggcatccacaggatgaacggttatcaaaggcttaaacattctaggtaaatta
>Jupunba_langsdorfii_Ribeiro_728@NODE_1_length_1566_cov_22.670920
aatgtgccataacacacgtaaataaaccaacagcactgtgtactgtaagcaacatgtgaaaatacaaaatatatggctgctttgcatgcatgcacgtatcatgcaa--agaagtttcagatgtagtatatttgcaacttttaacatttaaaatgacgcttgtgggtgaaccattacttttcattcctttggagcaatcctcgtctccagaagaaatagtataggcctcatctaggccagtcactcctccattttctggtgagttcagagcctcctctacagaatgtgcttccttctctctctttttctttgttttctttgacttacctacaagataaggaaaaacatcatgaggaagatgaaatcgctaacatcaagagcgttgtttcacaacacaaaaataaaataataattttattacgggcttgaattgttagtctaatatcaatctccttaggctccttaaagtcttcaaccaattgagcttcaagagaagaattgtcccctcctccatctgatgaaaaaagaataaaacatgactaacatcatcatgaagtcataaaatagatgacagtttactgcaacattaagaaagcaatgtagggaaagggaacaaatacaaaagggtaaaaaccatgcatcagaagatgttgaagctttgatgtagtccttaactcaccactgtgttccttcaaatcaacttgaacatttggcctttgtttttcaaccagatttttgactttattctttctctttagatttgaagatttcttcttcttttcaaccagcatactacaatcctctgaaacagcatatgcacacagaaataaatcaaataatttagttataaatgcaatacaattctatttaggcaacaaaatgatagaaacaaacagcaaataatat--aatgagagccatatcttcaccttcaactttcattccaagagcttcacaattatcagaaatttttcctctctttcttttctttttcttttcttcagcatgtatactgatcttgcttgtgcctttcgtcataccaattaaatctgtaaacaagagaaggcaaaaactgttttacagcaccatgcaaaccaaaaaaaatccaaaaactgcttcgagttatgggttacagagaaacttatagactgttaatataactatgacaacacagacaaacaatgttaaaaggaaaacagaggatttactaacaaggattagcaagtgcattcacttagaagtattttggaaactagtttaatgaatgataatgaggttcaacaaagccacaagctacatgttgcaaataagaggggcatccgcaggatgaagggttatcaaagggttaaacattataggtaaatta
>Jupunba_longipedunculata_Cardona_2682@NODE_1_length_1292_cov_11.470782
aatgtgccataacacacgtaaataaaccaacagcactgtgtactgtaagcaacatgtgaaaatacaaaatatatggctgctttgcatgcatgcacgtatcatgcaaacagaagtttcagatgtagtatatttgcaacttttaacatgtaaaatgacgcttgtgggtgaaccattacttttcattcctttggagcaatccttgtctccagaagaaatagtataggcctcatcttggtcagtcactcctccattttctggtgagttcagagcctcctttacagaatgtgcttccttctctctctttttctttgttttctttgacttacctacaagataaggaaaaacatcacgaggaaaatgaaatcgctaacatcaggagtgttgtttcacaacacaaaaataaaataataattttattacgggcttgaattgttagtctagtatcaatctccttaggctccttaaagtcttcaaccaattgagcttcaagagaagaattgtcccctccgccatctgatgaaaaaagaataaaacatgactaacatcatcatgaagtcataaaatagatgacagtttactgcaacattaagaaagcaatgtaggcaaagggaacaaatacaaaagggaaaaaaccatgcatcagaagatgttgaagctttgatgtagttcttaactcaccactgtgctccttcaaatcaacttgaacatttggcctttgtttttcaactagatttttgactttattctttctctttagatttgaagatttcttcttcttttcaaccagtatactactatcctctgaaacagcatatgcacacagaaataaatcaaataatttagttataaatgcaatacaattctatttaggc-acaaaatgatagaaacacacaccaaataatattaaatgagag-catatcctcaccttcaactttcattccaagagcttcacaattatcagaaatttttcctctctttcttttctttttcttttcttcagcatgtatactgatcttgcttgtgcctttcgtcataccaattaaatctgtaaacaagagaaggcaaaaactgctttacagcaccatgcaaaccaaaaaaaatccaaaaactgcttcaagttatgggttacagaaaaaattatagactattaatataactatgacaacacagacaaacaatgttaaaaggaaaacagaggatttactaa-aaaaattagcaagtgcattcacttagaagtattttggaaactagt-------------------------------------------------------------------------------------------------------------
>Jupunba_microcalyx_Iganci_855@NODE_1_length_1576_cov_35.154103
aatgtgccataacacacgtaaataaaccaacagcaatgtatactgtaagcaacatgtgaaaatacaaaatatatggctgctttgcatgcatgcacgtattatgcaaatagacgtttcagatgtagtatatttgcaac-tttaacatgtaaaatgacgcttgtgggtgaaccattacttttcattcctttggagcaatcctcatctccagaagaaatactataggcctcatctaggtcagtcactcctccattttctgatgagttcagagcctcctttacagaatgtgcttccttctttctctttttctttgttttctttgacttacctacaagataaggaaaaacatcatcaggaagatgaaatcgctaacatcaagagtgttgtttcacaacacaaaaataaaataataattttattaccggcttgaattgttagtctagtatcaatctccttaggctccttaaagtcttcaaccaattgagcttcaagagaagaattgtcccctccgccatctgatgaaaaaagaataaaacatgactaacatcatcatgaagtcataaaatagatgacagtttactgcaacattaagaaagcaatgtagggaaagggaacaaatacaaaagggaaaaaaccatgcatcagaagatgttgaagctttgatgtagttcttaactcaccactgtggtccttcaaatcaacttgaacatttggcctttgtttttcaactagatttttgactttattctttctctttagatttgaagatttcttcttcttttcaaccagcatactactatcctctgaaacaccatatgcacacagaaataaatcaaataatttagttataaatgcaatacaattctatttaggcaacaaaatgatagaaacaaacaccaaataatattaaatgagagccatatcttcaccttcaactttcattccaagagcttcacaattatcagaaatttttcctctctttcttttctttttcttttcttcagcatgtatactgatcttgcttgtgcctttcgtcataccaattaaatctgtaaacaagagaaggcaaaaactgctttacagcgccctgcaaaccaaaaaaattccaaaaactgcttcgagttatgggttacagaaaaacttatagactgttaatataactatgacaacacagacaaacaatgttaaaaggaaaacagagga-ttactaacaaggattagcaagtgcattcacttagaagtattttggaaactagtttaatgaataataatgaggttcaacaaagccacaagctacatgttgcaaataagaggggcatccgcaggatgaagggttatcaaaggcttaaagattctaggtaaatta
>Jupunba_nipensis_Mayo_19662@NODE_1_length_715_cov_5.753918
----------------------------------------------------------------------------------------------------------------------------------------------------------------------------------------------------------------------------------------------------------------------------------------------------------------------------------------------------------------------------------------------------------------------------------------------------tctagtatcaatctccttaggctccttagagtcttcaaccaattgagcttcaagagaagaattgtcccctcctccatctgatgaaaaaagaataaaacatgactaacatcatcatgaagtcataaaatagatgacagtttactgcaacattaagaaagcaatgtagggaaagggaacaaatacaaaagggaaaaaaccatgcatcagaagatgttgaggctttgatgtagtccttaactcaccactgtgctccttcaaatcaacttgaacatttggcctttgtttttcaaccagattttttactttgttctttctctttagatttgaagacttcttcttcttttcaaccagcatactactatcctctgaaacagcatatgcacacagaaataaatcaaataatttagttataaatgcaatacaattctatttaggcaataaaatgataaaaacaaacagcaaataatattaaatgagagccgtatcttcaccttcaactttcattccaagagcttcacaattatcagaaatttttcctctctttcttttctttttcttttcttcagcatgtatactgatcttgcttgtgcctttcgtcataccaattaaatctgtaaacaagagaaggcaaaaactgctttacagcaccatgcaaaccaaaaaaaatccaaaaactgcttcgagttatgggttacagaaaaacttacagactgtt---------------------------------------------------------------------------------------------------------------------------------------------------------------------------------------------------------------------
>Jupunba_oppositifolia_Liegier_16014@NODE_1_length_1356_cov_19.333855
------------------------------cagcactgtgtactgtaagcaacaagtgaaaatacaaaatatatggctgctttgcatgcatgcacgtatcatgcaaatagaagtttcagatgtagtatatttgcaacttttaacatttaagatgacgcttgtgggtgaaccattaattttcattcctttggagcaatcctcgtctccagaagaaatagtataggcctcatctaggtcagtcactcctccattttctggtgagttcagagcctcctctacagaatgtgcttccttctctctctttttctttgttttctttgacttacctacaagataaggaaaaacatcatgaggaagatgaaatcgctaacatcaagagcgttgtttcacaacacaaaaataaaataacaattttattacgggcttgaattgttagtctagtatcaatctccttaggctccttaaagtcttcaaccaattgagcttcaagagaagaattgtcccctcctccatctgatgaaaaaagaataaaacatgactaacatcatcatgaagtcataaaatagatgacagtttactgcaacattaagaaagcaatgtagggaaagggaacaaatacaaaagggaaaaaaccatgcatcagaagatgttgaggctttgatgtagtccttaactcaccactgtgctccttcaaatcaacttgaacatttggcctttgtttttcaaccagattttttactttgttctttctctttagatttgaaga---cttcttcttttcaaccagcatactactatcctctgaaacagcatatgcacacagaaataaatcaaataatttagttataaatgcaatacaattctatttaggcaataaaatgataaaaacaaacagcaaataatattaaatgagagccgtatcttcaccttcaactttcattccaagagcttcacaattatcagaaatttttcctctctttcttttctttttcttttcttcagcatgtatactgatcttgcttgtgcctttcgtcataccaattaaatctgtaaacaagagaaggcaaaaactgctttacagcaccatgcaaaccaaaaaaaatccaaaaactgcttcgagttatgggttacagaaaaacttatagactgttaatataactatgacaacacagacaaacaatgttaaaagg-aaacagaggatttactaataaggattggcaagtgcattcacttagaagtattttggaaactagtttaatgaatgataatcaggttcaacaaagccacaagctacatgttgcaaataagaggggcatctgcaggataaggggttatcaaaggcttaaacatgctaggtaactta
>Jupunba_trapezifolia_Simon_1600@NODE_1_length_1126_cov_18.218487
-------------------------------------------------------------------------------------------------------------------tcagatgtagcatatttgcaac-tttaacatgtaaaatgacgcttgtgggtgaaccattacttttcattcctttggagcaatcctcatctccagaagaaatagtatagggctcatctaggtcagtcactcctccattttctggtgagttcagagcctcctttacagaatgtgcttccttctttctctttttctttgttttctttgacttacctacaagataaggaaaaacatcatgaggaagatgaaatcgctaacatcaggagtgttgtttcacaacacaaaaataaaataataattttattaccggcttgaattgttagtctagtatcaatctccttaggctccttaaagtcttcaaccaattgtgcttcaagagaagaattgtcccctccgccatctgatgaaaaaagaataaaacatgactaacatcatcatgaagtcataaaatagatgacagtttactgcaacattaagaaagcaatgtagggaaagggaacaaatacaaaagggaaaaaaccatgcatcagaagatgttgaagctttgatgtagttcttaactcaccactgtggtccttcaaatcaacttgaacatttggcctttgtttttcaactagatttttgactttattctttctctttagatttgaagatttattcttcttttcaaccagcatactactatcctctgaaacaccatatgcacacagaaataaatcaaataatttagttataaatgcaatacaattctatttaggcaacaaaatgatagaaacaaacaccaaataatattaaatgagagccatatcttcaccttcaactttcattccaagagcttcacaattatcagaaatttttcctctctttcttttctttttcttttcttcagcatgtatactgatcttgcttgtgcctttcgtcataccaattaaatctgtaaacaagagaaggcaaaaactgctttacagcaccatgcaaaccaaaaaaattccaaaaactgcttcgagttatgggttacagaaaaacttatagactgttaatataactatgacaacacagacaaacaatgttaaaaggaaaacagaggatttactaacaaggattagcaagtgcattcacttagaagtat--------------------------------------------------------------------------------------------------------------------------
>Jupunba_villosa_Borges_423@NODE_1_length_1211_cov_29.748677
aatgtgccataacacacgtaaataaaccaacagcaatgtgtactgtaagcaacatgtgaaaatacaaaatacatggctgctttgcatgcatgcacgtatcatgcaaatagacgtttcagatgtagtatatttgcaac-tttaacatgtaaaatgacgcttgtgggtgaaccattacttttcattcctttggagcaatcctcgtctccagaagaaatagtataggcctcatctaggtcagtcactcctccattttctggtgagttcagatcctcctctacagaatgtgcttccttctctctctttttctttgttttctttgacttacctacaagataaggaaaaacatcatgaggaagatgaaatcgctaacatcaggagtgttgtttcacaacacaaaaataaaataataattttattacgggcttgaattgttggtctagtatcaatctccttaggctccttaaagtcttcaaccaattgagcttcaagagaagaattgtcccctccaccatctgatgaaaaaagaataaaacatgactaacatcatcatgaagtcataaaatagatgacagtttactgcaacattaagaaagcaatgtagggaaagggaacaaatacaaaagggaaaaaaccatgcatcagaagatgttgaagctttgatgtagttcttaactcaccactgtggtccttcaaatcaacttgaacatttgccctttgtttttcaactagatttttgactttattctttctctttagatttgaagatttcttcttcttttcaaccagcatactactatcctctgaaacaccatatgcacacagaaataaatcaaataatttagttataaatgcaatacaattctatttaggcaacaaaatgatagaaacaaacagcaaataatattaaatgagaaccatatcttcaccttcaactttcattccaagagcttcacaattttcagaaatttttcctctctttcttttctttttcttttcttcagcatgtatactgatcttgcttgtgcctttcgtcataccaattaaatctgtaaacaagagaaggcaaaaactgctttacagcaccatgcaaaccaaaaaaaatccaaaaactgcttcgagttatgggttacagaaaaacttatagactgttaatataactatgacaacacagacaaacaatgttaaaaggaaaa--------------------------------------------------------------------------------------------------------------------------------------------------------------------------
>Punjuba_racemiflora_Jimenez_Soares_3626@NODE_1_length_1227_cov_40.326957
--------------------------------------------------------------------atatatggctgctttgcatgcatgcacgtatcatgcaaatagaagtttcagatgtagtatatttgcaacttttaacatgtaaaatgacacttgtggatgaaccattacttttcattcctttggagcaatcctcgtctccagaagaaatagtataggcctcatcttggtcagtcactcctccattttctggtgagttcagagcctcctttacagaatgtgcttccttctctctctttttctttgttttcttcgacttacctacaagataaggaaaaacatcatgaggaagatgaaatcgctaacatcaggagtgttgtttcacaacacaaaagtaaaataataattttattacgggcttgaattgttagtctagtatcaatctccttaggctccttaaagttttcaaccaattgagcttcaagagaagaattgtcccctccttcatctgatgaaaaaagaataaaacatgactaacatcatcatgaattcataaaatagatgacagtttacagcaacattaagaaagcaatgtagggaaagggaacaaatacaaaagggaaaaaaccatgcatcagaagatgttgaagctttgatgtagtccttaactcaccactgtgctccttcaaatcaacttgaacatttggcctttgtctttcaaccagatttttgactttattctttctctttagatttgaagatttcttcttcttttcaaccagcatactactatcctctgaatcagcatatgcacacagaaataaatcaaataatttagttataaatgcaatacaattctatgtaggcaacaaagtgatagaaacaaacaccaaataatattaaatgagagccatatcttcaccttcaactttcattccaagagcttcacaattatcagaaatttttcccctctttcttttctttttcttttcttcagcatgtatactgatcttgcttgtgcctttcgtcataccaattaaatctgtaaacaagagaaggcaaaaactgctttacagcaccatgcaagccaaaaaaaatccaaaaactgcttcaagttatgggttacagaaaaacttatagactgttgctataactatgacaacacagacaaacaacgttaaaaggaaaacagaggatttactaacaaggattagcaagtgcattcacttagaaatattttggaaactagtttaatgaatgataatgaggttcaacaaagccacaa--------------------------------------------------------------------------
>_R_Albizia_adinocephala_FHO33_88@NODE_1_length_1063_cov_38.069980
-------------------------------------------------------------------------------------atgcatgcacatatcatgcaaacagaagtttccgatgtagtatatttgcaacttttagcatgtaaaatgatgcttgtggttgaaccattacttttcattcttttggagcaatccccatctccagaagaaatagtatagacttcatcttggtcagtcactcctccattttccggtgagttcagagcctcctttacagaatgtgcttccttctctttctttttctttgctttctttgacttacctacaagataaggaaacacatcatgaggaagatgaaattgctaacttcaggagtgttgtttcacaacacaaaaataaaataataattttattacaggcttgaattgttagtctagtatcaatctcctgaggctccttaaagtcttcaaccaattgagcttcaagagaagaattgtcccctcctccatctgatgaaaaatgaataaaacgtgactaacatcatcatgaagtcataaaatatatgacagtttaccgcaacattaagaaagccatgtagggaaagggaataaatacagaagggaaaaaaccatgcatcagaagatgttgaagctttgatgtagttcttaactcaccactgtgctccttcaaatcaacttgaacatttggcctttgcttttcaaccagatttttgactttattctttctctttagatttgaagatttcttcttcttttcaaccagcacactactatcctctgaaacagcatatgcacacagaaataaatcaaataatttagttataaatgcaatacaattctatttaggcaacaaaatgatagaaacaaacaccaaataatattaaatgacagccatcccttcacctccaactttcattccaagagcttcacaattatcagaaatttttcctctctttcttttctttttcttttctccagcgtgtatactgatcttgcttgtgcctttcatcataccgattaaatctgtaaacaagagaatgcaaaaactactttacagcaccatgcaaaccaaaaataatccaaaaactgcttcgagttatgggttacagaaaaatttatagact------------------------------------------------------------------------------------------------------------------------------------------------------------------------------------------------------------------------
>_R_Albizia_decandra_Vilhena_231@NODE_1_length_547_cov_16.736170
--------------------------------------------------------------------------------------------------------------------------------------------------------------------------------------------------------------------------------------------------------------------------------------------------------------------------------------------------------------------------------------------------------------------------------------------------------------------------------------------------------------------------------------------------------------------------------------------------------------------------ggaaagggaacaaatacagaagggaaaaaaccatgcatcagaagatgttgaagctttgatgtagttctcaactcaccactgtgctccttcaaatcaacttgaacatttggcctttgcttttcaaccatatttttgactttaatctttctctttagatttgaagatttcttcttcttttcaaccagcatactactatcctctgaaacagcatatgcacacagaaataaatcaaataatttagttataaatgcaatacaattctatttaggaaacaaaatgatagaaacaaacaacaaataatattaaatgagagccataccttcacctccaactttcattccaagagcttcacaattatcagaaatttttcctctctttcttttctttttcttttcttcagcgtgtatactgatcttgcttgtgcctttcatcataccaattaaatctgtaaacaagagaatgcaaaaactactttacagcaccatgcaaaccaaaaataatccaaaaactgtttcgagttatgggttacagaaaaatttatagactg-----------------------------------------------------------------------------------------------------------------------------------------------------------------------------------------------------------------------
>_R_Albizia_glabripetala_Lewis_1652@NODE_1_length_1051_cov_14.635524
----------------------------------------------------------------------------------------------------------------------------------------------------aaaataataattttattacaggcttgaattgttagtctagtatcaatctccttaggctccttaaagtcttcaaccaattgagcttaattgtcccctcctccatctgatgaaaaatgaataaaacatgactaacatcatcatgaagtcataaaatatatgacagtttactgcaacatgaaaacaatgtaaggtaaaacttcatgaggaagatgaaattgctaacatcaagagtgttgtttcacaacacaaaaataaaataataattttattacaggcttgaattgttagtctagtatcaatctccttaggctccttaaagtcttcaaccaactgagcttcaagagaagaattgtcccctcctccatctgagaaaaaatgaataaaacatgactaacatcatcatgaagtcataaaatatatgacagtttactgcaacattaagaaagcaatgtagggaaagggaacaaatacagaagggaaaaaaccatgcatcagaagatgttgaagctttgatgtagttcttaactcaccactgtgctccttcaaatcaacttgaacatttggcctttgcttttcaaccagatttttgactttattctttctctttagatttgaagatttcttcttcttttcaaccagcatactactatcctctgaaacagcatatgcacacagaaataaatcaaataatttagttataaatgcaatgcaattctatttaggcaacaaaatgatagaaacaaacaacaaataatattaaatgagagccataccttcacctccaactttcattccacgagcttcacagttatcagaaatttttcctctctttcttttctttttcttttcttcagcgtgtatactgatcttgcttgtgcctttcatcataccaattaaatctataaccaagagaatgcaaaaactactttacagcatcatgcaaaccaaaaataatccaaaaactgcttcaagttatgggttacagaaaaatttatagacttttaatataaatatgacaacacagacaaacaatgttaaa---------------------------------------------------------------------------------------------------------------------------------------------------------------------------------
>_R_Albizia_multiflora_Hughes_3090@NODE_1_length_1151_cov_23.533520
--------------------------------------------------------------------------------tttgcatgcatgcacatatcatgcaaacagaagtttccaatgtagtatatttgcaacttttagcatgtaaaatgatgcttgtggttgaaccattacttttcattcctttggagcaatccccatctccagaagaaatagtatagacctcatcttggccagtcactcctccatcttctggtgagttcagagcctcctttacagaatgtgcttccttgtctttctttttctttgttttctttgacttacctacaagataaggaaaaacatcatgaggaagatgaaatcgctaacatcaggagtgttgtttcacgacacaaaaataaaataataattttattacaggcttgaattgttagtctagtatcaatctccttaggctccttaaagtcttcaaccaactgagcttcaagagaagaattgtcccctcctccatctgataaaaaatgaataaaacatgactaacatcatcatgaagtcataaaatatatgacagtttactgcaacattaagaaagcaatgtagggaaagggaacaaatacagaagggaaaaaaccatgcatcagaagatgttgaagctttgatgtagttcttaactcaccactgtgctccttcaaatcaacttgaacatttggcctttgcttttcaaccagatttttgactttattctttctctttagatttgaagatttcttcttcttttcaaccagcatactactatcctctgaaacagcatatgcacacagaaataaatcaaataatttagttataaatgcaatacaattctatttaggcaacaaaatgatagaaacaaacaacaaataatattaaatgagagccataccttcacctccaactttcattccaagagcttcacaattatcagaaatttttcccctctttcttttcttcttcttttcttcagcgtgtatactgatcttgcttgtgcctttcatcataccaattaaatctgtaaacaagagaatgcaaaaactactttacagcaccatgcaaaccaaaaataatccaaaaactgtttcgagttat-ggttacagaaaaatttatagactgttaatataaatatgacaacac--acaaacaatgttaaaaggaaaacacaggatttactaacaaggattagcaagtgcattcact-----------------------------------------------------------------------------------------------------------------------------------
>_R_Albizia_niopoides_Simon_1601@NODE_1_length_998_cov_32.918567
---------------------------------------------------------------------------------------------------------------------------------------------------------------------------------------------------------------------------------------------------------------------------------------------------------------------------------------------------------------aggaagatgaaatcgctaacatcaggagtgttgtttcacgacaaaaaaataaaataataattttattacaggcttgaattgttagtctagtatcactctccttaggctccttaaagtcttcaaccaactgagcttcaagagaagaattgtcccctcctccatctgataaaaaatgaataaaacatgactaacatcatcatgaagtcataaaatatatgacagtttactgcaacattaagaaagcaatgtatggaaagggaacaaatacaaaagggaaaaaaccatgcatcagaagatgttgaagctttgatgtagttcttaactcaccactgtgctccttcaaatcaacttgaacatttggcctttgcttttcaatcagatttttgactttactctttctctttagatttgaagatttcttcttcttttcaaccagcatactactatcctctgaaacagcatatgcacacagaaataaatcaaataatttagttataaatgcaatacaattctatttaggcaacaagatgatagaaacaaacaacaaataatattgaatgagagccataccttcacctccaactttcattccaagagcttcacaattatcagaaaattttcctctctttcttttctttttcttttcttcagcatgtatactgatcttgcctgtgcctttcatcataccaattaaatctgtaaacaagagaatgcaaaaactactttacagcaccatgcaaaccaaaaataatccaaaaaccgtttcgagttatgggttacagaaaaatttatagactgttaatatcaatatgacaacacagacaaacaatgttaaaaggaaaacacaggatttacttacaaggattagcaagtgcattcgcttagaagtatcttggaaactagtttaatgaatgataatgaggtt----------------------------------ggggcatccgcaggatgaagggttatcaaaggcttaaacattataggtaaatta
>_R_Albizia_sinaloensis_Hughes_1576@NODE_1_length_1172_cov_21.511416
-----------------------------------------------------------------------------------------------------------------------------tatatttgcaacttttagcatgtagaatgatgcttgtggttgaaccattacttttcattcttttggagcaatccccatctccagaagaaatagtatagacttcaccttggttagtcactcctccattttctggtgagttcagagcctcctttacagaatgtgcttccttctctttctttttctttgctttctttgacttacctacaagataaggaaaaacatcatgaggaagatgaaattgctaacatcaggagtgttgtttcacaacacaaaaataaaataataattttattacacgctcgaattgttagtctagtatcaatctccttaggctccttaaagtcttcaaccaattgagcttcaagagaagaattgtcccctcctccatctgatgaaaaatgaataaaacatgactaacatcatcatgaagtcataaaatatataacaatttaccgcaatattaagaaagcaatgtagggaaagggaataaatacagaagggaaaaaaccatgcatcagaaggtgttgaagctttgatgtagttcttaactcaccactgtgctccttcaaatcaacttgaacatttggcctttgcttttcaaccagatttttgactttattctttctctttagatttgaagatttcttcttcttttcaaccagcacactactatcctctgaaacagcatatgcacacagaaataaatcaaataatttagttataaatgcaatacaattctatttaggcaacaaaatgatagaaacaaacaccaaataatattaaatgatagccatcccttcacctccaactttcattccaagagcttcacaattatcagaaatttttcctctctttcttttctttttcttttctccagcgtgtatactgatcttgcttgtgcctttcatcataccaattaaatctataaacaagagaacgcaaaaactactttacagcaccatgcaaacaaaaaataatccaaaaactgcttcgagttatgggttacagaaaaatgtatagactgttaacataaatatgacaacacagacaaacaatgttaaaaggaaaacacaagatttaataacaaggattagcaagtgcattcacttagaagtatcttggaaactagtttaatgaatgataatgaggttcaacaaagccacaagctac---------------------------------------------------------------------
>_R_Albizia_subdimidiata_var_subdimidiata_Ferreira_210@NODE_1_length_1230_cov_23.252385
-------------------------------------------------------------------------------ctttgcatgcatgcacatatcatgcaaacagaagtttccgatgtagtatatttgcaacttttagcatgtaaaatgatgcttgtggttgaaccattacttttcattcctttggagcaatccccatctccagaagaaatagtatagacctcatcttggtcagtcactcctccattttctggtgagttcagagcctcctttacagaatgtgcttccttctctttctttttctttgatttctttgacttaactacaagataaggaaaaacatcatgaggaagatgaaaatgctaacatcagaagtgttgtttcacaacacaaaaataaaataataattttattacaggcttgaattgttagtctagtatcaatctccttaggctccttaaagtcttcaaccaattgagcttcaagagaagaattgtcccctcctccatctgatgaaaaatgaataaaacatgactaacatcatcatgaagtcataaaatatatgacagtttactgcaacactaagaaagcaatgtagggaaagggaacaaatacagaagggaaaaaaccatgcatcagaagatgttgaagctttgatgtagttcttaactcaccactgtgctccttcaaatcaacttgaacatttggcctttgcttttcaaccagatttttgactttattctttctctttagatttgaagatttcttcttcttttcaaccagcatactactatcctctgaaacagcatatgcacacagaaataaatcaaataatttagttataaatgcaatgcaattctatttaggcaacaaaatgatagaaacaaacaccaaataatattaaatgagagtcataccttcacctccaactttcattccaagagcctcacaattatcagaaatttttcctctctttcttttctttttcttttcttcagcgtgtatactgatcttgcttgtgcctttcatcataccaattaaatctataaccaagagaatgcaaaaactactttacagcatcatgcaaaccaaaaataatccaaaaactgcttcaagttatgggttacagaaaaatttatagacttttaatataaatatgacaacacagacaaacaatgttaaaaggaaaacacaggatttactaacaaggattagcaagtgcattcacttagaagtatcttggaaactagtttaacgaatgataatgaggttcaacaaagccacaagctacatgttgcaaata---------------------------------------------------------
>_R_Albizia_xerophytica_Hughes_1435@NODE_1_length_1322_cov_32.943775
-------------------------------------------------------------------------------------------------------------gaagtttccgatgtagtatatttgcaacttttagcatgtaaaatgatgcttgtggttgaaccattacttttcattcctttggagcaatccccatctccagaagaaatagtatagacttcatattggtcagtcactcctccattttccggtgagttcagagcctcctttacagaatgtgcttccttctctttctttttctttgctttctttgacttacctacaagataaggaaacacatcatgaggaagatgaaattgctaacatcaggagtgttgtttcacaacacaaaaataaaataataattttattacaggcttgaattgttagtctagtatcaatctccttaggctccttaaagtcttcaaccaattgagcttcaagagaagaattgtcccctcctccatctgatgaaaaatgaataaaacgtgactaacatcatcatgaagtcataaaatatatgacagtttaccgcaacattaagaaagcaatgtagggaaagggaataaatacagaagggaaaaaaccatgcatcagaagatgttgaagctttgatgtagttcttaactcaccactgtgctccttcaaatcaacttgaacatttggcctttgcttttcaaccagacttttgactttattctttctcttcagatttgaagatttcttcttcttttcaaccagcacactactatcctctgaaacagcatatgcacacagaaataaatcaaataatttagttataaatgcaatacaattctatttaggcaacaaaatgatagaaacaaacaccaaataatattaaatgacagccatcccttcacctccaactttcattccaagagcttcacaattatcagaaatttttcctctctttcttttctttttcttttctccagcgtgtatactgatcttgcttgtgcctttcatcataccaattaaatctgtaaacaagagaatgcaaaaactactttacagcaccatgcaaaccaaaaataatccaaaaactgcttcgagttatgggttacagaaaaatttatagactgttaacataaatatgacaacacagacaaacaatgttaaaaggaaaacacaggatttaataacaaggattagcaagtgcattcacttagaagtatcttggaaactagtttaatgaatgataatgaggttcaacaaagccacaagctacatgttgcaaataagaggggcatccgcaggatgaagggttatcaaaggcttaaacattataggtaaatta
>_R_Archidendron_clypearia_Wieringa_1849@NODE_1_length_1173_cov_29.812956
-----------------------------------------------------------------------------------------------------tgcaaatagaagtttcagatgcagtatatttgcaacttttaacatgtaaaatgaagcttgtggttgaaccattacttttcattcctttggagcaatcctcatctccagaagaaatagtataggcctcatcttggtcagtcactcctccattttctggtgagttcagagcctcctttacagaatgtgctttcttctctctctttttctttgttttctttgacttacctacaagataaggaaaaacatcatgaggaagatgaaatcgctaacttcaggagtgttgtttcaaaacacaaaactaaaataataatgttattacgggcttgaattgttagtctagtatcaatctccttaggctccttaaagtcttcaaccaatcgagcttcaagagaagaattgtcccctcctccatctgatgaaaaaagaataaaacacaactaacatcatcatgaagtcataaaatagatgacagtttactgcaacattaagaaagcaatgtaggtaaagggaacaaaaacaaaatgg-aaaaaccatgcatcagaagaagttgacgctttgatgtagttcttaactcaccattgtgctccttcaaatcaacttgaacgtttggcctttgtttttcaaccagattttttactttattctttctctttagatttgaagatttcttcttcttttcaaccagcatactactatcctctgaaacagcatatgcacacagaaataaatcaaataatttagtta-aaatgcaatacaattctatttaggcaacaaaatgatagaaacaaacaccaaataatattaaatgagagccatatctccaccttcaactttcattccaagagcttcacaattatcagaaatttttcctctctttcttttctttttcttttcttcagcatgtatactgatcttgcttgtgcctttcatcataccaattaaatctgtaaacaagagaaggcaaaaactactttacagcaccatgcgaactaaaaaaaatccaaaaactgcttcgagttacaggttacaaaaaaatttatagactgttaatataactatgacaacacagacaaacaatgttaaaaggaaaacacaggatttactaagaaggattagaaagtgcatccacttagaagtattttggaaactagttgaatgaatgataatgaggtt----------------------------------------------------------------------------------------
>_R_Balizia_leucocalyx_Aguilar_1939@NODE_1_length_1495_cov_22.532440
aatgtgccataacacacgtaaataaaccaacagcaatgtgtactgtaagcaacatgtgaaaatacaaaatatatggctgctttgcatgcatgcacgtatcatgcaaatagacgtttcagatgtagtatatttgcaac-tttaacatgtaaaatgactcttgtgggtgcaacattacttttcattcctttggagcaatcctcgtctccagaagaaatagtataggcctcatctaggtcagtcactcctccattttctggtgagttcagagcctcctttacagaatgtgcttccttctttctctttttctttgttttctttgacttacctacaatataaggaaaaacatcatgaggaagatgaaatcgctaacatcaggagtgttgtttcacaacacaaaaataaaataacaattttattacgggcttgaattgttagtctagtatcaatctccttaggctccttaaagtcttcaaccaattgagcttcatgagaagaattgtcccctccgccatctgatgaaaaaagaataaaacatgactaacatcatcatgaagtcataaaatagatgacagtttactgcaacattaagaaagcaatgtagggaaagggaacaaatacaaaagggaaaaaaccatgcatcagaagatgttgaagctttgatgtagttctgaactcaccactgtggtccttcaaatcaacttgaacatttggcctttgtttttcaactagatttttgactttattctttctctttagatttgaagatttcttcttcttttcaaccagcatactactatcctctgaaacagcatatgcacacagaaataaatcaaataatttagttataaatgcaatacaattctatttaggcaacaaaatgatagaaacaaacaccaaataatattaaatgagagccatatcttcaccttcaactttcattccaagagcttcacaattatcagaaatttttcctctctttcttttctttttcttttcttcagcatgtatactgatcttgcttgtgcctttcgtcataccaattaaatctgtaaacaagagaaggcaaaaactgctttacagcaccatgcaaacaaaaaaaattccaaaaactgcttcgagttatgggttacagaaaaacttacagactgttaatataactatgacaacacagacaaacaatgttaaaaggaaaacagaagatttactaacaaggattagcaagtgcattcacttagaagtattttggaaactagtttaatgaatgataatgaggttccacaaagccacaagctacatgttgcaaataagaggggcatccgcaggatgaagggttatcaaaggcttaaacattctgggtaaatta
>_R_Balizia_pedicellaris_Queiroz_15529@NODE_1_length_1347_cov_49.063467
-atgtgccataacacacgtaaataaaccaacagcaatgtgtactgcaagcaacatgtgaaaatacaaaatatatggctgctttgcatgcttgcacgtatcatgcaaatagacgtttcagatgtagtatatttgcaac-tttaacatgtaaaatgacgcttgtgggtgcaccattacttttcatttctttggagcaatcctcgtctccagaagaaatagtataggcctcatctaggtcagtcactcctccattttctggtgagttcagagcctcctttacagaatgtgcttccttctttctctttttctttgttttctttgacttacctacaatatacggaaaaacatcatgaggaagatgaaatcgctaacatcaggagtgttgtttcacaacacaaaaataaaacaataattttattacgggcttgaattgttagtctagtatcaatctccttaggctccttaaagtcttcaaccaattgagcttcaagagaagaattttcccctccgccatctgatgaaaaaagaataaaacatgactaacatcatcatgaagtcataaaatagatgacagtttactgcaacattaagaaagcaatgtagggaaagggaacaaatacaaaagggcaaaaaccatgcatcagaagatgttgaagctttgatgtagttcttaactcaccactgtggtccttcaaatcaactagaacatttggcctttgtttttcaactagatttttgactttattctttctctttagatttgaagatttcttcttcttttcaaccagcatactactatcctctgaaacagcatatgcacacagaaataaatcaaataatttagttataaatgcaatacagttctatttaggcaacaaaatgatagaaacaaacaccaaataatatcaaatgagagccatatcttcaccttcaactttcatttcaagagcttcacaattatcagaaatttttcctctctttcttttctttttcttttcttcagcatgtatactgatcttgcttgtgcctttcgtcataccaattaaatctgtaaacaagagaaggcaaaaactgctttacagcaccatgcaaaccaaaaaaattccaaaaactgcttcgagttatgggttacagaaaaacttatagactgttaatataactatgacaacacagacaaacaatgttaaaaggaaaacagaggatttactaacaaggattagcaagtgcattcacttagaagtattttggaaactagtttaatgaatgataatgaggttcaacaaagccacaagctacatgttgcaaataagaggggcatccgcaggatgaagggttatcaaaggcttaaac---------------
>_R_Hydrochorea_corymbosa2_Iganci_862@NODE_1_length_1151_cov_39.342153
---------------------------------------------------------------------------------ttgcatgcatgcacgtatcatgcaaatagacgtttcagatgtagtatatttgcaac-tttaacatgtaaaatgacgcttgtgggtgcaccattacttttcattcctttggagcaatcctcatctccagaagaaatagtataggcctcatctaggtcagtcaatcctccattttctggtgagttcagagcctcctttacagaatgtgcttccttctttctctttttctttgttttctttgacttacctacaatataaggaaaaacatcatgaggaagatgaaatcgctaacatcaggagtgctgtttcacaacacaaaaataaaataataattttattacaggcttgaattgttagtctagcatcaatctccttaggctccttaaagtcttcaaccaattgagcttcaagagaagaattgtcccctccgccatctgatgaaaaaagaataaaacatgactaacatcatcatgaagtcataaaatagatgacagtttactgcaacattaagaaagcaatgtagggaaagggaacaaatacaaaagggaaaaaaccatgcatcagaagatgttgaagctttgatgtggttcttaactcaccactgtggtccttcaaatcaactagaacatttggcctttgtttttcaactagatttttgactttattctttctctttagatttgaagatttcttcttcttttcaaccagcatactactatcctctgaaacagcatatgcacacagaaataaatcaaataatttagttataaatgcaatacaattctatttaggcaacaaaatgatagaaacagacaccaaataatattaaatgagagccatatcttcaccttcaactttcatttcaagagcttcacaattatcagaaatttttcctctctttcttttctttttcttttcttcagcatgtatactgatcttgcttgtgcctttcgtcataccaattaaatctgtaaacaagaaaaggcaaaaactgctttacagcaccatgcaaaccaaaaatattccaaaaactgcttcgagttatggattacagaaaaactaatagactgttaatataactatgacaacacagacaaacaatgttaaaaggaaaacagaggatttactaacaaggattagcaagtgcattcact-----------------------------------------------------------------------------------------------------------------------------------
>_R_Hydrochorea_gonggrijpii_Tillett_45696@NODE_1_length_1210_cov_17.231244
------------cacccgtaaataaaccaacagcaatttgtactgtaagcaacatgtgaaaatacaaaatatatggctgctttgcatgcatgcacgtatcatgcaaatagacgtttcagacgtaatatatttgcaac-tttaacatgtaaaatgacgcttgtgggtgcaccattacttttcattcctttggagcaatcctcgtctccagaagaaatagtataggcctcatctaggtcagtcactcctccattttctggtgagttcagagcctcctttacagaatgtgcttccttctttctctttttctttgttttctttgacttacctacaatataaggaaaaacatcatgaggaagatgaaatcgctaacatcaggagtgctgtttcacaacacaaaaataaaataataattttattacaggcttgaattgttagtctggtatcaatctccttaggctccttaaagtcttcaaccaattgagcttcaagagaagaattgtaccctccgccatctgatgaaaaaagaataaaacatgactaacatcatcatgaagtcataaaatagatgacagtttactgcaacattaagaaagcaatgtagggaaagggaacaaatacaaaagggaaaaaaccatgcatcagaagatgttgaagctttgat-tagttcttaactcaccactgtggtccttcaaatcaacttgaacatttggcctttgtttttcaactagatttttgactttattctttctctttagatttgaagatttcttcttcttttcaaccagcatactactatcctctgaaacagcatatgcacacagaaataaatcaaataatttagttataaatgcaatacaattctatttaggcaacaaaatgatagaaacagacaccaaataatattaaatgagagccatatcttcaccttcaactttcattccaagagcttcacaattatcagaaatttttcctctctttcttttctttttcttttcttcagcatgtatactgatcttgcttgtgcctttcgtcataccaattaaatctgtaaacaagagaaggcaaaaactgctttacagcaccatgcaaaccaaaaaaattccaaaaactgcttcgagttataggttacagaaaaacttgtagactgttaatataactatgacaacacagacaaacaatgttaaaagg-aaacagaggatttactaacaaggattagcaagtg-------------------------------------------------------------------------------------------------------------------------------------------
>_R_Hydrochorea_marginata_Morim_563@NODE_1_length_1292_cov_17.609877
aatgtgccataacacacgtaaataaaccaacagcaatgtgtactgcaagcaacatgtgaaaatacaaaatatatggctgctttgcatgcttgcacttatcatgcaaatagacgtttcagatgtagtatatttgcaac-tttaacatgtaaaatgacgcttgtgggtgcaccattacttttcattcctttggagcaatcctcgtctccagaagaaatagtataggcgtcatctaggtcagtcactcctccattttctggtgagttcagagcctcctttacagaatgtgcttccttctttctctttttctttgttttctttgacttacctacaatataaggaaaaacatcatgaggaagatgaaattgctaatatcaggagtgttgtttcacaacacaaaaataaaataat-attttattacgggcttgaattgttaatctagtatcaatctccttaggctccttaaagtcttcaaccaattgagcttcaagagaagaattgtcccctccgccatctgatgaaaaaagaataaaacatgactaacatcatcatgaagtcataaaatagatgacagtttactacaacattaagaaagcaatgtagggaaagggaacaaatacaaaagggaaaaaaccatgcatcagaagatgttgaagctttgatgtagttcttaactcaccactgtggtccttcaaatcaactagaacatttggcctttgtttttcaactagatttttgacttcattctttctctttagatttgaagatttcttcttcttttcaaccagcatactactatcctctgaaacagcatatgcacacagaaataaatcaaataatttagttataaatgcaatacagttctatttaggcaacgaaatcatagaaacaaacaccaaataatatctaatgagagccatatcttcaccttcaactttcatttcaagagcttcacaattatcagaaatttttcctctctttcttttctttttcttttcttcagcatgtatactgatcttgcttgtgcctttcgtcataccaattaaatctgtaaacaagaaaaggcaaaaactgctttacagcaccacccaaaccaaaaaaattccaaaaactgcttcgagttatgggttacagaaaaactaatagactgttaatataactatgacaacacagacaaacaatgttaaaaggaaaacagaggatttactaacaaggattagcaagtgcattcacttagaagtattttggaaactagt-------------------------------------------------------------------------------------------------------------
>_R_Jupunba_brachystachya_Lima_7438@NODE_2_length_622_cov_10.401835
aatgtgccaaaacacacgtaaataaaccaacagcaatgtgtactgtaagcaacatgtgaaaatacaaaatatatggctgctttgcatgcatgcacgtatcatgcaaatagacgtttcagatgtagtatatttgcaac-tttaacatgtaaaatgacgcttgtgggtgaaccattacttttcattcctttggagcaatcctcgtctccagaagaaatagtatagggctcatctaggtcagtcactcctccattttctggtgagttcagagcctcctttacagaatgtgcttccttctttctctttttctttgttttctttgacttacctacaagataaggaaaaacatcatgaggaagatgaaatcgctaacatcaggagtgttgtttcacaacacaaaaataaaataataattttattacgggcttgaattgttagtctagtatcaatctccttaggctccttaaagtcttcaaccaattgagcttcaagagaagaattgtcccctccaccatctgatgaaaaaagaataaaacatgactaacatcatcatgaagtca--------------------------------------------------------------------------------------------------------------------------------------------------------------------------------------------------------------------------------------------------------------------------------------------------------------------------------------------------------------------------------------------------------------------------------------------------------------------------------------------------------------------------------------------------------------------------------------------------------------------------------------------------------------------------------------------------------------------------------------------------------------------------------------------------------------------------------------
>_R_Jupunba_cochleata_Bonadeu_673@NODE_1_length_1505_cov_35.235994
aatgtgccataacacacgtaaataaaccaacagcactgtgtactgtaagcaacatgtgaaaatacaaaatatatggctgctttgcatgcatgcaagtatcatgcaaatagaagtttcagatgtagaatatttgcaacttttaacatgtaaaatgacgcttgtggttgaaccattacttttcattcctttggagcaatcctcgtctccagaagaaatagtataggcctcatctaggtcagtcactcctccattttctggtgagttcagagcctcctttacagaatgtgcttccttctctctctttttctttgttttctttgacttacctacaagataaggaaaaacatcatgaggaagatgaaatcgctaacatcagaagtgttgtttcacaacacaaaaatcaaataataattttattacgggcttgaattgttagtctagtatcaatctccttagactccttaaagtcttcaaccaattgagcttcaagagaagaattgttccctcttccatctgatgaaaaaagaataaaacatgactaacatcatcatgaagtcataaaatagatgacagtttactgcaacattaagaaagcaatgtagggaaagggaacaaatacaaaagggaaaaaaccatgcatcagaagatgttgaagctttgatgtagttcttaactcaccactgtgctccttcaaatcaacttgaacatttcgcctttgtttttcaaccagatttttgactttattcgttctcttaagatttgaagatttcttcttcttttcaaccagcatactactatcctctgaaacagcatatgcacacagaaataaatcaaataatttagttataactgcaatacaattctatttaggcagcaaaatgatagaaacaaacaccaaataatattaaatgagagccatatcttcaccttcaactttcattccatgagcttcacaattatcagaaatttttcctctctttcttttctttttcttttcttcagcatgtatactgatcttgcatgtgcctttcgtcataccaattaaatctgtaaacaagagaaggtaaaaactgctttacagcaccaggcaaacccaaaaaaatctaaaaactgcttcaagttatgggttacagaaaaacttttagactgttaatataactatgacaacacagacaaacaatgttaaaaggaaaacagaggatttactaacaaggattagcaagtgcattcacttagaagtattttggaaactagtttaatgaatgataatgaggttcaacaaagccacaagctacatgttgcaaataagaggggcatccgcaggatgaagggttatcaaaggcttaaacattctaggtaaatta
>_R_Jupunba_floribunda_Iganci_883@NODE_1_length_1482_cov_22.054804
aatgagccataacacacgtaaataaaccaacagcattgtgtactgtaagcaacatgtgaaaatacaaaatatatggctgctttgcatgcatgcacgtatcatgcaaatagaagtttcagatgtagtatatttgcaacttttaacatgtaaaatgacgcttgtgggtgaaccattacttttcattcctttggagcaatcctcgtctccagaagaaatagtatatgcctcatctaggtcagtcactcctccattttctggtgagttcagagcctgctttacagaatgtgcttccttctctctctttttctttgttttctttgacttacctacaagacaaggaaaaacatcatgaggaaaatgaaatcgctaacatcaggagtgttgtttcacaacacaaaaataaaataataattttattacgggcttgaattgttagtctagtatcaatctccttaggctccttaaagtcttcaaccaattgagcttcaagagaagaattgtcccctccgccatctgatgaaaaaagaataaaacatgactaacatcatcatgaagtcataaaatagatgacagtttactgcaacattaagaaagcaatgtagggaaagggaacaaatacaaaagggaaaaaaccatgcatcagaagatgttgaagctttgatgtagttcttaactcaccactgtgctccttcaaatcaacttgaacatttggcctttgtttttcaactagatttttgactttattctttctctttagatttgaagatttcttcttcttttcaaccagtatactactatcctctgaaacagcatatgcacacagaaataaatcaaataatttagttataaatgcaatacaattctatttaggc-acaaaatgatagaaacacacaccaaataatattaaatgagag-cataacctcaccttcaactttcattccaagagcttcacaattatcagaaatttttcctctctttcttttctttttcttttcttcagcatgtatactgatcttgcttgtgcctttcgtcataccaattaaatctgtaaacaagagaaggcaaaaactgctttacagcaccatgcaaaccaaaaaaaatctaaaaactgcttcaagttatgggttacagaaaaaattatagactattaatataactatgataacacagacaaacaatgttaaaaggaaaacagaggatttactaacaaggattagcaagtgcattcacttagaagtattttggaaactagtttaatgaatgataatgaggttcaacaaagccacaagctacgtgctgcaaataagaggggcatccgcgggatgaagggctatcaaaggctta------------------
>_R_Jupunba_idiopoda_Quesada_1718@NODE_1_length_945_cov_19.790323
--------------------------------------------------------------------------------------------------------------------------------------------------------------------------------------------------------------------------------------------------------------------------------------------------------------------------------------------------------catcatgaggaagatgaaatcgctaacatcaagagcgttgtttcacaacacaaaaataaaataataattttattacgggcttgaattgttagtctagtatcaatctccttaggctccttaaagtcttcaaccaattgagcttcaagagaagaattgtcccctcctccatctgatgaaaaaagaataaaacttgactaacatcatcatgaagtcataaaatagatgacagtttactgcaacattaagaaagcaatgtagggaaagggaacaaatacaaaagggaaaaaaccatgcatcagaagatgttgaagctttgatgtagtccttaactcaccactgtgctccttcaaatcaacttgaacatttggcctttgtttttcaaccagatttttgactttgttctttctctttagatttgaaga---cttcttcttttcaaccagcatactactatcctctgaaacagcatatgcacacagatataaatcaaataatttagttataaatgcaatacaattctatttaggcaataaaatgatagaaacaaacagaaaataatattaaatgagagccgtatcttcaccttcaactttcattccaagagcttcacaactatcagaaatttttcctctctttcttttctttttcttttcttcagcatgtataatgatcttgcttgtgcctttcgtcataccaattaaatctgtaaacaagagaaggcaaaaactgctttacagcaccatgcaaaccaaaaaaaatccaaaaactgctttgagttatgggttacagaaaaacttatagactgctaatataactatgacaacacagacaaacaatgttaaaaggaaaacagaggatttactaataaggattagcaagtgcattcacttagaagtattttggaaactagtttaatgaatgataatgaggttcaacaaagccacaggc------------------------------------------------------------------------
>_R_Jupunba_laeta_Mori_25147@NODE_1_length_943_cov_9.422633
----------------------------------------------------------------------------------------------------------------------------------------------------------------------------------------------------------------------------------------------------------------------ttcagagcctccttgacagaatgtgcttccttctttctctttttctttgttttctttgacttacctacaagataaggaaaaacatcatgaggaagatgaaatcgctaacatcaggagtgttgttcaccaacacaaaaataaaataataattttattacgggcttgaattgttagtctagtatcaatctccttaggctccttaaagtcttcaaccaattgagcttcaagagaagaattgtcccctccgccatctgatgaaaaaagaataaaacatgactaacatcatcatgaagtcataaaatagatgacagtttactgcaacattaagaaagtaatgtaggaaaagggaacaaatacaaaaggg-aaaaaccatgcatcagaagatgttgaagctttgatgtagttcttaactcaccactgtggtccttcaaatcaacttgaacatttgacctttgtttttcaactagatgtttgactttattctttctctttagatttgaagatttcttcttcttttcaaccagcatactactatcctctgaaacagcatatgcacacagaaataaatcaaataatttagttataaatgcaatacaattctatttaggcaacaaaatgatagaaacaaacaccaaataatattaaatgagagccatatcttcaccttcaactttcattccaagagcttcacaattatcagaaatttttcctctctttcttttctttttcttttcttcagcatgtatactgatcttgcttgtgcctttcgtcataccaattaaatctgcaaacaagagaaggcaaaaactgctttacagcaccatgcaaaccaaaaaaattccaaaaactgcttcgagttatgggttacagaaaaacttatagactgttaatataactatgacaacacagacaaacaatgttaaaaggaaaacagaggatttac--------------------------------------------------------------------------------------------------------------------------------------------------------------
>_R_Jupunba_leucophylla_Iganci_839@NODE_1_length_1234_cov_52.202247
--------------------------------------------------------------------------------------------------------------------------------------------------------------------------------------------------------------------aaatactataggcctcatctaggtcagtcactcctccattttctgatgagttcagagcctcctttacagaatgtgctcccttctttctctttttctttgttttctttgacttacctacaagataaggaaaaacatcatcaggaagatgaaatcgctaacatcaagagtgttgtttcacaacacaaaaataaaataataattttattaccggcttgaattgttagtctagtgtcaatctccttaggctccttaaagtcttcaaccaattgagcttcaagagaagaattgtcccctccgccatctgatgaaaaaagaataaaacatgactaacatcatcatgaagtcataaaatagatgacagtttactgcaacattaagaaagcaatgtagggaaagggaacaaatacaaaagggaaaaaaccatgcatcagaagatgttgaagctttgatgtagttcttaactcaccactgtggtccttcaaatcaacttgaacatttggcctttgtttttcaactagatttttgactttattctttctctttagatttgaagatttcttcttcttttcaaccagcatactactatcctctgaaacaccatatgcacacagaaataaatcaaataatttagttataaatgcaatacaaatctatttaggcaacaaaatgatagaaacaaacaccaaataatattaaatgagagccatatcttcaccttcaactttcattccaagagcttcacaattatcagaaatttttcctctctttcttttctttttcttttcttcagcatgtatgctgatcttgcttgtgcctttcgtcataccaattaaatctgtaaacaagagaaggcaaaaactgctttacagcgccatgcaaaccaaaaaaattccaaaaactgcttcgagttatgggttacagaaaaacttatagactgttaatataactatgacaacacagacaaacaatgttaaaaggaaaacagagga-ttactaacaaggattagcaagtgcattcacttagaagtattttggaaactagtttaatgaataataatgaggttcaacaaagccacaagctacatgttgcaaataagaggggcatccgcaggatgaagggttatcaaaggcttaaagattctaggtaaatta
>_R_Jupunba_leucophylla_Iganci_839@NODE_2_length_535_cov_9.181223
aatgtgccataacacacgtaaataaaccaacagcaatgtgtactgtaagcaacatgtgaaaatacaaaatatatggctgctttgcatgcatgcacgtattatgcaaatagacgtttcagatgtagtatatttgcaac-tttaacatgtaaaatgacgcttgtgggtgaaccattacttttcattcctttggagcaatcctcatctccagaagaaatactataggcctcatctaggtcagtcactcctccattttctgatgagttcagagcctcctttacagaatgtgct-------------------------------------------------------------------------------------------------------------------------------------------------------------------------------------------------------------------------------------------------------------------------------------------------------------------------------------------------------------------------------------------------------------------------------------------------------------------------------------------------------------------------------------------------------------------------------------------------------------------------------------------------------------------------------------------------------------------------------------------------------------------------------------------------------------------------------------------------------------------------------------------------------------------------------------------------------------------------------------------------------------------------------------------------------------------------------------------------------------------
>_R_Jupunba_limae_Iganci_261@NODE_1_length_1511_cov_18.435844
aatgtgccataacacacgtaaataaaccaacagcaatgtgtactgtaagcaacatgtgaaaatacaaaatatatggctgctttgcatgcatgcacgtatcatgcaaatagacgtttcagatgtagtatgtttgcaac-tttaacatgtaaaatgacgcttgtgggcgaaccattacttttcattcctttggagcaatcctcgtctccagaagaaatagtatagggctcatctaggtcagtcactcctccattttctggtgagttcagagcctcctttacagaatgtgcttccttctttctctttttctttgttttctttgacttacctacaaaataaggaaaaacatcatgaggaagatgaaatcgctaacatcaggagtgttgtttcacaacacaaaaataaaataataattttattacgggcttgaattgttagtctagtatcaatctccttaggctccttaaagtcttcaaccaattgagcttcaagagaagaattgtcccctccaccatctgatgaaaaaagaataaaacatgactaacatcatcatgaagtcacaaaatagatgacagtttactgcaacattaagaaagcaatgtagggaaagggaacaaatacaaaagggaaaaaaccatgcatcagaagatgttgaaggtttgttgtagttcttaactcaccactgtggcccttcaaatcaacttgaacatttggcctttgtttttcaactagatttttgactttattctttctctttagatttgaagatttcttcttcttttcaaccagcatactactatcctctgaaacaccatatgcacacagaaataaatcaaataaattagttataaatgcaatacaattctatttaggcaacaaaatgatagaaacaaacaccaaataatattaaatgagagccatatcttcaccttcaactttcattccaagagcttcacaattatcagaaatttttcctctctttcttttctttttcttttcttcagcatgtatactgatcttgcttgtgtcttgcgtcataccaattaaatctgtaaacaagagaaggcaaaaactgctttacagcaccatgcaaaccaaaaaaattccaaaaactgcttcgagttatgggttacagaaaaacttatagactgttaatataactatgacaacacagacaaacaatgttaaaaggaaaacagaggatttactaacaaggattagcaagtgcattcacttagaagtattttggaaactagtttaatgaatgataatgaggttcaacaaagccacaagctacatgttgcaaataagaggggcatccgcaggatgaagggttatcaaaggcttaaacattctaggtaaatta
>_R_Jupunba_macradenia_Lourteig_3021@NODE_1_length_1159_cov_21.719039
----------------------------------------------------------------------------------------------------------------------------------------------------------------------------ttacttttcattcctttggagcaatcctcgtctccacaagaaatagtataggcctcatctaggtcagtcactcctccattttctggtgagttcagagcctcctttacagaatgtgcttccttctttctctttttctttgttttctttgacttacctacaagataaggaaaaacatcatgaggaagatgaaatcgctaacatcaggagtgttgtttcacaacacaaaaataaaataataattttattacgggcttgaattgttagtctagtatcaatctccttaggctccttaaagtcttcaaccaattgagtttcaagagaagaattgtcccctccgccatctgatg-aaaaagaataaaacatcactaacatcatcatgaagtcataaactagatgacagtttactgcaacattaagaaagcaatgtagggaaaggaaacaaatacaaaagggaaaaaaccatgcatcagaagatgttgaagctttgatgtagttcttaactcaccactgtggtccttcaaatcaacttgaacatttggcctttgtttttcaactagatttttgactttattctttctctttagatttgaagatttcttcttcttttcaaccagcatactactatcctctgaaacagcatatgcacacagaaataaatcaaataatttagttataaatgcaatacaattctatttaggcaacaaaatgatagaaacaaacaccaaataatattaaatgagagccatatcttcaccttcaactttcattccaagagcttcacaattatcagaaatttttcctctctttcttttctttttcttttcttcagcatgtatactgatcttgcttgtgcctttcgtcataccaattaaatctgtaaacaagagaaggcaaaaactgctttacagcaccatgcaaaccaaaaaaattccaaaaactgcttcaagttatgggttacagagaaacttatagactgttaatataactatgacaacacagacaaacaatgttaaaaggaaaacagaggatttactaacaaggattagcaagtgcattcacttagaagtattttggaaactagtttaatgaatgataatgaggttcaacaaagccacaagctacatgttgcaaataagaggggcatccgcaggatgaaggg--------------------------------
>_R_Jupunba_oxyphyllidia_Yonker_6157@NODE_1_length_1285_cov_37.865066
------------------------------------------------------------------aaatatatggctgctttgcatgcatgcacgtatcatgcaaatagaagtttcagatgtagtgtatttgcaacttttaacatttaaaatgacgcttgtgggtgaaccattacttttcattcctttggagcaatcctcgtctccagaagaaatagtataggcctcatctaggtcagtcactcctccattttctggtgagttcagagcctcctctacagaatgtgcttccttctctctctttttctttgttttctttgacttacctacaagataaggaaaaacatcatgaggaagatgaaatcgctaacatcaagagcgttgtttcacaacacaaaaataaaataaaaattttattacgggcttgaattgttagtctagtatcaatctccttaggctccttaaagtcttcaaccaattgagcttcaagagaagaattgtcccctcctccatctgatgaaaaaagaataaaacatgactaccatcatcatgaagtcataaaatagatgacagtttactgcaacattaagaaagcaatgtagggaaagggaacaaatacaaaaggg-aaaaaccatgcatcagaagatgttgaagctttgatgtagtccttaactcaccactgtgctccttcaaatcaacttgaacatttggcctttgtttttcaaccagatttttgactttgttctttctctttagatttgaagacttcttcttcttttcaaccagcatactactatcctctgaaacagcatatgcacacagaaataaatcaaataatttagttataaatgcaatacaattctatttaggcaataaaatgataaaaacaaacagcaaataatattaaatgagagccgtatcttcaccttcaactttcattccaagagcttcacaattatcagaaatttttcctctctttcttttctttttcttttcttcagcatgtatactgatcttgcctgtgcctttcgtcataccaattaaatctgtaaacaagagaaggcaaaaactgctttacagcaccatgcaaaccaaaaaaaatccaaaaactgctttgagttatgggttacagaaaaacttatagactgttaatataactatgacaacacagacaaacaatgttaaaaggaaaacagaggatttactaataaggattagcaagtgcattcacttagaagtattttggaaactagtttaatgaatgataatgaggttcaacaaagccacaagctacatgttgcaaataagaggggcatctgcaggataaagggttatcaaaggcttaaacatt------------
>_R_Punjuba_callejasii_Daly_5935@NODE_1_length_909_cov_12.556490
-----------------------------------------------------------------------------------------------------------------------------------------------------------------------------------------------------------------------------------------------------------------------------------------------------------------------------------------------------------------gaagatgaaatcgctaacatcaggagtgttgtttcacaacacaaaagtaaaataataattttattacgggcttgaattgttagtctagtatcaatctccttaggctccttaaagttttcaaccaattgagcttcaagagaagaattgtcccctccttcatctgatgaaaaaagaataaaacatgactaacatcatcatgaattcataaaatagatgacagtttacagcaacattaagaaagcaatgtagggaaagggaacaaatacaaaagggaaaaaaccatgcatcagaagatgttgaagctttgatgtagtccttaactcaccactgtgctccttcaaatcaacttgaacatttggcctttgtctttcaaccagatttttgactttattctttctctttagatttgaagatttcttcttcgtttcaaccagcatactactatcctctgaatcagcatatgcacacagaaataaatcaaataatttagttataaatgcaatacaattctatttaggcaacaaagtgatagaaacaaacaccaaataatattaaatgagagccatatcttcaccttcaactttcattccaagagcttcacaattatcagaaatttttcctctctttcttttctttttcttttcttcagcatgtatactgatcttgcttgtgcctttcgtcataccaattaaatctgtaaacaagagaaggcaaaaactgctttacagcaccatgcaagccaaaaaaaatccaaaaactgcttcgagttatgggttacagaaaaacttatagactgttactataactatgacaacacagacaaacaacgttaaaaggaaaacagaggatttactaacaaggattagcaagtgcattcacttagaaatattttggaaactagttta----------------------------------------------------------------------------------------------------------
>_R_Punjuba_killipii_Palodorios_6252@NODE_1_length_954_cov_19.000000
----------------------------------------------------------------------------------------------------------------------------------------------------------------------------------------------------------------------------------------------------------------------------------------------------------------------------------------------------------tcatgaggaagatgaaatcgctaacatcaggagtgttgtttcacaacacaaaagcaaaataataattttattacgggcttgaattgttagtctagtatcaatctccttaggctccttaaagttttcaaccaattgagcttcaagagaagaattgtcccctccttcatctgatgaaaaaagaataaaacatgactaacatcatcatgaattcataaaatagatgacagtttacagcaacattaagaaagcaatgtagggaaagggaacaaatacaaaagggaaaaaaccatgcatcagaagatgttgaagctttgatgtagtccttaactcaccactgtgctccttcaaatcaacttgaacatttggcctttgtctttcaaccagatttttgactttattctttctctttagatttgaagatttcttcttcttttcaaccagcatactactatcctctgaaacagcatatgcacacagaaataaatcaaataatttcgttataaatgcaatacaattctatttaggcaacaaagtgatagaaacaaactccaaataatattaaatgagagccatatcttcaccttcaactttcattccaagagcttcacaattatcagaaaattttcctctctttcttttctttttcttttcttcagcatgtatactgatcttgcttgtgcctttcgtcataccaattaaatctgtaaacaagagaaggcaaaaactgctttacagcaccatgcaaaccaaaaaaaatccaaaaactgcttcgagttatgggttacagaaaaactgatagactgttactataactatgacaacacagacaaacaacgttaaaaggaaaacagaggatttactaacacggattagcaagtgcattcacttagaaatattttggaaactagtttaatgaatgataatgaggttcaacaaagccacaagctac---------------------------------------------------------------------
>_R_Punjuba_lehmannii_Escobar_7465@NODE_1_length_1321_cov_19.292605
aatgtgccataacacacgtaaataaaccaacagcactgtgtactgtaagcaacacgtgaaaatacaaaatatatggctgctttgcatgcacgcacgtatcatgcaaatagaagtttcagatgtagtatatttgcaacttttaacatgtaaaatggcacttgtggttgaaccattacttttcattcctttggagcaatcctcgtctccagaagaaatagtataggcctcatcttggtcagtcactcctccatcttctggtgagttcagagcctcctttacagaatgtgcttccttctctctctttttctttgttttctttgacttacctacaagataaggaaaaacatcatgaggaagatgaaatcgctaacatcaggagtgttgtttcacaacacaaaagtaaaataataattttattacgggcttgaattgttagtctagtatcaatctccttaggctccttaaagttttcaaccaattgagcttcaagagaagaattgtcccctccttcatctgatgaaaaaagaataaaacatgactaacatcatcattaattcataaaatagatgacagtttactgcaacattaagaaagcaatgtagggaaagggaacaaatacaaaaggggaaaaaccatgcatcagaagatgttgaagctttgatgtagtccttaactcaccactgtgctccttcaaatcaacttgaacatttggcctttgtctttcaaccagatttttgactttattctttctctttagatttaaagatttcttcttcttttcaaccagcatactactatcctctgaaacagcatatgcacacagaaataaatcaaataatttagttataaatgcaatacaattctatttaggcaacaaagtgatagaagcaaacaccaaataatattaaatgagagccatctcttcaccttcaactttcattccaagagcttcacaattatcaaaaatttttcctctctttcttttatttttcttttcttcagcatgtatactgatcttgcttgtgccttgcgtcataccaattaaatctgtaaacaagagaaggcaaaaactgctttacaacaccatgcaaac-aaaaaaaatccaaaaactgcttcgagttatgggttaaagaaaaacttatagactgttactataactatgacaacacagacaaacaacgttttaaggaaaacagaggatttactaacaaggattagcaagtgcattcacttagaaatattttggaaactagtttaatgaatgataatgaggttcaacaaagccacaagctacatgt-----------------------------------------------------------------
