# Supplementary material for: A new generic circumscription of Hydrochorea (Leguminosae, Caesalpinioideae, mimosoid clade) with an amphi-Atlantic distribution
Source: PhytoKeys. 2022 Aug 22;205:401–37. doi: 10.3897/phytokeys.205.82775 (PMC9849043; doi:10.3897/phytokeys.205.82775)
Supplement: Supplementary material 1 — Supplementary data file S1 [file phytokeys-205-401_article-82775__-s001.zip › RBH3_m6791_comp22191_c0_seq1_exon07.aln-cln]

>Acacia_rostellifera_Murphy_466@NODE_1_length_1078_cov_110.702298
gtttaaacgccattattttttatactagcaatctgcaatctccatttgtcaacatgtcattctgtgttggctttctgtcgtgcaaaaatccattttggctctgtgaatgccaaggttcccgctaatgctgttctaataatcgtctttgggttaaatattcaagccaagtcctactaagagccagagttaaccaaaaatgctgaccatctagtagataccataggaagccttcctctgcttttattctttccttcttttcattcaacaatggaaatggttaaaataattccaagtccagtttgggttttttcatttactagagttagattaagtactgtttttctgggcattgaacagctataaactttgaaatcatcaccacatatcatagttgagagaggggagaaaaatattctttcaaattaagtttctcc----cttttttgcagtgctgaatttgggaacgttgtggagacatctctgaaagcagtgttggacaaactcgtggagctcatggcggctaaattcggaggaggaaatttaacttcaggcgtgccacttgccaaactgttgcctcagattgctcatatgtgccctcttctcgtcgaagaactaggcaaaaatcagttcatacaaaccataaaaaatttacccgaggttgaactttttttcacccttctctatgcaaatgtatcaagcgcttcgccaagtatttaattatgctttaagtgaagatcacaaggcaaaaaaaagattaagtttattgcat-----------gccatcgatgtaaattagtttaaagaggtccaaaaggcttcctgaaataatttaattacataggagctgaattgctattcatggtcttcatcagcatggcaggcttccttttggcatagttaatgttgtacactgctacgtaggc-------------------------------------------------------------------------------------------------------------------------------------------------------------------------------------------------------------------------------------------------------------------------------------------------------------------------------------------------------------------------------------------------------------------------------
>Albizia_adinocephala_FHO33_88@NODE_1_length_1598_cov_115.614727
gttcaaacaccattattttttatacttgcaagctgcaatctccatttgtcagcatgtcattctgtgttggctttctgttgtgcaaaaatccattttggctctgtaaattctgaggttgccgctgatactgttctaa--------------------------------tcataccaagagacggagtcaacaaaaaatgctgaccatcttgtagataccataggaagccttcctctgcctttattctttcctgcttttcattcaacaatggaaacgattaaaataattccaaatccagttt-ggtttattcatttactagagttagtttaagtactgtttttttgggcactgaagatctataaacctagaaataatcaacacatatcatacttgagagaggggagaaaaatattctttcaaatcaagtttctcctctgtttttttgcagtgctgaatttgggaacgttgtggagatatctctgaaagcagtgttggacaaactcgtggagctcatggcggctaaattcggaggaggaaatttaacttcaggcgtgccactggccaaattgttgcctcagattgctcatatgtgccctcttctcgtcgaagaaccaagcaaaaatcacttcatccaaaccataaaaaatttacccgaggttgaactttttttcaccctcctctatgcaaatgtatcaagcgcttagccaagtagttaattatgctttaagtgaaaatcacaaggcaaaaaagagattaaatttattgcgtggaaagcacgaggcatcgatgttaattagtttaaagaggtccaaaaggcttcctgaaagaatttaattacataggagctgaattgttattcttgatcttcatcagcatggcagtcttccatttggcatagttaatgttgtacactgcttcttaggccttaacctggcctgtcgaggaactgtctttttggactacggtttcttttttgtcagttgtctgtacattgtagacaataatggtttttattatttcatcttttttctttattcatggattgcttccttttttggtcctctaatccaagaattgcttgttgatgctttgaaagaaggcaagaacttagtctaggtagagtctatttcattatttact-tgcgagtgtggttctattatgcatctcaagt-----------ttcactgaatacttttatttgatgtttgtgattgtttcaattaatttgacttaagctatgacgacagttcatctcgggtgagcggccttgaac----tattgaccattggttgctgcctacccttggatata---gggtcaagggacaattttgtc
>Albizia_coripatensis_Hughes_2433@NODE_1_length_1408_cov_141.703982
gttcaaacgccattattttttatatttgcaagctgcagcctccatttgtcaacatgtcattctgtgttggctttctgttgtgcaaaaatccattttggctctgtaaattctgaggttgccgctgataccgttctaa-aatcgtctttgggttgcatattcaacccaagtcctactaagagccggagttaaccaaaaatgctgaccatcttgtagataccataggaagccttcctctgcctttattctttcctggttttcattcaacaatggaaacgattaaaataattccaaatccagttt-ggttcattcatttactagagttagtttaagtactgtttttttgggcactgaagagctataaacctagaaataatcaacacatatcatacttgagagaggggagaaaaatattctttcacatcaagttt---ctctgtttttttgcagtgctgaatttgggaacgttgtggagatatctctgaaagcagtgttggacaaactcatggagctcatgtcggctaaagtcggaggaggaaatttaacttcaggcgtgccactggccaaattgttgcctcagattgctcatatgtgccctcttctcgtcgaagaaccaagcaaaaatcagttcatccaaaccataaaaaatttacccgaggttgagctttttttcaccctcctctatgcaaatgtatcaagcgcatagccaagtagttaattatgctttaagtgaaaatcacaaggcaaaaaggagattaaatttattgcgtgaaaagcactaggcatggatgttaattagtttaaagaggtccaaaaggcttcctgaaagaatttaattacatgggagctgaattgttattcttgatcttcatcagcatggcagtctttcttttggcgtagttaatgttgtacactgcttcttaggccttaacctggcctgtagaggaactgtctttttggactacggtttcttttttgtccgttgtctgtacattgtagacaataatgatttttattatttcatcctttttctttattcatggattgcttctttttttggtcctctaatccaagaattgcttgttgatgctgtgaaacaacgcaagaacttaatctaggtagagtctatttcattattcactatgcgagtgtggttctattatgcatctcaagt----------------tgaatacttttatttgatgtttgtgattgttgcatttaatttgacttaagctatgatgacagttcatctcgggtgagcagccttgaac----tattgaccattggttgctgcctac-----------------------------------
>Albizia_decandra_Vilhena_231@NODE_1_length_683_cov_40.762376
-------------------------------------------------------------------------------------------------------------------------------------------------------------------------------------------------------------------------------------------------------------------------------------ttaaaataattccaaatccagttt-ggtttattcatttactagagttagtttaagtactgtttttttgggcactgaagatctataaacctagaaataatcaacacatatcatacttgagagaggggagaaaaatattctttcaaatcaagtttctcctctgtttttttgcagtgctgaatttgggaacgttgtggagatatctctgaaagcagtgttggacaaactcgtggagctcatggcggctaaattcggaggaggaaatttaacttcaggcgtgccactggccaaattgttgcctcagattgctcatatgtgccctcttctcgtcgaagaaccaagcaaaaatcacttcatccaaaccataaaaaatttacccgaggttgagctttttttcaccctcctctatgcaaatgtatcaagcgcttagtcaagtagttaattatgctttaagtgaaaatcacaaggcaaaaaagagattaaatttattgcgtggaaaacacgaggcatcgatgttaattagtttaaagaggtccaaaaggcttcctgaaagaatttaattacataggagctgaattgttattcttgatcttcatcagcgtggcagtcttccttttggcatagttaatgttgtacactgcttcttaggccttgacctagcctgcagaggaactgtctttttggac-------------------------------------------------------------------------------------------------------------------------------------------------------------------------------------------------------------------------------------------------------------------------------------------------------------------------------------------------------------------------------------------
>Albizia_edwallii_Dalmaso_272@NODE_1_length_1139_cov_3.590406
------------------------------------------------------------------------------------------------------------------------------------------------------------------------------------------------------------------gtagataccataggaagccttcctctgcctttattctttcctgcttttcattcaacaatagaaacgattaaaataattccaaatccagttt-ggttcattcatttactagagttagtttaagtactgtttttttgggcactgaagagctataaacctagaaataatcaacacatatcatacttgagagaggggagaaaaatattctttcacatcaagttt---ttctgtttttttgcagtgctgaatttgggaacgttgtggagatatctctgaaagcagtgttggacaaactcgtggagctcatggcggctaaagtcggaggaggaaatttaacttcaggcgtgccactggccaaattgttgcctcagattgctcatatgtgccctcttctcgtcgaagaaccaagcaaaaatcagttcatccaaatcataaaaaatttacccgaggttgagctttttttcaccctcctctatgcaaatgtatcaagcgcttagccaagtagttaattatgctttatgtgaaaatcacaaggcaaaaaggagattaaatttattgcgtgaaaagcactaggcatggatgttaattagtttaaagaggtccaaaaggcttcctgaaagaatttaattacacaggagctgaattgttattcttgatcttcatcagcatggcagtcttccttttggcatggttaatgttgtacactgcttcttaggccttaacctggcctgtagaggaactgtctttttggactacggtttcttttttgtccgttgtctgtacattgtagacaataatgatttttattatttcatcctttttctttattcatggattgcttctttttttggtcctctaatccaagaattgcttgatgatgctgtgaaacaatgccagaacttagtctaggtagagtctatttcattattcactatgcgagtgtggttctattatgcatctcaagt-----------ttcactgaatacttttatttgatgtttgtgattgtttcaattaatttgacttaagctatgataacagttcatctggggtgagcggccttgaac----tattgaccattggttgctgcctacttttgaatata---gggttaagaggtaattttgtc
>Albizia_glabripetala_Lewis_1652@NODE_1_length_870_cov_46.181589
------------------------------------------------------------------------------------------------------------------------------------------------------------------------------------------------------------------------------------------------ttattctttcctgcttttcattcaacaatggaaacggttaaaataattccaaatccggttt-ggtttattcatttactagagttagtttaagtactgtttttttgggcactgaagatctataaacctagaaataatcaacacatatcatacttgagagaggggagaaaaatattctttcaaatcaagtttctcctctgtttttttgcagtgctgaatttgggaacgttgtggagatatctctgaaagcagtgttggacaaactcgtggagctcatggcggctaaattcggaggaggaaatttaacttcaggcgtgccactggccaaattgttgccgcagattgctcatatgtgccctcttctcgtcgaagaaccaagcaaaaatcacttcatccaaaccataaaaaatttacccgaggttgagctttttttcaccctcctctatgcaaatgtatcaagcgcttagccaagtagttaattatgcttcaagtgaaaatcacaaggcaaaaaagagattaaatttattgcgtggaaagcacgaggcatcgatgttaattagtttaaagaggtccaaaaggcttcctgaaagaatttaattacataggagctgaattgttattcttgatcttcatcagcatggcagtcttccttttggcatagttaatgttgtacactgcttcttaggccttgacatggcctgtagaggaactgtctttttggactacggtttcttttttttcagttgtctgtacattgtagacaataatgatttttattagttcatccattttctttattcatggattgcttccttttttggtcctctaatccgagaattgcttgttgctgctgtgaaacaatgcaagaactta-------------------------------------------------------------------------------------------------------------------------------------------------------------------------------------------------------------------------------------
>Albizia_inundata_Wood_26530@NODE_1_length_785_cov_77.253425
-----------------------------------------------------------------------------------------------------------------------------------------------------------------------------------------------------------------------------------------------------------------------------------------------------------tt-tgtttattcatttactagagttagtttaagtactgtttttttgggcactgaagatctgtaaacctagaaataatcaacacatatcatacttgagagaggggagaaaaatattctttcaaatcaagtttctcctctgtttttttgcagtgctgaatttgggaacgttgtggagatatctctgaaagcagtgttggacaaactcttggagctcatgacggctaaattcggaggaggaaatttaacttcaggcgtgccactggccaaattgttgcctcagattgctcatatgtgccctcttctcgtcgaagaaccaagcaaaaatcacttcatccaaaccataaaaaatttacccgaggttgagctttttttcaccctcctctatgcaaatgtatcaagcgcttagccaagtagttaattatgctttaagtgaaaatcacaaggcaaaaaagagattaaatttattgcgtggaaagcacgagccatcgatggtaattagtttaaagaggtccaaaaggcttcctgaaagaatttaattacatatgagctgaattgttattcttgatcttcatcagcatggcagtcttccttttggcatagttaatgttgtacactgcttcataggcctgaacctggcctgtaggggaactgtctttttggactacggtttcttttttgtcagttgtctgtacattgtagacaataatgatttttattatttcatccattttctttattcatggattgcttccttttttggtcctctaatccaagaattgcttgt-----------------------------------------------------------------------------------------------------------------------------------------------------------------------------------------------------------------------------------------------------------------
>Albizia_niopoides_Simon_1601@NODE_1_length_1086_cov_174.951437
------------------------------------------------------------------------------------------------------gtaaattctgaggttgccgctgatactgttctaa--------------------------------tcatactaagagccggagttaacaaaaaatgctgaccatcttgtagataccataggaagccttcctctgcctttattctttcctgcttttcattcaacaatggaaacgattaaaataattccaaatccagttt-ggtttattcatttactagagttagtttatgtactgtttttttgggcactgaagatctataaacctagaaataatcaacacatatcatacttgagagaggggagaaaaatattctttcaaatcaagtttctcctctgtttttttgcagtgctgaatttgggaacgttgtggagatatctctgaaagcagtgttggacaaactcgtggggctcatggcggctaaattcggaggaggaaatttaacttcaggcgtgccactggccaaattgttgcctcagattgctcatatgtgccctcttctcgtcgaagaaccaagcaaaaatcacttcatccaaaccataaaaaatttgcccgaggttgaactttttttcaccctcctctatgcaaatgtatcaagcgcttagccaagtagttaattatgctccaagtgaaaatcacaaggcaaaaaagagattaaatttattgcgtggaaagcacgaggcatcgatgttaattagtttaaagaggtccaaaaggcttcctgaaagaatttaattacataggagctgaattattattcttgatcttcatcagcatggcagtcttccttttggcatagttaatgttgtacactgcttcttaggccttaacctggcctgtaggggaactgtctgtttggactacggtttcttttttgtcagttgtctgtacattgtagacaataatgatttttattatttcatccattttctttattcatggattgcttccttttttggtcctctaatccaagaattgcttgttgatgctttgaaacaaggcaagaacctagtctaggtagagtctattgcattattcactgtgcgagtgtggttctattatgcatctcaagt-----------ttcactgaatacttttatttgatgcttgtgattgtttcaa--------------------------------------------------------------------------------------------------------------------
>Albizia_sinaloensis_Hughes_1576@NODE_1_length_1048_cov_74.593203
gttcaaacaccattattttttatacttgcaagctgcaatctccatttgtcaacatgtcattctgttttggctttctgttgtgcaaaaatccactttggctctgtaaattctgaggttgccgctgatactgttctaa--------------------------------tcacaccaagagccggagttaacaaaaaatgctaaccatcttgtagataccataggaagccttcctctgcctttattctttcctgcttttcattcaacaatggaaacgattaaaataattcc-aatccagttt-ggtttattcatttactagagttagtttaagcactgtttttttgggcactaaagatctataaacctagaaataatcaacacatatcatacttgagagaggagagaaaaatattctttcaaatcaagtttctc--ctatttttttgcagtgctgaatttgggaacgttgtggagatatctctgaaagcagtgttggacaaactcgtggagctcatggcggctaaattcggaggaggaaatttaacttcaggcgtgccactggccaaattgttgcctcagattgctcatatgtgccctcttctggtcgaagaaccaagcaaaaatcacttcatccaaaccataaaaaatttacccgaggttgaactttttttcaccctcctctatgcaaatgtatcaagcgcttagccaagtagttaattatgctttaagtggaaat---------------------------------------cacgaggcatctatgttaattagtttaaagaggtccaaaaggcttcctgaaagaatttaattacatcggagctgaattgttattcttgatcttcatcagcatggcagtcttccatttggcatagttaatgttgtacactgcttcttaggccttaacatggcctgtcgaggaactgtctttttggactacggtttcttttttgtcagttgtctgtacattgtagacaataatggtttttattatttcatgttttttctttattcatggattgcttccttttttggtcctctaatccaagaattgcttgttgatgctttgcaacaaggcaagaacttagtctaggta----------------------------------------------------------------------------------------------------------------------------------------------------------------------------------------------------------------------------
>Albizia_subdimidiata_var_minor_Gorts_341@NODE_1_length_752_cov_36.472593
--------------------------------------------------------------------------------------------------------------------------------------------------------------------------------------------------------------------------------------tcctctgcctttattctttcctgcttttcattcaacaatggaaacggttaaaataattccaaatccagttt-ggtttattcatttactagagttagtttaagtactgtttttttgggcactgaagatctataaacctagaaataatcaacacatatcatacttgagagaggggagaaaaatattctttcaaatcaaggttctcctctgtttttttgcagtgctgaatttgggaacgttgtggagatatctctgaaagcagtgttggacaaactgttggagctcatgacggctaaatttggaggaggaaatttaacttcaggcgtgccactggccaaattgttgcctcagattgctcatatgtgccctcttcttgtcgaagaaccaagcaaaaatcacttcatccaaaccataaaaaatttacccgaggttgagctttttttcaccctcctctatgcaaatgtatcaagcgcttagccaagtagttaattatgcttcaagtgaaaatcacaaggcaaaaaagagattaaatttattgcgtggaaagcacgaggcatcgatgttaattagtttaaagaggtccaaaaggcttcctgaaagaatttaattacataggagctgaattgttattcttgatcttcatcagcatggcagtcttccttttggcatagttaatgttgtacactgcttcataggcctgaacctggcctgtaggggaactgtctttttggactatggtttcttttttgtcagtt---------------------------------------------------------------------------------------------------------------------------------------------------------------------------------------------------------------------------------------------------------------------------------------------------------------------------------------------------------------------
>Albizia_subdimidiata_var_subdimidiata_Ferreira_210@NODE_1_length_1081_cov_165.963147
-------------------------------------------------caacatgtcattctgtgctggctttctgttgtgcaaaaatccattttggctctgtaaattctgaggttgccgctgatactgttctaa--------------------------------tcatactaagagccggagttaacaaaaaatgctgaccatcttgtcgataccataggaagccttcctctgcctttattctttcctgcttttcattcaacaatggaaacggttaaaataattccaaatccagttt-ggtttattcatttactagagttagtttaagtactgtttttttgggcactgaagatctataaacctagaaataatcaacacatatcatacttgagagaggggagaaaaatattctttcaaatcaagtttctcctctgtttttttgcagtgctgaatttgggaacgttgtggagatatctctgaaagcagtgttggacaaactcttggagctcatgacggctaaatttggaggaggaaatttaacttcaggcgtgccactggccaaattgttgcctcagattgctcatatgtgccctcttcttgtcgaagaaccaagcaaaaatcacttcatccaaaccataaaaaatttacccgaggttgagctttttttcaccctcctctatgcaaatgtatcaagcgcttagccaagtagttaattatgctttaagtgaaaatcacaaggcaaaaaagagattaaatttattgcgtggaaagcacgaggcatcgatgttaattagtttaaagaggtccaaaaggcttcctgcaagaatttaattacataggagctgaattgttattcttgatcttcatcagcatggcagtcgtccttttggcatagttaatgttgtacactgcttcataggcctgaacctggcctgtaggggaactgtctttttggactaaggtttcttttttgtcagttgtctgtacattgtagacaataatgatttttattatttcatccattttctttattcatggattgcttccttttttggtcctctaatccaagaattgcttgttgatgctttgaaacaaggcaagaacctagtctaggtagagtctatttcattattcactatgc---------------------------------------------------------------------------------------------------------------------------------------------------------------------------------------------------
>Albizia_tomentella_Leach_Dunlop_3801@NODE_1_length_1127_cov_184.543810
----------------------------caagctgcgatctccattcgttaacatgtcattctgtgttggctttctgttgtgcaaaaatcca-tttggctctgtaaatgccaaggttcctgctgatgctgttctaaaaatcgtatttgtattaagtattcaagccaagtcctgctgagagccggacttcaccaaaaatgttgaccatcgagtagatgccataggaagccttcctctgcctttattctttcctgcttttcgttcaacaatggaaatgattaaaataattccaagtccagtttgggattattcatatactagagttagattaagtactgtttttctgggcattgaagagctataaacttagaaatcatcaacacatatcatagttg---gggggaagagaaatattctttcaaattaagtttct--tttg-ttttttgcagtgctgaatttgggaacgttgtggagatatctctgaaagcagtgttggacaaactcatggagctcatggcagctaaattcggaggaggaaatttaacttcaggcgtgccactggccaaattgttgcctcagattgctcatatgtgccctcttttcgtggaagaactaagcaaaaatcagtttatccaaaccataaataacttacccgcggttgaactttttttcaccctcctctatgcaaatgtatcaagcgcttagccaggtatttaattatgcttcaggtgaaaatcacaaggcaaaaaaaagattaaattttttacatggaaagcacgaggcatcaatataaattggtttaaagaggtccaaaaggcttcatggaagaatttaattacatgggagctgaattgttattcttggtcttcatcagcgtggcagtcttccttttggcatagttattgttgtacactgcttcttaggccttaacttggccttcagaggaactttctttttggactacggtttcttttttgtcagtagtctgtacattatagacattaatgatttttattatttcatccagtttctttattcacggattgcttccttatttggtcctctagtccaagaattgctggttgatgctgtgaaacaatggcagaacttagtctaggtagagtctatttcattattcacgatgcgagtgtggtt-----------------------------------------------------------------------------------------------------------------------------------------------------------------------------------------
>Albizia_tomentosa_Hughes_648@NODE_1_length_1088_cov_116.119683
------------------tttatacttgcaagctgcaacctccatttgtcaacatgtcattctgtgttggctttctgttgtgcaaaaatccattttggctctgtaaattctgaggttgccgctgatactgttctaa--------------------------------tcatactaagagccggagtcaacaaaaaatgctgaccatcttgtagataccataggaagccttcctctgcctttattctttcctgcttttcattcaacaatggaaacgatcaaaataattccaaatccagttt-ggtttattcatttactagagttagtttaagtactgtttttttgggcactgaagatctataaacctagaaataatcaacacatctcatacttgagaggggggagaaaaatattctttcaaatcaagtttctcctctgtttttttgcagtgctgaatttgggaacgttgtggagatatctctgaaagcagtgttggacaaactcgtggagctcatggcggctaaattcggaggaggaaatttaacttcaggcgtgccactggccaaattgttacctcagattgctcatatgtgccctcttctcgtcgaagaaccaagcaaaaatcacttcatccaaaccataaaaaatttacccgaggttgaactttttttcaccctcctctatgcaaatgtatcaagcgcttagccaagtagttaattatgctttaagtgaaaatcacaaggcaaaaaagagattaaatttattgcgtggaaagcacgaggcatcgatgttaattagtttaaagaggtccaaaaggcttcctgaaagaatttaattacataggagctgaattgttattcttgatcttcatcagcatggcagtcttccatttggcatagttaatgttgtacactgcttcttatgccttaacctggcctgtcgaggaactgtctttttggactacggtttcttttttgtcagttgtctgtgcattgtagacaataatggtttttattatttcatcttttttctttattcattgattgcttccttttttggtcctctaatccaagaattgcttgtcgatgctttgaaacaaggcaagaacttagtctaggtagagtctatttcattattc----------------------------------------------------------------------------------------------------------------------------------------------------------------------------------------------------------
>Balizia_elegans_Iganci_870@NODE_1_length_1499_cov_160.936006
gtttaaacgccattattttttatacttgcaagctgcaatctccattagtcaacatgtcattctgtgtcggc-ttctgttgtcccaaaatccattttggctctgtaaatgccaaggttcccgctaatgctgttctaaaaatcgtctttgggttaagtattcaagccaagtcctactaagagccagagttaaccaaaaatgctgaccatctagtagatgccataggaagccttcctctgcctttattctttcctgcttttcattcaacaatggaaatgattaaaataattccaagtccagtttgggtttattcatttactagagttagattaagtactgttttcctgggcattgaagagctataaacttacaaaacatcaacacatatcatagttgagagaggggagaaaaatattcattcaaattaagtttcttctctg-ttttttgcagcgctgaatttgggaacgttgtggaaacatctctgatagcagtgttggacacactcgtggagctcatggcggctaaattcggaggaggaaatttaacttcaggcgtgccactggccaaattgttgcctcagattgctcatatgtgccctcttctcgtcgaagaacttagcaaaaatcagttcatccaaaccataaaaaatttacccgaggttgaactttttttcaccctcctctatgcaaatgtatcaagcgcttagccaagtatttaattatgcttcaagtgaaaatcacaaggcaaaaaaaagattaaatttattgcatggaaagcacgaggcatcgatgtaaattagtttaaagaggtccaaaaggcttcctgaaagaatttaattacataggagctgaattgttattcttggtcttcatcagcatggcagtcttgcttttggcatagttaatgtggtacactgcttcttaggccttaacctggcctttagaggaactgtctttttggactacggtttctgttttgtcagtagtctgtacattatagacaataatgatttttattatttcatccattttgtttattcatggattgcttcctttttgggtcctctaatccaagaattgcttgttgatgctgtgaaacaatgccagaacttagtcttgggagagtctatttcattattcactatgcgagtgtggttctattatgcatctcaagtgtcaagtgaggttcactgaatacttttatttgatgtttgtgattgtttcaattgatttgatttaagctatgatgacagttcatctcgggtgatcggccttgaactatttattgaccattggttgctgccacctgataaatatatctatcatgaggtttaatttttta
>Balizia_leucocalyx_Aguilar_1939@NODE_1_length_1721_cov_102.860706
gtttaaacgccattattttttatacttgcgagctgcaatctccattagtcgacatgtcattctgtgtcggctttctattgtgcaaaaatccattttggctctgtaagtgccaaggttcccgctgatgctgttctaaaagtcgtctttgggttaagtactcaagccaagtccttctaagagccagagttaaccaaaaatgctgaccatctagtagatgccacaggaagccttcctctgcctttattctttcctgcttttcattcaacaatggaaatgattaaaataattccaagtccagtttgggtttattcatttactagagttagattaagtactgttttcctgggcattgaagagctataaacttacaaaacatcaacacatatcatagttgagagaggggagaaaaatattcattcaaattaagtttctcctctg-ttttttgcagtgctgaatttgggaacgttgtggaaacatctctgaaagcagtgttggacacactcgtggagctcatggcggctaaattcggaggaggaaatttaacttcaggcgtgccactggccaaattgttgcctcagattgctcatatgtgccctcttctcgtcgaagaactaagcaaaaatcagttcatccaaaccataaaaaatttacccgaggttgaactttttttcaccctcctctatgcaaatgtatcaagcgcttagccaagtatttaattatactttaagtgaaaatcacaaggcaaaaaaaagattaaatttattgcatggaaagcacgaggcatcgatgtaaattagtttaaagaggtccaaaaggcttcctgaaagaatttaattacacaggagctgaattgttattcttggtcttcatcagcatggcag-------tttggcatagttaatgtggtacactgcttcttaggccttaacctggcctttagaggaactgtctttttggactacggtttctgttttgtcagtagtctgtgcattatagacaataatgatttttattatctcatctattttgtttattcatggattgcttccttcttggttcctctaatccaagaattgcatgttgatgctgtgaaacaatgccagaacttagtcttgggagagtctatttcattattcactatgcgagtgcggttctattatgcatctcaagtgtcaagtgaggttcactgaatacttttattttatgtttatgattgtttcaattaatttgatgtaagctatgatgacagttcatctcgggtgatcggccttgaactatttattgaccattggttgctgccaactgttaaatatatctatcatgaggtttaacattttt
>Calliandra_bella_LPQ15696@NODE_1_length_606_cov_28.056711
------------------------------------------------------------------------------------------------------------------------------------------------------------------------------------------------------------------------------------------------------------------------------gaaatgattaatataattccaagtccagtttggtt-----------------------------------------------------tataaaaatagaaatcatcaacacatatcatagttgagagagtggagaaaactgttctttcaaatttaggttctcctttgttttttcgcagtgatgaattcgggaatgtcgtggagatatctctaaaagcagtggtggacacactcgtggagctcatggcgactaaatttggtggaggaaatttagcttcaggcgtaccacttgccaaattgttgcctcaaattgctcatatgtgcccgcttctggtcgaagaactagggaagaatcagttcatccaaaccataaaaaaattgccagaggttgaactttttttcaccctcctctatgcagatatatgaaatgctcagccaagtatttaatgatgctttaagtgaaaatcacaaggcaaaaaaagattaaaatttatggcatcaaaagc-----gcatcgatgtaaattagtttaaagagtcccaaaaggcttcctgaaagaatttaattacataggagctgaattgttattcttggtc----------------tcatccttttggcatagttaatgttgtacactgcttcttggggcataactgggcctttagag------------------------------------------------------------------------------------------------------------------------------------------------------------------------------------------------------------------------------------------------------------------------------------------------------------------------------------------------------------------------------------------------------------
>Cathormion_obliquifoliolatum_Wieringa_6519@NODE_1_length_1282_cov_81.534637
--------------------------------------------------------------------------------------------------------------caaggttcccgctaatgctgttctaaaaatcgtctttgggttaagtattcaagccaagtcctactaagagacagagttaaccaaaaatgctgaccatctagtagatgccataggaagccttcctctgcctttattctttcctgcttttcattcaacaatggaaatgattaaaataataccaagtccagtttgggttta-tcatttactagagttagattaagtgctgtttttctgggcattgaagagctataaacttacaaaacatcaacacatatcatagttgagagaggggagaaaaatatttattcaaattaagtttctcctctg-ttttttgcagtgctgaatttgggaacgttgtggaaacatctctgaaagcagtgttggacacactcatggagctcatggcggctaaattc---ggaggaaatttaacttcaggcgtgccactggccaaattgttgcctcagattgctcatatgtgccctcttctcgtcgaagaactaagcaaaaatcagttcatccaaaccataaaaaatttacccgaggttgaactttttttcaccctcctctatgcaaatgtatcaagcgcttagccaagtatttagttatgctttaagtgaaaatcacaaggcaaaaaaaagattaaatttattgcatggaaagcacgaggcatcgatgttaattagtttaaagaggtccaaaaggcttcctgaaagaatttaattacataggagctgaattgttattcttggtcttcatcagcatggcagtcttgcttttggcatagttaatgtggtacactgcttcttaggccttaacctggcctttagaggaactgtctttttggactacggtttctgttttgtcagtagtctgtacattatagacaataataatttttattatttcatccattttgtttattcatggattgcttcctttttgggtcctctaatccaagaattgcttgttgatactgtgaaacaatgccagaacttagacgccgtttggttcaacctcattgcatgtctgtaatggtaatcatgattgcattatcaaaagaagagtg----tttggttgctctttagcatggtaatagggtttaccatagtaatgatgatttaatccacattcataccttccctcctatgaatcctcattaccatcccattgcatagttaaaaaaatttaccctttagtttcacctttgcttctttcacttatctc
>Cathormion_rhombifolium_Deighton_3618@NODE_1_length_1071_cov_99.072435
----------------------------------------------------------------------------------------------------------------------------------------aaatcgtctttgggttaagtattcaagctaagtcctactaagagccagagttaaccaaaaatgctgaccatctagtagatgccataggaagccttcctctgcctttattctttcctgcttttcattcaacaatggaaatgattaaaataataccaagtccagtttgggttta-tcatttactagagttagattaagtgctgtttttctgggcattgaagagctataaacttacaaaacatcaacacatatcatagctgagagaggggagaaaaatattcattcaaattaagtttatcctctg-ttttttgcagtgctgaatttgggaacgttgtggaaacatctctgaaagcagtgttggacacactcgtggagctcatggcggctaaattc---ggaggaaatttaacttcaggcgtgccactggccaaattgttgcctcagattgctcatatgtgccctcttctcgtcgaagaactaagcaaaaatcagttcatccaaaccataaaaaatttacccgaggttgaactttttttcaccctcctctatgcaaatgtatcaagcgcttagccaagtatttagttatgctttaagtgaaaatcacaaggcaaaaaaaagattaaatttattgcatgtaaagcacgaggcatcgatgttaattagtttaaagaggtccaaaaggcttcctgaaagaatttaattacaaaggagctgaattgttattcttggtcttcatcagcatggcagtcttgcttttggcttagttaatgtggtacactgcttcttaggccttaacctggcctttagaggaactgtctttttggactacggtttctgttttgtcagtagtctgtacattatagacaataatgatttttattatttcatccattttgtttattcatggattgcttcctttttgggtcctctaatccaagaattgcttgttgatgctgtgaaacaatgccagaacttagtcttgggagagtctatttcattattcactatgcgagtgtggttctattatgcatcccaagtgtccagtgaggttcactgaatacttttatttgatctttg--------------------------------------------------------------------------------------------------------------------------------
>Hydrochorea_corymbosa1_Bonadeu_655@NODE_1_length_956_cov_49.296337
----------------------------------------------------------------------------------------------------------------------------------------------------------------------------------------------------------------------------------------------------------------------------tggaaatgattgaaataattccaagtccagtttgggtttattcatttactagagttagattaagtgctgtttttctgggcattgaagagctataaacttacaaaacatcaacacatatcatagttgagagaggggagaaaaatattcattcaaattaagtttctcctgtg-ttttttgcagtgctgaatttgggaacgttgtggaaacatctctgaaagcagtgttggacacactcgtggagctcatggtggctaaattc---ggaggaaatttaacttcaggcgtgccactggccaaattgttgcctcagattgctcatatgtgccctcttctcgtcgaagaactaagcaaaaatcagtttgtccaaaccataaaaaatttacccgaggttgaactttttttcaccctcctctatgcaaatgtatcaagcgcttagccaagtatttagttatgctttaagtgaaaatcacgaggcaaaaaaaagattaaatttattgcatggaaagcacgaggcatcgatgttaattagtttaaagaggtccaaaaggcttcctgaaagaatttaattacataggagctgaattgttattcttggtcttcatcagcatggcagtcttgcttttggcatagttaatgtggtacactgcttcttaggccttaacctggcctttagaggaactgtctttttggactacggtttctgttttgtcagtagtctgtacattatagacaataatca-ttttattatttcatccattttgtttattcatggattgcttcctttttgggtcctctaatccaagaatggcttgttgatgctgtgaaacaatgccagaacttagtcttggaagagtctatttcattattcactatgcgagtgtggttctattatgcatctcaagtgtcaagtgaggttcactgaa---atttatttgatgtttgtgattgtttcaattaatttg------------------------------------------------------------------------------------------------------------
>Hydrochorea_corymbosa2_Iganci_862@NODE_1_length_1242_cov_159.966302
--------------------------------------------------------------------------------------aatccattttggctctgtaaatgccaaggttcccgctaacgctgttctaaaaatcgtctttgggttaagtattcaagccaagtcctactaagagccagagttaaccaaaaatgctgaccatctagtagatgccataggaagccttcctctgcctttattctttcctgcttttcattcaacaatggaaatgattgaaataattccaagtccagtttgggtttattcatttactagagttagattaagtgcagtttttctgggcattgaagagctataaacttacaaaacatcaacacatatcatagttgagagaggggagaaaaatattcattcaaattaagtttctcctctg-ttttttgcagtgctgaatttgggaacgttgtggaaacatctctgaaagcagtgttggacacactcgtggagctcatggcggctaaattc---ggaggaaatttaacttcaggcgtgccactggccaaattgttgcctcagattgctcatatgtgccctcttctcgtcgaagaactaagcaaaaatcagtttatccaaaccataaaaaatttacccgaggttgaactttttttcaccctcctctatgcaaatgtatcaagcgcttagccaagtatttagttatgctttaagtgaaaatcacaaggcaaaaaaaagattaaatttattgcatggaaagcacgaggcatcgatgttaattagtttaaagaggtccaaaaggcttcctgaaagaatttaattacataggagctgaattgttattcttggtcttcatcagcatggcagtcttgcttttggcatagttaatgtggtacactgcttcttaggccttaacctggcctttagaggaactgtctttttggactacggtttctgttttgtcagtagtctgtacattatagacaataatca-ttttattatttcatccattttgtttgttcatggattgcttcctttttgggtcctctaatccaagaattgcttgttgatgctgtgaaacaatgccagaacttagtcttgggagagtctatttcattattcactatgcgagtgtggttctattatgcatctcaagtgtcaagtgaggttcactgaatacttttatttgatgtttgtgattgtttcaattaatttgatttaagctatgatgacagttcatctcgggtgagcggccttgaactatttattgaccgttggttgctgccaactgttaaatatatctatcatgaggtttaa-------
>Jupunba_abbottii_Zanoni_21220@NODE_1_length_994_cov_97.994547
---------------------------------------------------acatgttattctgtgtcggctttatgttgtccaaaaatccattttggctctgtaaatgccaaggttcccgctaatgctgttctaaaaatcgtctttgggttaagtattcaagccaagtcctactaagagccagagttaaccaaaaatgctgaccatctagtagatgccataggaagccttcctctgcctttattctttcctgcttttcattcaacaatggaaatgattaaaataattccaagtccagtttgggtttattcatttactagagttagattaagtactgtttttctgggcattgaagagctataaacttacaaaacatcaacacatatcatagttgagagaggggacaaaaatattcattcaaattaagtttctcctctg-ttttttgcagtgctgaatttgggaacgttgtggaaacatctctgaaagcagtgttggacacactcgtggagctcatggcggctaaattcggaggaggaaatttaacttcaggcgtgccactggccaaattgttgcctcagattgctcatatgtgccctcttctcgtcgaagaactgagcaaaaatcagttcatccaaaccataaaaaatttacccgaggttgaactttttttcaccctcctctatgcaaatgtatcaagcgcttagccaagtatttaattatgctttaagtgaaaatcacaa--------------------------------------------------agattagtttaaagaggtccaaaaggcttcctgaaagaatttaatgacataggagctgaattgttattcttggtcttcatcagcatggcagtcttgcttttggcatagttaatgttgtacactgcttcttaggccttaacctggcctttagaggagctgtctttttggactaaggtttctgttttgtcagtagtctgtacattatagacaataatggtatttattatttcatccattttgtttattcatggattgcttcctttttgggtcctctaatccaagaattgcttgttgatgctgtgaaa----------------------------------------------------------------------------------------------------------------------------------------------------------------------------------------------------------------------------------------------------
>Jupunba_brachystachya_Lima_7438@NODE_1_length_1574_cov_109.592518
gtttaaacgccattattttttatacttgcaagctgcaatctccattagtcaacatgtcattctttgtcggctttctgttgtgcaaaaatccattttggctctgtaaatgccaaggttcccgctgatgctgttctaaaaatcgtctttgggttaagtattcaagccaagtcctactaagagccagagttaaccaaaaatgctgaccatctagtagatgccataggaagccttcctctacctttattttttcctgctcttcattcaacaatggaaatgattaaaataattccaagtccagtttgggtttattcatctactagagttagattaagtactgtttttctgggcattgaagagctataaacttacaaaacatcaacacatatcatagttgagagaggggagaaaaatattcattcaaattaagtttctcctctg-ttttttgcagtgctgaatttgggaacgttgtggaaacatctctgaaagcagtgttggacacactcgtggagctcatggcggctaaattcggaggaggaaatttaacttcaggcgtgccactggccaaattgttgcctcagattgctcatatgtgccctcttctcgtcgaagaactgagcaaaaatcagttcatccaaaccataaaaaatttacccgaggttgaactttttttcaccctcctctatgcaaatgtatcaagcgcttagccaagtatttaattatgctttaagtgaaaatcacaaggcaaaaaaaagattaaatttattgcatggaaagcacgaggcatcgatgtaaattagtttaaagaggtccaaaaggcttcctgaaagaatttaattacataggagctgaattgttattcttggtcttcatcagcatggcagtcttgcttttggcatagttaatgtggtacactgcttcttaggccttaacctggcctttaga-gaactgtctttttggactacggtttctgttttgtcagtagtctgtacattatagacaataatgatttttattatttcatccattttgtttattcatggattgcttcctttttgggtcctctaatccaagaattgcttgttgatgctgtgaaacaatgccagaacctagtcttgggagagtctatttcattatgcactatgcgagtgtggttctattatgcatctcaagtgtcaattgaggttcactgaatacttttatctgatgtttgtgattgttacaattaatttgatttaagctatgatgacagttcatctcgggtgagcggccttgaactatttattgaccattggttgctgccaaatgttaaatatatctatcatgaggtttaacattttt
>Jupunba_cochleata_Bonadeu_673@NODE_2_length_608_cov_98.632768
---------------------------------------------------------------------------------------------------tctgtaaatgccaaggttcccgctgatgctgttctaaaaatcgtctttgggttaagtattcaagccaagtcctacta-------------------------------------------------------------cctttattctttcctgcttttcattcaacaatggaaatgattaaaataattccaagtccagtttgggtttattcatctactagagtttgattaagtactgtttttctgggcattgaagagctataaacttacaaaacatcaacacatatcatagttgagagaggggagaaaaatattcattcaaattaagtttctcctctgtttttttgcagtgctgaatttgggaacgttgtggaaacatctctgaaagcagtgttggacacactcgtggagctcatggcggctaaattcggaggaggaaatttaacttcaggagtgccactggccaaattgttgcctcagattgctcatatgtgccctcttctcgtcgaagaactaagcaaaaatcagttcatccaaaccataaaaaatttacccgaggttgaactttttttcaccctcctctatgcaaatgtatcaagcgcttagccaagtatttaattatgctttaagtgaaaatcacaaggcaaaaaaaagattaaatttattgca--------------------------------------------------------------------------------------------------------------------------------------------------------------------------------------------------------------------------------------------------------------------------------------------------------------------------------------------------------------------------------------------------------------------------------------------------------------------------------------------------------------------------------------------------------------------------------------------
>Jupunba_commutata_Maguire_46145@NODE_1_length_1267_cov_125.961345
-------------------------------------------------------------------------------------------------------------------------ctgatgctgttctaaaaatcgtctttgggttaagtattcaagccaagtcctactaagagccagagttaaccaaaaatgctgaccatctagtagatgccataggaagccttcctctgcctttattctttcctgcttttcattcaacaatggaaatgattaaaataattccaagtccagtttgggtttattcatttactagagttagattaagtactgtttttctgggcattgaagagctataaacttacaaaacatcaacacatatcatagttgagagaggggagaaaaatattctttcaaattaagtttctcctctg-ttttttgcagtgctgaatttgggaacgttgtcgaaacatctctgaaagcggtgttggacacactcgtggagctcatggcggctaaattcggaggaggaaatttaacttcaggcgtgccactggccaaattgttgcctcagattgctcatatgtgccctcttctcgtcgaagaactaagcaaaaatcagttcatccaaaccataaaaaatttacccgaggttgaactttttttcaccctcctctatgcaaatgtatcaagcgcttagccaagtatttaattatgctttaagtgaaaatcacaaggcaaaaaaaagattaaatttattgcatggaaagcacgaggcatcgatgtaaattagtttgaagaggtccaaaaggcttcctgaaagaatttaattacataggagctgaattgttattcttggtcttcatcagcatggcagtcttccttttggcatagttaatgtggtacactgcttcttaggccttaacctggcctttagaggaactgtctttttggactacggtttctgttttgtcagtagtctgtacattatagacaataatgatttttattatttcatccattttgtttattcatggattgcttcctttttgggtcctctaatccaagaattgcttgttgatgctgtgaaacaatgccagaacttagtcttgggagagtctatttcattattcactatgcgagtgcggttctattatgcatctcaagtgtcaagtgaggttcactgaatacttttatttgatgtttgtgattgtttcaattaatttgatttaagctacgatgacagttcatctcaggtgatcggccttgaactatttattgaccattggttgctgccacctgttaaatatgtctatcatgaggtttaacattttt
>Jupunba_filamentosa_Lima_7487@NODE_1_length_1562_cov_108.798653
gtttaaacgccattattttttatacttgcaagctgcaatctccattagtcaacatgtcattctttgtcggctttctgttgtgcaaaaatccattttggctctgtaaatgccaaggttcccgctgatgctgttctaaaaatcgtctttgggttaagtattcaagccaagtcctactaagagccagagttaaccaaaaatgctgaccatctagtagatgccataggaagccttcctctacctttattctttcctgctcttcattcaacaatggaaatgattaaaataattccaagtccagtttgggtttattcatctactagagttagattaagtactgtttttctgggcattgaagagctataaacttacaaaacatcaacacatatcatagttgagagaggggagaaaaatattcattcaaattaagtttctcctctg-ttttttgcagtgctgaatttgggaacgttgtggaaacatctctgaaagcagtgttggacacactcgtggagctcatggcggctaaattcggaggaggaaatttaacttcaggcgtgccactggccaaattgttgcctcagattgctcatatgtgccctcttctcgtcgaagaactgagcaaaaatcagttcatccaaaccataaaaaatttacccgaggttgaactttttttcaccctcctctatgcaaatgtatcaagcgcttagccaagaatttaattatgctttaagtgaaaatcacaaggcaaaaaaaagattaaatttattgcatggaaagcacgaggcatcgatgtaaattagtttaaagaggtccaaaaggcttcctgaaagaatttaattacatgggagctgaattgttattcttggtcttcatcagcatggcagtcctcctttcggcatagttaatgtggtacactgcttcttaggccttaacctggcctttagaggaactgtctttttggactacggtttctgttttgtcagtagtctgtacattatagacaataatgatttttattatttcatccattttgtttattcatggattgcttcctttttgggtcctctaatccaagaattgcttgttgatgctgtgaaacaatgccagaacttagtcttgggagagtctatttcattattcactatgcgagtgcggttctattatgcgtctcaagtgtcaagtgaggttcactgcatacttttatttgatgtttgtgattgtttcaattaatttgatttaagctatgatgacagttcatctcgggtgagcggccttgaactatttattgaccattggttgctgccaactgttaaatatatctatcatgaggtttaacattttt
>Jupunba_floribunda_Iganci_883@NODE_1_length_1604_cov_86.006549
gtttaaacgccattattttttatacttgcaagctgcaatctccattagtcaacatgtcattctttgtcggctttctgttgtgcaaaaatccattttggctctgtaagtgccaaggttcccgctgatgctgttct--aaatcgtctttgggttaagtattcaagccaagtccttctaagagccagagttaaccaaaaatgctgaccatctagtagatgccataggaagccttcctctgcctttattctttcctgcttttcattcaacaatggaaatgattaaaataattccaagtccagtttgggtttattcatttactagagttagattaagtactgtttttctgggcattgaagagctataaacttacaaaacatcaacacatatcatagttgagagaggggagaaaaatattcattcaaattaagtttctcctctg-tttattgcagtgctgaatttgggaacgttgtggaaacatctctgaaagcagtgttggacacacttgtggagctcatggcggctaaattcggaggaggaaatttaacttcaggcgtgccactggccaaattgttgcctcagattgctcatatgtgccctcttctcgtcgaagaactaagcaaaaatcagttcatccaaaccataaaatatttacccgaggttgaactttttttcaccctcctctatgcaaatgtatgaagcgcttagccaagtatttaattatgcttcaagtgaaaatcacaaggcaaaaaaaaga-taaatttattgcatggaaagcacgaggcatcgatgtaaattagtttaaagaggtccaaaaggcttcctgaaagaatttaattccataggagctgaattgttattcttggtcttcatcagcatggcagtcttgcttttggcgtagttaatgtggtacactgcttcttaggccttaacctggcctttagaggaactgtctttttggactacggtttctgttttgtcagtagtctgtacattatagccaataatgatttttattatttcatccattttgtttattcatggattgctgcctttttgggtcctctaatccaagaattgcttgttgatgctgtgaaacaatgccagaacttagtcttgggagagtccatttcattattcactatgcgagtgtggttctattatgcatctcaagtgtcaagtgaggttcactgaatacttttatttgatgtttgtgattgtttcaattaatttgatttaagctacgatgacagttcatctcgggtgagcggcctcgaactatttattgaccattggttgctgccaactgttaaatatatctatcatgaggtttaacattttt
>Jupunba_idiopoda_Quesada_1718@NODE_1_length_1022_cov_131.260317
-----------------------------------------------------------------------------------------------------------------------------tgctgttctaaaaatcgtctttgggttaagtattcaagccaagtcctactaagagccagagttaaccaaaagtgctgaccatctagtagatgccataggaagccttcctctgcctttgttctttcctgcttttcgttcaacaatggaaatgattaaaataattccaagtccagtttgggtttattcatttactagagttagattaagtactgtttttctgggcattgaagagctataaacttacaaaacatcaacacatatcatagttgagagaggggagaaaaatattctttcaaattaagtttctcctctg-ttttttgcagtgctgaatttgggaacgttgtggaaacatctctgaaagcagtgttggacacactcgtggagctcatggcggctaaattcggaggaggaaatttaacttcaggcgtgccactggccaaattgttgcctcagattgctcatatgtgccctcttctcgttgaagaactaagcaaaaatcagttcatccaaatcataaaaaatttacccgaggttgaactttttttcaccctcctctatgcaaatgtatcaagcgcttagccaagtatttaattatgctttaagtgaaaatcacaaggcaaaaaaaagattaaatttattgcatggaaagcacgaggcatcgatgtaaattagtttaaagaggtccaaaaggcttcctgaaagaatttaattacataggagctgaattgttattcttggtcttcatcagcatggcagtcttgcttttggcatagttaatgtgttacactgcttcttaggccttaacctggcctttagaggaactgtctttttggactacggtttctgttttgtcagtagtttgtacattatagccaataatgatttttattatttcatccattttgtttattcatggattgcttcctttttgggttctctaatccaagaattgcttgttgatgctgtgaaacaatgccagaacttagtcttgggagagtctatttcattattcaccatgcgag------------------------------------------------------------------------------------------------------------------------------------------------------------------------------------------------
>Jupunba_longipedunculata_Cardona_2682@NODE_1_length_1086_cov_126.589693
--------------------------------------------------------------------------------------------------ctctgtaaacgccaaggttcccgctgacgctgttctaaaaatcgtctttgggttaagtattcaagccaagtcctactaagagccagagttaaccaaaaatgctgaccatctagtagatgccataggaagccttcctctgcctttattctttcctgcttttctttcaacaatggaaatgattaaaataattccaagtccactttgggtttattcatttactagagttagattaagtactgtttttctgggcattgaagagctataaacttacaaaacatcaacacatatcatagttgagagaggggagaaaaatattctttcaaattaagtttctcctctg-ttttttgcagtgctgaatttgggaacgttgtggaaacatctctgaaagcggtgttggacacactcgtggagctcatggcggctaaattcggaggaggaaatttaacttctggcgtgccactggccaaattgttgcctcagattgctcatatgtgccctcttctcgtcgaagaactaagcaaaaatcagttcatccaaaccataaaaaatttacccgaggttgaactttttttcaccctcctctatgcaaatgtatcaagcgcttagccaagtatttaattatgctttaagtgaaaatcacaaggcaaaaaaaaga-taaatttattgcatggaaagcacgaggcatcgatgtaaattagtttaaagaggtccaaaaggcttcctgaaagaatttaattccataggagctgaattgttattcttggtcttcatcagcatggcagtcttgcttttggcatagttaatgtggtacactgcttcttaggccttaacatggcctttagaggaactgtctttttggactacggtttctgttttgtcagtagtctgtacattatagccaataatgatttttattatttcatccattttgtttattcatggattgcttcctttttgggtcctctaatccaagaattgcttgttgatgctgtgaaacaatgccagaacttagtcttgggagagtctatttcattattcactatgcgagtgtggttctattatgcatctcaagtgtcaagtgag-------------------------------------------------------------------------------------------------------------------------------------------------------------
>Jupunba_nipensis_Mayo_19662@NODE_1_length_638_cov_43.862745
-------------------------------------------------------------------------------------------------------------------------------------------------------------------------------------------------------------------------------------------------------------------------caatggaaatgattaaaataattccaagtccagtttgggtttattcatttactagagttagattaagtactgtttttctgggcattgaagagctataaacttacaaaacatcaacacatatcatagttgagagaggggacaaaaatattcattcaaattaagtttctcctctg-ttttttgcagtgctgaatttgggaacgttgtggaaacatctctgaaagcagtgttggacacactcgtggagctcatggcggctaaattcggaggaggaaatttaacttcaggcgtgccactggccaaattgttgcctcagattgctcatatgtgccctcttctcgtcgaagaactgagcaaaaatcagttcatccaaaccataaaaaatttacccgaggttgaactttttttcaccctcctctatgcaaatgtatcaagcgcttagccaagtatttaattatgctttaagtgaaaatcacaa--------------------------------------------------agattagtttaaagaggtccaaaaggcttcctgaaagaatttaatgacataggagctgaattgttattcttggtcttcatcagcatggcagtcttgcttttggcatagttaatgttgtacactgcttcttaggccttaacctggcctttggaggagctgtctt--------------------------------------------------------------------------------------------------------------------------------------------------------------------------------------------------------------------------------------------------------------------------------------------------------------------------------------------------------------------------------------------------
>Jupunba_oxyphyllidia_Yonker_6157@NODE_1_length_1095_cov_130.264244
----------------------------------------------------------------------------------------------------------------aggttcccgctgatgctgttctaaaaatcgtctttgggttaagtattcaagccaagtcctactaagagccagagttaaccaaaaatgctgaccatctagtagatgccataggaagccttcctctgcctttattctttcctgcttttcattcaacaatggaaatgattaaaataattccaagtccagtttgggtttattcatttccttgagttagattaagtactgtttttctgggcattgaagagctataaacttacaaaacatcaacacatatcatagttgagagaggggagaaaaatattctttcaaattaagtttctcctctg-ttttttgcagtgctgaatttgggaacgttgtggaaacatctctgaaagcggtgttggacacacccgtggagctcatggaggctaaattcggaggaggaaatttaacttcaggcgtgccactggccaaattgttgcctcagattgctcatatgtgccctcttctcgttgaagaactaagcaaaaatcagttcatccaaatcataaaaaatttacccgaggttgaactttttttcaccctcctctatgcaaatgtatcaagcgcttagccaagtatttaattatgctttaagtgaaaatcacaaggcaaaaaaaagattaaatttattgcatggaaagcacgaggcatcgatgtaaattagtttaaagaggtccaaaaggcttcctgaaagaatttaattacataggagctgaattgttattcttggtcttcatcagcatggcagtcttgcttttggcatagttaatgtggtacactgcttcttaggccttaacctggcctttagaggaactgtctttttggactacggtttctgttttgtcagtagtttgtacattatagccaataatgatttttattatttcatccattttgtttattcatggattgcttcctttttggatcctctaatccaagaattgcttgttgatgctgtgaaacaatgccagaacttagtcttgggagagtctatttcattattcactatgcgagtgcggttctattatgcgtctcaagtgtcaagtgagtttcacttaatacttttatttgatg------------------------------------------------------------------------------------------------------------------------------------
>Jupunba_trapezifolia_Simon_1600@NODE_1_length_693_cov_126.689655
---------------------------------------------------------------------------------------------------------------------------------------aaaattgtttttgggttaagtattcaag-caagtcctactaagaaccagagttaaccaaaaatgctgaccatctagtagatgccataggaagccttcctctgcctttattctttcctgcttttcattcaacaatggaaatgattaaaataattccaagtccagtttgggtttattcatttactagagttagattaagtactgtttttctgggcattgaagagctataaacttacaaaacatcaacacatctcatagttgagagaggcgagaaaaatattcattcaaattaagtttgtcctctg-ttttttgcagtgctgaatttgggaacgttgtggaaacatctctgaaagcagtgttggacacactcgtggagctcatggcgactaaattcggaggaggaaatttaacttcaggcgtgccactggccaaattgttgcctcagattgctcatatgtgccctcttctcgtcaaagaactaagcaaaaatcagttcatccaaaccataaaaaatttacccgaggttgaactttttttcaccctcctctatgcaaatgtatcaagcgcttagccaagtatttaattatgctttaagtgaaaatcacaaggcaaaaaaaagattaaatttattgcatggaaagcacgaggcatcgatgtaaattagtttaaagaggtccaaaaggcttcctgaa----------------------------------------------------------------------------------------------------------------------------------------------------------------------------------------------------------------------------------------------------------------------------------------------------------------------------------------------------------------------------------------------------------------------------------------------------------------------------------------------------------------------------------
>Punjuba_callejasii_Daly_5935@NODE_1_length_1033_cov_27.593096
---------------------------------------------------------------------------------------------------tctgtaaatgccaaggttcccgctgatgctgttctaaaaatcgtctttgggttaagtattcaagccaagtcctactaagagccagagttaaccaaaaatgctgaccatctagtagatgccataggaagccttcctctacctttattctttcctgcttttcatttaacaacggaaataattaaaataattccaagtccagtttgggtttattcatttactagagttagattaagtactgtttttctgggcattgaagagctataaacttacaaaacttcaacacatatcatagtt--gagaggggagaaaaatattctttcaaattaagtttctcctctg-ttttttgcagtactgaatttgggaacgttgtggaaacatctctgaaagcagtgttgaacacactcgtggagctcatggcggctaaattcggaggaggaaatttaacttcaggcgtgccactggccaaattgttgcctcagattgctcatatgtgccctcttctcgtcgaagaactgagcaaaaatcagttcatccaaaccataaaaaatttacccgaggttgaactttttttcaccctcctctatgcaaatgtatcaaacgcttagccaagtatttaattatgctttaagtaaaaatcacaaggcaaaaaaaagattaaatttattgcatggaaagcacgaggcatcgatgtaaattagtttaaagaggtccaaaaggcttcctgaaagaatttaattacataggagctgaattgttattcttggtcttcatcagcatggcagtcttacttttggcatagttaatgttgtacactgcttcttaggccttgacctggcctttaga-gaactgtctttttggactacggtttcttttttgtcagtagtctgtacgttatagacaataatgatttttattatttcatccattttgtttattcatggattgcttccttctcgggtcctctgatccaagaattgcttgttgatgctgtgaagcaatgccagaacctagtcttgggagagtctatttcatta-------------------------------------------------------------------------------------------------------------------------------------------------------------------------------------------------------------
>Punjuba_lehmannii_Escobar_7465@NODE_1_length_1334_cov_84.036595
gtttaaacgccattattttttatacttgcaagctg----ctccattagtcaacatgtcattctgtgtcggctttctgttgtgcaaatatccattttggctctgtaaatgccaaggttcccgctgatgctgttctaaaaatcgtctttgggttaagtattcaagccaagttctactaagagccagagttaaccaaaaatgctgaccatctagtagatgccataggaagccttcctctacctttattctttcctgcttttcattcaacaatggaaatgattaaaataattccaagtccagtttgggtttattcatttactagagttagattaagtactgtttttctgggcattgaagagctataaacttacaaaacatcaacacatttcatagtt--gagaggggagaaaaatattctttcaaattaagtttctcctctg-ttgtttgcagtgttgaatttgcgaacgttgtggaaacatctctgaaagcagtgttggacacactcgtggagctcatggcggctaaattcggaggaggaaatttaacttcaggcgtgccactggccaaattgttgcctcagattgctcatatgtgccctcttctcgtcgaagaactgagcaaaaatcagttcatccaaaccataaaaaatttacccgaggttgaactttttttcaccctcctctatgcaaatgtatcaagcgcttagccaagtattcaattatgctttaagtgaaaatcacaaggcaaaaaaaagattaaatttattgcatggaaagcacgaggcatcggtgtaaattagtttaaagaggtccaaaaggcttcctgaaagaattttattacataggagctgaattgttattcttggtcttcatcagcatggcactcttgcttttggcatagttaatgttgtacactgcttcttaggccttaacctggcctttagaggaactgtctttttggactacggtttctgttttgtcagtagtctgtacattatagacaataatgatttttattatttcatccattttgtttattcatggattgcttcctttttgggtcctctaatccaacaattgcttgttgatgctgtgaaccaatgccagaacttagtcttgggagagtctatttcattattcactatgcgac--tggttctattaggcatctca-------agtgagtttcactgaa---------------------------------------------------------------------------------------------------------------------------------------------------
>Punjuba_racemiflora_Jimenez_Soares_3626@NODE_1_length_1235_cov_136.592401
---------ccattattttttatacttgcaagctgcaatctccattagtcaacatgtcattctgtgtcggctttctgttgtgcaaaaatccattttggctctgtaaatgccaaggttcccgctgatgctgttctaaaaatcgtctttgggttaagtattcaagccaagtcctactaagagccagagttaaccaaaaatgctgaccatctagtagatgcc-----aagccttcttctgcctttattctttcctgtttttcattcaacaatggaaatgattaaaataattccaagtccagtttgggtttattcatttactagagttagattaagtactgcttttctgggcattgaagagctataagcttacaaaacatcaacacatatcatagttgagagaggggagaaaaatattctttcaaattaagtttctcctc---ttttttgcagtgctgaatttgggaacgttgtggaaacatctctgaaagcagtgttggacacactcgtggagctcatggcagctaaattcggaggaggaaatttaacttcaggcgtgccactggccaaattgttgcctcagattgctcatatgtgccctcttctcgtcgaagaactgagcaaaaatcagttcatccaaaccataaaaaatttacccgaggttgaactttttttcaccctcctctatgcaaatgtatcaagcgcttagccaagtatttaattatgctttaagtaaaaatcacaaggccaaaaaaagattaaatttattgaatggaaagcacgaggcatcgatgtaaattagtttaaagaggtccaaaaggcttcctgaaagaatttacttacataggagctgaattgttattcttggtcttcatcagcatggcagtcttacttttggcatagttaatgttgtacactgcttattaggccttaacctggcctttaga-gaactgtttttttggactacggtttcttttttgtcagtagtctgtacattatagacaacaatgatttttattatttcatccattttgtttattcatggattgcttccgtttcgggtcctctaatccaagaattgcttgttgatgctgtgaagcaatgccagaacttagtcttgggagagtctatttcattattcactatgcgagtgtggttctattatgcatctca-------agtgagtttcactgaatacttttattttatgtttgtgattgtttcaattaatttgacttaagctatgatggcagttcatcttg--------------------------------------------------------------------------------
>_R_Afrocalliandra_redacta_Germishuizen_5585@NODE_1_length_938_cov_141.519164
-----------------------------------------------------------------------------------------------------------------------------------------------------------------------------------------gttaagcaaaaatgctgaccatctagtagataacagaggaagccttccttttcctttattctttcctgcttttcattcaacaaaggaatttattaaaacaatcccaagtccagtttgggtttattcatttgctagatttaattttagtgctgttcttctgggcattgaagagccataaacttagaaatcatcgacacaaatcatagttgagagaagggagaatattgttctttcaaattaagtttctcctttgttttattgcagtgttgaattcgggaacgttgtggagatatctctaaaagcagtgttggacacactcgtggagctcatggcagctaaatttggagggggaactttagcttcaggcatgccgcttgccaaattgttgcctcagattgctcatatgtgccctcttctcatcgaagaaataagcgaaaatcagttcatccaaaccataaaaaatttacctgaggttgaactttttttcaccctcctctattcagatgt---aagtgcttagccaagtatttaattatgcttgaagtgaaaatcttagggc-aaaaaaagattaaatttattacatgaagagcatg---------taaattttagtttaaagaggtccaaaaggcttcctgaaagaatttaattaaataggagctgaatggttattcttggtc----------------tcatccttttggcatagttaatattgtacactgcttctttggccataatttggcctttggaggatctgtctttttggactacggtttcttttttgtta--agtctgtacattatatacaaaggtgatttttattatttcatccattttctttattcatgga--------ttttttggtcctctagtccaaggatttctggttgatcctgtgaaacaatgctagaacttgatcttatagaatagtatttctttattcactatgcgaatgtgg-------------------------------------------------------------------------------------------------------------------------------------------------------------------------------------------
>_R_Albizia_burkartiana_StivalSantos_678@NODE_1_length_999_cov_5.344280
------------------------------------------------------------------------------------------------------------------------------------------------------------------------------------------------------------------------------------------------------------------------------------------------------------------ggtttattcactagagttagcttaagtactgtttttctgggcactgaagagctataaacctagaaatcaacaacacatatcatacttgagagagggtagaaaaatattctttcaaatcaagtttctcctctgtttttttgcagtgctgaatttgggaacgttgtggagatatctctgaaagcagtgttggacaaactcgtggagctcatggcggctaaattcggaggaggaaatttaacttcaggcgtgccactggccaaattgttgcctcagattgctcatatgtgccctcttctggtcgaagaaccaagcaaaaatcagctcatccaaaccataaaaaatttacccgaggttgaactttttttcaccctcctctatgcaaatgtatcaagcgcttagcctagtagttaattatgctttaagtgaaaatcacaaggcaaaaaagagattaaatttattgcgtggaaagcacgaggcatcgatgtaaattaatttcaagaggtccaaaaggcttcctgaaagaatttaattacataggagctgaattgttattcttggtcttcatcagcatggcagtcttccttttggcttagttaatgttgtacactgcttcttaggccttaacctggcctttagaggaactctctttatggactacggtttcctttttgtcagttgtctgtacattgtagacaataatgatttttattatttcatccattttctttattcatggattgcttccttttttggtcctctaatccaagaattgcttgttgatgctgtgaagcaatgcaagaacctagtctaggtagagtctatttcattattcactatgcgagtgtggttctattatgcatctcaagt-----------ttcactgaatacttttatttgatgtttgtgattctttcaattaagttgacttaagcaatgatgacagttcatctcgggtgagcggccttgaac-------------------------tacgtgtggatata---gggttaaggggtaattttgtt
>_R_Albizia_multiflora_Hughes_3090@NODE_1_length_1210_cov_108.496028
gttcaaataccattattttttgtacttgcaagctgcaatctccattcgtcaacatgtcattctgtgctggctttctgttgtgcaaaaatccattttggctttgtaaattctgaggttgccgctgatactgttctaa--------------------------------tcatactaagagccggagtcaacaaaaaatgctgactatcttgtagataccataggaagccttcctctgcctttattccttcctgcttttcattcaacaatggaaatgattaaaataattccaaatccagttt-ggttcattcatttactagagttagtttaagtactgtttttttgggcactgaaaatctataaacctagaaataatcaacacatatcatacttgagagaggggagaaaaatattctttcaaatcaagtttctcctctgtttttttgcagtgctgaatttgggaacgttgtggagatatctctgaaagcagtgttggacaaagtcgtggagctcatggcggctaaattcggaggaggaaatttaacttcaggcgtgccactggccaaattgttgcctcagatggctcatatgtgccctcttctcgtcgaagaaccaagcaaaaatcacttcatccaaaccataaaaaatttacccgaggttgagctttttttcaccctcctctatgcaaatgtatcaatcgcttagccaagtagttaattatactttaagtgaaaatcacaaggcaaaaaagagattacatttattgcgtggaaagcacgagccatcgatgttaattagtttaaagaggtccaaaaggcttcctgaaagaatttaattacataaatgctgaattgtcattcttgatcttcatcagcatggcagtcttccttttggcatagttaatgttgtgcactgctttttaggccttgacctggcctatagaggaactgtctttttggactacggtttcttttttttcagttgtctgtacattgtagacaataatgatttttattagttcatccattttctttattcatggattgcttccttttgtggtcctctcatccaagaattgcttgttgatgctgtgaaacaatgcaagaacctagtctaggtagagcctatttcattattccctatgcgagtgtggt------------------------------------------------------------------------------------------------------------------------------------------------------------------------------------------
>_R_Albizia_xerophytica_Hughes_1435@NODE_1_length_1243_cov_98.664666
gttcaaacaccattattttttatacttgcaagctgcaatctccatttgtcagcatgtcattctgtgttggctttctgttgtgcaaaaatccattttggctctgtaaattctgaggttgccgctgatactgttctaa--------------------------------tcatactaagagccggagtcaacaaaaaatgctgaccatcttgtagataccataggaagccttcctctgcctttattctttcctgcttttcattcaacaatggaaacgattaaaataattccaaatccagttt-ggtttattcatttactagagttagtttaagtactgtttttttgggcactgaagatctataaacctagaaataatcaacacatatcatacttgagagaggggagaaaaatattctttcaaatcaagtttctcctctgtttttttgcagtgctgaatttgggaacgttgtggagatatctctgaaagcagtgttggacaaactcgtggagctcatggcggctaaattcggaggaggaaatttaacttcaggcgtgccactggccaaattgttgcctcagattgctcatatgtgccctcttctcgtcgaagaaccaagcaaaaatcacttcatccaaaccataaaaaatttacccgaggttgaactttttttcaccctcctctatgcaaatgtatcaagcgcttagccaagtagttaattatgctttaagtgaaaatcacaaggcaaaaaagagattaaatttattgcgtggaaagcacgaggcatcgatgttaattagtttaaagaggtccaaaaggcttcctgaaagaatttaattacataggagctgaattgttattcttgaccttcatcagcatggcagtcttccatttggcatagttaatgttgtacactgcttcttaggccttaacctggcctgtcgaggaactgtctttttggactacggtttcttttttgtcagttgtctgtacattgtagacaataatggtttttattatttcatcttttttctttattcatgggttgcttccttttttggtcctctaatccaagaattgcttgttgatgctttgaaacaaggcaagaacttagtctaggtagagtctatttcattattcactatgcgagtgtggttctattatgcatctcaagt-----------ttcactgaatacttttatttgatgtttgtgattgtttcaattaatttgacttaagctatgacga--------------------------------------------------------------------------------------------
>_R_Archidendron_clypearia_Wieringa_1849@NODE_1_length_1145_cov_179.132022
gtttaaacgccattattttttatacttgcaagctgcaatctccatttgtcaacatgtcattctgtgtcggctttctgttgtgcaaaaatccagtttggctctgtaaatgccaaggttcccgctgacgctgttctaaaaatcgtctttgggttatgcattcaacccaagtcctacttagagccagagttaacaaaaaatgttgaccatctagtagataccatatgaagccttcctctg-------tctttccttcttttcattcaacaatggaaatgattaaaataattccaagtccagtttgggttttttcatttactagagttagattaagtactgttgttctgggcattgaacagctataaacttagaaatcatcaacaaatatcatagttgagagaggggagaaaaatattatttcaaattaagtttctcctccc-ttttttgcagtgctgaatttgggaacgtcgtggagacatctctgaaagcagtgttggacacactcgtggagctcatggcggctaaattcggaggaggaaatttaacttcaggcgtgccaatggccaaactgttgcctcagattgctcatatgtgccctcttctcgtcgaagaactaagcaaaaatcagttcatccaaaccataaaaaatttacccgaggttgaactttttttcaccctcctctatgcaaatgtatcaagcgcgtagccaagtatttaattatgctttaagtaaaaatcacaaggcaaaaaaaagattaaatttattgcat-----------ggcatcgatgtaaattagtttaaagaggtccaaaaggcttcctgaaagaatttaattacataggagccgaattgttattcttggtgttcatcagcatggcagtcttccttttggcatagttaatgttgtacactgcttcttaggcctaaacctggcctttagaggaactgtctttttggactacggtttcttttttgtcagtagtctgtacattatagacaatgatgatttttattattccatccattttgtttattcatggattgcttcctttttgggtcctctaatccaagaattgcttgttgatgctgtgaaacaatgtcagaacttagtcttgggagggtctatttcattattcactatgcgagtgtggttctat-------------------------------------------------------------------------------------------------------------------------------------------------------------------------------------
>_R_Balizia_pedicellaris_Queiroz_15529@NODE_1_length_1247_cov_187.197148
----------------------------------------------------------------------------------------------------ctataaatgccaaggttcccgctaatgctgttctaaaaatcgtctttgggttaagtattcaagccaagtcctactaagagccagagttaaccaaaaatgctgaccatctagtagatgccataggaagccttcctctgcctttattctttcctgcttttcattcaacaatggaaatgattaaaataattccaagtccagtttgggtttattcatttactagagttagattaagtactgtttttctgggcattgaagagctataaacttacaaaacatcaacacatatcatagttgagagaggcgagaaaaatattcattcaaattaagtttctcctctg-ttttttgcagtgctgaatttgggaacgttgtggaaacatctctgaaagcagtgttggacacactcgtggaggtcatggcggctaaattcggaggaggaaatttaacttcaggcgtgccactggccaaattgttgcctcagattgctcatatgtgccctcttctcgtcgaagacctaagcaaaaatcagttcatccaaaccataaaaaatttacccgaggttgaactttttttcaccctcctctatgcaaatgtatcaagcgcttagccaagtatttaattatgctttaagtgaaaatcacaaggcaaaaaaaagattaaatttattgcatggaaagcacgaggcatcgatgtaaattagtttaaagaggtccaaaaggcttcctgaaagaatttaattacataggagctgaattgttattcttggtcttcatcagcatggcagtcttgcttttggcatagttaatgtggtacactgcttcttaggccttaacctggcctttagaggaactctctttttggactacggtttctgttttgtcagtagtctgtacattataggcaataatgatttttattatttcatccattttgtttattcatggattgcttcctttttgggtcctctaatccaagaattgcttgttgatgctgtgaaacaatgccagaacctagtcttgggagagtctatttcattattcactatgcgagtgtggttctattatgcatctcaagtgttaagtgaggttcactgaatacttttatttgatgtttgtgattgtttcaattgatttgatttaagctatgatgacagttcatctcgggtgagcggccttgaactatttattgaccattggttgctgccaactgttaaatttatctatcatgaggtttaattttttt
>_R_Balizia_spnov_Morim_577@NODE_1_length_1187_cov_211.926678
--------------------------------------------------------------------------------------------------------------------------------------------cgtttttgggttaagttttcaagccaattcttactaagagccagagttaaccaaaaatgctgatcatctagtagatgccataggaagccttcctctgcctttattctttcctgcttttcattcaacaatggaaatgattaaaataattccaagtccagtttgggtttattcatttactagagttagattaagtactgtttttctgggcattgaagagctataaacttacaaaacatcaacacatatcatagttgagagaggggagaaaaatattcattcaaattaagtttctcctctg-ttttttgcagtgctgaatttgggaacgttgtggaaacatctctgaaagcagtgttggacacactcgtggagctcatggcggctaaattcggaggaggaaatttaacttcaggcgtgccactggccaaattgttgcctcagattgctcatatgtgccctcttctcgtcgaagaactaagcaaaaatcagttcatccaaaccataaaaaatttacccgaggttgaactttttttcaccctcctctatgcaaatgtatcaagcgcttagccaagtatttagttatgctttaagttaaaatcacaaggcaaaaaaaagattaaatttattgcatggaaagcacgaggcatcgatgttaattagtttaaagaggtccaaaaggcttcctgaaagaatttaattacataggagctgaattgttattcttggtcttcatcagcatggcagtcttgcttttggcatagttaatgtggtacactgcttcttaggccttaacctggcctttagaggaactgtctttttggactacggtttctgttttgtcagtagtctgtacattatagacaataatca-ttttattatttcatccattttgtttattcatggattgcttcctttttgggtcctctaatccaagaattgcttgttgatgctgtgaaacaatgccagaacttagtcttgggagagtctatttcattattcactatgcgagtgtggttctattatgcatctcaagtgtcaagtgaggttcactgaataattttatttgatgtttgtgattgtttcaattaatttgatttaagctatgatgacagttcatctcgggtgagcggccttgaactatttattgaccattggttgctgccaactgttaaatatatatattatgaggt-----------
>_R_Enterolobium_cyclocarpum_MWC9020@NODE_1_length_1234_cov_221.602420
--------------------------------------------------tccacgtcattctgtggcggctttctgttgtgcaaaaatcca-tttgtctctgtaaatgccaacgttccccttgatgctgttctaaaaatcgtctctgggctaagcattcaagccaagtcctactaagagccagacttgaccaaaaatgctgaccatctagtagataccatgggaagccttcctctgcctttattctttcctgcttttcattcaacaatggaaattatcaaaataattccaagtccagtttgggtttattcatatactagagttagattaagtact-tttttctgggcattgaagagctataaacctagaaatcatcaacacatatcatacttgagagaggggagaaaaatattctttcaaattaagtttcttctgtgttttttcgcagtgctgaatttgggaacgttgtggagatatctctgaaagcagtgttggacaaactgatggagctcatggcggctaaatttggaggaggaaatttaacttcaggcgtgccactggccaaattgttgcctcaggtcgctcatatgtgccccctttttgtcgaagaactaagcaaaaatcagttcatcgaaaccataaaaaatttgcccgaggttgaactttttttcaccctcctctatgcaaatgtatcaagcgcttagccaagtatttaattatgctttaatggaaaatcacaagccaaaaaaaagattaaatttattacatggaaagcacgaggcatcgatgtaaattagtttaaagaggtccaaaaggcttactgaaagaatttaattacataggagctgaattgttattcttggtcttcatcagcatggcagtcttccttttggcataattaatgttgtacactccttcttagggcttaacctggcctttagaggaactgtctttttggactacggtttcttttttgtcagtagtctgtacattatagacaatggtgatttttattgtttcatccattttcttcattcgcggattgcttccttttttggtcctgtaatccaagaattgcttgttgatgctgtcaaacaatgccagaactttgtctgggtagaatctatttcattattcactatgccagtgtagtc-tattatgcatctca-------agcgattttcactgaatactcttatctgatgtttgtgattgtttcaattaatttgacttaagctatggtgggagttcatcccgggtaagcggccttgaac----tgttgaccattggt---------------------------------------------
>_R_Hydrochorea_gonggrijpii_Tillett_45696@NODE_1_length_1034_cov_148.450366
------------------------------------------------------------------------------------------------------------------------------------------------tttgggttaagtattcaagccaagtcctactaagagccagagttaaccaaaaatgctgaccatttagtagatgccataggaagccttcctctgcctttattctttcctgcttttcattcaacaatggaaatgattaaaataattccaagtccagtttgggtttattcatttactagagttagattaagtgctgtttttctgggcattgaagagctataaacttacaaaacatcaacacatatcatagttgagagaggggagaaaaatattcattcaaattaagtttctcctctg-ttttttgcagtgctgaatttgggaacgttgtggaaacatctctgaaagcagtgttggacacactcgtggggctcatggcggctaaattc---ggaggaaatttaacttcaggcgtgccactggccaaattgttgcctcagattgctcatatgtgccctcttctcgtcgaagaactaagcaaaaatcagttcatccaaaccataaaaaatttacccgaggttgaactttttttcaccctcctctatgcaaatgtatcaagcgcttagccaagcatttagttatgctttaagtgaaaatcacaaggcaaaaaaaa-attaaatttattgcatggaaagcacgaggcatcgatgttaattagtttaaagaggtccaaaaggcttcctgaaagaatttaattacataggagctgaattgttattcttggtcttcatcagcatggcagtcttgcttttggcatagttaatgtggtacactgcttcttaggccttaacctggcctttagaggaactgtctttttggactacggtttctgttttgtcagtagtctgtacattatagacaataatca--tttattatttcatccattttgtttattcatggattgcttcctttttgggtcctctaatccaagaattgcttgttgatgctgtgaaacaatgccagaacttagtcttgggagagtctatttcattattcactatgcgagtgtggttctattatgcatctcaagtgtcaagtgaggt-----------------------------------------------------------------------------------------------------------------------------------------------------------
>_R_Hydrochorea_marginata_Morim_563@NODE_1_length_1449_cov_180.961370
gtttaaacgccattattttttatacttgcaagctgcaatctccattggtcaacatgtcattctgtgtcggctttctgttgtcccaaaatccattttggctctgtaaatgccaaggttcccgctaacgctgttctaaaaatcgtctttgggttaagtattcaagccaagtcctactaagagccagagttaaccaaaaatgctgaccatctagtagatgccataggaagccttcctctgcctttattctttcctgcttttcattcaacaatggaaatgattaaaataattccaagtccagtttgggtttattcatttactagagttagattaagtgctgtttttctgggcattgaagagctataaacttacaaaacatcaacacatatcatagttgagagaggggagaaaaatattcattcaaattaagtttctcctctg-ttttttgcagtgctgaatttgggaacgttgtggaaacatctctgaaagcagtgttggacacactcgtggagctcatggcggctaaattc---ggaggaaatttaacttcaggcgtgccactggccaaattgttgcctcagattgctcatatgtgccctcttctcgtcgaagaactaagcaaaaatcagtttatccaaaccataaaaaatttacccgaggttgaactttttttcaccctcctctatgcaaatgtatcaagcgcttagccaagtatttagttatgctttaagtgaaaatcacaaggcaaaaaaaagattaaattttttgcatggaaagcacgaggcatcgatgttaattagtttaaagaggtccaaaaggcttcctgaaagaatttaattacataggagctgaattgttattcttggtcttcatcagcatggcagtcttgcttttggcatagttaatgtggtacactgcttcttaggccttaacctggcctttagaggaactgtctttttggactacggtttctgttttgtcagtagtctgtacattatagacaataatca-ttttattatttcatccattttgt---ttcatggattgcttcctttttgggtcctctaatccaagaattgcttgttgatgctgtgaaacaatgccagaacttagtcttgggagagtctatttcattattcactatgcgagtgtggttctattatgcatctcaagtgtcaagtgaggttcactgagtacttttatttgatgtttgtgattgtttctattaatttgatttaagctatgatgacaattcatctcgggtgagcggccttgaactatttattgaccattggttgctgccaactgttaaatatatctatcatgaggtttaattttttt
>_R_Jupunba_asplenifolia_Ekman_6383@NODE_1_length_717_cov_38.545313
------------------------------------------------------------------------------------------------------------------------------------------------------------------------------------------------------------------------------ggaagccttcctctgcctttattctttcctgcttttcattcaacaatggaaatgattaaaataattccaagtccagtttgggtttattcatttactagagttagattaagtactgtttttctgggcattgaagagctataaacttacaaaacatcaacacatatcatagttgagagaggggagaaaaatagtcattcaaattaagtttctcctctg-ttttttgcagtgctgaatttgggaacgttgtggaaacatctctgaaagcagtgttggacacactcgtagagctcatggcggctaaattcggaggaggaaatttaacttcaggcgtgccactggccaaattgttgcctcagattgctcatatgtgccctcttctcgtcgaagaactgagcaaaaatcagttcatccaaaccataaaaaatttacccgaggttgaactttttttcaccctcctctatgcaaatgtatcaagcgcttagccaagtatttaattatgctttaagtgaaaatcacaa--------------------------------------------------agattagtttaaagaggtccaaaaggcttcctgaaagaatttaatgacataggagctgaattgttattcttggtcttcatcagcatggcagtcttgcttttggcatagttaatgtgttacactgcttcttaggccttaacctggcctttagaggaactgtctttttggactacggtttctgttttgtcagtagtctgta--------------------------------------------------------------------------------------------------------------------------------------------------------------------------------------------------------------------------------------------------------------------------------------------------------------------------------------------------------------
>_R_Jupunba_barbouriana_Iganci_847@NODE_1_length_1243_cov_181.993139
gtttaaacgccattattttttatacttgcaacatgcaatctccattagtcaacatgtcattctgtgtcggctttctgttgtccaaaaatccattttggctctgtaaatgccaaggttcccgctaatgctgttctaaaaatcgtctttgggttaagtattcaagccaagtcctactaagagccagagttaaccaaaaatgctgaccatctagtagatgccataggaagccttcctctgcctttattctttcctgcttttcattcaacaatggaaatgattaaaataattccaagtccagtttgggtttattcatttactagagttagattaagtactgtttttctgggcattgaagagctataaacttacaaaacatcaacacatatcatagttgagagaggggagaaaaatattctttcaaattaagtttctcctctg-ttttttgcagtgctgaatttgggaacgttgtggaaacatctctgaaagcggtgttggacacactcgtggagctcatggcggctaaattcggaggaggaaatttaacttctggcgtgccactggccaaattgttgcctcagattgctcatatgtgccctcttctcgtcgaagaactgagcaaaaatcagttcatccaaaccataaaaaatttacccgaggttgaactttttttcaccctcctctatgcaaatgtatcaagcgcttagccaagtatttagttatgctttaagtgaaaatcacaaggcaaaaaaaagattaaatttattgcatggaaagcacgaggcatcgatgtaaattagtttaaagaggtccaaaaggcttcctgaaagaatttaattacataggagctgaattgttattcttggtcttcattagcatggcagtcttgcttttggcatagttaatgtggtacactgcttcttaggccttaacctggcctttagaggaactgtctttttggactacggtttctgttttgtcagtagtctgtacattatagacaataatgatttttattatttcatccattttgtttattcatggattgcttcctttttgggtcctctaatccaagaattgcttgttgatgctgtgaaacaatgccagaacttagtcttgggagagtctatttcattattcactatgcgattgtggttctattatgcatctcaagtgtcaagtgaggttcactgaatacttttatttgatgt-----------------------------------------------------------------------------------------------------------------------------------
>_R_Jupunba_cochleata_Bonadeu_673@NODE_1_length_1362_cov_82.920623
---------------------------------------------------------------------------------------------------tctgtaaatgccaaggttcccgctgatgctgttctaaaaatcgtctttgggttaagtattcaagccaagtcctactaagagccagagttaaccaaaaatgctgaccatctagtagatgccataggaaacctttctctgcctttattctttcctgcttgtcattcaacaatggaaatgattaaaataattccaagtccagtttgggtttattcatttactagcgttagattaagtactgtttttctgggcattgaagagctatgaacttacaaa----------acatcatagttgagagaggggagaaaaatattctttcaaattaagtttctcctctg-ttttttgcagtgctgaatttgggaacgttgtggaaacatctctgaaagcagtgttggacacactcgtggagctcacggaggctaaattcggaggaggaaatttaacttcaggcgtgccactggccaaattgttgcctcagattgctcatatgtgccctcttctcgtcgaagaactaggcaaaaatcagttcatccaaaccataaaaaatttacccgaggttgagctttttttcaccctcctctatgcaaatatatcaagcgcttagccaagtatttaattatgctttaagtgaaaatcacaaggcaaaaaaaagattaaatttattgcatagaaagctcgaggcatcgatgtaaattagtttaaagaggtccaaaaggcttcctgaaagaatttaactacataggagctgaattgttattcttggtcttcatcagcatggcagtcttgcttttggcatagttaatgtggtacactgcttcttaggccttaacctggcctttagaggaactgtctttttggactacggtttctgttttgtcagtagtctgtacattatagac--taatgatttttattatttcatccattttgtttattcatggattgcttcctttttgggtcctctaatccaagaattgcttgttgatgctgtgaaacaatgccagaacatagtcttgggagagtctatttcattattcactatgcgagtgcggttctattatgcgtctcaagtgtcaagtgagtttcagtgaatacttttatttgatgtttgtgattgtttcaattacttttctatgattgatggaaaatgggcagctgtgatgaactttcttgaattttagatcagttgcatataccttttaaagtttaagtttaaccttcttgatcttttattttttg
>_R_Jupunba_laeta_Mori_25147@NODE_1_length_894_cov_66.909425
--------------------------------------------------------------------------------------------------------------------------------------------------tgggttaagtattcaagccaattcctactaagagccagagttaaccaaaaatgctgaccatctagtagatgccataggaagccttcctctgcctttattctttcctgcttgtcattcaacaatggaaatgattaaaataattccaagtccagtttgggtttattcatttactagagttagatcaagtactgtttttctgggcattgaagagctataaacttacaaaacatcaacacatatcatagtt--gagaggggagaaaaatattctttcaaattaagtttctcctctg-ttttttgcagtgctgaatttgggaacgttgtggaaacatctctgaaagcagtgttggacacactcgtggagctcatggcggctaaattcggaggaggaaatttaacttcaggcgtgccactggccaaattgttgcctcagattgctcatatgtgccctcttctcgtcgaagaactaagcaaaaatcagttcatccaaaccataaaaaatttacccgaggttgaactttttttcaccctcctctatgcaaatgtatcaagcgcttagccaagtatttaattatgctttaagtgaaaatcacaaggcaaaaaaaagattaaatttattgcatggaaagcacgaggcatcgatgtaaattagtttaaagaggtccaaaaggcttcctgaaagaatttaattacataggagctgaattgttattcttggtcttcatcagcatggcagtcttgcctttgtcatagttaatgtggcacactgcttcttaggccttaacctggccttcagaggaactgtctttttggactacggtttctgttttgtcagtagtctgtacattatagccaataatgatttttattatttcatccattttgtttattcatgg----------------------------------------------------------------------------------------------------------------------------------------------------------------------------------------------------------------------------------------------------------------------------------------------------------
>_R_Jupunba_langsdorfii_Ribeiro_728@NODE_1_length_1457_cov_117.816667
gtttaaacgccattattttttatacttgcaagctgcaatctccattagtcaacatgtcattctgtgtcggctttctgttgtccaaaaatccattttggctctgtaaatgccaaggttcccgctgatgctgttctaaaaatcgtctttgggttaagtattcaagccaagtcctactaagagccagagttaaccaaaaatgctgaccatctagtagatgccataggaagccttcctctgcctttattctttcctgcttttcattcaacaatggaaatgattaaaataattccaagtccagtttgggtttattcatttactagagttagattaagtactgtttttctgggcactgaagagctataaacttacaaaacatcagcacatatcatagtt--gagaggggagaaaaatattgtttcaaattaagtttctcctctg-ttttttgcagtgctgaatttgggaacgttgtggaaacatctctgaaagcagtgttggacacactcgtggagctcatggcggctaaattcggaggaggaaatttaacttcaggcgtgccactggctaaattgttgcctcagattgctcatatgtgccctcttctcgtcgaagaactgagcaaaaatcagttcatccaaaccataaaaaatttacccgaggttgaactttttttcaccctcctctatgcaaatgtatcaagcgcttagccaagtatttaattatgctttaagtgaaaatcacaaggcaaaaaaaagattaaatttattgcatggaaagcacgaggcatcgatgtaaattagtttaaagaggtccaaaaggcttcctgaaagaatttaattacataggagctgaattgttattcttggtcttcatcagcatggcagtcttgcttttggtatagttaatgtggtacactgcttctgaggccttaacctggcctttagaggaactgtctttttggactacggtttctgttttgtcagtagtctgtacattatagacaataatgatttttgttatttcatccattttgtttattcatggattgcttcctttttgggtcctctaatccaagaattgcttgttgatgctgtgaaacaatgccagaacttagtcttgggagagtctatttcattattcactatgcgagtgtggttctattatgcatctcaagtgtcaagtgaggttcactgaatacttttatttgatgtttgtgattgtttcaattaatttgatttaagctatgatgacagttcatctcgggtgagcggccttgaactatttattgaccattggttgctgccaactgttaaatatatatatcatgaggtttaattttttt
>_R_Jupunba_leucophylla_Iganci_839@NODE_1_length_1592_cov_196.839604
gtttaaacgccattattttttatacttgcaagctgcaatctccattagtcaacatgtcattctgtgtcggctttctgttatgcaaaaatccattttggctctgtaaatgccaaggttcccgctgatgctgttctaaaaatcgtctttgggttaagtattcaaaccaagtcctactaagagccagagttaaccaaaaatgctgaccatctagtagatgccataggaagccttcctctgcctttattctttcctgcttttcattcaacaa-ggaaatgattaaaataattccaagtccagtttgggtttattcatttactagagttagattaagtactgtttttctgggcattgaacagctataaacttacaaaacatcagcacatatcatagttgagagaggggagaaagatattcattcaaattaagtttctcctctg-ttttttgcagtgctgaatttgggaacgttgtggaaacatctctgaaagcagtgttggacacactcgtggagctcatggcggctaaattcggaggaggaaatttaacttcaggcgtgccactggccaaattgttgcctcagattgctcatatgtgccctcttctcgtcgaagaactaagcaaaaatcagttcatccaaaccataaaaactttacccgaggttgaactttttttcaccctcctctatgcaaatgtatcaagcgcttagcctagtatttaattatgctttaagtgaaaatcacaaggcaaaaaaaagattaaatttattgcatggaaagcacgaggcatcgatgtaaattagtttaaagaggtccaaaaggcttcctgaaagaatttaattacataggagctgaattgttattcttggtcttcgtcagcatggcagtcttgcttttggcatagttaatgtggtacactgcttcttaggccttaacctggcctttagaggaactgtctttttggactacggtttctgttttgtcagtagtctgtacattatagacaataatgtttttaattatttcatccattttgtttattcatggattgcttcctttttgggtcctctaatccaagaattgcttgttgatgctgtgaaacaatgccagaactttgtcttgggagagtctatttcattattcactatgcgagtgtggttctattgtgcatctcaagtgtaaagtgaggttcactgaatacttttatttgatgtttctgattgtttcaattaatttgatttaagctatgatgacagttcatctcgggtgagcggccttgaactatttattgaccattggttgctgccaactgttaaatatatctatcatgaggtttaacattttt
>_R_Jupunba_limae_Iganci_261@NODE_1_length_1401_cov_103.530211
gtttaaacgccattattttttatacttgcaagctgcaatctccattagtcaacatgtcattctgtgtcggctttctgttgtccaaaaatccattttggctctgtaaatgccaaggttcccgctgatgctgttctaaaaatcgtctttgggttaagtattcaagccaagtcctactaagagccagagttaaccaaaaatgctgaccatctaatagatgccataggaagccttcctctgcctttattctttcctgcttttcattcaacaatggaaatgattaaaataattccaagtccagtttgggtttattcattaactagagttagattaactactgtttttctaggcattgaagagctataaacttacaaaacatcaacacatatcatagttgagagaggggagaaaaatattctttcaaattaagtttctcctctg-ttttttgcagtgctgaatttgggaacgttgtggaaacatctctgaaagcggtgttggacacactcgtggagctcattgcggctaaattc---ggaggaaatttaacttcaggcgtgccactggccaaattgttgcctcagattgctcatatgtgccctcttctcgtcgaagaactaagcaaaaatcagttcatccaaaccataaaaaatttacctgaggttgaactttttttcaccctcctctatgcaaatgtatcaagtgcttagccaagtatttaattatgctttaagtgaaaatcacaaggcaaaaaaaagattaaatttattgcatgcaaagcacgaggcatcgatgtaaattagtttaaagaggtccaaaaggcttcctgaaagaatttaattacataggagctgaattgttattcttggtgttcatcagcatggcagtcttgcttttggcatagttaatgtggtacactgcttcttaggccttaacctggcctttagaggaactgtctttttggactacggtttctgttttgtcagtagtctgtacattgtagccaataatgatttttattatttcatccattttgtttattcatggattgcttcctttttgggtcctctaatccaagaattgcttgttgatgctgtgaaacaatgccagaactgggtcttgggagagtctatttcattattcactatgcgagtgtggttctattatgcatctcaagtgtcaagtgaggttcactgcatacttttatttgatgtttgtgattgtttcaattaatttgatttaagctatgatgacagttcatctcgggtgagcggccttgaactatttattgaccattggttgctgccaactgttaaatatatctatcatgaggtttaacattttt
>_R_Jupunba_macradenia_Lourteig_3021@NODE_1_length_970_cov_155.493841
---------------------------------------------------------------------------------------------------------------------------------------------------------agtattcaagccaagtcctactaagagccagagttatccaaaaatgctgaccatctagtagatgccataggaagccttcctctgcctttattctttcctgcttttcattcaataatggaaatgattaaaataattccaagtccagtttgggtttattcatttactagagttagattaagtactgtttttctgggcattgaagagctataaacttacaaaacatcaacacatatcatagttgagagaggcgagaaaaatattcattcaaattaagtttctcctctg-ttttttgcagtgctgaatttgggaacgttgtggaaacatctctgaaagcagtgttggacacactcgtggagctcatggcggctaaattcggaggaggaaatttaacttcaggcgtgccactggccaaattgttgcctcagattgctcatatgtgccctcttctcgtcgaagaactgagcaaaaatcagttcatccaaaccataaaaaatttacccgaggttgaactttttttcaccctcctctatgcaaatgtatcaagcgcttagccaagtatttaattatgctttaagtgaaaatcacaaggcaataaaaagattaaatttattgcatggaaagcacgaggcatcgatgtaaattagtttaaagaggtccaaaaggcttcctgaaagaatttaattacataggagctgaattgttattcttggtcttcatcagcatggcagtcttgcttttggcatagttaatgtggtacactgcttcttaggccttaacctggcctttagaggaactgtctttttggactacggtttctgttttgtcagtagtctgtacattatagacaataatgatttttattatttcatccattttgtttattcatggattgcttcgtttttgggtcctgtaatccaagaattgcttgttgatgctatgaaacaatgccagaacttagtcttgggagagt------------------------------------------------------------------------------------------------------------------------------------------------------------------------------------------------------------------------
>_R_Jupunba_microcalyx_Iganci_855@NODE_1_length_1355_cov_156.417840
gtttaaacgccattattttttatccttgcaagctgcaatctccattagtcaacatgtcattctgtgtcggctttctgttatgcaaaaatccattttggctctgtaaatgccaaggttcccgctgatgctgttctaaaaatcgtctttgggttaagtattcaagccaagtcctactaagagccagagttaaccaaaaatgctgaccatctagtagatgccataggaagccttcctctgcctttattctttcctgcttttcattcaacaatggaaatg-------------------------------------------------------------------------------------------------------------------------------------------------attaagtttctcctctg-ttttttgcagtgctgaatttgggaacgttgtggaaacatctctgaaagcagtgttggacacactcgtggagcttatggcggctaaattcggaggtggaaatttaacttcaggcgtgccactggccaaattgttgcctcagattgctcatatgtgccctcttctcgtcgaagaactaagcaaaaatcagttcatccaaaccataaaaaatttacccgaggttgaactttttttcaccctcctctatgcaaatgtatcaagcgcttagcctagtatttaattatgctttaagtgaaaatcacaaggcaaaaaaaagattaaatttattgcatggaaagcacgaggcatcgatgtaaattagtttaaagaggtccaaaaggcttcctgaaagaatttaattacataggagctgaattgttattcttggtcttcatcagcatggcagtctttcttttggcatagttaatgtggtacactgcttcttaggccttaacctggcctttagaggaactgtctttttggactacggtttctgttttgtcagtactctgtacattatagacaataatgatttttattatttcatccattttgtttattcatggattgcttcctttttgggtcctctaatccaagaattgcttgttgatgctgtgaaacaatgccagaacctagtcttgggagagtctatttcattattcactatgcaagtgcggttctgttatgcatctcaagtgtcaagtgacgttcactgtatacttttatttgatgtttgtgattgtttcaattaatttgatttaagctatgatgacagttcatctcgggtgcgcggccttgaactatttattgaccattggttgctgccaactgttaaatatatctatcatgaggtttaacattttt
>_R_Jupunba_oppositifolia_Liegier_16014@NODE_1_length_977_cov_107.710000
---------------------------------------------------acatgtcattctgtgtcggctttattttgtccaaaaatccattttggctctgtaaatgccaaggttcccgctaatgctgttctaaaaatcgtctttgggttaagtattcaagccaagtcctactaagagccagagttaaccaaaaatgctgaccatctagtagatgccataggaagccttcctctgcctttattctttcctgcttttcattcaacaatggaaatgattaaaataattccaagtccagtttgggtttattcatttactagagttagattaagtactgtttttctgggcattgaagagctataaacttacaaaacatcaacacatatcatagttgagagaggggacaaaaatattcattcaaattaagtttctcctctg-ttttttgcagtgctgaatttgggaacgttgtggaaacatctctgaaagcagtgttggacacactcgtggagctcatggcggctaaattcggaggaggaaatttaacttcaggcgtgccactggccaaattgttgcctcagattgctcatatgtgccctcttctcgtcgaagaactgagcaaaaatcagttcatccaaaccataaaaaatttacccgaggttgaactttttttcaccctcctctatgcaaatgtatcaagcgcttagccaagtatttaattatgctttaagtgaaaatcacaa--------------------------------------------------agattagtttaaagaggtccaaaaggcttcctgaaagaatttaatgacataggagctgaattgttattcttggtcttcatcagcatggcagtcttgcttttggcatagttaatgttgtacactgcttcttaggccttaacctggcctttagaggagctgtctttttggactaaggtttctgttttgtcagtagtctgtacattatagacaataatggtatttattatttcatccattttgtttattcatggattgcttcctttttgggtcctctaatccaagaattgc---------------------------------------------------------------------------------------------------------------------------------------------------------------------------------------------------------------------------------------------------------------------
>_R_Jupunba_villosa_Borges_423@NODE_1_length_1192_cov_140.857399
-------------------------------------------------------------------------------------------------------------------------------------taaaaatcgtctttgggttaagtattcaagccaagtcctactaagagccagagttaaccaaaaatgctgaccatctagtagatgccataggaagccttcctctacctttattctttcctgctcttcattcaacaatggaaatgattaaaataattccaagtccagtttgggtttattcatctactagagttagattaagtactgtttttctgggcattgaagagctataaacttacaaaacatcaacacatatcatagttgagagaggggagaaaaatattcattcaaattaagtttctcctctg-ttttttgcagtgctgaatttgggaacgttgtggaaacatctctgaaagcagtgttggacacactcgtggagctcatggcggctaaattcggaggaggaaatttaacttcaggcgtgccactggccaaattgttgcctcagattgctcatatgtgccctcttctcgtcgaagaactgagcaaaaatcagttcatccaaaccataaaaaatttacccgaggttgaactttttttcaccctcctctatgcaaatgtatcaagcgcttagccaagtatttaattatgctttaagtgaaaatcacaaggcaaaaaaaagattaaatttattgcatggaaagcacgaggcatcgatgtaaattagtttaaagaggtccaaaaggcttcctgaaagaatttaattacataggagctgaattgttattcttggtcttcatcagcatggcagtcttgcttttggcatagttaatgtggtacactgcttcttaggccttaacctggcctttaga-gaactgtctttttggactacggtttctgttttgtcagtagtctgtacattatagccaataatgatttttattatttcatccattttgtttattcatggattgcttcctttttgggtcctctaatccaagaattgcttgttgatgctgtgaaacaatgccagaacctagtcttgggagagtctatttcattatgcactatgcgagtgtggttctattatgcatctcaagtgtcaattgaggttcactgaatacttttatctgatgtttgtgattgttacaattaatttgatttaagctatgatgacagttcatctcgggtgagcggccttgaactatttattgaccattggttgctgccaaatgttaaatatatctatcatgag-------------
>_R_Punjuba_killipii_Palodorios_6252@NODE_1_length_929_cov_78.300469
----------------------------------------------------------------------------------------------------------------------------------------------------------------------------------agccagagttaaccaaaaatgctgaccatctagtagatgccataggaagccttcctctacctttattctttcctgcttttcattcaacaatggaaatgattaaaataattccaagtccagtttgggtttattcatttactagagttagattaagtactgtttttctgggcattgaagagctataaacttacaaaacatcaacacatttcatagtt--gagaggggagaaaaatattctttcaaattaagtttctcctctg-ttgtttgcagtgctgaatttgggaacgttgtggaaacatctctgaaagcagtgttggacacactcgtggagctcatggcggctaaattcggaggaggaaatttaacttcaggcgtgccactggccaaattgttgcctcagattgctcatatgtgccctcttctcgtcgaagaactgagcaaaaatcagttcatcgaaaccataaaaaatttacccgaggttgaactttttttcaccctcctctatgcaaatgtatcaagcgcttagccaagtatttaattatgctttaagtgaaaatcacaaggcaaaaaaaagattaaatttattgcatggaaagcacgaggcatcgatgtaaattagtttaaagaggtccaaaaggcttcctgaaagaatttaattacataggagctgaattgttattcttggtcttcatcagcatggcagtcttgcttttggcatagtcaatgttgtacactgcttcttaggccttaacctggcctttagaggaactgtctttttggactacggtttctgttttgtcagtagtctgtacgttatagacaataatgatttttattatttcatccattttgtttattcatggattgcttcctttttgggtcctctaatccaagaattgcttgttgatgctgtgaagcaatgccagaac----------------------------------------------------------------------------------------------------------------------------------------------------------------------------------------------------------------------------------------
