# Supplementary material for: A new generic circumscription of Hydrochorea (Leguminosae, Caesalpinioideae, mimosoid clade) with an amphi-Atlantic distribution
Source: PhytoKeys. 2022 Aug 22;205:401–37. doi: 10.3897/phytokeys.205.82775 (PMC9849043; doi:10.3897/phytokeys.205.82775)
Supplement: Supplementary material 1 — Supplementary data file S1 [file phytokeys-205-401_article-82775__-s001.zip › RBH3_m8103_comp23731_c0_seq1_exon01.aln-cln]

>Acacia_rostellifera_Murphy_466@NODE_1_length_1521_cov_209.465374
atgggaaccaattcaccggttttatttgaagtggaactgtatagaccatcaatttcaggagtagacgatcttttcttctcacaatgtgaatcaagagaatttccatattcacctgtcttaggaaattgctttactgattcacactggctatttgatgcttctctttgtttcttcttctcataatctttgacatactgcaggtagaaataaggaattcataccggcaaacatgaaaatgacttaattctactgtagatgtgaaactaggaattaatattgaacctcaactacttttagatttgcatcatggcactatatatattctttatgcagtcaagcatataattagaaataataaacatatttacatttacattgctcaaacgaaaccatgtgtcataattttcctttgaaacattataagaatttaaattacctcctccgcaatggtcatcagatcctcaatccttagctctatgtcaccatcattaaaaccttgaactgaatttgcatcaatatccccacagttggggtcttcgacaatttggctcttctttgaagaactcttcagagatctgacctttgaactatcctttttcttcctgtccttttgtgtagcattaccgtcgctgcttgcatcctgttcatttaactttcttcttctcttaactttgcattctgcgttagagtatgacttcctccttgaagttttcctcttaagacctgctcctgctttcttcagtgcaatttcagtattttccgttaagtgaggagcttcagctggagcttctttctttgaagtgcaatttttttcagcaccgacagaattgcgcacaggggtggtagcggctgcaaccttcggcagcatccatgatggtaaattccttttacttgcattctcagaggtaactctgataatttctttctccgaattacgattatcgcacatccccatcgataaggatcagaagcattttcaaggtacccttcgcgagaaaaattcgaaaagctaaaaagactcgaaattggttgattcaatcaattgaatgatctaatcaggaattctattactcagaactcacggaccaaatgttcaccgttttcagttcgaagatcaaccacaacgtagtatcgagaagggcccttctcatagcgattcgaagctgtacaggaacacgagggcaacggtttatgacgacaacctgctgcagcgcgaaaa-----------------------tttaacggcgcaatatgcaaagatatgattaaattttaattttaataaacagtgtttaaaaataataatcagaaaaaatatttaaaatatgactttaaa
>Acacia_rostellifera_Murphy_466@NODE_3_length_885_cov_35.926980
-------------------------------------------------------------------------------------------------------------------------------------------------------------------------------------------------------------------------gcatagttcgagataaaaattagtcgataatttcataaaagaaaaataggaaaatcttatataaaattacttaaattctaatttggattattaaacttaataaattattaattaggttaggtacacaattagggattttgaactaaattactcctatatcccttagttaataaaacagaaaaaaa-----aaacaaaaaaacaaaaaaaaacaagaagcattttccgcactggtcatcagatcttcaatcgttagctctatgccaccatcattaaaaccttaaactgaatttgcatcaatat-cccagagttagggtcttccacgatttggctcttctttgaagaacacttctgagatctgaccttagaactattctttttcgtgttgtccttttgcgtagcattaccgtcactgcttgcatcctgttcatttaactttcttcttctcttaactttgcattctgcattagagtatgacttgctcattcaagtttccctcttaagacctgctcctgctttcttcagtgcaatttcagcattttccgtgaagtaaggagcttcaattgtagcttctttctctaaagtacattttttttcagcaccgacagaattgcgcac-ggggtggtagtggctgcaacctttggaagcatccatgatggtaaatt-------------------------------------------------------------------------gata--------------------------------gggcaaaactttatagcctaaaaactccacaagtatacgggccgtatcaagtaataaagtgataagaaaagtatcgttcccacga-------------------------gaacttagtatcacaacttcagt------------------------------------------------------------------------------------------------------taagcattgattttacgctttcgtttaagttgggcaaaccaaattgaattt--------------------------------------------------------------t
>Acacia_rostellifera_Murphy_466@NODE_5_length_875_cov_56.036341
-------------------------------------------------------------------------------------------------------------------------------------------------------------------------------------------------------------------------gcatagttcgagataaaaattagtcgataatttcataaaagaaaaataggaaaatcttatataaaattacttaaattctaatttggattactaatcttaataaattattaattaggttaggtacataattagggattttgaactaaattactcctatatcccttagttaataaaaaaaaaacaaa-----------------aaaaaaaaacaagaagcattttccgcactggtcatcagatcttcaatcgttagctctatgccaccatcattaaaaccttaaactgaatttgcatcaatat-cctagagttagggtcttccacgatttggctcttctttgaagaacacttctgagatctgaccttagaactattctttttcgtgttgtccttttgcgtagcattaccgccactgcttgcatcctgttcatttaactttcttcttctcttaactttgcattctgcattagagtatgacttcctcattcaagtttccctcttaagacctgatcctgctttcttcagtgcaatttcaacattttacgtgaagtaaggagcttcagttgtagcttctttctctgaagtacattttttttcagcaccgacagaattgcgcac-ggggtggtagtggctgcaaccttcggcagcatccatgatggtaaatt-------------------------------------------------------------------------gata--------------------------------ggaaaaaactttatagcctaaaaactcctcaagtatacgggccgtatcaagtaataaagtgataaaagaagtatagttcacatga-------------------------gaacttagtatcacaacttcagt------------------------------------------------------------------------------------------------------taagcattgattttacgctttcgtttaagttgggcaaaccaaattgaattt--------------------------------------------------------------t
>Acacia_rostellifera_Murphy_466@NODE_6_length_628_cov_16.923775
-----------------------------------------------------------------------------------------------------------------------------------------------------------------------------------------------------------------------------------------------------------------------------------------------------------------------------------------------------------------------------------------------------------------------------------------------------------------------------------------------------------------------------------------------------------------------------------------attgtgctccccttatcattccttagtccttactcctccttctgaaaaattatattataataactt--------ctcattgatattatttattttctaatctcagaaac-----------tattctctaatctcaaaaacttattttctaagttgaaatccctaaataatgcactcagattgatatctcttc----------aaatcttaagaaaatctctttaatttagtatggatgacttcccaaatatatcaaaatatacctcaaatctattaaaattaggaa---------------atcatcataaattctgtttacttgcattccaagaggtaactttgacaatttctttctccgaattatgaatatcacacatccccatcgataaggatcagaagcattttcaagttaccatttgcgagaaaaattctaaaagctaaaaggactcgaaattggttgattcaatcaattgaatgatctgataagaaattctatcacacaaaactcagggaccaaatgttcaccatttgcagttcgaagaacaaccccaatgcagtatcaagaaggacccttctcatagagatttgaagctgtacaggaacacaaggacaacggtttatgatgaccaccagccgcaacgtgaaaa-----------------------tttaaccgcg-----------------------------------------------------------------------------------------
>Acacia_rostellifera_Murphy_466@NODE_7_length_591_cov_16.400778
---------------------------------------------------------------------------------------------------------------------------------------------------------------------------------------------------------------------------------------------------------------------------------------------------------------------------------------------------------------------------------------------------------------------------------------------------------------------------------------actc-------------------------aataagttcatacatatattttaataacaaaagtatattacaat---------------------------aaaaataattacaatgtcatccttctaggccttattttttagaattccatcataattgt--cttattatcaatgctatcaaatacaaatttttcaatattagacactaagcaatcatccaaccattcatcccca----tacgattacgaagtgaagtcttaatgtattaagggtgagcaaatgaacaatcattaa------------aactatattaatttttttaaaaaaaaaaatttttcaagtgccccctatttaatacctgcgtccgcctatggctacaacctctggcagcatccatgatagtaaatttcgtttccttgcattctcagaggtaactttgacaagttctttctccgaattatgattatc---catccctatcaataaggatcagaagcattttcaagttaccctttgtgagaaaaattcgaaaagctaaaaagactcagaattggttgattcaatcaattgaatgatctaataatgaattctatcacaccaaactcac--accaaatgttcaccattttcagttcgaagaacaaccccaacataaaatc----------------------------------------------------------------------------------------------------------------------------------------------------------------------------------------------------------------
>Albizia_adinocephala_FHO33_88@NODE_1_length_1611_cov_104.206649
gtgggaaccaattcaccggttttatttgaagtggaactgtatagaccatccctttcaggagtaaacgatcttttcctctcacaatgtgaatcaagagaatttccatattcacctgtctttggaaattgctttactgattcacactggctatttgatgcttctctttgtttcttcttctcataatctttgacatactgcaggtagaaagaagatattcataccggcaaacatg-aaatgacttaattctactgtagatgtgaaactatgaattaatattgaatctcaactacttttagatttgcatcatggcactatatatattcttt-tgccgtcaggcatataattagaaataataaacatatttacattcacattgctcaaacgaaaccatgtgtcataattttcctttgaaacattataagaatttaaattacctcctccgcaatggtcatcagatcctcaatcgttagctctatgtcaccatcattaaaaccttgaactgaatttgcatcaatatccccacagttagggtcttggacaatttggctcttctttaaagaactcttcaaagatctgaccttagaagtatcctctttcttcttgtccttttgtgtagcattaccgtcactgcttgcatcttgttcatttaactttcttcttctcttaactttgcgttcggtattagagtatgacttcctccttgaagtttccctcttaagacctgttcctgccttcttcagtgcaatttcggcattttctgtcaagtgaggagcttcagctacagcttctttctctgaagtgcagtttttttcagtaccgacagaattttgcacaagggtggtagcggatgcaaccttcggcagcatccatgatggtaaattccgtttacttgcattctccgaggtaactctgacaatttctttctccgagttatgattatcacacatccccatcgataaggatcagaagcattttcaagttaccctttgcgagaaaaattcgaaaatctaaaaagactcgaaattggttgatccaatcaattgaatgatctaataagaaattctatgacacagaactcacggaccaaatgttcaccgttttcaattcgaagaacaaccccgacgtagtttcgagaaggacccttctcgtagcgattcgaacctgtacaggaatccgagggcaac----tatgatgatccccggccgcagcgcgaaagccgggtggtaaatatttgttttttttaaccgc------------gatatgattaaattttaattttaataaaaagtgtttaaaaacaggga-----gaaaatttcagaaatatacacatata
>Albizia_burkartiana_StivalSantos_678@NODE_1_length_958_cov_9.700997
----------------------------------------------------------------------------------------------------------------------------------------------------------------------------------------------------------------------------------------------------------------------------------------------actacttttagatttgcatcatggcactatatatattctttatgccgtcaagcatataattagaaataataaacatatttacattcacattgctcaaacgaaaccatgtgtcataattttcctttgaaacattataagaatttaaattacctcctccgcaatggtcatcagatcctcaatcgttagctctatgtcaccatcattaaaaccttgaactgaatttgcatcaatatccccacagttagggtcttggacaatttggctcttctttaaagaactcttcaaagatctgaccttagaactatcctttttcttcttgtccttttgtgtagcattaccgtcactgcttgcatcctgttcatttaactttcttcttctcttaactttgcgttcggtattagagtatgacttcctccttgaagtttccctcttaagacctgttccttccttcttcagtgcaatttcagcattttctgtcaagtgaggagcttcagctatagcttctttctctgaagtgcagtttttttcagcaccgacagaattttgcacaagggtggtagcggctgcaaccttgggcagcatccatgatggtaaattccgtttacttgcattctcagaggtaactctgacaatttccttctccgaattatgattatcacacatccccatcgataaggatcagaagcattttcaagttaccctttgcgagaaaaattcaaaaatctaaatagactcgaaattggttgatccaatcaatagaatgatctaataagaaattctatgacacagaactcacggaccaaatgttcaccgttttcaattcgaagaacaaccccaacgtagtatcgagaaggacccttctcgtagcgattcgaacctgtacaggaatacgagggcaaccgtttatgatgatccccggccgcagcgcgaaatccgggtggtaaatattttttttt-------------------------------------------------------------------------------------------------aa
>Albizia_inundata_Wood_26530@NODE_1_length_1014_cov_272.296142
--------------------------------------------------------------------------------------------------------------------------------------------------------------------------------------------------------------------aattcataccggcaaacatgaaaatgacttaattctactgtagatgtgaaactaggaattaatattgaacctcaactacttttagatttgcatcatggcactatatttattctttatgcagtcaagcatataactagaagtaataaacatatttactttcacattgctcaaacgaaaccatgtgtcataattttcctttgaaacattgaaaggatttaaattacctcctccgcaatggtcatcagatcctccatcgttagctctatgtcaccatcattaaaaccgtcaattgaatttgcatcaatatccccgcagttaggatcttggacaatttggctcttctttgaagaactcttcagagatctgaccttagaactatcctttttcttcttgtccttttgtgtagcgttaccctcactgcttttatctagttcatttaactttcttcttctcttaactttgcattttgcattagagtatgacttcctccttgaagtttccctcttaagacctgctcctgccttcttcagtgcaatttcagcattttccgtcaagtgaggagcttcagctatagcttctttctctgaagtgcaatttttttcagcactaacagaattgcgcacaggggtggtagcggctgcaaccttcggcagcatccatgatggtaaattccgtttacttgcattctcagaggtaactctgacaatttctttgtccgaattatgattatcacacatccccatcgataaggatcagaagcattttcaagttaccctttgcgagacaaattcgaaaataaaaaaagactcgaaattggttgatccaatcaattgaatgatctaataaggaattctatgacacagaactcacgtaccaaatgatcaccgttttcaat------aacaaccccaacgtagtatcgagaaggacccttctcgtagcgattcgaacctgtacaggaatacgagggcaaccgtttatgatgatcaccggccgcagcgcgaaagccgggtggtaaat-------------------------------------------------------------------------------------------------------------
>Albizia_subdimidiata_var_minor_Gorts_341@NODE_1_length_954_cov_42.893957
---------------------------------------------------------------------------------------------------------------------------------------------------------------------------------------------------------------------------accggcaaacatgaaaatgacttaattctactgtagatgtgaaactaggaattaatattgaacctcgactacttttagatttgcatcatggcactatatatattctttatgcagtcaagcatataattagaaataataaacatatttacattcacattgctcaaacgaaaccatgtgtcataattttcctttaaaacattaaaaggatttaaattacctcctccgcaatggtcatcagatcctccatcgttagctctatgtcaccatcattaaaaccttgaactgaatttgcatcggcatc---------agggtcttggacaatttggctcttctttgaagaactcttcagagatctgaccttagaactatcctttttcttcttgtccttttgtgcagcattaccctcactgcttttatcttgttcatttaactttcttctcctcttaactttgcattctgcattagagtatgacttcctccttgaagtttccctcttaagacctgctcctgccttcttcagtgcaatttcagcattttccgtcaagtgaggagcttcaactatagtttctttctctgaattgcaatttttttcagcaccgacagaattgcgcaaaagggtggtagcggctgcaaccttcggcagcatccatgatggtaaattccgtttacttgcattctcagaggtaactccgaaaatttctttctccgaattatgattatcacacatccccatcgataaggatcagaagcattttcaagttaccctttgcgagaaaaattcgaaaagctaaaaagactcgaaattggttgatccaatcaattgaatgatttaatcaggaagtctatgacacagaactcacggaccaaacgttcaccgttttcaattcgaagaacaaccccaaagtagtctcgagaaggactctgctcatagcgattcgaagctgcacaggaacatgaggg---------------------------------------------------------------------------------------------------------------------------------------------------------------
>Albizia_subdimidiata_var_subdimidiata_Ferreira_210@NODE_1_length_1239_cov_158.935456
-----------------------------------------------------------------------------------atgtgaatcaagagaatttccatactcacctgtctctggaaattgctttactgattcacactggctatttgatgcttctctttgtttcttcttctcataatctttgacatactgcatgtagaaagaagaaattcataccggccaacatgaaaatgacttaattctactgtagatgtgaaactaggaattaatattgaacctcgactacttttagatttgcatcatggcactatatatattctttatgcaatcaagcatataattagaaataataaacatatttacattcacattgctcaaacgaaaccatgtgtcataattttcctttgaaacattaaaaggatttaaattacctcctccgcaatggtcatcagatcctccatcgttagctctatgtcaccatcattaaaaccttgaactgaatttgcatcagtatc---------agggtcttggacaatttggctcttctttgaagaactcttcagagatctgaccttagaactatcctttttcttcttgtccttttgtgcagcattaccctcactgcttttatcttgttcatttaactttcttctcctcttaactttgcattctgcattagagtatgacttcctccttgaagtttccctcttaagacctgctcctgccttcttcagtgcaatttcagcattttccgtcaagtgaggagcttcaactatagtttctttctctgaattgcaatttttttcagcaccgacagaattgcgcaaaagggtggtagcgactgcaaccttcggcagcatccatgatggtaaattccgtttacttgcattctcagaggtaactccgacaatttctttctccgaattatgattatcacacatccccatcgataaggatcagaagcattttcaagttaccctttgcgagaaaaattcgaaaagctaaaaaggctcgaaattggttgatccaatcaattgaatgatttaatcaggaagtctatgacacagaactcacggaccaaacgttcaccgttttcaattcgaagaacaaccccaaagtagtatcgagaaggactctgctcatagcgattcgaagctgcacaggaacatgagggcaacggtttatgatgatcaatggccgcagcgcgaaagccgggtggtaaatatttgcttgg---aaaattacattaagagaaaaaata----------------aaaaaaaaatgtctcaagaaatt-------caaaataccaaaaagtaatcataaaa
>Albizia_tomentosa_Hughes_648@NODE_1_length_1384_cov_97.888294
gtgggaaccaattcaccggttttatttgaagtggaactgtatagaccatccctttcaggagtaaacgatcttttcctctcacaatgtgaatcaagagaatttccatattcacctgtctttggaaattgctttactgattcacactggctatttgatgcttctctttgtttcttcttctcataatctttgacatactgcaggtagaaagaagaaattcataccggcaaacatg-aaatgacttaattctactgaagatgtgaaactatgaattaatattgaatttcaactacttttagatttgcatcatggcactatatatattttttatgccgtcaggcatataattagaaataataaacatatttacattcacattgctcaaacgaaaccatgtgtcataattttcctttgaaacattataagaatttaaattacctcctccgcaatggtcatcagatcctcaatcgttagctctatgtcaccatcattaaaaccttgaactgaatttgcatcaatatccccacagttagggtcttggacaatttggctcttctttaaagaactcttcaaagatctgaccttagaagtatcctttttcttcttgtccttttgtgtagcattaccgtccctgcttgcatcctgttcatttaactttcttcttctcttaactttgcgttcggtattagagtatgacttcctccttgaagtttccctcttaagacctgttcctgcattcttcagtgcaattgcagcattttctgtcaagtgaggagcttcagctacagcttctttctctgaagtgcagtttttttcagcaccgacagaattttgcacaagggtggtagcggatgcaacctttggcagcatccatgatggtaaattccgtttacttgcattctcagaggtaactctgacaatttctttctccgagttatgattatcacacatccccatcgataaggatcagaagcattttcaagttaccctttgcgagaaaaattcgaaaatctaaaaagactcgaaattggttgatccaatcaattgaatgatctaataagaaattctatgacacagaactcacggactaaatgttcaccgttttcaattcgaaggacaaccccgacgtagtttcgagaaggacccttctcgtagc--ttcgaacccgtacaggaatacgta---------ttatgatgatccccggccgcagtgcgaaagccgggtgttaaatatttgttttttttaaccac------------gatatgattaaattttaattttaataaaaagtgtttaaaaataggga-----aaaaattccagaaatacacatata-c
>Balizia_elegans_Iganci_870@NODE_1_length_1283_cov_110.780265
-----------------------------------------------------------------------------------------------------------------------------------tactgattcacactggctatttgatgcttctctttgtttcttcttctcataatctttgacatactgcaggtagaaaggagaaattcataccggcaaacatgaaaatgacttaattctactgtagatgtgaaactaggaattaatattgaacctcaactacttttagatttgcatcatggcactatatatgttctttatgcagtcaagcatataattagaaataataaacatatttacattaacattgctcaaacgaaaccatgtgtcataattttcctttgaaacatcataagaatttaaattacctcctccgcaatagtcatcagatcctcaatcgttagctctatgtcaccatcagtaaaaccttgaactgaatttgcatcaatatccccacagttagggtcttggacaatttggctcttctttaaagaactcttcagagatctgaccttagaactatcctttttcttcttgtccttttgtgtagcattaccgtcactgcttgcatcctgttcatttaactttcttcttctcttaactttgcattctgtattagagtatgacttcctccttgaagtttccctcttaagacctgctcctgccttcttcagtgcaatttcagcattttccgtcaagtgaggagcttcagctatagcttctttctctgaagtgcaatttttttcagcaacgacagaattgcgcgcaggggtgctagcggctgcaaccttcggcagcatccatgatggtaaattccgtttacttgcattctcagagacaactctgacaatttctttctccgaattatgattatcacacatccccatcgataaggatcagaagcattttcaagttaccctttgcgagaaaaattcgaaaagctaaaaagactcgaaattggttgatccaatcaattgaataatctaatcaggaattctatcacacagaactcacggaccaaatgttcaccgttttcagttcgaagaacaaccccagcgtagtatcgagaaggacccttctcatagcgattcgaagctgtccaggaacacgagggcaacggtttatgatgatccccagccgcagcgcgaaagccgggaggtaaatatttgttttgtttaaccgcgcaatatgcgaagatatgattaaattttaattttaataaaaagtgttaaaaaataataattagaaaaaatatttaaaatatgacttta--
>Balizia_leucocalyx_Aguilar_1939@NODE_1_length_1395_cov_104.146434
gtgggaaccaattcaccggttttatttgaagtggaactgtatagaccatccctttcaggagtagacgatcttttcctctcacaatgtgaatcaagagaatttccatattcacctgtctttggaaattgctttactgattcacacgggctatttgatgcttctctttgtttcttcttctcataatctttgacatactgcaggtagaaaggagaaattcataccagcaaacatgaaaatgacttaattctactgtagatgtgaaactaggaattaatattgaacctcaactacttttagatttgcatcatggcactatatatattctttatgcagtcaagcatataattagaaataataaacatatttacattcacattgcccaaacgaaaccatgtgtcataattttcctttgaaacatcataagaatttaaattacctcctctgcaatggtcatcagatcctcaatcgttagctctatgtcaccatcagtaaaaccttgaactgaatttgcatcaatatccccacagttagggtcttggacaatttggctcttctttaaagaactcttcagagatctgaccttagaactatcctttttcttcttgtccttttgtgtagcattaccgtcactgcttgcatcctgttcatttaactttcttcttctcttaactttgcatactgaattagagtatgacttcctccttgaagtttccctcttaagacctgctcctgccttcttcagtgcaatttcagcattttccgtcaagtgaggagcttcagctatagcttctttctctgaagtgcaatttttctcagcaccgacggaattgcgcacaggggtggtagccgctgcaaccttcggcagcatccatgatggtaaattccgtttacttgcattctcagaggtaactctgacaatttctttctccgaattatgattatcacacatccccatcgataaagatcagaagcattttcaagttgccctttgcgagaaaaattcgaaaagctaaaaagactcgaaataggttgattcaatcaattgaatgatctaatcaggaattctatcacacagaactcacggatcaaatgttcaccgttttcagttcgaagaacagccgcaacgtattatcgagaaggacccttctcatagcgattcggagctgtagaggaaaacgagggcaacggtttatgatgatcaccggccgcagcgcgaaagccgggtggtatatatttgttttgtttaaccgcgcaatatgcgaagatatgattaaattttaattttaataaaaagtgtttaaaaata----------------------------------a
>Balizia_spnov_Morim_577@NODE_1_length_836_cov_492.654289
---------------------------------------------------------ggagtagacgatcttttcctctcacaatgtgaatcaacagaatttccatattcacctgtatttggaaattgctttactgattcacactggctatttgatgcttctctttgtttcttcttctcataatctttgacatactgcaggtagaaaggagaaattcataccggcaaacatgaaaatgacttaattctactgtagatgtgaaactaggaattaatattgaacctcaactacttttagatttgcatcatggcactatatatattctttatgcagtcaagcatataattagaaataataaacatatttacattcacattgctcaaacgaaaccatgtgtcataattttcctttgaaacatcataagaatttaaattacctcctccgcaatggtcatcagatcctcaatcgttagctctatgtcaccatcagtaaaaccttgaactgaatttgcatcaatatccccacagttagggtcttggacaatttggctcttctttaaacaactcttcagagatctgaccttagaactatcctttttcttcttgtccttgtgtgtagcattaccgtcactgcttgcatcctgttcatttaactttcttcttctcttaactttgcattctgaattagagtataacttcctccttgaagtttcccgcttaagacctgctcctgccttcttcagtgcaatttcagcattttccgtcaagtgaggagcttcagctatagcttctttctctgaagtgcaatttttttcagcaacgacagaattgcgcacaggggtgctagcggctgcaaccttcggcagcatccatgatggtaaattccgtttactt----------------------------------------------------------------------------------------------------------------------------------------------------------------------------------------------------------------------------------------------------------------------------------------------------------------------------------------------------------------------------------------------------------------------------------------------------------------
>Calliandra_bella_LPQ15696@NODE_2_length_1071_cov_83.478873
--------------------------------------------------------------------------------------------------------------------------------------------------------------------------------------------------------------------------------------taagcatgacttctgtctactatagctgtgaaactaggaacaaatattgaatcccaaccacttttagatttttatcatggcac----tatattctttatccagtcaagcatatattgagaaataataaacatatttacattcacattactcaaacgaaaccatgtatcataatttccctatgaaatcttagaagaattaaaattacctcctccgcaatgatcatcagatcctcaaccgttagctcta---catcatcatcaagaacttgaattgaatttgaatcaatgccaccacagttagggtcttcgacaatttggcttttctttgaagaactctccagagatctgaccttagaagtatcctttttcttcttgcccttttgtgtagcattaccatcactggttgcatcctgttc---------------------aactttgcattctgc---agaggatgacttcctcctagaattttctttcttaggaccagatactgctttcttcagtgcaatttcggcattttccgtcaactcgggatctttagcaatagcttctgttactgaagagcaaatttttttagcactgacagaatcgctcacaggggtggtagcggctgcatccttcagcagcatccatgatggtaaattccgttt-----cattctcaaaggtgactctgacaatttctttctccgaattattattattacacatccccatcgataaggatcagaagcatttttcagttaccctctgcgag-aaaattcgaaaagctaataagactcgaaattgattaacccaatcaatagaacgatgtaaacaggaattataccacacagaactcacggatcaaatgttcacagatttcagttcgacgaagaacccaaacgtagtatcgagaaggacccttctcatagcgattcgaagctgcgcaagaactcgagggcaacagtttatgatgatcaccggccaccgcggggcgcccg---ggtaaatatttgttttgtttaacagcgcacaatacgaagctccgataaa-----aatttaaacaaaaaatgtttaaaaataatatta---aattat------------------at
>Cathormion_obliquifoliolatum_Wieringa_6519@NODE_1_length_1210_cov_289.819048
-----------------------------------------------------------------------------------------------------------------------------ttgctttactgattcacactggctatttgatgcttctctttgtttcttcttctcataatctttgacatactgcaggtagaaaggagaaattcataccggcaaacatgaaaatgacttaattctactgtagatgtgaaactaggaactaatattgaacctcaactacttttagatttgcatcatggcactatatatattctttatgcagtcaagcatataattagaaataataaacatatttacattcacattgctcaaacgaaaccatgtgtcataattttcctttgaaacatcataagaatttaaattacctcctccgcaatggtcatcagatcctcaatcgttagctctatgtcaccatcagtaaaaccttgaactgaatttgcatcaatatccccacagttagggtcttggacaatttggctcttctttaaagaactcttcagagatctgaccttagaactatcctttttcttcttgtccttgtgtgtagcattaccgtcactgcttgcatcctgttcatttaactttcttcttctcttaactttgcattctgaattagagtataacttcctccttgaagtttccctcttaagacctgctcctgccttcttcagtgcaatttcagcattttccgtcaagtgaggagcttcagctatagcttctttctctgaagtgcaatttgtttcagcaacgacagaattgcgcacaggggtgctagcggctgcaaccttcggcagcatccatgatggtaaattccgtttacttggattctcagaggcaactctgacaatttctttctccgaattatgattatcacacatccccatcgataaggatcagaagcattttcaagttaccctttgcgagaaaaattcgaaaagctaaaaagactcgaaattggttgatccaatcaattgaatgatctaatcaggaattctatcacacagaacttacggaccaaatgttcaccattttcagttcgaagaacaaccccaacgtagtatcgagaaggacccttctcatagcgattcgaagctgtccaggaacacgagcgcaacggtttatgatgatccccagccgcagcgcgaaagccgggaggtaaatatttgttttgtttaaccgcgcaatatgcgaagatatgattaaattttaattttaataaaaagtgtttaaaaataataatcaga--------------------------
>Cathormion_rhombifolium_Deighton_3618@NODE_1_length_1351_cov_85.027473
gtgggaaccaattcaccagttttattagaagtggaactgtatagaccatccctttcaggagtagatgatcttttcctgtcacaatgtgaatcaagagaatttccatattcacctgcatttggaaattgctttactgattcacactggctatttgatgcttctctttgtttcttcttctcataatctttgacatactgcaggtagaaaggagaaattcataccggcaaacatgaaaatgacttaattctactgtagatgtgaaactaggaattaatattgaacctcaactacttttagatttgcatcatggcactatatatattctttatgcagtcaagcatataattagaaataataaacatatttacattcacattgctcaaacgaaaccatgtgtcataagtttcctttgaaacatcataagaatttaaattacctcctccgcaatggtcatcagatcctcaatcgttagctctatgtcaccatcagtaaaaccttgaactgaatttgcatcaatatccccaaagttagggtcttggacaatttggctcttctttaaagaactcttcagagatctgaacttagaactatcctttttcttcttgtccttgtgtgtcgcattaccgtcactacttgcatcctgttcatttaactttcttcttctcttaactttgcattctgaattagagtataacttcctccttgaagtttccctcttaagacctgctcctgccttcttcagtgcaatttcagcattttccgtcaagtgaggagcttcagctatagcttcgttctctgaagtgcaatttttttcagcaacgacagaatttcgcacaggggtgctagcggctgcaaccttcggcagcatccatgatggtaaattccgtttacttgcattctcagaggcaactctgacaatttctttctccgaattatgattatcacgcatccccatcgataaggatcagaagcattttcaagttaccctttgcgagaaaaattcgaaaagctaaaaagactcgaaattggttgatccaatcaattgaatgatctaatcaggaattctatcacacagaacttacggaccaaatgttcaccgttttcagttcgtagaacaaccccaacgtagtatcgagaaggacccttctcatagcgattcgaagctgtccaggaacacgagggcaacggttcatgatgatccccagccgcagcgcgaaagccggttggtaaatatttgttttgttcaaccgcgcaatatgcgaagatacgattaaattttaattttaataaaaagtgtttaaaaataataatcaga-------------------------a
>Enterolobium_cyclocarpum_MWC9020@NODE_1_length_1482_cov_239.613523
gtgggaactaattcaccagttttattcgaagtggaactgtatagaccatccctttcaggagtagacgaacttttcctctcacaatgtgaatcaagagaatttccgtattcaccagtctttggaaattgctttactgattcacactggctatttgatgcttctttttctttcttcttctcataatctttgacatactgcaggtagaaataagaaattcataccagaaaacatgacaatgacttaattctactgtagatgtgaaactagacattaatattgaacctcaactacttttggatttgcatcatggcactatatatgttctttatgcggtcaagcatataattagaaataataaacatatttacattcacattgctcaaacgaaaccatgtctcataattttcctttgaaatattataggaatttaaattacctcctccgcaattgtcatcagatcctcaatcgttagttcaatatcaccatcattaaaaccttgaactgaa---gcatcaatatccccacagttagggtcttggacaatttggctcttctttaaagaactcttcagagatctgaccttagaactatcctttttcttcttgtccttttgtgcagcattaccgtcactgcttgcatcctgttcatttaactttcttcttctcttaactttgcattctgcattagagtatgacttcctccttgaagtttccctcttaggacctgctcctgccttctttagtgcaatttcagcattttccgtcaagtgaggagcttcagctatagcttctttccctgaagtgcaaattttttcagcaccgacagaattgcgcacaggggtggtagcggctgcaaccttcggcagcatccatgatggtaaattccgtttacttgcattctcagaggtaactctgacaatttctttctccgaattatgattatcactcattcccatcgataaggttcagaagcattttcaagttaccctttgcgagaaaaattcgaaaagctaaaaagactcgaaattggttgatccaatcaattgaatgatctaatgaggaattctatcacacagaactcacggaccaaatgttcaccgatttcagttcgaagaacaaccccaacgtagtatcgagaaggacccttctcatggctattcgaagctgtacaggaacacgagggcaacggtttctgatgatcac--------------agccgggggggtaaatatttgttttgtttaaccgc------------gatatgattacattttaattttaataaaaagtttttaaaaataataatcagaaaaaatatttaaaatatgaatttaga
>Hydrochorea_corymbosa1_Bonadeu_655@NODE_1_length_908_cov_322.893318
------------------------------------------------------------------------------------------------------------------------------------------------------------------------------------------------------------------------------------------------------------------------------------------------------------------------------------------------------------gaaataataaacatatttacattcacattgctcaaacgaaaccatgtgtcataattttcctttgaaacatcataagaatttaaattacctcctccgcaatggtcatcagatcctcaatcgttagctctatgtcaccatcagtaaaaccttgaactgaatttgcatcaatatccccacagttagggtcttggacaatttggctcttctttaaagaactcttcagagatctgaccttagaactatcctttttcttcttgtccttgtgtgtagcattaccgtcactgcttgcatcctgttcatgtaactttcttcttctcttaactttgcattctgaataagagtataacttcctccttgaagtttccctcttaagacctgctcctgccttcttcagtgcaatttcaacattttccgtcaagtggggagcttcagctatagcttctttctctgaagtgcaatttttttcagcaacgacggaattgcgcacaggggtggtcgccgctgcaaccttcggcagcatccatgatggtaaattccgtttacttgcattctcagaggtaactctgacaatttctttctccgaattatgattatcacacatccccatcgataaggatcagaagcatttccaagttaccctttgcgagaaaaattcgaaaagctaaaaagactcgaaattggttgatccaatcaattgaatgatctaatcaggaattctatcacacagaacttacggaccaaatgttcaccgttttcagttcgaagaacaaccccaacgtagtatcgagaaggacccttctcatagcgattcgaagctgtccaggaacacgagggcaacggtttatgataatc-ccagccgcagcgcgaaagccgggaggtaaatatttgttttgtttaaccgcgcaata------------------------------------------------------------------------------------
>Hydrochorea_corymbosa2_Iganci_862@NODE_2_length_554_cov_295.044088
----------------------------------------------------------------------------------------------gagtatttccatattcacctgtatttggaaattgctttactgattcacactggctatttgatgcttctctttgtttcttcttctcataatctttgacatactgcaggtagaaaggagaaattcataccggcaaacatgaaaatgacttaattctactgtagatgtgaaactaggaattaatattgaacctcaactacttttagatttgcatcatggcactatatatattctttatgcagtcaagcatataattagaaataataaacatatttacattcacattgctcaaacgaaaccatgtgtcataattttcctttgaaacatcataagaatttaaattacctcctccgcaatggtcatcagatcctcaatcgttagctctatgtcaccatcagtaaaaccttgaactgaatttgcatcaatatccccacagttagggtcttggacaatttggctcttctttaaagaactcttcagagatctgaccttagaactatcctttttcttcttgtccttgtgtgtagcattaccgtcactgcttgcatcctgttcat---------------------------------------------------------------------------------------------------------------------------------------------------------------------------------------------------------------------------------------------------------------------------------------------------------------------------------------------------------------------------------------------------------------------------------------------------------------------------------------------------------------------------------------------------------------------------------------------------------------------------------------------------------------------------------------------------------------------
>Hydrochorea_gonggrijpii_Tillett_45696@NODE_1_length_1088_cov_148.996044
-----------------------------------------------------------------------------------------------------------------------------------------------ccggctatttgatgcttctccttgtttcttcttctcataatctttgacatactgcaggtagaaaggagaaattcataccggcaaacatgaaaatgacttaattttactgtagatgtgaaactaggaattaatattgaacctcaactacttttagatttgcatcatggcactatatatattctttatgcagtcaagcatataattagaaataataaacatatttacattcacattgctcaaacgaaaccatgtgttacaattttcctttgaaacatcataagaatttaaattacctcctccgcaatggtcatcagatcctcaatcgttagctctatgtcaccatcagtaaaaccttgatctgaatttgcatcaatatccccaaagttagggtcttggacaatttggctcttctttaaagaactcttcagagatctgaccttagaactatcctttttcttcttgtccttgtgtgtagcattaccgtcactgcttgcatcctgttcatttaactttcttcttctcttaactttgcattctgaattagagtataacttcctccttgaagtttcccccttaagacctgctcctgccttcttcagtgcaatttcagcattttccgtcaagtgaggagcttcagctatagcttcgttctctgaagtgcaatttttttcagcaacgacagaattgcgcacaggggtgctagcggctgcaaccttcggcagcatccatgatggtaaattccgtttacttgtattctcagaggcaactctgacaatttctttctccgaattatgattatcacacatccccatcgataaggatcagaagcattttcaagttatcctttgcgagaaaaattcgaaaagctaaaaagactcgaaattggttgatccaatcaattgaatgatctaatcaggaattctatcacacagaacttacggaccaaatgttcaccgttttcagttcgaagaacaaccccaacgtagtatcgagaaggacccttctcacagcgattcgaagctgtccaggaacacgagggcaacggtttatgatgatccccagccgcagcgcgaaagccgggtggtaga--------------------------------------------------------------------------------------------------------------
>Jupunba_abbottii_Zanoni_21220@NODE_1_length_1288_cov_122.766309
---------------------------------------tatagaccatccctttcaggagtagacgatcttttcctctcacaatgtgaatcaagagaatttccatattcacctgtctttggaaattgctttactgattcacactggctatttgatgcttctctttgtttcttcttctcataatctttgacatactgcaggtagaaagaagaaattcataccggcaaacatgaaaatgacttaattctactgtatatgtgaaactaggaattaatattgaacctcaactactttttgatttgcatcatggcactatatatattctttacgcagtcaagcatataattggaaataataaacatatttacattcacagtgctcaaacgaaaccatgtgtcataattttcttttgaaacattataagaatttaaattacctcctccgcaatggtcatcagatcctcaatcgttagctctacgtcaccatcattgaaacattgaactgaatttgcatcaatatccccacagttagggtcttggacaatttggctcttctttaaagaactcttcagagatctgaccttagaactatcccttttcttcttgtccttttgtgtagcattaccgtcactgcttgcatccggttcatttaactttcttcttctcttaactttgcattctgtattagagtatgacttcctccttgaagtttccctcttaagacctgctcctgccttcttcagtgcaatttcagcattttccgtcgagtgaggagcttcagctatagcatctttctctgaagtgcaatttttttcagcaccgacagaattgctcacgggggtggtagcggctgcaaccttcggcagcatccatgatggtaaattccgtttacttgcattctcagaggtaactctgacaatttctttctccgaattatgattatcacacatccccatcgataagaatcagaagcattttcaagttaccctttgcgagaaaaattcgaaaagctaaaaagactcgaaattggttgatccaatcaattgaatgatctaatcaggaattctatcacacagaactcacggaccaaatgttcaccgttttcagttcgaagaacaacccccacgtagtatcgagaaggacccttctcatagcgattcgaagctgtaaaggaacacgagggcaacggtttatgatgatcaccggccgcagcgcgaaagccg--------------gttttgtttaaccgcgcaatatgcgaagatatgattaaattttaattttaataagaagtgtttaaaaataataatcaga-------------------------a
>Jupunba_barbouriana_Iganci_847@NODE_2_length_550_cov_141.340381
---------------------------------------------------------------------------------------------------------------------------------------------------------------------------------------------------------------------------accggcaaacatgaaaatgacttaattctactgtagatgtgaaactaggaattaatattgaacctcaactacttttatatttgcatcatggcactatatatattctttatgcagtcaagcatataattagaaataataaacatatttacattcacattgctcaaacgaaaccatgtgtcataattttcctttgaaacagcataagaatttaaattacctcctccgcaatggtcatcagatcctcaatcgttagctctatgtcaccatcagtaaaaccttgaactgaatttgcatcaatatccccacagttagggtcttggacaatttggctcttctttaaagaactcttcagagatctgaccttagaactatcctttttctttttgtccctttgtgtagcattaccgtcactgcttgcatcctgttcatttaactttcttcttctcttaactttgcattctgcattagagtacgacttcctccttgaagtttccctcttaagacctgctcctgccttcttcagtgcaatttcagcattttccgtcaagtg--------------------------------------------------------------------------------------------------------------------------------------------------------------------------------------------------------------------------------------------------------------------------------------------------------------------------------------------------------------------------------------------------------------------------------------------------------------------------------------------------------------------------------------------------------------------------------------------
>Jupunba_barbouriana_Iganci_847@NODE_3_length_508_cov_10.183295
gtgggaaccaattcaccggttttatttgaagtggaactgtatagaccatccctttcaggagtagacgatcttttcctctcacaatgtgaatcgagagaatttccatattcacctgtctttggaaattgctttactgattcacactggctagttgatgcttctctttgtttcttcttctcataatcgttgacatactgcaggtagaaagaagaaattcataccggcaaacatgaaaatgacttaattctactgtagatgtgaaactaggaattaatattgaacctcaactacttt-------------------------------------------------------------------------------------------------------------------------------------------------------------------------------------ta------------------------------------------------------------------------------------------------------------------------------------------------------------------------------------------------------------------------------------------------------------------------------------------------------------------------------------------------------------------------------------------------------------------------------------------------------------------------------------------------------------------------------------------------------------------------------------------------------------------------------------------------------------------------------------------------------------------------------------------------------------------------------------------------------------------------------------------------------------------------------------------------
>Jupunba_brachystachya_Lima_7438@NODE_1_length_1685_cov_125.055348
gtgggaaccaattcaccggttttatttgaagtggaactgtatagaccatccctttcaggagtagacgatcttttcctctcacaatgtgaatcaagagaatttccatattcacctgtctttggaaattgctttactgattcacacgggctatttgatgcttctctttgtttcttcttctcataatctttgacatactgcaggtagaaaggagaaattcataccggcaaacgtgaaaatgacttaactctactgtagaagtgaaaataggaatgaatattgaacctcaactacttttagatttgcatcatggcactatatatattctttatgcagtcaagcatataattagaaataataaacatatttacattcacattgctcaaacgaaaccatgtgtcataattttcctttgaaacatcataagaatttaaattacctcctccgcaatggtcatcagatcctcaatcgttagctctatgtcaccatcagtaaaaccttgaactgaatttgcatcaatatccccacagttagggtcttggacaatttggctcttctttaaagaactcttcagagatctgaccttagaactatcctttttcttcttgtacctttgtgtagcattaccgtcactgtttgcatcctgttcatttaactttcttcttctcttaactttgcattctgcattagagtaggacttcctccttgaagtttccctcttaagacctgctcctgccttcttcagtgcagtttcagcattttccgtcaagtgaggagcttcagctatagcttctttctctgaagtgcaatttttttcagcaacgacagaattgcgcacaggggtgctagcggctgcaaccttcggcagcatccatgatggtaaattccgtttacttgcattctcagagacaactctgacaatttctttctccgaattatgattatcacacatccccatcgataaggatcagaagcattttcaagttaccctttgcgagaaaaattcgaaaagctaaaaagactcgaaattggttgatccaatcaattgaatgatctaatcaggaattctatcacacagaactcacggaccaaatgttcaccgttttcagttcgaagaacaacccccacgtagtatcgagaaggacccttctcatagcgatttgaagctgtaaaggaacacgagggcaacgatttatgatgatcaccggccgcagcgcgaaagccg--------------gttttgcttaaccgcgcaatatgcgaagatatgattaaattttaattttaataaaaagtgtttaaaaataataatcagaaaaaatatttaaaatatgactttagg
>Jupunba_cochleata_Bonadeu_673@NODE_1_length_1511_cov_103.928173
------------------------------------------------------tcaggagtagacgatcttttcctctcacaatgtgaatcaagagaatttccatattcacctgtctttggaaattgctttactgattcacactggctatttgatgcttctctttgtttcttcttctcataatctttgacgtactgcaggtagaaaggagaaattcataccggcaaacatgaaaatgacttaattctactgtagatgtgaaactaggaattaatattgaacatcaactacttctagatttgcatcatggcactatatatattctttacgcagtcaagcatataattggaaataataaacatatttacattcacattgctcaaacgaaaccatgtgtcataattttcctttgaaacattataagaatttaaattacctcctccgcaatggtcatcagatcctcaatcgtcagctctatgtcaccatcagtaaaaccttgaactgaatttgcatcaatatccccacagttagggtcttggacaatttggcgcttctttaaagaactcttcagagatctgaccttagaactatcctttttcttcttgtccctttgtgtagcattaccgtcactgcttgcatcctgttcatttaactttcttcttctcttaactttgcattctgcattagagtatgacttcctccttgaagtttccctcttaagacctgctcctgccttcttcagtgcaatttcagcattttccgtcaagtgaggagcttcagctacagcttctttctctgaagtgcaatttttcccagcaccgacggaattgcgcacaggggtggtagcggctgcaaccttcggcagcatccatgatggtaaattccgtttacttgcattctcagagacaactctgacaatttctttctccgaattatgattatcacacatccccatcgacaaggatcagaagcattttcaagttaccctttgcgagaaaaattcgaaaagctcaaaagactcgaaattggttgatccaatcaattgaatgatctaatcaggaattctatcacacaggactcaacgatcaaatgttcaccgttttcagttcgaagaacaaccgcaacgaagtatcgagaaggacccctttcatagcgattccaagctgtaaaggaacacgagggcaacggtttatgatgatcaccggccgcagcgtgaaagccgggtggtatatatttgttttgtttaaccgcgcaatatgcgaagatatgattaaattttaattttaataaaaagtgtttaaaaataataatcagaaaagatctggaccatctaattttatc
>Jupunba_commutata_Maguire_46145@NODE_1_length_1342_cov_155.749407
-----aaccaattcaccggttttatttgaagtggaactgtatagaccatccctctcaggagtagacgatcttttcctctcacaatgtgaatcaagagaatttccatattcacctgcctttggaaattgctttactgattcacattggctatttgatgcttctctttgtttcttcttctcataatctttgacgtactacaggtagaaagaagaaattcataccggcaaacatgaaaatgacttaattctactgtagatgtgaaactaggaattaatattgaacctcaactacttttagatttgcatcatggcactatatatattctttacgcagtcaagcatataattggaaataataaacatattcacattcacattgctcaaacgaaaccatgtgtcataattttcctttgaaacatcataagaatttaaattacctcctccgcaatggtcatcagatcctcaatcgttagctctatgtcaccatcagtaaaaccttgaactgaatttgcatcaatatccctacagttagggtcttggacaatttggctcttctttaaagaactcttcagagatctgaccttagaactatcctttttcttcttgtccttttgtgtagcagtaccgtcactgcttgcatcctgttcatctaactttcttcttctcttaactttgcattctgaattagagtatgacttcctccttgaagtttccctcttaagacctgctcctgccttcttcagtgcaatttcagcattttccgtcaagtgaggagcttcagctatagcttctttctctgaagtgcaatttttttcagcaacgacagaattgcgcacaggggtgctagcggctgcaaccttcggcagcatccatgatggtaaattccgtttacttgcattctcagagacaactctgacaatttctttctccgaattatgattatcacacatccccatcgataaggatcagaagcattttcaagttaccctttgcgagaaaaattcgaaaagctaaaaagactcgaaattggttgatccaatcaattgaatgatctaatcaggaattctatcacacagaactcacggatcaaatgttccccgttttcagttcgaagaacaaccccaacgtagtatcgagaaggacccttcccatagcgattcgaagctgtacatgaacacgagggcaacggtttatgatgatccccagccgcagcgcgaaagccggggggtaaatatttgttttgtttaaccgcgcaatatgcgaagatatgattaaattttaattttaataaaaagtgtttaaaaataataatcaga-------------------------a
>Jupunba_filamentosa_Lima_7487@NODE_1_length_1549_cov_129.878397
gtgggaaccaattcaccggttttatttgaagtggaactgtatagaccatccctttcaggagtagacgatcttttcctctcacaatgtgaatcaagagaatttccatattcacctgtctctggaaattgctttacagattcactcgggctatttgatgcttttctttgtttcttcttctcataatctttgacatactgcaggtagaaaggagaaattcataccggcaaacatgaaaatgacttaattctactgtagatgtgaaactaggaattaatattgaacctcaactacttttagatttgcatcatggcactatatatattctttatgcagtcaagcatataattagaaataataaacatatttacattcacattgctcaaacgaaaccatgtgtcataattttcctttgaaacatcataagaatttaaattacctcctgcgcaatggtcatcagatcctcaatcgttagctctatgtcaccatcagtaaaaccttgaactgaatttgcatcaatatccccacagttagggtcttggacaatttggcttttctttaaagaactcttcagagatctgaccttagaactatcctttttcttcttgtccttttgtgtagcattaccgtcactgcttgcatcctgttcatttaactttcttcttctcttaactttgcattctgcattagagtatgacttcctccttgaagtttccctcttaagacctgctcctgccttcttcagtgcaatttcagcattttccgtcaagtgaggagcttcagctatagcttctttctctgaagtgcaatttttttcagcaacgacagaattgcgcacaggggtgctagcggctgcaaccttcggcagcatccatgatggtaaattccgtttacttgcattctcagagacaactctgacaatttctttctccgaattatgattatcacacatccccatcgataaggatcagaagcattttcaagttaccctttgcgagaaaaattcgaaaagctaaaaagactcgaaattggttgatccaatcaattgaatgatctaatcaggaattctatcacacagaactcacggaccaaatgttcaccgttttcagttcgaagaacaacccccacgtagtatcgagaaggacccttctcattgcgatttgaagctgtaaaggaacacgagggcaacggttgatgatgatccccagccgcagcgcgaaagccgggtggtaaatatttgttttgtttaaccgcgcaatatgcgaagatatgattaaattttaattttaataaaaagtgtttaaaaataataatcagaaaaaatatttaaaatatgactttaat
>Jupunba_limae_Iganci_261@NODE_1_length_1771_cov_113.144628
gtgggaaccaattcaccggttttatttgaagtggaactgtatagaccatccctttcaggagtagacgatcttttcctctcacaatgtgaatcaagagaatttccatattcacctgtctttggaaattgctttactgattcacacgggctatttgatgcttctctttgtttcttcttctcataatctttgacatactgcaggtagaaaggagaaattcataccggcaaacgtgaaaatgacttaattctactgtagatgtgaaaataggaattaatattgaacctcaactacttttagatttgcatcatggcactatatatattctttatgcagtcaagcatataattagaaataataaacatatttacattcacattgctcaaacgaaaccatgtgtcacaattttcctttgaaacatcataagaatttaaattacctcctctgcaatggtcatcagatcctcaatcgttagctctatgtcaccatcagtaaaaccttgaactgaatttgcatcaatatccccacagttagggtcttggacaatttggctcttctttaaagaactcttcagagatctgacctcagaactaacctttttcttcttgtacctttgtgtagcattaccgtcactgcttgcatcctgttcatttaactttcttcttctcttaactttgcattctgcattagagtatgacttcctccttgaagtttccctcttaagacctgctcctgccttcttcagtgcaatttcagcattttccgtcaagtgaggagcttcagctatagcttctttctctgaagtgcaatttttttcagcaacgacagaattgcgcacaggggtgctagcggctgcaaccttcggcagcatccatgatggtaaattccgtttacttgcattctcagagacaactctgacaatttctttctccgaattatgattatcacacatccccatcgataaggatcagaagcattttcaagttaccctttgcgagaaaaattcgaaaagctaaaaagactcgaaattggttgatccaatcaattgaatgatctaatcaggaattctatcacacagaactcacggaccaaatgttcaccgttttcagttcgaagaacaacccccacgtagtatcgagaaggacccttctcatagcgatttgaagctgtaaaggaacacgagggcaacggtttatgatgatcaccggccgcagcacgaaagccg--------------gtttggtttaaccgcgcaatatgcgaagatatgattaaattttaattttaataaaaagtgtttaaaaataataatcagaaaaaatatttaaaatatgacttta--
>Jupunba_longipedunculata_Cardona_2682@NODE_1_length_1265_cov_122.931818
------------------------------------ctgtatagaccatccctttcaggagtagacgatcttttcctctcacaatgtgaatcaagagaatttccatattcacctgtctttggaaattgctttactgattcacactggctatttgatgcttctctttgtttcttcttctcataatctttgacatactgcaggtagaaagaagaaattcataccggcaaacatgaaaatgacttaattctactgtagatgtgaaactaggaattaatattgaacctcaactacttttagatttgcatcatggcaccatatatattctttacgcagtcaagcatataattggaaataacaaacatatttacattcacattgctcaaacgaaaccatgtgtcataattttcctctgaaacattataagaacttaaattacctcctccgcaatggtcatcagatcctcaattgttagctctatgtcaccatcattaaaaccttgaactgaatttgcatcaatatccccacagttagggtcttggacaatttggctcttctttaaagaactcttcagagatctgaccttagaactatcctttttcttcttgtccttttgtgtagcattaccgtcactgcttggatcctgttcatttaactttcttcttctcttaactttgcattctgaattagagtatgacttcctccttgaagtttccctcttaagacctgctcctgccttcttcagtgcaatttcagcattttccgtcaagtgaggagcttcagctatagcttctttctctgaagtgcaatttttttcagccccgacggaattgcgcataggggtggtagcggctgcaaccttcggcagcatccatgatggtaaattccgtttacttgcattctcagaggtaacgctgacaatttctttctccgaattatgattatcacacatccccatcgataaggatcagaagcattttcaagttaccctttgtgagaaaaattcgaaaagctaaaaagactcgaaattggttgatccaatcaattgaatgatctaatcaggaattctatcacacagaactcacggatcaaatgttcaccgttttcagttcgaagaacaaccgcaacgtagtattgagaaggacccttctcatagcgattcgaagctgtaaaggaacacaagggcaacggtctatgatgatcaccggccgcagcgcgaaagccgggtggtatatatttgttttgtttaaccgcgcaatatgcgaagatatgattaaattttaattttaataaaaagcgttt----------------------------------------aa
>Jupunba_microcalyx_Iganci_855@NODE_1_length_991_cov_204.792123
-----------------------------------------------------------------------------------atgtgaatcaagagaatttccatattcacctgtctttggaaattgctttactgattcacactggctatttgatgcttttctttgtttcttcttctcataatctttgacatactgcaggtagaaagaagaaattcaaaccggaaaacatgaaaatgacttaattctactgtatatgtgaaactaggaattaatattgaacctcaactacttttagatttgcatcatggcactatatatattctttacgcagtcaagcatataattggaactaataaacatatttacattcacattgctcaaacgaaaccatgtgtcataattttcctttgaaacattataagaatttaaattacctcctccgcaatggtcatcagatcctcaatcgttagctctatgtcaccatcattaaaaccttgaactgaatttgcatcaatatccccacagttagggtcttggacaatttggctcttctttaaagaactcttcagagatctgaccttagaactatcctttttcttcttgtccttttgtgtagcattaccgtcactgcttgcatcctgttcatttaactttcttcttctcttaactttgcattctgcattagagtatgatttcctccttgaagtttccctcttaagacctgctcctgccttcttcagtgcaatttcagcattttccgtcaagtgaggagcttcagctatagcttctttctctgaagtgcaatttttttcagcaacgacagaattgcgcacaggggtgctagcggctgcaaccttcggcagcatccatgatggtaaattccgtttacttgcattctcagagacaactctgacaatttctttctccgaattatgattatcacacatccccatcgataaggatcagaagcattttcaagttaccctttgcgagaaaaattcgaaaagctaaaaagactcgaaattggttgatccaatcaattgaatgatctaatcaggaattctatcacaca---------------------------------------------------------------------------------------------------------------------------------------------------------------------------------------------------------------------------------------------------------------------------
>Jupunba_microcalyx_Iganci_855@NODE_2_length_721_cov_128.223602
-----------------------------------------------------------------------------------atgtgaatcaagagaatttccatattcacctgtctttggaaattgctttactgattcacactggctatttgatgcttctctttgtttcttcttctcataatctttgacatactgcaggtagaaagaagaaattcaaaccggcaaacatgaaaatgacttaattctactgtatatgtgaaactaggaattaaaattgaacctcaactacttttagatttgcatcatggcactatatatattctttacgcagtcaagcatataattggaaataataaacatctttacattcgcagtgctcaaacgaaaccatgtgtcataattttcctttgaaacattataagaatttaaattacctcccccgcaatggtcatcagatcctcaatcgttagctctatgtcaccaccattaaaaccttgaactgaatttgcatcaatatgcccacagttagggtcttggacaatttggctcttctttaaagaactcttcagagatcggaccttagaactatcctttttcttcttgtccttttgtgtagcattaccgtcactgcttgcattctgttcatttaactttcttcttctcttaattttgcattctgtattagagtatgacttcctccttgaagtttccctcttaagacctgttcctgccttcttcagtgcaatttcagcattttccgtcaagtgaggagcttcagctatagcttctttctctgaagtgc---------------------------------------------------------------------------------------------------------------------------------------------------------------------------------------------------------------------------------------------------------------------------------------------------------------------------------------------------------------------------------------------------------------------------------------------------------------------------------------------------------------------------------------------------------
>Jupunba_oppositifolia_Liegier_16014@NODE_1_length_1146_cov_129.009355
-----------------------------------------------------------------------------------atgtgaatcaagagaatttccatattcacctgtctttggaaattgctttactgattcacactggctatttgatgcttctctttgtttcttcttctcataatctttgacatactgcaggtagaaagaagaaattcataccggcaaacatgaaaatgatttaattcttctgtatatgtgaaactaggaattaatattgaacctcaactactttttgatttgcatcatggcactatatatattctttacgcagtcaagcatataattggaaataataaacatatttacattcacattgctcaaacgaaaccatgtgtcataattttcttttgaaacattataagaatttaaattacctcctccgcaatggtcatcagatcctcaatcgttagctctatctcaccatcattgaaaccttgaactgaatttgcatcaatatccccacagttaggatcttggacaatttggctcttctttaaagaactcttcagagatctgtccttagaactatcctttttcttcttgtccttttgtgtagcattaccgtcactgcttgcatccggttcatttaactttcttcttctcttaactttgcattctgtattagagtatgacttcctccttgaagtttccctcttaaggcctgctcctgccttcttcagtgcaatttcagcattttccgtcgagtgagaagcttcagctatagcatctttctctgaagtgcaatttttttcagcaccgacagaattgcttacgggggtggtagcggctgcaaccttcggcagcatccatgatggtaaattccgtttacttgcattctcagaggtaactctgacaatttctttctccgaattatgattatcacacatccccatcgataagaatcagaagcatgttcaagttaccctttgcgagaaaaattcgaaaagctaaaaagactcgaaattggttgatccaatcaattgaatgatctaatcaggaattctatcacacagaactcacggaccaaatgttcaccgttttcagttcgaagaacaacccccacgtagtatcgagaaggacccttctcatagcgattcgaagctgtaaaggaacacgagggcaacggtttatgatgatcaccggccgcagcgcgaaagccg--------------gttttgt--------------------------------------------------------------------------------------------------
>Punjuba_killipii_Palodorios_6252@NODE_1_length_986_cov_69.061606
-------------------------------------------------------------------------------------------------------------------------------------------------------------------------------------------------------------aagaagaaattcataccagcaaacatgaaaattacttaattctactgtagatgtgaaactaggaattaatattgaacctcaactacttttagatttgcatcatggcactatatatattctttatgcagtcaagcatataattggaaataataaacatatttacattcacattgctcaagcgaaaccatatatcataattttcctttgaaacatcataagaatttaaattacctcctccgcaatggtcatcagatcctcaatcgttagctctatgtcaccatcattaaaaccttgaactgaatttgcatcaatatccccacagttagggtcttggacaatttggctcttctttaaagaactcttcagagatctgaccttagaactatcctttttcttcttgtccttttgtgtagcattaccgtcactgcttgcatcctgttcatttaactttcttcttctcttaactttgcattctgtattagagtatgacttcctccttgaagtttccctcttaagacctgctcctgccttcttcagtgcaatttcagcattttccgtcaagtgaggagcttcagctatagcttctttctctgaagtgcaatttttttcagcaccaacagaattgcgcacaggggtggtagcggctgcaaccttcggcagcatccatgatggtaaattccgtttacttgcattctcagaggtaactctgacaatttctttctccgaattatgattatcacacatccccatcgataaggatcagaagcattttcaagttactctttgcgagaaaaattcgaaaagctaaaaagactcgaaattggttgatccaatcaattgaatgatctaatcaggaattctatcacacagaactcacggaccaaatgttcaccgttttcagctcgaagaacaaccccaacgtagtatcgagaaggaccgttctcatagcgattcgaagctgtacaggaacacgagggcaacggt--------------------------------------------------------------------------------------------------------------------------------------------------------
>_R_Acacia_rostellifera_Murphy_466@NODE_2_length_1153_cov_23.683086
------------------------------------------------------------------------------------------ctacagaaattttga--------cctcttcaataaaaactgca--agctacaattacacatttcat--tttcaatttattctgatttagattccaacttttat------------------------------------------------------tatcgtggtttagacaagggaaaatcccatatagaattacccaaattctaatttgggttactaaacttaacaaattgttaattaggttatatacacaattaaaaatattaagccaaattacctctatatccat-----------------------------------------------------------------------------------------------ta-------------------------------------------------------------------------------------------------------------------------------gtttttttttaaaaaattattgtcgcagcttgcatcctattcat-----------------ttaactttgcattctgccttagagtatgacttcctccttgaaggttccctcttaagacctgctcctgctttcttctgtacaatttcagcatttcccgtcaagtaaggagcttcagctgtagcttctttctctaaagtacaatttttttcagcactgacaaaattgtgcacgggggtggtagcggctgcaacctctagcagcatccatgatggtatatttcgtttccttgcattctcagaggtaactttgacaagttctttctccgaattatgattatcacacatccctatcgataagtatcataagcattttcaagttaccctttgcgagaaagattcgaaaagctaaaaagactcgaaattggttgattcaatcaattgaatgatctaataaggaattctatcacacaaaactcaccgaccaaatgttca------aaaattcgaagaacaaccccaatataaaatcgaggagaacccttaccttagatatttgatgatgcgtcaatattaagagtaaaaagtttaatatatttatctcctactttgactaattcctatatttaacatagatgaagttcaattatggagaattaaagaagaagatcaacttttgagtt------gaattgattaagaggaagaagaagagaaagaaattagattaaaactgaaga
>_R_Acacia_rostellifera_Murphy_466@NODE_4_length_884_cov_27.785626
gagggaatctccctgtcgttgctgtctgtgatggcacaggtaaattggtcaccggaggaaagggagacccttttttctttgttttttgggttggggaagcaattg--------agagtttgaagggtagttta--gtccttttaaacttatttggtcctttttaataatcataatttttatagtcattctaat-------------------------------------taaatattact---------------------atgggaaaatcctatatagaattactcaaattctaatttgggttactaaacttaataaattattaattaggttatgtacgtaattagggatattgagctaaattactcttatatcccttagtt-----------------------------ataaaaaagaagaagaagaagcattttccgcactggtcatcagatccgcaatcattagctctatgtcatcgtcattaaaaccttgaactgaatttgcatcaatat-cccagagttagggtcttccacaatttggctcttctttgaagaacacttcagagttctgaccttggaactattctttctcttgttgtcctt-------------------------------------------------------------------------------------------------------------------------------------------------------------------------------------------------------------------------------------------------------------------------------------------------------------------------------------------------------------------------------------------------------------------------------ttggttgattcaatcaattgaatgatctaataaggaattctatcacacagaactcagggaccaaatgttcaccgtttgcagttcgaagaacaaccccaacgcattatcgagaaggacccttctcattgagatttgaagctgtacaggaacacaaggacaacggtttatgatgaccaccagccgcaacgtgaaaa-----------------------tttaaccgcg-----------------------------------------------------------------------------------------
>_R_Afrocalliandra_redacta_Germishuizen_5585@NODE_1_length_1261_cov_141.494932
---------------------------------gaacagtatagaccttccttttcagtagtagatgatcttttcttctcaaaatatgaatcaagagaatttccatattcaattggctttgaaaattgctttactgattcgcactggctatttgatgcttctctttgtttcttcttctcataatttttgacatactgcaggtagaaacaagaa--tcaggcaaacatgaacatgcatgacttaattctattgtagctttggaactaggaataattactgaacctcaaccacttttagatttgcatcaggccac----catattctttatgcagtcaagtatatcatgagaaataacaaacatatttacattcacattactcaaacgaaaccatgtgtcataattttcctttgaaa-attacaggaaattaaattacctcctccgcaatggtcatcagatcctcaatcgttagctctatgtcatcatcatcaagaccttgaactgaatttgcatcaataccaccacattgagggtcttcgacaatttggctttcctttgaagaactcttcaaagatctgaccttagaactatcctttttcttcttgtcctttcgtgtagcattaccatcactgcttgcatcctgttgacacaactttcttcttctcttaactttgcattctgc---agaggatgacttcctccctgaagcttcaatcttaggaccagctactgctttcttcagtgcaatttcggcattttccgtcgcaccaggaactttagcaatagcttctgtttctgaagagcaatttttttcagcactgacagaattccgcacaggggtgatagcggctgcaacctttggcagcatccatgatggtaaattccgttt-----cattctcagaggtgaatctgacaattattttctcc----tatgaatatcacacatccccatcgataaggatcagaagcatttttcagttaccctctacgag-aaaattcgaaaggctaaaaagagtcgaaattgattgtcccaatcaatagaatgatgcaaacaggaattataccatacagaactcacggatcaaatgttcaccgatttcagtt-ggagaagaaccccaacgtagcatcgagaaggaccattctgatagcggttcgaagctccacagaagctcgagggcaccggtttatgataatcaccggccgccgcgcgaaggccg---gttaaatatttgttttgcttaaccgcgcataatacgcagacacgataga-----aattaggataaaaagtgttt----------------------------------------at
>_R_Albizia_coripatensis_Hughes_2433@NODE_1_length_1521_cov_204.438366
gcgggaaccaattcaccggttttatttgaagtggaactgtataaaccatccctttcaggagtaaacgatcttttcctctcacaatgtgaatcaagagaatttccatattcacctgtctttggaaattgctttactgattcacactggctatttgatgcttctctttgtttcttcttctcataatctttgacatactgcaggtagaaagaagaaattcataccggcaaatatgaaaatgacttaattctactgtagatgtgaaactaggaattaatattgaatctcaactacttttagatttgcatcatggcactatatatatactttatgcagtcaagcgtataattagaaataataaacatatttacattcacattgctcaaacgaaaccatgtgtcataattttcctttgaaacatcataagaatttaaattacctcctccgcaatggccatcagatcctcaatcgttagctctatgtcaccatcattaaaaccttgaactgaatttgcatcaatatccccacagttagggtcttggacaatttggctcttctttaaagaactcttcagagatctgacattagaactatcctttttcttattgtccttttgtgtagcgttaccgccactgcttgcatcctgttcatttaactttcttcttccctgaactttgcgttcggtattagagtatgacttcctccttgaagtttccctcttaagacctgttcctgccttcttcggtgcaatttcagcattttccgtcaagtgaggagcttcagctataacttctttctctgaagtgcagttttttttagcaccgacagaattgcgcacaggggtggtagcggctgcaaccttcggcagcatccatgatggtaaattccgtttacttgcattctcagaggtaactctgacaatttctttctccgaattatgattatcacacatccccatcgataaggatcagaagcattttcaagttaccctttgcgagaaaaaatcgaaaagctaaaaagactcgaaattggttgatccaatcaattgaatgatctaatcaggaattcttccacacagaactcacggatcaaatattcaccg-cttcggttcgaagaaca----------agtatcgagaaggacccttctcatagcgattcggagctgcgcaggagcccgagggcaacggtttatgatgatcaccggccgcagcgctaaagccgggtggtaaatatttgttttgtttgaccgcgatatgattaaattttaattttaattttaattttaataaaaagtgtttaaaattagaaa--------aattctaaaaaaatacaattacc
>_R_Albizia_decandra_Vilhena_231@NODE_1_length_848_cov_67.232166
--------------------------------------------------------------------------------------------------------------------------------------------------------------------------------------------------------------------------------------------------------------------aaactaggaattgatattgaacctcaactacttttagatttgcatcatggcactatatatattctttatgcagtcaagcatataattagaagtaataaacatatttactttcacattgctcaaacgaaaccatgtgtcataattttcctttgaaacattaaaaggatttaaattacctcctccgcaatggtcatcagatcctccatcgttagctctatgtcaccatcattaaaaccgtgaactgaatttgcatcaatatccccgcagttaggatcttggacaatttggctcttctttgaagaactcttcagagatctgaccttagaactatcctttttcttcttgtccttttgtgtagcattaccctcactgcttttatctggttcatttaactttcttcttctcttaactttgcattctgcattagagtatgacttcctccttgaagtttccctcttaagacctgctcctgccttcttcagtgcaatttcagcattttccgtcaagtgaggagcttcagctatagcttctttctctgaagtgcaatttttttcagcactaacagacttgcgcacaggggtggtagcggctgcaaccttcggcagcatccatgatggtaaattccgtttacttgcattctcagaggtaactctgacaatttctctgtccgaattatgattatcacacatccccattgataaggatcagaagcattttcaagttaccctttgcgagacaaattcgaaaataaaaaaagactcgaaattggttgatccaatcaattgaatgatctaataaggaattctatgacacagaactcacagaccaaatgttcaccgttttcaatt-----------------------------------------------------------------------------------------------------------------------------------------------------------------------------------------------------------------------------------------
>_R_Albizia_edwallii_Dalmaso_272@NODE_1_length_1070_cov_11.367488
------------------------------------------------------------------------------------------------------------------------------------------------------------------------------------------------------------------------------ggcaaacatgaaaatgacttaattctactgtagatgtgaaactaggaattaatattgaatctcaactgcttttagatttgcttcatggcactatatatatactttatgcagtcaagcatataattagaaataagaaacatatttacattcacattgctcaaacgaaaccatgtgtcataattttcctttgaaacatcataagaatttaaattacctcctccgcaatggtcatcagatcctcaatcgttagctctatgtcaccatcattaaaaccttgaactgaatttgcatcaatatccccacagttagggtcttggacaatttggctcttctttaaagaactcttcagagatctgacattagaactatcatttttcttcttgtccttttgtgtagcattaccgtcactgcttgcatcctgttcatttaactttcttcttctcttaactttgcgttcggtattagagtatgacttcctccttgaagtttccctcttaagacctgttcctgccttcttcagtgcaatttcagcattttccgtcaagtgaggagcttcagctataacttctttctctgaagtgcagtttttttcagcaccgacagaattgtgcacaggggtggtagcggctgcaaccttcggcagcatccatgatggtaaattccgtttacttgcattctcagaggtaactctgacaatttctttctccgaattatgattatcacacatccccatcgataaggatcagaagcattttcaagttaccctttgcgagaaaaaatcgaaaagctaaaaagactcgaaattggttgatccaatcaattgaatgatctaatcaggaattctaccacacagaactcacggatcacatgttcaccg-cttcggttcgaagaaca----------agtatcgagaaggacccttctcatagcgattcgaagccgcgcaggagcacgagtgcaacggtttatgatgatcaccggccgcagcgctaaagccgggtggtaaatatttgttttgtttaaccgc------------gatatgattaaattttaattttaataaaaagtgtttaaaaataggaa-----------------------------at
>_R_Albizia_glabripetala_Lewis_1652@NODE_1_length_923_cov_67.620567
--------------------------------------------------------------------------------------------------------------------------------------------------------------------------------------------------------------------------------------------------------------------------------------------------------------catcatggcactatatatattctttatgcagtcaagcatataattagaaataataaacatatttacattcacattgctcaaacgaaaccatgtgtcataattttcctttgaaacattaaaaggatttaaattacctcctccgcaatggtcatcagatcctccatcgttagctctatgtcaccatcattaaaaccttgaactgaatttgcatcagtatc---------agggtcttggccaatttggctcttctttgaagaactcttcagagatctgaccttagaactatcctttttcttcttgtccttttgtgcagcattaccctcactgcttttatcttgttcatttaactttcttctcctcttaactttgcattctgcattagagtatgacttcctccttgaagtttccctcttaagacctgctcctgccttcttcagtgcaatttcagcattttccgtcaagtgaggagcttcagctatagcttctttctctgaagtgcaatttttttcagcactaacagaattgcgcacaagggtggtagcggctgcaaccttcggcagcatccatgatggtaaattccgtttacttgcattctcagaggtaactccgacaatttctttctccgaattatgattatcacacatccccatcgataaggatcagaagcattttcaagttaccctttgcgagaaaaattcgaaaagctaaaaagactcgaaattggttgatccaatcaattgaatgatttaatcaggaagtctatgacacagaactcacggaccaaacgttcaccgttttcaattcgaagaacaaccccaaagtagtctcgagaaggactctgctcatagcgattcgaagctgcacaggaacatgagggcaacggtttatgatgatcaatggccgcagcgcgaaagccgggtggtaaatat-----------------------------------------------------------------------------------------------------------
>_R_Albizia_multiflora_Hughes_3090@NODE_1_length_1232_cov_145.211255
-----------------------------------------------------------------------------------atgtgaatcaagagaatttccgtactcacctgtctctggaaattgctttactgattcacactggctatttgatgcttctctttgtttcttcttctcataatctttgacatactgcatgtcgaaagaagaaattcataccggcaaacatgaaaatgacttaatcctactgtagatgtgaatctaggaattaatattgaacctcaactacttttagatttacatcatggcactatatatattctttatgcagtcaagcatataattagaaataataaacatatttacattcacattgctcaaacgaaaccatttgtcataattttcctttgcaacattaaaaggatttaaattacctcctccgcaatggtcatcagatcctccatcgttagctctatgtcaccatcagtaaaagcttgaactgaatttgcatcagtatccccacagttagggtcttggacaatttggctcttctttgaagaactcttcagagatctgaccttagaactatcctttttcttcttgtccttttgtgtagcattaccctcactgcttttatcttgttcatttaactttcttcttctcttaactttgcattctgcattagagtatgacttcctccttgaagtttccctcttaagacctgctcctgcc---------------------------------tgaggagcttcaactatagcttctttctctgaagtgcaatttttttcagcaccgacagaattgcgcaaaggggtggtagcggctgcaaccttcggcagcatccatgatggtaaattccgtttacttgcatcctcagaggtaactctgacaatttctttctccgaattatgataatcacacatccccatcgataaggatcggaagcattttcaagttaaactttgcgagaaaaattcgaaaagataaaaacactcgaaattggttgatccaatcaactgaatgatttaatcaggaattctatgacacagaactcacggaccaaacgttcaccgttttcaattcgaagaacaaccccaaagtagtatcgagaaggaccctgctcatagcgattcgaagctgcacaggaacacgagggcaacggcttatgatgatcaccggccgcagcgcgaaagccgggtggtaaatatttgtt------------------------gggaaaattacatt----------------------aagaggaaaaa-----aaaaatgtctcaagaa--atctcatt
>_R_Albizia_niopoides_Simon_1601@NODE_1_length_1404_cov_121.141673
gtgggaaccaattcaccggttttatttgaagtggaacagtatagaccatccctttcagaagtagacaatcttttccgctcacaacgtgaatcaagagaatttccgtactcacctgtctctggaaattgctttactgattcacactggctatttgatgcttctctttgtttcttcttctcataatctttgacatactgcatgtagaaagaagaaattcacaccggcaaacatgaaaatgacttaattctactgtagatgtgaaactaggaattaatattgaacctcaactacttttagatttgcatcatggcactatatatattctttatgcagtcaagcatataattagaaataataaacatatttacattcacattgctcaaacgaaaccatgtgtcataattttcctttgaaacattaaaaggatttaaattacctcctccgcaatggtcatcagatcctccatcgttagctctatgtcaccatcattaaaaccttgaactgaatttgcatcagtatccccacagttagggtcttggacaatttggctcttctttgaagaactcttcagagatctgaccttagaactatcctttttcttcttgtcctttcgtgtagcattaccctcactgcttttatcttgttcatttaactttcttcttctcttaactttgctttctgcattagagtatgacttcctccttgaaatttccctcttaagacctgctcctgccttcttcaatgcaatttcaacattttccgtcaagtgaggagcttcaactacagcttctttctctgaagtgcaatttttttcagtaccgacagaattgctcaaaggggtggtagcggctgcaaccttcggcagcatccatgatggtaaattccgtttacttgcattctcagaggtaactctgacaatttctttctccgaattatgattatcacacatccccatcgataaggatcagaagcattttcaagttaccctttgcgagaaaaattcgaaaagctaaaaagactcgaaattggttgatccaatcaattgaatgatttaatcaggaattcaatgacacagaactcacggaccaaacgttcaccgttttcaattcgaagaacaaccccaaagtagtatcgagaaggaccctgctcatagcgattcgaagctgcacaggaacacgagggcaacggtttatgatgatcactggccgcagcgcgaaagccgggtggtgaatatttgttggg---aaaattacattaagag------------------------ggggaaaaatgtctcaagaaatt---------------------------------
>_R_Albizia_sinaloensis_Hughes_1576@NODE_1_length_1249_cov_85.122014
gtgggaaccaattcaccggttttatttgaagtggaactgtatagaccatccctttcaggagtaaacgatcttttcctctcacaatgtgaatcaagagaatttccatattcacctgtctttggaaattgctttactgattcacactggctatttgatgcttctctttgtttcttcttctcataatctttgacatactgcaggtagaaagaagaaattcataccggcaaacatg-aaatgacttaattctactgtagatgagaaactacgaattaatactgaatctcaactacttttagatttgcatcatggcactatatatattctttatgccgtcaggcatataattagaaataataaacatatttacattcacattgctcaaacgaaaccatgtgtcataattttcctttgaaacattataagaatttaaattacctcctccgcaatggtcatcagatcctcaatcgttagctctatgtcaccatcattaaaaccttgaactgaatttgcatcaatatccccacagttagggtcttggacaatttggctcttctttgaagaagtcttcaaagatctgaccttagaagtatcctttttcttcttgtccttttgtgtagcattaccgtcactgcttgcatcctgttcatttaactttcttcttctcttaactttgcgttcggtattagagcatgacttcctccttgaagtttccctcttaagacctgttcctgccttcttcagtgcaatttcagcattttctgtcaagtgaggagcttcagctacaacttctttctctgaagtgcagtttttttcagcaccgacagaattttgcacaagggtggtagctgatgcaaccttcggcagcatccatggtggtaaattccgtttacttgaattctcagaggtaactctgacaatttctttctccgagttatgattatcacacatccccatcgataaggatcagaagcattttcaagttaccctttgcgagaaaaattcgaaaatctaaaaagactcgaaattggttgatccaatcaattgaatgatctaataagaaattctatgacacacaactcacggaccaaatgttcaccgttttcaattcgaaaaacaaccccaacgtattatcgagaaggacccttctcgtagctattcgaacctgtacaggaatacgagggcaaccgtttctgatgatccccggccgcagcgcggaagccgggtggtaaatatttgttttttttaaccg-------------------------------------------------------------------------------------------
>_R_Albizia_tomentella_Leach_Dunlop_3801@NODE_1_length_1589_cov_182.991402
gtgggaaccaattcaccggttttatttgaagtgcaactgtatagaccttccctttcaggagtagacgatcttttcctctcacaatgtgaatcaagagaatttccatattcacctgtctttggaaattgctttactgattcacactggctattagatgcttctttttgtttcttcttctcataatcttggacatactgcgggtagaaataagaaattcataccggcaaagatgaaaatgacttagttctactgtagatgtgaaactaggaattaatattgaacctcaactacttttagatttgcatcatggcactatatatattatttatgcagtcaagcatataattagaaataatcaacatatttacattcacattgctcaaacgaaaccatgtgtcataattttccttcgaaacattataagaatttaaattacctcctccgcaatggtcatcagatcctcaatcgttagctctatgtcaccatcattaaaaccttgaactgaatttgcatcaatatccccacagttagggtcttggacaatttggttcttctttaaag------tcagagatctgaccttagaactatcctttttcttcttgtccttttgtgtagcattaccgtcactgcttgcatcctgttcatttaactttcttcttctcttaactttgcattctgcattagagtatgacttcctccttgaagtttccctcttatgacctgcttctgc---cttcagtgcaatttcagcatttcccgtcaagtgaggagcttcagctatagcttctttctctgaagtgcaatttttttcagcaccgtcagagttgcgcacaggggtggtagcggcagcaaccttcggcagcatccatgacggtaaattccgtttacttgcattctcagagttaactctgacaatttctttctcagaattatgattatcacacatccccatcgataaggatcagaagcactttcaagttaccctttgcgagagaaattcgaaaagctaaaaagactc-aaattggttgatc-------ttgaatgatctaaccaggaattctatcacacagaactcaccgaccaaatgttcaccgttttcagttcgaaggacaaccacaacgtagtatcgagagggacccttctcatagcgattcgaagctgtacaagaaaacgagggtaacggtttatgatgatcac---------------agccgggtggcaaatatttgttttgcttaaccgcgcaatatacgaagatatgattaaattttaattttaataaaaagtgtttaaaaataacaatcagaaaaaatatttaaaatatgactttaca
>_R_Albizia_xerophytica_Hughes_1435@NODE_1_length_1369_cov_91.719814
gtgggaaccaattcaccggttttatttgaagtggaactgtatagaccatccctttcaggagtaaacgatcttttcctctcacaatgtgaatcaagagaatttccatattcacctgtctttggaaattgctttactgattcacactggctatttgatgcttctctttgtttcttcttctcataatctttgacatactgcaggtagaaagaagaaattcataccggcaaacatg-aaatgacttaattctactgtagatgtgaaactatgaattaatattgaatctcaactacttttagatttgcatcatggcactatatatattcttt-tgccgtcaggcatataattagaaataataaacatatttacattcacattgctcaaacgaaaccatgtgtcataattttcctttgaaacattataagaatttaaattacctcctccgcaatggtcatcagatcctcaatcgttagctctatgtcaccatcattaaaaccttgaactgaatttgcatcaatatccccacagttagggtcttggacaatttggctcttctttaaagaactcttcaaagatctgaccttagaagtatcctttttcttcttgtccttttgtgtagcattaccgtcactgcttgcatcttgttcatttaactttcttcttctcttaactttgcgttcggtattagagtatgacttcctccttgaagtttccctcttaagacctgttcctgccttcttcagtgcaatttcagcattttctgtcaagtgaggagcttcagctacagcttctttctctgaagtgcagtttttttcagcaccgacagaattttgcacaagggtggtagcggatgcaaccttcggcagcatccatgatggtaaattccgtttacttgcattctcagaggtaactctgacaatttctttctccgagttatgattatcacacatccccatcgataaggatcagaagcattttcaagttaccctttgcgagaaaaattcgaaaatctaaaaagactcgaaattggttgatccaatcaattgaatgatctaataagaaattctatgacacagaactcacggaccaaatgttcaccgttttcaattcgaagaacaaccccgacgtagtttcgagaaggacccttctcgcagcgattcgaacctgtacaggaatacgagggcaaccgtttatgtgtgtggttgg-----------aataatgacagtaaaaa----ttttttttaatt-------------tgattttttgtaattttatttttaggtataaatcagt----------------------------------------ag
>_R_Archidendron_clypearia_Wieringa_1849@NODE_1_length_1550_cov_227.683639
gtgggaaacaattcaccggttttatttgaagtggaaatgtatagaccatctctttcaggagtgggcgatcttttcctctcacaatgtgaatcaagagaatttccatattcacctgtctttggaaattgctttactgattcacactggctatttgatgcttctctttgtttcttcttctcataatctttgacatactgcaggtagaaataagaaattcataccggcaaacatgaaaatgacttaattctactgtagatgtgaaactagggattaatattgaacctcaactacttttagatttgcatcatggcactatatatattctttatgcagtccagcatataattagaaataataaacatatttacattcacattgctcaaacgaaaccatgtgtcataattttcctttgaaacattat-agaatttaaattacctcccccgcaatggtcattagatcctcaatcgttagctctatgtcaccatcattaaaaccttgaactgaatttgcctcaatatccccacagtttaggtcttcgacaatttggctcttctttgaaggactcttcagagatctgaccttagaactatcctttttcttcttgtccttttgtgtagcattaccgtcggtgcttgcatcctgttcatttaactttctttttctctcaactttgcattctgctttagagtatgacttcctccttgaagtttccctcttaagacctgctcctgctttcttcagtgcaatctcagccttttccgtcaagtgaggagcttcagctgtagcttctttctctgaagtgcaatgtttttcagcaccgacagaattgcgcacaggggtggtagcggcttcaaccttcggcagcatccatgatggtaaattccgtttacttgcattctcagaggtaactctgacaatttctttctccgaattatgattatcacacatccccatcgacaaggatcagaagcattttcaagttaccctttgcgagaaaaattcgaaaagctaaa--------aaattggttgattcaatcaactgaatgatctaatcaagaattctatcacacagaactcacggaccaaatgttcaccgttttcagttcgaagaacaaccccaacgtagtatcgagaaggaccat-----tagcgattcgaagctgtacaggaacacgagggcaacggtttatgatgaccaccggccgcagcgcgagag-----------------------tttaaccgcgcaatatgagaagatatgatta------aattttaataaaaagtgtttaaaaataacaatcagaaaaaatatttaaaatatgactttaat
>_R_Balizia_elegans_Iganci_870@NODE_2_length_638_cov_106.212121
-----------------------------------------------------------------------------------------------------------------------------------tactgattcacactggctatttgatgcttctctttgtttcttcttctcataatctttgacatactgcaggtagaaagaagaaattcataccggcaaacatgaaaatgacttaattctaatgtatatgtgaaactaggaattaatattgaacctcaactacttttagatttgcatcatggcactatatatattctttacgcagtcaagcatataattggaaataataaacatatttacattcacattgctcaaacgaaaccatgcgtcataattttcctttgaaacattataagaatttaaattacctcctccgcaatggtcatcagatcctcaatcgttagctctatgtcaccatcgttaaagccttgaactgaatttgcatcaatatccccacagttagggtcttggacgatttggctcttctttaaagaactcttcagagatctgaccttagaactatcctttttctttttgtccctttgtgtagcattaccgtcactgcttgcatcctgttcatttaactttcttcttctcttaactttgcattctgcattagagtacgacttcctccttgaagtttccctcttaagacctgctcctgccttcttcagtgcaatttcagcattttccgtcaagtg--------------------------------------------------------------------------------------------------------------------------------------------------------------------------------------------------------------------------------------------------------------------------------------------------------------------------------------------------------------------------------------------------------------------------------------------------------------------------------------------------------------------------------------------------------------------------------------------
>_R_Balizia_leucocalyx_Aguilar_1939@NODE_2_length_707_cov_104.080952
------------------------------------------------------------------------------------------------------------------------------------------------------------------------------------------------------------------------------------------------------------------------------------------------------------------------------------------------------------------------------------------------------------------------------------------------------------------------------------------------------------------------------------------------------------------------------------------------------------------------tcttgtccttttgtgtagcattaccgtcactgcttgcatcctgttcatttaactttcttcttctcttaactttgcattctgaattagagtatgacttcctccttgaagtttccctcttaagaccttctcctgccttcttcagtgcaatttcagcattttccgtcaagtgaggaacttcagctatagcttctttctctgaagtgcaatttttttcagcaacgacagaattgcgcacaggggtgctagcggctgcaaccttcggcagcatccatgctggtaaattccgtttacttgcattctcagagacaactctgacaatttctttctccgaattatgattatcacacatccccatcgataaggatcagaagcattttcaagttaccctttgcgagaaaaattcgaaaagctaaaaagactcgaaattggttgatccaatcaattgaatgatctaatcaggaattctatcacacagaactcaaggaccaaatgttcaccgttttcagttcgaagaacaaccccaacgtagtatcgagaaggacccttctcatagcgattcgaagctgtacaggaacacgagggcaacggtttatgatgatccccagccgcagcgcgaaagccggagggtaaatatttgttttgtttaaccgcgcaatatgcgaagatatgattaaattttaattttaataaaaagtgtttaaaaata----------------------------------a
>_R_Balizia_pedicellaris_Queiroz_15529@NODE_1_length_1324_cov_442.657210
--------caattcaccattttaatttgaagtggaactgtatagaccatccctttcaggagtagacgatcttttcctctcacaatgtgaatcaagagaatttccatattcacctgtctttggaaattgctttactgattcacactggctatttgatgcttctctttgtttcttcttctcataatctttgacatactgcaggtagaaaggagaaattcataccggcaaacatgaaaatgacttaattctactgtagatgtgaaactaggaattaatattgaacctcaactccttttagatttgcatcatggcactatatatattctttatgcagtcaagcatataattagaaataataaacatattttgattcacattgctcaaacgaaaccatgtgtcataattttcctttgaaacatcataagaatttaaattacctcctccgcaatggtcatcagatcctcaatcgttagctctatgtcaccatcagtaaaaccttgaactgaatttgcatcaatatccccacagttagggtcttggacaatttggctcttctttaaagaactcttcagagatctgaccttagaactatcctttttcttcttgtccttgtctgtagcattaccgtcactgcttgcatcctgttcatttaactttcttcttctcttaactttgcattctgaattatagtataacttcctccttgaagtttccctcttaagacctgctcctgccttcttcagtgcaatttcagcattttccgtcaagtgaggagcttcagctatagcttctttctctgaagtgcaatttttttcagcaacgacagaattgcgcgcaggggtgctagcggctgcaaccttcggcagcatccatgatggtaaattccgtttacttgcattctcagagacaactctgacaatttctttctccgaattatgattatcacacatccccatcgataaggatcagaagcattttcaagttaccctttgcgagaaaaattcgaaaagttaaaaagactcgaaattggttgatccaatcaattgaatgatctaatcaggaattctatcacacagaactcacggaccaaatgttcac--------gttcgaagaacaacccccacgtagtatcgagaaggacccttctcatagcgattcgaagctgtccaggcacaggagggcaacggtttatgatgatccccagccgcagcgcgaaagccgggaggtaaatatttgttttgtttaaccgcgcaatatgcgaagatatgattaaattttaattttaataaaaagtgtttaaaaataataatcaga--------------------------
>_R_Calliandra_bella_LPQ15696@NODE_1_length_1332_cov_119.682072
------------------------------------ctgtatagagcttgcctttcggttgtaggtggtcttttcctgtcacaatatgaatcaagaaaatttccatagtcacctggctttgaaaattgctttactgattcacactggctatttgatgcttccttttgtttcttcatatcgtaatcattaacatacagcaggtagcaaaaagaaaatcataccggcaaacacaagcatgacttctgtttactatagctgtgaaa-taggaacaaatatttagccccaaccacttttagatttgtgtcatggcac----tatattctttatccagtcaagcatatattgagaaataataaacatatttagattcacataactcaatcgaaaccatgtatcataattttcctatgaaatattagaaaaatttaaattacctcctctgcaatggtcatcagatcctcaatcgttagctctacatcatcatcatcaagaccttgaactgaatttgaataaataccaccacagttagggtctacgacaatttggcttttctttgaagaactctctagagatctgaccttagaagtatcctttttcttcttgcccttttgtgtagcattaccatcagtggttgcatcctgctcaatcaactttcttcttctcttaactttgcattctgc---agaggatgacttcctcctagaattttttttcttaggaccagatactgctttcttcagtgcaatttcggcattttccttcaactcggcatctttagcaatagcttatgtttctgacgagcaaatttttttagcactgacagaatcgcgcacaggggtggcagcggctgcaaccttcggcagcatccatgatggtaaattccgttt-----cattctcaaaggtgactctgacaatttctttctccgaattattattgtcacacatccccatcgataaggatcagaagcatttttcagttaccctctgcgag-aaaatttgaaaagctaataagactcgaaattgattaacccaatcaatagaacgatgtaaacaggaattataccatacagaacgcaaggatcaaatgttcatagatttcagttcgacgaagaacccaaacgtagtatcgagaaggaccctcctcatagcgattcgaagctgcacaagaactcgggggcaacagtttatgatgctcaccggccgccgcgtgacggccg---gataaatattttttttgttttttgtttttttttataaaaccattacatt-----tatatatacaaaagacgtctaaaaaagagttta---gtacatatttaatatttgacactaat
>_R_Hydrochorea_corymbosa2_Iganci_862@NODE_1_length_639_cov_547.421233
--------------------------------------------------------------------------------------------------------------------------------------------------------------------------------------------------------------------------------------------------------------------------------------------------------------------------------------------------------------------------------------------------------------------------------------------------------------------------------------------------------------------------------------------------------------------------------------------------------------------------------------------------------------tcctgttcatttaactttcttcttctcttaactttgcattctgaattagagtataacttcctccttgaagtttccctcttaagacctgctcctgccttcttcagtgcaatttcagcattttccgtcaagtgaggagcttcagctatagcttcgttctctgaagtgcaatttttttcagcaacgacagaattgcgcacagtggtgctagcggctgcaaccttcggcagcatccatgatggtaaattccgtttacttgcattctcagaggcaactctgacaatttctttctccgaattatgattatcacacatccccatcgataaggatcagaagcattttcaagttaccctttgcgagaaaaattcgaaaagctaaaaagactcgaaattggttgatccaatcaattgaatgatctaatcaggaattctatcacacagaactcacggaccaaatgttcaccgttttcagttcgaagaacaaccccaacgtagtatcgagaaggacccttcgcatagcgattcgaagctgtataggaacacgagggcaacggtttatgatgatccccagccgcagcgcgaaagccgggtggtaaatatttgttttgttcaaccgcgcaatatgcgtaggtacgattaaatt----------------------------------------------------------------
>_R_Hydrochorea_marginata_Morim_563@NODE_1_length_1941_cov_155.204399
gtgggaaccaattcaccagtttgatttgaagtggaactgtatagaccatccctttcaggagtagacgatcttttcctctcacaatgtgaatcaagagaatttccatattcacctgtatttggaaattgctttactgattcacactggctatttgatgcttctctttgtttcttcttctcataatctttgacatactgcaggtagaaaggagaaattcataccggcaaacatgaaaatgacttaattctactgtagatgtgaaactaggaattaatattgaacctcaacttcttttagatttgcatcatggcactatatctattctttatgcagtcaagcatataattagaaataataaacatatttacattcacattgctcaaacgaaaccatgtgtcacaattttcctttgaaacatcataagaatttaaattacctcctccgcaatggtcatcagatcctcaatcgttagctctatgtcaccatcaataaaaccttgaactgaatttgcatcaatatccccacagttagggtcttggacaatttggctcttctttaaagaactcttcagagatctgaccttagaactatcctttttcttcttgtccttgtgtgtagcattaccgtcactgcttgcatcctgttcatttaactttcttcttctcttaactttgcattctgaataagagtataacttcctccttgaagtttccctattaagacctgctcctgccttcttcagtgcaatttcaacattttccgtcaagtgaggagcttcagctatagcttctttctctgaagtgcaatttttttcagcaacgacggaattgcgcacaggggtggtagccgctgcaaccttcggcagcatccatgatggtaaattccgtttacttgcattctcagaggtaactctgacaatttctttctccgaattatgattatcacacatccccatcgataaggatcagaagcattttcaagttaccctttgcgagaaaaattcgaaaagctaaaaagactcgaaattggttgatccaatcaattgaatgatctaatcaggaattctatcacacagagcttacggaccaaatgttcaccgttttcagttcgaagaacaaccccaacgtagtatcgagaaggacccttctcatagcgattcgaagctgtccaggaacacgagggcaacggtttatgataatc-ccagccgcagcgcgaaagccgggaggtaaatatttgttttgtttaaccgcgcaatatgcgaagatatgattaaattttaattttaataaaaagtgtttaaaaataataatcagaaaaaatatttaaaatatgactttgcc
>_R_Jupunba_asplenifolia_Ekman_6383@NODE_1_length_1039_cov_29.895010
------------------------------------------------------------------------------------------------------------------------------------------tcacactggctatttgatgcttctctttgtttcttcttctcataatctttgacatactgcaggtagaaagaagaaattcataccggcaaacatgaaaatgacttaattctactgtatatgtgaaactaggaattaatattgaacctgaactactttttgatttgcatcatggcactatatatattctttacgcagtcaagcatataattggaaataataaacatatttatattc-cattgctcaaacgaaaccatgtgtcataattttcttttgaaacattataagaatttaaattacctcctccgcaatgatcatcagatcctcaatcgttagctctatgtcaccatcattgaaaccttgaactgaatttgcatcaatatccccacagttagggtcttggacaatttggctcttctttaaagaactcttcagagatctgaccttagaactatcctttttcttcttgtccttttctgtagcattaccgtcactgcttgcatccggttcatttaattttcttcttctcttaactttgcattctgtattagagtaagacttcctccttgaagtttccctcttaagacctgctcccgccttcttcagtggaatttcagcattttccgtcaagtgaagagcttcagctatagcatctttctctgacgtgcaatttttttcagcaccgacagaattgctcacgggggtggtagcggctgcaaacttcggcagcatccatgatggtaaattccgtttacttgcattctcagaggtaactctgacaatttctttctccgaattatgattatcacacatccccatcgataagaatcagaagcattttcaagttaccctttgcgagaaaaattcgaaaagctaaaaagactcgaaattggttgatccaatcaattgaatgatctaatcaggaattctatcacacagaactcacggaccaaatgttcaccgttttcagttccaagaacaacccccacgtagtatcgagaaggacccttctcatagcgattcgaagctgtaaaggaacacg-------------------------------------------------------------------------------------------------------------------------------------------------------------------
>_R_Jupunba_barbouriana_Iganci_847@NODE_1_length_1301_cov_156.315359
---------------------------------------------------------------------------------------------------------------------------------------------------------------------------------------------------------------------------accggcaaacatgaaaatgacttaattctactgtagatgtgaaactaggaattaatattgaacctcaactacttttagatttgcatcatggcactatatatattctttacgcagacaagcatataattggaaataacaaacatatttacattcacattgctcaaacgaaaccatgtgtcataattttcctttgaaacattataagaacttaaattacctcctccgcaatggtcatcagatcctcaattgttagctctatgtcaccatcattaaaaccttgaactgaatttgcgtcaatatccccacagttagggtcttggacaatttggctcttctttaaagaactcttcagagatcggaccttagaactatcctttttcttcttgtccttttgtgtagcattaccgtccctgcttgcatcctgttcatttaactttcttcttctcttaactttgcattctgtattagagtatgacttcctccttgaagtttccctcttaagacctgctcctgccttcttcagtgcaatttcagcattttccgtcaagtgaggagcttcagctatagcttctttctctgaagtgcaatttttttcagcaacgacagaattgcgcacaggggtgctagcggctgcaaccttcggcagcatccatgatggtaaattccgtttacttgcattctcagagacaactctgacaatttctttctccgaattatgattatcacacatccccatcgataaggatcagaagcattttcaagttaccctttgcgagaaaaattcgaaaagctaaaaagactcgaaattggttgatccaatcaattgaatgatctaatcaggaattctatcacacagaactcacggatcaaatgttcaccgttttcagttcgaagaacaaccgcaacgtagtatcgagaaggacccttctcatagcgattcgaagctgtaaaggaacacgagggtaacggtttatgatgatcaccggccgcagcgcgaaagccgggtggtatatatttgttttgtttaaccgcgcaacatgcgaagatatgattaaattttaattttaataaaaagtgtttaaaaataataatcagaaaaaatatttaaaatatgactttaaa
>_R_Jupunba_floribunda_Iganci_883@NODE_1_length_1471_cov_121.134146
------------------------------------------------------tcaggagtagacgatcttttcctctcacaatgtgaatcaagagaatttccatattcacctgtctttggaaattgctttactgattcacactggctatttgatgcttctctttgtttcttcttctcataatctttgacatactgcaggtagaaagaagaaattcataccggcaaacatgaaaatgacttaattctactgtatatgtgaaactaggaattaatattgaacctcaactacttttagatttgcatcatggcactatatatattctttacgcagtcaagcatataattggaaataataaacacatttacattcacagtgctcaaacgaaaccatgtgtcataattttcctttgaaacattataagaatttaaattacctcctccgcaatggtcatcagatcctcaatcgttagctctatgtcaccatcattaaaaccttgaactgaatttgcatcaatatccccacagttagggtcttggacaatttggctcttctttaaagaactcttcagagatctgaccttagaactatcctttttcttcttgtccttttgtgtagcattaccgtcagtgcttgcatcctgttcatttaactttcttcttctcttaactttgcatcctgtattagagtatgacttcctccttgaagtttccctcttaagacctgctcctgccttcttcagtgcaatttcagcattttccgtcaagtgaggagcttcagctatagcttctttctctgaagtgcaatttttttcagccccgacggaattgcgcacaggggtggtagcggctgcaaccttcggcagcatccatgatggtaaattccgtttacttgcattctcagagctaacgctgacaatttctttctccgaattatgattatcacacatccccatcgataaggatcagaagcattttcaagttaccctttgcgagaaaaattcgaaaagctaaaaagactggaaattggttgatccaatcaattgaatgatctaatcaggaattctatcacacagaactcacggatcaaatgttcaccgttttcagttcgaagaacaaccccaacgtagtatcgagaaggacccttctcatagcgattcgaagctgtaaaggaacacaagggcaacggtttatgatgatcaccggccgcagcgcgaaagccgggtggtatatatttgttttgtttaaccgcgcaatatgcgaagatatgattaaattttaattttaataaaaagcgtttaaaaataataatcagaaaagatctggaccatctaattttaat
>_R_Jupunba_floribunda_Iganci_883@NODE_2_length_546_cov_69.311301
------------------------------------------------------tcaggagtagacgatcttttcctctcacaatgtgaatcaagagaatttccatattcacctgtctttggaaattgcttaactgattcacactggctatttgatgcttctctttgtttcttcttctcataatctttgacatactgcaggtagaaaggagaaattcataccggcaaacatgaaaatgacttaattctactgtggatgtgaaactaggaattaatattgaacctcaaccagttttagatttgcatcatggcactatatatattctttatgcagtcaagcatataattagaaataataaacatatttacattcacattgctcaaacgaaaccatgtgtcataattttcctttgaaacatcataagaatttaaattacctcctccgcaatggtcatcagatcctcaatcgttagctctatgtcaccatcagtaaaaccttgaactgaatttgcatcaatatccctacagttagggtcttggacaatttggctcttctttaaagaactcttcagagatctgaccttagaactatcctttttct---------------------------------------------------------------------------------------------------------------------------------------------------------------------------------------------------------------------------------------------------------------------------------------------------------------------------------------------------------------------------------------------------------------------------------------------------------------------------------------------------------------------------------------------------------------------------------------------------------------------------------------------------------------------------------------------------------------------------------------------------------------------
>_R_Jupunba_idiopoda_Quesada_1718@NODE_1_length_1226_cov_91.080940
------------------------------gtggaactgtatagaccatccctttcaggagtagacgatcttttcctctcacaatgtgaatcaagagaatttccatattcacctgtctttggaaattgctttactgattcacactggctatttgatgcttctttttgtttcttcttctcataatctttgacatactgcaggtagaaagaagaaattcataccggcaaacatgaaaatgatttaattctactgtatatgtgaaactaggaattaatattgaacctcaactactttttgatctgcatcatggcactatatatattctttacgcagtcaagcatataattggaaataataaacatatttacattcacattgctcacacgaaaccatgtgtcataattttgttttgaaacattataagaatttaaattacctcctccgcaatggtcatcagatcctcaatcgttagctctatgtcaccatcattgaaaccttgaactgaatttgcatcaatatccccacagttagggtcttggataatttggctcttctttaaagaactcttcagagatctgaccttagaactatcctttttcttcttgtccttttgtgtagcattaccgtcactgcttgcatccggttcatttaactttcttcttctcttaactttgcattctgtattagagtatgacttcctccttgaagtttcccccttaagacctgctcctgccttcttcagtgcaatttcagcattttccgtcaagtgaggagcttcagctatagcatctttctctgaagtgcaatttttttcagcaccgacagaattgctcacgggggtggtagcggctgcaacctttggcagcatccatgagggtaaattccgtttacttgcattctcagaggtaactctgacaatttctttctccgaattatgattatcacacatccccatcgataagaatcagaagcattttcaagttaccctttgcgagaaaaattcggaaagctaaaaagactcgaaattggttgatccaatcaattgaatgatctaatcaggaattctatcagacagaactcacggaccaaatgttcaccgttttcagttcgaagaacaacccccacgtagtatcgagaaggacccttctcatagcgattcgaagctgtaaaggaacacgagggcaacggtttatgatgatcaccggccgcagcgcgaaggccg--------------gttttgtttaaccgcgcaatatgcgaagatatg-----------------------------------------------------------------------a
>_R_Jupunba_laeta_Mori_25147@NODE_1_length_1154_cov_55.469824
-------------------------------------------------------------------------------------------------------catattcacctgtctttggaaattgctttactgattcacactggctatttgatgcttctctttgtttcttcttctcataatctttgacatactgcaggtagaaagaagaatttcataccggcaaacatgaaaatgacttaattctactgtatatgtgaaactaggaattaatattgaacctcaactacttttagatttgcatcatggcactacatatattctttacgcagtcaagcatataattggaaataataaacatattcacattcacagtgctcacacgaaaccatgtgtcataattttcctttgaaacattataagaatttaaattacctccttcgcaatggtcatcagatcctcaatcgtcagctctatgtcaccatcaataaaaccttgaactgaatttgcatcaatatccccacagttagggtcttggacaatttggctcttctttaaagaactcttcagagatctgaccttagaactatcctttttcttcttgtccttttgtgtagcattaccgtcactgcttgcatcctgttcatttaactttcttcttctcttaactttgcattctgaattagagtatgacttcctccttgaagtttccctcttaagacctgctcctgccttcttcagtgcaatttcagcattttccgtcaagtgaggagcttcagctatagcttctttctctgaagtgcaatttttttcagcaccgacggaattgcgcacaggggtggtagcggctgcaaccttcggcagcatccatgatggtaaattccgtttacttgcattctcagaggtaactctgacaatttctttctccgaattatgattatcacacatccccatcgataaggatcagaagcattttcaagttaccctttgcgagaaaaattcgaaaagctaaacagactcgaaattggttgatccaatcaattgaatgatctaatcaggaattatatcacacagaactcacggacaaaatgttcaccgttttcagttcgaagaacaaccgcaacgtagcatcgagaaggacccttctcatagcgactcgaagctgtacaggaacacgagggcaacggtttatgatgatccccagccgcagcgcgaaagccgggtggtcaatatttgttttgtttaaccgcgcaata------------------------------------------------------------------------------------
>_R_Jupunba_langsdorfii_Ribeiro_728@NODE_1_length_1345_cov_131.712934
--------------------------------------------------------------------------------------------------------------------------------------------------------------------------------ctcataatctttgacatactgcaggtagaaagaagaaattcataccggcaaacatgaaaatgacttaattctactgtctatgtgaaactaggaattaatattgaacctcaactacttttagatttgcatcatggcactatatatattctttacgcagtcaagcatataattagaaataataaacatatttacattcacattactaaaacgaaaccatgtgtcataattttcctttgaaacatcataagaatttaaattacctcctccgcaatggtcatcagatcctcaatcgttagctctatgtcaccatcattaaaaccttgaactgaatttgcttcaatatccccacagttagggtcttggacaatttggctcttctttaaagaactcttcagagatctgaccttagaactatcctttttcttcttgtccttttgtgtagcattaccgtcactgcttgcatcctgttcatttaactttcttcttctcttaactttgcattctgtattagagtatgacttcctccttgaagtttccctcttaagacctgctcctgccttcttcagtgcaatttcagcattttccgtcaagtgaggagcttcagttatagcttctttctctgaagtgcaatttttttcagcaccgacggaattgcgcacaggggtggtagccgctgcaaccttcggcagcatccatgatggtaaattccgtttacttgcattctcagaggtaactctgacaatttctttctccgaattatgattatcacacatccccatcgataaggatcagaagcattttcaagttaccattggcaagaaaaattcgaaaagctaaaaagactcgaaattggttgatccaatcaattgaacgatctaatcaggaattctatcacacagaactcacggaccaaatgttcaccgttttcagttcgaagaacaacccccacgtagtatcgagaagggcccttctcatagcgattcgaagctgtaaaggaacacgagggcaacggtttatgatgatcaccggccgcagcgctaaagccga--------------ttttgtttaaccgcgcaatatgcgaagatatgactaaattttaattttaataaaaagtgtttaaaaataataatcagaaaaaatatttaaattatgacttcaag
>_R_Jupunba_leucophylla_Iganci_839@NODE_1_length_2001_cov_211.613306
gtgggaaccaattcaccggttttatttgaagtggaactgtatagaccatccctttcaggagtagacgatcttttcctctcacaatgtgaatcaagagaatttccatattcacctgtctttggaaattgctttactgattcacactggctatttgatgcttctctttgtttcttcttctcataatctttgacatactgcaggtagaaagaagaaattcaaaccggcaaacatgaaaatgacttaattctactgtatatgtgaaactaggaattaatattgaacctcaactacttttagatttgcatcatggcactatatatattctttacgcagtcaagcatataattggaactaataaacatatttacattcacattgctcaaacgaaaccatgtgtcataattttcctttgaaacattataagaatttaaattacctcctccgcaatggtcatcagatcctcaatcgttagctctatgtcaccatcattaaaaccttgaactgaatttgcatcaatatccccacagttagggtcttggacaatttggctcttctttaaagaactcttcagagatctgaccttagaactatcccttttcttcttgtccttttgtgtagcattaccgtcactgcttgcatcctgttcatttaactttcttcttctcttaactttgcattctgcattagagtatgatttcctccttgaagtttccctcttaagacctgctcctgccttcttcagtgcaatttcagcattttccgtcaagtgaggagcttcagctatagcttctttctctgaagtgcaatttttttcagcaacgacagaattgcgcacaggggtgctagcggctgcaaccttcggcagcatccatgatggtaaattccgtttacttgcattctcagagacaactctgacaatttctttctccgaattatgattatcacacatccccatcgataaggatcagaagcattttcaagttaccctttgcgagaaaaattcgaaaagctaaaaagactcgaaattggttgatccaatcaattgaatgatctaatcaggaattccatcacacagaactcacggaccaaatgttcaccgttttcagttcgaagaacaaccccaacggagtatcgagaaggacccttctcatagcgattcgaagctgaacaggaacacgagggcaacggtttatgatgatctccagccgcagcgcgaaagccggatggcaaatatttgttttgtttaaccgcgcaatatgcgaagatatggttaaattttaattttaataaaaagtgtttaaaaataataatcagaaaaaatatttaaaatatgactttaat
>_R_Jupunba_macradenia_Lourteig_3021@NODE_1_length_1113_cov_80.452703
---------------------------------------------------------------------------------------------------------------------------------------------------------------------------------tcataatctttgacatactgcaggtagaaagaagaaattcataccggcaaacatgaaaatgacttaattctactgtacatgtgaaactaggaattaatattgaacctcaactacttttagatttgcatcatggcactatatatattctttacgcagtcaagcatataattggaaaaaatagac------aaattcacattgctcaaacgaaaccatgtgtcataattttccttttaaacattataagaatttaaattacctcctccgcaatggtcatcagatcctcaatcgttagctctatgtcaccatcattaaaaccttgaactgaatttgcatcaatatccccacagttagggtcttggacaatttggctcttcttcaaagaactcttcagagatctgaccttagaactatcctttttcttcttgtccttttgtgtagcattaccgtcactgcttgcatcctgttcatttaactttcttcttctcttaactttgcattctgtattagagtatgacttcctccctgaagtttccctcttaagacctgctcctgccttcttcagtgcaatttcagcattttccgtcaagtgaggagcttcagctatagcttctttctctgaagtgaaatttttttcagcaccgacggaattgcgcacaggggtggtagccgctgcaaccttcggcagcatccatgatggtaaattccgtttacttgcattctcagaggtaactctgacaatttctttctccgaattatgattatcacacatccccatcgataaggatcaacagcattttcaagttaccctttgcgagaaaaattcgaaaagttaaaaagactcgaaattggttgatccaatcaattgaatgatctaatcaggaattctatcacacacaactcaaggatcaaatgttcaccgttttcagttcgaagaacaaccgcaacgtagtatcgagaaggacccttctcatagcgattcgaagctgtaaaggaacacgagggcaacggtttatgatgatcaccggccccagcgcgagagccgggtggtatatatttgttttgtttaaccgcgcaatatgcgaagacatgatttaattttaattttaataaaaag-----------------------------------------------
>_R_Jupunba_macradenia_Lourteig_3021@NODE_2_length_1060_cov_78.254323
---------------------------------------------------------------------------------------------------------------------------------------------------------------------------------tcataatctttgacatactgcaggtagaaagaagaaattcataccggcaaacatgaaaatgacttaattctactgtagatgtgaaactaggaattaatattgaacctgaactacttttagatttgcatcatggcactatatatattctttatgccgtcaagcatataattagaaataataaacatatttacattcacattgctcaaacgaaaccatgtgtcataattttcctttgaaacatcataagaatttaaattacctcctccgcaatggtcatcagatcctcaatcgttagctctatgtaaccatcattaaaaccttgaactgaatttgcatcaatatccccacagttagggtcttggacaatttggctcttctttaaagaactcttcagagatctgaccttagaactatcctttttcttcttgtccctttgtgtagcattaccgtcactgcgtgcatcctgttcatttaactttcttcttctcttaactttgcattctgcattagagtatgacttcctccttgaagtttccctcttaagacctgctcctgccttcttcagtgcgatttcagcattttccgtcaagtgaggagcttcagctatagcttctttctctgaagtgcaattttttgcagcaacgacagaattacgcacaggggtgctagcggcttcaaccttcggcagcatccatgatggtaaattccgtttacttgcattctcagagacaactctgacaatttctttctccgaattatgattatcacacatccccatcgataatgatcagaagcattttcaagttaccctttgcgagaaaaattcgaaaagctaaaaagacgcgaaattggttgatccaatcaattgaatgatctaatcaggaattctatcacacagaactcacggaccaaatgttcaccgttttcagttcgaagaacaaccccaacgtagtatcgagaaggacccttctcatagcgattcgaagctgtacaggaacacgagggcaacggtttatgatgatccccagccacagcgcgaaagccaggtggtaaatatttg--------------------------------------------------------------------------------------------------------
>_R_Jupunba_nipensis_Mayo_19662@NODE_1_length_907_cov_31.865060
----------------------------------------------------------------------------------------------------------------------------------------------------------------------------------------------------------------------------------------------------------------------------------------------------------tttgcatcatggcactctatatattctttacgcagtcaagcatataattggaaataataaacatatttatattcacattgctcaaacgaaaccatgtgtcataattttcttttgaaacattataagaatttaaattacctcctccgcaatgatcatcagatcctcaatcgttagctctatgtcaccatcattgaaaccttgaactgaatttgcatcaatatccccacagttagggtcttggacaatttggctcttctttaaagaactcttcagagatctgaccttagaactatcctttttcttcttgtccttttgtgtagcattaccgtcactgcttgcatccggttcatttaactttcttcttctcttaactttgcattctgtattagagtatgacttcctccttgaagtttccctcttaagacctgctcctgccttcttcagtgcaatttcagcattttccgtcgagtgaggagcttcagctatagcatatttctctgaagtgcaatttttttcagcaccgacagaattgctcacgggggtggtagcggctgcaaccttcggcagcatccatgatggtaaattccgtttacttgcattctcagaggtaactctgacaatttctttctccgaattatgattatcacacatccccatcgataagaatcagaagcattttcaagttaccctttgcgagaaaaattcgaaaagctaaaaagactcgaaattggttgatccaatcaattgaatgatctaatcaggaattctatcacacagaactcacggaccaaatgttcaccgttttcagttcgaagaacaacccccacgtagtatcgagaaggacccttctcatagcgattcgaagctgtaaaggaacacgagggcaacggtttatgaagatcaccgg----------------------------------------------------------------------------------------------------------------------------------------
>_R_Jupunba_oxyphyllidia_Yonker_6157@NODE_1_length_1180_cov_146.796011
--------------------------------------------------------------------------------------------------------------------------aaattgctttactgattcgcactggctatttgatgcttctctttgtttcttcttctcataatctttgacatactgcaggtagaaaggagaaattcataccggcaaacatgaaaatgacttaattctactgtagatgtgaaactaggaattaatattgaacctgaactacttttagatttgcatcatggcactatatatattctttatgcagtcaagcatataattagaaataataaacatatttacattcacattgctcaaacgaaaccatgtgtcataattttcctttgaaacatcataagaatttaaattacctcctccgcaatggtcatcagatcctcaatcgttagctctatgtcaccatcagtaaaaccttgaactgaatttgcatcaatatccccacagttagggtcttggacaatttggctcttctttaaagaactcttcagagatctgaccttagaactatcctttttcttcttgtccttttgtgtagcattaccgtcactgcttgcatcctgttcatttaactttcttcttctcttaactttgcattctgaattagagtatgacttcctccttgaagtttcccccttaagacctgctcctgccttcttcagtgcaatttcagcattttccgtcaagtgaggagcttcagctatagcttctttctctgaagcgcaatttttctcagcaccgatggaattgcgcacaggggtggtagccgctgcaaccttcggcagcatccatgatggtaaattccgtttacttgcattctcagaggtaactctgacaatttctttctccgaattatgattatcacacatccccatcgataaggatcagaagcattttcaagttaccctttgcgagaaaaattcgaaaagctaaaaagactcgaaattggttgatccaatcaattgaatgatctaatcaggaattctatcacacagaactcacggaccaaatgttcaccgttttcagttcgaagaacaacccccacgtagtatcgagaaggacccttctcatagcgattcgaagctgtaaaggaacacgagggcaacggtttatgatgatcaccggccgcagcgcgaaggccg--------------gttttgtttaaccgcgcaatatgcgaagatatgattaaattttaattttaataaaaagtgtttaaaaataataatcaga-------------------------a
>_R_Jupunba_trapezifolia_Simon_1600@NODE_1_length_597_cov_210.968635
----------------------------------------------------------------------------------------------------------------------------------------------------------------------------------------------------------------------------------------------------------------------------------------------------------------------------------------------------------------------------------------------------------------------------------------------------------------------------------------------gtcaccatcattaaaaccttgaactgaatttgcatcaatatccccacagttagggtcttggacaatttggctcttctttgaagaactcttcagagatctgaccttagaactatcctttttcttcttgtccttttgtgtagcattaccgtcactgcttgcatcctgttcatctaactttcttcttctcttaactttgcattctgaattagagtatgacttcctccttgaagtttccctcttaagacctgctcctgccttcttcagtgcaatttcagcattttccgtcaagtgaggagcttcagctatagcttctttctctgaagtgcaatttttttcagcaacgacagaattgcgcacaggggtgccagcggctgcaaccttcggcagcatccatgatggtaaattccgtttacttgcattctcagaggtaactctgacaatttctttctccgaattatgattatcacacatccccatcgataaggatcagaagcattttcaagttaccctttgcgagaaaaattcgaaa----------actcgaaattggttgatccaatcaattgaatgatctaatcaggaattctatcacacagaactcacgga----------------------------------------------------------------------------------------------------------------------------------------------------------------------------------------------------------------------------------------------------------------
>_R_Jupunba_villosa_Borges_423@NODE_1_length_1366_cov_145.328937
gtgggaaccaattcaccggttttatttgaagtggaactgtatagaccatccctttcaggagtagacgatcttttcctctcacaatgtgaatcaagagaatttccatattcacctgtctttggaaattgctttactgattcacacgggctatttgatgcttctctttgtttcttcttctcataatctttgacatactgcaggtagaaaggagaaattcataccggcaaacgtgaaaatgacttaattctactgtagatgtgaaaataggaatgaatattgaacctcaactacttttagatttgcatcatggcactatatatattctttatgcagtcaagcgtataattagaaataataaacatatttacattcacattgctcaaacgaaaccatgtgtcataattttcctttgaaacatcataagaatttaaattacctcctgcgcaatggtcatcagatcctcaatcgttagctctatgtcaccatcagtaaaactttgaactgaatttgcatcaatatccccacagttagggtcttggacaatttggcttttctttaaagaactcttcagagatctgaccttagaactatcctttttcttcttgtccttttgtgtagcattaccgtcactgcttgcatcctgttcatttaactttcttcttctcttaactttgcattctgcattagagtatgacttcctccttgaagtttccctcttaagacctgctcctgccttcttcagtgcagtttcagcattttccgtcaagtgaggagcttcagctatagcttctttctctgaagtgcaatttttttcagcaacgacagaattgcgcacaggggtgctagcggctgcaaccttcggcagcatccatgatggtaaattccgtttacttgcattctcagagacaactctgacaatttctttctccgaattatgattatcacacatccccatcgataaggatcagaagcattttcaagtcaccctttgcgagaaaaattcgaaaagctaaagagactcgaaattggttgatccaatcaattgaatgatctaatcaggaattctatcacacagaactcacggaccaaatgttcaccgttttcagttcgaagaacaacccc---------------------------------------------------------------------------------------------------------------------------------------------------------------------------------------------------------------------------
>_R_Punjuba_callejasii_Daly_5935@NODE_1_length_958_cov_25.691260
---------------------------------------------------------------------------------------------------------------------------------------------------------------------------------------------------------------------------------------------------------------------------------------------aactacttttagatttgcatcatggcactatatatattctttatgcagtcaagcatataattggaaataataaacatatttacattcacaatgctcaaacgaaaccatgtatcataa-tttcctttgaaacatcataagaatttaaattacctcctccgcaatggtcatcagatcctcaatcgttagctctatgtcaccatcattaaaaccttgaactgaatttgcatcaatatccccacagttagggtcttggacaatttggctcttctttaaagaactcttcagagatctgaccttagagctatcctttttcttcttgtccttttgtgtagcattaccgtcactgcttgcatcctgttcatttaactttcttcttctcttaactttgcattctgtattagagtatgacttcctccttgaagtttccctcttaagacctgctcctgccttcttcagtgcaatttcagtattttccgtcaagtgaggagcttcagctatagcttctttctctgaagtgcaatttttttcagcaccaacagaattgcgcacaggggtggtagcggctgcaaccttcggcagcatccatgatggtaaattccgtttacttgcattctcagaggtaactctgacaatttctttctccgaattatgattatcacacatccccatcgataaggatcagaagcattttcaagttaccctttgcgagaaaaattcgaaaagctaaaaagacttgaaattggttgatccaatcaattgaatgatctaatcaggaattctatcacacagaactcacggaccaaattttcaccgttttcagttcgaagaacaaccccaacgtagtatcgagaaggaccgttctcatagcgattcgaagctgtacaagaacacgagggcaacggtttatgatgatcaccagccgcagcgcgaaagccgggtggtaaatatttgttttgtt-------------------------------------------------------------------------------------------------
>_R_Punjuba_lehmannii_Escobar_7465@NODE_1_length_1468_cov_111.563623
-tgggaaccaattcaccggttttatttgaagtggaactgtatagaccatccctttcaggagtagacgatcttttcctctcacaatgtgaatcaagagaatttccatattcacctgtctttggaaattgctttactgattcacactggctatttgatgcttctctttgtttcttcttctcataatctttgacatactgcaggtggaaagaagaaattcataccggctaacatgaaaatgacttaattctacagtagatgtgaaactaggaattaatattgaacctcaactacttttagatttgcatcatggcactatatatattctttatgcagtcaagcatataattggaaataataaacatatttacattcacattgctcaaacgaaaccatgtatcataattttcctttgaaacatcataagaattcaaattacctcctccgcaatggtcatcagatcctcaatcgttagctctatgtcaccatcattaaaaccttgaactgaatttgcatcaatatccccacagttagggtcttggacaatttggctcttctttaaagaactcttcagagatctgaccttagaactatcctttttcttcttgtccttttgtgtagcattaccgtcactgtttgcatcctgttcatttaactttcttcttctcttaactttgcattctgtattagagtatgacttcctccttgaagtttccctcttaagacctgctcctgccttcttcagtgcaatttcagcattttccgtcaagtgaggagcttcagctatagcttctttctctgaagtgcaatttttttcagcaccaacagaattgcgcacaggggtggtagcggctgcaaccttcggcagcatccatgatggtaaattccgtttacttgcattctcagaggtaactctgacaatttctttctccgaattatgattatcacacatccccatcgataaggatcagaagcattttcaagttaccctttgcgagaaaaattcgaaaagctaaaaagactcgaaattggttgatccaatcaattgaatgatctaatcaggaattctatcacacagaactcacggaccaaatgttcaccgttttcagttcgaagaacaaccccaacgtagtatcgagaaggaccgttctcatagcgattcgaagctgtacaggaacacgagggcaacggtttatgatgatcaccagccgcagcgcgaaagtcgggtggtaaatatttgttttgtttaaccgcgcaatacgcgaagatatgattaaattttaattttaataaaaagcctttaaaaataataatcagaaaaaatatttaaaatatgacttta--
>_R_Punjuba_racemiflora_Jimenez_Soares_3626@NODE_1_length_1436_cov_144.980132
gtgggaaccaattcaccggtttcatttgaagtggaactgtatagaccatccctttcaggagtagacgatcttttcctctcacaatgtgaatcaagagaatttccatattcacctgtctttggaaattgctttactgattcacaccggctatttgatgcttctctttgtttcttcttctcataatctttgacatactgcaggtggaaagaagaaattcataccagcaaacatgaaaatgacttaattctactgtagatgtgaaactaggaattaatattgaacctcaactacttttagatttgcatcatggcactatatatattctttatgcagtcaagcatataattggaaataataaacatatttacattcacattgctcaagcgaaaccatgtatcataattttcctatgaaacatcataagaatttaaattacctcctccgcaatggtcatcagatcctcaatcgttagctctatgtcaccatcattaaaaccttgaactgaatttgcatcaatatccccacagttagggtcttggacaatttggc---tctttaaagaactcttcagagatctgaccttagaactatcctttttcttcttgtccttttgtgtagcattaccgtcactgcttgcatcctgttcatttaactttcttcttctcttaactttgcattctgtattagagtatgacttcctccttgaagtttccctcttaagacctgcccctgccttcttcagtgcaatttcagcattttccgtcaagtgaggagcttcagctatagcttctttctctgaagtgcaatttttttcagcaccgacagaattgcgctcaggggtggtagcggctgcaaccttcggcagcatccatgatggtaaagtccgtttacttgcattctcagaggtaactctgacaatttctttctccgaattatgattatcacacatccccatcgataaggatcagaagcattttcaagttaccctttgcgagaaaaattcgacaagctaaaaagactcgaaattggttgatccaatcaattgaatgatctaatcaggaattctatcacacagaactcacggaccaaatgttcaccgttttcagttcgaagaacaaccccaacgtattatcgagaaggaccgttctcatagcgattcgaagctgtacaggaacacgagggcaacggtttatgatgatcaccagccgcagcgcgaaagcctggtggtaaatatttgttttgtttaaccgcgcaatatgcgaagatacgattaaattttaattttaataaaaaatctttaaaaataataatcaga------------------------cg
