# Supplementary material for: A new generic circumscription of Hydrochorea (Leguminosae, Caesalpinioideae, mimosoid clade) with an amphi-Atlantic distribution
Source: PhytoKeys. 2022 Aug 22;205:401–37. doi: 10.3897/phytokeys.205.82775 (PMC9849043; doi:10.3897/phytokeys.205.82775)
Supplement: Supplementary material 1 — Supplementary data file S1 [file phytokeys-205-401_article-82775__-s001.zip › RBH3_m8103_comp23731_c0_seq1_exon02.aln-cln]

>Albizia_adinocephala_FHO33_88@NODE_1_length_1020_cov_116.425239
----------------------------------------------------------------------------------------------------------------------------------------------------------------------------------------------------------------------------------------------------------------------------------------------------------------------------------------------------------------------------------------------------gagataggtaatgcttatgctttcaatggatccacataccttagtcaagaaacaatcctactttgtctttcaaactacattttctcttcgtcaagggaactttatcttctccagaaaattgcacttggcttttcccagggggatcctgggtgaactccacactatctataatagacttgttcttcttctcaaggggtttcggcaagggacccaacaaaagctccagcatctcttgagcaggatcaccagctcgagaagttctagtgggaaccaattcaccggttttatttgaagtggaactgtatagaccatccctttcaggagtaaacgatcttttcctctcacaatgtgaatcaagagaatttccatattcacctgtctttggaaattgctttactgattcacactggctatttgatgcttctctttgtttcttcttctcataatctttgacatactgcaggtagaaagaagatattcataccggcaaacatg-aaatgacttaattctactgtagatgtgaaactatgaattaatattgaatctcaactacttttagatttgcatcatggcactatatatattcttt-tgccgtcaggcatataattagaaataataaacatatttacattcacattgctcaaacgaaaccatgtgtcataattttcctttgaaacattataagaatttaaattacctcctccgcaatggtcatcagatcctcaatcgttagctctatatcaccatcattaaaaccttgaactgaatttgcatcaatatccccacagttagggtcttggacaatttggctcttctttaaagaactcttcaaagatctgaccttagaagtatcctctttcttcttgtccttttgtgtagcattaccgtcactgcttgcatcttgttcatttaactttcttcttctcttaactttgcgttcggtattagagtatgacttcc
>Albizia_coripatensis_Hughes_2433@NODE_1_length_1539_cov_108.268126
------------------------------tacatggtcaacaggaaaatatataaaaaaaatctcaaacgcaggagttcatatccttggttacatgctcgctcgccttattccagcattgtacaatcagcaccaacggcgggctctttcattgcaacatactcatattatactcaccattcctcttagatgccaaacgcagatgctttctttgttggattgagaaggtgctgaatccttcttattgaatttcaatttcactgtgtaagaatttcatccatagattttatactaaggtgctttgacgaggatgagacagcaattaaagaatgatatacatgcgcacttaccctaagtcacaaaaaaacttgattttctgc-ttgccacgagatatgtaatgcttctgctttcaatggagccacataccttagtcaagaaacaatcctactttgtctttcaaactacattttctcttcgtcaagggaactttatcttctccagaaaattgcacctggcttttccttgggggctcctgggtgaactccacactatctataatagacttgttcttcttctcaaggggtttcggcaagggacccaacaaaagctccagcatctcttgagcaggatcaccagctcgagaagttctagcgggaaccaattcaccggttttatttgaagtggaactgtataaaccatccctttcaggagtaaacgatcttttcctctcacaatgtgaatcaagagaatttccatattcacctgtctttggaaattgctttactgattcacactggctatttgatgcttctctttgtttcttcttctcataatctttgacatactgcaggtagaaagaagaaattcataccggcaaatatgaaaatgacttaattctactgtagatgtgaaactaggaattaatattgaatctcaactacttttagatttgcatcatggcactatatatatactttatgcagtcaagcgtataattagaaataataaacatatttacattcacattgctcaaacgaaaccatgtgtcataattttcctttgaaacatcataagaatttaaattacctcctccgcaatggccatcagatcctcaatcgttagctctatgtcaccatcattaaaaccttgaactgaatttgcatcaatatccccacagttagggtcttggacaatttggctcttctttaaagaactcttcagagatctgacattagaactatcctttttcttattgtccttttgtgtagcgttaccgccactgcttgcatcctgttcatttaactttcttcttccctgaactttgcgttcggtattagagtatgacttcc
>Albizia_decandra_Vilhena_231@NODE_1_length_792_cov_28.069930
------------------------------------------------------------------------------------------------------------------------------------------------------------------------------------------------------------------------------------tgccgaatccttctcattgaatttcaatttcactgtataagaatttcatccatagattttatactgtcatgctttgacgaggatgagacagaaattaaagaatgatacacatgcgcaattaccctaagtcacacaaaaacttgattttctgctttgccacgagatatgtaatgcttatgctttcaatggatccacataccttagccaagaaacaatcctactttgtctttcaaactacattttctcttcgtcaagggaactttatcttctccagaaaattgcacttggcttttcccagggggctcctgggtgaactccacactatctataatagacttgttcttcttctcaaggggtttcggcaagggccccaacaaaagctccagcatctcttgagcaggatcaccagctcgagaagttctagtgggaaccaattcaccggttttatttgaagtggaactgtatagaccatccctttcagaagtagacaatcttttccgctcacaatgtgaatcaagagaatttccatactcacctgtctctggaaattgctttactgattcacactggctatttgatgcttctctttgtttcttcttctcataatctttgacatactgcatgtagaaagaagaaattcataccggcaaacatgaaaatgacttaattctactgtagatgtgaaactaggaattaatattgaacctcaactacttttagatttgcatcatggcactatatatattctttatgcagtcaagcatataattagaagtaataaacatatttact------------------------------------------------------------------------------------------------------------------------------------------------------------------------------------------------------------------------------------------------------------------------------------------------------------------------------------------
>Albizia_edwallii_Dalmaso_272@NODE_1_length_960_cov_6.046409
-----------------------------------ggtcaatatgaaaatatataaaaaaaatctcaaacgcaggagttcatatccttggttacatgctcgctcgccttattccagcattgtgtaatcagcaccaacggcgggctctttcattgcaacatact--cattatactcaccattcctcttagatgccaaacgcagatgctttctttgttggattgaaaaggtgctgaatccttcttattgaatttcaatttcactgtataagaatttcatccatagattttatactaaggtgctttgacgaggatgagacagcaattaaagaatgatatacatgcgcacttaccctaagtcacacaaaaacttgattttctgctttgccacgagatatgtaatgcttctgctttcaatggagccacataccctagtcaagaaacaatcctactttgtctttcaaactacattttctcttcgtcaagggaactttatcttctccagaaaattgcacttggcttttcccagggggctcctgggtgaactccacactatctataatagacttgttcttcttctcaaggggtttcggcaagggacccaacaaaagctccagcatctcttgagcaggatcaccagctcgagaagttctagtgggaaccaattcaccggttttatttgaagtggaactgtatagaccatccctttcaggagtgaacgatcttttcctctcacaatgtgaatcaagagaatttccatattcacctgtctttggaaattgctttactgattcacactggctatttgatgcttctctttgtttcttcttctcataatctttgacatactgcaggtagaaagaagaaattcataccggcaaacatgaaaatgacttaattctactgtagatgtgaaactaggaattaatattgaatctcaactgcttttagatttgcttcatggcactatatatatactttatgcagt-----------------------------------------------------------------------------------------------------------------------------------------------------------------------------------------------------------------------------------------------------------------------------------------------------------------------------------------------------------------------------
>Albizia_inundata_Wood_26530@NODE_1_length_987_cov_158.327253
--------------------------------------------------------aaaaaatctcaaatgcagtagttcacgtccttggttacatgcttgctcgccttattccagcattgtataatcagtaccaaaggcgggctctttcattgcaacatactcatattttactcaccattcctcttagatgccaaacgcagatgctttctttgttggattgaaagggtgccgaatccttctcattgaatttcaatttcactgtataagaatttcatccatagattttatactgtcatgctttgacaaggatgagacagcaattaaagaatgatacacatgcgcacttaccctaagtcacacaaaaactcgattttctgctttgccacgagatatgtaatgcttatgctttcaatggatccgcacaccttagccaagaaacaatcctactttgtctttcaaactacattttctcttcgtcaagggaactttatcttctccagaaaattgcacttggcttttcccagggggctcctgggtgaactccacactatctataatagacttgttcttcttctcaaggggtttcggcaagggacccaacaaaagctccagcatctcttgagcaggatcaccagctcgagaagttctagtgggaaccaattcactggttttatttgaagtggaattgtatagaccatccctttcagaagtagacaatcttttccgctcacaatgtgaatcaagagaatttccatactcacccgtctctggaaattgctttactgattcacactggctatttgatgcttctctttgtttcttcttctcataatctttgacatactgcatgtagaaagaagaaattcataccggcaaacatgaaaatgacttaattctactgtagatgtgaaactaggaattaatattgaacctcaactacttttagatttgcatcatggcactatatatattctttatgcagtcaagcatataattagaaataataaacata----cattcacattgctcaaacgaaaccatg-----------------------------------------------------------------------------------------------------------------------------------------------------------------------------------------------------------------------------------------------------------------------------------------------------------------
>Albizia_subdimidiata_var_subdimidiata_Ferreira_210@NODE_1_length_1119_cov_96.724568
-----------------------------------------------------------------------------------------------------------------------tgtaaaatcagtaccaaaggtgggctctttcattgcaacatactcatattttactcacgattcctcttagatgccaaacgcagatgctttctttgttggattgaaagggtgccgaatccttctcattgaatttcaatttcactgtataagaatttcatccatagattttatactgtcatgctttgacgaggatgagacggcaattaaagaatgatacacatgcgcacttaccctaagtcacacaaaaacttgattttctgctttgccacgagatatgtaatgcttatgctttcaatcgatccacatactttagccaagaaacaatcctactttgtctttcaaactacattttctcttcgtcaagggaactttatcttctccagaaaattgcacttggtttttcccagggggctcctgggtgaactccaccctatctataatagacttgttcttcttctcaaggggttttggcaatggacccaacaaaagctccagcatctcttgagcaggatcaccagctcgagaagttctagtgggaaccaattcaccggttttattagaagtggaactgtatagaccatccctttcagaagtagacaatcttttccgctcacaatgtgaatcaagagaatttccatactcacctgtctctggaaattgctttactgattcacactggctatttgatgcttctctttgtttcttcttctcataatctttgacatactgcatgtagaaagaagaaattcataccggccaacatgaaaatgacttaattctactgtagatgtgaaactaggaattaatattgaacctcgactacttttagatttgcatcatggcactatatatattctttatgcaatcaagcatataattagaaataataaacatatttacattcacattgctcaaacgaaaccatgtgtcataattttcctttgaaacattaaaaggatttaaattacctcctccgcaatggtcatcagatcctccatcgttagctctatgtcaccatcattaaaaccttgaactgaatttgcatcagtatc---------agggtcttggacaatttggctcttctttgaagaactcttcagagatctgaccttagaactatccttt-------------------------------------------------------------------------------------------------------
>Albizia_tomentella_Leach_Dunlop_3801@NODE_1_length_1263_cov_163.144182
--------------------------------cacggtcaata---aaaaatattaaaaaaaaatcaaatgcagaagttcatatccttggttatatgttcgctcgccttattccagcattgtataatcagcaccaaaggtgggttctttcattgaaacatactcctattttactcaccattcctgttagatgccaaatccagatgctttttttgttggattgaaaaggtgctgaaccattctgattgaatttcaatttcactgtataagaatttcatccatagattttatgctgacatactttgacgaggatgagacagcaattaaagaatgatatacatgtgcacttaccctaagtcacacaaaaactcgaatttctgctttgcggtgagatatgtaatgcttatgctttc-atggatccacataccttattcaagaaacagtcttactttgtctttcaaactacattttctcttcgtcaagggaactttattttctccagaaaattgctcttggcttttcccagggggctcctgggggaaccccacaccatctataatagacttgttcttcttctcaaggggtttcggcaagggacccaacaaaagctccagcatctcttgagcaggatcacccgctcgagaagttctagtgggaaccaattcaccggttttatttgaagtgcaactgtatagaccttccctttcaggagtagacgatcttttcctctcacaatgtgaatcaagagaatttccatattcacctgtctttggaaattgctttactgattcacactggctattagatgcttctttttgtttcttcttctcataatcttggacatactgcgggtagaaataagaaattcataccggcaaagatgaaaatgacttagttctactgtagatgtgaaactaggaattaatattgaacctcaactacttttagatttgcatcatggcactatatatattatttatgcagtcaagcatataattagaaataatcaacatatttacattcacattgctcaaacgaaaccatgtgtcataattttccttcgaaacattataagaatttaaattacctcctccgcaatggtcatcagatcctcaatcgttagctctatgtcaccatcattaaaaccttgaactgaatttgcatcaatatccccacagttagggtcttggacaatttggttcttctttaaag------tcagagatctgaccttagaactatcctttttcttcttgtccttttgtgtagcattaccgtcactgcttgcatcctgttcatt--------------------------------------------------
>Albizia_xerophytica_Hughes_1435@NODE_1_length_1174_cov_62.707384
--------------------------------------------------------------------------------------------------------------------cattgtataatcggcaccaaaggcgggctctttcatcgcaacatactcatattttactcaccattcctgttagacgccaaacgcagatgctttctttgttggattgaaaaggagctgaatctttctcattgaatttcaatttcacagcataagaatttcatccatagattttatactgacaagctttgacggggatgagacagcaattaaagaatgatatacatgcgcacttaccctaagtcacacaaaaacttgattttcagctttgccacgagataggtaatgcttatgctttcaatggatccacataccttagtcaagaaacaatcctactttgtctttcaaactacattttctcttcgtcaagggaactttatcttctccagaaaattgcacttggcttttcccagggggctcctgggtgaactccacactatctataatagacttgttcttcttctcaaggggtttcggcaagggacccaacaaaagctccagcatctcttgagcaggatcaccagctcgagaagttctagtgggaaccaattcaccggttttatttgaagtggaactgtatagaccatccctttcaggagtaaacgatcttttcctctcacaatgtgaatcaagagaatttccatattcacctgtctttggaaattgctttactgattcacactggctatttgatgcttctctttgtttcttcttctcataatctttgacatactgcaggtagaaagaagatattcataccggcaaacatg-aaatgacttaattctactgtagatgtgaaactatgaattaatattgaatctcaactacttttagatttgcatcatggcactatatatattcttt-tgccgtcaggcatataattagaaataataaacatatttacattcacattgctcaaacgaaaccatgtgtcataattttcctttgaaacattataagaatttaaattacctcctccgcaatggtcatcagatcctcaatcgttagctctatgtcaccatcattaaaaccttgaactgaatttgcatcaatatccccacagttagggtcttggacaatttggctcttctttaaagaactcttcaaagatctgaccttagaagtatcctttttcttcttgtccttttgtgtagcattaccgtcactgcttgcatcc----------------------------------------------------------
>Archidendron_clypearia_Wieringa_1849@NODE_1_length_1202_cov_148.216000
-----------------------------------------------------------------------cagaagttcatatccttggttacatgctcgctcgccttattccagcattgtattatcagcaccaaaggcgggctctttcattgcaacatactcatattttactcaccattcctgttagatgccaaacgcagctgctctctttgttggattgaaaaggtgctgaatccttcttattgaatttcaatttcactgtataagaatttcatccatagattttatactgacatgctttgacgaggatgagacagcaattaaagaatgttatacatgcgcacttaccctaagtcacacaaaaacttgattttctgctttgccacgagatatgtaatgcctatgctttcaatggatccacatgccttagtcaagaaacaatcctactttgtctttcaaactacattttctcttcgtcaagggaactttatcttctccagaaaattgcacttggcttttcccagggggctcctgggtgaactccacactatctataatagacttgttcttcttctcaaggggtttcggaaagggacccaacaaaagctccagcatcttttgagcaggatcaccagttcgagaagttctagtgggaaacaattcaccggttttatttgaagtggaaatgtatagaccatctctttcaggagtgggcgatcttttcctctcacaatgtgaatcaagagaatttccatattcacctgtctttggaaattgctttactgattcacactggctatttgatgcttctctttgtttcttcttctcataatctttgacatactgcaggtagaaataagaaattcataccggcaaacatgaaaatgacttaattctactgtagatgtgaaactagggattaatattgaacctcaactacttttagatttgcatcatggcactatatatattctttatgcagtccagcatataattagaaataataaacatatttacattcacattgctcaaacgaaaccatgtgtcataattttcctttgaaacattat-agaatttaaattacctcccccgcaatggtcattagatcctcaatcgttagctctatgtcaccatcattaaaaccttgaactgaatttgcctcaatatccccacagtttaggtcttcgacaatttggctcttctttgaaggactcttcagagatctgaccttagaactatcctttttcttcttgtccttttgtgtagcatta----------------------------------------------------------------------------
>Balizia_elegans_Iganci_870@NODE_1_length_1454_cov_65.233842
agatttaaaattcttcgttttaattttaaatacacggtcaatacgaaaatatataaaaaaaatctcaaatgcaggagttcatatccttggttacttgctcgctcgccttattccagcattgtataatcagcaccaaaggcgggccctttcattgcaacatactcatattttactcaccattcctgttagatgccaaatgcagatgctttctttgttggattgaaaaggtgctgaatccttcttattgaatttcaatttcaccgtataagaatttcatccatagattttatactgacatgctttgacgaggatgagacagcaattaaggaatgatatacatgcgcacttaccccaagtcacacaaaaacttgattttctgctctgccatgagatatgtaatgcttatgccttcaatggatccacataccttagtcaagaaacaatcctactttgtctttcaaactacattttctcttcgtcaagggaactttatcttctccagaaaattgcacttggcttttcccagggggctcctgggtgaactccacactatctataatagacttgttcttcttctcaaggggtttcggcaagggacccaacaaaagctccagcatctcttgagcaggatcaccagctcgagaagttttagtgggaaccaattcaccagttttatttgaagtggaactgtatagaccatccctttcaggagtagacgatcttttcctctcacaatgtgaatcaagagaattttcatattcacctgtatttggaaattgctttactgattcacactggctatttgatgcttctctttgtttcttcttctcataatctttgacatactgcaggtagaaaggagaaattcataccggcaaacatgaaaatgacttaattctactgtagatgtgaaactaggaattaatattgaacctcaactacttttagatttgcatcatggcactatatatgttctttatgcagtcaagcatataattagaaataataaacatatttacattaacattgctcaaacgaaaccatgtgtcataattttcctttgaaacatcataagaatttaaattacctcctccgcaatagtcatcagatcctcaatcgttagctctatgtcaccatcagtaaaaccttgaactgaatttgcatcaatatccccacagttagggtcttggacaatttggctcttctttaaagaactcttcagagatctgaccttagaactatcctttttcttcttgtccttttgtgtagcattaccgtcactgcttgcatcctgttcatttaactttcttcttctcttaactttgcattctgcattagagtacgacttcc
>Calliandra_bella_LPQ15696@NODE_2_length_1200_cov_140.932324
--------------------------------------------------------------------------aactttaaatccttggttatatgtttgcaagccttattccagcattgtataagcagcaccaaaggcgggctgtttcattgcatcatactcctattttacttaacattctggttagatgccaaatgcagatg----ctttgttggattgaaaagatgatgtacccttctgattggatttcaatttcactgtatatgaatttcatcccaagattttatact-gcatactttgccaagcat--tactgcaattaaagaatgatatacaagcgcacttacccagaatcacataaaaacttgattttctgccttgccttgagatatgtaatgattatgctttcaatggatccacatactttagtcaagaatcagccttactttgtctttcaaactatattttctcttcgtcaagggaactttatcttctctagaaaattgctcttggctttttgcagggggctccggggtgaactccacactatctataatagacttgttcttcttctcaattggttttggcaaggggcccaacaaaagctccagcatctcttgaacaggatcaccagtttgagaagttctattgggaatcagttcatcggttttattcaatgtggaactgtatagagcttgcctttcggttgtaggtggtcttttcctgtcacaatatgaatcaagaaaatttccatattcacctggctttgaaaattgctttactgattcacactggctatttgatgcttctttttgtttcttcttctcataatctttgacatactgcaggtagaaacaagaaaatcatactggcaaacataagcatgacttctgtctactatagctgtgaaactaggaacaaatattgaatcccaaccacttttagatttttatcatggcac----tatattctttatccagtcaagtatatattgagaaataataaacatatttacattcacattactcaaacgaaaccatgtatcataatttccctatgaaatcttagaagaattaaaattacctcctccgcaatgatcatcagatcctcaaccgttagctcta---catcatcatcaagaacttgaattgaatttgaatcaatgccaccacagttagggtcttcgacaatttggcttttctttgaagaactctccagagatctgaccttagaagtatcctttttcttcttgcccttttgtgtagcatta----------------------------------------------------------------------------
>Cathormion_rhombifolium_Deighton_3618@NODE_1_length_1248_cov_47.219471
----------------------attttaaatacacggtcaatacgaaaatatataaaaaaaatctccaatgcaggagttcatatccttggttacatgctcgctcgcctaattccagcgttgtataatcagcaccaaaggcgggccctttcattgcaacatactcatattttactcaccattcctgttagatgccaaacgcagatgctttctttgttggattgaaaaggtgctgaatccttcttattgaatttcaatttcaccgtataagaatttcatccatagattttatactcacatgctttgacgaggatgagacagcaattaaggaatgatatacatgcgcacttaccccaagtcacacaaaaacttgattttctgccctgccatgagatatgtaatgcttatgccttcaatggatccacataccttagtcaagaaacaatcctactttgtctttcaaactacattttctctttgtcaagggaactttatcttctccggaaaattgcacttggcttttcccagggggctcctgggtgaactccacactatctataatagacttgttcttcttctcaaggggtttcggcaagggacccaacaaaagctccagcatctcttgagcaggatcaccagctcgagaagctttagtgggaaccaattcaccagttttattagaagtggaactgtatagaccatccctttcaggagtagatgatcttttcctgtcacaatgtgaatcaagagaatttccatattcacctgcatttggaaattgctttactgattcacactggctatttgatgcttctctttgtttcttcttctcataatctttgacatactgcaggtagaaaggagaaattcataccggcaaacatgaaaatgacttaattctactgtagatgtgaaactaggaattaatattgaacctcaactacttttagatttgcatcatggcactatatatattctttatgcagtcaagcatataattagaaataataaacatatttacattcacattgctcaaacgaaaccatgtgtcataagtttcctttgaaacatcataagaatttaaattacctcctccgcaatggtcatcagatcctcaatcgttagctctatgtcaccatcagtaaaaccttgaactgaatttgcatcaatatccccaaagttagggtcttggacaatttggctcttctttaaagaactcttcagagatctgaccttagaactatcctttttcttcttgtccttgtgtgtcg---------------------------------------------------------------------------------
>Enterolobium_cyclocarpum_MWC9020@NODE_1_length_1582_cov_110.255150
agatttaaaattattccttttaattttaaatacacggtcaataggaaaatatataaaaaaaatctcaaatgcagaagttcacatccttggttacatggtcgctcgccttattccagcactgtataatcagcagcaaaggcgggctctttcattgcaacatactcatattttactcaccattcctgttagatgccaaacgcagatgctttctttgttggattgaaaaggtgctgaatccttcttattgaatttcaatttcactgtataagaatttcattcatagattgtatactgaaatgctttaacgaggatgagacagcaattaaagaatggtatacatgcgcacttaccccaagtcacacaaaaacttgattttccgcttagctacgagatatgtaatgcttatgctttcaatggatccacaaacctcagtcaataaacaatcctactttgtctttcaaactacatttcctcttcgtcaaggggactttatattctccagaaaattgcacttggcttttcccagggggctcctgggtgaactccacactatctataatagacttgttcttcttctcaaggggtttcggcaagggacccaacaaaagctccagcatctcttgagcaggatcaccagctcgagaagttctagtgggaactaattcaccagttttattcgaagtggaactgtatagaccatccctttcaggagtagacgaacttttcctctcacaatgtgaatcaagagaatttccgtattcaccagtctttggaaattgctttactgattcacactggctatttgatgcttctttttctttcttcttctcataatctttgacatactgcaggtagaaataagaaattcataccagaaaacatgacaatgacttaattctactgtagatgtgaaactagacattaatattgaacctcaactacttttggatttgcatcatggcactatatatgttctttatgcggtcaagcatataattagaaataataaacatatttacattcacattgctcaaacgaaaccatgtctcataattttcctttgaaatattataggaatttaaattacctcctccgcaattgtcatcagatcctcaatcgttagttctatatcaccatcattaaaaccttgaactgaa---gcatcaatatccccacagttagggtcttggacaatttggctcttctttaaagaactcttcagagatctgaccttagaactatcctttttcttcttgtccttttgtgcagcattaccgtcactgcttgcatcctgttcatttaactttcttcttctcttaactttgcattctgcattagagtatgacttcc
>Hydrochorea_marginata_Morim_563@NODE_1_length_1240_cov_134.098022
agatttaaaattattccttttaattttaaatacacggtcaatacgaaaatatataaaaaaaatctccaatgcaggagttcatatccttggttacatgctcgctcgccttattccagcattgtataatcagcaccaaaggcgggccctttcattgcaacatactcatattttactcaccattcctgttagatgccaaacgcagatgctttctttgttggattgaaaaggtgctgaatccttcttattgaatttcaatttcaccgtataagaatttcatccatagattttatactgacatgctttgacgaggatgagacagcaattaaggaatgatatacatgcgctcttaccctaagtcacacaaaaacttgattttctggcctgccatgagatatgtaatgcttatgccttcaatggatccacataccttagtcaagaaacaatcctactttgtctttcaaactacattttctcttcgtcaagggaactttatcttctccagaaaattgcacttggcttttcccagggggctcctgggtgaactccacactatctataatagacttgttcttcttctcaaggggtttcggcaagggacccaacaaaagctccagcatctcttgagcaggatcaccagctcgagaagttttagtgggaaccaattcaccagtttgatttgaagtggaactgtatagaccatccctttcaggagtagacgatcttttcctctcacaatgtgaatcaagagaatttccatattcacctgtatttggaaattgctttactgattcacactggctatttgatgcttctctttgtttcttcttctcataatctttgacatactgcaggtagaaaggagaaattcataccggcaaacatgaaaatgacttaattctactgtagatgtgaaactaggaattaatattgaacctcaacttcttttagatttgcatcatggcactatatctattctttatgcagtcaagcatataattagaaataataaacatatttacattcacattgctcaaacgaaaccatgtgtcacaattttcctttgaaacatcataagaatttaaattacctcctccgcaatggtcatcagatcctcaatcgttagctctatgtcaccatcaataaaaccttgaactgaatttgcatcaatatccccacagttagggtcttggacaatttggctcttctttaaagaactcttcagag------------------------------------------------------------------------------------------------------------------------------
>Jupunba_abbottii_Zanoni_21220@NODE_1_length_725_cov_104.393519
---------------------------------------------------------------------------------------------------------------------------------------------------------------------------actcaccattcctgttagatgccaaacgcagatgctttctttgttggattgaaaaggtgctgaatccttcttattgaatttcaatttcaccgtataagaatttcatccatagattttatactgacatgctttgacgaggatgagacagcaattaaagaatgatatacatgcgcagttaccccaagtcacacaaaaacttgattttctgctttgccacgagatatgtaatgcttatgctttcaatggatccacataccttagtcaagaaacaatcctactttgtctttcaaactacattttctcttcgtcaagggaactttatcttctccagaaaattgctcttggcttttcccagggggctcctgggtgaactccacactatctataatagacttgttcttcttctcaaggggttttggcaagggacccaacaaaagctccagcatctcttgagcaggatcaccagctcgagaagttctgatgggaaccaattcaccggttttatttgaagtggaactgtatagaccatccctttcaggagtagacgatcttttcctctcacaatgtgaatcaagagaatttccatattcacctgtctttggaaattgctttactgattcacactggctatttgatgcttctctttgtttcttcttctcaaggggttt------------------------------------------------------------------------tggcaagggacccaacaaaagctccagcatctcttgagcaggatcaccagctcgag-----------------------------------------------------------------------------------------------------------------------------------------------------------------------------------------------------------------------------------------------------------------------------------------------------------------------------------------------------------------------------------------------
>Jupunba_asplenifolia_Ekman_6383@NODE_1_length_724_cov_41.499227
---------------------------------------------------------------------------------------------------------------------------------------------------------------------------------------------------------------------------------------------------------------------cgtataagaatttcatccatagattttatactgacatgctttgacgaggatgagacagcaattaaagaatgatatacatgcgcagttaccccaagtcacacaaaaacttgattttctgctttgccacgagatatgtaatgcttatgctttcaatggatccacataccttagtcaagaaacaatcctactttgtctttcaaactacattttctcttcgtcaagggaactttatcttctccagaaaattgcacttggcttttcccagggggctcctgggtgaactccacactatctataatagacttgttcttcttctcaaggggttttggcaagggacccaacaaaagctccagcatctcttgagcaggatcaccagctcgagaagttctgatgggaaccaattcaccggttttatttgaagtggaactgtatagaccatccctttcaggagtagacgatcttttcctctcacaatgtgaatcaagagaatttccatattcacctgtctttggaaattgctttactgattcacactggctatttgatgcttctctttgtttcttcttctcataatctttgacatactgcaggtagaaagaagaaattcataccggcaaacatgaaaatgacttaattctactgtatatgtgaaactaggaattaatattgaacctcaactactttttgatttgcatcatggcactatatatattctttacgcagt-----------------------------------------------------------------------------------------------------------------------------------------------------------------------------------------------------------------------------------------------------------------------------------------------------------------------------------------------------------------------------
>Jupunba_barbouriana_Iganci_847@NODE_1_length_1516_cov_96.052120
agatttaaaattattccttttaattttaaatacacggtcaataagaaaatatacaaaaaaaatctccaatgcaggagttcatatccttggttacatgctcgctcgccttattccagcattgtataatcagcaccgaaggcgggccctttcattgcaacatactcatattttactcaccattcctgttagatgccaaacgcagatgctttctttgttggattgaaaaggcgctgaatccttcttattgaatttcaatttcaccgtataagaatttcatccatagattttatactgacatgctttgacgaggatgagacagcaattaaagaatgatatacgtgcgcagttaccctaagtcacacaaaaacttgattttctgctttgccacgagatatgtaatgcttatgctttcaatggatccacataccttagtcaagaaacaatcctactttgtctttcaaactacattttctcttcgtcaagggaactttatcttctccagaaaattgcacttggcttttcccagggggctcctgggtgaactccacactatctataatagacttgttcttcttctcaaggggttttggcaagggacccaacaaaagctccagcatctcttgagcaggatcaccagctcgagaagttctagtgggaaccaattcaccggttttatttgaagtggaactgtatagaccatccctttcaggagtagacgatcttttcctctcacaatgtgaatcgagagaatttccatattcacctgtctttggaaattgctttactgattcacactggctatttgatgcttctctttgtttcttcttctcataatctttgacatactgcaggtagaaaggagaaattcataccggcaaacatgaaaatgacttaattctactgtagatgtgaaactaggaattaatattgaacctcaactacttttagatttgcatcatggcactatatatattctttacgcagacaagcatataattggaaataacaaacatatttacattcacattgctcaaacgaaaccatgtgtcataattttcctttgaaacattataagaacttaaattacctcctccgcaatggtcatcagatcctcaattgttagctctatgtcaccatcattaaaaccttgaactgaatttgcgtcaatatccccacagttagggtcttggacaatttggctcttctttaaagaactcttcagagatcggaccttcgaactatcctttttcttcttgtccttttgtgtagcattaccgtcactgcttgcatcctgttcatttaactttcttcttctcttaactttgcattctgcattagagtacgacttcc
>Jupunba_brachystachya_Lima_7438@NODE_1_length_1456_cov_72.840464
-----------------------------------------------aatatataaaaaaaatctcaaatgcaggagttcatatccttggttacttgctcgctcgccttattccagcattgtataatcagcaccaaaggcgggctctttcattgcaacatactcatattttactcaccattcctgttagatgccaaacgcagatgctttctttgttggattgaaaagttgctgaatccttcttattgaatttcaatttcaccgtataagaatttcatccatagattttatactgacatgctttgacgaggatgagacagcaattaaagaatgatatacatgcgcagttaccccaagtcacacaaaaacttgattttctgctctgccacgagatatgtaatgcttatgctttcagtggatccacataccttaatcaagaaacaatcctgctttgtctttcaaactacattttctcttcgtcaagggaactttatcttctccagaaaattgcacttggcttttcccagggggctcctgggtgaactccacactatccataatagacttgttcttcttctcaagggtttttggcaagggacccaacaaaagctccagcatctcttgagcaggatcaccagctcgagaagttctagtgggaaccaattcaccggttttatttgaagtggaactgtatagaccatccctttcaggagtagacgatcttttcctctcacaatgtgaatcaagagaatttccatattcacctgtctttggaaattgctttactgattcacacgggctatttgatgcttctctttgtttcttcttctcataatctttgacatactgcaggtagaaaggagaaattcataccggcaaacgtgaaaatgacttaactctactgtagatgtgaaaataggaatgaatattgaacctcaactacttttagatttgcatcatggcactatatatattctttatgcagtcaagcatataattagaaataataaacatatttacattcacattgctcaaacgaaaccatgtgtcataattttcctttgaaacatcataagaatttaaattacctcctccgcaatggtcatcagatcctcaatcgttagctctatgtcaccatcagtaaaaccttgaactgaatttgcatcaatatccccacagttaggatcttggacaatttggctcttctttaaagaactcttcagagatctgaccttagaactatcctttttcttcttgtacctttgtgtagcattaccgtcactgtttgcatcctgttcatttaactttcttcttctcttaactttgcattctgcattagagtaggacttcc
>Jupunba_filamentosa_Lima_7487@NODE_1_length_1545_cov_68.329700
agatttaaaattattccttttaatttt-aatacacggtcaatacgaaaatatataaaaaaaaatctaaatgcaggagttcatatccttggttacttgctcgctcgccttattccagcattgtataatcagcaccaaaggcgggctctttcattgcaacatactcatattttactcaccattcctgttagatgccaaacgcagatgctttctttgttggattggaaagttgctgaatccttcttattgaatttcaatttcaccgtataagaatttcatccatagattttatactgacatgctttgacgaggatgagacagcaattaaagaatgatatacatgcgcagttaccccaagtcacacaaaaacttgattttctgctctgccacgagatatgtaatgcttatgctttcaatggatccacataccttaatcaataaacaatcctactttgtctttcaaactacattttctcttcgtcaagggaactttatcttctccagaaaattgcacttggcttttcccagggggctcctgggtgaactccacactatctataatagacttgttcttcttctcaaggggttttggcaagggacccaacaaaagctccagcatctcttgagcaggatcaccagctcgagaagttctagtgggaaccaattcaccggttttatttgaagtggaactgtatagaccatccctttcaggagtagacgatcttttcctctcacaatgtgaatcaagagaatttccatattcacctgtctctggaaattgctttacagattcactcgggctatttgatgcttttctttgtttcttcttctcataatctttgacatactgcaggtagaaaggagaaattcataccggcaaacatgaaaatgacttaattctactgtagatgtgaaactaggaattaatattgaacctcaactacttttagatttgcatcatggcactatatatattctttatgcagtcaagcatataattagaaataataaacatatttacattcacattgctcaaacgaaaccatgtgtcataattttcctttgaaacatcataagaatttaaattacctcctgcgcaatggtcatcagatcctcaatcgttagctctatgtcaccatcagtaaaaccttgaactgaatttgcatcaatatccccacagttagggtcttggacaatttggcttttctttaaagaactcttcagagatctgaccttagaactatcctttttcttcttgtccttttgtgtagcattaccgtcactgcttgcatcctgttcatttaactttcttcttctcttaactttgcattctgcattagagtatgacttcc
>Jupunba_floribunda_Iganci_883@NODE_1_length_1368_cov_71.659179
------------------------------------------------------------------------------------------------gctcgttcgccttattccagcattgtataatcagcaccaaaggcgggctctttgattgcaacatacccatagtttactcaccattcctgttagatgccaaacgcagatgctttctttgttggattgaaaaggtgctgaatccttcttattgaatttcaatttcaccgtataagaatttcatccatagattttatactgacatgctttgacgaggatgagacagcaattaaggaatgatatacatgcgcacttaccccaagtcacacaaaaacttgattttctgctctgccatgagatatgtaatgctaatgctttcaatggatccacataccttagtcaagaaacaatcctactttgtctttcaaactacattttctcttcgtcaagggaactttatcttctccagaaaattgcacttggcttttcccagggggctcctgggtgaactccacactatctataatagacttgttcttcttctcaaggggttttggcaagggacccaacaaaagctccagcatctcttgagcaggatcaccagctcgagaagttctagtgggaaccaattcaccggttttatttgaagtggaactgtatagaccatccctttcaggagtagacgatcttttcctctcacaatgtgaatcaagagaatttccatattcacctgtctttggaaattgcttaactgattcacactggctatttgatgcttctctttgtttcttcttctcataatctttgacatactgcaggtagaaaggagaaattcataccggcaaacatgaaaatgacttaattctactgtggatgtgaaactaggaattaatattgaacctcaaccagttttagatttgcatcatggcactatatatattctttatgcagtcaagcatataattagaaataataaacatatttacattcacattgctcaaacgaaaccatgtgtcataattttcctttgaaacatcataagaatttaaattacctcctccgcaatggtcatcagatcctcaatcgttagctctatgtcaccatcagtaaaaccttgaactgaatttgcatcaatatccctacagttagggtcttggacaatttggctcttctttaaagaactcttcagagatctgaccttagaactatcctttttcttcttgtccttttgtgtagcagtaccgtcactgcttgcatccttttcatttaactttcttcttctcttaactttgcattctgaattagagtataacttcc
>Jupunba_idiopoda_Quesada_1718@NODE_1_length_959_cov_50.383220
------------------------------------------------------------------------------------------------------------------------------------------------------------------------------------------------------------------------------------------------------------------------------------tccatagattttatactgacatgctttgacgaggatgagacagcaattaaagaatgatatacatgcgcagttaccccaagtcacacaaaaacttgattttctgctttgccacgagatatgtaatgcttatgctttcaatggatccacataccttagtcaagaaacaatcctactttgtctttcaaactacattttctcttcgtcaagggaactttatcttctccagaaaattgcacttggcatttcccagggggctcctgggtgaactccacactatctataatagattttttcttcttctcaaggggttttggcaagggacccaacaaaagctccagcatctcttgagcaggatcaccagctcgagaagttctgatgggaaccaattcaccggttttatttgaagtggaactgtatagaccatccctttcaggagtagacgatcttttcctctcacaatgtgaatcaagagaatttccatattcacctgtctttggaaattgctttactgattcacactggctatttgatgcttctctttgtttcttcttctcataatctttgacatactgcaggtagaaagaagaaattcataccggcaaacatgaaaatgatttaattctactgtatatgtgaaactagg----aatattgaacctcaactactttttgatttgcatcatggcactatatatattctttacgcagtcaagcatataattggaaataataaacatagttacattcacattgctcaaacgaaaccatgtgtcataattttcttttgaaacattacaagaatttaaattacctcctccgcaatggtcatcagatcctcaatcgttagctctatgtcaccatcattgaaaccttgaactgaatttgcatcaatatccccacagttagggtcttggataatttggctcttctttaaagaactcttcagagatctgaccttagaac---------------------------------------------------------------------------------------------------------------
>Jupunba_laeta_Mori_25147@NODE_1_length_972_cov_41.297207
---------------------------------------------------------------------------------------------------------------------------------------------------------------------------------------------------------------------------------------------cttcttattgaatttcaatttcaccgtataagaatttcatccatagattttatactgacatactttgacgaggatgagacagcaatcaaagaatgatatacatgcgcagttaccccaagtcacacaaaaacttgattttctgctctggcacgagatatgtaatgcttatgctttcaatggatccacataccttagtcaagaaacaatcctactttgtctttcaaactacattttctcttcgtcaagggaactttatcttctccagaaaattgcacttggctttttccagggggctcctgggtgaactccacactatctataatagacttgttcttcttctccaggggttttggcaagggacccaacaaaagctccagcatctcttgagcaggatcaccagctcgagaagttctagtgggaaccaattcaccggttttatttgaagtggaactgtatagaccatccctttcaggagtagacgatcttttcctgtcacaatgtgaatcaagagaatttccatattcacctgtctttggaaattgctttactgattcacactggctatttgatgcttctctttgtttcttcttctcataatctttgacatactgcaggtagaaagaagaaattcataccggcaaacatgaaaatgacttaattctactgtatatgtgaaactaggaattaatattgaacctcaactacttttagatttgcatcatggcactacatatattctttacgcagtcaagcatataattggaaataataaacatattcacattcacagtgctcacacgaaaccatgtgtcataattttcctttgaaacattataagaatttaaattacctcctccgcaatggtcatcagatcctcaatcgtcagctctatgtcaccatcagtaaaaccttgaactgaatttgcatcaatatccccacagttagggtcttggacaatttggctcttcttta---------------------------------------------------------------------------------------------------------------------------------------------
>Jupunba_leucophylla_Iganci_839@NODE_1_length_1730_cov_133.544465
agatttaaaattattccttttaattttaaatacacggtcaatacgaaaatatataaaaaaaatctcaaatgcaggagttcatatccttggttacttgctcgctcgccttattccagcattgtataatcagcaccaaaggcgggctctttcattgcaacatactcatattttactcaacattcctgttagatgccaaacgcagatgctttctttgttgaattgaaaagttgctgaatccttcttattgaatttcaatttcaccgtataagaatttcatccatagattttatactgacatgctttgacgaggatgagacagcaattaaagaatgatatacatgcgcagttaccccaagtcacacaaaaacttgattttctgctatgccacgagatatgtaatgcttatgc-ttcaatggatccacataccttagtcaagaaacaatcctactttgtctttcaaactacattttctcttcgtcaagggaactttatcttctccagaaaattgcacttggcttttcccaggggactcctgggtgaactccacactatctataatagacttgttctccttctcaaggggttttggcaagggacccaacaaaagctccagcatctcttgagcaggatcaccagctcgagaagttctagtgggaaccaattcaccggttttatttgaagtggaactgtatagaccatccctttcaggagtagacgatcttttcctctcacaatgtgaatcaagagaatttccatattcacctgtctttggaaattgctttactgattcacactggctatttgatgcttctctttgtttcttcttctcataatctttgacatactgcaggtagaaagaagaaattcaaaccggcaaacatgaaaatgacttaattctactgtatatgtgaaactaggaattaatattgaacctcaactacttttagatttgcatcatggcactatatatattctttacgcagtcaagcatataattggaactaataaacatatttacattcacattgctcaaacgaaaccatgtgtcataattttcctttgaaacattataagaatttaaattacctcctccgcaatggtcatcagatcctcaatcgttagctctatgtcaccatcattaaaaccttgaactgaatttgcatcaatatccccacagttagggtcttggacaatttggctcttctttaaagaactcttcagagatctgaccttagaactatcctttttcttcttgtccttttgtgtagcattaccgtcactgcttgcatcctgttcatttaactttcttcttctcttaactttgcattctgcattagagtatgatttcc
>Jupunba_longipedunculata_Cardona_2682@NODE_1_length_1033_cov_91.579498
-----------------------------------------------------------------------------------------------------------------------------------------------------------------------------tcaccattcctgttagatgccaaacgcagatgctttctttgttggattgaaaaagtgctgaatccttcttattgtatttcaatttcaccgtataagaatttcatccatagattttatactgacatgctttgacgaggatgagacagcaattaaagaatgatatacatgcgcagttaccccaagtcacacaaaaacttgattttctgctttgccacgagatatgtaatgcttatgctttcaatggatccacataccttagtcaagaaacaatcctactttgtctttcaaactacattttctcttcgtcaagggaactttatcttctccagaaaattgcacttggtttttcccagggggctcctgggtgaactccacactatctataatagacttgttcttcttctcaaggggttttggcaagggacccaacaaaagctccagcatctcttgagcaggatcaccagcttgagaagttctagtgggaaccaattcaccagttttatttgaagtggaactgtatagaccatccctttcaggagtagacgatcttttcctctcacaatgtgaatcaagagaatttccatattcacctgtctttggaaattgctttactgattcacactggctatttgatgcttctctttgtttcttcttctcataatctttgacatactgcaggtagaaagaagaaattcataccggcaaacatgaaaatgacttaattctactgtagatgtgaaactaggaattaatattgaacctcaactacttttagatttgcatcatggcaccatatatattctttacgcagtcaagcatataattggaaataacaaacatatttacattcacattgctcaaacgaaaccatgtgtcataattttcctctgaaacattataagaacttaaattacctcctccgcaatggtcatcagatcctcaattgttagctctatgtcaccatcattaaaaccttgaactgaatttgcatcaatatccccacagttagggtcttggacaatttggctcttct------------------------------------------------------------------------------------------------------------------------------------------------
>Jupunba_macradenia_Lourteig_3021@NODE_1_length_966_cov_43.263217
----------------------------------------------------------------------------------------------------------------------------------cacccaaggcgggctctttcattgcaacaaacttatattttactcaccattcctgttagatgccaaacgcagatgctttctttgttggattgaaaaggtgctgaatccttctttttgaatttcaatttcaccgtataagaatttcatccatagattttatactgacatgctttgacgaggatgagacagcaattaaggaatgatgtacatgcgcagttaacccaagtcacacaaaaacttgattttctgctctgccatgagatatgtaatgcttatgctttcaatggatccacataccttagtcaaaaaacaatcctactttgtctttcaaactacattttctcttcgtcaagggaactttatcttctccagaaaattgcacttggcttttcccagggggctcctgggtgaactccacactatctataatagacttgttcttcttctcaaggggtttcggcaagggacccaacaaaagctccagcatctcttgagcaggatcaccagctcgagaagttttagtgggaaccaattcaacagttttatttgaagtggaactgtatagaccatccctttcaggactagacgatcttttcctctcacaatgtgaatctagagaatttccatattcacctgtctttggaaattgctttactgattcacactggctatttgatgcttcgctttgtttcttcttctcataatctttgacatactgcaggtagaaaggagaaattcataccggcaaacatgaaaatgacttaattctactgtagatgtgaaactaggaattaatattgaacctgaactacttttagatttgcatcatggcactatatatattctttatgccgtcaagcatataattagaaataataaacatatttacattcacattgctcaaacgaaaccatgtgtcataattttcctttgaaacatcataagaatttaaattacctcctccgc--------------------------------------------------------------------------------------------------------------------------------------------------------------------------------------------------------------------------------------------------------------
>Jupunba_macradenia_Lourteig_3021@NODE_2_length_854_cov_47.191763
--------------------------------------------------------------------------------------------------------------------------------------------------------------------------------------------------------------------------------------------ccttctttttgaatttcaatttcaccgtataagaatttcatccatagattttatattgacatgctttgacgaggatgagacagcaattaaagaatgatatacatgcgcagttaccccaagtcacacaaaaacttgattttctgctctgccacgagatgtgaaatgcttatgctttcaatggatccgcataccttagtcaagaaacaatcctactttgtctttcaaactacattttctcttcgtcaagggaacattatcttctccagaaaattgcacttggcttttccaagggggctcctgggtgaactccacactatctataatagacttgttcttcttctcaaggggttttggcaagggacccaacaaaagctccagcatctcttgagcaggatcaccagctcgagaagttctagtgggaaccaattcaccggttttatttgaagtggaactgtatagaccatccctttcaggagtagacgatcttttcctctcacaatgtgaatcaagagaatttccatattcacctgtctttggaaattgctttactgattcacactggctatttgatgcttctctttgtttcttcttctcataatctttgacatactgcaggtagaaagaagaaattcataccggcaaacatgaaaatgacttaattctactgtacatgtgaaactaggaattaatattgaacctcaactacttttagatttgcatcatggcactatatatattctttacgcagtcaagcatataattggaaaaaatagac------aaattcacattgctcaaacgaaaccatgtgtcataattttcctttgaaacatcataagaatttaaattacctcctccgc--------------------------------------------------------------------------------------------------------------------------------------------------------------------------------------------------------------------------------------------------------------
>Jupunba_microcalyx_Iganci_855@NODE_1_length_1429_cov_98.372781
agatttaaaattattccttttaattttaaatacacggtcaatacggaaatatataaaaaaaatctcaaatgcaggagttcatatccttggttacttgctcgctcgccttattccagcattgtataatcagcaccaaaggcgggctctttcatcgcaacaaactcatattttactcaccattcctgttagatgccaaacgcagatgctttctttgttggattgaaaaggtgctgaatccttcttattgaatttcaatttcaccgtataagaatttcatccatagattttatactgacatgctttgacgaggatgagacagcaattaaagaatgatatacatgcgcagttaccctaagtcacacaaaaacttgattttctgctttgccacgggatatgtaatgcttatgctttcaatggatccacataccttagtcaagaaacaatcctactttgtctttcaaactacattttctcttcgtcaagggaactttatcttctccagaaaattgcacttggcttttcccagggggctcctgggtgaactccacactatctataatagacttgttcttcttctcaaggggttttggcaagggacccaacaaaagctccagcatctcttgagcaggatcaccagctcgagaagttctagtgggaaccaattcaccggttttatttgaagtggaactgtatagatcatccctttcaggagtagacgatcttttcctctcacaatgtgaatcaagagaatttccatattcacctgtctttggaaattgctttactgattcacactggctatttgatgcttctctttgtttcttcttctcataatctttgacatactgcaggtagaaagaagaaattcaaaccggcaaacatgaaaatgacttaattctactgtatatgtgaaactaggaattaaaattgaacctcaactacttttagatttgcatcatggcactatatatattctttacgcagtcaagcatataattggaaataataaacatctttacattcgcagtgctcaaacgaaaccatgtgtcataattttcctttgaaacattataagaatttaaattacctcccccgcaatggtcatcagatcctcaatcgttagctctatgtcaccaccattaaaaccttgaactgaatttgcatcaatatgcccacagttagggtcttggacaatttggctcttctttaaagaactcttcagagatcggaccttagaactatcctttttcttcttgtccttttgtgtagcattaccgtcactgcttgcattctgttcatttaact---------------------------------------------
>Jupunba_microcalyx_Iganci_855@NODE_2_length_571_cov_33.224696
--------------------------------------------------------------------------------------------------------------------------------------------------------------------------------------------------------------------------------------------------------------------------------------------------------------------------------------------------------------------------------------------------------------------------------------------------------------------------------------------------------------------------------------------------------------------------------------------------------------------------------------------------------------------------------------------------------------------------------------------------------------atgtgaatcaagagaatttccatattcacctgtctttggaaattgctttactgattcacactggctatttgatgcttttctttgtttcttcttctcataatctttgacatactgcaggtagaaagaagaaattcaaaccggaaaacatgaaaatgacttaattctactgtatatgtgaaactaggaattaatattgaacctcaactacttttagatttgcatcatggcactatatatattctttacgcagtcaagcatataattggaactaataaacatatttacattcacattgctcaaacgaaaccatgtgtcataattttcctttgaaacattataagaatttaaattacctcctccgcaatggtcatcagatcctcaatcgttagctctatgtcaccatcattaaaaccttgaactgaatttgcatcaatatccccacagttagggtcttggacaatttggctcttctttaaagaactcttcagagatctgaccttagaactatcctttttcttcttgtccttttgtgtagcattaccgtcactgcttgcattctgttcatttaact---------------------------------------------
>Jupunba_nipensis_Mayo_19662@NODE_1_length_767_cov_22.078261
-----------------------------------------------------------------------------------------------------------------------------------------------------------------------------------------------------------------------------------------------------------------------------aatttcatccatagattttatactgatatgctttgacgaggatgagacagcaattaaagaatgatatacatgcgcagttaccccaagtcacacaaaaacttgattttctgctttgccacgagatatgtaatgcttatgctttcaatggatccacataccttagtcaagaaacaatcctactttgtctttcaaactacattttctcttcgtcaagggaactttatcttctccagaaaattgcacttggcttttcccagggggctcctgggtgaactccacactatctataatagacttgttcttcttctcaaggggttttggcaagggacccaacaaaagctccagcatctcttgagcaggatcaccagctcgagaagttctgatgggaaccaattcaccggttttatttgaagtggaactgtatagaccatccctttcaggagtagacgatcttttcctctcacaatgtgaatcaagagaatttccatattcacctgtctttggaaattgctttactgattcacactggctatttgatgcttctctttgtttcttcttctcataatctttgacatactgcaggtagaaagaagaaattcataccggcaaacatgaaaatgacttaattctactgtatatgtgaaactaggaattaatattgaacctcaactactttttgatttgcatcatggcactctatatattctttacgcagtcaagcatataattggaaataataaacatatttatattcacattgctcaaac--------------------------------------------------------------------------------------------------------------------------------------------------------------------------------------------------------------------------------------------------------------------------------------------------------------------------
>Jupunba_oppositifolia_Liegier_16014@NODE_1_length_1033_cov_68.696653
----------------------------------------------------------------------------------------------------------------ccagcattgtataatcagcaccaaaggcgggccctttcattgcaacatactcattttttactcaccattcctgttagatgccaaatgcagatgctttctttgttggattgaaaaggtgctgaatccttcttattgaatttcaatttcaccgtataagaatttcatccatagattttatactgacatgctttgacgaggatgagacagcaattaaagaatgatatacatgcgcagttaccccaagtcacacaaaaacttgattttctgctttgccacgagatatgtaatgcttatgctttcaatggatccacataccttagtcaagaaacaatcctactttgtctttcaaactacattttctcttcgtcaagggaactttatcttctccagaaaattgcacttggcttttcccagggggctcctgggtgaactccacactatctataatagacttgttcttcttctcaagggtttttggtaagggacccaacaaaagctccagcatctcttgagcaggatcaccagctcgagaagttctgatgggaaccaattcaccggttttatttgaaatcgaactgtatagaccatccctttcaggagtagacgatcttttcctctcacaatgtgaatcaagagaatttccatattcacctgtctttggaaattgctttactgattcacactggctatttgatgcttctctttgtttcttcttctcataatctttgacatactgcaggtagaaagaagaaattcataccggcaaacatgaaaatgatttaattcttctgtatatgtgaaactaggaattaatattgaacctcaactactttttgatttgcatcatggcactatatatattctttacgcagtcaagcatataattggaaataataaacatatttacattcacattgctcaaacgaaaccatgtgtcataattttcttttgaaacattataagaatttaaattacctcctccgcaatggtcatcagatcctcaatcgttagctctatgtcaccatcatt-----------------------------------------------------------------------------------------------------------------------------------------------------------------------------------------------------------------
>Punjuba_killipii_Palodorios_6252@NODE_1_length_881_cov_51.436567
--------------------------------------------------------------------------------------------------------------------------------------------------------------------------------------------------------------tttctttgttggattgaaaaggtgctgaatccttcttattgaatttcaatttcactgtataagaatttcatccatagattttatactgacatgctttgacgaggatgagacagcaa-taaagaatgatatacatgcgcacttaccctaagtcacacaaaaacttgattttctgctttgccacgagatatgtaatgcttatgctttcaatggatccacataccttagtcaagaaacaatcctactttgtctttcaaactacattttctcttcgtcaagggaactttatcttctccagaaaattgcacttggcttttcccagggggctcctgggtgaactccacactatctataatagacttgttcttcttctcaaggggttttggcaagggacccaacaaaagctccagcatctcttgagcaggatcaccagctcgagaagttctagtgggaaccaattcaccggttttatttgaagtggaactgtatagaccatccctttcaggagtagacgatcttttcctctcacaatgtgaatcaagagaatttccatattcacctgtctttggaaattgctttactgattcacactggctatttgatgcttctctttgtttcttcttctcataatctttgacatactgcaggtggaaagaagaaattcataccagcaaacatgaaaattacttaattctactgtagatgtgaaactaggaattaatattgaacctcaactacttttagatttgcatcatggcactatatatattctttatgcagtcaagcatataattggaaataataaacatatttacattcacattgctcaagcgaaaccatgtatcataattttcctttgaaacatcataagaatttaaatta------------------------------------------------------------------------------------------------------------------------------------------------------------------------------------------------------------------------------------------------------------------------
>Punjuba_racemiflora_Jimenez_Soares_3626@NODE_1_length_1379_cov_86.560676
agatttaaaattattccttttaattttaaatacacggtcaataggaaaatatataaaaaaaatctcaaatgcaggagttcatatccttggttaca--------------------------------------------cgggccctttcattgcaacatactcatattttactcaccattcctgttagatgccaaacgcagatgctttctttgttggattgaaaaggtgctgaatccttcttattgaatttcaatttcactgtataagaatttcatccatagattttatactgacatgctttgacgaggatgagacagcaa-taaagaatgatatacatgcgcacttaccctaagtcacacaaaaacttgattttctgctttgccacgagatatgtaatgcttatgctttcaatggatccacataccttagtcaagaaacaatcctactttgtctttcaaactacattttctcttcgtcaagggaactttatcttctccagaaaattgcacttggcttttcccagggggctcctgggtgaactccacactatctataatagacttgttcttcttctcaaggggttttggcaagggacccaacaaaagctccagcatctcttgagcaggatcaccagctcgagaagttctagtgggaaccaattcaccggtttcatttgaagtggaactgtatagaccatccctttcaggagtagacgatcttttcctctcacaatgtgaatcaagagaatttccatattcacctgtctttggaaattgctttactgattcacaccggctatttgatgcttctctttgtttcttcttctcataatctttgacatactgcaggtggaaagaagaaattcataccagcaaacatgaaaatgacttaattctactgtagatgtgaaactaggaattaatattgaacctcaactacttttagatttgcatcatggcactatatatattctttatgcagtcaagcatataattggaaataataaacatatttacattcacattgctcaagcgaaaccatgtatcataattttcctatgaaacatcataagaatttaaattacctcctccgcaatggtcatcagatcctcaatcgttagctctatgtcaccatcattaaaaccttgaactgaatttgcatcaatatccccacagttagggtcttggacaatttggc---tctttaaagaactcttcagagatctgaccttagaactatcctttttcttcttgtccttttgtgtagcattaccgtcactgcttgcatcctgttcatttaactttcttcttctcttaactttgcattctgtattagagtatga-----
>_R_Acacia_rostellifera_Murphy_466@NODE_1_length_1378_cov_132.525749
agatttaaaattattccttttaattttaaatacacggtcaatagggaaaaaaataataataatctgaaatgcagaggttcatatccttggttacatgctcgctcgccttattccagaaatgtgcaatcagcaccaaaggcgggctctttcattgcaaca-----------tactcaccattcctgttcgatgccaaacgcagatgctttctttgttggattgaaaaggtgccgaatccttcttattgaatttcaatttcactgtataagaatttcatccatagattttatactgacatgctttggcgaggatgagacatcaattaaagaatggtatacatgcgcacttaccctaagtcacacaaaaacttgattttctgctttgccacgagatatgtaatgcttatgctttcaatggatccacataccttagtcaagaaacaatcctactttgtctttcaaactacattttctcctcgtcaagggaactttatcttctccagaaaattgcacttggcttttcccagggggctcctgggtgaactccacactatctataatagacttgttcttcttctcaaggggtttcggcaagggacccaacaaaagctccagcatctcttgagcaggatcaccagctcgagaagttctaatgggaaccaattcaccggttttatttgaagtggaactgtatagaccatcaatttcaggagtagacgatcttttcttctcacaatgtgaatcaagagaatttccatattcacctgtcttaggaaattgctttactgattcacactggctatttgatgcttctctttgtttcttcttctcataatctttgacatactgcaggtagaaataaggaattcataccggcaaacatgaaaatgacttaattctactgtagatgtgaaactaggaattaatattgaacctcaactacttttagatttgcatcatggcactatatatattctttatgcagtcaagcatataattagaaataataaacatatttacatttacattgctcaaacgaaaccatgtgtcataattttcctttgaaacattataagaatttaaattacctcctccgcaatggtcatcagatcctcaatccttagctctatgtcaccatcattaaaaccttgaactgaatttgcatcaatatccccacagttggggtcttcgacaatttggctcttctttgaagaactcttcagagatctgacctttgaactatcctttttcttcctgtccttttgtgtagcattaccgtcgctgcttgcatcctgttcatttaactttcttcttctcttaactttgcattctgcgttagagtatgacttcc
>_R_Afrocalliandra_redacta_Germishuizen_5585@NODE_1_length_988_cov_131.139407
-------------------------------------------------------------------------gaagttcatatctttggttttatgtttgctcgccttattccagcattgtttaatcagcatcaaaggcgggctctttcattgcatcatactcctattttacttaccattcctataagatgccgaa------------------tggattgaaaaggtgctgtacccttctgattggatttccatttcaccgtataagaattccatccatagattttatactgacatactttgatgaggatgagacagcaattcaagaatgatatacatgcgcacttaccctgaattgcataaaaacttgattttctgctttgcagtgagatatgtaatgcttacgcttttgatggatccacataccttagtcaagaaacagtcttactttgtctttcaaactacattttctcttcgtcaagggaactttatcttctccaaaaaattgctcttggtttttcccagggggctcctgggtgaactccgcactatctataatagacttgttctccttctcaagtggtttcggtaggggacccaacaaaagctccagcatctcttgagcaggatcaccagctcgagaagttctagcaggaaccaattcatcagttttatttaacgtggaacagtatagaccttccttttcagtagtagatgatcttttcttctcaaaatatgaatcaagagaatttccatattcaattggctttgaaaattgctttactgattcgcactggctatttgatgcttctctttgtttcttcttctcataatttttgacatactgcaggtagaaacaagaa--tcaggcaaacatgaacatgcatgacttaattctattgtagctttggaactaggaataattactgaacctcaaccacttttagatttgcatcaggccac----catattctttatgcagtcaagtatatcatgagaaataacaaacatatttacattcacattactcaaacgaaaccatgtgtcataattttcctttgaaa-attacaggaa---------------------------------------------------------------------------------------------------------------------------------------------------------------------------------------------------------------------------------------------------------------------------------
>_R_Albizia_burkartiana_StivalSantos_678@NODE_1_length_976_cov_8.653637
-------------------------------------------------------gatatgaactcctgcacaggagttcatatccttggtcccatgcttgctcgccttattccagcattgtataatcagcaccaaaggcgggctctttcattgcaacatacttatattttactcaccattcctgttagacgccaaacgcagatgctttctttgttggattgaaaaggagctgaatccttctcattgaatttcaa-ttcacagtataagaatttcatccatagattttatactgacaagctttgacgaggatgagacagcaattaacgaatgatatacatgcgcacttaccctaagtcgcacaaaaacttgattttcagctttgccacgagataggtaatgcttatgctttcaatggatccacataccttagtcaagaaacaatcccactttgtctttcaaactacattttctcttcgtcaagggaactttatcttctccagaaaattgcacttggtttttcccagggggctcctgggtgaactccacactatctataacagacttgttcttcttctcaaggggtttcggcaagggacccaacaaaagctccagcatctcttgagcaggatcaccagctcgagaagttctagtgggaaccaattcaccggttttatttgaagtggaactgtatagaccatccctttcaggagtaaacgatcttttcctctcacaatgtgaatcaagagaatttccatattcacctgtctttggaaattgctttactgattcacactggctatttgatgcttctctttgtttcttcttctcataatctttgacatactgcaggtagaaagaagaaattcataccggaaaacatgaaaatgacttaattctactgtagatgtgaaactacgaattaatattgaatctcaactacttttagatttgcatcatggcactatatatattctttatgccgtcaagcatataattagaaataataaacatatttacattcacattgctc------------------------------------------------------------------------------------------------------------------------------------------------------------------------------------------------------------------------------------------------------------------------------------------------------------------------------
>_R_Albizia_glabripetala_Lewis_1652@NODE_1_length_922_cov_48.738462
---------------------------------------------------------------------------------------------------------------------------------------------------------------------------------------------------------gatgctttctttgttggattgaaagggtgccgaatccttctcattgaatttcaatttcactgtataagaatttcatccatagattttatactgtcatgctttgacgaggatgagacagcaattaaagaatgatacacatgcgcacttaccctaagtcacacaaaaacttgattttctgctttgccacgagatatgtaatgct--tgctttcaatggatccacaaaccttagccaagaaacaatcctactttgtctttcaaactacattttctcttcgtcaagggaactttatcttctccagaaaattgcacttggcttttcccagggggctcctgggtgaactccacactatctataatagacttgttcttcttctcaaggggtttcggcaagggacccaacaaaagctccagcatctcttgagcaggatcaccagctcgagaagttctagtgggaaccaattcaccggttttattagaagtggaactgtatagaccatccctttcagaagtagacaatcttttccgctcacaatgtgaatcaagagaatttccatacacacctgtctctggaaattgctttactgattcacactggctatttgatgcttctctttgtttcttcttctcataatctttgacatactgcatgtagaaagaagaaattcataccggcaaacatgaaaatgacttaattctactgtagatgtgaaactaggaattaatattgaacctcaactacttttagatttgcatcatggcactatatatattctttatgcagtcaagcatataattagaaataataaacatatttacattcacattgctcaaacgaaaccatgtgtcataattttcctttgaaacattaaaaggatttaaattacctcctccgcaatggtcatcagatcctccatcgttagct---------------------------------------------------------------------------------------------------------------------------------------------------------------------------------------------------------------------------------
>_R_Albizia_multiflora_Hughes_3090@NODE_1_length_1533_cov_63.192308
agatttaaaattattccttgtgattttaaatacacggtcaatgggaaaatatataaaaaaaatctcaaatgcaggagttcatatccttggttacatgcttgctcgccttattccagcattgtataatcagtaccaaaggcgggctctttcattgcaacatactcatattttactcacgattcctcttagatgccaaacgcagatgctttctttgttggattgaaagggtgccgaatccttctcattgaatttcaatttcactgtataagaatttcatccatagattttatactgtcatgctttgacgaggatgagacagcaattaaagaatgaaacacatgcgtacttaccctaagtcacacaaaaatttgattttctgctttgccacgagatatgtaatgcttatgctttcaatggatccacataccttagccaagaaacaatcctactttgtctttcaaactacattttctctttgtcaagggaactttatcttctccagaaaattgcacttggcttttcccaaggggctcctgcgtgaactccacgctatctataatagacttgttcttcttctcaaggggtttcggcaagggacccaacaaaagctccagcatctcttgagcaggatcaccagctcgagaagttctagtgggaaccaattcaccggttttatttgaagtggaactgtatagaccatccctttcagaagtagacaatcttttccgctcacaatgtgaatcaagagaatttccgtactcacctgtctctggaaattgctttactgattcacactggctatttgatgcttctctttgtttcttcttctcataatctttgacatactgcatgtcgaaagaagaaattcataccggcaaacatgaaaatgacttaatcctactgtagatgtgaatctaggaattaatattgaacctcaactacttttagatttacatcatggcactatatatattctttatgcagtcaagcatataattagaaataataaacatatttacattcacattgctcaaacgaaaccatttgtcataattttcctttgcaacattaaaaggatttaaattacctcctccgcaatggtcatcagatcctccatcgttagctctatgtcaccatcagtaaaagcttgaactgaatttgcatcagtatccccacagttagggtcttggacaatttggctcttctttgaagaactcttcagagatctgaccttagaactattctttttcttcttgtccttttgtgtagcattaccctcactgcttttatcttgttcatttaactttcttcttctcttaactttgcattctgcattagagtatgacttcc
>_R_Albizia_niopoides_Simon_1601@NODE_1_length_1341_cov_86.041930
----------------------------------cggtcaatgggaaaatatataaaaaaaatctcaaatgcaggagttcatatccttggttacatgcttgctcgccttattccagcattgtataatcagtgcccaaggcgggctctttcattgcaacatactcatatgttactcgcgattcctcttagatgccaaacgcagatgctttctttgttggattgaaagggtgccgaatccttctcattgaatttcaatttcactggataagaatttcatccatagattttataatgtcatgctttaacgaggatgagacagcaattaaagaatgatacacatgcgcactttccctaagtcacacacaaacttgattttctgctttgccacgagatatgtaatgcttatgctttcaatggatccacataccttagccaagaaacaatcctactttgtctttcaaactacattttctctttgtcaagagaactttatcttctccagaaaattgcacgtggcttttcccagggggttcctgggtgaactccacactatctataatagacttgttcttcttctcaaggggtttcggcaagggacccaacaaaagctccagcatctcttgagcaggatcaccagctcgagaagttctagtgggaaccaattcaccggttttatttgaagtggaactgtatagaccatccctttcagaagtagacaatcttttccgctcacaacgtgaatcaagagaatttccgtactcacctgtctctggaaattgctttactgattcacactggctatttgatgcttctctttgtttcttcttctcataatctttgacatactgcatgtagaaagaagaaattcacaccggcaaacatgaaaatgacttaattctactgtagatgtgaaactaggaattaatattgaacctcaactacttttagatttgcatcatggcactatatatattctttatgcagtcaagcatataattagaaataataaacatatttacattcacatagctcaaacgaaaccatgtgtcataattttcctttgaaacattaaaaggatttaaattacctcctccgcaatggtcatcagatcctccatcgttagctctatgtcaccatcattaaaaccttgaactgaatttgcatcagtatccccacagttagggtcttggacaatttggctcttctttgaagaactcttcagagatctgaccttaggactatcctttttcttcttgtccttttgtgtagcattaccctcactgcttttatcttgttcatttaactttcttcttctcttaactttgcattctgcattagagtatgacttcc
>_R_Albizia_sinaloensis_Hughes_1576@NODE_1_length_1238_cov_54.955211
------------------------------------------------------aaaaaaaatcttaaatgcaggagttcatatccttggtcacatgcttgctcgccttattccagcatcgtataatcggcaccaaaggcgggctctttcatcacaacatactcatatcttactcaccattcctgttagacgccaaacgcagatgctttctttgttggattgaaaaggagctgaatccttctcattgaatttcaatttcacagcataagaatttcatccatagattttatactgacaaactttgacggggatgagacagcaattaaagaatgatatacatgctcacttaccctaagtcacacaaaaacttgattttcagctttgccacgagttaggtaatgcttatgctttcaatggatccacataccttagtcaagaaacaatcctactttgtctttcaaactacattttctcttcgtcaagggaactttatcttctccagaaaattgcacttggcttttcccagggggctcctgggtgaactccacactatctataatagacttgttcttcttctcaaggggtttcggcaagggacccaacaaaagctccagcatctcttgagcaggatcaccagctcgagaagttctagtgggaaccaattcaccggttttatttgaagtggaactgtatagaccatccctttcaggagtaaacgatcttttcctctcacaatgtgaatcaagagaatttccatattcacctgtctttggaaattgctttactgattcacactggctatttgatgcttctctttgtttcttcttctcataatctttgacatactgcaggtagaaagaagaaattcataccggcaaacatg-aaatgacttaattctactgtagatgagaaactacgaattaatactgaatctcaactacttttagatttgcatcatggcactatatatattctttatgccgtcaggcatataattagaaataataaacatatttacattcacattgctcaaacgaaaccatgtgtcataattttcctttgaaacattataagaatttaaattacctcctccgcaatggtcatcagatcctcaatcgttagctctatgtcaccatcattaaaaccttgaactgaatttgcatcaatatccccacagttagggtcttggacaatttggctcttctttgaagaagtcttcaaagatctgaccttagaagtatcctttttcttcttgtccttttgtgtagcattaccgtcactgcttgcatcct---------------------------------------------------------
>_R_Albizia_subdimidiata_var_minor_Gorts_341@NODE_1_length_736_cov_41.306525
-------------------------------------------------------------------------------------------------------------------------------------------------------------------------------------------------------------------------------------------------------------------------------------------attttatactgtcatgctttgacgaggatgagacggcaattaaagaatgatacacatgcgcacttaccctaagtcacacaaaaacttgattttctgctttgccacgagatatgtaatgcttatgctttcaatcgatccacataccttagccaagaaacaatcctactttgtctttcaaactacattttctcttcgtcaagggaactttatcttctccagaaaattgcacttggcttttcccagggggctcctgggtgaactccacactatctataatagacttgttcttcttctcaaggggtttcggcaagggacccaacaaaagctccagcatctcttgagcaggatcaccagctcgagaagttctagtgggaaccaattcaccggttttattagaagtggaactgtatagaccatccctttcagaagtagacaatcttttccgctcacaatgtgaatcaagagaatttccatactcacctgtctctggaaattgctttactgattcacaccggctatttgatgcttctctttgtttcttcttctcataatctttgacatactgcatatagaaagaagaaattcataccggcaaacatgaaaatgacttaattctactgtagatgtgaaactaggaattaatattgaacctcgactacttttagatttgcatcatggcactatatatattctttatgcagtcaagcatataattagaaataataaacatatttac-------------------------------------------------------------------------------------------------------------------------------------------------------------------------------------------------------------------------------------------------------------------------------------------------------------------------------------------
>_R_Albizia_tomentosa_Hughes_648@NODE_1_length_1166_cov_67.731864
------------------------------------------------------------------------------------ccttggtcacatgcttgctcgccttattccagcatcgtataatcggcaccaaaggcgggctctttcatcgcaacatactcatattttactcaccattcctgttagacgccaaacgcagatgctttctttgttggattgaaaaggagctgaatccttctaattgaatttcaatttcaaagcataagaatttcatccatagattttatactgacaagctttgacggggatgagacagcaattaaagaatgatatacatgcgcacttaccctaagtcacacaaaaacttgattttcagctttgccacgagataggtaatgcttatgctttcaatggatccacataccttagtcaagaaacaatcctactttgtctttcaagctacattttctcttcgtcaagggaactttatcttctccagaaaattgcacttggcttttcgcagggggctcctgggtgaactccacattatctataatagacttgttcttcttctcaaggggtttcggcaagggacccaacaaaagctccagcatctcttgagcaggatcaccagctcgagaagttctggtgggaaccaattcaccggttttatttgaagtggaactgtatagaccatccctttcaggagtaaacgatcttttcctctcacaatgtgaatcaagagaatttccatattcacctgtctttggaaattgctttactgattcacactggctatttgatgcttctctttgtttcttcttctcataatctttgacatactgcaggtagaaagaagaaattcataccggcaaacatg-aaatgacttaattctactgaagatgtgaaactatgaattaatattgaatttcaactacttttagatttgcatcatggcactatatatattttttatgccgtcaggcatataattagaaataataaacatatttacattcacattgctcaaacgaaaccatgtgtcataattttcctttgaaacattataagaatttaaattacctcctccgcaatggtcatcagatcctcaatcgttagctctatgtcaccatcattaaaaccttgaactgaatttgcatcaatatccccacagttagggtcttggacaatttggctcttctttaaagaactcttcaaagatctgaccttagaagtatcctttttct---------------------------------------------------------------------------------------------------
>_R_Balizia_leucocalyx_Aguilar_1939@NODE_1_length_1389_cov_89.683689
agatttaaaattcttccttttaattttaaatacacggtcaatacgaaaatatataaacaaaatctcaaatgcaggagttcatatccttggttacttgctcgctcgccttattccagcattgtataatcagcaccaaaggctggctctttcattgcaacatactcatattttactcaccattcctgttagatgccaaacgcagatgctttctttgttggattgaaaagttgctgaatccttcttattgaatttcaatttcaccgtataagaatttcatccatagattttatactgaaatgctttgacgaggatgagacagcaattaaagaatgatatacatgcgcagttaccccaagtcacacaaaaacttgattttctgctctgccacgagatatgtaatgcttatgctttcaatggatccacataccttaatcaagaaacaatcctactttgtctttcaaactacattttctctttgtcaagggaactttatcttctccagaaaattgcacttggcttttcccagggggctcctgggtgaactccacactatctataatagacttgttcttcttctcaaggggttttggcaagggacccaacaaaagctctagcatctcttgagcaggatcaccagctcgagaagttctagtgggaaccaattcaccggttttatttgaagtggaactgtatagaccatccctttcaggagtagacgatcttttcctctcacaatgtgaatcaagagaatttccatattcacctgtctttggaaattgctttactgattcacacgggctatttgatgcttctctttgtttcttcttctcataatctttgacatactgcaggtagaaaggagaaattcataccagcaaacatgaaaatgacttaattctactgtagatgtgaaactaggaattaatattgaacctcaactacttttagatttgcatcatggcactatatatattctttatgcagtcaagcatataattagaaataataaacatatttacattcacattgcccaaacgaaaccatgcgtcataattttcctttgaaacatcataagaatttaaattacctcctctgcaatggtcatcagatcctcaatcgttagctctatgtcaccatcagtaaaaccttgaactgaatttgcatcaatatccccacagttagggtcttggacaatttggctcttctttaaagaactcttcagagatctgaccttagaactatcctttttcttcttgtccttttgtgtagcattaccgtcactgcttgcatcctgttcatttaactttcttcttctcttaactttgcatactgaattagagtatgacttcc
>_R_Balizia_pedicellaris_Queiroz_15529@NODE_1_length_506_cov_34.498891
------------------------------------------------------------------------------------------------------------------------------------------------------------------------------------------------------------------------------------------------------------------------------------------------------------------------------------------------------------------------------------------------------------------------------------------------------------------------------------------------------------------------------------------------------------------------------------------------------------------------------------------------------------------------------------------------------------------------------------------------------------------------------------------------------------------------------------------------------ttcttctcataatctttgacatactgcaggtagaaaggagaaattcataccggcaaacatgaaaatgacttaattctactgtagatgtgaaactaggaattaatattgaacctcaactccttttagatttgcatcatggcactatatatattctttatgcagtcaagcatataattagaaataataaacatattttgattcacattgctcaaacgaaaccatgtgtcataattttcctttgaaacatcataagaatttaaattacctcctccgcaatggtcatcagatcctcaatcgttagctctatgtcaccatcagtaaaaccttgaactgaatttgcatcaatatccccacagttagggtcttggacaatttggctcttctttaaagaactcttcagagatctgaccttagaactatcctttttcttcttgtccttgtctgtagcattaccgtcactgcttgcatcctgttcatttaactttcttcttctcttaactttgcat----------------------
>_R_Balizia_spnov_Morim_577@NODE_1_length_1386_cov_162.725019
agatttaaaattattccttttaattttaaatacacggtcaatacgaaaatatatgaaaaaaatctccaatgcaggagttcatatccttggttacatggtcgctcgccttattccagcattgtataatcagcaccaaaggcgggccctttcattgcaacatactcatattttactcaccattcctgttagatgccaaacgcaggtgctttctttgttggattgaaaaggtgctgaatccttcttattgaatttcaatttcaccgtataagaatttcatccatagattttatactgacatgctttgacgaggatgagacagcaattaaggaatgatatacatgcgcacttaccccaagtcacacaaaaacttgattttctgctctgccatgagatatgtaatgcttatactttcaatggatccacataccttagtcaagaaacaatcctactttgtctttcaaactacattttctcttcatcaagggaactttatcttctccagaaaattgcacttggcttttcccagggggctcctgggtgaactccacactatctataatagacttgttcttcttctcaaggggtttcggcaagggacccaacaaaagctccagcatctcttgagcaggatcaccagctcgagaagttttagtgggaaccaattcaccagttttatttgaagtggaactgtatagaccatccctttcaggagtagacgatcttttcctctcacaatgtgaatcaacagaatttccatattcacctgtatttggaaattgctttactgattcacactggctatttgatgcttctctttgtttcttcttctcataatctttgacatactgcaggtagaaaggagaaattcataccggcaaacatgaaaatgacttaattctactgtagatgtgaaactaggaattaatattgaacctcaactacttttagatttgcatcatggcactatatatattctttatgcagtcaagcatataattagaaataataaacatatttacattcacattgctcaaacgaaaccatgtgtcataattttcctttgaaacatcataagaatttaaattacctcctccgcaatggtcatcagatcctcaatcgttagctctatgtcaccatcagtaaaaccttgaactgaatttgcatcaatatccccacagttagggtcttggacaatttggctcttctttaaacaactcttcagagatctgaccttagaa----------------------------------------------------------------------------------------------------------------
>_R_Calliandra_bella_LPQ15696@NODE_1_length_1203_cov_81.160746
------------------------------------------------atatataaaaaaatctcaaaatgcagaagttcaaatccttggttagatgtttgcacgccttattccagcattgtataatcagcaccaaaggcgggctctttcacatca----------------------------------------------------------------------------atacccttctgattggatttcaatttcactgtatatgaatttcatccaatgattttatact-gcatactttgacgaggat--tacagcaattaaagaatgatatacaagtgcacttacccagaatcgcataaaaacttgattttctgctttgcattgagataggtgatgcttacgctttcaatggatccacatactttagtcaagaatcagccttactttgcctttc-------------------------gaactttatcttctctagataattgctcttggcttttcgcaggggcatcctgggtgaactccacactatctataatagacttgttcttcttctcaattggtttcggcaaggggcccaacaaaagctccagcatctcttgaacaggatcaccagtttgagaagttctattggaaatcaattcatcagttttattggatgtggaaccgtatagaccttccctttcagtcgtaggtggtctattcctgtcacaatatgaatcaagaaaatttccatagtcacctggctttgaaaattgctttactgattcacactggctatttgatgcttccttttgtttcttcatatcgtaatcattaacatacagcaggtagcaaaaagaaaatcataccggcaaacacaagcatgacttctgtttactatagctgtgaaa-taggaacaaatatttagccccaaccacttttagatttgtgtcatggcac----tatattctttatccagtcaagcatatattgagaaataataaacatatttagattcacataactcaatcgaaaccatgtatcataattttcctatgaaatattagaaaaatttaaattacctcctctgcaatggtcatcagatcctcaatcgttagctctacatcatcatcatcaagaccttgaactgaatttgaataaataccaccacagttagggtctacgacaatttggcttttctttgaagaactctctagagatctgaccttagaagtatcctttttcttcttgcccttttgtgtagcattaccatcagtggttgcatcctgctcaatcaactttcttcttctcttaactttgcattctgc---agaggatgacttcc
>_R_Cathormion_obliquifoliolatum_Wieringa_6519@NODE_1_length_1258_cov_256.840399
agatttaaaattattccttttaattttaaatacacggtcaatacgaaaatatatgaaaaaaatctccaatgcaggagttcatatccttggttacatactcgctcgccttattccagcattgtataatcagcaccaaaggcgggccctttcattgcaacatactcatattttactcaccattcctgttagatgccaaacgcagatgctttctttgttggattgaaaaggtgctgaatccttcttattgaatttcaatttcaccgtataagaatttcatccatagattttatactgacatgctttgacgaggatgagacagcaattaaggaatgatatacatgcgcacttaccccaagtcacacaaaaacttgattttctgctctgccatgagatatgtaatgcttatgctttcaatggatccacataccttagtcaagaaacaatcctactttgtctttcaaactacattttctcttcgtcaagggaactttatcttctccagaaaattgcacttggcttttcccagggggctcctgggtgaactccacactatctataatagacttgttcttcttctcaaggggtttcggcaagggacccaacaaaagctccagcatctcttgagcaggatcaccagctcgagaagttttagtgggaaccaattcaccagttttatttgaagtggaactgtatagaccatccctttcaggagtagacgatcttttcctctcacaatgtgaatcaagagaatttccatattcacctgtatttggaaattgctttactgattcacactggctatttgatgcttctctttgtttcttcttctcataatctttgacatactgcaggtagaaaggagaaattcataccggcaaacatgaaaatgacttaattctactgtagatgtgaaactaggaactaatattgaacctcaactacttttagatttgcatcatggcactatatatattctttatgcagtcaagcatataattagaaataataaacatatttacattcacattgctcaaacgaaaccatgtgtcataattttcctttgaaacatcataagaatttaaattacctcctccgcaatggtcatcagatcctcaatcgttagctctatgtcaccatcagtaaaaccccgaactg---------------------------------------------------------------------------------------------------------------------------------------------------------------------------------------------------
>_R_Hydrochorea_corymbosa1_Bonadeu_655@NODE_1_length_1054_cov_134.620621
-------------------------------------------------tatataaaaaaaatctccaatgcaggagttcatatccttggttacatgctcgctcgccttattccagcattgtataatcagcaccaaaggcgggccctttcattgcaacatactcatattttactcaccattcctgttagatgccaaacgcagatgctttctttgttggattgaaaaggtgctgaatccttcttattgaatttcactttcaccgtataagaatttcatccatagattttatactgacatgctttgacgatgatgagacagcaattaaggaatgatatacatgcgcacttaccccaagtcacacaaaaacttggttttctgctctgccatgagagatgtaatgcttatgctttcaatggatccacataccttagtcaagaaacaatcctactttgtctttcaaactacattttctcttcgtcaagggaactttatcttctccagaaaattgcacttggcttttcccaggggactcctgggtgaactccacactatctataatagacttgttcttcttctcaagtggtttcggcaagggacccaacaaaagctccagcatctcttgagcaggatcaccagctcgagaagttttagtgggaaccaattcaacagttttatttgaagtggaactgtatagaccatccctttcaggagtagacgatcttttcctctcacaatgtgaatcaagagaatttccatattcacctgtatttggaaattgctttactgattcacactggctatttgatgcttctctttgtgtcttcttctcataatctttgacatactgcaggtagaaaggagaaattcataccggcaaacatgaaaatgacttaattctactgtagatgtgaaactaggaattgatattgaacctcaactacttttagatttgcatcatggcactatatatattctttatgcagtcaagcatataattagaaataataaaca----tacattcacattgctcaaacgaaaccatgtgtcataattttcctttgaaacatcataagaatttaaattacctcctccgcaatggtc-------------------------------------------------------------------------------------------------------------------------------------------------------------------------------------------------------------------------------------------------------
>_R_Hydrochorea_corymbosa2_Iganci_862@NODE_1_length_1321_cov_279.951817
agatttaaaattattccttttaattttaaatacacggtcaatacgaaaatatataaaaaaaatctccaatgcaggagttcatatccttggttacatgctcgctcgccttattccagcattgtataatcagcaccaaaggcgggccctttcattgcaacatactcatattttactcaccattcctgttagatgccaaacgcagatgctttctttgttggattgaaaaggtgctgaatccttcttattgaatttcactttcaccgtataagaatttcatccatagattttatactgacatgctttgacgaggatgagacagcaattaaggaatgatatacatgcgcacttaccccaaggcacacaaaaacttggttttctgctctgccatgagatatgtaatgcttatgctttcaatggatccacataccttagtcaagaaacaatcctactttgtctttcaaactacattttctcttcgtcaagggaactttatcttctccagaaaattgcacttggcttttcccaggggactcctgggtgaactccacactatctataatagacttgttcttcttctcaagtggtttcggcaagggacccaacaaaagctccagcatctcttgagcaggatcaccagctcgagaagttttagtgggaaccaattcaccagttttatttgaagtggaactgtatagaccatccctttcaggagtagacgatcttttcctctcacaatgtgaatcaagagaatttccatattcacctgtatttggaaattgctttactgattcacactggctatttgatgcttctctttgtttcttcttctcataatctttgacatactgcaggtagaaaggagaaattcataccggcaaacatgaaaatgacttaattctactgtagatgtgaaactaggaattaatattgaacctcaactacttttagatttgcatcatggcactatatatattctttatgcagtcaagcatataattagaaataataaacatatttacattcacattgctcaaacgaaaccatgtgtcataattttcctttgaaacatcataagaatttaaatgacctcctccgcaatggtcatcagatcctcaatcgttagctctatgtcaccatcagtaaaaccttgaactgaatttgcatcaatatccccacagttagggtcttggacaatttggctcttc-------------------------------------------------------------------------------------------------------------------------------------------------
>_R_Hydrochorea_gonggrijpii_Tillett_45696@NODE_1_length_950_cov_88.211913
----------------------------------------------------------------------------------atccttggttacatgctcgcttgccttattccagcactgtataatcagcaccaaaggcgggctctttcattgcaacatactcatattttactcaccattcctgttagatgccaaacgcagatgctttctttgttggattgaaaaggtgctgaatccttcttattgaatttcaatttcaccgtataagaatttcatccatagattttatcctgacatgctttgacgaggatgagacagcaattaaggaatgatatacatgcgcacttaccccaagtcacacaaaaacttgattttctgctctgccatgagatatgtaatgcttatgctttcaatggatccacataccttagtcaagaaacaatcctactttttctttcaaactacattttctcttcgtcaagggaactttatcttctccagaaagttgcacttggcttttcccagggggctcctgggtgaactccacacgatctataatagacttgttcttcttctcaaggggtttcggcaagggacccaacaaaagctccagcatctcttgagcaggatcaccagctcgagaagttttagtgggaaccaattcaccatttttatttgaagtggaactgtatagaccttccctttcaggagtagacgatcttttcctctcacaatgtgaatcaagagaatttccatattcacctgcatttggaaattgctttactgattcacaccggctatttgatgcttctccttgtttcttcttctcataatctttgacatactgcaggtagaaaggagaaattcataccggcaaacatgaaaatgacttaattttactgtagatgtgaaactaggaattaatattgaacctcaactacttttagatttgcatcatggcactatatatattctttatgcagtcaagcatataattagaaataataaacatatttacattcacattgctc------------------------------------------------------------------------------------------------------------------------------------------------------------------------------------------------------------------------------------------------------------------------------------------------------------------------------
>_R_Jupunba_cochleata_Bonadeu_673@NODE_1_length_1018_cov_94.821467
------aaaattattccttttaattttaaatacaccgtcaacacgaaaatatataaaaaaaatctcaaatgcaggagttcatatccttggttacatgctcgctcaccttattccagcattgtataatcagcaccaaaggcgggctctttcattgcaacatgctcatattttactcaccaaatctgttagacgccaaacgcagatgctttctttgttggattgaaaaggtgctgaatccttcttattgaatttcaatttcaccgtataagaatttcatccatagattttatactgacatgctttgacgaggatgagacagcaattaaagaatggtatacatgcgcagttaccccaagtcacacaaaaacttgattttctgctctgccacgagatatgtaatgcttatgctttcaatggatccacataccttaatcaagaaacaatcctactttgtctttcaaactacattttctcttcgtcaagggaactttatcttctccagaaaattgcacttggcttttcccagggggatcctgggtgaactccacactatctataatagacttgttcttcttctcaaggggttttggcaagggacccaacaaaagctccagcatctcttgagcaggatcaccagctcgagaagttctagtgggaaccaattcaccagttttatttgaagtggaactgtatagaccatccctttcaggagtagacgatcttttcctctcacaatgtgaatcaagagaatttccatattcacctgtctttggaaattgctttactgattcacactggctatttgatgcttctctttgtttcttcttctcataatctttgacgtactgcaggtagaaaggagaaattcataccggcaaacatgaaaatgacttaattctactgtagatgtgaaactaggaattaatattgaacatcaactacttctagatttgcatcatggcactatatatattctttacgcagtcaagcatataattggaaataataaacatatttacatt----------------------------------------------------------------------------------------------------------------------------------------------------------------------------------------------------------------------------------------------------------------------------------------------------------------------------------------
>_R_Jupunba_cochleata_Bonadeu_673@NODE_2_length_513_cov_15.864679
---------------------------------------------------------------------------------------------------------------------------------------------------------------------------------------------------------------------------------------------------------------------------------------------------------------------------------------------------------------------------------------------------------------------------------------------------------------------------------------------------------------------------------------------------------------------------------------------------------------------------------------------------------------------------------------------------------------------------------------------------------------------------------------------------------------------------------------------------------------------------------------------------------------------------------------------------------------------------------tagatttgcatcatggcactatatatattctttacgcagtcaagcatataattggaaataataaacatatttacattcacattgctcaaacgaaaccatgtgtcataattttcctttgaaacattataagaatttaaattacctcctccgcaatggtcatcagatcctcaatcgtcagctctatgtcaccatcagtaaaaccttgaactgaatttgcatcaatatccccacagttagggtcttggacaatttggctcttctttaaagaactcttcagagatctgaccttagaactatcttttttcttcttgtccttttgtgtagcattaccgtcactgcttgcatccggttcatttaactttcttcttctcttaactttgcattctgtattagagtatgacttcc
>_R_Jupunba_commutata_Maguire_46145@NODE_1_length_1437_cov_73.861029
agatttaaaattattccttttaattttaaatacacggtcaataggacaatatataaaaaaaatctcaaatgcaggagttc-tatccgtggttacatgctcgctcgccttattccagcattgtataatcagcaccaaaggcgggccctttcattgcaacatactcatattttactcaccattcctgttagatgccaaacgcagatgctttctttgttggattgaaaaggtgctgaatccttcttatttgatttcaatttcactgtataagaatttcatccatagattttatactgacatgctttgatgaggatgagacagcaattaaagaatgatatacatgcgcacttaccctaagtcacacaaaaacttgattttctgctttgccacgagatatgtaatgcttatgctttcaaaggatccacatacctcagtcaagaaacaatcctactttgtctttcaaactacattttctcttcgtcaaggcaactttatcttctccagaaaattgcacttggcttttcccagggggctcctgggtgaactccacactatctataatagacttgttcttcttctcaaggggttttggcaagggacccagcaaaagctccagcatctcttgagcaggatcaccagctcgagaagttctagtgggaaccaattcaccggttttatttgaagtggaactgtatagaccatccctctcaggagtagacgatcttttcctctcacaatgtgaatcaagagaatttccatattcacctgcctttggaaattgctttactgattcacattggctatttgatgcttctctttgtttcttcttctcataatctttgacgtactacaggtagaaagaagaaattcataccggcaaacatgaaaatgacttaattctactgtagatgtgaaactaggaattaatattgaacctcaactacttttagatttgcatcatggcactatatatattctttacgcagtcaagcatataattggaaataataaacatattcacattcacattgctcaaacgaaaccatgtgtcataattttcctttgaaacatcataagaatttaaattacctcctccgcaatggtcatcagatcctcaatcgttagctctatgtcaccatcagtaaaaccttgaactgaatttgcatcaatatccctacagttagggtcttggacaatttggctcttctttaaagaactcttcagagatctgaccttagaactatcctttttcttcttgtccttttgtgtagcagtaccgtcactgcttgcatcctgttcatctaactttcttcttctcttaactttgcattctgaattagagtatgacttcc
>_R_Jupunba_limae_Iganci_261@NODE_1_length_1507_cov_62.596503
agatttaaaattattccttttaattttaaatacacggtcaatacgaaaatatataaaaaaaatctcaaatgcaggagttcatatcgttggttacttgctcgctcgccttattccagcgttgtataatcagcaccaaaggcgggctctttcattgcaacatactcatagtttactcaccattcctgttagatgccaaacgcagatgctttctttgttggattgaaaagttgctgaatccttcttattgaatttcaatttcaccgtataagaatttcatccatagattttatactgacatgctttgacgaggatgagacagcaattaaagaatgatatacatgcgcagttaccccaagtcacacaaaaacttgattttctgctctgccacgagatatgtaatgcttatgctttcagtggatccacataccttaatcaagaaacaatcctactttgtctttcaaactacattttctcttcgtcaagggaactttatcttctccagaaaattgcacttggcttttcccagggggctcctgggtgagctccacactatctataatagacttgttcttcttctcaagggtttttggcaagggacccaataaaagctccagcatctcttgagcaggatcaccagctcgagaagttctagtgggaaccaattcaccggttttatttgaagtggaactgtatagaccatccctttcaggagtagacgatcttttcctctcacaatgtgaatcaagagaatttccatattcacctgtctttggaaattgctttactgattcacacgggctatttgatgcttctctttgtttcttcttctcataatctttgacatactgcaggtagaaaggagaaattcataccggcaaacgtgaaaatgacttaattctactgtagatgtgaaaataggaattaatattgaacctcaactacttttagatttgcatcatggcactatatatattctttatgcagtcaagcatataattagaaataataaacatatttacattcacattgctcaaacgaaaccatgtgtcacaattttcctttgaaacatcataagaatttaaattacctcctccgcaatggtcatcagatcctcaatcgttagctctatgtcaccatcagtaaaaccttgaactgaatttgcatcaatatccccacagttagggtcttggacaatttggctcttctttaaagaactcttcagagatctgacctcagaactaacctttttcttcttgtacctttgtgtagcattaccgtcactgcttgcatcctgttcatttaactttcttcttctcttaactttgcattctgcattagagtatgacttcc
>_R_Jupunba_oxyphyllidia_Yonker_6157@NODE_1_length_1035_cov_85.398747
----------------------------------------------------------------------------------------------------------------------------------caccaaaggcgggccctttcattgcaacatactcatattttactcaccattcatgttagatgccaaacgcagatgctttctttgttggattgaaaaggtgctgaatccttcttattgaatttcaatttcaccgtataagaatttcatccatagattttatactgacatgctttgacgaggatgagacagcaattaaagaatgatctacatgcgcagttaccccaagtcacacaaaaacttgattttctgctctgccacgagatatgtaatgcttatgctttcaatggatccacataccttagtcaagaaacaatcctactttgtctttcaaactacattttctcttcgtcaagggaacattatcttctccagaaaattgcacttggcttttcccagggggctcctgggtgaactccacactatctacaatagacttcttcttcttctcaaggggtttcggcaagggacccaacaaaagctccagcatctcttgagcaggatcaccagctcgagaagttttagtgggaaccaattcaacagttttatttgaagtggaactgtatagaccatccctttcaggagtagacgatcttttcctctcacaatgtgaatctagagaatttccatattcacctgtctttggaaattgctttactgattcgcactggctatttgatgcttctctttgtttcttcttctcaaaatctttgacatactgcaggtagaaaggagaaattcataccggcaaacatgaaaatgacttaattctactgtagatgtgaaactaggaattaatattgaacctgaactacttttagatttgcatcatggcactatatatattctttatgcagtcaagcatataattagaaataataaacatatttacattcacattgctcaaacgaaaccatgtgtcataattttcctttgaaacatcataagaatttaaattacctcctccgcaatggtcatcagatcctcaatcgttagctctatgtcaccatcagtaaaaccttgaactgaatttg---------------------------------------------------------------------------------------------------------------------------------------------------------------------------------------------
>_R_Jupunba_trapezifolia_Simon_1600@NODE_1_length_1228_cov_86.034953
agatttaaaattattccttttaattttaaatacactgtcaataggacaatatataaaaaaaatctcaaatgcaggagttc-tatgcgtggttacatgctcgctcgccttattccagcattgtataatcagcaccaaaggcgggccctttcattgcaacatactcatattttactcaccattcctgttagatgccaaacgcagatgctttctttgttggattgaaaaggtgctgaatccttcttatttgatttcaatttcactgtataagaatttcatccatagattttatactgacatgctttgatgaggatgagagagcaattaaagaatgatatacatgcgcacttaccctaagtcacacaaaaacttgattttctgctttgccacgagatatgtaatgcttatgctttcaaaggatccacatacctcagtcaagaaacaatcctactttgtctttcaaactacattttctcttcgtcaagggaactttatcttctccagaaaattgcacttggcttttcccagggggctcctgggtgaactccacactatctgtaatagaattgttcttcttctcaaggggttttggcaagggacccaacaaaagctccagcatctcttgagcaggatccccagctcgagaagttctagtgggaaccaattcaccgattttatttgaagtggaactgtatagaccatccctctcaggagtagacgatcttttcctctcacaatgtgaatcaagagaatttccatattcacctgtctttggaaattgctttactgattcacactggctagttgatgctcctttttgtttcttcttctcataatctttgacgtgctgcaggtggaaagaagaaattcataccggcaaacatgaaaatgacttaattctactgtagatgtgaaactaggaattaatattgaacctcaactacttttagatttgcatcatggcactatatatattctttacgcagtcaagcatataattggaaataataaacatatttacattcacattgctcaaacgaaaccatctgtcataattttcctttgaaacattataagaacttaaattacctcctccgcaatggtcatcagatcctcaattgttagctctaagtcaccatcattaaaaccttgaactgaatttgcatcaatat------------------------------------------------------------------------------------------------------------------------------------------------------------------------------------
>_R_Jupunba_villosa_Borges_423@NODE_1_length_1168_cov_109.690192
agatttaaaattattccttttaattttaaatacatggtcaatacgaaaatatataaaaaaaatctcaaatgcaggagttcatatccttggttacttgctcgctcgccttattccagcattgtataatcagcaccaaaggcgggctctttcattgcaacatactcatattttactcaccattcctgttagatgccaaacgcagatgctttctttgttggattgaaaagttgctgaatccttcttattgaatttcaatttcaccgtataagaatttcatccatagattttatactgacatgctttgacgaggatgagacagcaattaaagaatgatatacatgcgcagttaccccaagtcacacaaaaacttgattttctgctctgccacgagatatgtaatgcttatgctttcagtggatccacataccttaatcaagaaacaatcctactttgtctttcaaactacattttctcttcgtcaagggaactttatcttctccagaaaattgcacttggcttttcccagggggctcctgggtgaactccacactatctataatagacttgttcttcttctcaagggtttttggcaagggacccaacaaaagctccagcatctcttgagcaggatcaccagctcgagaagttctagtgggaaccaattcaccggttttatttgaagtggaactgtatagaccatccctttcaggagtagacgatcttttcctctcacaatgtgaatcaagagaatttccatattcacctgtctttggaaattgctttactgattcacacgggctatttgatgcttctctttgtttcttcttctcataatctttgacatactgcaggtagaaaggagaaattcataccggcaaacgtgaaaatgacttaattctactgtagatgtgaaaataggaatgaatattgaacctcaactacttttagatttgcatcatggcactatatatattctttatgcagtcaagcatataattagaaataataaacatatttacattcacattgctcaaacgaaaccatgtgtcataattttcctttgaaacatcataagaatttaaattacctcct------------------------------------------------------------------------------------------------------------------------------------------------------------------------------------------------------------------------------------------------------------------
>_R_Punjuba_callejasii_Daly_5935@NODE_1_length_735_cov_21.949848
---------------------------------------------------------------------------------------------------------------------------------------------------------------------tattttactcaccattcctgttagatgccaaacgtagatgctttctttgttggattgaaaaggtgctgaatccttcttattgaatttcaatttcactgtataagaatttcatccatagattttatactgacatgctttgacgaggatgagacagcaa-taaagaatgatatacatgcgcacttaccctaagtcacacaaaaacttgattttctgctttgccacgagatatgtaatgcttatgctttcaatggatccacataccttagtcaagaaacaatcctactttgtctttcaaactacattttctcttcgtcaagggaactttatcttctccagaaaattgcacttggcttttcccagggggctcctgggtgaactccacactatctataatagacgtgttcttcttctcaaggggttttggcaagggacccaacaaaagctccagcatctcttgagcaggatcaccagctcgagaagttctagtgggaaccaattcaccggttttatttgaagtggaactgtatagaccatccctttcaggagtagacgatcttttcctctcacaatgtgaatcaagagaatttccatattcacctgtctttggaaattgctttactgattcacactggctatttgatgcttctctttgtttcttcttctcataatctttgacatactgcaggtggaaagaagaaattcataccggcaaacatgaaaatgacttaattcta------------------------------------------------------------------------------------------------------------------------------------------------------------------------------------------------------------------------------------------------------------------------------------------------------------------------------------------------------------------------------------------------------------------------------------------------------------------
>_R_Punjuba_lehmannii_Escobar_7465@NODE_1_length_1409_cov_65.189189
------------------------------tacacggtcaataggaaaatatataaaaaaaatctcaaatgcaggagttcatatccttggttacatgctcgctcgccttattccagcattgtataatcagcaccaaaggcgggccctttcattgcaacatactcatattttactcaccattcctgttagatgccaaacgcagatgctttctttgttggattgaaaaggtgctgaatccttcttattgaatttcaatatcactgtataagaatttcatccatagattttatactgacatgctttgacgaggatgagacagcaattaaagaatgatatacatgcgcacttaccctaagtcacacaaaaacttgattttctgctttgccacgagatatgtaatgcttatgctttcaatggatccacataccttagtcaagaaacaatcctactttgtctttcaaactacattttctcttcgtcaagggaactttatcttctccagaaaattgcacttggcttttccgagggggctcctggttgaactccacactatctataatacacttgttcttcttctcaaggggttttggcaagggacccaacaaaagctccagcatctcttgagcaggatcaccagctcgagaagttctagtgggaaccaattcaccggttttatttgaagtggaactgtatagaccatccctttcaggagtagacgatcttttcctctcacaatgtgaatcaagagaatttccatattcacctgtctttggaaattgctttactgattcacactggctatttgatgcttctctttgtttcttcttctcataatctttgacatactgcaggtggaaagaagaaattcataccggctaacatgaaaatgacttaattctactgtagatgtgaaactaggaattaatattgaacctcaactacttttagatttgcatcatggcactatatatattctttatgcagtcaagcatataattggaaataataaacatatttacattcacattgctcaaacgaaaccatgtatcataattttcctttgaaacatcataagaattcaaattacctcctccgcaatggtcatcagatcctcaatcgttagctctatgtcaccatcattaaaaccttgaactgaatttgcatcaatatccccacagttagggtcttggacaatttggctcttctttaaagaactcttcagagatctgaccttagaactatcctttttcttcttgtccttttgtgtagcattaccgtcactgtttgcatcctgttcatttaactttcttcttctcttaactttgcattctgtattagagtatgacttcc
