# Supplementary material for: A new generic circumscription of Hydrochorea (Leguminosae, Caesalpinioideae, mimosoid clade) with an amphi-Atlantic distribution
Source: PhytoKeys. 2022 Aug 22;205:401–37. doi: 10.3897/phytokeys.205.82775 (PMC9849043; doi:10.3897/phytokeys.205.82775)
Supplement: Supplementary material 1 — Supplementary data file S1 [file phytokeys-205-401_article-82775__-s001.zip › RBH3_m8267_comp24000_c0_seq1.aln-cln]

>Acacia_rostellifera_Murphy_466@NODE_1_length_1131_cov_208.331120
----------------------------------------------------------------------------------------------------------------------------------------------------------------------------------------------------------------------------------------------------------------------------------------------------------tttgattattgtggaagtacataattgtataaaagaacaatccttctaatttacagacatacaatacagaaaaaggctatctgggcattcataaatggagaagcagaagatgaagagagcaagagaaagagatgatgaaaccgagcctcgatctcttgataatgcaaagaagagagatctgtatggcataaacctggcgaaggagaatcaacagaaagaagtagaatcaacagaaaaggcttcttcttcaaagacaccacaacaaccaccttgggattcccacttagcattagaagtatttaatttcccatggcttaaagatggtgtcatgttcaaaacagatgaccattatttcttggattttgaggacaaattctcatcatctctagaaaatcaagatggcattcatttctcagaagcttactgttactgtgaaactccagagacatcaaagatggtgatggagaccgtgtggcagccatttgagagtgataatggattggagattaaagcagaggatgttgattgcatttgcagctctctcgtcaataagaacaaccatgaggggaagattttgatgtaagtagtttcttcttcctgtcttctgctacaatctct---ggaat---ttattacaagatgtcaaatctgggttaggtgtatagggtttaatattatttccatgtatacata---------tttcctttcttttcttttcc-ccctctccatttgggtatgcaatcaccaattttgttacaatttttcttgattgttcaaataaatatggcatggaaatttatgttgatcagttggagattatggtaatgaatcggtgaaacttcaagttattgcagctatcagtgaaattctgcagttgtttctgcaacttgtgtacttgaatttttttgccttaacattcattcaggcccggtttattaaaattatagattaagctaattataaacagaagtttaaccagtaaatgtatcattaatagatctcatcaaaggatgtatccatccaacatgtattttacacacacacaaccatgattatgttgatatatc
>Afrocalliandra_redacta_Germishuizen_5585@NODE_1_length_1093_cov_202.931102
-----------------------------------------------------------------------------------------------------------------------------------------------------ccttttagtg--------------tgtaagtggaaggtcaca-----aatatcctctttaatctctattttttaatacagatgatgcttggcaatactgtaactttcatgagt------ttttattttatcatttgtatggcttctgcctttgatt----------------attgtataaatgagcagtccttttaatttacagacatacaatacagaaaaaggctctctgggcattcataaacggaggaggaggagatgaaaagagcaagagaaagagatgatgaaaccgagcctcgatctcttgataatgcaaagaagagggatctgtatggcataaacctggcaaaggagaataaacagaaagaagtagaatcaacagaaaaggcttcttcttcaaagactccacaaccaccaccttgggattcccacttagccttaggagtatttgatttcccatggcttaaagatggcgtcatgtccaaaacagaagac---aatttcttggattttgaggacaaattctcatcatctctagaaaatcaagatggttttcaattttcagaagc------ttactttgaaactccagagacatcaaagatggttatggatactgtgtggcagccatttgagagtgataatgggttggagattaaagcagaggatgttgattgcatttggagctctctcgtcaacaagaacaaccatgaagggaagattttgatgtaagtagtttcttcttcctgtcttctgctacaatctccgatggaat---cgattacaagatgacaaatctgggttaggtgtatagtgtttaatattatttccatatatacataattcctttctttcctttcttttcttttttgccctctacatttgggtatgcaatcacccattttgttacaacttttcttgattgttcaaataaaaatggaatggaaatttcttttgctcagttggaaattatagtaataaatcggtggaacttaaaattattgcagtt----------------------------------------------------------------ctcaaacccggtttattaaaattatagattaagctaattataaatagaggtctaccctataaatttatccttaatagatctcatcaaag----------------------------------------------------------
>Albizia_edwallii_Dalmaso_272@NODE_1_length_946_cov_7.598204
------------------------------------------------------------------------------------------------------------------------------------------------------------------------------------------------------------------------------attacagatgatgcttggcaatactataactttgatgagt-ttttattttattttattacttgtatggcttttgcctttgattattgtggaagtgcataattgtataaaagaacaatccttctaatttgcagacatacaatatagaaaaaggctatctgggctttcataaatggagaaggagaagattaagagagcaagagaaagagatgatgaaaccgagcctcgatctcttgataatgcaaagaagagagatctgtatggcataaacctggcgaaggagaatcaacagaaagaagtagaatcaacagaaaaggcttcttcttcaaagacaccacaacaacaaccttgggattcccacttagcattaggagtatttgatttcccatggcttaaagatggtgtcatgtccaaaacagaagaccgttatttcttggattttgaggacaaattctcatcatctctagaacatcaagatggtattcatttctcagaagcttacaattactgtgaaactccagagacatcaaagatggtgatggagactgtgtggcagccatttgagagtgataatggattggagattaaagcagaggatgtggattgcatttggagctctctagtcaataagaaaaaccatgaggggaagattttgatgtaagtagtttcttcttcctgtcttctgctacaatctcttatggagtttattattac---atgtcaaatctgggttaggtgtatagtatttaatattatttccatatatacata---------tttcctttcttttc-tttttgtcctctccatttgggtatgcaatcaccaattttgttacaatttttcttgattgttcaaataaatatggaatggaaatttatgttgatcagttggaaattatggtaatgaatcggtgaaacttcaagttattgcagctatcagtgaaattctgcagttgt---------------------------------------------------------------------------------------------------------------------------------------------------------------------------------------------
>Albizia_glabripetala_Lewis_1652@NODE_1_length_1015_cov_61.750533
-----------------------------------------------------------------------------------------------------------------------------------------------------------------cataggtt-------------aaggtcgcgaatttaattccacttatatctttaattaaaaaatacagatgatgcttggcaatactataactttgatgagt-ttttattttattttattatttttatggcttttgcctttgattattgtggaagtgcataattgtatagaagagcaatccttctaatttgcagacaaacaatacagaaaaaggctatctgggctttcataaatggagaagaagaagatgaagagagcaagagaaagagatgatgaaaccgagccccaatctcttgataatgcaaagaagagagatctgtatggcataaacctggcgaaggagaatcaacagaaagaagtagaatcaacagaaaaggcttcttcttcaaagacaccacaacaacaacctttggattcccacttagcattaggagtatttgatttcccatggcttaaagatggtgtcatgtccaaaacagaagaccgttatttgttggattttgaggacaaattctcatcatctctagaacatcaagatggtattcatttctcagaagcttacagttactgtgaaactccagagacatcaaagatggtgatggagactgtgtggcagccatttgatagtgataatggattggagattaaagcagaggatgttgattgcatttggagctctctcgtcaataagaacaaccatgaggggaagattttgatgtaagtagtttcttcttcctgtcttgtgctacaatctcg---ggaat---ttattacaagatgtgaaatctgggttaggtgaatagtgtttaatattatttcca-------------------------------------------tttccgtttgggtatgcaatcaccaattttgttacaatttttcttgattgttcaaataaatctggaatggaaatttatgttgatcagttggaaattatagtaatgaatcggtgaaacttctagttattgcagccatcagtgaaattctgcagttgtttctgcaacttgtgtacttgaatttttctgccttaacattcattcaggcccagtt--------------------------------------------------------------------------------------------------------------------------------------
>Albizia_multiflora_Hughes_3090@NODE_1_length_1214_cov_126.217238
--------------------------------------------------gatgagggttaagcagcttacaatgtcttaaaataaaaaagaaaaaaaaattgctaataagtcttttaaagatgatgtcggctggccaatggcagatgttcttgtagtgcacataggtt-------------aaggtcgcgaattcaattccacttttatctttaattaaaaaatacagattatgcttggcaatactataactttgatgagt-ttttattttattttattatttgtatggcttttgcctttgattattgtggaagtgcat--------------acaacccttctaatttgcagacaaacaatacagaaaaaggctatctgggctttcataaatggagaaggagaagatgaagagagcaagagaaagagatgatgaaaccgagcctcaatctcttgataatgcaaagaagagagatctgtatggcataaacctggcgaaggagaatcaacagaaagaagtagaatcaacagaaaaggcttcttcttcaaagacacaacaacaacaaccttgggattcccacttagcattaggagtatttgatttcccatggcttaaagatggtgtcatgtccaaaacagaagaccgttatttcttggattttgaggacaaattctcatcatctctagaacatcaagatggtattcatttctcagaagcttacaattactgtgaaactccagagacatcaaagatggtgatggagactgtgtggcagccatttgagagtgataatggattggagattaaagcagaggatgttgattgcatttggagctctctcgtcaataagaacaaccatgaggggaagattttgatgtaagtagtttcttcttcctgtcttgtgctacaatctct---ggaat---ttattacaagatgtgaaatctgggttaggtgaatagtgtttaatattatttccatatatacata---------tttcctttcttttc-tttttgccctctccatttgggaatgcaagcaccaattttgttacaatttttcttgattgttcaaataaatacggaatggaaatttatgttgatcagttggaaattatagtaatgaatcggtgaaacttcaagttattgcagctatcagtgaaattctgcagctgtttctgcaacttgtgttcttgaatttttttgccttaacattcattcaggcccggtttattagaattatagattaagctaattataaacagaggtttagccagtaaatgtatcattaata-----------------------------------------------------------------------
>Albizia_niopoides_Simon_1601@NODE_1_length_1189_cov_147.498201
---------------------------------------------------------------------------------------------aaaaaaattgctaataagtcttttaaagatgatgtcggcgggccaagggcaaatgttatcgtagtgcacatagggt-------------aaggtggcgaattcaattccacttacatctttaattaaaaaatacagatgatgcttggcaatactataactttgatgagt-ttttattttattttattatttgtatggcttttgcctttgattattgtggaagtgcataattgtataaaagaacaatccttctaatttgcagacatacaatacagaaaaaggctatctgggctttcataaatggagaaggagaagatgaagagagcaagagaaagagatgatgaaaccgagcctcaatctcttgataatgcaaagaagagagatctgtacggcataaacctggtgaaggagaatcaacagaaagaagtagactcagtagaaaaggcttcttcttcaaagacaccacaacaacaaccttgggattcccacttagcattaggagtatttgatttcccatggctaaaagatggtgtcatgtccaaaacagaagaccgttatttgttggattttgaggacaaattctcatcatctctagaacatcaagatggtattcatttctcagaagcttactgttactctgaaactccagagacatcaaagatgctgatggagactgtgtggcagccatttgagagtgataatggattggagattaaagcagaggatgttgattgcatttggagctctcttgtcaataagaaaaaccgtgaggggaagattttgatgtaagtagtttcttcttcctgttttctgctacaatct-----ggaat---ttattacaagatgtgaaatctgggttaggtgtatagtgtttaatattatttccatatatacatagttccttcctttcctttcttttc-tttttaccctctccgtttgggtatgcaatcaccaattttgttacaatttttcttgattgttcaaataaatatggaatggaaatttatgttgatcagttggaaattatagtaatgaatcggtgaaacttcaagttatttcagctatcagtgaaattctgcagctgtttctgcaacttgtgtacttgaatttttttgccttaacattcattcaggcccggtttattaaaattatagattaagctaattataaacagaggtttaaccagtaaatgtatcattaatagatctca----------------------------------------------------------------
>Albizia_sinaloensis_Hughes_1576@NODE_1_length_1353_cov_72.373824
----------aaaaattcggaatgtaaggaagtaagaattcagaaacgcagatgagtgtcaagcaacttacaaagtcttaaaaaaataaaaaagaaaaaattgctaataagtcttttaaagatgatgtcggcgggccaatggcaaatgttcttgtagtgcacgtaggtt-------------aaggtcgcgaattcaattccacttatatctttaattaaaaaatacagatgatgcttggcaatactataactgtgatgagt-ttttattttattttattatttgtatggcttttgcctttgattattgtggaagtgcataattgtacaaaagagcaatcctgaaaatttgcagacatacaatacagaaaaaggctatctgggctttcataaatggagaaggagaagatgaagagagcaagagaaagcgatgatgaaaccgaccctcgatctcttgataatgcaaagaagagagatctgtatggcataaacctggcgaaggagaatcaacacagagaagtagaatcaacagaaaaggcttcttcttcaaagacaccacaacaaccaccttgggattcccacttagcattaggagtatttgatttcccatggcttaaagatggtgtcatgtccaaaacagaagaccgttatttgttggattttgaggacaagttctcatcatctctagaacatcaagatggtattcatttctcagaagcttactgttactctgaaactccagagacatcaaagatggtgatggagactgtgtggcagccatttgatagtgataatggattggagattaaagcagaggatgttgattgcatttggagctctctcgtcaataagaaaaaccatgaggggaagattttgatgtaagtagtttcttcttcctgtcttctgctacaatctct---ggaat---ttattacaagatgtgaaatctgggttaggtgtatagtgtttaataatatttcgatatatacata---------tttcctttcttttctcttttgccctctccgtttgggcatgcaatcaccaattttgttacaatttttcttgattgttcaaataaatatggaatggaaatttatgttgatcagttggaaattatagtaatgaatcggtgaaacttcaagttattgcagctatcagtgaaattctgcagctgtttctgcaacttgtgtacttgaatttttttgccttaacattcattcaggcccggtttattaaaattatagattaagctaattataaacagaggtttaaccaataaatgtatcgttaatatatctcatcaaaggatgtatccatccaacatgcattctacacacacacatccatgattatgttgatatatc
>Archidendron_clypearia_Wieringa_1849@NODE_1_length_1331_cov_193.558214
aaatcaaatgaaagatttggattgtaaggaagtaagaattcagaaactttgatgactgttaagcaacttacaaagtcttca---aaaaacaaagaaaaaattgctaataaatcttttaaagatgatgccggcaggccaatggcaaatgttcttatagtgcatgtaagtttccccataaaggaaagataacaagttcaattccacttgtatctttaattgaaaaatacagatgatgcttggcaatactataactttgatgagt-tt---ttttttttaattatttgtatggcttttgcctttgattattgtggaagtgcataattgtataaaagaacaatccttctaatttacaggcatacaaaacagaaaaagggtctctgggcattcataaatggagaaggagaagatgaagagagcaagagaaagagatgatgaaaccgagcctcgatctcttgataatgcaaagaagagagatctgtatggcataaacctggcgaaggagaatcaacagaaagaagtagaatcaacagaaaaggcttcttcttcaaagacaccacaacaaccacctcgggattcccacttagcattaggagtatttgatttcccatggcttaaagatggtgtcatgtccaaaacagatgaccattatttcttggattttgaggacaaattctcatcatctctagaaaatcaagatggtattcatttctcagaagcttactgttacggtgaaactccagagacatcaaagatggtgatggagactgtgtggcagccatttgagagtgataatggattggagattaaagcagaggatgttgattgcatttggagctctctcgtcaataagaacaaccatgaggggaagattttgatgtaagtagtttcttcttcctgtcttctgctacaatctct---ggaat---ttattacaagatgacaaatctgggttaggtgtatagtgtttaatattatttccatatatacatatttcctttctttcctttcttttc-tttttgccctctccatttggctatgcaatcaccatttttgtttcaatttttcttgattgttcgaataaatatggaatggaaatttatgttgatcagttggaaattatggtaatgaatcggtgaaacttcaagttattgcagctatcagtgaaattctgcagttgtttctgcaacttgtgtacttgaatttttttgccttaacattcattccgacctggtttattaaaattatagattaagctaattataaacagaagtttaaccagtaaatgtatcattaatagatctcattaaag----------------------------------------------------------
>Balizia_leucocalyx_Aguilar_1939@NODE_1_length_1469_cov_111.392241
aaatcaaatgaaagatttggattgtaaggaagtaagaattcagaaacgtagatgagtgtttagcaacttacaaagtcttc--aaaaaataaaagaaaacattgctgataagtctcttaaagatgatgtgcgcgggccaatggctaatgttcttgtagtgcacataggttttctcataaatggaagggcgcgagttcaattccacttatatcttaaattaaaaaatacagatgatgcttggcaatactataactttgatgagt-ttttattttattttattatttgtatggcttttgcctttgattattgtggaagtgcataattgtataaaagaacaatccttctaatttacagacatgcaatacagaaaaaggctatctgggcattcataaatggagaaggagaagatgaagagagcaagagaaagagatgatgaaaccgagcctggatgtcttgataatgcaaagaagagagatctgtatggcataaacctggcgaaggagattcaacagaaagaagtagaatcaacagaaaaggcttcttcttcaaagacaccacaacaacaaccttgggattcccacttagcattaggagtatttgatttcccatggcttaaagatggtgtcatgtccaaaacagaagaccattatttcttggattttgaggacaaattctcatcatctctagaacatcaagatggtattcatttctcagaagcttacaatttctgtgaaactccagagacatcaaagatggtgatggagactgtgtggcagccatttgagagtgataatgggttggagattaaagcagaggatgttgattgcatttggagttctctcgtcaataagaacaaccatgaggggaagattttgatgtaagtagtttcttcttcctgtcttctgccacagtctcttgtggaatttattattacaagatgttaaatgtgggttaggtgtatagtgtttaatattatttccatatatagatatttcctttctttcctttcttttcttttttgtcctctccatttgggcatgcaatcaccaattttgttacaacttttcttgattgttcaaataaatctggaatggaaatttatgttgatcagttggaaattatagtaatgaatcggtgaaacttcaagttattgcagctttcagtgaaattctgcagttgtttctgcaacttgtgtacttgaattttttggccttaacattcattcaggcccggtttatttaaattatagattaagctaattataaacagaggtttaaccagtaaatatatccttaatagatctcatcaaaggatgtatccatccaacatatattctacacatacacaatcatgattgtgttgatatatc
>Balizia_spnov_Morim_577@NODE_1_length_735_cov_352.176471
---------------------------------------------------------------------------------------------------------------------------------------------------------------------------------------------------------------------------------------------------------------------------------------------------------------------------------------------------------------------------------------------------------------------------------------------------------------------------------------------------------------------------------------------------------------------------------------------------------------------------------------------------------------------------------------------------------------aacatcaagatggtattcatttctcagaagcttacaattactgtgaaactccagagacatcaaagatggtgatggacactgtgtggcagccatttgagagtgataatgggttggagattaaagcagaggatgttgattgcatttggagcgctctcgtcaataagaacaaccatgaggggaagattttgatgtaagtagtttcttcttcctgtcttctgctacaatctcttatggaatatattattacaagatgtcaaatctgggttaggtgtatagtgtttaatattatttccatatatacata---------tttcctttcttttcttttttgtcctctccatttgggcatgcaatcaccaattttgttacaacttttcttgattgttcaaataaatctggaatggaaatttatgttgatc----ggaaattatagtaatgaatcggtgaaacttaaagttattgcagctttcagtgaaattctgcagttgtttctgcaacttgtgtacttgaattttttacccttaacattcatttaggcccggtttatttaaattatagattaagctaattataaacagaggtttaacctgtaaatatatccttaatagatctcatcaaaggatgtatccatccaacatatattctacacatgcacaatcatgattgtgttgatatatc
>Balizia_spnov_Morim_577@NODE_2_length_653_cov_368.605351
aaatcaaatgaaagatttggattgtaaggaagtaagaattcagaaacgtagatgagtgtttagcaacttacaaagtcttca--aaaaataaaagagaacattgctgataagtctcttaaagatgatgtgcgt-ggccaatagctaatgttcttgtagtgcacataagttttcttataaatggaaggttgcgagttcaattccatttatatcttaaattaaaaaatacagatgatgcttggcaatactataactttgatgagt-ttttattttattttattatttgtatggcttttgcctttgattattgtggaagtgcataattgtataaaagaaccatccttctaatttacagacatacaatacagaaaaaggctatctgggcattcataaatggagaaggagaagatgaagagagcaagagaaagagatgatgaaaccgagcctggatgtcttgataatgctaaaaaaagagatctgtacggcctaaacctggcgaaggagaatcaacagaaagaagtggaatcaactgaaaaggcttcttcttcaaagacaccacaacaaccaccttgggattcccacttagcattaggagtatttgatttcccatggcttaaagatggtgtcatgtc------------------------------------------------------------------------------------------------------------------------------------------------------------------------------------------------------------------------------------------------------------------------------------------------------------------------------------------------------------------------------------------------------------------------------------------------------------------------------------------------------------------------------------------------------------------------------------------------------------------------------------------------------------------------------------------------------------------------------------------------------------------
>Cathormion_obliquifoliolatum_Wieringa_6519@NODE_1_length_1221_cov_219.332762
------------------------------------------------------------------------------------------------------------------------------------------------aatgttcttgtagtgcacgtaagttttcttataaatggaaggttgtaagttcaattccacttatatcttaaattaaaaaatacagatgatgcttggcaatactataactttgatgagtattttattttattttattatttgtatgtcttttgcctttgattattgtggaagtgcataattgtataaaagaaccatccttctaatttacagacatacaatacagaaaaaggctatctgggcattcataaatggagaaggagaagatgaagagagcaagagaaagagatgatgaaaccgagcctggatgtcttgataatgctaaaaagagagatctgtacggcctaaaactggcgaaggagaatcaacagaaagaagtggaatcaactgaaaaggcttcttcttcaaagacaccacaacaaccaccttgggattcccacttagcattaggagtatttgatttcccatggcttaaagatggtgtcatgtcaaaaacagaagaccattatttcttggattttgaggacaaattctcatcatctctagaacatcaagatggtattcatttctcagaagcttacaattactgtgaaactccagagacatcaaagatggtgatggagactgtgtggcagccatttgagagtgataatgggttggagattaaagcagaggatgttgattgcatttggagcgctctcgtcaataagaacaaccatgaggggaagattttgatgtaagtagtttcttcttcctgtcttctgctacaatctcttatggaatatattattacaagatgtcaaatatgggttaggtgtatagtgtttaatattatttccatatatacata---------tttcctttcttttcttttttgtcctctccatttgggcatgcaatcaccaattttgttacaacttttcttgattgttcaaataaatctggaatggaaatttatgttgatcagttggaaattatagtaatgaatcggtgaaacttcaagttattgcagctttcagtgaaattctgcagttgtttctgcaacttgtgtacttgaattttttacccttaacattcattcaggcccggtttatttaaattatagattaagctaattataaacagaggtttaacctgtaaatatatccttaatagatctcatcaaaggatgtatccatccaacatatattctacacatggacaatcatgattgtgttgatatatc
>Hydrochorea_corymbosa1_Bonadeu_655@NODE_1_length_1135_cov_102.970370
---------------------------------------------------------------------------------------------------------------------------gatgggcg-tggccaattgctaatgttcttgtagtgcacgtaagttttcttataaatggaaggttgcgagttcaattccatttatatcttaaattaaaaaatacagatgatgcttggtaatactataactttgatgagt-ttttattttattttattatttgtatggcttttgcctttgattattgtggaagtgcataattgtataaaagaaccatccttctaatttacagacatacaatacagaaaaaggctatctgggcattcataaatggagaaggagaagatgaagagagcaagagaaagagatgatgaaaccgagcctggatgtcttgataatgctaaaaagagagatctgtacggcctaaacctggcgaaggagaatcaacagaaagaagtggaatcaactgaaaaggcttcttcttcaaagacaccacaacaaccaccttgggattcccacttagcattaggagtatttgatttcccatggcttaaagatggtgtca------------------------------------------------------------------------------atttctcagaagcttacaattactgtgaaactccagagacatcaaagatggtgatggagactgtgtggcagccatttgagagtgataatgggttggagattaaagcagaggatgttgattgcatttggagcgctctcgtcaataagaacaaccatgaggggaagattttgatgtaagtagtttcttcttcccgtcttctgctacaatctcttatggaatatattattacaggatgtcaaatctgggttaggtgtatagtgtttaatattatttccatatatacata---------tttcctttcttttcttttttgtcctctccatttgggcatgcaatcaccaattttgttacaacttttcttgattgttcaaataaatctggaatggaaatttatgttgatc----ggaaattatagtaatgaatcggtgaaacttcaagttattgcagctttcagtgaaattctgcagttgtttctgcaacttgtgtacttgaattttttacccttaacattcattcaggcctggtttatttaaatcatagattaagctaattataaacagaggtttaacctgtaaatatatccttaatagatctcatcaaaggatgtatccatccaacatatattctacacatgcac-----------------------
>Hydrochorea_marginata_Morim_563@NODE_1_length_1254_cov_166.416313
aaatcaaatgaaagatttggattgtaaggaagtaagaattcagaaacgtagatgagtgtttagcaacttacaaagtcttcaaaaaaaagaaaagaaaacattgctgataagtctcttaaagatgatgttggcaggccaatggctaatgttcttatagtgcacctaagttttcccataaatgaaaggtcgcgtgttcaatttcacttatatcttaaattaaaaaatacagatgatgcttggcaatactataactttgttgagttttttttttaattttattatttgtatggcttttgcctttgattattgtggaagtgcataattgtataatagaacaatccttctaatttacagacatacaatacagaaaaaggctatctgggcattcataaatggagaaggagaagatgaagagagcaagagaaagagatgatgaaaccgagcctggatgtcttgataatgctaaaaagagagatctgtacggcctaaacctggcgaaggagaatcaacagaaagaagtggaatcaactgaaaaggcttcttcttcaaagacaccacaacaaccaccttgggattcccacttagcattaggagtatttgatttcccatggcttaaagatggtgtcatgtcaaaaacagaagaccattatttcttggattttgaggacaaattctcatcatctctagaacatcaagatggtattcatttctcagaagcttacaattactgtgaaactccagagacatcaaagatggtgatggagactgtgtggcagccatttgagagtgataatgggttggagattaaagcagaggatgttgattgcatttggagcgctctcgtcaataagaacaaccatgaggggaagattttgatgtaagtagttttttctt-ctgtcttctgctacaatctcttatggaatttattattacaagatgtcaaatctgggttaggtgtatagtgtttaatattatttccatatatacata---------tttcctttcttttcttttttgtcctctccatttgggcatgcaatcaccaattttgttacaatttttcttgattgttcaaataaatctggaatggaaatttatgttgatcagttggaaattatagtaatgaatcggtgaaacttcaagttattgcagctttcagtgaaattcagcagttgtttctgcaacttgtgtacttgaattttttacccttaacattcattcaggcccggtttatttaaattatag------------------------------------------------------------------------------------------------------------------------
>Jupunba_abbottii_Zanoni_21220@NODE_1_length_1230_cov_92.930616
aaatcaaatgaaagatttcgattgtaagtaggtaagaattcagaaacgtagatgagtgtttagcaacttacaacgtctt--aatacaaaagaagaaaaaattgccaataagttttttaaagatgatgtccgcgggctaatggcaaatgttcttgtagtgcatgtaagttttcccgtaagcggaaggccgcgagttcaattccacttatatctttaataaaaaaatacagatgatgcttggcaaaactataactttgatgatttttttttttgattttattatttgtatggcttttgcctttgaatattgtggaagtgcataattgtataaaagaaccatccttctaatttacagacatacaatacagaaaaaggctacctgggcattcataaatggagaaggagaagatgaagagagtaagagaaacagatgatgaaaccgagcctcgatctcttgataatgcaaagaagagagatctgtatggcataaacctggtgaaggagaatcaacagaaagaagtagaatcaacagaaaaggcttcttcttcaaaaacaccacaacaacaaccttgggattcccacttagcatcaggagtatttgatttcccatggcttaaagatggtgtcatgtccaaaacagaagaccattatttcttggattttgaggacaaattctcatcatctctagaacatcaagatggtattcatttctcagaagcttacaattactgtgaaactctagagacatcaaagatggtgatggagactgtgtggcagccatttgagagtgataatgggttggagattaaagcagaggatgttgattgcatttggagctctctcgtcaataagaacaaccgtgaggggaagattttgatgtaagtagtttcttcttcctgtcttctgctacaatctcttatggaatttattattacaagatgtcaaatctgggttaggtgtatagtgtttaatattatttccatatatacata---------tttcctttcttttcttttttgtcctctccatttgggcatgcaatcaccaatttt-------tttttcttgattgttcaaataaatctggaatggaaatttatgttgatcagttggaaattatagtaatgaatcggtgaaacttcaagttattgcagctttcagtgaaattctgcagttgtttctgcaacttgtgtacttgaattttttacccttaacattcattcaggcccggtttat-----------------------------------------------------------------------------------------------------------------------------------
>Jupunba_barbouriana_Iganci_847@NODE_1_length_1264_cov_145.191238
------------------------------------------------------------------------------------------------------------------------------------------------------------------------------------------tcgcgagttcaattt------tatcttaaattaaaaaatacagatgatgcttggcaatactataactttgatga-t-tttttttttattttaatatttgtatggcttttgcctttgattattgtggaagtgcataattgtataaaagaaccatcgttctaatttacagacatacaatacagaaaaaggctatctgggcattcataaatggagaaggagaagatgaagagagcaagagaaagagatgatgaaaccgagcctggatgtcttgataatgcaaagaagagagatctgtatggcataaacctggcgaaggagattcaacagaaagaagtagaatcaacagaaaaggcttcttcttcaaagacaccacaacaacaaccttgggattcccacttagcattaggagtatttgatttcccatggcttaaagatggtgtcatgtccaaaacagaagaccattatttcttggattttgaggacaaattctcgtcatctctagaacatcaagatggtattcatttctcagaagcttacaattactgtgaaactccagagacatcaaagatggtgatggagactgtgtggcagccatttgagagtgataatgggttggagattaaagcagaggatgttgattgcatttggagctctctcgtcaataagaacaaccatgaggggaagattttgatgtaagtagtttcttcttcctgtcttctgctacagtctcttgtggaatttattattacaagatgttaaatctgggtta-gtgtatagtgtttaatattatttccatatatagatatttcctttctttcctttcttttcttttttgtcctctccatttgggcatgcaatcaccaattttgttacaatttttcttgattgttcaaataaatctggaatggaaatttatgttgatcagttggaaattatggtaatgaatcggtgaaacttcaagttattgcagcaatcagtgaaattctgcagttgtttctgcaacttgtgtacttgaattttttggccttaacattcattcaggctcggtttatttaaattatagattaagctaattataaacagaggtttaacctgtaaatatatccttaatagatctcatcaaaggatgtatccatccaacatatattctacacatacacaatcatgattgtgttgatatatc
>Jupunba_floribunda_Iganci_883@NODE_1_length_1607_cov_97.558824
aaatcaaatgaaagatttggattgtaaggaagtaagaattcagaaacgtagatgagtgtttagcaacttacaaagtcctcaaaaaaaaaaaaagaaaacattgctgataagtctcttaaagatgatgttggcaggccaatggctaatgttcttgtagtgcacctaagttttcccataaatggaaggtcgcgtgttcaatttcacttatattttaaattaaaaaatacagatgatgcttggcaatactacaactttgatgagt-tttttttttattttattatttgtatggcttttgcctttgattatagtggaagtgcataattgtataaaagaacaatccttctaatttacagacatacattacagaaaaaggctatctgggcattcataaatggagaaggagaagatgaagagagcaagagaaagagatgatgaaaccgagcctggatgtcttgataatgcaaagaagagagatctgtatggcataaacctggcgaacgagattcaacagaaagatgtagaatcaacagaaaaggcttcttcttcaaagacaccacaacaacaaccttgggattcccacttagcattaggagtatttgatttcccatggcttaaagatggtgtcatgtccaaaacagaagaccattatttcttggattttgaggacaaattctcatcatctctagaacatcaagatggtattcatttctcagaagcttacaattactgtgaaactccagagacatcaaagatggtgatggagactgtgtggcagccatttgagagtgataatgggttggagattaaagcagaggatgttgattgcatttggagctctctcgtcaataagaacaaccatgaggggaagattttgatgtaagtagtttcttcttcctgtcttctgctacagtctcttgtggaatttattattacaagatgttaaatctgggttaggtgtatagtgtttaatattatttccatatatacatatttcctttctttcctttcttttctttttggtcatctccatttgggcatgcaatcaccaattttgttacaatttttcttgattgttcaaataaatctggaatggaaatttacgttgatcagttggaaattatagtaatgaatcggtgacacttcaagttattgcagctttcagtgaaattctgcagttgtttctgcaacttgtgtacttgaattttttagccttaacattcattcaggcccggtttatttaaattatagattaagctaattataaacagaggtttaacctgtaaatatatccttaatagatctcatcaaaggatgtctccatccaacatatattctgcacatatacaatcatgattatgttgatatatc
>Jupunba_laeta_Mori_25147@NODE_1_length_1130_cov_31.943020
-----------------------------------------------------------------------------------------------------------------------agatgatgtccgcgggccaatggcaaatgttcttgtagtgcatgtaagtttccccttaagcggaa--tcgcgagttcaattccactcacatctttaataaaaaaatacagatgatgcttggcaatactataactttgatgagttttttttttaattttattatttgtatggcttttgcctttgattattgtggaagtgcataattgtataaaaaaaccatccttctaatttacagacatacaatacagaaaaaggctatctgggcattcataaatggagaaggagaagatgaagagagtaagagaaagagacgatgaaaccgagcctggatctcttgataatgcaaagaagagagatctgtatggcctaaacctggcgaaggagaatcaacagaaagaagtagaatcaacagaaaaggcttcttcttcaaagacaccacaggaacaaccttcggattcccacttagcattaggagtatttgatttcccatggcttaaagatggtgtcatgtccaaaacagaagaccattatttcttggattttgaggacaaattctcatcatctctagaacatcaagatggtattcatttctcagaagcttacaattactgtgaaactccagagacatcaaagatggtgatggagactgtgtggcagccacttgagagtgataatgggttggagattaaagcagaggatgttgattgcatttggagcgctctcgtcaataagaacaatcatgaggggaagattttgatgtaagtagtttcttcttcctgtcttctgctacaatctcttatgggatttattattacaagatgtcaaatctgggttaggtgtatagtgtttaatattatttccgtagatacata---------tttcctttcttttctcttttgtcctctccatttgggcatgcaatcaccaattttgttacaatttttctcgattgttcaaataaatctggaatggaaatttatgttgatcagttggaaattatagtaatgaatcggtgatacttcaagttattgcagctttcagtgaaattctgcagttgtttctgcaacttgtgtgcttgaattttttagccttaacattcattcaggcccgatttatttaaattatagattaagctaat-------------------------------------------------------------------------------------------------------------
>Jupunba_limae_Iganci_261@NODE_1_length_1598_cov_98.985536
aaatcaaatgaaagatttggattgtaaggaagtaagaattcagaaacgtagatgagtgtttagcaacttacgaagtcttca--aaaaataaaagaaaacattgctgataattctcttaaagattatgtgcgcgggccaatggctaatgttcttgtaatgcacgtaagttttctcataaatggaaggtcacgagttcaattccacttatatcttaaattaaaaaatacggatgatgcttggcaatactataactttgatgagttttttattttattttattatttgtatggcttttgcctttgattattgtggaagtgcataattgtataaaagaaccatccttctaatttacagacatacaatacagaaaaaggctatctgggcattcataaatggagaaggagaagatgaagagagcaagagaaagagatgatgaaaccgagcctggatgtcttgataatgcaaagaagagagatctgtatggcataaacctggcgaaggagattcaacagaaagaagtagaatcaacagaaaaggcttcttcttcaaagacaccacaacaacaaccttgggattcccacttagcattaggagtatttgatttcccatggcttaaagatggtgtcatgtccaaaacagaagaccattatttcttggattttgaggacaaattctcatcatctctagaacatcaagatggtattcatttctcagaagcttacaattactgtgaaactccagagacatcaaagatggtgatggagactgtgtggcagccatttgagagtgataatgggttggagattaaagcagaggatgttgattgcatttggagctctctcgtcaataagaacaaccatgaggggaagattttgatgtaagtagtttcttcttcctgtcttctgctacaatctcttatggaatttattattacaagatgtcaaatctgggttaggtgtatagtgtttaatattatttccatatatacata---------tttcctttcttttcttttttgtcctctccatttgggcatgcaatcaccaattttgttacaatttttcttgattgttcaaataaatctggaatggaaatttatgttgatcagttggaaattataggaatgaatcggtgaaacttcaagttttttcagctttcagtgaaactctgcagttgtttctgcaacttgtgtacttgaattttttggccttaacattcattcaggtccggtttatttaaattatagattaagctaattataaacagaggtttaacctgtaaatatatccttaatagatctcatcaaaggatgtatccatccaacgtatattctacacatacacaatcatgattatgttgaaatatc
>Jupunba_longipedunculata_Cardona_2682@NODE_1_length_1199_cov_93.578431
aaatcaaatgaaagatttggattgtaaggaagtaagaattcagaaacgtagatgagtgtttagcaacttacaacgtcttaaaaaacaaaagaagaaaaaatt--------------------------------gccaatggcaaatgttcttgtagtgcatgtaagtttccccataagcggaaggtcacgagttcaattctatttatatcttcaattaaaaaatacaaatgatgcttggcaatactataactttgatgagtttttttttttaatttattatttgtatggcttttgcctttgattattgtggaagtgcataattgtataaaagaaccatccttctaatttacagacatacaatacagaaaaacgctatctgggcattcataaatggagaaggagaagatgaagagagtaagagaaagagatgatgaaaccgagcctggatctcttgataatgcaaagaagagagatctgtatggcataaacctggcgaaggagattcaacagaaagaagtagaatcaacagaaaaggcttcttcttcaaagacaccacaacaacaaccttgggattcccacttagcattaggagtatttgatttcccatggcttaaagatggtgtcatgtccaaaacagaagacccttatttcttggattttgaggacaaattctcatcatctctagaacatcaagatggtattcatttctcagaagcttacaattactgtgaaactccagagacatcaaagatggtgatggagactgtgtggcagccatttgagagtgataatgggttggagattaaagcagaggatgttgattgcatttggagctctctcgtcaataagaacaaccacgaggggaagattttgatgtaagtagtttcttcttcctgtcttctgctacaatctcttatggaatttattattacaagatgtcaaatctgggttaggtgtatagtgtttaatattatttccatatatacata---------tttcctttctttctttttttgtcctctccacttgggcatgcaatcaccaattttgttacaatttttcttgattgttcaaataaatctggaatggaaatttatgttgatcagttggaaattatggtactgaatcggtgaaacttcaagttattgcagctttcagtgacattctgcagttgtttctgcaacttgtgtacttgaattttttagccttaacattcattcaggcccggtc--------------------------------------------------------------------------------------------------------------------------------------
>Jupunba_nipensis_Mayo_19662@NODE_1_length_682_cov_30.786777
-----------------------------------------------------------------------------------------------------------------------------------------------------------------------------------------------------------------------------------------------------------------------------------------------------------------------------------------------ccatccttctaatttacagacatacaatacagaaaaaggctacctgggcattcattaatggagaaggagaagatgaagagagtaagagaaacagatgatgaaaccgagcctggatctcttgataatgcaaagaagagagatctgtatggcataaacctggtgaaggagaatcaacagaaagaagtagaatcaacagaaaaggcttcttcttcaaagacaccacaacaacaaccttgggattcccacttagcatcaggagtatttgatttcccatggcttaaagatggtgtcatgtccaaaacagaagaccattatttcttggattttgaggacaaattctcatcatctctagaacatcaagatggtattcatttctcagaagcttacaattactgtgaaactctagagacatcaaagatggtgatggagactgtgtggcagccatttgagagtgataatgggttggagattaaagcagaggatgttgattgcatttggagttctctcgtcaataagaacaaccatgaggggaagattttgatgtaagtagtttcttcttcctgtcttctgctacaatctcttatggaatttattattacaagatgtcaaatctgggttaggtgtatagtgtttaatattatttccatatatacata---------tttcctttcttttcttctttgtcctc-------------------------------------------------------------------------------------------------------------------------------------------------------------------------------------------------------------------------------------------------------------------------------------------------------------------------------------------------------
>Jupunba_oxyphyllidia_Yonker_6157@NODE_1_length_1172_cov_105.663014
-----------------------------------------------------------------------------------------------------------------------------------------------aaatgttcttgtagtgcatgtaagtttccccataagcggaaggtcataagttcaattccacttatatctttaattaaaaaatatagatgatgcttggcgatactataactttgatgagttttttttaaaattctatgatttgtatggcttttgcctttgattattgtggaagtgcataattgtataaaagaaccatccttctaatttacagacatacaatacagaaaaaggctatctgggcattcataaatggagaaggagaagatgaagagagcaagagaaagagatgatgaaacagagcctggatgtcttgataatgcaaagaagagagatctgtatggcataaacctggcgaaggagaatcaacagaaagaagtagaatcaacagaaaaggcttcttcttcaaagacaccacaacaacaaccttgggattcccacttagcattaggagtatttgatttcccatggcttaaagatggtgtcatgtccaaaacagaagaccattatgtcttggattttgaggacaaattctcatcatctctagaacatcaagatggtattcatttctcagaagcgtacaattactgtgaaactccagagacatcaaagatggtgatggagactgtgtggcagccatttgagagtgacaatgggttggagattaaagcagaggatgttgattgcatttggagctctctcgtcaataagaacaaccatgaggggaagattttgatgtaagtagtttcttcttcctgtcttctgctacagtctcttatggaatttattattacaagatgttaaatctgggttaggtgtatagtgtttaatattatttccatatatacatatttcctttctttccgttcttttcttttttgtcctctccatttgggcatgcaatcaccaattttgttacattttttcttgattgttcaaataaatccggaatggaaatttatgttgatcagttggaaattatagtaatgaatcggtgaagcttcaagttattgcagctatcagtgaaattctgcagttgtttctgcaacttgtgtacttgaattttttggccttaacattcattcaggcccggtctatttaaattatagattaagctaattataaacagaggtttaacctgtaaatatatccttaatagatctcatcaaaggatg------------------------------------------------------
>Punjuba_lehmannii_Escobar_7465@NODE_1_length_1494_cov_80.141849
gaattatatgaaagttacacaaatatcctccttatattttgttaatcacaaattatctttttg---tttacaacgtcttaagaagaagaagaagaagaaattgccaataagtcttttaaagatgatgtcag----------------------------catgtaagtttctctataag------ctcacgagttcaactctacttatatctttaattaaaaaatacagatgatgcttggcaatactataactttaatgagt-tttttttttttattattatttgtatggtttttgcctttgattattgtggaagtgcataattgtataaaagaaccatccttctaatttacagacatataatacagaaaaaagctatctgggcattcataaatggagaaggagaagatgaagagagcaagagaaagagatgatgaaaccgagcctggatctcttgataatgcaaagaagagagatctgtatggcataaacctggcgaaggagaatcaacagaaagaagtagaatcaacagaaaaggcttcttcttcaaagacaccacaacaacaaccttgggattcccacttagcattaggagtatttgatttcccatggcttaaagatggtgtcatgtccaaaacagaagaccattatttcttggattttgaggacaaattctcatcatctctagaacatcaagatggtattcatttctcagaagcttacaattactgtgaaactccagagacatcaaagatggtgatggagactgtgtggcagccatttgagagtgataatgggttggagattaaagcagaggatgttgattgcatttggagctctctcgtcaataagaacaaccatgaggggaagattttgatgtaagtagtttcttcttcctgtcttctgctacaatctctgatggaatttattattacaagatgtcaaatctgggttaggtgtatagtgtttaatattatttccatatatacatatttcctttctttcctttcttttcttttttgtcctctccacttgggcatgcaatcaccaattttgttacaatttttcttgagtgttcaaataaatctggaatggaaatttatgttgatcagttggaaattatagtaatgaatcggtgaaacttcaagttattgcagctttcggtgaaattctgcagttgtttttgcaacttgtgtacttgaattttttggccttaacattcattcaggccccgtttatttaaattatagattaagctaattataaacagaggtttaacctgtaaatatatccttaatagatctcatcaaaggatgtatccatccaacatatattctacacatacacaatcatgattatgttgatatatc
>_R_Albizia_adinocephala_FHO33_88@NODE_1_length_1752_cov_100.864478
aaatcaaatgaaaaattctgatagtaaggaagtaagaattcagaaacgcagatgagtgtcaagcaacttacaaagtcttaaaaaaataaaaaagaaaaaattgctaataagtcttttaaagatgatgtcggcgggccaatggcaaatgttcttgtagtgcacgtaggtt-------------aaggtcgcgaattcaattccacttatatctttaattaaaaaatacagatgatgcttggcaatactataactgtgatgagt-ttttattttattttattatttgtgtggcttttgcctttgattattatggaagtgcataattgtataaaagagcaatccttctaatttgcagacatactatacagaaaaaggctatctgggctttcataaatggagaaggagaagatgaagagagcaagagaaagagatgatgaaaccgagcctcgatctcttgataatgcaaagaagagagatctgtatggcataaacatggcgaaggagaatcaacagaaagaagtagaatcaacagaaaaggcttcttcttcaaagacaccacaacaacaaccttgggattcccacttagcattaggagtatttgatttcccatggcttaaagatggtgtcatgtccaaaacagaagaccgttatttgttggattttgaggacaaattctcatcatctctagaacatcaagatggtattcatttctcagaagcttactgttactctgaaactccagagacatcaaagatggtgatggagactgtgtggcagccatttgagagtgataatggattggagattaaagcagaggatgttgattgcatttggagctctctcgtcaataagaacaaccatgaggggaagattttgatgtaagtcgtttcttcttcctgtcttctgctacaatctct---agaat---ttattacaagatgtgaaatctgggctaggtgtatagtgtttaatattatttccatatatacata---------tttcctttcttt---------ccctctccgtttgggtatgcaatcaccaattttgttacaatttttcttgattgttcaaataaatatggaatggaaatttatgttgatcagttggaaattatagtaatgaatcggtgaaacttcaagttattgcagctatcagtgaaattctgcagctgtttctgcaacttgtatacttgaatttttttgccttaacattcattcaggcccggtttattaaaattatagattaagctaattataaacagaggtttaaccaataaatgtatcgttaatatatctcatcaaaggatgtatccatccaacatgcattctacacacacacatccatgattatgttgatatatc
>_R_Albizia_burkartiana_StivalSantos_678@NODE_1_length_1131_cov_9.918216
----------------------------------------------------------------------------------------------------------------------aagatgatgtcggcgggacaatggcaaatgttcttgtagcgcacgtaggtt-------------aaggtcgcgaattcaattccacttatatctttaattaaaaaatacagatgacgcttggcgatactatagctttgatgagttttttattttattttattactggtatggcttttgcctttgattattgtggaagtgcataattgtataaaagaacaatccttctaatttgcagacatacaatacagaaaaaggctatccgggctttcataaatggagaaggagaagatgaagagagcaagagaaagagatgatgaaaccgagcctaggtctcttgataatgcaaagaagagagatctgtatggcataaacctggcgaaggagaatcaacagaaagaagtagaatcaacagaaaaggcttcttcttcaaagacaccacaacaaccaccttgggattcccacttagcattaggagtatttgatttcccatggcttaaagatggtgtcacgtccaaaacagaagaccgttatttcttggattttgaggacaaattctcatcatctctagaacatcaagatggtattcatttctcagaagcttactgttactctgaaactccagagacatcaaagatggtgatggagactgtgtggcagccatttgatagtgataatggattggagattaaagcagaggatgttgattgcatttggagctctctcgtcaataagaaaaaccatgaggggaagattttgatgtaagtagtttcttcttcctgtcttctgctacaatctct---ggaat---ttattacaagatgtgaaatctgggttcggtgtatagtgtttaatattatttccatatatacatatttcctttctttcctttcttttc-ttttttccctctccgtttgagtatgcaatcaccaattttgttacaatttttcttgattgttcaaataaatatggaatggaaatttatgttgatcagttggaaattatagtgatgaatcggtgaaacttcaagttattgcagctatcagtgaaattctgcagctgtttctgcaacttgtgtgcttgaatttttttgccttaacattcattcaggcccggtttattaaagttatagattaagctaattataaa-------------------------------------------------------------------------------------------------------
>_R_Albizia_coripatensis_Hughes_2433@NODE_1_length_1550_cov_161.780041
aaatcaaatgaaaaattcggattgtaaggaagtaagaattcagaaacgcagataagtgtcaagcaacttacaaactcttaaaaaaagaaaaaagaaaagattgctaataagtcttttaaagatgatgtcggcgggccaatggcaaatgttcttatagcgcacgtaggtt-------------aaggtcgcgaattcaattccacttttatctttaattaaaaattacagatgatgcttggcaatactctaactttgatgagg------ttttattttattatttgtatggcttttgcctttgattattgtggaagtgcataattgtataaaagaacaatgcttctaatttgcagacatacaatacagaaaaaggctatctgggctttcataaatggagaaggggaagatgaagagagcaagagaaagagatgatgaaaccgagcctcgatctcttgataatgcaaagaagagagatctgtatggcataaacctggagaaggagaatcaacagaaagaagtagaatcaacagaaaaggcttcttcttcaaagacaccacaacaacaaccttgggattcccacttagcattaggagtatttgatttcccatggcttaaagatggtgtcatgtccaaaacagaagaccgtcatttcttggattttgaggacaaattctcatcatctctagaacatcaagatggtattcatttctcagaagcttacaattactgtgaaactccagagacatcaaagatggtgatggagactgtgtggcagccatttgagagtgataatggattggagattaaagcagaggatgtggattgcatttggagctctctagtcaataagaaaaaccatgaggggaagattttgatgtaagtagtttcttcttcctgtcttctgctacaatctcttatggagtttattattac---atgtcaaatctcggttaggtgtatagtatttaatattatttccatatatacata---------tttcctttcttttc-tttttgccctctccatttgggtatgcaatcaccaattttgttacaatttttcttgattgttcaaataaatatggaatgaaaatttatgttgatcagttggaaa-tatagtaatgaatcggtgaaacttcaagttattgcagctatcagtgcaattctgcagttgtttctgcaacttgtgtacttgaatttttttgccttaacattcattcaggcccggtttattaaaattatagattaagctaattataaacagaggtttaaccagtaaatgtatcattaatagatctcatcaaaggatgtatccatccaacatgtattctacacacacacatccatgattatgttgacatatc
>_R_Albizia_decandra_Vilhena_231@NODE_1_length_874_cov_33.198243
------------------------------------------------------------------------------------------------------------------------------------------------------------------------------------------gatataagtggaatccacttatatctttaattaaaaaatacagatgatgcttggcgatactataacgttgatgagt-ttttatttcattttattattggtatggcttttgcctttgattattgtggaagtgcataattgtataaaagagcaatccttctaatttgcagacaaacaatacagaaaaaggctatctgggctttcataaatggagaaggagaagatgaagagagcaagagaaagagatgatgaaaccgagcctcgatctcttgataatgcaaagaagagagatctgtatggcatcaacctggcgaaggagaatcaacagaaagaagtagaatcaacagaaaaggcttcttcttcaaagacaccacaacaacaaccttgggattcccacttagcattaggagtatttgatttcccatggcttaaagatggtgtcatgtccaaaacagaagaccgttatttgttggattttgaggacaaattctcatcatctctagaacatcaagatggtattcatttctcagaagcttactgttactctgaaactccagagacatcaaagatggtgatggagactgtgtggcagccatttgagagtgataatggattggagattaaagcagaggatgttgattgcatttggagctctctcgtcaataagaaaaaccatgaggggacgattttgatgtaagtagtttcttcttcctgtcttctgctacaatctct---ggaat---ttattacgagatgtgaaatctgggttaggtgtatagtgtttaatattatttccctatatacatatttcctttctttcctttcttttcttttttgccctctccgtttgggtatgcaatcaccaattttgttacaattt-----------------------------------------------------------------------------------------------------------------------------------------------------------------------------------------------------------------------------------------------------------------------------------------------------------------
>_R_Albizia_inundata_Wood_26530@NODE_1_length_939_cov_235.070136
-------------------------------------------------------------------------------------------------------------------------------------------------------------------------------------------------------------------------------------------------------------------------------tattttattatttgtatggcttttgcctttgattattgtggaagtgcataattgtataaaagagcaatccttctaatttgcagacaaacaatacagaaaaaggctatctgggctttcataaatggagaaggagaagatgaagagagcaagagaaagagatgatgaaaccgagcctcgatctcttgataatgcaaagaagagagatctgtatggcataaacctggcgaaggagaatcaacagaaagaagtagaatcaacagaaaaggcttcttcttcaaagacaccacaacaacaacctttggattcgcacttagcattaggagtatttgatttcccatggcttaaagatggtgtcatgtccaaaacagaagaccgttatttgttggattttgaggacaaattctcatcatctctagaacatcaagatggtattcatttctcagaagcttacagttactgtgaaactccagagacatcaaagatggtgatggagactgtgtggcagccatttgatagtgataatggattggagattagagcagaggatgttgattgcatttggagctctctcgtcaataagaaaaaccatgaggggaagattttgatgtaagtagtttcttcttcctgtcttctgctacaatctct---ggaat---ttattacaagatgtgaaatctgggttaggtgtatagtgtttaatattatttccatatatctatatttcctttctttcctttcttttcttttttgccctctccatttgggtatgcaatcaccaattttgttacaatttttcctgattgttcaaataaatatggaatggaaatttatgttgatcagttggaaattatagtaatgaatcggtgaaacttcaagttattgcagctatcagtgaaattctgcagctgtttctgcaacttgtgtacttgaatttttctgcct------------------------------------------------------------------------------------------------------------------------------------------------------------
>_R_Albizia_subdimidiata_var_minor_Gorts_341@NODE_1_length_853_cov_26.225515
-------------------------------------------------------------------------------------------------------------------------------------------------------------------------------------------------------------------------------atacagatgatgcttggcaatactataactttgatgagt-ttttattttattttattatttgtatggcttttgcctttgattattgtggaagtgcataattgtatagaagagcaatccttctaatttgcagacaaacaatacagaaaaaggctatctgggctttcataaatggagaaggagaagatgaagagagcaagagaaagagatgatgaaaccgagcctcgatctcttgataatgcaaagaagagagatctttatggcataaacctggcgaaggagaatcaacagaaagaagtagaatcaacagaaaaggcttcttcttcaaagacaccacaacaacaacctttggattcccacttagcattaggagtatttgatttcccatggcttaaagatggtgtcatgtccaaaacagaagaccgttatttgttggattttgaggacaaattctcatcatctctagaacatcaagatggtattcatttctcagaagcttacagttactgtgaaactccagagacatcaaagatggtgatggagactgtgtggcagccatttgatagtgataatggattggagattagagcagaggatgttgattgcatttggagctctctcgtcaataagaaaaaccatgaggggaagattttgatgtaagtagtttcttcttcctgtcttctgctacaatctct---ggaat---ttattaaaagatgtgaaatatcggttaggtgtatagtgtttaatattatttccatatatctata---------tttcctttcttttcttttttgccctctccatttgggtatgcaatcaccaattttgttacaatttttcctgattgttcaaataaatatgg----------------------------------------------------------------------------------------------------------------------------------------------------------------------------------------------------------------------------------------------------------------------------------------
>_R_Albizia_subdimidiata_var_subdimidiata_Ferreira_210@NODE_1_length_1070_cov_151.787513
-------------------------------------------------------------------------------------------------------------------------------------------------------------------taggtt-------------aaggtcgcgaaatcaattccacttatatctttgattaaaaaatacagatgatgcttggcaatactataactttgatgagt-ttttattttattttattatttgtatggcttttgcctttgattattgtggaagtgcataattgtataaaagagcaatccttctaatttgcagacaaacaatacagaaaaaggctatctgggctttcataaatggagaaggagaagatgaagagagcaagagaaagagatgatgaaaccgagcctcgatctcttgataatgcaaagaagagagatctgtatggcataaacctggcgaaggagaatcaacagaaagaagtagaatcaacagaaaaggcttcttcttcaaagacaccacaacaacaacctttggattcccacttagcattaggagtatttgatttcccatggcttaaagatggtgtcatgtccaaaacagaagaccgttatttgttggattttgaggacaaattctcatcatctctagaacatcaagatggtattcatttctcagaagcttacagttactgtgaaactccagagacatcaaagatggtgatggagactgtgtggcagccatttgatagtgataatggattggagattagagcagaggatgttgattgcatttggagctctctcgtcaataagaaaaaccatgaggggaagattttgatgtaagtagtttcttcttcctgtcttctgctacaatctct---ggaat---ttattacaagatgtgaaatctgggttaggtgtatagtgtttaatattatttccatatatctata---------tttcctttcttttcttttttgccctctccatttgggtatgcaatcaccaattttgttacaatttttcctgattgttcaaataaatatggaatggaaatttatgttgatcagttggaaattatagtaatgaatcggtgaaacttcaagttattgcagctatcagtgaaattctgcagctgtttctgcaacttgtgtacttgaatttttctgccttaacattcattcaggcccggtttattaaaattatagattaagct----------------------------------------------------------------------------------------------------------------
>_R_Albizia_tomentella_Leach_Dunlop_3801@NODE_1_length_551_cov_321.128692
----------------------------------------------------------------------------------------------------------------------------------------------------------------------------------------------------------------------------------------------------------------------------------------------------------------------------------------------------------------------------------------------------------------------------------------------------------------------------------------------------------------------------------------agaatcaacagaaaaggcttcttcttcaaagacaccacaacaaccaccttgggattcccacttagcattaggagtatttgatttcccatggcttaaagatggtgtcatgtccaaaacagaagaccattatttcttggattttgaggacaaattctcatcatctctagaacatcaagatggtattcatttctctgaagtttacaattactgtgaaactccagagacatcaaagatggtgatggagactgtgtggcagccatttgagagtgatagtggattggagattaaagcagaggatgtggattgcatttggagctctctcgtgaataagaacaaccaagaggggaagattttgatgtaagtagtttcttcttcctgtcttctgctacaatctct---ggaat---ttattacaagatgtcaaatctgggttaggtgtatagtgtttaatcttatttccatatatacatatttccttcctttcctttcttttcttttttgtcctctccgtttgggtatgcaatcaccaattttgttgcaatttttcttgattgttc----------------------------------------------------------------------------------------------------------------------------------------------------------------------------------------------------------------------------------------------------------------------------------------------------
>_R_Albizia_tomentosa_Hughes_648@NODE_1_length_1077_cov_110.301000
----------------------------------------------------------------------------------------------------------------------------atgtcggcgggccaatggcaaatgttcttgtagtgcacgtaggtt-------------aaggtcgcgaattcaattccacttatatctttaattaaaaaatacagatgatgcttggcaaaactataactgtgatgagt-ttttattttattttattatttgtatggcttttgcctttgattattgtggaagtgcataattgtataaaagagcaatccttctaatttgcagacatacaatacagaaaaaggctatctgggctttcataaatggagaaggagaagatgaagagagcaagagaaagcgatgatgaaaccgaccctcgatctcttgataatgcaaagaagagagatctgtatggcataaacctggcgaaggagaatcaacaga---gagtagaatcaacagaaaaggcttcttcttcaaagacaccacaacaaccaccttgggattcccacttagcattaggagtatttgatttcccatggcttaaagatggtgtcatgtccaaaacagaagaccgttatttgttggattttgaggacaagttctcatcatctctagaacatcaagatggtattcatttctcagaagcttactgttactctgaaactccagagacatcaaagatggtgatggagactgtgtggcagccatttgatagtgataatggattggagattaaagcagaggatgttgattgcatttggagctctctcgtcaataagaaaaaccatgaggggaagattttgatgtaagtagtttcttcttcctgtcttctgctacaatctct---ggaat---ttattacaagatgtgaaatctgggttaggtgtatagtgtttaataatatttccatatacacata---------tttcctttcttttctcttttgccctctccgtttgggtatgaaatcaccaattttgttacaatttttcttgattgttcaaataaatatggaatggaaatttatgttgatcagttggaaattatagtaatgaatcggtgaaacttcaagttattgcagctatcagtgaaattctgcagctgtttctgcaacttgtgtacttgaatttttttgccttaacattcattcaggcc-------------------------------------------------------------------------------------------------------------------------------------------
>_R_Albizia_xerophytica_Hughes_1435@NODE_1_length_1047_cov_112.302062
----------------------------------------------------------------------------------------------------------------------------------------------------------------------------------------------gaattcaattccacttatatctttaattaaaaaatacagatgatgcttggcaatactataactgtgatgagt-ttttactttattttattatttgtatggcttttgcctttgattattgtggaagtgcataattgtataaaagaacaatccttctaatttgcagacatactatacagaaaaaggttatctgggctttcataaatggagaaggagaagatgaagagagcaagagaaagagacgatgaaaccgagcctcgatctcttgataatgcaaagaagagagatctgtatggcataaacctggcgaaggagaatcaacagaaagaagtagaatcaacagaaaaggcttcttcttcaaagacaccacaacaacaaccttgggattcccacttagcattaggagtatttgatttcccatggcttaaagatggtgtcatgtccaaaacagaagaccgttatttgttggattttgaggacaaattctcatcatctctagaacatcaagatggtattcatttctcagaagcttactgttactctgaaactccagagacatcaaagatggtgatggagactgtgtggcagccatttgagagtgataatggattggagattaaagcagaggatgttgattgcatttggagctctctcgtcaataagaacaaccatgaggggaagattttgatgtaagtcgtttcttcttcctgtcttctgctacaatctct---agaat---ttattgcaagatgtgaaatctgggctaggtgtatagtgtttaatattatttccatatatacata---------tttcctttcttt---------ccctctccgtttgggtatgcaatcaccaattttgttacaatttttcttgattgttcaaataaatatggaatggaaatttatgttgatcagttggaaattatagtaatgaatcggtgaaacttcaagttattgcagctatcagtgaaattctgcagctgtttctgcaacttgtatacttgaatttttttgccttaacattcattcaggcccggtttattaaaattatagattaagc-----------------------------------------------------------------------------------------------------------------
>_R_Balizia_elegans_Iganci_870@NODE_1_length_1290_cov_108.083265
---------------------------------------------------------------------------------aaataaaaaaaagaaaacattgctgataagtctcttaaagatgatgttggcaggccaatggctaatgttcttgtagtgcacctaagttttcccataaatggaaggtcgcgtgttcaatttcacttatatcttaaattaaaaaatacagatgatgcttggcaatactataactttgatgagt-tttttctttattttattatttgtatggcttttgcctttgattattgtggaagtgcataattgtataaaagaacaatccttctaatttacagacatacaatacagaaaaaggccatctgggcattcataaatggagaaggagaagatgaagagagcaagagaaagagatgacgaaaccgagtctggatgtcttgataatgcaaagaagagagatctgtatggcataaacctggcaaaggagattcaacagaaagaagtagaatcaacagacaaggcttcttcttcaaagacaccacaacaaccaccttgggattcccacttagcattaggagtatttgatttcccatggcttaaagatggtgtcatgtcaaaaacagaagaccattatttcttggattttgaggacaaattctcatcatctctagaacatcaagatggtattcatttctcagaagcttacaattactgtgaaactccagagacatcaaagatggtgatggagactgtgtggcagccatttgagagtgataatgggttggagattaaagcagaggatgttgattgcatttggagctctctcgtcaataagaacaaccatgagggaaagattttgatgtaagtagtttcttcttcctgttttctgctacaatctcttatggaatttattattgcaagatgtcaaatctggattaggtgtatagtgtttaatattatttccatatatacata---------tttcctttcttttcttttttgtcctctccatttgggcatgcaatcaccaattttgttacaatttttcttgattgttcaaataaatctggaatggaaatttatgttgatcagttggaaattatattaatgaatcggtgaaactccaagttattgcagctatcagtgaaattctgcagttgtttctgcaacttgtgtacttgaattttttagccttaacattcattcaggcccggtttatttaaattatagattaagctaattataaacagaggtttaacctgtaaatatatccttaatagatctcatcaaaggatgtatccatccaacatatattctacacatacacaatcacgattgtgttgatatatc
>_R_Balizia_pedicellaris_Queiroz_15529@NODE_1_length_1433_cov_257.989840
aaatcaaatgaaagatttggattgtaaggatgtaagaattcagaaacgtagatgagtgtttagcaacttacaacgtctt--aaaacaaaagaagaaaaaattgctaataagtcttttaaagatgatgtccgcgagccaatggccaat------------tatgtaagtttccccataagcggaaggtcaagagttcaattccatttatatctttaatcaaaaaatacaaatgatgcttggcaattctataactttgatgagttttttttttaattttattatttgtatggcttttgcctttgattattgtggaagtgcataattgtataaaagaaccatccttctaatttacagacatacaatacagaaaaaggctatctgggcattcataaatggagaaggagaagatgaagagagcaagagaaagagatgatgaaaccgagcctggatgtcttgataatgcaaagaagagagatctgtatggcctaaacctggcgaaggagaatcaacagaaagaagtagaatcaacagaaaaggcttcttcttcaaagacaccacaacaaccaccttgggattcccacttagcattaggagtatttgatttcccatggcttaaagatggtgtcatgtcaaaaacagaagaccattatttcttggattttgaggacaaattctcatcatctctagaacatcaagatggtattcatttctcagaagcttacaattactgtgaaactccagagacatcaaagatggtgatggagactgtgtggcagccatttgagagtgataatgggttggagattaaagcagaggatgttgattgcatttggagcgctctcgtcaataagaacaaccatgaggggaagattttgatgtaagtagtttcttcttcctgtcttctgctacaatctcttatggaatttatcattacaagatgtcaaatctgggttaggtgtatagtgtttaatattatttccatatatacata---------tttccttccttttcttttttgtcctctccatttgggcatgcaatcaccaattttgttacaatttttcttgattgtttaaataaatctggaatggaaatttatgttgatcagttggaaattacagtaatgaatcggtgaaacttcaagttattgcagctttcagtgaaattctgcagttgtttctgcaacttgtgtacttgaattttttacccttaacattcattcaggcccggtttatttaaattatagattaagctaattataaacagaggtttaacctgtaaatatatccttaatagatctcatcaaaggatgtatccatccaacatatattctacacatacacaatcatgattgtgttgatatatc
>_R_Balizia_pedicellaris_Queiroz_15529@NODE_2_length_554_cov_3.995992
-----------------------------------------------------------------------------------------------------------------------------------------------------------------------------------tgaaaa-------------------------------------------------------------cgcgccatgaatgagc---------------------------------gtctatgattaac-----------------------------------ccaaattaggaacgtaaaagaaggaaccaaactagttgg--tttcattagcgaaaaagatgaaagagatcagagagagagagagagagagtga--------------------gtgagagtgatgagagagatctctgtg------------------------------------------------------------------------------------------------------cgttttgtgtgtgtgatctgc--------------------------------------------------------------------------------------------------------------------------------------------------------------------------------------------------------------------------------------------------------------------------gtgatttgaatgatttccgatttccat--------------------------taccgttttaagcttaaaaattgcgtagcggtgtgtaaagctcactattcctttcttctctccaaa---------cctctcttc------ttcttcttcttcttatacgaacaataactcaatcccttcgcttcaaccaattcttctt-ctcaggtaactaccg-------atctctgttcattaattg--------cttttcggatcataatgattctgatatgaagaagctttgaaaccgatcgtttgtatattcgttcaagttatgtgtgttgtcttttcggattt-------------------tttgtggacatggcggtttgatccaacc------------------------------------------------------------------------------------------------------------
>_R_Calliandra_bella_LPQ15696@NODE_1_length_1360_cov_149.901013
------------------------------------------------------------------tttatatgcttttt---------------------------taactcatctaaacatgatgtta-tggccgatgggcaaatagccttttaaaccagggaagctctca-gtaagggaaaggtcacaaattcaatcccacttatatctgtaattaagaaaaacagatgatgcttggcaatactataactttaatgcct------ttttattttattatttttgtgtcttctgcctttgattatcttggaagtgtatgattatacaaatgaacaatccttctaatttgcagacatacaatacagaaaaaggctctctgggtattcataaatggagaaggagaagatgaagagaaagagagaaagagatgatgaagccgagcctcgatctcttgataatgcaaagaagagagatctgtatggcataaacctggccaaggaaaatcaacagaaagaagtagaatcaacagaaaaggcgtcttcttctaagacatcacaaccaccaccatgggattcccacttagctttaggagtatttgatttcccatggcttaaagatggtgtcatgtccaaaacagaagac---aatttcttggattttgaggacaaattctcatcatctcttgaaaatcaagatggttttcaattttcagaagctttcagttactgtgaaactccagagacgtcaaagatggttatggatcccatgtggcagtcatttgagagtgatgatgggttggagattaa---agaggatgttgattgcatttggagctctctcgtcaataagaacaaccatgaagggaagattttgatgtaagtagtttcttcttcctgtcttctgctacaatcaatgacggaat---caattacaagatgtcaaatctgggttaggtgtatagtgtttaatattatttccatatatacatactttctttctttcttttccttt--tttttgccctctgcaattgggtatgcaatcaccaattttgttacaacttttcttgattgttcaaataaaaattgaatggaaatttttgttgatctgttggaaactatagtaataaatcggtgaaacttcaagttattgcagctatcagtgaaattct---gttatttctgcaacttgtgtacttgaattcttt-gccttaacattctttaaggcccagtttattaaaattatagattaagttaattataa--agtggtttaaccggcaaacttatcctcaatagttctcgtcaaatgatgtatccatccaacatgtattccatacccac----ccatgattatgttgaaatgt-
>_R_Cathormion_rhombifolium_Deighton_3618@NODE_1_length_1053_cov_83.184426
--------------------------------------------------------------------------------------------------------------------------------------------------tgttcttgtagtgcacgtaagttttcttataaatggaaggttgcaagttcaattccacttatatcttaaattaaaaaatacagatgatgcttggcaatactataactttgatgagt-ttttattttattttattatttgtatggcttttgcctttgattattgtggaagtgcataattgtataaaagaaccatccttctaatttacagacatacaatacagagaaaggctatctgggcattcataaatggagaaggagaagatgaagagagcaagagaaagagatgatgaaaccgagcctggatgtcttgataatgctaaaaagagagatctgtacggcctaaaactggcgaaggagaatcaacagaaagaagtggaatcaactgaaaaggcttcttcttcaaagacaccacaacaaccaccttgggattcccacttagcattaggagtatttgatttcccatggcttaaagatggtgtcatgtcaaaaacagaagaccattatttcttggattttgaggacaaattctcatcatctctagaacatcaagatggtattcatttctcagaagcttacaattactgtgaaactccagagacatcaaagatggtgatggagactgtgtggcagccatttgagagtgataatgggttggagattaaagcagaggatgttgattgcatttggagcgctctcgtcaataagaacaaccatgaggggaagattttgatgtaagtagtttcttcttcctgtcttctgctacaatctcttatggaatatattattacaagatgtcaaatctgggttaggtgtatagtgtttaatattatttccatatatacata---------tttcctttcttttcttttttgtcctctccatttgggcatgcaatcaccaattttgttacaacttttcttgattgttcaaataaatctggaatggaaatttatgttgatcagttggaaattatagtaatgaatcggtgaaacttcaagttattgcagctttcagtgaaattctgcagttgtttctgcaacttgtgtacttgaattttt------------------------------------------------------------------------------------------------------------------------------------------------------------------
>_R_Enterolobium_cyclocarpum_MWC9020@NODE_1_length_1240_cov_216.783319
----------------tgaaactatgatattgatagtttccaaacacccttttaaata------aatatacagag------gggggggagggaggacaagttgctactaggtcttttaaaggtgatgctggcaggttaatgactaatgttagtatagttcatgtaagtttccccataagtgaaag------------------cttgtatctttaattaaaaaatataaatgatgcttggcaatactgtaactttgacgagt-tttt-ttttattttattatttgtatggcttttgcctttgattattgtggaagtgcataattgtataaaagaacaatccttcgaatttccagacatacaatacagaaaaaggccatctgggcattcgtaaaaggagaaggagaagatgaagagagcaagagaaagagatgatgaaaccgagcctcgatctcttgataatgcaaagaagagagatctgtatggcaaaaacccggcgaaggagaatcaaaagaaagaagtagaatcaacagaagaggcttcttcttcaaagacaccacaacaacaaccttgggattcacacttagcattaggagtatttgatttcccctggcttaaagatggtgtcatgtccaaaacagaagaccattatttcttggattttgaggacaaattctcatcatctctagaaaatcaagatggtattcatttctcagaagcttactgttactgtgaaactccagagacatcaaagatggtgatggagactgtgtggcagccatttgagagtgataatgggttggagattaaagcagaggatgttgattgcatttggagctctctcgtcaataagaacaaccaagaggggaagattttgatgtaagtagtttcttcatcctgtcttctgctacaatctctgatggaatttattattacaagatgtcaaatctgggttaggtgtatagtgtttaatattatttccatatatacata---------tttccttcctttccttttttgccctctccatttgggcatgcaatcgccaattttgttacaatttttcttgattgttcaaataaatctggaatggaaatttatgttgatcagtaggaaattatagtaatgaatcggtgaaacttcaagttattgcagctttcagtggaattctgcagttgtttctgcaacttgcgtacttgaattttttggccttaacattcactcaggccccgtttatttaaattatagattaagctaattataaacaga---------------------------------------------------------------------------------------------------
>_R_Hydrochorea_corymbosa2_Iganci_862@NODE_1_length_1130_cov_309.680000
-----------------------------------------------------------------------------------------aaaagaaaacattgctgataagtctcttaaagatgatgttggcaggccaatggctaatgttcttgtagtgcacctaagttttccgataaatgaaaggtcgcttgttcaatttcacttatatcttaaattaaaaaatacagatgatgcttggcaatactataactttgatgagttttttttttaattttattatttgtatggcttttgcctttgattattgtggaagtgcataattgtataaaagaacaatccttctaatttacagacatacaatacagaaaaaggctatctgggcattcataaatggagaaggagaagatgaagagagcaagagaaagagatgatgaaaccgagcctggatgtcttgataatgcaaagaagagagatctgtatggcctaaacctggcgaaggagaatcaacagaaagaagtagaatcaacagaaaaggcttcttcttcaaagacaccacaacaaccaccttgggattcccacttagcattaggagtatttgatttcccatggcttaaagatggtgtcatgtcaaaaacagaagaccattatttcttggattttgaggacaaattctcatcatctctagaacatcaagatggtattcatttctcagaagcttacaattactgtgaaactccagagacatcaaagatggtgatggagactgtgtggcagccatttgagagtgataatgggttggagattaaagcagaggatgttgattgcatttggagcgctctcgtcaataagaacaaccatgaggggaagattttgatgtaagtagttttttcttcctgtcttctgctacaatctcttatggaatttattattacaagatgtcaaatctgggttaggtgtatagtgtttaatattatttccatatatacata---------tttcctttcttttcttttttgtcctctccattggggcatgcaatcaccaattttgttacaatttttcttgattgttcaaataaatctggaatggaaatttatgttgatcagttggaaattatagtaatgaatcggtgaaacttcaagttattgcagctttcagtgaaattctgcagttgtttctgcaacttgtgtaattgaattttttacccttaacattcattcag----------------------------------------------------------------------------------------------------------------------------------------------
>_R_Hydrochorea_gonggrijpii_Tillett_45696@NODE_1_length_1100_cov_119.719453
----------------------------------------------------------------------------------------------------------------------------------------------------ttcttgtagtgcacgtaagttttcttataaatggaaggttgcgagttcaattccacttatatcttaaattaaaaaatacagatgatgcttggcaatactataactttgatgagt-ttttattttattttattatttgtatggcttttgcctttgattattgtggaagtgcataattgtataaaagaaccatccttctaatttacagacatacaatacagaaaaaggctatctgggcattcataaatggagaaggagaagatgaagagagcaagagaaagagatgatgaaaccgagcctggatgtcttgataatgctaaaaagagagatctgtacggcctaaacctggcgaaggagaatcaacagaaagaagtggaatcaactgaaaaggcttcttcttcaaagacaccacaacaaccaccttgggattcccacttagcattaggagtatttgatttcccatggcttaaagatggtgtcatgtcaaaaacagaagaccattatttcttggattttgaggacaaattctcatcatctctagaacatcaagatggtattcatttctcagaagcttacaattactgtgaaactccagagacatcaaagatggtgatggagactgtgtggcagccatttgagagtgataatgggttggagattaaagcagaggatgttgactgcatttggagcgctctcgtcaataagaacaaccatgaggggaagattttgatgtaagtagtttcttcttcccgtcttctgctacaatctcttatggaatatattattacaggatgtcaaatctgggttaggtgtatagtgtttaatattatttccatatatacata---------tttcctttcttttcttttttgtcctctccatttgggcatgcaatcaccaattttgttacgacttttcttgattgttcaaataaatctggaatggaaatttatgttgatc----ggaaattatagtaatgaatcggtgaaacttcaagttattgcagctttcagtgaaattctgcagttgtttctgcaacttgtgtacttgaattttttacccttaacattcattcaggcccggtttatttaaattatagattaagctaatt------------------------------------------------------------------------------------------------------------
>_R_Jupunba_asplenifolia_Ekman_6383@NODE_1_length_935_cov_29.516317
----------------------------------------------------------------------------------------------------------------------------------------------------------------------agttttccctaagcggaaggccgcgagttcaattccacttatatctttaataaaaaaatacagatgatgcttggcaatactataactctgatgatt-ttttttttaattttattatttgtatggcttttgcctttgaatattgtggaagtgcataattgtataaaagaaccatccttctaatttacagacatacaatacagaaaaaggctacctgggcattcataaatggagaaggagaagatgaagagagtaagagaaacagatgatgaaaccgagcctggatctcttgataatgcaaagaagagagatctgtatggcataaacttggcgaaggagattcaacagaaagaagtagaatcaactgaaaaggcttcttcttcaaagacaccacaacaaccaccttgggattcccacttagcatcaggagtatttgatttcccatggcttaaagacggtgtcatgtccaaaacagaagaccattatttcttggattttgaggacaaattctcatcatctctagaacatcaagatggtattcatttctcagaagcttacaattactgtgaaactccagagacatcaaagatgttgatggagactgtgtggcagccatttgagagtgataatgggttggagattaaagcagaggatgttgattgcatttggagctctctcgtcaataagaacaaccatgaggggaagattttgatgtaagtagtttcttcttcctgtcttctgctacaatctcttatggaatttattattacaagatgtcaaatctgggttaggtgtatagtgtttaatattatttccatatatacata---------tttcctttcttttcttctttgtcctctccatttgggcatgcaatcaccaattttgttacaatttttcttgattgttcaaataaatctggaatggaaatttatgttgatcag------------------------------------------------------------------------------------------------------------------------------------------------------------------------------------------------------------------------------------------------------------------
>_R_Jupunba_brachystachya_Lima_7438@NODE_1_length_1316_cov_109.886199
---------------------------ggaagtaagaattcagaaacttagatgagtgtttagcaacttacaacgtctttaaaaacaaaagaagaaaaaattgctaataagtcttttaaagatgatgtccgcaggccaatggcaaatgttcttgtagtgcatgtaagtt------taagcggaaggtcaccagttcaattccacgtatatctttaattaaaaaatacagatgatgcttggcaatactataactttgatgagttttttttttaattttattatttgtatggcttttgcctttgattattgtggaagtgcataattgtataaaagaaccatccttctaatttacagacatacaatacagaaaaaggctatctgggcattcataaatggtgaaggagaagatgaagagagtaagagaaagagatgatgaaaccgagcctggatgtcttgataatgcaaagaagagagatctgtatggcataaacctggcgaaggagaatcaacagaaagaagtagaatcaacagaaaaggcttcttcttcaaacacaccgcaacaacaaccttgggattcccacttagcattaggagtatttgatttcccatggcttaaagatggtgtcatgtccaaaacagaagaccattatttcttggattttgaggacaaattctcatcatctctagaacatcaagatggtattcatttctcagaagcttacagttactgtgaaactccagagacatcaaagatggtgatggagactgtgtggcagccatttgagagtgataatggattggagattaaagcagaggatgttgattgcatttggagctctctcgtcaataagaacaaccatgaggagaagattttgatgtaagtagtttcttcttcctgtcttctgctacaatctcttatggaatttattattacaagatgtcaaatctgggttaggtgtatagtgtttaatattatttccatatatacatatttc---------ctttctttccttttttgtcctctccatttgggcatgcaatcaccaattttgttacaatttttcttgattgttcaaataaatctgaaatggaaatttatgttgatcagttggaaattatggtactgaatcggtgaaacttcaagttattgcagctttcagtgaaattctgcagttgtttctgcaacttgtgtacttgaattttttagccttaacaatcattcaggcccggtttatttcaattatagattaagctaattataagcagaggtttaacctgtaaatatatccttaatagatctcatcaaaggatgtatccatccaacatatattctacacatacacaatcatg----------------
>_R_Jupunba_cochleata_Bonadeu_673@NODE_1_length_1548_cov_112.593474
------------------------------------------------------------aaacaa---------------aaaaacaaaagaagaaaaaattgtaataagtcttttaaagatgatgtccgcgggccaatggcaaatgttcttgtagtgcttgtaagtt-tcccataagcggaaggttgcaagttcaatttcacttatatctttaattaaacaatacagatgatgcttggcaatactataactttgatgagt-tttttttttattttattatttgtatggcttttgcctttgattattgtggaagtgcataactgtataaaagaaccatccttctaatttacagacatacaatacagaaaaaggctatctgggcattcataaatggagaaggagaagatgaagagagcaagagaaagagatgatgaaaccgagcctggatgtcttgataatgcaaagaagagagatctgtatggcataaacctggcgaaggagagtcaacagaaagaagtagaatcaacagaaaaggcttcttcttcaaagacaccacagcaacaaccttgggattcccaattagcattaggagtatttgatttcccatggcttaaagacggtgtcatgtccaaaacagaagaccattatttcttggattttgaggacaaattctcatcatctctagagcatcaagatggcattcatttctcagaagcttacaattactgtgaaactccagagacatcaaagatggtgatggagactgtgtggcagccatttgagagtgataatgggttggagattaaagcagaggatgttgattgcatttggagctctctcgtcaataagaacaaccatgaggggaagattttgatgtaagtagtttcttcttcctgtcttctgctacaatctcttatggaatttattattacaagatgtcaaatctgggttaggtgtatagtgtttaatattatttccatatatacata---------tttcctttcttttcttttttgtcctttccatttgggcatgcaatcaccaattttgttacaacttttcttgattgttcaaataaatctggaatggaaatttatgttgatcagttggaaattatagtaatgaatcggtgaaacttcaagtttttgcagctttcagtgaaattctgcagttgtttctgcaacctgtgtgcttgaattttttagccttaacattcattcaggcccggtttatttaaattatagattaagctaattataaacagaggtttaacctgtaaatatatccttaatagatctcatcgaaggatgtctccatccaacatatattctgcacatacacaatcatgattatgttgatatatc
>_R_Jupunba_commutata_Maguire_46145@NODE_1_length_1361_cov_120.143302
----------------------------------------------------------------------caacgtctta-aaaccaaaagaagaaaaaattgctaataagtcttttaaagatgatgtccgcgggctaatggctaatgttctcgtagtgcacgtaagttttctcatgaatggaaggtcacgagttcaattccacttatatcttaaattaaaaaatacagatgatgcttggcaatactataactttgataagt-tttttttttattttattatttgtatggcttttgcctttgattattgtggaagtgcataattgtatacaagaaccatccttctaatttacagacatacaatacagaaaaaggctatctgggcattcataaatggagaaggagaagatgaagagagtaagagaaagagatgatgaaaccgagcctggatctcctgataatgcaaagaagagagatctgtatggcataaacctggcgaaggagaatcaacagaaagaagtagaatcaacagaaaaggcttcttcttcaaagacaccacaacaacaaccttgggattcccacttagcattaggagtatttgatttcccatggcttaaagatggtgtcatgtccaaaacagaagaccattatttcttggattttgaggacaaattctcatcatctctagaacatcaagatggtattcatttctcagaagcttacaattactgtgaaactccagagacatcaaagatggtgatggagactgtgtggcagccatttgagagtgataatgggttggagattaaagcagaggatgttgattgcatttggagctctctcgtcaataagaacaaccatgaggggaagattttgatgtaagtagtttcttcttcctgtcttctgctacagtctcttatggaatttattattacaagatgttaaatctgggttaggtgtatagtgtttaatattatttccatatatacata---------tttcctttcttttcttttttgtcctctccgtttgggcatgcaatcaccaattttgttacaacttttcttgattgttcaaataaatctggaatggaaatttatgttgatcagttggaaattatagtaatgaatcggtgaaacttcaagttattgcagctttcagtgaaattctgcagttgtttcagcaacttgtgtacttgaattttttagccttaacattcattcaggcccggtttatttaaattatagattaagctaattataaacagaggtttaacctgtaaatatatccttaatagatctcatcaaaggatgtatccatccaacatatattctacacaaacacaatcatgattgtgttgatatatc
>_R_Jupunba_filamentosa_Lima_7487@NODE_1_length_1415_cov_96.500000
aaatcaaatgaaagatttggattgtaaggaagtaagaattcagaaacttagatgagtgtttagcaacttacaacgtctttaaaaacaaaagaagaaaaaattgctaataagtcttttaaagatgatgtccgcaggccaatggcaaatgttcttgtagtgcatgtaagtt------taagcggaaggtcacgagttcaattccacgtatatctttaattaaaaaatacagatgatgcttggcaatactataactttgatgagttttttttttaattttattatttgtatggcttttgcctttgattattgtggaagtgcataattgtataaaagaaccatccttctaatttacagacatacaatacagaaaaaggctatctgggcattcataaatggtgaaggagaagatgaagagagtaagagaaagagatgatgaaaccgagcctggatctcttgataatgcaaagaagagagatctgtatggcataaacctggcgaaggagaatcaacagaaagaagtagaatcaacagaaaaggcttcttcttcaaacacaccgcaacaacaaccttgggattcccacttagcattaggagtatttgatttcccatggcttaaagatggtgtcatgtccaaaacagaagaccattatttcttggattttgaggacaaattctcatcatctctagaacatcaagatggtattcatttctcagaagcttacagttactgtgaaactccagagacatcaaagatggtgatggagactgtgtggcagccatttgagagtgataatggattggagattaaagcagaggatgttgattgcatttggagctctctcgtcaataagaacaaccatgaggagaagattttgatgtaagtagtttcttcttcctgtcttctgctacaatctcttatggaatttattattacaagatgtcaaatctgggttaggtgtatagtgtttaatattatttccatatatacatatttc---------ctttctttccttttttgtcctctccatttgggcatgcaatcaccaattttgttacaatttttcttgattgttcaaataaatctgaaatggaaatttatgttgatcagttggaaattatggtactgaatcggtgaaacttcaagttattgcagctttcagtgaaattctgcagttgtttctgcaacttgtgtacttgaattttttagccttaacaatcattcaggcccggtttatttaaattatagattaagctaattataagcagaggtttaacctgtaaatatatccttaatagatctcatcaaaggatgtatccatccaacatatattctacacatacacaatcatgattgtgttgatatatc
>_R_Jupunba_idiopoda_Quesada_1718@NODE_1_length_1143_cov_84.209193
----------------------------------------------------------------------------------------------------------------------------------------------------ttcttgtagtgcacgcaagttttcccgtaagcggaaggtcgcgagttcaattccacttatatctttaataaaaaaatacagatgatgcttggcaatactataactttgatgatt-tttttttaaattttattatttgtatggcttttgcctttaaatattgtggaagtgcataattgtataaaagaaccgtccttctaatttactgacatacaatacagaaaaaggctacctgggcattcataaatggaga---agaagatgaagagagtaagagaaagagatgatgaaaccgagcctggatctcttgataatgcaaagaagagagatctgtatggcataaacctggcgaaggagaatcaacagaaagaagtagaatcaacagaaaaggcttcttcttcaaagacaccacaacaacaaccttgggattcccacttagcattaggagtatttgatttcccatggcttaaagatggtgtcatgtccaaaacagaagaccattatgtcttggattttgaggacaaattctcatcatctctagaacatcaagatggtattcatttctcagaagcttacaattactgtgaaactccagagacatcaaagatggtgatggagactgtgtggcagccatttgagagtgacaatgggttggagattaaagcagaggatgttgattgcatttggagctctctcgtcaataagaacaaccatgaggggaagattttgatgtaagtagtttcttcttcctgtcttctgttacagtctcttatggaatttattattacaagatgttaaatctgggttaggtgtatagtgtttaatattatttccatatataca---------tctttcctttcttttcttttttgtcctctccatttgggcatgcaatcaccaattttgttacaatttttcttgattgttcaaataaatccggaatggaaatttatgttgatcagttggaaattatagtaatgaatcggtgaagcttcaagttattgcagctatcagtgaaattctgcagttgtttctgcaacttgtgtacttgaattttttggccttaacattcattcaggcccggtctatttaaattatagattaagctaattataaacagaggtttaacctgtaaatatatccttaatagatctc-----------------------------------------------------------------
>_R_Jupunba_langsdorfii_Ribeiro_728@NODE_1_length_1459_cov_110.182344
aaatcaaatgaaagatttggattgtaaggaagtaagaattcagaaacgtagatgagtgtttagcaacttacaacgtcttc-aaaacaaaagaagaaaaaattgctgataagtcttttaaagatgatgtcggcgggccaatggcaaatgttcttgtagtgcatgtaagtttccccataagcggaaggtcgtgagtttaattccacttatatctttaattaaaaaatacagatgatgcttggcaatactataactttgatgagttttttttttaattttattatttgcatggcttttgcctttgattattgtggaagtgcataattgtataaaagaaccatccttctaatttacagacatacaatacagaaaaaggctatctgggcattcataaatggagaaggagaagatgaagagagtaagagaaagagatgatgaaaccgagcctggatgtcttgataatgcaaagaagagagatctgtatggcataaacctggcgaaggagaatcaacagaaagaagtagaatcaacagaaaaggcttcttcttcaaagacaccacaacaacaaccttgggattcccacttagcattaggagtatttgatttcccatggcttaaagatggtgtcatgtccaaaacagaagaccattatttcttggattttgaggacaaattctcatcatctctagaacatcaagatggtattcatttctcagaagcttataattactgtgaaactccagagacatcaaagatggtgatggagactgtgtggcagccatttgagagtgataatgggttggagattaaagcagaggatgttgattgcatttggagctctctcgtcaataagaacaaccatgagggaaagattttgatgtaagtagtttcttcttcctgtcttctgctacaatctcttatggaatttcttattacaagatgtcaaatctgggttaggtgtatagtgtttaatattatttccatatagacatatttcctttctttactttcttttcttttttgtcatctccatttgggcatgcaatcaccaattttgttacaatttttcttgattgttcaaataaatctggaatggaaatttacgttgatcagttggaaattatagtaatgaatcggtgaagcatcaagttattgcagctatcagtgaaattctgcagttgtttctgcaacttgtgtacttgaattttttggccttaacattcattcaggctcggttcatttaaattatagattaagctaattataaacagaggtttaacctgtaaatatatccttaatagatctcatcaaaggatgtatccatccaacatatattctacacatacacaatcatgattatgttga------
>_R_Jupunba_leucophylla_Iganci_839@NODE_1_length_1252_cov_139.261277
aaaccaaatgaaagatttggattgtaaggaaggaagaattcagaaacgtagatgagtgtttagcaacttacaaagtcttca-aaaaataaaaagaaaacattgatgataagtctcttaaagatgatgtgcccgggccaatggctaatgttcttgtagtgcacgtaagttttctcataaatggaaggtcacgagttcaattccacttatatcttaaattaaaaaatacagatgatgcttggcgatactataactttgatgagtttctttttaaattctatgatttgtatggcttttgcctttgattattgtggaagtgcataattgtataaaagaaccatccttctaatttacagacatacaatacagaaaaaggctatctgggcattcataaatggagaaggagaagatgaagagagcaagagaaagagatgatgaaaccgagcctggatgtcttgataatgcaaagaagagagatctgtatggcataaacctagagaaggagattcaacagaaagaagtagaatcaacagaaaaggcttcttcttcaaagacaccacaacaacaaccttgggattcccacttagcattaggagtatttgatttcccatggcttaaagatggtgtcatgtccaaaacagaagaccattatgtcttggattttgaggacaaattctcatcatctctagaacatcaagatggtattcatttctcagaagtttacaattactgtgaaactccagagacatcaaagatggtgatggagactgtgtggcagccgtttgagagtgataatgggttggagattaaagcagaggatgttgattgcatttggagttctctcgtcaataagaacaaccatgaggggaagattttgatgtaagtagtttcttcttcctgtcttctgctacagtctcttgtggaatttattattacaagatgttaaatctgggttaggtgtatagtgtttaatattatttccatatatacatatttcctttctttcctttcttttctttcttgtcctctccatttgggcatgcaatcaccaattttgttacaacttttcttgattgttcaaataaatctggaatgga----------------------------------------------------------------------------------------------------------------------------------------------------------------------------------------------------------------------------------------------------------------------------------
>_R_Jupunba_leucophylla_Iganci_839@NODE_2_length_518_cov_16.954649
----------------------------------------------------------------------------------------------------------------------------------------------------------------------------------------------------------------------------------------------------------------------------------------------------------------------------------------------------------------------------------------------------------------------------------------------------------------------------------------------------------------------------------------------------------------------------------------------------------------------------------------------------------------------------------------------------------------------------------------------------------------------------------------------------------------------------------------------------------------------------------------------------------------------------------------------------------------------------------------------------------------------------------------------------------ttgtcctctccatttgggcatgcaatcaccaattttgttacaacttttcttgattgttcaaataaatctggaatggaaatttatgttgatcagttggaaattatagtaatgaatcggtgaaactataagttattgcagctttcagtgaaattctgcagttgtttctgcaacttgtgtacttgaattttttagccttaacattcattcaggcccggtttatttaaattatagattaagctaattataagcggaggtttaacctgtaaatatatccttaatagatctcatcaaaggatgtatccatccaacatttattctacacatacacaatcatgattgtattgatatatc
>_R_Jupunba_leucophylla_Iganci_839@NODE_3_length_513_cov_223.974771
---------------------------------------------------------------------------------------------------------------------------------------------------------------------------------------------------------------------------------------------------------------------------------------------------------------------------------------------------------------------------------------------------------------------------------------------------------------------------------------------------------------------------------------------------------------------------------------------attcccacttagcattaggagtatttgatttcccatggcttaaagatggtgtcatgtccaaaacagaagaccattatttcttggattttgaggacaaattctcatcaactctagaacatcaagatggtattcatttctcagaatcttacaattactgtgaaactccagagacatcaaagatggtgatggagactgtgtggcagccatttgagagtgataatgggttggagattaaagcagaggatgttgattgcatttggagcgctctcgtcaataagaacaaccatgaggggaagattttgatgtaagtagtttcttcttcctgtcttctgctacaatctcttgtggaatttattattacaagatgtcaaatctgggttaggtgtatagcgtttaatattatttccatatatacata---------tttcctttcttttcttttttgtcctctccatttgggcatgcaatcaccaattttgttacaacttttcttgattgttcaaataaatctggaatgga----------------------------------------------------------------------------------------------------------------------------------------------------------------------------------------------------------------------------------------------------------------------------------
>_R_Jupunba_macradenia_Lourteig_3021@NODE_1_length_1072_cov_106.934673
-------------------------------------------------------------------------------------------------------------------------------------------tggctaatgttcttgtagtgcacgtaagttttctcataattggaaggtcgcgagttcaattccacttatatcttaaattaaaaaatacagatgatgcttggcaatactataactttgatgagt-attttttttattttattatttgtatggcttttgcctttgattattgtggaagtgcataattgtataaaagaaccatccttctaatttacagacatacaatacagaaaaaggctatctgggcattcataaatggagagggagaagatgaagagagtaagagaaagagatgatgaaaccgagcctggatgtcttgataatgcaaagaagagagatctgtatggcataaacctggcgaaggagaatcaacagaaagaagtagaatcaacagaaaaggcttcttcttcaaagacaccacaacaacaaccttgggattcccacttagcattaggagtatttgatttcccatggcttaaagatggtgtcatgtccaaaacagaagaccattatttcttggattttgaggacaaattctcatcgtctctggaacatcaagatggtattcatttctcagaagcttacaattactgtgaaactccagagacatcaaagatggtgatggagactgtgtggcagccatttgagagtgataatgggttggagattaaagcagaggatgttgattgcatttggagctctctcatcaataagaacaaccatgaggggaagattttgatgtaagtagtttcttcttcctgtcttctgctacaatctcttacggaatttattattacaagatgtcaaatctgggttaggtgtatagtgtttaatattatttccatatatacatatttcctttctttcctttcttttcttttttgtcctctccatttgggcatgcaatcaccaattttgttacaacttttcttgattgttcaaataaatctggaatggaaatttatgttgatcagttggaaattatagtaatgaatcggtgaaacttcaagttattgc-gctttcagtgaaattctgcagttgtttctgcaacttgtgtacttgaattttttaccct------------------------------------------------------------------------------------------------------------------------------------------------------------
>_R_Jupunba_microcalyx_Iganci_855@NODE_1_length_1621_cov_143.562176
aaatcaaatgaaagatttggattgtaaggaaggaagaattcagaaacgtagatgagtgtttagcaacttacaaagtcttca-aaaaataaaaagaaaacattgatgataagtctcttaaagatgatgtgcccgggccaatggctaatgttcttgtagtgcacgtaagttttctcataaatggaaagtcacgagttcaattccacttatatcttaaattaaaaaatacagatgatgcttggcgatactataactttgatgagtttctttttaaattctatgatttgtatggcttttgcctttgattattgtggaagtgcataattgtataaaagaaccatccttctaatttacagacatacaatacagaaaaaggctatctgggcattcataaatggagaaggagaagatgaagagagcaagagaaagagatgatgaaaccgagcctggatgtcttgataatgcaaagaagagagatctgtatggcataaacctggcgaaggagaatcaacagaaagaagtagaatcaacagaaaaggcttcttcttcaaagacaccacaacaacaaccttgggattcccacttagcattaggagtatttgatttcccatggcttaaagatggtgtcatgtccaaaacagaagaccattatgtcttggattttgaggacaaattctcatcatctctagagcatcaagatggtattcatttctcagaagtttacaattactgtgaaactccagagacatcaaagatggtgatggagactgtgtggcagccgtttgagagtgataatgggttggagattaaagcagaggatgttgattgcatttggagttctctcgtcaataagaacaaccatgaggggaagattttgatgtaagtagtttcttcttcctgtcttctgctacagtctcttatggaatttattattacaagatgttaaatctgggttaggtgtatagtgtttaatattatttccatatatacatatttcctttctttcctttcttttcttttttgtcctctccatttgggcatgcaatcaccaattttgttacaacttttcttgattgttcaaataaatctggaatggaaatttatgttgatcagttggaaattatagtaatgaatcggtgaaacttcaagttattgcagctttcagtgaaattctgcagttgtttctgcaacttgtgtacttgaattttttagccttcacattcattcaggcccggtttatttaaattatagattaagctaattataagcggaggtttaacctgtaaatatatccttaataaatctcatcaaaggatgtatccatccaacatttattctacacatacacaatcatgattgtattgatatatc
>_R_Jupunba_oppositifolia_Liegier_16014@NODE_1_length_972_cov_98.263687
-----------------------------------------------------------------------------------------------------------------------------------------------------------------------------------------gccgcgagttcaattccacttatatctttaataaaaaaatacagatgatgcttggcaatactataactttgatgatttttttttttgattttattatttgtatggcttttgcctttgaatattgtggaagtgcataattgtataaaagaaccatccttctaatttacagacatacaatacagaaaaaggctacctgggcattcataaatggagaaggagaagatgaagagagtaagagaaacagatgatgaaaccgagcctggatctcttgataatgcaaagaagagagatctgtatggcata-------------------aacagaaagaagtagaatcaacagaaaaggcttcttcttcaaaaacaccacaacaacaaccttgggattcccacttagcatcaggagtatttgatttcccatggcttaaagatggtgtcatgtccaaaacagaagaccattatttcttggattttgaggacaaattctcatcatctctagaacatcaagatggtattcatttctcagaagcttacaattactgtgaaactctagagacatcaaagatggtgatggagactgtgtggcagccatttgagagtgataatgggttggagattaaagcagaggatgttgattgcatttggagctctctcgtcaataagaacaaccgtgaggggaagattttgatgtaagtagtttcttcttcctgtcttctgctacaatctcttatggaatttattattacaagatgtcaaatctgggttaggtgtatagtgtttaatattatttccatatatacata---------tttcctttctttctttttttgtcctctccatttgggcatgcaatcaccaattttgttacaatttttcttgattgttcaaataaatctgtaatggaaatttatgttgatcagttggaaattatagtaatgaatcggtgaaacttcaagttattgcagctttcagtgaaattctgcagttgtttctg----------------------------------------------------------------------------------------------------------------------------------------------------------------------------------------
>_R_Jupunba_trapezifolia_Simon_1600@NODE_1_length_560_cov_300.209901
--------------------------------------------------catgtgtgttcagcaacttacaaagtcttca--aaaa--aaaagaaaacattgctgataagtctcttaaaggtgatgtgcgcgggccaatggccaatgttcttgtagtgcgcgtaagttttctca------gaaggtcgcgagttcaattt------tatcttaaattaaaaaatacagatgatgcttggcaatactataactttgatgagt-tttt-ttttattttattatttgtatggcttttgcctttgattattgtggaagtgcataattgtataaaagaaccatccttctaatttacagacatacaatacagaaaaaggctatctgggcattcataaatggagaaggagaagatgaagagagcaagagaaagagatgatgaaaccgagcctggatgtcttgataatgcaaagaagagagatctgtatggcataaacctggcgaaggagattcaacagaaagaagtagaaccaacagaaaaggcttcttcttcaaagacaccacaacaacaaccttgggattcccacttagcattaggagtatttgatttcccatggcttaaagatggtgtcat---------------------------------------------------------------------------------------------------------------------------------------------------------------------------------------------------------------------------------------------------------------------------------------------------------------------------------------------------------------------------------------------------------------------------------------------------------------------------------------------------------------------------------------------------------------------------------------------------------------------------------------------------------------------------------------------------------------------------------------------------------------------
>_R_Jupunba_villosa_Borges_423@NODE_1_length_1186_cov_150.807935
aaatcaaatgaaagatttggattgtaaggaagtaagaattcagaaacgtagatgagtgtttagcaacttacaacgtcttaaaaaacaaaagaagaaaaaattgctaataagtcttttaaagatgatgtccgcgggccaatggcaaatgttcttgtagtgcatgtaagtttccccataagcggaaggtcaagagttcaatttcatttatatctttaattaaaaaatacaaatgatgcttggcaatactataactttgatgaattttttttttaattttattatctgtatggcttttgcctttgattattgtggaagtgcataattgtataaaagaaccatccttctaatttacagacatacaatacagagaaaggctatctgggcattcataaatggagaaggagaagatgaagagagcaagagaaagagatgatgaaaccgagcctggatgtcttgataatgcaaagaagagagatctgtatggcctaaacctggcgaaggagaatcaacagaaagaagtagaatcaacagaaaaggcttcttcttcaaagacaccacaacaaccaccttgggattcccacttagcattaggagtatttgatttcccatggcttaaagatggtgtcatgtcaaaaacagaagaccattatttcttggattttgaggacaaattctcatcatctctagaacatcaagatggtattcatttctcagaagcttacaattactgtgaaactccagagacatcaaagatggtgatggagactgtgtggcagccatttgagagtgataatgggttggagattaaagcagaggatgttgattgcatttggagctctctcgtcaataagaacaaccatgaggggaagattttgatgtaagtagtttcttcttcctgtcttctgctacaatctcttatggaatttattattacaagatgtcaaatctgggttaggtgtatagtgtttaatattatttccatgtatacata---------tttcctttcttttcttttttgtcatctccatttgggcatgcaatcaccaattttgttacaatttttcttgattgttc----------------------------------------------------------------------------------------------------------------------------------------------------------------------------------------------------------------------------------------------------------------------------------------------------
>_R_Punjuba_callejasii_Daly_5935@NODE_1_length_803_cov_22.933884
--------------------------------------------------------------------------------------------------------------------------------------------------------------------------------------------------------------------------------------------------------------------------ttattattattattatttgtatggcttttgcctttgattattgtggaagtgcataattgtataaaagaaccatccttctaatttacagacatacaatacagaagaaggctatctgggcattcataaatgaagaaggagaagatgaagagagcaagagaaagagatgatgaa------cctggatctcttgataatgcaaagaagagagatctgtatggcataaacctggcgaaggagaatcaacagaaagaagtagaatcaacagaaaaggcttcttcttcaaagacaccacaacaacgaccttgggattcccacttagcattaggagtatttgatttcccatggcttaaagatggtgtcatgtccaaaacagaagaccattatttcttggattttgaggacaaattctcatcatctctagaacatcaagatggtattcatttctcagaagcttacaattactgtgaaactccagagacatcaaagatggtgatggagactgtgtggcagccatttgagagtgataatgggttggagattaaagcagaggatgttgattgcatttggagctctctcgtcaataagaacaaccatgaggggaagattttgatgtaagtagtttcttcttcctgtcttctgctacaatctgtgatggaatttattattacaagatgtcaaatctgggttaggtgtatagtgtttaatattatttccatatatacatatttcctttctttcctttcttttcttttttgtcctctccatttgggcatgcaatcaccaattttgttacaatttttcttgattgt------------------------------------------------------------------------------------------------------------------------------------------------------------------------------------------------------------------------------------------------------------------------------------------------------
>_R_Punjuba_killipii_Palodorios_6252@NODE_1_length_883_cov_66.027295
--------------------------------------------------------------------------------------------------------------------------------------------------------------------------------------------------------------------------------------------------atactataactttgatgagt-tttttttttattttattatttgtatggcttttgcctttgattattgtggaagtgcataattgtataaaagaaccatccttctaatttacagacatacaatacagaaaaaggctatctgggcattcataaatggagaaggagaagatgaagagagcaagagaaagagatgatgaaaccgagcctggatctcttgataatacaaagaagagagatctgtatggcataaacctggcgaaggagaatccacagaaagaagtagaatcaacagaaaaggcttcttcttcaaagacaccacaacaacaaccttgggattcccacttagcattaggagtatttgatttcccatggcttaaagatggtgtcatgtccaaaacagaagaccattatttcttggactttgaggacaaattctcatcatctctagaacatcaagattgtattcatttctcagaagcttacaattactgtgaaactccagagacatcaaagatggtgatggagactgtgtggcagccatttgagagtgataatgggttggagattaaagcagaggatgttgattgcatttggagctctctcgttaataagaacaaccatgagggtaagattttgatgtaagtagtttcttcttcctgtcttctgctacaatctctgatggaatttattattacaagatgtcaaatctgggttaggtgtatagtgtttaatattatttccatatatacatatttcctttctttcctttcttttcttttttgtcctctccatttgggcgtgcaatcaccaattttgttacaatttttcttgattgttcaaataaatctggaatggaaatttatgttgatctgttggaaa-----------------------------------------------------------------------------------------------------------------------------------------------------------------------------------------------------------------------------------------------------------
>_R_Punjuba_racemiflora_Jimenez_Soares_3626@NODE_1_length_586_cov_256.341847
-------------------------------------------------------------------------------------------------------------------------------------------------------------------------------------------------------------------------------------------------------------------------------------------------------------------------------------------------------------------------------------------------------------------------------------------------------------------------------------------------------aaacctggcgaaggagaatcaacagaaagaagtagaatcaacagaaaaggcttcttcttcaaagacaccacaacaacaaccttgggattcccacttagcattaggagtatttgatttcccatggcttaaagatggtgtcatgtccaaaacagaagaccattatttcttggattttgaggacaaattctcatcatctctagaacatcaagatggtattcatttctcagaagcttacaattactgtgaaactccagagacatcaaagatggtgatggagactgtgtggcagccatttgagagtgataatgggttggagattaaagcagaggatgttgattgcatttggagctctctcgttaataagaacaaccatgaggggaagattttgatgtaagtagtttcttcttcctgtcttctactacaatctctgatggaatttattattacaagatgtcaaatctgggttaggtgtatagtgtttaatattatttccatatatacatatttcctttctttcctttcttttcttttttgtcctccccatttgggcatgcaatcaccaattttgttacaattt-----------------------------------------------------------------------------------------------------------------------------------------------------------------------------------------------------------------------------------------------------------------------------------------------------------------
>_R_Punjuba_racemiflora_Jimenez_Soares_3626@NODE_2_length_540_cov_6.533477
acgcaaactttgatgccttctttttagggtatttgcatctgcgtaacgtgtcttggagtgtatcaacttttaatttctttc-----agatgtagtttgattcaattattctttttttctgggtagtttgatcaattccatatccgagattgacgaaatacgccttctttttcctacaacttaaat--------------------tatcctttgaattgaaagttacacaaatatcctctttatattttgttaattacgaatttttttttttttattattatttgtatggcttttgcctttgattattgtggaagtgcataattgtataaaagaaccatccttctaatttacagacatacaatacagaaaaaagctatctgggcattcataaatggagaaggagaag----------------------atgatgaaaccgagcctggatctcttgataatgcaaagaagagagatctgtatggcataaacctggcgaaggaga-------------------------------------------------------------------------------------------------------------------------------------------------------------------------------------------------------------------------------------------------------------------------------------------------------------------------------------------------------------------------------------------------------------------------------------------------------------------------------------------------------------------------------------------------------------------------------------------------------------------------------------------------------------------------------------------------------------------------------------------------------------------------------------------------------------------------------------------------------------------------------------------------
