# Supplementary material for: A new generic circumscription of Hydrochorea (Leguminosae, Caesalpinioideae, mimosoid clade) with an amphi-Atlantic distribution
Source: PhytoKeys. 2022 Aug 22;205:401–37. doi: 10.3897/phytokeys.205.82775 (PMC9849043; doi:10.3897/phytokeys.205.82775)
Supplement: Supplementary material 1 — Supplementary data file S1 [file phytokeys-205-401_article-82775__-s001.zip › RBH3_m10563_comp27977_c0_seq1_exon04.aln-cln]

>Acacia_rostellifera_Murphy_466@NODE_1_length_1443_cov_146.420937
ctttacatggctttggcataaataaaaacacttaaatctgatcagcgatatcccagaaaaattaaactgccatgacaacaacaattcttctaccttgaattcacaccaaaactctagacattttccctcaagagtattctccaatattttgctgaggtaatcaagagaattattctgttaaaaacccgtgggatatagcatgcatcaaatctacaaaaatactctctggcaaaacagccatgtcattcaggaatgttccctggcctggtaaatgaacaacacatcaacttaaaagccagcacatt-gggtaaatacacatatactgttcaagcagaccgtaaaggttggtcagcaagcgctgatggaaaagtacatctccacatgatcaatttaatccaacatcaagaatccaggcatgcccccttcatgaagaactcttaaaatgagtggcaaaaagctacacctcagaagccactgccggaagatgtgcttccagttctgagaccagaggtggttccattacttgttttgctaataatccctttcccaaaatattcagcaattacagagaacccgtctttagagttcctcacttgctggaagaatctatcttgatccttagaattttgctccaaactctttttcatttctaagacagacctgtattcaggagcacactcaggacattccttttcattatccccgaggcagcgcaaatggaacgaatgcatgcacatgaaatgaactgctgggagatcaagagtgaaagtgcatgcagtgcacttgcttaattgaaaaattctggcatttgtcctaagatcctgtatctcttttctcattgcgagtgtatcttcctgcaccaagagaaaaatcattaacattctttcccgcctgaatataaaaataat-attaaatacaacatctgcgtaaattatcaagtatattagaatatgaaaggagtcataagagctattgggcacatgtgatggacaccacatggatggaaagtgagacataaaatatcaaaatgcgccatcatcatctttttttttggaaggtgttcttgggagggggggaacctgataattttcaattgcttgtctgtcctcctcaatcatcttagattcctgttcaagctttcgagcaatataatccttgattacagaaagtgtgagacatggatttgttgaaagagtttgaaggacgactattgggggcaaaatatcatccctctctatataagtcaaaacttctttcacttctttggagcaatcttctccaagctcgccaaaatatttaagtaaatctgcccaaagggaaggatcccctcctttacctgaatccccaagc--
>Afrocalliandra_redacta_Germishuizen_5585@NODE_1_length_1103_cov_172.453216
-----------------------------------------------------------------------------------------------------------------------------------------------------------------------------------------------------gcatgcatcagatctgcaaaaatagtctttggcaaaacagccgggccattcagggatgttcctttgcctggaaaacgaacaacacatcaacttaaaaagc----caacacgggtaatacacaaatactgttcaagccgaccataaaagttgggcagcaagcgctgatggaaaagtacatctccaaacgatcaatttcatcgaacatcaagaatccaggcatt--cccttcatgaagaactcttaaaatgagtgccaaaa--------tttagaagccactgctagaaggtgtgcttccatttctgagaccagaggtggtcccattacttgtcttgctaataatccctttcccaaaatattcagcaattacagagaacccatcttttgaattcctcacttgctggaagaatctatcttgatccttagaatcctgctctaaactctttctcatttctaagacagacctgtattcaggagcacactcaggacattccttttcattatctccgaggcagcgcaaatggaatgaatgcatgcacatgaaatgaacggctgggagatcaagagtgaaagtacatgcagtgcacttgcttaattgaaaaattctggcatttgtcctaagatcctgaatctcttttctcattgcgagtgtatcttcctgcaccaggagaaaaatcaaaaaaaaaaatttccacctgaacataaaaataatagttaaatacaacttcttcctaaattatcaagtatattagaatacaaaaggatgagtaagagctactggccacatgagttggacaccacattgatggaaaatgagatatgaactatcaaaacacgccattattattatatctttctt-----------------ggtccaacctgataattttcaatggcttgtctgtcctcctcaatcatcttagattcctgctcaagcttccgagcaatgtaatccttgattacagaaagcgtgaggcatggatttgtcgaaagagtttgaaggacaactattgggggcaaaatatcatccctctctatataagtcaaaacttctttcacttctttggagcaatcttctccaagctcgccaaaatatttaagtaaatctgcccaaagggaaggat----------------------------
>Albizia_adinocephala_FHO33_88@NODE_1_length_1473_cov_104.957736
-----catgattagagaccaaatacgagacatgtgatccaattagttatgt--------aatattagttttattaaattatgtacttcagtactatattttctcatttgtaatataaatctttttttttcttaaaattttcatata-agcacttatgcaatcgccattccaaacaggtttgaaaacaaaagcacttatgcaattattaatccaaacataaatcacgttacacaatatgtattttactcaatcttactttttcataagtcaaattgaaaataagtcattttt----------------------cccaccgctatcccaaacacacactataaaggttggtcagcaagggatgatggaaaactacatctccacatgatcaatttcatcgaacatcaagaatccaggcctgctcccttcataaggaactcctaaactgagtggcaaaaagctacacctcagaagccactgccggaagatgtgcttccagttgtgagaccagaggtggttccattacttgttttgctaataatccctttcccaaaatattcagcaattacagagaacccgtctttagagttcctcacttgctggaagaatctatcttgatccttagaattttgctccaaactctttttcatttctaagacagacctgtattcaggagcacactcaggacattccttttcattatccccaaggcagcgcaaatggaacgaatgcatgcacatgaaatgaactgctgggagatcaagagtgaaagtgcatgcagtgcacttgcttaattgaaaaattctggcatttgtcctaagatcctgtatctcttttctcattgcgagtgtatcttcctgcaccgagagaaaaatcattaaaattcttttccgcctgaatataaaaataat-gttaaatacaacttctgcgtaaattatcaagtatattagaatatgaaaggagtcataagagctattgaccccatgtgatggacaccacatggatggaaagtgagacataaaatatcaaaatgcgccatcatcatctcttttttcaccc------------ggggaacgaacctgataattttcaattgcttgtctgtcctcctcaatcatcttagattcctgttcaagctttctagcaatgtaatccttgattacagaaagtgtgaggcatggatttgttgaaagagtttgaaggacaactattgggggtaaaatatcatccctctctatataagtcaaaacttctttcacttccttggagcaatcttctccaagctcgccaaaatatttaagtaaatctgcccaaagggaaggatcccctcctttacctgaatccccaagc--
>Albizia_burkartiana_StivalSantos_678@NODE_1_length_815_cov_8.532895
----------------------------------------------------------------aactgccatgataacaacaattcttctaccttgaattcacaccaaaactctagac-ttttttctcaagagtattctccaatattttgctgaggtgatcaagagaattattctgttaaaaacccgtgcgatatagcatgcatcaaatctacaaaaatactctctggaaaaacagccggaccattcaggaatgttccctggcctggtaaatgaacaacacatcaacttaaaagc-----cattggagtaaatacacaaatattgttcaagcagaccataaaggttggtcagcaagggatgatggaaaactacatctccacatgatcaatttcatcgaacatcaagaatccaggcctgcccccttcatgaagaactcttaaaatgagtggcaaaaagctacacctcagaagccactgccggaagatgtgcttccagttcggagaccagaggtggttccattacttgttttgctaataatccctttcccaaaatattcagcaattacagagaacccgtctttagagttcctcacttgctggaagaatctatcttgatccttagaattttgctccaaactctttttcatttctaagacagacctgtattcaggagcacactcaggacattccttttcattatccccgaggcagcgcaaatggaatgaatgcatgcacatgaaatgaactgctgggagatcaagagtgaaagtgcatgcagtgcacttgcttaattgaaaaattctggcatttgacctaagatcctgtatctcttttctcattgcgagtgtatcttcctgcaccgagagaaaaatcattaaaatt---------------------------------------------------------------------------------------------------------------------------------------------------------------------------------------------------------------------------------------------------------------------------------------------------------------------------------------------------------------------------------------------------------------------------------------------------------------------------------------
>Albizia_glabripetala_Lewis_1652@NODE_1_length_939_cov_47.419954
-----------------------------------------------------------------------------------------------------------------------------------------------------------------------------------------------------------------------------------------------ggaccattcaggaatgttccctggcctggtaaatgaacaacacatcaacttaaaagc-----cattggagtaaatacacaaatattgttcaagcagacaataaaggttggtcagcaagggatgatggaaaactacatctccacatgacaaatttcatcgaacatcaagaatccaggccttcccccttcatgaagaactcttaaaatgagtggcaaaaagctacacctcagaagccactgccggaaggtgtgcttccagttctgagaccagaggtggttccattactggttttgctaataatccctttcccaaaatattcagcaattacagagaacccgtctttagagttcctcacttgctggaagaatctatcttgatccttagaattttgctccaaactctttttcatttctaagacagacctgtattcaggagcacactcaggacattccttttcattatccccaaggcagcgcaaatggaacgaatgcatgcacatgaaatgaactgctgggagatcaagagtgaaagtgcatgcagtgcacttgcttaattgaaaaattctggcatttgtcctaagatcctgtatctcttttctcattgcgagtgtatcttcctgcaccgagagaaaaatcattaaaattcttcttcgcaggaatataaaaataat-attaaatataacttctgcgtaaattatcaaatatattagaatatgaaaggagtcatacgagctattgaccccttgtgatggacaccacatggatggaaagtgagacataaaatatcaaaatgcgccatcatcatctctttttttacc------------cggggaaccaacctgataattttcaattgcttgtctgtcctcctcaatcatcttagattcctgttcaagctttctagcaatgtaatccttgattacagaaagtgtgaggcatggatttgttgaaaga--------------------------------------------------------------------------------------------------------------------------------------------------------------
>Albizia_niopoides_Simon_1601@NODE_1_length_1318_cov_108.042707
-----------------------------------------------------------------------------------------------tgaattcacaccaaaactctagac-ttctttcttaagagtattctccaatatcttgctgaggtgatcaagagaattattctgttaaaaacccgtgcgatatagcatgcatcgaatctacaaaaatactctctggcaaaacagccggaccattcaggaatgtt-cctggccaggtaaatgaacaacacatcaacttaaaagc-----cattggagtaaatacacaaatactgttcaagcagaccatgaaggttggtcagcaagggatgatggaaaactacatctccacacgatcaatttcatcgaacatcaagaatccaggcctgctcccttcatgaagaactcttaaaatgagtggcaaaaagctacacctcagaagccactgccggaagatgtgcttccagttctgagactagaggtggttccattacttgttttgctaataatccctttcccaaaatattcagcaattacagagaacccgtctttagagttcctcacttgctggaagaatctatcttgatccttagaattttgctccaaactctttttcatttctaagacagacctgtattcaggagcacactcaggacattccttttcattatccccaaggcagcgcaaatggaacgaatgcatgcacatgaaatgaactgctgggagatcaagagtgaaagtgcatgcagtgcacttgcttaattgaaaaattctggcatttgtcctaagatcctgtatctcttttctcattgcgagtgtatcttcctgcaccaagagaaaaatcattaaaattcttttccgcctgaatataaaaataat-attaaatacaacttctgggtaaattatcaagtatattagaatatgaaaggagtcataagagctattgatcccatgtgatggacaccacatggatggaaagtgggacataaaatatcaaaatgcgccatcaatatctctttttttacc------------cggggaaccaacctgataattttcaattgcttgtctgtcctcctcaatcatcttagattcctgttcaagctttctagcaatgtaatccttgattacagaaagtgtgaggcatggatttgttgaaagagtttgaaggacaactattgggggcaaaatatcatccctctctatataagtcaaaacttctttcacttccttggagcaatcttctccaagctcgccaaaatatttaagtaaatctgcccaaagggaaggatcccctcctttacctgaatccccaagc--
>Albizia_sinaloensis_Hughes_1576@NODE_1_length_1001_cov_84.494589
---------------------------------------------------------------------------------------------------------------------------------------------------------------atcgagagaattattctgttaaaaacccgtgcgatatagcaggcatcaaatctacaaaaatactctctggcaaaacagccggaccattcaggaatgttccctggcctggtaaatgaacaacacatcaacttaaaagc-----cattggagtaaatacacaaatcctgttcaagcaggccataaaggttggtcagcaagggatgatggaaaactacatctccacatgatcaatttcatcgaacatcaagaatccaggcctgctcccttcacaaggaactcttaaaatgagtggcaaaaagctacacctcagaagccactgccggaagatgtgcttccagttctgagaccagaggtgtttccattacttgttttgctaataatccctttcccaaaatattcagcaattacagagaacccgtctttagagttcctcacttgctggaagaatctatcttgatccttagaattttgctccaaactctttttcatttctaagacagacctgtattcaggagcacactcaggacattccttttcattatccccaaggcagcgcaaatggaacgaatgcatgcacatgaaatgaactgctgggagatcaagagtgaaagtgcatgcagtgcacttgcttaattgaaaaattctggcatttgtcctaagatcctgtatctcttttctcattgcgagtgtatcgtcctgcaccgagagaaaaatcattaaaattcttttctgcctgaatataaaaataat-attacatacaacttctgcgtaaattatcaagtatattagaatatgaaaggagtcataagagctattgaccccatgtgatggacaccacatggatggaaagtgagacataaactatcaaaatgcgccatcatcatctcttttttcacc------------cggggaaccaacctgataattttcaattgcttgtctgtcctcctcaatcatcttagattcctgttcaagctttctagcaatgtaatccttgattacagaaagtgtga----------------------------------------------------------------------------------------------------------------------------------------------------------------------------------
>Albizia_subdimidiata_var_minor_Gorts_341@NODE_1_length_737_cov_40.171212
-------------------------------------------------------------------------------------------------------------------------------------------------------------------------------------------------------------------------------------------------------------------------------------------------taaaagc-----cattggagtaaatacacaaatattgttcaagcagaccataaaggttggtcagcaagggacgatggaaaactacatctccacatgatcaatttcatcgaacatcaagaatccaggcctgcccccttcatgaagaactcttaaaatgagtggcaaaaagctacacctcagaagccactgccggaaggtgtgcttccagttctgagaccagaggtggttccattactggttttgctaataatccctttcccaaaatattcagcaattacagagaacccgtctttagagttcctcacttgctggaagaatctatcttgatccttagaattttgctccaaactctttttcatttctaagacagacctgtattcaggagcacactcaggacattccttttcattatccccaaggcagcgcaaatggaacgaatgcatgcacatgaaatgaaccgctgggagatcaagagtgaaagtgcatgccgtgcacttgcttaattgaaaaattctggcatttgtcctaagatcctgtatctcttttctcattgcgagtgtatcttcctgcaccgagagaaaaatcattaaaattcttcttcgcaggaatataaaaataat-attaaatataacttctgcgtaaattatcaaatatattagaatatgaaaggagtcatacgagctattgaccccttgtgatggacaccacatggatggaaagtgagacataaaatatcaaaatg----------------------------------------------------------------------------------------------------------------------------------------------------------------------------------------------------------------------------------------------------------------------------------------------------------------------------------
>Albizia_subdimidiata_var_subdimidiata_Ferreira_210@NODE_1_length_1163_cov_106.355433
--------------------------------------------------------------------------------------------------------------------------------------------------ttttgctgaggtgatcaagagaattattctgttaaaaacccgtgcgatatagcatgcatcaaatctacaaaaatattctctggcaaaatagccggaccattcaggaatgttccctggccgggtaaatgaacaacacatcaacttaaaagc-----cattcgagtaaatacacaaatattgttcaagcagatcataaaggttggtcagtaagggacgatggaaaactacatctccacatgatcaatttcatcgaacatcaagaatccaggcctgcccccttcatgaagaactcttaaaatgagtggcaaaaagctacacctcagaagccactgccggaaggtgtgcttccagttctgagaccagaggtggttccattactggttttgctaataatccccttcccaaaatattcagcaattacagagaacccgtctttagagttcctcacttgctggaagaatctatcttgatccttagaattttgctccaaactctttttcatttctaagacagacctgtattcaggagcacactcaggacattccttttcattatccccaaggcagcgcaaatggaacgaatgcatgcacatgaaatgaaccgctgggagatcaagagtgaaagtgcacgccgtgcacttgcttaattgaaaaattctggcatttgtcctaagatcctgtatctcttttctcattgcgagtgtatcttcctgcaccgagagaaaaatcattaaaattcttcttcgccggaatataaaaataat-attaaatataacttctgcgtaaattatcaaatatattagaatatgaaaggagtcatacgagctattgaccccttgtgatggacaccacatggatggaaagtgagacataaaatatcaaaatgcgccatcatcatctctttttttacc------------c-gggaaccaacctgataattttcaattgcttgtctgtcctcctcaatcatcttagattcctgttcaagctttctagcaatgtaatccttgattacagaaagtgtgaggcatggatttgttgaaagagtttgaaggacaactattgggggcaaaatatcatccctctctatataagtcaaaacttctttcacttccttggagcaatcttctccaagctcgccaaaatatttaagcaaatctgcccaaagggaaggat----------------------------
>Albizia_xerophytica_Hughes_1435@NODE_1_length_1335_cov_68.659777
-----------------------------------------------------------aattcaactgccatcataacaacaattcttctgccttgaattcacaccaaaactctagac-ttctttcttaagagtattctccaatattttgctgaggtgatcaagagaattattctgttaaaaacccgtgcgatatagcatgcatcaaatctacaaaaatactctctggcaaaacagccggaccattcaggaatgttccctggcctggtaaatgaacaacacatcaacttaaaagc-----cattggagtaaatacacaaatcctgttcaagcagactataaaggttggtcagcaagggatgatggaaaactacatctccacatgatcaatttcatcgaacatcaagaatccaggcctgctcccttcataaggaactcttaaaatgagtgtcaaaaagctacacctcagaagccactgccggaagatgtgcttccagttctgagaccagaggtggttccattacttgttttgctaataatccctttcccaaaatattcagcaattacagagaacccgtctttagagttcctcacttgctggaagaatctatcttgatccttagaattttgctccaaactctttttcatttctaagacagacctgtattcaggagcacactcaggacattccttttcattatccccaaggcagcgcaaatggaacgaatgcatgcacatgaaatgaactgctgggagatcaagcgtgaaagtgcatgcagtgcacttgcttaattgaaaaattctggcatttgtcctaagatcctgtatctcttttctcattgcgagtgtatcttcctgcaccgagagaaaaatcattaaaattctgttctgcctgaatataaaaataat-attaaatacaacttctgcgtaaactatcaagtatattagaatatgaaaggagtcataagagctattgaccccatgtgatggacaccacatggatggaaagtgagacataaaatatcaaaatgcgccatcatcatctcttttttcacc------------cggggaaccaacctgataattttcaattgcttgtctgtcctcctcaatcatcttagattcctgttcaagctttctagcaatgtaatccttgattacagaaagtgtgaggcatggatttgttgaaagagtttgaaggacaactattgggggcaaaatatcatccctctctatataagtcaaaacttctttcacttccttggagcaatcttctccaagctcgccaaaatatttaagtaaatctgcccaaagggaaggatcccctcctttacctgaattcccaagc--
>Archidendron_clypearia_Wieringa_1849@NODE_1_length_915_cov_253.795943
--------------------------------------------------------------------------------------------------------------------------------------------------------------------------------------aacccgtgcgatatagcatgcatcaaatctacaaaactactctctggcaaaacagccggaccattcaggaatgttccctggcctggaaattgaacaacacatcaacttaaaagccatcacattggggtaaatacacaaataccgttcaagcagaccataaaggttggtcagcaagcgctgatggaaaagtacatctccacatgatcaatttcatcaaacatcaagaatccaggcatccccccttcatgaagaactcttaaaatgagtggcaaaaagctacacctcagaagccactgccggaagacgtgcttccagttctgagaccagaggtggttccattacttgttttgctaataatccctttcccaaaatattcagcaattacagagaacccgtctttagagttcctcacttgctggaagaatctatcttgatccttagaattttgctccaaactctttttcatttctaagacagacctgtattcaggagcacactcaggacattccttttcattatccccgaggcagcgcaaatggaacgaatgcatgcacatgaaatgaactgctgggagatcaagtgtgaaagtgcatgcagtgcacttgcttaattgaaaaattctggcatttgtcctaagatcctgtatctcttttctcattgcgagtgtatcttcctgcaccaagagaaaaatcattaaaattctttcctgcctgaatataaaaataat-attaaatacaacttgtgcgtaaattatcaagtatattagaatatgaaagaagtcataagagctattggccacatgtgatggacaccacatggatggaaagtgagacataaaatatcaaaatgcgccatcatcatctttctttctttct----------------------------------------------------------------------------------------------------------------------------------------------------------------------------------------------------------tttctttggg-----------------------------------------------ggggggggt--------------------------gt
>Balizia_leucocalyx_Aguilar_1939@NODE_1_length_985_cov_141.289648
--------------------------------------------------------------------------------------------------------accaaaactctagacattttccctcaagagtattctccaatattttgctgaggtgatcaagagaattattctgttaaaaacccgtgcgccatagcatgcatcaaatctacaaaaatactctctggcaaaacagccggaccattcaggaatgttccctggcctggtaaatgaacaacacatcaacttgaaaaccagcacattggggtaaatacacaaatactgttcaagcagaccataaaggttggtcagcaagcgctaatggaaag-tacatctccacatgatcaatttcatcgaacatcaataatccaggcatg--cccttcttgaagaactcttgaaataagtgg-aaaaatttacacctcagaagccactgccggaagatgcgcttccagttctgagaccagaggtggttccattacttgttttgctaataatccccttcccaaaatattcagcaattacagagaacccgtctttagagttcctcacttgctggaagaatctatcttgatccttagaattttgctccaaactctttttcatttctaagacagacctgtattcaggagcacactctggacattccttttcattatccccaaggcagcgcaaatggaatgaatgcatgcacatgaagtgaacggctgggagatcaagagtgaaagtgcatgcagtgcacttgcttaattgaaaaattctggcatttgtcctgagatcctgtatctcttttctcattgcgagtgtatcttcctgcaccaagagaaaaatcattaaaattctttcccgcctgaatataaaaaaaataattgaatacaacttctgcctaaattatcaagtataatagaatatgaaaggagtcgtaagagctattggccacatgtgatggacaccacactgatggaaagtgagctatgaaatatcaaaatgcgccatcatcgtcttttttttttttttggttttgggagcgggg---------------------------------------------------------------------------------------------------------------------------------------tgttggggg-------------------------------------------------------------------------------------------------------------------------------------gc
>Balizia_pedicellaris_Queiroz_15529@NODE_1_length_705_cov_263.398462
--------------------------------------------------------------------------------------------------------------------------------------------------------------------------------------------------------------------------------------------------------------------------------------------------------------------------------------------------------------------------------------------------------------------------------------------------------------------------------------------------------------------tgaaaccagaggtggttccattacttgttttgctaataatccccttcccaaaatattcagcaattacagagaacccgtctttagagttcctcacttgctggaagaatctatcttgatccttagaattttgctccaaactctttttcatttctaagacagacctgtattcaggagcacactctggacattccttttcattatccccgaggcagcgcaaatggaatgaatgcatgcacatgaagtgaacggctgggagatcaagagtgaaagtgcatgcagtgcacttgcttaattgaaaaattctggcatttgtcctaagatcctgtatctcttttctcattgcgagtgtatcttcctgcaccaagagaaaaatcattaaaattctttcccgcctgaatataaaaataataattgaatacaacttctgcctaaattatcaagta-aatagaatatgaaaggagtcgtaagagctattggtcacatgtgctggacaccacattgatggaaagtgagctatgaaatatcaaaatgctccatcatcgtctttttttttttttggttttgggggggggggaccaacctgataattttcaattgcttgtctgtcctcctcaatcatcttagattcctgttcaagctttcgagcaatgtaatccttgattacagaaagtgtgaggcatggatttgttgaaagagtttgaag------------------------------------------------------------------------------------------------------------------------------------------------------
>Balizia_spnov_Morim_577@NODE_1_length_1147_cov_158.025641
ctttacatggctttgggataaataaaaacacttaaatctcatcatcgatatcgcagaaaaattaaactgccatgataacaacaattcttctaccttgaattcacaccaaaacactagacattttccctc--gagtattctccaatattttgctgaggtgatcaagagaattattctgttaaaaacccgtgcgccatagcatgcatcaaatctacaaaaatactctcaggcaaaacagccggaccattcaggaatgttccctggcctggtaaatgaacaacacatcaacttaaaaac-----------ggtaaatacacaaatactgttcaagcagaccataaaggttggtcagcaagcgctaatggaaag-tacatctccacatgatcaatttcatcgaacatcaataatccaggcatg--cccttcttgaagaactcttgaaataagtgg-aaaaatttacacctcagaagccactgccggaagatgcgcttccagttctgagaccagaggtggttccattacttgttttgctaataacccctttcccaaaatattcagcaattacagagaacccgtctttagagttcctcacttgctggaagaatctatcttgatccttagaattttgctccaaactccttttcatttctaagacatacctgtattcaggagcacactctggacattccttttcattatccccgaggcagcgcaaatggaatgaatgcatgcacatgaagtgaacggctgggagatcaagagtgaaagtgcatgcagtgcacttgcttaattgaaaaattctcgcatttgtcctaagatcctgtatctcttttctcattgcgagtgtatcttcctgcaccaagagaaaaatcattaaaattctttcccgcctgaatataaaaataataattgaacacaacttctgcctaaattatcaagtataatagaatatgaaaggagtcgtaagagctattggccacatgtgatggacaccacattgatggaaagtgagctatgaaatatcaaaatgcgccatcatcgtctttttttctttttttttttgttt--------------------------------------------------------------------------------------------------------------------------------------------------------------------------------------------------------------------------------------------------------------------------------------------gg
>Calliandra_bella_LPQ15696@NODE_1_length_1406_cov_195.967645
-----------------------------------------------------------------------ataataacaacaattcttcaaccttgaattcacacaaaaactctagacattttccctca--actattctctaatattttgctgaggtgatcaagagaattattatgttaaaaatcagtgtaacaaagtatgcatcagatctacaaaaatactctttggcaaaacagccggaccattcaggaatattccctggcctggtaaatgaacaacacttcaacttaaaagccagcacattggggtaaatacacaaatactgttcaagcagaccataaaggctggtcagcaatcactgatggaaaagtacat---cacacgatcaatttcatcgcacatcaagaatccaggcaag--cccttcatgaagaactcttaaaatgaatggcaaaaggctacagctcagaagccactgctagaaggtgtgcttccagttctgagaccagaggtggttccattacttgttttgctaataatccctttcccaaaatattcagcaattacagagaaaccatctttagagttcctcacttgctggaagaacctatcttgatccttagagttctgctccaaactctttttcatttctaagacagacctgtattcaggagcacactcaggacattccttttcattatccccaagacagcgcaaatggaatgaatgcatgcacatgaaatgaacggctgggagatcaagagtgaaagtgcatgcagtgcacttgcttaattgaaaaattctggcatttgtcctaagatcctgaatctcttttctcattgcgagagtatcttcctgcactaggaaaacaatcattaaaaacctttccctcctgaatataaaaataatagttaaatacaacttctgcttaagttatcaagtatattagaatacaaaaggatgagtaagagccactggccacatgtgatggacaccacaatgatggaaagtgatat------------------------taattttaattttttact------------tttggcccaacctgataattttcaatggcttgtctgtcctcctcaatcatcttagattcttgctcaagctttcgagcaatgtaatccttgattacagaaagtgtgaggcatggatttgtcgaaagtgtttgaaggacaactatggggggcaaaatatcatccctctctatataagtcaaaacttctttcacttctttggagcaatcttctccaagctcgccaaaatatttaagtaaatctgcccaaagggaaggatccactcctttaccagaatctccaagc--
>Cathormion_obliquifoliolatum_Wieringa_6519@NODE_1_length_1104_cov_123.396568
ctttacatggctttgggataaataaaaacacttaaatctcatcagcgatatcgcagaaaaattaaactgccatgataacaacaattcttctaccttgaattcacaccaaaacactagacattttccctc--aagtattctccaatattttgctgaggtgatcaagagaattattctgttaaaaacccgtgcgccatagcatgcatcaaatctacaaaaata--ctcaggcaaaacagccggaccattcaggaatgttccctggcctggtaaatgaacaacacatcaacttaaaaac-----------ggtaaatacacaaatactgttcaagcagaccataaaggttggtcagcaagcgctactggaaag-tacatctccacatgatcaatttcatcgaacatcaataatccaggcatg--cccttcttgaagaactcttgaaataagtgg-aaaaatttacacctcagaagccactgccggaagatgcgcttccagttctgagaccagaggtggttccattacttgttttgctgataatccctttcccaaaatattcagcaattacagagaacccgtctttagagttcctcacttgctggaagaatctatcttgatccttagaattttgctccaaactccttttcatttctaagacagacctgtattcaggagcacactctggacattccttttcattatccccgaggcagcgcaaatggaatgaatgcatgcacatgaagtgaacggctgggagatcaagagtgaatgtgcatgcagtgcacttgcttaattgaaaaattctcgcatttgtcctaagatcctgtatctcttttctcattgcgagtgtatcctcctgcaccaagagaaaaatcattaaaattctttcccgcctgaatataaaaataataattgaatacaacttctgcctaaattatcaagtataatagaatatgaaaggagtcgtaagagctattggccaaatgtgatggacaccacattgatgtaaagtgagctatgaaatatcaaaatgcgccatc---------------------------------------------------------------------------------------------------------------------------------------------------------------------------------------------------------------------------------------------------------------------------------------------------------------------------
>Cathormion_rhombifolium_Deighton_3618@NODE_1_length_891_cov_66.797297
-----------------------------------------------------------------------------------------------------------------------------------------------------------ggtgatcaagagaattattctgttaaaaacccgtgcgccatagcatgcatcaaatctacaaaaatactctcaggcaaaacagccggaccattcaggaatgttccctggcctggtaaatgaacaacacatcaacttaaaaac-----------ggtaaatacac--atactgttcaagtagaccataaaggttggtcagcaagcgctaatggaaag-tacatctccacatgatcaatttcatcgaacatcaataatccaggcatg--cccttcttgaagaactcttgaaataagtgg-aaaaatttacacctcagaagccactgccggaagatgcgcttccagttctgagaccagaggtggttccattacttgttttgctaataatcccttttccaaaatattcagcaattacagagaacccgtctttagagttcctcacttgctggaagaatctatcttgatccttagaattttgctccaaactccttttcatttctaagacatacctgtattcaggagcacactctggacattccttttcattatccccgaggcagcgcaaatggaatgaatgcatgcacatgaagtgaacggctgggagatcgagagtgaaagtgcatgcagtgcacttgcttaattgaaaaattctcgcatttgtcctaagatcctgtatctcttttctcattgcgagtgtatcttcctgcaccaagagaaaaatcattaaaattctttcccgcctgaatataaaaataataattgaatacaacttctgcctaaattatcaagtataatagaatatgaaaggagtcataagagctattggccacatgtgatggacaccacattgatggaaagtgagctatgaaatatcaaaatgcgccatcatcgtctttttttctttttttttt---------------------------------------------------------------------------------------------------------------------------------------------------------------------------------------------------------------------------------------------------------------------------------------------------
>Enterolobium_cyclocarpum_MWC9020@NODE_1_length_1385_cov_195.577982
-----------------------------------------------------------------------------acaacaattcttctaccttgaattcacactaaaactctagacattttccctcaagagtatgctccaatattttgctaaggtgatcaaga------------------------------cgcatacatcagatctacaaaaatactctctagcagaacagccggaccattcaggaatt------------gtaaatgaacaacaaatcaacttaaaagtcagcacattggggtaaatacacaaatactgtccaagcagaccataaaggttggtcagcaagcgctgaaggaaaagtacatctccacacgatcaatttcatcaaacatcaagaatccaggcctgtccacttcatgaagaactcttaaaatcagaggcaaaaagctacacctcagaagccactgccggaagatgtgcttccagttctgagaccagaggtggttccattacttgttttactaataatccctttcccaaaatattcagcaattacagagaacccgtctttagagttcctcacttgctgaaagaatctatcttgatccttagaattttgctccaaactctttttcatttccaagacagacctgtattcaggagcacactcaggacattccttttcattatcccccaggcagcgcaaatggaacgaatgcatgcacatgaaatgaactgctgggagatcaagagtgaaagtgcatgcagtgcacttgcttaattgaaaaattctggcatttgtcctaagatcctgtatctcttttctcattgcgagtgtatcttcctgcaccaagagaaaaatcattaaaattctttcccgcctgaatataaaaataat-attaaatacaacttctgcgtaaattatcaagtatattggaatatgaaagcagtcataagagctattggtcacatgtgatggacaccacatggatggaaaatgagat------------------------------------------------------tgttaaccaacctgataattttcaattgcttgtctgtcctcctcaatcatcttagattcctgttcaagctttcgagcaatgtaatccttgattacagaaagtgtgaggcatggatttgttgaaagagtttgaaggacaactattggaggcaaaatatcacccctctctatataagtcaaaacttctttcacttctttggagcaatcttctccaagctcgccaaaatatttaagtaaatctgcccaaagggaaggatcccctcctttacctgagtccccaagc--
>Hydrochorea_corymbosa1_Bonadeu_655@NODE_1_length_918_cov_88.174971
ctttacatggctttgggataaataaaaacacttaaatctcatcatcgatatcgcagaaaaattaaactgccatgataacaacaattcttctaccttgaattcacaccaaaacactagacattttccctc--gagtattctccaatattttgctgaggtgatcaagagaattattctgttgaaaacccgtgcgccatagcatgcatcaaatctacaaaaatactcccaggcaaaacagccggaccattcaggaatgttccctggcctggtaaatgaacaacacatcaacttaaaaac-----------ggtaaatacacaaatactgttcaagcaggccataaaggttggtcagcaagcgctaatggaaag-tacatctccacatgatcaatttcatcgaacatcaacaatccaggcatg--cccttcttgaagaactcttgaaataagtgg-aaaaatttacacctcagaagccattgccggaagatgcgcttccagttctgagaccagaggtggttccattacttgttttgctaataatccctttcccaaaatattcagcaattaccgagaacccgtctttagagttcctcacttgctggaagaatctatcttgatccttagaattttgctccaaactccttttcatttctaagacatacctgtattcaggagcacactctggacattccttttcattatccccgaggcagcgcaaatggaatgaatgcatgcacatgaagtgaacggctgggagatcaagagtgaaagtgcatgcagtgcacttgcttaattgaaaaattctcgcatttgtcctaagatcctgtatctcttttctcattgcgagtgtatcttcctgcaccaagagaaaaatcattaaaattctttcccgcctgaatataaaaataataattgaatacaacttctgcctaaat------------------------------------------------------------------------------------------------------------------------------------------------------------------------------------------------------------------------------------------------------------------------------------------------------------------------------------------------------------------------------------------------------------------------------------
>Hydrochorea_gonggrijpii_Tillett_45696@NODE_1_length_860_cov_110.729246
---------------------------------------------------------------------------------------------------------------------------------------------------------------------------------------------------tagcatgcatcaaatctacaaaaatactcccaggcaaaacagccggaccattcaggaatgttccctggcctggtaaatgaacaacacatcaacttaaaaac-----------agtaaatacacaaatactgttcaagcaggccataaaggttggtcagcaagcgctaatggaaag-tacatctccacatgatcaatttcatcgaacatcaacaatccaggcatg--cccttcttgaagaactcttgaaataagtgg-aaaaatttacacctcagaagccactgccggaagatgcgcttccagttctgagaccagaggtggttccattacttgttttgctaataatccctttcccaaaatattcagcaattacagagaacccgtctttagagttcctcacttgctggaagaatctatcttgatccttagaattttgctccaaactccttttcatttctaagacagacctgtattcaggagcacactctggacattccttttcattatccccgaggcagcgcaaatggaatgaatgcatgcacatgaagtgaacggctgggagatcaagagtgaaagtgcatgcagtgcacttgcttaattgaaaaattctcgcatttgtcctaagatcctgtatctcttttctcattgcgagtgtatcttcctgcaccaagagaaaaatcattaaaattctttcccgcctgaatataaaaataataattgaatacaacttctgccaaaattatcaagtacaatagaatatgaaaggagtcgtaagagctattggccaaatgtgatggacaccacattgatggaaagtgagctatgaaatatcaaaatgcgccatcatcgtcttttattctttttttttttgttt---------------------------------------------------------------------------------------------------------------------------------------------------------------------------------------------------------------------------------------------------------------------------------------------g
>Hydrochorea_marginata_Morim_563@NODE_1_length_1066_cov_153.887765
ctttacatggctttgggataaataaaaacacttaaatctcatcatcgatatcgcagaaaaattaaactgccatgataacaacaattcttctaccttgaattcacaccaaaacactagacattttccctc--gagtattctccaatattttgctgaggtgatcaagagaattattctgttgaaaacccgtgcgccatagcatgcatcaaatctacaaaaatactcccaggcaaaacagccggaccattcaggaatgttccctggcctggtaaatgaacaacacatcaacttaaaaac-----------ggtaaatacacaaatactgttcaagcaggccataaaggttggtcagcaagcgctaatggaaag-cacatctccacatgatcaatttcatcgaacatcaacaatccaggcatg--cccttcttgaagaactcttgaaataagtgg-aaaaatttacacctcagaagccactgccggaagatgcgcttccagttctgagaccagaggtggttccattacttgttttgctaataatccctttcccaaaatattcagcaattaccgagaacccgtctttagagttcctcacttgctggaagaatctatcttgatccttagaattttgctccaaactccttttcatttctaagacatacctgtattcaggagcacactctggacattccttttcattatccccgaggcagcgcaaatggaatgaatgcatgcacatgaagtgaacggctgggagatcaagagtgaaagtgcatgcagtgcacttgcttaattgaaaaattctcgcatttgtcctaagatcctgtatctcttttctcattgcgagtgtatcttcctgcaccaagagaaaaatcattaaaattctttcccgcctgaatataaaaataataattgaatacaacttctgcctaaattatcgactataatagaatatgaaaggagtcgtaagagctattggccacatgtgatggacaccacattgatggaaagtgagctatgaaatatcaaaatgcgccatcatcgtctttttttctttttttttttgtttgggg----------------------------------------------------------------------------------------------------------------------------------------------------------------------------------------------------------------------------------------------------------------------------------------gg
>Jupunba_abbottii_Zanoni_21220@NODE_1_length_877_cov_106.602500
-------------------------------------------------------------------------------------------------------------------------------------------------------------------------------tgttaaaaacccgtgcgacatagcatgcatcaaatctacaaaaatactctctggcaaaacagccggaccattcaggaatgttccctggcctggtaaatgaacaacacatcaacttcaaaaccagcacattgggttaaatacacaaatactgttcaagcagaccataaaggttggtcagcacgcgctaaaggaaag-tacatctccacatggtcaatttcatcgaacatcaataatccaggcatg--cccttcttgaagaactcttgaaataagtggcaaaaagctacacctcagaagccactgccggaagatgcgcttccagttctgagcccagaggtggttccattacttgttttgctaataatccctttcccaaaatattcagcaattacagagaaaccgtctttagagttcctcacttgctggaagaatctatcttgatccttagaattttgctccaaactctttttcatttctaagacagacctgtattcaggagcacactctggacattccttttcattatccccgaggcagcgcaaatggaatgaatgcatgcacatgaagtgaacggctgggagatcaagagtgaaagtgcatgcagtgcacttgcttaattgaaaaattctggcatttgtcctaagatcctgtatctcttttctcattgcgagtgtatcttcctgcaccaagagaaaaatcattaaaattctttcccgcctgaatataaaaataataattgaatacaacttctgcctaaattatcaagtataatagaatatgaaaggagtcgtaagagctattggccaaatgt---------------gatggaaagtgagctatgaagtatcaaaatgcgccatcatcgtccttttttttttttttggtttggg--------------------------------------------------------------------------------------------------------------------------------------------------------------------------------------------------------------------------------------------------------------------------------------------gg
>Jupunba_brachystachya_Lima_7438@NODE_1_length_1479_cov_78.679030
ctttacatggctttagcataaataaaaacacttaaatctcatcagcgatattccagaaaaattaaactgccatgataacaacaattctcctaccttgaattcacaccaaaactctagacattttccctc--gagtattctccaatattttgctgaggtgatcaagagaactattctgtt-aaaacccgtgcgccatagcatgcatcaaatctacaaaaatactctctggcaaaacagccggaccattcaggaatgttccctggcctggtaaatgaacaacacatcaacttaaaaaccagcacattggggtaaatacacaaatactgttcaagcagaccataaaggttggtcagcaagcgctaatggaaag-tacatctccacatgatcaatttcatcgaacatcaataatccaggcatg--cccttcttgaagaactcttgaaataagtgg-aaaaatttacacctcagaagccactgccggaagatgcgcttccagttctgagaccagaggtggttccattacttgttttgctaataatacctttcccaaaatattcagcaattacagagaacccgtctttagagttcctcacttgctggaagaatctatcttgatccttagaattttgctccaaactctttttcatttctaagacagacctgtattcaggagcacactctggacattccttttcattatccccgaggcagcgcaaatggaatgaatgcatgcacatgaagtgaacggctgggagatcaagagtgaaagtgcatgcagtgcacttgcttaattgaaaaattctggcatttgtcctaagatcctgtatctcttttctcattgcgagtgtatcttcctgcaccgagagaaaaatcattaaaattctttcccgcctgaatataaaaataataattgaatacaacttctgcctaaattatcaagtataatagaatatgaaaggagtcgtaagaactattggccacatgtgatggacaccacattgatggaaagtgagctatgaaatatcaaaatgcgccatcatcgtcttttttttttttttggtttgggggttggggaccaacctgataattttcaattgcttgtctgtcctcctcaatcatcttagattcctgttcaagctttcgagcaatgtaatccttgattacagaaagtgtgaggcatggatttgttgaaagagtttgaaggacaactattgggggcaaaatatcatccctctctatataagtcaaaacttctttcacttctttggagcaatcctctccaagctcgccaaaatatttaagtaaatctgcccaaagggaaggatcccctcctttacctgaatccccaagc--
>Jupunba_idiopoda_Quesada_1718@NODE_1_length_879_cov_65.857855
-------------------------------------------------------------------------------------------------------------------------------------------------------------------------ttattctgttaaaaacccgtgagccatagcatgcatcaaatctacaaaaatactctctggcaaaacagccggaccattcaggaatgttccctggcctggtaaatgaacaacacatcaacttaaaaaccagcacattggggtaaatacacaaatactgttcaagcagaccataaaggttggtcagcaagcgctaatggaaag-tacatctccacatgatcaatttcatcgaacatcaataatccaggcaag--cccttcttgaagaactcttgaaataagtgg-aaaaatttacccctcagaagccactgccggaagatgcgcttccagttctgagaccagaggtggttccattacttgttttgctaataatccctttcccaaaatattcagcaattacagagaacccgtctttagagttcctcacttgctggaagaatctatcttgatcctttgaattttgctccaaactctttttcatttctaagacagacctgtattcaggagcacactctggacattccttttcattatccccgaggcagcgcaaatggaatgaatgcatgcacatgaagtgaacggctgggagatcaagagtgaaagtgcatgcagtgcacttgcttaattgaaaaattctggcatttgtcctaagatcctgtatctcttttctcattgcgagtgtatcttcctgcaccaagagaaaaatcattaaaattctttcccgcctgaatataaaaataataattgaatacaacttccgcctaaattatcaagtataatagaatatgaaaggagtcgtaagagctattggccacatgtgatggacaccacattgatggaaagtgagctatgaaatatcaaaatgcgccatcatcgtcttttttt--------------------------------------------------------------------------------------------------------------------------------------------------------------------------------------------------------------------------------------------------------------------------------------------------------------
>Jupunba_leucophylla_Iganci_839@NODE_1_length_1198_cov_215.609277
ctttacatggctttggcataaataaaaacacttaaatctcatcagcgatatcccagaaaaattaaactgccattataacaacaattcttctaccttgaatttacaccaaaactctagacattttctctcaagagtattctccaatattttgctgaggtgatcaagagaattattctgttaaaaacccgtgcgacatagcatgcatcaaatctacaaaaataccctctggcaaaacagccggaccattcaggaatgttccctgg---------------acacatcaacttaaaaaccagcacattggggtaaatacacaaatactgttcaagcagaccataaaggttggtcagcaagcgctaatggaaag-tacatgtccacatgatcaatttcatcgaacatcaataatccaggcatg--cccttcttgaagaactcttgaaataagtgg-aaaaatttacacctcagaagccactgccggaagatgcgcttccagttctgagaccagaggtggttccattacttgttttgctaataatccctttcccaaaatattcagcaattacagagaacccgtctttagagttcctcacttgctggaagaatctatcttgatccttagaattttgctccaaactctttttcatttctaagacagacctgtattcaggagcacactcaggacattccttttcattatccccgaggcagcgcaaatggaatgaatgcatgcacatgaagtgaacggctgggagatcaagagtgaaagtgcatgcagtgcacttgcttaattgaaaaattctggcatttgtcctaagatcctgtatctcttttctcattgcgagtgtatcttcctgcaccaagagaaaaatcattaaaattctttcccacctgaatataaaaataataattgaatacaacttctgcctaaattatcaagtataatagaatatgaaaggagtcgtaagagctattggccacatgtgatggacaccacattgatggaaagtgagctatgaaatatcaaaatgcgccaccatcgtctttttttttttggt--------gtggg----------------------------------------------------------------------------------------------------------------------------------------------------------------------------------------------------------------------------------------------------------------------------------------gg
>Jupunba_macradenia_Lourteig_3021@NODE_1_length_933_cov_109.448598
------------------------------------------------------------------------------------------------------------------------------ctcaagagtattctccaatattttgctgaggtgatcaagagaattattctgttaaaaacccgtgcgccatagcatgcatcaaatctacaaaaatactctctggcaaaacagccggaccattcaggaatgttccctggcctggtaaatgaacaacacatcaacttgaaaaccagcacattggggtaaatacacaaatactgttcaagcagaccataaaggttggtcagcaagcgctaatggaaag-tacatctccacatgatcaatttcatcgaacatcaataatccaggcatg--cccttcttgaagaactcttgaaataagtgg-aaaaatttacacctcagaagccactgccggaagatgcgcttccagttctgagaccagaggtggttccattacttgttttgctaataatccccttcccaaaatattcagcaattacagagaacccgtctttagagttcctcacttgctggaagaatctatcttgatccttagaattttgctccaaactctttttcatttctaagacggacctgtattcaggagcacactctggacattccttttcattatccccgaggcagcgcaaatggaatgaatgcatgcacatgaagtgaacggctgggagatcaagagtgaaagtgcatgcagtgcacttgcttaattgaaaaattctggcatttgtcctaagatcctgtatctcttttctcattgcgagtgtatcttcctgcaccaagagaaaaatcattaaaattctttcccgcctgaatataaaaataataattgaatacaacttctgcctaaattatcaagtataatagaatatgaaaggactcgtaagagctattggccacatgtgatggacaccacattgatggaaagtgagctatgaaatatcaaaatgcgccatcatcgtcttttttttttttggttt---------------------------------------------------------------------------------------------------------------------------------------------------------------------------------------------------------------------------------------------------------------------------------------------------g
>Jupunba_nipensis_Mayo_19662@NODE_1_length_677_cov_42.050000
-----------------------------------------------------------------------------------------------------------------------------------------------------------------------------------------------------------------------------------------------------------------------------------------------------------cacattgggttaaatacacaaatactgttcaagcagaccataaaggttggtcagcacgcgctaatggaaag-tacatctccacatggtcaatttcatcgaacatcaataatccaggcatg--cccttcttgaagaactcttgaaataagtggcaaaaagctacacctcagaagcccctgccggaagatgcgcttccagttctgagcccagaggtggttccattacttgttttgctaataatccctttcccaaaatattcagcaattacagagaaaccgtctttagagttcctcacttgctggaagaatctatcttgatccttagaattttgctccaaactctttttcatttctaagacagacctgtattcaggagcacactctggacattccttttcattatccccgaggcagcgcaaatggaatgaatgcatgcacatgaagtgaacggctgggagatcaagagtgaaagtgcatgcagtgcacttgcttaattgaaaaattctggcatttgtcctaagatcctgtatctcttttctcattgcgagtgtatcttcctgcaccaagagaaaaatcattaaaattctttcccgcctgaatataaaaataataattgaatacaacttctgcctaaattatcaagtataatagaatatgaaaggagtcgtaagagctattggc---------------------------------------------------------------------------------------------------------------------------------------------------------------------------------------------------------------------------------------------------------------------------------------------------------------------------------------------------------------------------------------
>Jupunba_oppositifolia_Liegier_16014@NODE_1_length_1032_cov_78.160209
----------------------------------------------------------aaattaaactgccatgataacaacaattcttctaccttgaattcacaccaaaactctggacattttccctcaagagtattctccaatattttgctgaggtgatcaagagaattattctgttaaaaacccgtgcgacatagcatgcatcaaatctacaaaaatactctctggcaaaacagccggaccattcaggaatgttccctggcctggtaaatgaacaacacatcaacttcaaaaccagcacattgggttaaatacacaaatactgttcaagcagaccataaaggttggtcagcacgcgctaatggaaag-tacatctccacatggtcaatttcatcgaacatcaataatccaggcatg--cccttcttgaagaactcttgaaataagtggcaaaaagctacacctcagaagccactgccggaagatgcgcttccagttctgagcccagaggtggttccattacttgttttgctaataatccctttcccaaaatattcagcaattacagagaaaccgtctttagagttcctcacttgctggaagaatctatcttgatccttagaattttgctccaaactctttttcatttctaagacagacctgtattcaggagcacactctggacattccttttcattatccccgaggcagcgcaaatggaatgaatgcatgcacatgaagtgaacggctgggagatcaagagtgaaagtgcatgcagtgcacttgcttaattgaaaaattctggcatttgtcctaagatcctgtatctcttttctcattgcgagtgtatcttcctgcaccaagagaaaaatcattaaaattctttcccgcctgaatataaaaataataattgaatacaacttctgcctaaattatcaagtataatagaatatgaaaggagtcgtaagagctattggccaaatgt---------------gatggaaagtgagctatgaaatatcaaaatgcgccatcatcgtccttttttttttttttggtttgggggaggggaccaacctgataattttcaattgcttgtc--------------------------------------------------------------------------------------------------------------------------------------------------------------------------------------------------------------------------------------------------------tg
>Jupunba_oxyphyllidia_Yonker_6157@NODE_1_length_949_cov_122.391055
------------------------------------------------------------------------------------------------------------aaactctagacattttccctcaagagtattctccaatattttgctgaggtgatcaagagaattattctgttaaaaaaccgtgcgccatagcatgcatcaaatctacaaaaatactctctggcaaaacagccggaccattcaggaatgttccctggcctggtaaatgaacaacacatcaacttaaaaaccagcacattggggtaaatacacaaatactgttcaagcagaccataaaggttggtcagcaagcgctaatggaaag-tacatctccacatgatcaatttcatcgaacatcaataatccaggcaag--cccttcttgaagaactcttgaaataagtgg-aaaaatttacccctcagaagccactgccggaagatgcgcttccagttctgagaccagaggtggttccattacttgttttgctaataatccctttcccaaaatattcagcaattacagagaacccgtctttagagttcctcacttgctggaagaatctatcttgatcctttgaattttgctccaaactctttttcatttctaagacagacctgtattcaggagcacactctggacattccttttcattatccccgaggcagcgcaaatggaatgaatgcatgcacatgaagtgaacggctgggagatcaagagtgaaagtgcatgcagtgcacttgcttaattgaaaaattctggcatttgtcctaagatcctgtatctcttttctcattgcgagtgtatcttcctgcaccaagagaaaaatcattaaaattctttaccgcctgaatataaaaataataattgaatacaacttccgcctaaattatcaagtataatagaatatgaaaggagtcgtaagagctattggccacatgtgatggacaccacattgatggaaagtgagctatgaaatatcaaaatgcgccatcatcgtcttttttttttttg------------------------------------------------------------------------------------------------------------------------------------------------------------------------------------------------------------------------------------------------------------------------------------------------------tt
>Jupunba_villosa_Borges_423@NODE_1_length_1459_cov_99.461650
------atggctttggcataaataaaaacacttaaatctcatcagcgatatcccagaaaaattaaactgccatgataacaacaattcttctaccttgaattcacaccaaaactctagacattttccctcaagagtattctccaatattttgctgaggtgatcaagagaactattctgtt-aaaacccgtgcgccatagcatgcagcaaatctacaaaaatactctctggcaaaacagccggaccattcaggaatgttccctggcctggtaaatgaacaacacatcaacttaaaaaccagcacattggggtaaatacacaaatactgttcaagcagaccataaaggttggtcagcaagcgctaatggaaag-tacatctccacatgatcaatttcatcgaacatcaataatccaggcatg--cccttcttgaagaactcttgaaataagtgg-aaaaatttacacctcagaagccactgccggaagatgcgcttccagttctgagatcagaggtggttccattacttgttttgctaataatccctttcccaaaatattcagcaattacagagaacccatctttagagttcctcacttgctggaagaatctatcttgatccttagaattttgctccaaactctttttcatttctaagacagacctgtattcaggagcacactctggacattccttttcattatccccgaggcagcgcaaatggaatgaatgcatgcacatgaagtgaacggctgggagatcaagagtgaaagtgcatgcagtgcacttgcttaattgaaaaattctggcatttgtcctaagatcctgtatctcttttctcattgcgagtgtatcttcctgcaccgagagaaaaatcattaaaattctttaccgcctgaatataaaaataataattgaatacaacttctgcctaaattatcaagtataatagaatatgaaagtagtcgtaagaactattggccacatgtgatggacaccacattgatggaaagtgagctatgaaatatcaaaatgcgccatcatcgtcttttttttttttttggtttggggtttggggaccaacctgataattttcaattgcttgtctgtcctcctcaatcatcttagattcctgttcaagctttcgagcaatgtaatccttgattacagaaagtgtgaggcatggatttgttgaaagagtttgaaggacaactattgggggcaaaatatcatccctctctatataagtcaaaacttctttcacttctttggagcaatcctctccaagctcgccaaaatatttaagtaaatctgcccaaagggaaggatcccctcctttacctgaatccccaagc--
>Punjuba_callejasii_Daly_5935@NODE_1_length_934_cov_15.675613
---------------------------------------------------------------------------------------------------------------------------------------------------------------------------------------------------------------------tacgaaaatactctggcaaaacagccggaccattcaggaatgttccctggcctggtaaatgaacaacacatcaacttaaaagccagcacattggggtaaatacacaaatactgttcaagcagaccataaagattggtcagcaagcgctgaaggaaaagtacatctccacatgatcaatttcatcgaacatcaagaatccaggcctgcccccttcatgaagaactcttaaaatgagaggcaaaaagctacacgtcagaagccactgccggaagatgtgcttccagttctgagaccagaggtggttccattacttgttttgctaataatccctttcccaaaatattcagcaattacagagaacccgtctttagagttcctcacttgctggaagaatctatcttgatccttagaattttgcaccaaactctttttcatttctaagacagatctgtattcaggagcacactcaggacattccttttcattatccccgaggcagcgcaaatggaacgaatgcatgcacatgaaatgaactgctgggagatcaagagtgaaagtgcatgcagtgcacttgcttaattgaaaaattctggcatttgtcctaagatcctgtatctcttttctcattgcgagtgtatcttcctgcaccaagagaaaaatcattaaaattctttcccgcctgaatataaaaataat-attaaatacaagttctgcgtaaattatcaggtatattagaatatgaaaggagtcataagaactattggccacatgtgatggacaccacatggatggaaagtgagacataaaatatcaaaatgcgccatcatcatctttttttttcccc----------gaggggaaccaacctgataattttcaattgcttgtctgtcctcctcaatcatcttagattcctgttcaagctttcgagcaatgtaatcc-----------------------------------------------------------------------------------------------------------------------------------------------------------------------------------------------------
>Punjuba_killipii_Palodorios_6252@NODE_1_length_882_cov_63.201242
-------------------------------------------------------------------------------------------------------------------------------------------------------------------------------------------------------------------------------------------agccggaccattcaggaatgttccatggcctggtacatgaacaacacatcaactaaaaagccagcacattgggctaaatacacaaatactgttcaagcagaccataaaggttggtcagcaagcgctgaaggaaaagtacatctccacatgatcaatttcatcgaacatcaagaatccaggcctgcccccttcatgaagaactcttaaaatgagaggcaaaaagctacacctcagaagccactgccggaagatgtgcttccagttctgagaccagaggtggttccattacttgttttgctaataatccctttcccaaaatattcagcaattacagagaacccgtctttagagttcctcacttgctggaagaatctatcttgatccttcgaattttgctccaaactctttttcatttctaagacagatctgtattcaggagcacactcaggacattccttttcattatccccgaggcagcgcaaatggaacgaatgcatgcacatgaaatgaactgctgggagatcaagagtgaaagtgcatgcagtgcacttgcttaattgaaaaattctggcatttgtcctaagatcctgtatctcttttctcattgcgagtgtatcttcctgcaccaagagaaaaatcattaaaattctttcccgcctgaatataaaaataat-attaaatacaacttctgcgtaaattatcaagtatattagaatatgaaaggagtcataagaactattggccacatgtgatggacaccacatggatggaaagtgagacataaaatatcaaaatgcgccatcatcatcttttttttccccc----------ggggggaaccaacctgataattttcaattgcttgtctgtcctcctcaatcatcttagat-----------------------------------------------------------------------------------------------------------------------------------------------------------------------------------------------------------------------------------
>Punjuba_lehmannii_Escobar_7465@NODE_1_length_1441_cov_59.826979
ctttacgtggctttggcataaataaaaacacttaaatctcatcagcgatatcccagaaaaattaaactgccttgataacaaccattcttctaccttgaattcacaccaaaactctagacattttccctcaagggtattctccaatattttgctgaggtgatcaagagaattattctgttaaaaacccgtgcgatatagtatgcatcaaatctacaaaaatactctctggcaaaacagccggaccattcaggaatgttcccaggcctggtaaatgaacaacacatcaacttaaaagccagcacattggggtaaatacacaaatactgttcaagcagaccataaaggttggtcagcaagcgctgaaggaaaagtacatctccacatgatcaatttcatcgaacatcaagaatccaggcctgcccccttcatgaagaactcttaaaatgagaggcaaaaagctacacctcagaagccactgccggaagatgtgcttccagttctgagaccagaggtggttccattacttgttttgctaataatccctttcccaaaatattcagcaattacagagaacccgtctttagagttcctcacttgctggaagaatctatcttgatccttcgaattttgctccaaactctttttcatttctaagacagatctgtattcaggagcacactcaggacattccttttcattatccccgaggcagcgcaaatggaacgaatgcatgcacatgaaatgaactgctgggagatcaagagtgaaagtgcatgcagtgcacttgcttaattgaaaaattctggcatttgtcctaagatcctgtatctcttttctcattgcgagtgtatcttcctgcaccaagagaaaaatcattaaaattctttcccgcctggatataaaaataat-attaaatacggcttctgcgtaaattatcaagtttattagaatatgaaaggagtcataagagctattggccacatgtgatggacaccacatggatggaaagtgagacataaaatatcaaaatgcgccatcatcatctttttttcccccc-------cccgggaggaaccaacctgataattttcaattgcttgtctgtcctcctcaatcatcttagattcctgttcaagctttcgagcaatgtaatccttgattacagaaagtgtgaggcatggatttgttgaaagagtttgaaggacaactattgggggcaaaatatcatccctctctatataagtcaaaacttctttcacttctttggagcaatcttctccaagctcgccaaaatatttaagtaaatctgcccaaagggaaggatcccctcctttacctgaatccccaagc--
>Punjuba_racemiflora_Jimenez_Soares_3626@NODE_1_length_1200_cov_108.851291
--------------------------------------------------------------------------------------------------------------------------------------------ccaatattttgctgaggtgatcaagagaattattctgttaaaaacccgtgcgatctagcatgcatcaaatctacaaaaatactctctggcaaaacagcaggaccattcaggaatattccctggcctggtaaatgaacaacacatcaacttaaaagccagcacattggggtaaatacacaaatactgttcacgcagatcataaaggttggtcagcaagcgctaaaggaaacgtacatctccaaatgatcaatttcatcgaacatcaagaatccaggcctgcccccttcatgaagaactcttaaaatgagaggcaaaaagctacacgtcagaagccactgccggaagatgtgcttccagttctgagaccagaggtggttccattacttgttttgctaataatccctttcccaaaatattcagcaattacagagaacccgtctttagagttcctcacttgctgaaagaatctatcttgatccttagaattttgctccaaactctttttcatttctaagacagatctgtattcaggagcacactcaggacattccttttcattatccccgaggcagcgcaaatggaacgaatgcatgcacatgaaatgaactgctgggagatcaagagtgaaagtgcatgcagtgcacttgcttaattgaaaaattctggcatttgtcctaagatcctgtatctcttttctcattgcgagtgtatcttcctgcaccaagagaaaaatcatcaaaattctttcccgcctgaatataaaaataat-attaaatacaacttctgcgtaaattatcaagtatattagaatatgaaaggagtcataagaactattggccacatgtgatggacaccacatggatggaaagtgagacataaaatatcaaaatgcgccatcatcatctttttttttccc------------gggggaaccaacctgataattttcaattgcttgtctgtcctcctcaatcatcttagattcctgttcaagctttcgagcaatgtaatccttgattacagaaagtgtgaggcatggatttgttgaaagagtttgaaggacaactattgggggcaaaatatcatccctctctatataagtcaaaacttctttcacttctttggagcaatcttctccaagctcgccaaaatatttaagtaaatctgcccaaagggaaggatcccctcctttacctgaatccccaagc--
>_R_Albizia_coripatensis_Hughes_2433@NODE_1_length_1413_cov_168.627994
ctt------gctttggcataaataaaaacacttgaatctcatcagcgatgtcccagaaaaattaaactgccatgataacaacaattcttctacctttaattcacaccaaaactctagacattttccctcaagggtattctccaatattttgctggggtgatcaagagaattattctgtt-aaaacccgtgccatatagcatgcatcaaatctacaaaaata--ctctggcaaaacagccggaccattcaggaatgttccctggcatggtaaatgaacaacacatcaacttaaaagccagcacattggagtaaatacacaaatactgttcaagcagaccataaaggttggtcagcaagcgatgatggaaaactacatctccacataatcaatttcatcgaacatgaagaatccaggcctgcccccttcatgaagaactcttaaaatgagtggcaaaaagctacacctcagaagccactgccggaagatgtgcttccagttctgagaccagaggtggttccattacttgttttgctaataatccctttcccaaaatattcagcaattacagagaacccgtctttagagttcctcacctgctggaagaatctatcttgatccttagaattttgctccaaactctttttcatttctaagacagacctgtattcaggagcacactcaggacattccttttcattatccccgaggcagcgcaaatggaacgaatgcatgcacatgaaatgaactgctgggagatcaagagtgaaagtgcatgcagtgcacttgcttaattgaaaaattctggcatttgtcctaagatcctgtatctcttttctcattgcgagtgtatcttcctgcaccgagagaaaaatcattaaaaaaattttctgcctgaatataaaaataat-attaaatacaacttctgcgtaaattatcaagtatattaggatatgaaaagagtcataagagctattggccccatgtaatggacaccacatggatggaacgtgagacataaaatatcaaaatgcgccatcatcatctctttttttcccc-----------cggggaaccaacctgataattttcaattgcttgtctgtcctcctcaatcatcttagattcctgttcaagctttctagcaatgtaatccttgattacagaaagtgtgaggcatggatttgttgaaagagtttgaaggacaactattgggggcaaaatatcatccctctctatataagtcaaaacttctttcacttctttggagcaatcttctccaagctcgccaaaatatttaagtaaatctgcccaaagggaaggatcccctcctttacctgaatccccaagc--
>_R_Albizia_decandra_Vilhena_231@NODE_1_length_701_cov_40.620192
------------------------------------------------------------------------------------------------------------------------------------------------------------------------------------------------------------------------------------------------------------------------------------------------------------------------------------------------------------gtcagcaagggatgatggaaaactacatctccacatgatcaatttcatcgaacatcaagaatccaggcctgcccccttcatgaagaactcttaaaatgagtggcaaaaagctacacctcagaagccactgcctgaagatgtgcttccagttctgagaccagaggtggttccattacttgttttgctaataatccctttcccaaaatattcagcaattacagagaacccgtctttagagttcctcacttgctggaagaatctatcttgatccttagaattttgctccaaactctttttcatttccaagacagacctgtattcaggagcacactcaggacattccttttcattatccccaaggcagcgcaaatggaacgaatgcatgcacatgaaatgaactgctgggagatcaagagtgaaagtgcatgcagtgcacttgcttaattgaaaaattctggcatttgtcctaagatcctgtatctcttttctcattgcgagtgtatcttcctgcaccaagagaaaaatcattaaaattcttttccgcctgaatataaaaataat-actaaatacaacttctgcgtaaattatcaagtatattagaatatgaaaggaatcataagagctattgaccccatgtgatggacaccacatggatggaaagtgagacataaaatatcaaaatgcgccatcatcatctcttt----------------------------------------------------------------------------------------------------------------------------------------------------------------------------------------------------------------------------------------------------------------------------------------------------------------
>_R_Albizia_edwallii_Dalmaso_272@NODE_1_length_948_cov_5.969765
ctttacatggctttggcataaataaaaacacttgaatctcatcagcgatgtcccagaaaaattaaactgccatgataacaacaattcttctaccttgaattcacaccaaaactctagacattttccctgaagagtattctccaatattttgctggggtgatcaagagaattattctgttaaaaacccgtgcgatatagcatgcatcaaatctacaaaaatcctctctggcaaaacagccggaccattcaggaatgttccctggcctggtaaatgaacaacacatcaacttaaaagccagcacattggagtaaatacacaaatactgttcaagcagaccataaaggttggtcagcaagcgatgatggaaaactacatctccacataatcaatttcatcgaacgtcaagaatccaggcctgcccccttcatgaagaactcttaaaatgagtggcaaaaagctacacctcagaagccactgccggaagatgtgcttccagttctgagaccagaggtggttccattacttgttttgctaataatccctttcccaaaatattcagcaattacagagaacccgtctttagagttcctcacctgctggaagaatctatcttgatccttagaattttgctccaaactctttttcatttctaagacagacctgtattcaggagcacactcgggacattccttttcattatctccgaggcagcgcaaatggaacgaatgcatgcacatgaaatgaactgctgggagatcaagagtgaaagtgcatgcagtgcacttgcttaattgaaaaattctggcatttgtcctaagatcctgtatctcttttctcattgcgagtgtatcttcctgcaccgagagaaaaatcattaaaattcttttctgcctgaat------------------------------------------------------------------------------------------------------------------------------------------------------------------------------------------------------------------------------------------------------------------------------------------------------------------------------------------------------------------------------------------------------------------------------------------------------------------------
>_R_Albizia_inundata_Wood_26530@NODE_1_length_841_cov_111.908397
------------------------------------------------------------attcaactgccatgataacaacaattcttctaccttgaattcacaccaaaactctaga-attctttcttaagagtattctccaatattttgctgaggtgatcaagagaattattctgttaaaaacccgtgcgatatagcatgcatcaaatctacaaaaatactctctggcaaaatagccggaccattcaggaatgttccctggccgggtaaatgaacaacac-tcaacttaaaagc-----cattggagtaaatacacaaatattgttcaagcagaccataaaggttggtcagcaagggatgatggaaaactacatctccacatgatcaatttcatcgaacatcaagaatccaggcctgcccccttcatgaagaactcttaaaatgagtggcaaaaagctacacctcagaagccactgccggaagatgtgcttccagttctgagaccagaggtggttccattacttgttttgctaataatccctttcccaaaatattcagcaattacagagaacccgtctttagagttcctcacttgctggaagaatatatcttgatccttagaattttgctccaaactctttttcatttccaagacagacctgtattcaggagcacactcaggacattccttttcattatccccaaggcagcgcaaatggaacgaatgcatgcacatgaaatgaactgctgggagatcaagagtgaaagtgcatgcagtgcacttgcttaattgaaaaattctggcatttgtcctaagatcctgtatctcttttctcattgcgagtgtatcttcctgcaccgagagaaaaatcattaaaattcttttccgccggaatataaaaa-----------------------------------------------------------------------------------------------------------------------------------------------------------------------------------------------------------------------------------------------------------------------------------------------------------------------------------------------------------------------------------------------------------------------------------------------------------------
>_R_Albizia_multiflora_Hughes_3090@NODE_1_length_1317_cov_96.358065
------------------------------------------------------------------------------caatcgaccccacctagtgggataaaggcttaattgttgttgtt-----------gtattttcccatattttgctgaggtgatcaagagaattattctgttaaaaacccgtgcgatatagcgtgcatcaaatctaccaaaatactctctggaaaaacagccggaccattcaggaatgttccctggcctggtaaatgaacaacacatcaacttaaaagc-----cattggagtaaatacacaaatattgttcaagcagaccataaaggttggtcagcaagggatgatggaaaactacatctccacatgatcaatttcatcgaacatcaagaatccaggcctgcccccttcatgaagaactcttaaaatgagtggcaaaaagctacacctcagaagccactgccagcagatgtgcttccagttctgagaccagaggtggttccattacttgttttgctaataatccctttcccaaaatattcagcaattacagagaacccgtctttagagttcctcacttgctggaagaatctatcttgatccttagaattttgctccaaactctttttcatttccaagacagacctgtattcaggagcacactcaggacattccttttcattatccccaaggcagcgcaaatggaacgaatgcatgcacatgaaatgaactgctgggagatcaagagtgaaagtgcatgcagtgcacttgcttaattgaaaaattctggcatttgtccgaagatcctgtatctcttttctcattgcgagtgtatcttcctgcaccgagagaaaaatcattaaaattcttttccgcctgaatataaaaataat-attaaatacaacttctgcgtaaattatcaagtatattagaatatgaaaggagtcataagagctattgaccccatgtgatggacaccacatggatggaaagtgagacataaaatatcaaaatgcgccatcatcagctccctttttacc------------cggggaaccaacctgataattttcaattgcttgtctgtcctcctcaatcatcttagattcctgttcgagctttctagcaatgtagtcctttattacagaaagtgtgaggcatggatttgttgaaagagtttgaaggacaaccattgggggcagaatatcatccctctctatataagtcaaaacttctttcacttccttggagcaatcttctccaagctcgccaaaatatttaagtaaatctgcccaaagggaaggatcccctcctttacctgaatccccaagc--
>_R_Albizia_tomentella_Leach_Dunlop_3801@NODE_1_length_1123_cov_169.878585
ctttacatggctttggcataaataaaaacacttgaatctcatcagcgatatcccggaaaaattaaactgccatgataacaacaattcttctaccttgaattcacaccaaaactctagacattttccctcaagagtattctctaatattttgctgctgtgatcaagagaagtattctgttaaaaacccgtgcgatatagcatgcatcaaatctacaaaaata--ctttggcaaaacagccggaccattcaggaatgttccctggcccggtaaatgaacaacacatcaacttaaaagccagcacattgtggtaaatacacaaatactgttcaagcagaccacaaaggttggtcagcaagcgctgatggaaaagtacatctccatacgatcaatttcatcgaacatcaagaatccaggcatgcccccttcatgaagaactcttgaaatgagtggcaaaaagctacacctcagaagccactgccggaagatgtgcttccagttctgagaccagaggtggttccattacttgttttgctaataatccctttcccaaaatattcagcaattacagagaacccgtctttagagttcctcacttgctggaagaatctatcttgatccttagaattttgctccaaactctttttcatttctaagacagacctgtattcaggagcacactcaggacattccttttcattatccccgaggcagcgcaaatggaacgaatgcatgcacatgaaatgaactgctgggagatcaagagtgaaagtgcatgcagtgcacttgcttaattgaaaaattctggcatttgtcctaagatcttgtatctcttttctcattgcgagtgtatcttcctacaccaagagaaaaatcattaaaattctctcccgcttgaatataaaaataat-attaaatacaacttctgcataaattatcaagtatattaaaatatgaaaggagtcataagagatattggccacgtgtgatggacgccacatggatggaaagtgaggcataaaatatc----------------------------------------------------------------------------------------------------------------------------------------------------------------------------------------------------------------------------------------------------------------------------------------------------------------------------------------
>_R_Albizia_tomentella_Leach_Dunlop_3801@NODE_2_length_913_cov_91.710526
atttccactgc-------------aaaacaagtaaacaacaaggccaaagtgatgaagaaggaagacgagcagttaaacaacaa----------------tcaaaccatagatctag-cacatcggctagggggaatagtataaaacgatactacctctttcctgggtagcattaccttaacatc----------------ataccaggtcttttctctta--cttgagttaaatcggcaagcgattggcagctactttttattctattgaagaatgtagaactaggagaatagggatccacgtcgagccatcccaagtggtttcactcgaacgaac-------gtccatcagtgggga--gatgtcggaggacgtctgcacaccactagttacagcaatcgc---taattaattctcgactccattggaatgcacaatagagtccagttaatgaa---ttcgcccca-----ttctatcagtacttttagatctcccagtgctgccccctgttcgatctctacttaactttgcaatcatccctctcgcg------tcattgggcttggaaaataggagtgaggaaatcgccct------------tccaggagcacactcagaattttgctccaaactccttttcatttctaagacatacctgtattcaggagcacactcaggacattccttttcattatccccaaggcagcgcaaatggaacgaatgcatgcacatgaaatgaactactgggagatcaagagtgaaagtgcatgcagtgcacttgcttaattgacaaattctggcatttgtcctaacatcctgtatctcttttctcattgcaagtgtatcttcctgcaacaagagaaaaatcattaaaaaattttcccgcctgaatataaaaataat-attaaatacaacttctgcataaattatcaagtatattaaaatatgaaaggagtcataagag-----------------------------------------------------------------------------------------------------------------------------------------------------------------------------------------------------------------------------------------------------------------------------------------------------------------------------------------------------------------------------------------------
>_R_Albizia_tomentosa_Hughes_648@NODE_1_length_1115_cov_87.665703
------------------------------------------------------------------------------------------------------------------------------------------------------------------------------------------------------------------------------tctctggcaaaacagccggaccattcaggaatgttccctggcctggtaaatgaacaacacatcaacttaaaagc-----cattggagtaaatacacaaatcctgttcaagcaggccataaaggttggtcagcaagggatgatggaaaactacatctccacatgatcaatttcatcgaacatcaagaatccaggcctgctcccttcataaggaactcttaaaatgagtggcaaaaagctacacctcagaagccactgccggaagatgtgcttccagttctgacaccagaggtgtttccattacttgttttgctaataatccctttcccaaaatattcagcaattacagagaacccgtctttagagttcctcacttgctggaagaatctatcttgatccttagaattttgctccaaactctttttcatttctaagacagacctgtattcaggagcacactcaggacattccttttcattatccccaaggcagcgcaaatggaacgaatgcatgcacatgaaatgaactgctgggagatcaagagtgaaagtgcatgcagtgcacttgcttaattgaaaaattctggcatttgtcctaagatcctgtatctcttttctcattgcgagtgtatcgtcctgcaccgagag-aaaatcattaaaattcttttctgcctgaatataaaaataat-attacatacaacttctgcgtaaattatcaagtatattagaatatgaaaggagtcataagagctattgaccccatgtgatggacaccacatggatggaaagtgagacataaactatcaaaatgcgccatcatcatctcttttttcacc------------cggggaaccaacctgataattttcaattgcttgtctgtcctcctcaatcatcttagattcctgttcaagctttctagcaatgtaatccttgattacagaaagtgtgaggcatggatttgttgaaagagtttgaaggacaactattgggggcaaaatatcatccctctctatataagtcaaaacttctttcacttccttggagcaatcttctccaagctcgccaaaatatttaagtaaatctgcccaaagggaaggatcccctcctttacctgaatccccaagc--
>_R_Balizia_elegans_Iganci_870@NODE_1_length_1018_cov_119.037194
-------------------------------------------------------gaaaaattaaactgccatgataacaacaattcttctaccttgaattcacaccaaaactctagacagtttccttcaagagtattctccaatattttgctgaggtgatcaagagaattattctgttaaaaacccgtgcgccatagcatgcatcaaatctacaaaaatactctctggcaaaacagccggaccattcgggaatgttccctggcctggtaaatgaacaacacatcaacttgaaaaccagcacattggggtaaatacacaaatactgttcaagcagaccatagaggttggtcagcaagcgctaatggaaag-tacatctccacatgatcaatttcatcgaacatcaataatccaggcatg--cccttcttgaagaactcttgaaataagtgg-aaaaatttacacctcagaagccactgccggaagatgcgcttccagttctgagaccagaggtggttccattacttgttttgctaataatccccttcccaaaatattcagcaattacagagaacccgtctttagagttcctcacttgctggaagaatctatcttgatccttagaattttgctccaaactctttttcatttctaagacagacctgtattcaggagcacactctggacattccttttcattatccccgaggcagcgcaaatggaatgaatgcatgcacatgaagtgaacggctgggagatcaagagtgaaagtgcatgcagtgcacttgcttaattgaaaaattctggcatttgtcctaagatcctgtatctcttttctcattgcgagtgtatcttcctgcaccaagagaaaaatcattaaaattctttcccccctgaatataaaaataataattgaatacaacttcagcctaaattatcaagtataatagaatatgaaaggagtcgaaagagctattggccacatgtgatggacaccacattgatggaaagtgagatatgaaatatcaaaatgctccatcatcgtcttttttttttttggtttggggggggggg---------------------------------------------------------------------------------------------------------------------------------------------------------------------------------------------------------------------------------------------------------------------------------------tg
>_R_Balizia_leucocalyx_Aguilar_1939@NODE_2_length_563_cov_7.080247
------------------------------------------------------------------------------------------------------------------------------------------------------------------------------------------------------------------------------------------------------------------------------------------------------------------------------------------------------------------------------------------------------------------------------------------------------------------------------------------------------------------------------------------------------------------------------------------------------------------------------------------------------------------------------------------------------------------------------------------------------------------------------------------------------------------------------------------------------------------------------------------------------------------------------------------------------------------------------ttattataatattaatgttttcttatttttttttgccaacttttgtttgaaaccaaatttttttttttttttttattaaatataaaactgcccaatattttttttttttttttttttttttttgggggggggcaccaacctgataattttcaatcgcttgtctgtcctcctcaatcatcttagattcctgttcaagctttcgagcaatgtaatccttgattacagaaagtgtgaggcatggatttgttgaaagagtttgaaggacaactattggaggcaaaatatcatccctctctatataagtcaaaacttctttcacttctttggagcaatcttctccaagctcgccaaaatatttaagtaaatctgcccaaagggaaggatcccctcctttacctgaatccccaagc--
>_R_Balizia_pedicellaris_Queiroz_15529@NODE_2_length_515_cov_227.145652
ctttacatggctttggcataaataaaaacacttaaatctcatcagcgatatcccagaaaaattaaactgccatgataacaacaattcttctaccttgaattcacaccaaaactctagacattttccctcaagagtgttctccaatattttgctgaggtgatcaagagaattattctgttaaaaacccgtgcgccatagcatgcatcaaatctacaaaaatactctctggcaaaacagccggaccattcaggaatgttccctggcctggtaaatgaacaacacatcaacttgaaaaccagcacattggggtaaatacacaaatactgttcaagcagaccataaaggttggtcagcaagcgctaatggaaag-tacatctccacatgatcaatttcatcgaacatcaataatccaggcatg--cccttcttgaagaactcttgaaac---------------------------------------------------------------------------------------------------------------------------------------------------------------------------------------------------------------------------------------------------------------------------------------------------------------------------------------------------------------------------------------------------------------------------------------------------------------------------------------------------------------------------------------------------------------------------------------------------------------------------------------------------------------------------------------------------------------------------------------------------------------------------------------------------------------------------------------------------------------------------------------------------------------------------------------------
>_R_Hydrochorea_corymbosa2_Iganci_862@NODE_1_length_1149_cov_313.016453
ctttacatggctttgggataaataaaaacacttaaatctcatcatcgatatcgcagaaaaattaaactgccatgataacaacaattcttctaccttgagttcacaccaaaacactagacattttccctc--gagtattctccaatattttgctgaggtgatcaagagaattattctgttgaaaacccgtgcgccatagcatgcatcaaatctacaaaaatactcccaggcaaaacagccggaccattcaggaatgttccctggcctggtaaatgaacaacacatcaacttaaaaac-----------ggtaaatacacaaatactgttcaagcaggccataaaggtcggtcagcaagcgctaatggaaag-tacatctccacatgatcaatttcatcgaacatcaacaatccaggcatg--cccttcttgaagaactcttgaaataagtgg-aaaaatttacacctcagaagccactgccggaagatgcgcttccagttctgagaccagaggtggttccattacttgttttgctaataatccctttcccaaaatattcagcaattaccgagaacccgtctttagagttcctcacttgctggaagaatctatcttgatccttagaattttgctccaaactccttttcatttctaagacatacctgtattcaggagcacactctggacattccttttcattatccccgaggcagcgcaaatggaatgaatgcatgcacatgaagtgaacggcagggagatcaagagtgaaagtgcatgcagtgcacttgcttaattgaaaaattctcgcatttgtcctaagatcctgtatctcttttctcattgcgagtgtatcttcctgcaccaagagaaaaatcattaaaattctttcccgcctgaatataaaaataataattgaatacaacttctgcctaaattatcgactataatagaatatgaaaggagtcgtaagagctattggccacatgtgatggacaccacattgatggaaagtgagctatgaaatatcaaaatgcgccatcatcgtctt-------------------------------------------------------------------------------------------------------------------------------------------------------------------------------------------------------------------------------------------------------------------------------------------------------------------
>_R_Jupunba_asplenifolia_Ekman_6383@NODE_1_length_882_cov_33.365217
-----------------------------------------------------------------------------------------------------------------------------------------------------------ggtgatcaagagaattattctgttaaaaacccgtgcgacatagcatgcatcaaatctacaaaaataccctctggcaaaacagccggac--atcaggaatgttccctggcctggtaaatgaacaacacatcaacttaaaagccagcacattgggttaaatacacaaatactgttcaagcagaccataaaggttggtcagcacgcgctaatggaaag-tacatctccacatggtcaatttcatcgaacatcaataatccaggcatg--cccttcttgaagaactcttgaaataagtggcaaaaagctacacctcagaagccactgccggaagatgcgcttccagttctgagcccagaggtggttccattacttgttttgctaataatccctttcccaaaatattcagcaattacagagaaaccgtctttagagttcctcacttgctggaagaatctatcttgatccttagaattttgctccaaactctttttcatttctaagacagacctgtattcaggagcacactctggacattccttttcattatccccgaggcagcgcaaatggaatgaatgcatgcacatgaagtgaacggctgggagatcaagagtgaaagtgcatgcagtgcacttgcttaattgaaaaattctggcatttgtcctaagatcctgtatctcttttctcattgcgagtgtatcttcctgcaccaagagaaaaatcattaaaattctttcccgcctgaatataaaaataataattgaatacaacttctgcctaaattatcaagtataatagaatatgaaaggagtcgtaagagctattggccacatgt---------------gatggaaagtgagctatgaaatatcaaaatgcgccatcatcgtccttttttttttt---------------------------------------------------------------------------------------------------------------------------------------------------------------------------------------------------------------------------------------------------------------------------------------------------------
>_R_Jupunba_barbouriana_Iganci_847@NODE_1_length_1042_cov_150.100518
------------------------aaaacagttaaatctcatctgcgatatcccagaaaaattaaactgccatgataacaacaattcttctaccttgaattcacaccaaaactctagacattttccctcaagagcattctccaatattttgctgaggtgatcaagagaattattctgttaaaaacccgcgcgccatagcatgcatcaaatctacaaaaatactctctggcaaaacagccggaccattcaggaatgttccctggcctggtaaatgaacaacacatcaacttaaaaaccagcacattggggtaaatacacaaatactgttcaagcagaccataaaggttggtcagcaagcgctaatggaaag-tacatctccacatgatcaatttcatcgaacatcattaatccaggcatg--cccttcttgaagaactcttgaaataagttg-aaaaatttacacctcagaagccactgccggaagatgcgcttccagttctgagaccagaggtggttccattacttgttttgctaataatccctttcccaaaatattcagcaattacagagaacccgtctttagagttcctcacttgctggaagaatctatcttgatccttagaattttgctccaaactctttttcatttctaagacagacctgtattcaggagcacactctggacattccttttcattatccccgaggcagcgcaaatggaatgaatgcatgcacatgaagtgaacggctgggagatcaagagtgaaagtgcatgcagtgcacttgcttaattgaaaaattctggcatttgtcctaagatcctgtatctcttttctcattgcgagtgtatcttcctgcaccaagagaaaaatcattaaaattctttcccgcctgaatatgaaaataataattgaatacaacttctgcctaaattatcaagtataatagaatatgaaaggagtcgtaagagctattggccacatgtgatggacaccacattgatggaaagtgagctatgaaatatcaaaatgcgccatcatcgtctttttttttttttggtttgtg----------------------------------------------------------------------------------------------------------------------------------------------------------------------------------------------------------------------------------------------------------------------------------------------gg
>_R_Jupunba_cochleata_Bonadeu_673@NODE_1_length_1096_cov_115.500491
ctttacatggctttggcataaataaaaacacttaaatctcatcagcgttatcccagaaaaattaaactgccatgataacaacaattcttctaccttgaattcacaccaaaactctagacattttccctcaagagtattctccaatattttgctgaggtgatcaagagaactattctgttaaaaacccgtgcgccatagcatgcatcaaatctacaaaaatactctctggcaaaacagccggaccattcaggaatgttccctggcctggtaaatgaacaacacatcaacttaaaacccagcacattggggtaaatacacaaatactgttcaagcagaccataaaggttggtcagcaagcgctaatggaaag-tacatctccacatgatcaatttcatcgaacatcaataatccaggcatg--cccttcttgaagaactcttgaaataagtgg-aaaaatttacacctcagaagccactgccggaagatgcgcttccagttctgagaccagaggtggttccattacttgttttgctaataatccctttcccaaaatattcagcaattacagagaacccgtctttagagttcctcacttgctggaagaatctatcttgatccttagaattttgctccaaactctttttcatttctaagacagacctgtactcaggagcacactctggacattccttttcattatccccaaggcagcgcaaatggaatgaatgcatgcacatgaagtgcacggctgggagatcaagagtgaaagtgcatgcagtgcacttgcttaattgaaaaattctggcatttgtcctaagatcctgtatctcttttctcattgcgagtgtatcttcctgcaccaagagaaaaatcatt-aaattctttcccgcctgaatataaaaataataattgaatacaacttctgcctaaattatcaagtataatagaatatgaaagaagtcgtaagaactattggccacatgtgatggacaccacatcgatggaaagtgagctatgaaatatcaaaatgcgccatcatcgtcttttttttttttttggttt------------------------------------------------------------------------------------------------------------------------------------------------------------------------------------------------------------------------------------------------------------------------------------------------gg
>_R_Jupunba_cochleata_Bonadeu_673@NODE_2_length_629_cov_4.485507
------------------------------------------------------------------------------------------------------------------------------------------------------------------------------------------------------------------------------------------------------------------------------------------------------------------------------------------------------------------------------------------------------------------------------------------------------------------------------------------------------------------------------------------------------------------------------------------------------------------------------------------------------------------------------------------------------------------------------------------------------------------------------------------------------------------------------------------------------ctatatctctt----------------------------------------------------------------------------------------------------------------------------------------ttcccatgtctcctacccac-----cctcctttgttactggcaacatcttaattttacaact------tcttttttttttttttttttt---ttggggggggccccaccaacctgataattttcaattgcttgtctgtcctcctcaatcatcttagattcctgttcaagctttcgagcaatgtaatccttgattacagaaagtgtgaggcatggatttgttgaaagagtttgaaggacaactattgggggcaaaatatcatccctctctatataagtcaaaacttctttcacttctttggagcaatcctctccaagctcgccaaaatatttaagtaaatctgcccaaagggaaggatcccctcctttacccgaatccccaagctc
>_R_Jupunba_commutata_Maguire_46145@NODE_1_length_1016_cov_127.043663
-----------------------------------------------------cagaaaaattaaaccgccatgataacaacaattcttctaccttgaattcacaccaaaactcaagacattttccctcaagagtattctccaatattttgctgaggtgatcaagagaattattctgttaaaaacccgtgcgacatagcatgcatcaaatctacaaaaatactctctggcaaaacagccggaccattcaggaatgttccctggcctggtaaatgaacaacaaatcaacttaaaaaccagcacattggggtagatacacaaatactgttcaggcagaccataaaggttggtcagcaagcgctaatggaaag-tacatctccacatgatcaatttcatcgaacatcaataatccaggcatg--cccttcttgaagaactcttgaaataagtggcaaaaagctacacctcagaagccactgccggaagatgcgcttccagttctgagaccagaggtggttccattacttgttttgctaataatccccttcccaaaatattcagcaattacagagaacccgtctttagagttcctcacttgctggaagaatctatcttgatccttagaattttgctccaaactctttttcatttctaagacagacctgtattcaggagcacactctggacattccttttcattatccccgaggcagcgcaaatggaatgaatgcatgcacatgaagtgaacggctgggagatcaagagtgaaagtgcatgcagtgcacttgcttaattgaaaaattctggcatttgtcctaagatcctgtatctcttttctcattgcgagtgtatcttcctgcaccaagagaaaaatcattaaaattctttcccgcctgaatataaaaataataattgaatacaacttctgcctaaattatcaagtataatagaatataaaaggagtcgtaagagctattggccacatgtgatggacaccacattgatgaaaagtgagctatgaaatatcaaaatgcgccatcatcgtcttttcttttttttgtttttggtt--------------------------------------------------------------------------------------------------------------------------------------------------------------------------------------------------------------------------------------------------------------------------------------------gg
>_R_Jupunba_filamentosa_Lima_7487@NODE_1_length_1285_cov_89.269868
-------------------------------------------------------------------------------------------------------------------agacattttccctccagagtattctccaatattttgctgaggtgatcaagagaactattctgtt-aaaacccgtgcgccatagcatgcatcaaatctacaaaaatactctctggcaaaacagccgggccattcaggaatgttccctggcctggtaaatgaacaacacgtcaacttaaaaaccagcacattggggtaaatacacaaatactgttcaagcacaccataaaggttggtcagcaagcgctaatggaaag-tacatctccacatgatcaatttcatcgaacatcaataatccaggcatg--cccttcttgaagaactcttgaaataagtgg-aaaaatttacacctcagaagccactgccggaagatgcgcttccagttctgagaccagaggtggttccattacttgttttgctaataatccctttcccaaaatattcagcaattacagagaacccatctttagagttcctcacttgctggaagaatctatcttgatccttagaattttgctccaaactctttttcatttctaagacagacctgtattcaggagcacactctggacattccttttcattatccccgaggcagcgcaaatggaatgaatgcatgcacatgaagtgaacggctgggagatcaagagtgaaagtgcatgcagtgcacttgcttaattgaaaaattctggcatttgtcctaagatcctgtatctcttttctcattgcgagtgtatcttcctgcaccgagagaaaaatcattaaaattctttcccgcctgaatataaaaataataattgaatacaacttctgcctaaattatcaagtataatagaatatgaaaggagtcgtaagaactattggccacatgtgatggacaccacattgatggaaagtgagctatgaaatatcaaaatgcgccatcatcgtcttttttttttttttggtttgggggttggggaccaacctgataattttcaattgcttgtctgtcctcctcaatcatcttagattcctgttcaagctttcgagcaatgtaatccttgattacagaaagtgtgaggcatggatttgttgaaagagtttgaaggacaactattgggggcaaaatatcatccctctctatataagtcaaaacttctttcacttctttggagcaatcctctccaagctcgccaaaatatttaagtaaatctgcccaaagggaaggatcccctcctttacctgaatccccaagc--
>_R_Jupunba_floribunda_Iganci_883@NODE_1_length_1071_cov_120.214286
---ggctttggtttggcataaataaaaatacttacatctcatcagcgatatcccagaaaaattaaactgccatgataacaacaattcttccaccttgaattcacaccaaaactctagacattttccctcaagagtattctccaatattttgctgaggtgatcaagagaattattctgttaaaaacccgcgcgccatagcatgcatcaaatctacaaaaatactctctggcaaaacagccggaccattcaggaatgttccctggcctggtaaatgaacaacacatcaacttaaaaaccagcacattggggtaaatacacaaatactgttcaagcagaccataagggttggtcagcaagcgctaatggaaag-tacatctccacatgatcaatttcatcgaacatcaataatccaggcatg--cccttcttgaagaactcttgaaataagtgg-aaaaatttacacctcagaagccactgccggaagatgcgcttccagttctgagaccagaggtggttccattacttgttttgctaataatccctttcccaaaatattcagcaattacagagaacccgtccttagagttcctcacttgctggaagaatctatcttgatccttagaattttgctccaaactctttttcatttctaagacagacctgtattcaggagcacactctggacattccttttcattatccccgaggcagcgcaaatggaatgaatgcatgcacatgaagtgaacggctgggagatcaagagtgaaagtgcatgcagtgcacttgcttaattgaaaaattctggcatttgtcctaagatcctgtatctcttttctcattgcgagtgtatcttcctgcaccaagagaaaaatcattaaaatcctttccctcctgaatataaaaataataattgaatacaacttctgcctaaattatcaactataatagaatatgaaaggagtcgtaagaactattggccacatgtgatggacaccacattgatggaaagtgagctatgaaatatcaaaatgcgccatcatcgtcttttttttttttttggtttggggggtgg---------------------------------------------------------------------------------------------------------------------------------------------------------------------------------------------------------------------------------------------------------------------------------------gg
>_R_Jupunba_laeta_Mori_25147@NODE_1_length_1013_cov_41.912393
----------------------------------------------------ccagaaaaattaaactgccatgat---aacaattcttctaccttgaattcacaccaaaactctagacattttccctcgagagtattctccaatattttgctgaggtgatcaagagaactatgctgttaaaaacccgtgcgccatagcatgcatcaaatctacaaaaatactctctggcaaaacagccggaccattcaggaatgttccctggcctggtaaatgaacaacacatcaacttaaaaaccagcacattggggtaaatacacaagtactgttcaagcagaccataaaggttggtcagcaagcgctaatggaaag-tacatctccacatgatcaatttcatcgaacatcaataatccaggcatg--cccttcttgaagaactcttgagataagtgg-aaaaatttacacctcagaagccactgccggaagatgcgcttccagttccgagaccagaggtggttccattacttgttttgctaataatccctttcccaaaatattcagcaattacagagaacccgtctttagagttcctcacttgctggaagaatctatcttgatccttagaattttgctccaaactctttttcatttctaagacagacctgtattcaggagcacactctggacattccttttcattatccccgaggcagcgcaaatggaatgaatgcatgcacatgaagtgaacggctgggagatcaagagtgaaagtgcatgcagtgcacttgcttaattgaaaaattctggcatttgtcctaagatcctgtatctcttttctcattgcgagtgtatcttcctgcaccaagagaaaaatcattaaaattctttcccgcctgaatataaaaataataattgaatataacttctgcctaaattatcaagtataatagaatatgaaaggagtcgtaagaactattggccacatgtgatggacaccacattgatggaaagtgagctatgaaatatcaaaatgcgccatcatcgtcttttttttttttttggtttg-----------------------------------------------------------------------------------------------------------------------------------------------------------------------------------------------------------------------------------------------------------------------------------------------gg
>_R_Jupunba_langsdorfii_Ribeiro_728@NODE_1_length_1669_cov_69.223618
ctttacatggctttggcataaataaagacacttaaatctcatcagcgatatcccagaaaaattaaactgccatgataacaacaattcttctgccttgaattcacaccaaaactctagacattttccctcaagagtattctccaatatttcgctgaggtgatcaagagaattattctgttaaaaacccgtgcgacatagcatgcatcaaatctacaaaaata--ctctggcaaaacagccggaccattcaggaatgttccctggcctggtaaatgaacaacacatcaacttaaaaaccagcacattggggtaaatacacaaatactgttcaagcagaccataaaggttggtcagcaagcgctaatggaaag-tacatctccacatgatcaatttcatcgaacatcaataatccaggcctg--cccttcttgaagaactcttgaaataagtgg-aaaaaattacacctcagaagccactgccggaagatgcgcttccagttctgagaccagaggtggttccattacttgttttgctaataatccctttcccaaaatattcagcaattacagagaacccgtctttagagttcctcacttgctggaagaatctatcttgatccttagaattttgctccaaactctttttcatttctaagacagacctgtattcaggagcacactctggacattccttttcattatccccgaggcagcgcaaatggaatgaatgcatgcacatgaagtgaacggctgggagatcaagagtgaaagtgcatgcagtgcacttgcttaattgaaaaattctggcgtttgtcctaagatcctgtatctcttttctcattgcgagtgtatcttcctgcaccaagagaaaaatcattaaaattctttcccgcctgaatataaaaataataattgaatacaacttctgcctaaattatcaagtatagtagaatatgaaaggagtcgtaagagctattggccacatgcgatagacaccacattgatggaaagtgagctatgaaatatcaaaatgcgccatcatcgtcttttttttttttttggttgg---gttggggaccaacctgataattttcaattgcttgtctgtcctcctcaatcatcttagattcctgttcaagctttcgagcaatgtaatccttgattacagaaagtgtgaggcatggatttgttgaaagagtttgaaggacaactattgggggcaaaatatcatccctctctatataagtcaaaacttctttcacttctttggagcaatcttctccaagctcgccaaaatatttaagtaaatctgcccaaagggaaggatcccctcctttacctgaatccccaagcga
>_R_Jupunba_leucophylla_Iganci_839@NODE_2_length_608_cov_8.698682
------------------------------------------------------------------------------------------------------------------------------------------------------------------------------------------------------------------------------------------------------------------------------------------------------------------------------------------------------------------------------------------------------------------------------------------------------------------------------------------------------------------------------------------------------------------------------------------------------------------------------------------------------------------------------------------------------------------------------------------------------------------------------------------------------------------------------------------------------tttttacttct----------------------------------------------------------------------------------------------------------------------------------------tttatttgtcccttttttttctaaaacatttttttt----ttttttttcataactaaaaaatacacccccctcattttttttttttttt---------ggccccagaccaacctgataattttcaattgcttgtctgtcctcctcaatcatcttagattcctgttcaagctttcgagcaatgtaatccttgattacagaaagtgtgaggcatggatttgttgaaagagtttgaaggacaactattgggggcaaaatatcatccctctctatataagtcaaaacttcgttcacttctttggagcaatcttctccaagctcgccaaaatatttaagtaaatctgcccaaagggaaggatcccctcctttacctgaatccccaagc-c
>_R_Jupunba_limae_Iganci_261@NODE_1_length_1028_cov_108.851735
------------------------------------------caccgatatcccagaaaaattaaactgccatgataacaacaattcttctaccttgaattcacaccaaaactccagacattttccctcaagagtattctccaatattttgctgaggtgatcaagagaactattctgtt-aaaacccgtgcgccatagaatgcatcaaatctacaaaaatactctctggcaaaacagccggaccattcaggaatgttccctggcctggtaaatgaacaacacatcaacttaaaaaccagcacattggggtaaatacacaaatactgttcaagcagaccataaaggttggtcagcaagcgctaatggaaag-tacatctccacatgatcaatttcatcgaacatcaataatccaggcatg--cccttcttgaagaactcttgaaataagtgg-aaaaatttacacctcagaagccactgccggaagatgcgcttccagttctgagaccagaggtggttccattacttgttttgctaataatccctttcccaaaatattcagcaattacagagaacccatctttagagttcctcacttgctggaagaatctatcttgatccttagaattttgctccaaactctttttcatttctaagacagacctgtattcaggagcacactctggacattccttttcattatccccgaggcagcgcaaatggaatgaatgcatgcacatgaagtgaacggctgggagatcaagagtgaaagtgcatgcagtgcacttgcttaattgaaaaattctggcatttgtcctaagatcctgtatctcttttctcattgcgagtgtatcttcctgcaccgagagaaaaatcattaaaattctttcccgcctgaatataaaaataataattgaatacaacttctgcct-aattatcaagtataacagaatatgaaaggagtcgtaagaactattggccacatgtgatggacaccacattgatggaaagtgagctatgaaatatcaaaatgcgccatcatcgtctttttttttttttggttttgggggggg----------------------------------------------------------------------------------------------------------------------------------------------------------------------------------------------------------------------------------------------------------------------------------------gt
>_R_Jupunba_longipedunculata_Cardona_2682@NODE_1_length_946_cov_112.464902
-------------------------------------------------------------------------------------------------------------aactctagacattttccctcaagagtattctccaatattttgctgaggtgatcaagagaattattctgttaaaaacccgtgcgccatagcatgcatcaaatctacaaaaatactctctggcaaaacagccggaccattcaggaatgttccctggcctggtaaatgaacaacacatcaacttaaaaaccagcacattggggtaaatacacaaatactgttcaagcagaccataaaggttggtcagcaagcgctaatggaaag-tacatctccacatgatcaatttcatcgaacatcaataatccaggcatg--cccttcttgaagaactcttgaaataactgg-aaaaatttacacctcagaagccactgccggaagatgcgcttccagttctgagaccagaggtggttccattacttgttttgctaataatccctttcccaaaatattcagcaattacagagaacccgtctttagagttcctcacttgctggaagaatctgtcttgatccttagaattttgctccaaactctttttcatttctaagacagacctgtattcaggagcacactctggacattccttttcattatccccgaggcagcgcaaatggaatgaatgcatgcacatgaagtgaacggctgggagatcaagagtgaaagtgcatgcagtgcacttgcttaattgaaaaattctggcatttgtcctaagatcctgtatctcttttctcattgcgagtgtatcttcctgcaccaagagaaaaatcattaaaattctttcccgcctgaatataaaaataataattgaatacaacttccgcctaaattatcaagtataatagaatatgaaa-gagtcgtaagagctattggccacatgtgacggacaccacattgatggaaagtgagctatgaaatatcaaaatgcgccatcatagtcttttttttttttt------------------------------------------------------------------------------------------------------------------------------------------------------------------------------------------------------------------------------------------------------------------------------------------------------gg
>_R_Jupunba_microcalyx_Iganci_855@NODE_1_length_1135_cov_135.384688
ctttacatggctttggcataaataaaaacacttaaatctcatcagcgatatcccagaaaaattaaactgccatgataacaacaattcttctaccttgaattcacaccaaaactctagacattttctctcaagagtattctccaatattttgctgaggtgatcaagagaattattctgttaaaaacccgtgcgacatagcatgcatcaaatctacaaaaataccctctggcaaaacagccggaccattcaggaatgttccctgg---------------acacatcaacttaaaaaccagcacattggggtaaatacacaaatactgttcaagcagaccataaaggttggtcagcaagcgctaatggaaag-tacatctccacatgatcaatttcatcgaacgtcaataatccaggcatg--cccttcttgaagaactcttgaaataagtgg-aaaaatttacacctcagaagacactgccggaagatgcgcttccagttctgagaccagaggtcgttccattacttgttttgctaataatccctttcccaaaatattcagcaattacagagaacccgtctttagagttcctgacttgctggaagaatctatcttgatccttagaattttgctccaaactctttttcatttctaagacagacctgtattcaggagcacactctggacattccttttcattatccccgaggcagcgcaaatggaatgaatgcatgcacatgaagtgaacggctgggagatcaagagtgaaagtgcatgcagtgcacttgcttaattgaaaaattctggcatttgtcctaagatcctgtatctcttttctcattgcgagtgtatcttcctgcaccaagagaaaaatcattaaaattctttcccgcccgaatataaaaataataattgaatacaacttctgcctaaattatcaagtataatagaatatgaaaggagtcgtaagagctattggccacatgtgatggacaccacattgatggaaagtgagctatgaaatatcaaaatgcggcatcgtcgtctttttttttttttttttttttggtttg----------------------------------------------------------------------------------------------------------------------------------------------------------------------------------------------------------------------------------------------------------------------------------------gg
>_R_Jupunba_trapezifolia_Simon_1600@NODE_1_length_1116_cov_186.476909
ctttacatggctttggcataaataaaaacacttaaatctcatcagcaatatcccagaaaaattaaaccgccatgataacaacaattcttctaccttgaattcacaccaaaactctagacattttccc-caagagtattctccaatattttgctgaggtgatcaagagaattattctgttaaaaacccgtgcgacatagcatgcatcaaatctacaaaaatactctctggcaaaacagccggaccattcaggaatgttccctggcctggtaaatgaacaacaaatcaacttaaaaaccagcacattggggtaaatacacaaatactgttcaagcagaccacaaaggttggtcagcaagcgctaatggaaag-tacatctccacatgatcaatttcatcgaacatcaataatccaggcatg--cccttcttgaagaactcttgaaataagtggcaaaaagctacacctcagaagccactgccggaagatgcgcttccagttctgagaccagaggtggttccattacttgttttgctaataatccccttcccaaaatattcagcaattacagagaacccgtctttagagttcctcacttgctggaagaatctatcttgatccttagaattttgctccaaactcttcttcatttctaagacagacctgtattcaggagcacactcaggacattccttttcattatccccgaggcagcgcaaatggaatgaatgcatgcacatgaagtgaacggctgggagatcaagagtgaaagtgcatgcagtgcacttgcttaattgaaaaattctggcatttgtcctaagatcctgtatctcttttctcattgcgagtgtatcttcctgcaccaagagaaaaatcattaaaattctttcccgcctgaatataaaaataataattgaatacaacttctgcctaaattatcaagtataatagaatatgaaaggagtcgtaagagctattggccacatgtgatggacaccacattgatggaaagtgag----------------------------------------------------------------------------------------------------------------------------------------------------------------------------------------------------------------------------------------------------------------------------------------------------------------------------------------------------
