# Supplementary material for: A new generic circumscription of Hydrochorea (Leguminosae, Caesalpinioideae, mimosoid clade) with an amphi-Atlantic distribution
Source: PhytoKeys. 2022 Aug 22;205:401–37. doi: 10.3897/phytokeys.205.82775 (PMC9849043; doi:10.3897/phytokeys.205.82775)
Supplement: Supplementary material 1 — Supplementary data file S1 [file phytokeys-205-401_article-82775__-s001.zip › RBH3_m10617_comp27999_c0_seq1_exon01.aln-cln]

>Albizia_burkartiana_StivalSantos_678@NODE_1_length_1107_cov_15.879278
-----------------------------------------------------------------------------------------------------------------------------------------------------------------------------------------------------------------------------------------------ttttcattttgtttgactttattttgtcaaaattcatgtgggaattcgctacgattggtgaactttccatttcttttgctccctttccttgttgatttttcagtaatttgcccttatttggaaattccttgtttgttcttgtccattcttaaattttactcctaaactgtttttatgcgctgttgaagattcctctgctcatggatcatgaccatgttcgaagtacaactgcggtccagggaaatttgaaagcttcagctggcataaggctaggcgagggctagtttcttctgaatcatcaatgggtgaagacggactacgcattagtggcctttcagctggtttggcagttatattgaacggggatgacagtaaagagaatttgccaaaaactcgacttttatcgtgcggtgatgaatcaggtcatgcgtctgtggagcgaacccttgaatatgtgttcggccttcccaatagatcactcagtccattgactggtccagttgacagcggtataatttgctctatcatcaggaacaatctctctagatttaatgcaaaattgagtgattcattctgcgaaagagatggaatttgtcttatggagaatggttctggacgtgagtttgttggcctagaagaatacagtatctgtggtgacataagaatcagcaagccgccattgctcatagagagcttggcaatgtttagtagtgctagggctaatgcttgtgtttggaaaggaaaatggatgtatgaggtttcgttagaaacttctggtgtacagcagcttggttgggccactctctcttgcccttttactgaacataaaggtgttggtgatggtgaagattcatatgcatatgatggtagaagagtcagcaagtggaataaggaagctgaaacatatggtcagtcatgggttgttggtgacgttataggatgttgcatagatcttgatcgtgatgaaatacttttcttcaggaatggtaattcacttggggtggcattccatggaattcgaaaaatgggccctggttttggttattacccagcagtttctctttctcaaggtgaaagatgtgagttaaactttggggctcgtccctt----------------------------------------------------------------------------------------------------------------------------------------------------------------------------------------------------------------------------------------------------------------------------------------------------------------------------------------
>Albizia_coripatensis_Hughes_2433@NODE_1_length_2008_cov_213.716727
gtaactcgcaagtttgtgatcaatttctcctccaaaaccctagccaccatccgccgcctcttgttcgtccagaatatgaaactcatctgtaagtatttgttgtgtattgatcaatgctaacttaaaatgccttcgtcgtgtaatagtgaggcgatgatttttggttctccgcattgaattctaacaagatatgtataattttctctggcaatttaattcttggagcttccatccaattgttttcattttttttgactttattttgtcaaaattgatgagggaattcgctacgattggtgaactttccatttctttttctacctttcctcgttgatttttcaggaatttgcgcttatttggaaattccttgtttgttcttttccatttttaaattttactcctaaactgttttcatgcgctgttgaagattcctctgctcatgaatcatgaccatgttcggagtacaactgcggtccagggaaatttgaaagcttcagctggcgttaggctaggcgagggctagtttcttctgaatcatcaatgggtgaagacggactacgcattagtggcctttcagctggtttggcagttatattgaacggggaggatagtaaagagaatttgcctaaaactcgacttttatcgtgctgtgatgaatcaggtcatgagtctgtggagcgaacgcttgaatacgtgttcggccttcccaatagatcactcagtccattgactggtccagttgacagcgatataatttgctctatcatcaggaacaatttctctagatttaatgcaaaattgagtgattcattttgcgaaagagatggaatttgtcttatggagaatggttctggacgtgagtttgttggcctagaagaatacagtatctgtggtgacatacgaatcatcaagccgccattgctcatagagagcttggcaatgtttagtagtgctagggctaatgcttgtgtttggaaaggaaaatggatgtatgaggtttcgttagaaacttctggtatacagcagcttggttgggccactctctcgtgcccttttactgaacataaaggtgttggtgatggtgaagattcatatgcatatgatggtagaagagtccgcaagtggaataaggaagatgaaacatatggtcagtcatgggttgttggtgacgttataggatgttgcatagatcttgatcgtgatgaaatacttttcttcaggaatggtaattcacttggggtggcattccatggaattcgaaaaatgggccctggttttggttattacccagcagtttctctttctcaaggtgaaagatgtgagttaaactttggggctcgtcccttcaagtatccaatcaaaggttatcttcctcttcaagctcctccttcaaagtgctattttgttgcccatttactgcagtgttggtcgaggcttttgagcatgcattctatggaccggaatgaacattcattagttcagaaattgagaaggatgaagagatttgattcattagaagagttttttcatcctgtttctcatgcaacatgtgtggagcttttctctgtacttgaagcagatgctgggaacattgagtatatggtttggggtccactaatgtctttcttgtttgaagtttttggactgcatgcaccacatgattattcaagcttg
>Albizia_decandra_Vilhena_231@NODE_1_length_1013_cov_35.834402
------------------------------------------------------------------------------------------------------------------------------------------------------------------------------------------------------------------------------------------------------------------------------------------------------tggtgaactttccatttctttttctccctttccttgttgatttttcagcaatttgcccttatttggaaattccttgtttg---ttgtccatttttaaattttactcctaaactgttttcatgcgctgttgaagattcctctgctcatggatcatgaccatgttcgaagtacaactgtggtccagggaaatttgaaagcttcagctggcgttaggctaggcgagggctagtttcttctgaatcatcaatgggtgaagacggactacgcattagtggcctttcggctggtttggcagttatattgaacggggaggacagtacagagaatttgccaaaaactcgacttttatcgtactgtgatgaatcaggtcatgagtctgtggagcgaacccttgaatatgtgttcggccttcccaatagatcactcagtccattgactggtccagttgacagcgatataatttgctctatcatcaggaacaatttctctagatttaatgcaaaattgagtgattcattttgcgaaagagatggaatttgtcttatggagaatggttctggacgtgagtttgttggcctagaagaatacagtatctgtggtgacataagaatcatcaagccgccattgctcatagagagcttggcaatgtttagtagtgctagggctaatgcttgtgtttggaaaggaaaatggatgtatgaggtttcgttagaaacttctggtatacagcagcttggttgggccactctctcttgcccttttactgaacataaaggtgttggtgatggtgaagattcatatgcatatgatggtagaagagtcagcaagtggaataaggaagctgaaacatatggtcagtcatgggttgttggtgacgttataggatgttgcatagatcttgatcgtgatgaaatacttttcttcaggaatggtaattcacttggggtggcattccatggaattcgaaaaatgggccctggttttggttattacccagcagtttctctttctcaagg----------------------------------------------------------------------------------------------------------------------------------------------------------------------------------------------------------------------------------------------------------------------------------------------------------------------------------------------------------------------------
>Albizia_edwallii_Dalmaso_272@NODE_1_length_1226_cov_9.750640
-------------------------------------------------------------------------------------------------------------------------------------------------------------------------------------------gatatgtataattttctctggcaatttaattcttggagcttccatccaattgttttcatttttttggactttattttgtcaaaattgatgagggaattcgctacgattggtgaactttccatttctttttctccctttccttgttgatttttcaggaatttgcgcttatttggaaattccttgtttgttcttttccatttttaaattttactcctaaactgttttcatgcgctgttgaagattcctctgctcatgaatcatgaccatgttcgaagtacaactgcggtccagggaaatttgaaagcttcagctggcgttaggctaggcgagggctagtttcttctgaatcatcaatgggtgaagacggactacgcattagtggcctttcagctggtttggcagttatattgaacggggaggatagtaaagagaatttgccaaaaactcgacttttatcgtgctgtgatgaatcaggtcatgagtctgtggagcgaacgcttgaatacgtgttcggccttcccaatagatcactcagtccattgactggtccagttgacagcaatataatttgctctatcatcaggaacaatttctctagatttaatgcaaaattgagtgattcattttgcgaaagagatggaatttgtcttatggagaatggttctggacgtgagtttgttggcctagaagaatacagtatctgtggtgacatacgaatcatcaagccgccattgctcatagagagcttggcaatgtttagtagtgctagggctaatgcttgtgtttggaaaggaaaatggatgtatgaggtttcgttagaaacttctggtatacagcagcttggttgggccactctctcgtgcccttttactgaacataaaggtgttggtgatggtgaagattcatatgcatatgatgggagaagagtccgcaagtggaataaggaagatgaaacatatggtcagtcatgggttgttggtgacgttataggatgttgcatagatcttgatcgtgatgaaatacttttcttcaggaatggtaattcacttggggtggcattccatggaattcgaaaaatgggccctggttttggttattacccagcagtttctctttctcaaggtgaaagatgtgagttaaactttggggctcgtcccttcaagtatccaatcaaaggttatcttcctcttcaagctcctccttcaaagtgctattttgtcgcccat---------------------------------------------------------------------------------------------------------------------------------------------------------------------------------------------------------------------------------------------------------------------
>Albizia_glabripetala_Lewis_1652@NODE_1_length_1177_cov_95.189091
-----------------------------------------------------------------------------------------------------------------------------------------------------------------------------------------------------------------------------------------------------ttttgtttgactttattttgtcaaacttgatgtaggaatttgctacgactggtgaactttccatttctttttctccctttccttgttgatttttcagcaatttgcccttatttggaaattttttg-------ttgtccatttttaaattttactcctaaactgttttcatacgctgttgaagattcctctgctcatggatcatgaccatgttcgaagtacaactgcggtccagggaaatttgaaagcttcagctggcgttaggctaggcgagggctagtttcttctgaatcatcaatgggtgaagacggactacgcattagtggcctttcagctggtttggcagttatattgaacggggaggacagtaaagagaatttgccaaaaactcgacttctatcgtgctgtgatgaatcaggtcatgaatctgtggagcgaacccttgaatatgtgttcggccttcccaatagatcactcagtccattgactggtccagttaacagcgatataatttgctccatcatcaggaacaatttctctagatttaatgcaaaattgagtgattcattttgcgaaagagatggaatttgtcttatggagaatggttctggacgtgagtttgttggcctagaagaatacagtatctgtggtgacataagaatcatcaagccgccattgctcatagagagcttggcaatgtttagtagtgctagggctaatgcttgtgtttggaaaggaaaatggatgtatgaggtttcgttagaaacttctggtatacagcagcttggttgggccactctctcttgcccttttactgaacataaaggtgttggtgatggtgaagattcatatgcatatgatggtagaagagtcagcaagtggaataaggaagctgaaacatatggtcagtcatgggttgttggtgacgttataggatgttgcatagatcttgatcgtgatgaaatacttttcttcaggaatggtaattcacttggggtggcattccatggaattcgaaaaatgggccctggttttggttattacccagcagtttctctttctcaaggtgaaagatgtgagttaaactttggggcacgtcccttcaagtatccaatcaaaggttatcttcctcttcaagctcctccttcaaagtgctattttgtcgcccatttactgcagtgttgg------------------------------------------------------------------------------------------------------------------------------------------------------------------------------------------------------------------------------------------------------
>Albizia_inundata_Wood_26530@NODE_1_length_1121_cov_1757.830206
---------------------------------------------------------------------------------------------------------------------------------------------------------------------------------------------------------------------------------------------------------gttttactttattttgtcaaacttgatgtaggaatttgctacgactggtgaactttccatttctttttctccctttccttgttgatttttcggcaatttgcccttatttggaaattccttg-------ttgtccatttttaaattttactcctaaactgttttcatacgctgttgaagattcctctgctcatggatcatgaccatgttcgaagtacaactgcggtccggggaaatttgaaagcttctgctggcgttaggctaggcgagggctagtttcttctgaatcatcaatgggtgaagacggactacgcattggtggcctttcagctggtttggcagttatattgaacggggaggacagtaaagagaatttgccaaaaactcgacttttatcgtgctgtgatgaatcaggtcatgagtctgtggagcgaacccttgaatatgtgttcggccttccaaatagatcactcagtccattgactggtccagttgacagcgatataatttgctctatcatcaggaacaatttctgtagatttaatgcaaaattgagtgattcattttgcgaaagagatggaatttgtcttatggagaatggttctggacgtgagtttgttggcctagaagaatacagtatctgtggtgacataagaatcatcaagccgccattgctcatagagagcttggcaatgtttagtagtgctagggctaatgcttgtgtttggaaaggaaaatggatgtatgaggtttcgttagaaacttctggtatacagcagcttggttgggccactctctcttgcccttttactgaacataaaggtgttggtgatggtgaagattcatatgcatatgatggtagaagagtcagcaagtggaataaggaagctgaaacatatggtcagtcatgggttgttggtgacgttataggatgttgcatagatcttgatcgtgatgaaatacttttcttcaggaatggtaattcacttggggtggctttccatggaattcgaaaaatgggccctggttttggttattacccagcagtttctctttctcaaggtgaaagatgtgagttaaactttggggcacgtcccttcaagtatccaatcaaaggttatcttcctct----------------------------------------------------------------------------------------------------------------------------------------------------------------------------------------------------------------------------------------------------------------------------------------------------------
>Albizia_sinaloensis_Hughes_1576@NODE_1_length_1449_cov_100.001458
------------------------------------------------------------------------------------------------------------------------------------------tgtaatagtgaggcgatgatttttggttctccgcattgaattctaacaagatatatatcattttctctggcaatttaattcttggagcttccatccaattgttttcattttgtttgactttattttgtcaaaattgatgtgggaattcgctacgattggtgaactttccatttctttttctccctttccttgttgatttttcagcaattttcccttatttggaaattccttgtttgttcttgtccatttttaaattttactcctaaactgttttcatgcgctgttgaagattcctctgctcatggatcatgaccatgttcgaagtacaactgcggtccagggaaatttgaaagcttcagctggcgttaggctaggcgagggctagtttcttctgaatcatcaatgggtgaagacggactacgcattagtggcctttcagctggtttggcaattatattgaatggggaggacagtaaagagaatttaccaaaaactcgacttttatcgtgctgtgatgaatcaggtcatgcgtctgtggagcgaacccttgaatatgtgttcggccttcccaatagatcactcagtccattgactggtccagttgacagcgatataatttgctctatcatcaggaacaatttctctagatttaatgcaaaattgagtgattcattttgcgaaagagatggaatttgtattatggagaatggttctggacgtgagtttgttggcctcgaagaatacagtatctgtggtgacataagaatcatcaagccgccattgctcatagagagcttggcaatgtttagtagtgctagggctaatgcttgtgtttggaaaggaaaatggatgtatgaggtttcattagaaacttctggtgtgcagcagcttggttggtctactctctcttgcccttttactgaacataaaggtgttggtgatgttgaagattcatatgcatatgatggtagaagagtcagcaagtggaataaggaagctgaaacatatggtcagtcatgggttgttggtgacgttataggatgttgcattgatcttgatcgtgatgaaatacttttcttcaggaatggtaattcacttggagtggcattccatggaattcgaaaaatgggccctggttttggttattacccagcagtttctctttctcaaggtgaaagatgtgagttaaactttggggctcgtcccttcaagtatccaatcaaaggttatcttcctcttcaagctcctccttcaaagtgctattttgttgcccatttactgcagtgttggtcgaggcttttgagcatgcattctatggaccggaatgaacattcattagttaagaaattgagaaggatgaagaggtttgattcattagaagagttttttcatcctgtttctcatgcaacatgtgtggagcttttctctgtacttgaagaagatgctgg----------------------------------------------------------------------------------------
>Albizia_tomentella_Leach_Dunlop_3801@NODE_1_length_1543_cov_223.268076
gtaactcgcaagtttgtgatcaactttccctccaaaaccctagccaccatccgccgcctcttgttcgtccagaatatgaatctcatctgtaagtatttgttgtgtattgatcaatgctaacttgaaatgccttcgtcgtgtaatagtgaggcgatgattcttggttctccgcattgaattctaacaagatatatataattttctctggcaatttaattcttggagcttccattcagtggttttcatttggtttgtctctattttgtccaagttattgtgggaattcgctgcgtttggtgaactttccatttctttttctccctttccgtgttgattttacagcaatttgcgcttatttggaaattccttgtttgttcttgtccatttttaaattttactcctaaactgttttcatgcgctgttgaagtttccttggctcatggatcatgaccatgttctaagtacaattgcggtccagggaaatttgaaagcttcagctggcgttaggctaggcgagggctagtttcttctgaatcatcgatgggtgaagacggaccacgcattaggggcctttcagctggtttggcagttatattgaacggggaggacagtaaagagaatttgccaaaagctcgacttttatcgtgctgtgatgagtcgggtcatgagtctgtggagcgaacccttgagtacgtgtttggcctccccaatagatcacttagtccattgactggtccagttgacagcgatataatttgctctatcatcaggaacaatttttctagatttaatgcaaaattgagtgattcatgttgcgaaagggatggaatttgtctcatggagaagggttctggacgtgagtttgtcgacctagaagaatacagtatctgtggtgacataagaatcatcaagccaccgttgctcatagagagcttggcaatgtttagtagtgctagggctaatacttgtgtttggaaaggaaaatggatgtatgaggtttcattagaaacttctggtatacagcagcttggttgggccactctctcttgcccttttactgaacataaaggtgttggtgatggtgaagattcatatgcatatgatggtagaagagtcagcaagtggaataaggaagctgaaacatatggtcagtcatgggttgttggtgatgttataggttgttgcatagatcttgatcgtgatgaaatactgttcttcaggaatggtaattcacttggggtggcattccatggaattcggaaaatggggcctggttttggttattaccctgcagtttctctttctcaaggtgaaagatgtgagttaaactttggggctcgtcccttcaagtatccaatcaaaggttatcttcctctgcaagctcctccttcaaagtgctattttgtcacccatttactgcagtgttggtcaaggcttttgagcatgcattctatggaccggaatgaacattcattagttcagaaattgagaaggatgaagaggtttgattcattagaagagttttgtaatcctatttctca-------------------------------------------------------------------------------------------------------------------------------------
>Balizia_spnov_Morim_577@NODE_1_length_1452_cov_485.719399
------------------------------------------------------------------------------------------------------------------------cttaaaatgccttcgtcgtgttgtagtgaggcgatga-tttttgttctccgcattgaattcttacaagatatatataattttctctggcaatttaattcttgaagcttccatccaattgttttcattttgtttgtctttattttgaaaaaatataagtgggaattcgctacgattggtgaactttccatttctctttctccctttccttgttgagttttcagcaatttgcccttatttggaaattccttgtttattcttgtccatttttaaattttactcctaaactgttttcatgcgccgttgaagattcctgtgctcatggatcatgaccatgttcgaagtacaattgcggtccaaggaaatttgaaagcttcagctggcgttaggctaggcgagggctagtttcttctgaatcatcaatgggtgaagacggactacgcattagtggcctttcagctggtttggcagttatattgaacggggaggacagtaaagagaatttgccaaaaactcgacttttatcgtgctgtgatgaatcaggtcatgactctgtggagcgaacccttgaatacgtgtttggcctccccaatagatcactcagtccattgactggtccagttgacagcgatataatttgctctatcatcaggaacaatttctctagatttaatgcaaatttgagtgattcattttgcgaaagagatggaatttgtcttatggagaatggttctggacgtgagtttgttggcctagaagaatacagtatctgtggtgacataagaatcatcaagccgccagtgctcgtagagagcttagcaatgtttagtagtgctagggctaatgcttgtgtttggaaaggaaaatggatgtatgaggtttctttagaaacttctggtatacagcagcttggttgggccactcgctcttgcccttttactgaacataaaggtgttggtgatggtgaagattcatatgcatatgatggtagaagagtcagcaagtggaataaggaagctgaaacatatggtcagtcatgggttgttggcgatgttataggatgttgcatagatcttgatcatgatgaaatacttttcttcaggaatggtaattcacttggggtggcattccatggaattcgaaaaatgggccctggttttggttattacccggcagtttctctttctcaaggtgaaagatgtgagttaaactttggggctcgtcccttcaagtttccaatcaaaggttatcttcctcttcaagctcctccttcaaagtgctattttgtcacccatttgctgcagtgttggtcgaggcttttgagcatgcattctatggaccggaatgaacatttgttagttcagaaattgagaaggatgaagaggtttgattcactagaagagttttttcatcctgtttctcatgcaacttgcgtggagcttttctctgtacttg-----------------------------------------------------------------------------------------------------
>Calliandra_bella_LPQ15696@NODE_1_length_1758_cov_313.005949
gtaactctcaggtttgttatcaatttcttcttcaaaaccctagccactttacgccgcctctcgttcgtcctgaatatgaatctcatctgtaagtatttgttttgagttgatcaatgctaactaaaaatgcatatgttgtgtaatagcgaggcgatgactgctggttctccgcattgaattctaactagatatatatatttttctctggcaatttaatttttggaggttcaatccaatttttttcattttgtttgtgtttattttgtcgaaatttatgtgggaattcactacgattggtgagctttcccccctttcttctccctgtccttgttgatttttcagcaatttgcgcttatttgtaaattccttgtttgttcttgtccatttttaaattttacttctaaaccgttttcattcgctgttgaagattcctttgctcatggatcatgaccatgttcgaagtaaaattgcggttcaggg-aatttgaaggcttcagctggcgttaggctaggcgagggctagtttcttctgaatcatcaatgggtgaagacggactacgcattagtggcctttcagctggtttggcagttatattgaacggggaggacagtaaagagaatttgccgaaaactcgacttttatcttgctgtgatgaatcaggtcatgagtctgtggagcgaacccttgaatacgtgtttggactccccaatagatcactcagtccattgtccggtccagttgacagcaatataatttgctctatcatcaggaacaatttctctagatttaatgcaaaatcgagtgattcattttgcgaaagagatggaatttgtattatggagaatggttctggacgtgagtttgttggcctagaagaatacagtatctgtggtgacttaagaatcatcaagccaccattgcttatagagagcttggcaatgtttagtagtgctagggctaatgcatgtgtttggaaaggaaaatggatgtatgaggtttcattagaaacttctggtatacagcagcttggttgggccactctctcttgccctttcactgaacacaaaggtgttggtgatggtgaagattcatatgcatatgatggtaggagagtcagcaagtggaataaggaagctgaaacatatggtcagtcatgggctgttggtgacgtcataggatgttgcatagatcttgatcgtgatgagatacttttcttcaggaatggtaattcacttggggtggcattccatggaattcgaaaaatggggcctggttttggttattacccagcagtttctctttctcaaggtgaaagatgtgagttaaactttggggctcatcccttcaagtatccaatcaaaggttatcttcctcttcaagcccctccttcaaagtgctattttgtgacccatttgctgcagtgttggtcgaggcttttgtgcatgcattctatggaccgga---agcattcattagttcagaaattgagaaggatgaagaggtttgattctttggaagagttttttcatcctgtttctcatgcaacatgtgtggagcttttctctgtactcgaagccgatgctgggaacattgagtatatggtttggggtccagtattgtctttcatgtttgaagtttttggtttgcatgcaccacatgactattcaagcctg
>Cathormion_obliquifoliolatum_Wieringa_6519@NODE_1_length_1337_cov_309.167707
----------------------------------------------------------------------------------------------------------------------------------------------------------------------------------------------------------ctctggcaatttaattcttggagcttccatccaatttttttcattttttttgtctttattttgtcaaaattgatgtgggaatttgctacgattggtgaactttccatttctttgtctccctttccttgttgatttttcagcaatttgcccttatttggaaattccttgtttattcttgtccatttttaaattttactcctaaactgttttcatgcgctgttgaagattcctctgctcatggatcatgaccatgttcgaagtacaattgcggtccagggaaattagaaagcttcagctggcgttaggctaggcgagggctagtttcttctgaatcatcaatgggtgaagacggactacgcattagtggcctttcagctggtttggcagttatattgaacggggaggacagtaaagagaatttgccaaaaactcgacttttatcgtgctgtgatgaatcaggtcatgactctgtggagcgaacctttgaatacgtgtttggcctccccaatagatcactcagtccattgactggtccagttgacagcgatatagtttgctctatcatcagaaacaatttctctagatttaatgcaaaattgagtgattcattttgcgaaagagatggaatttgtcttatggagaatggttctggacgtgagtttgttggcctagaagaatacagtatctgtggtgatataagaatcatcaagccgccattgcttgtagagagcttagcaatgtttagtagtgctagggctaatgcttgtgtttggaaaggaaaatggatgtatgaggtttcgttagaaacttctggtatacagcagcttggttgggccactctctcttgcccttttactgaacataaaggtgttggtgacggtgaagattcatatgcatatgatggtagaagagtcagcaagtggaataagaaagatgaaacatatggtcagtcatgggttgttggtgatgttataggatgttgcatagatcttgatcgtgatgaaatacttttcttcaggaatggtaattcacttggggtggcattccatggaattcgaaaaatgggccctggttttggttattaccctgcagtttctctttctcaaggtgaaagatgtgagttaaactttggggctcgtcccttcaagtatccaatcaaaggttatcttcctcttcaagctcctccttcaaagtgctattttgtcacccatttactgcagtgttggtcgaggcttttgagcatgcattctatggaccggaatgaacattcattagttcagaaattgagaaggatgaagaggtttgattcattagaagagttttttcatcctgtttct---------------------------------------------------------------------------------------------------------------------------------------
>Hydrochorea_corymbosa2_Iganci_862@NODE_1_length_1369_cov_377.181887
--------------------------------------------------------------------------------------------------------------------------------------------------------gatgatgttttgttctccgcattgaattctaacaagatatatataattttctctggcaatttaattcttggagcttctatccaatttttttcattttgtttgtctttattttgtcaaaattgatgtgggaattcgctacgattggtgaactttccatttctttttctccctttccttgttgatttttcagcaatttgcccttatttggaaattccttgtttattcttgtccatttttaaattttactcctaaactgttttcatgcgctgttgaagattcctctgctcatggatcatgaccatgttcgaagtacaattgcggtccagggaaatttgaaagcttcagctggcgttaggctaggcgagggctagtttcttctgaatcatcaatgggtgaagacggactacgcattagtggcctttcagctggtttggcagttatattgaacggggaggacagtaaagagaatttgccaaaaactcgacttttatcgtgctgtgatgaaacaggtcatgactctgtggagcgaacccttgaatacgtgtttggcctccccaatagatctctcagtccattgactggtccagttgacagcggtataatttgctctatcatcaggaacaatttctctagatttaatgcaaaattgagtgattcattttgccaaagagatggaatttgtcttatggagaatggttctggacgtgagtttgttggcctagaagaatacagtatctgtggtgacataagaatcatcaagccgccattgcttgtagagagcttagcaatgtttagtagtgctagggctaatgcttgtgtttggaaaggaaaatggatgtatgaggtttcgttagaaacttctggtatacagcagcttggttgggccactctctcttgcccttttactgaacataaaggtgttggtgatggtgaagattcatatgcatatgatggtagaagagtcagcaagtggaataaggaagatgaaacatatggtcagtcatgggttgttggtgatgttataggatgttgcatagatcttgatcgtgatgaaatacttttctttaggaatggtaattcacttggggtggcattccatggaattcgaaaaatgggccctggttttggttattaccctgcagtttctctttctcaaggtgaaagatgtgagttaaactttggggctcgtcccttcaagtatccaatcaaaggttatcttcctcttcaagctcctccttcaaagtgctattttgtcacccatttgctgcagtgttggtcgaggcttttgagcatgcattctatggaccggaatgaacattcattagttcagaaattgagaaggatgaagaggtttgattcattagaagag---------------------------------------------------------------------------------------------------------------------------------------------------------
>Hydrochorea_gonggrijpii_Tillett_45696@NODE_1_length_1214_cov_213.821460
-------------------------------------------------------------------------------------------------------------------------------------------gttgtagtgaggcgatgattttttgttctccgcattgaattctaacaagatatatataattttctctagcaatttaattcttggagcttccatccaatttttttcattttgtttgtctttattttgtcaaaattgatgtgggaattcgctacgattggtgaactttccatttctttttctccctttccttgttgatttttccgcaatttgcccttatttggaaattcctt-tttattcttgtccatttttaaattttactcctaaactgttttcatgcgctgttgaagattcctctgctcatggatcatgaccatgttcgaagtacaattgcggtccagggaaatttgaaagcttcagctggcgttaggctaggcgagggctagtttcttctgaatcatcaatgggtgaagacggactacgcattagtggcctttcagctggtttggcagttatattgaacggggaggacagtaaagagaatttgccaaaaactcgacttttatcgtgctgtgatgaaacaggtcatgactctgtggagcgaacccttgaatacgtgtttggcctccccaatagatctctcagtccattgactggtccagttgacagcgatataatttgctctatcatcaggaacaatttctctagatttaatgcaaaattgagtgattcattttgcgaaagagatggaatttgtcttatggagaatggttctggacgtgagtttgttggcctagaagaatacagtatctgtggtgacataagaatcatcaagccgccattgcttgtagagagcttagcaatgtttagtagtgctagggctaatgcttgtgtttggaaaggaaaatggatgtatgaggtttcgttagaaacttctggtatacagcagcttggttgggccactctctcttgcccttttactgaacataaaggtgttggtgatggtgaagattcatatgcatatgatggtagaagagtcagcaagtggaataaggaagatgaaacatatggtcagtcatgggttgttggtgatgttataggatgttgcatagatcttgatcgtgatgaaatacttttctttaggaatggtaattcacttggggtggcattccatggaattcgaaaaatgggccctggttttggttattaccctgcagtttctctttctcaaggtgaaagatgtgagttaaactttggggctcgtcccttcaagtatc--------------------------------------------------------------------------------------------------------------------------------------------------------------------------------------------------------------------------------------------------------------------------------------------------------------------------------
>Hydrochorea_marginata_Morim_563@NODE_1_length_1855_cov_241.521935
gtaactcgcaagtttgtgatcaatttctcctccaaaaccctagccaccatccgccgcctcttgttcgtccagaatatgaaactcatctgtaagtatttgttgtatattgatcaatgctaacttaaaatgccttcgtcgtgttgtagtgaggcgatgatgttttgttctccgcattgaattctaacaagatatatataattttctctggcaatttaattcttggagcttctatccaatttttttcattttgtttgtctttattttgtcaaaattgatgtgggaattcgctacgattggtgaactttccatttctttttctccctttccttgttgatttttcagcaatttgcccttatttggaaattccttgtttattcttgcccatttttaaattttactcctaaactgttttcatgcgctgttgaagattcctctgctcatggatcatgaccatgttcgaagtacaattgcggtccagggaaatttgaaagcttcagctggcgttaggctaggcgagggctagtttcttctgaatcatcaatgggtgaagacggactacgcattagtggcctttcagctggtttggcagttatattgaacggggaggacagtaaagagaatttgccaaaaactcgacttttatcgtgctgtgatgaaacaggtcatgactctgtggagcgaacccttgaatacgtgtttggcctccccaatagatctctcagtccattgactggtccagttgacagcgatataatttgctctatcatcaggaacaatttctctagatttaatgcaaaattgagtgattcattttgccaaagagatggaatttgtcttatggagaatggttctggacgtgagtttgttggcctagaagaatacagtatctgtggtgacataagaatcatcaagccgccattgcttgtagagagcttagcaatgtttagtagtgctagggctaatgcttgtgtttggaaaggaaaatggatgtatgaggtttcgttagaaacttctggtatacagcagcttggttgggccactctctcttgcccttttactgaacataaaggtgttggtgatggtgaagattcatatgcatatgatggtagaagagtcagcaagtggaataaggaagatgaaacatatggtcagtcatgggttgttggtgatgttataggatgttgcatagatcttgatcgtgatgaaatacttttctttaggaatggtaattcacttggggtggcattccatggaattcgaaaaatgggccctggttttggttattaccctgcagtttctctttctcaaggtgaaagatgtgagttaaactttggggctcgtcccttcaagtatccaatcaaaggttatcttcctcttcaagctcctccttcaaagtgctattttgtcacccatttgctgcagtgttggtcgaggcttttgggcatgcattctatggaccggaatgaacattcattagttcagaaattgagaaggatgaagaggtttgattcattagaagagttttttcatcctgtttctcatgcaacatgtgtggagcttttctcggtacttgaagcagatgctgggaacattgagtatatggtttggggtccactactgtctttcttgtttgaagtttttggattgcatgcaccacatgactattcaagcttg
>Jupunba_abbottii_Zanoni_21220@NODE_1_length_1414_cov_124.433807
---------------------------------------------------------------------------------------------------ttgtgtattgatcattgctaacttaaaatgccttcgtcgtgttgtagtgaggcgatgattttttgttctccgcattgaattctaacaagatatatataattttctctggcaatttaattcttggagcttccatccaatttttttcattttgtttgtctttattttgtcaaaattgatgtgggaattcgctacgattggtgaactttccatttctttttctccctttccttgttgaattttcagcaatttgcccttatttggaaattccttgtttattcttgtccatttttaaattttactcctaaactgttttcatgcgctgttgaagattcctctgctcatggatcatgaccatgttcgaagtacaattgcggtccagggaaatttgaaagcttcagctggcgttaggctaggcgagggctagtttcttctgaatcatcaatgggtgaagacggactacgcattagtggcctttcagctggtttggcagttatattgaacggggaggacagtaaagagaatttgccaaaaactcgacttttatcgtgctgtgatgaatcaggtcatgactctgtggagcgaacccttgaatacgtgtttggcctacccaatagatcactcagtccattgactggtccagttgacagcgatataatttgctctatcatcaggaacaatttctctagatttaatgcaaaattgagtgattcattttgcgaaagagatggaatttgtcttatggagaatggttctggacgtgagtttgttggcctagaagaatacagtatctgtggtgacataagaatcatcaagccgccattgctcgtagagagcttagcaatgtttagtagtgctagggctaatgcttgtgtttggaaaggaaaatggatgtatgaggtttcgttagaaacttctggtatacagcagcttggttgggccactctctcttgcccttttactgaacataaaggtgttggtaatggtgaagattcatatgcatatgatggtagaagagtcagcaagtggaataaggaagatgaaacatatggtcagtcatgggttgttggtgatgttataggatgttgcatagatcttgatcgtgatgaaatacttttcttcaggaatggtaattcacttggggtggcattccatggaattcgaaaaatgggccctggttttggttattacccggcagtttctctttctcaaggtgaaagatgtgagttaaactttggggctcgtcccttcaagtatccaatcaaaggttatcttcctcttcaagctcctccttcaaagtgctattttgccacccatttgctgcagtgctggttgaggcttttgagcatgcattctatggaccggaatgaacattcattagttcagaaattgagaaggatgaagaggtttgattcat-----------------------------------------------------------------------------------------------------------------------------------------------------------------
>Jupunba_barbouriana_Iganci_847@NODE_1_length_1513_cov_249.617688
---------------------------------------------------------------------------------------tgtaagtatttgttgtgtattgatcaatgctaacttaaaatgccttcgtcgtgttgtagtgaggcgatgattttttgttctccgcattgaagtcttacaagatatatataattttctctggcaatttaattcttggagcttccatccagttgttttcattttgtttgtctttattttgtcaaaattgatgtgggaattcgctacgattggtgaactttccatttctttttctccttttccttgttgatttttcagcaatttgcccttatttggaaattccttgtttattcttgtccatttttaaattttactcctaaactgttttcatgcgctgttgaagattcctctgctcatggatcatgaccatgttcgaagtacaattgcggtccagggaaatttgaaagcttcagctggcgttaggctaggcgagggctagtttcttctgaatcatcaatgggtgaagacggactacgcattagtggcctttcagctggtttggcagttatattgaacggggaggacagtaaagagaatttgccaaaaactcgacttttatcgtgctgtgatgaatcaggtcatgactctgtggagcgaacccttgaatacgtgtttggcctccccaatagatcactcagtccattgactggtccagttgacagcgatataatttgctctatcatcaggaacaatttctctagatttaatgcaaaattgagtgattcattttgcgaaagagatggaatttgtcttatggagaatggttctggacgtgagtttgttggcctagaagaatgcagtatctgtggtgacataagaatcatcaagccgccattgctcgtagagagcttagcaatgtttagtagtgctaggactaatgcttgtgtttggaaaggaaaatggatgtatgaggtttcgttagaaacttctggtatacagcagcttggttgggccactctctcttgcccttttactgaacataaaggtgttggtgatggtgaagattcatatgcatatgatggtagaagagtcagcaagtggaacaaggaagctgaaacatatggtcagtcatgggttgttggtgatgttataggatgttgcatagatcttgatcgtgatgaaatacttttctttaggaatggtaattcacttggggtggcattccatggaattcgaaaaatgggccctggttttggttattacccggcagtttctctttctcaaggtgaaagatgtgagttaaactttggggctcatcccttcaagtatccaatcaaaggttatcttcctcttcaagctcctccttcaaagtgctatattgtcacccatttgctgcagtgttggttgaggcttttgagcatgcattctatggaccggaatgaacattcattagttccgaaattgagaaggatgaagaggtttgattcattagaagagttttttcatcctgtttctcatgcaacatgtgtggagcttttctctgtacttgaagcagatgctgggaacattgagtata--------------------------------------------------------------------------
>Jupunba_brachystachya_Lima_7438@NODE_1_length_1812_cov_147.514697
gtaactcgcaagtttgtgatcaatttctcctccaaaaccctagccaccatccgccgcctcttgttcgtccagaatatgaaactcatctgtaagtatttgttgtgtattgatcaatgctaacttaaaatgccttcgtcgtgttgtagtgaggcgatgactttttgttctccgcattgaattctaacaagatatatataattttctcgggcaatttaattcttggagcttccatccaattgttttcattttgtttgtctttattttgtcaaaattgatgtgggaattcgctacgattggtg--ctttccatttgtttttctccctttccttgttgatttttcagcaatttgcccttatttggaaattccttgtttattcttgtccatttttaaattttactcctaaactgttttcatgcgctgttgaagattcctctgctcatggatcatgaccatgttcgaagtacaattgcggtccagggaaatttgaaagcttcagctggcgttaggcttggcgagggctagtttcttctgaatcatcaatgggtgaagacggactacgcattagtggcctttcagctggtttggcagttatattgaacggggaggacagtaaagagaattggccaaaaactcgacttttatcgtgctgtgatgaatcaggtcatgactctgtggagcgaacccttgaatacgtgtttagcctccccaatagatcactcagtccattgactggtccagttgacagcgatataatttgctctatcatcaggaacaatttctctagatttaatgcaaaattgagtgattcattttgcgaaagagatggaatttgtcttatggagaatggttctggacgtgagtttgttggcctagaagaatacagtatctgtggtgacataagaatcatcaagccgccattgctcgtagagagcttagcattgtttagtagtgctagggctaatgcttgtgtttggaaaggaaaatggatgtatgaggtttcgttagaaacttctggtatacagcagcttggttgggccactctctcttgcccttttactgaacataaaggtgttggtgatggtgaagattcatatgcatatgatggtagaagagtcagcaagtggaataaggaagctgaaacatatggtcagtcatgggttgttggtgatgttataggatgttgcatagatctcgatcgtgatgaaatacttttcttcaggaatggtaattcacttggggtggcattccatggaattcgaaaaatgggccctggttttggttattacccggcagtttctctttctcaaggtgaaagatgtgagttaaactttggggctcgtcccttcaagtatccaatcaaaggttatcttcctcttcaagctcctccttcaaagtgctattttgtcacccatttgctgcagtgttggtcgaggcttttgagcatgcattctatggaccagaatgaacattcattagttcagaaattgagaaggatgaagaggtttgattcattagaagagttttttcatcctgtttctcatgcaacatgtgtggagcttttctctgtacttgaagcagatgctgggaacattgagtatatggtttggggtccactactgtctttcatgtttgaagtttttggattgcatgcaccacatgactattcaagcttg
>Jupunba_filamentosa_Lima_7487@NODE_1_length_1861_cov_148.013453
gtgactcgcaagtttgtgatcaatttctcctccaaaaccctagccaccatccgccgcctcttgttcgtccagaatatgaaactcatctgtaagtatgtgttgtgtattgatcaatgctaacttaaaatgccttcgtcgtgttgtagtgaggcgatgactttttgttctccgcattgaattctaagaagatatatataattttctctggcaatttaattcttggagcttccatccaattgttttcattttgtttgtctttattttgtctaaattgatgtgggaattcgctacgattggtg--ctttccatttgtttttcttcctttccttgttgatttttcagcaatttgcccttatttggaaattccttgtttattcttgtccatttttaaattttactcctaaactgttttcatgcgctgttgaagattcctctgctcatggatcatgaccatgttcgaagtacaattgcggtccagggaaatttgaaagcttcagctggcgttaggcttggcgagggctagtttcttctgaatcatcaatgggtgaagacggactacgcattagtggcctttcagctggtttggcagttatattgaacggggaggacagtaaagagaatttgccaaaaacccgacttttatcgtgctgtgatgaatcaggtcatgactctgtggagcgaacccttgaatacgtgtttagcctccccaatagatcgctcagtccattgactggtccagttgacagcgatataatttgctctatcatcaggaacaatttctctagatttaatgcaaaattgagtgattcattttgcgaaagagatggaatttgtcttatggagaatggttctggacgtgagtttgttggcctagaagaatacagtgtctgtggtgacataagaatcatcaagccgccattgctcgtagagagcttagcaatgtttagtagtgctagggctaatgcttgtgtttggaaaggaaaatggatgtatgaggtttcgttagaaacttctggtatacagcagcttggttgggccactctctcttgcccttttactgaacataaaggtgttggtgatggtgaagattcatatgcatatgatggtagaagagtcagcaagtggaataaggaagctgaaacatatggtcagtcatgggttgttggtgatgttataggatgttgcatagatctcgatcgtgatgaaatacttttcttcaggaatggttattcacttggggtggcattccatggaattcgaaaaatgggccctggttttggttattacccggcaatttctctttctcaaggtgaaagatgtgagttaaactttggggctcgtcccttcaagtatccaatcaaaggatatcttcctcttcaagctcctccttcaaagtgctattttgtcacccatttgctgcagtgttggtcgaggcttttgagcatgcattctatggaccggaatgaacattcattagttcagaaattgagaaggatgaagaggtttgattcattaaaagagttttttcatcctgtttctcatgcaacatgtgtggagcttttctctgtacttgaagcagatgctgggaacattgagtatatggtttggggtccactactgtctttcatgtttgaagtttttggattgcatgcaccacatgactattcaagcttg
>Jupunba_idiopoda_Quesada_1718@NODE_1_length_1228_cov_131.161599
--------------------------------------------------------------------------------------------------------------------------------------------------tgaggcgatgattttttgttcaccgcattgaattctaacatgatctatataattttctctggcaatttaattcttggagcttccatccaatttttttcattttgtttgtctttattttgtcaaaattgatgtgggaattcgctacgattggtgaactttccatttctttttctccctttccttgttgatttttcagcaatttgcccttatttggaaattccttgtttattcttgtccatttttaaattttactcctaaactgttttcatgcgctgttgaagattcctctgctcatggatcatgaccatgttcgaagtacaattgcggtccagggaaatttgaaagcttcagctggcattaggctcggcgagggctagtttcttctgaatcatcaatgggtgaagacggactacgcattagtggcctttcagctggtttggcagttatattgaacggggaggacagtaaagagaatttgccaaaaactcgacttttatcgtgctgtgatgaatcaggtcatgactctgtggagcgaacccttgaatacgtgtttggcctccccaatagatcactcagtccgttgactggtccagttgacagcgatataatttgttctatcatcaggaacaatttctctagatttaatgcaaaattgagtgattcattttgcgaaagagatggaatttgtcttatggagaatggttctggacgtgagtttgttggcctagaagaatacagtatctgtggtgacataagaatcatcaagccgccattgctcgtagagagcttagcaatgtttagcagtgctagggctaatgcttgtgtttggaaaggaaaatggatgtatgaggtttcattagaaacttctggtatacagcagcttggttgggccactctctcttgcccttttactgaacataaaggtgttggtgatggtgaagattcatatgcatatgatggtagaagagtcagcaagtggaataagaaagatgaaacatatggtcagtcatgggttgttggtgatgttataggatgttgcatagatcttgaccgtgatgaaatacttttcttcaggaatggtaattcacttggggtggcattccatggaattcgaaaaatgggccctggttttggttattacccggcagtttctctttctcaaggtgaaagatgtgagttaaactttggggctcgtcccttcaagtatccaatcaaaggttatcttcct------------------------------------------------------------------------------------------------------------------------------------------------------------------------------------------------------------------------------------------------------------------------------------------------------------
>Jupunba_leucophylla_Iganci_839@NODE_1_length_1994_cov_262.270736
gtaattcgcaagtttgtgatcaatttctcctccaaaaccctagccaccatccgccgcctctgtttcgtccagaatatgaaactcatctgtaagtatttgttgtgtattgatcaatgctaacttaaaatgccttcgtcgtgttgtagtgaggcgatgattttttgttctccgcattgaattcttacaagatatatataattttctctggcaatttaattcttggagcttccatccaattgttttcattttgtttgtctttattttgtcaaaattgatgtgggaattcgctacgattggtgaactttccatttctttttctccttttccttgttgatttttcagcaatttgcccttatttggaaattccttgtttattcttgtccatttttaaattttactcctaaactgttttcatgcgctgttgaagattcctctgctcatggaccatgaccatgttcgaagtacaattgcggtccagggaaatttgaaagcttcagctggcgttaggctaggcgagggctagtttcttctgaatcatcaatgggtgaagacggactaagcattagtggcctttcagctggtttggcagttatattgaacggggaggacagtaaagagaatttgccaaaaactcgacttttatcgtgctgtgatgaatcaggtcatgactctgtggagcgaacccttgaatacgtgtttggcctccccaatagatcactcagtccattgactggtccagttgacagcgatataatttgctctatcatcaggaacaatttctctagatttaatgcaaaattgagtgattcattttgcgaaagagatggaatttgtcttatggagaatggttctggacgtgagtttgttggcctagaagaatgcagtatctgtggtgacataagaatcatcaagccgccattgctcgtagagagcttagcaatgtttagtagtgctagggctaatgcttgtgtttggaaaggaaaatggatgtatgaggtttcgttagaaacttctggtatacagcagcttggttgggccactctctcttgcccttttactgaacataaaggtgttggtgatggtgaagattcatatgcatatgatggtagaagagtcagcaagtggcataaggaagctgaaacatatggtcagtcatgggttgttggtgatgttataggatgttgcatagatcttgatcgtgatgaaatacttttctttaggaatggtaattcacttggggtggcattccatggaattcgaaaaatgggccctggttttggttattacccagcagtttctctttctcaaggtgaacgatgtgagttaaactttggggctcatcccttcaagtatccaatcaaaggttatcttcctcttcaagctcctccttcaaagtgctattttgtcacccatttgctgcagtgttggtcgaggcttttgagcatgcattctatggaccggaatgaacattcattagttcagaaattgagaaggatgaagaggtttgattcattagaagagttttttcatcctgtttctcatgcaacatgtgtggagcttttctctgtacttgaagcagatgctgggaacattgagtatatggtttggggtccactactgtctttcatgtttgaagtttttggattgcatgcaccacatgactattcaagcttg
>Jupunba_microcalyx_Iganci_855@NODE_1_length_1777_cov_216.468824
---------aagtttgtgatcaatttctcctccaaaaccctagccaccatccgccgcctctttttcgtccagaatatgaaactcatctgtaagtatttgttgtgtattgatcaatgctaacttaaaatgccttcgtcgtgttgtagtgaggcgatgattttttgttctccgcattgaattcttacaagatatatataattttctctggcaatttaattcttggagcttccatccaattgttttcattttgtttgtctttattttgtcaaaattgatgtgggaattcgctacgattggtgaactttccatttctttttctccttttccttgttgatttttcagcaatttgcccttatttggaaattccttgtttattcttgtccatttttaaattttactcctaaactgttttcatgcgctgttgaagattcctctgctcatggaccatgaccatgttcgaagtacaattgcggtccagggaaatttgaaagcttcagctggcgttaggctaggcgagggctagtttcttctgaatcatcaatgggtgaagacggactaagcattagtggtctttcagctggtttggcagttatattgaacggggaggacagtaaagagaatttgccaaaaactcgacttttatcgtgctgtgatgaatcaggtcatgactctgtggagcgaacccttgaatacgtgtttggcctccccaatagatcactcagtccattgactggtccagttgacagcgatataatttgctctatcatcaggaacaatttctctagatttaatgcaaaattgagtgattcattttgcgaaagagatggaatttgtcttatggagaatggttctggacgtgagtttgttggcctagaagaatgcagtatctgtggtgacataagaatcatcaagccgccattgctcgtagagagcttagcaatgtttagtagtgctagggctaatgcttgtgtttggaaaggaaaatggatgtatgaggtttcgttagaaacttctggtatacagcagcttggttgggccactctctcttgcccttttactgaacataaaggtgttggtgatggtgaagattcatatgcatatgatggtagaagagtcagcaagtggcataaggaagctgaaacatatggtcagtcatgggttgttggtgatgttataggatgttgcatagatcttgatcgtgatgaaatacttttctttaggaatggtaattcacttggggtggcattccatggaattcgaaaaatgggccctggttttggttattacccagcagtttctctttctcaaggtgaacgatgtgagttaaactttggggctcatcccttcaagtatccaatcaaaggttatcttcctcttcaagctcctccttcaaagtgctattttgtcacccatttgctgcagtgttggtcgaggcttttgagcatgcattctatggaccggaatgaacattcattagttcagaaattgagaaggatgaagaggtttgattcattagaagagttttttcatcctgtttctcatgcaacatgtgtggagcttttctctgtacttgaagcagatgctgggaacattgagtatatggtttggggtccactactgtctttcatgtttgaagtttttggattgcatgcaccacatgactattcaagcttg
>Jupunba_nipensis_Mayo_19662@NODE_1_length_1123_cov_42.399618
-------------------------------------------------------------------------------------------------------------------------------------------------------------------------------------------------------------------tttaattcttggagcttccatccaatttttttcattttgtttgtcgttattttgtcaaaattgatgtgggaattcgctacgattggtgaactttccatttctttttctccctttccttgttgatttttcagcaatttgcccttatttggaaattccttgtttattcttgtccatttttaaattttactcctaaactgttttcatgcgctgttgaagattcctctgctcatggatcatgaccatgttcgaagtacaattgcggtccagggaaatttgaaagcttcggctggcgttaggctaggcgagggctagtttcttctgaatcatcaatgggtgaagacggactacgcattagtggcctttcagctggtttggcggttatattgaacggggaggacagtaaagagaatttgccaaaaactcgacttttatcgagctgtgatgaatcaggtcatgactctgtggagcgaacccttgaatacgtgtttggcctccccaatagatcactcagtccattgactggtccagttgacagcgatataatttgctctatcatcaggaacaatttctctagatttaatgcaaaattgagtgattcattttgcgaaagagatggaatttgtcttatggagaatggttctggacgtgagtttgttggcctagaagaatacagtatctgtggtgacataagaatcatcaagccgccattgctcgtagagagcttagcaatgtttagtagtgctagggctaatgcttgtgtttggaaaggaaaatggatgtatgaggtttcgttagaaacttctggtatacagcagcttggttgggccactctctcttgcccttttactgaacataaaggtgttggtaatgatgaagattcatatgcatatgatggtagaagagtcagcaagtggaataaggaagatgaaacatatggtcagtcatgggttgttggtgatgttataggatgttgcatagatcttgatcgtgatgaaatacttttctttaggaatggtaattcacttggggtggcattccatggaattcgaaaaatgggccctggttttggttattacccggcagtttctctttctcaaggtgaaagatgtgagttaaactttgg----------------------------------------------------------------------------------------------------------------------------------------------------------------------------------------------------------------------------------------------------------------------------------------------------------------------------------------------------
>Jupunba_oppositifolia_Liegier_16014@NODE_1_length_1262_cov_160.690295
--------------------------------------------------------------------------------------------------------------------------------------------------------------------------------------------------ataattttctctggcaatttaattcttggagcttccatccaatttttttcattttgtttgtctttattttgtcaaaattgatgtgggaattcgctacgattggtgaactttccatttctttttctccctttccttgttgaattttcagcaatttgcccttatttggaaattccttgtttattcttgtccatttttaaa-tttactcctaaactgttttcatgcgctgttgaagattcctctgctcatggatcatgaccatgttcgaagtacaattgcggtccagggaaatttgaaagcttcagctggcgttaggctaggcgagggctagtttcttctgaatcatcaatgggtgaagacggactacgcattagtggcctttcagctggtttggcagttatattgaacggggaggacagtaaagagaatttgccaaaaactcgacttttatcgtgctgtgatgaatcaggtcatgactctgtggagcgaacccttgagtacgtgtttggcctccccaatagatcactcagtccattgactggtccagttgacagcgatataatttgctctatcatcaggaacaatttctctagatttaatgcaaaattgagtgattcattttgcgaaagagatggaatttgtcttatggagaatggttctggacgtgagtttgttggcctagaagaatacagtatctgtggtgacataagaatcatcaagccgccattgctcgtagagagcttagcaatgtttagtagtgctagggctaatgcttgtgtttggaaaggaaaatggatgtatgaggtttcattagaaacttctggtatacagcagcttggttgggccactctctcttgcccttttactgaacataaaggtgttggtaatggtgaagattcatatgcatatgatggtagaagagtcagcaagtggaataaggaagatgaaacatatggtcagtcatgggttgttggtgatgttataggatgttgcatagatcttgatcgtgatgaaatacttttcttcaggaatggtaattcacttggggtggcattccatggaattcgaaaaatgggccctggttttggttattacccggcagtttctctttctcaaggtgaaagatgtgagttaaactttggggctcgtcccttcaagtatccaatcaaaggttatcttcctcatcaagctcctccttcaaagtgctattttgccacccatttgctgcagtgctggttgaggcttttgagcatgcattctatgga-------------------------------------------------------------------------------------------------------------------------------------------------------------------------------------------------------------------------
>Jupunba_trapezifolia_Simon_1600@NODE_1_length_1589_cov_164.077575
------------------------------------------------atccgccgcctcttgttcgtccagaatatgaaactcatctgtaagtatttgttgtgtattgatcaatgctaacttaaaatgccttcgtcgtgttgtagtgaggcgatgattttttgttctccgcattgaattcttactagatatatataattttctcgggcaattt-attcttggagcttccatccaattgttttcgttttgtttgtctttattttgtcaaaattgatgtgggaattcgctacgattggtgaactttccatttctttttctccttttccttgttgatttttcagcaatttgcccttatttggaaattgcttgtttattcttgtccatttttaaattttactcctaaactgttttcatgcgctgttgaagattcctctgctcatggttcatgaccatgttcgaagtacaattgcggtccagggaaatttgaaagcttcagctggcgttaggctaggcgagggctagtttcttctgaatcatcaatgggtgaagacggactacgcattagtggcctttcagctggtttggcagttatattgaacggggaggacagtaaagagaatttgccaaaaactcgactattatcgtgctgtgaagaatcaggtcatgactctgtggagcgaacccttgaatacgtgtttggcctccccaatagatcactcagtccattgactggtccagttgacagcgatataatttgctctatcatcaggaacaatttctctagatttaatgcaaaattgagtgattcattttgcgaaagagatggaatttgtcttatggagaatggttctggacgtgagtttgttggcctagaagaatgcagtatctgtggtgacataagaatcatcaagccgccattgctcgtagagagcttagcaatgtttagtagtgctagggctaatgcttgtgtttggaaaggaaaatggatgtatgaggtttcgttagaaacttctggtatacagcagcttggttgggccactctctcttgcccttttactgaacataaaggtgttggtgatggtgaagattcatatgcatatgatggtagaagagtcagcaagtggcataaggaagctgaaacatatggtcagtcatgggttgttggtgatgttatagcatgttgcatagatcttgatcgtgatgaaatacttttctttaggaatggtaattcacttggggtggcattccatggaattcgaaaaatgggccctggttttggttattacccggcagtttctctttctcaaggtgaaagatgtgagttaaactttggggctcatcccttcaagtatccaatcaaaggttatcttcctcttcaagctcctccttcaaagtgctattttgtcacccatttgctgcagtgttggtcgaggcttttgagcatgcattctatggaccggaatgaacattcattagttcagaaattgagaaggatgaagaggtttgattcattagaagagttttttcatcctgtttctcatgcaacatgtgtggagcttttctctgtacttgaagcagatgctgggaacattgagtatatggtttggggtccactactgtctatcatgtttgaagtt------------------------------------
>Jupunba_villosa_Borges_423@NODE_1_length_1633_cov_200.525064
-------------------tcaatttctcctccaaaaccctagccaccatccgccgcctcttgttcgtccagaatatgaaactcatctgtaagtatttgttgtgtattgatcaatgctaacttaaaatgccttcgtcgtgttgtagtgaggcgatggctttttgttctccgcattgaattctaactagatatatataattttctctggcaatttaattcttggagcttccatccaattgttttcattttgtttgtctttattttgtcaaaattgatgtgggaattcgctacgattggtg--ctttccatttgtttttctccctttccttgttgatttttcagcaatttgcccttatttggaaattccttgtttattcttgtccatttttaaattttactcctaaactgttttcatgcgctgttgaagattcctctgctcatggatcatgaccatgttcgaagtacaattgcggtccaaggaaatttgaaagcttcagctggcgttaggcttggcgagggctagtttcttctgaatcatcaatgggtgaagacggactacgcattagtggcctttcagctggtttggcagttatattgaacggggaggacagtaaagagaatttgccaaaaactcgacttttatcgtgctgtgatgaatcaggtcatgactctgtggagcgaacccttgaatacgtgtttagcctccccaatagatcactcagtccattgactggtccagttgacagcgatataatttgctctatcatcaggaacaatttctctagatttaatgcaaaattgagtgattcattttgcgaaagagatggaatttgtcttatggagaatggttctggacgtgagtttgttggcctagaagaatacagtatctgtggtgacataagaatcatcaagccgccattgctcgcagagagcttagcaatgtttagtagtgctagggctaatgcttgtgtttggaaaggaaaatggatgtatgaggtttcgttagaaacttctggtatacagcagcttggttgggccactctctcttgcccttttactgaacataaaggtgttggtgatggtgaagattcatatgcatatgatggtagaagagtcagcaagtggaataaggaagctgaaacatatggtcagtcatgggttgttggtgatgttataggatgttgcatagatctcgatcgtgatgaaatacttttcttcaggaatggtaattcacttggggtggcattccatggaattcgaaaaatgggccctggttttggttattacccggcagtttctctttctcaaggtgaaagatgtgagttaaactttggggctcgtcccttcaagtatccaatcaaaggttatcttcctcttcaagctcctccttcaaagtgctattttgtcacccatttgctgcagtgttggtcgaggcttttgagcatgcattctatggaccggaatgaacattcattagttcagaaattgagaaggatgaagaggtttgattcattagaagagttttttcatcctgtttctcatgcaacatgtgtggagcttttctctgtacttgaagcagatgctgggaacattgagtatatggtttggggtccactactgtctttcatgtttgaagtttttggattgcatgcac--------------------
>Punjuba_killipii_Palodorios_6252@NODE_1_length_1006_cov_99.602799
------------------------------------------------------------------------------------------------------------------------------------------------------------------------------------------------------------------------------------------------------------------------------------------------------------actttccatttctttttctccctttccttgttgatttttcagcaatttgcccttatttggaaattccttgtttgttcttgtccatttttaaattttactccaaaactgttttcatgcgctgttgaagattcctttgctcatggatcatgaccatgttcgaagtacaattgcggtctacggaaatttgaaagcttcagctggcgttaggctaggcaagggctagtttcttctgaatcatcaatgggtgaagacggactacgcattagtggcctttcagctggtttggcagttatattgaacggggaggacagtaaagggaatttgccaaaaactcgacgtttatcgtgctgtgatgaatcaggtcatgactctgtggagcgaacccttgaatacgtgtttggcctccccaatagatcactcagtccattgactggtccagttgacagcgatataatttgctctatcatcaggaacaatttctctagatttaatgcaaaattgagtgattcattttgcgaaagagatggaatttgtcttatggagaatggttctggacgtgagtttgttggcctggaagaatacagtatctgtggtgacataagaatcatcaagccacccttgctcatagagagcttggcaatgtttagtagtgctagggctaatgcttgtgtttggaaaggaaaatggatgtatgaggtttcgttagaaacttctggtatacagcagcttggttgggctactctctcttgcccttttactgaacatgaaggtgttggtgatggtgaagattcatatgcatatgatggtagaagagtcagaaagtggaataaggaagatgaaacatatggtcagtcatgggttgttggtgatgttataggatgttgcatagatcttgatcgtgatgaaatacttttctttaggaatggtaattcacttggggtggcattccatggaattcgaaaaatgggccctggttttggttattacccggcagtttctctttctc--------------------------------------------------------------------------------------------------------------------------------------------------------------------------------------------------------------------------------------------------------------------------------------------------------------------------------------------------------------------------------
>Punjuba_lehmannii_Escobar_7465@NODE_1_length_1731_cov_110.021161
gtaactcgcaggtttgtgatcaatttctcctccaaaaccctagccaccatccgccgcctcttgttcgtccagaatatgaaactcatctgtaagtatttgttgtgtattgatcaatgctaacttaaaatgccttcgtcgtgtaatagtgaggcgatgattttttgttctccgcattgaattctaacaagatatatataattttctctggcaatttaattcttggagcttccatccaattgttttc---------------attttgtcaatattgatgtgggaattcgctacgattggtgaactttccatttctttttctccctttccttgttgatttttcagcaatttgcccttatttggaaattccttgtttgttcttgtccatttttaaattttactcctaaactgttttcatgcgctgttgaagattcctctgctcatggatcatgaccatgttcgaagtacaattgcggtctacggaaatttgaaagcttcagctggcgttaggctaggcgagggctagtttcttctgaatcatcaatgggtgaagacggactacgcattagtggcctttcagctggtttggcagttatattgaacggggaggacagtaaagagaatttgccaaaaactcgacttttatcgtgctgtgatgaatcaggccatgactctgtggagcgaacccttgaatacgtgtttggcctccccaatagatcactcagtccattgactggtccagttgacagcgatataatttgctctatcatcaggaacaatttctctagatttaatgcaaaattgagtgattcattttgcgaaagagatggaatttgtcttatggagaatggttctggacgtgagtttgttggcctagaagaatacaatatctgtggtgacataagaatcatcaagccacccttgctcatagagagcttggcaatgtttagtagtgctagggctaatgcttgtgtttggaaaggaaaatggatgtatgaggtttcgttagaaacttctggtatacagcagcttggttgggctactctctcttgcccttttactgaacatgaaggtgttggtgatggtgaagattcatatgcatatgatggtagaagagtcagaaagtggaataaggaagatgaaacatatggtcagtcatgggttgttggtgatgttataggatgttgcatagatcttgatcgtgatgaaatacttttcttcaggaatggtaattcacttggggtggcattccatggaattcgaaaaatgggccctggttttggttattacccggcagtttctctttctcaaggtgaaagatgtgagttaaactttggggctcgtcccttcaagtatccaatcaaaggttatcttcctcttcaagctcctccttcaaagtgctattttgtcacccatttgctgcagtgttggtcgaggcttttgagcatgcattctatggaccgaaatgaacattcattagttcagaaattgagaaggatgaagaggtttgattcattagaagagttttttcatcctgtttctcatgcaacatgtgtggagcttttctctgtacttgaagcagatgctgggaacattgagtatatggtttggggtccactactgtctttcatgtttgaagtttttggattgcatgcaccacatgactattcaagcttg
>_R_Acacia_rostellifera_Murphy_466@NODE_1_length_1796_cov_222.041885
gtaactcgcaagtttgtgatcaatttctcctccaaaaccctagccaccatccgccgcctcttgttcgtccggaatatgaatctcatctgtaagtatttgttgtgtattgatcaatgctaacttaaaatgccttcgtcgtataatagtgaggcgatgatttttggttcttctcattgaattgtaacaagatatatataattttctcttgcaatttaattcttggagcttccatccaattgttttcattttgtctgtctttattttgtcaaagttgatgtgggaattcgctacgattggtgaactttccatttctttttctccctttccttgttgatttttcagcaatttgcgctt--------tttccttgtttgttcttgtccatttttaaattttgctcctaaactgttttcatgcactattgaagattcctctgctcatggatcatgaccatgttcgaagtacaattgcggtccagggaaatttgaaagcttcagctggcgttaggctaggcgagggctagtttcttctgaatcatcaatgggtgaagacggactacgcattagtggcctttcagctggtttggcagttatattgaacggggaggacagtaaagagaatttgccaaaaactcgacttttatcgtgctgtgatgaatcaggtcttgagtctgtggagcgaacccttgaatacgtgttcggcctccccaatagatcactcagtccattgactggtccagttgacagcgatgtaatttgctctatcatcaggaacaatttctctagatttaatgcaaaattgagtgattcattttgcgaaagagatggaatttgtcttaaggagaatggttctggacgtgagtttgttggcctagaagaatacagtatctgtggtgacataaga---atcaagccgccattgctaatagagagcttggcaatgtttagtagtgctagggctaatgcctgtgtttggaaaggaaaatggatgtatgaggtttcgttagaaacttctggtatacagcagcttggttgggccactcgctcttgcccttttactgaacataaaggtgttggtgatggtgaagattcatatgcatatgatggtagaagagtcagcaagtggaataagggagatgaaacatatggtcagtcatgggttgttggtgatgttataggatgttgcatagatcttgatcgtgatgaaatacttttcctcaggaatggtaattcacttggggtggcattccatggaattcgaaaaatgggccctggttttggttattacccagcagtttctctttctcaaggtgaaagatgtgagttaaactttggggctcgtcccttcaagtatccaatcaaaggttattttcctcttcaagctcctccttcaaagtgctattttgtcacccatttgctgcagtgttggtcgaggcttttgagcatgcattctatggaccggaatgaacattcattagttcagaaattgagaaggatgaagaggtttgattcattagaagagttttttcatcctgtttctcatgcaacatgtgtggagcttttctctgtacttgaagcagatgctgggaacattgagtacatggtttggggtccactactgtctttcatgtttgaagtttttggattgcatgcaccacatgactattcaagcttg
>_R_Afrocalliandra_redacta_Germishuizen_5585@NODE_1_length_1364_cov_346.010101
-------------------------------------------------------------------------------------------------------------atcaatgctaacttaaaatgccttcgtcgtgtaatagtgaggcgatgacttttggtgctccgcattgaattctaactagatatatataattttctctggcaatataaatctcggagcttcaatccgatttttttt------ttttttttccatttgtcaaaattgatgtgggaatttacta-gattggcgaacttgcc-tcttttttcttccctatccttattgatttttcagaaatttgtgcttattcgtaaattccttgtttgttcttgtccatttttaaattctactcctaaactgttttcatacgctggtgaagattcctctgctcatggatcatgaccatgttcgaagtacaattgcggttcagggaaatttgaaggctttagctggcgttaggctaggcgaggtctagtttcttctgaatcatcgatgggtgaagacggactacgcattggtggcctttcagctggtttggcagttatattgaacggggaggacagtaaagagaatttgccaaaaactcgacttttatcatgctgtgatgaatcgactcatgagtctgtggagcgaacccttgaatacgtgtttggacttcccaatagatcactcagtccattgactggtccagttgacagcaatataatttgctctatcatcaggaacaatttctctagatttaatgcaaaatcaagtgattcattttgcggaagagatggaatttgtattatggagaatggttctgaacgtgagtttgttggcctagaagaatacagtatctgtggtgacataagaatcatcaagccaccattgctcatagagagcttggcaatgtttagtagtgctagggctaatgcttgtgtttggaaaggaaaatggatgtatgaggtttcattagaaacttctggtatacagcagcttggttgggccactctctcttgccctttcactgaacacaaaggtgttggtgatggtgaagattcatatgcatatgatggtaggagagtcagcaagtggaataaggatgatgaaacatatggtcagtcatgggctgtcggtgacgtcataggatgttgcatagatcttgatagtgatgaaatacttttcttcaggaatggtaattcacttggggtggcattccatggaattcgaaaaatggggccttgttctggttattacccagcagtttctctttctcaaggtgaaagatgtgagttaaactttggggctcgtcccttcaagtatccaatcaaaggttatcttcctcttcaaactcctccttcaaagtgctattttgtcacccatttgctgcagtgttggtcgaggcttttgagcatgcattctatggatcgga---agcattcattagttcagaa----------------------------------------------------------------------------------------------------------------------------------------------------------------------------------------------
>_R_Albizia_adinocephala_FHO33_88@NODE_1_length_1813_cov_172.276498
gtaactcgcaagtttgtgatcaatttctcctccaaaaccctagccaccatccgccgcc-cttgttcgtccagaatatgaaactcatctgtaagtattttttgtgtattgatcaatgctaacttaaaatgccttcgtcgtgtaatagtgaggcgatgatttttggttctccgcattgaattctaacaagatatatatcattttctctggcaatttaattcttggagcttccatccaattgttttcattttgtttgactttattttgtcaaaattgatgtgggaattcgctacgattggtgaactttccatttctttttctccctttccttgttgatttttcagcaatttgcccttatttggaaattccttgtttgttcttgtccatttttaaattttactcctaaactgttttcatgcgctgttgaagattcctctgctcatggatcatgaccatgttcgaagtacaactgcggtccagggaaatttgaaagcttcagctggcgttaggctaggcgagggctagtttcttctgaatcatcaatgggtgaagacggactacgcattagtggcctttcagctggtttggcaattatattgaatggggaggacagtaaagagaatttgccaaaaactcgacttttatcgtgctgtgatgaatcaggtcatgcgtctgtggagcgaacccttgaatatgtgttcggccttcccaatagatcactcagtccattgactggtccagttgacagcgatataatttgctctatcatcaggaacaacttctctagatttaatgcaaaattgagtgattcattttgcgaaagagatggaatttgtcttatggagaatggttctggacgtgagtttgttggcctagaagaatacagtatctgtggtgacataagaatcatcaagccgccattgctcatagagagcttggcaatgtttagtagtgctagggctaatgcttgtgtttggaaaggaaaatggatgtatgaggtttcgttagaaacttctggtgtacagcagcttggttggtccactctctcttgcccttttactgaacataaaggtgttggtgatgttgaagattcatatgcatatgacggtagaagagtcagcaagtggaataaggaagctgaaacatatggtcaatcatgggttgttggtgacgttataggatgttgcatagatcttgatcgtgatgaaatacttttcttcaggaatggtaattcacttggagtggcattccatggaattcgaaaaatgggccctggttttggttattacccagcagtttctctttctcaaggtgaaagatgtgagttaaactttggggctcgtcccttcaagtatccaatcaaaggttatcttcctcttcaagctcctccttcaaagtgctattttgttgcccatttactgcagtgttggtcaaggcttttgagcatgcattctatggaccggaatgaacattcattagttaagaaattgagaaggatgaagaggtttgattcattagaagagttttttcatcctgtttctcatgcaacatgtgtggagcttttctctgtacttgaagcagatggtgggaacattgagtatatggtttggggtccactactgtctttcttgtttgaagtttttggactgcatgctccacatga-------------
>_R_Albizia_multiflora_Hughes_3090@NODE_1_length_1562_cov_170.216835
-----------------------------------aaccctagccaccttccgccgcc-cttgttcgtccagaatatgaaactcatctgtaagtacttgtcgtgtattgatcaatgctaacttaaaatgccttcatcgtgtaatagtgaggcgatgatttttggttctccgcattgaattctaacaagatatatatcattttctctggcaatttaattcttggagcttccatccaattgttttcattttgtttgactttgttttgtcaaaattgatgtggaaattcgctacgattggtgaactttccatttctttttctccctttccttgttgatttttcagcaatttgcccttatttggaaattccttgtttgttcttgtccatttttaaattttactcctaaactgttttcatgcactgttgaagattcctctgctcatggatcatgaccatgttcgaagtacaactgcggtccagggaaatttgaaagcatcagctggcgttaggctaggcgagggctagtttcttctgaatcatcaatgggtgaagacggactacgcattagtggcctttcagctggtttggcagttatattgaacggggaggacagtaaagagaatttgccaaaaactcgacttttgtcgtgctgtgatgaatcaggtcatgagtctgtggagcgaaccgttgaatatgtgttcggccttcccaatagatcactcagtccattgactggtccagttgacagcgatataatttgctctatcatcaggaacaatttctctagatttaatgcaaaattgagtgattcattttgcgacagagatggaatttgtcttatggagaatggttctggacgtgagtttgttggcctagaagaatacagtatctgtggtgacataagaatcatcaagccgccattgctcatagagagcttggcaatgtttagtagtgctagggctaatgcttgtgtttggaaaggaaaatggatgtatgaggtttcgttagaaacttctggtgtacagcagcttggttgggccactctctcttgcccttttactgaacacaaaggtgttggtgatggtgaagattcatatgcatatgatggtagaagagtcagcaagtggaataaggaagctgaaacatacggtcagtcatgggttgttggtgacgttataggatgttgcatagatcttgatcgtgatgaaatacttttcttcaggaatggtaattcacttggggtggcattccatggaattcgaaaaatgggccctggttttggttattacccagcagtttctctttctcaaggtgaaagatgtgagttaaactttggggctcgtcccttcaagtatccaatcaaaggttatcttcctcttcaagctcctccttcaaagtgctattttgtcgcccatttactgcagtgttggtcgaggcttttgagcatgcattctatggaccggaatgaacattcattagttcagaaattgagaaggatgaagaggtttgattcattagaagagttttttcatcctgtttctcatgcaacatgtgtggaacttttctctgcacttgaagcagatgctgggaacattgagta----------------------------------------------------------------------------
>_R_Albizia_niopoides_Simon_1601@NODE_1_length_1365_cov_228.047360
-------------------------------------------------------------------------------------------------------------------------------------cgtcgagtaatagtgaggcgatgatttttggttctccgcattgaattctaacaagatatatatcattttctctggcaatttaattcttggagcttccatccaattgttttcattttgtttgactttattttgtcaaaattgatgcaggaattcgctacgattggtgaactttccatttctttttctccctttccttgttgatttttcagcaatttgctcttatttggaaattccttgtttg---ttgtccatttttaaattttactcctaaactgttttcttacgctgttgaagattcctctgctcatggatcatgaccatgttcgaagtacaactgcggtccagggaaatttgaaagcttcagccggctttaggctaggcgagggctagtttcttctgaatcatcaatgggtgaagacggactacgcattagtggcctttcagctggtttggcagttatattgaacggggaggacagtaaagagaatttgccaaaaactcggcttttatcgtgctgtgatgaatcaggtcatgagtctgtggagcgaacccttgaatatgtgttcggccttcccaatagatcactcagtccattgactggtccagttgacagtgatataatttgctctatcatcaggaacaatttctctagatttaatgcaaaattgagtgattcattttgcgaaagagatggaatttgtcttatggagaatggttctggacgtgagtttgttgacctagaagaatacagtatctgtggtgacataagaatcatcaagccgccattgctcatagagagcttggcaatgtttagtagtgctagggctaatgcttgtgtttggaaaggaaaatggatgtatgaggtttcgttagaaacttctggtatacagcagcttggttgggccactctctcttgcccttttactgaacataaaggtgttggtgatggtgaagattcatatgcgtatgatggtagaagagtcagcaagtggaataaggaagctgaaacatatggtcagtcatgggttgttggtgacgttataggatgttgcatagatcttgatcgtgatgaaatacttttcttcaggaatggtaattcacttggggtggcatttcatggaattcgaaaaatgggccctggttttggttattacccagcagtttctctttctcaaggtgaaagatgtgagttaaactttggggctcgtcccttcaagtatccaatcaaaggttatcttcctcttcaagctcctccttcaaagtgctattttgtcgcccatttactgcagtgttggtcgaggcttttgagcatgcattctatggaccggaatgaacattcattggttcagaaattgagaaggatgaaga-----------------------------------------------------------------------------------------------------------------------------------------------------------------------------
>_R_Albizia_subdimidiata_var_minor_Gorts_341@NODE_1_length_1201_cov_47.077402
------------------------------------------------------------------------------------------------------------------------------------------------------gcgatgatttttggttctccgcattgaattctaacaagatatatatcattttctctggcaatttaattcttggagcttccatccaattgttttcattttgtttgactttattttgtcaaacttgatgtaggaatttgctacgactggtgaactttccatttctttttctccctttccttgttgatttttcagcaatttgcccttatttggaaattttttg-------ttgtccatttttaaattttactcctaaactgttttcatacgctgttgaagattcctctgctcatggatcatgaccatgttcgaagtacaactgcggtccagggaaatttgaaagcttcagctggcgttaggctaggcgagggctagtttcttctgaatcatcaatgggtgaagacggactacgcattagtggcctttcagctggtttggcagttatattgaacggggaggacagtaaagagaatttgccaaaaactcgacttttatcgtgctgtgatgaatcaggtcatgagtctgtggagcgaacccttgaatatgtgttcggccttccaaatagatcactcagtccattgactggtccagttgacagcgatataatttgctctatcatcaggaacaatttctctagatttaatgcaaaattgagtgattcattttgcgaaagagatggaatttgtcttatggagaatggttctggacgtgagtttgttggcctagaagaatacagtatctgtggtgacataagaatcatcaagccgccattgctcatagagagcttggcaatgtttagtagtgctagggctaatgcttgtgtttggaaaggaaaatggatgtatgaggtttcgttagaaacttctggtatacagcagcttggttgggccactctctcttgcccttttactgaacataaaggtgttggtgatggtgaagattcatatgcatatgatggtagaagagtcagcaagtggaataaggaagctgaaacatatggtcagtcatgggttgttggtgacgttataggatgttgcatagatcttgatcgtgatgaaatacttttcttcaggaatggtaattcacttggggtggcattccatggaattcgaaaaatgggccctggttttggttattacccagcagtttctctttctcaaggtgaaagatgtgagttaaactttggggcacgtcccttcaagtatccaa-----------------------------------------------------------------------------------------------------------------------------------------------------------------------------------------------------------------------------------------------------------------------------------------------------------------------------
>_R_Albizia_subdimidiata_var_subdimidiata_Ferreira_210@NODE_1_length_1485_cov_197.389915
---------------------------------------------------------------------------------------------------------------------------------------------------------------------------------------tcaagatatatatcattttctctggcaatttaattcttggagcttccatccaattgttttcattttgtttgactttattttgtcaaacttgatgtaggaatttgctacgactggtgaactttccatttctttttctcactttccttgttgatttttcggcaatttgcccttatttggaaattccttg-------ttgtccatttttaaattttactcctaaactgttttcatacgctgttgaagattcctctgctcatggatcatgaccatgttcgaagtacaactgcggtccagggaaatttgaaagcttcagctggcgttaggctaggcgagggctagtttcttctgaatcatcaatgggtgaagacggactacgcattagtggcctttcagctggtttggcagttatattgaacggagaggacagtaaagagaatttgccaaaaactcgacttttatcgtgctgtgatgaatcaggtcatgagtctgtggagcgaacccttgaatatgtgttcggccttccaaatagatcactcagtccattgactggtccagttgacagcgatataatttgctctatcatcaggaacaatttctctagatttaatgcaaaattgagtgattcattttgcgaaagagatggaatttgtcttatggagaatggttctggacgtgagtttgttggcctagaagaatacagtatctgtggtgacataagaatcatcaagcctccattgctcatagagagcttggcaatgtttagtagtgctagggctaatgcttgtgtttggaaaggaaaatggatgtatgaggtttcgttagaaacttctggtatacagcagcttggttgggccactctctcttgcccttttactgaacataaaggtgttggtgatggtgaagattcatatgcatatgatggtagaagagtcagcaagtggaataaggaagctgaaacatatggtcagtcatgggttgttggtgacgttataggatgttgcatagatcttgatcgtgatgaaatacttttcttcaggaatggtaattcacttggggtggcattccatggaattcgaaaaatgggccctggttttggttattacccagcagtttctctttctcaaggtgaaagatgtgcgttaaactttggggcacgtcccttcaagtatccaatcaaaggttatcttcctcttcaagctcctccttcaaagtgctattttgtcgcccatttactgcagtgttggtcgaggcttttgagcatgcattctatggaccggaatgaacattcattagttcagaaattgagaaggatgaagaggtttgattcattagaagagttttttcatcctgtttctcgtgcaacatgtgtcgagcttttctctgtacttgaagtagatgctgggaacattgagtatatggtttggggtccgctactgtctttcttgtttgaagtgtttggactgcatgcaccacatgactattcaagcttg
>_R_Albizia_tomentosa_Hughes_648@NODE_1_length_1370_cov_151.017015
-------------------------------------------------------------------------------------------------------------------------------------------------------------------------------------------------------------------------------------------attgttttcattttgtttgactttattttgtcaaaattgatgtgggaattcgctacgattggtgaactttccatttatttttctccctttccttgttgatttttcagcaatttgcccttatttggaaattccttgtttgttcttgtccatttttaaattttactcctaaactgttttcatgcgctgttgaagattcctctgctcatggatcatgaccatgttcgaactacaactgcggtccagggaaatttggaagcttcagctggcgttaggctaggcgagggctagtttcttctgaatcatcaatgggtgaagacggactacgcattagtggcctttcagctggtttggcaattatattgaatggggaggacagtaaagagaatttaccaaaaactcgacttttatcgtgctgtgatgaatcaggtcatgcgtctgtggagcgaacccttgaatatgtgttcggccttcccaatagatcactcagtccattgactggtccagttgacagcgatgtaatttgctctatcatcaggaacaatttctctagatttaatgcaaaattgagtgattcattttgcgaaagagatggaatttgtattatggagaatggttctggacgtgagtttgttggcctagaagaatacagtatctgtggtgacataagaatcatcaagccgccattgctcatagagagcttggcaatgtttagtagtgctagggctaatgcttgtgtttggaaaggaaaatggatgtatgaggtttcattagaaacttctggtgtacagcagcttggttggtccactctctcttgcccttttactgaacataaaggtgttggtgatgttgaagattcatatgcatatgatggtagaagagtcagcaagtggaataaggaagctgaaacatatggtcagtcatgggttgttggtgacgttataggatgttgcatagatcttgatcgtgatgaaatacttttcttcaggaatggtaattcacttggagtggcattccatggaattcgaaaaatgggccctggttttggttattacccagcagtttctctttctcaaggtgaaagatgtgagttaaactttggggctcgtcccttcaagtatccaatcaaaggttatcttcctcttcaagctcctccttcaaagtgctattttgttgcccatttactgcagtgttggtcgaggcttttgagcatgcattctatggaccggaatgaacattcattagttaagaaactgagaaggatgaagaggtttgattcattagaagagttttttcatcctgtttctcatgcaacatgtgtggagcttttctctgtacttgaagcagatgctgggaacattgagtatatggtt---------------------------------------------------------------------
>_R_Albizia_xerophytica_Hughes_1435@NODE_1_length_1442_cov_112.759707
--------------------------------------------------------------------------------------------------------------------ctaacttaaaatgtcttcgtcgtgtaatagtgaggcgatgatttttggttctccgcattgaattctaacaagatatatatcattgtctcaggcaatttaattcttggagcttccatccaattgttttcattttgtttgactttattttgtcaaaattgatgtgggaattggctacgattggtgaactttccatttctttttctccctttccttgttgatttttcagcaatttgcccttatttggaaattccttgtttgttcttgtccatttttaaattttactcctaaactgttttcatgcgctgttgaagattcctctgctcatggatcatgaccatgttcgaagtacaactgcggtccagggaaatttgaaagcttcagctggcgttaggctaggcgagggctagtttcttctgaatcatcaatgggtgaagacggactacgcattagtggcctttcagctggtttggcaattatattgaatggggaggacagtaaagagaatttgccaaaaactcgacttttatcgtgctgtgatgaatcaggtcatgcgtctgtggagcgaacccttgaatatgtgttcggccttcccaatagatcactcagtccattgactggtccagttgacagcgatataatttgctctatcatcaggaacaatttctctagatttaatgcaaaattgagtgattcattttgcgaaagagatggaatttgtcttatggagaatggttctggacgtgagtttgttggcctagaagaatacagtatctgtggtgacataagaatcatcaagccgccattgctcatagagagcttggcaatgtttagtagtgctagggctaatgcttgtgtttggaaaggaaaatggatgtatgaggtttcgttagaaacttctggtgtacagcagcttggttggtccactctctcttgcccttttactgaacataaaggtgttggtgatgttgaagattcatatgcatatgacggtagaagagtcagcaagtggaataaggaagctgaaacatatggtcagtcatgggctgttggtgacgttataggatgttgcatagatcttgatcgtgatgaaatacttttcttcaggaatggtaattcacttggagtggcattccatggaattcgaaaaatgggccctggttttggttattacccagcagtttctctttctcaaggtgaaagatgtgagttaaactttggggctcgtcccttcaagtatccaatcaaaggttatcttcctcttcaagctcctccttcaaagtgctattttgttgcccatttactgcagtgttggtcgaggcttttgagcatgcattctatggaccggaatgaacattcattagttaagaaattgagaaggatgaagaggtttgattcattagaagagttttttcatcctgtttctcatgcaacatgtgtggagc--------------------------------------------------------------------------------------------------------------------
>_R_Archidendron_clypearia_Wieringa_1849@NODE_1_length_1695_cov_257.014215
gtaactcgcaagttggtgatcaatttctcctccaaaaccctagccaccatccgccgcctctggttcgtccagagtatgaatctcatctgtaagtatttgttgtgtattgatcaatgctaacttcaaatgccttcgttgtgtaatagtgaggcgatgatttttgattctcctcattgaattctaacaagatatatataattttctctggcactttaattcttggagcttccatccaattgttttcattttgtttgtctttattttgttaaagttgatgtgggaattcgctacgattggtgaactttccatttcattttctccctttacttgttgatttttcagcaatttgcgcttatttggaaattccttgtttgttcttgtccatttttaaattttactcctaaactg-tttcatgcgctgttgaagattcctctgctcatggatcatgaccatgttcgaagtacaattgcggtccagggaaatttgaaagcgtcagctggcgttaggctaggcgagggctagtttcttctgaatcatcaatgggtgaagacggactacgcattagtggcctttcagctggtttggcagttatattgaacggggaggacagtaaagagaatttgccaaaaactcgacttttatcgtgctgtgatgaatctggtcatgagtctgtggagcgaacccttgaatacgtgtttggcctccccaatagatcactcagtccattgactggtccagttgacagcgatataatttgctctatcatcagaaacaatttctctagatttaatgcaaaattgagtgattcattttgcgaaagagatggaatttgtcttatggagaatggttctggacgtgagtttgtgggcctagaagaatacagtatctgtggtgacataagaatcatcaagccaccattgctcatagagagcttggcaatgtttagtagtgctagggctaatgcttgtgtttggaaaggaaaatggatgtatgaggtttcgttagaaacttctggtatacagcagcttggttgggccactctctcttgcccttttactgaacataaaggtgttggtgatggtgaagattcatattcatatgatggtagaagagtcagcaagtggaataaggaggctgaaacatatggtcagtcatgggttgttggtgatgttataggatgttgcatagatcttgatcatgatgaaatacttttcttcaggaatggtaattcacttggggtggcattccatggaattcggaaaatgggccctggttttggttattacccagcagtttctctttctcaaggtgaaagatgtgagttaaactttggggctcgtcccttcaagtatccaatcaaaggttatcttcctcttcaagctcctccttcaaagtgctattttgtcacccatttggtgcagtgttggtcgaggcttttgagcatgcattctatggaccggaatgaacattcattagttcagaaattgaggaggatgaaaaggtttgattcattagaagagttttttcatcctgtttctcatgcaacatgtgtggagcttttctctgtacttgaagcagatgctgggaacattgagtatatggtttggggtccactactgtctttcatgtttgaagttt-----------------------------------
>_R_Balizia_elegans_Iganci_870@NODE_1_length_1769_cov_157.177896
gtaactcgcaagtttttgatcaatttctcctccaaaaccctagccaccatccgccgcctcttgttcgtccagaatatgaaactcatctgtaagtatttgttgtgtattgatcaatgctaacttaaaatgccttcgtcgtgttgtagtgaggcgatgattttttgttttccgcattgaattctaacaagatatatataattttctctggcaatttaattcttggagcttccatccaatttttttcattttgtttgtctttattttgtcaaaattgatgtgggaattcgctacaattggtgaactttccatttctttttctccctttccttgttgatttttcagcaatttgcccttatttggaaattccttgtttattcttgtccatttttaaattttactcctaaactgttttcatgcgctgttgaagattcctctgctcatggatcatgaccatgttcgaagtacaattgcggtccagggaaatttgaaagcttcagctggcgttaggctaggcgagggctagtttcttctgaatcatcaatgggtgaagacggactacgcattagtggcctttcagctggtttggcagttatattgaacggggaggacagtaaagagaatttgccaaaaactcgacttttatcgtgctgtgatgaatcaggtcatgactctgtggagcgaacccttgaatacgtgtttggcctccccaatagatcactcagtccattgactggtccagttgacagcgatataatttgctctatcattaggaacaatttctctagatttaatgcaaaattgagtgattcattttgcgaaagagatggaatttgtcttatggagaatggttctggacgtgagtttgttggcctagaagaatacagtatctgtggtgacataagaatcatcaagccgccattgctcgtagagagcttagcaatgtttagtagtgctagggctaatgcttgtgtttggaaaggaaaatggatgtatgaggtttcgttagaaacttctggtatacagcagcttggttgggccactctctcttgcccttttactgaacataaaggtgttggtgatggtgaagattcatatgcatatgatggtagaagagtcagcaagtggaataaggaagatgaaacatatggtcagtcatgggttgttggtgatgttataggatgttgcatagatcttgatcgtgatgaaatacttttcttcaggaatggtaattcacttggggtggcattccatggaattcgaaaaatgggccctggttttggttattacccggcagtttctctttctcaaggtgaaagatgtgagttaaactttggggctcgtcccttcaagtatccaatcaaaggttatcttcctcttcaagctcctccttcaaagtgctattttgtcacccatttgctgcagtgttggtcgaggcttttgagcatgcattctatggaccggaatgaacattcattagttcagaaattgagaaggatgaagaggtttgattcattagaagagttttttcatcctgtttctcatgcaacatgtgtggagcttttctctgtacttgaagcagatgctgggaacattgagtatatggtttggggtccactactgtctttcatgtttgaagtttttggattgcatgcaccacatgactattcaagcttg
>_R_Balizia_leucocalyx_Aguilar_1939@NODE_1_length_1955_cov_159.435570
gtaactcgcaagtttgtgatcaatttctcctccaaaaccctagccaccatccgccgcctcttgttcgtccagaatatgaaactcatctgtaagtatttgttgtgtattgatcaatgctaacttaaaatgccttcgtcgttttgtagtgaggcgatgattttttgttctccgcattgaattctaacaagatatatataattttctctggcaatttaattcttggaacttccatccaatttttttcattttgattgtctttattttgtcaaaattgatgtgggaattcgctatgattggtgaactttccatttctttttctccttttccttgttgaattttcagcaatttgcccttatttggaagttccttgtttattcttgtccatttttaaattttactcctaaactgttttcatgcgctgttgaagattcctctgctcatggatcatgaccatgttcgaagtacaattgcggtccagggaaatttgaaagcttcagctggcgttaggctaggcgagggctagtttcttctgaatcatcaatgggtgaagacggactacgcattagtggcctttcagctggtttggcagttatattgaacggggaggacagtaaagagaatttgccaaaaactcgacttttatcgtgctgtgatgaatcaggtcatgactctgtggagcgaacccttgaatacgtgtttggcctccccaatagatcactcagtccattgactggtccagttgacagcggtataatttgctctatcatcaggaacaatttctctagatttaatgcaaaattgagtgattcattttgcgaaagagatggaatttgtcttatggagaatggttctggacgtgagtttgttggcctagaagaatacagtatctgtggtgacataagaatcatcaagccgccattgctcgtagagagcttagcaatgtttagtagtgctagggctaatgcttgtgtttggaaaggaaaatggatgtatgaggtttcgttagaaacttctggtatacagcagcttggttgggccactctctcttgcccttttactgaacataaaggtgttggtgatggtgaagattcatatgcatatgatggtagaagagtcagcaagtggaataagaaagatgaaacatatggtcagtcatgggttgttggtgatgttataggatgttgcatagatcttgatcgtgatgaaatacttttcttcaggaatggtaattcacttggggtggcattccatggaattcgaaaaatgggccctggttttggttattacccggcagtttctctttctcaaggtgaaagatgtgagttaaactttggggctcgtcccttcaagtatccaatcaaaggttatcttgctcttcaagctcctccttcaaagtgctattttgtcacccatttgctgcagtgttggtcgaggcttttgagcatgcattctatggaccggaatgaacattcattagttcagaaattgagaaggatgaagaggtttgattcattagaagagttttttcatcctgtttctcatgcaacatgtgtggagcttttcactgtacttgaagcagatgctgggaacattgagtatatggtttggggtccactactgtctttcatgtttgaagtttttggattgcatgcaccacatgactattcaagcttg
>_R_Balizia_pedicellaris_Queiroz_15529@NODE_1_length_1647_cov_561.670226
---------------------------------------ctagccaccatccgccgcctcttgttcgtccagaatatgaaactcatctgtaagtatttgttgtgtattgatcaatgctaacttaaaatgccttcgtcgtgttgtagtgaggcgatga-tttttgttctccgcattgaattcttacaagatatatataattttctctggcaatttaattcttggagcttccatccaattgttttcattttgtttgtctttattttgaaaaaatatatgtgggaattcgctacgattggtgaactttccatttctctttctccttttccttgttgatttttcagcaatttgcccttatttggaaattccttgtttattcttgtccatttttaaattttactcctaaactgttttcatgcgctgttgaagattcctctgctcatggatcatgaccatgttcgaagtacaattgcggtccaaggaaatttgaaagcttcagctggcgttaggctaggcgagggctagtttcttctgaatcatcaatgggtgaagacggactacgcattagtggcctttcagctggtttggcagttatattgaacggggaggacagtaaagagaatttgccaaaaactcgacttttatcgtgctgtgatgaatcaggtcatgactctgtggagcgaacccttgaatacgtgtttggcctccccaatagatcactcagtccattgactggtccagttgacagcgatataatttgctctatcatcaggaacaatttctctagatttgatgcaaatttgagtgattcattttgcgaaagagatggaatttgtcttatggagaatggttctggacgtgagtttgttggcctagaagaatacagtatctgtggtgacataagaatcatcaagccgccattgctcgtagagagcttagcaatgtttagtagtgctagggctaatgcttgtgtttggaaaggaaaatggatgtatgaggtttctttagaaacttctggtatacagcagcttggttgggccactcgctcttgcccttttactgaacataaaggtgttggtgatggtgaagattcatatgcatatgatggtagaagagtcagcaagtggaataaggaagctgaaacatatggtcagtcatgggttgttggcgatgttataggatgttgcatagatcttgatcatgatgaaatacttttcttcaggaatggtaattcacttggggtggcattccatggaattcgaaaaatgggccctggttttggttattacccggcagtttctctttctcaaggtgaaagatgtgagttaaactttggggctcgtcccttcaagtttccaatcaaaggttatcttcctcttcaagctcctccttcaaagtgctattttgtcacccatttgctgcagtgttggtcgaggcttttgagcatgcattctatggaccggaatgaacattcattagttcagaaattgagaaggatgaagaggtttgattcactagaagagttttttcatcctgtttctcatgcaacttgcgtggagcttttctctgtacttgaagcagatgctgggaacattgagtatatggtttggggtccactactgtctttcatgtttgaagtttttggattgcatgcaccacatgactattcaagattg
>_R_Cathormion_rhombifolium_Deighton_3618@NODE_1_length_1302_cov_123.845714
-----------------------------------------------------------------------------------------------------------------------------------------------------------gattttttgttctccgcattgaattctaacaagatatatataattttctctggcaatttaattcttggagcttccatccaatttttttcattttttttgtctttattttgtcaaaattgatgtgggaatttgctacgattggtgaactttccatttctttgtctcccgttccttgttgatttttcagcaatttgcccttatttggaaattccttgtttattcttgttcatttttaaattttactcctaaactgttttcatgcgctgttgaagattcctctgctcatggatcatgaccatgttcgaagtacaattgcggtccagggaaattagaaagcttcagctggcgttaggctaggcgagggctagtttcttctgaagcatcaatgggtgaagacggactacgcattagtggcctttcagctggtttggcagttatattgaacggggaggacagtaaagagaatttgccaaaaactcgacttttatcgtgctgtgatgaatcaggtcatgactctgtggagcgaacccttgaatacgtgtttggcctccccaatagatcactcagtccattgactggtccagttgacagcgatatagtttgctctatcatcagaaacaatttctctagatttaatgcaaaattgagtgattcattttgcgaaagagatggaatttgtcttatggagaatgattctggacgtgagtttgttggcctagaagaatacagtatctgtggtgatataagaatcatcaagccgccattgtttgtagagagcttagcaatgtttagtagtgctagggctaatgcttgtgtttggaaaggaaaatggatgtatgaggtttcgttagaaacttctggtatacagcagcttggttgggccactctctcttgcccttttactgaacataaaggtgttggtgacggtgaagattcatatgcatatgatggtagaagagtcagcaagtggaataagaaagatgaaacatatggtcagtcatgggttgttggtgatgttataggatgttgcatagatcttgatcgtgatgaaatacttttcttcaggaatggtaattcacttggggtggcattccatggaattcgaaaaatgggccctggttttggttattaccctgcagtttctctttctcaaggtgaaagatgtgagttaaactttggggctcgtcccttcaagtatccaatcaaaggttatcttcctcttcaagctcctccttcaaagtgctattttgtcacccatttactgcagtgttggtcgaggcttttgagcatgcattctatgga-------------------------------------------------------------------------------------------------------------------------------------------------------------------------------------------------------------------------
>_R_Enterolobium_cyclocarpum_MWC9020@NODE_1_length_1591_cov_308.774108
------------------------------------------------------------------------aatatgaaactcatctgtaagtatttgttgtgtattgatcaatgctaacttaaaatgccttcgtcgtgtaatagtgaggcaatgatttttggttctccgcattgaattctaacaagatatatataattttctctggcaaattaattgttggagcttccatccaattgttttcattttgtttgtctttattttgtcaaagttgatgtgggaattcgctacgattggtgaactttccatttctttttctccctttccttgttgatttttcagcaatttgcgcttatttggaaattccttgttggttcttgtccatttttaaattttactcctaaactgttttcatgcactgttgaagattcctcggctgatggatcatgaccatgttcgaagtacaattgcggtccagggaaatttgaaagcttcagctggcgttaggctaggcgagggctagtctcttttgaatcatcaatgggtgaagacggactacgcattagtggcctttcagctggtttggcagttatattgaacggggaggacactaaagagaatttgccaaaaactcgacttttatcgtgctatgatgaatcaggtcatgagtctgtggagcgaacccttgaatacgtgtttggcctccccaatagatcactcagtccattgactggtccagttgacagcgatagaatttgctctatcatcaggaacaatttctctagatttaatgcaaaattgagtgattcgttttgcgagagagatggaatttgtcttatggagaatggttctggacgtcagtttgttggcttagaagaatttagtatctgtggtgacataagaatcatcaagccaccattgctcattgagagcttggcaatgtttagtagtgctagggctaatgcttgtgtttggaaaggaaaatggatgtatgaggtttcgttagaaacttctggtatacagcagcttggttgggccactctctcttgcccttttactgaacataaaggtgttggtgatggtgaagattcatatgcatatgatggtagcagagtcagcaagtggaataaggaacatgaaacatatggtcagtcatgggttgttggtgatgttataggatgttgcatagatcttgatcgtgatgaaatacttttctttaggaatggtaattcacttggggtggcattccatggaattcgaaaaatggggcctggttttggttattacccagcagtttctctttctcaaggtgaaatatgtgagttaaactttggggctcgtcccttcaagtatccaatcaaaggttatcttcctctgcaagctcctccttcaaagtgctattttgtcacccatttactgcagtgttggtccaggcttttgagcatgcattctatggatcggaatgaacattcattagttcagaaattgagaaggatgaagaggtttgattcattagaagagttttttcatcctgtttctcatgcaacatgtgtggagcttttctccgtacttgaagcagatgctgggaacatcgagtatatggtttggggtccactactgtctttcatgtttgaagtttttggattgcatgcaccacatgac------------
>_R_Hydrochorea_corymbosa1_Bonadeu_655@NODE_1_length_1135_cov_419.142593
--------------------------------------------------------------------------------------------------------------------------------------------------------------------------------------------------------------------------------gcttctatccaatttttttcattttgtttgtctttattttgtcaaaattgatgtgggaattcgctacgattggtgaactttccatttctttttctccctttccttgttgatttttcagcaatttgcccttatttggaaattccttgtttattcttgtccatttttaaattttactcctaaactgttttcatgcgctgttgaagattcctctgctcatggatcatgaccatgttcgaagtacaattgcggtccagggaaatttgaaagcttcagctggcgttaggctaggcgagggctagtttcttctgaatcatcaatgggtgaagacggactacgcattagtggcctttcagctggtttggcagttatattgaacggggaggacagtaaagagaatttgccaaaaactcgacttttatcgtgctgtgatgaaacaggtcatgactctgtggagcgaacccttgaatacgtgtttggcctccccaatagatctctcagtccattgactggtccagttgacagcgatataatttgctctatcatcaggaacaatttctctagatttaatgcaaaattgagtgattcattttgccaaagagatggaatttgtcttatggagaatggttctggacgtgagtttgttggcctagaagaatacagtatctgtggtgacataagaatcatcaagccgccattgcttgtagagagcttagcaatgtttagtagtgctagggctaatgcttgtgtttggaaaggaaaatggatgtatgaggtttcgttagaaacttctggtatacagcagcttggttgggccactctctcttgcccttttactgaacataaaggtgttggtgatggtgaagattcatatgcatatgatggtagaagagtcagcaagtggaataaggaagatgaaacatatggtcagtcatgggttgttggtgatgttataggatgttgcatagatcttgatcgtgatgaaatacttttctttaggaatggtaattcacttggggtggcattccatggaattcgaaaaatgggccctggttttggttattaccctgcagtttctctttctcaaggtgaaagatgtgagttaaactttggggctcgtcccttcaagtatccaatc---------------------------------------------------------------------------------------------------------------------------------------------------------------------------------------------------------------------------------------------------------------------------------------------------------------------------
>_R_Jupunba_asplenifolia_Ekman_6383@NODE_1_length_1069_cov_73.764113
--------------------------------------------------------------------------------------------------------------------------------------------------------------------------------------------------------------------------------------------------------------------------------------------------------gtgaactttccatttctttttctccctttccttgttgatttttcagcaatttgcccttatttggaaattccttgtttattcttgtccatttttaaattttactcctaaactgttttcatgcgctgttgaagattcctctgctcatggatcatgaccatgttcgaagtacaattgcggtccagggaaatttgaaagcttcggctggcgttaggctaggcgagggctagtttcttctgaatcatcaatgggtgaagacggactacgcattagtggcctttcagctggtttggcggttatattgaacggggaggacagtaaagagaatttgccaaaaactcgacttttatcgagctgtgatgaatcaggtcatgactctgtggagcgaacccttgaatacgtgtttggcctccccaatagattactcagtccattgactggtccagttgacagcgatataatttgctctatcatcaggaacaatttctctagatttaatgcaaaattgagtgattcattttgcgaaagagatggaatttgtcttatggagaatggttctggacgtgagtttgttggcctagaagaatacagtatctgtggtgacataagaatcatcaagccgccattgctcgtagagagcttagcaatgtttagtagtgctagggctaatgcttgtgtttggaaaggaaaatggatgtatgaggtttcgttagaaacttctggtatacagcagcttggttgggccactctctcttgcccttttactgaacataaaggtgttggtaatggtgaagattcatatgcatatgatggtagaagagtcagcaagtggaataaggaagatgaaacatatggtcagtcatgggttgttggtgatgttataggatgttgcatagatcttgatcgtgatgaaatacttttctttaggaatggtaattcacttggggtggcattccatggaattcgaaaaatgggccctggttttggttattacccggcagtttctctttctcaaggtgaaagatgtgagttaaactttggggctcgtcccttcaagtatccaatcaagggt---------------------------------------------------------------------------------------------------------------------------------------------------------------------------------------------------------------------------------------------------------------------------------------------------------------------
>_R_Jupunba_cochleata_Bonadeu_673@NODE_1_length_2043_cov_143.090031
gtaactcgcaagtttgtgatcaatttctcctccaaaaccctagccaccatccgccgcctctttttcgtccagaatatgaaactcatctgtaagtatttgttgcgtattgatcaatgctaacttaaaatgccttcgtcgtgttgtagtgaggcgatgattttttgttctccgcattgaactcttacaagatatatataattttctctggcaatttaattcttggagcttccatccaattgttttcattttgtttgtctttattttgtcaaaatttatgtgggaattcgctacgattggtgaactttccatttctttttctccttttccttgttgatttttcagcaatttgcccttatttggaaattccttgtttattcttgtccatttttaaattttactcctaaactgttttcatgcgctgttgaagattcctctgctcatggatcataaccatgttcgaagtacaattgcggtccagggaaatttgaaagcttcagctggcgttaggctaggcgagggctagtttcttctgaatcatcaatgggtgaagacggactacgcattagtggcctttcagctggtttggcagttatattgaacggggaggacagtaaagagaatttgccaaaaactcgacttttatcgtgctgtgatgaatcaggtcatgactctgtggagcgaacccttgaatacgtgtttggcctccccaatagatcactcagtccattgactggtccagttgacagcgatataatttgctctatcatcaggaacaatttctctagatttaatgcaaaattgagtgattcattttgcgaaagagatggaatttgtcttatggagaatggttctggacgtgagtttgttggcctagaagaatgcagtatctgtggtgacataagaatcatcaagccgccattgctcgtagagagcttagcaatgtttagtagtgctagggctaatgcttgtgtttggaaaggaaaatggatgtatgaggtttcgttagaaacttctggtatacagcagcttggttgggccactctctcttgcccttttactgaacataaaggtgttggtgatggtgaagattcatatgcatatgatggtagaagagtcagcaagtggaataaggaagctgaaacatatggtcagtcatgggttgttggtgatgttataggatgttgcatagatcttgatcgtgatgaaatacttttctttagaaatggtaattcacttggggtggcattccatggaattcgaaaaatgggccctggttttggttattacccggcagtttctctttctcaaggtgaaagatgtgagttaaactttggggctcatcccttcaagtatccaatcaaaggttatcttcctcttcaagctcctccttcaaagtgctattttgtcacccatttgctgcagtgttggtcgaggcttttgagcatgcattctatggaccggaatgaacattcattagttcagaaattgagaaggatgaagaggtttgattcattagaagagttttttcatcctgtttctcatgcaacatgtgtggagcttttctctgtacttgaagcagatgctgggaacattgagtatatggtttggggtccactactgtctttcatgtttgaagtttttggattgcatgcaccacatgactattcaagcttg
>_R_Jupunba_commutata_Maguire_46145@NODE_1_length_1619_cov_159.223087
----------------------------------------------ccatccgccgcctcttgttcgtccagaatatgaaactcatctgtaagtatttgttgtgtattgatcaatgctgacttaaaatgccttcgtcgtgttgtagtgaggcgatgattttttgttctccgcattgaattcttactagatatatataattttctctggcaattt-attcttggagcttccatccaattgttttcgttttgtttgtctttattttgtcaaaattgatgtgggaattcgctacgattggtgaactttccatttctttttctccttttccttgttgatttttcagcaatttgcccttatttggaaattccttgtttattcttgtccatttttaaattttactcctaaactgttttcatgcgctgttgaagattcctctgctcatggttcatgaccatgttcgaagtacaattgcggtccagggaaatttgaaagcttcagctggcgttaggctaggcgagggctagtttcttctgaatcatcaatgggtgaagacggactacgcattagtggcctttcagctggtttggcagttatattgaacggggaggacagtaaagagaatttgccaaaaactcgactattatcgtgctgtgaagaatcaggtcatgactctgtggagcgaacccttgaatacgtgtttggcctccccaatagatcactcagtccattgactggtccagttgacagcgatataatttgctctatcatcaggaacaatttctctagatttaatgcaaaattgagtgattcattttgcgaaagagatggaatttgtcttatggagaatggttctggacgtgagtttgttggcctagaagaatgcagtatctgtggtgacataagaatcatcaagccgccattgctcgtagagagcttagcaatgtttagtagtgctagggctaatgcttgtgtttggaaaggaaaatggatgtatgaggtttcgttagaaacttctggtatacagcagcttggttgggccactctctcttgcccttttactgaacataaaggtgttggtgatggtgaagattcatatgcatatgatggtagaagagtcagcaagtggcataaggaagctgaaacatatggtcagtcatgggttgttggtgatgttatagcatgttgcatagatcttgatcgtgatgaaatacttttctttaggaatggtaattcacttggggtggcattccatggaattcgaaaaatgggccctggttttggttattacccggcagtttctctttctcaaggtgaaagatgtgagttaaactttggggctcatcccttcaagtatccaatcaaaggttatcttcctcttcaagctcctccttcaaagtgctattttgtcacccatttgctgcagtgttggtcgaggcttttgagcatgcattctatggaccggaatgaacattcattagttcagaaattgagaaggatgaagaggtttgattcattagaagagttttttcatcctgtttctcatgcaatatgtgtggagcttttctctgtactagaagcagatgctgggaacattgagtatatggtttggggtccactactgtctttcatgtttgaagtttttggattgcatgcaccacatgactatt--------
>_R_Jupunba_floribunda_Iganci_883@NODE_1_length_1874_cov_151.403450
gtaactcgcaagtttgtgatcaatttctcctccaaaaccctagccaccatccgccgcctcttgttcgtccagaatatgaaactcatctgtaagtatttgttgtgtattgatcaatgctaacttaaaatgccttcgtcgtgttgtagtgaggcgatgattttttgttctccgcattgaattcttacaagatatatataattttctctggcaatttaattcttggagcttccatccaattgttttcattttgtttgtctttattttgtcaaaattgatgtgggaattcgctacgattggtgaactttccatttctttttctccttttccttgttgatttttcagcaatttgcccttatttggaaattccttgtttattcttgtccatttttaaattttactcctaagctgttttcatgcactgttgaagattcctctgctcatggatcatgaccatgttcgaagtacaattgcggttcagggaaatttgaaagcttcagctggcgttaggctaggcgagggctagtttcttctgaatcatcaatgggtgaagacggactacgcattagtggcctttcagctggtttggcagttatattgaacggggaggacagtaaagagaatttgccaaaaactcgacttttatcgtgctgtgatgaaacaggtcatgactctgtggagcgaacccttgaatacgtgtttggcctccccaatagatcactcagtccattgactggtccagttgacagcgatataatttgctctatcatcaggaacaatttctctagatttaatgcaaaattgagtgattcattttgcgaaagagatggaatttgtcttatggagaatggttctggacgtgagtttgttggcctagaagaatgcagtatctgtggtgacataagaatcatcaagccgccattgctcgtagagagcttagcaatgtttagtagtgctagggccaatgcttgtgtttggaaaggaaaatggatgtatgaggtttcgttagaaacttctggtatacagcagcttggttgggccactctctcttgcccttttactgaacataaaggtgttggtgatggtgaagattcatatgcatatgatggtagaagagtcagcaagtggaataaggaagctgaaacatatggtcagtcatgggttgttggtgatgttataggatgttgcatagatcttgatcgtgatgaaatacttttctttaggaatggtaattcacttggggtggcattccatggaattcgaaaaatgggccctggttttggttattacccggcagtttctctttctcaaggtgaaagatgtgagttaaactttggggctcatcccttcaagtatccaatcaaaggttatcttcctcttcaagctcctccttcaaagtgctattttgtcacctatttgctgcagtgttggtcgaggcttttgagcatgcattctattgacaggaatggacattcattagttcagaaattgagaaggatgaagaggtttgattcattagaagagttttttcatcctgtttctcatgcaacatgtgtggagcttttctctgtacttgaagcagatgctgggaacattgagtatatggtttggggtccactactgtctttcatgtttgaagtttttggattgcatgcaccacatgactattcaagcttg
>_R_Jupunba_laeta_Mori_25147@NODE_1_length_1421_cov_55.652530
---------------------------------------------------------ctcttgttcgtccagaatatgaaactcatctgtaagtatttgttgtgtattgatcaatgctaacttaaaatgccttcgtcgtgttgtagtgaggcgatgattttttgttctccgcattgaattctaacaagatatatataattttctctggcaatttaattcttggagcttccatccaatttttttcattttgtttgtctttattttgtcaaaattgatgtgggaattcgctacgattggtgaactttccatttctttttctccctttccttgttgatttttcagcaatttgcccttatttggaaattccttgtttattcttgtccatttttaaattttacacctgaactgttttcatgcgctgttgaagattcctctgctcatggatcatgaccacggtcgaagtacaattgcggtccagggaaatttgaaagcttcagctggcgttaggctaggcgagggctagtttcttctgaatcatcaatggatgaagacggactacgcattagtggcctttcagctggtctggcagttatattgaacggggaggacagtaaagagaatttgccaaaaactcgacttttatcgtgctgtgatgaatcaggtcatgactctgtggagcgaacccttgaatacgtgtttggcctccccaatagatcactcagtccattgactggtccagttgacagcgatataatttgctctatcatcaggaacaatttctctagatttaatgcaaaattgagtgattcattttgcgaaagagatggaatttgtcttatggagaatggttctggacgtgagtttgttggcctagaagaatacagtatctgtggtgacataagaatcatcaagccgccattgctcgtagagagcttagcaatgtttagtagtgctagggctaatgcttgtgtttggaaaggaaaatggatgtatgaggtttcgttagaaacttctggtatacagcagcttggttgggccactctctcttgcccttttactgaacataaaggtgttggtgatggtgaagattcatatgcatatgatggtagaagagtcagcaagtggaataaggaagatgaaacctatggtcagtcatgggttgttggtgatgttataggatgttgcatagatcttgatcgtgatgaaatacttttcttcaggaatggtaattcacttggggtggcattccatggaattcgaaaaatgggccctgcttttggttattacccggcagtttctctttctcaaggtgaaagatgtgagttaaactttggggctcgtcccttcaagtatccaatcaaaggttatcttccttttcaagctcctccttcaaagtgctattttgtcacccatttgctgcagtgttggtcgaggcttttgagcatgcattctatggaccggaatgaacattcattag-----------------------------------------------------------------------------------------------------------------------------------------------------------------------------------------------------
>_R_Jupunba_langsdorfii_Ribeiro_728@NODE_1_length_2004_cov_137.706279
gtcactcgcaagtttttgatcaatttctcctccaaaaccctagccaccatacgccgcctcttgttcgtccagaatatgaaactcatctgtaagtatttgttgtgtattgatcaatgctaacttaaaatgccttcgtcgtgttgtagtgaggcgatgattttttgttatccgcattgaattctaacaagatatatataattttctctggcaatttaattcttggagcttccatccaattgttttcattttgtttgtctttattttgtcaaaattgatgtgggaattcgctacgattggtgaactttccatttctttttctccctttccttgttgatttttcagcaatttgcccttatttggaaattccttgtttattcttgcccatttttaaattttactcctaaactattttcatgcgctgttgaagattcctctgctcattgatcatgaccatgtttgaagtacaattgcggtccagggaaatttgaaagcttcagctggcgttaggctaggcgagggctagtttcttctgaatcatcaatgggtgaagacggactacgcattagtggcctttcagctggtttggcagttctattgaacggggaggacagtaaagagaatttgccaaaaactcgacttttatcgtgctgtgatgaatcaggtcatgactctgtggagcgaacccttgaatacgtgtttggcctccccaatagatcactcagtccattgactggtccagttgacagcgatataatttgctctatcatcaggaacaatttctctagatttaatgcaaaattgagtgattcattttgcgaaagagatggaatttgtcttatggagaatggttctggacgtgagtttgttggcctagaagaatacagtatctgtggtgacataagaatcatcaagccgcctttgctcgtagagagcttagcaatgtttagtagtgctagggctaatgcttgtgtttggaaaggaaaatggatgtatgaggtttcgttagaaacttctggtatacagcagcttggttgggccactctctcttgcccttttactgaacacaaaggtgttggtgatggtgaagattcgtatgcatatgatggtagaagagtcagcaagtggaataaggaagctgaaacatatggtcagtcatgggttgttggtgatgttataggatgttgcatagatcttgaccgtgatgaaatacttttcttcaggaatggtaattcacttggggtggcattccatggaattcgaaaaatgggccctggttttggttattacccggcagtttctctttctcaaggtgaaagatgtgagttaaacttcggggctcatcccttcaagtatccaatcaaaggttatcttcctcttcaagctcctccttcaaagtgctattttgtcacccatttgctgcagtgttggtcgaggcttttgagcatgcattctatggaccggaatgaacattcattagttcagaaattgagaaggatgaagaggtttgattcattagaagagtttgttcatcctgtttctcatgcaacatgtgtggagcttttctctgtacttgaagcagatgctgggaacattgagtatatggtttggggtccactactgtctttcatgttcgaagtttttggattgcatgcaccacatgactattcaagcttg
>_R_Jupunba_limae_Iganci_261@NODE_1_length_1931_cov_137.599245
gtaactcgcaagtttgtgatcaatttctcctccaaaaccctagccaccatccgccgcctcttgttcgtccagaatatgaaactcatctgtaagtatttgttgtgtattgatcaatgctaacttaaaatgccttcgtcgtgttgtagtgaggcgatgactttttgttctccgcattgaattctaacaagatatatataattttctctggcaatttaattcttggagcttccatccaattgttttcattttgtttgtctttattttgtcaaaattgatgtgggaattcgctacgattggtg--ctttccatttgtttttctccctttccttgttgatttttcagcaatttgcccttatttggaaattccttgtttattcttgtccatttttaaattttactcctaaactgttttcatgcgctgttgaagattcctctgctcatggatcatgaccatgttcgaagtacaattgcggtccagggaaatttgaaagcttcagctggcgttaggcttggcgagggctagtttcttctgaatcatcaatgggtgaagacggactacgcattagtggcctttcagctggtttggcagttatattgaacggggaggacagtaaagagaatttgccaaaaactcgacttttatcgtgctgtgatgaatcaggtcatgactctgtggagcgaacccttgaatacgtgtttagcctccccaatagatcactcagtccattgactggtccagttgacagcgatataatttgctctatcatcaggaacaatttctctagatttaatgcaaaattgagtgattcattttgcgaaagagatggaatttgtcttatggagaatggttctggacgtgagtttgttggcctagaagaatacagtatctgtggtgacataagaatcatcaagccgccattgctcgtagagagcttagcaatgtttagtagtgccagggctaatgcttgtgtttggaaaggaaaatggatgtatgaggtttcgttagaaacttctggtatacagcagcttggttgggccactctctcttgcccttttactgaacataaaggtgttggtgatggtgaagattcatatgcatatgatggtagaagagtcagcaagtggaataaggaagctgaaacatatggtcagtcatgggttgttggtgatgttatcggatgttgcatagatctcgatcgtgatgaaatacttttcttcaggaatggtaattcacttgggttggcattccatagaattcgaaaaatgggccctggttttggttattacccggcagtttctctttctcaaggtgaaagatgtgagttaaactttggggctcgtcccttcaagtatccaatcaaaggttatcttcctcttcaagctcctccttcaaagtgctactttgtcacccatttgctgcagtgttggtcgaggcttttgagcatgcattctatggaccggaatgaacattcattagttcagaaattgagaaggatgaagaggtttgattcattagaagagttttttcatcctgtttctcatgcaacatgtgtggagcttttctctgtacttgaagcagatgctgggaacattgagtatatggtttggggtccactactgtctttcatgtttgaagtttttggattgcatgcaccacatgactattcaagcttg
>_R_Jupunba_longipedunculata_Cardona_2682@NODE_1_length_1316_cov_171.297821
-----------------------------------------------------------------------------------------------------------------------------------------gtgttgtagtgaggcgatgattttttgttctccgcattgaattcttacaagatatatataattttctctggcaatttaattcttggagcttccatccaattgttttcattttgtttgtctttattttgtcaaaattgatgtgggaattcgctacgattggtgaactttccatttctttttctccttttccttgttgatttttcagcaatttgcccttatttggaaattccttgtttattcttgtccatttttaaattttactcctaagctgttttcatgcactgttgaagattcctctgctcatggatcatgaccatgttcgaagtacaattgcggtccagggaaatttgaaagcttcagctggcgttaggctaggcgagggctagtttcttctgaatcatcaatgggtgaagacggactacgcattagtggcctttcagctggtttggcagttatattgaacggggaggacagtaaagagaatttgccaaaaactcgacttttatcgtgctgtgatgaaacaggtcatgactctgtggagcgaacccttgaatacgtgtttggcctccccaatagatcactcagtccattgactggtccagttgacagcgatataatttgctctatcatcaggaacaatttctctagatttaatgcaaaattgagtgattcattttgcgaaagagatggaatttgtcttatggagaatggttctggacgtgagtttgttggcctagaagaatgcagtatctgtggtgacataagaatcatcaagccgccattgctcgtagagagcttagcaatgtttagtagtgctagggccaatgcttgtgtttggaaaggaaaatggatgtatgaggtttcgttagaaacttctggtatacagcagcttggttgggccactctctcttgcccttttactgaacataaaggtgttggtgatggtgaagattcatttgcatatgatggtagaagagtcagcaagtggaataaggaagctgaaacatatggtcagtcatgggttgttggtgatgttataggatgttgcatagatcttgatcgtgatgaaatacttttctttaggaatggtaattcacttggggtggcattccatagaattcgaaaaatgggccctggttttggttattacccggcagtttctctttctcaaggtgaaagatgtgagttaaactttggggctcatcccttcaagtatccaatcaaaggttatcttcctcttcaagctcctccttcaaagtgctattttgtcacccatttgctgcagtgttggtcgaggcttttgagcatgcattcta-----------------------------------------------------------------------------------------------------------------------------------------------------------------------------------------------------------------------------
>_R_Jupunba_macradenia_Lourteig_3021@NODE_1_length_1390_cov_162.412034
--------------------------------------------------------------------------------------------------------tattgatcaatgctaacttaaaatgccttcgtcgtgttgtagtgaggcgatgactttttgttctccgcattgaattctaacaagatatatataattttctctggcaatttaattcttggagcttccatccaatttttttcattttgtttgtctttattttgtcaaaattgatgtgggaattcgctacgattggtgaactttccatttctttttctccctttccttgttgatttttcagcaatttgcccttatttggaaattccttgtttattcttgtccatttttaaattttactcctaaactgttttcatgcgctgttgaagattcctctgctcatggatcatgaccatgttcgaagtacaattgcggtccagggaaatttgaaagcttcagctggctttaggttaggcgagggctagtttcttctgaatcatcaatgggtgaggacggactacgcattagtggcctttcagctggtttggcagttatattgaacggggaggacagtaaagagaatttgccaaaaactcgacttttatcgtgctgtgatgaatcaggtcatgactctgtggagcgaacccttgaatacgtgtttggcctccccaatagatcactcagtccattgactggtccagttgacagcgatataatttgctctatcatcaggaacaatttctctagatttaatgcaaaattgagtgattcattttgcgaaagagatggaatttgtcttatggagaatggttctggacgtgagtttgttggcctagaagaatacagtatctgtggtgacataagaatcatcaagccgccattgctcgtagagagcttagcaatgtttagtagtgctagggctaatgcttgtgtttggaaaggaaaatggatgtatgaggtttcgttagaaacttctggtatacagcagcttggttgggccactctctcttgcccttttactgaacataaaggtgttggtgatggtgaagattcatatgcatatgatggtagaagagtcagcaagtggaataaggaagatgaaacatatggtcagtcatgggttgttggtgatgttataggatgttgcatagatcttgatcgtgatgaaatacttttcttcaggaatggtaattcacttggggtggcattccatggaattcgaaaaatgggccctggttttggttattacccggcagtttctctttctcaaggtgaaagatgtgagttaaactttggggctcgtcccttcaagtatccaatcaaaggttatcttccttttcaagctcctccttcaaagtgctattttgtcacccatgtgctgcagtgttggtcgaggcttttgagcatgcattctacggaccggaatgaacattcattagttcagaaattgagaagg------------------------------------------------------------------------------------------------------------------------------------------------------------------------------------
>_R_Jupunba_oxyphyllidia_Yonker_6157@NODE_1_length_1391_cov_162.905632
----------------------------------------------------------------------------------------------------------------------------------------------------------------------------------------caagatatatataattctctctggcaatttaattcttggagcttccatccaatttttttcattttgtttgtctttattttgtcaaaattgatgtgggaattcgctacgattggtgaactttccatttctttttctccctttccttgttgatttttcagcaatttgcccttatttggaaattccttgtttattcttgtccatttttaaattttactcctaaactgttttcatgcgctgttgaagattcctctgctcatggatcatgaccatgttcgaagtacaattgcggtccagggaaatttgaaagcttcagctggcattaggctcggcgagggctagtttcttctgaatcatcaatgggtgaagacggactacgcattagtggcctttcagctggtttggcagttatattgaacggggaggacagtaaagagaatttgccaaaaactcgacttttatcgtgctgtgatgaatcaggtcatgactctgtggagcgaacccttgaatacgtgtttggcctccccaatagatcactcagtccgttgactggtccagttgacagcgatataatttgttctatcatcaggaacaatttctctagatttaatgcaaaattgagtgattcattttgcgaaagagatggaatttgtcttatggagaatggttctggacgtgagtttgttggcctagaagaatacagtatctgtggtgacataagaatcatcaagccgccattgctcgtagagagcttagcaatgtttagtagtgctagggctaatgcttgtgtttggaaaggaaaatggatgtatgaggtttcgttagaaacttctggtatacagcagcttggttgggccactctctcttgcccttttactgaacataaaggtgttggtgatggtgaagattcatatgcatatgatggtagaagagtcagcaagtggaataagaaagatgaaacatatggtcagtcatgggttgttggtgatgttataggatgttgcatagatcttgaccgtgatgaaatacttttcttcaggaatggtaattcacttggggtggcattccatggaattcgaaaaatgggccctggttttggttattacccggcagtttctctttctcaaggtgaaagatgtgagttaaactttggggctcgtcccttcaagtatccaatcaaaggttatcttcctcttcaagctcctccttcaaagtgctattttgtcacccatttgctgcagtgttggtcgaggcttttgagcatgcattctatggaccggaatgaacattcattagttcagaaattgagaaggatgaagaggtttgattcattagaagagttttttcatcctgtttctcatgcaacatgtgtggagcttttctctgtacttgaa---------------------------------------------------------------------------------------------------
>_R_Punjuba_callejasii_Daly_5935@NODE_1_length_1080_cov_31.119641
-------------------------------------------------------------------------------------------------------------------------------------------------------------------------------------------------------------------------------------------------------------------------------------------------------------------------------------ccttgttcatttttcagcaatttgcccttatttggaaattccttgtttgttcttgtccatttttaaattttactcctaaactgttttcatgcgctgttgaagattcctctgctcatggatcatgaccatgttcgaagtacaattgcggtctacggaaatttgaaagcttcagctggcgttaggctaggcgagggctagtttcttctgaatcatcaatgggtgaagacggactacgcattagtggcctttcagctggtttggcagttatattgaacggggaggacagtaaagagaatttgccaaaaactcgacttttatcgtgctgtgatgaatcaggtcatgactctgtggagcgaacccttgaatacgtgtttggcctccccaatagatcactcagtccattgactggtccagttgacagcgatataatttgctctatcatcaggaacaatttctctagatttaatgcaaaattgagtgattcattttgcgaaagagatggaatttgtcttatggagaatggttctggacgtgagtttgttggcctagaagaatacagtatctgtggtgacataagaatcatcaagccacccttgctcatagagagcttggcaatgtttagtagtgctagggctaatgtttgtgtttggaaaggaaaatggatgtatgaggtttcgttagaaacttctggtatacagcagcttggttgggctactctctcttgcccttttactgaacatgaaggtgttggtgatggtgaagattcatatgcatatgatggtagaagagtcagaaagtggaataaggaagatgaaacatatggtcagtcatgggttgttggtgatgttataggatgttgcatagatcttgatcgtgatgaaatacttttcttcaggaatggtaattcacttggggtggcattccgtggaattcgaaaaatgggccctggttttggttattacccggcagtttctctttctcaaagtgaaagatgtgagttaaactttggggctcgtcccttcaagtatccaatcaaaggttatcttcctcttcaagctcctccttcaaagtgctattttg-----------------------------------------------------------------------------------------------------------------------------------------------------------------------------------------------------------------------------------------------------------------------------
>_R_Punjuba_racemiflora_Jimenez_Soares_3626@NODE_1_length_1433_cov_201.670354
-------------------------------------------------------------------------------------------agtatttgttgtgtattgatcaatgctaacttaaaatgccttcgtcgtgtgatagtgaggcgatgagtttttgttctccgcattgaattctaacaagatatatataattttctctggcaatttaattcttggagcttccatccaattgttttcattttgtttgtctttattttgtcaaaattgatgtgggaattcgctacgattggtgaactttccatttctttttctccctttccttgttgatttttcaacaatttgcccttatttggaaattccttgtttgttcttttccatttttaaattttactcctacactgttttcatgtactgttgaagattcctctgctcatggatcatgaccatgttcgaagtacaattgcggtctacggaaatttgaaagcttcagctggcgttaggctaggcgagggctagtttcttctgaatcatcaatgggtgaagacggactacgcattagtggcctttcagctggtttggcagttatattgaacggggaggacaataaagagaatttgccaaaaactcgacttttatcgtgctgtgatgaatcaggtcatgactctgtggagcgaacccttgaatacgtgtttggcctccccaatagatcactcagtccattgactggtccagttgacagcgatataatttgctctatcatcaggaacaatttctctagatttaatgtaaaattgagtgattcattttgcgaaagagatggaatttgtcttatggagaatggttctggacgtgagtttgttggcctagaagaatacagtatctgtggtgacataagaatcatcaagccacccttgctcatagagagctttgcaatgtttagtagtgctagggctaatgcttgtgtttggaaaggaaaatggatgtatgaggtttcgttagaaacttctggtatacagcagcttggttgggctactctctcttgcccttttactgaacatgaaggtgttggtgatggtgaagattcatatgcatatgatggtagaagaatcagaaagtggaataaggaagctgaaacatatggtcagtcatgggttgttggtgatgttataggatgttgcatagatcttgatcgtgatgaaatacttttctttaggaatggtaattcacttggggtggcattccgtggaattcgaaaaatgggccctggttttggttattacccggcagtttctctttctcaaagtgaaagatgtgagttaaactttggggctcgtcccttcaagtatccaatcaaaggttatcttcctcttcaagctcctccttcaaagtgctatgttgtcacccatttgctgcagtgttggtcgaggcttttgagcatgcattctatggaccgaaatgaacattcattagttcagaaattgagaaggatgaagaggtttgattcattagaagagttt------------------------------------------------------------------------------------------------------------------------------------------------------
