# Supplementary material for: A new generic circumscription of Hydrochorea (Leguminosae, Caesalpinioideae, mimosoid clade) with an amphi-Atlantic distribution
Source: PhytoKeys. 2022 Aug 22;205:401–37. doi: 10.3897/phytokeys.205.82775 (PMC9849043; doi:10.3897/phytokeys.205.82775)
Supplement: Supplementary material 1 — Supplementary data file S1 [file phytokeys-205-401_article-82775__-s001.zip › RBH3_m11384_comp28454_c0_seq1_exon01.aln-cln]

>Acacia_rostellifera_Murphy_466@NODE_1_length_1773_cov_168.628538
tcatattctttgaagcaccaaataaactgcatgactcaatccatttctaagttttaacttttaagaccataggaaataggtaatgccgtgggcatggtattgaaaaaacccgataggtggctgaatttgcgaagcaatacgttattatgagttacagtaatt-catacccaaccttccgcgccatatttcaaataacttatattaaaattgtccacgaatacaagattttcaacttcatatttcaggaaggtatttgataagaagacaataaatgggaaaattttccagaaaaatgcaagttgaagatgtgatggcgtcaaaatttaaaaaccaaagtgacttcatggacagtagactgtaataaatttactctattcatc-aagctaaaaaggggcattttgggtgaagcagaacacatagctttgggcacaagcagtgcccctgggcctcaaagagtaagaaggtaaaacattcccagaagagagagagaaagagagggatccaattaagaaataaacctgcacatatttgattgattcgtggctagcaagttgttcaattctcttcttatacgcgagcaaaacctgtccaatctgttcgggagacaaatcactcagctgaacagagtggaccggggtctcaatcacgacgtcgtggaaaccaaacccatccaagacacaattaccaatcgcgtgggcagaatcaaggctcgaggcagatggctcgtggacattgcggctgagagctgggtaaagattctggatgaccctgatcgtccagtccgggttgtcgggcgggacccgaaaggtctcgggcgcacactcgtgctcttggccgatgcagaaggggcaattttgttggggtgggttgggattcgtgggggatttggatttgaaatcggagggccttttggctctggccggagagaaaatgacccatcgatttgtcacagcgtctttcctcaattctggtgctctacctcccgatgatgccatctttcttcttgcttcgtctccgttcttttgc----------------------------------------------ctcaccagtcacagttcacaacgcctccgccacccgattctttctctgcgtcctgaacaatttcacttttaatactgcgtatttaattgaatatatttactgatttcttcggcttcgctagatggtctgtgtcaccaggttcaatcgaacgatcccagaacgaatttgtgagctgactcttttcgggctcaacggggcgatctcctcctgcctgcgcttaatttttt-ttagagggaaaatggtttagcggtaattacggtgataactgcacggtggatttaggttattaagaccttgatctatctaagag
>Albizia_adinocephala_FHO33_88@NODE_1_length_1289_cov_145.574257
-------------------------------------aatccatttctgagttttaacttttaagaccataggaaataggtagtgccgtgggtacggcattgaaagatccagataggtagctgaatttgcgaggcaataccttattatgagttatagtaattccatacccaaccttccgcgccatatttcaaataacatatattaaaactgtccaagaatacaagattttcaacttcatatttcatgaagttatttgataagaaaacaataaatgggaaaactttccagaacaatgcaagttgaagatgtgacggggtcaaaatttaaaaaccaaagtgacttgatggacagtggactgtaagaaatttacactattcattaaagcttacaaagggcattaggggtgaagcagaacacatagctttgggcacaagcagtgcccctgggcctcaaagcgtaagaaggtaaaacattcccagaa----gagagaaagagagggatccaattaagaaataaacctgcacatatttgattgattcgtggctagcaagttgttcaattctcttcttatacgcgagcaaaacctgtccaatctgttcgggagacaaatcactcagccgaacagagtggaccggagtttcaatcacgacgtcgtggaaaccaaatccatccaagacacaattaccaatcgcgtgggcagaatcaaggctcgaggcagatggctcgtggagattgcggctgagagctgggtaaagattctggatgaccctgattgtccagtccgggttgtcgggcgggatccgaaagatctcgggcgcacactcgtgctcttggccgatgcagaaggggcacttttgttggggcgggttgggattcgtgggggatttggatttgaaatcggagggccttttggctctggcctgtgagaaaatgacccatcgatttgacacagcgtctttcctcaattctggtgctctgcctcccggtgatgccatccttcttcttgcttcgtctctgttctttaccttccaggaaccttctcacctacaggtctcacctcaccggtcagtcactcaccagccacagctcaccacgccccggccacccgattctttctcagcgtcctgaacaatttcacttttaatgctgcatatttaatggaatatatttactgatttgttcggctttgctagatgctc--cgtcaccaggttcaatcgtacgatcccagaacgagtttgtgggctgactcttttcggtgaaaactgggcaatctactcctgggggcactttatttttttttt-----------tttttgtggataattaca-------------------------------------------ttccgcag
>Albizia_burkartiana_StivalSantos_678@NODE_1_length_859_cov_6.861940
-----------------------------------------------------------------------------------------------------------------------------------------------------------------------------------------------------------------------------------------------------------------------------------------------------------------------------------------------------------------------------------------------------------------------------aacacatagctttgggcacaagcagtgcccctgggcctcaaagcgtaagaaggtaaaacattcccagaagagagagagaaagagagggatccaattaagaaataaacctgcacatatttgattgattcgtggctagcaagttgttcaattctcttcttatacgcaagcaaaacctgtccaatctgttcgggagacaaatcactcagccgaacagagtggaccggggtctcaatcacgacgtcgtggaaaccaaatccatcaaagacacaattaccaatcgcgtgggcagaatcaaggctcgaggcagatggctcgtggagattgcggctgagagctgggtaaagattctggatgaccctgattgtccagtccgggttgtcgggcgggacccgaaagatctcgggcgcacactcgtgctcttggccgatgcagaaggggcacttttgttggggcgggttggggttcgtgggggatttggatttgaaatcggagggccttttggctctggccggtgagaaaatgacccatcgatttgacacagcgtctttcctcaattctggtgctctgcctcccgatgatgccatctttcttcttgcttcgtctctgttctttatcttccacgaacct-------------tctcacctcaccggtcagtcactcactagccacagctcacagcgccccggccacccgattctttctctgcgtcatgaacaatttcacttttaatgctgcatatttaattgaatatatttactgatttgttcggctttgctagatgctctttgtcaccaggttcaatcgaacgatcgcagaacgagtttgtgagctgactcttttcggtgacaactgggcaatctactcctgg----------------------------------------------------------------------------------------------------
>Albizia_edwallii_Dalmaso_272@NODE_1_length_998_cov_6.359491
---------------------------------------------------------------------------------------------------------------------------------------------------------------------------------------------------------------------------------------------------------------------------------------------------caatgcaagttgaagatgtgatggggcc-aaatttaaaaaccaaagtgacttcatggacagtagactgtaagaaatttacactattcatcaaagctaacaaagggcatcaagggtgaagcagaacacctagctttgggcacaagcagtgctcctgggcctcaaagcgtcagaaggtaaaacattcccagaa--gagagagaaagagagggatccaattaagaaataaacctgcacatatttgattgattcgtggctagcaagttgttcaattctcttcttgtacgcgagcaaaacctgtccaatctgttcgggagacaaatcactcagccgaacagagtggaccggggtctcaatcacgacgtcgtggaaaccaaacccatccaagacacaattaccaatcgcgtgggcagaatcaaggctcgaggcagatggctcgtggagattgcggctgagagctggataaagattctggatgaccctgatcgtccagtccgggttgtcgggcgggacccgaaagatctcgggcgcacactcgtgctctcggccgatgcagaaggcgcacttttgttggggcgggttgggattcgtgggggatttggatttaaaatcggagggccttttggctctggccggtgagaaaatgacccatcgatttgacacagcgtctttcctcaattctggtgctctacctcccaatgatgccatctttcttcttg-ttcgtctctgttctttaccttccaggaaccttctgacctacaggtctcacctcaccagtcagtcactcactagtcacagctcacaacgcccccgccacccgattctttctctgcgtcctgaacaatttcacttttaatgctgcgtatttaattgaatatatttactgatttgttcggctttgctagatgctctttgtcaccaggttcaatcgaacgatcccag----------------------------------------aatctactcctggctgcgcttaattct--------------------------------------------------ggagtcggttccctcctatgcctttacc---ctcat
>Albizia_glabripetala_Lewis_1652@NODE_1_length_907_cov_40.537349
-----------------------------------------------------------------------------------------------------------------------------------------------------------------------------------------------------------------------------------------------------------------------------------------------aggaccataggaaataggtaattgatggggtcaaaatttaaaaaccaaagtgacttcatggacagtagattgtaagaaatttacactactcatcaaagcttacaaagggcattaggggtgaagcagaacacatagctttgggcacaagcagtgcccctgggcctcaaagcgtaagaaggtaaaacattcccagaagagagagagaaagagagggatccaattaagaaataaacctgcacatatttgattgattcgtggctagcaaatagttcaattctcttcttatacgcgagcaaaacctgtccaatctgttcgggagacaaatcactcagccgaacagagtggaccggggtctcaatcacgacgtcgtggaaaccaaatccatccaagacacaattaccaatcgcgtgggcagaatccaggctcgaggcagatggctcgaggagattgcggctgagagctgggtaaagattctggatgaccctgattgtccagtccgggttgtcgggcgggacccgaaagatctcgggcgcacactcgtgctcttggccgatgcagaaggggcacttctgttggggcgggttgggattcgtgggggatttggatttgaaatcggagggccttttggctctggccggtgagaaaatgacccatcgatttgacacagcgtctttcctcaattctggtgctccgcctcccgatgatgccatctgtcttcttgcttcgtctctgttctttaccttccaggaaccttctcacctataggt-tcacctcaccggtcaggcactcactaggcacagctcaccacgccccggccacccgaatctttctctgcgtcctgaacaatttcacttttaatgctgcatatttaattgaata--------------------------------------------------------------------------------------------------------------------------------------------------------------------------------------------------------------------------
>Albizia_tomentella_Leach_Dunlop_3801@NODE_1_length_1444_cov_208.912948
tcatattctttgaagcaccaaataaactgcatgactcaacccatt--tgagttttaacttttaagaccatgggaaataggtaatgccgtgggcacggcattgaaagatccagataggtagctgaatttgcga------tccttattatgagtcatagtaattccatacccaaccctccgcgccatttttcaaataacatatattaaaaatgtacaagaatacaagattttcaacttcata-ttcatgaagttatttgataagaagacagtaaatgggaaaattttccagaacaatgcaagttgaagatgtgatggcgtcaaaatttaaaaactaaagtgacttcatggacggtagactgcaagaaatttacactatccatcaaagctaactaagggcattaagggtgaagcagaacacacagctttgggcacaggcagcgcccctgggcctcaaagcgtaaaaaggtaaaacattcccagatgagagagacaaagagagggatccaattaagaaataaacctgcacatatttgattgattcgtggctagcaatttgttcaattctcttcttatacgcgagcaaaacctgtccaatctgttcgggagacaaatcactcagatgaatcgagtggaccggggtctcaatcacgacgtcgtggaaaccaaacccatccaagacacaattaccaatcgcgtgggtagaatcaaggctcgaggcagatggctggtgaagattgcggctgagagctgggtaaagattctggatgaccctgatcgtccagtccgggttgtcgggcgggacccgaaaaatctcgggcgcacactcgtgctcttggccgatgcagaaggggcacttttgttgaggcgggttgggattcgtgggggatttggatttgaaatcggagggccttctggctctggccggtgagaaaatgacccatcgatttgacacagcgtctttcctcaattctggtgctctacctcccgatgatgccatctttcttcttgcttcgtctttgttctttaccttccaggaaccttctcgcctacaggtctcacctcaacagtcagtcactcacaagtcatagctcacaa---ccccgccacccgattctttctctgcgtcctgaacaatttttttttaaatggtatctatttttttaattttttttctgaaactatctagtatcttaaaatgttatttaagattttaagtagttaagccatcttaaaataatttttaacacttttatctcttaa------------aatatttttttagttatacttaatgtctatattttaggagatta-------------------------------------ttaa-cctttaacatattttt---ttaacgag
>Albizia_tomentosa_Hughes_648@NODE_1_length_1203_cov_92.249556
----------------------------------------------------------------------------------------------------------------------------------------------------------------------------------------------------catatattaaaactgtccaagaatacaagattttcaacttcatatttcatgaagttatttgataagaaaacaataaatgggaaaattttccagaacaatgcaagttgaagatgtgatggggtcaaaatttaaaaaccaaagtgacttcatggacagtggactataagaaatttacactattcattaaagcttacaaagggcattaggggtgaagcagaacacatagctttgggcacaagcagtgcccctgggcctcaaagcgtaagaaggtaaaacattcccagaagagagagagaaagagagggatccaattaagaaataaacctgcacatatttgattgattcgtggctagcaagttgttcaattctcttcttatacgcgagcaaaacctgtccaatctgttcgggagacaaatcactcagccgaacagagtggaccggggtttcaatcacgacgtcgtggaaaccaaatccatccaagacacaattaccaatcgcgtgggcagaatcaaggctcgaggcagatggctcgtggagattgcggctgagagctgggtaaagattctggatgaccctgattgtccagtccgggttgtcgggcgggacccgaaagatctcgggcgcacactcgtgctcttggccgatgcagaaggggcacttttgttggggcgggttgggattcgtgggggatttggatttgaaatcggagggccttttggctctggccggtgagaaaatgacccatcgatttgacacagcgtctttcctcaattctggtgctctgcctcccgatgatgccatccttcttcttgcttcgtctctgttctttaccttccaggaacc--------------tctcacctcaccggtcagtcactcaccagccacagctcaccacgccccggccacccgattctttctcagcgtcctgaacaatgtcacttttaatgctgcatatttaatggaatatacttactgatttgttcggctttgctagatgctc--tgtcaccaggttcaatcaaacgatcccagaacgagtttgtgggctgactcttttcggtgacaactgggcaatctactccttggggcactttatttatttttttg---------tttttatggataattacattccgcagaaaataaggaa-taatctttaaatttgtttataaa-------t
>Albizia_xerophytica_Hughes_1435@NODE_1_length_1185_cov_84.499097
-----------------------------------------------------------------------------------------------------------------------------------------------------------------------------------cgccatatttcaaataacatatattaacacagtccaagaatacaagattttcaacttcatatttcatgaagttatttgataagaaaacaataaatgggaaaattttccagaacaatgcaagttgaagatgtgatggggtcaaaatttaaaaaccaaagtgacttgatggacagtggactgcaagaaatttacactattcattaaagcttacaaagggcattaggggtgaagcagaacacatagctttgggcacaagcggtgcccctgggcctcaaagcgtaagaaggtaaaacattcccagatgagagagagaaagagagggatccaattaagaaataaacctgcacatatttgattgattcgtggctagcaagttgttcaattctcttcttatacgcgagcaaaacctgtccaatctgttcgggagacaaatcactcagccgaacagagtggaccggggtttcaatcacgacgtcgtggaaaccaaatccatccaagacacaattaccaatcgcgtgggcagaatcaaggctcgaggcagatggctcgtggagattgcggctgagagctgggtaaagattctggatgaccctgattgtccagtccgggttgtcgggcgggacccgaaagatctcgggcgcacactcgtgctcttggccgatgcagaaggggcacttttgttggggcgggttgggattcgtgggggatttggatttgaaatcggagggccttttggctctggccggtgagaaaatgacccatcgatttgacacagcgtctttcctcaattctggtgctctgcctcccgatgatgccatccttcttcttgcttcgtctctgttctttaccttccaggaaccttctcacctacaggtctcacctcaccggtcagtcgctcaccagccacagctcaccacgccccggccacccgattctttctcagcgtcctgaacaatttcacttttaatgctgcatatttaatggaatatatttactgatttgttcggctttgctagatgctc--tgtcaccaggttcaatcggacgatcccagaacgaatttgtgggctgactcttttcggtgacaactgggcaaactactcctgggggcacttttttttttttt-------------------ggataattacattccgcagaaaataaggaa-taatctttaaatttg--------tttataaa
>Archidendron_clypearia_Wieringa_1849@NODE_1_length_1268_cov_227.994123
---------------------------------------------------------------------------ataggtaatgccgtaggcacggtattgaaagaaccagataggtagctgaatttgcgaggcaataccttattatgagttatagtaattccatacccaaccttccgcgccatatttcaaataacatatattaaaactgtacaagaatacaagattttcaacttcatatttcgtgaagttatttgat---aagacaataaatgggaaaattttccggaacaatgcaagttgaagatgtgatggcgtcaaaatttaaaaaccaaagtgacttcatggacagtagactgtgagaaatttacactatgcatcaaagctaaaaaagggcatttggggtgaagcagaacatatagctttgggcacaagcactgcccctggacctcaaagagtaagaaggtacaacattcccagaa--------------------------------gtaaacctgcacatatttgattgattcgtggctagcaagttgttcaattctcttcttatacgcaagcaaaacctgtccaatctgttcgggagacaaatcactcagctgaacagagtggaccggggtctcaatcacgacgtcgtggaaaccaaacccatccaagacacagttaccaatcgcgtgggcagaatcaaggctcgaggcagatggcttgtggagattgcggctgagagccgggtaaagattttggatgaccctgatcgtccagtccgggttgtcgggcgggacccgaaagatctcgggtgcacactcgtgctcttggccgatgcagaaggggcacttttgttggggcgggttgggattcgtgggggatttggatttgaaatcggagggccttttggctctggccggtgagaaaatgacccatcgatttgacacagcgtctttcctcaattctggtgctctacctcccgatgatgccatctttcttcttgcttcgtctccgttctttaccttccaggaaccttctcacctacaggtctcacctcaccagtcagtcactcactagtctcagctcacaacgcccccgccacccgattctttctctgcgtcctgaacaatttcacttttaataatgcgtatttaattgaatatatttactgatttcttctgttttgctagatggtctttgtcaccaggttcaatcaaacgatcccagaacgagtttgtgatctgactcttttcggtgtcaacggggcaatctactcctgcctgcgcttagtttttttttacagggaaaatgcttaagtggtaattgggatgata-------------------tgtttaagagattaagaaagttattaa
>Balizia_leucocalyx_Aguilar_1939@NODE_1_length_1516_cov_133.319666
tcatattctttgaagcaccaaataaactgcatgactcaatccatttctgagttttaacttttaagaccataggaaataggtgatgccgtggtcacggtattgaaagatccagataggtagctgaatttgcgaggcaataccttattatgagttatagtaattccatacccaaccttccgcgccatatttcaaatgacatatattaaaactgtccaagaataagagattttcaacttcatatttcatgaagttatttcataagaagacaaaaaatgggaaaattttccagaacaatgcaagttgaagatgtgatggcgtcaaaatttaaaaaccaaagtgacttcatggacagtagactgtaagaaatttacactattcatcaaagctaacaaagggcattaggggtgaagcagaacacatagctttgggcacaagcagtgcccctgggcctcaaagcgtaagaaggtaaaacattcccagaactgagagagaaagagagggatccagttaagaaataaacctgcacatatttgattgattcgtggctagcaagttgttcaattctcttcttatacgcgagcaaaacctgtccaatctgttcgggagacaaatcactcaaccgaacagagtggaccggggtctcaatcacgacgtcgtggaaaccaaacccattcaagacacaattaccaatcgcgtgggcagaatcaaggctcgaggcagatggctcgtggagattgcggctgagagctgggaaaagattctggatgaccctgatcgtccagtccgggttgtcgggcgggacccgaaagatctcgggcgcacactcgtgctcttggccgatgcagaaggggcatttttgttggggcgggttgggattcgtgggggatttggatttgaaatcggagggccttttggctctggccggtgagaaaatgacccatcgatttgacacagcgtctttcctcaattctggtgctctaccgcccgatgatgccatctttcttcttgcttcgtctctgttctttagcttccaggaaccttctcacctacaggtctcacctcaccagtcagccactcactagtcacagctcacaacgcccccgccacccgattcattcgctgggtccagaacaatttcacttttaatactgcgtatttaattcaatatatttactgatttattcggctttgctagatgctctttgtcaccaggttcaatcgaacgatcccggaacgggtttgtgagccgactcttttcggtgtcacctgggcaatctactcctggctgcgcttaatttttttatacagggagaatgcttaagtggcactttccgttctaaatataaaggagagtaattttttttagaaattaagaaa---caata
>Calliandra_bella_LPQ15696@NODE_1_length_1282_cov_180.948548
ccatattcttttaatcaccaaataaactgcatgactcaatctttttctgagttttaactgttaaggccattggaaataagtattgccgtgggca--gtcttgaaagatatcaataggtagctgaatttgcaaggcaataccttatcatgagttatagtaattccatacccaaccttccgcgccagatttcaaaaaacata---tgaaaaggtccaagaatacaagatatccaacttcatatttcatgagggcgtttgataagaagacaataaatgagaaaatttttcagaacaatgc------aagatgtgatggcgtcaaaatttagaaaccagaatgacttcttggacagtagactgtaagaaatttacactatacattaaagctaaaaaagggcatttaggttgaaacagaagagatagctttgggca-------------------------------------------------------------------------caattaggaaataaacctgcacatatttgattgactcgtggctagcaatttgttcagttctcttcttatacgcgagcaaaacttgtccaatctgttcgggagacaaatcactgagctgaacagagtgcaccggggtctcaatcacaacatcgtgaaaaccaaacccatccaagacacaattaccaatcgcgttagcagaatcaaggctcgaggcagatggctcatggagatcgcggctgagagcaggaaacagattctggatgaccctgatcgtccagtccgggttgtcgggcgggacgcggaagatctcgggcgcgcactcgtgctcttggccgatgcagaaagggcatttttgttggggcgggttgggattcgtgggagatttggatttgaaatcggacggccttttggctcttgccggtgagaaaatgacccatcgatttgacacagcgtctttcctcaattcaggtgatctacctcccgaagatgccatatgtcttcttgcttggtctctgttctttaccttccaggactctcctcacctacagtaaccagctcacagcgttttccctcaacattggttgatcg----------------------------tgaactgaagcccacgtaacgtacaatattctgcgcttaattggatatatttactggtttattcggctttgggagatgctctgtgtcagtgagttcaatcgtccgatcccagaacgagtctgtgttctgacttttttttgggtcaaccgcgtaatctactcttggctgcccagcctgcctg--------------------------------------cccttatatcaaat------------------------cttacata
>Calliandra_bella_LPQ15696@NODE_3_length_1007_cov_224.725806
------------------------------------------------------------gcaacatggagcaaaaaaatcatcatcatcatcatgatgtcaataacagcaaatgcgccttcatacctaaacttcaaagtacaaacatgagttatagtaattccatacccaacctccagcgccagatttcaaaaaac--ataatgaaaacgtccaagaatacaagatattcaacttcacatttaatgaaggcatttgataagaagacaataaacgagaaaatttttcagaacaatgc------aagatgtgatggcgtcaaaatttagaaaccagaatgacttcatggacagtagattgtaagaaatttacactatacattaaagctagcatagggcatttaggttgaaacagaagcgatagctttgggca-------------------------------------------------------------------------caattaggaaataaacctgcacatatttgattgactcggggctagcaatttgttcggttctcttcttatacgcgagcaaaacttgtccaatctgttcgggagacaaatcactgagctgaacagagtggaccggggtctcaatcacaacatcgtgaaaaccaaacccatccaagacacaattaccaatcgcgttagcagaatcaaggctcgaggcagaagaagaatgaagaacgctggtcaaagtcgcctatgtttgctttaggtttctcattctcagaaattgcttg--aagcagaagtggaagaatgcag-------------------cggcaaggcaagaacgccctctgcgagagatcgggttttttgccacggg-gatgcagcagcaaggcaagaaggagatgagggctttatggtcacaaaatataatctaccacggtagtctgcatctaacatggggtatggagtggtagccatctaaca-------------------------------------------------------gcgcaggtgagatttcactgtgcaggaagatgactaccgtggaagatagcgaaccaaacgcgt-------------------------tttaagctctggtagtcttcaacttctgcggtagatgc------------------caaaagtcccgcgtaccaacagcccctacagaacaacgacagg--------------------------------------------------------------tgttag----------------------------------------------------------------------------acctgtcg
>Enterolobium_cyclocarpum_MWC9020@NODE_1_length_1310_cov_219.819951
--------------------------ctgcatgactcaatccatttctgggttttaactttcaagaccataggaaataggtaatgccgtgggcacggtattgacagatccagatagggagctgaatttgcgaggcaataccttattatg-gttacagtaattccatacccaaccttccgcgccatatttcaaataac--acattaaaactgttcaagaatacaagattttcaacttcatatttcatga-----------------------------aaaattttccagaacaatgcaaggtgaagatgtggtggcgtcaaaatttaaaaaccaaagtgacttcatggacagtagactgcaataaatttacactattcatcaaagctaacaaagggcattaggggtgaagcagaacacatagctttgggcacaagcagcgcccctgtgcctcaaagcgtaagaaggtaaaacattcccagaagagacagagaaagagagggatccaattaagaaataaacctgcacatattcgattgattcgtggctagcaagttgttcaattctcttcttatacgcgagcaaaacctgcccaatctgttcgggagacaaatcactcagctgaacagagtggaatggggtctcaatcgcgacgtcgtggaaaccaaacccttccaagacacaattaccaatcgcgtgggcagaatcaagtctcgaggcagatggctcgtggagattgcggctgagagcagggtaaagattctggatgaccctgatcgtccagtccgggttatcgggcgggacccgaaagatctcgggcgcacactcgtgctcttggccgatgcagaaggggcacttttgttggggcgggttgggattcgtgggagatttggatttgaaatcggagggccttttggctctggccggtgagaaaatgacccatcgatttgacacagcgtctttcctcaattctggtgctctgcctcccgatgatgccatctttcttcttgattcgtctctgttctttaccttccaggaaccttctcacctgcaggtctcacctcaccagtcagtcactcactagtcacagctcacaacgcccccgccacccgattccttctctgcgtcctgaacaagtccttttttaaaattttaagtttatttggaataacgt-----------------------------------tttgtttttaat--------------------------------tatatttcgtgtaaagtaa-------gtatataaaaaaaatttattttaatttatataaaaaatattt----------------------------------taaatttcataaatcatccca---aaaaaaca
>Hydrochorea_corymbosa1_Bonadeu_655@NODE_1_length_1063_cov_624.063492
------------------------------------------------------------------------------------------------------------------------------------------------------------------------------------------------------------------------------------------------------------------------------------------------------------------------------caaaatttaaaaaccaaagtgacttcatggacagtggactgtaagaaatttacgctattcatcaaagctaacaaagggcattaggggtgaagcagaacacatagctttgggcacaagcagtgcccctgggcctcaaagcgtaagaaggtaaaacattcccagaacagagagagaaagagagggatccaattaagaaataaacctgcacatatttgattgattcgtggctagcaagttgttcaattctcttcttatacgcgagcaaaacctgtccaatctgttcgggaggcaaatcactcaaccgaacggagtggaccggggtctcaatcacgacgtcgtggaaaccaaacccatccaagacacaattaccaatcgcgtgggcagaatcaaggctcgaggcagatggctcgtgaagattgcggctgagagctgggtaaagattctggatgaccctgatcgtccagtccgggctgtcgggcgggacccgaaagatctcgggcgcgcactcgtgctcttggccaatgcagaaggggcatttttgttggggcgggttgggattcgtgggggatttggatttgaaatcggagggccttttggctctggccggtgagaaaatgacccatcgatttgacatagcgtctttcctcaattctggtgctctacctcccgatgatgccatctttcttcttgcttcgtctctgttctttagcttccaggaaccttctcaccaacaggtctcacctcaccagtcagccactcactagtcagagctcacaacgcccccgccacccgattctttc---gggtcctgaacaatttcacttttaatactgcgtatttgattcaatatatttactgatttattcggctttgctagatgctctttgtcaccaggttcaatcgcacgatcccagaacgagtttgtgagccgactcttttcggtgccacctgggcaatctgctccgtgctgcgcttaattttttcgtagagggggaatgtttaagtggtactttctgttctaaatacatgaggagttaa-tttttaaaaaaatta-----tttaatta
>Hydrochorea_corymbosa2_Iganci_862@NODE_1_length_1140_cov_198.393548
--------------------------------------------------------------------------------------------------------------------------------------------------------------------------------------------------------------------------------gattttcaacttcatatttcatgaagttatttcataagaagacaataaatgggaaaattttccagaacaatgcaagttgaagatgtgatggcgtcaaaatttaaaaaccaaagtgacttcatggacagtggactgtaagaaatttacgcgattcatcaaagctaacaaagggcattaggggtgaagcagaacacatagctttgggcacaagcagtgcccctgggccacaaagcgtaagaaggtaaaacattcccagaacagagagagaaagagagggatccaattaagaaataaacctgcacatatttgattgattcgtggctagcaagttgttcaattctcttcttatacgcgagcaaaacctgtccaatctgttcgcgagacaaatcactcaaccgaacagagtggaccggggtctcaatcacgacgtcgtggaaaccaaacccatccaagacacaattaccaatcgcgtgggcagaatcaaggctcgaggcagatggctcgtggagattgcggctgagagctgggtaaagattctggatgaccctgatcgtccagtccgggttgtcgggcgggacccgaaagatctcgggcgcacactcgtgctcttggccaatacagaaggggcatttttgttggggcgggttgggattcgtgggggatttggatttgaaatcggagggccttttggctctggccggtgagaaaatgacccatcgatttgacacagcgtctttcctcaattctggtgctctacctcccgatgatgccatctttcttcttgcttcgtctctgttctttagcttccaggaaccttctcaccagcaggtctcacctcaccagtcagccactcactagtcagagctcacaacgcccccgccacccgattctttc---gggtcctgaacaatttcacttttaatactgcgtatttgattcaatatatttactgatttattcggctttgctagatgctctttgtcaccaggctcaatcgaacgatcccagaacgagtttgtgagccgactcttttcggtgccacctgggcaatctgctccgtgctgcgcttaattttttcgtagagggggaatgtttaagtggtactttctgttctaaatacatgaggagttaa-ttttt------------------aaaaa
>Hydrochorea_marginata_Morim_563@NODE_1_length_1374_cov_208.769468
tcatattctttgaagcaccaaataaactgcatgactcaatccatttctaagttttaacttttaagaccataggaaataggtaatgccgtggtcacggtattgaaagatccagataggtagctgaatttgcggggcaataccttattatgagttatagtaattccatacccaaccttccgcgccatatttcaaatagcatatattaaaactgtccaagaataagagattttcaacttcatatttcatgaagttatttcataagaagaaaatagatgggaaaattttccagaacaatgcaagttgaagatgtgatggcgtcaaaatttaaaaaccaaagtgacttcatggacagtggactgtaagaaatttacgctattcatcaaagctaacaaagggcattaggggtgaagcagaacacatagctttgggcacaagcagtgcccctgggcctcaaagcgtaagaaggtaaaacattcccagaacaaagagagaaagagagggatccaattaagaaataaacctgcacatatttgattgattcgtggctagtaagttgttcaattctcttcttatacgcgagcaaaacctgtccaatctgttcgggaggcaaatcactcaaccgaacagagtggaccggggtctcaatcacgacgtcgtggaaaccaaacccatccaagacacaattaccaatcgcgtgggcagaatcaaggctcgaggcagatggctcgtggagattgcggctgagagctgggtaaagattctggatgaccctgatcgtccagtccgggttgtcgggcgggacccgaaagatctcgggcgcacactcgtgctcttggccaatacagaaggggcatttttgttggggcgggttgggattcgtgggggatttggatttgaaatcggagggccttttggctctggccggtgagaaaatgacccatcgatttgacacagcgtctttcctcaattctggtgctctacctcccgatgatgccatctttcttcttgcttcgtctctgttctttagcttccaggaaccttctcaccaacaggtctcacctcaccagtcagccactcactagtcagagctcacaacgcccccgccacccgattctttc---gggtcgtgaacaatttcacttttaatactgcgtatttgattcaatatatttactgatttattcggctttgctagatgctctgtgtcaccaggttcaatcgaacgatcccagaacgagtttgtgagccgactcttttcggtgtcgcctgggcaatctgctcctcccggcgcttaatttttt-------------------------atttttcgttttt--------------------------------------ttgggggg
>Jupunba_abbottii_Zanoni_21220@NODE_1_length_1092_cov_164.605911
-------------------------------------------------------------------------------------------------------------------------------------------------------------------------------------------------------------------------aataagagattttcaacttcatatttcatgaagttatttcataagaagacaataaatgggaaaattttccagaacaatgcaagttgaagatgtgatggcgtcaaaatttaaaaaccaaagtgacttcatggacagtggactgtaagaaatttacactattcatcaaagctaacaaagggcattaggggtgaagcagaaaacatagctttgggcacaagcagtgcccctgggcctcaaagcgtaagaaggtaaaacattaccagaacagagagagaaagagagggatccaattaagaaataaacctgcacatatttgattgattcgtggctagcaagttgttcaattctcttcttatacgcgagcaaaacctgtccaatctgttcgggagacaaatcactcaaccgaacagagtggaccggggtctcaatcacgacgtcgtggaaaccaaacccatccaagacacaattaccaatcgcgtgggcagaatcaaggctcgaggcagatggctcgtggagattgcggctgagagctgggtaaagattctggatgaccctgatcgtccagtccgggttgtcgggcggggcccgaaagatctcgggcgcacactcgtgctcttggccgatgcagaaggggcatttttgttggggcgggttgggattcgtgggggatttggatttgaaatcggagggccttttggctctggccggtgagaaaatgacccatcgatttgacacagcgtctttcctcaattctggtgctctacctcccgatgatgccatctttcttcttgcttcgtctctgttctttaggttccaggaaccttctcacctacaggtctcacctcaccagtcagccactcactagtcagagctcacaacgcccctgccacccgattctttcgctgggtcctgaacaatttcacttttaatactgcgtatttcattcaatatatttactgatttattgggctttgctagatgctctttgtcaccagttccaatcgaacgatcccagaacgagtttgtgagccgactctgttcggtgtcacctgggcaatcaactcctggttgcgcttaattttttctcacagg----------------------------------------------------------------------------
>Jupunba_asplenifolia_Ekman_6383@NODE_1_length_1010_cov_92.830654
-----------------------------------------------------------------------------------------------------------------------------------------------------------------------------------------------------------------------------------------------------------------------------taaatgggaaaatttttcagaacaatgcaagttgaagatgtgatggcgtcaaaatttaaaaaccaaagtgacttcatggacagtggactgtaagaaatttacactattcatcaaagctaacaaagggcattaggggtgaagcagaacacatagctttgggcacaagcagtgcccctgggcctcaaagcgtaagaaggtaaaacattaccagaacagagagagaaagagagggatccaattaagaaataaacctgcacatatttgattgattcgtggctagcaagttgttcaattctcttcttatacgcgagcaaaacctgtccaatctgttcgggagacaaatcactcaaccgaacagagtggaccggggtctcaatcacgacgtcgtggaaaccaaacccatccaagacacaattaccaatcgcgtgggcagaatcaaggctcgaggcagatggctcgtggagattgcggctgagagctgggtaaagattctggatgaccctgatcgtccagtccgggttgtcgggcgggacccgaaagatctcgggcgcacactcgtgctcttggccgatgcagaaggggcatttttgttggggcgggttgggattcgtgggggatttggatttgaaatcggagggccttttggctctggccggtgagaaaatgacccatcgatttgacacagcgtctttcctcaattctggtgctctacctcccgatgatgccatctttcttcttgcttcgtctctgttctttaggttccaggaaccttctcacctacaggtctcacctcaccagtcagccactcactagtcagagctcacaacgcccctgccacccgattctttcgctgggtcctgaacaatttcacttttaatactgcgtatttcattcaatatatttactgatttattgggctttgctagatgctctttgtcaccagttccaatcgaacgatcccagaacgagtttgtgagccgactctgttcggtgtcacctgggcaatcaac----------------------------------------------------------------------------------------------------------
>Jupunba_barbouriana_Iganci_847@NODE_1_length_1268_cov_211.696054
------------------------------------------------------------------ccataggaaataggtaatgccgtggtcacggtattgaaagatccagataggtagctgaatttgcgaggcaataccttattatgagttatagtaattccatacccaaccttccgcgccatatttcaaataacatatattaaaactgtccaagaataagagattttcaacttcatatttcatgaagttatttcataagaagacaataaatgggaaaattttccagagcaatgcaagttgaagatgtgacggcgtcaaaatttaaaaaccaaagtgacttcatggacagtagactgtaagaaatttacactattcatcaaagctaacaaagggcattaggggtgaagcagaacacatagctttgggcacgggcagtgcccctgggcctcaaagcgtaagaaggtaaaacattcccagaacag-gagagaaagagagggatccaattaagaaataaacctgcacatatttgattgattcgtggctagcaagttgttcaattctcttcttataagcgagcaaaacctgtccaatctgttcgggagacaaatcactcaaccgaacagagtggaccggggtctcaatcacgacgtcgtggaaaccaaacccatccaagacacaattaccaatcgcgtgggcagaatcaaggctcgaggcagatggctcgtggagattgcggctgagagctgggtaaagattctggatgaccctgatcgtccagtccgggttgtcgggcgggacccgaaagatctcgggcgcacactcgtgctcttggccaatgcagaaggggcatttttgttggggcgggttgggattcgtgggggatttggatttgaaatcggagggccttttggctctggccggtgagaaaatgacccatcgatttgacacagcgtctttcctcaattctggtgctctacctcccgatgatgccatctttcttcttgcttcgtctctgttctttagcttccaggaaccttctcacctacaggtctcacctcaccagtcagccactcactagtcagagctcacaacgcccccgccacccgattctttcgctgggtcctgaacaatttcacttttaatactgcgtatttaattcaatatatttactgatttattcggctttgctagatgctacttgtcaccagttccaatcggccgatcccagaacgagtttgtgagccgactcttttcggtgtcacctgggcaatctactcctggctgcgcttaattttttctcacagggagaatgtttgagtggcactttctgt--------------------------------------------------
>Jupunba_brachystachya_Lima_7438@NODE_1_length_1496_cov_102.483439
tcatattctttgaagcaccaaataaacagcatgactcaatccatttctgagttttaacttttaagaccataggaaataggtaatgccgtggtcacggtattgaaagatccagataggtagctgaatttgcgaggcaataccttattatgtgttatagtaatcccatacccaaccttccgcgccatatttcaaataacatatattaaaactgtccaagaataagagattttcaacttcatatttcatgaagttatttcataagaagacaataaatgggaaaattttccagaacaatgcaagttgaagatgtgatggcgtcaaaatttaaaaaccaaagtgacttcatggacagtggactgtaagaaatttacactattcatcaaagctaacaaagggcattcggggtgaagcagaacacatagctttgggcacaagcagtgcccctgggcctcaaagtgt-agaaggtaaaacattcccagaacagagagagaaagagagtgatccaattaagaaataaacctgcacatatttgattgattcgtggctagcaagttgttcaattctcttcttatacgcgagcaaaacctgtccaatctgttcaggagacaaatcactcaaccgaacagagtggaccggggtctcaatcacgacgtcgtggaaaccaaacccatccaagacacaattaccaatcgcgtgggcagaatcaaggctcgaggcagatggctcgtggagattgcggctgagagctgggtaaagattctggatgaccctgatcgtccagtccgggttgtcgggcgggacccgaaagatctcgggcgcacactcgtgctcttggccgatgcagaaggggcatttttgttggggcgggttgggattcgtgggggatttggatttgaaatcggagggccttttggctctggccggtgagaaaatgacccatcgatttgacacagcgtctttcctcaactctggtgctctacctcccgatgatgccatctttcttcttgcttcgtctctgttctttagcttccaggaaccttctcacctacaggcctcacctcaccagtcagccactcactagtcagagctcacaacgcccccgccacccgattctttcgctgggtcctgaa-aaattcacttttaatactgcgtatttaatttaatatatttactgatttattcggctttgctagatgctctttgtcaccagttccaatcgaacgatcccagaacgagtttgtgagccgactcttttcggtgtcacctgggcaatccactcctggctgcgcttaattttttctcgcagagagactgtttaagtggcactttctgtattaaatacaagagtaagttaattttttaaaaaattaagaaattttaaag
>Jupunba_cochleata_Bonadeu_673@NODE_1_length_1111_cov_140.013540
--------------------------------------------------------------------------------------------------------------------------------------------------------------------------------------------------------------------------------------------------------------------------------------------------------------------------------------------------------------------------------------------------------------------------------------------------------------------------------------------------------gagaaagagagggatccaattaagaaataaacctgcacatatttgattgattcgtggctagcaagttgttcaattctcttcttatacgagagcaaaacctgtccaatctgttcaggagacaaatcactcaaccgaacagagtgaaccggggtctcaatcacgacgtcgtggaaaccaaacccatccaagacacaattaccaatcgcgtgggcagaatcaaggctcgaggcagatggctcgtggagattgcggctgagagctgggtaaagattctggatgaccctgatcgtccagtccgggttgtcgggcgggacccgaaagatctcgggcgcacactcgtgctcttggccaatgcagaaggggcatttttgttggggcgggttgggattcgtgggggatttggatttgaaatcggagggccttttggctctggccggtgagaaaatgacccatcgatttgacacagcgtctttcctcaattctggtgctctacctcccgatgatgccatctttctttttgcttcgtctctgttctttagcttccaggaaccttctcacctacaggtctcacctcaccagtcagccactcactagtcagagctcacaacgcccccgccacccgattctttcgctgggacctgaacaatttcacttttaatactgcgtatttaattcaatatatttactgatttattcggctttcctagatgctctttgtcaccagttccaatcgaacgatcccagaacgagtttgtgagccgactcttttcggtgtcacctgggcaatctactcctggctgggaatcagtctgactttaaagggtcaggtctaaaagggtcggtctttttaggaggtaagaaaaat----attttttaaagtctggtttgcttataaa
>Jupunba_idiopoda_Quesada_1718@NODE_1_length_1030_cov_72.020986
----------------------------------------------------------------------------------------------------------------------------------------------------------------------------ccgtccgcgccatatttcaaataacatatattaaaactgtccaagaataagagattttcaacttcatatttcatgaagttatttcattagaagacaataaatgggaaaattttccagaacaatgcaagttgaagatgtgacggcgtcaaaatttaaaaaccaaagtgacttcatggacagtagactgtaagaaatttacactattcatcaaagctaacaaagggcattggaggtgaagcagaacacatagctttgggcacaagcagtgcccctgggcctcaaagcgtaagaaggtaaaacattcccagaacagagagagaaagagagggatccagttaagaaataaacctgcacatatttgattgattcgtggctagcaagttgttcaattctcttcttatacgcgagcaaaacctgtccaatctgttcgggagacaaatcactcaaccgaacagagtggaccggggtctcaatcacgacgtcgtggaaaccaaacccatccaagacacaattaccaatcgcgtgggcagaatcaaggctcgaggcagatggctcgtggagattgcggctgagagctgggtaaagattctggatgaccctgatcgtccagtccgggttgtcgggcgggacccgaaagatctcgggcgcacactcgtgctcttggccaatgcagaaggggcatttctgttggggcgggttgggattcatgggggatttggatttgaaatcggagggccttttggctctggccggtgagaaaatgacccatcgatttgacacagcgtctttcctcaattctggtgctctacctcccgatgatgccatctttcttcttgcttcgtctctgttctttagcttccaggaaccttctcacctacaggtctcacctcaccagtcagccactcactagtcagagctcacaacgcccccgccacccggttctttcgctggatcctgaacaatttcacttttaatactgcgtatttaattcaatatatttactgatttattcggatttgctagatgctct---------------------------------------------------------------------------------------------------------------------------------------------------------------------------------------
>Jupunba_laeta_Mori_25147@NODE_1_length_1027_cov_74.490526
-------------------------------------------------------------------------------------------------------------------------------------------------------------------------------------------------------------------------------------------------------------------------------------------------------------tgaagatgtgatggcgtcaaaatttaaaaaccaaagtgacttcatggacagtggactgtgagaaatttacactattcatcaaagctaacaaagggcattcggggtgaagcagaacacatagctttgggcacaagcagtgccgctgggcctcaaagtgt-agaaggtaaaacattcccagcacagagagagaaagagagggatccaattaagaaataaacctgcacatatttgattgattcgtggctagcaagttgttcaattctcttcttatacgcgagcaaaacctgtccaatctgttcaggagacaaatcactcaaccgaacagagtggaccggggtctcaatcacgacgtcgtggaaaccaaacccatccaagacacaattaccaatcgcgtgggcagaatcaaggctagaggcagatggctcgtggacattgcggctgagagctgggtaaagattctggatgaccctgatcgtccagtccgggttgtcgggcgggacccgaaagatctcgggcgcacactcgtgctcttggccgatgcagaaggggcatttttgttggggcgggttgggattcgtgggggatttggatttgaaatcggagggccttttggctctggccggtgagaaaatgacccatcgatttgacacagcttctttcctcaattctggtgctctacctcccgatgatgccatctttcttcttgcttcgtctctgttctttagcttccaggaaccttctcaccaacaggtctcacctcaccagtcagccactcactagtcagagctcacaacgcccccgccacccgattctttcgctgggtcctgaacaatttcacttttaatactgcgtatttgattcaatatatttactgatttattcggctttgctagatgctcttttaaggtatgtttggtttggtgtttata----ttgcttataagctgcttttcacataaatcgagataaaactcctctcacatacttacctcgtatacc----------------------------------------------------taaa-cgattgaaaagctgct---tttaaaca
>Jupunba_leucophylla_Iganci_839@NODE_1_length_1594_cov_218.792353
tcatattctttgaagcaccaaataaactgcatgactcaatccatttctgagttttaacttttaagaccataggaattaggtaatgccgtggtcacggtattgaaagatccagataggtacttgaatttgcgaggcaataccttattatgagttatagtaatcccatacccaaccttccgcgccatatttcaaataacatatattaaaactgtccaagaataagagattttcaacttcatatttcatgaagttatttcataagaagacaataaatgggaaaattttccagaacaatgcaagttgaagatgtgatggcgtcaaaatttaaaaaccaaagtgacttcatggacagcggactgtaagaaatttacactattcatcaaagctaacaaagagcattcggggtgaagcagaacacatagctttgggcacaagcagggcccctgggcctcaaagtgt-agaaggtaaaacattcccagaacagagagagaaagagagggatccaattaagtaataaacctgcacatatttgattgattcgtggctagcaagttgttcaattctcttcttatacgcgagcaaaacctgtccaatctgttcaggagacaaatcactcaaccgaacagagtggaccggggtctcaatcacgacgtcgtggaaaccaaacccatccaagacacaattaccaatcgcgtgggcagaatcaaggctcgaggcagatggctcgtggagattgcggctgagagctgggtaaagattctggatgaccctgatcgtccagtccgggttgtcgggcgggacccgaaagatctcgggcgcacactcgtgctcttggccgatgcagaaggggcatttttgttggggcgggttgggattcgtgggggatttggatttgaaatcggagggccttttggctctggccggtgagaaaatgacccatcgatttgacacagcgtctttcctcaattctggtgctctacctcccgatgatgccatctttcttcttgcttcgtctctgttctttagcttccaggaaccttctcacctacaggtctcaccttacc---------------agtcagagctcacaacgcccccgccacccgattctttcgctgggtcccgaacaatttcacttttaatattgcgtatttaattgaatatatttactgatttattcggctttgctaggtgctctttgtcaccagttccaatcgaacgatcccagaacgagtctgtgagccgactcttttcggtgtcacctgggcaatctactcctggctgcgcttaattttttctcgcagggagaatgtttaagtggcactttctgtattaaataaagaggtagttaa--tctttgagaaattaagaaaaaaatgat
>Jupunba_limae_Iganci_261@NODE_1_length_1493_cov_84.555791
tcatattctttgaagcaccaaataaacagcatgactcaatccatttctgagttttaacttttaagaccataggaaataggtaatgccgtggtcacggtattgaaagatccagataggtagctgaatttgcgaggcaataccttattatgagttatagtaatcccatacccaaccttccgcgccatatttcaaataacatatattaaaactgtccaagaataagagattttcaacttcatatttcatgaagttatttcataagaagacaataaatgggaaaattttccagaacaatgcaagttgaagatgtgatggcgtcaaaatttaaaaaccaaagtgacttcatggacagtggactgtaagaaatttacactattcatcaaagctaacaaagggcattcggggtgaagcagaacacatagctttgggcacaagcagtgcccctgggcctcaaagtgt-agaaggtaaaacattcccagaacagagagagaaagagagtgatccaattaagaaataaacctgcacatatttgattgattcgtggctagcaagttgttcaattctcttcttatacgcgagcaaaacctgtccaatctgttcaggagacaaatcactcaaccgaacagagtggaccggggtctcaatcacgacgtcgtggaaaccaaacccatccaagacacaattaccaatcgcgtgggcagaatcaaggctcgaggcagatggctcgtggagattgcggctgagagctgggtaaagattctggatgaccctgatcgtccagtccgggttgtcgggcgggacccgaaagatctcgggcgcacactcgtgctcttggccgatgcagaaggggcatttttgttggggcg--------------------------------------------------------ggtgagaaaatgacccatcgatttgacacagcgtctttcctcaactctggtgctctacctcccgatgatgccatgtttcttcttgcttcgtctctgttctttagcttccaggaaccttctcacctacaggtctcacctcacc-gtcagccactcactagtcagagctcacaacgcccccgccacccgattctttcgctgggtcctgaacaatttcacttttaatactgcatatttgattcaatatatttactgatttattcggctttgctagatgctc--tgtcaccagttccaatcgaacgatcccagaacgagtttgtgagctgactcttttcggtgtcacctgggcaatcaactcctggctgcgcttcattttttctcacagggagaatgtttaagtggcactttctgtattaaatagaagaggaagttaatttttttagagattaaaaaattataaat
>Jupunba_longipedunculata_Cardona_2682@NODE_1_length_1266_cov_187.801514
------------------------------------------------------------------------------------------------------aaagatccagataggtagctgaatttgcgaggcaataccttattatgagttatagtaatcccatacccaaccttccgcgccatatttcaaataacatatattaaaactgtccaagaataagagattttcaacttcatatttcatgaagttatttcataagaagacaataaatgggaaaattttccagaacaatgcaagttgaagatgtgatggcgtcaaaatttaaaaaccaaagtgacttcgtggacagtggactgtaagaaatttacactattcatcaaagctaacaaagggtattcggggtgaagcagaacacatagctttgggcacaagcagtgcccctgggcctcaaagtgt-agaaggtaaaacattcccagaacagagagagaaatagagggatcgatttaagaaacaaacctgcacatatttgattgattcgtggctagcaagttgttcaattctcttcttatacgcgagcaaaacctgtccaatctgttcaggagacaaatcactcaaccgaacagagtggaccggggtctcaatcacgacgtcgtggaaaccaaacccatccaagacacaattaccaatcgcgtgggcagaatcaaggctcgaggcagatggctcgtggagattgcggctgagagctgggtaaagattctggatgaccctgatcgtccagtcctggttgtcgggcgggacccgaaagatctcgggcgcacactcgtgctcttggccgatgcagaaggggcatttttgttggggcgggttgggattcgtgggggatttggatttgaaatcggagggccttttggctctggccggtgagaaaatgacccatcgatttgacacagcgtctttcctcaattctggtgctctacctcccgatgatgccatctttcttcttgcttcgtctctgttctttagcttccgggaaccttctcacctacaggtctcaccccaccagtcagccactcactagtcggagctcacaacgcccccgccacccgattctttcgctgggtcctgaacaatttcacttttaatactgcgtatttaattcaatatatttactgatttattcggctttgctagatgctctttgtcaccagttccaatcgaacgatcccagaacgagtttgtgagccgactcttttcggtgtcacctgggcaatctttttt-------------ttttttttgatagagaaaacatcaatatgacaacaactaccctgcgtgcacaatagag------------------------ctaatgca
>Jupunba_macradenia_Lourteig_3021@NODE_1_length_1219_cov_179.299475
----------------------------------------------------------------------------------------------------------------------------------------------------------------ttccatacccaaccttccgcgccatatttcaaatagcatatattaaaactgtccaagaataagagatttttaacttcatatttcatgaagttatttcataagaagacaataaatgggcaaattttccagaacaatgcaagttgaagaggtgatggcgtcaaaatttaaaaaccaaagtgacttcatggacagtggactgtaagaaatttacgctattcatcaaagctaacaaagggcattaggggtgaagcagaacacatagctttgggcacaagcagtgccccttggcctcaaagcgtaagaaggtaaaacattcccagaacagagagagagagagagggatccaattaagaaataaacctgcacatatttgatcgattcgtggctagcaagttgttcaattctcttcttatacgcgagcaaaacctgtccaatctgttcgggagacaaatcactcaaccgaacagagtggaccggggtctcaatcacgacgtcgtggaaaccaaacccatccaagacacaattaccaatcgcgtgggcagaatcaaggctcgaggcagatggctcgtggagattgcggctgagagctgggtaaagattctggatgaccctgatcgtccagtctgggttgtcgggagggacccgaaagatctcgggcgcacactcgtgctcttggccaatgcagaaggggcatttttgttggggcgggttgggattcgtgggggatttggatttgaaatcggagggccttttggctctggccggtgagaaaatgacccatcgatttgacacagcgtctttcctcaattctggtgctctacctcccgatgatgccatctttcttcttgcttcgtctctgttctttagcttccaggaaccttctcaccaacaggtctcacctcaccagtcagccactcactagtcagagctcacaacgccccagccacccgattctttcgctgggtcccgaacaaattcacttttaatactacgtatttgattcaatatatttactgatttattcggctttgctagatg--ctttgtcacccggttcaatcgaacgatcccaggacgagtttgtgagccgactcttttcggggtcaccggggcaatctactccaggctgcgcttaattttttcctaaagggggaatgtttaagtggtactttctgttttaaatataaagggagttaa-tttttttagaaattaaaaaa---attat
>Jupunba_microcalyx_Iganci_855@NODE_1_length_1388_cov_187.623951
---tattctttgaagcaccaaataaactgcatgactcaatccatttctgagttttaacttttaagaccataggaattaggtaatgccgtggtcacggtattgaaagatccagataggtacttgaatttgcgaggcaataccttattatgagttatagtaatcccatacccaaccttccgcgccatatttcaaataacatatattaaaactgtccaagaataagagattttcaacttcatatttcatgaagttatttcataagaagacaataaatgggaaaattttccagaacaatgcaagttgaagatgtgatggcgtcaaaatttaaaaaccaaagtgacttcatggacagcggactgtaagaaatttacactattcatcaaagctaacaaagggcattcggggtgaagcagaacacatagctttgggcacaagcagggcccctgggcctcaaagtgt-agaaggtaaaacattcccagaacagagagagaaagagagggatccaattaagtaataaacctgcacatatttgattgattcgtggctagcaagttgttcaattctcttcttatacgcgagcaaaacctgtccaatctgttcaggagacaaatcactcaaccgaacagagtggaccggggtctcaatcacgacgtcgtggaaaccaaacccatccaagacacaattaccaatcgcgtgggcagaatcaaggctcgaggcagatggctcgtggagattgcggctgagagctgggtaaagattctggatgaccctgatcgtccagtccgggttgtcgggcgggacccgaaagatctcgggcgcacactcgtgctcttggccgatgcagaaggggcatttttgttggggcgggttgggattcgtgggggatttggatttgaaatcggagggccttttggctctggccggtgagaaaatgacccatcgatttgacacagcgtctttcctcaattctggtgctctacctcccgatgatgccatctttcttcttgcttcgtctctgttctttagcttccaggaaccttctcacctacaggtctcaccttacc---------------agtcagagctcacaacgcccccgccacccgattctttcgctgggtcccgaacaatttcacttttaatattgcgtatttaattgaatatatttactgatttattcgtctttgctaggtgctctttgtcaccagttccaatcgaacgatcccagaacgagtctgtgagccgactcttttcggtgtcacctgggcaatctactcctggctgcgcttaattttttctcgcagggagaatgtttaagtggcactttctgtattaaataaagaggtagttaa--tctttgagaaattaagaaa-------a
>Jupunba_oxyphyllidia_Yonker_6157@NODE_1_length_1155_cov_151.414657
---------------------------------------------------------------------------------------------------------------------------------------------------------------------------------------------------------------------caagaataagagattttcaacttcatatttcatgaagttatttcataagaagacaataaatgggaaaattttccagaacaatgcaagttgaagatgagacggcgtcaaaatttaaaaaccaaagtgacttcatggacagtagactgtaagaaatttacactattcatcaaagctaacaaagggcattgggggtgaagcagaacacatagctttgggcacaagcagtgcccctgggcctcaaagcgtaagaaggtaaaacattcccagaacagagagagaaagagagggatccagttaagaaataaacctgcacatatttgattgattcgtggctagcaagttcttcaattctcttcttatacgcgagcaaaacctgtccaatctgttcgggagacaaatcactcaaccgaacagagtggaccggggtctcaatcacgacgtcgtggaaaccaaacccatccaagacacaattaccaatcgcgtgggcagaatcaaggctcgaggcagatggctcgtggagattgcggctgagagctgggtaaagattctggatgaccctgatcgtccagtccgggttgtcgggcgggacccgaaagatctcgggcgcacactcgtgctcttggccgatgcagaaggggcatttttgttggggcgggttgggattcgtgggggatttggatttgaaatcggagggccttttagctctggccggtgagaaaatgacccatcgatttgacacagcgtctttcctcaattctggtgctctacctctcgatgatgccatctttcttcttgcttcgtctctgttctttagcttccaggaacct-------------tctcacctcaccagtcagccactcactagtcagagctcacaacgcccccgccacccgattctttcgctgggtcctgaacaatttcacttttaatactgcgtatttaattcaatatatttactgatttattcggatttgctagatgctctttgtcaccggttccaatcgaacgaccccagaacgagtttgtgagccgactcttttcggtgtcacctgggcaatctactcccggctgcgcttaaggtgtgtttggtttaggtgaggttaagtta--------------ggtttaatgaaagttag---------------------ggttcaag
>Jupunba_trapezifolia_Simon_1600@NODE_1_length_1184_cov_84.516386
---------------------------------------------------------------------------------------------------------------------------------------------------------------------------------cgcgccatatttcaaataacatatattaaaactgtccaagaataagagattttcaacttcatatttcatgaagttatttcataagaagacaataaatgggaaaattttccagaacaatgcaagttgaagatgtgatggcgtcaaaatttaaaaaccaaagtgacttcatggacagtggactgtaagaaatttacactattcatcaaagctaacaaagggcattcggggtgaagcagaacacatagctttgggcacaagcagtgcccctgggcctcaaagtgt-agaaggtaaaacattcccagaacagagagagaaagagagggatccaattaagaaataaacctgcacatatttgattgattcgtggctagcaagttgttcaattctcttcttataaacgagcaaaacctgtccaatttgttcaggagacaaatcacttaaccgaacagagtggaccggggtctcaatcacgacgtcgtggaaaccaaacccatccaagacacaattagcaatcgcgtgggcagaatcaaggctcgaggcagatggctcgtggagattgcggctgagagctgggtaaagattctggatgaccctgatcgtccagtccgggttgtcgggcgggatccgaaagatctcgggcgcacactcgtgctcttggccaatgcagaaggggcatttttgttggggcgggttgggattcgtgggggatttggatttgaaatcggagggccttttggctctggccggtgagaaaatgacccatcgatttgacacagcgtctttcctcaattctggtgctctacctcccgatgatgccatctttcttcttgcttcgtctctgttctttagcttccaggaaccttctcacctacaggtctcacctcaccagtcagccactcactagtcagagctcacaacgcccccgccacccgattctttcgctgggtcctgaacaatttcacttttaatactgcgtatttaattcaatatatttactgatttattcggctttgctagatgctctttgtcaccagttgcaatcgaacgatcccagaacgagtttgtgagccgactcttttcggtgtcacctgggcaatctactcttggctgtgcttagggtgtgtttggtttaggtgaggttaagtta--------------ggtttaataaaagttag------------------------ttatt
>Jupunba_villosa_Borges_423@NODE_1_length_1514_cov_133.125261
tcatattctttgaagcaccaaataaacagcatgactcaatccatttctgagttttaacttttaagaccataggaaataggtaatgccgtggtcacggtattgaaagatccagataggtagctgaatttgcgaggcaataccttattatgtgttatagtaatcccatacccaaccttccgcgccatatttcaaataacatatattaaaactgtccaagaataagagattttcaacttcatatttcatgaagttatttcataagaagacaataaatgggaaaattttccagaacaatgccagttgaagatgtgatggcgtcaaaatttaaaaaccaaagtgacttcatggacagtggactgtaagaaatttacactattcatcaaagctaacaaagggcattcggggtgaagcagaacacatagctttgggcacaagcagtgcccctgggcctcaaagtgt-agaaggtaaaacattcccagaacagagagagaaagagagtgatccaattaagaaataaacctgcacatatttgattgattcgtggctagcaagttgttcaattctcttcttatacgcgagcaaaacctgtccaatctgttcaggagacaaatcactcaaccgaacagagtggaccggggtctcaatcacgacgtcgtggaaaccaaacccatccaagacacaattaccaatcgcgtgggcagaatcaaggctcgaggcagatggctcgtggagattgcggctgagagctgggtaaagattctggatgaccctgatcgtccagtccgggttgtcgggcgggacccgaaagatctcgggcgcacactcgtgctcttggccgatgcagaaggggcatttttgttggggcgggttgggattcgtgggggatttggatttgaaatcggagggccttttggctctggccggtgagaaaatgacccatcgatttgacacagcgtctttcctcaactctggtgctctacctcccgatgatgccatctttcttcttgcttcgtctctgttctttagcttccaggaaccttctcacctacaggtctcacctcaccagtcagccactcactagtcagagctcacaacgcccccgccacccgattctttcgctgggtcctgaacaatttcacttttaatactgcgtatttaatttaatatatttactgatttattcggctttgctagatgctc--tgtcaccagttccaatcgaacgatcccagaacgagtttgtgagccgactcttttcggtgtcacctgggcaatctactcctggctgcgtttaatcttttctcactgggagaatggttaagtggcactttctatattaaatacaagagaaagttaatttttttagaaattaaaaaa--------
>Punjuba_lehmannii_Escobar_7465@NODE_1_length_1123_cov_129.880497
tcatattctttgaagcgccaaataaactgcatgattcaatccatttctgagttttaacttctaagaccataggaaataggtaatgccgtggtcacggtattgaaagatccagataggtagccgaatttgcgaggcaatagcttattatgagttatagtaactccatacccaaccttccgcgccatatttcaaataacatatattaaaactgtccaaaaataagagattttcaacttcatatttcatgaagttatttcataagaagacaataaatgggaaaattttccagaacaatgcaagttgaagatgtgatggcgtcaaaatttaaaaaccaaattgacttcatggacagtagactgtaagaaatttacactattcatcaaagctaacaaagggcattagggctgaagcagaacacatagctttgggcacaagcagtgcccctgggcctcaaagcctaagaaggtaaaacattcccagaagagagagagaaagagagggatccaattaagagataaacctgcacatatttgattgattcgtggctagcaagttgttcaattctcttcttatacgcgagcaaaacctgtccaatctgttcgggagacaaatcactcagccgaacagagtggaccggggtctcaatcacgacgtcgtggaaaccaaacccatccaagacacaattaacaatcgcatgggcagaatcaagggtcgaagcagatggctcgtggacattgcggctgagagctgggtaaagattctggatgaccctgatcgtccagtccgggttgtcgggcgggacccgaaagatctcgggcgcacactcgtgctcttggccgatgcagaaggggcacttttgttggggcgggttgggattcgtgggggatttggatttgaaatcggagggccttttggctctggccggtgagaaaatgacccatcgatttgacacagcgtctttcctcaattctggtgctctacctcctgatgatgccatctttcttcttgcttcgtctctgttctttaccttccaggaacct-------------tctcacctcatcagtcagttactcacaagtcagagctcacaacggccccgccacccgattctttcgctgggtcctga---------------------------------------------------------------------------------------------------------------------------------------------------------------------------------------------------------------------------------------------------------------
>_R_Afrocalliandra_redacta_Germishuizen_5585@NODE_1_length_1228_cov_195.432667
ccatattattttaaacaccaaataaactgcatgactcaattcatttctgagttttaactgattagaccataggaaatagggaatgccgtgggcacggcattaaaagatacatataagtagctgaatttgcaaggcaataccgtattatgagttgtagtatttccatacccaaccattcgcgccgcatttcaaaaaac--ataataaaactgtccaagaatagaatattttgaactgcacatttcgtgaagttatttgatgagaagacaagaaatgggaaaaaaattcagaacaatgcaggatgaagatgtgatggcgtcaatatgtaa---------ttgactcgtggacagtagactgtaagaaatttacactatacatcgaagcttacaaaaggtatttgaggtgaagcagaagacatatcttagggca-------------------------------------------------------------------------aaattaggaaataaacctgcacatatttgattgactcgtggctagcaagttgtttggttctcttcttatacgcgagcaaaacctgtccaatttgttcgggagacaaatcactgagctgaacagagtgaaccggggtctcaatcacgacgtcgtggaatccaaacccatccaagacacaattaccaatagcgtgggaagaatcaaggctcgaggtagatggctcgtggagatcgcggttgagagccgggtacagattctggatgaccctgatcgtccattccgggttgtcggtcgggacccgaaagatctcgggcgcacactcgtgctcttggccgatgcagaaggggcatttttgttggggcgggttgggattcgtaggagatttggatttgaaatcggatggccttttggctcttgccggtgagaaaataacccatcgatttgacacagcgtctttcctcaattctggtgatctacctcccgaagatgccatctatcttcttgcttcgtctctgttctttaccttccaggaccctcctcacctacagctctcacctcacccatcacct-----------acagcgtctttcctcaacattccttgatcgt----ctgcacagaagcccacgcaacgcacagtattccgcatttaattgaatatgggtcattgaactaattattgtttaaagtggtttattctagtgtatttagttgtttaaaataaaaagtggtttaaaggtgg----------------------------ttttttaaaagtaatttgtgtcta--------------------------------------aagagatagtggtt------------------------gtgtgttt
>_R_Albizia_inundata_Wood_26530@NODE_1_length_922_cov_87.046136
----------------------------------------------------------------------------------------------------------------------------------------------------------------------------------------------------------------------------------------------------------------------------------------------------------------------------------------------------------------------gtaagaaatttacactactcatcaaagcttacaaagggcattaggggtgaagcagaacgcatagccttgggcacaagcagtgcccctgggcctcaaagcgtaagaaggtaaaacattcccagaagagagagagaaagagagagatccaattaagaaacaaacctgcacatatttgattgattcgtggccagcaagttgttcaattctcttcttatacgcgagcaaaacctgtccaatctgttcgggagacaaatcactcagccgaacagagtggaccggggtctcaatcacgacgtcgtggaaaccaaatccatccaagacacaattaccaatcgcgtgggcagaatcaaggctcgaggcagatggctcgaggagattgcggctgagagctgggtaaagattctggatgaccctgattgtccagtccgggttgtcgggcgggacccgaaagatctcgggcgcacactcgtgctcttggccgatgcagaaggggcacttctgttggggcgggttgggattcgtgggggatttggatttgaaatcggagggccttttggctctggccggtgagaaaatgacccatcgatttgacacagcgtctttcctcaattctggtgctctgcctcccgatgatgccatctttcttcttgcttcgtctctgttatttaccttccaggaaccttctcacctacaggtctcacctcaccggtcagttactcactagccacacctcacaacgccccggccacccgattctttctctgcgtcccgaacaatttcacttttaatgctgcatatttaattgaatatattcattgatttgttcggctttgctagatgctctttgtcaccaggttcaatcgaacgatcccagaacgagttcgagagctgcctcttttcggcgacaactgggcaatctgct---------------------------------------------------------------------------------------------------------
>_R_Albizia_multiflora_Hughes_3090@NODE_1_length_1155_cov_151.191095
--------------------------------------------------------------------------------------------------------------------------------------------------------------------------------------------------------------aattgtccaagaatacaagattttcaacttcatatttcatgaagttatttgataagaaaacaataaatgggaaaattttccagaacaatgcaagttgaagatgtgatggggtcaaaatttaaaaaccaaagtgacttcatggacagtaggctgtaagaaatttacactattcatcaaagcttacaaagggcattaggggtgaagcagaacacacagctttgggcacaatcggtgcccctgggcctcaaagcgtaagaaggtaaaacattcccagaagaaagagagaaagagagggatccaattaagaaataaacctgcacatatttgattgattcgtggctagcaagttgttcaattctcttcttatacgcgagcaaaacctgtccaatctgttcgggagacaaatcactcagccgaacagagtggaccggggtttcaatcacgacgtcgtggaaaccaaatccatccaagacacaattaccaatcgcgtgggaagaatcaaggctcgaggcagatggctcgtggagattgcggctgagagctgggtaaagattctggatgaccctgattgtccagtccgggttgtcggacgggacccgaaagatctcgggcgcacactcgtgctcttggccgatgcagaaggggcacttttgttggggcgggttgggattcgtgggggatttggatttgaaatcggagggccttttggctctggccggtgagaaaatgacccatcgatttgacacagcgtctttcctcaattctggtgctctgcctcctgatgatgccatctttcttcttgcttcgtctctgttctttaccttccaggaaccttctcgcctacaggtctcacctcaccggtcagtccctcactagccacagctcgcaacgccccggccacccgattctttctctgcgtcctgaacaatttcacttttaatgctgcatatttaattgaatatatttacggatttgttcggctttgctagatgctctttgtcaccaggttcaatcggacgatcccagaacgagtttgtgagcggcctcttttcggtgacaactgggcaatctgctccttgctgcgcttaatttttttccccccccaggaca-----------------------agtaaaagaagaaataaatcttt---------------aaatttat
>_R_Albizia_niopoides_Simon_1601@NODE_1_length_968_cov_141.626263
--------------------------------------------------------------------------------------------------------------------------------------------------------------------------------------------------------------------------------------------------------------------------------------------------------------------------------------------------gacttcatgggcagtagactgtaagaaacttacactattcatcaaagcttacaaagggcattaggggtgaagcagaacacatagctttgggaacaagcagtgcccctgggcctcaaagcgtaagaaggtaaaacattcccagaa---------gaggggggggattccgttaagaaataaacctgcacatatttgattgattcgtggctagcaagttgttcgattctcttcttataagcgagcaaaacctgaccaatctgttcgggagacaaatcactcagccgaacagagtggaccggggtttcaataacgacgtcgtggaaaccaaatccatccaagacagaattaccaatcgcgtgggcagaatcaaggctcgaggcagatggctcgtggagattgcggctgagagctgggtaaagattctggatgaccctgattgtccagtccgggttgtcgggcgggacccgaaagatctcgggcgcacactcgtgctcttggccgatgcagaaggggcacttttgttggggcgggttgggattcgtgggggatttggatttgaaatcggagggccttttggctctggccggtgagaaaatgacccatcgatttgacacagcgtctttcctcaattctggtgctctgcctcccgatgatgccatctttcttcttgcttcgtctctgttctttaccttccaggaaccttcttacctacaggtctcacctcaccgttcagtccctcacgagccacagctcacaacgccccggccacccgattctttctctgcgtcctgaacaatttcacttttaatgctgcatatttaattgagtatatttactgatttgttcggctttgctagatgctctgtgtcaccaggttcaatcgaacgatcccagaacgagtttgtgagctgactctactcggtgacaactgggcaatctactcctccgtgcgcttaaattttttcgc------------------------------------------------------------------------ccttgggg
>_R_Albizia_sinaloensis_Hughes_1576@NODE_1_length_1345_cov_78.940063
-------------------------------------------------------------------------------------------------------------------------------------gcaataccttattatgagttatagtaattccatacccaaccttccgcgccatatttcaaataacatatattaaaactgtccaagaatacaagattttcaacttcatatttcatgaagttatttgataagaaaacaataaatgggaaaattttccagaacaatgcaagttgaagatgtgatggggtcaaaatttaaaaaccaaagtgacttcatggacagtggactgtaagaaatttacactattcattaaagcttacaaagggcattaggggtgaagcagaacacatagctttgggcacaagcagtgcccctgggcctcaaagcgtaagaagttaaaacattcccagaagagagagagaaagagagggatccaattaagaaataaacctgcacatatttgattgattcgtggctagcaagttgttcaattctcttcttatacgcgagcaaaacctgtccaatctgttcggtagacaaatcactcagccgaacagagtggaccggggtttcaatcacgacgtcgtggaaaccaaatccatccaagacacaattaccaatcgcgtgggcagaatcaaggctcgaggcagatggctcgtggagattgcggctgagagctgggtaaagattctggatgaccctgattgtccagtccgggttgtcgggcgggacccgaaagatctcgggcgcacactcgtgctcttggccgatgcagaaggggcacttttgttggggcgggttgggattcgtgggggatttggatttgaaatcggagggccttttggctctggccggtgagaaaatgacccatcgatttgacacagcgtctttcctcaattctggtgctctgcctcccgatgatgccatccttcttcttgcttcgtctctgttctttaccttccaggaacct-------------tctcacctcaccggtcagtcactcaccagccacagctcaccacgccccggccacccgattctttctcagcgtcctgaacaatgtcacttttaatgctgcatatttaatggaatatacttactgatttgttcggctttgctagatgctc--tgtcaccaggttcaatcaaacgatcccagaacgagtttgtgggctgactcttttcggtgacaactgggcaatctactccttgtggcactttatttatttttttg---------tttttgtggatcattacattccgcagaaaataagaaa-taatctttaaatttatctataaagttatact
>_R_Albizia_subdimidiata_var_minor_Gorts_341@NODE_1_length_1043_cov_49.656315
--------------------------------------------------------------------------------------------------------------------------------------------------------------------------------------------------------------------------------------------------------------------------------------------tcaagaacaatgcaagtttaagatgtgatggggtcaaaatttaaaaacctaagtgacttcatggacagtagactgtaagaaatttacactattcatcaaagcttacaaagggcattaggggtgaagcagaacgcatagccttgggcacaagcagtgcccctgggcctcaaagcgtaagaaggtaaaacattcccagaagagagagagaaagagagaggtccaattaagaaataaacctgcacatatttgattgattcgtggctagcaagttgttcaattctcttcttatacgcgagcaaaacctgtccaatctgttcgggagacaaatcactcagccgaacagagtggaccggggtctcaatcacgacgtcgtggaaaccaaatccatccaagacacaattaccaatcgcgtgggcagaatccaggctcgaggcagatggctcgaggagattgcggctgagagctgggtaaagattctggatgaccctgattgtccagtccgggttgtcgggcgggacccgaaagatctcgggcgcacactcgtgctcttggccgatgcagaaggggcacttctgttggggcgggttgggattcgtgggggatttggatttgaaatcggagggccttttggctctggccggtgagaaaatgacccatcgatttgacacagcgtctttcctcaattccggtgctctgcctcccgatgatgccatctttcttcttgcttcgtctctgttctttaccttccaggaaccttctcacctccaggtctcacctcaccggtcagtcactcactagccacacct--caacgccccggccacccgattctttctctgcgtcccgaacaatttcacttttaatgctgcatatttaattgaatatattcactgatttgttcggctttgctagatgctctttgtcaccaggttcaatcgaacgatcccagaacgagtttgtgagctgcctcttttcggcgacagcggggcaatctgctcctggctgcgcttaatccccccccccct-caggaca-----------------------actaagaga--------------------------------agaaa
>_R_Albizia_subdimidiata_var_subdimidiata_Ferreira_210@NODE_1_length_1138_cov_130.977380
-----------------------------------------------------------------------------------------------------------------------------------------------------------------------------------------------------------tacagctgcaacagaatatcatattct----ttgaagcaccaaataaacagcatgactcaatccatttctgagttttaacttttaagaccataggaaataggtaattgatggggtcaaaatttaaaaaccaaagtgacttcatggacagtagactgtaagaaatttacactactcatcaaagcttacaaagggcattaggggtgaagcagaacacatagctttgggcacaagcagtgcccctgggcctcaaagcgtaagaaggtaaaacattcccagaagggagagagagagagagagatccaattaagaaataaacctgcacatatttgattgattcgtggctagcaagttgttcaattctcttcttatacgcgagcaaaacctgtccaatctgttcgggagacaaatcactcagccgaacagagtggaccggggtctcaatcacgacgtcgtggaaaccaaatccatccaagacacaattaccaatcgcgtgggcagaatcaaggctcgaggcagatggctcgtggagattgcggctgagagctgggtaaagattctggataaccctgattgtccagtccgggttgtccggcgggacccgaaagatctcgggcgcacactcgtgctcttggccgatgcagaaggggcacttttgttggggcgggttgggattcgtgggggatttggatttgaaatcggagggccttttggctctggccggtgagaaaatgacccatcgatttgacacagcgtctttcctcaattctggtgctctgcctcccgatgatgccatctttcttcttgcttcgtctctgttctttaccttccaggaaccttctcacctacaggtctcacctcaccggtcaggcactcacgagccacagctcacaacgcccccgccacccgattctttctctgcgtcctgaacaatttcacttttaatgctgcatatttaattgaatatatttactgatttgttcggctttgctagatgctctctgtcaccaggttcaatcggacgatcccagaacgagcttgtgagctccctctcttcggtgacaactgtgcaatt-gctcctcgctgcgcttaatttttttttccttttaggatg-----------------------agtagaaaaagggg------------------------ttctcaaa
>_R_Balizia_elegans_Iganci_870@NODE_1_length_1517_cov_126.581250
tcatattctttgaagcaccaaataaactgcatgactgaatccatttctaagttttaacttttaagaccataggaaataggtaatgccgtggtcacggtattgaaagatccagataggtagctgaatttgcgaggcaataccttattatgagttataggaattccatacccaaccttccgcgccatatttcaaatagcatatattaaaactgtccaagaataagagattttcaacttcatatttcatgaagttatttcataagaagacaataaatgggaaaattttccagaacaatgcaagttgaagatgtgatggcgtcaaaatttaaaaaccaaagtgacttcatggacagtggactgtaagaaatttacgctattcatcaaagctaacaaagggcattaggggtgaagcagaacacatagctttgggcacaagcagtgcccctgggcctcaaagcgtaagaaggtaaaacattcccagaacagagagggaaagagagggatccaattaagaaataaacctgcacatatttgattgattcgtggctagcaagttgttcaattctcttcttatacgcgagcaaaacctgtccaatctgttcgggagacaaatcactcaaccgaacagagtggaccggggtctcaatcacgacgtcgtggaaaccaaacccatccaagacacaattaccaatcgcgtgggcagaatcaaggctcgaggcagatggctcgtggagattgcggctgagagctgggtaaagattctggatgaccctgatcgtccagtccgggttgtcgggcgggacccgaaagatctcgggcgcacactcgtgctcttggccaatgcagaaggggcatttttgttggggcgggttgggattcgtgggggatttggatttgaaatcggagggccttttggctctggccggtgagaaaatgacccatcgatttgacacagcgtctttcctcaattctggtgctctacctcccgatgatgccatctttgttcttgcttcgtctctgttctttagcttcaaggaaccttctcacctacaggtctcacctcaccagtcagccactcactagtcagagctcacaacgcccccgccgcccgattctttcgctgggtcctgaacaatttcacttttaatactgcgtatttaattcaatatatttactgatttattcggctttgctagatgctctttgtcaccagttccaagcgaacgatcctggaacgagtttgtgagccgactcttttcggtgtcacctgggcaatctactcctggctgcgcttaattttttctcgcggggagaatgtctaagtggcactttccgtactaaatacaagaggaagttaatttttagaagaattttaaaatgaaattc
>_R_Balizia_pedicellaris_Queiroz_15529@NODE_1_length_1119_cov_145.834586
-------------------------------------------------------------------------------------------------------------------------------------------------------------------------------tccgcgccatatttcaaatagcatatattaaaactgtccaagaataagagattttcaacttcatatttcataaagttatttcataagaagacaacaaatgggaaaattttccagaacaatgcaagttgaagatgtgatggcgtcaaaatttaaaaaccaaagtgacttcatggacagtggactgtaagaaatttacgctattcatcaaagctaacaaagggcattaggggtgaagcagaacacatagctttgggcacaagcagtgcccctgggcctcaaagcgtaagaaggtaaaacattcccagaacagagagagaaagagagggatccaattaagaaataaacctgcacatatttgattgattcgtggctagcaagttgttcaattctcttcttatacgcgagcaaaacctgtccaatctgttcgggagacaaatcactcaaccgaacagagtggaccggggtctcaatcacgacgtcgtggaaaccaaacccatccaagacacaattaccaatcgcgtgggcagaatcaaggctcgaggcagatggctcgtggagattgcggctgagagctgggtaaagattctggatgaccctgatcgtccagtccgggttgtcgggcgggacccgaaagatctcgggcgcacactcgtgctcttggccaatgcagaaggggcatttttgttggggcgggttgggattcgtgggggatttggatttgaaatcggagggccttttggctctggccggtgagaaaatgacccatcgatttgacacagcgtctttcctcaattctggtgctctacctcccgatgatgccatctttcttcttgcttcgtctctgttctttagcttccaggaaccttctcaccaacaggtctcacctcaccagtcagccactcaatagtcagagctcacaacgcccccgccacccgattctttc---gggtcctgaacaatttcacttttaatactgcgtatttgattcaatatatttactgatttattcggctttgctagatgctctttgtcaccaggttcaatcgaacgatcccagaacgagtttgtgagccgactcttttcggtgtcacctgggcaatctgctcctcgctgcgtataatt----------------------------------------------------------------------------------------
>_R_Balizia_spnov_Morim_577@NODE_1_length_1122_cov_196.575445
-------------------------------------------------------------------------------------------------------------------------------------------------------------------------------------ccatatttcaaataacacatattaaaactgttcaagaataagagattttcaacttcatatttcatgaagttatttcataagaagacaataaatgggaaaattttccagaacaatgcaagttgaagatgtgatggcgtcaaaatttaaaaaccaaagtgacttcatggacagtggactgtaagaaatttacactattcatcaaagctaacaaagggccttcggggtgaggcagaacacatagctttgggcacaagcagtgcccctgggcctcaaagtgt-agaaggtaaaacattcccagaacagagatagaaagagagggatccaatttagaaataaacctgcacatatttgattgattcgtggctagcaagttgttcaattctcttcttatacgcgagcaaaacctgtccaatctgttcaggagacaaatcacgcaaccgaacagagtggaccggggtctcaatcacgacgtcgtggaaaccaaacccatccaagacacaattaccaatcgcgtgggcagaatcaaggctcgaggcagatggctcgtggagattgcggctgagagctgggtaaagattctggatgaccctgatcgtccagtccgggttgtcgggcgggacccgaaagatctcgggcgcacactcgtgctcttggccaatgcagaaggggcatttttgttggggcgggttgggattcgtgggggatttggatttgaaatcggagggccttttggctctggccggtgagaaaatgacccatcgatttgacacagcgtctttcctcaattctggtgctctacctcccgatgatgccatcttttttcttgcttcgtctctgttctttagcttccaggaaccttctcaccaacagatctcacctcaccagtcagccactcactagtcagagctcacaacgcccccgccacccgattctttc---gggtcctgaacaatttcacttttaatactgcgtatttgattcaatatatttactgatttattcggctttgctagatgctctttgtccccaggttcaatcgaacgatcccagaacgagtttgtgagccgactcttttcggtgccacctgggcaatctgctcctggcgacactttaattttt------------------------------------------------------------------------------tcgtag
>_R_Calliandra_bella_LPQ15696@NODE_2_length_1138_cov_153.599434
----------aggagcatcagagaaagaaacaaatcgtgaagatattgcattcttacctgagagta----ggaagacctaaaatagcacaatt-tatccatgaaaaagctgaacaacttgttcaaattttcaactgtcaacatagagcactagatggacagcttgaattaaaatttcgaaacaaacccacctgccgcagtcacaaactttctccagaatcacgagctgtacaatcaaaaa---cggaaagccagttgatataaagaaaatagattaaaa-----ccgaaagccaatcagaatctcgagctg--------tacaatcagaaactaatgtag-------------aaagaagaagaaatttacactatatattaaagctagcatagggcatttaggtttaaacagaagcgatagctttgggca-------------------------------------------------------------------------caattaggaaataaacctgcacatatttgattgactcgtggctagcaatttgttcggttctcttcttatacttgagcaaaacttgtccaatctgttcgggagacaaatcactgagctgaacagagtggaccggggtctcaatcacaacatcgtgaaaaccaaacccatccaagacacaattaccaatcgcgttagcagaatcaaggcttgaggcagaagaagaatgaagaacg--------------aaaaagcttttg------ccaaattaccaaattaagtaatctcgttgctaaccgga------------------------cataatccatactcgaaaaaaagattgagtggttc---cttgcacgtttggatcatagtgatataaaaataaaaagcagaaacatacaaaatggaaaaaaggaatcaatcgaaccttcattagcgccctttttcag---------------------------------ccttgtagttggcagcttgttgaacaagatccaaaat--------------agttatgctgagttgtgcatccgccaaagggtaagctttcagattcactgcatctcctttcggcttcactgcctcttctactgcctgaacctaaacattaagcactctgcggcgcgtgaatagaggaggacgaaagggtcagaaacgcaccattttggcggctgcaattgaacgaagaaaggaggagctgaggtttgggtttaggttgaagaaaacaaagaaatatcttgccgagagcaccata-----------aagaagaag-----------------------------------------------------------------aataa
>_R_Cathormion_obliquifoliolatum_Wieringa_6519@NODE_1_length_1247_cov_68.215604
-----------------------------------------------------------------------------------------------------------------------gctgaatttgcgaggcaataccttattatgagttatagtaattccatacccaaccttccgtgccatatttcaaatagcatatattaaaactgtccaagaataagagattttcaacttcatatttcatgaagttatttcataagaagacaataaatgggaaaattttccacaacaacgcaagttgaagatgtgatggcgtcaaaatttaaaaaccaaagtgacttcatggacagtggactgtaagaaatttacgctattcatcaaagctaacaaagggcattaggagtgaagcagaacacatagctttgggcacaagcagtgcccctgggcctcaaagcgtaagaaggtaaaacattcccagaacagagagagaaagagagggatccaattaagaaataaacctgcacatatttgattgattcgtggctagcaagttgttcaattctcttcttatacgcgagcaaaacctgtccaatctgttcgggagacaaatcactcaaccgaacagagtggaccggggtctcaatcacgacgtcgtggaaaccaaacccatccaagacacaattaccagtcgcgtgggcagaatcaaggctcgaggcagatggctcgtggagattacggctgagagctgggtaaagattctggatgaccctgatcgtccagtccgggttgtcgggcgggacccgaaagatctcgggcgcacactcgtgctcttggccaatgcagaaggggcatttttgttggggcgggttgggattcgtgggggatttggatttgaaatcggagggccttttggctctggccggtgagaaaatgacccatcgatttgacacagcgtctttcctcaattctggtgctctacctcccgatgatgccatctttcttcttgcttcgtgtctgttctttagcttccaggaaccttctcaccaacaggtctcacctcaccagtcagccactcactagtcagagctcacaacgcccccgccacccgattctttc---gggtcctgaacaatttcacttttaatattgcgtatttgattcaatatatttact-atttattcggctttgctagatgctctttgtcaccaggttcaatcgaacgatcccagaacgagtttgtgagccgactcttttcggtgtcccctgggcaatctacttctggctgtgcttaatgttttcgtagagggggaatgtttaagtggtactttctgttctaaatacatgaggagttaa-ttttttta---------------gaaat
>_R_Cathormion_rhombifolium_Deighton_3618@NODE_1_length_1281_cov_75.011628
tcatattctttgaagcaccaaataaactgcatgactcaatccatttctaagctttaacttttaagaccataggaaataggtaatgccgtggtcacggtattgaaagatccagataggtagctgaatttgcgaggcaataccttattatgagttatagtaattccatacccaaccttccgcgccatatttcaaatagcatatattaaaactgtcgaagaataagagattttcaacttcatatttcatgaagttatttcataagaagacaataaatgggaaaattttccagaacaatgcaagttgaagatgtgatggggtcaaaatttaaaaaccaaagtgacttcatggacagtggactgtaagaaattta-------------------------------------aagcagaacacatagctttgggcacaagcagtgcccctgggcctcaaagcggaagaaggtaaaacattcccagaacagaaagagaaagaaagggatccaattaagaaataaacctgcacatatttgattgattcgtgactagcaagttgttcaattctcttcttatacgcgagcaaaacctgcccaatctgatcgggagacaaatcactcaaccgaacagagtggaccggggtctcaatcacgacgtcgtggaaaccaaacccatccaagacacaattaccaatcgcgtgggcagaatcaaggctcgaggtagatggctcgtggagattgcggctgagagctgggtaaagattctggatgaccctgatcgtccagtccgggttgtcgggcgggacccgaaagatctcgggcgcacactcgtgctcttggccaatgcagaaggggcatttttgttggggcgggttgggattcgtgggggatttggatttgaaatcggagggccttttggctctggccggtgagaaaatgacccatcgatttgacacagcgtctttcctcaattctggtgctctacctcccgatgatgccatctttcttcttgcttcgtctctgttctttagcttccaggaaccttctcaccaacaggtctcacctcaccagtcagccactcactagtcagagctcacaacgcccccgccacccgattctttc---gggtcctgaacaatttcacttttaatactgcgtatttgattcaatatatttactgatttattcggctttgctagatgctctttgtcaccaggttcaatcgaacgatcccagaacgagtttgtgagccgactcttttcggggtcacctgggcaatctacacctggctgcgcttaattttttcgtagagggggaatg------------------------------------------------------------------ttt
>_R_Hydrochorea_gonggrijpii_Tillett_45696@NODE_1_length_1163_cov_190.193370
-----------------------------------------------------------------------------------------------------------------------------------------------------------------------------------------------aatagcatatattaaaactgtccaggaataagagattttcaacttcatatttcatgaagttatttcataagaagacaataaatgggaaaattttccagaacaatgcaagttgaagatgtgatggcgtcaaaatttaaaaaccaaagtgacttcatggacagtggactgtaagaaattaacgctattcatcaaagctaacaaagggcattaggggtgaagcagaacacatagctttgggcacaagcagtgcccc-gggcctcaaagcgtaagaaggtaaaacattcccagaacagagagagaaagagagggatccaattaagaaataaacctgcacatatttgattgattcgtggctagcaagttgttcgattctcttcttatacgcgagcaaaacctgtccaatctgttcgggagacaaatcactcaaccgaacagagtggaccggggtctcaatcacgacgtcgtggaaaccaaacccatctaagacacaattaccaatcgcgtgggcagaatcaaggctcgaggcagatggctcgtgaagattgcggctgagagctgggtaaagattctggatgaccctgatcgtccagtccgggctgtcgggcgggacccgaaagatctcgggcgcacactcgtgctcttggccaatgcagaaggggcatttttgttggggcgggttgggattcgtgggggatttggatttgaaatcggagggccttttggctctggccggtgagaaaatgacccatcgatttgacacagcgtctttcctcaattctggtgctctacctcccgatgatgccatctttcttcttgcttcgtctctgttctttagcttccaggaaccttctcaccaacaggtctcacctcaccagtcagccactcactagtcagagctcacaacgcccccgccacccgattctttc---gggtcgtgaacaatttcacttttaatactgcgtatttgattcaatatatttactgatttatgcggctttgctagatgctctttgtcaccaggttcaatcgcacgatcccagaacgag-ttgtgagccgactcttttcggtgccacctgggcaatctgctccttgccgcgcttaattttttcgtagagggggaatgtttaagtggtactttctgttctaatttctaaataca----------------------------tgagg
>_R_Jupunba_commutata_Maguire_46145@NODE_1_length_1343_cov_149.354660
tcatattctttgaagcaccaaataaactgcatgactcaatccatttctgagttttaacttttaagaccataggaaataggtaatgccatggtcacggtattgaaagatccagataggtagctgaatttgcgaggcaataccttattatgagttatagtagttccatacccaaccttccgcgccatatttcaaataacatatattaaaactgtccaagaataagagattttcaacttcatatttcatgaagttatttcataagaagacaataaatgggaaaattttccagaacaatgcaagttgaagatgtgacggcgtcaaaatttaaaaaccaaagtgacttcatggacagtagactgtaagaaatttacactattcatcaaagctaacaaagggcattcggggtgaggcagaacacatagctttgggcacaagcagtgcccctgggcctcaaagtgt-agaaggtaaaacattcccagaacagagagagaaagagagggatccaattaagaaataaacctgcacatatttgattgattcgtggctagcaagttgttcaattctcttcttatacgcgagcaaaacctgtccaatctgttcaggagacaaatcactcaaccgaacagagtggaccggggtctcaatcacgacgtcgtggaaaccaaacccatccaagacacaattaccaatcgcgtgggcagaatcaaggctcgaggcagatggctcgtggagattgcggctgagagctgggtaaagattctggatgaccctgatcgtccagtccgggttgtcgggcgggacccgaaagatctcgggtgcacactcgtgttcttggccgatgcagaaggggcatttttgttggggcgggttgggattcgtgggggatttggatttgaaatcagagggccttttggctctggccggtgagaaaatgacccatcgatttgacacagcgtctttcctcaattctggtgctctacctcccgatgatgccatctttcttcttgcttcgtctccgttctttagcttccaggaaccttctcacctacaggtctcacctcaccagtcagccactcactagtcagagctcacaacgcccccgccacgcgattctttcgccgggccctgaacaatttcacttttaatactgcgtatttaattcaatatatttactgatttattcggctttgctagatgctctttgtcaccagttccaatcgaacgatcccagaacgagtttgtgagccgactcttttcggtgtcacctgggcaatctactcctggctgcgcttaattttttctcacagggagaatgtttaagtggcactttctg---------------------------------------------------
>_R_Jupunba_filamentosa_Lima_7487@NODE_1_length_1553_cov_93.211382
tcatattctttgaagcaccaaataaacagcatgactcaatccatttctgagttttaacttttaagaccataggaaataggtaatgccgtggtcacggtattgaaagatccagataggtagctgaatttgcgaggcaataccttattatgagttatagtaatcccatacccaaccttccgcgacatatttcaaataacatatattaaaactgtccaagaataagagattttcaacttcatatttcatgaagttatttcataagaagacaataaatgggaaaattttccagaacaatgcaagttgaagatgtgatggcgtcaaaatttaaaaaccaaagtgacttcatggacagtggactgtaagaaatttacactattcatcaaagctaacaaagggcattcggggtgaagcagaacacatagctttgggcacaagcagtgcccctgggcctcaaagtgt-agaaggtaaaacattctcagaacagagagagaaagagagtgatccaattaagaaataaacctgcacatatttgattgattcgtggctagcaagttgttcaattctcttcttatacgcgagcaaaacctgtccaatctgttcaggagacaaatcactcaaccgaacagagtggaccggggtctcaatcacgacgtcgtggaaaccaaacccatccaagacacaattaccaatcgcgtgggcagaatcaaggctcgaggcagatggctcgtggagattgcggctgagagctgggtaaagattctggatgaccctgatcgtccagtccgggttgtcgggcgggacccgaaagatctcgggcgcacactcgtgctcttggccgatgcagaaggggcatttttgttggggcgggttgggattcgtgggggatttggatttgaaatcggagggccttttggctctggccggtgagaaaatgacccatcgatttgacacagcgtctttcctcaacgctggtgctctacctcccgaagatgccatctttcttcttgcttcgtctctgttctttagcttccaggaaccttctcacctacaggtctcacctcaccagtcagccactcactagtcagagctcacaacgcccccgcaacccgattctttcgctgggt-ctgaacaatttcacttttaatactgcgtatttaatttaatatatttactgattttttcggctttgctagatgctctttgtcaccagttccaatcgaacgatcccagaacgagtttgtgagccgactcttttcggtgtcacctgggcaatctactcctggctgcgtttaatattttctcacagggagaatgtttaagtggcactttctgtattaaatacaagagaaagttaatttttttaaaaattaagaaattttaaaa
>_R_Jupunba_floribunda_Iganci_883@NODE_1_length_1558_cov_116.017556
tcatattctttgaagcacgaaataaactgcatgactcaatccatttctgagttttaacttttaagaccataggaaacaggtaatgccgtggtcacggtattgaaagatccagataggtagttgaatttgcgaggcaataccttattatgagttatagtaatcccatacccgaccttccgcgccatatttcaaataacatatattaaaactgtccaagaataagagattttcaacttcatatttcatgtagttatttcataggaagacaataaacgggaaaattttccagaacaatgcaagttgaagatgtgatggcgccaaaatttaaaaaccaaagtgacttcatggccagtggactgtaagaaatttacactattcatcaaagctaacaaagggcattcggggtgaagcagaacacatagctttgggtacaagcagtgcccctgggcctcaaagtgt-agaaggtaaaacattcccagaacagagagagaaagagagggatccaattaagaaataaacctgcacatatttgattgattcgtggctagcaagttgttcaattctcttcttatacgcgagcaaaacctgtccaatctgttcaggagacaaatcactcaaccgaacagagtggaccggggtctcaatcacgacgtcgtggaaaccaaacccatccaagacacaattaccaatcgcgtgggcagaatcaaggctcgaggcagatggctcgtggagattgcggctgagagctgggtaaagattctggatgaccctgatcgtccagtccgggttgtcgggcgggacccgaaagatctcgggcgcacactcgtgctcttggccgatgcagaaggggcatttttgttggggcgggttgggattcgtgggggatttggatttgaaatcggagggccttttggctctggccggtgagaaaatgacccatcgatttgacacagcgtctttcctcaattctggtgctctacctcccgatgatgccatctttcttcttgcttcgtctatgttctttagcttccaggaaccttctcacctacaggtctcaccccaccagtcagccactcacgagtcggagctcacaacggccccgccacccgattctttcgctgggtcctgaacaatttcacttttaatactgcgtatttaattcaatatatttactgatttattcggctttgctagatgctctttgtcaccagttccaatcgaacgatcccagaacgagtttgtgagccgactcttttcggtgtcacctgggcaatctactcctggctgcgtttaattttttctcacagggagaatgtttaagtggcactttctgtattaaatataagagaaagttaatttttttagaaattaagaaa--------
>_R_Jupunba_langsdorfii_Ribeiro_728@NODE_1_length_1732_cov_101.193353
tcatattctttgaagcaccaaataaactgcatgactcaatccatttctgagttttaacttttaagaccataggaaataggtaatgccgtggtcacggtattgaaagatccagataggtagctgaatttgctaggcaataccttattatgagttatagtaattccatacccaaccgtccgcgccatatttcaaataacatatattaaaactgtccaagaataagagattttcaacttcatatttcatgaagttatttcataagaagacaataaatgggaaaattttccagaacaatgcaagttgaagatgtgatggcgtcaaaatttaaaaaccaaagtgacttcatggacagtggactgtaagaaatttacactattcatcaaagctaacaaagggcattaggggtgaagcagaacacatagctttgggcacaagcagtgcccctgggcctcaaagcgtaagaaggtaaaacattaccagaacagagagagaaagagagggatccaattaagaaataaacctgcacatatttgattgattcgtggctagcaagttgttcaattctcttcttatacgtgagcaaaacctgtccaatctgttcgggagacaaatcactcaaccgaacagagtggaccggggtctcaatcacgacgtcgtggaaaccaaacccatccaagacacaattaccaatcgcgtgggcagaatcaaggctcgaggcagatggctcgtggagattgcggctgagagctgggtaaagattctggatgaccctgatcgtccagtccgggttgtcgggcgggacccgaaagatctcgggcgcacactcgtgctcttggccaatgcagaaggggcatttttgttggggcgggttgggattcgtgggggatttgaatttgaaatcggagggccttttggctctggccggtgagaaaatgacccatcgatttgacacagcgtctttcctcaattctggtgctctacctcccgatgatgccatctttcttcttgcttcgtctctgttctttagcttccaggaaccttctcacctacaggtctcacctcaccagtcagccactcactagtcagagctcacaacgcccccgccacccgattctttcgctgggtcctgaacaatttcacttttaatactgcgtatttaattcaatatatttactgatttattcggctttgctagatgctctttgtcaccaggttcaatcgaacgatcccagaacgagtttgtgagccgactcttttcggggtcacctggccaatctactcctggctgcgcgtaatttttttttatagggagaatgtttaagtggtacttcctgttctaaacataagaaggggttaatttttttagaaattatgaaatagtgtta
>_R_Jupunba_nipensis_Mayo_19662@NODE_1_length_1001_cov_67.611472
--------------------------------------------------------------------------------------------------------------------------------------------------------------------------------------------------------------------------------------------------------------------------caataaatgggaaaattttccagaacaatgcaagttgaagatgtgatggcgtcaaaatttaaaaaccaaagtgacttcatggacagtggactgtaagaaatttacactattcatcaaagctaacaaagggcattaggggtgaagcagaacacatagctttgggcacaagcagtgcccctgggcctcaaagcgtaagaaggtaaaacattaccagaacagagagag--agagagggatccaattaagaaataaacctgcacatatttgattgattcgtggctagcaagttgttcaattctcttcttatacgcgagcaaaacctgtccaatctgttcgggagacaaatcactcaaccgaacagagtggaccggggtctcaatcacgacgtcgtggaaaccaaacccatccaagacacaattaccaatcgcgtgggcagaatcaaggctcgaggcagatggctcgtggagattgcggctgagagctgggtaaagattctggatgaccctgatcgtccagtccgggttgtcgggcggggcccgaaagatctcgggcgcacactcgtgctcttggccgatgcagaaggggcattttggttggggcgggttgggattcgtgggggatttggatttgaaatcggagggccttttggctctggccggtgagaaaatgacccatcgatttgacacagcgtctttcctcaattctggtgctctacctcccgatgatgccatctttcttcttgcttcgtctctgttctttaggttccaggaaccttctcacctacaggtctcacctcaccagtcagccactcactagtcagagctcacaacgcccctgccacccgattctttcgccgggtcctgaacaatttcacttttaatactgcgtatttcattcaatatatttactgatttattgggctttgctagatgctc--tgtcaccagttccaatcgaacgatcccagaacgagtttgtgagccgactcttttcggtgtcaccgggg------------------------------------------------------------------------------------------------------------------
>_R_Jupunba_oppositifolia_Liegier_16014@NODE_1_length_1177_cov_171.802727
------------------------------------------------------------------------------------------------gtattgaaagatccagataggtagctgaatttgcgaggcaataccttattatgagttatagcaattccatacccaaccgtccgcgccatatttcaaataacatatattaaaactgtccaagaataagagattttcaacttcatatttcatgaagttatttcataagaagacaataaatgggaaaattttccagaacaatgcaagttgaagatgtgatggcgtcaaaatttaaaaaccaaagtgacttcatggacagtggactgtaagaaatttacactattcatcaaagctaacaaagggcattaggggtgaagcagaacacatagctttgggcacaagcagtgcccctgggcctcaaagcgtaagaaggtaaaacattaccagaacagagagagaaagagagggatccaattaagaaataaacctgcacatatttgattgattcgtggctagcaagttgttcaattctcttcttataagcgagcaaaacctgtccaacctgttcgggagacaaatcactcaaccgaacagagtggaccggggtctcaatcacgacgtcgtggaaaccaaacccatccaagacacaattaccaatcgcgtgggcagaatcaaggctcgaggcagatggctcgtggagattgcgggtgagagctgggtaaagattctggatgaccctgatcgtccagtccgggttgtcgggcggggcccgaaagatctcgggcgcacactcgtgctcttggccgatgcagaaggggcattttggttggggcgggttgggattcgtgggggatttggatttgaaatcggagggccttttggctctggccggtgagaaaatgacccatcgatttgacacagcgtctttcctcaattctggtgctctacctcccgatgatgccatctttcttcttgcttcgtctctgttctttaggttccaggaaccttctcacctacaggtctcacctcaccagtcagccactcactagtcagagctcacaacgcccctgccacccgattctttcgctgggtcctgaacaatttcacttttaatactgcgtatttcattcaatatatttactgatttattgggctttgcgagatgctc--tgtcaccagttccaatcgaacgatcccagaacgagtttgtgagccgactcttttcggtgtcaccggggcaat--------------------------------------------------------------------------------------------------------------
>_R_Punjuba_callejasii_Daly_5935@NODE_1_length_944_cov_75.213379
---------------------------------------------------------------------------------------------------------------------------------------------------------------------------------------------------------------------------taagagattttcaacttcatatttcatgaagttatttcataagaagacaataaatgggaaaattttccagaacaatgcaagttgaagatgtgatggcgtcaaaatttaaaaaccaaagtgacttcatggacagtagactgtaagaaatttacactattcatcaaagctaacaaggggcattagggctgaagcagaacacatagctttgggcacaagcagtgcccctgggcctcaaagattaagaaggtaaaacattcccagaagagagagagaaagagagggatccaattaagaaataaacctgcacatatttgattgattcgtggctagcaagttgttcaattctcttcttatacgcgagcaaaacctgtccaatctgttccggagacaaatcactcagccgaacagagtggaccggggtctcaatcacgacgtcgtggaaaccaaacccatccaagacacaattaccaatcgcatgggtagaatcaaggctcgaggcagatggctcgtggagattgcggatgagagctgggtaaagattctggatgaccctgatcgtccagtccgggttgtcgggcgggacccgaaagatctcgggcgcacactcgtgctcctggccgatgcagaaggggcacttttgttggggcgggttgggattcgtgggggatttggatttgaaatcggagggccttttggctctggccggtgagaaaatgacccatcgattagacacagcgtctttcctcaattctgctgctctacctcctgatgatgccatctttcttcttgcttcgtctctgttctttaccttccaggaaccttctcacctacaggtctcacctcatcagtcagtcactcactagtcagagctcacaacgcccccgccacccgattctttcgctgggtcctgaacaatttcacttttaatacgcagtattaaa------------------------------------------------------------------------------------------------------------------------------------------------------------------------------------------------------------------------------agt
>_R_Punjuba_killipii_Palodorios_6252@NODE_1_length_944_cov_49.761246
-----------------------------------------------------------------------------------------------------------------------------------------------------------------------------------------------------------------------------------------------------------------------------------------------------------------------------------------------------------------------------atttacactattcatcaaagctaacaaagggcattagggctgaagcagaacacatagctttgggcacaagcagtgcccctgggcctcaaagcgtaagaaggtaaaacattcccagaagagagagagagagagagggatccaattaagagataaacctgcacatatttgattgattcgtggctagcaagttgttcaattctcttcttatacgcgagcaaaacctgtccaatctgttcgggagacaaatcactcagccgaacagagtggaccggggtctcaatcacgacgtcgtggaaaccaaacccatccaagacacaattaacaatcgcatgggcagaatcaaggctcgaagcagatggctcgtggacattgcggctgagagccgggtaaagattctggatgaccctgatcgtccagtccgggttgtcgggcgggacccgaaagatctcgggcgcacactcgtcctcttggccgatgcagaaagggcacttttgttgggacgggttgggattcgtgggggatttggatttgaaatcggagggccttttggctctggccggtgagaaaatgacccatcgatttgacacagcgtctttcctcaattctggtgctctacctcctgatgatgccatctttcttcttgcttcgtctctgttctttaccttccaggaaccttctcacctacaggtctcacctcatcagtcagtta--------------ctcacaacggccccgccacccgattctttcgctgggtcctgaacaatttcacttttaatactgcgtatttaattcaatatatttgctgatttattcggctttgctagatgctctttgtcaccaggttcaatcgaacgatcccagaacgagtttgtgagctgactcttttcggtgtcacctgggcaatctactcctggcggcgcttgatttttttta-----------------------------------aattttgaggaaag---------------------------ttgcg
>_R_Punjuba_racemiflora_Jimenez_Soares_3626@NODE_1_length_1226_cov_141.938207
-------------------------------------------------------------------------------------------------------------------------------tgcgaggcaataccttattacgagttttagtaactccatacccaaccttccgcgccatatttcaaataacatatattaaaactgcccaaaaataagagattttcaacttcatatttcatgaagttatttcataagaagacaataaatgggaaaattttccagaacaatgcaggttgaagatgtgatggcgtcaaaatttaaaaaccaaagtgacttcatggacaggagactgtaagaaatttacactgttcatcaaagctaacaaagggcattagggctgaagcagaacacatagctttgggcacaagcagtgcccctgggccccaaagcgtaagaaggtaaaacattcccagaagagagagagaaagagagggatccaattaagaaataaacctgcacatatttgattgattcgtggctagcaagttgttcaattctcttcttatacgcgagcaaaacctgtccaatctgttcgggagacaaatcactcagccgaacagagtggacaggggtctcaatcacgacgtcgtggaaaccaaacccatccaagacacaattaacaatcgcatgggcagagtcaaggctcgaggcagatggctcgtggagattgcggctgagagctgggtaaagattctggatgaccctgatcgtccagtccgggttgtcgcgcgggacccgaaagatctcgggcgcacactcgtgctcttggccgatgcagaaggggcacttttgttggggcgggttgggattcgtgggggatttggatttgaaatcggagggccttttggctctggccggtgagaaaatgaccgatcgatttgacacagcgtctttcctcaattctggtgctctacctcctgatgatgccatctttcttcttgcttcgtctctgttctttaccttccaggaaccttctcacctacaggtctcaccccaccagtcactcactcactcgtcagagctcacaacgcccccgccacccgattctttcgctgggccctgaacaatttcacttttaatactgcgtatttaattcaatatatttgctgattcattcggctttgctagatgctctttgtcaccaggttcaatcgaacgatcccagaacgagtttgtgagctgactcttttcggtgtcacctgggcaatctactcctggctgcgtttaatttctt------------gtgagtaaagtgcgtttagcatcataattttattaggtgt------------------------aatcaaca
