# Supplementary material for: A new generic circumscription of Hydrochorea (Leguminosae, Caesalpinioideae, mimosoid clade) with an amphi-Atlantic distribution
Source: PhytoKeys. 2022 Aug 22;205:401–37. doi: 10.3897/phytokeys.205.82775 (PMC9849043; doi:10.3897/phytokeys.205.82775)
Supplement: Supplementary material 1 — Supplementary data file S1 [file phytokeys-205-401_article-82775__-s001.zip › RBH3_m11384_comp28454_c0_seq1_exon03.aln-cln]

>Acacia_rostellifera_Murphy_466@NODE_1_length_1281_cov_166.406977
---------ggtgcgtctatgagtcattctcacagtcagatgttggcccttcccataattcctcctacagtttcttctcgtcttgcaaatatgaaggattattttgaacagacacggaaatgttgcatttgtcaaattggatctgaggatcttgtgattaattcttctaccaacttcatttcactggttccttatgcggctactttcccctttgagatttggattgttccccgttatcactctgcacatttccatgaattggatgccgaaaaggtaactcctcatttcttcaaagttcttttttttttttgtggtttcctttctattgcaccattgaca---------------------------------aatattaggacagttacagagataaatgcttttacctgtctgttacatccatggtgatagataatcgttaatggtctgcatccatatgatccccctcccattaatcatcatttcttgattttcacttggcaggcagttgatcttggaggtttgctgaaactcatgcttatgaagatgtccattcaattgaataatccaccattcaattttatgatccacacgggtcctctgcatgggaagggatctgagacagcatatactcattggtttttacaaattgtgccacaactgactgggattggaggctttgagcttggaactgggtgttacataaatccggtgtttccggaggatgctgcaactgttttgagacaagtagaaattccaggatctgcataaatcaagaagaaatattcttgagtagcaataacattagcatgatttcaagctttctgaa-ggagaaagtaaaa-ccgtgattttcttatatttatgaaggttgagctgttttatttttacaggttgcacttcaagaagccttttgtgaggctgtgagggaatcttaaggttatacacgttctctaatagtagtcctaaagccttttaagtattgatcggctcattgtgtatgagtgtgatgagatgggagaggacattcattaatgttgaaagggaagaggaaaaggcactttccaataatttgtcttcattgattgatatatagaaaaatatgttgtttgacacgcaatatttgctcttctcatgcttggtgaacaattttatgcatatacgaagtagctctctggtatgcttgggttgaattcaaatcagctgaatattgataattttttctttcgggaataaaagggcaagcaagcttgaaagaaaaatacagaaaaaacactcaccaagtcaagtccctattggactggtgac
>Afrocalliandra_redacta_Germishuizen_5585@NODE_1_length_964_cov_193.606539
------------------------------------------------------------------------------------------------------------------------------------------------atgtatttcttaaattaatgatttatgatgtacaatccgagttctatttatacagaagatgaactattcaaaacagaaaaaatcgtaactagttaatcctaacaataagataaatataattctaataataagatacgatataattggtaatattt--tccctgtctgttacgtccatggtg-agagataatcagtaatgttttcccgatccctactggaatgtcctataatatcaggacaattacagagataaatgtttt---ccgtctgttacatccatggtgatggataatcggtaatgttctgcatccttacgttcctcctcccattaatcattatttcttgacattcacttggcaggcagttgatcttggaggtttgctgaaactcatgcttataaagatgtctattcaactgaataatccaccattcaattttatgatccacacttgtcctttgcattgtaagggatctgagacagcatatactcattggtacttacaaattatacctcaactgactgggattggaggctttgagcttggaaccggatgttacataaatcctgtgttcccggaggatgctgcaactgttttgagagaagtagaaattccaggatctggataaatcaagaagagaaattgttgag------tagcactagcctgatttcaagccttctgaagggagaaggtaaaacccatggttttcttg-----------------------------cgaaggttgcactcctaaaagccttttgcgaagc--tgagggaaccttaaggttttacactttgtctaataatagtaaataaagcctttaagtattgactggctcattctgtatgactgtaatgagatgggaggggacattcatt--------------tgtggaaaaggaactttccagtaacttttcttcgttgattgatatat-gaaagatctgttgtttaacacgcaacatatgctcttctcattcttg----------------atatacagagtagctc--------------------------------------------------------------------------------------------------------------------------------------c
>Albizia_adinocephala_FHO33_88@NODE_1_length_1747_cov_81.468862
gcgtcagctggtgcgtcaatgagtcactctcacagtcagatattggcccttcccatcattcctcctacagtttcttctcgtcttgcaaatatgaaggattattttgaacagactgggaaatgttgcatttgtcaaattggatctgaggatcttgtgattgattcttctaccaacttcatttcactggttccttatgcagctactttcccctttgagatttggattgttccccgttatcactctgcgcgtttccatgaattggatgccaaaaaggtaactcctcatttcttcaaagttcc---tttattttgtggtttcctttctatcgcaccattgacaaatgttttgcccatcactcctggaatgtccggtaatattaggacagtt--agagataaatgcttttacctgtctgttacatccatggtgatagataatcggtaatggtctgcacccatacgatcctccttccattaatcatcatttcttgattttcacttggcaggcagttgatcttggaggtttgctgaaactcatgcttatgaagatgtccattcaattgaataatccaccattcaattttatgatccacacgggtcctctgcatgcgaagggatctgagacagcatatactcattggtttttacaaattgtgccacaactgactgggattggaggctttgagcttggaaccgggtgttacataaatcctgtgtttccggaggatgcggcaactgttttgagagaagtagaaattccaggatctgcatagatcaagaagaaattttcttgagtagcaatagcattagcatgatttcaagctttctgaa-ggagaaagtaaaacccgtgattttcttatatttatgaaggttgagctgttttatttttacaagttgcacttcaagaagccttttgtgaggttgtgagggaatctcaaggttttacattttctctaatagtggtcctaaagccttttaagtattggccggctcattgtgtatgagtgggatgagatgggaggggacattcattgaggttgaaagggaagaggaaaaggcactttccaataatttgtcttcattgattgatatatagaaagatatgttgtttgacacgcaacattcgctcttctcattcttggtgaacaattttatgcatatacgaagtagctctctggtgtgcttgggttgaattcaaatcagctgaatattgaaaattttttcttttgggaataaaagggctagcaagcctgaaagaaaaatagagaaaaaacactcaccaagttatgtccctgttgaactggtggt
>Albizia_burkartiana_StivalSantos_678@NODE_1_length_881_cov_7.973366
--------------------------------------------------------------------------------------------------------------------------------------------------------------------------------------------------------------------------------------------------------------------------------------------------------------------------------------------------------------catcactcctggaatgtccggtaatattaggac--------agaaaaatgcttttacctgtctgttacatccatggtgatagataatcgttaatggtctgcacccatacgatcctcctcccatgaatcatcatttcttgattttcacttggcaggcagttgatcttgggggtttgctgaaactcatgcttgtgaagatgtccattcaattgaataatccaccattcaattttatgatccacacgggtcctctgcatgggaagggatctgagacagcatatactcattggtttttacaaattgtgccacaactgactgggattggaggctttgagcttggaaccgggtgttacataaatcctgtgtttccggaggatgctgcaactgttttgagagaagtagaaattccaggatctgcataaatcaagaagaaatattcttgagtagcaatagcattagcatgatttcaagctttctgaa-ggcgaaagtaaaacccgtgattttcttatatttatgaaggttgagctgttttatttttacaagttgcacttcaagaagccttttgtgaggctgtgagggaatctgaaggttttacacgttctctaatagtagtcctaaagccttttaagtattgaccggctcattgtgtatgagtgtgatgagatgggaggggacattcattgacgttgaaagggaagaggaaaaggcactttccaataatttgtcttcattgattggtatatagaaagatatgttgtttgacacgcaacattcgctcttctcattcttggtgaacaattttatgcatatacaaagtagctctctggtgtgcttggcctgaattcaaatcagctgaatgttgataattttttcttttaggaataaaaggg-------------------------------------------------------------------
>Albizia_coripatensis_Hughes_2433@NODE_1_length_1505_cov_111.818627
gcgtcagctggtgcgtcaatgagtcactctcacagtcagatattggcccttcccatcattcctcctacagtttcttctcgtcttgcaaatatgaaggattattttgaacagacagggaaatgttgcatttgtcaaattggatctgaggatcttgtgattaattcttctaccaacttcatttcactggttccttatgctgctactttcccctttgagatttggattgttccccgttatcactctgcacgtttccatgaattggatgctgaaaaggtaactcatcatttcttcaaagttcttttttttttttgtggtttactttctatcgcaccattgacaaatgtttttcccatcactcctggaatgtccggtaatattaggacagttacagagataaatgcttttacctgtctgttacatccatggtgatagataatcgctaatggtctgcacccatgcgatcctcctcccattaatcatcatttcttgattttcacttggcaggcagttgatcttggaggtttgctgaaactcatgcttatgaagatgtccgttcaattgaataatccaccattcaattttatgatccacacgggtcctctgcatgggaagggatccgagacagcatatactcattggtttttacaaattgtgccacaactgactgggattggaggctttgagcttggaaccgggtgttacataaatcctgtatttccggaggatgctgcaactgttttgagagaagtagaaattccaggatatgcataaatcaagaagaaatattcttgagtagcaatagcattagcatgatttcaagctttctgaagggagaaagtaaaacccgtgattttcttatatttatctgactctccacatggggttttttcaaaaaacaatgacaataacacaatgggaaaatgaggagtagtgtagcgatttaatgaattcggcaaaaacagccccggtggcttcatggttttgatagaagcattttgttttgaccctattaggttacaaattctacctgttattgtgcaaatgagatggtaaaagatgcattggaattttataattctttttattgttataaagaaaaataaattattatatacctcacatcttttctaggtatcatttaataagagtgctcactttccacaataaggttagaaaaccccattaagtcgatctcagtc--------tatagaggacactcca------tcagaaaaacagtactggtcttatatgtagac---------------------------------------------c
>Albizia_coripatensis_Hughes_2433@NODE_2_length_727_cov_111.576923
------------------------------------------------------------------------------------------------------------------------------------------------------------------------------------------------------------------------------------------------------------------------------------------------------------------------------------------------------------------------------------------------------------------------------------------------------------------------------------------------------------------------------------------------------------------------------------------ccattcaattttatgatccacacgggtcctctgcatgggaagggatccgagacagcatatactcattggtttttacagattgtgccacaactgactgggattggaggctttgagcttggaaccgggtgttacataaatcctgtgtttccggaggatgctgcaactgttttgagagaagtagaaattccaggatctgcataaatcaaaaagatatattcttgagtagcgatagcattagcatgatttcaagctttctgaagggagaaagtaaaacccgtgattttcttacattcatgaaggttgagctgttttatttttacaggttgcacttcaagaagccttttgtgaggctgtgagggaatcttaaggttttacacgttctctaatagtggtcctaaagccttttaagtattgaccggctcattgtgtatgagtgtgatgagatgggaggggacattcattgatgttgaaagggaagaggaaaaggcactgtccaataatttgacttcattgattgatatatagaaagatatgttgtttgacacgcaacattcgctcttctcattcttggtgaacaattttatgcatatacgaagtaactctctggtgtgcttgggttgaattc-aatccgctgaatattgataattttttcttttgggaataaaagggcaagcaagcttgaaagaaaaatacagaaaaag-actcaccaagtcaagtccctattgga--------
>Albizia_decandra_Vilhena_231@NODE_1_length_601_cov_21.921756
------------------------------------------------------------------------------------------------------------------------------------------------------------------------------------------------------------------------------------------------------------------------------------------------------------------------------------------------------------------------------tctggtaatattaggacagtt--agagataaatgcttttacctgtctgttacgtccatggtgatagataatcgttaatggtctgcacccatacgttcctcctcccattaatcatcatttcttgattttcatttggcaggcagttgatcttggaggtttgctgaaactcatgcttatgaagatgtccattcaattgaataatccaccattcaattttatgatccacacgggtcctctgcatgggaaggcatctgagacagcatatactcattggtttttacaaattgtgccacaactgactgggattggaggctttgagcttggaaccgggtgttacataaatcctgtgtttccggaggatgctgcaactgttttgagagaagtagaaattccaggaactgcataaatcaagaagaaatattcttgagtagcaatagcattagcatgatttcaagctttctgaagggagaaagtagaacccgtgattttcttatatttatgaaggttgagctgttttatttttacaggttgcacttcaagaagccttttgtgaggctgtgagggaatctgaaggttttacaccttctctaattgtagtcctga---------------------------------------------------------------------------------------------------------------------------------------------------------------------------------------------------------------------------------------------------------------------------------------------------------------------------------------------------
>Albizia_edwallii_Dalmaso_272@NODE_1_length_900_cov_5.469822
---------------------------------------------------------------------------------------------------------------------------------------------------------------------------------------------------------------------------------------------------------------------------------------------ttcctcaaagttcctttttttttttgtggtttactttctatcgcaccattgacaaatgtttttcccatcactcctggaatgtccggtaatattaggacagttacatagataaatgcttttacctgtctgttacatccatgatgatagataattgctaatggtctgcacccatacgatcctcct-ccattaatcatcatttcttgattttcacttggcaggcagttgatcttggaggtttgctgaaactcatgcttatgaagatgtccattcaattgaataatccaccattcaattttatgatccacacgggtcctctgcatgggaagggatctgagacagcatatactcattggtttttacaaattgtgccacaactgactgggattggaggctttgagcttggaaccggatgttacataaatcctgtgtttccagaggatgctgcaactgttttgagagaagtagaaattccaggatctgcatgaatcaagaagaaatattcttgagtagcaatagcattagcatgatttcaagctttctgaagggagaaagtaaaacccgtgattttcttatatttatgaaagttgagctgttttatttttacaggttgcacttcaagaagccttttgtgaggctgtgagggaatctcaaggttttacatgttctctaatagtggtcctaaagccttttaagtattggccggctcattgtgtatgagtgtgatggagaggttgaaagggttcattgaggttgaaagggaagaggaaaaggcactttccaataatttgacttcattgattgatatatagaaagatatgttgtttgacacgcaacattcgctcttctcattattggtgaacaattttatgcatatacgaagtaaccctc-------------------------------------------------------------------------------------------------------------------------------------
>Albizia_glabripetala_Lewis_1652@NODE_1_length_835_cov_62.930079
------------------------------------------------------------------------------------------------------------------------------------------------------------------------------------------------------------------------------------------------tctcttgttaaatttgcaatgcatatatttagttttgctcctacttagatgaaagctct----tcaattccaaagttcgtttccatatctcaagtttaaaattaatttcct----ccctggattcagccaatagaattatatcatctgcaaaaa-gcatgcatttaagaatc-------cccatggtgatagataaccgttaatggtctgcacccatacgatcctcctcccattaatcatcatttcttgattttcacttggcaggctgttgatcttggaggtttgctgaaactcgtgcttatgaagatgtccattcaattgaataatccaccattcaattttatgatccacacgggtcctctgcatgggaagggatctgagacagcatatactcattggtttttacagattgtgccacaactgactgggattggaggctttgagcttggaaccgggtgttacataaatcctgtgtttccagaggatgctgcaactgttttgagagaagtagaaattccagaaactgcataaatcaagaagaaatatacttgagtagcaatagcattagcatgatttcaagctttctgaagggagaaagtaaaacccgtgattttcttatatttatgaaggttgagctgttttatttttacaggttgcacttcaagaagccttttgtgaggctgtgagggaatctcaaggttttacatgttctctaatagtggtcctaaagccttttaagtattggccggctcattgtgtatgagtgtgatgagacgggagggtatattcattgaggttgaaagggaagaagaaaaggccctttccaataatttgtcttca-tgattgatata-----------------------------------------------------------------------------------------------------------------------------------------------------------------------------------------------------------------------
>Albizia_inundata_Wood_26530@NODE_1_length_1022_cov_108.887280
-----------------------------------------------------------------------------------------------------------------------------------------------------------------------------------------------------------------------------------tccccgttatcactctgcatgtttccatgaattggatgccgaaaaggtaactcctcatttcttcaaagttcc----tttttttgtggtttcctttctatggcaccattgacaaatgttttgcccatcactcctggaatgtccagtaatattaggacagtt--agagaaaaatgcttttacctgtctactacatccatggtgatagatagtcgttaatggtctgcacccatacaatcctcctcccattaatcatcatttcttgattttcacttggtaggcagttgatcttggaggtttgctgaaactcgtgcttacgaagatgtccattcaattgaataatccaccattcaattttatgatccacacgggtcctctgcatgggaagggatctgagacggcatatactcattggtttttacaaattgtgccacaactgactgggattggaggctttgagcttggaaccgggtgttacataaatcctgtgtttccggaggatgctgcaactgttttgagagaagtagaaattccaggaactgcataaatcaagaagaaatattcttgagtagcaatagcattagcatgatttcaagctttctgaagggagaaagtaaaacccgtgattttcttatatttgtgaaggttgagctgttttatttttacaggttgcacttcaagaagccttttgtgaggctgtgagggaatctcaaggttttacatgttctctaatagtggtccaaagcctttttaagtattggccggctcattgtgtacgagtgtgatgagatgggagggtacattctttgaggttgaaagggaagaggaaaaggcactttccaataatttgtcttcattgattgatatatagaaagatatgttgtttgacacgcaacattcgctcttctcattcttgg-----------------------------------------ttgggttgaattcaagtcagctggatattgataactttatcttttgggaataaaagggcaagcaagcttgaaagaaaaatacagaaaaaacactcaccaagt----------------------c
>Albizia_multiflora_Hughes_3090@NODE_1_length_1232_cov_107.799134
--------------------------------------------------------------------------------tcttgcaaatatgaaggattactttaaacagactgggaaatgttgcatttgtcaaattggatctgaggatcttgtgattgattcttctaccaacttcatttcactggttccttatgcggctactttcccctttgagatttggattgttccccgttatcactctgcgcgtttccatgaattggatgccgaaaaggtaactcctcatttcttcaaagtttttttttttttttgtggtttcctttctatagcaccattgacaaacgttttgcccatcactcttggagtgtccggtaatattaggacagtt--agagataaatgcttttacctgtctgttgcatccatggtgatagataatcgttaatggtctgcatccatacgatcctcctcccattaatcatcatttcttgattttcacttggcaggcagttgatcttggaggtttgctgaaactcatgcttatgaaggtgtccattcaattgaataatccaccattcaattttatgatccacacgggtcctctgcacgggaagggatctgagacagcatatactcattggtttttacaaattgtgccacaactgactgggattggaggctttgagcttggaaccgggtgttacataaatcctgtgtttccggaggatgctgcaactgttttgagagaagtagaaattccaggaactgcataaatcaagaagaaatattcttgagtagcaatagcgttagcatgatttcaagctttctgaagggagaaagtaaaacccgtgattttcttatatttatgaaggttgagctgttttatttttacaggttgcacttcaagaagccttttgtgaggctgtgagggaatctcaaggttttacatgttctctaatagtggtcctaaagccttttaattattggccggctcattgtgtacgagtgtgatgagatgggagggtacattcattgaggttgaaagggaagaggaaaaggcactttccaataatttgtcttcattgattgatatatagaaagacg---tgtgtgacacgcaacattcgctcttctcattct---tgaacaattttatgcacatacgaagtagctctctggtgtgcttgggttgaattcaaatcagctgaatattgataactttttcttttgggaataaaagggcaagcaagcttgaaagaaaaaatagaaaaaaacactcaccaagtcaagtccctattggagtggtgat
>Albizia_subdimidiata_var_minor_Gorts_341@NODE_1_length_807_cov_33.191781
----------------------------------------------------------------------------------------------------------------------------------------------------------------------------------------------------------------------------------------------actctgaatgtttccatgaattggatgccgaaaaggtaactcctcatttcttcaaagttcc----tttttttgtggtttcctttctatggcaccattgacaaatgttttgcccatcactcctggaatgtccagtaatattaggacagtt--agagaaaaatgcttttacctgtctactacatccatggtgatagataatcgttaatggtctgcacccatacaatcctcctcccattaatcatcatttcttgattttcacttggtaggcagttgatcttggaggtttgctgaaactcgtgcttatgaagatgtccattcaattgaataatccaccattcaattttatgatccacacgggtcctctgcatgggaagggatctgagacagcatatactcattggtttttacaaattgtgccacaactgactgggattggaggctttgagcttggaaccgggtgttacataaatcctgtgtttccggaggatgctgcaactgttttgagagaagtagaaattccaggaactgcataaatcaagaagaaatattcttgagtagcaatagcattagcatgatttcaagctttctgaagggagaaagtaaaacccgtgattttcttatatttgtgaaggttgagctgttttatttttacaggttgcacttcaagaagccttttgtgaggctgtgagggaatctcaaggttttacatgttctctaatagtggtcctaaagccttttaattattggccggctcattgtgtatgagtgtgatgagatgggagggtacattcattgaggttgaaagg-----------------------------------------------------------------------------------------------------------------------------------------------------------------------------------------------------------------------------------------------------------------------
>Albizia_subdimidiata_var_subdimidiata_Ferreira_210@NODE_1_length_1023_cov_120.771670
-------------------------------------------------------------------------------------------------------------------------------------------gatctgaggatcttgtgattgattcttctaccaacttcatttcattggttccttatgcggctactttcccctttgagatttggattgttccccgttatcactctgcgtgtttccatgaattggatgccgaaaaggtaactcctcatttcttcatagttgctttttttttgtgttgtttcctttctatggcaccattgacaaatgttttgcccatcactcctggaatgtccagtaatattaggacagtt--agagaaaaatgcttttacctgtctgttacatccatggtgatagataatcgtcaatggtctgcacccatacgatccccctcccattaaccatcatttcttgattttcacttggcaggcagttgatcttggaggtttgctgaaactcgtgcttatgaagatgtccattcaattgaataatccaccattcaattttatgatccacacgggtcctctgcgtgggaaggcatctgagacagcatatactcattggtttttacaaattgtgccgcaactgaccgggattggaggctttgagcttggaaccgggtgttacataaatcctgtgtttccggaggatgctgcaactgttttgagagaagtagaaattccaggaactgcataaatcaagaagaaatattcttgagtagcaatagcattagcatgatttcaagctttctgaagggagaaagtaaaacccgtgattttcttatattaatgaaggttgagctgttttatttttacaggttgcacttcaagaagccttttgtgaggctgtgagggaatctcaaggttttacatgttctctaatagtggtcctaaagccttttaattattggccggctcattgtgtacgagtgtgatgagatgggagggtacattcattgaggttgaaaggaaagaggaaaaggcactttccaataatttgtcttcattgattgatatatagaaagatatgttgtttgacacgcaacattcgctcttctcattct---tgaacaattttatgcatata--------------------------------------------------------------------------------------------------------------------------------------------------
>Albizia_tomentella_Leach_Dunlop_3801@NODE_1_length_1007_cov_156.851613
-----------------------------------------------------------------------------------------------------------------------------------------------------------------------------------------------------------------------------------------------------------------------------------------------------------ttttttttttagtagtttcgtttctattgcaccattgacaaatgtttttcccatcactcctggaatgtccggtaatattaggacagttacagagataaatgcttttacctgtctgttacatccatggtgatatataatcgttaatggtctgcatccatatgatcctcctcccattaatcatcatttcttgattttcttttggcaggcagttgatcttggaggtttgctgaaactcatgcttatgaagatatccattcaattgaataacccaccattcaattttatgatccactcgggtcctctgcatgggaagggatctgagacagcatatactcattggtttttacaaattgtgccacagctgactgggattggaggctttgagcttggaaccgggtgttacataaatcctgtgtttccggaggatgctgcaactgttttgagagaagtagaaattccaggatctgcataaatcaagaagaaatattcttgagtagcgatatcattagcatgatttcaagctttctgaagggagaaagtaaaacccgtgattttcttatatttatgaaggttgagctgtcttatttttacgggttgcacttcaagaagccttttgtgaggctgtgagggaatcttgaggttttccacgt----taatagtagtcccaaagccttttaagtatggaccggctcattgtgtgtcagtgcgatgagatgggtggggacattcattgatgttgaaagggaagagggaaaggcactttccaataatttgtcttcattggttgatatacagaaagatatgttatttgacacgcaacattctctcctctcattcttggtgaacaatttgggatcagtgt-ctctcctttcccactgtttgtcggctgccgtc-ggctgccttaaaacgcatcatttttta------aaatgaacgtgtgttttagcttgggtgagagg--gagtaagag-----gctgtttgaaataacgattgga-------c
>Balizia_spnov_Morim_577@NODE_1_length_967_cov_387.741228
-------------------------------------------------------------------------------------------------------------------------------------------------------------------------------------------------------------------------------------------------------------------------------------------------------------------------------------------------------------------------------------------------------------------------------------------------------------------------------------------------atttcttgattttcacttggcaggcagttgatcttggaggtttgctgaaactcatgcttatgaagatgtccattcaattggataatccaccatttaattttatgatccactcgggtcctttgcgtgggaagggatctgagacagcatatactcattggtttttacaaattgtgccacaactgactgggattggaggctttgagcttggaaccgggtgttacataaatcctgtgtttccggaggatgctgcaactgttttgagagaagtagaaattccaggatctgcataaatcaagaagaaatattcttgagtagcaatagcattagcatgatttgaagctttctgaatggagaaagtaaaacccgtcattttcttatatttatgaaggttgaactgttttatttttacaggttgcacttcaagaagccttttgtgaggctgtgagggaatcttaaggttttacacgttctctaatagtagtcctgaagccttttaagtattaaccggctcattgtgtatgagtgtgatgagatgggaggggacattcattgatgttgaaagggaagaggaaaaggcactttccaataatttgtcttcattgattgatatatagaaagatgtgttgtttgacacgcaacattcgctcttctcattctcggtgaacaattttatgcatatacgaagtagctctctggtgtgcttgggttgaattcaaatcagctgaatattgataattttttcttttgggaataaaagggcaagcaagcttgaaagaaaaattcagaaaaaacactcaccaagtcaagtccctattggactggtgat
>Balizia_spnov_Morim_577@NODE_2_length_546_cov_13.802444
--------------------------------------------------------------------------------------------------------------------------------------------------------------------------------------------------------------------------------------------------------------------------------------------------------------------------------------------------------------------------------------------------------------------------------------------------------------------------------------------------------------------------------------------------------------------------------------------------------------------------------------------------------------------------------------------------------------------------------------------------------------------------------------------------------------------------------------------------------------------------------------------------------------------------------------aaggagccttttgtgaggctgtgagggaatcttaaggttttacacgttctctaattgtagtcctaaagccttttaagtattgaccggct--ctgtgtatgagagtgatgagatgggaggggacattcattgatgttgaaagggaagaagaaaaggctctttccaataatttgtcttcattgattgatatatagaaaagtgtaacattaagtaccaaaatttgataatttcaattcttagttggtgattgggaatacaaaagaaaaaatgattaaatatgatgcaattgatgtga---------------------------------------------aaataattatgagaaaaagtcaagggatttgatttcatttagcaaatttcggattgaatcactta-
>Cathormion_obliquifoliolatum_Wieringa_6519@NODE_1_length_920_cov_163.417341
-------------------------------------------------------------------------------------------------------------------------------------------------------------------------------------------------------------------------------------------------------------------------------------------------------------------------------------------------------------------------------------------------------------------------------------------------------------------------------------------------atttcttgattttcacttggcaggcagttgatcttggaggtttgctgaaactcatgcttatgaagatgtccattcaattgaataatccacccttcaattttatgatccacacgggtcctctgcgtgggaggggatctgagacagcatatactcattggtttttacaaattgtgccacaactgactgggattggaggctttgagcttggaaccgggtgttacataaatcctgtgtttccggaggatgctgcaactgttttgagagaagtagaaattccaggatctgcataaatcaagaagaaatattcttgagtagcaatagcattagcatgatttgaagctttctgaatgcagaaagtaaaacccgtgattttcttatatttatgaaggttgaactgttttatttttacaggttgcacttcaagaagccttttgtgaggctgtgagggaatcttaaggttttacacgttctctaatagtagtcctgaagccctttaagtattgaccggctcattgtgtatgagtgtgatgagatgggaggggacattcattgatgttgaaagggaagaggaaaaggcaccttccaataatttgtcttcattgattgatatatagaaagatgtgttgtttgacacgcaacattcgctcttctcattctcggtgaacaattttatgcatatacgaagtagctctctggtgtgcttgggttgaatgcaaatcagctgaatattgataattttttcttttgggaataaaagggcaagcaagcttgaaagaaaaattcagaaaaaacactcaccaagtcaagtcactattggactggtga-
>Enterolobium_cyclocarpum_MWC9020@NODE_1_length_1122_cov_228.744498
--------------------------------------------------------------------------------------------------------------------------ttacatttgtcaaattggacctgaggatcttgtgattaattcttctaccaacttcatttcactggttccttatgcggctactttcccctttgagatttggattgttccccgttatcactctgcgcatttccatgaattggatgctgaaaaggtaactcctcgtttcttcaaagttcctttttccttgtgtagtttcctttctattgcaccattggcaaatgtatttcccatcactcctggaatgtccggtaatattaggacggttacagagataaatgcttttacctgtctgttacatccatggtgatagataatcgtgaatggtctgcatccatatgatcctcctcccattaatcatcatttcttgattttcactttgcaggcagttgatcttggaggtttgctgaaactcatgcttatgaagatgtccattcaattgaataatccaccattcaattttatgatccacacgggtcctctgcatgggaaggggtctgagacagcatatactcattggtttgtacaaattgttccacaactgactgggattggaggctttgagcttggaactgggtgttacataaatcctgtgtttccggaggatgctgcaactgttttgagagaagtagaaattccaggatctgcataaatcaagaagaaatattcttgagtagcgatagcattagcatgatttcaagctttctgaagggagaaagtaaaacccgtgattttcttatatttatgaaggttgagctgttttatttttacaggttgcacttcaagaagccttttgtgaggctgtgagggaatcttagggttttacacgttctctaatagtagtcctaaagtcttttaagtactgaccggctcattgtgtatgagtgtgatgagatgggaggggacattcattgatgttgaaagggaagcggaaaaggcactttccaataatttgtcttcattgactgatatatagaaagatgtgttgtttgacacgcaacattcgctcttctcattcttgatgaacaattttatgcacatacgaagtgactttctggtgtgcttgggttgaattcagatcagctgagtattgataattttttc-----------------------------------------------------------------------------------t
>Hydrochorea_corymbosa1_Bonadeu_655@NODE_1_length_888_cov_143.145258
--------------------------------------------------------------------------------------------------------------------------------------------------------------------------------------------------------------------------------------------------------------------------------------------------------------------------------------------attgacaaatgtttttcccatcactcctggaatgtccggtaatattaggacagttacagagataaatgcttttacctgtctgttacatccatggtgatagataatcgttaatggtctgcacccatacgatcctcctcccattaatcatcatttcttgattttcacttggcaggcagttgatcttggaggtttgctgaaactcatgcttatgaagatgtccattcaattgaataatccaccattcaattttatgatccacacgggtcctctgcgtgggaggggatctgagacagcatatactcattggtttttacaaattgtgccacaactgactgggattggaggctttgagcttggaaccgggtgttacataaatcctgtgtttccggaggatgctgcaactgttttgagagaagtagaaattccaggatctgcataaatcaagaagaaatattcttgagtagcaatagcattagcatgatttgaagctttctgaatggagaaagtaaaacccgtgattttcttatatttatgaaggttgaactgttttatttttacaggttgcacttcaagaagccttttgtgaggc--tgagggaatcttaaggttttacacgttctctaatagtagtcctgaagccttttaagtattgatcggctcattgtgtatgagtgtgatgagatgggaggggacattcattgatgttgaaagggaagaggaaaaggcactttccaataatttgtcttcattgattgatatatagaaagatgtgttgtttgacacgcaacattcgctcttctcattctcggtgaacaattttatgcatatacgaagtagctctctggtgtgcttgggttgaattcaaatcagctgaatattgataattttt-------------------------------------------------------------------------------------t
>Hydrochorea_gonggrijpii_Tillett_45696@NODE_1_length_948_cov_141.828932
-----------------------------------------------------------------------------------------------------------------------------------------------------------------------taccaacttcatttcactggttccttatgcggctactttcccctttgagatttggattgttccccgttatcactctgcgcatttccatgaattggatgccgaaaaggtaactcctcatttcttcaaagttcc-ttttatttttgtggtttcctttctattgcaccattgacaaatgtttttcccatcactcctggaatgtccggtaatattagggcagttacagagataaatgcttttacctgtctgttacatccatggtgatagataatcgttaatggtctgcacccatacgatcctcctcccattaatcatcatttcttgattttcacttggcaggcagttgatcttggaggtttgctgaaactcatgcttatgaagatgtccattcaattgaataatccaccattcaattttatgatccacacgggtcctctgcgtgggaggggacctgagacagcatatactcattggtttttacaaattgtgccacaactgactgggattggaggctttgagcttggaaccgggtgttacataaatcctgtgtttccggaggatgctgcaactgttttgagagaagtagaaattcaaggatctgcataaatcaagaagaaatattcttgagtagcaatagcattagcatgatttgaagctttctgaatggagaaagtaaaacccgtgattttcttatatttatgaaggttgaactgttttatttttacaggttgcacttcaagaggccttttgtgaggc--tgagggaatcttaaggttttacacgttctctaatagtagtcctgaagccttttaagtattgatcggctcattgtgcatgagtgtgatgagatgggaggggacattcattgatgttgaaggggaagaggaaaaggcacttttcaataa--tgtcttcattgattgatatatagaaagatgtgttgtttgacacgcaac-------------------------------------------------------------------------------------------------------------------------------------------------------------------------------------------
>Jupunba_abbottii_Zanoni_21220@NODE_1_length_1084_cov_89.584906
---------------------------------------------------------------------------------------aatatgaaggattattttgaacagacagggaaatgttgcatttgtcaaattggatctgaggatcttgtgattaattcttctaccaacttcatttcactggttccttatgcggctactttcccctttgagatttggattgttccccgttatcactctgcgcgtttccatgaattggatgccgaaaaggtaactcctcatttcttcaaagttcc--tttttttgtgtggtttcctttctattgcaccattgacaaatgtttttcccatcaatcctggaatgtccggtaatattaggacagttacagagataaatgcttttacctgtctgttacatccatggtgatagataatcgttaatggtctgcacccatacgatcctcctcccattaatcatcatttcttgattttcacttgtcaggcagttgatcttggaggtttgctgaaactcatgcttatgaagatgtccattcaattgaataatccaccattcaattttatgatccacacgggtcctctgcacgggaagggatctgagacagcatatactcattggtttttacaaattgtgccacaactgactgggattggaggctttgagcttggaaccgggtgttacataaatcctgtgtttccggaggatgctgcaactgttttgagagaagtagaaattccaggatctgcataaatcaagaagaaatattcttgagtagcaatagcattagcatgatttgaagctttctgaatggagaaagtaaaacccgtgattttcttatatttatgaaggttgaactgttttatttttacaggttgcacttcaagaagccttttgtgaggctgtgagggaatcttaaggttttacacgttctctaatagtagtcctaaagccttttaagtattgaccggctcattgtgtatgagtgtgatgagatgggaggggacattcattgatgttgaaagggaagagtaaaaggcactttccaataatttgtcttcattgattgatatatagaaagatatgttgtttgacacgcaacattcgctcttcacattcttggtgaacaattttatgcgtatacgaagtagctc---------------------------------------------------------------------------------------------------------------------------------------
>Jupunba_asplenifolia_Ekman_6383@NODE_1_length_696_cov_59.348950
---------------------------------------------------------------------------------------------------------------------------------------------------------------------------------------------------------------------------------------------------------------------------------------------------------------------------------------------------------------------------atgtccggtaatattaggacagttacagagataaatgcttttacctgtctgttacatccatggtgatagataatcgttagtggtctgcacccatacgatcctcctcccattaatcatcatttcttgattttcacttgttaggcagttgatcttggaggtttgctgaaactcatgcttatgaagatgtccattcaattgaataatccaccattcaattttatgatccacacgggtcctctgcacgggaagggatctgagacagcatatactcattggtttttacaaattgtgccacaactgactgggattggaggctttgagcttggaaccgggtgttacataaatcctgtgtttccggaggatgctgcaactgttttgagagaagtagaaattccaggatctgcataaatcaagaagaaatattcttgagtagcaatagcattagcatgatttgaagctttctgaatggagaaagtaaaacccgtgattttcttatatttatgaaggttgaactgttttatttttacaggttgcacttcaagaagccttttgtgaggctgtgagggaatcttaaggttttacgcgttctctaatagtagtcctaaagccttttaagtattgaccggctcattgtgtatgagtgtgatgagatgggaggggacattcattgatgttgaaagggaagagtaaaaggc---------------------------------------------------------------------------------------------------------------------------------------------------------------------------------------------------------------------------------------------------------
>Jupunba_barbouriana_Iganci_847@NODE_1_length_1319_cov_142.545894
gcgtcagctggtgcgtcaatgagtcactctcacagtcagatattggcccttcccatcattcctcctacagtttcttctcgtcttgcgaatatgaaggattattttgaacagacagggaaatgttgcatttgtcaaattggatctgaggatcttgtgattaattcttctaccaacttcatttcactggttccttatgcggctactttcccctttgagatttggattgttccccgttatcactctgcacgtttccatgaattggatgcggaaaaggtaactcctcatttcttcaaagttcc---ttttttttgtggtttcttttctattgcaccattgacaaatgtttttcccatcactcctggaatgtccggtaatattaggacagttacagagataaatgcttttacctgtctgttacatccatggtgatagataatcgttaatggtctccacccatacgatcctcctcccattaatcatcatttcttgattttcacttgtcaggcagttgatcttggaggtttgctgaaactcatgcttatgaagatgtccattcaattgaataatccaccattcaattttatgatccacacgggtcctctacatgggaagggatctgagacagcatatactcattggtttttacaaattgtgccacaactgactgggattggaggctttgagcttggaaccgggtgttacataaatcctgtgtttccggaggatgctgcaactgttttgagagaagtagaaattccaggatctgcataaatcaagaagaaatattcttgagtagcaatagcattagcatgatttcaagctttctgaagcgagaaagtaaaacccgtgattttcttatatttatgaaggttgagctgttttatttttacaggttgcacttcaagaagccttttgtgaggctgtgagggaatcttaaggttttacacgttctctaatagtagtcctaaagccttttaagtattgaccggctcattgtgtatgagtgtgatgagatggga-gggacattcattgatgttgaaagggaagagtaaatggcactttccaataatttgtcttcattgattgatatatagaaagatatgttgtttgacacgcaacattcgctcttcacattcttggtgaacaa-tttatgcgtatacgaagtagctctttggtgtgcttgggttgaattcaaatcagctgaatattgataattttttcttttgggaataaaagggcaagcaagcttgaaagaaaaattcataaaaaacactcaccaaggcaagtccctattggattggtgat
>Jupunba_brachystachya_Lima_7438@NODE_1_length_1293_cov_90.791118
gcgtcagctggtgcgtcaatgagtcactctcacagtcagatattggcccttcccatcattcctcctacagtttcttctcgtcttgcgaatatgaaggattattttgaacagacagggaaatgttgcatttgtcaaattggatctgaggatcttgtgattaattcttctactaacttcatttcactggttccttatgcggctactttcccctttgagatttggattgttccccgttatcactctgcgcgtttccatgaattggatgccgaaaaggtaactcctcatttcttcgaagttcctgtttttttttgtggtttcttttctattgcaccattgacaaatgtttttcccatcactcctggaatgtccggtaatattgggacagttacagagataaatgcttttacctgtctgttacatccatggtgatagataatcgttaatggtctgcacccatacgatcctcctcccattaatcatcatttcttgattttcacttgtcaggcagttgatcttggaggtttgctgaaactcatgcttatgaagatgtccattcaattgaataatccaccattcaattttatgatccatacgggtcctctgcacggaaagggatctgagacagcatatactcattggtttttacaaattgtgccacaactgactgggattggaggctttgagcttggaaccgggtgttacataaatcctgtgtttccggaggatgctgcaactgttttgagagaagtagaaattccaggatctgcataaatcaagaagaaatattcttgagtagcaatagcattaacatgatttcaagctttctgaagggagaaagtaaaacccgtgattttcttatatttatgaaggttgagctgttttatttttacaggttgcacttcaagaagccttttgtgaggctgtgagggaatcttaagtttttacacgttcactaatagtagtcctaaagccttttaagtattgaccggctcattgtgtatgagtgcgatgagatgggaggggacattcattgatgttgaaagggaagagtaaaaggcactttccaataatttgtcttcattgattgatatatagaaagatgtgttgtttgacacgcaacattcgctcttcacattcttggtgaacaattttatgcatatacgaagtagctctctagtgtgcttgggttgaattcaaatcagctgaatattgataatttttccttttgggaa--------------------------------------------------------------------------t
>Jupunba_filamentosa_Lima_7487@NODE_1_length_1386_cov_86.716578
gcgtcagctggtgcgtcaatgagtcactctcacagtcagatattggcccttcccatcattcctcctacagtttcttctcgtcttgcgaatatgaaggattattttgaacagacagggaaatgttgcatttgtcaaattggatctgaggatcttgtgattaattcttctactaacttcatttcacgggttccttatgcggctactttcccctttgagatttggattgttccccgttatcactctgcgcgtttccatgaattggatgccgaaaaggtaactcctcatttcttcaaagttcctttttttttttgtggtttcttttctattgcaccattgacaaatgtttttcccatcactcctggaatatccggtaatattgggacagttacagagataaatgcttttacctgtctgttacatccatggtgatagataatcgttaatggtctgcacccatacgatcctcctcccattaatcatcatttcttgattttcacttgtcaggcagttgatcttggaggtttgctgaaactcatgcttatgaagatgtccattcaattgaataatccaccattcaattttatgatccacacgggtcctctgcacggaaagggatatgagacagcatatactcattggtttttacaaattgtgccacaactgactgggattggaggctttgagcttggaaccgggtgttacataaatcctgtgtttccggaggatgctgcaactgttttgagagaagtagaaattccaggatctgcataaatcaagaagaaatattcttgagtagcaatagcattaacatgatttcaagctttctgaagggagaaagtaaaacccgtgattttcttatatttatgaaggttgagctgttttatttttacaggttgcacttcaagaagccttttgtgaggctgtgagggaatcttaagtttttacacgttcactaatagtagtcctaaagccttttaagtattgaccggctcattgtgtatgagtgtgatgagatgggaggggacattcattgatgttgaaagggaagagtaaaaggcactttccaataatttgtcttcattgattgatatatagaaagatattttgtttgacacgcaacattcgctcttcacattcttggtgaacaattttatgcatatacgaagtagctctctggtgtgcttgggttgaattcaaatcagctgaatattgataattttttcttttgggaataaaagggcaagcaagc---------------------------------------------------------t
>Jupunba_laeta_Mori_25147@NODE_1_length_1031_cov_50.898323
---------------------------------------------------------------------------------------------------------------------------------------------------------------------------------------------------gcggctactttcccctttgagatttggattgttccccgttatcactctgcgcgtttccatgaattggatgccgaaaaggtaactcctcatttcttcaaagttccgttttttttttgtggtttcttttctattgcaccattgacaaatgtttttcccatcactcctggaatgtccggtaatattgggacagttacagagataaatgcttttacctgtctgttacatccatggtgatagataatcggtaacggtctgcacccatacgatcctcctcccattaatcatcatttcttgattttcacttgtcaggcagttgatcttggaggtttgctgaaactcatgcttatgaagatgtccattcaattgaataatccaccgttcaattttatgatccacacgggtcctctgcacgggaagggatctgagacagcatatactcattggtttttacaaattgtgccacaactgactgggattggaggctttgagcttggaaccgggtgttacataaatcctgtgtttccggaggatgctgcaactgttttgagagaagtagaaattccaggatctgcataaatcaagaagaaatattcttgagtagcaatagcattagcatgatttcaagctttctgaagggagaaagtaaaacccgtgattgtcttatatttatgaaggttgagctgttttatttttacaggttgcacttcaagaagccttttgtgaggctgtgagggaatcttaagtctttacacgttctctaatagtagtcctaaagccttttaagtattgaccggctcattgtgtatgagtgttatgagatgggaggggacattcattgatgttaaaagggaagagtaaaaggcactttccaataatttgtcttcattgattgatatatagaaagatatgttgtttgacacgcaacattcgctcttcacattcttggtgaacaa-tttatgcatatacgaagtagctctctggtgtgcttgggttgaattcaaatcagctgaatattgataattttttctt---------------------------------------------------------------------------------t
>Jupunba_langsdorfii_Ribeiro_728@NODE_1_length_1777_cov_78.076471
gcgtcagctggtgcgtcaatgagtcactctcacagtcagatattggcccttcccatcattcctcctacagtttcttctcgtcttgcaaatatgaaggattattttgaacagacagggaaatgttgcatttgtcaaattggatctgaggatcttgtgattaattcttctactaacttcatttcactggttccttatgcggctactttcccctttgagatttggattgttccccgctatcactctgcgcgtttccatgaattggatgccgaaaaggtaactcctcatttcttcaaagttcctgtttttttttgtggtttcttttctattgcaccattgacaaatgtttttcccatcactcctggaatgtccggtaatattgggacagttacagagataaatgcttttacctgtctgttacatccatggtgatagataatcgttaatggtctgcacccatacgaccctcctcccattaatcatcatttcttgattttcacttgtcaggcagttgatcttggaggtttgctgaaactcatgcttatgaagatgtccattcaattgaataatccaccattcaattttatggtccacacgggtcctctgcacgggaagggatctgagacagcatatactcattggtttttacaaattgtgccacaactgactgggattggaggctttgagcttggaaccgggtgttacataaatcctgtgtttccggaggatgctgcaactgttttgagagaagtagaaattccaggatctgcataaatcaagaagaaatattcttgagtagcaatagcattagcatgatttcaagctttctgaagggagaaagtaaaacccgtgattttcttatatttatgaaggttgagctgttttatttttacaggttgcacttcaagaagccttttgtgaggctgtgagggaatcttaagtttttacacgttctctaatagtagtcctaaagccttttaagtattgaccggctcattgtgtatgagtgtgatgagatgggaggggacattcattgatgttgaaagggaagagtaaaaggcactttccaataatttgtcttcattgattgatatatagaaagatatgttgtttgacacgcaacattcgctcttcacattcttggtgaacagttttatgcatatacgaagtagctctctggtgtgcttgggttgaattcaaatcagctgaatattgataattttttcttttgggaataaaagggcaagcaagcttgaaagaaaaattcagaaaaaacactcaccaagtcaagtccctattggactggtgat
>Jupunba_macradenia_Lourteig_3021@NODE_1_length_1125_cov_100.541031
--------------------------------------------------------------tcctacagtttcttctcgtcttgcaaatatgaaggattattttgaacagacagggaaatgttgcatttgtcaaattggatctgaggatcttgtgattaattcttctactaacttcatttcactggttccttatgcggctgttttcccctttgagatttggattgttccccgttatcactctgcgcgtttccatgaattggatgccgaaaaggtaactcctcatttcttcaaagttcctgtttttttttgtggtttcttttccattgcaccattgacaaatgtttttcccatcactcctggaatgtccggtaatattgggacagttacagagataaatgcttttacctgtctgttacgtccatggtgatagataatcgttaatggtctgcacccatacgatcctcctcccattaatcatcatttcttgattttcacttgtcaggctgttgatcttggaggtttgctgaaactcatgcttatgaagatgtccattcaattgaataatccaccattcaattttatgatccacacgggtcctctgcatgggaagggatctgagacagcatatactcattggtttttacaaattgtgccacaactgactgggattggaggctttgagcttggaaccgggtgttacataaatcctgtgttcccggaggatgctgcaactgttttgagagaagtagaaattccaggatctgcataaatcaagaagaaatattcttgagtagcaatatcattagcatgattggaagctttctgaagggagaaagtaaaacccgtgattttcttatatttatgaaggttgaactgttttagttttacaggttgcacttcaagaagccttttgtgaggctgtgagggaatcttaaggttttacacgttctctaatagtagtcctaaagccttttaagtattgaccggctcattgtgtatgagtgtgatgagctgggaggggacattcattgatgttgaaaggggagaggaaaaggcactttccaataatttgtcttcattgattgatatatagaaagatgtgttgtttgacacgcaacattcgctcttctcattcttcgtgaacaattttatgcatatacgaagtagctctctagtgtgcttggg------------------------------------------------------------------------------------------------------------------------
>Jupunba_microcalyx_Iganci_855@NODE_1_length_1609_cov_106.644256
gcgtcagctggtgcgtcaatgagtcactctcacagtcagatattggcccttcccatcattcctcctacagtttcttctcgtcttgcaaatatgaaggattattttgaacagacagggaaatgttgcatttgtcaaattggatctgaggatcttgtgattaattcttctaccaacttcatttcactggttccttatgcggctactttcccctttgagatttggattgttccccgttatcactctgcgcgtttccatgaattggatgccgaaaaggtaactcctcatttgttcaaagttcctgtttttttttgtggtttcttttctattgcaccattgacaaatgtttttcccatcactcctggaatgtccggtaatattgggacacttacagagataaatgcttttacctgtctgttacatccatggtgatagataatcgttaatggtctgcacccatacgatcctcctcccattaatcatcatttcttgattttcacttgtcaggcagttgatcttggaggtttgctgaaactcatgcttatgaagatgtccattcaattggataatccaccatttaattttatgatccactcgggtcctctgcgtgggaagggatctgagacagcatatactcattggtttttacaaatcgtgccacaactgactgggattggaggctttgagcttggaaccgggtgttacataaatcctgtgtttccggaggatgctgcaactgttttgagagaagtagaaattccaggatctgcataaatcaagaagaaatattcttgagtagcaatagcattagcatgatttcaagctttctgaagggagaaagtaaaacccgggattttcttatatttatgaaggttgagctgttttatttttacaggttgcacttcaagaagccttttgtgaggctgtgagggaatcttaagtttttacacgttctctaatagtagtcctaaagccttttaagtattgaccggctcattgtgtatgagtgtgatgagatgggagggaacattcattgatgttaaaagggaagagtaaaaggcactttccaataatttgtcttcattgattgatatatagaaagatatgttgtttgacacgcaacattcgctcttcacattcttggtgaacaattttatgcatatacgaagtagctctctggtgtgcttgggttgaattcaaataagctgaatattgataattttttcttttgggtataaaagggcaagcaagcttgaaagaaaaattcagaaaaaacagtcaccaagtcaagtccctattggactggtga-
>Jupunba_villosa_Borges_423@NODE_1_length_1477_cov_115.413571
gcgtcagctggtgcgtcaatgagtcactctcacagtcagatattggcccttcccatcattcctcctacagtttcttctcgtcttgcgaatatgaaggattattttgaacagacagggaaatgttgcatttgtcaaattggatctgaggatcttgtgattaattcttctactaacttcatttcactggttccttatgcggctactttcccctttgagatttggattgttccccgttatcactctgcgcgtttccatgaattggatgccgaaaaggtaactcctcatttcttcaaagttccgttttttttttgtggtttcttttctattgcaccattgacaaatgtttttcccatcactcctggaatgtccggtaatattgggacagttacagagataaatgcttttacctgtctgttacatccatggtgatagataatcgttaatggtctgcacccatacgatcctcctcccattaatcatcatttcttgattttcacttgtcaggcagttgatcttggaggtttgctgaaactcatgcttatgaagatgtccattcaattgaataatccaccattcaattttatgatccacacgggtcctctgcacggaaagggatctgagacagcatatactcattggtttttacaaattgtgccacaactgactgggattggaggctttgagcttggaaccgggtgttacataaatcctgtgtttccggaggatgctgcaactgttttgagagaagtagaaattccaggatctgcataaatcaagaagaaatattcttgagtagcaatagcattaacatgatttcaagctttctgaagggacaaagtaaaacccgtgattttcttatatttatgaaggttgagctgttttatttttacaggttgcacttcaagaagccttttgtgaggctgtgagggaatcttaagtttttacacgttcactaatagtagtcctaaatccttttaagtattgaccggctcattgtgtatgagtgtgatgagatgggaggggacattcattgatgttgaaagggaagagtaaaaggcactttccaataatttgtcttcattgattgatatatagaaagatatgttgtttgacacgcaacattcgctcttcacattcttggtgaacaattttatgcatatacgaagtagctctctggtgtgcttgggttgaattcaaatcagctgaatatttataattttttcttttgggaataaaagggcaagcaagcttgaaagaaaaattcataaaaaacagtcaccaagtcaagtccctattggactggtga-
>Punjuba_killipii_Palodorios_6252@NODE_1_length_980_cov_49.135105
----------------------------------------------------------------------------------------------------------------------------------------------------------------------------acttcatttcactggttccttatgcggctactttcccctttgagatgtggattgttccccgttatcactatgcgaatttccatgaattggatgacgaaaaggtaactcctcatttcttcaaagttcc--tttttttttgtggtttcctttctattgcaccattgacaaatgtttttcccatcactcctggaatgtccggtaatattaggacagttacagagataaatgcttttacctgtctgttacgtccatggtgatagataatcgttaatggtctgcacccatacgatcctcctcccattaatcatcatttcttgattttcacttggcaggctgttgatcttggaggtttgctgaaactcatgcttatgaagatgtccattcaattgaataatccaccattcaattttatgatccacacgggtcctctgcatgggaagggatctgagacagcatatactcattggtttttacaaattgtgccacaactgactgggattggaggctttgagcttggaaccgggtgttacataaatcctgtgtttccggaggatgctgcaactgttttgagagaagcagaaattccaggatctgcataaatcaagaagaaatattcttgagtagcaataacattagcatgatttcaagctttctgaagggagaaagtaaaaccggtgattttcttatatttatgaaggttgagctgttttatttttacaggttgcacttcaagaagccttttgtgaggctgtgagggaatcttaaggttttacacgttctctaatagtagtcctaaagccttttaagtattgaccggctcattgtgtatgagtgtgatgagatgggcgaggacattcattgatgttgaaagggaataggaaaaggcactttccaataatttgtcttcattgattgatatatagaaggatatgttgtttgacacgcaacgttcgctc--ctcatttttggtgaacaattttatgc-------------------------------------------------------------------------------------------------------------------------------------------------------
>Punjuba_lehmannii_Escobar_7465@NODE_1_length_1327_cov_69.225600
------------------------------------------------------------------------------------gcaaatatgaaggaatattttgaacagacagggaaatgttgcatttgtcaaattgtatcagaggatcttgtgattaattcttctaccaacttcatttcactggttccttatgcggctactttcccctttgagatttggattgttccccgttatcactctgcgcgtttccatgaattggatgccgaaaaggtaactcctcatttcttcaaagttcc-ttttttttttgtggtttcctttctattgcaccattgacaaatgtttttcccatcactcctggaatgtccggtaatattaggacagttacagagataaatgcttttacctgtctgttacgtccatggtgatagataatcgttaatggtctgcacccatacgatcctcctcccattaatcatcatttcttgattttcacttggcaggctgttgatcttggaggtttgctgaaactcatgcttatgaagatgtccattcaattgaataatccaccattcaattttatgatccacacgggtcctctgcatgggaagggatctgagacagcatatactcattggtttttacaaattgtgccacaactgactgggattggaggctttgagcttggaaccgggtgttacataaatcctgtgtttccggaggatgctgcaactgttttgagagaagcagaaattccaggatctgcataaatcaagaagaaatattcttgagtagcaataacattagcatgatttcaagctttctgaagggagaaagtaaaacccgtgattttcttatatttatgaaggttgagctgttttatttttacaggttgcacttcaagaagccttttgtgaggctgtgagggaatcttaaggttttacacgttctctaatagtagtcctaaagccttttaagtattgaccggttcattgtgtatgagtgtgatgagatgggcgaggacattcattgatgttgaaagggaataggaaaaggcactttccaataatttgtcttcattgattgatatatagaaggatatgttgtttgacacgcaacgttcgctc--ctcattcttggtgaacaattttatgcgtatacgaagtagctctctggtgtgcttgggttgaattcaaatcagctgaatattgataattttttcttttgggaataaaagggcaagcaagcttgaaagaaaaatacagaaaaaacactcaccaagtcaagtccctattggactggtgac
>Punjuba_racemiflora_Jimenez_Soares_3626@NODE_1_length_1236_cov_112.875755
gcgtcagctggtgcgtcaatgagtcactctcacagtcagatattggcccttcccatcattcctcctacagtttcttctcgtcttgcaaatatgaaggattattttgaacagacagggaaatgttgcatttgtcaaattggatctgaggatcttgtgattaattcttctaccaacttcatttcactggttccttatgcggctactttcccctttgagatttggattgttccccgttatcactctgcgcgtttccatgaattggatgccgaaaaggtaactcctcatttcttcaaagttcc---tattttgtgtggtttcctttctattgcaccattgacaaatgtttttcccatcactcctggaatgtccggtaatattaggacagttacagagataaatgcttttacctgtctgttacatccatggcgatagataatcgttaatggtctgcacccatacgatcctcctcccattaatcatcatttcttgattttcacttggcaggcagttgatcttggaggtttgctgaaactcatgcttatgaagatgtccattcaattgaataatccaccattcaattttatgatccacacgggtcctctgcatgggaagggatctgagacagcatatactcattggtttttacaaattgtgccacaactgactgggattggaggctttgagcttggaaccgggtgttacataaatcctgtgtttccggaggatgctgctactgttttgagagaagtagaaattccaggatctgcataaatcaaaaagaaatattcttgagtagcaatagcattagcatgatttcaagctttctgaagggagaaagtaaaacccgtgattttcttatatttatgaaggttgagctgttttatttctacaggttgcacttcaagaagccttttgtaaggctgtgagggaatcttaaggttttacacgttctctaatagtagtcctaaagccttttaagtattgaccagctcattgtgtatgagtgtgatgagatgggaggggacattcattgatgttgaaagggaagaggaaaaggcactttccaataatttgtcttcattgattgatatatagaaagatatgttgtttgacacgcaagattcgctcttctcattcttggtgaacaattttgtgcgtatacgaagtagctctccggtg-------------------------------------------------------------------------------------------------------------------------------t
>_R_Albizia_sinaloensis_Hughes_1576@NODE_1_length_1054_cov_85.338792
--------------------------------------------------------------------------------------------------------------------gaaatgttgcatttgtcaaattggatctgaggatcttgtgattgattcttctaccaacttcatttcactggttccttatgcagctactttcccctttgagatttggattgttccccgctatcactctgcgcgtttccatgaattggatgccaaaaaggtaactcctcatttcttcaaagttcc---tttattttgtggtttcctttctatcgcaccattgacagatgttttgcccatcactcctggaatgtccggtaatattaggacagtt--agagataaatgcttttacctgtctgctacatccatggtgatagataatcgttaatggtctgcacccatacgatcctcctcccattaatcatcatttcttgattttcacttggcaggcagttgatcttggaggtttgctgaaactcatgctgatgaagatgtccattcaattgaataatccaccattcaattttatgatccacacgggtcctctgcatgcgaagggatctgagacagcatatactcattggtttttacaaattgtgccacaactgactgggattggaggctttgagcttggaaccgggtgttacataaatcctgtgtttccggaggatgcggcaactgttttgagagaagtagaaattccaggatctgcatagatcaaggagaaattttcttgagtagcaatagcattagcatgatttcaagttttctgaa-ggagaaagtaaaacccgtgattttcttatatttatgaaggttgagctgttttatttttacaagttgcacttcaagaagccttttgtgaggctgtgagggaatctcaaggttttacattttctctaatagtggtcctaaagccttttaagtattggccggctcattgtgtatgagtgtgatgagatgggaggggacattcattgaggttgaaagggaagaggaaaaggcactttccaataatttgtcctcattgattgatatatagaaagatatgttgtttgacacgcaacattcgctcatctcattcttggtgaacaattttatgcatatacgaagtagctctctg-----------------------------------------------------------------------------------------------------------------------------------
>_R_Albizia_tomentosa_Hughes_648@NODE_1_length_1210_cov_92.672551
------------------------------------------------------------cctcctacagtttcttctcgtcttgcaaatatgaaggattattttgaacagactgggaaatgttgcatttgtcaaattggatctgaggatcttgtgattgattcttctaccaacttcatttcactggttccttatgcagctactttcccctttgagatttggattgttccccgttatcactctgcgcgtttccatgaattggatgccaaaaaggtaactcctcatttcttcaaagttcc---tttattttgtggttttctttctatcgcaccattgacagatgttttgcccatcactcctggaatgtccggtaatattaggacagtt--agagataaatgcttttacctgtctgctacatccatggtgatagataatcgttaatggtctgcacccatacgatcctcctcccattaatcatcatttcttgattttcacttggcaggcagttgatcttggaggtttgctgaaactcatgctgatgaagatgtccattcaattgaataatccaccattcaattttatgatccacacgggtcctctgcatgcgaagggatctgagacagcatatactcattggtttttacaaattgtgccacaactgactgggattggaggctttgagcttggaaccgggtgttacataaatcctgtgtttccggaggatgcggcaactgttttgagagaagtagaaattccagggtctgcatagatcaagaagaaattttcttgagtagcaatagcattagcatgatttcaagctttctgaa-ggagaaagtaaaacccgtgattttcttatatttatgaaggttgagctgttttatttttacaagttgcactccaagaagccttttgtgaggctgtgagggaatctcaaggttttacattttctctaatagtggtcctaaagccttttaagtattggccggctcattgtgtacgagtgtgatgagatgggaggggacattcattgaggttgaaagggaagaggaaaaggcgctttccaataatttgtcttcattgattgatatatagaaagatatgttgtttgacatgcaacattcgctcttctcattcttggtgaacaattttatgcatatacgaagtagctctctggtgtgcttgggttgaattcaaatcagctgaatattgaaaattttttcttttgggaataaaagggctagcaagcctgaaagaaaaatagagaaaaaaca--------------------------------c
>_R_Albizia_xerophytica_Hughes_1435@NODE_1_length_1112_cov_78.820290
----------------------------------------------------------------------ttttttctcgtcttgcaaatgtgaaggattattttgaacagatagggaaatattgcatttgtcaaattggttttaaggatcttgtgattaattcttctaccaacttcatttcactggttccttatgcagctactttcccctttgagatttggattgttccccgttatcactctgcgcgtttccatgaattggatgccaaaaaggtaactcctcatttcttcgtagttcc---tttattttgtggtttcctttctatcgcaccattgacaaatgttttgctcgtcactcctggaatgtccggtaatattaggacagtt--agagataaatgcttttacctgtctgttacatccatggtgatagataatcgttaatggtctgcacccatacgatcctcctcccattaatcatcatttcttgattttcacttggcaggcagttgatcttggaggtttgctgaaactcatgcttatgaagatgtccattcaattgaataatccaccattcaattttatgatccacacgggtcctctgcatgcgaagggatctgagacagcatatactcattggtttttacaaattgtgccacaactgactgggattggaggctttgagcttggaaccgggtgttacataaatcctgtgtttccggaggatgcggcaactgttttgagaggagtagaaattccaggatctgcatagatcaagaagaaattttcttgagtagcaatagcattagcatgatttcaagctttctgaa-ggagaaagtaaaacccgtgattttcttatatttatgaaggttgagctgttttatttttacaagttgcacttcaagaagccttttgtgaggctgtgggggaatctcaaggttttacattttctctaatagtggtcctaaagccttttaagtattggccggctcattgtgtatgagtgtgatgagatgggaggggacattcattgaggttgaaagggaagaggaaaaggcactttccaataatttgtcttcattgattgatatatagaaagatatgttgtttgacacgcaacattcgctcttctcattcttggtgaacaattttatgcatatacgaagtagctctctggtgtgcttgggt-----------------------------------------------------------------------------------------------------------------------
>_R_Archidendron_clypearia_Wieringa_1849@NODE_1_length_1216_cov_179.021949
gcgtcagctggtgcgtcaatgagtcactctcacagtcagatgttggcccttcccatcattcctcctacagtttcttctcgtcttgcaaatatgaaggattattttgaacagacagggaaatgttgcatttgtcaaattggatctgaggatctggtgattaattcttctaccaacttcatttcactggttccttatgcggctacattcccctttgagatttggattgttccccgttatcactctgcgcatttccatgaattggatgccgaaaaggtaactcctcatttcttcaaagttccttttcttttttgtggtttcctttctattgcaccattgacaaatgtttttcccatcactcctggaatgtccggtaatattaggacagttacagatataaatgcttttacctgtctgttacatccatggtgatagataatcgttaatggtctgcatccatatgatcctcctcccatgaatcatcatttcttgattttcacttggcaggaagttgatcttggaggtttgctgaaactcatgcttatgaagatgtccattcagttgaataatccaccattcaattttatgatccacacgggtcctctgcatgggaagggatctgagacagcatatactcattggtttttacaaattgtgccacaactgactgggattggaggctttgaggttggaaccgggtgttacataaatcctgtgtttccggaggatgctgctactgttttgagagaagtagaaattccaggatctgcataaaccaagaagaaatattcttgagtagcactagcattagcatgatttcaagctttctgaagggcgaaagtaaaacccgtgattttcgtatatttatgaaggttgagctgttttatttttacagatggcacttcaagaagccttttgtgaggctgtgagggaatcttaaggttttacacgttctctaatagtagtcctaaagccttttaagtattgaccggctcattgtgtatgagtgtgatgaaatgggaggggaaatttattgatgttgaaaggggagaggaaaaggtactttccaataatttgtcttcattgattggtttatagaaagatatgttgtttgacacgcaacattcgctcttctcattcttggtgaacaattttatgcatatacgaagtag------------------------------------------------------------------------------------------------------------------------------------------
>_R_Balizia_elegans_Iganci_870@NODE_1_length_1314_cov_102.695230
gcatcagctggtgcgtcaatgagtcactctcacagtcagatattgtcccttcccatcattcctcctacagtttcttctcgtcttgcaaatatgaaggattattttgaacagacagggaaatgttgcatttgtcaaattggatctgaggatcttgtgattaattcttctaccaacttcatttcactggttccttatgcggctagtttcccctttgagatttggattgttccccgttatcactctgcgcatttccatgaattggatgccgaaaaggtaactcctcatttcttcaaagttcctttttttttttgtggtttcctttctattgcaccatcgacaaatgtttttcccatcactcctggaatgtccggtaatattaggacagttacagagataaatgcttttacctgtctgttacatccatggtgatagataatcgttaatggtctgcacccatacgatcctcct-ccattaatcatcatttcttga-tttcacctggcaggcagttgatcttggaggtttgctgaaactcatgcttatgaagatgtccattcaattgaataatccacctttcaattttatgatccacacgggtcctctgcgtgggaggggatctgagacagcatatactcattggtttttacaaattgtgccacaactgactgggattggaggctttgagcttggaaccgggtgttacataaatcctgtgtttccggaggatgctgcaactgttttgagagaagtagaaattccaggatctgcataaatcaagaagaaatattcttgagtagcaatagcattagcatgatttgaagctttctgaatggagaaagtaaaacccgtgattttcttatatttatgaaggttgaactgttttatttttacaggttgcgcttcaagaagccttttgtgaggc--tgagggaatcttaaggttttacacgttctctaatagtagtcctgaagccttttaagtattgatcggctcattgtgtatgagtgtgatgagatgggaagggacattcattgatgttgaaagggaagaggaaaaggcactttccaataatttgtcttcattgattgatatatagaaagatgtgttgtttgacacgcaacattcgctcttctcattctcggtgaacaattttatgcatatacgaagttgctctctggtgtgcttgggttgaattcaaatcagctgaatattgataatttttttttttgggaataaaagggcaagcaagcttgaaagagaaattcagaaaaaacactcaccaagt----------------------c
>_R_Balizia_leucocalyx_Aguilar_1939@NODE_1_length_1582_cov_90.977409
gcgtcagctggtgcgtcaatgagtcactctcacagtcagatattggctcttcccatcattcctcctacagtttcttctcgtcttgcaaatatggaggattattttgaacagacagggaaatgttgcatttgtcaaattggatctgaggatcttgtgattaattcttctaccaacttcatttcactggttccttatgcggctactttcccctttgagatttggattgttccccgttatcactctgcgcgtttccatgaattggatgccgaaaaggtaactcctcatttcttcgaagttcttgtttttttttgtggtttcctttctattgcaccattgacaaatgtttttcccatcactcctggaatgctcggtaatattaggacagttacagagataaatgcttttacctgcctgttacatccatggtgatagataatcgttaatggtctgcatccatacgatcctcctcccattaatcatcatttcttgattttcacttggcaggcagttgatcttggaggtttgctgaaactaatgcttatgaagatgtccattcaattgaataatccaccattcaattttatgatccacacgggtcctctgcacgggaagggatctgagacagcatatactcattggtttttacaaattgtgccacaactgactgggattggaggctttgagcttggaaccgggtgttacataaatcctgtgtttccggaggatgctgcaactgttttgagagaagtagaaattccaggatctgcataaatcaagaagacatattcttgagtagcaatatcattagcatgatttaaagctttctgaagggagaaagcaaaacccgtgattttcttttatttatgaaggttgaactgttttatttttacaggttgcacttcaagaagccttttgtgaggctgtgagggaatcttgaggttttacacgttctctaatagtagtcctaaagccttttaagtactgaccggctcattgtgtatcagtgtgatgagatgggaggggacattcattgatgtcgaaagggaagaggaaaaggcactttccaataatttgtcttcattgattgatctatagaaagatgtattgtttgacacgcaacattcgctcttctcattcttggtgaacaattttatgcatatacgaagtagctctctggtttgcttgggttgaattcaaatcagctgaatattgataattttttcttttgggaataaaagggcaagcaagcttgaaagaaaaattcagaaaaaacactcaccaagtgaagtcactatcggactggtgga
>_R_Balizia_pedicellaris_Queiroz_15529@NODE_1_length_1501_cov_269.117566
gcgtcagctggtgcgtcaatgagtcactctcacagtcagatactgtcccttcccatcattcctcctacagtttcttctcgtcttgcaaatatgaaggattattttgaacagacagggaaatgttgcatttgtcaaattggatctgaggatcttgtgattaattcttctaccaacttcatttcactggttccttatgcggctactttcccctttgagatttggattgttccctgttatcactctgcgcatttccatgaattggatgccgaaaaggtaactcctcatttcttcaaagttcctttttttttttgtggtttcctttctattgcaccattgacaaatgtttttcccatcactcctgcaatgtccggtaatattaggacagttacagagataaatgcttttacctgtctgttacatccatggtgatagataatcgttaatggtctgcacccatacgatcctcctcccattaatcatcatttcttgattttcactttgcaggcagttgatcttggaggtttgctgaaactcatgcttacgaagatgtccattcaattgaataatccaccattcaattttatgatccacacgggtcctctgcgtgggaggggatctgagacagcatatactcattggtttttacaaattgtgccacaactgactgggattggaggctttgagcttggaaccgggtgttacataaatcctgtgtttccggaggatgctgcaactgttttgagagaagtagaaattccaggatctgcataaatcaagaagaaatattcttgagtagcaatagcattagcatgatttgaagctttctgaatggagaaagtaaaacccgtgattttcttatatttatgaaggttgaactgttttatttttacaggttgcacttcaagaagccttttgtgaggc--tgagggaatcttaaggttttacacgttctctaatagtagtcctgaagccttttaagtattgatcggctcattgtgtatgagtgtgatgagatgggaggggacattcattgatgttgaaagggaagaggaaaaggcactttccaataatttgtcttcattgattgatatatagaaagatgtgttgtttgacacgcaacattcgctcttctcattctcggtgaacaattttatgcatatacgaagtagctctctggtgtgcttgggttgaattcaaatcagctgaatattgataattttttcttttgggaataaaaggacaagcaagcttgaaagaaaaattcagaaaaaacactcaccaagtcaagtccctattggactggtgaa
>_R_Calliandra_bella_LPQ15696@NODE_1_length_1175_cov_158.998179
---------------------agtcattctcacagtcagatgttggcccttcccatcattcctcctacagtttcttctcgtcttgcaaatatgaaggattattttgaacagacagggaaatgctgcctttgtgaaatcgaatctgaggaccttgtgattagttcttctaccaacttcacttcactggttccttatgcagctactttcccctttgagatttggatcgttccccgttatcactctgcacatttccatgatttggatgctgaaaaggtaactcctcattgcttcaaagttcc---ttccttttttagtttcctctctattgcatcattgacaaatgtttcccccatcactgttgaaatatccgataatatcaaaacatttacagggataaatgcttttccctgtctgttacctccatggtgatagataatcgataatggtctgcatccatacgatcctcctcctattgatcgttatctcttgacactcatttggcaggctgttgatctaggaggtttgctgaaactcatgcttatgaagatgtccattcaactgaataatcctccattcaattttatgatccacactggtcctctgcatggtaagggatctgagacagcatatactcattggtacttacaaattgtaccccaattgattgggattggaggctttgagcttggaaccggatgttacataaatcctgtattcccagaggattctgcaactgtcttgagagaagttgaaatcccaggatctgcataaatcaagaagaaatatctttgagtagcaatagcactagcatgatttcaagctttctgaatgtagaaagtaaaacatttgtccttcttatatttatgaaggttgagctgttttattttcacaggttacactctcagaagccttttgtgaggctgtga-ggaaccttaagattttacacgttctctaacaggagtctttaagcc-tttaagtgttgacggcctca-------------------------------------ttgatgtggagagggaagagg-aaaggcactttccaataatttgacttccttgattgatatat-gaaagatctgttgtttgatacaatcctctcctgcctctaaaccaaggattgagatttta------gatttagtggcttgtaaaattct------------------------------ataatattaca------aattaaagatag-----------------------------------------------------------------t
>_R_Cathormion_obliquifoliolatum_Wieringa_6519@NODE_2_length_714_cov_38.696510
---------------------------------------------------------------------------------------------------------------------------------------------------------------------------------------------------------------------------------------------------------------------------------------------------------------------------------------------------------------------------------------------------------------------------------------------------------------------------------------------------------------------------------------------------------------------------------------------------------------------------------------------------------------------------------------------------------------------------------------------------------------------------------atttcttgattttcacttggcaggcagttgatc------ttggaggtttgctgaaactcatttcaagctttctgaagggagaaagtaaaacctttgattttcttatatttatgaaggttgagctgttttatttttgcaggttgcacttcaaggagccttttgtgaggctgtgagggaatcttaaggttttacacgttctctaattgtagtcctaaagccttttaagtattgaccggct--ctgtgtatgagtgtgatgagatgggaggggacattcattgatgttgaaagggaagaagaaaaggctctttccaataatttgtcttcattgattgatatatagaaaagtgtaacattaagtaccaaaatttggtaatttcaatttttagttggtgattaggaatacaaaagaaaaaatgattaaatataatgcaattgatatga---------------------------------------------aaacaattatgagaaaaagtccagggatttgatttcacttagcaaatttcggattgaatcacttat
>_R_Cathormion_rhombifolium_Deighton_3618@NODE_1_length_1143_cov_68.270169
-------------------------------------------------------------------------cttctcgtcttgcaaatatgaaggattattttgaacagacagggaaatgttgcatttgtcaaattggatctgaggatcttgtgattaattcttctaccaacttcatttcactggttccttatgcggctactttcccctttgagatttggattgttccccgttatcactctgcgcatttccatgaattggatgccgaaaaggtaactcctcatttcttcaaagttcc-tttttttattgtggtttcctttctattacaccattgacaaatgtttttcccatcactcctggaatgtccggtaatattaggacagttacagagataaatgcttttacctgtctgttacatccatggtgatagataatcgttattggtctgcacccatacgatcctcctcccattaatcatcatttcttgattttcacttggcaggcagttgatcttggaggtttgctgaaactcatgcttacgaagatgtccatccaattgaataatccaccattcaattttatgatccacacgggtcctctgcgtgggaggggatctgagacagcatatactcattggtttttacaaattgtgccacaactgactgggattggaggctttgagcttggaaccgggtgttacataaatcctgtgtttccggaggatgctgcaactgttttgagagaagtagaaattccaggatctgcataaatcaagaagaaatattcttgagtagcaatagcattagcatgatttgaagctttctgaatggagaaagtaaaacccgtgattttcttatatttatgaaggttgaactgttttttttttacaggttgcacttcaagaagccttttgtgaggc--tgagggaatcttgaggttttacacgttctctaatagtagtcccgaagccttttaagtattgatcggctcattgtgtatgagtgtgatgagatgggaggggacattcattgatgttgaaagggaagaggaaaaggcactttccaataatttgtctacattgattgatatatagaaagatgtgttgtttgacacgcaacattcgctcttctcattctcggtgagcaattttatgcatatacgaagtagctctctggtgtgcttgggttgaattcaaatcagctgaatattgataatt----------------------------------------------------------------------------------------t
>_R_Hydrochorea_marginata_Morim_563@NODE_1_length_1617_cov_129.546753
gcatcagctggtgcgtcaatgagtcactctcacagtcagatattgtcccttcccatcattcctcctacagtttcttctcgtcttgcaaatatgaaggattattttgaacagacagggaaatgttgcatttgtcaaattggatctgaggatcttgtgattaattcttctaccaacttcatttcactggttccttatgcggctactttcccctttgagatttggattgttccccgttatcactctgcgcatttccatgaattggatgccgaaaaggtaactcctcatttcttcaaagttccgttttttttttgtggtttcctttctattgcaccattgacaaatgtttttcccatcactcctggaatgtccggtaatattaggacagttacagagataaatacttttacctgtctgttacatccatggtgatagataatcgttaatggtctgcacccatacgatcctcctcccattaatcatcatttcttgattttcacttggcaggcagttgatcttggaggtttgctgaaactcatgcttatgaagatgtccattcaattgaataatccaccattcaattttatgatccacacgggtcctctgcgtgggaggggatctgagacagcatatactcattggtttttacaaattgtgccacaactgactgggattggaggctttgagcttggaaccgggtgttacataaatcctgtgtttccggaggatgctgcaactgttttgagagaagtagaaattccaggatctgcataaatcaagaagaaatattcttgagtagcaatagcattagcatgatttgaagctttctgaatggagaaagtaaaacccgtgattttcttatatttatgaa-gttgaactgttttatttttacaggttgcacttcaagaagccttttgtgaggc--tgagggaatcttaaggttttacacgttctctaatagtagtcctgaagccttttaagtattgatcggcttattgtgtatgagtgtgatgagatgggaggggacattcattgatgttgaaagggaagaggaaaaggcactttccaataatttgtcttcattgattgatatatagaaagatgtgttgtttgacacgcaacattcgctcttctcattctcggtgaacaattttatgcatatacgaagtagctctctggtgtgcttgggttgaattcaaatcagctgaatattgataattttttcttttgggaataaaagggcaagcaagcttgaaagaaaaattcagaaaaaacactcaccaagtcaagtccctattggactggtgat
>_R_Jupunba_cochleata_Bonadeu_673@NODE_1_length_1759_cov_87.017836
gcgtcagctggtgcgtcaatgagtcactctcacagtcagatattggcccttcccatcattcctcctacagtttcttctcgtcttgccaatatgaaggattattttgaacagacagggaaatgttgcatttgtcatattggatctgaggatcttgtgattaattcttctaccaacttcatttcactggttccttatgcggctactttcccctttgagatttggattgttccccgttatcactctgcatgtttccatgaattggatgccgaaaaggtaactcctcatttcttcaaagttcc----tttttttgtggtttcttttctattgcaccattgacaaatgtttttcccatcactcctgtaatgtccggtaatattgggacagttacagagataaatgcttttacctgtctgttacacccatggtgatagataatcgttaatggtctgcacccatacgatcctcctcccattaataatcatttcttgattttcacttgtcaggcagttgatcttggaggtttgctgaaactcatgcttatgaagatgtccattcaattgaataatccaccattcaattttatgatccacacgggtcctctgcacgggaagggatctgagacagcatatactcattggtttttacaaattgtgccacaactgactgggattggaggctttgagcttggaaccgggtgttacataaatcctgtgtttccggaggatgctgcaactgttttgagagaagtagaaattccaggatatgcataaatcaagaagcaatattcttgagtagcaatagcattagcatgatgtcaagctttctgaagggagaaagtaaaacccgtgattttcttatatttatgaaggttgagctgttttatttttacaggttgcacttcaagaagccttttgtgaggctgtgagggaatcttaaggttttacacgttctctaatagtagtcctaaagccttttaagtattgaccggctcattgtgcatgagtgtgatgagatgggaggggacattcattgatgttgaaagggaagagtaaaaggcgctttccaataatttgtcttcattgattgatatatagaaagatatgttgtttgacacgcaacattcgctcttcacattcttggtgaacaa-tttatgcgtatacgaagtagctctttggtgtgcttgggttgaattcaaatcagctgaatattgataattttttcttttgggagtaaaagggcaagcaagcttgaaagaaaaattcatgaaaaacactcaccaagtcaagtccctattggactggtgaa
>_R_Jupunba_commutata_Maguire_46145@NODE_1_length_902_cov_135.654545
------------------------------------------------------------------------------------------------------------------------------------------------------------------------------------------------------------------------------------------------------------------------------------------------------------------------------ttttctattgcaccattgacaaatgtttttcccatcactcctggaatgtccggtaatattaggacagttacagaga----------------tctgttacatccatggtgatagataatcgttaatggtctgcacccatacgatcctcctcccattaatcatcatttcttgattttcacttgtcaggcagttgatcttggaggtttgctgaaactcatgcttatgaagatgtccattcaattgaataatccaccattcaattttatgatccacacgggtcctctgcatgggaagggatctgagacagcatatactcattggtttttacaaattgtgccacaactgactgggattggaggctttgagcttggaaccgggtgttacataaatcctgtgtttccggaggatgctgcaactgttttgagagaagtagaaattccaggatctgcataaatcaagaagaaatattcttgagtagcaatatcattagcatgatttcaagctttctgaagcgagaaagtaaaacccgtgattttcttatatttatgaaggttgagctgttttatttttacaggttgcacttcaagaagccttttgtgaggctgtgagggaatcttaaggttttacacgttctctaatagtagtcctaaagccttttaagtattgaccggctcattgtgtatgagtgtgatgagatggga-gggacattcattgatgttgaaagggaagagtaaatggcactttccaataatttgtcttcattgattgatatatagaaagatatgttgtttgacacgcaacattcgctcttcacattcttggtgaacaa-tttatgcgtatacgaagtagctctttggtgtgcttgggttgaattcaaaacagctgaatattgataattttttcttttgggaa---------------------------------------------------------------------------
>_R_Jupunba_idiopoda_Quesada_1718@NODE_1_length_941_cov_72.368056
---------------------------------------------------------------------------------------------------------------------------------------attggatctgaggatcttgtgattaattcttctactaacttcatttcactggttccttatgcggctactttcccctttgagatttggattgttccccgttatcactctgcgcgtttccatgaattggatgccgaaaaggtaactcctcatttcttcaaagttcctttttttttttgtggtttcttttctattgcaccattgacaaatgtttttcccaacactcctggaatgtccggtaatattgggacagttacagagataaatgcttttacctgtctgttacatccatggtgatagataatcgttaatggtctgcacccatacgatcctcctcccattaatcatcatttcttgattttcacttgtcaggcggttgatcttggaggtttgctgaaactcatgcttatgaagatgtccattcaattgaataatccaccattcaattttatgatccacacgggtcctctgcatgggaagggatctgagacagcatatactcattggtttttacaaattgtgccacaactgactgggattggaggctttgagcttggaaccgggtgttacataaatcctgtgtttccggaggatgctgtaactgttttgagagaagtagaaattccaggatctgcataaatcaagaagaaatattcttgagtagcaatagcgttagcatgatttcaagctttctgaagcaagaaagtaaaacccgtgattttcttatatttatgaaggttgagctgttttatttttacaggttgcacttcaagaagccttttgtgaggctgtgagggaatcttaaggttttacaccttctctaatagtagtcctaaagccttttaattattgaccggctcattgtgtacgagtgtgatgagatgggaggggacattcattgatgttgaaagggaagagtaaaaggcactttccaataattt-----------------------------------------------------------------------------------------------------------------------------------------------------------------------------------------------------------------------------------------t
>_R_Jupunba_leucophylla_Iganci_839@NODE_1_length_1662_cov_160.543849
gcgtcagctggtgcgtcaatgagtcactctcacagtcagatattggcccttcccatcattcctcctacagtttcttctcgtcttgcaaatatgaaggattattttgaacagacagggaaatgttgcatttgtcaaattggatctgaggatcttgtgattaattcttctaccaacttcatttcactggttccttatgcggctactttcccctttgagatttggattgttccccgttatcactctgcgcgtttccatgaattggatgccgaaaaggtaactcctcatttgttcaaagttcctgtttttttttgtggtttcttttctattgcaccattgacaaatgtttttcccatcactcctggaatgtccggtaatattgggacacttacagagataaatgcttttacctgtctgttacatccatggtgatagataatcgttaatggtctgcacccatacgatcctcctcccattaatcatcatttcttgattttcacttgtcaggcagttgatcttggaggtttgctgaaactcatgcttatgaagatgtccattcaattggataatccaccatttaattttatgatccactcgggtcctctgcgtgggaagggatctgagacagcatatactcattggtttttacaaattgtgccacaactgactgggattggaggctttgagcttggaaccgggtgttacataaatcctgtgtttccggaggatgctgcaactgttttgagagaagtagaaattccaggatctgcataaatcaagaagaaatattcttgagtagcaatagcattagcatgatttcaagctttctgaagggagaaagtaaaacccgggattttcttatatttatgaaggttgagctgttttatttttacaggttgcacttcaagaagccttttgtgaggctgtgagggaatcttaagtttttacacgttctctaatagtagtcctaaagccttttaagtattgaccggctcattgtgtatgagtgtgatgagatgggagggaacattcattgatgttaaaagggaagagtaaaaggcactttccaataatttgtcttcattgattgatatatagaaagatatgttgtttgacacgcaacattcgctcttcacattcttggtgaacaattttatgcatatacgaagtagctctctggtgtgcttgggttgaattcaaataagctgaatattgataattttttcttttgggtataaaagggcaagcaagcttgaaagaaaaattcagaaaaaacagtcaccaagtcaagtccctattggactggtgat
>_R_Jupunba_limae_Iganci_261@NODE_1_length_1540_cov_79.300068
gcgtcagctggtgcgtcaatgagtcactctcacagtcagatattggcccttcccatcattcctcctacagtttcttctcgtcttgcgaatatgaaggattattttgaacagacagggaaatgttgcatttgtcaaattggatctgaggatcttgtgattaattcttctactaacttcatttcactggttccttatgcggctactttcccctttgagatttggattgttccccgttatcactctgcgcgtttccatgaattggatgccgaaaaggtaactcctcatttcttcaaagttcc--tttttttttgtggtttcttttctattgcaccattgacaaatgtttttcccatcactcctggaatgtccggtaatattgggacagttacagagataaatgcttttgcctgtctgttacatccatggtgatagataatcgttaatggtctgcacccatacgatcctcctcccattaatcatcatttcttgattttcacttgtcaggcagttgatcttggaggtttgctgaaactcatgcttatgaagatgtccattcaattgaataatccaccattcaattttatgatccacacgggtcctctgcacggaaagggatctgagacagcatatactcattggtttttacaaattgtgccacaactgactgggattggaggctttgagcttggaaccgggtgttacataaatcctgtgtttccggaggatgctgcaactgttttgagagaagtagaaattccaggatctgcataaatcaagaagaaatattcttgagtagcaatagcattaacatgatttcaagctttctgaagggacaaagtaaaacccgtgattttcttatatttatgaaggttgagctgttttatttttacaggttgcccttcaagaagccttttgtgaggctctgagggaatcttaagtttttacacgttcactaacagtagtcctaaagctcattgtgtattgaccggctcattgtgtatgagtgtgatgagatgggaggggacattcattgatgttgaaagggaagagtaaaaggcactttccaataatttgtcttcattgattgatatatagaaagatatgttgtttgacacgtgatacccaccttattcatcctctgagaattaatttgggctaatttggatctattagataatatgttgaaattaatgtaaatctgaatcaattatgagaatatttggcttaaataataatttaatagcctattttgtaattgaataaatttccaaacatatgatagatcacaatcttatttaattcttg-a
>_R_Jupunba_longipedunculata_Cardona_2682@NODE_1_length_887_cov_115.260494
--------------------------------------------------------------------------------------------------------------------------------------------------------------------ttctactaacttcatttcactggttccttatgcggctactttcccctttgagatttggattgttccccgttatcactctgcgcgtttccatgaattggatgccgaaaaggtaactcctcatttcttcaaagttcc--tttttttttgtggtttcttttctattgcaccattgacaaatgtttttcccatcactcctggaatgtccggtaatattgggacagttacagagataaatgcttttacctgtctgttacatccatggtgatagataatcgttaatggtctgcacccatacgatcctcctcccattaatcatcatttcttgattttcacttgccaggcagttgatcttggaggtttgctgaaactcatgcttatgaagatgtccattcaattgaataatccaccattcaattttatgatccacacgggtcctctgcgtgggaagggatctgagacagcatatactcattggtttttacaaattgtgccacaactgactgggattggaggctttgagcttggaaccgggtgttacataaatcctgtgtttccggaggatgctgcaactgttttgagagaagtagaaattccaggatctgcataaatcaagaagaaatattcttgagtagcaatagcattagcatgatttcaagctttctgaagggagaaagtaaaacccgtgattttcttatatttatgaaggttgagctgttttatttttacaggttgcacttcaagaagccttatgtgaggctgtgagggaatcttaagtttttacacgttctctaatagtagtcctaaagccttttaagtattgaccggctcattgtgtatgagtgtgatgagatgggaggggacattcattgatgttgaaagggaagaggaa--------------------------------------------------------------------------------------------------------------------------------------------------------------------------------------------------------------------------------------------------------------
>_R_Jupunba_nipensis_Mayo_19662@NODE_1_length_737_cov_60.166667
-------------------------------------------------------------------------------------------------------------------------------------------------------------------------------------------------------------------------------------------------------------------------------------------------------------------------------------ttgcaccattgacaaatgtttttcccatcaatcctggaatgtccggtaatattaggacagttacagagataaatgcttttacctgtctgttacatccatggtgatagataatcgttagtggtctgcacccatacgatcctcctcctattaatcatcatttcttgattttcacttgttaggcagttgatcttggaggtttgctgaaactcatgcttatgaagatgtccattcaattgaataatccaccattcaattttatgatccacacgggtcctctgcacgggaagggatctgagacagcatatactcattggtttttacaaattgtgccacaactgactgggattggaggctttgagcttggaaccgggtgttacataaatcctgtgtttccggaggatgctgcaactgttttgagagaagtagaaattccaggatctgcataaatcaagaagaaatattcttgagtagcaatagcattagcatgatttgaagctttctgaatggagaaagtaaaacccgtgattttcttatatttatgaaggttgaactgttttatttttacaggttgcacttcaagaagccttttgtgaggctgtgagggaatcttaaggttttacacgttctctaatagtagtcctaaagccttttaagtattgac-----------------------tgggattggagg-------ctttgagcttggaa--------------------------------------ccgggtgttacataaa------------------------------------------------------tcctgtgtttccggaggatgctgcaactgt------------------------------------------------------------------------------------------------------------------------------t
>_R_Jupunba_oppositifolia_Liegier_16014@NODE_1_length_904_cov_114.910520
----------------------------------------------------------------------------------------------------------------------------------------------------------------------------------------------------cggctacttttccctttgagatttggattattccccgttatcactctgcgcgtttccatgaattggatgccgaaaaggtaactcctcatttcttcagagttcc--tttttttttgtggtttcctttctattgcaccattgacaaatgtttttcccatcaatcctggaatgtccggtaatattaggacagttacagagataaatgcttttacctgtctgttacatccatggtgatagataatcgttaatggtctgcacccatacgatcctcctcccattaatcatcatttcttgattttcacttgtcaggcagttgatcttggaggtttgctgaaactcatgcttatgaagatgtccattcaattgaataatccaccattcaattttatgatccacacgggtcctctgcacgggaagggatctgagacagcatatactcattggtttttacaaattgtgccacaactgactgggattggaggctttgagcttggaaccgggtgttacataaatcctgtgtttccggaggatgctgcaactgttttgagagaagtagaaattccaggatctgcataaatcaagaagaaatattcttgagtagcaatagcgttggcatgatttgaagctttctgaatggagaaagtaaaacccgtgattttcttatatttatgaaggttgaactgttttatttttacaggttgcacttcacgaagccttttgtgaggctgtgagggaatcttaaggttttacacgttctctaatagtagtcctaaagccttttaagtattgactggctcattttgtgtgagtgtgatgagatgggaggggacattcattgatgttgaaagggaagagtaaaaggcactttccaataatttgtcttcattgattgatatatagaaaga---------------------------------------------------------------------------------------------------------------------------------------------------------------------------------------------------------------
>_R_Jupunba_oxyphyllidia_Yonker_6157@NODE_1_length_1140_cov_103.752587
-----------------------------------------------------------------------------------------------------------------------------------tcaaattggatctgaggatcttgtgattaattcttctaccaacttcatttcactggttccttatgcggctactttcccctttgagatttggattgttccccgttatcactctgcgcgtttccatgaattggatgcggaaaaggtaactcctcatttcttcaaagtttc--tttttttttgtggtttcttttctattgcaccattgacaaatgtttttcccatcactcctggaatgtccggtaatattaggacagttacagagataaatgcttttacctgtctgttacatccatggtgatagataatcgttaatggtctgcacccatacgatcctcctcccattaatcatcatttcttgattttcacttgtcaggcagttgatcttggaggtttgctgaaactcatgcttatgaagatgtccattcaattgaataatccaccattcaattttatgatccacacgggtcctctgcatgggaagggatctgagacagcatatactcattggtttttacaaattgtgccacaactgactgggattggaggctttgagcttggaaccgggtgttacataaatcctgtgtttccggaggatgctgcaactgttttgagagaagtagaaattccaggatctgcataaatcaagaagaaatattcttgagtagcaatagcgttagcatgatttcaagctttctgaggcgagaaagtaaaacccgtgattttcttatatttatgaaggttgagctgttttattttaacaggttgcacttcaagaagccttttgtgaggctgtgagggaatcttaaggttttacacgttctctaatagtagtcctaaagccttttaattattgaccggctcgttgtgtatgagtgtgatgagatgggaggggacattcattgatgttgaaagggaagagtaaaaggcactttccaataatttgtcttcattgattgatatatagaaagatatgttgtttgacacgcaacattcgctcttcacattcttggtgaacaattttatgcgtatacgaagtagctctttggtgtgcttgggttgaattcaaatcagctgaatattgataattttttcttttgggaataaaagggcaagcaagcttgaaagaaaaattcagaaaaaa----------------------------------c
>_R_Jupunba_trapezifolia_Simon_1600@NODE_1_length_1119_cov_234.029135
------------------------------------------------------------------------------------------------------------------------------------------------------------------------------------------------------------------------------------ccccgttatcactctgcgcgtttccatgaattggatgcggaaaaggtaactcctcatttcttcaaagttcc--tttttttttgtggtttcttttctattgcaccattgacaaatgtttttcccatcactcctggaatgtccggtaatattaggacagttacagagataaatgcttttacctgtctgttacatccatggtgatagataatcgttaatggtctgcatccatatgattctcctcccattaatcatcatttcttgattttcacttggcaggcagttgatcttggaggtttgctgaaactcatgcttatgaagatgtccattcaattgaataatccaccattcaattttatgatccacacgggtcctctgcatgggaagggatctgagacagcatatactcattggtttttacaaattgtgccacaactgactgggattggaggctttgagcttggaaccgggtgttacataaatcctgtgtttccggaggatgctgcaactgttttgagagaagtagaaattccaggatctgcataaatcaagaagaaatattcttgagtagcaatagcattagcatgatttcaagctttctgaagcgagaaaataaaacccgtgattttcttatatttatgaaggttgagctgttttatttttacaggttgcacttcaagaagccttttgtgaggctgtgagggaatcttaaggttttacacgttctctaatagtagtcctaaagccttttaagtattgaccggctcattgtgtatgagtgtgatgagatgggaggggacattcattgatgttgaaagggaagaggaaaaggcactttccaataatttgtcttcattgattgatatattgaaagatatgttgtttgactcgcaacattcgctcttctcattcttggtgaacaattttatgcatatacaaagtagctctctggtgtgcttgggttgaattcaaaacagttgactattgataattttttcttttgggaataaaagggcaagcaagtttgaaagaaaaatacagaaaaaacgctctcgtgattgtgcgcctat-----------c
>_R_Punjuba_callejasii_Daly_5935@NODE_1_length_817_cov_24.950000
------------------------------------------------------------------------------------------------------------------------------------------------------------------------------ttcatttcactggttccttatgcggctactttcccctttgagatttggattgttccccgttatcactctgcgcgtttccatgaattggatgccgaaaaggtaactcctcatttcttcaaagttcc---ttttttttgtggtttcctttctattgcaccattgacaaatgtttttcccatcactcctggaatgtcctgtaatattaggacagttacagagataaatgcttttacctgtctgttacatccatggtgatagataatcgttaatggtctgcacccatacgatcctcctcccattaatcatcatttcttgattttcacttggcaggcagttgatcttggaggtttgctgaaactcatgcttatgaagatgtccattcaattgaataatccaccattcaattttatgatccacacgggtcctctgcatgggaagggatctgagacagcatatactcattggtttttacaaattgtgccacaactgactgggattggaggctttgagcttggaaccgggtgttacataaatcctgtgtttccggaggatgctgcaactgttttgagagaagtagaaattccaggatctgcataaatcaagaagaaatattcttgagtagcaataacattagcatgatttcaagctttctgaagggagaaagtaaagcccgtgattttcttatatttatgaaggttgagctgttttatttttacaggttgcacttcaagtagccttttgtgaggcctcgagggaatcttaaggttttacacgttctctaatagtagtcctaaagccttataagtattgaccggctca-------------------------------------------------------------------------------------------------------------------------------------------------------------------------------------------------------------------------------------------------------------------------------------------------------------------------t
