# Supplementary material for: A new generic circumscription of Hydrochorea (Leguminosae, Caesalpinioideae, mimosoid clade) with an amphi-Atlantic distribution
Source: PhytoKeys. 2022 Aug 22;205:401–37. doi: 10.3897/phytokeys.205.82775 (PMC9849043; doi:10.3897/phytokeys.205.82775)
Supplement: Supplementary material 1 — Supplementary data file S1 [file phytokeys-205-401_article-82775__-s001.zip › RBH3_m11479_comp28508_c0_seq1.aln-cln]

>Acacia_rostellifera_Murphy_466@NODE_3_length_594_cov_16.346228
-----------------------------------------------------------------------------------------------------------------------------------------------------------------------------------------------------------------------------------------------------------------------------gatatagtgaaatacagtgagcaacacatgt--------ata---------------------------------------tagtataatgataataagctattcttggttatcactaatttcatactattatactattctgacagagaaatcaggcacatttcattctgacagagaaatcaggcacatttcattctattcatataaataaattagactcccttgaatcaaaattcaagcttcctgcgtagcccaacaggaatgatcctcgatttaatagccggtttc--------------------------------------------------------------acaatcagcaagatcatatactacagaaccagatatttcagcaagcatagcctcagcttgtgtcgatagaataaaatccaagagattctcatatacagatcgaaacatctcttgatctaa-------------tcagattcaaaatttgagggttgagtatt-------tacacattcactttgattttaaaacctccaaagcaacctaaatcaattag----------------------------ttgattcttttacctggacaca--acacaggagagatcga---------------------------------------------------------------------------------------------------------------------------------------------------------------------------------------------------------------------------------------------------------------------------------------------------------------------------cagatatcgtgggcatta--------------------------------------------------gcgatggccgttgagt------------------------gttggaggt-----------------------------------------------------------------------------------------------------------------------------------------------------------------------------------------------------------------------------------------------------------------------------------------------------------------------------
>Acacia_rostellifera_Murphy_466@NODE_4_length_526_cov_11.180401
----------------------------------------------------------------------------------------------------------------------------------------------------------------------------------------------------------------------------------------------------------------------------------------------------------------------------------------------------------------agatgcaggcaacaaactaaaatttgacagaatcagactc---ccttgaatcaaaattcaagcttgaatcaggcacatttcattctgacagagaaatcaggcacatttcattctattcatataaataaatcagactcccttgaatcaacattcacgcttcctgtgtagcccaacaggaatgatcctcgatttaatagccagtttc--------------------------------------------------------------acaatcatcaggatcatatactacagaaccagatatttcagcaagcatagcctcagcttgtgttgataaaataaaatccaagagattcgcatacatagatcgaaacatctcttgatctaa-------------tcagattaaaaattcgagggttgagtatt-------tacacattcactttgattttaaaacctccaaagcaccctaaatcaattag----------------------------tcgattattttacctggacaaaacacacaggaaagatcga---------------------------------------------------------------------------------------------------------------------------------------------------------------------------------------------------------------------------------------------------------------------------------------------------------------------------cagacacagtgggcgtga--------------------------------------------------gc----------------------------------------------------------------------------------------------------------------------------------------------------------------------------------------------------------------------------------------------------------------------------------------------------------------------------------------------------------------------------
>Albizia_adinocephala_FHO33_88@NODE_1_length_2004_cov_151.930981
agaagaaagactatcagctatgactcagcaaaaatgaaattctgtggaccagaaaaatcttcagggtatctggacaaatatgcacattttcactt-gacattttgagatggataaacaggagggaaaatacacttgagagtaccaatcaacatttaaaaaaaccaacttgagtaacctggcttgagggtatggaaaagaaaagagagcaacattagatagctcaataaattatctattagataaatatcagggcacaatttcaatgtcaagaaaactaacgtcaaagattagctatacatcgttactgctacccccctaaaatatcatcccggtcagctgcagattctccatgtaaaaatacaaaatatcaaatcagaactcaaagagatacatgtaacatgaactatttcaaagacagcagctcaaaattggattcccacagattgagttgtgccatttcactctgtttatataaataaatcagactcccttgaatcaaaattcaagcttcctccgtagcccaacaggaatgatcctctgtttatttgctggtttcacaggcgcaccggggcaggtatcagcaattccattgagccagattgctgaaggaggtgttttacaatcagcaggatcatatactacagaaccagatattttagcaagcatagcctcagcttgtgtcgataaaataaactccaagagattctcatacacagattcaaacatgtcttgatctgaaagagattcctcatcataaccagaactattgggctgaacagcaactgaggaggggttaaaattaagtcgtcgagctacacagctccttaaatcattagcatacttcttgcacaggggtgctcgtgccatgatttcagggcccggagcaaatggatcgaaaacaccatcctggggggttttagggctaccattatcaacaagaccaacatccttacagacattttctttacttttagaatcaagatcaggtaatttaaatggtttcttcatcactgtgaggggtgattgaagatcaatacgaaaatccccattctctctgtctgcatcaggagttataggcactagagaaccgttgctttcagcagtatctggcagctcagagacatctttattggctcctattataataatgtcctcgttctgtttctgtgaagatcttagacaagatcccttggcttcgccgcatagattcttgcaagctccagaatccataagcgctaaagaagtgatggcaaatacagctttcttcagggtctagaaaaaaaattcggtttagctcatttagttc-tccgtacgcgtctcagggaaagtt---------------catgaaatcgcgaaagaaattaaaaatacaagacagtccagccggtgaagaataaaactaacagcgataagagccgaatgcaaaaccctaattcaacgcttaaaaaaccccagaacttaaagaacagtgcatcgaaaaacatcccaatcttctaaaatatgaatagagatctgacatataaatgaagaaaattcccgaagacacccgttaagatgtctacaatttacaagatcgaatatccatgatattttcaagaaaacgagggagaaa-tgcagcataaagtgcagagtacttcagatttgactat
>Albizia_coripatensis_Hughes_2433@NODE_1_length_1870_cov_249.687117
agaagaaagactaatagctatgactcagcaaaaatgaaattctgtggaccataaaattcttcagggtatctggacaaatatgcacattttcacttggacattctgagatggataaacaggagggaaaatacccttgaaagtaccaatcaacatttaaaaaaactaacttgagtaacctggcttgagggtatggaaaagaaaagagag---tattagatagctcaataaattatctattagataaatatcagggcacaatttcaatgtcaagaaaactaacgtcaaagattagctatacatcgttactgttacccccctaaactatcatcttggtcagctgcagattctccatgtaaaaatacaaaatatgaaatcagaattcaaagaggtacatgtaacatgaactatttcaaagacagcagctcaaaattggattcccacagattgagctgtgccatttcactctgttcatataaataaatcagactcccttgaatcaaaattcaagcttcctgcgtagcccaacaggaatgatcctctgtttatttgctggtttcagaggcgcaccagggcaggtatcagcaattccattgagccagattgctgaaggaggtgttttacaatcagcaggatcatatactacagaaccagatatttcagcaagcatagtctcagcttgtgtcgataaaataaagtccaagagattctcatacacagattcaaacatgtcttgatctgaaagagattcctcatcacaaccagaactattgggctgaacagcaactgaggaggggttaaaattaagtcgtcgagctacacagctccttaaatcattagcatacttcttgcacaggggtgctcgtgccatgatttcagggcccggagcaaatgggtcgaaaacaccgtcctggggggttttagggctaccattatcaacgagaccaacaaacttacagccattttctttgcttttagaatcaatatcaggtaatttaaatggtttcttcatcactgtgaggggtgattgaagatcaatgcgaaaatccccattctctctgtctgcatcaggagttataggcactagagaaccgttgctttcagcagtatctggcagctcagagacatctttattggctcctattataataatgtcctcgttctgtttctgtgaagatcttagagaagattccttggattcgccgcacagattcttgcaagctccagaatccataagcgctaaaggagtgatggcaaatgcagctttcttcagagtctagaaaaacaattcggtttagctcatttagttc-tccgtacgcgtctcagggaaaattgaaagcaaaaaaaggcatgaaatcgagaaagaaattaaaaatacaagacagtccagccggtgaagaataaacctaacagcaataagagcggaatacaaaaccctaattcaacgcttaaaaaaccccagaccttaaagaacactgcaccgaaaaacatcacaatattcgaaaataacaatagagatctgacatataaatgaaggaaattccccaagaatcccgttaagatgtctacaatttacaagatcgaatatctatgatattttcaagaaaacgagggaagaactgcagcgtacagtgcagagtaattcagatttgactat
>Albizia_glabripetala_Lewis_1652@NODE_1_length_1430_cov_76.175905
------------------------------------------------------------------------------------------------------------------------------------------------------------------------------------------------------------------cattagatagcccaataaattacctattagataaatatcagggcacaatttcaatgtcaagaaaactaacgtcaaagattagctatacatcatggctgtta-ccccctaaactatcatcttggtcagcagcagattctccatgtaaaaatacaaaatatcaaatcagaattcagagagatacatgtgacatgaactatttcaaagaccgcagctcaaaattggattcccacagattgagttgtgccatttcactctgttcatataaataaatcagactcccttgaatcaaaattcaagcttcctgcgtagcccaacaggaatgatcctctgtttatttgctggtttgacaggcgcaccagggcaggtatcggcaattccattgagccagattgctgaaggaggtgttttacaatcagcaggatcatatactacagaaccagatatttcagcaagcatagcctcagcttgtgtagataaaataaactccaagagattctcatacacagattcaaacatgtcttgatctgaaagagattcctcatcataaccagaactactgggctgaacagcaaccgaggaggggttaaaattaagtcgtcgagctacacagctccttaaatcattagcatacttcttgcacaggggtgctcgtgccatgatttcagggccaggagcaaatgggtcgaaaacaccgtcctggggggttttagggctaccattatcaacaagaccaacaaccttacagacattttctttgcttttagaatcaagatcaggtaatttaaatggtttcttaatcactgtgaggggtgattgaagatcaatacgaaaatccccattctctctgtctgcatcaggagttataggcactagagaaccgttgctttcagcagtatctggcagctcagagacatctttattggctcctattataataatgtcctcgttctgtttctgtgaagatcttagacaagattccttggcttcgccgcacagattcttgcaagctccagaatccataagcgctaaagaagtgatggcaaatgcagctttcttcagagtctagaaaaacaattcggtttagctcatttagttc-tccgtacgcgtctcagggaaagttaaaagccaaaaagggcatgaaatcgcgaaagaaattaaaaatacaagacagtccagccggtcaagaataaacctaacagcgataagagcggaatacaaaaccctaatttgacgcttaaaaaaccccagaacttaaagaacagtgcatcgaaaaacatcgcaatattcgaaagtatgaatagagatctgacatataaatgaagaaaattcccgaagaaacccgttaagatgtctacaatttacaagatcgaatatctatgatattttcaagaaaatgagggaagaaatgcagcataaggtgcagagtactt-------------
>Albizia_inundata_Wood_26530@NODE_1_length_864_cov_3579.030902
-----------------------------------------------------------------------ggacaaatatgcacattttcacttggacattttgagatggataaacaggagggaaaatacccttgagagtaccaatcaacattaaaaaaaactaacctgagtaaccgagcttgagggtacggaaaagagaagagaacaaccttagatagctcaataaattatctattagataaatatcagggcacaatttcaatgtcaagaaaactaacgtcaaagattagctatacatcgttactgtta-ccccctaaactatcatcttggtcagctgcagattctccatgtaaaaatacaaaatatcaaatcagaattcagagagatccatgtaacatgaactatttcaaagacagtagctcaaaattggattcccacagattgagttgtgccatttcactctgttcatataaataaatcagactcccttgaatcaaaattcaagcttcctgcgtagcccaacaggaatgatcctctgtttattcactggtttcacaggcgcaccggggcaggtatcggcaattccattgagccagattgctgaaggaggtgttttacaatcagcaggatcatatactacagaaccagatatttcagcaagcatagcctcagcttgtgtcgataaaataaactccaagagattctcatacacagattcaaacatgtcttgatcagaaagagattcctcatcataaccagaactattgggctgaacagcaact---gaggggttaaaattaagtcgtcgagctacacagctccttaaatcattagcatacttcttgcacaggggtgctcgtgccatgatttcagggcccggagcaaaggggtcgaaaacaccatcctggggggttttagggctaccattatcaacaa--------------------------------------------------------------------------------------------------------------------------------------------------------------------------------------------------------------------------------------------------------------------------------------------------------------------------------------------------------------------------------------------------------------------------------------------------------------------------------------------------------------------------------------------------------------------------------------------------------------------------------------------------------------------------------------------------------------------------------------------
>Albizia_multiflora_Hughes_3090@NODE_1_length_1589_cov_157.970238
---------------------------------------------------------------------------aaatacgcacattttcacttagacattttgagatggataaacaggagggaaaatacccttgagagtactaatcaacatttaaaaaaactaacttgagtaacctggcttgagggtatggaaaagaaaagagagcaacattagatagctcaataaattatctattagataaatatcagggcacaatttcaatgtcaagaaaactaacgtcaaagattagctatacatcgttactgtta-ccccctaaactatcatcttggtcagctgcagattctccatgtaaaaatacaaaatatcaaatcagaattcagagagatacatgtaacatgaactatttcaaagaccgcagctcaaaattggattcccacagattgagttgtgccatttcactctgttcatataaataaatcagactcccttgaatcaaaattcaagcttcctgcgtagcccaacaggaatgatcctctgtttatttgctggtttgacaggcgcaccggggcaggtatcagcaattccattgagccagattgctgaaggaggtgttttacaatcagcaggatcatatactacagaaccagatatttcagcaagcatagcctcagcttgtgtcgataaaataaactccaagagattctcatacacagattcaaacatgtcttgatctgaaagagattcctcatcataaccagaactactggactgaacagcaactgaggaggggttaaaattaagtcgtcgagctacacagctccttaaatcattagcatacttcttgcacaggggtgctcgggccatgatttcagggccaggagcaaatgggtcgaaaacaccgtcctggggggttttagggctaccattatcaacaagaccaacaaccttacagacattttctttgcttttagaatcaagatcaggtaatttaaatggtttcttcatcactgtgaggggtgattgaagatcaatgcgaaaatccccattctctctgtctgcatcaggagttataggcactagagaaccgttgctttcagcagcatctggcagctcagaggcatctttattggctcctattataataatggcctcgttctgtttctgtgaagatcttagacaagattccttggctgcgccgcacagattcttgcaagctccagaatccataagcacgaaagaagtgatggcaaatgcagctttcttcagagtctagaaaaataattcggtttagctcatttagttc-tccgtacgcgtctcagggaaagttgaaagccaaaaaaggcatgaaatcgcgaacgaaattaaaaatacaagacagtccagccgttgaagaataaacctaacagcgataagagcggaatacaaaaccctaattcaacgcttaaaaaaccccggaacttaaagaacattgcatcgaaaaacatcgcaatattcgaaaatatgaatagagatctgacatataaatgaagaaaactcccgaagaaacccgttaagttgcctacaatttacaagatcgaatatctatgatattttcaagaaaacgagggaagaaatgcagcataaagtgcagagtacttcagatttgactat
>Albizia_niopoides_Simon_1601@NODE_1_length_1491_cov_203.664074
--------------------------------------------------------------------------caaatatgcacattttcacttagacattttgagatggataaacaggagggtaaatacccttgagaggaccaatcaatatttaaaacaactgacttgagtaacctggcttgagggtatggaaaagaaaagagagcaacattagatagctcaacaaattatctattagataaatatcagggcacaatttcaatgtcaggaaaactaacgtcaaagattagctatacatcgttactttta-ccccctaaactatcatcttggtcagctgcagattctccatgtaaaaatacaaaatatcaaatcagaattcagagagatacatgtaacatgaactatttcaaagaccgcagctcaaaattggattcccacagattgagttgtgccatttcactctgttcatataaataaatcagactcccttgaatcaaaattcaagcttcctgcgtagcccaacaggaatgatcctctgtttatttgctggtttcacaggcgcaccggggcaggtatcagcaattccactgagccagattgctgaaggaggtgttttacaatcggcaggatcatatactacagaaccagatatttcagcaagcatagcctcagcttgtgtcgataaaataaactccaagagattctcatacacagattcaaacatgtcttgatccgaaagaggttcctcatcataaccagaactactaggctgaacagcaactgaggaggggttaaaattaagtcgtcgagctacacagctccttaaatcattagcatacttcttgcacaggggtgctcgtgccatgatttcagggccaggagcaaatgggtcgaaaacaccgtcctggggggttttagggctaccattatcaacaagaccaacaaccttacagacattttctttgcttttagaatcaagatcaggtaatttaaatggtttcttcatcactgtgaggggtgattgaagatcaatacgaaaatccccattctctctgtctgcatcaggagttataggcactagagaaccgttgctttcagcagtatctggtagctcagagacatctttattggctcctgttataataatgtcctcgttcactttctgtgaagatcttagacaagattccttggcttcgcagcacagattcttgcaagctccagaatccataagcgctaaagaagtgatggcaaatgcagctttcttcagagtctagaaaaacaattcggtttagctcatttagttc-tccgtaaacgtctcaggggaagttaaaagccaaaaaaggcgtgaaatcgcgaaagaaattaaaaatacaagacagtccagccggtgaagaataaacctaacggcgataagagcagaatacaaaaccctaattcaacgcttaaaaaaccccagaacttaaagaacagtgcatcgaaaaacatcgcaatattcgaaagtatgaatagagatctgacatataaatgaagaaaattcccgaagaaacccgttaagatgcctac----------------------------------------------------------------------------------------
>Albizia_sinaloensis_Hughes_1576@NODE_1_length_1697_cov_83.414815
agaagaatgactaatagccatgactcggcaaaaatgaaattctgtggaccagaaaaatcttcagggtatccggacaaatatgcacattttcactt-gacattttgagatggataaacaggggggaaaataccctggagagtaccaatcaacatttataaaaactaacttgagcaacctggcttgagggtatggaaaagaaaagagagtaacattagatagctcaataaattatctattagataaatatcagggcacaatttcaatgtcaagaaaactaacgtcaaagattagctatacatcgtccctgctacccccctaaaatatcatcttggtcagctgcagattctccatgtaaaaatacaaaatatcaaatcagaattcaaagagatacatgtaacatgaactatttcaaagacagcagctcaaaattggattcccacagattgagttgtgccatttcactctgttcatataaataaatcagactcccttgaatcaaaattcaagcttcctccgtagcccaacaggaatgatccactgtttatttgctggtttcacaggcgcaccggggcaggtatcagcaattccattgagccagattgctgaaggaggtgttttacagtcagcaggatcatatactacagaaccagatattttagcaagcatagcctcagcttgtgtcgataaaataaactccaagagattctcatacacagattcaaacatgtcttgatctgaaagagattcctcatcataaccagaactattgggctgaacagcaactgaggaggggttaaaattaagtcgtcgagctacacagctccttaaatcattagcatacttcttgcacaggggtgctcgtgccatgatttcagggcccggagcaaatgggtcgaaaacaccatcctggggggttttagggctaccattatcaacaagaccaacaaccttacagacattttctttacttttagaatcaagatcaggtaatttaaatggtttcttcatcactgtgaggggtgattgaagatcaatacgaaaatccccattctctctgtctgcatcaggagttataggcactagagaaccgttgctttcagcagtatctggcagctcagagacatctttatcggctcctattgtaataatgtcctcgttctgtttctgtgaagatcttagacaagattccttggcttcgccgcatagattcttgcaagctccagaatccataagcgctaaagaagtgatggcaaatacagctttcttcagagtctagaaaaacaattcggtttagctcatttagttc-tccgtacgcgtctcagggaaagttgaaagccaaaaaaggcatgaaatcgcgaaagaaattaaaaatacaagacagtccagccggtgaagaataaaactaacagcgataagagcggaatacaaaaccctaatacaacgcttaaaaaaccccagaacttaaagaacagtgcatcgaaaaacatcccaatcttctaaaatatgaatagagatctgacatataaatgaagaaaattcccgaagaaacccgttaagatgtctacaatttacaagatcgagtatccatgatattttcaagaaaacgagggaagaaatgcagcataaagtgcagagtacttcag----------
>Albizia_subdimidiata_var_minor_Gorts_341@NODE_1_length_1150_cov_42.257223
-------------------------------------------------------------------------------------------------------------------------------------------------------------------------gagtaaccgagcttgagggtacggaaaagagaagagaacaaccttagatagctcaataaattatctattagataaatatcagggcacaatttcaatgtcaagaaaactaacgtcaaagattagctatacatcatggctgtta-ccccctaaactatcatcttggtcagctgcagattctccatgtaaaaatacaaaatatcaaatcagaattcagagagatccatgtaacatgaactatttcaaagacagtagctcaaaattggattcccacagattgagttgtgccatttcactctgttcatataaataaatcagactccctttaatcaaaattcaagcttcctgcgtagcccaacaggaatgatcctctgtttattcactggtttcacaggcgcaccggggcaggtatcggcaattccattgagccagattgctgaaggaggtgttttacaatcagcaggatcatatactacagaaccagatatttcagcaagcatagcctcagcttgtgtcgataaaataaactccaagagattctcatacacagattcaaacatgtcttgatcagaaagagattcctcatcataaccagaactattgggctgaacagcaactgaggaggggttaaaattaagtcgtcgagctacacagctccttaaatcattagcatacttcttgcacaggggtgctcgtgccatgatttcagggccaggagcaaatgggtcgaaaacaccgtcctggggggttttagggctaccattatcaacaagaccaacaaccttacagacattttctttgcttttagaatcaagatcaggtaatttaaatggtttcttaatcactgtgaggggtgattgaagatcaatacgaaaatccccattctctctgtctgcatcaggagttataggcactagagaaccgttgctttcagcagtatctggcagctcagagacatctttattggctcctattataataatgtcctcgttctgtttctgtgcagatcttagacaagattccttggcttcgccgcacagattcttgcaagctccagaatccataagcgctaaagcagtgatggcaaatgcagctttcttcagagtctagaaaaacaattcggtttagctcatttagttc-tccgtacgcgtct----------------------------------------------------------------------------------------------------------------------------------------------------------------------------------------------------------------------------------------------------------------------------------------------------------------------------------------------
>Albizia_tomentella_Leach_Dunlop_3801@NODE_1_length_1548_cov_234.935418
---------------------------------------------------gaaaaatcttcaggggatctggacaaatatgcacattttcacgtagacgttctgagatggatatacaggaggaaaaataccctcgcaagtaccaatcaacatttaaaaaaactaacttgagtaacctggcttgagggtatggaaaagaaaagagagcaacattagatagctcaataaattatctattagataaatatcagggcacaatttcaatgtcaag-aaactaacgtcaaagattagctatacatcgttattgttacccccctaaactatcatcttggtcagctgaagtttctccatgtaaaaatacaaaatatcaaatcagaactccgagagatagatgtaacatgaactatttcaaagacagcagttcaaaattggattcccactgattgagctgtgccatttcactctgttcatataaataaatcagactcccttgaatcaaaattcaagcttcctgcgtagcccaacaggaatgattctcggcttattcgctggtttcacaggcgcaccagggcaggtatcggcaattccattgagccagattgctgaaggaggtgttttacaatcagcaggatcatatactacagaaccagatatttcagcaagcatagcctcagcttgtgtcgataaaataaactccaagagattctcatacacagattcaaacatctcttgatctgaaagagattcctcgtcataaccagaactcttgggctgaacagcatctgaggaggggttaaaagtaagtcgtcgagctacacagctccttaaatcattagcatacttcttgcacaggggtgctcgtgccatgatttcagggccaggagcaaaggggtcaaaaacaccgtcctggggggttttagggctaccattatcaacaagaccaacaaacttacagccattttctttgcttttagaatcaatatcaggtaatttaaatggtttcttcatcactgtgaggggtgattgaagatcaatgcgaaaatccccattctctctgtctgcatcaggagttataggcactagagaaccgttgctttcagcagcatctggcagcttagagatatctttattggctcctattataataatatcctcgtcctgtttctgtgaagatcttagacaagataccttggcttcgccgcacagattcttgcaagctccagaatccataagcgcgaaagaagtgatggcaaatgcagctttcttcagagtctagaaaaacaattcggtttagctcattcagttt-tccgtacgtgtctcatggaaagttgaaagcaaaaaacggcatgaaatcgcgagagaaattaaaactacaagacagtccagccggtgaagaataaacctaacagcaataagagcggaaaacaaaaccctaat--------------accccagaccttaaagaacaatgcatcgaaaaacatcacaatatttgaaaataagaatagagatctgacatataaatgaagaaaattcccgaagaaacccgttaagatgtctacaatctacaagatcgaatatctatgatatttt---------------------------------------------------------
>Albizia_xerophytica_Hughes_1435@NODE_1_length_1438_cov_109.910360
---------------------------------------------------------------------------------------------------------------------------------------------------------------------------------------gagggtatggaaaggaaaagagagcaacattagatagctcaataaattatctattagataaatatcagggcacaatttcaatgtcaagaaaactaacgtcaaagattagctatacatcgttactgctacccccctaaaatatcatcttggtcagctgcagattctccatgtaaaaatacaaaatatcaaatcagaactcaaagagatacatgtaacatgaactatttcaaagacagcagctcaaaattggattcccacagattgagttgtgccatttcactctgttcatataaataaatcagactcccttgaatcaaaattcaagcttcctccgtagcccaacaggaatgatcctctgtttatttgctggtttcacaggcgcaccggggcatgtatcagcaattccattgaaccagattgctgaaggaggtgttttacaatcagcaggatcatatactacagaaccagatattttagcaagcatagcctcagcttgtgtcgataaaataaactccaagagattctcatacacagattcaaacatgtcttgatctgaaagagattcctcatcataaccagaactattgggctgaacagaaactgaggatgggttaaaattaagtcgtcgagctacacagctccttaaatcattagcatacttcttgcacaggggtgctcgcgccatgatttcagggcccggagcaaatgggtcgaaaacaccatcctggggggttttagggctaccattatcaacaagaccaacaaccttacagacattttctttacttttagaatcaagatcaggtaatttaaatggtttcttcatcactgtgaggggtgattgaagatcaatacgaaaatccccattctctctgtctgcatcaggagttataggcactagagaaccgttgctttcagcagtatctggcagctcagagacatctttattggctcctattataataatgtcctcgttctgtttctgtgaagatcttagacaagattccttggcttcgccgcacagattcttgcaagctccagaatccataagcgctaaagaagtgatggcaaatacagctttcttcagagtctagaaaaacaattcggtttagctcatttagttc-tccgtacgcgtctcagggaaagttgaaagccaaaaaaggcatgaaatcgcgaaagaaattaaaaatacaagacagtccagccggtgaagaataaaactaacagcgataagagcggaatacaaaaccctaattcaacgcttaaaaaaccccagaacttaaagaacagtgcatcgaaaaacatcccaatcttctaaaatatgaatagagatctgacatataaatgaagaaaattcccgaagaaacccgttaagatgtctacaatttacaagatcgaatatccatgatattttcaagaaaacgagggaagaaatgca---------------------------------
>Balizia_leucocalyx_Aguilar_1939@NODE_1_length_1735_cov_166.155609
agaagaaagactcatagctatgactcagcaaaaatgtaattccgtggaccataaaaatcttcaggggatctggacaaatatgcacattttcacttagacattctgagatggataaacaggagggaaaatacccttgaaagtaccaaccaacatttaaaaaaactaacttgagtaacctggcttgagggtatggaaaagaaaggagagcaacattagatagctcaataaattttctattagataaatatcagggcacaatttaaatgtcaagaaaactaacgtcaaagattagctatacatcgttactgttacccccctaaactatcatcttggtcagctgcagtttctccatgtaaaaatacaaaatatcaaatcagaactcagagacatacatgtaacatgaactatttcaaagacagcagctcacaattggattcccactgattaagctgtgccatttcactctgttcatctaaaaaaatcagactcccttgaatcaaaattcaagcttcctgcgtagcccaacaggaatgattctctgtttattcgctggtttcacaggcgcaccggggcaggtatcggcaattccattgagccagattgctgaaggaggtgttttacaatcagcaggatcatatactacagaaccagatatttcagcaagcatagcctcagcttgtgtcgacaaaataaactccaagagattttcatacacagattcaaatatctcttgatctgaaagagattcctcatcataaccagaactcttgggctgaacagcatctgaggaggggttaaaattaagtcgtcgggctacacagctccttaaatcattagcatacttcttgcacaggggtgctcgtgccatgatttcagggccaggagcaaaggggtcgaaaacaccgtcctggggggttttagggctaccattatcaacaagaccaacaac---------------------tttagaatcaatatcaggtaatttaaatggtttcttgatcactgtgaggggtgattgaagatcaatgcgaaaatccccattctctctgtctgcatcaggtgttataggcactagagaaccgttgctttcagcagcatctggcagctcagagacatctttattggctcctattataataatgtcctcgttctgttgctgtgaagatcttagacaagattccttggcttcgcagcacagattcttgccagctccagaatccataagcgcgaaagaaatgatggcaaatgcagccttcttcagagtctagaaaaacaattccgcttagctcatttagttcttccgtacgcgtctcagggaaagatgaaagcacaaaaaggcatgaaatcgagaaagaaactaaaaatacaagacagtctagccggtgaagaataaacctaacagcaataagagcggaaaacaaaaccctaattcaacgcttaaaaaaccccagaccttgaagaaaaatgcatcgaaaaacatcgcaatatttgaaaataagaatagagatctgacatataaatggagaagattccggaataaacccgttaagatgtctacaatctacaggatcgaacatctatgatattttcaagaaaatgaaggaagaattgcagtataaagtacagagtacttgagatttggctac
>Balizia_pedicellaris_Queiroz_15529@NODE_1_length_731_cov_435.189349
--------------------------------------------------------------------------------------------------------------------------------------------------------------------------------------------------------------------------------------------------------------------------------------------------------------------------------------------------------------------------------------------------------------------------------------------------------------------------------------------------------------------------------------------------------------------------------------------------------------------------------------------------------------------------------------------------------------------------------------------------------------------------------------------------------------------------------------------------------------------------------------------------------------------------gggtcgaaaacaccgtcctggggggttttagggctaccattatcaacaagaccaacaac---------------------tttagaatcaatatcaggtaatttaaatggtttcttgatcactgtgaggggtgactgaagatcaatgcgaaaatccccattctctctgtctgcatcaggagttataggcactagagaaccgttgctttcagcagcatctggcagctcagagacatctttattggctcctattataataatgtcctcgttctgtttctgtgaagatcttagacaagattccttggcttcgcagcacagattcttgccagctccagaatccataagcgcgaaagaagtgatggcaaatgcagccttcttcagagtctagaaaaacaattccgcttagctcatttagttcttccgtacgcgtctcagggaaagttgaaagcaaaaaaaggcatgaaatcgagaaagaaattaaaaatacaagacagtccagccgatgaaggataaacctaacagcaataagagcggaaaacaaaaccctaattcaacgcttaaaaaaccccagaccttaaagaaaaatgcatcgaaaaacatcgcaatctttgaaaataagaatagagatctgacatataaatagagaagatttccgaataaacccgttaagatgtctacaatatacaggatcgaatatctatgatattttcaagaaaacgaaggaagaattgcagcataaagtacagagtactt-------------
>Balizia_pedicellaris_Queiroz_15529@NODE_2_length_539_cov_351.729339
----------------------------------------------------------------------------------------------------------------------------------------------------------------------------------------------------------------------------------------------------------------------------------------------------------------------------------------------------------------------------------------------------------------------atttcaaagacagcagctcaaaattggattcccacagatagagctgtgccatttcactctgttcatataaataaatcagactcccttgaatcaaaattcaagcttcctgcgtagcccaacaggaatgatcctctgtttattcgctggtttcacaggcgcaccggggcaggtatcggcaattccattgagccagattgctgaaggaggtgttttacaatcagcaggatcatatactacagaaccagatatttcagcaagcatagcctcagcttgtgtcgacaaaataaactccaagagattttcatacacagattcaaacatctcttgatccgaaagagattcctcatcataaccagaactcttgggctgaacagcatctgaggaggggttaaaattaagtcgtcgagctacacagctccttaaatcattagcatacttcttgcacaggggtgctcgtgccatgatttcagggccaggagcaaaggggtcgaaaacaccgtcctggggggttttagggctaccattatcaacaagaccaa--------------------------------------------------------------------------------------------------------------------------------------------------------------------------------------------------------------------------------------------------------------------------------------------------------------------------------------------------------------------------------------------------------------------------------------------------------------------------------------------------------------------------------------------------------------------------------------------------------------------------------------------------------------------------------------------------------------------------------------
>Balizia_spnov_Morim_577@NODE_1_length_1135_cov_402.631481
agaagaaagactaatagctatgactcagcaaaaatgtaattccgtggaccataaaaatcttcaggggatctggacaaatatgcacattttcacttagacattctgagatggatagacaggagggaaaatacccttgaaagtaccaatcaacatttaaaaaaactaaattcagtaacctggcttgagggtatggaaaagaaaagagagcaacattagatagctcaataaattatctattagataaatatcagggcacaatttcaatgtcaagaaaactaacgtcaaagattagctatacatcgttactgttaccgccctaaactatcatcttggtcagctgcagtttctccatgtaaaaatacaaaatatcaaatcagaactcagagacatacatgtaacatgaactatttcaaagacagcagctcaaaattagattcccactgattgagctgtgccatttcactctgttcacataaataaatcagactcccttgaatcaaaattcaagcttcctgcgtagcccaacaggaatgatcctctgtttattcgctggtttcactggcgcaccggggcaggtatcggcaattccattgagccagattgccgaaggaggtgttttacaatcagcaggatcatatactacagaaccagatatttcagcaagcatagcctcagcttgtgtcgacaaaataaactccaagagattttcatacacagattcaaacatctcttgatctgaaagagattcctcatcataaccagaactcttgggctgaacagcatctgaggaggggttaaaattaagtcgtcgagctacacagctccttaaatcattagcatacttcttgcacaggggtgctcgtgccatgatttcagggccaggagcaaaggggtcgaaaacaccgtcctggggggttttagggctaccattatcaaccagacgaacaac---------------------tttagaatcaatatcaggtaatttaaatggtttcttgatcactgtgagg------------------------------------------------------------------------------------------------------------------------------------------------------------------------------------------------------------------------------------------------------------------------------------------------------------------------------------------------------------------------------------------------------------------------------------------------------------------------------------------------------------------------------------------------------------------------------------------------------------------------------------------------------------
>Balizia_spnov_Morim_577@NODE_2_length_596_cov_261.341959
----------------------------------------------------------------------------------------------------------------------------------------------------------------------------------------------------------------------------------------------------------------------------------------------------------------------------------------------------------------------------------------------------------------------------------------------------------------------------------------------------------------------------------------------------------------------------------------------------------------------------------------------------------------------------------------------------------------------------------------------------------------------------------------------------------------------------------------------------------------------------------------------------------------------------------------------------------------------------------------------------aacaactttagaatcaatatcaggtaatttaaatggtttcttgatcactgtgaggggtgattgaagatcaatgcgaaaatccccattctctctgtctgcatcaggagttataggcactagagaaccgttgctttcagcagcatctggcagctcagagacatctttattagctcctattataataatgtcctcgttctgtttctgtaaagatcttagacaagattccttggcttcgcagcacagattcttgccagctccagaatccatatgcgcgaaagaagtgatggcaaatgcagccttcttcagagtctagaaaaacaattccgcttagctcatttagttcttccgtacgcgtctcagggaaagttgaaagcaaaaaaaggcatgaaatcgacaaagaaattaaaaatacaagacagtccagccggtgaagaataaacctaacagcaataagagcggaaaacaaaaccctaattcaacgcttaaaaaaccccagaccttaaagaaaaatgcatcgaaaaacatcgcaatatttgaaaataagaatagagatctgacatataaatggagaagattcccgaataaaccggttaaga-----------------------------------------------------------------------------------------------
>Cathormion_obliquifoliolatum_Wieringa_6519@NODE_1_length_1636_cov_250.779886
agaagaaagactaatagctatgactcaggaaaaatgtaattccgtggaccataaaaatcttcaggggatctggacaaacatgcacattttcacttagacattctgagatggataaacaggagggaaaatacccttgaaagtaccaatcaacatttaaaaaaactaacttgagtaacctggcttgagggtatggaaaagaaaatagagcaacattagatagctcaataaattatctattagataaatatcagggcacaatttcaatgtcaagaaaactaacgtcaaagattagctatacatcgttactgttacccccctaaactatcatcttggtcagctgcagtttctccatgtaaaaatacaaaatatcaaatcagaactc--agacatacatgtaacatgaactatttcaaagacagcagctcaaaattggattcccactgattgagctgtgccatttcactctgttcatataaataaatcagactcccttgaatcaaaattcaagcttcctgcgtagcccaacaggaatgatcctctgtttattcgctggtttcacaggcgcaccggggcaggtatcggcaattccattgagccagattgctgaaggaggtgttttacaatcagcaggatcatatactacagaaccagatatttcagcaagcatagcctcagcttgtgtcgacaaaataaactccaagagattttcatacacagattcaaacatctcctgatctgaaagagattcctcatcataaccagaactcttgggctgaacagcatctgaggaggggttaaaattaagtcgtcgagctacacagctccttaaatcattagcatacttcttgcacaggggtgctcgtgccatgatttcagggccaggagcaaaggggtcgaaaacaccgtcctggggggttttagggctaccattatcaacaagaccaacaac---------------------tttagaatcaatatcaggtaatttaaatggtttcttgatcactgtgaggggtgattgaagatcaatgcgaaaatccccattctctctgtctgcatcaggagttataggcactagagaaccgttgctttcagcagcatctggcagttcagagacatctttattggctcctattataataatgtcctcgttctgtttctgtgaagatcttagacaagattccttggcttcgcagcacagattcttgccagctccagaatccataagcgcgaaagaagtgatggcaaatgcagccttcttcggagtctagaaaaacaattccgcttagctcatttagttcttccgtacgcgtctcagggaaagttgaaagcaaaaaaaggcatgaaatcgagaaagaaattaaaaatacaagacagtccagccagtgaagaataaacctaacagcaataagagcggaaaacaaaaccctaattcaacgcttaaaaaaccccagaccttaaagaaaaatgcatcgaaaaacatcgcaatatttgaaaataagaatagagatctgacatataaatggagacgattcccgaataaacccgttaagatgtctacaatctacaggatcgaatatccatgatattttca-------------------------------------------------------
>Hydrochorea_corymbosa1_Bonadeu_655@NODE_1_length_954_cov_1509.292547
-------------------------------------------------------------------------------------------------------------------------------------------------------------------------------------------------------------------------------------------------------------------------------------------------------------------------------------------------------------------------------------------------------------------------------------------------------------------------------------------------------tcccttgaatcaaaattcaagcttcctgcgtagcccaacaggaatgatcctctgtttattcgctggtttcacaggcgcaccggggcaggtatcggcaattccattgagccagattgctgaaggaggtgttttacagtcagcaggatcatatactacagaaccagatatttcagcaagcatagcctcagcttgtgtcgacaaaataaactccaagagattttcatacacagattcaaacatctcttgatctgaaagagattcctcatcataaccagaactcttgggctgaacagcatctgaggaggggttaaaattaagtcgtcgagctacacagctccttaaatcattagcatacttcttgcacaggggtgctcgtgccatgatttcagggccaggagcaaaggggtcgaaaacaccgtcctggggggttttagggctaccattatcaacaagaccaacaac---------------------tttagaatcaatatcaggtaatttaaatggtctcttgatcactgtgaggggtgattgaagatcaatgcgaaaatccccattctctctgtctgcatcaggagttataggcactagagaaccgttgctttcagcagcatctggcagctcagagacatctttattggctcctattataataatgtcctcgttctgtttctgtgaagatcttagacaagattccttggcttcgcagcacagattcttgccagctccagaatccataagcgcgaaagaagtgatggcaaatgcagccttcttcagagtctagaagaacaattccgcttagctcatttagttcttccgtacgcgtctcagggaaagttgaaagcaaaaaaaggcatgaaatcgcgaaagaaattaaaaatacaagacagcccagccggtgaagaataaacctgacagcaataagagcggaaaacaaaaccctaattcaacgcttaaaaaaccccaga--------------------------------------------------------------------------------------------------------------------------------------------------------------------------------------------------
>Hydrochorea_corymbosa2_Iganci_862@NODE_1_length_1739_cov_226.633017
agaagaaagactaatagctatgactcagcaaaaatgtaattccgtggaccataaaaatcttcaggggatctggacaaatatgcacattttcacttagacattctgagatggataaacaggagggaaaatacccttgaaagtaccaatcaacatttaaaaaaactaacttgagtaacctggcttgagggtatggaaaagaaaagagagcaacattagatagctcaataaattatctattagataaatatcagggcacaatttcaatgtcaagaaaactaacgtcaaagattagctatacatcgttactgttacccccctaaactatcatcttggtcagctgcagtttctccacgtaaaaatacaaaatatcaaatcagaactcagagacttacatgtaacatgaactacttcaaagacagcagctcaaaattggattcccactgattgagctgtgccatttcactcagttcata--------------tcccttgaatcaaaattcaagcttcctgcgtagcccaacaggaatgatcctctgtttattcgctggtttcacaggcgcaccggggcaggtatcggcaattccattgagccagattgctgaaggaggtgttttacagtcagcaggatcatatactacagaaccagatatttcagcaagcatagcctcagcttgtgtcgacaaaataaactccaagagattttcatacacagattcaaacatctcttgatctgaaagagattcctcatcataaccagaactcttgggctgaacagcatctgaggaggggttaaaattaagtcgtcgagctacacagctccttaaatcattagcatacttcttgcacaggggtgctcgtgccatgatttcagggccaggagcaaaggggtcgaaaacaccgtcctggggggttttagggctaccattatcaacaagaccaacaac---------------------tttagaatcaatatcaggtaatttaaatggtttcttgatcactgtgaggggtgattgaagatcaatgcgaaaatccccattctctctgtctgcatcaggagttataggcactagagaaccgttgctttcagcagcatctggcagctcagagacatctttattggctcctattataataatgtcctcgttctgtttctgtgaagatcttagacaagattccttggcttcgcagcacagattcttgccagctccagaatccataacttcgaaagaagtgatggcaaatgcagccttcttcagagtctagaagaacaattccgcttagctcatttagttcttccgtacgcgtctcagggaaagttgaaagcaaaaaaaggcatgaaatcgcgaaagaaattaaaaatacaagacagcccagccggtgaagaataaacctgacagcaataagagcggaaaacaaaaccctaattcaacgcttaaaaaaccccagaccttaaagaaaaatgcatcgaaaaacatcgcaatatttgaaaatacgattagagatctgacatataaatgaagaagattcccgaataaacccgttaagatgtctacaatctacaggatcgaatatctatgatattttcaagaaaacgaa---------------------------------------------
>Hydrochorea_gonggrijpii_Tillett_45696@NODE_1_length_1294_cov_148.650781
-------------------------------------------------------------------------------------------------------------------------------------------------------------------------gagtaacctggcttcagggtatggaaaagaaaagagagcaacattagatagctcaataaattatctattagataaatatcagggcacaatttcaatgtcaagaaaactaacgtcaaagattagctatacatcgttactgttacccccctaaactatcatcttggtcagctgcagtttctccacgtaaaaatacaaaatatcaaatcagaactcagagacatacatgtaacatgaactatttcaaagacagcagctcaaaattggattcccactgaatgagctgtgccatttcactcag------taaataaatcagactcccttgaatcaaaattcaagcttcctgcgtagcccaacaggaatgatcctctgtttattcgctggtttcacaggcgcaccggggcaggtatcggcaattccattgagccagattgctgaaggaggtgttttacagtcagcaggatcatatactacagaaccagatatttcagcaagcatagcctcagcttgtgtcgacaaaataaactccaagatattttcatacacagattcaaacatctcttgatctgaaagagattcctcatcataacgagaactcttgggctgaacagcatctgaggaggggttaaaattaagtcgtcgagctacacagctccttaaatcattagcatacttcttgcacaggggtgctcgtgccatgatttcagggccaggagcaaaggggtcgaaaacaccgtcctggggggttttagggctaccattatcaacaagaccaacaac---------------------tttagaatcaatatcaggtaatttaaatggtttcttgatcactgtgaggggtgattgaagatcaatgcgaaaatccccattctctctgtctgcatcaggagttataggcactagagaaccgttgctttcagcagcatctggcagctcagagacatctttattggctcctattataataatgtcctcgttctgtttcagtgaagatcttagacaagattccttggcttcgcagcacagattcttgccagctccagaatccataagcgcgaaagaagtgatggcaaatgcagccttcttcagagtctagaagaacaattccgcttagctcatttagttcttccgtacgcgtctcagggagagttgaaagcaaaaaaaggcatgaaatcgaaaaagaaattaaaaatacaagacagtccagccggtgaagaataaacctaacagcaataagagcggaaaacaaaaccctaattcaacgcttaaaaaaccccagaccttaaagaaaaatgcatcgaaaaaca-----------------------------------------------------------------------------------------------------------------------------------------------------------------------
>Jupunba_abbottii_Zanoni_21220@NODE_1_length_1557_cov_106.292568
------------------------------aaaatgaaattctgtggaccagaaaaatcttcaggggatctggacaaataggcacattttcacttggacattctgagatggataaacagaaggg-gaatacccttgaaagtaccaatcaacatttaaaaaaaccaacttgagtaacctggcgtgagggtatggaaaagaaaagagggcaacattagatagctcaataaattatctattagataaatatcagggcacaatttcaatgtcaaaaaaactaacgtcaaagattagctatacatcgttactgtta-ccccctaaactatcatcttggtcagctgcagtttctccatgtaaaaatacaaaatatcaaatcagaactcagagagatacatgtaacatgaactatttcaaagacagcagctcaaaattggattcccactgattgagctgtgccatttcactctgttcatataaataaatcagactcccttgaatcaaaattcaagcttcctgcgtagcccaacaggaatgatcctctgtttattcgctggtttcacaggcgcaccggggcaggtatcggcaattccattgagccagattgctgaaggaggtgttttacaatcagcaggatcatatactacagaaccagatatttcagcaagcatagcctcagcttgtgtcgacaaaataaactccaagagattctcatacacagattcaaacatctcttgatctgaaagagattcctcatcataaccagaactcttgggctgaacagcatct---gaggggttaaaattaagtcgtcgagctacacagctccttaaatcattagcatacttcttgcacaggggtgctcgtgccatgatttcagggccaggagcaaaggggtcgaaaacaccgtcctggggggttttagggctaccattatcaacaaaaccaacaac---------------------tttagaatcaatatcaggtaatttaaatggtttcttcatcactgtgaggggtgattgaagatcaatgcgaaaatccccattctctctgtctgcatcaggagttataggcactagagaaccgttgctttcagcagcatctggcagctcagaaacatctttattggctcctattataataatgtcctcgttctgtttctgtgaagatcttagacaagattccttggcttcgcagcacagattcttgccagctccagaatccataagcgcgaaagaagtgatggcaaatgcagccttcttcagagtctagaaaaacaattccgcttagctcatttagttcttccgtacgcgtctcagggaaagttgaaagcaaaaaaaggcatgaaatcgcgaaagaaattaaaaatacaagacagtccagccggtgaagaataaacctaacagcaataagagcggaaaacaaaaccctaattcaacgcttaaaaaaccccagaccttaaagaacaatgcatcgaaaagcatcgcaatatttgaaaataagaatagagatctgacatataaatggagaagattcccgaataaacccgttaagatgtctaaaatctacaggatcgaatatctatgatattttcaacaaaacgaagg-------------------------------------------
>Jupunba_asplenifolia_Ekman_6383@NODE_1_length_1173_cov_49.318431
------------------------------------------------------------------------------------------------------------------------------------------------------------------------------------------------------------------------------------------------------------------------tgtcaagaaaactaacgtcaaagattagc--tacatcgttactggtacccccctaaactatcatcttggtcagctgcagtttctccatgtaaaaatacaaaatatcaaatcagaactcagagagatacatgtaacatgaactatttcaaagacagcagctcaaaattggattcccactgattgagctgtgccatttcactctgttcatataaataaatcagactcccttgaatcaaaattcaagcttcctgcgtagcccaacaggaatgatcctctgtttattcgctggtttcacaggcgcaccggggcaggtatcggcaattccattgagccagattgctgaagtaggtgttttacaatcagcaggatcatatactacagaaccagatatttcagcaagcacagcctcagcttgtgtcgacaaaataaactccaagagattctcatacacagattcaaacatctcttgatctgaaagagattcctcatcataaccagaactcttgggttgaacagcatct---gaggggttaaaattaagtcgtcgagctacacagctccttaaatcattagcatacttcttgcacaggggtgctcgtgccatgatttcagggccaggagcaaaggggtcgaaaacaccgtcctggggggttttagggctaccattatcaacaagaccaacaac---------------------tttagaatcaatatcaggtaatttaaatggtttcttcatcactgtgaggggtgattgaagatcaatgcgaaaatccccattctctctgtctgcatcaggagttataggcactagagaaccgttgctttcagcagcatctggcagctcagagacatctttattggctcctattataataatgtcctcgttctgtttctgtgaagatcttagacaagattccttggcttcgcagcacagattcttgccagctccagaatccataagcgcgaaagaagtgatggcaaatgcagccttcttcagagtctagaaaaacaattccgcttagctcatttagttcttccgtacgcgtctcagggaaagttgaaagcaaaaaaaggcatgaaatcgcgaaagaaattaaaaatacaagacagtccagccggtgaagaataaacctaacagcaataagagcggaaaacaaaaccctaattcaacgcttaaaaaaccccagac-------------------------------------------------------------------------------------------------------------------------------------------------------------------------------------------------
>Jupunba_filamentosa_Lima_7487@NODE_1_length_1885_cov_126.240597
agaagaaagactaatagctatgactcagcaaaaatgaaattccgtggaccataaaaatcttcaggggatctggacaaatatgcacatttgcacttggacattctgagatggataaacagaaggagaaatacccttgaaggtactaatcaacatttaaaaaatctaacttgagtaacctggcttgagggtatggaaaagaaaagagagcaacattagatagctcaataaattatctattagataaatatcagggcacaatttcaatgtcaagaaaactaacgtcaaagattagctatacatcattactgttacccccctaaactatcatcttggtcagctgcagtttctccatgtaaaaatacaaaatatcaaatcagaactcagagacatacatgtaacatgaactatttcaaagacagcagctcaaaattggattcccactgattgagctgtgccatttcactctgttcatataaataaatcaaactcccttgaatcaaaattcaagcttcctgcgtagcccaacaggaatgatcctctgtttattcgctggtttcacaggcgcaccggggcaggtatcggcaattccattgagccagattgctgaaggaggtgttttacaatcagcaggatcatatactacagaaccagatatttcagcaagcatagcctcagcttgtgtcgacaaaataaactccaagagattctcatacacagattcaaacatctcttgatctgaaagagattcctcatcataaccagaactcttgggctgaacagcatctgaggaggggttaaaattaagtcgtcgagctacacagctccttaaatcattagcatacttcttgcacaggggtgctcgtgccatgatttcagggccaggagcaaaggggtcgaaaacaccgtcctggggggttttagggctaccattatcaacaagaccaacaac---------------------tttagaatcaatatcaggtaatttaaatggtttcttcatcactgtgaggggtgattgaagatcaatgcgaaaatccccattctctctgtctgcatcaggagttataggcactagagaaccgttgctttcggcagcatctggcagctcagagacatctttattggctcctattataataatgtcctcgttctgtttctgtgaagatcttagacaagattccttggcttcgcagcacagattcttgccagctccagaatccataagcgcgaaagaagtgatggcaaatgcagccttcttcggagtctagaaaaa-aattccgcttagctcatttagttcttccgtacgcgtctcagggaaagttgaaagcaaaaaaaggcatgaaatcgcgaaagaaattaaaaatacaagacagtccagccggtgaagaataaacctaacagcaataagagcggaaaacaaaaccctaattcaacgctt-aaaaaccccagaccttaaagaacaatgcatcgaaaaacatcgcaatatttgaaaataagaatagagatctgacatataaatggagaaaattcccgaagaaacccgttaagatgtctacaatctacaggatcgaatatctatgatattttcaagaaaacgaaggaagaattgcagcataaagtacagagcacttcagatttgcctat
>Jupunba_laeta_Mori_25147@NODE_1_length_1330_cov_74.651237
--------------------------------------------------------------------------------------------------------------------------------------------------------------------------------------------------------------------------------------------ttagataaatatcagggcacaatttcaatgtcaagaaaactaacgtcaaagattagctatacatcgttactgttacccccctaaactatcatcttggtcagctgcagtttccccatgtaaaaatacaaaatatcaaatcagaactcagagagatacatgtaacatgaactatttcaaagacagcagctcaaaactggattcccactgattgagctgtgccatttcacactggtc--ataaataaatcagactcccttgaatcaaaattcaagcttcctgcgtagcccaacaggaatgatcctctgtttattcgctggtttcacaggcgcaccggggcaggtatcggcaattccattgagccagattgctgaaggaggtgttttacaatcagcaggatcatatactacagaaccagatatttcagcaagcatagcctcagcttgtgtcgacaaaataaactccaagagattctcatacacagattcaaacatctcttgatctgaaagagattcctcatcataaccagaactcttgggctgaacagcatctgaggaggggttaaaattaagtcgtcgagctacacagctccttaaatcattagcatacttcttgcacaggggtgctcgtgccatgatttcagggccaggagcaaaggggtcgaaaacaccgtcctggggggttttagggctaccattatcaacaagatcaacaac---------------------tttagaatcaatatcaggtaatttaaatggtttcttcatcactgtgaggggtgattgaagatcaatgcgaaaatccccattctctctgtctgcatcaggagttataggcactagagaaccgttgctttcagcagcatctggcagctcagaggcatctttattggctcctattataataatgtcctcgttctgtttctgtgaagatcttagacaagattccttggcttcgcagcacagattcttgccagctccagaatccataagcgcgaaagaagtgatggcaaatgcagccttcttcagagtctagaaaaacaattccgcttagctcatttagttcttccgtacgcgtctcagggaaagttgaaagcaaaaaaaggcatgaaatcgcgaaagaaattaaaaatacaagacagtccagccggtgaagaataaacctaacagcaataagagcggaaaacaaaaccctaattcaacgcttaaaaaaccccagaccttaaagaacaatgcatcgaaaaacatcgcaatatttgaaaataagaatagagatctgacatataaatagagaaaattcccgaagaaacccgttaagatgtctacaatctacaggatcgaatatcta------------------------------------------------------------------
>Jupunba_longipedunculata_Cardona_2682@NODE_1_length_1676_cov_133.328330
agaagaaagactaatagctatgactcggcaaaaatgaaattccgtggaccataaaaatcttca--ggatctggacaaatatgcacattttcacttggacattctgagatggataaacagaaggggaaatacccttgaaagtaccaatcaacatttttaaaaactaacttgagtaacctggcttgagggtatggaaaagaaaagagagcaacattagatagctcaataaattatctattagaaaaatatcagggcacaatttcaatgtcaagaaaactaacgtcaaagattagctatacatcgttactgttacccccctaaactatcatcttggtcagctgcagtttctccatgtaaaaatacaaaatatcaaatcagaactcagagagatacatgtaacatgaactatttcaaagacagcagctcaaaactggattcccactgattgagctgtgccatttcacactgttcatataaataaatcagactcccttgaatcaaaattcaagcttcctgcgtagcccaacaggaatcatcctctgtttattcgctggtttcacaggcgcaccggggcaggtatcggcaattccattgagccagattgctgaaggaggtgttttacaatcagcgggatcatatactacagaaccagatatttcagcaagcatagcctcagcttgtgtcgacaaaataaactccaagagattctcatacacagattcaaacatctcttgatctgaaagagattcctcatcataaccagaactcttgggctgaacagcatctgaggaggggttaaaattaagtcgtcgagctacacagctccttaaatcattagcatacttcttgcacaggggtgctcgtgccatgatttcagggccaggagcaaaggggtcgaaaacaccgtcctggggggttttagggctaccatcatcaacaagaccaacaac---------------------tttagaatcaatatcaggtaatttaaatggtttctttatcactgtgaggggtgattgaagatcaatgcgaaaatccccattctctctgtctgcatcaggagttataggcactagagaaccgttgctttcagcagcatctggcaggtcagagacatctttattggctcctattataataatgtcctcgttctgtttctgtgaagatcttagacaagattccttggcttcgcagcacagattcttgccagctccagaatccataagcgcgaaagaagtgatggcaaatgcagccttcttcagagtctagaaaaacaattccgcttagctcatttagttcttccgtacgcgtctcagggaaagttgaaagcaaaaaaaggcatgaaatcgcgaaagaaattaaaaatacaagacagtccagccgatgaagaataaacctaacagcaataagagcggaaaacaaaaccctaattcaacgcttaaaaaaccccagaccttaaagaacaatgcatcgaaaaacatcgcaatatttgaaaataagaatagagatctgacatataaatggagaaaattcccgaagaaacccgttaagatgtctacaatctacaggatcgaatatctatgatattttcaagaaaacgaaggaagaattgcagcgtaaagtacagagtacttcagatttggctat
>Jupunba_macradenia_Lourteig_3021@NODE_1_length_1299_cov_149.732406
----------------------------------------------------------------------------------------------------------------------------------------------------------------------------------------------------------------------------ctcaataaattatctattagataaatatcagggcacaatttcaatgtcaagaaaactaacgtcaaagattagctatacatcgttactgttacccccctaaactatcatcttggtcagctgcagttcctccatgtaaaaatacaaaatatcaaatcagaactcagagagatacatgtaacatgaactatttcaaagacagcagctcaaaactggattcccactgattgagctgtgccatttcacactgttcatataaataaatcagactcccttgaatcaaaattcaagcttcctgcgaagcccaacaggaatgatcctctgtttattcgctggtttcacaggcgcaccggggcaggtatcggcaattccattgagccagattgctgaaggaggtgttttacaatcagcaggatcatatactacagaaccagatatttcagcaagcatagcctcagcttgtgtcgacaaaataaactccaagagattctcatacacagattcaaacatctcttgatctgaaagagattcttcatcataaccagaactcttgggctgaacagcatctgaggaggggttaaaattaagtcgtcgagctacacagctccttaaatcattagcatacttcttgcacaggggtgctcgtgccatgatttcagggccaggagcaaaggggtcgaaaacaccgtcctggggggttttagggctaccattatcaacaagaccaacaac---------------------tttagaatcaatatcaggtaatttaaatggtttcttcatcactgtgaggggtgattgaagatcaatgcgaaaatccccattctctctgtctgcatcaggagttataggcactagagaaccgttgctttcagcagcatctggcagctcagagacatgtttattggctcctattataaaaatgtcctcgttctgtttctgagaagatcttagacaagattccttgccttcgcaacacagattcttgccagctccagaatccataagcgcgaaagaagtgatggcaaatgcagccttcttcagagtctagaaaaacaattccgcttagctcatttagttcttccgtacgcgtctcagggaaagttgaaagcaaaaaaaagcatgaaatcgcgaaagaaattaaaaatacaagacagtccagccggtgaagaataaacctaacagcaataagagcggaaaacaaaaccctaattcaacgcttaaaaaaccccagaccttaaagaacaatgcatcgaaaaacatcgcaatatttgaaaataagaatagagatctgacatataaatggagaagatt-------------------------------------------------------------------------------------------------------------------
>Jupunba_trapezifolia_Simon_1600@NODE_1_length_1196_cov_248.971954
-------------------------------------------------------------------------------------------------------------------------------------------------------------------------------------------------------------------------------------------------------------------------------------------------------------------------------------------------------------------aaaatacaaaatatcaaatcagaactcagagagatacatgtaacatgaactatttcaaagacagcagctcaaaactggattcccactgattgagctgtgccatttcacactggtcatataaataaatcagactcccttgaatcaaaattcaagcttcctgcgtagcccaacaggaatgatcctctgtttattcgctggtttcacaggcgcaccggggcaggtatcggcaattccattgagccagattgctgaaggaggtgttttacaatcagcaggatcatatactacagaaccagatatttcagcaagcatagcctcagcttgtgtcgacaaaataaactccaagagattctcatacacagattcaaacatctcttgatctgaaagagattcctcatcataaccagaactcttgggctgaacagcatctgaggaggggttaaaattaagtcgtcgagctacacagctccttaaatcattagcatacttcttgcacaggggtgctcgtgccatgatttcagggccaggagcaaaggggtcgaaaacaccgtcctggggggttttagggctaccattatcaacaagaccaacaac---------------------tttagaatcaatatcaggtaatttaaatggtttcttcatcactgtgaggggtgattgaagatcaatgcgaaaatccccattctctctgtctgcatcaggagttataggcactagagaaccgttgctttcagcagcatccggcagctcagagacatctttattggctcctattataataatgtcctcgttctgattctgtgaagatcttagacaagattccttggcttcgcagcagagattcttgccagctccagaatccataagcgcgaaagaagtgatggcaaatgcagccttcttcagagtctagaaaaacaattccgcttagctcatttagttcttccgtacgcgtctcagggaaagttgaaagcaacaaaaggcatgaaatcgcgaaagaaattaaaaatacaagacagtccagccggtgaagaataaacctaacagcaataagagcggaaaacaaaaccctaattcaacgcttaaaaaaccccagaccttaaagaacaaagcatcgaaaaacatcgcaatatttgaaaataagaatagagatctgacatataaatggagaaaattcccgaagaaacccgttaagatgtctacagtct-----------------------------------------------------------------------------------
>Jupunba_villosa_Borges_423@NODE_1_length_1820_cov_148.823867
agaagaaagactaattgctatgactcagcaaaaatgaaattccgtggaccataaaaatcttcaggggatctggacaaatatgcacatttgcacttggacattctgagatggataaacagaaggggaaatacccttgaaggtactaatcaacatttacaaaaactaacttgagtaacctggcttgagggtatggaaaagaaaagagagcaacattagatagctcaacaaattatctattagataaatatcagggcacaatttcaatgtcaagaaaactaacgtcaaagattagctatacatcattactgttacccccctaaactatcatcttggtcagctgcagtttctccatgtaaaaatacaaaatatcaaatcagaactcagagagatacatgtaacatgaactatttcaaagacagcagctcaaaactggactcccactgattgagctgtgccatttcacactggtcatataaataaatcagactcccttgaatcaaaattcaagcttcctgcgtagcccaacaggaatgatcctctgtttattcgctggtttcacaggcgcaccggggcaggaatcggcaattccattgagccagattgctgaaggaggtgttttacaatcagcaggatcatatactacagaaccagatatttcagcaagcatagcctcagcttgtgtcgacaaaataaactccaagagattctcatacacagattcaaacatctcttgatctgaaagagattcctcatcataaccagaactcttgggctgaacagcatctgaggaggggttaaaattaagtcgtcgagctacacagctccttaaatcattagcatacttcttgcacaggggtgctcgtgccatgatttcagggccaggagcaaaggggtcgaaaacaccgtcctggggggttttagggctaccattatcaacaagaccaacaac---------------------tttagaatcaatatcaggtaatttaaatggtttcttcatcactgtgaggggtgattgaagatcaatgcgaaaatccccattctctctgtctgcatcaggagttataggcactagagaaccgttgctttcagcagcatctggcagctcagagacatctttattggcccctattataataatgtcctcgttctgtttctgtgaagatgttagacaagattccttggcttcgcagcacagattcttgccagctccagaatccataagcgcgaaagaagtgatggcaaatgcagccttcttcagagtctagaaaaacaattccgcttagctcatttagttcttccgtacgcgtctcagggaaagttgacagc-aaaaaaggcatgaaatcgcgaaagaaattaaaaaaacaagacagtccagccggtgaagaataaacctaacagcaataagagcggaaaacaaaaccctaattcaacgcttaaaaaaccccaacccttaaagaacaatgcatcgaaaaacatcgcaatatttgaaaataagaatagagatctcacatataaatggagaaaattcccgaagaaacccgttaagatgtctacaatctacaggatcgaatatctatgatattttcaagaaaacgaaggaagaattgcagcataaagtacagagtacttcagatttggctat
>Punjuba_callejasii_Daly_5935@NODE_1_length_1354_cov_28.714957
-------------------------------------------------------------------------------------------------------------------------------------------------------------------------------------------------------------------------------------------------taaatatcagggcacaatttcaatgtcaagaaaactaacgtcaaagattagctatacatcgttactaatacccccctaaactatcatcttggtcagctgcagtttctccatgtaaaaatacaaaatatcaaatcagaactcagagagatacatgtaacatgaactatttcaaagacagcagctcaaaactggattcccactgattgagctgtgccatttcactctgttcatataaataaatcagactcccttgaatcaaaattcaagcttcctgcgtagcccaacaggaatgatcctctgtttattcgctggtttcacaggcgcaccggggcaggtatcggcaattccattgagccagattgctgaaggaggtgttttacaatcagtaggatcatatactacagaaccagatatttcagcaagcatagactcagcttgtgtcgacaaaaaaaactccaagagattctcatacacagattcaaacatctcttgatctgaaagagattcctcatcataaccagaactcttgggctgaacagcatctgaggagtggttaaaattaagtcgtcgagctacacagctccttaaatcattagcatacttcttgcacaggggtgctcgtgccatgatttcaggaccaggagcaaaggggtcgaaaacaccatcctggggggttttagggctaccattatcaacaagaccaacaac---------------------tttagaatcaatatcaggtaatttaaatggtttcttcatcactgtgaggggtgattgaagatcaatgcgaaaatccccattctctctgtctgcatcaggagttataggcactagagaaccgttgctttcagcggcagctggcagctcagagacatctttattggctcctattataataatgtcctcgttctgtttctgtgaagatcttagacaagatcccttggcttcgccgcacagattcttgcaagcttcagaatccataagcgcgaaagaagtgatggcaaatgcaaccttcttcagagtctagaaaaacaattcggcttagctcagttagttc-tccgtacgcgtctcagggaaagttgaaagcaaaaaaaggcatgaaatcgcgaaagaaattaaaaataaaagacagtccagccgttgaagaataaacctaacagcaataagagcgtaatacaaaaccctaattcaacgcttaaaaaaccccagaccttaaagaacaatgcatcgaaaaacatcgcaatatttgaaaataagaatagagatctgacatat-aatgaagaaaattcccgaagaaacccgttaagatgtctacaatctacaagatcgaatatctatgatattttcaagaaaacgaaggaagaa--------------------------------------
>Punjuba_killipii_Palodorios_6252@NODE_1_length_1346_cov_78.840820
----------------------------------------------------------------------------------------------------------------------------------------------ccaatcaacatttaaaaaaactaacttgagtaacctggcttgagtgtatggaaaagaaaagagagcaacattatatagctcaataaattatctattagataaatatcagggcacaatttcaatgtcaagaaaactaacgtcatagattagctatacatcgttactgttacccccctaaactatcatcttggtcagctgcagtttctccatgtaaaaatacaaaatatcaaatcagaactcagagagatacatgtaacatgaactatttcaaagacagcagctcaaaacttgattcccactgattgagctgtgccatttcactctgttcatataaataaatcagactcccttgaatcaaaattcaagcttcctgcgtagcccaacaggaatgatcctctgtttattcgctggtttcacaggcgcaccggggcaggtatcggcaattccattgagccagattgctgaaggaggtgttttacaatcagtaggatcatatactacagaaccagatatttcagcaagcatagcctcagcttgtgtcgacaaaataaactccaagagattctcatacacagattcaaacatctcttgatctgaaagagattcctcatcataaccagaactcttgggctgaacagcatctgaggaggggttaaaattaagtcgtcgagctacacagctccttaaatcattagcatacttcttgcacaggggtgctcgtgccatgatttcagggccaggagcaaaggggtcgaaaacaccgtcctggggggttttagggctaccattttcaacaagaccaacaac---------------------tttagaatcaatatcaggtaatttaaatggtttcttcaccactgtgaggggtgattgaagatcaatgcgaaaatccccattctctctgtctgcatcaggagttataggcactagagaaccgttgctttcagcagcatctggcagctcagagacatctttattggctcctataataataatgtcctcgttctgtttctgtgaagatcttagacaagattccttggcttcgccgcacagattcttgcaagctccagaatccataaccgcgaaagaagtgatggcaaatgcagccttcttcagagtctagaaaaacaattcggcttagctcagttagttc-tccgtacgcgtctcagggaaagttgaaagcaaaaaaaggcatgaaatcgcgaaagaaattaaaaataaaagacagtccagccgttgaagaataaacctaacagcaataagagcggaatacaaaaccctaattcaacgcttaaaaaaccccagaccttaaagaacaatgcatcgaaaaacatcgcaatatttgaaaataagaa-------------------------------------------------------------------------------------------------------------------------------------------------
>Punjuba_lehmannii_Escobar_7465@NODE_1_length_1432_cov_126.650185
------------------------acagcaaaaatgaaattctgtggaccataaaaatcttcaggggatctggacaaatatgcacattttcacttggacattctgagatggataaacaggagggaaaatacccttgaaagtaccaatcaacatttaaaaaaactaacttgagtaacctggcttgagggtatggaaaagaaaagagagcaacattatatagctcaataaattatctattagataaatatcagggcacaatttcaatgtcaagaaaactaacgtcaaagattagctatacatcgttactgttacccccctaaactatcatcttggtcagctgcagtttctccatgtaaaaatacaaaatatcaaatctgaactcagagagatacatgtaacatgaactatttcaaagacagcagctcaaaactggattcccactgattgagctgtgccatttcactctgttcatataaataaatcatactccctagaatcaaaattcaagcttcctgcgtagcccaacaggaatgatcctctgtttattcgctggtttctcaggcgcaccggggcaggtatcggcaataccattgagccagattgctgaaggaggtgttttacaatcagcaggatcatatactacagaaccagatatttcagcaagcatagcctcggcttgtgtcgacaaaataaactccaagagattctcatacacagattcaaacatctcttcatctgaaagagattcctcatcataatcagaactcttgggctgaacagcatctgaggaggggttaaaattaagtcgtcgagctacacagctccttaaatcattagcatacctcttgcacaggggtgctcgtgccatgatttcagggccaggagcaaaggggtcgaaaacaccgtcctggggggttttagggctaccattatcaacaagaccaacaac---------------------tttagaatcaatatcaggtaatttaaatggtttcttcaccactgtgaggggtgattgaagatcaatgcgaaaatccacattctccctgtctgcatcaggagttataggcactagagaaccgttgccttcagcagcatctggcagctcagagacatctttattggctcctattataataatgtcctcgttctgtttctgtgaagatcttagacaagattccttggcttcgccgcacagattcttgcaagctccagaatccataacggcgaaagaagtgatggcaaatgcagccttcttcagagtctataaaaacaattcggcttagctcagttagttc-tccgtacgcgtctcagggaaagttgaaagcaaaaaaaggcatgaaatcgcgaaagaaattaaaaataatagacagtccagccgttgaagaataaacctaacagcaataagagcggaatacaaaaccctaattcaacgcttaaaaaaccccagaccttaaagaacaatgca---------------------------------------------------------------------------------------------------------------------------------------------------------------------------------
>_R_Acacia_rostellifera_Murphy_466@NODE_1_length_1725_cov_257.584951
---------attaatagctatgactcatccaaaatgaaattgtgtggaccagaaaaatcttcaagggatctggacaaatatgcacattttcaccaagacactctgagatggataaacaggaggggaaatacgcttgaaagtaccaatcaacatttaaaaaaactaacttgagtaacctgccttgaggatatggaaaagaaaagagggcaacattagatagctcaataaattatcaattagataaatatcagggcacaatttcaatgtcaagaaaactcacatcaaagattagctatacatcgttactgtta-ccccctaaactatcatcttggtcagctgcaatttctccat---aaaatacaaaatatcaaatcagaactcagagagatacatataacatgaactgtttcagaaacagctgctcaaaattggattcccactgattgagctgtgccatttcattctgtccatataaataaatcagactcccttcaatcaaaattcaagcttcctgcgtagcccaacaggaatgatcctcgatttattgaccggtttcacaggcgcaccggggcaggtatcggcaattccgttgagcaagattgcagaaggaggtgttttacaatcagcaggatcatatactacagaaccagatatttcagcaagcacagcctcagcttgtgtcgataaaataaactccaagagattctcatacactgattcaaacatctcttgatctgaaagagattcctcatcataaccagaactgttgggctgaacagcatctgaggaggggttaaaattaagacgtcgagctacacagctccttaaatcattggcatacctcttgcacaggggtgctcgtgccatgatttcagggccaggagcaaaggggtcaaaaacaccgtcctggggggttttagggctaccattaacaacaagaccaacaaccttacagccattttctttgcttttagaatcaataccaggtaatttaaatggtttcttcatcactgtgaggggtgattgaagatcaatgcgaaaatccccattctctctgtctgcatcaggagttataggcactagagaaccgttgctttcagcagcatatggcagctcagagacatctttattggctactattaaaataatgtcctccttctgtttctgtgaagatcttagacaagattccttggcttcgccgcacaaattcttgcaagctccagaatccataagcgcaaaagaagtgatggcaaatgcacctttcttcagagtctagaaaaacaattcggtttagctcatttagttc-tccgtacgagtctcagggaaggttgaaagcaaaaaagggcatgaaatcgcgaaagaaattaaaaatacaagacagtccagccggtgaaggataaacctaacagcaataagagcggaaaacaaaaccctaattcgacgcataaaaaacctcagacctaaaagaacaatgtatcgaaaaaaatcgcaatatttgaaaataggaatagagatctgacatagaaacgaagagaattccagaacaaacccgttaagatgtctacaatctaaaagatcgagtatctatgatattttcaagaaaacgaaggaagaattgcagcataaagtacagagtacttgagatttgactat
>_R_Acacia_rostellifera_Murphy_466@NODE_2_length_1058_cov_21.376147
-----------------------------------------------------------------------------------------------------------------------------------------------------------agccagactaatttcaattat--------------------------gagaatattactcactaacttgccataatcgtaaccatacaaatcataggtcactgtttaatctggctaaaaaatgacataaatgaaaagagatgcat--------------gcggaggctctgatttccagcaaaccaaacccctatttaggaagcagcgaatcaacaaaatctaatatgaggaggggc---cgataaataaaatttgacagagaa---agctacatataaccacgactgtaacatgtaacaaatgcgatacatgtaacatctcttgataaaataaacaggaccagcagataaaacatcaataggatcatatcatgaaatatcatcagcaagaaacttggtttc--------------------------------------------------------------acaatcagcaggatcatatactacagaaccaaacattttagcaagcatagcctcatcttgtgtcgataaaataaactccaagagattcttatacccagattcaaacatctcttgatctag-------------tcagattcaaaattcgtgggttgaggatt-------tacacattcactttgattttaaaacctccaaagcaccctaaatcaatta-----------------------------gtgattcttttacctggacacaacacgccggagagatcaccgtgggtgatggccgttgagttgctggaggcgagcgggcaggagtgaaagatgaccacgcgaacaccggacagctgacgagacgaaacatgccgcgttttcg-------agtggaagacgaaagtccgagtccgagtccaagagtagatctgcctctgccgctggtctccaagtcc--gatatgaatacacgctgtggtgagtgacgac---------------tggtctccgagtccgatattagggctgtttttttccccttaaaac-----gcagcgtttttacgcttaaaagttgagtttttt------------------------taaagaagcga-----aacacg--ttttcctaaaattaaaacgtaaaaatgcgttttttacgttttattt-------tacgtttta------------------------------------------------------------------------------aatctaactaccatgctcaaggaaatcagga-------------------------------------------------gatagc------------------------------------------------------------------------------------------------------------------------------------------------------------------------
>_R_Afrocalliandra_redacta_Germishuizen_5585@NODE_1_length_1257_cov_218.038983
--------------------------------------------------------------------------------------------------------------------------------------------------------------------------------------------taagcaaaagaaaagagagcaacattagacagctcaacaaataatctattacataaatatcagggcacaatttcaatgctaagaaaactaaagtcaaagattaactatacatcgttactgtca-ccccctacactatcaccttggtcagcagcagattctccatgtaaaaatacaaaatgccaaatca-------------------------gaactatttcaaagacagcagctcaaagcttgattcccactgactgagctgtgccattcactctgttcaaaataaataaatcagactcacttgaatcaaaattcaagcttcctgcgtagccccacaggaattatcctcaatttattcgctggtttcacaggcgcagcagggcaggtatcggtgattccattgagcaacattgttgaaggaggtgttttacaatcagcagaatcatatactacggaactagatatttcagcaagtacagcctcagcttgtgttgataaaatgaactccaagagattctcatacacagattcaaacatttcttgatctgaaagagtttcctcatcaaagccagaattcttaggctgaacagcatctgacgaggggctaaaatcaagtctccgagctacacagctccttaaatcattagcatacttcttgcacagaggtgctcgtgccatgatttcagggccgggagcaaaagggtcgaaaacaccatcctggggggttttagggcttccattaccaaccagagcagtgaccttacagccattttctttgcatttagaatcaatatcaggtaatttaaatggtttcttcatcactgtgaggggtgattgaagatcaatgcgaaaatcaccattctctctgtctacatcaggagttattggcactagagaaccgttgctttcagcagcatatggcagttcaattacatctttattggctcccactaaaataacgtcctcgttttgtttctgtgaagatctcagacaagagtccttggcttcgccgcacagatttttgcaagctccagaatccataagcgcaaaagaagtgatagaaaatgcagctttcttcagagtctagacaaacaattcgattcagctcatttagttc-ttcgtacacgtctcagtgaaagtcaaaagaaaaagtatgcatgaaattgcgaaagaaatttaaaatacaagacagtccatccggtgaagaataaacctaacagcaaaaagaggggaaaacaaaaccctaattctccgcctcaaaatcctcacacctcaatga-----------------------------------------------------------------------------------------------------------------------------------------------------------------------------------------
>_R_Albizia_burkartiana_StivalSantos_678@NODE_1_length_1468_cov_10.278132
------------------------------------------------------------------------------------------------------------tggataaacaggagggaaaatacccttgagagtaccaatcaacatttaaaaaacctaacttgagtaaccgagcttgagggtatggaaaagaaaagagagcaacattagatagctcaataaattatatatttgataaatatcagggcacaatttcaatgtgaagaaaactaacgtcaaagattagctatacatcgttactgttacccccctaaactatcatcttggtcagctgcagattctccatgtaaaaatacaaaatatcaaatcagaactc--agagatacatgtaacatgaactatttcaaagacagcagctcaaaattgggttcccacagattgagctgtgccatttcactctgttcatataaatagatcagactcccttgaatcaaaattcaagcttcctgcgtagcccaacaggaatgatcctctgtttatttgctggtttcacaggcgcaccggggcaggtatcagcaattccattgagccagattgctgaaggaggtgttttacaatcagcaggatcatatactacagaaccagatatttcagcaagcatagcctcagcttgtgtcgataaaataaagtccaagagattctcatacacagattcaaacatgtcttgatcagaaagagattcctcatcataaccagaactattgggctgaatagcaactgaggaggggttaaaattaagtcgtcgagctacacagctccttaaatcattagcatacttcttgcacaggggtgctcgtgccatgatttcagggcccggagcaaaggggtcgaaaacaccgtcctggggggttttagggctaccattatcaacaagaccaacaaccttacagccattttctttgcttttagaatcaatatcaggtaatttaaatggtttcttcatcactgtgaggggtgattgaagatcaatgcgaaaatccccattctctctgtctgcatcaggagttataggcactagagaaccgttgctttcagcaccatctggcagctcagaggcatctttattggttcctattataataatgtcctcgttctgtttctgtgaagatcttagacaagattccttggcttcgctgcacagattcttgcaagctccagaatccataagcgcgaaagaagtgatggcaaatgcagctttcttcagagtctagaaaaacaatgcggtttagctcatttagttc-tccgtacgcgtctcagggaaagttgaaagccaaaaaaggcatgaaatcgcgaaagaaattaaaaatacaagacagcccagccggtgaagaataaacctaacagcaataagagcggaatacaaaaccctaattcaacgcttaaaaaaacccagaacttaaagaacaatgcaccgaaaaacatcgcaatattcgaaaatatgaacagagatctgacatataaacgaagaaaattcccgaagaaacccgttaagatgcctacaatttacaagat----------------------------------------------------------------------------
>_R_Albizia_decandra_Vilhena_231@NODE_1_length_1043_cov_39.982402
-----------------------------------------------------------------------------------------------------------------------------------------------------------------------------------------------------------------------------------------------------------------------------------------------------------------------------------------------------------------taaaaatacaaaatatcaaatcagaattcagagagatacatgtaacatgacctatttcaaagaccgcagctcaaaattggattgccacagattgagttgtgccatttcactctgttcatataaataaatcagactcccttaaatcaaaattcaagcttcctgcgtagcccaacaggaatgatcctctgtttatttgctggtttgacaggcgcaccggggcaggtatcggcaattccattgagccagattgctgaaggaggtgttttacaatcagcaggatcatatactacagaaccagatatttcagcaagcatagtctcagcttgtgtcgataaaataaactccaagagattctcatacacagattcaaacatgtcttgatctgaaagagattcctcaccataaccagaactactgggctgaacagcaactgaggaggggttaaaattaagtcgtcgagctacacagctccttaaatcattatcatacttcttgcacaggggtgctcgtgccatgatttcagggccaggagcaaatgggtcgaatacaccatcctggggggttttagggctaccattatcaacaagaccaacaaccttacagacattttctttgcttttagaatcaagatcaggtaatttaaatggtttcttcatcactgtgaggggtgattgaagatcaatacgaaaatccccaatttctctgtctgcatcaggagttataggcactagagaaccgttgctttcagcagtatctggcagctcagagacatctttattggctcctaatataataatgtcctcgttctgtttctgtgaagatcttagacaagattccttggcttcgccgcacagattcttgcaagctccagaatccataagcgctaaagaagtgatggcaaatgcggctttcttcagagtctagaaaaacaattcggtttagctcatttagttc-tccgtacgcgtctcagggaaagttaaaagccaaaaaaggcataaaatcgcgaaagaaattaaaaatacaagacagtccagccggtgaag------------------------------------------------------------------------------------------------------------------------------------------------------------------------------------------------------------------------------------------------------------------
>_R_Albizia_edwallii_Dalmaso_272@NODE_1_length_1521_cov_8.772851
agaagaaagactaatagctatgactcagcaaaaatgaaattctgtggaccataaaaatcttcagggtatctggacaaatatgcacattttcacttggacattctgagatggataaacaggagggaaaatacccttgaaagtaccaatcaacatttaaaaaaactaacttgagtaacctggcttgagggtatggaaaagaaaagagag---cattagatagctcaataaattatctattagataaatatcagggcacaatttcaatgtcaagaaaactaacgtcaaagattagctatacatcattactgttacccccctaaactatcatcttggtcagctgcagattctccatgtaaaaatacaaaatatcaaatcagaactcaaagagatacatgtaacatgaactatttcaaagacagcagctcaaaattggattcccacagattgagctgtgccatttcactctgttcatataaataaatcagactcccttgaatcaaaattcaagcttcctgcgtagcccaacaggaatgatcctctgtttatttgctggtttcacaggcgcaccggggcaggtatcggcaattccattgagccagattgctgaaggaggtgttttacaatcagcaggatcatatactacagaacctgatatttcagcaagcatagcctcagcttgtgtcgataaaataaagtccaagagattctcatacacagattcaaacatgtcttgatctgaaagagattcctcatcataaccagaactattgggctgaacagcaactgaggaggggttaaaattaagtcgtcgagctacacagctccttaaatcattagcatacttcttgcacaggggtgctcgtgccatgatttcagggcccggagcaaatgggtcgaaaacaccgtcctggggggttttagggctaccattatcaacaagaccaacaaccttacagccattttctttgcttttagaatcaatatcaggtaatttaaatggtttcttcatcactgtgaggggtgattgaagatcaatgcgaaaatccccattctctctgtctgcatcaggagttataggcactagagaaccgttgctttcagcagcacctggcagctcagagacatctttattggctcctattataataatgtcctcgttctgtttctctgaagatcttagacaagattccttggcttcgccgcacagattcttgcaagctccagaatccataagtgctaaagaagtgatggcaaatgcagctttcttcagagtctagaaaaacaattcggtttagctcatttagttc-tccgtacgcgtctcagggaaagttgaaagcaaaaaaaggcatgaaatcgcgaaagaaattaaaaatacaagacagtccagccggtgaagaattaacctaacagcaataagagtggaatacaaaaccctaattcaacgcttaaaaaaccccagaccttaaagaacaatgcatcgaaaaacatc---------------------------------------------------------------------------------------------------------------------------------------------------------------------
>_R_Albizia_inundata_Wood_26530@NODE_2_length_555_cov_5180.858000
--------------------------------------------------------------------------------------------------------------------------------------------------------------------------------------------------------------------------------------------------------------------------------------------------------------------------------------------------------------------------------------------------------------------------------------------------------------------------------------------------------------------------------------------------------------------------------------------------------------------------------------------------------------------------------------------------------------------------------------------------------------------------------------------------------------------------------------------------------------------------------------------------------------------gcaaaggggtcgaaaacaccatcctggggggttttagggctaccattatcaac---------aaccttacagccattttctttgcttttagaatcaatatcaggtaatttaaatggtttcttcatcactgtgaggggtgattgaagatcaatgcgaaaatccccattctctctgtctgcatcaggagttataggcactagagaaccgttgctttcagcagcatctgggagctcagaggcatctttattggctcctattataataatgtcctcgttctgtttctgtgaagatcttagacaagattccttggcttcgccgcacagattcttgcaagctccggaatccataagcgctaaagaagtgatggcaaatgcagctttcttcagagtctagaaaaacaattcggtttagctcatttagttc-tccgtacgcgtctcagggaaagttgaaagcaaaaacaggcatgaaatcgcgaaataaattaaaaatacaagacagtccagccggtgaagaataaacctaacagcgataagagcggaatacaaaaccctaatttaacgctt---------------------------------------------------------------------------------------------------------------------------------------------------------------------------------------------------------------
>_R_Albizia_subdimidiata_var_minor_Gorts_341@NODE_2_length_517_cov_32.209091
-----------------------------------------------------------------------------------------------------------------------------------------------------------------------------------------------------------------------------------------------------------------------------------------------------------------------------------------------------------------------------------------------------------------------------------------------------------------------------------------------------------------------------------------------------------------------------------------------------------------------------------------------------------------------------------------------------------------------------------------------------------------------------------------------------------------------------------agtcgtcgagctacacagctccttaaatcattagcatacttcttgcacaggggtgctcgtgccatgatttcagggcccggagcaaaggggtcgaaaacaccatcctggggggttttagggctaccattatcaacaagaccaacaaccttacagccattttctttgcttttagaatcaatatcaggtaatttaaatggtttcttcatcactgtgaggggtgattgaagatcaatgcgaaaatccccattctctctgtctgcatcaggagttataggcactagagaaccgttgctttcagcagcatctgggagctcagaggcatctttattggctcctattataataatgtcctcgttctgtttctgtgaagatcttagacaagattccttggcttcgccgcacagattcttgcaagctccggaatccataagcgctaaagaagtgatggcaaatgcagctttcttcagagtctagaaaaacaattcggtttagctcatttagttc-tccgtacgcgtct----------------------------------------------------------------------------------------------------------------------------------------------------------------------------------------------------------------------------------------------------------------------------------------------------------------------------------------------
>_R_Albizia_subdimidiata_var_subdimidiata_Ferreira_210@NODE_1_length_1398_cov_126.844815
--------------------------------------------------------------------------------------------------------------gataaaccggagggaaaatacccttgagagtaccaatcaacatttaaaaaaactaacttgagtaacctggcttgagggtatggaaaagagaagagagcaacattagatagctcaataaattacctattagataaatatca-ggcacaatttcaatgtcaagaaaactaacgtcaaagattagctatacatcattgctgtta-ccccctaaactatcatcttggtcagctgcagattctccatgtaaaaatacaaaatatcaaatcagaattcagagagatccatgtaacatgaactatttcaaagacagtagctcaaaattggattcccacagattgagttgtgccatttcactctgttcatataaataaatcagactcccttgaatcaaaattcaagcttcctgcgtagcccaacaggaatgatcctctgtttattcactggtttcacaggcgcaccggggcaggtatcggcaattccattgagccagattgctgaaggaggtgttttacaatcagcaggatcatatactacagaaccagatatttccacaagcatagcctcagcttgtgtcgataaaataaactccaagagattctcatacacagattcaaacatgtcttgatcagaaagagattcctcatcataaccagaacta-----------------------------------------ttgagctacacagctccttaaatcattagcatacttcttgcacaggggtgctcgtgccatgatttcagggcccggagcaaaggggtcgaaaacaccatcctggggggttttagggctaccattatcaacaagaccaacaaccttacagccattttctttgcttttagaatcaatatcaggtaatttaaatggtttcttcatcactgtgaggggtgattgaagatcaatgcgaaaatccccattctctctgtctgcatcaggagttataggcactagagaaccgttgctttcagcagtatctggcagctcagagacatctttattggctcctattataataatgtcctcgttctgtttctgtgcagatcttagacaagattccttggcttcgccgcacagattcttgcaagctccagaatccataagcgctaaagcagtgatggcaaatgcagctttcttcagagtctagaaaaacaattcggtttagctcatttagttc-tccgtacgcgtctcagggaaagttaaaagccaaaaaaggcatgaaatcgcgaaagaaattaaaaatacaagacagtccagccggtgaagaataaacctaacagcgataagagcagaatacaaaaccctaatttaacgcttaaaaaaccccagaacttaaagaacagtgcatcgaaaaacatcgcaatattcgaaagtatgaatagagatctgtcatataaatgaagaaaaattcccgaagaaac-------------------------------------------------------------------------------------------------------
>_R_Albizia_tomentosa_Hughes_648@NODE_1_length_1471_cov_122.052367
-----------------------------------------------------------------------------------------------------------------------------aaatacccttgagagtaccaatcaacatttataaaaactaacttgagcaacctggcttgagggtatggaaaagaaaagagagtaacattagatagctcaataaattatctattagataaatatcagggcacaatttcaatgtcaagaaaactaacgtcaaagattagctatacatcgttactgctacccccctaaaatatcatcttggtcagctgcagattctccatgtaaaaatacaaaatatcaaatcagaactcaaagtgatacatggaacatgaaccatttcaaagacagcagctcaaaattggattcccacagattgagttgtgccatttcactctgttcatataaataaatcagactcccttgaatcaaaattcaagcttcctccgtagcccaacaggaatgatcctctgtttatttgctggtttcacaggcgcaccggggcaggtatcagcaattccattgagccagattgctgaaggaggtgttttacagtcagcaggatcatatactacagaaccagatattttagcaagcatagcctcagcttgtgtcgataaaataaactccaagagattctcatacacagattcaaacatgtcttgatctgaaagagattcctcatcataacctgaactattgggctgaacagcaactgaggaggggttaaaattaagtcgtcgagctacaccgctccttaaatcattagcatacttcttgcacaggggtgctcgtgccatgatttcagggcccggagcaaatgggtcgaaaacaccatcctggggggttttagggctaccattatcaacaagaccaacaaccttacagacattttctttacttttagaatcaagatcaggtaatttaaatggtttcttcatcactgtgaggggtgattgaagatcaatacgaaaatccccattctctctgtctgcatcaggagttataggcactagagaaccgttgctttcggcagtatctggcagctcagagacatctttattggctcctattataataatgtcctcgttctgtttctgtgaagatcttagacaagattccttggcttcgccgcatagattcttgcaagctccagaatccataagctctaaagaagtgatggcaaatacagctttcttcagagtctagaaaaacaattcggtttagctcatttagttc-tccgtacgcgtctcagggaaagtggaaagccaaaaaaggcatgaaatcgcgaaagaaattaaaaatacaagacagtccagccggcgaagaataaaactaacagccataagagcggaatacaaaaccctaattcaacgcttaaaaaaccccagaacttaaagaacagtgcatcgaaaaacatcccaatcttctaaaatatgaatagagatctgacatataaatgaagaaaattcccgaagaaacccgttaagatgtctacaatttacaagatcgaatatccatgatattt----------------------------------------------------------
>_R_Archidendron_clypearia_Wieringa_1849@NODE_1_length_1583_cov_301.847942
-----------------------------------------------------------------------------------------------------------------------------aaatacccttgaaagtaccaatcaacatttaaaaaaactaactt-agtaacctggcttgagggtatggaaaagaaaagagagcaacattagatagctcaataaattatctattagataaatatcagggcacaatttcaatgtcaagaaaactaacgtcaaagattagctatacatcgttactgttacccccctaaactatcatcttcgtcaactgcagtttctccatgtaaaaatacaaaatatcaaatcagaactcagagagatacatgtaacatgaactatttcaaagccagcagctcaaaattggatttccactgattgagctgtgccatttcactctgttcatataaataaatcagactcccttgactcaaaattcaagcttcctgcgtagcccaacaggaatgatcctcagtttattcgctggtttcacaggcgcaccagggcaggtatcggcaattacgttgagccagattgctgaaggaggtgttttacaatcagcaggatcatatactacagaaccagatatttcagcaagtatagcctcagcttgtgtcgataaaataaactccaagagattctcatacacagattcaaacatctcttgatctgaaagagattcctcatcataaccagaactcttgggctgaacagcatctgaggaggggttaaaattaagtcgtcgagctacacagctccttaaatcattggcatacttcttgcacaggggtgctcgcgccatgatttcagggccaggagcaaaggggtcaaaaacaccgtcctggggggttttagggctaccattatcaacaagatcaacaaccttacagccattttctttgcttttagaatcaatatcaggaaatttaaatggtttcttcatcactgtgaggggtgattgaagatcaatgcgaaaatccccattctctctgtctgcatcaggagttataggcactagagaaccgttgccttcggcagcaactggcagctcagagacatctttattggctcctattataataatgtcctcgttctgtttctgtgaagatcttagacaagattccttggcttcgccgcacagattcttgcaagctccggaatccataagcgcgaaagaagtgatggcaaatgcagctttcttcagaatctagaaaaacaaatcgatttagctcatttagttc-tccgtacgcgtctcagggaaagttgaaagcaaaaaaaggcatgaaatcgcgaaagaaattaaaaataaaagacagtccagccggtgaagaataaacctaacagcaataagagcggaaaacaaaaccctaattcaacgcttaaaaaaccccagaccttaaagaacagtgcatcgaaaaacatcgcaatatttgaagataagaatagagatctgacatataaatgacgaaaattcccgaagaaacccgttaagatgactacaatctacaagatcgagtatctatgatattttcaagaaaacgaaggaagaattgcaccgtaaagtacagagtacttcagatttgactat
>_R_Balizia_elegans_Iganci_870@NODE_1_length_1785_cov_134.309133
agaagaaagactaatagctatgactcagcaaaaatgtaattccgtggaccataaaaatcttcaggggatctggacaaatatgcacattttcacttagacattctgagatggataaacaggagggaaaatacccttgaaagtaccaatcaacatttaaaaaaactaacttgagtaacctggcttgagggtatggaaaagaaaagagagcaacattagatagctcaataaattatctattagataaatatcagggcacaatttcaatgtcaagaaaactaacgtcaaagattagctatacatcgttactgttacccccctaaactatcttcttggtcagctgcagtttctccatgtaaaaatacaaaatatcaaatcagaactcagagacacacatgtaacatgaactatttcaaagacagcagctcaaaattggattcccacagattgagcggtgccatttcactctgttcatataaataaatcagactcccttgaatcaaaattcaagcttcctgcgtagcccaacaggaatgatcctctgtttattcgctggtttcacaggcgcaccggggcaggtatcggcaattccattgagccagattgctgaaggaggtgttttacaatcagcaggatcatatactacagaaccagatatttcagcaagcatagcctcagcttgtgtggacaaaataaactccaagagattttcatacacagattcaaacatctcttgatccgaaagagattcctcatcataaccagaactcttgggctgaacagcatctgaggaggggttaaaattaagtcgtcgagctacacagctccttaaatcattagcatacttcttgcacaggggtgctcgtgccatgatttcagggccaggagcaaaggggtcgaaaacaccgtcctggggggttttagggctaccattatcaacaagaccaacaac---------------------tttggaatcaatatcaggtaatttaaatggtttcttgatcactgtgaggggtgattgaagatcaatgcgaaaatccccattctctctgtctgcatcaggagttataggcactagagaaccgttgctttcagctgcatctggtagctcagagacatctttatgggctcctattataataacgtcctcgttctgtttctgagaagatcttagacaagattccttggcttcgcagcacagattcttgccagctccagaatccataagcgcgaaagaagtgatggcaaatgcagccttcttcagagtctagaaaaacaattccgcttagctcatttagttcttccgtacgcgtctcagggaaagttgaaagccaaaaaaggcatgaaatcgagaaagaaattaaaaatacaagacagtccagccggtgaagaataaacctaacagcaataagagcggaaaacaaaaccctaattcaacgcttaaaaaaccccagaccttaaagaaaaatgcatcgcaaaacatcgcaatatttgaaaataagaatagagatctgacatataaatggagaagattcccgaataaacccgttaagatgtctacaatctacaggatcgaatatctatgatattttcaagaaaacgaaggaagaattgcagtataaagtacagagtacttcagatttggttat
>_R_Calliandra_bella_LPQ15696@NODE_1_length_1512_cov_262.124042
-------------------------------------------------------------------------------------------acttaaatactatctaatgggtacacaggagggaaaataccgttaaaagtaccaatcaacattgaaaaaaa-taactttagcaacctggctt-------------------gagagcaacattagatagctcaataaataatctattacataaatatcagggcacaatttcaatgctaagaaaactaacgtcaaagattaactatacatcattactccta-ctccctacactatcaccttggtcagctgcaaattctccatggaaaaatacaaaatatcaaatca-------------------------gaattatttcaaagacagcagctcaaaaactgattcttactgattgagctatgcca-ttcactctgttcatataaataaatca------cttgaatcaaaattcaagcttcctgcgtagccccacgggaatgattcgagatttattcgccggtttcacaggtgcaccagggcaggtatcagcaattccattgaaacagattgctgaaggaggtgttttacaatcagcagaatcatatactacagaattagatatttccgcaagcacagcttcagcttgtgttgataaaataaactccaagagattctcatacacagattcaaacatctcgtgatctgaaagagattcctcatcaaagccagaattcttgggctgaacagcatctgatgaggggctaaaatcaagtctccgagctacacagctccttaaatcattagcatacttcttgcacataggtgctcgtgccatgatttcagggccaggagcaaaagggtcaaaaacgccatcctggggggttttagggctaccattatcaacaagagcagtaaccttacagccattttctttgcatttagaatcaatatcaggtaatttaaatggtttctttatcactgtgaggggtgattgaagatcaatgcgaaaatcaccattctctctgtctacatcaggagttataggaactagagaaccgttgctttcagcagcacctggaagcccagtgacatctttattggctcccaatataataacatccccgttctgtttctgtgaagatctcaaacaagagtccttggcttccccgcatagattcttgcaagctccagaatccataagcgcgaaagaagttataccaaatgcagctttcttcagagtctagaaaaacatttcgattcagctcatttagttc-tccatacgcgtctcaacgatagacgaaagcaaaaataggcttgaaattgcgaaagaaatttaaaacacaaaacagtccagccggtgaagaataaacctagcagccaaaagaggggaaagcaaaaccctaattctccacctcaaaaactccacaccttaatgaacaaggctacgaaaaacatcgcaaaatttgaaaataagaaaagagatctgacatataaacaaagcaggttccagaagaaatccgttaagatgtcaacaatctacaagatcgaa-----atgatattttcaagaaaacgaaggaagagttgcagcataaaatacagagtacttcagatttgagtat
>_R_Cathormion_rhombifolium_Deighton_3618@NODE_1_length_1529_cov_90.470386
agaagaaagactaatagctatgactcagcaaaaaagtaattccgtggaccatcaaaatcttcaggggatctggacaaatatgcacattttcacttagacattctgagatggataaacaggagggaaaatacccttgaaagtaccaatcaacatttaaaaaaactaacttgagtaacctggcttgagggtatggaaaagaaaagagagcaacattagatagctcaataaattatctattagataaatatcagggcacaatttcaatgtcaagaaaactaacgtcaaagattagctatacatcgttactgttacccccctaaactatcatcttggtcagctgcagtttctccacgtaaaaatacaaaatatcaaatcagaactcagagacatacatgtaacatgaaatatttcaaagacagcagctcaaaattggattcccactgaatgagctgtgccatttcactcagttcatataaataaatcagactcccttgaatcaaaattcaagcttcctgcgtagcccaacaggaatgatcctctgtttattcgctggtttcactggcgcaccggggcaggtatcgggaattccattaagccagattgctgaaggtggtgttttacagtcagcaggatcatatactacagaaccagatatttcagcaagcatagcctcagcttgtgtcgacaaaataaactccaagagattttcatacacagattcaaacatctcttgatctgaaagagattcctcatcataaccagaactcttgcgctgaacagcatctgaggaggggttaaaattaagtcgtcgagctacacagctccttaaatcattagcatacttcttgcacaggggtgctcgtgccatgatttcagggccaggagcaaaggggtcgaaaacaccgtcctggggggttttagggctaccattatcaacaagaccaacaac---------------------tttagaatcaatatcaggtaatttaaatggtttcttgatcactgtgaggggtgattgaagatcaatgcgaaaatccccattctctctgtctgcatcaggagttataggcactagagaaccgttgctttcagcagcatctggcagctcagagacatctttattggctcctattataataatgtcctcgttctgtttctgtgaagatcttagacaagattccttggcttcgcagcacagattcttgccagctccagaatccataagcccgaaagaagtgatggcaaatgcagccttcttcagagtctagaagaacaattccgcttagctcatttagttcttccgtacgcgtctcagggaaagttgaaagcaaaaaaaggcatgaaatcgagaaagaaattaaaaatacaagacagtccagccggtgaagaataaacctaacagtaataagagcggaaaacaaaaccctaattcaacgcttaaaaaaccccagaccttaaagaaaaatgcatcgaaaaacatcgcaatatttgaaaataagaatagagatctgacatataaatggagatgat--------------------------------------------------------------------------------------------------------------------
>_R_Enterolobium_cyclocarpum_MWC9020@NODE_1_length_1326_cov_376.225781
-------------------------------------------------------------------------------------------------------------------------------------------------------------------------------------------------------------------------------------------------------------------------------------aacgtcaaagattagctatacatcattaccgttaccccccccaactatcatcttggtcagctgcagtttctccatgtaaaaatacaaaataccaaatcagaactcagagagatacatgtaacatgaactatttcaaagacagcagctcaaaattggattcctactgattgagctgtaccatttcactctgttcatataaataaattagactcccttgaatcaaaactcaagcttcctgcgtagcccaacaggaatgatcctcggtttattcgctggtttcaaaggcgcaccggggcaggtatcggcaattccgttgagccagattgctgaaggaggtgttttacaatcagcaggatcatatactacagaaccagatatttcagcaagcgtagcctcagcttgtgtcgataaaataaactccaagagattctcatacacagattcaaacatctcatgatctgaaagagattcctcatcataaccagaactcttgggctgtacagcatctgaggaggggttaaaattaagtcgtcgagctacacagctccttaaatcattagcatacttcttgcacaggggtgctcgtgccatgatttcagggccaggagcaaaggggtcgaaaacaccatcctgaggggttttagggctaccattatcaacaagaccaaaaaccttacagccaatttctttgcttttagaatcaatatcaggtaacttaaatggtttcttcatcactgtgaggggtgattgaagatcaatgcgaaaatccccattctctctgtctgcttcaggagttataggcactagagaaccgttgctttcagcagcatctggcagctccgagacatctttattggctcctattataataatgtcctcgttctgtttctgtgaagatcttagacaagattccttggcttcgccgcacagattcttgcaagctccagaatccataagcgcgaaagaagtgatggcaaatgcagctttcttcagagtctagaaaaacaattcggtttagctcattcag-tc-tccgtacgcgtctcggggaaagttgaaagc-aaaaaaggcatgaaatcgcgaaagagattaaaaatacaagacagtccagccggtgaagaatgaacctaacagtaataacagcggaaaacaaaaccctaattcaacgcttaaaaaaccccagaccttgaagaacaatgcatccaaaaacatcgcaatatttgaaaataagaatagagatccgacatataaatgaagaaaattcccgaagaaacccgttaagatgtctacaatctacaagatcgaatatctatgat--------------------------------------------------------------
>_R_Enterolobium_cyclocarpum_MWC9020@NODE_2_length_551_cov_4.016878
---------------------------------------------------------------------------------------------------------------------------------------------------------------------------------------------------------------------------------------------------------------------------------------------------------------------------------------------------------------------------------------------------------------------------------------------------------------------------------------------------------------------------------------------------------------------------------------------------------------------------------------------------------------------------------------------------------------------------------------------------------------------------------------------------------------------------------------------------------------------------------------------------------------------------------------------------------------------aaatgaggggcagcagccagcaagcaccccctcctaggtcgagcacgtcgttacgcgatttggagggttgc-------cggtaaggggcgtttcaggattgtta-----------gttgttttcgttcgtttt------------------tgtaccttttctttcgttgg---------------------gtttgtttttttattataaaatcgaatttttggcccttttttggggaaatactggaacatatatattttttgcgccgcacagattcttgcaagctccaaaatccataagcgcaaaagaagtgatagcaaatgcagctttctttagagtgtagaaaggcaattcggttcaactcatttagttc-tccatacgcgtcccaaggaaaactgaaagc-aaaaaaggcatgaaattgcaaaagaaagaaaaaatacaagacagtccagccgatgaagagtaaacctaacagcaataagaagggaaaacaaaaccttagttcacctcttaaaaaaccccagacct----------tgcttccaaaaacatcgcaatatttgaaaataagaatagagatctga-aaataaataaagaaaatatccgaaga-----------------------------------------------------------------------------------------------------------
>_R_Hydrochorea_marginata_Morim_563@NODE_1_length_1854_cov_206.472707
agaagaaagactaatagctatgactcagcaaaaatgtaattccgtggaccataaaaatcttca-gggatctggacaaatatgcacattttcacttagacattctgagatggataaacaggagggaaaatacccttgaaagtaccaatcaacatttaaaaaaactaacttgagtaacctggcttgagggtatggaaaagaaaagagagcaacattagatagctcaataaattatctattagataaatatcagggcacaatttcaatgtcaagaaaactaacgtcaaagattagctatacatcgttactgttacccccctaaactatcatcttggtcagctgcagtttctccacgtaaaaatacaaaatatcaaatcagaactcagagacatacatgtaacatgaactatttcaaagacagcagctcaaaattggattcccactgattgagctgtgccatttcactcagttcatataaataaatcagactcccttgaatcaaaattcaagcttcctgcgtagcccaacaggaatgatcctctgtttattcactggtttcactggcgcaccggggcaggtatcggcaattccattgagccagattgctgaaggaggtgttttacagtcagcaggatcatatactacagaaccagatatttcagcaagcatagcctcagcttgtgtcgacaaaataaactccaagagattttcatacacagattcaaacatctcttgatctgaaagagattcctcatcataaccagaactcttgggctgaacagcatctgaggaggggttaaaattaagtcgtcgagctacacagctccttaaatcattagcatacttcttgcacaggggtgctcgtgccatgatttcagggccaggagcaaaggggtcgaaaacaccgtcctggggggttttagggctaccattatcaacaagaccaacaac---------------------tttagaatcaatatcaggtaatttaaatggtttcttgatcactgtgaggggtgattgaagatcaatgcgaaaatccccattctctctgtctgcatcaggagttataggcactagagaaccgttgctttcagcagcatctggcagctcagagacatctttattggctcctattatactaatgtcctcgttctgtttctgtgaagatcttagacaagattccttggcttcgcagcacagattcttgccagctccagaatccataagcgcgaaagaagtgatggcaaatgcagccttcttcagagtctagaagcacaattccgcttagctcatttagttcttccgtacgcgtctcagggaaagttgaaagcaaaaaaaggcatgaaatcgcgaaagaaattaaaaatacaagacagtccagccggtgaagaataaacctgacagcaataagagcggaaaacaaaaccctaattcaacgcttaaaaaaccccagaccttaaagaaaaatgcatcgaaaaacatcgcaatatttgaaaataagaatagagatctgacatataaatggagaagattcccgaataaacccgttaagatgtctacaatctacaggatcgaacatctaagatattttcaagaaaacgaaggaagaattgcagcacaaagtacagagtacttcagatttggctat
>_R_Jupunba_barbouriana_Iganci_847@NODE_1_length_1531_cov_244.023384
--------------------------------------------------------------------------------------------------------------gacaaacagaaggg-gagtacccttgaaagtaccaatcaacatttaaaaaaactaacttgagtaacctggcttgagggtatggaaaagaaaagagggcaacattagatagctcaataaattatctattagataaatatcagggcacaatttcaatgtcaagaaaactaacgtcaaagattagctatacatggttactgtta-ccccctaaactatcatcttggtcagctgcagtttctccatgtaaaaatacaaaatatcaaatcagaactcagagagatacatgtaacatgaactatttcaaagacagcagctcaaaactggattcccactgattgagctgagccatttcacactggtcatataaataaatcagactcccttgaatcaaaattcaagcttcctgcgtagcccaacaggaatgatcctctgtttattcgctggtttcacaggcgcaccggggcaggtatcggcaattccattgagccagattgctgaaggaggtgttttacaatcagcaggatcatatactacagaaccagatatttcagcaagcatagcctcagcttgtgtcgacaaaataaactccaagagattctcatacacagattcaaacatctcttgatctgaaagagattcctcatcataaccagaactcttgggctgaacagcatctgaggaggggttaaaattaagtcgtcgagctacacagctccttaaatcattagcatacttcttgcacaggggtgctcgtgccatgatttcagggccaggagcaaaggggtcgaaaacaccgtcctggggggttttagggctaccattatcaacaagaccaacaac---------------------tttagaatcaataccaggtaatttaaatggttttttcatcactgtgaggggtgattgaagatcaatgcgaaaatccccattctctctgtctgcatcaggagttataggcactagagaaccgttgctttcagcagcatctggcagctcagagacatctttattggctcctattataataatgtcctcgttctgtttctgtgaagatcttagacaagattccttggcttcgcagcacagattcttgccagctccagaatccataagcgcgaaagaagtgatggcaaatgcagccttcttcagagtctagaaaaacaattccgcttagctcatttagttcttccgtacgcgtctcagggaaagttgaaagcaaaaaaaggcatgaaatcgcgaaagaaattaaaaatacaagacagtccagccggtgaagaataaacctaacagcaataatagcggaaaacaaaaccctaattcaacgcttaaaaaaccccagaccttaaagaacaatgcatcgaaaaacatcgcaatatttgaaaataagaatagagatctgacatataaatgaagaaaattcccgaagaaacccgttaagatgtctacaatctacaagatcgaatatctatgatattttcaagaaaacgaaggaagaattgcagcataaagtacagagtacttcagattggactat
>_R_Jupunba_brachystachya_Lima_7438@NODE_1_length_1684_cov_145.028625
agaagaaagactaatagctatgactcagcaaaaatgaaattccgtggaccataaaaatcttcaggggatctggacaaatatgcacatttgcacttggacattctgagatggataaacagaaggggaaatacccttgaaggtactaatcaacatttaaaaaaactaactagagtaacctggcttgagggtatggaaaagaaaagagaacaacattagatagctcaacaaattatctattagataaatatcagggcacaatttcaatgtcaagaaaactaacgtcaaagattagctatacatcattactgttacccccctaaactatcatcttggtcagctgcagtttctccatgtaaaaatacaaaatatcagatcagaactcagagagatacatgtaacatgaactatttcaaagacagcagctcaaaactggactcccactgattgagctgtgccatttcacactggtcatataaataaatcagactcccttgaatcaaaattcaagcttcctgcgtagcccaacaggaatgatcctctgtttattcgctggtttcacaggcgcaccagggcaggaatcggcaattccattgagccagattgctgaaggaggtgttttacaatcagcaggatcatatactacagaaccagatatttcagcaagcatagcctcagcttgtgtcgacaaaataaactccaagagattctcatacacagattcaaacatctcttgatctgaaagagattcctcatcataaccagaactcttgggctgaacagcatctgaggaggggttaaaattaagtcgtcgagctacacagctccttaaatcattagcatacttcttgcacaggggtgctcgtgccatgatttcagggccaggagcaaaggggtcgaaaacaccgtcctggggggttttagggctaccattatcaacaagaccaacaac---------------------tttagaatcaatatcaggtaatttaaatggtttcttcatcactgtgaggggtgattgaagatcaatgcgaaaatccccattctctctgtctgcatcaggagttataggcactagagaaccgttgctttcagcagcatctggcagctcagagacatctttattggcccctattataataatgtcctcgttctgtttctgtgaagatgttagacaagattccttggcttcgcagcacagattcttgccagctccagaatccataagcgcgaaagaagtgatggcaaatgcagccttcttcagagtctagaaaaacaattccgcttagctcatttagttcttccgtacgcgtctcagggaaagttgaaagc-aaaaaaggcatgaaatcgcgaaagaaattaaaaaaacaagacagtctagccggtgaagaataaacctaacagcaataagagcggaaaacaaaaccctaattcaacgcttaaaaaaccccaacccttaaagaacaatgcatcgaaaaacatcgcaatatttgaaaataagaatagagatctcacatataaatggagaaaattcccgaagaaacccgttaagatgtctacaatctacaggatcgaatatctatgatattttcaagaaaacgaaggaagaattccagcataaagtacagagtacttcagatttggctat
>_R_Jupunba_cochleata_Bonadeu_673@NODE_1_length_1965_cov_119.572034
agaagaaagactaatagctatgactcagcaaaaatgtaattccgtggaccataaaaatcttcaggggatctggacaaatatgcacattttcacttggacattctgagatggataaacaggagggaaaatacccttgaaagtaccaatcaacatttaaaaaaactaacttgagtaacctggcttgagggtatggaaaagaaaagagagcaacattagatagctcaacaaattatctattagataaatatcagggcacaa-ttcaatgtcaagaaaactaacgtcaaagattagctatacatcgttactgttacccccctaaactatcatcttggtcagctgcagtttctccatgtaaaaatacaaaatatcaaatcagaactcagagagatacatgtaacatgaactatttcaaagacagcagctcaaaactggattcccactgattgcgctgtgccatttcacactggtcatataaataaatcagactcccttgaatcaaaattcaagcttcctgcgtagcccaacaggaatgatcctctgtttattcgctggtttcacaggcgcaccggggcaggtatcggcaattccattgagccagattgttgaaggaggtgttttacaatcagcaggatcatatactacagaaccagatatttcagcaagcatagcctcagcttgtgtcgataaaataaactccaagagattctcatacacagattcaaacatctcttgatctgaaagagatccctcatcataacccgaactcttgggctgaacagcatctgaggaggggttaaaattaagttgtcgagctacacagctccttaaatcattagcatacttcttgcacaggggtgctcgtgccatgatttcagggccaggagcaaaggggtcaaaaacaccgtcctggggggttttagggctaccattatcaacaagaccaacaac---------------------tttagaatcaatatcaggtaatttaaatggtttcttcatcactgtgaggggtgattgaagatcaatgcgaaaatccccattctctctgtctgcatcaggagttataggcactagagaaccgttgctttcagcagcatctggcagctcagagacatatttattggctcctattataataatgtcctcgttctgtttctgtgaagatcttagacaagattccttggcttcgcagcacagattcttgccagctccagaatccataagcgcgaaagaagtgatggcaaatgcagccttcttcagagtctagaaaaacaattccgcttagctcatttagttcttccgtacgcgtctcacggaaagttgaaagcaaaaaaaggcatgaaatcgagaaagaaattaaaaatacaagacagtccagccggtgaagaataaacctaacagcaataagagcggaaaacaaaaccctaattcaacgcttaaaaaaccccagaccttaaagaacaatgcatcgaaaaacatcgcaatatttgaaaataagaacagagatctgacatataaatggagaagattcccgaagaaacccgttaagatgtctacaatatacaggatcgaatatctatgatattttcaagaaaacgaaggaagaattgcagcataaagtacagagtacttcagatttggctat
>_R_Jupunba_commutata_Maguire_46145@NODE_1_length_1479_cov_162.216120
----------------------------------------------------------------------tagataagtgattcaatccgaaatttgctaagtgaaatcaaatccctaggatcataattgttttcatattatttgcatcatatttaaaaaaactaacttgagtaacctggcttgagggtatggaaaagaaaagagagcaacattagatagctcaataaattatctactagataaatatcagggcacaatttcaatgtcaagaaaactaacgtcaaagattagctatacatcgttactgttacccccctaaactatcatcttggtcagctgcagtttctccatgttaaaatacaaaatatcaaatcagaactcagaaagatacatgtaacacgaactatttcaaagacagtagctcaaaattggattcccactgattgagctgtgccatttcactctgttcatataaataaatcagactcccttgaatcaaaattcaagcttcctgcgtagcccaacaggaatgatcctctgtttattcgctggtttcacaggcgcaccggggcaggtatcggcaattccattgagccagattgctgaaggaggtgttttacaatcagcaggatcatatactacagaaccagatatttcagcaagcatagcctcagcttgtgtcgacaaaataaactccaagagattctcatacacagattcaaacatctcttgatctgaaagagattcctcatcataaccagaactcttgggctgaacagcatctgaggaggggttaaaattaagtcgtcgagctacacagctccttaaatcattggcatacttcttgcacaggggtgctcgtgccatgatttcagggccaggagcaaaggggtcgaaaacaccgtcctggggggtcttagggctaccattatcaacaagaccaacaac---------------------tttagaatcaatatcaggtaatttaaatggtttcttcatcactgtgaggggtgattgaagatcaatgcgaaaatccccattctctctgtctgcatcaggagttataggcactagagaaccgttgctttcagcagcacctggcagctcagagacatctttattggctcctattataataatgtcctcgttctgtttctgtgaagatcttagacaagattccttggcttcgcagcacagattcttgccagctccagaatccataagcgcgaaagaagtgatggcaaatgcagccttcttcagagtctagaaaaacaattccgcttagctcatttagttcttccgtacgcgtctcagggaaagttgaaagcaaaaaaaggcatgaaatcgcgaaagaaattaaaaatacaagacagtccagccggtgaagaataaacctatgagcaataagagcggaaaacaaaaccctaattcaacccttaaaaaaccccagaccttaaagaacaatgcatcgaaaaacatcgcaatatttgaaaacaagaatagagatctgacatataaatggagaagattcccgaagaaagccgctaagatg---------------------------------------------------------------------------------------------
>_R_Jupunba_floribunda_Iganci_883@NODE_1_length_1898_cov_137.864909
agaagaaagactaacagctatgactcagcaaaaatgtaattccgtggaccacaaaaatcttcaggggatctggacaaatatgcacattttcacttagacattctgagatggatgaacaggagggaaaatacccttgaaagtaacaatcaacatttaaaaaaactaacttgagtaacctggcttgagcgtatggaaaagaaaagagagcaacattagatagctcaataaattatctattagataaatatcagggcacaatttcaatgtcaagaaaactaacgtcaaagattagctatacatccttactgttacccccctaaactatcatcttggtcagctgcagtttctccatgttaaaatacaaaatatcaaatcagaactcagagagatacatgtaacatgaactatttcaaagacagcagctcaaaactggattcccactgatggagctgtgccatttcacactggtcatataaataaatcagactcccttgaatcaaaattcaagcttcctgcgtagcccaacaggaatgatcctctgtttgttcgctggtttcacaggcgcaccggggcaggtatcggcaattccattgagccagattgctgaaggaggtgttttacaatcagcaggatcatatactacagaaccagatatttcagcaagcatagcctcagcttgtgtcgacaaaataaactccaagagattctcatacacagattcaaacatctcttgatctgaaagagattcctcatcataaccagaactcttgggctgaacagcatctgaggaggggttaaaattaagtcgtcgagctacacagctccttaaatcattagcatacttcttgcacaggggtgctcgtgccatgatttcagggccaggagcaaaggggtcgaaaacaccgtcctggggggttttagggctaccattatcaacaagaccaacaac---------------------tttagaatcaatatcaggtaatttaaatggtttcttcatcactgtgaggggtgattgaagatcaatgcgaaaatccccattctctctgtctgcatcaggagttataggcactagagaaccgttgctttcagcagcatctggcagctcagagacatctttattggctcctattataataatgtcctcgttctgtctctgtgaagatcttagacaagattccttggcttcgcagcacagattcttgccagctccagaatccataagcgcgaaagaagtgatggcaaatgcagccttcttcagagtctagaaaaacaattccgcttagctcattcagttcttccgtacgcatctcagggaaagttgaaagcaaaaaaaggcatgaaatcgcgaaagaaattaaaaatacaagacagtccagccggtgaagaataaacctaacagcaataagagcggaaaacaaaaccctaattcaacccttaaaaaaccccagaccttaaagaacaatgcatcgaaaaacatcgcaatacttgaaaataagaatagagatctgacatataaatggagaagattcccgaagaaacccgttaagatgtctacaatctacaggatcgaatatctatgatattttcaagaaaacgaaggaagaattgcagcataaagtacagagtacttcagatttggctat
>_R_Jupunba_idiopoda_Quesada_1718@NODE_1_length_1374_cov_107.095605
---------------------------------------------------------------------------------------------------------------------------------------------------------------aaaccaacttgagtaacctggcttgagggtatggaaaagaaaagagggcaacattagatagctcaataaattatctattagataaatatcagggcacaatttcaatgtcaagaaaactaacgtcaaagattagctatacatcgttactgttaccaccctaaactatcatctcggtcagctgcagtttctccatgtaaaaatacaaaatatcaaatcagaactcagagagatacatgtaacatgaactatttcaaagacagcagctcaaaactggattcccactgattgagctgtgccatttcacactggtcatataaataaatcagactcccttgaatcaaaattcaagcttcctgcgtagcccaacaggaatgatcctctgtttattcgctggtttcacaggcgcaccggggcaggtatcggcaatttcattgagccagattgctgaaggaggtgttttacaatcagcaggatcatatactacagaaccagatatttcagcaagcatagcctcagcttgtgtcgacaaaataaactccaagagattctcatacacagattcaaacatctcttgatctgaaagagattcctcatcataaccagaactcttgggctgaacagcatctgaggaggggttaaaattaagtcgtcgagctacacagctccttaaatcattagcatacttcttgcacaggggtgcgcgtgccatgatttcagggccaggagcaaaggggtcgaaaacaccgtcctggggggttttagggctaccattatcaacaagaccaacaac---------------------tttagaatcaatatcaggtaatttaaatggtttcttcatcactgtgaggggtgattgaagatcaatgcgaaaatccccattctctctgtctgcatcaggagttataggcactagagaaccgttgctttcagcagcatctggcagctcagagacatctttattggctcctattataataatgtcctcgttctgtttctgtgaagatcttagacaagattccttggcttcgcagcacagattcttgccagctccagaatccataagcgcgaaagaagtgatggcaaatgcagccttcttcagagtctagaaaaacaattccgcttagctcatttagttcttccttacgcgtctcagggaaagttgaaagcaagaaaaggcatgaaatcgcgaaagaaattaaaaatacaagacagtccagccggtgaagaataaacctaacagcaataagagaggaaaaccaaaccctaattcaacgcttaaaaaaccccagaccttaaagaacaatgcatcgaaaaacatcgcaatatttgaaaataagaatagagatctgacatataaatggagaagattcccgaagaaacccg-----------------------------------------------------------------------------------------------------
>_R_Jupunba_langsdorfii_Ribeiro_728@NODE_1_length_1828_cov_120.379783
agaagaaagactaatagctatgactcagcaaaaatgtaattccgtggaccataaaaatcttcaggggatctggacaaatatgcacattttcacttagacattctgagatggataaacaggagggaaaatacccttgaaagtaccaatcaacatttaaaaaaactaacttgagtaacctggcttgagggtatggaaaagaaaagagagcaacattagatagctcaacaaattatctattagataaatatcagggcacaatttcaatgtcaagaaaactaacgtcaaagattagctatacatcgttactgttacccccctaaactatcatcttggtcagctgcagtttctccatgttaaaatacaaaatatcaaatcagaactcagagagatacatgtaacatgaactatttcaaagacagcagctcaaaattggattcccactgattgagctgtgccatttcactctgttcatataaataaatcagactcccttgaatcaaaattcaagcttcctgcgtagcccaacaggaatgatcctctgtttattcgctggtttcacaggcgcaccggggcaggtatcggcaattccattgagccagattgctgaaggaggtgttttacaatcagcaggatcatatactacggaaccagatatttcagcaagcatagattcagcttgtgtcgataaaataaactccaagagattctcatacacagattcaaacatctcttgatctgaaagagattccccatcataaccagaactcttgggctgaacagcatctgaggaggggttaaaattaagtcgtcgagctacacagctccttaaatcattagcatacttcttgcacaggggtgctcgtgccatgatttcagggccaggagcaaaggggtcgaagacgccgtcctggggggttttagggctaccattatcaacaagaccaacaac---------------------tttagaatcaatatcaggtaatttaaatggtttcttcatcactgtgaggggtgattgaagatcaatgcgaaaatccccattctctctgtctgcatcaggagttataggcactagagaaccgttgctttcagcagcatctggcagctcagagacatctttattggctcctattataataatgtcctcgttcagtttctgtgaagatcttagacaagattccttggcttcgccgcacagattcttgcaagctccagaatccataagcgcgaaagaagtgatggcaagtgcagccttcttcagagtctagaaaaa-aattcggcttagctcatttagttc-tccgtacgcgtctcagggaaagttgaaagcaaaaaaaggcatgaaatcgcgaaagaaattaaaaatacaagacagtccagccgttgaataataaacctaacagcaataagagcggaatacaaaaccctaattcaacgcttaaaaaaccccagaccttcaagaacaatgcatcgaaaaacatcgaaatatttgaaaataagaatagagatctgacatataaatgaagaaaattcccgaagaaacccgttaagatgtctacaatctacaagatcgaatatctatgatattttcaagaaaaagaaggaagaattgcagcataaagtacagagtacttcagatttgactat
>_R_Jupunba_leucophylla_Iganci_839@NODE_1_length_1248_cov_338.460290
------------------------------------------------------------------------------------------------------------------------------------------------------------------------------------------------------------------------------------------------------------------------------------------------------------------------------------------------------------------------------------------------agagatacatgtaacatgaactatttcaaagacagcagctcaaaactggattcccactgattgagctgtgccatttcacactggtcatataaataaatcagactcccttgaatcaaaattcaagcttcctgcgtagcccaacaggaatgatcctctgtttattcgctggtttcacaggcgcacctgggcaggtatcggcaattccattaagccagattgctgaaggaggtgttttacaatcagcaggatcatatactacggaaccagatatttcagcaagcatagattcagcttgtgtcgataaaataaactccaacagattctcatacacagattcaaacatctcttgatctgaaagagattccccatcataaccagaagtcttgggctgaacagcatctgaggaggggttaaaattaagtcgtcgagctacacagctccttaaatcattagcatacttcttgcacaggggtgctcgtgccatgatttcagggccaggagcaaaggggtcgaaaacaccgtcctggggggttttagggctaccattatcaacaagaccaacaac---------------------tttagaatcaatatcaggtaatttaaatggtttcttcatcactgtgaggggtgattgaagatcaatgcgaaaatccccattctctctgtctgcatccggagttataggcactagagaaccgttgctttcagcagcatctggcagctcagagacatctttattggctcctattataataatgtcctcgttctgtttctgtgaagatcttagacaagattccttggcttcgcagcacagattcttgccagctccagaatccataagcgcgaaagaagtgatggcaaatgcagccttcttcagagtctagaaaaacaattccgcttagctcatttagttcttccgtacgcgtctcagggaaagttgaaagcaaaaaaaggcatgaaatcgcgaaagaaattaaaaatacaagacagtccagcaggtgaagaataaacctaacagcaataagagtggaaaacaaaaccctaattcaacgcttaaaaaaccccagaccttaaagaacaatgcatcgaaaaacatcgcaatatttgaaaataagaatagagatctgacatataaatggagaaaattcccgaagaaacccgttaagatgtctacaatctacaggatcgaatatctatgatattttcaagaaaacgaaggaagaattgcagcataaagtacagagtacttcagatttggct--
>_R_Jupunba_limae_Iganci_261@NODE_1_length_2185_cov_101.697343
agaagaaagactaattgctatgactcagcaaaaatgaaattccgtggaccataaaaatcttcaggggatctggacaaatatgcacatttgcacttggacattctgagatggataaacagaaggggaaatacccttgaaggtactaatcaacatttaaaaaaactaacttgagtaacctggcttgaggatatggaaaagaaaagagagcaacattagatagctcaacaaattatctattagataaatatcagggcacaatttcaatgtcaagaaaactaacgtcaaagattagctatacatcattactgttacccccctaaactatcatcttggtcagctgcagtttctccatgtaaaaatacaaaatatcaaatcagaactcagagagatacatgtaacatgaactatttcaaagacagcagctcaaaactggactcccactgattgagctgttccatttcacactggtcatataaataaatcagactcccttgaatcaaaattcaagcttcctgcgtagcccaacaggaatgatcctctgtttattcgttggtttcacaggcgcaccggggcaggaatcggcaattccattgagccagattgctgaaggaggtgttttacaatcagcaggatcatatactacagaaccagatatttcagcaagcatagcctcagcttgtgtcgacaaaataaactccaagagattctcatacacagattcaaacatctcttgatctgaaagagattcctcatcataaccagaactcttgggctgaacagcatctgaggaggggttaaaattaagtcgtcgagctacacagctccttaaatcattagcatacttcttgcacaggggtgctcgtgccatgatttcagggccaggagcaaaggggtcgaaaacaccgtcctggggggttttagggctaccattatcaacaagaccaacaac---------------------tttagaatcaatatcaggtaatttaaatggtttcttcatcactgtgaggggtgattgaagatcaatgcgaaaatccccattctctctgtctgcatcaggagttataggcactagagaaccgttgctttcagcagcatctggtagctcagagacatctttattggcccctattataataatgtcctcgttctgtttctgtgaagatgttagacaagattccttggcttcgcagcacagattcttgccagctccagaatccataagcgcgaaagaagtgatggcaaatgcagccttcttcagagtctagaaaaacaattccgcttagctcatttagttcttccgtacgcgtctcagggaaagttgaaagc-aaaaaaggcatgaaatcgcgaaagaaattaaaaaaacaagacagtccagccggtgaagaataaacctaacagcaacaagagcggaaaacaaaaccctaattcaacgcttaaaaaaccccaacccttaaagaacaatgcatcgaaaaacatcgcaatatttgaaaataagaatagagatctcacatataaatggagaaaattcccgaagaaacccgttaagatgtctacaatctacaggatcgaatatctatgatattttcaagaaaacgaaggaagaattgcagcataaagtacagagtacttcagatttggctat
>_R_Jupunba_microcalyx_Iganci_855@NODE_1_length_817_cov_339.895946
------------------------------------------------------------------------------------------------------------------------------------------------------------------------------------------------------------------------------------------------------------------------------------------------------------------------------------------------------------------------------------------------------------------------------------------------------------------tgtgccatttcacactggtcatataaataaatcagactcccttgaatcaaaattcaagcttcctgcgtagcccaacaggaatgatcctctgtttattcgctggtttcacaggcgcaccggggcaggtatcggcaattccattaagccagattgctgaaggaggtgttttacaatcagcaggatcatatactacggaaccagatatttcagcaagcatagattcagcttgtgtcgataaaataaactccaagagattctcatacacagattcaaacatctcttgatctgaaagagattccccatcataaccagaactcttgggctgaacagcatctgaggagtggttaaaattaagtcgtcgagctacacagctccttaaatcattagcatacttcttgcacaggggtgctcgtgccatgatttcagggccaggagcaaaggggtcgaaaacaccgtcctggggggttttagggctaccattatcaacaagaccaacaac---------------------tttagaatcaatatcaggtaatttaaatggtttcttcatcactgtgaggggtgattgaagatcaatgcgaaaatccccattctctctgtctgcatccggagttataggcactagagaaccgttgctttcagcagcatctggcagctcagagacatctttattggctcctattataataatgtcctcgttctgtttctgtgaagatcttagacaagattccttggcttcgcagcacagattcttgccagctccagaatccataagcgcgaaagaagtgatggcaaatgcagccttcttcagagtctagaaaaacaattc-------------------------------------------------------------------------------------------------------------------------------------------------------------------------------------------------------------------------------------------------------------------------------------------------------------------------------------------------------------------------------
>_R_Jupunba_microcalyx_Iganci_855@NODE_2_length_609_cov_19.336466
-----------------------------------------------------------------------------------------------------------------------------------------------------------------------------------------------------------------------------------------------------------------------------------------------------------------------------------------------------------------------------------------------------------------------------------------------------------------------------------------------------------------------------------------------------------------------------------------------------------------------------------------------------------------------------------------------------------------------------------------------------------------------------------------------------------------------------------------------------------------------------------------------------------------------------------------------------------------------------------------------------------------------------------------------------------------------------------------------------------------------------------------------------------------------------------------------------------------------------------------------------------ttgccagctccagaatccataagcgcgaaagaagtgatggcaaatgcagccttcttcagagtctagaaaaacaattccgcttagctcgtttagttcttccgtacgcgtctcagggaaagttgaaagcaaaaaaaggcatgaaatcgcgaaagaaattaaaaatacaagacagtccagccggtgaagaataaacctaacagcaataagagcggaaaacaaaaccctaattcaacgcttaaaaaaccccagaccttaaagaacaatgcatcgaaaaacatcgcaatatttgaaaataagaatagagatctgacatataaatggagaaaattcccgaagaaacccgttaagatgtctacaatctacaggatcgaatatctatgatattttcaagaaaacgaaggaagaattgcagcataaagtacagagtacttcagatttggctat
>_R_Jupunba_nipensis_Mayo_19662@NODE_1_length_1162_cov_40.082949
------------------------------------------------------------------------------------------------------------------------------------------------------------------------------------------------------------------------------------attatctattagataaatatcagggcacaatttcaatgtcaaaaaaactaacgtcaaagattagctatacatcgttactgtta-ccccctaaactatcatcttggtcagctgcagtttctccatgtaaaaatacaaaatatcaaatcagaactcagagagatacatgtaacatgaactatttcaaagacagcagctcaaaactggatccccactgattaagctgtgccatttcacactggtcatataaataaatcagactcccttgaatcaaaattcaagcttcctgcgtagcccaacaggaatgatcctctgtttattagctggtttcacaggcgcaccagggcaggtatcggcaattccattgagccagattgctgaaggaggtgttttacaatcagcaggatcatatactacagaaccagatatttcagcaagcatatcctcagcttgtgtcgacaaaataaactccaagagattctcatacacagattcaaacatctcttgatctgaaagagattcctcatcataaccagaactcttgggctgaacagcatct---gaggggttaaaattaagtcgtcgagctacacagctccttaaatcattagcatacttcttgcacaggggtgctcgtgccatgatttcagggccaggagcaaaggggtcgaaaacaccgtcctggggggttttagggctaccattatcaacaagaccaacaac---------------------tttagaatcaatatcaggtaatttaaatggtttcttcatcactgtgaggggtgattgaagatcaatgcgaaaatccccattctctctgtctgcatcaggagttataggcactagagaaccgttgctttcagcagcatctggcagctcagagacatctttattggctcctattataataatgtcctcgttctgtttctgtgaagatcttagacaagattccttggcttcgcagcacagattcttgccagctccagaatccataagcgcgaaagaagtgatggcaaatgcagccttcttcagagtctagaaaaacaattccgcttagctcatttagttcttccgtacgcgtctcagggaaagttgaaagcaaaaaaaggcatgaaatcgagaaagaaattaaaaatacaagacagtccagccggtgaagaataaacctaacagcaa-------------------------------------------------------------------------------------------------------------------------------------------------------------------------------------------------------------------------------------------------
>_R_Jupunba_oppositifolia_Liegier_16014@NODE_1_length_1282_cov_140.179253
------------------------------------------------------------------------------------------------------------------------------------------------------catttaaaaaaaccaacttgagtaacctggcttgagggtatggaaaagaaaagagggcaacattagatagctcaataaattatctattagataaatatcagggcacaatttcaatgtcaaaaaaactaacgtcaaagattagctatacatcgttactgtta-ccccctaaactatcatcttggtcagctgcagtttctccatgtaaaaatacaaaatatcaaatcagaactcagagagatacatgtaacatgaactatttcaaagacagcagctcaaaactggatccccactgattgagttgtgccatttcacactggtcatataaataaatcagactcccttgaatcaaaattcaagcttcctgcgtagcccaacaggaatgatcctctgtttattagctggtttcacaggcgcaccagggcaggtatcggcaattccattgagccagattgctgaaggaggtgttttacaatcagcaggatcatatactacagaaccagatatttcagcaagcatagcctcagcttgtgtcgacaaaataaactccaagagattctcatacacagattcaaacatctcttgatctgaaagagattcctcatcataaccagaactcttgggctgaacagcatct---gaggggttaaaattaagtcgtcgagctacacagctccttaaatcattagcatacttcttgcacaggggtgctcgtgccatgatttcagggccaggagcaaaggggtcgaaaacaccgtcctggggggttttagggctaccattatcaacaagaccaacaac---------------------tttagaatcaatatcaggtaatttaaatggtttcttcatcactgtgaggggtgattgaagatcaatgcgaaaatccccattctctctgtctgcatcaggagttataggcactagagaaccgttgctttcagcagcatctggcagctcagagacatctttattggctcctattataataatgtcctcgttctgtttctgtgaagatcttagacaagattccttggcttcgcagcacagattcttgccagctccagaatccataagcgcgaaagaagtgatggcaaatgcagccttcttcagagtctagaaaaacaattccgcttagctcatttagttcttccgtacgcgtctcagggaaagttgaaagcaaaaaaaggcatgaaatcgagagagaaattaaaaatacaagacagtccagccggtgaagaataaacctaacagcaataagagcggaaaacaaaaccctaattcaacgcttaaaaaacc-------------------------------------------------------------------------------------------------------------------------------------------------------------------------------------------------------
>_R_Jupunba_oxyphyllidia_Yonker_6157@NODE_1_length_1185_cov_156.637184
----------------------------------------------------------------------------------------------------------------------------------------------------------------------------------------agggtatggaaaagaaaagagggcaacattagatagctcaataaattatctattagataaatatcagggcacaatttcaatgtcaagaaaactaacgtcaaagattagctatacatcgttactgttaccaccct-aactatcatctcggtcagctgcagtttctccatgtaaaaatacaaaatatcaaatcagaactcagagagatacatgtaacatgaactatttcaaagacagcagctcaaaactggattcccactgattgagctgtgccatttcacactggtcatataaataaatcagactcccttgaatcaaaattcaagcttcctgcgtagcccaacaggaatgatcctctgtttattcgctggtttcacaggcgcaccggggcaggtatcggcaattccattgagccagattgctgaaggaggtgttttacaatcagcaggatcatatactacagaaccagatatttcagcaagcatagcctcagcttgtgtcgacaaaataaactccaagagattctcatacacagattcaaacatctcttgatctgaaagagattcctcatcataaccagaactcttgggctgaacagcatctgaggaggggttaaaattaagtcgtcgagctacacagctccttaaatcattagcatacttcttgcacaggggtgctcgtgccatgatttcagggccaggagcaaaggggtcgaaaacaccgtcctggggggttttagggctaccattatcaacaagaccaacaac---------------------tttagaattaatatcaggtaatttaaatggtttcttcatcactgtgaggggtgattgaagatcaatgcgaaaatccccattctctctgtctgcatcaggagttataggcactagagaaccgttgctttcagcagcatctggcagctcagagacatctttattggctcctattataataatgtcctcgttctgtttctgtgaagatcttagacaagattccttgacttcgcagcacagattcttgccagctccagaatccataagcgcaaaagaagtgatggcaaatgcagccttcttcagagtctagaaaaacaattccgcttagctcatttagttcttccgtacgcgtctcagggaaagttgaaagcaagaaaaggcatgaaatcgcgaaagaaattaaaaatacaagacagtccagc--------------------------------------------------------------------------------------------------------------------------------------------------------------------------------------------------------------------------------------------------------------------------
>_R_Punjuba_racemiflora_Jimenez_Soares_3626@NODE_1_length_1690_cov_155.982021
agaagaaagactaatagctatgacacagcaaaaatgaaattctgtggaccataaaaatcttcaggggatctggacaaatatgcacattttcacttggacattctgagatggataaacaggagggaaaatacccttgaaagtaccaatcaacatttaagaaaactaacttgagtaacctggcttgagggtatggaaaagaaaagagagcaacattatatagctcaataaattatctattagataaatatcagggcacaatttcaatgtcaagaaaactaacgtcaaagattagctatacatcgttactgttacccccctaaactatcatcttggtcagctgcagtttctccatgtaaaaacacaaaatatcaaatctgaactcagagagatacatgtaacatgaactatttcaaagacagcagctcaaaactggattcccactgattgagctgtgccatttcactctgttcatataaataaatcagactcccttgaatcaaaattcaagcttcctgcgtagcccaacgggaatgatcctctgtttattcgctggtttcacaggcgcaccggggcaggtatcggcaataccattgagccagattgctgaaggaggtgttttacaatcagcaggatcatatactacagaaccagatatttcagcaagcatagcctcggtttgtgtcgacaaaataaactccaagagattctcatacacagattcaaacatctcttgatctgaaagagattcctcatcataaccagaactcttgggctgaacagaatttgaggaggggttaaaattaagacgtcgagctacacagctccttaaatcattagcatacttcttgcacaggggtgctcgtgccatgatttcagggccaggagcaaatgggtcgaaaacaccgtcctggggggttttagggctaccattatcaacaagaccaacaac---------------------tttagaatcaatatcaggtaatttaaatggtttcttcaccactgtgaggggtgattgaagatcaatgcgaaaatccacattctccctgtctgcatcaggagttataggcactagagaaccgttaccttcagcagcatctggcagctcagagacatctttattggctcctattataataatgtcctcgttctgtttctgtgaagatcttagacaagattccttggcttcgccgcacagattcttgcaagctccagaatccataagcgcgaaagaagtgatggcaaatgcagccttcttcagagtctagaaaaacacttcggcttagctcagttagttc-tccgtacgcgtctcagggaaagttgaaagcaaaaaaaggcatgaaatcgcgaaagaaattaaaaataatagacagtccagccgttgaagaataaacctaacagcaataagagcggaatacaaaaccctaattcaacgcttaagaaaccccagaccttaaagaacaatgcatcgaaaaacatcgcaatatttgaaaataagaatagagatctgacatacaaatgaagaaaattcccgcagaaacccgttaagatgtctacaatctacaagatcgaatatcaattgtactttcaagaaaacgaaggaagaattgcagcataaagtacagagtacttcagatttgactat
