# Supplementary material for: A new generic circumscription of Hydrochorea (Leguminosae, Caesalpinioideae, mimosoid clade) with an amphi-Atlantic distribution
Source: PhytoKeys. 2022 Aug 22;205:401–37. doi: 10.3897/phytokeys.205.82775 (PMC9849043; doi:10.3897/phytokeys.205.82775)
Supplement: Supplementary material 1 — Supplementary data file S1 [file phytokeys-205-401_article-82775__-s001.zip › RBH3_m12200_comp28908_c0_seq1_exon14.aln-cln]

>Acacia_rostellifera_Murphy_466@NODE_1_length_3400_cov_304.640385
atcaagcattaggctagaaactctccagcaactagtttcctggagcatcaagatcatttcaataaggccttcaagaccacacctccaatgaagtgtgaccacatcagccgatttagatggtgaagaattttgatcatcatcatcattatagaatttttgtgcaactgatattaagcacttcaaaaaaacaaaacactcagctgatgctatagtcaattttctggcaagctgatgatgaagactccaacattgctcaattgctatattaagctcagtaatgagacgctctatgtctttagaaattccttctaaatcatcaaaagaaatattatattgatctacaagagtgttccaattgacactttcaagtttctcagcatcattctcatgtgatgtttgacagacttcactaagaaacccaatagttgttactggatcaacatcagatagctcatcaccattcatattagggaagggaggcagctgaggaggaatagcaccaaaagctcttaacaaacgcactagtaatgatttgcagctatccataacgcattgaaatgcactgaaataatcatagaaagacgttgttggctcaaaagcataaaatttcacccaattagataaagaatgcaaaaattcccttttatgatgaacggacaaatctgggaaaacagaagccaaaataaaaatagacagtgctatgttgcatcctttatcctcagaaccatgttgattctcattcttctgtttaattttatcaaaaagaacactaaagcataactcctcaaagttatgacatgagtcatcggtcaataaactttcatcatgagagaccttggacaatgaatatgaaataattggcttcaacagacgcaatatagattcaagaaatgagacatcacagtaagcagcaccggtgagggacatgagcacttgtaccactctaggtatctcaggaaccatagcttccatgtgctctgctataatagcttcaagaacatagagaattattgctctcgcattcttggcattacaacctttcaggatatctttaccacttggagaagccgaagaatatggccatgaacacaactctgaaaaccaactaataacatcaggcaccagggtagaagaaacagatcttagctgcaacccaacagcctctagaatggcttctccaaatgtttgaaattgttttttcatatttggaaagaacttccagagttctggatagattacagggaaagattg---atcatgattttcaagtccttttttagttgaataaccattttcaccctgtgaatcatcatcatcagtaacctcttcgtattttcgaatgacaacattatcaacaacagcaagatcatcagcaaaaattgagagcaaatatgtcagctgagacaaatccgatacaagaaaaatgtgatccttcatgtactgtttagcattacgagacacagccatccagccaagaaaacgaaccaaagggtaagcagatccagaaaaatgagatattctctgcatccatgctgaagagggaatcaaatttccacatcggtatttattgtggatattagttccaaaatctgcctcttcatctccattgctagtagcaactaccaacctttgaagtagtatccaccgtcgttgtaaaccatgtattctttctgatgccaaattcaaactaacttctttcagctgcagatgtaaagacatcagcatcatattaaattcttgagcagattttaatgtgatttcaattacaagttcgggaggacaatacaatctggtggctgtgtgtaaaacatagacaagactctgcaaaagaatttcgtgcattgaattttgttctctgtgcagacgttgaacaagaaaattgcacagcagagcttggttttgacgaactagcgtaattgcatctgcagattgcacatcaaggggagacatcttgataacatggtcatctactccttcagcggaataaggacaatcttccccattggatagttttgcatggtatttccagtccatttctgcagcctcaagcaatatttgaagaacgagtctatctcttttcctctcgagatgtgctattgtttctaaattagttttattctttccaaaagttcttcttaactcaacaatatcatcagaccctgaaattttgttatcattggtctttaaaaggtccatgagttttggagaagctccaaatgacaacataaaataaggattcacgtagcattctgcagccagcagcaaagcatcaattgcagcatcatggctttcaacagtaacatcattttgcgcatgcaaatctaaggccaggcgtcgaaactcagaagctcgaagctcacaatcatgatagtttacaagttgtgaataatctgcctgtaggttgaagtattcagcaccaaaaccagcatctaatacaaaattaggagaatggtcggtaaaatgtttcataacatgttttgattccaagctgatgcccacaaggttagaggtactttgattaggagcattggaaaagtttgtcaatgtaatgctctgtaattctggaggggcaaaaagtagattgcgatcttcaatagaatctgatttccctgctgactctaaagcatctaacttaccatcaggctcgtcttgactatttgacttgtacaaaggaactccatgattcaaaacagaggaaagaggagagaaagacgctgcctcaagttcaactggtttagaagcagatttacacatgtcaatatcaggtggcaattgcatgtggggttccaatattgataggagtacactgcataaaacagcaaaacaatgtaagataacagacaagtttcttccagtcaagtaatgctaaaacaaacgcatccacagaaagggtgacaaattaggcagtttaccctgtattttttttttttaagaaaaagtagttttactacaaaaaggtgcattaagaaatagaatcataggacatcctccaaatataagtcac-aaaatactatccgttcctttcttgcagtagctgatgaaaaaggatactccactgagccctccaacttaatacaccataaaacaacaaaatgtacattgtgaaggggttt------------------------cctaagactaatcaaaggaaactccaagttgcgtatattcttcatc---aatgccaaacaccatattataca-aaatgcaaatattctaaaatgtaaaaagaaagtgaatagctggttcgaaattttcatacaagcaataaaaatatcaagagaaaaagctgctaat
>Afrocalliandra_redacta_Germishuizen_5585@NODE_1_length_1881_cov_396.254989
--------------------------------------------------------------------------------------------------------------------------------------------------------------------------------------------------------------------------------------------------------------------ctatattaagctcagtaatgagaccctctatatctttagaaattccttctaaatcatcagaagatatattatattgatccacaagagtgttcaaattgacattttccagtttctcaacatcattctcatttgatgtttgacaaactccgctaagaaacccgatagttggtactggatcaacatcagatagctcatcaccattcgtattaggaaagagaggcagctgaggaggaatagcaccaaaagctcttaacaaatgcaccagtaatgatttgcagctatccataacacattgaaatgcactgaaataatcgtagaaagatgttgttggctcaaaagcataaaatttaacccaattcgataaagactgcaaaaattcccttttatgatgaatggacaaatctggaaaaacagcagccaaaataaaaatagatagtgctacgttgtatcctttaccctcagaaccatgttgattctcattcttctgtttaattttatcaaaaagagaattaaagcataactcctcaaagttatgacatgagtcattgttcaataaactttcatcatgagagaccttggacaatgtatatgaaataattggcttcaacagacgcaatacagattcaagaaacgagacatcacagtaagcagcactggagagggacattagcacttgcaccactctaggtatctcaggaaccatagcttccatgtgctctgctacaatagcttcaagaatataaagaactattgctctcgcattcctggcgttgtaacttttcaggatatctttaccacttggaaa---agaagaatatggccaagaacacaactctgaaaaccaactaataacatcaggcaccagggtagaggaaacagatcttagctgcaacccaacagcctctagaatggcttctccaaatgtttgaaattgttttttcatattaggaaagaacttatagagttctggataaattacagggaaagattgatcatcatgattttcaagtcctcttctagttgaataaccattttcaccctgtga------atcatcagtaacctcttcatattttcgattgacaacattatcaataacagcaagatcatcagcaaatattgagagcaaatatgtcagctgagacaaatctgatacaagaaaaatgtgatccttcaagtactgtttagcattacgagacacagccatccagccaagaaaacgaaccaaagggtaagcagaatcagaaaaatgggatattttctgcatccatgctgaaaaaggaatcaaatttccacatcggtatttatagcggatattagttccaaaatctccctcttcatctccattgctagtagcaactaccaatctttgaagtagtatccaccgtcgttgtaaactatgcattcttgctggtgtcaaatgcaaactaacttctttcaattgcagatgtaaagacatcagcatcatattaaattcttcagcagattttaatgtgatttcgatcacatgttcaggagggcaatacaatttggtggctgtgtgtaaaacatagataagactctgcaaaagaatttcatgcattgaatgttgttctctgcgcagacgttgaacaagaaaattgcatagtagagcttggttttgacgaactagcgtaattgcatctgcagattgtacatcaaggggagacatcttgataacctgctcatctacttcttcagcagaataaagacaatcttccccattggatagttttgaatgatatttcctgtccatttctgctgcctcaagcaacatttgtagaacgagcttatctctctctctctcgagatgtgctatcttttctatattagtcttactctttccaaaag---ttcttagctcaacaatatcac------------------------------------------------------------------------------------------------------------------------------------------------------------------------------------------------------------------------------------------------------------------------------------------------------------------------------------------------------------------------------------------------------------------------------------------------------------------------------------------------------------------------------------------------------------------------------------------------------------------------------------------------------------------------------------------------------------------------------------------------------------------------------------------------------------------------------------------------------------------------------------------------------------------------------------------------------------------------------------------------------------------------------------------------------------------------------------------------------------------------------------------------------------------------------------------------
>Albizia_adinocephala_FHO33_88@NODE_1_length_3310_cov_264.933808
atcaagcattaggctagaaactctccagcaactagtttcctggagcatcaagatcatttcaataaggccttcaagaccagacctccaatgaagtgtcacggcatcagccgatttagatggcgaagaattttgatcatcatcatcattatagaatttttgtgcaactgatgttaagcacttcataaagacaaaacactcagctgatgctatagtcaattttctggcaagctgatgatgaagactccaacattgctcaattgctatattaagctcagtaatgagaccctctatgtctttagaaattccttctaaatcatcagaagatatattatattgatctacaagagtattcaaatcgacactttccagtttctgagcatcattctcatgtgatgtttgacagacttcgccaagaaacccaatagttggtactggatcaacatcagatagctcatcaccattcatattagggaagggaggcagctgaggaggaatagcactaaaagctcttaacaagagaactagtaatgatttgcagctatccataacgcattgaaatgcactgaaataatcatagaaagacgttgttggctcaaaagcataaaatttcacccaattagataaagactgcaaaaattcccttttatgatgaatggacaaatctggaaaaacagaagccaaaataaaaatagacagtgctatgttgcatcctttatcctcagaactatgttgattctcattcttctgtttaattttatcaaaaagattgctaaagcataactcctcaaagttatgacatgagtcattggtcaataaactttcatcatgagagaccttggacaatgcataggaaataattggcttcaacagatgcaatacagattcaagaaatgagacatcacagtaagcagcaccagagagggacatgagcacttgtaccactctaggtatctcaggaaccatagcttccatgtgctctgctataatagcttcaagaatataaagaattattgctctcgcattcttggcattataacctttcaggatatctttaccacttggggaagcagaagaatatggccatgaacacaactctgaaaaccaactaataacatcaggcaccagggtagaagaaactgatcttagctgcaacccaacagcctctagaatggcttctccaaatgtttgaaattgctttttcatatttggaaagaacttacagagttctggataaattacagcgaaagattgatcatcatgattttcaagtccttttttagttgaataaccattttcaccctgtgaatcatcatcatcagtaacctcttcatactttcgattgacaacattatcaacaacagcaagatcatcaccaaatattgaaagcaaatatgtcagctgagacaaatccgatacaagaaaaatgtgatccttcatgtactgtttagcattacgatacacagccatccagccaagaaaacgaaccaaagggtaagcagatccagaaaattcagatattctctgcatccatgctgaagagggaatcaaatttccacatcggtatttattgtggatattagttacaaaatctccctcttcatctccattgctagtagcaactaccaatctttgaagtagtatccaccgtcgttgtaagccatgtattctttctggtgccaaattcaaactaacttctttcagctgcagatgtaaagacatcagcatcatattaaattcttcagcagattttaatgtgatttcaattacaagttcaggaggacaatacaatttggtggctgtgtgtaaaacataaataagactctgcaaaagaatttcatgcattgaattttgttctctgtgcagacgttgaacaagaaaattacacagcagagcttggttttggcgaactagcgtaattgcatctgcagattgtacatcaaggggagacatcttgataacctggtcatccactccttcagtggaaaaaggacaatcttccacattggatagttttgcatggtatttcctgtccatctctgcagcctcaagcaatatttgaagaatgagtctatctcttttcctctcaagatgtgctatcgtttctaaattagttttactctttccaaaagttcttcttagctcaacaatatcatcagaccctgaaattttgtcatcattggtctttaaaaggtccatgagtttgggagaagctccaaaagacaacataaaataaggattcacatagcattctgcagccagcagcaaagcatcaattgcagcatcatggctttcaacagtaacatcattttgcgcatgcaaatctaaggccaggcgtcgaaactcagaagctcgaagctcacaaccatgatagtttacaagttgtgaataatctgcctgcaggttgaagtattcagcaccaaaacctgcatctaatacaaaattaggagaatggtcggtaaaatgtttcatgacatgttttgattccaagctgatgcccacaaggttagaggtactttgattaggaacattggaaaagtttgtcaatgtaatgccctgtaattctggaggggcaaaaagtagattgcgatcttcgatagaatctgatttccctgcagactctgaaacatctaatttaccatcaggctcatcttgactatttgacttggatagaggacctccatggttcaaaacagaggaaagaggtgagacagacgatgtctcaagttcaactggtttagatgcagatttgcacatgtcaatatcaggtggcaatggcatgtggggttccaatattgataggagtacactgcataaaacagcaaaacaaagtaagataacagacaagtttctgccagtcaagtaaggctaaatcaaatgcatccacagaaagggtgacaaattagccagtttactctctactttttttccttatgaaaaagcagttttactacaaaaaggtgaattaagaaagagaatcacaggacatcctccaaatataagtcacaagaatactatctgtttccatattttattttccctgatatgataattttatggacggtattttaacttaatgtggtgtataataaataaatagtgattttggaataaatattattactataatattttcttatttttctttgttagctacgtacaaggaaaaaagagaagaaagcagacctaaaaagagacccacgggatttcaacaagacacggcacatctaggaagagtaaaaaaaattactatatcactgagg---------------------------------------------
>Albizia_burkartiana_StivalSantos_678@NODE_1_length_2692_cov_11.923777
----------------------------------------------------------------------------------------------------------------------------------------------------------------------------------------------------------------------------------------------------------------------------------------------------------------------------------------------------------------------acactttccagtttctgagcatcattctcatgtgatgtttgacagacttcgccaagaaacctgatagttggtactggatcaacatcagatagctcatcaacattcatattagggaagggaggcagctgaggaggaatagcactaaaagctcttaacaagagcactagtaatgatttgcagctatccataacgcattgaaatgcactgaaataatcatagaaagacgttgttggctcaaaagcataaaatttcacccaattagataaagactgcaaaaattcccttttatgatgaatggacaaatctggaaaaacagaagccaaaataaaaatagacagtgctatgttgcatcctttatcctcagaactatgttgattctcattcttcagtttaattttatcaaaaagattgctaaagcataactcctcaaagttatgacatgagtcattggtcaataaactttcatcatgagagaccttggacaatgcatatgaaataattggcttcaacagatgcaatacagattcaagaaatgagacatcacagtaagcagcaccagagagggacatgagcacttgtaccactctaggtatctcaggaaccatagcttccatgtgctctgctataatagcttcaagaatataaagaataattgctctcgcattcttggcattataacctttcaggatatctttaccacttggggaagcagaagaatatggccatgaacacaactctgaaaaccaactaataacatcaggcaccagggtagaagaaacagatcttaactgcaacccaacagcctctagaatggcttctccaaatgtttgaaattgctttttcatatttggaaagaacttccagagttctggataaattacagggaaagattgatcatcatgattttcaagtccttttttaggtgaataaccattttcaccctgtgaatcatcatcatcagtaacctcttcatactttcgattgacaacattatcaacaacagcaagatcatcaccaaatattgaaagcaaatatgtcagctgagacaaatccgatacaagaaaaatgtgatccttcatgtactgtttagcattacggtacacagccatccagccaagaaaacgaaccaaagggtaagcagatccagaaaattgagatattctctgcatccatgctgaagagggaatcaaatttccacatcggtatttattgtggatattagttccaaaatctccctcttcatctccattactagtagcaactaccaatctttgaagtagtatccaccgtcgttgtaagccatgtattctttctggtgccaaattcaaactaacttctttcagctgcagatgtaaagacatcagcatcatattaaattcttcagcagattttaatgtgatttcaattacaagttcaggaggacaatacaatttggtggctgtgtgtaaaacataaataagactctgcaaaagaatttcgtgcattgaattttgttctctgtgcagacgttgaacaagaaaattacacagcagagcttggttttggcgaactagcgtaattgcatctgcagattgtacatcaaggggagacatcttgatagcctggtcatccactccttcagtggaataaggacaatcttccacattggattgttttgcatggtatttcctgtccattgctgcagcctcaagcaatatttgtagaacgattctatctcttttcctctcaagatgtgctatcgtttctaaattagttttactctttccaaaagttcttcttacctcaacaatatcatcagaccctgaaattttgtcatcattggtctttaaaaggtccatgagtttgggagaagctccaaaagacaacataaaataaggattcacatagcattctgcagccagcagcaaagcatcaattgcagcatcatggctttcaacagtaacatcattttgcgcatgcaaatctaaggccaggcgtcgaaactcagaagctcgaagctcacaaccatgatagtttacaagttgtgaataatctgcctgcaggttgaagtattcagcaccaaaaccagcatctaatacaaaattaggaggatggtcggtaaaatgtttcatgacatgttttgattccaagctgatgcccacaaggttagaggtactttgattaggaacattggaaaagtttgtcaatgtaatgccctgtaattctggaggggcaaaaagtagattgcgatcttcgatagaatctgatttccctgctgactctgaaacatctaatttaccatcaggctcgtcttgactatttgacttggacaaaggacctccatggttcaaaacagaggaaagaagtgagacagacgatgtctcaagttcaactggtttagatgcagatttgcacatgtcaatatcaggtggcaatggcatgtggggttccaatattgataggagtacactgcataaaacagcaaaacaatgtaagataacagacaagtttctgccagtcaagtaatgctaaaccaaatgcatccacagaaggggtgacaaattagccagtttactctctactttttttatttatgaaaaagcagttttactacaaaaaggtgaattaagaaagagaatcgtaagacatcctccaaatataagtcacaaaaatactatccgttcctttcttgcagcatctgatgaaaaaggat---------------------------------------------------------------------------------------------------------------------------------------------------------------------------------------------------------------------------------------------------------------
>Albizia_coripatensis_Hughes_2433@NODE_1_length_3300_cov_361.558176
-----------------------------------------------------------------------------cagacctccaatgaagtgtcacaacatcagccgatttagatggtgaagaattttgatcatcatcatcattatagaatttttgtgcaactgatattaagcacttcataaagacaaaacactcagctgatgctatagtcaattttctggcaagctgatgatgaagactccaacattgctcaattgctatattaagctcagtaatgagaccctctatgtctttagaaattccttctaaatcatcagaagatatattatattgatctacaagagtattcaaattgacacgttccagttgctcagaatcattctcacgtgaagcttgacagacttcgctaagaaacccgatagttggtactggatcaacatcagatagctcatcaccattcatattagggaagggaggcagctgaggaggaatagcaccaaaagctcttaacaagagcactagtaatgacttgcagctatccataacgcattgaaatgcactgaaataatcatagaaagacgttgttggctcaaaagcataaaatttcacccaattggataaagactgcaaaaattcccttttatgatgaacggacaaatctggaaaaacagaagccaaaataaaaatagacagtgctctgttacatcctttatcctcagaactatgttgattctcattcttctgtttaattttctcaaaaagattactaaagcataactcctcaaagttatgacatgagtcattggtcaataaactttcatcaggagagaccttggacaatgcatatgaaataattggcttcaacagatgcaatacagattcaagaaatgagacaccacagtaagcagcaccagagagggacatgagcacttgtaccactctaggtatctcaggaaccatagcttccatgtgctctgctataatagcttcaagaatataaagaattattgctctcgcattcttggcattataacctttcaggatatctttaccagttggggaagcagaagaatatggccatgaacacaactctgaaaaccaactaataacatcaggcaccagggtagaagaaacagatcttagctgcaacccaacagcctctagaatggcttctccaaatgtttgaaattgctttttcatatttggaaagaacttccagagttctggataaattacagggaaagattgatcatcatgattttcaagtccttttttagttgaataaccattttcaccctgtgaatcatcatcctcagtaacctcttcaaattttcgattgacaacattatcaacaacagcaagatcatcagcaaatattgaaagcaaatatgtcagctgagacaaatccgatacaagaaaaatgtgatccttcatgtactgtttagcattacgatacacagccatccagccaagaaaacgaaccaaagggtaagcagatccagaaaattgagatattctctgcatccatgctgaagagggaatcaaatttccacatcggtatttattgtggatattagttccaaaatctccctcttcatctccattgctagtagcaactaccaatctttgaagtagtatccaccgtcgttgtaagccatgtattctttctggtgccaaattcaaactaacttctttcagctgcagatgtaaagacatcagcatcatattaaattcttcagcagattttaatgtgatttcaattacaagttcaggaggacaatacaatttggtggctgtgtgtaaaacatagataagactctgcaaaagaatttcgtgcattgaattctgttctctgcgcagacgttgaacaagaaaattgcacagcagagcttggttttggcgaactagcgtaattgcatctgcagattgtacatcaaggggagacatcttgataacctggtcatccactccttcagcggaataaggacaatattccacattggatagttttgcatggtatttcctgtccatatctgcagcctcaagcaacatttgaagaacgagtctatctcttttcctctcaagatgtgctatcgtttctaaattagttttactttttccaaaagttcttcttagctcaacaatatcatcagaccctgaaattttgttatcattggtctttaaaaggtccatgagttttggagaagctccaaaagacaacataaaataaggattcacatagcattctgcagccagcagcaaagcatcaattgcagcatcatggctttcaacagtaacatcattttgcgcatgcaaatctaaggccaggcgtcgaaactcagatgctcgaagctcacaaccatgatagtttacaagttgtgaataatctgcctgcaggttgaagtattcagcaccaaaaccagcatctaatacaaaattaggagaatggtcggtaaaatgtttcatgacatgttttgattccaagcttatgcccacaaggtcagaggtactttgattaggaacattggaaaagtttgtcaatgtaatgccctgtaattctggaggggcaaaaagtagattgcgatcttcgatagaatctgatttccctgctgactctgaaacatctaatttaccatcaggctcgtcttgactatttgacttggacaaaggacctccatggttcaaaacagaggaaagaggtgagacagacgatgtctcaagttcaactggtttagatgcagatttgcacaggtcaatatcaggtggcaatggcatgtgtggttccaatattgataggagtacactgcataaaacagcaaaacaatgtaagataacagacaagtttctgccagtcaagtaatgctaaacccaatgcatccacagaaatggtgacaaattagccagtttactatctactttttttctttatgaaaaagcagttttactacaaaaaggtgaattaagaaagagaatcataggacatccttcaaatataagtcacaaaaataccatccgttcctttcttgcagtatctgatgaaaaaggatactccactgagtcctccaacttaatacaccataaaaccacaaaatgtacattttgacatggctttggcctccttttcccttccaaacttttaagcctaaccaaaggaaacgccaagttgcatatattgttcatcagtaacaccaaacaccgtactatacatacatgcatatattctaaaatgtagaaagaaagtgaatagctggttcgaaatttcattacaggcaataaaaatatcaagagaaaaagctgctaat
>Albizia_decandra_Vilhena_231@NODE_1_length_2590_cov_59.780342
---------------------------------------------------------------------------------------------------------------------------------------------------------------------------------------------------------------------------------------------------------------------------------------------------------------------------------------------------------------------------------tttctgagcatcattctcatgtgatgtttcacagaattcgccaaggaacccgatagttggtactggatcaacatcagatagctcatcaccattcatattagggaagggaggcagctgaggaggaataacactaaaagctcttaacaagagcactagtaatgatttgcagctatccataacgcattgaaatgcactgaaataatcatagaaagacgttgttcgctcaaaagcataaaatttcacccaattagataaagactgcaaaaattcccttttatgatgaatggacaaatctggaaaaacagaagccaaaataaaaatagacagtgctatgttgcatcctttatcctcagaactatgttgattctcattcttctgtttaattttatcaaaaagattgctaaagcataactcttcaaagttatgacatgagtcattggtcaataaactttcatcatgagagaccttggacaatgcatatgaaataattggcttcaacagatgcaatacagattcaagaaatgagacatcacagtaagcagcaccagagagggacatgagcacttgtaccactctaggtatctcaggaaccatagcttccatgtgctctgctataatagcttcaagaatataaagaattattgctctcgcattcttggcattataacctttcaagatatctttaccacttggggaagcagaagaatatggccatgaacacaactctgaaaaccaactaataacatcaggcaccagggtagaagaaacagatcttagctgcaacccaacagcctctagaatggcttctccaaatgtttgaaattgctttttcatatttggaaagaacttccagagttctggataaattacagggaaagattgatcatcatgattttcaagtccttttttagttgaataaccattttcaccttgtgaatcatcatcatcagtaacctcttcatactttcgattgacaacattatcaacaacagcaagatcatcaccaaatattgatagcaaatatgtcagctgagacaaatccgatacaagaaaaatgtgatccttcatgtactgtttagcattacgatacacagccatccagccaagaaagcgaaccaaagggtaagcagatccagaaaattgagatattctctgcatccatgctgaagagggaatcaaatttccacatcggtatttattgtggatattagttccaaaatctccctcttcatctccattgctagtagcaactaccaatctttgaagtagtatccaccttcgttgtaagccatgtattctttctggtgccaaatgcaaactaacttctttcagctgtagatgtaaagacatcagcatcatattaaattcttcagcagattttaatgtgatttcaattacaagttcaggaggacaatacaatttggtggctgtgtgtaaaacataaataagactctgcaaaagaatttcatgcattgaattttgttctctgtgcagacgttgaacaagaaaattacacagcagagcttggttttggcgaactagcgtaattgcatctgcagattgtacatcaaggggagacatcttgataacctggtcatccactccttcagtggaataaggacaatcttccacattggatagttttgcatgatatttcctgtccattgctgcagcctcaagcaatatttgaagaacgagtctatctcttttcctctcaagatgtgctatcgtttctaaattagttttactctttccaaaag---ttcttagctcaacaatatcatcagaccctgaaattttgtcatcattggtctttaaaaggtccatgagtttgggagaagctccaaaagacaacataaaataaggattcacatagcattctgcagccagcagcaaagcatcaattgcagcatcatggctttcaacagtaacatcattttgcgcatgcaaatctaaggccaggcgtcgaaactcagaagctcgaagctcacaaccatgatagtttacaagttgtgaataatctgcctgcaggttgaagtattcagcaccaaaaccagcatctaatacaaaattaggagaatggtcggtaaaatgtttcatgacatgttttgactccaagctgatgcccacaaggttagaggtactttgattaggaacattggaaaagtttgtcaatgtaatgccctgtaattctggaggtgcaaaaagtagattgcgatcttcgatagaatctgatttccctgctgactctgaaacatctaatttaccatcaggctcgtcttgactgtttgacttggacaaaggacctccatggttcaaaacagaggaaagagctgagacagacgatgtctcaagttcaactggtttagatgcagatttgcacatgtcaatatcaggtggcaatggcatgtggggttccaatattgataggagtacactgcataaaacagcaaaacaatgtaagataacagactagtttccgccagtcaagtaatgctaaaccaaatgcatccacagaaagggtga-aaattagccagtttactctctactgtatttctttatgaaaaagcagttttactacaaaaaggtgaat------------------------------------------------------------------------------------------------------------------------------------------------------------------------------------------------------------------------------------------------------------------------------------------------------------------------------------------------------
>Albizia_edwallii_Dalmaso_272@NODE_1_length_2790_cov_9.664717
---------------------------------------------------------------------------------------------------------------------------------------------------------------------------------------------------------------------------------------------------------------------------------------------------------------------------------------------------------------------gacactttccagttgctcagcatcattctcatgtgatgcttgacagacttcgctaagaaacccaatagttggtactggatcaacatcagatagctcatcaccattcatattagggaagggaggcagctgaggaggaatagcaccaaaagctcttaacaagagcactagtaatgatttgcagctatccataacgcattgaaatgcactgaaataatcatagaaagacgttgttggctcaaaagcataaaatttcacccaattagataaagactgcaaaaattcccttttatgatgaatggacaaatctggaaaaacagaagccaaaataaaaatagacagtgctatgttgcatcctttatcctcagaactatgttgattctcattcttctgtttaattttatcaaaaagattactaaagcataactcctcaaagttatgacatgagtcattggtcaataaactttcatcaggagagaccttggacaacgcatatgaaataattggcttcaacagatgcaatacagattcaagaaatgagacatcacagtaagcagcaccagagagggacatgagcacttgtaccactctaggtatctcaggaaccatagcttccatgtgctctgctataatagcttcaagaatataaagaattattgctctcgcattcttggcattataacctttcaggatatctttaccacttggggaagcagaagaatatggccatgaacacaactctgaaaaccaactaataacatcaggcaccagggtagaagaaacagatcttagctgcaacccaacagcctctagaatggcttctccaaatgtttgaaattgctttttcatatttggaaagaacttccagagttctggataaattacagggaaagattgatcataatgattttcaagtccttttttagttgaataaccattttcaccctgtgaatcatcatcatcagtaacctcttcatattttcgattgacaacattatcaacaacagcaagatcatcagcaaatattgaaagcaaatatgtcagctgagacaaatccgatacaagaaaaatgtgatccttcatgtactgtttagcattacgatacacagccatccagccaagaaaacgaaccaaagggtaagcagatccagaaaattgagatattctctgcatccatgctgaagagggaatcaaatttccacatcggtatttattgtggatattagttccaaaatctccctcttcatctccattgctagtagcaactaccaatctttgaagtagtatccaccgtcgttgtaagccatgtattctttctggtgccaaattcaaactaacttctttcagctgcagatgtaaagacatcagcatcatattaaattcttcagcagattttaatgtgatttcaattacaagttcaggaggacaatacaatttagtggctgtgtgtaaaacatagataagactctgcaaaagaatttcgtgcattgaattttgttctctgtgcagacgttgaacaagaaaattgcacagcagagcttggttttggcgaactagcgtaattgcatctgcagattgtacatcaaggggagacatcttgataacctggtcatccactccttcagcggaataaggacaatcttccacattggatacttttgcatggtatttcctgtccatttctgcagcctcaagcaatatttgaagaacgagtctatctcttttcctctcaagatgtgctatcgtttctaaattagttttactttttccaaaagttcttcttagctcaacaatatcatcagaccctgaaattttgttaccattgatctttaaaaggtccatgagttttggagaagctccaaaagacaacataaaaaaaggattcacatagcactctgcagccagcagcaaagcatcaattgcagcatcatggctttcaacagtaacatcattttgcgcatgcaaatctaaggccaggcgtcgaaactcagaagctcgaagctcacaaccatgatagtttacaagttgtgaataatctgcctgcaggttgaagtattcagcaccaaaaccagcatctaatacaaaattaggagaatggtcggtaaaatgtttcatgacatgttttgattccaagctgatgcccacaaggttagaggtactttgattaggaacattggaaaagttcgtcaatgtaatgccctgtaattctggaggggcaaaaagtagattgcgatcttcgatagaatctgatttccctgctgactctgaaacatctaatttaccatcaggctcatcttgactatttgacttggacaaaggacctccatggttcaaaacagaggaaagcggtgagacagacgatgtctcaagttcaactggtttagatgcagatttgcacaggtcaatatcaggtggcaatggcatgtggggttccaatattgataggagtacactgcataaaacagcaaaacaatgtaagataacagacaagtttctgccagtcaagtaatgctaaaccaaatgcatccacagaaagggtgacaaattagccagtttactatctactttttttctttacgaaaaagaagttttactacaaaaaggtgaattaagaaagagaatcataggacatcctccaaatataagtcacaaaaacaccatccgttcctttcttgcagtatctgatgaaaaaggatactccactgagtcctccaacttaatacaccataaaaccacaaaatgtacactttgacatggctttggccaccttttccctttcaaacttttaagcct--------------------------------------------------------------------------------------------------------------------------------------------------------------
>Albizia_inundata_Wood_26530@NODE_1_length_2649_cov_342.507325
--------------------------------------------------------------------------------------------------------------------------------------------------------------------------------------------------------------------------------------------------------------------------------------------------------------------------------------------------------------------------------------gagcatcattctcatgtgatgtttgacagacttcgccaagaaacccaatagttggtactggataaacatcagatagctcatcaccattcatatcagggaagggaggcagctgaggaggaatagcactaaaagctcttaacaagaacactagtaatgatttgcagctatccataacgcattgaaatgcactgaaataatcatagaaagacgttgttggctcaaaagcataaaatttcacccaattagataaagactgcaaaaattcccttttatgatgaatggacaaatctggaaaaacagaagccaaaataaaaatagacagtgctatgttgcatccttcatcctcagaactacgttgattcttattcttctgcttaattttatcaaaaagattgctaaagcataactcctcaaagttatgacatgagtcattggtcaataaactttcatcatgagagaccttggacaatgcatatgaaataattggcttcaacagatgcaatacagattcaagaaatgagacatcacagtaagcagcaccagagagggacatgagcacttgtaccactctaggtatctcaggaactatagcttccatgtgctcttctataatagcttcaagaatataaagaattattgccctcgcattcttggcattataacctttcaggatatctttaccacttggggaagcagaagaatatggccatgaacacaactctgaaaaccaactaataacatcaggcaccagggtagaagaaacagatcttagctgcaacccaacagcctctagaatggcttctccaaatgtttgaaattgctttttcatatttggaaagaacttccagagttctggataaattgcagggaaagactgatcatcatgattttccagtccttttttagttgaataacgattttcaccctgtgaatcatcatcattggtaacctcttcatactttcgattgacaacattatcaacaacagcaagatcatcaccaaatattgaaagcaaatatgtcagttgagacaaatccgatacaagaaaaatgtgatccttcatgtactgtttagcattacgatacacagccatccagccaagaaaacgaaccaaagggtaagcagatccagaaaattgagatattctctgcatccatgctgaagagggaatcaaatttccacatcggtatttattgtggatattagttccaaaatctccctcttcatctccattgctagtagcaactaccaatctttgaagtagtatccaccgtcgttgtaagccatgtattctttctggtgccaaattcaaactaacttctttcagctgcagatgtaaagacatcagcatcatattaaattcttcagcagattttaatgtgatttcaattacaagttcaggaggacaatacaatttggtggctgtgtgtaaaacataaataagactctgcaaaagaatttcgtgcattgaattttgttctctgtgcagacgttgaacaagaaaattacacagcagagcttggttttggcgaactagtgtaattgcatctgcagattgcacatcaaggggagacatcttgataacctggtcatccactccttcagtggaataaggacaatcttccacattggacagttttgcatgatatttcctgtccattgctgcagcctcaagcaatatttgaagaacgagtctatctcttttcctctcaagatgtgctatcgtttctaaattagttttgctctttccaaaagttcttcttagctcaacaatatcatcagaccctgaaattttgttatcattggtctttaaaaggtccatgagtttgggagaagctccaaaagacaacataaaataaggattcacatagcattctgcagccagcagcaaagcatcaattgccgcatcatggctttcaacagtaacatcattttgcgcatgcaaatctaaggccaggcgttgaaactcagaagctcgaagctcacaaccatgatagtttacaagttgtaaataatctgcctgcaggttgaagtattcagcatccaaaccagcatctaatacaaaattaggagaatggtcagtaaaatgtttcatgacatgttttgattccaagctgatgcccacaaggttagaggtactttgattaggaacattggaaaagtttgtcaatgtaatgccctgtaattctggaggggcaaaaagtagattgcgatcttcgatagaatctgatttccctgctgactctgaaacatctaatttaccatcaggctcgtcttgacaatttgacttggacaaaggacctccatggttcaaaacagaggaaagaggtgagacagacgatgtctcaagttcaactggtttagatgcagatttgcacatgtcaatatcaggtggcaatggcatgtggggttccaatattgataggagtacgctgcataaaacagaaaaacaatgtaagataacagacaagtttctgccagtcaagtaatgctaaaccaaatgcatccacagaaagggtgacaaattagccagtctattctctactttttttctttatgacaaagcagttttactacaaaaaggtgaattaagaaagagaatcataggacatcctccaaatataagtcacaaagatactatccgtttc-------------------------------------------------------------------------------------------------------------------------------------------------------------------------------------------------------------------------------------------------------------------------------------------
>Albizia_sinaloensis_Hughes_1576@NODE_1_length_3283_cov_126.927948
atcaagctttaggctagaaactctccagcaactagtttcctggagcatcaagatcatttcaataaggccttcaagaccagacctccaatgaagtgtcacagtatcagccgatttagaaggtgaagaattttgatcatcatcatcattatagaatttttgtgcaactgatgttaagcacttcataaagacaaaacactcagctgatgctatagtcaattttctggcaagctgatgatgaagactccaacattgctcaattgctatattgagctcagtaatgagaccctctatgtctttagaaattccttctaaatcatcagaagatatattatattgatctacaagagtattcaaatcgacactttccagtttctgagcatcattctcatgtgatgtttgacagacttcgccaagaaacccaatagttggtactggatcaacatcagatagctcatcaccattcatattagggaagggaggcagctgaggaggaatagcactaaaagctcttaacaagagaactagtaatgatttgcagctatccataacgcattgaaatgcactgaaataatcatagaaagacgttgttggctcaaaagcataaaatttcacccaattagataaagactgcaaaaattcccttttatgatgaatggacaaatctggaaaaacggaagccaaaataaaaatagacagtgctatgttgcatcctttatcctcagaactatgttgattctcattcttctgtttaattttatcgaaaagattgctaaagcataactcctcaaagttatgacatgagtcattggtcaataaactttcatcatgagagaccttggacaatgcatatgaaataattggcttcaacagatgcaatacagattcaagaaatgagacatcacagtaagcagcaccagagagggacatgagcacttgtaccactctaggcatctcaggaaccatagcttccatgtgctctgcaataatagcttcaagaatataaagaattattgctctcgcattcttagcattataacctttcaggatatctttacgacttggggaagcagaagaatatggccatgaacacaactctgaaaaccaactaataacatcaggcaccagggtagaagaaaccgatcttagctgcaacccaacagcctctagaatggcttctccaaatgtttgaaattgctttttcatatttggaaagaacttccagagttctggataaattacagggaaagattgatcatcatgattttcaagtccttttttggttgaacaaccattttcaccctgtgaatcatcatcatcagtaacctcttcatactttcgattgacaacattatcaacaacagcaagatcatcaccaaatattgaaagcaaatatgtcagctgagacaaatccgatacaagaaaaatgcgatccttcatgtactgtttagcattacgatacaaagccatccagccaagaaaacgaaccaaagggtaagcagatccagaaaattgagatattctctgcatccatgctgaagagggaatcaaatttccacatcggtatttattgtggatattagttacaaaatctccctcttcatctccattgctagtagcaactaccaatctttgaagtagcatccaccgtcgttgtaagccatgtattctttctggcgcaaaattcaaactaacttctttcagctgcagatgtaaagacatcagcatcatattaaattcttcagcagattttaatgtgatttcaattataagttcaggaggacaatacaatttggtggctgtgtgtaaaacataaataagactctgcaaaagaatttcatgcattgaattttgttctctgtgcagacgttgaacaagaaaattacacagcagagcttggttttggcgaactagcgtaattgcatctgcagattgtacatcaaggggagacatcttgataacctggtcatccactccttcagtggaataaggacaatcttccacattggatggttttgcatggtatttcctgtccatttctgcagcctcaagcaatatttgaagaacgagtctatctcttttcctctcaagatgtgctatcgtttctaaattagttttactctttccaaaagttcttcttagctcaacaatatcatcagaccctgaaattttgtcatcattggtctttaaaaggtccatgagtttgggagaagctccaaaagacaacataaaataaggattcacatagcattctgcagccagcagcaaagcatcaattgcagcatcatggctttcaacagtaacatcattttgcgcatgcaaatctaaggccaggcgtcgaaactcagaagctcgaagctcacaaccatgatagtttacaagttgtgaataatctgcctgcaggttgaagtattcagcaccaaaacctgcatctaatacaaaattaggagaatggtcggtaaaatgtttcatgacatgttttgattccaagctgatgcccacaaggttagaggtactttgattaggaacattggaaaagtttgtcaatgtaatgccctgtaattctggaggggcaaaaagtagattgcgatcttcgatagaatctgatttccctgctgactctgaaacatctaatttaccatcaggctcatcttgactatttgacttggataaaggacctccatggttcaaaacagaggaaagaggtgagacagacggtgtctcaagttcaactggtttagatgcagatttgcacatgtcaatatcaggtggcaatggcatgtggggttccaatattgataggagtacactgcataaaacagcaaaacaaagtaagataacagacaagtttctgccagtcaagtaatgctaaatcaaatgcatccacagaaagggtgacaaattagccagtttactctctactttttttcctgatgaaaaagcagttttactacaaaaaggtgaattaagaaagagaatcataggacatcctccaaatataagtcacaaaaatactatccgttcctttcttgcagtatctgatgaaaaaggatactccactgagtcttccaacttaataaaccatcaaaccacaaaacgacattttggacatggctttggccaccttttcccttccaaacttttaagcatagtcaaaggaaacgccaagttgcatatattgttcatcagtaacaccaaacaccgtactatacatacatgcatatattctaaaatgtagaaagaaagtgaatagctggttcaaaa--------------------------------------------
>Albizia_subdimidiata_var_minor_Gorts_341@NODE_1_length_2563_cov_66.346742
--------------------------------------------------------------------------------------------------------------------------------------------------------------------------------------------------------------------------------------------------------------------------------------------------------------------------------------------------------------------------------------------------------------------------------------------------------------------------cattcatatcagggaagggaggcagctgaggaggaatagcactaaaagctcttaacaagagcactagtaatgatttgcagctatccataacgcattgaaatgcactgaaataatcatagaaagacgttgttggctcaaaagcataaaatttcacccaattagataaagactgcaaaaattcccttttatgatgaatggacaaatctggaaaaacagaagccaaaataaaaatagacagtgctatgttgcatccttcatcctcagaactacgttgattctcattcttctgtttaattttatcaaaaagattgctaaagcataactcctcaaagttatgacatgagtcattggtcaataaactttcatcatgagagaccttggacaatgcatatgaaataattggcttcaacagatgcaatacagattcaagaaatgagacatcacagtaagcagcaccagagagggacatgagcacttgtaccactctaggtatctcaggaaccatagcttccatgtgctcttctataatagcttcaagaatataaagaattattgccctcgcattcttggcattataacctttcaggatatctttaccacttggggaagcagaagaatatggccatgaacacaactctgaaaaccaactaataacatcaggcaccagggtagaagaaacagatcttagctgcaacccaacagcctctagaatggcttctccaaatgtttgaaattgctttttcatatttggaaagaacttccagagttctggataaattgcagggaaagattgatcatcatgattttcaagtccttttttagttgaataatgattttcaccctgtgaatcatcatcatcggtaacctcttcatactttcgattgacaacattatcaacaacagcaagatcatcaccaaatattgaaagcaaatatgtcagttgagacaaatccgatacaagaaaaatgtgatccttcatgtactgtttagcattacgatacacagccatccagccaagaaaacgaaccaaagggtaagcagatccagaaaattgagatattctctgcatccatgctgaagagggaatcaaatttccacatcggtatttattgtggatattagttccaaaatctccctcttcatctccattgctagtagcaactaccaatctttgaagtagtatccaccgtcgtcgtaagccatgtattctttctggtgccaaattcaaactaacttctttcagctgcagatgtaaagacatcagcatcatattaaattcttcagcagattttaatgtgatttcaattacaagttcaggaggacaatacaatttggtggctgtgtgtaaaacataaataagactctgcaaaagaatttcgtgcattgaattttgttctctgtgcagacgttgaacaagaaaattacacagcagagcttggttttggcgaactagtgtaattgcatctgcagattgtacatcaaggggagacatcttgataacctggtcatccactccttcagtggaataaggacaatcttccacattggacagttttgcatgatatttcctgtccattgctgcagcctcaagcaatatttgaagaacgagtctatcccttttcctctcaagatgtgctatcgtttctaaattagttttactctttccaaaagttcttcttagctcaacaatatcatcagaccctgaaatt---ttatcattggtctttaaaaggtccatgagtttgggagaagctccaaaagacaacataaaataaggattcacatagcattctgcggccagcagcaaagcatcaattgcagcatcatggctttcaacagtaacatcattttgcgcatgcaaatctaaggccaggcgtcgaaactcagaagctcgaagctcacaaccatgatagtttacaagttgtaaataatctgcctgcaggttgaagtattcagcatcaaaaccagcatctaatacaaaattaggagaatggtcagtaaaatgtttcatgacatgttttgattccaagctgatgcccacaaggttagaggtactttgattaggaacattggaaaagtttgtcaatgtaatgccctgtaattctggaggggcaaaaagtagattgcgatcttcgatagaatctggtttccctgctgactctgaaacatccaatttaccatcaggctcgtcttgactatttgacttggacaaaggacctccatggttcaaaacagaggaaagaggtgagacagacgatgtctcaagttcaactggtttagatgcagatttgcacatgtcaatatcaggtggcaatggcatgtggggttccaatattgataggagtacgctgcataaaacagcaaaacaatgtaagataacagacaagtttctgccagtcaaataatgctaaaccaaatgcatccacagaaagggtgacaaattagccaatctattctctactttttttctttatgacaaagcagttttactacaaaaaggtgaattaagaaagagaatcataggacatccaccaaatataagtcacaaaaatactatccgtttctt-----------------------------------------------------------------------------------------------------------------------------------------------------------------------------------------------------------------------------------------------------------------------------------------
>Albizia_subdimidiata_var_subdimidiata_Ferreira_210@NODE_1_length_3193_cov_280.238447
-----------------------------------------------------------------------------------------------------------------------------------------------------------tttgtgcaactgatgttaagcatttcataaagacaaaacactcagctgatgctatagtcaattttctggcaggctgatgatgaagactccaacattgctcaattgctatattaagctcagtaatgagaccctctatgtctttagaaattccttctaaatcatcagaagatatattatattgatccacaagagtattcaaattgacactttccagtttctgagcatcattctcatgtgatgtttgacagacttcgccaagaaacccaatagttggtactggataaacatcagatagctcatcaccattcatatcagggaagggaggcagctgaggaggaatagcactaaaagctcttaacaagagcactagtaatgatttgcagctatccataacgcattgaaatgcactgaaataatcatagaaagacgttgttggctcaaaagcataaaatttcacccaattagataaagactgcaaaaattcccttttatgatgaatggacaaatctggaaaaacagaagccaaaataaaaatagacagtgctatgttgcatccttcatcctcagaactacgttgattctcattcttctgtttaattttatcaaaaagattgctaaagcataactcctcaaagttatgacatgagtcattggtcaataaactttcatcatgagagaccttggacaatgcatatgaaataattggcttcaacagatgcaatacagattcaagaaatgagacatcacagtaagcagcaccagagagggacatgagcacttgtaccactctaggtatctcaggaaccatagcttccatgtgctcttctataatagcttcaagaatataaagaattattgccctcgcattcttggcattataacctttcaggatatctttaccacttggggaagcagaagaatatggccatgaacacaactctgaaaaccaactaataacatcaggcaccagggtagaagaaacagatcttagctgcaacccaacagcctctagaatggcttctccaaatgtttgaaattgctttttcatatttggaaagaacttccagagttctggataaattgcagggaaagattgatcatcatgattttcaagtccttttttagttgaataatgattttcaccctgtgaatcatcatcatcggtaacctcttcatactttcggttgacaacattatcaacaacagcaagatcatcaccaaatattgaaagcaaatatgtcagttgagacaaatccgatacaagaaaaatgtgatccttcatgtactgtttagcattacgatacacagccatccagccaagaaaacgaaccaaagggtaagcagatccagaaaattgagatattctctgcatccatgctgaagagggaatcaaatttccacatcggtatttattgtggatattagttccaaaatctccctcttcatctccattgctagtagcaactaccaatctttgaagtagtatccaccgtcgttgtaagccatgtattctttctggtgccaaattcaaactaacttctttcagctgcagatgtaaagacatcagcatcatattaaattcttcagcagattttaatgtgatttcaattacaagttcaggaggacaatacaatttggtggctgtgtgtaaaacataaataagactctgcaaaagaatttcgtgcattgaattttgttctctgtgcagacgttgaacaagaaaattacacagcagagcttggttttggcgaactagtgtaattgcatctgcagattgtacatcaaggggagacatcttgataaactggtcatccactccttcagtggaataaggacaatcttccacattggacagttttgcatgatatttcctgtccatagctgcagcctcaagcaatatttgaagaacgagtctatcccttttcctctcaagatgtgctatcgtttctaaattagttttactctttccaaaagttcttcttagctcaacaatatcatcagaccctgaaatt---ttatcattggtctttaaaaggtccatgagtttgggagaagctccaaaagacaacataaaataaggattcacatagcattctgcggccagcagcaaagcatcaattgcagcatcatggctttcaacagtaacatcattttgcgcatgcaaatctaaggccaggcgtcgaaactcagaagctcgaagctcacaaccatgatagtttacaagttgtaaataatcttcctgcaggttgaagtattcagcatcaaaaccagcatctaatacaaaattaggagaatggtcagtaaaatgtttcatgacatgttttgattccaagctgatgcccacaaggttagaggtactttgattaggaacattggaaaagtttgtcaatgtaatgccctgtaattctggaggggcaaaaagtagattgcgatcttcgatagaatctggtttccctgctgactctgaaacatctaatttaccatcaggctcgtcttgactatttgacttggacaaaggacctccatggttcaaaacagaggaaagaggtgagacagacgatatctcaagttcaactggtttagatgcagatttgcacatgtcaatatcaggtggcaatggcatgtggggttccaatattgataggagtacgctgcataaaacagcaaaacaatgtaagataacagacaagtttctgccagtcaagtaatgctaaaccaaatgcatccacagaaagggtgacaaattagccaatctattctctactttttttctttatgacaaagcagttttactacaaaaaggtgaattaagaaagagaatcataggacatccaccaaatataagtcacaaaaatactatccgtttctttcttgcagtatctgataaaaaaggatactccactgagtcctccaacttaattcaccataaaaccacaaaatgtacattttgacatggctttggccaccttttcccttccaaacttttaagcctaatcaaaggaaacgccaagttgcatatattgttcatcagtaacaccaaacaccgtactatacatacatgcatatattctaaaatgtagaaagaaagtaaatagctggttcaaaatttccttacaggcaataaaaatatcaagagaaaaagctgctaat
>Albizia_tomentosa_Hughes_648@NODE_1_length_2973_cov_173.648826
------------------------------------------------------------------------------------------------------------------------------------------------------------------------------------------------------------------------------------------------------------ctcaattgctatattgagctcagtaatgagaccctctatgtctttagaaattccttctaaatcatcagaagatatattatattgatctacaagagtattcaaatcgacactttccagtttctgagcatcattctcatgtgatgtttgacagacttcgccaagaaacccaatagttggtactggatcaacatcagatagctcatcaccattcatattagggaagggaggcagctgaggaggaatagcactaaaagctcttaacaagagaactagtaatgatttgcagctatccataacgcattgaaatgcactgaaataatcatagaaagacgttgttggctcaaaagcataaaatttcacccaattagataaagactgcaaaaattcccttttatgatgaatggacaaatctggaaaaacggaagccaaaataaaaatagacagtgctatgttgcatcctttatcctcagaactatgttgattctcattcttctgtttaattttatcgaaaagattgctaaagcataactcctcaaagttatgacatgagtcattggtcaataaactttcatcatgagagaccttggacaatgcatatgaaataattggcttcaacagatgcaatacagattcaagaaatgagacatcacagtaagcagcaccagagagggacatgagcacttgtaccactctaggcatctcaggaaccatagcttccatgtgctctgcaataatagcttcaagaatataaagaattattgctctcgcattcttagcattataacctttcaggatatctttacgacttggggaagcagaagaatatggccatgaagacaactctgaaaaccaactaataacatcaggcaccagggtagaagaaaccgatcttagctgcaacccaacagcctctagaatggcttctccaaatgtttgaaattgctttttcatatttggaaagaacttccagagttctggataaattacagggaaagattgatcatcatgattttcaagtccttttttggttgaataaccattttcaccctgtgaatcatcatcatcagtaacctcttcatactttcgattgacaacattatcaacaacagcaagatcatcaccaaatattgaaagcaaatatgtcagctgagacaaatccgatacaagaaaaatgcgatccttcatgtactgtttagcattacgatacacagccatccagccaagaaaacgaaccaaagggtaagcagatccagaaaattgagatattctctgcatccatgctgaagagggaatcaaatttccacatcggtatttattgtggatattagttacaaaatctccctcttcatctccattgctagtagcaactaccaatctttgaagtagtatccaccgtcgttgtaagccatgtattctttctggcgccaaattcaaactaacttctttcagctgcagatgtaaagacatcagcatcatattaaattcttcagcagattttaatgtgatttcaattataagttcaggaggacaatacaatttggtggctgtgtgtaaaacataaataagactctgcaaaagaatttcatgcattgaattttgttctctgtgcagacgttgaacaagaaaattacacagcagagcttggttttggcgaactagcgtaattgcatctgcagattgtacatcaaggggagacatcttgataacctggtcatccactccttcagtggaataaggacaatcttccacattggatggttttgcatggtatttcctgtccatttctgcagcctcaagcaatatttgaagaacgaatctatctcttttcctctcaagatgtgctatcgtttctaaattagttttactctttccaaaagttcttcttagctcaacaatatcatcagaccctgaaattttgtcatcattggtctttaaaaggtccatgagtttgggagaagctccaaaagacaacataaaataaggattcacatagcattctgcagccagcagcaaagcatcaattgcagcatcatggctttcaacagtaacatcattttgcgcatgcaaatctaaggccaggcgtcgaaactcagaagctcgaagctcacaaccatgacagtttacaagttgtgaataatctgcctgcaggttgaagtattcagcaccaaaacctgcatctaatacaaaattaggagaatggtcggtaaaatgtttcatgacatgttttgattccaagctgatgcccacaaggttagaggtactttgattaggaacattggaaaagtttgtcaatgtaatgccctgtaattctggaggggcaaaaagtagattgcgatcttcgatagaatctgatttccctgctgactctgaaacatctaatttaccatcaggctcatcttgactatttgacttggataaaggacctccatggttcaaaacagaggaaagaggtgagacagacggtgtctcaagttcaactggtttagatgcagatttgcacatgtcaatatcaggtggcaatggcatgtggggttccaatattgataggagtacactgcataaaacagcaaaacaaagtaagataacagacaagtttctgccagtcaagtaatgctaaatcaaatgcatccacagaaagggtgacaaattagccagtttactctctactttttttcctgatgaaaaagcagttttactacaaaaaggtgaattaagaaagagaatcataggacatcctccaaatataagtcacaaaaatactatccgttcctttcttgcagtatctgatgaaaaaggatactccactgagtcctccaacttaataaaccatcaaaccacaaaacgacattttggacatggctttggccacc-tttcccttccaaacttttaagcatagtcaaaggaaacgccaagttgcatatattgttcatcagtaacaccaaacaccgtactatacatacatg-----------------------------------------------------------------------------------------
>Albizia_xerophytica_Hughes_1435@NODE_1_length_3239_cov_146.695762
--------------------------------------------------------------------------------------------------------------------------------------catcatcatcattatagaatttttgtgcaactgatgttaagcacttcatatagacaaaacactcagctgatgctatagtcaattttctggcaagctgatgatgaagactccaacattgctcaattgctatattaagctcagcaatgagaccctctatgtctttagaaattccttctaaatcatcagaagatatattatattgatctacaagagtattcaaatcgacactttccagtttctgagcatcattctcatgtgatgtttgacagacttcgccaagaaacccaatagttggtactggatcaacatcagatagctcatcaccattcatattagggaagggaggcagctgaggaggaatagcactaaaagctcttaacaagagaactagtaatgatttgcagctatccataacgcattgaaatgcactgaaataatcatagaaagacgttgttcgctcaaaagcataaaatttcacccaattaaataaagactgcaaaaattcccttttatgatgaatggacaaatctggaaaaacggaagccaaaataaaaatagacagtgctatgttgcatcctttatcctcagaactgtgttgattctcattcttctgtttaattttatcaaaaagattgctaaagcataactcctcaaagttatgacatgagtcattggtcaataaactttcatcatgagagaccttggacaatgcatatgaaataattggcttcaacagatgcaatacagattcaagaaatgagacatcacagtaagcagcaccagagagggacataagcacttgtaccactctaggtatctcaggaaccatagattccatgtgctctgctataatagcttcaagaatataaagaattattgctctcgcattcttggcattataacctttcaggatatctttaccacttggggaagcagaagaatatggccatgaacacaactctgaaaaccaactaataacatcaggcaccagggtagaagaaactgatcttagctgcaacccaacagcctctagaatggcttctccaaatgtttgaaattgctttttcatatttggaaagaacttccagagttctggataaattacagggaaagattgatcatcatgattttcaagtccttttttagttgaataaccattttcaccctgtgaatcatcatcatcagtaacctcttcatactttcgattgacaacattatcaacaacagcaagatcatcaccaaatattgaaagcaaatatgtcagctgagacaaatccgatacaagaaaaatgtgatccttcatgtactgtttagcattacgatacacagccatccagccaagaaaacgaaccaaagggtaagcagatccagaaaattgagatattctctgcatccatgctgaagagggaatcaaatttccacatcggtacttattgtggatattagttacaaaatctccctcttcatctccattgctagtagcaactaccaatctttgaagtagtatccaccgtcgttgtaagccatgtattctttctggtgccaaattcaaactaacttctttcagctgcagatgtaaagacatcagcatcatattaaattcttcagcagattttaatgtgatttcaattacaagttcaggaggacaatacaatttggtggctgtgtgtaaaacataaataagactctgcaaaagaatttcatgcattgaattttgttctctgtgcagacgttgaacaagaaaattacacagcagagcttggttttggcgaactagcgtaattgcatctgcagattgtatatcaaggggagacatcttgataacctggtcatccactccttcagtggaaaaaggacaatcttccacattggatagttttgcatggtatttcctgtccatttctgcagcctcaagcaatatttgaagaacgagtctatctcttttcctctcaagatgtgctatcgtttctaaattagttttactctttccaaaagttcttcttagctcaacaatatcatcagaccctgaaattttgtcatcattggtctttaaaaggtccatgagtttgggagaagctccaaaagacaacataaaataaggattcacatagcattctgcagccagcagcaaagcatcaattgcagcatcatggctttcaacagtaacatcattttgcgcatgcaaatctaaggccaggcgtcgaaactcagaagctcgaagctcacaaccatgatagtttacaagttgtgaataatctgcctgcaggttgaagtattcagcaccaaaacctgcatctaatacaaaattaggagaatggtcggtaaaatgtttcttgacatgttttgattccaagctgatgcccacaaggttagaggtactttgattaggaccattggaaaagtttgtcaatgtaatgccctgtaattctggaggggcaaaaagtagattgcgatcttcgatagaatctgatttccctgctgactctgaaacatctaatttaccatcaggctcatcttgactatttgacttggacagaggacctccatggttcaaaacagaggaaagaggtgagacatacgatgtctcaagttcaactggtttagatgcagatttgcacatgtcaatatcaggtggcaatggcatgtggggttccaatattgataggagtacactgcataaaacggcaaaacaaagtaagataacagacaagtttctgccagtcaagtaatgctaaatcaaatgcatccacagaaagggtgacaaattagccagtttactctctagtttttttccttatgaaaaagcagttttactacaaaaaggtgaattaagaaagagaatcataggacatcctccaaatataagtcacaaaaatactatccgttcctttcttgcagtatctgatgaaaaaggatactccactgagtcctccaacttaatacaccataaaaccacaaaacgtatattttgacatggctttggccaccttttcccttccaaacttttaagcatagtcaaaggaaacgccaagttgcatatattgttcatcagtagcaccaaacaccgtaccatacatacatgcatatattctaaaatgtagaaagaaagtgaatagctggttcaaaatttccttacaggcaataaaaatatcaagagaaaaagctgctaat
>Balizia_leucocalyx_Aguilar_1939@NODE_1_length_3345_cov_263.681763
atcgagcattaggctagaaactctccagcaactagtttcttggagcatcaagatcatttcaataaggccttcaagaccagacctccaatgaagtgtgaccacatcagccgatttagatggtgaagaattttgatcatcatcgtcattatagaatttttgtgcaactgacattaagcacttcataaagacaaaacactcagctgatgatgtagtcaattttctggcaagctgatgatgaagactccaacattgctcaattgctatattaagctcagtaatgagaccctctatgtctttagaaattccatctaaatcatcagaagatatattatattgatctacaagagtgttcaaattgacactttccagtttctcagcatcattctcatgtgatgtttgacagactttcctaagaaacccgatagttggtactggatcaacatcacatagctcatcaccattcatattagggaagggaggcagctgaggaggaatagcgccaaaagctcttaacaagagcactagtaatgatttgcagctatccataacgcattgaaatgcactgaaataatcatagaaagacgttgttggctcaaaagcataaaatttcacccaattagataaagactgcaaaaattcccttttatgatgaatggacaaatctggaaaaacagaagccaaaataaaaatagacagtgctatgttgcatcccttgtcctcagaactatgttgattctcattcttctgtttaattttatcaaaaagaacactaaagcataactcctcaaagttaagacatgagtcattggtcaataaactttcatcatgagagaccttggacaatgcatatgaaatgattggcttcaacagatgcaatacagattcaagaaatgagacatcacagtaagtggcaccagagagggacatgagcacttgtaccactctaggtatctcaggaaccatagcttccatgtgctctgctataatagcttcgagaatataaagaattattgctctcgcattcttggcattataacctttcaggatatctttaccacttggagaagcagaagaatatggccatgaacacaactctgaaaaccaactaataacatcaggcaccagggtagaagaaacagatcttagctgcaacccaacagcctctagaatggcttctccaaatgtttgaaattgctttttcatatttggaaaaaacttccagagttctggataaattacagggaaagattgatcatcatgatcttcaagtccttttttagttgaataaccattttcaccctgtgaatcatcatcatcagtaacctcttcatattttcgattgacaacattatcaacaacagcaagatcatcagcaaatattgaaagcaaatatgtcagctgagacaaatccgatacaagaaaaatgtgatccttcaagtactgtttagcattacgagacacggccatccagccaagaaaacgaaccaaagggtaagcagatccagaaaattgagatattctctgcatccatgctgaagagggaatcaaatttccacatcggtatttattgtggatattagttccaaaatctccctcttcaactccattgctagtagcaactaccaatctttgaagtaggatccaccgtcgttgtaagccatgtattctttctggtgccaaattcaaaccaacttctttcagctgcagatgtaaagacatcagcatcatattaaattcttcagcagattttaatgtgatttcaattacaagttcaggaggacaatacaatttggtggctgtgtgtaaaacatagataagactctgcaaaagaatttcatgcattgaattttgttctctgtgcagacgttgaacaagaaaattgcacagcagagcttggttttggcgaattagcgtaattgcatccgcagatggtacatcaaggggagaaatcttgataacctggtcatctacgccttcagcggaataaggacaatcttccccattggatagctttgcatgatatttcctgtccatttctgcagcctcaagcaacatttgaagaacgagtctatctcttttcctctcaagatgtgctatcgtttccaaattagttttaccctttccaaaagaagttcttagctcaaaaatatcatcagacccagaaattttgttatcactggtctttaaaaggtccatgagttttggagaagctccaaaagacaacataaaataaggatttacatagcattctgcagccagcagcaaagcatcaattgcagcatcatggctttcaacggaaacatcattttgcacatgcaaatctaaggccaggcgtcgaaactcagaagctcgaagctcacaatcatgatagtttacaagttgtgaataatctgcctgtaggttgacgtattcagtaccaaaaccagcatctaatacaaaattaggagaatggtcagtaaaatgtttcataagatgttttgattccaagctgatgcccacaa------------tttgattaggaacattggaaaagtttgtcaatgtaatgctcagtaattctggaggggcaaaaagtagattgcgatcttcgatagaatctgatttccctgctgactctgaaacatctaatttaccatcaggctcgtctagactatttgacttggacaaaggacctccatggttcaaaacagaggaaagaggtgagacagacgctgtctcaagttcaactggtttagaagcagatttgctcaggtcaacatcaggtggcattggcatgtggggttccaatattgataggagtacactgcataaaacggcaaaacaatgtaagataacagacaagtttctgccagtcaagtaatgctaaaccaaatgcatccacagaaagggtgacaaattagccagtttactctctactttttttcttcaagaaaaagcagtgttactacaaaaaggtgaattaagaaagagaatcataggacatcctccaaatataagtcacaaaaatactatccgttcctttattgcagcagctgatgaaaaaggatactccactgagtcctccaacttaatacaccataaaaccacaaaatgtacatttttacatggctttggccaccttttcccttccaaacttttaagcctaatcaaaggaaatgtaatatcccaaaattcatacaccaaagatctagtgtatatttatatcaataaatgaataaattgtgaattttggtgaattggaaaatgctgc--------------------cagtgagattgtcatgtaaaatgatgtccaat
>Balizia_pedicellaris_Queiroz_15529@NODE_1_length_3102_cov_529.137512
-----------------------------------------------------------------------------------------------------------------------gtgaagaattttgatcatcatcgtcattatagaatttttgagcaactgacattaagcacttcataaagacaaaacactcagctgatgatatagtcaattttctggcaagctgatgatgaagactccaacattgctcaattgctatattaagctcagtaatgagaccctctatgtctttagaaattccttctaaatcatcagaagatatattatattgatctacaagagtgttcaaattgacactttccagtttctcagcatcattctcatgtgatgtttgacagactttcctaagaaacccgatagttggtactggatcaacatcacatagctcatcaccattcatattagggaagggaggcagctgaggaggaatagcaccaaaagctcttaacaagagcactagtaatgatttgcagctatccataacgcattgaaatgcactgaaataatcatagaaagacgttgtaggctcaaaagcataaaatttcacccaattagataaagactgcaaaaattcccttttatgatgaatggacaaatctggaaaaacagaagccaaaataaaaatagacagtgctatgttgcatcccttgtcctcagaactatgttgattctcattcttctgtttaattttatcaaaaagaacactaaagcataactcctcaaagttaagacatgagtcattggtcaataaactttcatcatgagagaccttggacaatgcatatgaaatgattggcttcaacagatgcaatacagattcaagaaatgagacatcacagtaagtagcaccagagagggacatgagcacttgtaccactctaggtatctcaggaaccatagcttccatgtgctctgctataatagcttcaagaatataaagaattattgctctcgcattcttggcattataacctttcaggatatctttaccacttggagaagcagaagaatatggccatgaacacaactctgaaaaccaactaataacatcaggcaccagggtagaagaaacagatcttagctgcaacccaacagcctctagaatggcttctccaaatgtttgaaattgctttttcatatttggaaaaaacttccagagttctggataaattacagggaaagattgatcatcatgattttcaagtccttttttagttgaataaccattttcaccctgtgaatcatcatcatcagtaacctcttcatattttcgattgacaacattatcaacaacagcaagatcatcagcaaatattgaaagcaaatatgtcagctgagacaaatccgatacaagaaaaatgtgatccttcatgtactgtttagcattacgagacacggccatccagccaagaaaacgaaccaaagggtaagcagatccagaaaattgagatattctctgcatccatgctgaagagggaatcaaatttccacatcggtatttattgtggatattagttccaaaatctccctcttcaactccattgctagtagcaactaccaatctttgaagtaggatccaccgtcgttgtaagccatgtattctttctggtgccaaattcaaaccaacttctttcagctgcagatgtaaagacatcagcatcatattaaattcttcagcagattttaatgtgatttcaattacaagttcaggaggacaatacaatttggtggctgtgtgtaaaacatagataagactctgcaaaagaatttcatgcattgaattttgttctctgtgcaaacgttgaacaagaaaattgcacagcagagcttggttttggcgaattagcgtaattgcatccgcagatggtacatcaaggggagaaatcttgataacctggtcatctacgccttcagcggaattaggacaattttccccattggatagctttgcatgatatttcctgtccatttctgcagcctcaagcaatatttgaagaacgagtctatctcttttcctctcaagatgtgctaccgtttccaaattagttttaccctttccaaaagaagttcttagctcaaaaatatcatcagacccagaaattttgttatcactggtctttaaaaggtccatgagttttggagaagctccaaaagacaacataaaataaggatttacatagcattctgcagccagcagcaaagcatcaattgcagcatcatggctttcaacggaaacatcattttgcacatgcaaatccaaggccaggcgtcgaaactcagaagctcgaagctcacaatcatgatagtttacaagttgtgaacaatctgcctgtaggttgacgtattcagtaccaaaaccagcatctaatacaaaattaggagaatggtcagtaaaatgtttcataaaatgttttgattccaagctgatgcccacaaggttagaggtactttgattaggaacattggaaaagtttgtcaatgtaatgctctgtaattctggaggggcaaaaagtagattgcgatcttcgatagaatctgatttccctgctgactctgaaacatctaatttaccatcaggctcgtcttgactatttgacttggacaaaggacctccatggttcaaaacagaggaaagaggtgagatagacgctgtctcaagttcaactggtttagaagcagatttgcacaggtcaatatcaggtggcaatggcatgtggggttccaatattgataggagtacactgcataaaacagcaaaacaatgtaagataacagacaagtttctgccagtcaagtaatgctaaaccaaatgcatccacagaaagggtgacaaattagccagtttactctctactttttttctttaagaaaaagctgtgttactaaaaaaaggtgaattaagaaagagaatcataggacatcctccaaatgtaagtcacaaaaatactatcggttcctttattgcagcagctgatgaaaaaggatactccactgagtcctccaacttaatacaccataaaaccacaaaatgtacattttgacatggctttggccaccttttcccttccaaacttttaagcctaatcaaaggaaatgtaatatcccaaaattcatacaccaaagatctagtgtataattatttcaatatacgaata-------------------------------------------------------------------------------------
>Calliandra_bella_LPQ15696@NODE_1_length_3126_cov_450.162348
atcaagcattaggctagaaactctccagcaactggtttcctggagcatcaagatcatttcaacaaggcattcaagagcagacctccaatgaagtgtgatcacatcagcagatttggatggtgaagaattttg---atcatcatcattataaaatttttgtgcaactgatagtaagcacttcaaacagacaaaacactcagttgatactatagttaattttctggcaagctgatgatgaagactccaacattgctcaattgatatattaagctcagtaataagaccctctatgtctttagaaattccttctaaatcatcagaagatatattatattgatccacaagagtgttcaaattgacactttccagtctctcagcattattctcatgcgatgtttgacagacttcgctaagaaacccgatagttggcactggatcaacatcagatggctcatcgccattcgtattagggaagagaggcagctgaggaggaatagcaccaaaagctcttaacaagtgcactaataatgatttgcagctatccataacgcattgaaatgcactgaaatagtcatagaaagccgttgttggctcaaaagcataaaatttcacccaattcgataaagactgcaaaaattcccttttgtgatgaatggacaaatctggaaaaacagcagccaaaataaaaatagacagtgctatgttgtatcctttatcctcagaaccatgttcattctcattcttctgcttgattttatcaaaaagagaattaaagcataactcctcaaagttatgacatgagtcattgttcagtaaactttcatcatgagagaccttggacagtgtatatgaaataattggcttcaacagacgcaatacagatttaagaaatgagacatcacagtaagcagcaccggagagggacatgagcacttgcaccactctaggtatctcaggaaccatagcttccatgtgctcagttataatagcttcaagaatataaagaactattgctctcgcattcttggcattataacctttcaggacatctttaccacttggaga---agaagaatatggccaagaacacaactctgaaaaccaactaataacatcaggcaccagggtagaggaaacagatcttagctgcaacccaacagcctctagaatggcttctccaaatgtttgaaattgttttttcaaatttggaaagaatttatagagttctggataaattacggggaaagattgatcatcatgattttcaattccttttttagttgaataaccattttcaccctgtga------atcatcagtaacctctccatattttggattgacaacattatcaacaacagcaagatcatcagaaaatattgagagcaaatacgtcagctgagacaaatccgacacaagaaaaatgtgatccttcatgtactgcttagcattacgggacacagccatccagccaagaaaacgaaccaaagggtaagcagaaccagaaaattgagatattttctgcatccatgctgaagaaggaatcaaatttccacatcggtatttattgtggacattatttccaaaatccccctcttcatctccattgctagtagcaactaccaatctttgaagtagtatccaccatcgctgtaaaacatgtattctttctggagtcaaattcaaactaacttctttcagctgcagatgtaaagacatcagcatcatattaaattcttcagcagattttaatgtgatttcgattacaagttcagaaggacaatacaatttggtggctgtgtgtaaaacatagataagactctgcaaaagaatttcatgcattgaatgctgttctcttcggagacgctgaacaagaaaattgcatagcagagcttggttttgacgaactagcgtaattgcatctgcagattgaacatcaaggggagacatcttgataacctgctcatctactccttcatcggaataaagacaatcttccacattggctagttttgaatgatatttcctgtccatttctgctgcttcaagcaacatttgaagaacgagcttatctctttttctctcaagatgtgctatcttttctaaattagtcttactctttccaaaag---ttcttagctcaacattatctccagaccctgaaattttgttctcattggtctttaaaaggtccatgagttttggagaagctccaaaagacaacataaaatatggattcacatagcattctgcagccagcagcaaggcatcaattgcagcatcatggctttcaacagtaacatcattttgcacatgcaaatctaaagccaggcgtcgaaactcagaagctcgaagttcacaatcatgatagtttacaagttgtgaataatctgcctgtaagttgaagtattcagcaccaaaactagcatctaatccaaaattaggaaaatggtcagtaaaatgtttgataacatgttttgattcgaagccgatgcccacaaggttagaggtactttgatcaggaacgttggaaaagtttgtcaatgtaatgctctgtaattctggaggggcaaaaagtagattgcgatcttcaacagaatctgatttccctgctggctctgaaacatctaatttaccatcgggctcgtcttgactatttgacttcgacaaaggacctccatgattcaaaacagaggaaagaggtgagacagatgctgtctcaggttcaaatggcttagaagcagatttgcacaggtcaatatcaggtggcaattgcatgtgcggttccaatattgataggagtacactgcataaaaaagcaaaacaatgtaagatagcagacaagtttctgtc-----agaaaaactaaaccaaatgcatcaacagaaaggatgacaaattagctagtttattttgtacttgttttttttagaaaaaaccagttttacttcaaaaaggtgaact----aagagaatcataggacaccctccaaatataagtcacaaaaatactatccattcatttcttgcagcagctgatgaaaaagg------cgctgagccctccaacttaatacatcat-------------------------------------------------------------------------------------------------------------------------------------------------------------------------------------------------------------------------------
>Cathormion_obliquifoliolatum_Wieringa_6519@NODE_1_length_2907_cov_247.493689
-----------------------------------------------------------------------------------------------------------------------------------------------------------------------------------------------------------------------------------------------------------gctcaattgctatattaagctcagtaatgagaccctctatgtcttttgaaattccttctaaatcatcagaagatatattatattgatctacaagagtgttcaaattgacactttccagtttctcagcatcattctcatgtgatgtttgacagactttcctaagaaacccgatagttggtacaggatcaacatcacatagctcatcaccattcatattagggaagggaggcagctgatgaggaatagcaccaaaagctcttaacatgagcactagtaatgatttgcagctatccataacgcattgaaatgcactgaaataatcatagaaagacgttgttggctcaaaagcataaaatttcacccaattagataaagactgcaaaaattcccttttatgatgaatggacaaatctggaaaaacagaagccaaaacaaaaatagacaaagctatgttgcatcccttgtcctcagaactatgttgattctcattcttctgtttaattttatcaaaaagaacaccaaagcataactcctcaaagttaagacatgagtcattggtcaataaactttcatcatgagggaccttggacaatgcatatgaaataattggcttcaacagatgcaatacagattcaagaaatgagacatcacagtaagtagcaccagagagggacatgagcacttgtaccactctaggtatctcaggaaccatagcttccatgtgctctgctataatagcctcaagaatataaagaattattgctctcgcattcttggcattataacctttcaggatatctttaccacttggagaagcagaagaatatggccatgaacacaactctgaaaaccaactaataacatcaggcaccagggtagaagaaacagatcttagctgcaacccaacagcctctagaatggcttctccaaatgtttgaaattgctttttcatatttggaaaaaacttccagagttctggataaattacagggaaagattgatcatcatgattttcaagttcttttttagttgaataaccattttcaccctgtgaatcatcatcatcagtaacctcttcatattttcgattgacaacattatcaacaacagcaagatcatcagcaaatattgaaagcaaatatgtcagctgagacaaatccgatacaagaaaaatgtgatccttcatgtactgtttagcattacgagacacggccatccagccaagaaaacgaaccaaagggtaagcagatccagaaaattgagatattctctgcatccatgctgaagagggaatcaaatttccacaccggtatttattgtggatattagttccaaaatctccctcttcaactccattgctagtagcaactactaatctttgaagtaggatccaccgtcgttgtaagccatgtattctttctggtgccaaattcaaaccaacttctttcagctgcagatgtaaagacatcagcatcatattaaattcttcagcagattttaatgtgatttcaattacaagttcaggaggacaatacaatttggtggctgtgtgtaaaagatagataagactctgcaaaagaatttcatgcattgaattttgttctctgtgcagacgttgaacaagaaaattgcacagcagagcttggttttggcgaattagcgtaattgcatccgcagatggtacatcaaggggagaaatcttgataacctggtcatctacgccttcagcggaataaggacaatcttccccattggatagctttgcatgatatttcctttccatttctgcagcctcaagcaatatttgaagaacgagtctatctcttttcctctcaagatgtgctatcgtttccaaattagttttaccctttccaaaagaatttcttagctcaacaatatcatcagaccctgaaattttgttatcactggtctttaaaaggtccatgagttttggagaagctccaaaagacaacataaaataaggatttacatagcattctgcagccagcagcaaagcatcaattgcagcatcatggctttcaacggaaacatcattttgcacatgcaaatctaaggccaggcgtcgaaactcagaagctcgaagctcacaatcatgatagtttacaagttgtgaataatctgcctgtaggttgacgtattcagtaccaaaaccagcatctaatacaaaattaggagaatggtcagtaaaatgtttcataacatgttttgattccaagctgatgcccacaaggttagaggtactttgattaggaacattggaaaagtttgtcaatgtaatgctctgtaattctggaggggcaaaaagtagattgcgatcttcgatagaatctgatttccctgctgactctgaaacatctagtttaccatcaggctcgtcttgactatttgacttggacaaaggacctccatggttcaaaacagaggaaagaggtgagacagacgctgtctcaagttcaactggtttagaagcagatttgcacaggtcaatatcaggtggcaatggcatgtggggttccaatattgataggagtacactgcaaaaaacagcaaaacaatgtaagataacagacaagtttctgccagtcaagtaatgctaaaccaaatgcatccacagaaagggtgacaaattagccagtttactctctactttttttctttaagaaaaagcagtgttactacaaaaaggtgaattaagaaagagaatcataggacgtcctccaaatataagtcacaaaaatactatccgttcctttattgcagcagctgatgaaaaaggatactctactgagtcctccaacttaatacaccataaaaccacaaaatgtacattttgacatggctttggccaccttttcccttccaaacttttaagcctaatcaaagga----------------------------------------------------------------------------------------------------------------------------------------------------
>Hydrochorea_corymbosa1_Bonadeu_655@NODE_1_length_2648_cov_277.923255
-------------------------------------------------------------------------------------------------------------------------------------------------------------------------------------------------------------------------------------------------------------------------------------------------------------------------------------------------------------------------------agtttctcagcatcattctcatgtgatgtttgacagactttcctaagaaacccgatagttggtactggatcaacatcacatagctcatcaccattcatattagagaagggaggcagctgaggaggaatagcaccaaaagctcttaacaagagcactagtaatgatttgcagctatccataacgcattgaaatgcactgaaataatcatagaaagacgttgttggctcaaaagcataaaatttcacccaattagataaagactgcaaaaattcccttttatgatgaatggacaaatctggaaaaacagaagccaaaacaaaaatagacagtgctatgttgcatcccttgtcctcagaactatgttgattctcattcttctgtttaattttatcaaaaagaacactaaagcataactcctcaaagttaagacatgagtcattggtcaataaactttcatcatgagagaccttggacaatgcatatgaaataattggcttcaacagatgcaatacagattcaagaaatgagacatcacagtaagtagcaccagagagggacatgagcacttgtaccactctaggtatctcaggaaccatagtttccatgtgctctgctataatagcctcaagaatataaagaattattgctctcgcattcttggcattataacctttcaggatatctttaccacttggagaagcagaagaatatggccatgaacacaactctgaaaaccaactaataacatcaggcaccagggtagaagaaacagatcttagctgcaacccaacagcctctagaatggcttctccaaatgtttgaaattgctttttcatatttggaaaaaacttccagagttctggataaattacagggaaagattgatcatcatgattttcaagtccttttttagttgaataaccattttcaccctgtgaatcatcatcatcagtaacctcttcatattttcgattgacaacattatcaacaacagcaagatcatcagcaaatattgaaagcaaatatgtcagctgagacaaatccgatacaagaaaaatgtgatccttcatgtactgtttagcattacgagacacggccatccagccaagaaaacgaaccaaagggtaagtagatccagaaaattgagatattctctgcatccatgctgaagagggaatcaaatttccacatcggtatttattgtggatatttgttccaaaatctccctcttcaactccattgctagtagcaactaccaatctttgaagtaggatccaccgtcgttgtaagccatgtattctttctggtgccaaattcaaaccaacttcttgcagctgcagatgtaaagacatcagcatcatattaaattcttcagcagattttaatgtgatttcaattacaagttcaggaggacaatacaacttggtggctgtgtgtaaaagatagataagactctgcaaaagaatttcatgcattgaattttgttctctgtgcagacgttgaacaagaaaattgcacagcagagcttggttttggcgaattagtgtaattgcatccgcagatggtacatcaaggggtgaaatcttgataacctggtcatctacgccttcagcggaataaggacaatcttccccattggatagctttgcatgatatttcctttccatttctgcagcctcaagcaatatttgaagaacgagtctatctcttttcctctcaagatgtgctatcgtttccaaattagttttaccctttccaaaagaagttcttagctcaacaatatcatcagaccctgaaattttgttatcactggtctttaaaaggtccatgggttttggagaagctccaaaagacaacataaaataaggatttacatagcattctgcagccagcagcaaagcatcaattgcagcatcatggctttcaacagaaacatcattttgcacatgcaaatctaaggccaggcgtcgaaactcagaagctcgaagctcacaatcatgatagtttacaagttgtgaataatctgcctgtatgttgacgtattcagtaccaaaaccagcatctaatacaaaattaggagaatggtcagtaaaatgttttatgacatgttttgattccaagctgatgcccacaaggttagaggtactttgattaggaacattggaaaagtttgtcaatgtaatgctctgtaattctggaggggcaaaaagtagattgcgatcttcgatagaatctgatttccctgctgactctgaaatatctaatttaccatcaggctcgtcttgactatttgacttggacaaaggacctccatggttcaaaacagaggaaagaggtgagacagacgctgtctcaagttcaactggtttagaagcagatttgcacaggtcaatatcaggtggcaatggcatgtggggttccaatattgataggagtacactgcataaaacagcaaaacaatgtaagataacagacaagtttctgccagtcaagtaatgctaaaccaaatgcatccacagaaagggtgacaaattagccagtttactctctactttttttctttaagaaaaagcggtgttactacaaaaaggtgaattaagaaagagaatcataggacatcctccaaatataagtcacaaaaatactat--------------------------------------------------------------------------------------------------------------------------------------------------------------------------------------------------------------------------------------------------------------------------------------------------
>Hydrochorea_corymbosa2_Iganci_862@NODE_1_length_3000_cov_507.285908
--------------------------------------------------------------------------------------------------------------------------aagaattttgatcatcatcgtcattatagaatttttgtgcaactgacattaagcacttcataaagacaaaacactcagctgatgatatagtcaattttctggcaagctgatgatgaagactccaacattgctcaattgctacattaagctcagtaatgagaccctctatgtcttttgaaattccttctaaatcatcagaagatatattatattgatctacaagagtgttcaaattgacactttccagtttctcagcatcattctcatgtgatgtttgacagactttcctaagaaacccgatagttggtactggatcaacatcacatagctcatcaccattcatattagggaagggaggcagctgaggaggaatagcaccaaaagctcttaacaagagcactagtaatgatttgcagctatccataacgcattgaaatgcactgaaataatcatagaaagacgttgttggctcaaaagcataaaatttcacccaattagataaagactgcaaaaattcccttttatgatgaatggacaaatctggaaaaacagaagccaaaacaaaaatagacagtgctatgttgcatcccttgtcctcagaactatgttgattctcattcttctgtttaattttatcaaaaagaacactaaagcataactcctcaaagttaagacatgagtcattggtcaataaactttcatcatgagagaccttggacaatgcatatgaaataattggcttcaacagatgcaatacagattcaagaaatgagacatcacagtaagtagcaccagagagggacatgagcacttgtaccactctaggtatctcaggaaccatagtttccatgtgctctgctataatagcctcaagaatataaagaattattgctctcgcattcttggcattataacctttcaggatatctttaccacttggagaagcagaagaatatggccatgaacacaactctgaaaaccaactaataacatcaggcaccagggtagaagaaacagatcttagctgcaacccaacagcctctagaatggcttctccaaatgtttgaaattgctttttcatatttggaaaaaacttccagagttctggataaattacagggaaagattgatcatcatgattttcaagtccttttttagttgaataaccattttcaccctgtgaatcatcatcatcagtaacctcttcatattttcgattgacaacattatcaacaacagcaagatcatcagcaaatattgaaagcaaatatgtcagctgagacaaatccgatacaagaaaaatgtgatccttcatgtactgtttagcattacgagacacggccatccagccaagaaaacgaaccaaagggtaagtagatccagaaaattgagatattctctgcatccatgctgaagagggaatcaaatttccacatcggtatttattgtggatatttgttccaaaatctccctcttcaactccattgctagtagcaactaccaatctttgaagtagaatccaccgtcgttgtaagccatgtattctttctggtgccaaattcaaaccaacttcttgcagctgcagatgtaaagacatcagcatcatattaaattcttcagcagattttaatgtgatttcaattacaagttcaggaggacaatacaacttggtcgctgtgtgtaaaagatagataagactctgcaaaagaatttcatgcattgaattttgttctctgtgcagacgttgaacaagaaaattgcacagcagagcttggttttggcgaattagtgtaattgcatccgcagatggtacatcaaggggtgaaatcttgataacctggtcatctacgccttcagcggaataaggacaatcttccccattggatagctttgcatgatatttcctttccatttctgcagcctcaagcaatatttgaagaacgagtctatctcttttcctctcaagatgtgctatcgtttccaaattagttttaccctttccaaaagaagttcttagctcaacaatatcatcagaccctgaaattttgttatcactggtctttaaaaggtccatgagttttggagaagctccaaaagacaacataaaataaggatttacatagcattctgcagccagcagcaaagcatcaattgcagcatcatggctttcaacagaaacatcattttgcacatgcaaatctaaggccaggcgtcgaaactcagaagctcgaagctcacaatcatgatagtttacaagttgtgaataatctgcctgtatgttgacgtattcagtaccaaaaccagcatctaatacaaaattaggagaatggtcagtaaaatgttttataacatgttttgattccaagctgatgcccacaaggttagaggtactttgattaggaacattggaaaagtttgtcaatgtaatgctctgtaattctggaggggcaaaaagtagattgcgatcttcgatagaatctgatttccctgctgactctgaaatatctaatttaccatcaggctcgtcttgactatttgacttggacaaaggacctccatggttcaaaacagaggaaagaggtgagacagacgctgtctcaagttcaactggtttagaagcagatttgcacaggtcaatatcaggtggcaatggcatgtggggttccaatattgataggagtacactgcataaaacagcaaaacaatgtaagataacagacaagtttctgccagtcaagtaatgctaaaccaaatgcatccacagaaagggtgacaaattagccagtttactctctactttttttctttaagaaaaagcggtgttactacaaaaaggtgaattaagaaagagaatcataggacatcctccaaatataagtcacaaaaatactatacgttcctttattgcagcagctgatgcaaaaggatactccactgagtcctccaacttaatacaccgtaaaaccacaaaatgtacattttgagatggctttggccacc---------------------------------------------------------------------------------------------------------------------------------------------------------------------------------------
>Jupunba_abbottii_Zanoni_21220@NODE_1_length_2956_cov_164.445988
-----------------------------------------------------------------------------------------------------------------------------------------------------------------------------agcacttcataaagacaaaacactcagctgatgatatagtcaattttctggcaagctgatgatgaagactccaacattgctcaattgctatattaagctcagtaatgagaccctctatgtctttagaaattccttctaaatcatcagaagatatattatattgatctacaagagtgttcaaattgacactttccagtttctcagcatcattctcatgtgatgtttgacagactttcctaagaaacccgatagttggtaccggatcaacatcacatagctcatcaccattcatattagggaagggaggcagctgaggaggaatagcaccaaaagctcttaacaagagcactagcaatgatttgcagctatccataacgcattgaaatgcactgaaataatcatagaaagacgttgttggctcaaaagcataaaatttcacccaattagataaagactgcaaaaattcccttttatgatgaatggacaaatctggaaaaacagaagccaaaataaaaatagacagtgctatgttgcatcccttgtcctcagaactatgttgattctcattcttctgtttaattttatcaaaaagaacactaaagcataactcctcaaagttaagacatgagtcattggtcaataaactttcatcatgagagaccttggacaatgcatatgaaataattggcttcaacagatgcaatacagattcaagaaatgagacatcacagtaagtagcaccagagagggacatgagcacttgtaccactctaggtatctcaggaaccatagcttccatgtgctctgctatgataccttcaagaatataaagaattattgctctcgcattcttggcattataacctttcaggatatctttaccacttggagaagcagaagaatatggccatgaacacaactctgaaaaccaactaataacatcaggcaccagggtagaagaaacagatcttagctgcaacccaacagcctctagaatggcttctccaaatgttcggaattgctttttcatatttggaaaaaacttccagagttctggataaattacagggaaagattgatcatcatgattttcaagtccttttttagttgaataaccattttcaccctgtgaatcatcatcatcagtaacctcttcatattttcgattgacaacattatcaacaacagcaagatcatcagcaaatattgaaagcaaatatgtcagctgagacaaatccgatacaagaaaaatgtgatccttcatgtactgtttagcattacgagacacggccatccagccaagaaaacgaaccaaagggtaagcagatccagaaaattgagatattctctgcatccatgctgaagagggaatcaaatttccacatcggtacttattgtggatattagttccaaaatctccctcttcaactccattgctagtagcaactaccaatctttgaagtagtatccaccgtcgttgtaagccatgtattctttctggtgccaaattcaaacgaatttctttcagctgcagatgtaaagacatcagcatcatattaaattcttcagcagattttaatgtgatttcaattacaagttcaggaggacaatacaatttggtggctgtgtgtaaaacatagataagactctgcaaaagaatttcatgcattgaattttgttctctgtgcagacgttgaacaagaaaattgcacagcagagcttggttttggcgaattagcgtaattgcatccgcagatggtacatcaaggggagacatcttgataacctggtcatctactccttcagcggaataaggacaaccttccccattggatagctttgcatgatatttcctgtccatttctgcagcctcaagcaatatttgaagaacgagtctatctcttttcctctcaagatgtgctatcgtttccaaattagttttaccatttccaaaagaagttcttagctcaacaatatcatcagaccctgaaattttgttatcattggtctttaaaaggtccatgagttttggagaagctccaaaagacaacataaaataaggatttacatagcattctgcagccagcagcaaagcatcaattgcagcatcatggctttcaacggtaacatcattttgcacatgcaaatctaaggccaagcgtcgaaactcagaagctcgaagctcacaatcatgatagtgtacaagttgtgaataatctgcctgtaggttgacgtattcagcaccaaaaccagcatctaatacaaaactaggagaatggtcggtgaaatgtttcataacatgttttgattccaagctgatgcccacaaggttagaggtacattgattaggaacattggaaaagtttgtcaatgtaatgctctgtaattctggaggggcaaaaagtagattgcgatcttcaatagaatctgatttccctgctgactctgaaacatctaatttaccatcaggctcgtcttgactatttgacttggacaaaggacctccatggttcaaaacagaggaaagaggtgagacagacgctgtctcaagttcaactggtttagaagcagatttgcgcaggtcaatatcaggtggcaatggcatgtggggttccaatattgataggagtacactgcataaaacagcaaaacaatgtaagataacagacaagtttctgccagtcaagtaatgctaaaccaaatgcatccacaga----gtgacaaattagccagtttactctctactttttttctttaagaaaaagcagttttactacataaaggtgaattaagaaagagaatcataggacatcctccaaatataagtcacaaaaatactatccgttcctttattgcagcagctgatgaaaaaggatattccattgagtcctccaacttaatacaccataaaaccacaaaatgtacattttgacatggctttggccaccttttccct-------------------------------------------------------------------------------------------------------------------------------------------------------------------------------
>Jupunba_asplenifolia_Ekman_6383@NODE_1_length_2510_cov_72.497328
-----------------------------------------------------------------------------------------------------------------------------------------------------------------------------------------------------------------------------------------------------------------------------------------------------------------------------------------------------------------------------------------------------------------------------------------------ccggatcaacatcacatagctcatcaccattcatattagggaagggaggcagctgaggaggaatagcaccaaaagctcttaacaagagcactagcaatgatttgcagctatccataacgcattgaaatgcactgaaataatcatagaaagacgttgttggctcaaaagcataaaatttcacccaattagataaagactgcaaaaattcccttttatgatgaatggacaaatctggaaaaacagaagccaaaataaaaatagacagtgctatgttgcatcccttgtcctcagaactatgttgattctcattcttctgtttaattttatcaaaaagaacactaaagcataactcctcaaagttaagacatgagtcattggtcaataaactttcatcatgagagaccttggacaatgcatatgaaataattggcttcaacagatgcaatacagattcaagaaatgagacatcacagtaagtagcaccagagagggacatgagcacttgtaccactctaggtatctcaggaaccatagcttccatgtgctctgctatgatagcttcaagaatataaagaattattgctctcgcattcttggcattataacctttcaggatatctttaccacttggagaagcagaagaatatggccatgaacacaactctgaaaaccaactaataacatcaggcaccagggtagaagaaacagatcttagctgcaacccaacagcctctagaatggcttctccaaatgttcggaattgctttttcatatttggaaaaaacttccagagttctggataaattacagggaaagattgatcatcatgattttcaagtcctattttagttgaataaccattttcaccctgtgaatcatcatcatcagtaacctcttcatattttcgattgacaacattatcaacaacagcaagatcatcagcaaatattgaaagcaaatatgtcagctgagacaaatccgatacaagaaaaatgtgatccttcatgtactgtttagcattacgagacacggccatccagccaagaaaacgaaccaaagggtaagcagatccagaaaattgagatattctctgcatccatgctgaagagggaatcaaatttccacatcggtacttattgtggatattagttccaaaatctccctcttcaactccattgctagtagcaactaccaatctttgaagtagtatccaccttcgttgtaagccatgtattctttctggtgccaaattcaaacgaatttctttcagctgcagatgtaaagacatcagcatcatattaaattcttcagcagattttaatgtgatttcaattacaagttcaggaggacaatacaatttggtggctgtgtgtaaaacatagataagactctgcaaaagaatttcatgcattgaattttgttctctgtgcagacgttgaacaagaaaattgcacagcagagcttggttttggcgaattagcgtaattgcatccgcagatggtacatcaaggggagacatcttgataacctggtcatctactccttcagcggaataaggacaaccttccccattggatagctttgcatgatatttcctgtccatttctgcagcctcaagcaatatttgaagaacgagtctatctcttttcctctcaagatgtgctatcgtttccaaattagttttaccctttccaaaagaagttcttagctcaacaatatcatcagaccctgaaattttgttatcattggtctttaaaaggtccatgagttttggagaagctccaaaagacaacataaaataaggatttacatagcattctgcagccagcagcaaagcatcaattgcagcatcatggctttcaacggtaacatcattttgcacatgcaaatctaaggccaggcgtcgaaactcagaagctcgaagctcacaatcatgatagtgtacaagttgtgaataatctgcctgtaggttgacgtattcagcaccaaaaccagcatctaatacaaaactaggagaatggtcggtaaaatgtttcataacatgttttgattccaagctgatgcccacaaggttagaggtactttgattaggaacattggaaaagtttgtcaatgtaatgctctgtaattctggaggggcaaaaagtagattgcgatcttcaatagaatctgatttccctgctgactctgaaacatctaatttaccatcaggctcgtcttgactatttgacttggacaaaggacctccatggttcaaaacagaggaaagaggtgagacagacgcagtctcaagttcaactgctttagaagcagatttgcgcaggtcaatatcaggtggcaatggcatgtggggttccaatattgataggagtacactgcataaaacagcaaaacaatgtaagataacagacaagtttctgccagtcaagtaatgctaaaccaaatgcatccacaga----gtgacaaattagccagtttactctctactttttttctttaagaaaaagcag---------------------------------------------------------------------------------------------------------------------------------------------------------------------------------------------------------------------------------------------------------------------------------------------------------------------------------------------------------------------------
>Jupunba_barbouriana_Iganci_847@NODE_1_length_3381_cov_377.726090
atcgagcattaggctagaaactctccagcaactagtttcttggagcatcaagatcatttcaataaggccttcaagaccagagctccaatgaagtgtgaccacatcagccgatttagatggtgaagaattttgatcatcatcgtcattatagaatttttgtgcaactgacattaagcacttcataaagacaaaacactcagctgatgatatagtcaattttctggcaagctgatgatgaagactccaacattgctcaattgctatattaagctcagtaatgagaccctctatgtctttagaaattccttctaaatcatcagaagatatattatattgatctacaagagtgttcaaattgacactttccagtttctcagcatcattctcatgtgatgtttgacagactttcctaagaaacccgatagttggtactggatcaacatcacatagctcatcaccattcatattagggaagggaggcagctgaggaggaatagcaccaaaagctcttaacaagagcactagtaatgatttgcagctatccataacgcattgaaatgcactgaaataatcatagaaagacgttgttggctcaaaagcataaaatttcacccaattagataaagactgcaaaaattcccttttatgatgaatggacaaatctggaaaaacagaagccaaaataaaaatagacagtgccatgttccatcccttgtcctcagaactatgttgattctcattcttctgtttaattttatcaaaaagaacactaaagcataactcctcaaagttaagacatgagtcattggtcaataaactttcatcatgagagaccttggacaatgcatatgaaataattggcttcaacagatgcaatacagattcaagaaatgagacatcacagtaagtagcaccagagagggacatgagcacttgtaccactctaggtatctcaggaaccatagcttccatgtgctctgcaataatagcttcaagaatataaagaattattgctctcgcattcttggcattataacctttcaggatatctttaccacttggagaagcagaagaatatggccatgaacacaactctgaaaaccaactaataacatcaggcaccagggtagaagaaacagatcttagctgcaacccaacagcctctagaatggcttctccaaatgtttgaaattgctttttcatatttggaaaaaacttccagagttctggataaattacagggaaagattgatcatcatgattttcaagtccttttttagttgaataaccattttgaccctgtgaatcatcatcatcagtaacctcctcatattttcgattgacaacattatcaacaacagcaagatcatcagcaaatattgaaagcaaatatgtcagctgagacaaatccgatacaagaaaaatgtgatccttcatgtactgtttagcattacgagacacagccatccagccaagaaaacgaaccaaagggtaagcagatccagaaaattgagatattctctgcatccatgctgaagagggaatcaaatttccacatcggtatttgttgtggatattagttccaaaatctccctcttcaactccattgctagtagcaactaccaatctttgaagtagtatccaccgtcgttgtaagccatgtattctttctggtgccaaattcaaaccaacttctttcagctgcagatgtaaagacatcagcatcatattaaattcttcagcagattttaatgtgatttcaattacaagttcaggaggacaatacaatttggtggctgtgtgtaaaacatagataagactctgcaaaagaatttcatgcattgaattttgttctctgtgcagacgttgaacaagaaaattgcacagcagagattggttttggcgaattagcgtaattgcatccgcagatggtacatcaatgggagacattttgacaacctggtcatctactccttcagcggaataaggacaatcttccccattggatagctttgcatgatatttcctgtccatttctgcagcctcaagcaatatttgaagaacgagtctatctcttttcctctcaagatgtgctatcgtttccaaattagttttaccctttccaaaagaagttcttagctcaacaatatcatcagaccctgaaattttgttgtcactggtctttaaaatgtccatgagttttggagaagctccaaaagacaacataaaataaggatttacatagcattctgcagccagcagcaaagcatcaattgcagcatcatggctttcaacggtaacatcattttgcacatgcaaatctaaggccaggcgtcgaaactcagaagctcgaagctcacaatcatgatagtttacaagttgtgaataatctgcctgtaggttgacgtattcagtaccaaaaccagcatctaatacaaaattaggagaatggtcagtaaaatgtttcataacatgttttgattccaagctgatgcccacagggttagaggtactttgattaggaacattggagaagtttgtcaatgtaatgctctgtaattctggtggggcaaaaagtagattgcgatcttcgatagaatctgatttccctgctgactctgaaacatctaatttaccatcaggctcgtcttgactatttgacttggacaaaggacctccatggttcaaaacagaggaaagaggtgagacagacgctgtctcaagttcaacaggtttagaagcagatttgcacaggtcaatatcaggtggcaatggcaagtggggttccaatattgataggagtacactgcataaaacagcaaaacaatgtaagataacagacaagtttctgccagtcaagtaatgctaaaccaaatgcatccaccgaaagggtgacaaattagccagtttactctctactttttttctttaagaaaaagcagtgttactacaaaaaggttaattaagaaagagaatcataggacatcctccaaatataagtcacaaaaatactatccgttcctttattgcagcagctgatgaaaaaggatactccactgagtcctccaacttaatacaccataaaaccacaaaatgtacattttgacatggctttggccaccttttcccttccaaacttttaagcctaatcaaaggaaatgtaatatcccaaaattcatacaccaaagatctagtgtatatttatttcaataaatgaataaatggtgaattttggtgaattggaaaatgctgccagtgaaatttcctacaaggcagtgagattgtcatgtgaaatgatgtccaat
>Jupunba_idiopoda_Quesada_1718@NODE_1_length_2860_cov_222.015451
------------------------------------------------------------------------------------------------------------------------------------------------------------------------------------------------------------------------ttttctggcaagctgatgatgaagactccaacattgctcaattgctatattaagctcagtaatgagaccctctatgtctttagaaattccatctaaatcatcagaagatatattatattgatctacaagagtgttcaaattgacactttccagtttctcagcatcattctcatgtgatgtttgacagactttcctaagaaacccgatagttggtactggatcaacatcacatagctcatcaccattcatattagggaagggaggcagctgaggaggaatagcacccaaagctcttaacaagagcactagtaatgatttgcagctatccataacgcattgaaatgcactgaaataatcatagaaagacgttgttggctcaaaagcataaaatttcacccaattagataaagactgcaaaaattcccttttatgatgaatggacaaatctggaaaaacagaagccaaaataaaaatagacagtgctatgttccatcccttgtcctcagaactatgttgattctcattcttctgtttaattttatcaaaaagaacactaaagcataactcctcaaagttaagacatgagtcattggtcaataaactctcatcatgagagaccttggacaatgcatatgaaataattggcttcaacagatgcaatacagattcaagaaatgagacatcacagtaagtagcaccagagagggacatgagcacttgtaccactctaggtatctcaggaaccatagcttccatgtgctctgctataatagcttcaagaatataaagaattattgctctcgcattcttggcattataacctttcaggatatctttaccacttggagaagcagaagaatatggccatgaacacaactctgaaaaccaactaataacatcaggcaccagggtagaagaaacagatcttagctgcaacccaacagcctctagaatggcttctccaaatgtttgaaaatgctttttcatatttggaaaaaacttccagagttctggataaattacagggaaagattgatcatcatgattttcaagtccttttttagttgaataaccattttgaccctgtgaatcatcatcatcagtaacctcctcatattttcgattgacaacattatcaacaacagctagatcatcagcaaatattgaaagcaaatatgtcagctgagacaaatccgatacaagaaaaatgtgatccttcatgtactgtttagcattacgagacacagccatccagccaagaaaacgaaccaaagggtaagcagatccagaaaattgagatattctctgcatccatgctgaagagggaatcaaatttccacatcggtatttattgtggatattagttccaaaatctccctcttcaactccattgctagtagcaactaccaatctttgaagtagtatccaccgtcgttgtaagccatgtattctttctggtgccaaattcaaaccaacttctctcagctgcagatgtaaagacatcagcatcatattaaattcttcagcagattttaatgtgatttcaattacaagttcaggaggacaatacaatttggtggctgtgtgtaaaacatagataagactctgcaaaagaatttcatgcattgaattttgttctctgtgcagacgttgaacaagaaaattgcacagcagagcttggttttggcgaattagcgtaattgcatccgcagatggtacatcaatgggagacattttgataacctggtcatctactccttcagcggaataaggacaatcttccccattggatagctttgcatgatatttcctgtccatttctgcagcctcaagcaatatttgaagaacgagtctatctcttttcctctcaagatgtgctatcgtttccaaattagttttaccctttccaaaagaagttcttagctcaacaatatcatcaaaccctgaaattttgttatcactggtctttaaaaggtccatgagttttggagaagctccaaaagacaacataaaataaggatttacatagcattctgcagccagcagcaaagcatcaattgcagcatcatggctttcaacggtaacatcattttgcacatgcaaatctaaggccaggcgtcgaaactcagaagctcgaagctcacaatcatgatagtttacaagttgtgaataatctgcctgtaggttgacgtattcagcaccaaaaccagcatctaatacaaaattaggagaatggtcagtaaaatgtttcataacgtgttttaattccaagctgatgcccacaaggttagaggtagtttgattaggaacattggagaagtttgtcaatgtaatgctctgtaattctggaggggcaaaaagtagattgcgatcttcgatagaatctgatttccctgctgactctgaaacatctaatttaccatcaggctcgtcttgactatttgacttggacaaaggacctccatggttcaaaacagaggaaagaggtgagacagacgctgtctcaagttcaactggtttagaagcagatttgcacaggtcaatatcaggtggcaatggcatgtggggttccaatattgataggagtacactgcataaaacagcaaaacaatgtaagataacagacaagtttctgccagtcaagtaatgctaaaccaaatgcatccacagaaagggtgacaaattagccagtttactctctacttttcttctttaagaaaaagcagtgttactacaaaaaggtgaatcaagaaagagaatcataggacatcctccaaatataagtcacaaaaatactatccgttcctttattgcagcagctgatgaaaaaggatactccactgagtcctccaacttaata-------------------------------------------------------------------------------------------------------------------------------------------------------------------------------------------------------------------------------------
>Jupunba_laeta_Mori_25147@NODE_1_length_2847_cov_87.645126
-----------------------------------------------------------------------------------------------------------------------------------------------------------------------------------------------------------------------------------------------------------------------------gctcagtaatgagaccctctatgtctttagaaattccttctaaatcatcagaagatatattatattgatctacaagagtgttcaaattgacactttccagtttctcagcatcattctcatctgatgtttgacagactttcctaagaaacccgatagttggtactggatcaacatcacatagctcatcaccattcatattagggaagggaggcagctgaggaggaatggcaccaaaagctcttaacaagagcactagtaatgatttgcagctatccataacgcattgaaatgcactgaaataatcatagaaagacgttgttggctcaaaagcataaaatttcacccaattagataaagactgcaaaaattcccttttatgatgaatggacaaatctggaaaaacagaagccaaaataaaaatagacagtgctatgttgcatcccttgtcctcagaactatgttgattctcattcttctgtttaattttatcaaaaagaacactaaagcataactcctcaaagttaagacatgagtcattggtcaataaactttcatcatgagagaccttggacaatgtatatgaaataattggcttcaacagatgcaatacagattcaagaaatgagacatcacagtaagtagcaccagagagggacatgagcacttgtatcactctaggtatctcaggaaccatagcttccatgtgctctgctataatagcttcaagaatataaagaattattgctctcgcattcttggcattataacctttcaggatatctttaccacttggagaagcagaagaatatggccatgaacacaactctgaaaaccaactaataacatcaggcaccagggtagaagaaacagatcttagctgcaacccaacagcctctagaatggcttctccaaatgtttgaaattgctttttcatatttggaaaaaacttccagagttctggataaattacagggaaagattgatcatcatgattttcaagtccttttttagttgaataaccattttcaccctgtgaatcatcatcatcagtaacctcttcatattttcgattgacaacattatcaacaacagcaagatcatcagcaaatattgaaagcaaatatgtcagctgagacaaatccgatacaagaaaaatgtgatccttcatgtactctttagcattacgagacacagccatccagccaagaaaacgaaccaaagggtaagcagatccagaaaattgagatattctctgcatccatgctgaagagggaatcaaatttccacatcggtatttattgtggatattagttccaaaatcaccctcttcaactccattgctagtagcaactaccaatctttgaagtagtatccaccgtcgttgtaagccatgtattctttctggtgccaaattcaaaccaacttctttcagctgcagatgtaaagacatcagcatcatattaaattcttcaacagattttaatgtgatttcaattacaagttcaggaggacaatacaatttggtggctgcgtgtaaaacatagataagactctgcaaaagaatttcatgcattgaattttgttctctgtgcagacgttgaacaagaaaattgcacagcagagcttggttttggcgaattagcgtaattgcatccgcagatggtacatcaaggggagacatcttgataacctggtcatctactccttcagcggaataaggacaaccttccccattggatagctttgcatgatattttctgtccatttccgcagcctcaagcaatatttgaagaacgagtctatctcttttcctctcaagatgtgctatcgtttccaaattagttttaccctttccaaaagaagttcttagctcaacaatatcatcagaccctgaaattttgttatcactgatctttaaaaggtccatgagttttggagaagctccaaaagacaacataaaataaggatttacatagcattctgcagccagcagcaaagcatcaattgcagcatcatggctttcaacggtaacatcatttggcacatgcaaatctaaggccaggcgtcgaaactcagaagctcgaagctcacaatcatgatagtttacaagttgtgaataatctgcctgtaggttgacgtattcagcaccaaaaccagcatctaatacaaaactaggagaatggtaggtaaaatgtttcataacgcgttttgattccaagctgatgcccacaaggttagaggtactttgattaggaacattggaaaagtttgtcaatgtaatgctctgtaattctggaggggcaaaaagtagattgcgatcttcgatagaatctgatttccctgctgactctgaaacatctaatttaccatcaggctcgtcttgactatttgacttggacaaaggacctacatggttcaaaacagaggaaagaggtgagacagacgctgtctcaagttcaactggtttagaagcagatttgcacaggtcaatatcaggtggcaatggcatgtggggttccaatattgataggagtacactgcataaaacagcaaaacaatgtaagataacagacaagtttctgccagtcaagtaatgctaaaccaaatgcatccacagaaagggtgacaaaatagccagtttactctctactttttttctttacgaaaaagcaatgttactacaaaaaggtgaattaagaaagagaatcataggacatcctccaaatataagtcacaaaaacactatccgttcctttattgcagcagctgatgaaaaaggatactccactgaatcctccaacttaatacaccataaaaccacaaaatgtacattttgacatggctttg---------------------------------------------------------------------------------------------------------------------------------------------------------------------------------------------
>Jupunba_limae_Iganci_261@NODE_1_length_3543_cov_223.697634
atcgagcattaggctagaaactctccagcaactagtttcttggagcatcaagatcatttcaataaggccttcaagaccagacctccaatgaagtgtgaccacatctgccgatttagatggtgaagaattttgatcatcatcgtcattatagaatttttgtgcaactgacattaagcacttcataaagacaaaacactcagctgatgatatagtcaattttctggcaagctgatgatgaagactccaacattgctcaattgctatattaagctcagtaatgagaccctctatgtctttagaaattccttctaaatcatcagaagatatattatattgatctacaagagtgttcaaattgacactttccagtttctcagcatcattctcatgtgatgtttgacagactttcctgagaaacccgatagttggtactggatcaacatcacatagctcatcaccattcatattagggaagggaggcagctgaggaggaatagtaccaaaagctcttaacaagagtactagtaatgatttgcagctatccataacgcattgaaatgcactgaaataatcatagaaagacgttgttggctcaaaagcataaaatttcacccaattagataaagactgcaaaaattcccttttatgatgaatggacaaatctggaaaaacagaagccaaaataaaaatagacagtgctatgttgcatcccttgtcctcagaactatgttgattctcattcttctgtttaattttatcaaaaagaacactaaagcataactcctcaaagttaagacatgagtcattggtcaataaactttcatcatgagagaccttggacaatgcatatgaaataattggcttcaacagatgcaatacagattcaagaaatgagacatcacagtaagtagcaccagagagggacatgagcacttgtaccactctaggtatctcaggaaccatagcttccatgtgctctgctataatagcttcaagaatataaagaattattgctctcgcattcttggcattataacctttcaggatatctttaccacttggagaagcagaagaatatggccatgaacacaactctgaaaaccaactaataacatcaggcaccagggtagaagaaacagatcttagctgcaacccaacagcctctagaatggcttctccaaatgtttgaaattgctttttcatatttggaaaaaacttccagagttctggataaattacagggaaagattgatcatcatgattttcaagtccttttttagttgaataaccattttcaccctgtgaatcatcatcatcagtaacctcttcatattttcgattgacaacattatcaacaacagcaagatcatcagcaaatattgaaagcaaatatgtcagctgagacaaatccgatacaagaaaaatgtgatccttcatgtactgtttagcattacgagacacggccatccagccaagaaaacgaaccaaagggtaagcagatccagaaaattgagatattctctgcatccatgctgaagagggaatcaaatttccacatcggtatttattgtggatattagttccaaaatctccctcttcaactccattgctagtagcaactaccaatctttgaagtagtatccaccgtcgttgtaagccatgtattctttctggtgccaaattcaaaccaacttctttcagctgcagatgtaaagacatcagcatcatattaaattcttcagcagattttaatgtgatttcaattacaagttcaggaggacaatacaatttggtggctgtgtgtaaaacatagataagactctgcaaaagaatttcatgcattgaattttgttctctgtgcagatgttgaacaagaaaattgcacagcagagcttggttttggcgaattagcgtaattgcatccgcagatggtacatcaaggggagacatcttgataacctggtcatctactccttcagcggaataaggacaaccttccccattggatagctttgcatgatatttcctgtccatttctgcagcctcaagcaatatttgaagaacgagtctatctcttttcctctcaagatgtgctatcgtttccaaattagttttaccctttccaaaagaacttcttagctcaacaatatcatcagaccctgaaattttgttatcactggtctttaaaaggtccatgagttttggagaagctccaaaagacaacataaaataaggatttacatagcattctgcagccaggagcaaagcatcaattgcagcatcatggctttcaacggtaacatcattt------tgcaaatctaaggccaggcgtcgaaactcagaagctcgaagctcacaatcatgatagtttacaagttgtgaataatctgcctgtaggttgacgtattcagcaccaaaaccagcatctaatacaaaactaggagaatggtcggtaaa------------atgttttgattccaagctgatgcccacaaggttagaggtactttgattaggaacattggaaaagtttgtcaatgtaatgctctgtaattctggaggggcaaaaagtagattgcgatcttcgatagaatctgatttccctgctgactctgaaacatctaatttaccatcaggctcgtcttgactatttgacttggacaaaggacctccatggttcaaaacacagcaaagaggtgagacagacgctgtctcaagttcaactggtttagaagcagatttgcacaggtcaatatcaggtggcaatggcatgtggggttccaatattgagaggagtacactgcataaaacagcaaaacaatgtaagataacagacaagtttctgccagtcaagtaatgctaaaccaaatgcatccacagaaagggtgacaaattagccagtttactctctactttttttctttaggaaaaagcagtgttactacaaaaaggtgaattaagaaagagaatcataggacatcctccaaatataagtcacaaaaatactatccgttcctttattgcagcagctgatgaaaaaggatactccactgagtcctccaacttaatacaccataaaaccacaaaatgtacattttgacatggctttggccaccttttcccttccaaacttttaagcctaatcaaaggaaatgtaatatcccaaaattcatacaccaaagatctagtgtatattaatttcaataaatgaataaatggtgaattttggtgaattggaaaatgctgccagtgaaatttccagcgaggcagtgagattgtcatgtgaaatgatgtctaat
>Jupunba_macradenia_Lourteig_3021@NODE_1_length_2873_cov_204.328326
-------------------------------------------------------------------------------------------------------------------------------------------------------------------------------------------------------------------------------------------tgaagactccaacattgctcaattgctatattaagctcagtaatgagaccctctatgtctttagaaattccttctaaatcatcagaagatatattatattgatctacaagagtgttcaaattgacactttccagtttctcagcatcattctcatgtgatgtttgacagactttcctaagaaacccgatagttggtactggatcaacatcacatagctcatcaccattcatattagggaagggaggcagctgaggaggaatagcaccaaaagctcttaacaagagcactagtaatgatttgcagctatccataacgcattgaaatgcactgaaataatcatagaaagacgttgttggctcaaaagcataaaatttcacccaattagataaagactgcaaaaattcccttttatgatgaatggacagatctggaaaaacagaagccaaaataaaaatagacagtgctatgttgcatcccttgtcctcagaactatgttgattctcattcttctgtttaattttatcaaaaagaacactaaagcataactcctcaaagttaagacatgagtcattggtcaatagactttcatcatgagagaccttggacaatgcatatgaaataattggcttcaacagatgcaatacagattcaagaaatgagacatcacagtaagtagcaccagagagggacatgagcacttgtaccactctaggtatctcaggaaccatagcttccatgtgctctgctataatagcttcaagagtgtatagaattattgctctcgcattcttggcattataacctttcaggatatctttaccacttggagaagcagaagaatatggccatgaacataactctgaaaaccaactaataacatcaggcaccagggtagaagaaacagatcttagctgcaacccaacagcctctagaatggcttctccaaatgtttgaaattgctttttcatatttggaaaaaacttccagagttctggataaattacagggaaagattgatcatcatgattttcaagtccttttttagttgaataaccattttcaccgtgtgaatcatcaccatcagtaacctcttcatattttcgattgacaacattatcaacaacagcaagatcatcagcaaatattgaaagcaaatatgtcagctgagacaaatccgatacaagaaaaatgtgatccttcatgtactgtttagcattacgagacacggccatccagccaagaaaacgaaccaaagggtaagcagatccagaaaattgagatattctctgcatccatgctgaagagggaatcaaatttccacatcggtatttattgtggatattagttccaaaatctccctcttcaactccattgctggtagcaactaccaatctttgaagcaggatccaccgtcgttgtaagccatgtattctttctggtgccaaattcaaaccaacttctttcagctgcagatgtaaagacatcagcatcatattaaattcttcggcagattttaatgtgatttcaattacaagttcaggaggacaatacaatttggtagctgtgtgtaaaacatagataagactctgcaaaagaatttcatgcattgaattttgttctctgtgcagaagttgaacaagaaaattgcacagcagagcttggttttggcgaattagcgtaattgcatccgcagatggtacatcaaggggagaaatcttgataacctggtcatctacgccttcagcggaataaggacaatcttccccattggatagctttgcatgatatttcctgtccatttctgcagcctcaagcaatatttgaagaacgagtctatctcttttcctctcaagatgcgctatcgtttccaaattggttttaccctttccaaaagaagttcttagctcaacaatatcatcagaccctgaaattttgttatcactggtctttaaaaggtccatgagttttggagaagctccaaaagacaacataaaataaggatttacatagcattctgcagccagcagcaaagcatcaattgcagcatcatggctttcaacggtaacatcattttgcacatgcaaatctaaggccaggcgtcgaaactcagaagctcgaagctcataatcatgatagtttacaagttgtgaataatctgcctgtaggttgacgtattcagtaccaaaaccagcatctaatacaaaattaggagaatggtcaggaaaatgtttcataacatgttttgattccaagctgaagcccacaaggttagaggtactttgattaggaacattggaaaagtttgtcaatgtaatgctctgtaattctggaggggcaaaaagtagattgcgatcttcgatagaatctgatttccctgctgactctgaaacatctaatttaccatcaggctcgtcttgactatttgacttggacaaaggacctccatggttcaaaacagaggaaagaggtgagacagacgctgtctcaagttcaactggtttagaagcagatttgcacaggtcaatatcaggtggcaatggcatgtggggttccaatattgataggagtacactgcataaaacagcaaaacaatgtaagataacagacaagtttctgccagtcaagtaatgctacaccaaatgcatccacggaaagggtgacaaattagccagtttactctctactttttttctttaagaaaaagcagtgttactacaaaaaggtgaattaagaaagagaatcataggacatcctccaaatataagtcacgaaaatactatccgttcctttattgcagcaattgatgaaaaaggatactccactgagtcctccaacttaatacaccataaaaccacaaaatgta-------------------ccaccttttc----------------------------------------------------------------------------------------------------------------------------------------------------------------------------------
>Jupunba_trapezifolia_Simon_1600@NODE_1_length_3077_cov_362.215089
------------------------------------------------------------------------------------------------------atcagccgatttagatggtgaagaattttgatcatcatcgtcattatagaatttttgtgcaactgacattaagcacttcataaagacaaaacactcagctgatgatatagtcaattttctggcaagctgatgatgaagactccaacattgctcaattgctatattaagctcagtaatgagaccctctatgtctttagaaattccttctaaatcatcagaagatatattatattgatctacaagagtgttcaaattgacactttccagtttctcagcatcattctcatgtgatgtttgacaaactttcctaagaaacccgatagttggtactggatcaacatcacatagctcatcaccattcacattagggaagggaggcagctgaggaggaatagcaccaaaagctcttaacaagagcactagtaatgatttgcagctatccataacgcattgaaatgcactgaaataatcatagaaagacgttgttggctcaaaagcataaaatttcacccaattagataaagactgcaaaaattcccttttatgatgaatggacaaatctggaaaaacagaagccaaaataaaaatagacagtgctatgttccatcccttgtcctcagaactatgttgattctcattcttctgtttaattttatcaaaaagaacactaaagcataactcctcaaagttaagacatgagtcattggtcaataaactttcatcatgagagaccttggacaatgcatatgaaataattggcttcaacagatgcaatacagattcaagaaatgagacatcacagtaagtagcaccagagagggacatgagcacttgtaccactctaggtatctcaggaaccatagcttccatgtgctctgctataatagcttcaagaatataaagaattattgctctcgcattcttggcattataacctttcaggatatctttaccacttggagaagcagaagaatatggccatgaacacaactctgaaaaccaactaataacatcaggcaccagggtagaagaaacagatcttagctgcaacccaacagcctctagaatggcttctccaaatgtttgaaattgctttttcatatttggaaaaaacttccacagttctggataaattacagggaaagattgatcatcatgattttcaagtccttttttagttgaataaccattttcaccctgtgaatcatcatcatcagtaacctcctcatattttcgattgacaacattatcaacaacagcaagatcatcagcaaatatagaaagcaaatatgtcagctgagacaaatccgatacaagaaaaatgtgatccttcatgtactgtttagcattacgagacacagccatccagccaagaaaacgaaccaaagggtaagcagatccagaaaattgagatattctctgcatccatgctgaagagggaatcaaatttccacatcggtatttattgtggatattagttccaaaatctccctcttcaactccattgctagtagcaactaccaatctttgaagtagtatccaccgtcgttgtaagccatgtattctttctggtgccaaattcaaaccaacttctttcagctgcagatgtaaagacatcagcatcatattaaattcttcagcagattttaatgtgatttcaattacaagttcaggaggacaatacaatttggtggctgtgtgtaaaacatagataagactctgcaaaagaatttcatgcattgaattttgttctctgtgcagacgttgaacaagaaaattgcacagcagagcttggttttggcgaattagcgtaattgcatccgcagatggtacatcaatgggagacattttgataacctggtcatctactccttcagcggaataaggacaatcttccccattggatagctttgcatgatatttcctgtccatttctgcagcctcaagcaatatttgaagaacgagtctgtctcttttcctctcaagatgtgctatcgtttccaaattagttttaccctttccaaaagaagttcttagctcaacaatatcatcagaccctgaaattttgttatcactggtctttaaaaggtccatgagttttggagaagctccaaaagacaacataaaataaggatttacatagcattctgcagccagcagcaaagcatcaattgcagcatcatggctttcaacggtaacatcattttgcacatgcaaatctaaggccaggcgtcgaaactcagaagctcgaagctcacaatcatgatagtttacaagttgtgaataatctgcctgtaggttgacgtattcagcaccaaaaccagcatctaatacaaaattaggagaatggtcagtaaaatgtttcataacatgttttgattccaagctgatgcccacaaggttagaggtactttgattaggaacattggagaagtttgtcaatgtaatgctctgtaattctggaggggcaaaaagtagattgcgatcttcgatagaatctgatttccctgctgactctgaaacatctaatttaccatcaggctcgtcttgactatttgacttggacaaaggacctccatggttcaaaacagaggaaagaggtgagacagacgctgtctcaagttcaacaggtttagaagcagatttgcacaggtcaatatcaggtggcaatggcaagtggggttccaatattgataggagtacactgcataaaacagcaaaacaatgtaagataacagacaagtttctgccagtcaattaatgctaaaccaaatgcatccacagaaagggtgacaaattagccagtttactctctactttttttctctaagaaaaagcagtgttactacaaaaaggtgaattaagaaagagaatcataggacatcctccaaatataagtcacaaaaatactatccgttcctttattgcagcagctgatgaaaacggatactccactgagtcctccaacttaatacaccataaaaccacaaaatgtacattttgacatggctttggccaccttttcccttccaaacttttaagcctaatcaaaggaaatgtaatatcccaaaattcat------------------------------------------------------------------------------------------------------------------------------
>Punjuba_lehmannii_Escobar_7465@NODE_1_length_3132_cov_177.563666
----------------------------------------------------------------------------------------------------------------------------------tcatcatcatcatcattatagaatttttgagcaactgacattaagcacttcataaagacaaaacactcagctgatgcaatagtcaattttctggcaagctgatgatgaagactccaacattgctcaattgctatattaagctcagtaatgagaccctctatgtctttagaaattccttctaaatcatcagaagata---tacatatatctacaagagtgttcaaattgacactttccagtttctcagcatcattctcatgtgaagtttgacagacttcgctaagaaacccaatagttggtactggatcaacatcagatagctcatcaccattcatattagggaagggaggcagctgaggaggaatagcaccaaaagctcttaacaagagcactagaaatgatttgcagctatccataacgcattgaaatgcactgaaataatcatagaaagacgttgttggctcaaaagcataaaatttcacccaattagataaagactgcaaaaattcccttttatgatgaatggacaaatctggaaaaacagaagccaaaataaaaatagacagtgctatgttgcatcctttatcctcagaactatgttgattctcattcttctgtttaattttatcaaaaagaacactaaagcataactcctcaaagttatgacatgagtcattggtcaataaactttcatcatgagagaccttggacaatgcatatgaaataattggcttcaacagatgcaatacagattcaagaaatgagacatcacagtaagcagcaccagagagggacatgagcacttgtaccactctaggtatctcaggaaccatagcttccatgtgctctgctataatagcttcaagaatatatagaattattgctcttgcattcttggcattataacctttcaggatatctttaccacttggagaagcagaagaatatggccatgaacacaactctgaaaaccaactaattacatcaggcaccagggtagaagaaacagaacgtagctgcaacccaacagcctctagaatggcttctccaaatgtttgaaattgctttttcatatttggaaagaacttccagagttcaggataaattacagggaaagattgatcatcatgattttcaagtccttttttagttgaataaccattttcaccctgtgaatcatcatcatcagtaacctcttcatattttcgattgacaacattatcaacaacagcaagatcatcagcaaatattgaaagcaaatatgtcagctgagacaaatccgatacaagaaaaatgtgatccttcatgtactgtttagcattacgagacacggccatccagccaagaaaacgaaccaaagggtaagcagatccagaaaattgagatattctctgcatccatgctgaagagggaatcaaatttccacatcggtatttattgtggatgttagttccaaaatctccctcttcatctcccttgctagtaccaactaccaatctttgaagtagtgtccaccgtcgttgtaagccatgcattctttctggtgccaaattcaaactaacttctttcggctgcagatgtaaagacatcagcatcatattaaattcttcagcagattttaatgtgatttcaactacaagttcaggaggacaatacaaattggtggctgtgtgtaaaacatagataagactctgcaaaagaatttcgtgcattgaattttgttctctgtgcagacgttgaacaagaaaattgcatagcagagcttggttttggcgaactagtgtaactgcatctgcagattgtacatcaaggggagacatcttgataacctggtcatctactccttcagcggaataaggacaatcttccccattggatagttttgcatggtatttcctgtccatttctgcagcctcgagcaatatttgaagaacgagtctatctcttttcctctcaagatgtgctatcgtttctaaattagttttactctttccaaaagttgtttttagctcaacaatatcatcagaccctgaaattttgttatcattggtctttaaaaggtccatgagttttggagaagcgccaaaagacaacataaaataaggattcacatagcattctgcagccagtagcaaagcatcaattgcagcatcatggctttcaacagtaacatcattttgcacatgcaaatctaaggccaggcgtcgaaactcagaagcccgaagctcacaatcatgatagtttacaagttgtgaataatctgcctgtaggttgaagtattcagcaccaaaaccatcatctaatacaaaattaggagaatggtcggtaaaatttttcataacatgttttgattccaagctgatgcccacaaggttaggggtactttgattaggaacattggaaaagtttgtcaatgtaatgctctgtaattctggaggggcaaaaagtagattgcgatcttcgatagaatctgatttccctgctgactctgaaacatctaatttaccatcaggctcgtcttgactatttgacttggacaaaggacctccatggttcaaaacagaggaaagaggtgagacagacgatgtctcaagttcaactggtttagaagcagatttgcacaggtccatatcaggtggcaatggcatgtggggttccaatattgataggagtacactgcataaaacagcaaaacaatgtaagataacagacaagtttctgccagtcaagtaatgctaaaccaaatgcatccacagaaagggtgacaaattagccagttta--ctctactgtttttctttaagaaaaagcagttttacgacaaaaaggtgaattaagaaagagaatcatgggacatcctccaaatataagttacaaaaatactatccattcctttcttgcggcagctgatgaaaaaggatactccactgagtcctccaacttaatacaccataaaaccacaaaatgtacattttgacatggctttggccacctcttcccttccaaacttttaagcctaatcaaaggaaactccaagttgcatatattgttcatcattaacaccaaacatcgtattatacatatatgcatatattctaaaatgtagaaagaaagtgaatagctggt--------------------------------------------------
>_R_Afrocalliandra_redacta_Germishuizen_5585@NODE_2_length_794_cov_321.686192
-----------------------------------------------------------------------------------------------------------------------------------------------------------------------------------------------------------------------------------------------------------------------------------------------------------------------------------------------------------------------------------------------------------------------------------------------------------------------------------------------------------------------------------------------------------------------------------------------------------------------------------------------------------------------------------------------------------------------------------------------------------------------------------------------------------------------------------------------------------------------------------------------------------------------------------------------------------------------------------------------------------------------------------------------------------------------------------------------------------------------------------------------------------------------------------------------------------------------------------------------------------------------------------------------------------------------------------------------------------------------------------------------------------------------------------------------------------------------------------------------------------------------------------------------------------------------------------------------------------------------------------------------------------------------------------------------------------------------------------------------------------------------------------------------------------------------------------------------------------------------------------------------------------------------------------------------------------------------------------------------------------------------------------------------------------------------------------------------------------------------------------------------------------------------------------------------------------------------------------------------------------------------------------------------------------------------------------------------------------------------------------------------------------------------------------------------------------------agtttacaagttgtgaataatctgcctgtaggttgaggtattcagcaccaaaactagcatctaatacaaaattaggaaaatggtcaggaaaatgtttcatagcatgttttgattccaaggcgatgcccccaaggttagaggtactttgatcaggaacattggagaagttggtcaatgtaatgctctgtaattctggaggggcaaaaagtagattgcgatcttcaacagaatctgacttccctgttgaacctgaaacatctaatttgccatcaggctcgtcttgacaatttgacttgtacaaaggacctccatgattcaaaacagaggaaagaggtgagacagatgctgtctcaagttcaactggcttagaagcagatttgcacaggtcaatatcaggtggcaattgcatatgcggttccaatattgataggagtacactgcataaaaaagcaa-----------ataacagacaagttacagct-----aacaatgctaaaccaaatgcaaccacagaaaggacgacaaatcagctagtttattttgtacttctttcttttaggaaaaagcagtgttacttcaaaaaggtgaactaagtaagagaatcataggacattctccaaatataagtcaaa-aaatattatccgttcctttcttgcagcagctgatgaaaaagg------cactgagccctccaacttaatacaacataaaaccacaaaa-atgcattgtgacatggctttggc-------------cccaatttttaagcctaatcagaggaaact-caagttgcatatattgttcatca------------------------------------------------------------------------------------------------------------------------
>_R_Albizia_glabripetala_Lewis_1652@NODE_1_length_2713_cov_105.973065
-----------------------------------------------------------------------------------------------------------------------------------------------------------------------------------------------------------------------------------------------------------------------------------------------------------------------------------------------------------------------------------tctgagcatcattctcatgtgatgattgacagacttcgccaagaaacccaatagttggtactggataaacatcagatagctcatcaccattcatattagggaagggaggcagctgaggaggaatagcactaaaagctctcaacaagagcactagtaatgatttgcagctatccataacgcattgaaatgcactgaaataatcatagaaagacgttgttggctcaaaagcataaaatttcacccaattagataaagactgcaaaaattcccttttatgatgaatggacaaatctggaaaaacagaagccaaaataaaaatagacagtgctatgttgcatccttcatcctcagaactacgttgattctcattcttctgtttaattttatcaaaaagattgctaaagcataactcctcaaagttatgacatgagtcattggtcaataaactttcatcatgagagaccttggacaatgcatatgaaataattggcttcaacagatgcaatacagattcaagaaatgagacatcacagtaagcagcaccagagagggacatgagcacttgtaccactctaggtatctcaggaaccatagcttccatgtgctcttctataatagcttcaagaatataaagaattattgccctcgcattcttggcattataacctttcaggatatctttaccacttggggaagcagaagaatatggccatgaacacaactctgaaaaccaactaataacatcaggcaccagggtagaagaaacagatcttagctgcaacccaacagcctctagaatggcttctccaaatgtttgaaattgctttttcatatttggaaagaacttccagagttctggataaattacaaggagagattgatcatcatgattttcaagtccttttttagttgaataaccattttcaccctgtgaatcatcaacatcagtaacctcttcatactttcgattgacaacattatcaacaacagcaagatcatcaccaaatattgaaagcaaatatgtcagttgagacaaatccgatacaagaaaaatgtgatccttcatgtactgtttagcattacgatacacagccatccagccaagaaaacgaaccaaagggtaagcagatctagaaaattgagatattctctgcatccatgctgaagagggaatcaaatttccacatcggtatttattgtggatattagttccaaaatctccctcttcatctccattgctagtagcaactaccaatctttgaagtagtatccaccgtcgtcgtaagccatgtattctttctggtgccaaattcaaactaacttctttcagctgcagatgtaaagacatcagcatcatattaaattcttcagcagattttaatgtgatttcaattacaagttcaggaggacaatacaatttggtggctgtgtgtaaaacataaataagactctgcaaaagaatttcgtgcattgaattttgttctctgtgcagacgttgaacaagaaaattacacagcagagcttggttttggcgaactagtgtaattgcatctgcagattgtacatcaaggggagacatcttgataacctggtcatccactccttcagtggaataaggacaatcttccaaattggacagttttgcatgatatttcctgtccattgctgcagcctcaagcaatatttgaagaacgagtctatctcttttcctctcaagatgtgctatcgtttctaaattagttttactctttccaaaagttcttcttagctcaacaatatcatcagaccctgaaatt---ttatcattggtctttaaaaggtccatgagtttgggagaagctccaaaagacaacataaaataaggattcacatagcattctgcggccagcagcaaagcatcaattgcagcatcatggctttcaacagtaacatcattttgcgcatgcaaatctaaggccaggcgtcgaaactcagaagctcgaagctcacaaccatgatagtttacaagttgtaaataatctgcctgcaggttgaagtattcagcatcaaaaccagcatctaatacaaaattaggagaatggtcggtaaaatgtttcatgacatgttttgattccaagctgatgcccacaaggttagaggtactttgattaggaacattggaaaagtttgtcaatgtaatgccctgtaattctggaggggcaaaaagtagattgcgatcttcaatagaatctgatttccctgctaactctgaaacatctaatttaccatcaggctcgtcttgactatttgacttggacaaaggacctccatggttcaaaacagaggaaagaggtgagacagacgatgtctcaagttcaactggtttagatgcagatttgcacatgtcaatatcaggtggcaatggcatgtggggttccaatattgataggagtacactgcataaaacagcaaaacaatgtaagataacagccaagtttctgcaagtcaagtaatgctaaaccaaatgcatccacagaaagggtgacaaattagccagtttattctctactttttttctttatgacaaagcagttttactacaaaaaggtgaattaagaaagagaatcataggacatcctccaaatataagtcacaaaaatactatccgttcctttcttgcagtatctgatgaaaaaggatactccactgagtcctccaacttaattcaccataaaac--------------------------------------------------------------------------------------------------------------------------------------------------------------------------------------------------------------------------
>_R_Albizia_multiflora_Hughes_3090@NODE_1_length_3102_cov_230.056529
---------------------------------------------------------------------------------------------------------------------------agaattttgatcatcatcatcattatagaatttttgtgcaactgatgttaagcacttcaaaaagacaaaacactcagctgatgctatagtcaattttctggcaagctgatgatgaagactccaacattgctcaattgctatattaagctcagtaatgagaccctctatgtctttagaaattccttctaaatcatcagaagatatattatattgatctacaagagtattcaaattgacactttccagtttctgagcatcattctcatgtgatgattgacagacttcgccaagaaacccaatagttggtactggataaacatcagatagctcatcaccattcatattagggaagggaggcagctgaggaggaatagcactaaaagctcttaacaagagcactagtaatgatttgcagctatccataacgcattgaaatgcactgaaataatcatagaaagacgttgttggctcaaaagcataaaatttcacccaattagataaagactgcaaaaattcccttttatgatgaatggacaaatctggaaaaacagaagccaaaataaaaatagacagtgctatgttgcatcctttatcctcagaactatgttgattctcattcttctgtttaattttatcaaaaagattgctaaagcataactcctcaaagttatgacatgagtcattggtcaataaactttcatcatgagagaccttggacaatgcatatgaaataattggcttcaaccgatgcaatacagattcaagaaatgagacatcacagtaagcaccagaagagagggacatgagcacttgtaccactctaggtatctcaggaaccatagcttccatgtgctcttctataatagcttcaagaatataaagaattattgccctcgcattcttggcattataacctttcaggatatctttaccacttggggaagcagaagaatatggccatgaacacaactctgaaaaccaactaataacatcaggcaccagggtagaagaaacagatcttagctgcaacccaacagcctctagaatggcttctccaaatgtttgaaattgctttttcatatttggaaagaacttccagagttctggataaattacagggaaagattgatcatcatgattttcaagtccttttttagttgaataaccattttcaccctgtgattcatcatcatcagtaacctcttcatactttcgattgacaacattatcaacaacagcaagatcatcaccaaatattgaaagcaaatatgtcagttgagacaaatccgatacaagaaaaatgtgatccttcatgtactgtttagcattacgataaacagccatccagccaagaaaacgaaccaaagggtaagcagatccagaaaattgagatattctctgcatccatgctgaagagggaattaaatttccacatcggtatttattgtggatattagttccaaaatctccctcttcatctccattgctagtagcaactaccaatctttgaagtagtatccaccgtcgttgtaagccatgtattctttctggcgccaaattcaaactaacttctttcagctgcagatgtaaagacatcagcatcatattaaattcttcagcagattttaatgtgatttcaattacaagttcaggaggacaatacaatttggtggctgtgtgtaaaacataaataagactctgcaaaagaatttcgtgcattgaattttgttctctgtgcagacgttgaacaagaaaattacacagcagagcttggttttggcgaactagtgtaattgcatctgcagattgtacatcaaggggagacatcttgataacctggtcatccactccttcagtggaataaggacaatcttccacattggatagttttgcatgatatttcccgtccattgctgcagcctcaagcaatatttgaagaacgagtctatctcttttcctctcaagatgtgctatcgtttctaaattagttttactctttccaaaagttcttcttagctcaacagtatcatcagaccctgaaattttgtcatccttggtctttaaaaggtccatgagtttgggagaagctccaaaagacaacataaaataaggattcacatagcattctgcagccagcagcaaagcatcaattgcagcatcatggctttcaacagtaacatcattttgcgcatgcaaatctaaggccaggcgtcgaaactcagaagctcggagctcacaaccatgatagtttacaagttgtaaataatctgcctgcaggttgaagtattcagcatcaaaaccagcatctaatacaaaattaggagaatggtcggtaaaatgtttcatgacatgttttgattccaagctgatgcccacaaggttagaggcacattgattaggaacattggaaaagtttgtcaatgtaatgccctgtaattctggaggggcaaaaagtagattgcgatcttcgatagaatctgatttccctgctgactctgaaacatctaatttaccatcaggctcgtcttgactattagacttggacaaaggacctccatggtttaaaacagaggaaagaggtgagatagacgatgtctcaagttcaactggtttagatgcagatttgcacatgtcaatatcaggtggcaatggcatgtggggttccaatattgataggagtacactgcataaaacagcaaaacaatgtaagataacagacaagtttctgccagtcaagtaatgctaaaccaaatgcatccacagaaagggtgacaaatttgccagtttattctctaccttttttctttatgacaaagcagttttactacaaaaaggtgaattaagaaagagaatcataggacatcctccaaatataagtcacaaaaatactatccattcctttcttgcagtatctgatg-aaaagggtactccactgagtcctccaacttaattcaccataaaaccacaaaatgt--------acatggctttggccaccgtttccctttcaaacttttaagcctaatcaaaggaaacgccaagttgcatatattgttcatcagtaacaccaaacaccgtactatacatacatgcatatat----------------------------------------------------------------------------------
>_R_Albizia_niopoides_Simon_1601@NODE_1_length_3051_cov_284.091796
--------------------------------------------------------------------------------------------------------------------------------------------------------------------ctgatgttaagcacttcataaagacaaaacactcagctgatgctatagtcaattttctggcaagctgatgatgaagactccaacattgctcaattgctatattaagctcagtaatgagaccctctatgtctttagaaattccttctaaatcatcgaaagatatattaaattgatctacaagagtattcaaattgacactttccagtttctgagcatcattctcatgtgatgtttgacagacttcaccaaggaacccaatagttggtactggatcaacatcagatagctcatcaccattcatattagggaagggaggcagctgaggaggaataacactaaaagctcttaacaagagcactagtaatgatttgcagctatccataacgcattgaaatgcactgaaataatcatagaaagacgttgttggctcaaaagcataaaatttcacccaattaggtaaagactgcaaaaattcccttttatgatgaatggacaaatctggaaaaacagaagccagaataaaaatagacagtgctatgttgcatcctttatcctcagaactatgttgattctcattcttccgtttaattttataaaaaagattgctgaagcataactcttcaaagttatgacatgagtcattggtcaataaactttcatcacgagagaccttggacaatgcatatgaaataattggcttcaacagatgcaatacagattcaagaaatgagacatcacagtaagcggcaccagagagggacatgagcacttgtaccactctaggtatctcaggaaccatagcttccatgtgctcagctataatagcttcaagaatataaagaattattgctctcgcattcttggcactataacctttcaagatatctttaccacttggggaagcagaagaatatggccatgaacacaactctgaaaaccaactaataacatcaggcaccagggtagaagaaacagatcttagctgcaacccaacagcctctagaatggcttctccaaatgtttgaaattgctttttcatatttggaaagaacttccagagttctggataaattacagggaaagattgatcatcatgattttcaagtccttttttagttgaataaccattttcaccctgtgaatcatcatcatcagtaacctcttcatactttcgattaacaacattatcaacaacagcaagatcatcaccaaatatcgatagcaaatatgtcaactgagacaaatctgatacgagaaaaatgtgatccttcatgtactgtttagcattacgatacacagccatccagccaagaaaacgaaccaaagggtaagcagatccagaaaattgagatattctctgcatccatgctgaagagggaatcaaatttccacatcggtatttattgtggatattagttccaaaatctccctcttcatctccattgctagtagcaactaccaatctttgaagtagcatccaccgtcgttgtaagccatgtattctttctggtgccaaattcaaactaacttctttcagctgcagatgtaaagacatcagcatcatattaaattcttcagcagattttaatgtgatttcaattacaagttcaggaggacaatacaatttggtggctgtgtgtaaaacataaataagactctgcaaaagaatttcatgcattgaattttgttctctgtgcagacgttgaacaagaaaattacacagcagagcttggttttggcgaactagcgtaattgcatctgcagattgtacatcaaggggagacatcttgataacctggtcatccactccttcagtggaataaggacaatcttccacattggatagttttgcatgatatttcctgtccattgctgcagcctcaagcaatatttgaagaacgagtctatctcttttcctctcaagatgtgctatcgtttctaaattagttttactctttccaaaag---ttcttagctcaacaatatcatcagaccctgaaattttgtcatcattggtctttaaaaggtccatgagtttgggagaagctccaaaagacaacataaaataaggattcacatagcattctgcagccagcagcaaagcatcaattgcagcatcatggctttcaacagtaacatcattttgcgcatgcaaatctaaggccaggcgtcgaaactcagaagctcgaagctcacaaccatgatagtttacaagttgtgaataatctgcctgcaggttgaagtattcagcaccaaaaccagcatctaatacaaaattaggagaatggtcggtaaaatgtttcatgacatgttttgattccaagctgatgcccacaaggttagaggtactttgattaggaacattggaaaagtttgtcaatgtaatgccctgtaattctggaggggcaaaaagtagattgcgatcttcgatagaatctgatttccctgctgactctgaaacatctaatttaccatcaggctcgtcttgactatttgacttggacaaaggacctccatggttcaaaacagaggaaagaggtgagacagacgatgtctcaagttcaactggtttagatgcagatttgcacatgtcaatatcaggtggcaatggcatgtggggttccaatattgataggagtacactgcataaaacatcaaaacaatgtaagataacagactagttgctgccagtcaagtaatgctaaaccaaatgcatccacagaaagggtgacaaattagccagtt---actctactttttttctttatgaaaacgcagttttactacaaaaaggtgaattaagaaagagaatcataggacatcctccaaatataagtcacaaaaatactatccgttcctttcttgcagtatctgatgaaaaaaaatactccactgagtcctccaacttaattcaccataaaaccacaaaatgtacattttgacatgggtttggccaccttttcccttccaaacttttaagcctaatcaaaagaaacgccaagttgcatatattgttcatcagtaacaccaaacaccgtactatg-------------------------------------------------------------------------------------------------
>_R_Albizia_tomentella_Leach_Dunlop_3801@NODE_1_length_3303_cov_258.427464
atcaagcattaggctagaaactctccagcaactagtttcctggagcatcaagatcatttcaataaggccttcaagaccagacctccaatgaagtgtgaccacatcagctgatttagatggtgaagaattttgatcatcatcatcattatagaatttttgtgcaattgatattaagcacttcataaagacaaaacactcggctgatgctatagtcaatttcctggcaagctgatgatgaagactccaacattgttcaattgctatattaagctcagtaatgagaccctctatgtctttagaaattccttctaaatcatcagaagatatattatattgatctacaagagtgttcaaattgacactttccagtttctcagcatcattctcatgtgatgtttgacatacttcactgagaaacccgatagttggtactggctcaacatcagatagctcatcaccattcatattaaggaagggaggcagctgaggaggaatagcaccaaaagctcttaacaagagcactagtaatgatttgcagctattaataacgcattgaaatgcacagaaataatcatagaaagacgttgttggctcaaaagcataaaatttcacccaattagataaagactgcaaaaattcccttttatgatgaacagacaaatctggaaaaacagaagccaagataaaaatagacagtgctatgttacatcctttatcctcagaactatgttgattctcattcttctgtttaattttatcaaaaagaacactaaagcataactcctcaaagttatgacatgagtcattgatcgataaactttcatcataagagaccttggacaatgcatatgaaataattggcctcaacagatgcaatacagattcaagaaatgagacatcacagtaagcagcaccagagagggacacgagcacttgtaccactctaggtatctcaggaaccatagcttccatgtgctctgctataatagcttcaagaatataaagaattattgttctagcattcttggcattataacctttcaggatatctttaccacttggagaagcagaagaatatggccatgaacacaactctgaaaaccaactaataacatcaggcaccagggtagaagaaacagatcttagctgcaacccaacagcctctagaatggcttctccaaatgtttgaaattgctttttcatattgggaaagaacttccagagttctggataagttacagggaaagattgatcaccatgaatttcaagtccttttttagttgaataaccattttcaccctgtgaatcatcatcatcaataagctcttcatattttcgattgaccacattatcaacaacagcaagatcatcagcaaatattgaaagcaaatatgtcagctgcgacaaatccgatacaagaaaaatgtgatccttcatgtactgtttagcattatgagacacggccatccagccaagaaaacgaaccaaagggtaagaagatccagaaaattgagatattctctgcatccaagctgaagagggaatcaaatttccacatcggtatttattgtggatattagttccaaaatctccttcttcatctccattgctagtagcaactaccaatctttgaagtagtatccaccgccgttgcaagccatgtattctttctggtgccaaattcaaactaacttctttctgctgcagatgtaaagacatcagcatgatattaaattcttcagcagattttaatgtgatttcaattacaagttcaggaggacaatacaatttggtggctgtgtgtaaaacatagataagactctgcacaagaatttcatgcattgaattttgttctctgtgcagacgttgaacaagaaaattgcacaacagagcttggttttggcgaactagcgtaattgcatctgcagattgtacatcaaggggtgacatcttgataacctggtcatctactccttcagcggaataaggacaatcttccccattggatagttttgcatggtatttcctgtccatttctgcagcctcaagcaatatttgaagaacgagtctatctcttttcctctcaaggtgtgctatcgtttctaaattagttttactctttccaaaagttcgtcttagctcaacaatattatcagaccctgaaattttgttatcattggtctttaaaaggtccatgagttttggagaagctccaaaagccaacataaaataaggattcacaaagcattctgcagccagcagcaaagcatcaattgcagcatcatggctttcaacagtaacatcattttgcgcatgcaaatctaaggccaggcgtctaaactcagaagctcgaagctcacaatcatgataatttacaagttgcgaataatctgcccgtaggttgaagtattcagcaccaaaaccagcatctaataaaatattaggagaatggtcagtagaacatttcctaacatgttttgattccaagctgatgtccacaagggtagaggtactttgattaggaacattgggaaagtttgtcaatgtaatgctgtgtaattctggaggggcaaaaagtagatggcgatcttcgatagaatctgatttccctgctgactctgaaacatctaatttaccttcaggctcgtctttactatttgacttgggcaaaggacttccatggttaaaaacacaggaaagaggtgagacagacgctgtctcaagttcaactggtttagaagcagatttgcacaggtcaatatcaggtggcaatggcatgtggggttccaatattgataggagtacactgcacaaaacagcaaaacaatgtaagataacagacaagtttcagccagtcaagtcatgct------------------gaaagggcgacaaattagccagtttactctgtacttttttctt---agaaaaagcagttttactacaaaaaggtgaattaagaaagagaatcataggacatcttccaaatataagtcacaaaaatactatccgttcctttcttgcagcaacagatgaaaaaggatactccactgagtccatcgacttaatacaccataaaaccacaaaatgtacattttgacatagctttggccaccttttcccttccaaac--------------agaggaaactccaagttgcatatattgttcatcattaacaccaaacaccgtattatacatatatgcagatattctaaaacgtagaaagaaagtgcatagctggtttgaagttttcatacaagcaataaaaatatcaagagaaaaagctgcc-at
>_R_Archidendron_clypearia_Wieringa_1849@NODE_1_length_2202_cov_331.760860
atcaagcattaggctagaaactctccagcaactagtttcctggagcatcaagatcatttcaataaggccttcaagaccagtactccaatgaagtgtgaccacatcagccgatttagatggtgaagaattttgatcgtcgtcatcattatagaatttttgtgcaactgatattaagcacttcaaaaagacaaaacactcagctgatgctatagtcagttttctggcaagctgatgatgaagactccaacattgctcaattgctatattaagctcagtaatgagacgctctatgtctttagaaatttcttctaaatcatcagaagatatattatattgatctacaagagcgttcaaattgacactttccagtttatcagcatcattctcatgtgaaatttgacagacttcgctaagaaacccaatagttggtactggatcaacatcagatagctcatcaccattcatattagggaagggagacagcttaggaggaatagcaccaaaagctcttaacaagtgcactagtaatgatttgcagctatccataacacattgaaatgcactgaaataatcgtagaaagacgttgttggctcaaaagcataaaatttcacccaattagataaagactgcaaaaattcccttttatgatgaatggacaaatctggaaaaacagaagccaaaataaaaatagacagtgctatgttgcatcctttatcctcagaactatgttgattctcattcttctgtttaattttatcaaaaagaacactaaagcataactcctcaaagttatgacacgagtcattggtcaataaactttcatcatgagagaccttggacaatgaatatgaaataattggcttcaacagacgcaatacagattcaagaaatgagacatcacagtaagcagcaccggagagggacatgagcacttgtaccactctaggtatctcaggaaccatagcttccatgtgctctgctataatagcttcaagaatataaagaattattgctctcgcattcttggcattacaacctttcaggatacctttagcacttggagaagcagaagaatatggccacgaacacaactctgaaaaccaactaataacatcaggcaccagggtagaagaaacagatcttagctgcaacccaacagcctctagaatggcttctccaaatgtttgaaattgctttttcatattcggaaagaacttccagagttctggataaattacagggaaagattgatcatcatgattttcaagtccttttttagttgaataaccattttcaccctgtgaatcatcatcatcagtaacctcttcatattttcgattgacaacattatcaacaacagcaagatcatcagcaaatattgagagcaaatatgtcagctgagacaaatccgatacaagaaaaatgtgatccttcatgtactgtttagcattacgagacacagccatccagccaagaaaacgaaccaaagagtaagtagatccagaaaattgagatattctctgcatccatgctgaagagggaatcaaatttccacatcggtatttattgtggatattagttccaaaatctacctcttcatctccatggctagtggcaactaccaatctttgaagtagtatccaccgtcgttgtaaaccatgtattctttctgatgccaaattcaaactaaattctttcagctgcagatgaaaagacatcagcatcatattaaattcttcaacagattttaatgtgatttcaattataagttcaggaggacaatacaatttcgtggctgtgtgtaaaacatagataagactctgcaaaagaatttcgtgcattgaattttgttctctgtgcagacgttgaacaagaaaattgcacagcagagcttggttttgacgaactagcgtaattgcatctgcagattgtacatcaaggggagacatcttgataacctggtcatctactccttcagcggaataaggacaatcttccccattggatagttttgcatggtatttcttgtccatgtctacagcc-------------------------------------------------------------------------------------------------------------------------------------------------------------------------------------------------------------------------------------------------------------------------------------------------------------------------------------------------------------------------------------------------------------------------------------------------------------------------------------------------------------------------------------------------------------------------------------------------------------------------------------------------------------------------------------------------------------------------------------------------------------------------------------------------------------------------------------------------------------------------------------------------------------------------------------------------------------------------------------------------------------------------------------------------------------------------------------------------------------------------------------------------------------------------------------------------------------------------------------------------------------------------------------------------------------
>_R_Archidendron_clypearia_Wieringa_1849@NODE_2_length_1263_cov_355.243676
----------------------------------------------------------------------------------------------------------------------------------------------------------------------------------------------------------------------------------------------------------------------------------------------------------------------------------------------------------------------------------------------------------------------------------------------------------------------------------------------------------------------------------------------------------------------------------------------------------------------------------------------------------------------------------------------------------------------------------------------------------------------------------------------------------------------------------------------------------------------------------------------------------------------------------------------------------------------------------------------------------------------------------------------------------------------------------------------------------------------------------------------------------------------------------------------------------------------------------------------------------------------------------------------------------------------------------------------------------------------------------------------------------------------------------------------------------------------------------------------------------------------------------------------------------------------------------------------------------------------------------------------------------------------------------------------------------------------------------------------------------------------------------------------------------------------------------------------------------------------------------------------------------------------------------------------------------------------------------------------------------------------------------------------------------------------------------------------------------------------------tcaagcaatatttgaagaacgagtctatctcttttcctctcgagatgtgctatcatttctaaattagttttactctttccaaaagttcttcttagctcaacaatatcatcagaccctgaaattttgttatcattggtctttaaaaagtccatgagttttggagaagctccaaatgacaacataaaataaggattcacatagcattctgcagccagcagcaaagcatcaattgcagcatcatggctttcaacagtaacatcattttgtgcatgcaaatctaaggccaggcgtcgaaattcagaagctcgaagctcacaatcatgatagtttacaagttgtgaataatctgcttgtaggttgaagtattcagcaccaaaaccagcatctaatacaaaattaggagaatggtcggtaagatgtttgataacatgttttgattccaaactgatgcccacaaggttagaggtactttgattaggaacattggaaaagtttgtcaatgtaatgctgtgtaattctggaggggcaaaaagttgattgcgatcttcaatagaatctgatttccctgctgactctgaaacgtctaatttaccatcaggctcgtcttgactatttgacttggacaaaggacctccatgattcaaaacagaggaaagaggagagagagacgctgcctcaaattcaactggtttagaagcagatttacacaggtcaatatcaggtggcaattgcatgtggggttccaatattgataggagtacactgcataaagcagcaaaacaatgtaagataacagacaagtttctgccagtcaagtaatgctaaaccaaatgcatccacagaaagggtgacaaattagccagtttactct----actttttttctaagaaaaagtagttttaccacaaaaaggtgaattaagaaatagaatcataggacatcctccaaataaaagtcaca-aaatactgtccgtttctttcttgcagtagctgatgaaaaagtatactccacttagccctccaacttaatacaccataaaaccacaaaatgtacattgtgacatggctttggccacctttccccttccaaacttttaagactaatcaaaggaaactccaagtttcatatattgttcatc---aacaggaaacaccatattatacatatacgcagatattctaaaatgtaaaaagaaagtgaatagctggttcaaaattttcatacaagcaataaaaatatcaagagaaaaagttgcaaa-
>_R_Balizia_elegans_Iganci_870@NODE_1_length_3354_cov_223.722612
atcgagcattaggctagaaactctccagcaactagtttcttggagcatcaagatcatttcaataaggccttcaagaccagacctccaatgaagtgtgaccacatcagccgatttagatggtgaagaattttgatcatcatcgtcattatagaatttttgtgcaactgacattaagcacttcataaagacaaaacactcagctgatgatatagtcaattttctggcaagctgatgatgaagactccaacattgctcaattgctatattaagctcagtaatgagaccctctatgtctttagaaattccttctaaatcatcagaagatatattatattgatctacaagagtgttcaaattgacactttccagtttctcagcatcattctcatgtgatgtttgacagactttcctaagaaacccgatagttggtactggatcaacatcacatagctcatcaccattcatattagggaagggaggcaactgaggaggaatagcaccaaaagctcttaacaagagcactagtaatgatttgcagctatccataacgcattgaaatgcactgaaataatcatagaaagacgttgttggctcaaaagcataaaattgcacccaattagataaagactgcaaaaattcccttttatgatgaatggacaaatctggaaaaacagaagccaaaataaaaatagacagtgctatgttgcatcccttgtcctcagaactatgttgattctcattcttctgtttaattttatcaaaaagaacactaaagcataactcctcaaagttaagacatgagtcattggtcaataaactttcatcatgagagaccttggacaatgcatatgaaataattggcttcaacagatgcaatacagattcaagaaatgagacatcacagtaagtagcaccagagagggacatgagcacttgtaccactctaggtatctcaggaaccatagcttccatgtgctctgctataatagcctcaagaatataaagaattattgctctcgcattcttggcattataacctttcaggatatctttaccacttggagaagcagaagaatatggccatgaacacaactccgaaaaccaactaataacatcaggcaccagggtagaagaaacagatcttagctgcaacccaacagcctctagaatggcttctccaaatgtttgaaattgctttttcatatttggaaaaaacttccagagttctggataaattacagggaaagattgatcatcatgattttcaagtccttttttagttgaataaccattttcaccctgtgaatcatcatcatcagtaacctcttcatattttcgattgacaacattatcaacaacagcaagatcatcagcaaatattgaaagcaaatatgtcagctgagacaaatccgatacaagaaaaatgtgatccttcatgtactgtttagcattacgagacacggccatccagccaagaaaacgaaccaaagggtaagcagatccagaaaattgagatattctctgcatccatgctgaagagggaatcaaatttccacatcggtatttattggggatattagttccaaaatctccctcttcaactccattgctagtagcaactaccaatctttgaagtaggatccaccgtcgttgtaagccatgtattctttctggtgccaaattcaaaccaacttctttcagctgcagatgtaaagacatcagcatcatattaaattcttcagcagattttaatgtgatttcaattacaagttcaggaggacaatacaatttggtggctgtgtgtaaaagatagataagactctgcaaaagaatttcatgcattgaattttgttctctgtgcagacgttgaacaagaaaattgcacagcagagcttggttttggcgaattagtgtaattgcatccgcagatggtacatcaaggggagaaatcttgataacctggtcatctacgccttcagcggaataaggacaatcttccccattggatagctttgcatgatatttcctgtccatttctgcagcctcaagcaatatttgaagaacgagtctatctcttttcctctcaagatgtgctatcgtttccaaattagttttaccctttccaaaagaagttcttagttcaacaatatcatcagaccctgacattttgttatcactggtctttaaaaggtccatgagttttggagaagctccaaaagacaacataaaataaggatttacatagcattctgcagccagcagcaaagcatcaattgcagcatcatggctttcaacggaaacatcattttgcacatgcaaatctaaggccaggcgtcgaaactcagaagctcgaagctcacaatcatggtagtttacaagttgtgaataatctgcctgtaggttgacgtattcagtaccaaaaccagcatctaatacaaaattaggagaatggtcagtaaaatgtttcataacatgttttgattccaagctgatgcccacaaggttagaggtactttgattaggaacattggaaaagtttgtcaatgtaatgctctgtaattctggaggggcaaaaagtagattgcgatcttcgatagaatctgatttccctactgactctgaaacatctaatttaccatcaggctcgtcttgactatttgacttggacaaaggacctccatggttcaaaacagaggaaagaggtgagacagacgctgtctcaagttcaactggcttagaagcagatttgcacaggtcaatatcaggtggcaatggcatgtggggttccaatattgataggagtacactgcataaaaccgcaaaacaatgtaagataacagacaagtttctgccagtcaagtaatgctaaaccaaatgcatccacagaaagggtgacaaattagccagtttactctctactttttttctttaagaaaaagcagtgttactacaaaaaggtgaattaagaaagagaatcataggacatcctccaaatataagtcacaaaaataccatccgttcctttattgcagcagctgatgaaaaaggatactccactgagtcctccaacttaatacaccataaaaccacaaaatgtacattttgacatggctttggccaccttttcccttccaaacttttaagcctaatcaaaggaaatgtaatatcccaaaattcatacaccaaagatctagtgtatatttatttcaataaatgaataaattgtgaattttgatgaattggaaaatgctgc--------------------cagtgatattatcatgtgaaatgatgtccaat
>_R_Balizia_spnov_Morim_577@NODE_1_length_2904_cov_423.514567
---------------------------------------------------------------------------------------------------------------------------------------------------------------------------------------------------------------------caattttctggcaagctgatgatgaagactccaacattgctcaattgctatattaagctcagtaatgagaccctctatgtcttttgaaattccttctaaatcatcagaagatatattatattgatctacaagagtgttcaaattgacactttccagtttctcagcatcattctcatgtgatgtttgacagactttcctaagaaacccgatagttggtactggatcaacatcacatagctcatcaccattcatattagggaagggaggcagctgaggaggaatagcagcaaaagctcttaacaagagcactagtaatgatttgcagctatccataacgcattgaaatgcactgaaataatcatagaaagacgttgttggctcaaaagcataaaatttcacccaattagataaagactgcaaaaattcccttttatgataaatggataaatctggaaaaacagaagccaaaacaaaaatagacagtg--------------------------ctatgttgattctcattcttctgtttaattttatcaaaaagaacaccaaagcataactcctcaaagttaagacatgagtcattggtcaataaactttcatcatgagagaccttggacaatgcatatgaaataattggcttcaacagatgcaatacagattcaagaaatgagacatcacagtaagtagcaccagagagggacatgagcacttgtaccactctaggtatctcaggaaccatagcttccatgtgctctgctataatagcctcaagaatataaagaattattgctctcgcattcttggcattataacctttcaggatatctttaccacttggagaagcagaagaatatggccatgaacacaactcggaaaaccaactaataacatcaggcaccagggtagaagaaacagatcttagctgcaacccaacagcctctagaatggcttctccaaatgtttgaaattgctttttcatatttggaaaaaacttccagagttctggataaattacagggaaagattgatcatcatgattttcaagtccttttttagttgaataaccattttcaccctgtgaatcatcatcatcagtaacctcttcatattttcgattgacaacattatcaacaacagcaagatcatcagcaaatattgaaagcaaatatgtcagctgagacaaatccgatacaagaaaaatgtgatccttcatgtactgtttagcattacgagacagggccatccagccaagaaaacgaaccaaagggtaagcagatccagaaaattgagatattctctgcatccatgctgaagagggaatcaaatttccacatcggtatttattgtggatattagttccaaaatctccctcttcaactccattgctagtagcaactaccaatctttgaagtaggatccatcgtcgttgtaagccatgtattctttctggtgccaaattcaaaccaacttctttcagctgcagatgtaaagacatcagcatcatattaaattcttcagcagattttaatgtgatttcaattacaagttcaggagcacaatacaatttggtggctgtgtgtaaaagatagataagactctgcaaaagaatttcatgcattgaattttgttctctgtgcagacgttgaacaagaaaattgcacagcagagcttggttttggcgaattagagtaattgcatccacagatggtacatcaaggggagaaatcttgataacctggtcatctacaccttcagcggaataaggacaatcttccccattggatagctttgcatgatatttcctttccatttctgcagcctcaagcaatatttgaagaacgagtctatctcttttcctctcaagatgtgctatcgtttccaaattagttttaccctttccaaaagaagttcttagctcaacaatatcatcagaccctgaaattttgttatcactggtctttaaaaggtccatgagttttggagaagctccaaaagacaacataaaataaggatttacatagcattctgcagccagcagcaaagcatcaattgcagcatcatggctttcaacggaaacatcattttgcacatgcaaatctaaggccaggcgtcgaaactcagaagctcgaagctcacaatcatgatagtttacaagttgtgaataatctgcctgtaggttgacgtattcagtaccaaaaccagcatctaatacaaaattaggagaatggtcagtaaaatgtttcataacatgttttgattccaagctgatgcccacaaggttagaggtactttgattaggaacattggaaaagtttgtcaatgtaatgctctgtaattctggaggggcaaaaagtagattgcgatcttcgatagaatctgatttccctgctgactctgaaacatctaatttaccatcaggctcgtcttgactatttgacttggacaaaggacctccatggttcaaaacagaggaaagaggagagacagacgctgtctcaagttcaactggtttagaagcagatttgcacaggtcaatatcaggtggcaatggcatgtggggttccaatattgataggagtacactgcataaaacagcaaaacaatgtaagataacagacaagtttctgacagtcaagtaatgctaaaccaaatgcatccacagaaagggtgacaaattaaccagtttactctctactttttttctttaagaaaaagcagtgttactacaaaaaggtgaattaagaaagagaatcataggacatcctccaaatataagtcacaaaaatactatccgttcctttattgcagcagctgatgaaaaaggatactctactgagtcctccaacttaatacaccataaaaccacaaaatgtacattttgacatggctttggccaccttttcccttccaaacttttaa------------------------------------------------------------------------------------------------------------------------------------------------------------------
>_R_Cathormion_rhombifolium_Deighton_3618@NODE_1_length_3157_cov_142.158117
----------------------------------------------------------------------------------------------------------------------------------------------------tagaatttttgtgcaactgacattaagcacttcataaagacaaaacactcagctgatgatatagtcaattttctggcaagctgatgatgaagactccaacattgctcaattgctatattaagctcagtaatgagaccctctatgtcttttgaaattccttctaaatcatcagaagatatattatattgatctacaagagtgttcaaattgacactttccagtttctcagcatcattctcatgtgatgtttgacagactttcctaagaaacccgatagttggtactggatcaacatcacatagctcatcaccattcatattagggaagggaggcagctgatgaggaatagcaccaaaagctcttaacatgagcactagtaatgatttgcagctatccataacgcattgaaatgcactgaaataatcatagaaagacgttgttggctcaaaagcataaaatttcacccaattagataaagactgcaaaaattcccttttatgatgaatggacaaatctggaaaaacagaagccaaaacaaaaatagacaaagctatgttgcatcccttgtcctcagaactatgttgattctcattcttctgtttaattttatcaaaaagaacaccaaagcataactcctcaaagttaagacatgagtcattggtcaataaactttcatcatgagagaccttggacaatgcatatgaaataattggcttcaacagatgcaatacagattcaagaaatgagacatcacagtaagtagcaccagagagggacatgagcacttgtaccactctaggtatctcaggaaccatagcttccatgtgctctgctataatagcctcaagaatataaagaattattgctctcgcattcttggcattataacctttcaggatatctttaccacttggagaagcagaagaatatggccatgaacacaactctgaaaaccaactaataacatcaggcaccagggtagaagaaacagatcttagctgcaacccaacagcctctagaatggcttctccaaatgtttgaaattgctttttcatatttggaaaaaacttccagagttctggataaattacagggaaagattgatcatcatgattttcaagttcttttttagttgaataaccattttcaccctgtgaatcatcatcatcagtaacctcttcatattttcgattgacaacattatcaacaacagcaagatcatcagcaaatattgaaagcaaatatgtcagctgagacaaatccgatacaagaaaaatgtgatccttcatgtactgtttagcattacgagacacggccatccagccaagaaaacgaaccaaagggtaagcagatccagaaaattgagatattctctgcatccatgctgaagagggaatcaaatttccacatcggtatttattgtggatattagttccaaaatctccctcttcaactccattgctagtag---ctaccaatctttgaagtaggatccaccgtcgttgtaagccatgtattctttctggtgccaaattcaaaccaacttctttcagctgcagatgtaaagacatcagcatcatattaaattcttcagcagattttaatgtgatttcaattacaagttcaggaggacaatacaatttggtggctgtgtgtaaaagatagataagactctgcaaaagaatttcatgcattgaattttgttctctgtgcagacgttgaacaagaaaattgcacagcagagcttggttttggcgaattagcgtaattgcatccgcagatggtacatcaagggcagaaatcttgataacctggtcatctacgccttcagcggaataaggacaatcttccccattggatagctttgcatgatatttcctttccatttctgcagcctcaagcaatatttgaagaacgagtctatctcttttcctctcaagatgtgctatcgtttccaaattagttttaccctttccaaaagaatttcttagctcaacaatatcatcagaccctgaaattttgttatcactggtctttaaaaggtccatgagttttggagaagctccaaaagacaacataaaataaggatttacatagcattctgcagccagcagcaaagcatcaattgcagcatcatggctttcaacggaaacatcattttgcacatgcaaatctaaggccaggcgtcgaaactcagaagctcgaagctcacaatcatgatagtttacaagttgtgaataatctgcctgtaggttgacgtattcagtaccaaaaccagcatctaatacaaaattaggagaatggtcagtaaaatgtttcataacatgttttgattccaagctgatgcccacaaggttagaggtactttgattaggaacattggaaaagtttgtcaatgtaatgctctgtaattctggaggggcaaaaagtagattgcgatcttcgatagaatctgatttccctgctgactctgaaacatctaatttaccatcaggctcgtcttgactatttgacttggacaaaggacctccatggttcaaaacagaggaaagaggtgagacagacgctgtctcaagttcaactggtttagaagcagatttgcacaggtcaatatcaggtggcaatggcatgtggggttccaatattgataggagtacactgcaaaaaacagcaaaacaatgtaagataacagacaagtttctgccagtcaagtaatgctaaaccaaatgcatccacagaaagggtgacaaattagccagtttactctctactttttttctttaagaagaagcagtgttactgcaaaaaggtgaattaagaaagagaatcataggacgtcctccaaatataagtcacaaaaacactatccgttcctttattgcagcagctgatgaaaaaggatactctactgagtcctccaacttaatacaccataaaaccacaaaatgtacattttgacatggctttggccaccttttcccttccaaacttttaagcctaatcaaaggaaatgtaatatcccaaaattcatacaccgaagatctagtgtatatttatttcaataaatgaataaattgtgaa-tttggtgaattggaaaatgctgccagtgaaattt-ctgcgagaaagtgagattgtcatgtgaaat----------
>_R_Enterolobium_cyclocarpum_MWC9020@NODE_1_length_3205_cov_442.531650
------------------------------------------------------------------gccttcaagaccaaacctccaatgaagtgtgaccacatcagccgatttagatggtgaagaattttgatcatcatcatcattatagaatttttgtgcaactgatattaagcacttcataaagacaaaacactcagctgatgctatagtcaatttcctggcaagctgatgatgaagactccaacattgctcaattgttatattaagctcagtaatgagagcctctatgtctttagaaattccttctaaatcccctgaagatatattatattgatctacaagagtgttcaaattgacactttccggtttctcagtatcattctcatgtgatgtttgacagacttcgctaagaaacccaatagttggtactggatcaacatcagatagctcatcaccattcatattagggaagggaagcagctgagggggaatagcaccaaaagctcttaacaagagcactagcaatgatttgcagctatccataacgcactgaaatgcacagaaatagtcatagaaagacgttgttggctcaaaagcataaaatttcacccaattagataaagactgcaaaaattcccttttatgattaatggacaaatctggaaaaacagaagccaaaataaaaatggacagtgctaagttgcatcctttatcctcagaacaatgttgattgtcattcttctgtttaattttatcaaaaagaacactaaagcataactcctcaaagttatgacatgagtcattggtcgataaactttcatcacgagagaccttggacaatgcatatgaaataattggcttcaacagatgcagtacagattcaagaaatgagacatcacagtaagcagcaccagagagggacacgagcgcttgtactactctaggtatctcaggaaccatagcttccatgtgctctgctataatagcttcaagaatataaagaattattgctctcgcattcttggcattataacctttcaggaaatctttaccacttggagaagcagaagaatatggccatgaacacaactctgaaaaccaactaataacatcaggcaccagggtagaagaaacagatcttagctgcaacccaacagcctctagaatggcttctccaaatgtttgaaattgctttttcatatttggaaggaacttccagagttctggataaattacagggaaagattgatcatcatgattttcaagtccttttttagttgaataaccattttcaccttgtgaatcatcatcttttgtaacctcttcatattttcgattgacaacattatcaacaacagaaagatcatcagcaaatattgaaagcaaatatgtcagctgagacaaatctgatacaagaaaaatgcgatccttcatgtactgtttagcattacgagacacggccatccagccaagaaaacgaaccaaagggtaagcagatccagaaaattgagatattctctgcatccatgctgaagagggaatcaaatttccacatcggtaattattgtggatattagttccaaaatctccctcttcatctccattgctagtagcaactaccaatctttgaagaagcatccaccgtcgttgtaagccatgtattctttctgatgccaaattcaaactaacttctttccgctgctgatgtaaagacatcagcatcatattaaattcttcagcagattttaatgtgatttcaattacaagttcgggaagacaatacaatttggtggctgtgtgtaaaacatagataagactctgcaaaagaatttcgtgcattgaattttgttctctgtgcagacgttgaacaagaaaattgcacagcagggcttggttttggcgaactagcgtaattgcatctgcagattgtacatcaaggggagacatcttgataacctggtgatctactccttcggcagaataaggacaatcttccccatcggatagtttcgcatggtatttcctgtccatttctgcagcctcaagcaatatttgaagaactagtctatctcttttcctctcaagatgagctatcatttctaaattagttttactctttccaaaagttcttcttagcacaacaatatcatcagaccctgaaattttgttatcattggtctttaaaaggtccatgagttttggagaagctccaaaagccaacataaaaaaaggattcacatagcattctgcagccagcagcaaagcatcaattgcagcatcatggctttcaacagtaacatcattttgcgcatgcaaatctaaggccaggcgtcgaaactcacaagctcgaagctcagaatcatgatagtttacaagttgtgaataatctgcctgtaggttgaagtattcagcaccaaaaccagcatctaatacaaaattaggagaatgggcggtacaatgtttcctaacatgttttgattccaagctgatgcccacaaggttagaggtactttgattaggaacaatggaaaagtttgtcaatgtaatgccctgtaattctggaggggcaaaaagtagattgcgatcttcgatagaatctgatttacctgctgactctgaaacatctaatttaccatcaggctcgtcttgactatttgacttggacaaaggacctccatggttcaaaacagacgaaagaggtgagagagacgctgtctcaagttcaactggtttagaagcagatttgcacaggtcaatatcaggtggcaacggcatgtggggttccaatattgataggagtatactgcataaaacagcaaaacaatgtaagataacagacaagtttctgctagccaagtaatgctaaaccaaatgcatccgcagagagggtgacaaattagccagtttaatctgtac-ttttttcgtaaagaaaaagcagttttactacaaaaaggtgaattaagaaagagaatcataggacatcctccacatataagtcacaaaaatactatccgttcctttcttgcagcagctgatgaaaaaggttactccactgagtcctccaacttaatacaccataaaaccacaaaatgtatattttgacatggctttggccaccttttcccttccaaac--------------aaaggaaactccaagttgcatatattgttcatcattaacatcaaacaccatattatacgcatatgcagatattctaaaatgtagaaagaaagatgatagctggttcgaaattttcaca------------------------------------
>_R_Hydrochorea_gonggrijpii_Tillett_45696@NODE_1_length_2867_cov_224.116129
---------------------------------------------------------------------------------------------------------------------------------------------------------------------------------------------------ctcagctgatgatatagtcaattttctggcaagctgatgatgaagactccaacattgctcaattgctacattaagctcagtaatgagaccctctatgtcttttgaaattccttctaaatcatcagaagatatattatattgatctacaagagtgttcaaattgacactttccagtttctcagcatcattctcatgtgatgtttgacagactttcctaagaaacccgatagttggaactggatcaacatcacatagctcatcaccattcatattagggaagggaggcagctgaggaggaatagcaccaaaagctcttaacaagagcactagtaatgatttgcagctatccataacgcattgaaatgcactgaaataatcatagaaagacgttgttggctcaaaagcataaaatttgacccaattagataaagactgcaaaaattcccttttatgatgaatggacaaatctggaaaaacagaagccaaaacaaaaatagacagtgctatgttgcatcccttgtcctcagaactatgttgattctcattcttctgtttaattttatcaaaaagaacactaaagcataactcctcaaagttaagacatgagtcattggtcaataaactttcatcaggagagaccttggacaatgcatatgaaataattggcttcaacagatgcaatacagattcaagaaatgagacatcacagtaagtagcaccagagagggacatgagcacttgtaccactctaggtatctcaggaaccatagtttccatgtgctctgctataatagcctcaagaatataaagaattattgctctcgcattcttggcattataacctttcaggatatctttaccacttggagaagcagaagaatatggccatgaacacaactctgaaaaccaactaataacatcaggcaccagggtagaagaaacagatcttagctgcaacccaacagcctctagaatggcttctccaaatgtttgaaattgctttttcatatttggaaaaaacttccagagttctggataaattacagggaaagattgatcatcatgattttcaagtccttttttagttgaataaccattttcaccctgtgaatcatcatcatcagtaacctcttcatattttcgattgacaacattatcaacaacagcaagatcatcagcaaatattgaaagcaaatatgtcagctgagacaaatccgatacaagaaaaatgtgatccttcatgtactgtttagcattacgagacacggccatccagccaagaaaacgaaccaaagggtaagtagatccagaaaattgagatattctctgcatccatgctgaagagggaatcaaatttccacatcggtaattattgtggatattagttccaaaatctccctcttcaactccattgctagtagcaactaccaatctttgaagtaggatccaccgtcgttgtaagccatgt----------------------------cttctttcagctgcagatgtaaagacatcagcatcatattaaattcttcagcagattttaatgtgatttcaattacaagttcaggaggacaatacaatttggtggctgtgtgtaaaagatagataagactctgcaaaagaatttcatgcattgaattttgttctctgtgcagacgttgaacaagaaaattgcacagcagagcttggttttggcgaattagtgtaattgcatccgcagatggtacatcaaggggtgaaatcttgataacctggtcatctacgccttcagcggaataaggacaatcttccccattggatagctttgcatgatatttcctttccatttctgcagcctcaagcaatatttgaagaacgagtctatctcttttcctctcaagatgtgctatcgtttccaaattagttttaccctttccaaaagaagttcttaactcaacaatatcatcagaccctgaaattttgttatcactggtctttaaaaggtccatgagttttggagaagctccaaaagacaacataaaataaggatttacatagcattctgcagccagcagcaaagcatcaattgcagcatcatggctttcaacagaaacatcattttgcacatgcaaatctaaggccaggcgtcgaaactcagaagctcgaagctcacaatcatgatagtttacaagttgtgaataatctgcctgtaggttgacgtattcagtaccaaaaccagcatctaatacaaaattaggagaatggtcagtaaaatgtttcataacatgttttgattccaagctgatgcccacaaggttagaggtactttgattaggaacattggaaaagtttgtcaatgtaatgctctgtaattctggaggggcaaaaagtagattgcgatcttcgatagaatctgatttccctgctgactctgaaacatctaatttaccatcaggctcgtcttgactatttgacttggacaaaggacctccatggttcaaaacagaggaaagaggtaagacagacgctgtctcaagttcaactggtttagaagcagatttgcacaggtcaatatcaggtggcaatggcatgtggggttccaatattgataggagtacactgcataaaacagcaaaacaatgtaagataacagacaagtttctgccagtcaagtaatgctaaaccaaatgcatccacagaaagggtgacaaattagccagtttactctctactttttttctttaagaaaaagcagtgttactacaaaaaggtgaattaagaaagagaatcataggacatcctccaaatataagtcacaaaaatactatacgttcctttattgcagcagctgatgaaaaaggatactccactgagtcctc-----------------------------------------------------------------------------------------------------------------------------------------------------------------------------------------------------------------------------------------------
>_R_Hydrochorea_marginata_Morim_563@NODE_1_length_3541_cov_356.902425
atcgagcattaggctagaaactctccagcaactagtttcttggagcatcaagatcatttcaataaggccttcaagaccagacctccaatgaagtgtgaccacatcagccgatttagatggtgaagaattttgatcatcatcgtcattatagaatttttgtgcaactgacattaagcacttcataaagacaaaacactcagctgatgatatagtcaattttctggcaagctgatgatgaagactccaacattgctcaattgctacattaagctcagtaatgagaccctctatgtcttttgaaattccttctaaatcatcagaagatatattatattgatctacaagagtgttcaaattgacactttccagtttctcagcatcattctcatgtgatgtttgacagactttcctaagaaacccgatagttggtactggatcaacatcacatagctcatcaccattcatattagggaagggaggcagctgaggaggaatagcaccaaaagctcttaacaagagcactagtaatgatttgcagctatccataacgcattgaaatgcactgaaataatcatagaaagacgttgttggctcaaaagcataaaatttcacccaattagataaagactgcaaaaattcccttttatgatgaatggacaaatctggaaaaacagaagccaaaacaaaaatagacagtgctatgttgcatcccttgccctcagaactatgttgattctcattcttctgtttaattttatcaaaaagaacactaaagcataactcctcaaagttaagacatgagtcattggtcaataaactttcatcatgagagaccttggacaatgcatatgaaataattggcttcaacagatgcaatacagattcaagaaatgagacatcacagtaagtagcaccagagagggacatgagcacttgtacaactctaggtatctcaggaaccatagtttccatgtgctctgctataatagcctcaagaatataaagaattattgctctcgcattcttggcattataacctttcaggatatctttaccacttggagaagcagaagaatatggccatgaacacaactctgaaaaccaactaataacatcaggcaccagggtagaagaaacagatcttagctgcaacccaacagcctctagaatggcttctccaaatgtttgaaattgctttttcatatttggaaaaaacttccagagttctggataaattacagggaaagattgatcatcatgattttcaagtccttttttagttgaataaccattttcaccctgtgaatcatcatcatcagtaacctcttcatattttcgattgacaacattatcaacaacagcaagatcatcagcaaatattgaaagcaaatatgtcagctgagacaaatccgatacaagaaaaatgtgatccttcatgtactgtttagcattacgagacacggccatccagccaagaaaacgaaccaaagggtaagtagatccagaaaattgagatattctctgcatccatgctgaagagggaatcaaatttccacatcggtatttattgtggatattagttccaaaatctccctcttcaactccattgctagtagcaactaccaatctttgaagtaggatccaccgtcgttgtaagccatgtattctttctggtgccaaattcaaaccaacttctttcagctgcagatgtaaagacatcagcatcatattaaattcttcagcagattttaatgtgatttcaattacaagttcaggaggacaatacaatttggtggctgtgtgtaaaagatagataagactctgcaaaagaatttcatgcattgaattttgttctctgtgcagacgttgaacaagaaaattgcacagcagagcttggttttggcgaattagtgtaattgcatccgcagatggtacatcaaggggtgaaatcttgataacctggtcatctacgccttcagcggaataaggacaatcttccccattggatagctttgcatgatatttcctttccatttctgcagcctcaagcaatatttgaagaacgagtctatctcttttcctctcaagatgtgctatcgtttccaaattagttttaccctttccaaaagaagttcttagctcaacaatatcatcagaccctgaaattttgttatcactggtctttaaaaggtccatgagttttggagaagctgcaaaggacaacataaaataaggatttacatagcattctgcagccagcagcaaagcatcaattgcagcatcatggctttcaacagaaacatcattttgcacatgcaaatctaaggccaggcgtcgaaactcagaagctcgaagctcacaatcatgatagtttacaagttgtgaataatctgcctgtatgttgacgtattcagtaccaaaaccagcatctaatacaaaattaggagaatggtcagtaaaatgtttcataacatgttttgattccaagctgatgcccacaaggttagaggtactttgattaggaacattggaaaagtttgtcaatgtaatgctctgtaattctggaggggcaaaaagtagattgcgatcttcgatagaatctgatttccctgctgactctgaaatatctaatttaccatcaggctcgtcttcactatttgacttggacaaaggacctccatggttcaaaacagaggaaagaggtgagacagacgctgtctcaagttcaactggtttagaagcagatttgcacaggtcaatatcaggtggcaatggcatgtggggttccaatattgataggagtacactgcataaaacagcaaaacaatgtaagataaaagacaagtttctgccagtcaagtaatgctaaaccaaatgcatccacagaaagggtgacaaattagccagtttactctctactttttttctttaagaaaaagcagtgttactacaaaaaggtgaattaagaaagagaatcataggacatcctccaaatataagtcacaaaaatactatacgttcctttattgcagcagctgatgaaaaaggatactccactgagtcctccaacttaatacaccgtaaaaccacaaaatgtacattttgagatggctttggccatcttttcccttccaaacttttaagcctaataaaaggaaatgtaatatccctg--ttaattaatatgctctcaaatgtatgttttattc-atataccaaggggttatttatacatgagaaagggg--------------------ccttagaattaataggcccattatg----ataataactaac
>_R_Jupunba_brachystachya_Lima_7438@NODE_1_length_1412_cov_227.691386
atcgagcattaggctagaaactctccagcaactagtttcttggagcatcaagatcatttcaataaggccttcaagaccagacctccaatgaagtgtgaccacatcagccgatttagatggtgaagaattttgatcatcatcgtcgttatagaatttttgtgcaactgacattaagcacttcataaagacaaaacactcagctgatgatatagtcaattttctggcaagctgatgatgaagactccaacattgctcaattgctatattaagctcagtaatgagaccctctatgtctttagaaattccttctaaatcatcagaagatatattatattgatctacaagagtgttcaaattgacactttccagtttctcagcatcattctcatgtgatgtttgacagactttcctaagaaacccgatagttggtactggatcaacatcacatagctcatcaccattcatattaaggaagggaggcagctgaggaggaatagcaccaaaagctcttaacaagagcacgagtaatgatttgcagctatccataacgcattgaaatgcactgaaataatcatagaaagacgttgttggctcaaaagcataaaatttcaccctattagataaagactgcaaaaattcccttttatgatgaatggacaaatctggaaaaacagaagccaaaataaaaatagacagtgctatgttgcatcccttgtcctcagaactaggttgattctcattcttctgtttaattttatcaaaaagaacactaaagcataactcctcaaagttaagacatgagtcattggtcaataaactttcatcatgagagaccttggacaatgcatatgaaataattggcttcaacagatgcaatacagattcaagaaatgagacatcacagtaagtagcaccagagagggacatgagcacttgtaccactctaggtatctcaggaaccatagcttccatgtgctctgctataatagcttcaagaatataaagaattattgctctcgcattcttggcattataacctttcaggatatctttaccacttggagaagcagaagaatatggccatgaacacaactctgaaaaccaactaataacatcaggcaccagggtagaagaaacagatcttagctgcaacccaacagcctctagaatggcttctccaaatgttcgaaactgctttttcatatttggaaaaaacttccagagttctggataaattacagggaaagattgatcatcatgattttcaagtccttttttagttgaataaccattttcaccctgtgaatcatcatcatcagtaacctcttcatattttcgattgacaacattatcaacaacagcaagatcatcagcaaatattgaaagcaaatatgtcagctgagacaaatcc----------------------------------------------------------------------------------------------------------------------------------------------------------------------------------------------------------------------------------------------------------------------------------------------------------------------------------------------------------------------------------------------------------------------------------------------------------------------------------------------------------------------------------------------------------------------------------------------------------------------------------------------------------------------------------------------------------------------------------------------------------------------------------------------------------------------------------------------------------------------------------------------------------------------------------------------------------------------------------------------------------------------------------------------------------------------------------------------------------------------------------------------------------------------------------------------------------------------------------------------------------------------------------------------------------------------------------------------------------------------------------------------------------------------------------------------------------------------------------------------------------------------------------------------------------------------------------------------------------------------------------------------------------------------------------------------------------------------------------------------------------------------------------------------------------------------------------------------------------------------------------------------------------------------------------------------------------------------
>_R_Jupunba_brachystachya_Lima_7438@NODE_2_length_1112_cov_210.107246
------------------------------------------------------------------------------------------------------------------------------------------------------------------------------------------------------------------------------------------------------------------------------------------------------------------------------------------------------------------------------------------------------------------------------------------------------------------------------------------------------------------------------------------------------------------------------------------------------------------------------------------------------------------------------------------------------------------------------------------------------------------------------------------------------------------------------------------------------------------------------------------------------------------------------------------------------------------------------------------------------------------------------------------------------------------------------------------------------------------------------------------------------------------------------------------------------------------------------------------------------------------------------------------------------------------------------------------------------------------------------------------------------------------------------------------------------------------------------------------------------------------------------------------------------------------------------------------------------------------------------------------------------------------------------------------------------------------------------------------------------------------------------------------------------------------------------------------------------------------------------------------------------------------------------------------------------------------------------------------------------------------------------------------------------------------------------------------------------------------------------------------------------------------------------------------------------------------------------------------------------------------------------------------------------------------------------------------------------caaagcatcaattgcagcatcatggctttcaacggtaacatcattttgcacatgcaaatctaaggccaggcgtcgaaactcagaagctcgaagctcacaatcatgatagtgtacaagttgtgaataatctgcctttaggttgacgtattcagcaccaaaaccagcatctaatacaaaactaggagaatggtcggtaaaatgtttcataacatgttttgattccaagctgatgcccacaaggttagaggtactttgattaggaacattggaaaagtttgtcaatgtaatgctctgcaattctggaggggcaaaaagtagattgcgatcttcgatagaatctgatttccctgctgactctgaaacatctaatttaccatcaggctcgtcttgactatttgacttggacaaaggacctccaaggttcaaaacagaggaaagaggtgagacagacgctgtctcaagttcaactggtttagaagcagatttgcacaggtcaatatcaggtggcaatggcatgtggggttccaatattgataggagtacactgcataaaacagcaaaacaatgcaagataacagacaagttt-tgccagtcaagtaatgctaaaccaaatgcatccacaga----gtgacaaattagccagtttactctctactttttttctttaagaaaaagcagtgttactacaaaaaggtgaattaagaaagagaatcataggacatcctccaaatataagtcacaaaaatactatccgttcctttattgcagcagctgatgaaaaaggatactccattgagtcctccaacttaatacaccataaaaccacaaaatgtacattttgacatggctttggccaccttttcccttccaaacttttaagcctaatcaaagaaaatgtaatatcccaaaattcatacaccaaagatctagtgtatatttatttcaataaatgaataaatggtaaattttggtgaattggaaaatgctgccagtgaaatttcctgcgagacagtgagattgtcatgtgaaatgatgtccaat
>_R_Jupunba_brachystachya_Lima_7438@NODE_3_length_1005_cov_341.075431
--------------------------------------------------------------------------------------------------------------------------------------------------------------------------------------------------------------------------------------------------------------------------------------------------------------------------------------------------------------------------------------------------------------------------------------------------------------------------------------------------------------------------------------------------------------------------------------------------------------------------------------------------------------------------------------------------------------------------------------------------------------------------------------------------------------------------------------------------------------------------------------------------------------------------------------------------------------------------------------------------------------------------------------------------------------------------------------------------------------------------------------------------------------------------------------------------------------------------------------------------------------------------------------------------------------------------------------------------------------------------------------ttcgattgacaacattatcaacaacagcaagatcatcagcaaatattgaaagcaaatatgtcagctgagacaaatccgatacaagaaaaatgtgatccttcatgtactgtttagcattacgagacacggccatccagccaagaaaacgaaccaaagggtaagcagatccagaaaattgagatattctctgcatccatgctgaagagggaatcaaatttccacatcggtatttattgtggatattagttccaaaatctccctcttcaactccattgctagtagcaactaccaatctttgaagtagtatccaccgccgttgtaagccatgtattctttctggtgccaaattcaaaccaacttctttcagctgcagatgtaaagacatcagcatcatattaaattcttcagcagattttaatgtgatttcaattacaagttcaggaggacaatacaatttggtcgctgtgtgtaaaacatagataagactctgcaaaagaatttcatgcattgaattttgttctctgtgcagacgttgaacaagaaaattgcacagcagagcttggttttggcgaattagcgtaattgcatctgctgatggtacatcaagggaagacatcttgataacctggtcatctactccttcagcggaataaggacaaccttccccattggatagctttgcatgatatttgctgtccatttctgcagcctcaagcaatatttgaagaacgagtctatctcttttcctctcaagatgtgctatcgtttccaaattagttttaccctttccaaaagaagttcttagctcaacaatatcatcagaccctgaaattttgttatcactggtctttaaaaggtccatgagttttggagaagctccaaaagacaacataaaataagggtttacatagcattctgcagccagcagcaaagcatcaattgcagcatcatggctttcaacggtaacatcattttgcacatgcaaatctaaggccaggcgtcgaa------------------------------------------------------------------------------------------------------------------------------------------------------------------------------------------------------------------------------------------------------------------------------------------------------------------------------------------------------------------------------------------------------------------------------------------------------------------------------------------------------------------------------------------------------------------------------------------------------------------------------------------------------------------------------------------------------------------------------------------------------------------------------------------------------------------------------------------------------------------------------------------------------------------------------------------------------------------------------------------------------
>_R_Jupunba_cochleata_Bonadeu_673@NODE_1_length_3510_cov_242.748034
atcgagcattaggctagaaactctccagcaactagtttcttggagcatcaagatcatttcaataaggccttcaagaccagacctccaatgaagtgtgaccacatcagccgatttagatggtgaagaattttgatcatcatcgtcattatagaatttttgtgcaactgacattaagcacttcataaagacaaaacactcagctgatgatatagtcaattttctggcaagctgatgatgaagactccaacattgctcaattgctatataaagctcagtaatgagaccctctatgtctttagaaattccttctaaatcatcagaagatatattatattgatctacaagagtgttcaaattgacacttgccagtttctcagcatcattctcatgtgatgtttgacagactttcctaagaaacccgatagttggtactggatcaacatcacatagctcatcaccgttcatattagggaagggaggcagctgaggaggaatagcaccaaaagctcttaacaagagcaccagtaatgatttgcagctatccataacgcattgaaatgcactgaaataatcatagaaagacgttgttggctcaaaagcataaaatttcacccaatcagataaagactgcaaaaattcccttttatgatgaatggacaaatctggaaaaacagaagccaaaataaaaatagacagtgctatgttgcatcccttgtcctcagagctatgttgattctcattcttctgtttaattttatcaaaaagaacactaaagcataactcctcaaagttaagacatgagtcattggtcaataaactttcatcatgagagaccttggacaatgcatatgaaataattggcttcaacagatgcaatacagattcaagaaatgagacatcacagtaagtagcaccagagagggacatgagcacttgtaccactctaggtatctcaggaaccatagcttccatgtgctctgctataatagcttcaagaatataaagaattattgctctcgcattcttggcattataacctttcaggatatctttaccacttggagaagcagaagaatatggccatgaacacaactctgaaaaccaactaataacatcaggcaccaaggtagaagaaacagatcttagctgcaacccaacagcctctagaatggcttctccaaatgtttgaaattgctttttcatatttggaaaaaacttccagagttctggataaattacagggaaagattgatcatcatgattttcaagtccttttttagttgaataaccattttcaccctgtgaatcatcatcatcagtaacctcttcatattttcgattgacaacattatcaacaacagcaagatcatcagcaaatatagaaagcaaatatgtcagctgagacaaatccgatacaagaaaaatgtgatccttcatgtactgtttagcattacgagacacggccatccagccaagaaaacgaaccaaagggtaagcagatccagaaaattgagatattctctgcatccatgctgaagagggaatcaaatttccacatcggtatttattgtagatattagttccaaaatctccctcttcaactccattgctagtagcaactaccaatctttgaagtaatatccaccgtcgatgtaagccatgtattctttctggtgccaaattcaaaccaacttctttcagctgcagatgtaaagacatcagcatcatattaaattcttcagcagattttaatgtgatttcaattacaagttcaggaggacaatacaatttggtggctgtgtgtaatacatagataagactctgcaaaagaatttcatgcattgaattttgttctctgtgcagacgttgaacaagaaaattgcacagcagagcttggttttggcgaattagcgtaattgcatccgcagatggtacatcaaggggagacatcttgataacctggtcatctactccttcagcggaataaggacaaccttccccattggatagctttgcatgatatttcctgtccatttctgcagcctcaagcaatatttgaagaacgagtctatcccttttcctctcaagatgtgctatcgtttccaaattagttttaccctttccaaaagaagttcttagctcaacaatatcatcagaccctgaaattttgttatcactggtctttaaaaggtccatgagttttggagaagctccaaaagacaacataaaataaggatttacatagcactccgcagccagcagcaaagcatcaattgcagcatcatggctttcaacggtaacatcattttgcacatgcaaatctaaggccaggcgtcgaaactcagaagctcgaagctcacaatcatgatagtttacaagttgtgaataatctgcctgtaggttgacgtattcagcaccaaaaccagcatctaatacaaaactaggagaatggtcggtaaaatgtttcacaacacgttttgattccaagctgatgcccacaaggttagaggtactttgattaggaacattggaaaagtttgtcaatgtaatgctctgtaattctggaggggcgaaaagtagattgcgatcttcgatagaatctgatttccctgctgactctgaaacatctaatttaccatcagactcgtcttgactatttgacttggacaaagggcctccatggttcaaaacagaggaaagaggtgagacagacgctgtctcaagttcaactggtttagaagcagatttgcacaggtcaatatcaggtggcaatggcatgtggggttccaatattgacaggagtacactgcataaaacagcaaaacaatgtaagataacagacaagtttctgccagtcaagtaatgctaaaccaaatgcatccacagaaagggtgacaaaatagccagtttactc-----tttttttctttaagaaaaagcagtgttactacaaaaaggtgaattaagaaagagaatcataggacatcctccaaatataagtgaagagagtaatattcacagattacatatatatacacatataatagaattgggcattaatttgcccccgatatgaatctgtacaattaaggaaataatcaagattaattatcctaatcactccctataatttaggatcttaagttttgggattctacacgttggactgtagatatcaatcaggttcaacgccaatcagatagtcaaacctgtccttgggtagtcctttagttaggatgtctgcggtctgttctttagaggtccttaaatcaacaataccctcatcaacttataaagtgtcta--
>_R_Jupunba_commutata_Maguire_46145@NODE_1_length_3136_cov_255.021903
---------------------------------------------------------------------------------------------------------------------------------------------------------------------------------------------------ctcagctgatgatatagtcaattttctggcaagctgatgatgaagactccaacattgctcaattgctatattaagctcagtaatgagaccctctatgtctttagaaattccttctaaatcatcagaagatatattatattgatctacaagagtgttcaaattgacactttccagtttctcagcatcattctcatgtgatgtttgacagactttcctaagaaacccaatagttggtactggatcaacatcacatagctcatcaccattcacattagggaagggaggcagctgaggaggaatagcaccaaaagctcttaacaagagcactagtaatgatttgcagctatccataacgcattgaaatgcactgaaataatcatagaaagacgttgttggctcaaaagcataaaatttcacccaattagataaagactgcaaaaattcccttttatgatgaatggacaaatctggaaaaacagaagccaaaataaaaatagacagtgctatgttccatcccttgtcctcagaactatgttgattctcaatcttctgtttaattttatcaaaaagaacactaaagcataactcctcaaagttaagacatgagtcattggtcaataaactttcatcatgagagaccttggacaatgcatatgaaataattggcttcaacagatgcaatacagattcaagaaatgagacatcacagtaagtagcaccagagagggacatgagcacttgtaccactctaggtatctcaggaaccatagcttccatgtgctctgctataatagcttcaagaatataaagaattattgctctcgcattcttggcattataacctttcaggatatctttaccacttggagaagcagaagaatatggccatgaacacaactctgaaaaccaactaataacatcaggcaccagggtagaagaaacagatcttagctgcaacccaacagcctctagaatggcttctccaaatgtttgaaattgctttttcatatttggaaaaaacttccacagttctggataaattacagggaaagattgatcatcatgattttcaagtccttttttagttgaataaccattttcaccctgtgaatcatcatcatcagtaacctcctcatattttcgattgacaacattatcaacaacagcaagatcatcagcaaatattgaaagcaaatatgtcagctgagacaaatccgatacaagaaaaatgtgatccttcatgtactgtttagcattacgagacacagccatccagccaagaaaacgaaccaaagggtaagcagatccagaaaattgagatattctctgcatccatgctgaagagggaatcaaatttccacatcggtatttattgtggatattagttccaaaatctccctcttcaactccattgctagtagcaactaccaatctttgaagtagtatccaccgtcgttgtaagccatgtattctttctggtgccaaattcaaaccaacttctttcagctgcagatgtaaagacatcagcatcatattaaattcttcagcagattttaatgtgatttcaattacaagttcaggaggacaatacaatttggtggctgtgtgtaaaacatagataagactctgcaaaagaatttcatgcattgaattttgttctctgtgcagacgttgaacaagaaaattgcacagcagagcttggttttggcgaattagcgtaattgcatccgcagatggtacatcaatgggagacattttgataacctggtcatctactccttcagcggaataaggacaatcttccccattggatagctttgcatgatatttcctgtccatttctgcagcctcaagcaatatttgaagaacgagtctgtctcttttcctctcaagatgtgctatcgtttccaaattagttttaccctttccaaaagaagttcttagctcaacaatatcatcagaccctgaaattttgttatcactggtctttaaaaggtccatgagttttggagaagctccaaaagacaacataaaataaggatttacatagcattctgcagccagcagcaaagcatcaattgcagcatcatggctttcaacggtaacatcattttgcacatgcaaatctaaggccaggcgtcgaaactcagaagctcgaagctcacaatcatgatagtttacaagttgtgaataatctgcctgtaggttgacgtattcagcaccaaaaccagcatctaatacaaaattaggagaatggtcagtaaaatgtttcataacatgttttgattccaagctgatgcccacaaggttagaggtactttgattaggaacattggagaagtttgtcaatgtaatgctctgtaattctggaggggcaaaaagtagattgcgatcttcgatagaatctgatttccctgctgactctgaaacatctaatttaccatcaggctcgtcttgactatttgacttggacaaaggacctccatggttcaaaacagaggaaagaggtgagacagacgctgtctcaagttcaacaggtttagaagcagatttgcacaggtcaatatcaggtggcaatggcaagtggggttccaatattgataggagtacactgcataaaacagcaaatcaatgtaagataacagacaagtttctgccagtcaattaatgctaaaccaaatgcatccacagaaagggtgacaaattagctagtttactctctactttttttctctaagaaaaagcagtgttactacaaaaaggtgaattaagaaagagaatcataggacatcctccaaatataagtcacaaaaatactatccgttcctttattgca-cagctgatgaaaaaggatacttcactgagtcctccaacttaatacaccataaaaccacaaaatgtacattttgacatggctttggccaccttttcccttccaaacttttaagcctaatcaaaggaaatgtaatatcccaaaattcatacaccaaagatctagtgtatatttatttcaataaatgaataaatggtgaattttggtgaattggaaaatgctgccagtgaaatttcctgtaaggcagtgagattgtcatgtgaattgatgtccaat
>_R_Jupunba_filamentosa_Lima_7487@NODE_1_length_3429_cov_253.160203
--------------------------------------------------------------------------------------------------------------atttagatggtgaagaattttgatcatcatcgtcgttatagaatttttgtgcaactgacattaagcacttcataaagacaaaacactcagctgatgatatagtcaattttctggcaagctgatgatgaagactccaacattgctcaattgctatattaagctcagtaatgagaccctctatgtctttagcaattccttctaaatcatcagaagatatattatattgatctacaagagtgttcaaattgacactttccagtttgtcagcatcattctcatgtgatgtttgacagactttcctaagaaacccgatagttggtactggatcaacatcacatagctcatcaccattcatattagggaagggaggcagctgaggaggaatagcaccaaaagctcttaacaagagcacgagtaatgatttgcagctatccataacgcattgaaatgcactgaaataatcatagaaagacgttgttggctcaaaagcataaaatttcacccaattagataaagactgcaaaaattcccttttatgatgaatggacaaatctggaaaaacagaagccaaaataaaaatagacagtgctatgttgcatcccttgtcctcagaactaggttgattctcattcttctgtttaattttatcaaaaagaacactaaagcataactcctcaaagttaagacatgagtcattggtcaataaactttcatcatgagagaccttggacaatgcatatgaaataattggcttcaacagatgcaatacagattcaagaaatgagacatcacagtaagtagcaccagagagggacatgagcacttgtaccactctaggtatctcaggaaccatagcttccatgtgctctgctataatagcttcaagaatataaagaattattgctctcgcattcttggcattataacctttcaggatatctttaccacttggagaagcagaagaatatggccatgaacacaactctgaaaaccaactaataacatcaggcaccagggtagaagaaacagatcttagctgcaacccaacagcctctagaatggcttctccaaatgttcgaaattgctttttcatatttggaaaaaacttccagagttctggataaattacagggaaagattgatcatcatgattttcaagtccttttttagttgaataaccattttcaccctgtgaatcatcatcatcagtaacctcttcatattttcgattgacaatattatcaacaacagcaagatcatcagcaaatattgaaagcaaatatgtcagctgagacaaatccgatacaagaaaaatgtgatccttcatgtactgtttagcattacgagacacggccatccagccaagaaaacgaaccaaagggtaagcagatccagaaaattgagatattctctgcatccatgctgaagagggaatcaaatttccacatcggtatttattgtggatattagttccaaaatctccctcttcaactccattgctagtagcaactaccaatctttgaagtagtatccaccgccgttgtaagctatgtattctttctggtgccaaattcaaaccaacttctttcagctgcagatgtaaagacatcagcatcatattaaattcttcagcagattttaatgtgatttcaattacaagttcaggaggacaatacaatttggtggctgtgtgtaaaacatagataagactctgcaaaagaatttcatgcattgaattttgttctctgtgcagacgtcgaacaagaaaattgcacagcagagcttggttttggcgaattagcgtaattgcatctgcagatggtacatcaaggggagacatcttgataacctggtcatctactccttcagcggaataaggacaaccttccccattggatagctttgcatgatatttcctgtccatttctgcagcctcaagcaatatttgaagaacaagtctatctcttttcctctcaagatgtgctatcgtttccaaattagttttaccctttccaaaagaagttcttagctcaacaatatcatcagaccctgaaattttgttatcactggtctttaaaaggtccatgagttttggagaagctccaaaagacaacataaaataaggatttacatagcattctgcagccagcagcaaagcatcaattgcagcatcatggctttcaacggtaacatcattttgcacatgcaaatctaaggccaggcgtcgaaactcagaagctcgaagctcacaatcatgatagtgtacaagttgtgaataatctgcctgtaggttgacgtattcagcaccaaaaccagcatctaatacaaaactaggagaatggtcggtaaaatgtttcatgacatgttttgattccaagctgatgcccacaaggttagaggtactttgattaggaacattggaaaagtttgtcaatgtaatgctctgtaattctggaggggcaaaaagtagattgcgatcttcaatagaatctgatttccctgctgactctgaaacatctaatttaccatcaggttcgtcttgactatttgacttggacaaaggacctccatggttcaaaacagaggaaagaggtgagacagacgctgtctcaagttcaactggtttagaagcagatttgcacaggtcaatatcaggtggcaatggcatgtggggttccaatattgataggagtacactgcataaaacagcaaaacaatgtaagataacagacaagtttctgccagtcaagtaatgctaaaccaaatgcatcc----agagagtgacaaattagccagtttactctctactttttttctttaagaaaaagcagtgttactacaaaaaggtgaattaagaaagagaatcataggacatcctccaaatataagtcacaaaaatactatccgttcctttattgcagcagctgatgaaaaaggatactccattgagtcctccaacttaatacaccataaaaccacaaaatgtacattttgacatggctttggccaccttttcccttccaaacttttaagcctaatcaaagaaaatgtaatatcacaaaattcatacaccaaagatctagtgtatatttatttcaataaatgaataaatggtgaattttgttgaattggaaaatgctgccagtgaaatttcctgcgaggcaatgagattgtcatgtgaaatgatatccaat
>_R_Jupunba_floribunda_Iganci_883@NODE_1_length_3598_cov_241.988640
atcgagcattaggctagaaactctccagcaactagtttcttggagcatcaagatcatttcaataaggccttcaagaccagacctccaatgaagtgtgaccacatcagccgatttagatggtgaagaattttgatcatcatcgtcattatagaatttttgtgcaactgacattaagcacttcataaagacaaaacactcagctgatgatatagtcaattttctggcaagctgatgatgaagactccagcattgctcaattgctatattaagctcagtaatgagaccctctatgtctttagaaattccttctaaatcatcagaagatatattatattgatctacaagagtgttcaaattgacactttccagtttctcagcatcattctcatgtgatgtttgacagactttcctaagaaacccgatagttggtactggatcaacatcacatagctcatcaccattcatattagggaagggaggcagctgaggaggaatagcaccaaaagctcttaacaagagcactagtaatgatttgcagctatccataacgcattgaaatgcactgaaataatcatagaaagacgttgttggctcaaaagcataaaatttcacccaattagataaagactgcaaaaattcccttttatgatgaatggacaaatctggaaaaacagaagccaaaataaaaatagacagtgctatgttccatcccttgtcctcagaactatgttgattctcattcttctgtttaattttatcaaaaagaacactaaagcataactcctcaaagttaagacatgagtcattggtcaataaactttcatcatgagagaccttggacaatgcatatgaaataattggcttcaacagttgcaatacagattcaagaaatgagacatcacagtaagcagcaccagagagggacatgagcacttgtaccactctaggtatctcaggaaccatagcttccatgtgctctgctataatagcttcaagaatataaagaattattgctctcgcattcttggcattataacctttcaggatatctttaccacttggagaagcagaagaatatggccatgaacacaactctgaaaaccaactaataacatcaggcaccagggtagaagaaacagatcttagctgcaacccaacagcctctagaatggcttctccaaatgtttgaaattgctttttcatatttggaaaaaacttcctgagttctggataaattacagggaaagattgatcatcatgattttcaagtccttttttagttgaataaccattttcaccctgtgaatcatcatcatcagtaacc---tcatattttcgattgacaacattatcaacaacagcaagatcatcagcaaatattgaaagcaaatatgtcagctgagacaaatccgatacaagaaaaatgtgatccttcatgtactgtttagcattacgagacacagccatccagccaagaaaacgaaccaaagggtaagcagatccagaaaattgagatattctctgcatccatgctgaagagggaatcaaatttccacatcggtatttattgtggatattagttccaaaatctccctcttcaactccattgctagtagcaactaccaatctttgaagtagtatccaccgtcgttgtaagccatgtattctttctggtgccaaattcaaaccaacttctttcagctgcagatgtaaagacatcagcatcatattaaattcttcagcagattttaatgtgatttcaattacaagttcaggaggacaatacaatttggtggctgtgtgtaaaacatagataagactctgcaaaagaatttcatgcattgaattctgttctctgtgcagacgttgaacaagaaaattgcacagcagagcttggttttggcgaattagcgtaattgcatccgcagatggtacatcaatgggagacattttgataacctggtcatctactccttcagcggaataaggacaatcttccccattggatagctttgcatgatatttcctgtccatttctgcagcctcaagcaatatttgaagaacgagtctatctcttttcctctcaagatgtgctatcgtttccaaattagttttaccctttccaaaagaagttcttagctcaacaatatcatcagaccctgaaattttgttatcactggtctttaaaaggtccatgagttttggagaagctccaaaagacaacataaaataaggatttacatagcattctgcagccagcagcaaagcatcaattgcagcatcatggctttcaacggtaacatcattttgcacatgcaaatctaaggccaggcgtcgaaactcagaagctcgaagctcacaatcatgatagtttacaagttgtgaataatctgcctgtaggttgacgtattcagcaccaaaaccagcatctaatacaaaattaggagaatggtcagtaaaatgtttcataacatgttttgattccaagctgatgcccacaaggttagaggtactttgattaggaacattggagaagtttgtcaatgtaatgctctgtaattctggaggggcaaaaagtagattgcgatcttcgataaaatctgatttccctgctgactctgaaacatctaatttaccatcaggctcgtcttgactatttgacttggacaaaggacctccatggttcaaaacagaggaaagaggtgagacagacgctgtctcaagttcaactggtttagaagcagatttgcacaggtcaatatcacgtggcaatggcatgtggggttccaatattgataggagtacactgcataaaacagcaaaacaatgtaagataacagacaagtttctgccagtcaagtaatgctaaaccaaatgcatccacagaaagggtgacaaattagccagtttactctctactttttttctttaagaaaaagcagtgttactacaaaaaggtgaattaagaaagagaatcataggacatcctccaaatataagtcacaaaaatactatccgttcctttattgcagcagctgatgaaaaaggatactccactgagtcctccaacttaatacaccataaaaccacaaaatgtacattttg-catggctttggccaccttttcccttccaaacttttaagcctaatcaaaggaaatgtaatatcccaaaattcatacaccaaagatctagtgtatacttatttcaataaatgaataaatggtgaattttggtgaattggaaaatgctgc--------------------cagtgagattgtcatgtgaaatgatgtccaat
>_R_Jupunba_langsdorfii_Ribeiro_728@NODE_1_length_3698_cov_228.227561
atcgagcattaggctagaaactctccagcaactagtttcttggagaatcaagatcatttcaataaggccttcaagaccagacctccaatgaagtgtgaccacatctgccgatttagatggtgaagaattttgatcatcatcgtcattatagaatttttgtgcaactgacattaagcacttcataaagacaaaacactcagctaacgatatagtcaattttctggcaagctgatgatgaagactccaacattgctcaattgctatattaagctcagtaatgagaccctctatgtctttagaaattccttctaaatcatcagaagatatattatattgatctacaagagtgttcaaattgacactttccagtttctcagcatcattctcatgtgacgtttgacagactttcctaagaaacccgatagttggtactggatcaacatcacatagctcatcaccattcatattagggaagggaggcagctgaggaggaatagcaccaaaagctcttaacaagagtactagtaatgatttgcagctatccataacgcattgaaatgcactgaaataatcatagaaagacgttgttggctcaaaagcataaaatttcacccaattagataaagactgcaaaaattcccttttatgatgaatggacaaatctggaaaaacagaagccaaaataaaaatagacagtgctatgttgcatcccttgtcctcagaactatgttgattctcattcttctgtttaattttatcaaaaagaacactaaagcataactcctcaaagttaagacatgagtcattggtcaataaactttcatcatgagagaccttggacaatgcatatgaaataattggcttcaacagatgcaatacagattcaagaaatgagacatcacagtaagtagcaccagagagggacatgagcacttgtaccactctaggtatctcaggaaccatagcttccatgtgctctgctataatagcttcaagaatataaagaattattgctctcgcattcttggcattataacctttcaggatatctttaccacttggagaagcagaagaatatggccatgaacacaactctgaaaaccaactaataacatcaggcaccagggtagaagaaacagatcttagctgcaacccaacagcctctagaatggcttctccaaatgtttgaaattgctttttcatatttggaaaaaacttccagagttctggataaattacagggaaagattgatcatcatgattttcaagtccttttttagttgaataaccattttcaccctgtgaatcatcatcatcagtaacctcttcatattttcgattgacaacattatcaacaacagcaagatcatcagcaaatattgaaagcaaatatgtcagctgagacaaatccgatacaagaaaaatgtgatccttcatgtactgtttagcattacgagacacggccatccagccaagaaaacgaaccaaagggtaagcaggtccagaaaattgagatattctctgcatccatgctgaagagggaatcaaatttccacatcggtatttattgtggatattagttccaaaatctccctcttcaactccattgctagtagcaactaccaatctttgaagtagtatccaccgtcgttgtaagccatgtattctttctggtgccaaattcaaaccaacttctttcagctgcagatgtaaagacatcagcatcatattaaattcttcagcagattttaatgtgatttcaattacaagttcaggaggacaatacaatttggtggctgtgtgtaaaacatagataagactctgcaaaagaatttcatgcattgaattttgttctctgtgcagacgttgaacaagaaaattgcacagcagagcttggttttggcgaattagcgtaattgcatccgcagatggtacatcgaggggagacatcttgataacctggtcatctactccttcagcggaataaggacaaccttccccattggatagctttgcatgatatttcctgtccatttctgcagcctcaagcaatatttgaagaacgagtctatctcttttcctctcaagatgtgctatcgtttccaaattagttttaccctttccaaaagaacttcttagctcaacaatatcatcagaccctgaaattttgttatcactggtctttaaaaggtccatgagttttggagaagctccaaaagacaacataaaataaggatttacatagcattctgcagccaggagcaaagcatcaattgcagcatcatggctttcaacggtaacatcattttgcacatgcaaatctaaggccaggcgtcgaaactcagaagctcgaagctcacaatcatgatagtttacaagttgtgaataatctgcctgtaggttgacgtattcagcaccaaaaccagcatctaatacaaaactaggagaatggtcggtaaaatgtttcataacatgttttgattccaagctgatgcccacaaggttagaggtactttgattaggaacattggaaaagtttgtcaatgtaatgctctgtaattctggaggggcaaaaagtagattgcgatcttcgatagaatctgatttccctgctgactctgaaacatctaatttaccatcaggctcgtcttgactatttgacttggacaaaggacctccatggttcaaaacagaggaaagaggtgagacagacgctgtctcaagttcaactggtttagaagcagatttgcacaggtcaatatcaggtggcaatggcatgtggggttccaatattgataggagtacactgcataaaacagaaaaacaatgtaagataacagacaagtttctgccagtcaagtaatgctaaaccaaatgcatccacagaaagggtgacaaattagccagtttactctctaatttttttctttaagaaaaagcagtgttactacaaaaaggtgaattaagaaagagaatcataggacatcctccaaatataagtcacaaaaatactatccgttcctttattgcagcagctgatgaaaaaggatactccactgagtcctccaacttaatacaccataaaaccacaaaatgtacattttgacatggctttggccaccttttcccttccaaacttttaagcctaatcaaaggaaatgtaatatcccaaaattcatacaccaaagatctagtgtatattaatttcaataaatgaataaatggtgaattttggtgaattggaaaatgctgccagtgaaatttcctgcgaggcagtgagattgtcatgtgaaatgatgtccaat
>_R_Jupunba_leucophylla_Iganci_839@NODE_1_length_3593_cov_468.613481
atcgagcattaggctagaaactcgccagcaactagtttcttggagcatcaagatcatttcaataaggccttcaagaccagacctccaatgaagtgtgaccacatcagccgatttagatggtgaagaattttgatcatcatcatcgttatagaatttttgtgcaactgacattaagcacttcataaagacaaaacactcagctgatgatatagtcaattttctggcaagctgatgatgaagactccaacattgctcaattgctatattaagcccagtaatgagaccctctatgtctttagaaattccttctaaatcatcagaagatatattatattgatctacaagagtgttcaaattgacactttccagtttctcagcatcattctcatgtgatgtttgacagactttcctaagaaacccgatagttggtactggatcaacatcacatagctcatcaccattcatattagggaagggaggcagctgaggaggaatagcaccaaaagctcttaacaagagcactagtaatgatttgcagctatccataacgcattgaaatgcactgaaataatcatagaaagacgttgttggctcaaaagcataaaatttcacccaattagataaagactgcaaaaattcccttttatgatgaatggacaaatctggaaaaacagaagccaaaataaaaatagacagtgctatgttgcatcccttgtcctcagaactatgttgattctcattcttctgtttaattttatcaaaaagaacactaaagcataactcctcaaagttaagacatgagtcattggtcaataaactttcatcatgagagaccttggacaatgcataggaaataattggcttcaacagatgcaatacagattcaagaaatgagacatcacagtaagtagcaccagagagggacatgagcacttgtaccactctaggtatctcaggaaccatagcttccatgtgctctgctataatagcttcaagaatataaagaattattgctctcgcattcttggcattataacctttcaggatatctttaccacttggagaagcagaagaatatggccatgaacacaactctgaaaaccaactaataacatcaggcaccagggtagaagaaacagatcttagctgcaacccaacagcctctagaatggcttctccaaatgtttgaaattgcattttcatatttggaaaaaacttccagagttctggataaattacagggaaagattgatcatcatgattttcaagtcctgttttagttgaataaccattttcaccctgtgaatcatcatcatcagtaacctcttcatattttcgattgacaacattatcaacaacagcaagatcatcagcaaatattgaaagcaaatatgtcagctgagacaaatccgatacaagaaaaatgtgatccttcatgtactgtttagcattacgagacacggccatccagccaagaaaacgaaccaaagggtaagcagatccagaaaattgagatattctctgcatccatgctgaagagggaatcaaatttccacatcggtatttattgtggatactagttccaaaatctccctcttcaactccaatgctagtagccactaccaatctttgaagtagtatccaccgtcgttgtaagccatgtattctttctggttccaaattcaaaccaccttctttcagctgcagatgtaaagacatcagcatcatattaaattcttcagcagattttaatgtgatttcaattacaagttcaggaggacaatacaatttggtggctgtgtgtaagacatagataagactctgcaaaagaatttcatgcattgaattttgttctctgtgcagatgttgaacaagaaaattgcacagcagagcttggttttggcgaattagcgtaattgcatctgcagatggtacatcaaggggagacatcttgataacctggtcatctactccttcggcagaataaggacaaccttccccattggatagctttgcatgatatttcctgtccatttctgcagcctcaagcaatatttgaagaacgagtctatctcttttcctctcaagatgtgctatcgtttccaaattagttttaccctttccaaaagaagttcttagctcaacaatatcatcagaccctgaaattttgttatcactggtctttaaaaggtccatgagttttggagaagctccaaaagacaacataaaataaggatttacatagcattctgcagccagcagcaaagcatcaattgcagcatcatggctttcaacggtaacatcattttgcacatgcaaatctaaggccaggtgtcgaaactcagaagctcgaagctcacaatcatgatagtttacaagttgtgaataatctgcctgtaggttgacgtattcagcaccaaaaccagcatctaatacaaaactaggagaatggtcggtaaaatgtttcataacacgttttgattccaagctgatgcccacaaggttagaggtactttgattaggaacattggaaaagtttgtcaatgtaatgctctgtaattctggaggggcaaaaagtagattgcgatcttcgatagaatctgatttccctgctgactctgaaacatctaatttaccatcaggctcgtcttgactatttgacttggacaaaggacctccatggttcaaaacaaaggaaagaggtgagacagacgctgtctcaagttcaactggtttagaagcagatttgcacaggtcaatatcaggtggcaatggcatgtggggttccaatattgataggagtacactgcataaaacagcaaaacaatgtaagataacagacaagtttctgccagtcaagtaatgctaaaccaaatgcatccacagaaagggtgacaaaatagccagttta--ctctactttttttctttaagaaaaagcagtgttactacaaaaaggtgaattaagaaagagaatcataggacatcctccaaatataagtcacaaaaatactatccgttcctttattgaggcagctgatgaaaaaggatactccactcagtcctccaacttaatacaccataaaaccacaaaaagtacattttgacatggctttggccaccttttcccttccaaacttttaagcctaatcaaaggaaatgtaataccccaaaattcatacaccaaagatctagtgcatatttatttcaatacatgaataaatggtgaattttggtgaattggaaaatgctgccaatgaaatttcctgcgaggcagtgagattgtcatgtggaatgatgtccaat
>_R_Jupunba_longipedunculata_Cardona_2682@NODE_1_length_2857_cov_214.970144
-----------------------------------------------------------------------------------------------------------------------------------------------------------------------------------------------------------------------------------------------------------------------------gctcagtaatgagaccctctatgtctttagaaattccttctaaatcatcagaagatatattatattgatctacaagagtgttcaaattgacactttccagtgtctcagcatcattctcatgtgatgtttgacagactttcctaagaaacccgatagttggtactggatcaacatcacatagctcatcaccattcatattagggaagggaggcagcagaggaggaatagcaccaaaagctcttaacaagagcactagtaatgatttgcagctatccataacgcattgaaatgcactgaaataatcatagaaagacgttgttggctcaaaagcataaaatttcacccaattagataaagactgcaaaaattcccttttatgatgaatggacaaatctggaaaaacagaagccaaaataaaaatagacagtgctatgttccatcccttgtcctcagaactatgttgattctcattcttctgtttaattttatcaaaaagaacactaaagcataactcctcaaagttgagacatgagtcatcggtcaataaactttcatcatgagagaccttggacaatgcatatgaaataattggcttcaacagttgcaatacagattcaagaaatgagacatcacagtaagcagcaccagagagggacatgagcacttgtaccactctaggtatctcaggaaccatagcttccatgtgctctgctataatagcttcaagaatataaagaattattgctctcgcattcttggcattataacctttcaggatatctttaccacttggagaagcagaagaatatggccatgaacacaactctgaaaaccaactaataacatcaggcaccagggtagaagaaacagatcttagctgcaacccaacagcctctagaatggcttctccaaatgtttgaaattgctttttcatatttggaaaaaacttccagagttctggataaattacagggaaagattgatcatcatgattttcaagtccttttttagttgaataaccattttcaccctgtgactcatcatcatcagtaacc---tcatattttcgattgacaacattatcaacaacagcaagatcatcagcaaatattgaaagcaaatatgtcagctgagacaaatccgatacaagaaaaatgtgatccttcatgtactgtttagcattacgagacacagccatccagccaagaaaacgaaccaaagggtaagcagatccagaaaagtgagatattctctgcatccatgctgaagagggaatcaaatttccacatcggtatttattgtggatattagttccaaaatctccctcttcaactccattgctagtagcaactaccaatctttgaagtagtatccaccgtcgttgtaagccatgtattctttctggtgccaaattcaaaccaacttctttcagctgcagatgtaaagacatcagcatcatattaaattcttcagcagattttaatgtgatttcaattacaagttcaggaggacaatacaatttggtggctgtgtgtaaaacatagataagactctgcaaaagaatttcatgcattgaattctgttctctgtgcagacgttgaacaagaaaattgcacagcagagcttggttttggcgaattagcgtaattgcatccgcagatggtacatcaatgggagacattttgataacctggtcatctactccttcagcggaataaggacaatcttccccattggatagctttgcatgatatttcctgtccatttctgcagcctcaagcaatatttgaagaacgagtctatctcttttcctctcaagatgtgctatcgtttccaaattagttttaccctttccaaaagaagttcttagctcaacaaaatcatcagaccctgaaattttgttatcactggtctttaaaaggtccatgagttttggagaagctccaaaagacaacataaaataaggatttacatagcattctgcagccagcagcaaagcatcaattgcagcatcatggctttcaacggtaacatcattttgcacatgcaaatctaaggccaggcgtcgaaactcagaagctcgaagctcacaatcatgatagtttacaagttgtgaataatctgcctgtaggttgacgtattcagcaccaaaaccagcatctaatacaaaattaggagaatgatcagtaaaatgtttcataacatgttttgattccaagctgatgcccacaaggttagaggtactttgattaggaacattggagaagtttgtcaatgtaatgctctgtaattctggaggggcaaaaagtagattgcgatcttcgataaaatctgatttccctgctgactctgaaacatctaatttaccatcaggctcgtcttgactatttgacttggacaaaggacctccatggttcaaaacagaggaaagaggtgagacagacgctgtctcaagttcaactggtttagaagcagatttgcacaggtcaatatcaggtggcaatggcatgtggggttccaatattgataggagtacactgcataaaacagcaaaacaatgtaagataacagacaagtttctgccagtcaagtaatgctaaaccaaatgcatccacagaaaggctcacaaattagccagtttactctctactttttttctttaagaaaaagcagtgttactacaaaaaggtgaattaagaaagagaatcataggacatcctccaaatataagttacaaaaatactatccgttcctttattgcagcagctgatgaaaaaggatactccactgagtcctccaacttaatacaccataaaaccacaaaatgtacattttgacatggctttggccaccttttccc--------------------------------------------------------------------------------------------------------------------------------------------------------------------------------
>_R_Jupunba_microcalyx_Iganci_855@NODE_1_length_3573_cov_277.234268
atcgagcattaggctagaaactcgccagcaactagtttcttggagcatcaagatcatttcaataaggccttcaagaccagacctccaatgaagtgtgaccacatcagccgatttagatggtgaagaattttgatcatcatcatcgttatagaatttttgtgcaactgacattaagcacttcataaagacaaaacactcagctgatgatatagtcaattttctggcaagctgatgatgaagactccaacattgctcaattgctatattaagcccagtaatgagaccctctatgtctttagaaattccttctaaatcatcagaagatatattatattgatctacaagagtgttcaaattgacactttccagtttctcagcatcattctcatgtgatgtttgacagactttcctaagaaacccgatagttggtactggatcaacatcacatagctcatcaccattcatattagggaagggaggcagctgaggaggaatagcaccaaaagctcttaacaagagcactagtaatgatttgcagctatccataacgcattgaaatgcactgaaataatcatagaaagacgttgttggctcaaaagcataaaatttcacccaattagataaagactgcaaaaattcccttttatgatgaatggacaaatctggaaaaacagaagccaaaataaaaatagacagtgctatgttgcatcccttgtcctcagaactatgttgattctcattcttctgtttaattttatcaaaaagaacactaaagcataactcctcaaagttaagacatgagtcattggtcaataaactttcatcatgagagaccttggacaatgcataggaaataattggcttcaacagatgcaatacagattcaagaaatgagacatcacagtaagtagcaccagagagggacatgagcacttgtaccactctaggtatctcaggaaccatagcttccatgtgctctgctataatagcttcaagaatataaagaattattgctctcgcattcttggcattataacctttcaggatatctttaccacttggagaagcagaagaatatggccatgaacacaactctgaaaaccaactaataacatcaggcaccagggtagaagaaacagatcttagctgcaacccaacagcctctagaatggcttctccaaatgtttgaaactgctttttcatatttggaaaaaacttccagagttctggataaattacagggaaagattgatcatcatgattttcaagtcctgttttagttgaataaccattttcaccctgtgaatcatcatcatcagtaacctcttcatattttcgattgataacattatcaacaacagcaagatcatcagcaaatattgaaagcaaatatgtcagctgagacaaatccgatacaagaaaaatgtgatccttcatgtactgtttagcattacgagacacggccatccagccaagaaaacgaaccaaagggtaagcagatccagaaaattgagatattctctgcatccatgctgaagagggaatcaaatttccacatcggtatttattgtggatactagttccaaaatctccctcttcaactccaatgctagtagcaactaccaatctttgaagtagtatccaccgtcgttgtaagccatgtattctttctggttccaaattcaaaccaccttctttcagctgcagatgtaaagacatcagcatcatattaaattcttcagcagattttaatgtgatttcaattacaagttcaggaggacaatacaatttggtggctgtgtgtaagacatagataagactctgcaaaagaatttcatgcattgaattttgttctctgtgcagacgttgaacaagaaaattgcacagcagagcttggttttggcgaattagcgtaattgcatctgcagatggtacatcaaggggagacatcttgataacctggtcatctactccttcggcggaataaggacaaccttccccattggatagctttgcatgatatttcctgtccatttctgcagcctcaagcaatatttgaagaacgagtctatctcttttcctctcaagatgtgctatcgtttccaaattagttttaccctttccaaaagaagttcttagctcaacaatatcatcagaccctgaaattttgttatcactggtctttaaaaggtccatgagttttggagaagctccaaaagacaacataaaataaggatttacatagcattctgcagccagcagcaaagcatcaattgcagcatcatggctttcaacggtaacatcattttgcacatgcaaatctaaggccaggtgtcgaaactcagaagctcgaagctcacaatcatgatagtttacaagttgtgaataatctgcctgtaggttgacgtattcagcaccaaaaccagcatctaatacaaaactaggagaatggtcggtaaaatgtttcataacacgttttgattccaagctgatgcccacaaggttagaggtactttgattaggaacattggaaaagtttgtcaatgtaatgctctgtaattctggaggggcaaaaagtagattgcgatcttcgatagaatctgatttccctgctgactctgaaacatctaatttaccatcaggctcgtcttgactatttgacttggacaaaggacctccatggttcaaaacaaaggaaagaggtgagacagacgctgtctcaagttcaactggtttagaagcagatttgcacaggtcaatatcaggtggcaatggcatgtggggttccaatattgataggagtacactgcataaaacagcaaaacaatgtaagatgacagacaagtttctgccagtcaagtaatgctaaaccaaatgcatccacagaaagggtgacaaaatagccagtttactctctactttttttctttaagaaaaagcagtgttactacaaaaaggtgaattaagaaagagaatcataggacatcctccaaatataagtcacaaaaatactatccgttcctttattgaggcagctgatgaaaaaggatactccactcagtcctccaacttaatacaccataaaaccacaaaaagtacattttgacatggctttggccaccttttcccttccaaacttttaagcctaatcaaacgaaatgtaatatcccaaaattcatacaccaaagatctagtgcatatttatttcaatacatgaataaatggtgaattttggtgaattggaaaatgctgccaatgaaatttcctgcaaggcagtgagattgtcatgtggaatgatgtccaat
>_R_Jupunba_nipensis_Mayo_19662@NODE_1_length_2550_cov_54.131015
-------------------------------------------------------------------------------------------------------------------------------------------------------------------------------------------------------------------------------------------------------------------------------------------------------------------------------------------------------------------------------------------------------------------------------------------------------------catagctcatcaccattcatattagggaagggaggcagctgaggaggaatagcaccaaaagctcttaacaagagcactagcaatgatttgcagctatccataacgcattgaaatgcactgaaataatcatagaaagacgttgttggctcaaaagcataaaatttcacccaattagataaagactgcaaaaattcccttttatgatgaatggacaaatctggaaaaacagaagccaaaataaaaatagacagtgctatgttgcatcccttgtcctcagaactatgttgattctcattcttctgtttaattttatcaaaaagaacactaaagcataactcctcaaagttaagacatgagtcattggtcaataaactttcatcatgagagaccttggacaatgcatatgaaataattggcttcaacagatgcaatacagattcaagaaatgagacatcacagtaagtagcaccagagagggacatgagcacttgtaccactctaggtatctcaggaaccatagcttccatgtgctctgctatgattgcttcaagaatataaagaattattgctctcgcattcttggctttataacctttcaggatatctttaccacttggagaagcagaagaatatggccatgaacacaactctgaaaaccaactaataacatcaggcaccagggtagaagaaacagatcttagctgcaacccaacagcctctagaatggcttctccaaatgttcggaattgctttttcatatttggaaaaaacttccagagttctggataaattacagggaaagattgatcatcatgattttcaagtccttttttagttgaataaccattttcaccctgtgaatcatcatcatcagtaacctcttcatattttcgattgacaacattatcaacaacagcaagatcatcagcaaatattgaaagcaaatatgtcagctgagacaaatccgatacaagaaaaatgtgatccttcatgtactgtttagcattacgagacacggccatccagccaagaaaacgaaccaaagggtaagcagatccagaaaattgagatattctctgcatccatgctgaagagggaatcaaatttccacatcggtacttattgtggatattagttccaaaatctccctcttcaactccattgctagtagcaactaccaatctttgaagtagtatccaccgtcgttgtaagccatgtattctttctggtgccaaattcaaacgaatttctttcagctgcagatgtaaagacatcagcatcatattaaattcttcagcagattttaatgtgatttcaattacaagttcaggaggacaatacaatttggtggctgtgtgtaaaacatagataagactctgcaaaagaatttcatgcattgaattttgttctctgtgcagacgttgaacaagaaaattgcacaccagagcttggttttggcgaattagcgtaattgcatccgcagatggtacatcaaggggagacatcttgataacctggtcatctactccttcagcggaataaggacaaccttcccccttggatagctttgcacgatatttcctgtccatttctgcagcctcaagcaatatttgaagaacgagtctatctcttttcctctcaagatgtgctatcgtttccaaattagttttaccctttccaaaagaagttcttagctcaacaatatcatcagaccctgaaattttgttatcattggtctttaaaaggtccatgggttttggagaagctccaaaagacaacataaaataaggatttacatagcattctgcagccagcagcaaagcatcaattgcagcatcatggctttcaacggtaacatcattttgcacatgcaaatctaaggccaggcgtcgaaactcagaagctcgaagctcacaatcatgatagtgtacaagttgtgaataatctgcctgtaggttgacgtattcagcaccaaaaccagcatctaatacaaaactaggagaatggtcggtaaaatgtttcataacatgttttgattccaagctgatgcccacaaggttagaggtactttgattaggaacattggaaaagtttgtcaatgtaatgctctgtaattctggaggggcaaaaagtagattgcgatcttcaatagaatctgatttccctgctgactctgaaacatctaatttaccatcaggctcgtcctgacaatttgacttggacaaaggacctccatggttcaaaacagaggaaagaggtgagacagacgctgtctcaagttcaactggtttagaagcagatttgcacaggtcaatatcaggtggcaatggcatgtggggttccaatattgataggagtacactgcataaaacagcaaaacaatgtaagataacagacaagtttctgccagtcaagtaatgctaaaccaaatgcatccacaga----gtgacaaattagccagtttactctctactttttttctttaagaaaaagcagttttactacaaaaaggtgaattaagaaagagaatcataggacatcctccaaata---------------------------------------------------------------------------------------------------------------------------------------------------------------------------------------------------------------------------------------------------------------------------------------------------------------------
>_R_Jupunba_oppositifolia_Liegier_16014@NODE_1_length_2977_cov_204.024138
--------------------------------------------------------------------------------------------------------------------------------------------ggtcattatagaatttttgtgcaactgacattaagcacttcataaagacaaaacactcagctgatgatatagtcaattttctggcaagctgatgatgaagactccaacattgctcaattgctatattaagctcagtaatgagaccctctatgtctttagaaattccttctaaatcatcagaagatatattatattgatctacaagagtgttcaaattgacactttccagtttctcagcatcattctcatgtgatgtttgacagactttcctaagaaacccgatagttggtaccggatcaacatcacatagctcatcaccattcatattagggaagggaggcatctgaggaggaatagcaccaaaagctcttaacaagagcactagcaatgatttgcagctatccataacgcattgaaatgcactgaaataatcatagaaagacgttgttggctcaaaagcataaaatttcacccaattagataaagactgcaaaaattcccttttatgatgaatggacaaatctggaaaaacagaagccaaaataaaaatagacagtgctatgttgcatcccttgtcctcagaactatgttgattctcattcttctgtttaattttatcaaaaagaacactaaagcataactcctcaaagttaagacatgagtcattggtcaataaactttcatcatgagagaccttggacaatgcatatgaaataattggcttcaacagatgcaatacagattcaagaaatgagacatcacagtaagtagcaccagagagggacatgagcacttgtaccactctaggtatctcaggaaccatagcttccatgtgctctgctatgatagcttcaagaatataaagaattattgctctcgcattcttggctttataacctttcaggatatctttaccacttggagaagcagaagaatatggccatgaacacaactctgaaaaccaactaataacatcaggcaccagggtagaagaaacagatcttagctgcaacccaacagcctctagaatggcttctccaaatgttcggaattgctttttcatatttggaaaaaacttccagagttctggataaattacagggaaagattgatcatcatgattttcaagtccttttttagttgaataaccattttcaccctgtgaatcatcatcatcagtaacctcttcatattttcgattgacaacattatcaacaacagcaagatcatcagcaaatattgaaagcaaatatgtcagctgagacaaatccgatacaagaaaaatgtgatccttcatgtactgtttagcattacgagacacggccatccagccaagaaaacgaaccaaagggtaagcagatccagaaaattgagatattctctgcatccatgctgaagagggaatcaaatttccacatcggtacttattgtggatattagttccaaaatctccctcctcaactccattgctagtagcaactaccaatctttgaagtagtatccaccgtcgttgtaagccatgtattctttctggtgccaaattcaaacgaatttctttcagctgcagatgtaaagacatcagcatcatattaaattcttcagcagattttaatgtgatttcaattacaagttcaggaggacaatacaatttggtggctgtgtgtaaaacatagataagactctgcaaaagaatttcatgcattgaattttgttctctgtgcagacgttgaacaagaaaattgcacagcagagcttggttttggcgaattagcgtaattgcatccgcagatggtacatcaaggggagacatcttgataacctggtcatctactccttcagcggaataaggacaaccttccccattggatagctttgcatgatatttcctgtccatttctgcagcctcaagcaatatttgaagaacgagtctatctcttttcctctcaagatgtgctatcgtttccaaattagttttaccctttccaaaagaagttcttagctcaacaatatcatcagaccctgaaattttgttatcattggtctttaaaaggtccatgagttttggagaagctccaaaagacaacataaaataaggatttacatagcattctgcagccagcagcaaagcatcaattgcagcatcatggctttcaacggtaacatcattttgcacatgcaaatctaaggccaggcgtcgaaactcagaagctcgaagctcacaatcatgatagtgtacaagttgcgaataatctgcctgtaggttgacgtattcagcaccaaaaccagcatctaatacaaaactaggagaatggtcggtaaaatgtttcataacatgttttgattccaagctgatgcctacaaggttagaggtactttgattaggaacattggaaaagtttgtcaacgtaatgctctgtaattctggaggggcaaaaagtagattgcgatcttcaatagaatctgatttccctgctgactctgaaacatctaatttaccatcaggctcgtcttgactatttgacttggacaaaggacctccatggttcaaaacagaggaaagaggtgagacagacgctgtctcaagttcaactggtttagaagcagatttgcacaggtcaatatcaggtggcaatggcatgtggggttccaatattgataggagtacactgcataaaacagcaaaacaatgtaagataacagacaagtttctgccagtcaagtaatgctaaaccaaatgcatccacaga----gtgacaaattagccagtttactctctactttttttctttaagaaaaagcagttttactacaaaaaggtgaattaagaaaaagaatcataggacatcctccaaatataagtcacaaaaatactatccgttcctttattgcagcagctgatgaaaaaggatactccattgagtcctccaacttaatacaccataaaaccacaaaatgtacattttgacatggctttggc-------------------------------------------------------------------------------------------------------------------------------------------------------------------------------------------
>_R_Jupunba_oxyphyllidia_Yonker_6157@NODE_1_length_3080_cov_217.178821
--------------------------------------------------------------taaggccttcaagaccagacctccaatgaagtgtgaccacatcagccgatttagatggtgaagaattttgatcatcatcgtcattatagaatttttgtgcaactgacattaagcacttcataaagacaaaacactcagctgatgatatagtcaattttctggcaagctgatgatgaagactccaacattgctcaattgctatattaagctcagtaatgagaccctctatgtctttagaaattccatctaaatcatcagaagatatattatattgatctacaagagtgttcaaattgacactttccagtttctcagcatcattctcatgtgatgtttgacagactttcctaagaaacccgatagttggtactggatcaacatcacatagctcatcaccattcatattagggaagggaggcagctgaggaggaatagcacccaaagctcttaacaagagcactagtaatgatttgcagctatccataacgcattgaaatgcactgaaataatcatagaaagacgttgttggctcaaaagcataaaatttcacccaattagataaagactgcaaaaattcccttttatgatgaatggacaaatctggaaaaacagaagccaaaataaaaatagacagtgctatgttccatcccttgtcctcagaactatgttgattctcattcttctgtttaattttatcaaaaagaacactaaagcataactcctcaaagttaagacatgagtcattggtcaataaactctcatcatgagagaccttggacaatgcatatgaaataattggcttcaacagatgcaatacagattcaagaaatgagacatcacagtaagtagcaccagagagggacatgagcacttgtaccactctaggtatctcaggaaccatagcttccatgtgctctgctataatagcttcaagaatataaagaattattgctctcgcattcttggcattataacctttcaggatatctttaccacttggagaagcagaagaatatggccatgaacacaactctgaaaaccaactaataacatcaggcaccagggtagaagaaacagatcttagctgcaacccaacagcctctagaatggcttctccaaatgtttgaaaatgctttttcatatttggaaaaaacttccagagttctggataaattacagggaaagattgatcatcatgattttcaagtccttttttagttgaataaccattttcaccctgtgaatcatcatcatcagtaacctcctcatattttcgattgacaacattatcaacaacagctagatcatcagcaaatattgaaagcaaatatgtcagctgagacaaatccgatacaagaaaaatgtgatccttcatgtactgtttagcattacgagacacagccatccagccaagaaaacgaaccaaagggtaagcagatccagaaaattgagatattctctgcatccatgctgaagagggaatcaaatttccacatcggtatttattgtggatattagttccaaaatctccctcttcaactccattgctagtagcaactaccaatctttgaagtagtatccaccgtcgttgtaagccatgtattctttctggtgccaaattcaaaccaacttctctcagctgcagatgtaaagacatcagcatcatattaaattcttcagcagattttaatgtgatttcaattacaagttcaggaggacaatacaatttggtggctgtgtgtaaaacatagataagactctgcaaaagaatttcatgcattgaattttgttctctgtgcagacgttgaacaagaaaattgcacagaagagcttggttttggcgaattagcgtaattgcatccgcagatggtacatcaatgggagacattttgataacctggtcatctactccttcagcggaataaggacaatcttccccattggatagctttgcatgatatttcctgtccatttctgcagcctcaagcaatatttgaagaacgagtctatctcttttcctctcaagatgtgctatcgtttccaaattagttttaccctttccaaaagaagttcttagctcaacaatatcatcaaaccctgaaattttgttatcactggtctttaaaaggtccatgagttttggagaagctccaaaagacaacataaaataaggatttacatagcattctgcagccagcagcaaagcatcaattgcagcatcatggctttcaacggtaacatcattttgcacatgcaaatctaaggccaggcgtcgaaactcagaagctcgaagctcacaatcatgatagtttacaagttgtgaataatctgcctgtaggttgacgtattcagcaccaaaaccagcatctaatacaaaattaggagaatggtcagtaaaatgtttcataacgtgttttgattccaagctgatgcccacaaggttagaggtactttgattaggaacattggagaagtttgtcaatgtaatgctctgtaattctggaggggcaaaaagtagattgcgatcttcgatagaatctgatttccctgctgactctgaaacatctaatttaccatcaggctcgtcttgactatttgacttggacaaaggacctccatggttcaaaacagaggaaagaggtgagacagacgctgtctcaagttcaactggtttagaagcagatttgcacaggtcaatatcaggtggcaatggcatgtggggttccaatattgataggagtacactgcataaaacagcaaaacaatgtaagataacagacaagtttctgccagtcaagtaatgctaaaccaaatgcatccacagaaagggtgacaaattagccagtttactctctacttttcttctttaagaaaaagcagtgttactacaaaaaggtgaatcaagaaagagaatcataggacatcctccaaatataagtcacaaaaatactatccgttcctttattgcagcagctgatgaaaaaggatactccactgagtcctccaacttaatacaccataaaaccacaaaatgtacgttttgacatggctttggccaccttttcccttccaaactttta-------------------------------------------------------------------------------------------------------------------------------------------------------------------
>_R_Jupunba_villosa_Borges_423@NODE_1_length_3633_cov_271.680540
atcgagcattaggctagaaactctccagcaactagtttcttggagcatcaagatcatttcaataaggccttcaagaccagacctccaatgaagtgtgaccacatcagccgatttagatggtgaagaattttgatcatcatcgtcgttatagaatttttgtgcaactgacattaagcacttcataaagacaaaacactcagctgatgatatagtcaattttctggcaagctgatgatgaagactccaacattgctcaattgctatattaagctcagtaatgagaccctctatgtctttagaaattccttctaaatcatcagaagatatattatattgatctacaagagtgttcaaattgacactttccagtttctcagcatcattctcatgtgatgtttgacagactttcctaagaaacccgatagttggtactggatcaacatcacatagctcatcaccattcatattaaggaagggaggcagctgaggaggaatagcaccaaaagctcttaacaagagcacgagtaatgatttgcagctatccataacgcattgaaatgcactgaaataatcatagaaagacgttgttggctcaaaagcataaaatttcaccctattagataaagactgcaaaaattcccttttatgatgaatggacaaatctggaaaaacagaagccaaaataaaaatagacagtgctatgttgcatcccttgtcctcagaactaggttgattctcattcttctgtttaattttatcaaaaagaacactaaagcataactcctcaaagttaagacatgagtcattggtcaataaactttcatcatgagagaccttggacaatgcatatgaaataattggcttcaacagatgcaatacagattcaagaaatgagacatcacagtaagtagcaccagagagggacatgagcacttgtaccactctaggtatctcaggaaccatagcttccatgtgctctgctataatagcttcaagaatataaagaattattgctctcgcattcttggcattataacctttcaggatatctttaccacttggagaagcagaagaatatggccatgaacacaactctgaaaaccaactaataacatcaggcaccagggtagaagaaacagatcttagctgcaacccaacagcctctagaatggcttctccaaatgttcgaaattgctttttcatatttggaaaaaacttccagagttctggataaattacagggaaagattgatcatcatgattttcaagtccttttttagttgaataaccattttcaccctgtgaatcatcatcatcagtaacctcttcatattttcgattgacaacattatcaacaacagcaagatcatcagcaaatattgaaagcaaatatgtcagctgagacaaatccgatacaagaaaaatgtgatccttcatgtactgtttagcattacgagacacggccatccagccaagaaaacgaaccaaagggtaagcagatccagaaaattgagatattctctgcatccatgctgaagagggaatcaaatttccacatcggtatttattgtggatattagttccaaaatctccctcttcaactccattgctagtagcaactaccaatctttgaagtagtatccaccgccgttgtaagccatgtattctttctggtgccaaattcaaaccaacttctttcagctgcagatgtaaagacatcagcatcatattaaattcttcagcagattttaatgtgatttcaattacaagttcaggaggacaatacaatttggtcgctgtgtgtaaaacatagataagactctgcaaaagaatttcatgcattgaattttgttctctgtgcagacgttgaacaagaaaattgcacagcagagcttggttttggcgaattagcgtaattgcatctgctgatggtacatcaaggggagacatcttgataacctggtcatctactccttcagcggaataaggacaaccttccccattggatagctttgcatgatatttcctgtccatttctgcagcctcaagcaatatttgaagaacgagtctatctcttttcctctcaagatgtgctatcgtttccaaattagttttaccctttccaaaagaagttcttagctcaacaatatcatcagaccctgaaattttgttatcactggtctttaaaaggtccatgagttttggagaagctccaaaagacaacataaaataagggtttacatagcattctgcagccagcagcaaagcatcaattgcagcatcatggctttcaacggtaacatcattttgcacatgcaaatctaaggccaggcgtcgaaactcagaagctcgaagctcacaatcatgatagtgtacaagttgtgaataatctgcctgtaggttgacgtattcagcaccaaaaccagcatctaatacaaaactaggagaatggtcggtaaaatgtttcataacatgttttgattccaagctgatgcccacaaggttagaggtactttgattaggaacattggaaaagtttgtcaatgtaatgctctgcaattctggaggggcaaaaagtagattgcgatcttcgatagaatctgatttccctgctgactctgaaacatctaatttaccatcaggctcgtcttgactatttgacttggacaaaggacctccatggttcaaaacagaggaaagaggtgagacagacgctgtctcaagttcaactggtttagaagcagatttgcacaggtcaatatcaggtggcaatggcatgtggggttccaatattgataggagtacactgcataaaacagcaaaacaatgcaagataacagacaagtttctgccagtcaagtaatgctaaaccaaatgcatccacaga----gtgacaaattagccagtttactctctactttttttctttaagaaaaagcagtgttactacaaaaaggtgaattaagaaagagaatcataggacatcctccaaatataagtcacaaaaatactatccgttcctttattgcagcagctgatgaaaaaggatactccattgagtcctccaacttaatacaccataaaaccacaaaatgtacattttgacatggctttggccaccttttcccttccaaacttttaagcctaatcaaagaaaatgtaatatcccaaaattcatacaccaaagatctagtgtatatttatttcaataaatgaataaatggtgaattttggtgaattggaaaatgctgccagtgaaatttcctgtgagacagtgagattgtcatgtgaaatgatgtccaat
>_R_Punjuba_callejasii_Daly_5935@NODE_1_length_2702_cov_42.561524
--------------------------------------------------------------------------------------------------------------------------------------------------------------------------------------------------------------------------------------------------------------------------------------------------------------------------------------------------------------------------------------cagcatcattctcatgtgaagtttgacagacttcgctaagaaacccaatagttggtactggatcaacatcagatagctcatcaccattcaaattagggaagggaggcagctgaggaggaatagcaccaaaagctcttaacaagagcactagtaatgatttgcagctatccataacgcattgaaatgcactgaaataatcatagaaagacgttgttggctcaaaagcataaaatttcacccaattagataaggactgcaaaaattcccttttatgatgaatggacaaatctggaaaaacagaagccaaaataaaaatagacagtgctatgttgcatcctttatcctcagaactatgttgattctcattcttctgtttaattttatcaaaaagaccactaaagcataactcctcaaagttatgacatgagtcattggtcaataaactttcatcatgagagaccttggacaatgcatatgaaataattggcttcaacagatgcaatacagattcaagaaatgagacatcacagtaagcagcaccagagagggacatgagcacttgtaccactctaggtatctcaggaaccatagcttccatgtgctctgctataatagcttcaagaacatatagaattattgctcttgcattcttggcattataacctttcaggatatctttaccacttggagaagcagaagaatatggccatgaacacaactctgaaaaccaactaataacatcaggcaccagggtagaagaaacagaacttagctgcaacccaacagcctctaaaatggcttctccaaatgtttgaaattgctttttcatatttggaaagaacttccagagttcaggataaattacagggaaagattgatcatcatgattttcaagtccttttttagttgaataaccattttcaccctgtgaatcatcatcatcagtaacctcttcatattttcgattgacaacattatcaacaacagcaagatcatcagcaaatattgaaagcaaatatgtcagctgagacaaatccgatacaagaaaaatgtgatccttcatgtactgtttagcattacgagacacagccatccagccaagaaaacgaaccaaagggtaagcagatccagaaaattgagatattctctgcatccatgctgaagagggaatcaaatttccacatcggtatttattgtggatgttagttccaaaatctccctcttcatctcccttgctagtagcaactaccaatctttgaagtagtatccaccgtcgttgtaagccatgcattctttctggtgccaaattcaaactaacttctttcggctgcagatgtaaagacatcagcatcatattaaattcttcagcagattttaatgtgatttcaattacaagttcaggaggacaatacaaattggtggcagtgtgtaaaacatagataagactctgcaaaagaatttcgtgcattgaattttgttctctgtgcagacgttgaacaagaaaattgcacagcagagcttggttttggcggactagcgtaactgcatctgcagattgtacatcaaggggagacatcttgataacctggtcatctactccttcagcggaataaggacaatcttccccattggatagttttgcatggtatttcctgtccatttctgcagcctcgagcaatatttgaagaacgagtctatctcttttcctctcaagatgtgctatcgtttctaaattagttttaccctttccaaaagttgttcttagctcaacaatatcatcggaccctgaaattttgttatcattggtctttaaaaggtccatgagttttggagaagcgccaaaagacaacataaaataaggattcacatagcattctgcagccagtagcaaagcatcaattgcagcatcatggctttcaacagtaacatcattttgcacatgcaaatctaaggccaggcgtcgaaactcagaagcccgaagctcacaatcatgatagtttacaagttgtgaataatctgcctgtaggttgaagtattcagcaccaaaaccagcatctaatacaaaattaggagaatggtcggtaaaatttttcataacatgttttgattccaagctgatgcccacaaggttaggggtacattgattaggaacattggaaaagtttgtcaatgtaatgctctgtaattctggaggggcaaaaagtagagtgcgatcttcaatagaatctgatttccctgctgactctgaaacatctaatttaccatcaggctcgtcttgactatttgacttggacaaaggacctccatggttcaaaacagaggaaagaggtgagacagacgatgtctcaagttcaactggtttagaagcagatttgcacaggtccatatcaggtggcaatggcatgtggggttccaatattgacaggagtacactgcata-------aaaacaatgtaagataacagacaagtttctgccagtcaagtaatgctaaaccaaatgcatccacagaaagggtgacaaattagccagttta--ctctactgtttttctttaagaaaaagcagttttactacaaaaaggtgaattaagaaagagaatcatgggacatcctccaaatataagttacaaaaatactatccattcctttcttgcggcagctgatgaaaaaggatactccactgagtcctccaacttaatacaccataaa----------------------------------------------------------------------------------------------------------------------------------------------------------------------------------------------------------------------------
>_R_Punjuba_killipii_Palodorios_6252@NODE_1_length_2826_cov_143.739905
-----------------------------------------------------------------------------------------------------------------------------------------------------------------------------------------------------------------------------------------------gactccaacattgctcaattgctatattaagctcagtaatgagaccctctatgtctttagaaattccttctaaatcatcagaagata---tacatatatctacaagagtgttcaaattgacactttccagtttctcagcatcattctcatgtgaagtttgacagacttcgctaagaaacccaatagttggtactggatcaacatcagatagctcatcaccattcatattagggaagggaggcagctgaggaggaatagcaccaaaagctcttaacaagagcactagtaatgatttgcagctatccataacgcattgaaatgcactgaaataatcatagaaagacgttgttggctcaaaagcataaaatttcacccaattagataaagactgcaaaaattcccttttatgatgaatggacaaatctggaaaaacagaagccaaaataaaaatagacagtgctatgttgcatcctttatcctcagaactatgttgattctcattcttctgtttaattttatcaaaaagaacactaaagcataactcctcaaagttatgacatgagtcattggtcaataaactttcatcatgagagaccttggacaatgcatatgaaataattggcttcaacagatgcaatacagattcaagaaatgagacatcacagtaagcagcaccagagagggacatgagcacttgtaccactctaggtatctcaggaaccatagcttccatgtgctctgctataatagcttcaagaatatatagaattattgctcttgcattcttggcattataacctttcaggatatctttaccacttggagaagcagaagaatatggccatgaacacaactctgaaaaccaactaataacatcaggcaccagggtagaagaaacagaacttagctgcaacccaacagcctctagaatggcttctccaaatgtttgaaattgctttttcatatttggaaagaacttccagagttcaggataaattacagggaaagattgatcatcatgattttcaagtccttttttagttgaataaccattttcaccctgtgaatcatcatcatcagtaacctcttcatattttcgattgacaacattatcaacaacagcaagatcatcagcaaatattgaaagcaaatatgtcagctgagacaaatccgatacaagaaaaatgtgatccttcatgtactgtttagcattacgagacacggccatccagccaagaaaacgaaccaaagggtaagcagatccagaaaattgagatattctctgcatccatgctgaagagggaatcaaatttccacatcggtatttattgtggatgttagttccaaaatctccctcttcatctcccttgctagtagcaactaccaatctttgaagtagtatccaccgtcgttgtaagccatgcattctttctggtgccaaattcaaactaacttctttcggctgcagatgtaaagacatcagcatcatattaaattcttcagcagatttcaatgtgatttcaattacaagttcaggaggacaatacaaattggtggctgtgtgtaatacatagataagactctgcaaaagaatttcgtgcattgaattttgttctctgtgcagacgttgaacaagaaaattgcacagcagagcttggttttggcgaactagtgtaactgcatctgcagattgtacatcaaggggagacatcttgataacctggtcatctactccttcagcggaataaggacaatcttccccattggatagttttgcatggtatttcctgtccatttctgcagcctcgagcaatatttgaagaacgagtctatctcttttcctctcaagatgtgctatcgtttctaaattagttttactctttccaaaagttgttcttagctcaacaatatcatcagaccctgaaattttgttatcattggtctttaaaaggtccatgagttttggagaagcgccaaaagacaacataaaataaggattcacatagcattctgcagccagtagcaaagcatcaattgcagcatcatggctttcaacagtaacatcattttgcacatgcaaatctaaggccaggcgtcgaaactcagaagcccgaagctcacaatcatgatagtttacaagttgtgaataatctgcctgtaggttgaagtattcagcaccaaaaccatcatctaatacaaaattaggagaatggtcggtaaaatttttcataacatgttttgattccaagctgatgcccacaaggttaggggtactttgattaggaacattggaaaagtttgtcaatgtaatgctctgtaattctggaggggcaaaaagtagattgcgatcttcgatagaatctgatttccctgctgactctgaaacatctaatttaccatcaggctcgtcttgactatttgacttggacaaaggacctccatggttcaaaacagaggaaagaggtgagacagacgatgtctcaagttcaactggtttagaagcagatttgcacaggtccatatcaggtggcaatggcatgtggggttccaatattgataggagtacactgcataaaacagcaacacaatgtaagataacagacaagtttctgccagtcaagtaatgctaaaccaaatgcatccacaaaaagggtgacaaattagccagttta--ctctactgtttttctttaagaaaaagcagttttacgacaaaaaggtgaattaagaaagagaatcatgggacatcctccaaatataagttacaaaaatactatccgttcctttcttgcggcagctgatgaaaaaggatactccactgagtcctccaac-------------------------------------------------------------------------------------------------------------------------------------------------------------------------------------------------------------------------------------------
>_R_Punjuba_racemiflora_Jimenez_Soares_3626@NODE_1_length_3273_cov_233.892053
------------------------------------------------------------aataagggcttcaagaccagacctccaatgaagtgtgaccacatcagccgttttagatggtgaagaattttcatcatcatcatcattatagaatttttgagcaactgatattaagcacttcataaagacaaaacactcagctgatgcaatagtcaattttctggcaagctgatgatgaagactccaacattgctcaattgctatattaagctcagtaatgagaccctctatgtctttagaaattccttctaaatcatcagaagata---tacatatatctacaagagtgttcaaattgacactttccagtttctcagcatcattctcatgtgaagtttgacagacttcgctaagaaacccaatagttggtactggatcaacatcagatatctcatcaccattcatattagggaagggaggcagctgaggaggaatagcaccaaaagctcttaacaagagcactagtaatgatttgcagctatccataacgcattgaaatgcactgaaataatcatagaaagacgttgttggctcaaaagcataaaatttcacccaattagataaagactgcaaaaattcccttttatgatgaatggacaaatctggaaaaacagaagccaaaataaaaatagacagtgctatgttgcatcctttatcctcagaactatgttgattctcattcttctgtttaattttatcaaaaagaacactaaagcataactcctcaaagttatgacatgagtcattggtcaataaactttcatcatgagagaccttggacaatgcatatgaaataattggcttcaacagatgcaatacagattcaagaaatgagacatcacagaaagcagcaccagagagggacatgagcacttgtaccactctcggtatttcaggaaccatagcttccatgtgctctgctataatagcttcaagaatatatagaattattgctcttgcattcttggcattataacctttcaggatatctttaccacttggagaagcagaagaatatggccatgaacacaactctgaaaaccaactaataacatcaggcaccagggtagaagaaacagaacttagctgcaacccaacagcctctagaatggcttctccaaatgtttgaaattgctttttcatatttggaaagaacttccagagttcaggataaatcacagggaaagattgatcatcatgattttcaagtccttttttagttgaataaccattttcaccctgtgaatcatcatcatcagtaacctcttcatattttcgattgacaacattatcaacaacagcaagatcatcagcaaatattgaaagcaaatatgtcagctgagacaaatctgatacaagaaaaatgtgatccttcatgtactgtttagcattacgagacacggccatccagccaagaaaacgaaccaaagggtaagcagatccagaaaattgagatattctctgcatccatgctgaagagggaatcaaatttccacatcggtatttattgtggatgttagttccaaaatctccctcttcatctcccttgctagtggcaactaccaatctttgaagtagtatccaccgtcgttgtaagccatgcattctttctggtgccaaattcaaactaacttcttttggctgcagatgtaaagacatcagcatcatattaaattcttcagcagattttaatgtgatttcaattacaagttcaggaggacaaaacaaattggtggctgtgtgtaaaacatagataagactctgcaaaagaatttcgtgcattgaattttgttctctgtgcagacgttgaacaagaaaattgcacagcagagcttggttttggcgaactagcgtaactgcatctgcagattgtacatcaagtggagacatcttgataacctggtcatctactccttcagtggaataaggacaatcttccccattggatagttttgcatggtatttcctgtccatttctgcagcctcgagcaatatttgaagaacgagtctatctcttttcctctcaagatgtgctatcgtttctaaattagttttactctttccaaaagttgttcttagctcaacaatatcatcagaccctgaaattttgttatcattggtctttaaaaggtccatgagttttggagaagcgccaaaagacaacataaaataaggattcacgtagcattctgcagccagtagcaaagcatcaattgcagcatcatggccttcaacagtaacatcattttgcacatgcaaatctaaggccaggcgtcgaaactcagaagcccgaagctcacaatcatgatagtttacaagttgtgaataatctgcctgtaggttgaagtattcagcaccaaaaccagtatctgatacaaaattaggagaatggtccgtaaaatttttcataacatgttttgattccaagctgatgcccacaaggttaggggtactttgattaggaacattggaaaagtttgtcaatgtaatgctctgtaattctggaggggcaaaaagtagattgcgatcttcgatagaatctgatttccctgctgactctgaaacatctaatttaccatcaggctcgtcttgactatttgacttggacaaaggacctccatggttcaaaacagcggaaagaggtgagacagacgatgtctcaagttcaactggtttagaagcagatttgcacaggtccatatcaggtggcaatggcatgtggggttccaatattgataggagtacactgcataaaacagcaaaacaatgtaagataacagacaagtttctgccagtcaagtaatgctaaaccaaatgcatccacagaaagggtgacaaattagccagttta--ctctactgtttttttttaagaaaaagcagttttactacaaaaaggtgaattaagaaagagaatcatgggacatcctccaaatataagttacaaaaatactatccattcctttcttgcggcagctgatgaaaaaggatactccactgagtcctccaacttgatacaccataaaaccacaaaatatacattttgacatggctttcgccacctcttcccttccaaacttttaagcctaatcaatagaaactccaagttgcatatattgttcatcattaacaccaaacatcgtattatacatatatgcatatattctaaaatgtagaaagaaagcgaatagctggtttaaaatttccatacaagcaataaaaatatcaagagaaaatgctgctaat
