# Supplementary material for: A new generic circumscription of Hydrochorea (Leguminosae, Caesalpinioideae, mimosoid clade) with an amphi-Atlantic distribution
Source: PhytoKeys. 2022 Aug 22;205:401–37. doi: 10.3897/phytokeys.205.82775 (PMC9849043; doi:10.3897/phytokeys.205.82775)
Supplement: Supplementary material 1 — Supplementary data file S1 [file phytokeys-205-401_article-82775__-s001.zip › RBH3_m12200_comp28908_c0_seq1_exon15.aln-cln]

>Acacia_rostellifera_Murphy_466@NODE_1_length_2506_cov_239.134623
tatacaatgactgactgcattacatgcaaaaaaaaaatccttacaagacaataataggtttttaatagtattttacctggaggatggattcacgtgtgttagcaaaatctggatcataattcttcgatgaacttgaaaaaagcatctctttcaggaccttaaatttaagcagaatggagcaaatcagaaagggataagaggaaacagaagactaataaactgtttaaataggaaagaatttggtgagcaacagataaacgttcacatcactaagttcattgcagcgggtacctcttttgcctcatcgccttcatccctcaatctacacaacacttggcaaaccctttttcctaagtcctcaagcttgccatctagaaagcacaatgcaaaacaagtttttgaaaacatgatttaagttaac-aatatagtacgcctcttcatacaaatttaacagggataatttatattctctatctggtgatgatgttaggtataattta-taccatgttttattgaccctaatgcttcaacatttctccagacattttgcggaatcaatgaaatatcttcagctggtgagtacaaggaggcatcagcaataagagccaaggaaaggtgtaggataggaccatcatgcgtgggttgtagattttgcaaacaacaaatatcatcagctgccacaagaaaagattgcaactgatggcgctcggcaaatgggatgtaatcaaaaagaagcatcatggcttgaagccttatttgaaaggttgattctgatgatgcaagtacaaccacctcatcccacgtacttgaaaccagatgagatataacggaatcaggaacagatgcaactaacttggttggaacaaaatcactgcaaatcttaagagataccactggtctttctccatttgcacactggccaagaagttttctcaagtgtttaattgctattacacgttgctcaggttcagcatggcccagcagtgtacaaaatagatctatcaaaggaacctcactttcttgaatgttatacatgcctcttgcgattaaagaagacagccatttatcagtctgcaaacgccaacaaattttgggggcagagcaggagacattctttattgcagagcatatgatgcctatgacattatccaggtaaaaactatggggtacttcaagtaaacaatcaagcattaggctagaaactctccagcaactagtttcctggagcatcaagatcatttcaataaggccttcaagaccacacctccaatgaagtgtgaccacatcagccaatttagatggtgaagaattttgatcatcatcatcattatagaatttttgtgcaactgatattaagcacttcaaaaaaacaaaacactcagctgatgctatagtcaattttctggcaagctgatgatgaagactccaacattgctcaattgctatattaagctcagtaatgagacgctctatgtctttagaaattccttctaaatcatcaaaagaaatattatattgatctacaagagtgttccaattgacactttcaagtttctcagcatcattctcatgtgatgtttgacagacttcactaagaaacccaatagttgttactggatcaacatcagatagctcatcaccattcatattagggaagggaggcagctgaggaggaatagcaccaaaagctcttaacaaacgcactagtaatgatttgcagctatccataacgcattgaaatgcactgaaataatcatagaaagacgttgttggctcaaaagcataaaatttcacccaattagataaagaatgcaaaaattcccttttatgatgaacggacaaatctgggaaaacagaagccaaaataaaaatagacagtgctatgttgcatcctttatcctcagaaccatgttgattctcattcttctgtttaattttatcaaaaagaacactaaagcataactcctcaaagttatgacatgagtcatcggtcaataaactttcatcatgagagaccttggacaatgaatatgaaataattggcttcaacagacgcaatatagattcaagaaatgagacatcacagtaagcagcaccggtgagggacatgagcacttctaccactctaggtatctcaggaaccatagcttccatgtgctctgctataatagcttcaagaacatagagaattattgctctcgcattcttggcattacaacctttcaggatatctttaccacttggagaagccgaagaatatggccatgaacacaactctgaaaaccaactaataac
>Afrocalliandra_redacta_Germishuizen_5585@NODE_1_length_2049_cov_313.151623
----------------------------------------------------------------------------------------------------------------------------------------------------------------------------aatggagcaaatcagaatgagataagaggagacagaagactaataaactatttaaattggaatgaattcggtgagcaacagataaaagtgcacgtgactaagttcatttcagcagttacctcttttgcctcatcaccttcatgcctcaatctacacaacacttgacaaaccctttttccaaagtcctcaaccttgccacctagaaagcacaatgcagaacatgttcttgagaacatgatttaagtcaacaaatatagtatgctccttcatacaaatttgacagggacaatttatattctttagttgggaatgatgatatggacaatttaataccatgttttattgaccctaatgcttcaacatttctccagacattttgagggatcaaagaaatatcttcagctggtgagtacaagcaggcatcagcaataagagccaaggagaggtgtaggataggaccatcatgcgtgggttgtagattttgcaggccacaaatatcatcagctgccacaagaaaagattgcaactgatggcgctctgcaaattggatgtaataaaaaagaagcatcatggcttgaagcctcatttgcaaggttgattctgacgatgccagtacaaccacctcgtcccatgtacttgaaaccagatgagatataacagaatcagcaacagatgcaaccaacttcgttggagcaaaatcactgcaaatcttaagagataccactggtctttctccatttgcacactggccaacaagttttctcaagtgtttaattgctattacacgttgctcaggttcagcatggcccagcaatgtacaaaatagatttatcaaaggaatttcactttcttgaatgttatatatgcctcttgcagttaaagaagacagccatttatcagtctgtgaacgccaatgaagtttgggggcagagaaggagacattctttattgcagagcatatgatgcctatgacattatccaggcaaaaacttcggggaacttcaagtaaacaatcaagcattaggctagaaaccctccagcaactagtttcctggagcatcaagatcatttcaacaaggccttcaagagcagacctccaatgaagtgtgaccccatcagccaatttagatggtgaagaattttg---atcatcaacattatagaatttttgtgcaactgagagtaagcacttcaaaaagacaaaacactcagttgatactatagttaattttctggcaagctgatgatgaagactccaacattgctcaattgctatattaagctcagtaatgagaccctctatatctttagaaattccttctaaatcatcagaagatatattatattgatccacaagagtgttcaaattgacattttccagtttctcaacatcattctcatttgatgtttgacaaactccgctaagaaacccgatagttggtactggatcaacatcagatagctcatcaccattcgtattaggaaagagaggcagctgaggaggaatagcaccaaaagctcttaacaaatgcaccagtaatgatttgcagctatccataacacattgaaatgcactgaaataatcgtagaaagatgttgttggctcaaaagcataaaatttaacccaattcgataaagactgcaaaaattcccttttatgatgaatggacaaatctggaaacacagcagccaaaataaaaatagatagtgctacgttgtatcctttaccctcagaaccatgttgattctcattcttctgtttaattttatcaaaaagagaattaaagcataactcctcaaagttatgacatgagtcattgttcaataaactttcatcatgagagaccttggacaatgtatatgaaataattggcttcaacagacgcaatacagattcaagaaacgagacatcacagtaagcagcactggagagggacattagcacttgcaccactctaggtatctcaggaaccatagcttccatgtgctctgctacaatagcttcaagaatataaagaact--------------------------------------------------------------------------------------------------------
>Albizia_coripatensis_Hughes_2433@NODE_1_length_2457_cov_281.080252
tatacaatgactgacagcattacaaacaattttttcccccttacaagacaataatagatttttaatagcattttacctggacgatggattcacgtgtgttagcaaaatctggatcataattctttgatgaacttgaaaaaagcatctctttcaggaccttaaatttaagcagaatggagcaaatcagaatgggataagaggagacagaagacaaaaaaactgtttaaataggaaagaattcggtgagcaacagataaaagtccacatcactaagttcattgcagcaggtacctcttttgcctcatcgccttcatccctcaatctacacaacactcggcaaaccctttttccaaagtcctcaagcttaccatctagaaagcacattgcaaaacatgtttttgagaacatgatttaagttgacaaatatagcacgcctcttcatacaaatttgacagggatattttgcattctttatttggtgatgatgatagggataatttagtaccatgttttattgaccctaatgcttcaacatttctccagacattttgagggatcaaagaaatatcttcagctggtgagtacaagcaggcatcagcaataagagccaaggaaaggtgtaggataggaccatcatgcgtgggttgtagattttgcaaacaacaaatattatcagcagccacaagaaaagattgcaactgatggcgctcagcaaatgggatgtaatcaaaaagaagcatcatggcttgaagccttatttgcaaggttgattctgatgatgccagtacaaccacctcatcccacgtacttgaaaccagatgagatataacagaatcaggaacagatgcaactagcttcgttggaacaaaatcacggcaaatcttaagagaaaccactgatctttctccagttgcacactggccaataagttttcccaagtgtttaattgctattacacgttgctcaggttcagcatggcccagcaatgtacaaaagagatctaccaaaggaacctcactttcttgaatgttatataaacctcttgcgattaaagaagacagccagttatctgtctgcaaacgccaacaaattttgggggcggagcaggagacattctttattgcagagcatatgatgcctacgacattatccaggtaaaaactacggggtaattcaagtaaacaatcaagcattaggctagaaactctccagcaactagtttcctggagcatcaagatcatttcaataaggccttcaagaccagacctccaatgaagtgtcacaacatcagccgatttagatggtgaagaattttgatcatcatcatcattatagaatttttgtgcaactgatattaagcacttcataaagacaaaacactcagctgatgctatagtcaattttctggcaagctgatgatgaagactccaacattgctcaattgctatattaagctcagtaatgagaccctctatgtctttagaaattccttctaaatcatcagaagatatattatattgatctacaagagtattcaaattgacacgttccagttgctcagaatcattctcacgtgaagcttgacagacttcgctaagaaacccgatagttggtactggatcaacatcagatagctcatcaccattcatattagggaagggaggcagctgaggaggaatagcaccaaaagctcttaacaagagcactagtaatgacttgcagctatccataacgcattgaaatgcactgaaataatcatagaaagacgttgttggctcaaaagcataaaatttcacccaattggataaagactgcaaaaattcccttttatgatgaacggacaaatctggaaaaacagaagccaaaataaaaatagacagtgctctgttacatcctttatcctcagaactatgttgattctcattcttctgtttaattttctcaaaaagattactaaagcataactcctcaaagttatgacatgagtcattggtcaataaactttcatcaggagagaccttggacaatgcatatgaaataattggcttcaacagatgcaatacagattcaagaaatgagacaccacagtaagcagcaccagagagggacatgagcacttgtaccactctaggtatctcaggaaccatagcttccatgtgctctgctataatagcttcaagaatataaagaattattgctctcgcattcttggcattataacctttcaggatatctttaccagttggggaagcagaagaatatggccatgaacacaactctgaaaaccaactaataac
>Albizia_edwallii_Dalmaso_272@NODE_1_length_1671_cov_9.690594
----------------------------------------------------------------------------------------------------------------------------------------------------------------------------------------------------------------------------------------------------------------------------------------------------------------------------------------aacactcggcaaaccctttttccaaagtcctcaagcttaccatctagaaagcacattgcaaaacatgtttttgagaacatgatttaagttgacaaatatagtacgcctcttcatacaaatttgacagggatattttgcattctttatttggtgatgatgatagggataatttagtaccatgttttattgaccctaatgcttcaacatttctccagacattttgagggatcaaagaaatatcttcagctggtgagtacaagcaggcatcagcaataagagccaaggaaaggtgtaggataggaccatcatgcgtgggttgtagattttgcaaacaacaaatattatcagcagccacaagaaaagattgcaactgatggcgctcagcaaatgggatgtaataaaaaagaagcatcatggcttgaagccttatttgcaaggttgattctgatgatgccagtacaaccacctcatcccacgtacttgaaaccagatgagatataacagaatcaggaacagatgcaattaacttcgttggaacaaaatcactgcaaatcttaagagaaaccactgatctttctccatttgcacactggccaataagttttcccaagtgtttaattgctattacacgttgctcaggttcagcatggcccagcaatgtacaaaatagatctaccaaaggaacctcactttcttgaatgttatataagcctcttgcgattaaagaagacagccatttatcagtctgcaaacgccaacaaattttgggggcggagcaggagacattctttattgcagagcatatgatgcctacgacattatccaggtaaaaactacagggtaattcaagtaaacaatcaagcattaggctagaaactctccagcaactagtttcctggagcatcaagatcatttcaataaggccttcaagaccagacctccaatgaagtgtcacaacatcagccgatttagatggtgaagaattttgatcatcatcatcattatagaatttttgtgcaactgatattaagcacttcataaagacaaaacactcagccgatgctatagtcaattttctggcaagctgatgatgaagactccaacattgctcaattgctatattaagctcagtaatgagaccctctatgtctttagaaattccttctaaatcatcagaagatatattatattgatctacaagagtattcaaattgacactttccagttgctcagcatcattctcatgtgatgcttgacagacttcgctaagaaacccaatagttggtactggatcaacatcagatagctcatcaccattcatattagggaagggaggcagctgaggaggaatagcaccaaaagctcttaacaagagcactagtaatgatttgcagctatccataacgcattgaaatgcactgaaataatcatagaaagacgttgttggctcaaaagcataaaatttcacccaattagataaagactgcaaaaattcccttttatgatgaatggacaaatctggaaaaacagaagccaaaataaaaatagacagtgctatgttgcatcctttatcctcagaactatgttgattctcattcttctgtttaattttatcaaaaagattactaaagcataactcctcaaagttatgacatgagtcattggtcaat-----------------------------------------------------------------------------------------------------------------------------------------------------------------------------------------------------------------------------------------------------------------------------------------------------------
>Albizia_glabripetala_Lewis_1652@NODE_1_length_953_cov_107.093607
--------------------------------------------------------------------------------------------------------------------------------------------------------------------------------------------------------------------------------------------------------------------------------------------------------------------------------------------------------------------------------------------------------------------------------------------------------------------------------------------------------------------------------------------------------------------------------------------------------------------------------------------------------------------------------------------------------------------------ctgatggcgctcagcaaatgggatgtaatcaaaaagaagcatcatggcttgaagccttatttgcaaggttgattctgatgatgccagtacaaccacctcatcccacgtacttgaaaccagatgagatataacagaatcaggaacagatgcaactaacttcattggaacaaaatcactgcaaatcttgagagaaaccactgatctttctccatctgcacactggccaataagttttcccaagtgtttaattgctattacacgttgctcaggttcagaatggcccagcaatgtacaaaatagatctaccaaaggaacctcactttcttgaatgttatataagcctcttgcgattaaggaagacagccacttatcagtctgcaaacgccaaaaaattttgggggcagagcaggagacattctttattgctgagcatatgatgcctacaacattatccaggtaaaaactatggggtaattcaagtaaacaatcaagcattaggctagaaactctccagcaactagtttcctggagcatcaagatcatttcaataaggccttcaagaccagacctccaatgaagtgtcacaacatcagccgatttagatggtgaagaattttgatcatcatcatcattatagaatttttgtgcaactgatgttaagcatttcataaagacaaaacactcagctgatgctatagtcaattttctggcaagctgatgatgaagactccaacattgctcaattgctatattaagctcagtaataagaccctctatgtctttagaaattccttctaaatcatcagaagatatattatattgatccacaagagtattcaaattgacactttccagtttctgagcatcattctcatgtgatgtttgacagacttcgccaagaaacccaatagttggtactggataaacatcagatagctcatcaccattcatat----------------------------------------------------------------------------------------------------------------------------------------------------------------------------------------------------------------------------------------------------------------------------------------------------------------------------------------------------------------------------------------------------------------------------------------------------------------------------------------------------------------------------------------------------------------------------------------------------------------------------------------------------------------------
>Albizia_glabripetala_Lewis_1652@NODE_2_length_583_cov_48.847826
--------------------------------------------------------------------------------------------------------------------------------------------------------------------------------------------------------------------------------------------------------------------------------------------------------------------------------------------------------------------------------------------------------------------------------------------------------------------------------------------------------------------------------------------------------------------------------------------------------------------------------------------------------------------------------------------------------------------------------------------------------------------------------------------------------------------------------------------------------------------------------------------------------------------------------------------------------------------------------------------------------------------------------------------------------------------------------------------------------------------------------------------------------------------------------------------------------------------------------------------------------------------------------------------------------------------------------------------------------------------------------------------------------------------------------------------------------------------------------------------------------------------------------------------------------------------------------------------------------------------------------------tgatgtttgacagacttcgccaagaaacccaatagttggtactggataaacatcagatagctcatcaccattcatattagggaagggaggcagctgaggaggaatagcactaaaagctctcaacaagagcactagtaatgatttgcagctatccataacgcattgaaatgcactgaaataatcatagaaagacgttgttggctcaaaagcataaaatttcacccaattagataaagactgcaaaaattcccttttatgatgaatggacaaatctggaaaaacagaagccaaaataaaaatagacagcgctatgttgcatcctttatcctcagaactatgttgattctcattcttctgtttaattttatcaaaaagattgctaaagcataactcctcaaagttatgacatgagtcattggtcaataaactttcatcatgagagaccttggacaatgcatatgaaataattggcttcaacagatgcaatacagattcaagaaatgagacatcacagtaagcagcaccagagagggacatgagcacttgtaccactctaggtatctcaggaaccatagcttccatg--------------------------------------------------------------------------------------------------------------------------------------------
>Albizia_glabripetala_Lewis_1652@NODE_3_length_532_cov_28.481319
----------------------------------------------------------------------------------------------------------------------------------------------------------------------------------------------------------------------------------------------------gagctacagataaaagtccatatcacaaagttcattgcagcaggtacctcttttgcctcatcgccttcatccctcaatctacacaacactcggcaaaccatttttccaaagtcctcaagcttgccatctagaaagcacaatgcaaaacatgattttgagaacatgatttaagttgacaaatatagtacgcctcttcatacaaatttgacagggatattttgtattctttatttggtgatgatgatagggataatttagtaccatgttttattgaccctaatgcttcaacatttctccagacattttgagggatcaaagaaatatcttcagctggtgagtacaagcaggcatcagcaataagagccaaagaaaggtgtaggataggaccatcatacgtgggttgtagattttgcaaacaacaaatattatcagctgccacaagaaaagattgcagctgatggcgctcagcaaatgggatgtaatcaaaaagaagcatcatggcttgaagccttatttgcaaggttgattctg----------------------------------------------------------------------------------------------------------------------------------------------------------------------------------------------------------------------------------------------------------------------------------------------------------------------------------------------------------------------------------------------------------------------------------------------------------------------------------------------------------------------------------------------------------------------------------------------------------------------------------------------------------------------------------------------------------------------------------------------------------------------------------------------------------------------------------------------------------------------------------------------------------------------------------------------------------------------------------------------------------------------------------------------------------------------------------------------------------------------------------------------------------------------------------------------------------------------------------------------------------------------------------------------------------------------------------------------------------------------------------------------------------------------------------------------------------------------------------------------------------------------------------------------------------------------------------
>Albizia_inundata_Wood_26530@NODE_1_length_1773_cov_1472.628056
-------------------------------------------------------------------------------------------------------------------------------------------------------------------------------------------------------------------------------------------------------------------------------------attgcagcaggtacctcttttgccccatcgccttcatccctcaatctacacaacactcggcaaaccctttttccaaagtcctcaagcttgccatctggaaagcacaatgcaaaacatgtttttgagaacatgaattaagttgacaaatatagtacgactcttcatacaaatttgacagggatattttgtattctttatttggtgatgatgacagggataatctagtaccatgttttattgaccctaatgcttcaacatttctccagacattttgagggatcaaagaaatatcttcagctggtgagtacaagcaggcatcagcaataagagccaaggaaaggtgtaggataggaccatcatacgtgggttgtagattttgcaaacaacaaatattatcagctgccacaagaaaagattgcaactgatggcgctcagcaaatgggatgtaataaaaaagaagcatcatggcttgaagccttatttgcaaggttgattctgatgatgccagtacaaccacctcatcccacgtacttgaaaccagatgagatataacagaatcaggaacagatgcaactaacttcgttggaacaaaatcactgcaaatcttgagagaaaccactgatctttctccatctgcacactggccaataagttttcccaagtgtttaattgctattacacgttgctcaggttcagaatggcccagcaatgtacaaaatagatctaccaaaggaacctcactttcttgaatgttatataagcctcttgcgattaaagaagacagccattcatcagtctgcaaacgccaacaaatttttggggcagagcaggagacattctttattgctgagcatatgatgcctacgacattatccaggtaaaaaccatggggtaattcaagtaaacaatcaagcattaggctagaaactctccagcaactagtttcctggagcatcaagatcatttcaataaggccttcaagaccagacctccaatgaagtgtcacgacatcagccgatttagatggtgaagaattttgatcatcatcatcattatagaatttttgtgcaactgatgttaagcatttcataaagacaaaacactcagctgatgctatagtcaattttctggcaagctgatgatgaagactccaacattgctcaattgctatattaagctcagtaatgagaccctctatgtctttagaaattccttctaaatcatcagaagatatattatattgatctacaagagtattcaaattgacactttccagtttctgagcatcattctcatgtgatgtttgacagacttcgccaagaaacccaatagttggtactggataaacatcagatagctcatcaccattcatatcagggaagggaggcagctgaggaggaatagcactaaaagctcttaacaagaacactagtaatgatttgcagctatccataacgcattgaaatgcactgaaataatcatagaaagacgttgttggctcaaaagcataaaatttcacccaattagataaagactgcaaaaattcccttttatgatgaatggacaaatctggaaaaacagaagccaaaataaaaatagacagtgctatgttgcatccttcatcctcagaactacgttgattcttattcttctgcttaattttatcaaaaagattgctaaagcataactcctcaaagttatgacatgagtcattggtcaataaactttcatcatgagagaccttggacaatgcatatgaaataattggcttc--------------------------------------------------------------------------------------------------------------------------------------------------------------------------------------------------------------------------------------------------------
>Albizia_tomentella_Leach_Dunlop_3801@NODE_1_length_2168_cov_258.635103
------------------------------------------------------------------------------------------------tgttagcaaaatctggatcataactctttgatgaacttgaaaaaagcatctctttcagggccttaaatttaagcagaaagaagcaaatcagaatgggacaagaggagacagaagacaaataaactgtttaaataggaaagaattcagtgagcaacagataaaagtccacatgactatgttcactgcagcagctacctcttttgcctcatcgccttcatccctcaatctacacaacacttggcaaaccctttttccaaagtcctcaagcttgccatctggaaagcacaatgcaaaacatgtttctgagaacatgat-----tcaacaaatatagtacgcctcttcatacaaatttgacagggataatttatattctttatttggtaatgatgataggcataatttagtaccatgttttattgaacctaatgcttcaacatttctccagacattttgagggatcaaagaaatatcttcagctggtgagtacaagcaggcatcagcaacaagagcaaaggaaaggtgtaggataggaccatcatgcgtgggttgtagattttgcaaacaacaaatatcatcagctgccacaagaaaagattgtaactgatggcgctcagcaaatgggatgtaataaaaaagaagcatcatggcttgaagccttatttgcaaggttgattctgatgatgccagtacaaccacctcatcccacgtacttgaaaccagatgagatataacacaatcaggaacagatgcaactaactttgttggaacaaaatcactgcaaatcttaagagataccactgatctttctccatttgcacactggccaacaagttttctcaagtgcttaattgctattacacgttgctcaggttcagcatggccgagcaatgtacaaaatagatctaccaaaggaacctcactttcttgaatgttatacatgcctcttgcgattatagaagatagccatttattggtctgcaaacgccaacaaattttgggggcagagcaggagacattctttattgcagagcatatgatgcctatgacattatccaggtaaaaactagggggtacttcaagtaaacaatcaagcattaggctagaaactctccagcaactagtttcctggagcatcaagatcatttcaataaggccttcaagaccagacctccaatgaagtgtgaccacatcagctgatttagatggtgaagaattttgatcatcatcatcattatagaatttttgtgcaattgatattaagcacttcataaagacaaaacactcggctgatgctatagtcaatttcctggcaagctgatgatgaagactccaacattgttcaattgctatattaagctcagtaatgagaccctctatgtctttagaaattccttctaaatcatcagaagatatattatattgatctacaagagtgttcaaattgacactttccagtttctcagcatcattctcatgtgatgtttgacatacttcactgagaaacccgatagttggtactggctcaacatcagatagctcatcaccattcatattaaggaagggaggcagctgaggaggaatagcaccaaaagctcttaacaagagcactagtaatgatttgcagctattaataacgcattgaaatgcacagaaataatcatagaaagacgttgttggctcaaaagcataaaatttcacccaattagataaagactgcaaaaattcccttttatgatgaacagacaaatctggaaaaacagaagccaagataaaaatagacagtgctatgttacatcctttatcctcagaactatgttgattctcattcttctgtttaattttatcaaaaagaacactaaagcataactcctcaaagttatgacatgagtcattgatcgataaactttcatcataagagaccttggacaatgcatatgaaataattggcctcaacagatgcaatacagattcaagaaatgagacatcacagtaagcagcaccagagagggacacgagcacttgtaccactctaggtatctcaggaaccatagcttccatgtgctctgctataatagcttcaagaatataaagaattattgttctagcattcttggcattataacctttcaggatatctttaccacttggagaagcagaagaatatggccatg----------------------------
>Archidendron_clypearia_Wieringa_1849@NODE_1_length_2312_cov_269.027740
--------------------tacaagcaaattatttttccttacaagacaataataggtttttaaaagcattttacctggaggatggattcacgtgtgttagcaaaatctggatcataattcttcgatgaacttgaaaaaagcatctctttcaggaccttaaatttaagcagaatggagcaaatcagaatgggataagaggagacagaagactaataaactgtttaaaaaggaaagaatttggtgagcaacagat-aaagtccacatcactaagttcattgcagcaggtacctcttttggctcatcaccttcatctctcaatctacacaacacttggcaaaccctttttccaaagtcctcaagcttgccatctagaaaacacaagccaaaacatgtttttgagaacatgatttaagttaacaaatataggacgcctcttcatacaaatttgacagggacaatttatattctttatttggtgatgatattagggataatttaataccatgttttattgaccctaatgcttcaacatttctccagacattttgagggatcaaagaaatatcttcagctggtgagtacaagcaagcatcagcaataagagccaaggaaaggtgtaggataggaccatcatgtgtgggttgtagattttgcaaacaacaaatatcatcagctgccacaagaaaagattgcaattgatggcgctcagcaaatgggatgtaatcaaaaagaagcatcatggcttgaagccttatttgaaaggttgattctgatgatgcaagtacaaccacctcatcccacgtacttgaaaccagatgagatataacagaatcaggaacagaggcaactaactttgttggaacaaaatcactgcaaatcttaagagataccactggcctttgtccatttgcacactggccaataagttttctcaagtgtttaattgctattacacgttgctcaggttcagcatggcccagcaatgtacaaaatagatctatcaaaggaacctcactttcttgaatgttatatatgcctcttgcgattaaagaagacagccatttatcagtctgcaaacgccaacaaattttgggggcagagcaggagacagtctttactgcagagcatatgatgcctatgacattatccaggtaaaaactacggggtacttcaagtaaacaatcaagcattaggctagaaactctccagcaactagtttcctggagcatcaagatcatttcaataaggccttcaagaccagaactccaatgaagtgtgaccacatcagccgatttagatggtgaagaattttgatcgtcgtcatcattatagaatttttgtgcaactgatattaagcacttcaaaaagacaaaacactcagctgatgctatagtcagttttctggcaagctgatgatgaagactccaacattgctcaattgctatattaagctcagtaatgagacgctctatgtctttagaaatttcttctaaatcatcagaagatatattatattgatctacaagagcgttcaaattgacactttccagtttatcagcatcattctcatgtgaaatttgacagacttcgctaagaaacccaatagttggtactggatcaacatcagatagctcatcaccattcatattagggaagggagacagcttaggaggaatagcaccaaaagctcttaacaagtgcactagtaatgatttgcagctatccataacacattgaaatgcactgaaataatcgtagaaagacgttgttggctcaaaagcataaaatttcacccaattagataaagactgcaaaaattcccttttatgatgaatggacaaatctggaaaaacagaagccaaaataaaaatagacagtgctatgttgcatcctttatcctcagaactatgttgattctcattcttctgtttaattttatcaaaaagaacactaaagcataactcctcaaagttatgacacgagtcattggtcaataaactttcatcatgagagaccttggacaatgaatatgaaataattggcttcaacagacgcaatacagattcaagaaatgagacatcacagtaagcagcaccggagagggacatgagcacttgtaccactctaggtatctcaggaaccatagcttccatgtgctctgctataatagcttcaagaatataaagaattattgctctcgcattcttggcattacaacctttcaggatacctttagcacttggagaagcagaagaatatggccacgaacacaactctgaaaaccaactaataac
>Balizia_elegans_Iganci_870@NODE_1_length_2296_cov_189.547995
---acaatgaccgacagcattacaagcaatttttttttccttacaagacaataataggtttttaatagtattttacctggacgatggattcacgtgtgttagcaaaatctggatcataattctttgatgaacttaaaaaaagcatctctttcaggaccttaaatttaagcagaatggagcaaatcagagtgggat---aagagagagaagacaaataaactgtttaaataggaaagaattcggtgagtaacagataaaagtccacatcactatgttcattgcagcaggtacctcttttgcctcatcaccttcatccctcaatctacacaacacttggcaaaccctttttccaaagtcctcaagcttgccatctagaaagcacaatgcaaaacatg-ttttgagaacatgatttaagttaacaaatatagtatgcctcttcatacaaatttgacagggataatttatattctttatttagtgatgctgatagggataatttagtaccatgtttttttgaccctaatgcttcaacatttctccagacattttgagggatcaaagaaatatcttcagctggtgagtacaagcaggcatcagcaataagagccaaggaaaggtgtaggataggaccatcatgtgtgggttgtagattttgcaaacaacaaatatcatcagttgccacaagaaaagattgcaactgatggcgctcggcaaatgggatgtaatcaaaaagaagcatcatggcttgaagccttatttgcaaggttgattctgatgatgccagtacaaccacctcatcccacgtacttgaaactagatgagatataacagaatcaggaacagatgcaactaacttcgttggaacaaaatcactgcaaatcttaagagataccactgatctttctccatttgcacactggccaataagttttctcaagtgtttaattgctattacacgttgctcaggttcagcatggcccagcaatgtacaaaatagatctaccaaaggaacctcactttcttgaacgttatatatgcctcttgcaattaaagaagacagccatttatcagtctgcaaacgccaacaaatttttggggcagagcaggagacattctttattgcagagcatatgatgcctatgacattatccaggtaaaaactacggggtatttcaagtaaacaatcgagcattaggctagaaactctccagcaactagtttcttggagcatcaagatcatttcaataaggccttcaagaccagacctccaatgaagtgtgaccacatcagccgatttagatggtgaagaattttgatcatcatcgtcattatagaatttttgtgcaactgacattaagcacttcataaagacaaaacactcagctgatgatatagtcaattttctggcaagctgatgatgaagactccaacattgctcaattgctatattaagctcagtaatgagaccctctatgtctttagaaattccttctaaatcatcagaagatatattatattgatctacaagagtgttcaaattgacactttccagtttctcagcatcattctcatgtgatgtttgacagactttcctaagaaacccgatagttggtactggatcaacatcacatagctcatcaccattcatattagggaagggaggcaactgaggaggaatagcaccaaaagctcttaacaagagcactagtaatgatttgcagctatccataacgcattgaaatgcactgaaataatcatagaaagacgttgttggctcaaaagcataaaattgcacccaattagataaagactgcaaaaattcccttttatgatgaatggacaaatctggaaaaacagaagccaaaataaaaatagacagtgctatgttgcatcccttgtcctcagaactatgttgattctcattcttctgtttaattttatcaaaaagaacactaaagcataactcctcaaagttaagacatgagtcattggtcaataaactttcatcatgagagaccttggacaatgcatatgaaataattggcttcaacagatgcaatacagattcaagaaatgagacatcacagtaagtagcaccagagagggacatgagcacttgtaccactctaggtatctcaggaaccatagcttccatgtgctctgctataatagcctcaagaatataaagaattattgctctcgcattcttggcattataacctttcaggatatctttaccacttggagaagcagaagaatatggccatga---------------------------
>Balizia_spnov_Morim_577@NODE_1_length_2097_cov_471.303134
----------------------------------------------------------------------------ctggacgatggattcacgtgtgttagcaaaatctggatcataattctttgatgaacttaaaaaaagcgtctctttcaggaccttaaatttaagcagaatggagcaaatcagagtgggat---aagagagagaagacaaataaactgtttaaataggaaagaattcagtgagcaacagataaaagtccacatcactatgttcattgcagcaggtacctcttttgcctcatcaccttcatccctcaatctacacaacacttggcaaaccctttttccaaagtcctcaagcttgccatctagaaagcacaatgcaaaacatg-ttttgagaacatgagttaagttaacaaatatagtatgcctgttcatacaaatttgacagggataatttatattctttatttagtgatgctgatagggataatttagtaccatgtttttttgaccctaatgcttcaacatttctccagacattttgagggatcaaagaaatatcttcagctggtgagtacaagcaggcatcagcaacaagagccaaggaaaggtgtaggataggaccatcatgtgtgggttgtagattttgcaaacaacaaatatcatcagttgccacaagaaaagattgcaactgatagcgctcggcaaatgggatgtaatcaaaaagaagcatcatggcttgaagccttatttgcaaggttgattctgatgatgccagtacaaccacctcatcccacgtacttgaaactagatgagatataacagaatcaggaacagatgcaactaacttcgttggaacaaaatcactgcaaatcttaagagataccactgatctttctccatttgcacactggccaataagttttctcaagtgtttaattgctattacacgttgctcaggttcagcatggcccagcaatgtacaaaatagatctaccaaaggaacctcactttcttgaatgttatatatgcctcttgcaattaaagaagacagccatttatcagtctgcaaacgccaacaaatttttggggcagagcaggagacattctttattgcagagcatatgatgcctatgacattatccaggtaaaaactacggggtacttcaagtaaacaatcgagcattaggctagaaactctccagcaactagtttcttggagcatcaagatcatttcaataaggccttcaagaccagacctccaatgaagtgtgaccacatcagccgatttagatggtgaagaattttgatcatcatcgtcattatagaatttttgtgcaactgacattaagcacttcataaagacaaaacactcagctgatgatatagtcaattttctggcaagctgatgatgaagactccaacattgctcaattgctatattaagctcagtaatgagaccctctatgtcttttgaaattccttctaaatcatcagaagatatattatattgatctacaagagtgttcaaattgacactttccagtttctcagcatcattctcatgtgatgtttgacagactttcctaagaaacccgatagttggtactggatcaacatcacatagctcatcaccattcatattagggaagggaggcagctgaggaggaatagcagcaaaagctcttaacaagagcactagtaatgatttgcagctatccataacgcattgaaatgcactgaaataatcatagaaagacgttgttggctcaaaagcataaaatttcacccaattagataaagactgcaaaaattcccttttatgataaatggataaatctggaaaaacagaagccaaaacaaaaatagacagtgctatgttgcatcccttgtcctcagaactatgttgattctcattcttctgtttaattttatcaaaaagaacaccaaagcataactcctcaaagttaagacatgagtcattggtcaataaactttcatcatgagagaccttggacaatgcatatgaaataattggcttcaacagatgcaatacagattcaagaaatgagacatcacagtaagtagcaccagagagggacatgagcacttgtaccactctaggtatctcaggaaccatagcttccatgtgctctgctataatagcctc------------------------------------------------------------------------------------------------------------------------
>Calliandra_bella_LPQ15696@NODE_1_length_2325_cov_311.302936
taagcaatgatcaaacggggtgcaaagat-----------ccaaattaagtgaagaggtttttgatagcattttacctggaggatggattcacgggtgttggcaaaatctggatcataattctttgatgaacttgaaaaaagcacatctttcagcaccttaaaattaagcagaacggagcaaatcagaatgggataagaggaggcggaagactaataaaccatttagattggaaagatttcggtgagcaacagatataagtccacatgactaagttcgttgcagcaggtacctcttttgcctcatcaccttcatccctcaatctacacaacacatgacaaaccctttttccaaggtcctcaaccttgccatctggtaagcacaatgcaaaacatgtttttgagaacatgattgaactaaacaaatatagtacgcctcttcataaaaatttgacagggataacttatattttttatttggtgatgatgatatggacaatttaataccgtgttttattgaccctaatgcttcaacatttctccagacattttgagggatcaaagaaatatcttcagctggtgagtacaagcaggcatcagcaataagagccaaggagaggtgtaggataggaccatcatgcgtaggttgtagattttgcagaccacaaatgtcatcagctgtcacaagaaaagattgcaactgatgacgctccgcaaatgggatgtaataaagaagaagcatcaaggcttgaagccttatttgcaaggttgattctgatgatgccagcacaaccacctcatcccatgtacttgaaaccagatgagatataaaagaatcaggaacagatgcgaccaacttcgttggagcaaaatcactgcaaatcttaagagataccactggtctttctccatttgcacactggccaacaagttttctcaagtgtttaatggctattacacgttgctcaggttcagcatggcccagcaatgtgcaaaatagatttatcaaaggaacatcactttcttgactgttatatatgcctctagcggttaaagaagacagccatttatcagtctgtgaacgccaacaaattttgggggcagagaaggagacattctttattgcagagcatatgatgcctatgacattatccagggaaaaatttctgggaacttcaagtaaacaatcaagcattaggctagaaactctccagcaactggtttcctggagcatcaagatcatttcaacaaggcattcaagagcagacctccaatgaagtgtgatcacatcagcagatttggatggtgaagaattttg---atcatcatcattataaaatttttgtgcaactgatagtaagcacttcaaacagacaaaacactcagttgatactatagttaattttctggcaagctgatgatgaagactccaacattgctcaattgatatattaagctcagtaataagaccctctatgtctttagaaattccttctaaatcatcagaagatatattatattgatccacaagagtgttcaaattgacactttccagtctctcagcattattctcatgcgatgtttgacagacttcgctaagaaacccgatagttggcactggatcaacatcagatggctcatcgccattcgtattagggaagagaggcagctgaggaggaatagcaccaaaagctcttaacaagtgcactaataatgatttgcagctatccataacgcattgaaatgcactgaaatagtcatagaaagccgttgttggctcaaaagcataaaatttcacccaattcgataaagactgcaaaaattcccttttgtgatgaatggacaaatctggaaaaacagcagccaaaataaaaatagacagtgctatgttgtatcctttatcctcagaaccatgttcattctcattcttctgcttgattttatcaaaaagagaattaaagcataactcctcaaagttatgacatgagtcattgttcagtaaactttcatcatgagagaccttggacagtgtatatgaaataattggcttcaacagacgcaatacagatttaagaaatgagacatcacagtaagcagcaccggagagggagatgagcacttgcaccactctaggtatctcaggaaccatagcttccatgtgctcagttataatagcttcaagaatataaagaactattgctctcgcattcttggcattataacctttcaggacatctttaccacttggagaa---gaagaatatggccaagaacacaactctgaaaaccaactaataac
>Enterolobium_cyclocarpum_MWC9020@NODE_1_length_2082_cov_388.501746
-------------------------------------------------------------------------------------------------------------------------------------------------------------------------cagaatggagcaaatcagaatgggccaagaggagacagaagacaaataaactgtttaaataggaaagaattcagtgagcaacagctaaaagtccacatgacaaggttcattgcagcaggtacctctttggcctcatcgccttcgtccctcaatctacacaacatttggcaaaccctttttccaaagtcctcaagcttgccatctagaaagcacaatgcaaaacatgtttttgagaacatgatttaagttaacaaatatggtacgcctcttcatacaaatttgacagggataatttatattctttatttggtgatgatgatagccataatttagtaccatgttttattgaccctaatgcttcaacatttctccagacattttgagggatcaaagaaatatcttcagctggtgagtacaagcaggcatcagcaataagagccaaggaaaggtgtaggataggaccatcatgcgtggattgtagattttgcaaacaacaaatatcatcagctgccacaagaaaagattgcaactgatggcgctcagcaaatgggatgtaatcaaaaagaagcatcatggcttgaagccttatttgcaaggttgattctgatgatgccagtacaatcacctcatcccacatacttgaaaccagatgagatataacagaatcaggaacagatgcaactaacttcgttggaactaaaccactgcaaatcttaagagataccactgatcttcctccatttgcacactggccaataagttttctcaagtgtttaattgctattacacgttgctcgggttcagcatggcccagcaatgtacaaaatagatttaccaaaggaacctcaatttcttgaatgttatatatgcctcttgccattaaagaagacagccatttatcagtctgcaaacgccaacaaattttgggggcagagcaggagacattctttattgcagagcatatgatgcctatgacattatccaggtaaaaactacggggtacttcaagtaaacaatcaagcattaggctagaaactctccagcaaatagtttcctggagcatcaagatcatttcaccaaggccttcaagaccaaacctccaatgaagtgtgaccacatcagccgatttagatggtgaagaattttgatcatcatcatcattatagaatttttgtgcaactgatattaagcacttcataaagacaaaacactcagctgatgctatagtcaatttcctggcaagctgatgatgaagactccaacattgctcaattgttatattaagctcagtaatgagagcctctatgtctttagaaattccttctaaatcccctgaagatatattatattgatctacaagagtgttcaaattgacactttccggtttctcagtatcattctcatgtgatgtttgacagacttcgctaagaaacccaatagttggtactggatcaacatcagatagctcatcaccattcatattagggaagggaagcagctgagggggaatagcaccaaaagctcttaacaagagcactagcaatgatttgcagctatccataacgcactgaaatgcacagaaatagtcatagaaagacgttgttggctcaaaagcataaaatttcacccaattagataaagactgcaaaaattcccttttatgattaatggacaaatctggaaaaacagaagccaaaataaaaatggacagtgctaagttgcatcctttatcctcagaacaatgttgattgtcattcttctgtttaattttatcaaaaagaacactaaagcataactcctcaaagttatgacatgagtcattggtcgataaactttcatcacgagagaccttggacaatgcatatgaaataattggcttcaacagatgcagtacagattcaagaaatgagacatcacagtaagcagcaccagagagggacacgagcgcttgtactactctaggtatctcaggaaccatagcttccatgtgctctgctataatagcttcaagaatataaagaattattgctctcgcattcttggcattataacctttcaggaaatctttaccacttggagaag----------------------------------------------
>Hydrochorea_corymbosa2_Iganci_862@NODE_1_length_2062_cov_333.241654
-------------------------------------------------------------------------------------------------------------------------ctttgatgaacttaaaaaaagcatctctttcaggaccttaaatttaagcagaatggagcaaatcagagtgggat---aagagagagaagacaaataaactgtttaaataggaaagaattcagtgagtaacagataaaagtccacatcactatgttcattgcagcaggtacctcttttgcctcatcaccttcgtccctcaatctacacaacacttggcaaaccctttttccaaagtcctcaagcttgccatctagaaagcacaatgcaaaacatg-ttttgagaacatgatttaagttaacaaatatagtatgcctcttcatacaaatttgacagggataatttatattctttatttagtgatgctgatagggataatttagtaccatgtttttttgaccctaatgcttcaacatttctccagacattttgagggatcaaagaaatatcttcagctggtgagtacaagcaggtatcagcaataagagccaaggaaaggtgtaggataggaccatcatgtgtgggttgtagattttgcaaacaacaaatatcatcagttgccacaagaaaagattgcaactgatggcgctcggcaaatgggatgtaatcaaaaagaagcatcatggcttgaagccttatttgcaaggttgattctgatgatgccagtacaaccacctcatcccacgtacttgaaactagatgagatataacagaatcaggaacagatgcaactaacttcgttggaacaaaatcactgcaaatcttaagaggtaccactgatctttctccatttgcacactggccaataagttttctcaagtgtttaattgctattacacgttgctcaggttcagcatggcccagcaatgtacaaaatagatctaccaaaggaacctcactttcttgaatgttatatatgcctcttgcaattaaagaagacagccatttatcagtctgcaaacgccaacaaatttttggggcagagcaggagacattctttattgcagagcatatgatgcctatgacattatccaggtaaaaactatggggtacttcaagtaaacaatcgagcattaggctagaaactctccagcaactagtttcttggagcatcaagatcatttcaataaggccttcaagaccagacctccaatgaagtgtgaccacatcagccgatttagatggtgaagaattttgatcatcatcgtcattatagaatttttgtgcaactgacattaagcacttcataaagacaaaacactcagctgatgatatagtcaattttctggcaagctgatgatgaagactccaacattgctcaattgctacattaagctcagtaatgagaccctctatgtcttttgaaattccttctaaatcatcagaagatatattatattgatctacaagagtgttcaaattgacactttccagtttctcagcatcattctcatgtgatgtttgacagactttcctaagaaactcgatagttggtactggatcaacatcacataggtcatcaacattcatattagggaagggaggcagctgaggaggaatagcaccaaaagctcttaacaagagcactagtaatgatttgcagctatccataacgcattgaaatgcactgaaataatcatagaaagacgttgttggctcaaaagcataaaatttcacccaattagataaagactgcaaaaattcccttttatgatgaatggacaaatctggaaaaacagaagccaaaacaaaaatagacagtgctatgttgcatcccttgtcctcagaactatgttgattctcattcttctgtttaattttatcaaaaagaacactaaagcataactcctcaaagttaagacatgagtcattggtcaataaactttcatcatgagagaccttggacaatgcatatgaaataattggcttcaacagatgcaatacagattcaagaaatgagacatcacagtaagtagcaccagagagggacatgagcacttgtaccactctaggtatctcaggaaccatagtttccatgtgctctgctataatagcctcaagtatataa--------------------------------------------------------------------------------------------------------------
>Hydrochorea_gonggrijpii_Tillett_45696@NODE_1_length_1974_cov_184.564576
--------------------------------------------------------------------------------------------------------------------------------------------------------------------------------------------------------------------aaataaactgtttaaataggaaagaattcagtgagtaacagataaaagtccacatcactatgttcattgcagcaggtacctcttttgcctcatcaccttcatccctcaatctacacaacacttggcaaaccctttttccaaagtcctcaagcttgccatctagaaagcacaatgcaaaacatg-ttttgagaacatgatttaagttaacaaatatagtatggctcttcatacaaatttgaaagggataatttatattctttatttagtgatgctgatagggataatttagtaccatgtttttttgaccctaatgcttcaacatttctccagacattttgagggatcaaagaaatatcttcagctggtgagtacaagcaggtatcagcaataagagccaaggaaaggtgtaggataggaccatcatgtgtgggttgtagattttgcaaacaacaaatatcatcagttgccacaagaaaagattgcaactgatggcgctcggcaaatgggatgtaatcaaaaagaagcatcatggcttgaagccttatttgcaaggttgattctgatgatgccagtacaaccacctcatcccacgtacttgaaactagatgagatataacagaatcaggaacagatgcaactaacttcgttggaacaaaatcactgcaaatcttaagagataccactgatctttctccatttgcacactggccaataagttttctcaagtgtttaattgctattacacgttgctcaggttcagcatggcccagcaatgtacaaaatagatctaccaaaggaacctcactttcttgaatgttatatatgcctcttgcaattaaagaagacagccatttatcagtctgcaaacgccaacaaatttttggggcagagcaggagacattctttattgcagagcatatgatgcctatgacattatccaggtaaaaactatggggtacttcaagtaaacaatcgagcattaggctagaaactctccagcaactagtttcttggagcatcaagatcatttcaataaggccttcaagaccagacctccaatgaagtgtgaccacatcagccgatttagatggtgaagaattttgatcatcatcgtcattatagaatttttgtgcaactgacattaagcacttcataaagacaaaacactcagctgatgatatagtcaattttctggcaagctgatgatgaagactccaacattgctcaattgctacattaagctcagtaatgagaccctctatgtcttttgaaattccttctaaatcatcagaagatatattatattgatctacaagagtgttcaaattgacactttccagtttctcagcatcattctcatgtgatgtttgacagactttcctaagaaacccgatagttggtactggatcaacatcacatagctcatcaccattcatattagggaagggaggcagctgaggaggaatagcaccaaaagctcttaacaagagcactagtaatgatttgcagctatccataacgcattgaaatgcactgaaataatcatagaaagacgttgttggctcaaaagcataaaatttgacccaattagataaagactgcaaaaattcccttttatgatgaatggacaaatctggaaaaacagaagccaaaacaaaaatagacagtgctatgttgcatcccttgtcctcagaactatgttgattctcattcttctgtttaattttatcaaaaagaacactaaagcataactcctcaaagttaagacatgagtcattggtcaataaactttcatcaggagagaccttggacaatgcatatgaaataattggcttcaacagatgcaatacagattcaagaaatgagacatcacagtaagtagcaccagagagggacatgagcacttgtaccactctaggtatctcaggaaccatagtttccatgtgctctgctataatagcctcaagaatataa--------------------------------------------------------------------------------------------------------------
>Jupunba_abbottii_Zanoni_21220@NODE_1_length_1812_cov_131.254179
---------------------------------------------------------------------------------------------------------------------------------------------------------------------------------------------------------------------------------------------------------acagataaaagtccacatcactaagttcattgcagcaggtacctcttttgcctcatcaccttcatccctcaatctacacaacacttggcaaaccctttttccaaagtcctcaagcttgccatctagaaagcacaatgcaaaacatg-ttttgagaacatgatttaagttaacaaatatagtatgcctcttcatacaaatttgacagggataatttatattctttatttggtgatgatgatagggataatttagtaccatgttttattgaccctaatgcttcaacatttctccagacattttgagggatcaaagaaatatcttcagctggtgagtacaagcaggcatcagcaataagagccaaggaaaggtgtaggataggaccatcatgtgttggttgtagattttgcaaacaacaaatatcatcagctgccacaagaaaagattgcaactgatggcgctcggcaaatgggatgtaataaaaaagaagcatcatggcttgaagccttatttgcaaggttgattctgatgatgccaatacaaccacctcatcccacgtacttgaaaccagatgagatataacagaatcaggaacagatgcaactaacttcattggagcaaaatcaccgtaaatcttaagagatatcactgatctttctccatttgcaccctggccaataagttttctcaagtgtttaattgctattacacgttgttcaggttcagcatggcccagcaaggtacaaaatagatctaccaaaggaacctcactttcttgaatgttatatatgcctcttgcaattaaagaagacagccatttatcagtctgcaaacgccaacaaatttttggggcagagcaggagacattctttattgcagagcatatgatgcctatgacattatccaggtaaaaactacaggggacttcaagtaaacaatcgagcattaggctagaaactctccagcaactagtttcttggagcatcaagatcatttcaataaggccttcaagaccagacctccaatgaagtgtgaccacatcagccgatttagatggtgaagaattttgatcatcgtggtcattatagaatttttgtgcaactgacattaagcacttcataaagacaaaacactcagctgatgatatagtcaattttctggcaagctgatgatgaagactccaacattgctcaattgctatattaagctcagtaatgagaccctctatgtctttagaaattccttctaaatcatcagaagatatattatattgatctacaagagtgttcaaattgacactttccagtttctcagcatcattctcatgtgatgtttgacagactttcctaagaaacccgatagttggtaccggatcaacatcacatagctcatcaccattcatattagggaagggaggcagctgaggaggaatagcaccaaaagctcttaacaagagcactagcaatgatttgcagctatccataacgcattgaaatgcactgaaataatcatagaaagacgttgttggctcaaaagcataaaatttcacccaattagataaagactgcaaaaattcccttttatgatgaatggacaaatctggaaaaacagaagccaaaataaaaatagacagtgctatgttgcatcccttgtcctcagaactatgttgattctcattcttctgtttaattttatcaaaaagaacactaaagcataactcctcaaagttaagacatgagtcattggtcaataaactttcatcatgagagaccttggacaatgcatatgaaataattggcttcaacagatgcaata-------------------------------------------------------------------------------------------------------------------------------------------------------------------------------------------------------------------------------------------
>Jupunba_asplenifolia_Ekman_6383@NODE_1_length_1724_cov_57.072860
------------------------------------------------------------------------------------------------------------------------------------------------------------------------------------------------------------------------------------------agaattcggtgagtaacagataaaagtccacatcactaagttcattgcagcaggtacctcttttgcctcatcaccttcatccctcaatctacacaacacttggcaaaccctttttccaaagtcctcaagcttgccatctagaaagcacaatgcaaaacatg-ttttgagaacatgatttaagttaacaaatatagtatgcctcttcatacaaatttgacagggataatttatattctttatttggtgatgatgatagggataatttagtaccatgttttattgaccctaatgcttcaacatttctccagacattttgagggatcaaagaaatatcttcagctggtgagtacaagcaggcatcagcaataagagccaaggaaaggtgtaggataggaccatcatgtgttggttgtagattttgcaaacaacaaatatcatcagctgccacaagaaaagattgcaactgatggcgctcggcaaatgggatgtaataaaaaagaagcatcatggcttgaagccttatttgcaaggttgattctgatgatgccaatacaaccacctcatcccacgtacttgaaaccagatgagatataacagaatcaggaacagatgcaactaacttcgttggaacaaaatcaccgtaaatcttaagagatatcactgatctttctccatttgcacactggccaataagttttctcaagtgtttaattgctattacacgttgttcaggttcagcatggcccagcaaggtacaaaatagatctaccaaaggaacctcactttcttgaatgttatatatgcctcttgcaattaaagaagacagccatttatcagtctgcaaacgccaacaaatttttggggcagagcaggagacattctttattgcagagcatatgatgcctatgacattatccaggtaaaaactacaggggacttcaagtaaacaatcgagcattaggctagaaactctccagcaactagtttcttggagcatcaagatcatttcaataaggccttcaagaccagacctccaatgaagtgtgaccacatcagccgatttagatggtgaagaattttgatcatcatggtcattatagaatttttgtgcaactgacattaagcacttcataaagacaaaacactcagctgatgatatagtcaattttctggcaagctgatgatgaagactccaacattgctcaattgctatattaagctcagtaatgagaccctctatgtctttagaaattccttctaaatcatcagaagatatattatattgatctacaagagtgttcaaattgacactttccagtttctcagcatcattctcatgtgatgtttgacagactttcctaagaaacccgatagttggtaccggatcaacatcacatagctcatcaccattcatattagggaagggaggcagctgaggaggaatagcaccaaaagctcttaacaagagcactagcaatgatttgcagctatccataacgcattgaaatgcactgaaataatcatagaaagacgttgttggctcaaaagcataaaatttcacccaattagataaagactgcaaaaattcccttttatgatgaatggacaaatctggaaaaacagaagccaaaataaaaatagacagtgctatgttgcatcccttgtcctcagaactatgttgattctcattcttctgtttaattttatcaaaaagaacactatag--------------------------------------------------------------------------------------------------------------------------------------------------------------------------------------------------------------------------------------------------------------------------------------------------------------------------------------------------
>Jupunba_brachystachya_Lima_7438@NODE_1_length_2251_cov_215.680313
tatacaatgactgacagcattacacgcaatttttttatccttaccagacaataataggtttttgatagtgttttacctggacgatggattcccgtgtgttagcaaaatctggatcataattctttgatgaacttaaaaaaagcatctctttcaggaccttaaatttaagcagaatagagcaaatcagaatgggataagaagagac-agagacatattaactgtttaaataggaaagaattcggtgagtaacagataaaagtccacatcactaagttcattgcagcaggtacctcttttgcctcatcaccttcatccctcaatctacacaacacttggcaaaccctttttccaaagtcctcaagcttgccatctagaaagcacaatgcaaaacatg-ttttgagaacatgatttaagttaacaaatatagtatgcctcttcatacaaaattgacagggataatttatattctttatttggtgatgatgatagggataatttagtaccatgttttattgaccctaatgcttcaacatttctccagacattttgagggatcaaagaaatatcttcagctggtgagtacaagcaggcatcagcaataagagccaaggagaggtgtaggataggaccatcatgtgtgggttgtagattttgcaaacaacaaatatcatcagctgccacaagaaaagattgcaactgatggcgctcggcaaatgggatgtaatcaaaaagaagcatcatggcttgaagccttatttgcaaggttgattctgatgatgccagtacaaccacctcatcccacgtacttgaaaccagatgagatataacagaatcaggaacagatgtaactaacttcgttggaacaaaatcaccgcaaatcttaagagataccactgatctttctccatttgcacactggccaataagttttctcaagtgtttaattgctattacacgttgctcaggttcagcatggcccagcaatgtacaaaatagatctaccaaaggaacctcactttcttgaatgttatatatgcctcttgcaattaaagaagacagccatttatcagtctgcaaacgccaataaatttttggggcagagcaggagacattctttattgcagagcatatgatgcctatgacattatccaggtaaaaactacggggtacttcaagtaaacaatcgagcattaggctagaaactctccagcaactagtttcttggagcatcaagatcatttcaataaggccttcaagaccagacctccaatgaagtgtgaccacatcagctgatttagatggtgaagaattttgatcatcatcgtcgttatagaatttttgtgcaactgacattaagcacttcataaagacaaaacactcagctgatgatatagtcaattttctggcaagctgatgatgaagactccaacattgctcaattgctatattaagctcagtaatgagaccctctatgtctttagaaattccttctaaatcatcagaagatatattatattgatctacaagagtgttcaaattgacactttccagtttctcagcatcattctcatgtgatgtttgacagactttcctaagaaacccgatagttggtactggatcaacatcacatagctcatcaccattcatattaaggaagggaggcagctgaggaggaatagcaccaaaagctcttaacaagagcacgagtaatgatttgcagctatccataacgcattgaaatgcactgaaataatcatagaaagacgttgttggctcaaaagcataaaatttcaccctattagataaagactgcaaaaattcccttttatgatgaatggacaaatctggaaaaacagaagccaaaataaaaatagacagtgctatgttgcatcccttgtcctcagaactaggttgattctcattcttctgtttaattttatcaaaaagaacactaaagcataactcctcaaagttaagacatgagtcattggtcaataaactttcatcatgagagaccttggacaatgcatatgaaataattggcttcaacagatgcaatacagattcaagaaatgagacatcacagtaagtagcaccagagagggacatgagcacttgtaccactctaggtatctcaggaaccatagcttccatgtgctctgctataatagcttcaagaatataaagaattattgctctcgcattcttggcattataacctttcaggatatctttaccacttggagaag----------------------------------------------
>Jupunba_filamentosa_Lima_7487@NODE_1_length_608_cov_232.293785
---------------------------------------------------------------------------------------------------------------------------------------------------------------------------------------------------------------------------------------------------------------------------------------------------------------------------------------------------------------------------------------------------------------------------------------------------------------------------------------------------------------------------------------------------------------------------------------tcttcagctggtgagtacaagcaggcatcagcaataagagccaaggaaaggtgtaggataggaccatcatgtgtgggttgtagattttgcaaacaacaaatatcatcagctgccacaagaaaagattgcaactgatggcgctcggcaaatgggatgtaatcaaaaagaagcatcatggcttgaagccttatttgcaaggttgattctgatgatgccagtacaaccacctcatcccacgtacttgaaaccagatgagatataacagaatcaggaacagatgtaactaacttcgttggaacaaaatcaccgcaaatcttaagagataccactgatctttctccatttgcacactggccaataagttttctcaagtgtttaattgctattacacgttgctcaggttcagcatggcccagcaatgtacaaaatagatctaccaaaggaacctcactttcttgaatgttatatatgcctcttgcaattaaagaagacagccatttatcagtctgcaaacgccaata------------------------attttttgtggcagagcatatgatgcctatgacattatccaggtgaaaactacggggtacttcaagtaaacaatcgagcattaggct------------------------------------------------------------------------------------------------------------------------------------------------------------------------------------------------------------------------------------------------------------------------------------------------------------------------------------------------------------------------------------------------------------------------------------------------------------------------------------------------------------------------------------------------------------------------------------------------------------------------------------------------------------------------------------------------------------------------------------------------------------------------------------------------------------------------------------------------------------------------------------------------------------------------------------------------------------------------------------------------------------------------------------------------------------------------------------------------------------------------------------------
>Jupunba_floribunda_Iganci_883@NODE_1_length_2590_cov_190.510147
tatacaatgactgacagcattacaagcaatttttttttccttacaagacaataataggtttttaatagtgttttacctggacgatggattcacgtgtgttagcaaaatctggatcataattctttgatgaactaaaaaaaagcatctctttcaggaccttaaatttaagcagaatggagcaaatcagaatgggataagaagagacagaagacaaataaactgtttaaataggaaagaattcggtgagtaacagataaaagtccacatcactaagttcattgcagcaggtacctcttttgcctcatcaccttcatccctcaatctacacaacacttggcaaaccctttttccaaagtcctcaagcttgccatctagaaagcacaatgcaaaacatg-ttttgagaacatgatttaagttaacaaatatagtatgcctcttcatacaaatttgacagggataatttatattctttatttggtgatgatgatagggataatttagtaccatgttttattgaccctaatgcttcaacatttctccagacattttgagggatcaaagaaatatcttcagctggtgagtacaagcaggcatcagcaataagagccaaggaaaggtgtaggataggaccatcatgtgtgggttgtagattttgcaaacaacaaatatcatcagctgccacaagaaaagattgcaactgatggcgctcggcaaatgggatgtaatcaaaaagaagcatcatggcttgaagccttatttgcaaggttgattctgatgaggccagtacaaccacctcatcccacgtacttgaaaccagatgagatacaacagaatcaggaacagatgcaactaacttcgttggaacaaaatcactgcaaatcttaagagataccactgatctttctccatttgcacactggccaataagttttctcaagtgtttaattgctattacacgttgctcaggttcagcatggcccagcaatgtacaaaatagatctaccaaaggaacctcactttcttgaatgttatatatgcctcttgcaattaaagaagacagccatttatcagtctgcaaacgccaacaaatttttggggcagagcaggagacattctttattgcagagcatatgatgcctatgacattatccaggtaaaaactacggggtacttcaagtaaacaatcgagcattaggctagaaactctccagcaactagtttcttggagcatcaagatcatttcaataaggccttcaagaccagacctccaatgaagtgtgaccacatcagccgatttagatggtgaagaattttgatcatcatcgtcattatagaatttttgtgcaactgacattaagcacttcataaagacaaaacactcagctgatgatatagtcaattttctggcaagctgatgatgaagactccagcattgctcaattgctatattaagctcagtaatgagaccctctatgtctttagaaattccttctaaatcatcagaagatatattatattgatctacaagagtgttcaaattgacactttccagtttctcagcatcattctcatgtgatgtttgacagactttcctaagaaacccgatagttggtactggatcaacatcacatagctcatcaccattcatattagggaagggaggcagctgaggaggaatagcaccaaaagctcttaacaagagcactagtaatgatttgcagctatccataacgcattgaaatgcactgaaataatcatagaaagacgttgttggctcaaaagcataaaatttcacccaattagataaagactgcaaaaattcccttttatgatgaatggacaaatctggaaaaacagaagccaaaataaaaatagacagtgctatgttccatcccttgtcctcagaactatgttgattctcattcttctgtttaattttatcaaaaagaacactaaagcataactcctcaaagttaagacatgagtcattggtcaataaactttcatcatgagagaccttggacaatgcatatgaaataattggcttcaacagttgcaatacagattcaagaaatgagacatcacagtaagcagcaccagagagggacatgagcacttgtaccactctaggtatctcaggaaccatagcttccatgtgctctgctataatagcttcaagaatataaagaattattgctctcgcattcttggcattataacctttcaggatatctttaccacttggagaagcagaagaatatggccatgaacacaactctgaaaaccaactaataac
>Jupunba_leucophylla_Iganci_839@NODE_1_length_2060_cov_421.552194
tatacaatgactgacagcattacaagcaatttttttttccttacaagacaataataggtttttaatagtgttttacctggacgatggattcacgtgtgttagcaaaatctggatcataattctttgatgaacttaaaaaaagcatctctttcaggaccttaaatttaagcagaatggagcaaatcagaatgggataagaagagacagaagacaaattaactgtttaaataggaaagaattcggtgagtaacagataaaagtccacatcactaagttcattgcagcaggtacctcttttgcctcatcaccttcatccctcaatctacacaacacttggcaaaccctttttccaaagtcctcaagcttgccatctagaaagcacaacgcaaaacatg-ttttgagaacatgatttaagttaacaaatatagtatgcctcttcatacaaatttgacagggataatttattttctttatttggtgatgatgatagggataatttagtaccatgttttattgaccctaatgcttcaacatttctccagacattttgagggatcaaagaaatatcttcagctggtaagtacaagcaggcatcagcaataagagccaaggaaaggcgtaggataggaccatcatgtgtgggttgtagattttgcaaacaacaaatatcatcagctgccacaagaaaagattgcaactgatggcgctcagcaaatgggatgtaatcaaaaagaagcatcatggcttgaagccttatttgcaaggttgattctgatgatgccagcacaaccacctcatcccacgtacttgaaaccagatgagatataacagaatcaggaacagatgcaactaacttcgttggaacaaaatcactgcaaatcttaagagataccactgatctttctccatttgcacactggccaataagttttctcaagtgtttaattgctattacacgttgctcaggttcagcatggcccagcaatgtacaaaatagatctaccaaaggaacctcactttcttgaatgttatatatgcctcttgcaattaaagaagacagccatttatcagtctgcaaacgccaacaaatttttggggaagagcaggagacattctttattgcagagcatatgatgcctatgacattatccaggtaaaaactacggggtacttcaagtaaacaatcgagcattaggctagaaactcgccagcaactagtttcttggagcatcaagatcatttcaataaggccttcaagaccagacctccaatgaagtgtgaccacatcagccgatttagatggtgaagaattttgatcatcatcatcgttatagaatttttgtgcaactgacattaagcacttcataaagacaaaacactcagctgatgatatagtcaattttctggcaagctgatgatgaagactccaacattgctcaattgctatattaagcccagtaatgagaccctctatgtctttagaaattccttctaaatcatcagaagatatattatattgatctacaagagtgttcaaattgacactttccagtttctcagcatcattctcatgtgatgtttgacagactttcctaagaaacccgatagttggtactggatcaacatcacatagctcatcaccattcatattagggaagggaggcagctgaggaggaatagcaccaaaagctcttaacaagagcactagtaatgatttgcagctatccataacgcattgaaatgcactgaaataatcatagaa------------------------------------------------------------------------------------------------------------------------------------------------------------------------------------------------------------------------------------------------------------------------------------------------------------------------------------------------------------------------------------------------------------------------------------------------------------------------------------------------------------------------------------------------------
>Jupunba_limae_Iganci_261@NODE_1_length_2508_cov_184.070753
tatacaatgactgacagcattacaagcaatttttttttccttaaaagacaataataggtttttaatagtgttttacctggacgatggattcacgtgtgttagcaaaatctggatcataattctttgatgaacttaaaaaaagcatctctttcaggaccttaaatttaagcagaacggagcaaatcagaatgggat-----gagacagaagacaaattaactgtttaaataggaaagaattcggtgagtaacagataaaagtccacatcactaagttcattgcagcaggtacctcttttgcctcatcaccttcatccctcaatctacacaacacttggcaaaccctttttccaaagtcctcaagcttgccatctagaaagcacaatgcaaaacatg-ttttgagaacatgatttaagttaacaaatatagtatgcctcttcatacaaatttgacagggataatttatattctttatttggtgatgatgatagggataatttagtaccatgttttattgaccctaatgcttcaacatttctccagacattttgagggatcaaagaaatatcttcagctggtgagtacaggcaggcatcagcaataagagccaaggaaaggtgtaggataggaccatcatgtgtgggttgtagattttgcaaacaacaaatatcatcagctgccacaagaaaagattgcaactgatggcgctcggcaaatgggatgtaatcaaaaagaagcatcatggcttgaagccttatttgcaaggttgattctgatgatgccagtacaaccacctcatcccacgtacttgaaaccagatgagatataacagaatcaggaacagatgcaactaacttcgttggaacaaaatcactgcaaatcttaagagataccaccgatctttctccatttgcacactggccaataagttttctcaagtgtttaattgctattacacgttgctcaggttcagcatggcccagcaatgtacaaaatagatctaccaaaggaacctcactttcttgaatgttatatatgcctcttgcaatta---aagacagccatttatcagtctgcaaacgccaacaaatttttggggcagagcaggagacattctttattgcagagcatatgatgcctatgacattatccaggtaaaaactacggggtacttcaagtaaacaatcgagcattaggctagaaactctccagcaactagtttcttggagcatcaagatcatttcaataaggccttcaagaccagacctccaatgaagtgtgaccacatctgccgatttagatggtgaagaattttgatcatcatcgtcattatagaatttttgtgcaactgacattaagcacttcataaagacaaaacactcagctgatgatatagtcaattttctggcaagctgatgatgaagactccaacattgctcaattgctatattaagctcagtaatgagaccctctatgtctttagaaattccttctaaatcatcagaagatatattatattgatctacaagagtgttcaaattgacactttccagtttctcagcatcattctcatgtgatgtttgacagactttcctgagaaacccgatagttggtactggatcaacatcacatagctcatcaccattcatattagggaagggaggcagctgaggaggaatagtaccaaaagctcttaacaagagtactagtaatgatttgcagctatccataacgcattgaaatgcactgaaataatcatagaaagacgttgttggctcaaaagcataaaatttcacccaattagataaagactgcaaaaattcccttttatgatgaatggacaaatctggaaaaacagaagccaaaataaaaatagacagtgctatgttgcatcccttgtcctcagaactatgttgattctcattcttctgtttaattttatcaaaaagaacactaaagcataactcctcaaagttaagacatgagtcattggtcaataaactttcatcatgagagaccttggacaatgcatatgaaataattggcttcaacagatgcaatacagattcaagaaatgagacatcacagtaagtagcaccagagagggacatgagcacttgtaccactctaggtatctcaggaaccatagcttccatgtgctctgctataatagcttcaagaatataaagaattattgctctcgcattcttggcattataacctttcaggatatctttaccacttggagaagcagaagaatatggccatgaacacaactctgaaaaccaactaataac
>Jupunba_nipensis_Mayo_19662@NODE_1_length_1664_cov_36.081916
--------------------------------------------------------------------------------------------------------------------------------------------------------------------------------------------------------------------------------------------------------------------tccacatcactaagttcattgcagcaggtacctcttttgcctcatcaccttcatccctcaatctacacaacacttggcaaaccctttttccaaagtcctcaagcttgccatctagaaagcacaatgcaaaacata-ttttgagaacatgatttaagttaacaaatatagtatgcctcttcatacaaatttgacagggataatttatattctttatttggtgatgatgatagggataatttagtaccatgttttattgaccctaatgcttcaacatttctccagacattttgagggatcaaagaaatatcttcagctggtgagtacaagcaggcatcagcaataagagccaaggaaaggtgtaggataggaccatcatgtgttggttgtagattttgcaaacaacaaatatcatcagctgccacaagaaaagattgcaactgatggcgctcggcaaatgggatgtaataaaaaagaagcatcatggcttgaagccttatttgcaaggttgattctgatgatgccaatacaaccacctcatcccacgtacttgaaaccagatgagatataacagaatcaggaacagatgcaactaacttcgttggaacaaaatcaccgtaaatcttaagagatatcactgatctttctccatttgcacactggccaataagttttctcaagtgtttaattgctattacacgttgttcaggttcagcatggcccagcaaggtacaaaatagatctaccaaaggaacctcactttcttgaatgttatatatgcctcttgcaattaaagaagacagccatttatcagtctgcaaacgccaacaaatttttggggcagagcaggagacattctttattgcagagcatatgatgcctatgacattatccaggtaaaaactacaggggacttcaagtaaacaatcgagcattaggctagaaactctccagcaactagtttcttggagcatcaagatcatttcaataaggccttcaagaccagacctccaatgaagtgtgaccacatcagccgatttagatggtgaagaattttgatcatcatggtcattatagaatttttgtgcaactgacattaagcacttcataaagacaaaacactcagctgatgatatagtcaattttctggcaagctgatgatgaagactccaacattgctcaattgctatattaagctcagtaatgagaccctctatgtctttagaaattccttctaaatcatcagaagatatattatattgatctacaagagtgttcaaattgacactttccagtttctcagcatcattctcatgtgatgtttgacagactttcctaagaaacccgatagttggtaccggatcaacatcacatagctcatcaccattcatattagggaagggaggcagctgaggaggaatagcaccaaaagctcttaacaagagcactagcaatgatttgcagctatccataacgcattgaaatgcactgaaataatcatagaaagacgttgttggctcaaaagcataaaatttcacccaattagataaagactgcaaaaattcccttttatgatgaatggacaaatctggaaaaacagaagccaaaataaaaatagacagtgctatgttgcatcccttgtcctcagaactatgttgattctcatt------------------------------------------------------------------------------------------------------------------------------------------------------------------------------------------------------------------------------------------------------------------------------------------------------------------------------------------------------------------------------------
>Jupunba_trapezifolia_Simon_1600@NODE_1_length_1988_cov_422.137610
-----------------------------------------------------------------------------------------------------------------------------------------------------------------------agcagaatggagcaaatcagaatgggataagaagagacagaagacaaataaactgtttaaataggaaagaattcggtgagtaacagataaaagtccacatcactaagttcattgcagcaggtacctcttttgcctcatcaccttcatccctcaatctacacaacacttggcaaaccctttttccaaagtcctcaagcttgccatctagaaagcacaatgcaaaacatg-ttttgagaacatgatttaagttaacaaatatagtatgcctcttcatacaaatttgacagggataatttatattctttatttggtgatgatgatagggataatttagtaccatgttttattgaccctaatgcttcaacatttctccagacattttgagggatcaaagaaatatcttcagctggtgagtacaagcaggcatcagcaataagagccaaggaaaggtgtaggataggaccatcatgtgtgggttgtagattttgcaaacaacaaatatcatcagctgccacaagaaaagattgcaactgatggtgctcggcaaatgggatgtaatcaaaaagaagcatcatggcttgaagccttatttgcaaggttgattctgatgatgccagtacaaccacctcatcccacgtacttgaaaccagatgagatataacagaatcaggaacagatgcaactaacttcgttggaacaaaatcactgcaaatcttaagagataccactgatctttctccatttgcacactggccaataagttttctcaagtgtttaattgctattacacgttgctcaggttcagcatggcccagcaatgtacaaaatagatctaccaaaggaacctcactttcttgaatgttatatatgcctcttgcaattaaagaagacagccatttatcagtctgcaaacgccaacaaatttttggggcagagcaggagacattctttattgcagagcatatgatgcctatgacattatccaggtaaaaactacggggtacttcaagtaaacaatcgagcattaggctagaaactctccagcaactagtttcttggagcatcaagatcatttcaataaggccttcaagaccagacctccaatgaagtgtgaccacatcagccgatttagatggtgaagaattttgatcatcatcgtcattatagaatttttgtgcaactgacattaagcacttcataaagacaaaacactcagctgatgatatagtcaattttctggcaagctgatgatgaagactccaacattgctcaattgctatattaagctcagtaatgagaccctctatgtctttagaaattccttctaaatcatcagaagatatattatattgatctacaagagtgttcaaattgacactttccagtttctcagcatcattctcatgtgatgtttgacaaactttcctaagaaacccgatagttggtactggatcaacatcacatagctcatcaccattcacattagggaagggaggcagctgaggaggaatagcaccaaaagctcttaacaagagcactagtaatgatttgcagctatccataacgcattgaaatgcactgaaataatcatagaaagacgttgttggctcaaaagcataaaatttcacccaattagataaagactgcaaaaattcccttttatgatgaatggacaaatctggaaaaacagaagccaaaataaaaatagacagtgctatgttccatcccttgtcctcagaactatgttgattctcattcttctgtttaattttatcaaaaagaacactaaagcataactcctcaaagttaagacatgagtcattggtcaataaactttcatcatgagagaccttggacaatgcatatgaaataattggcttcaacagatgcaatacagattcaagaaatgagacatcacagtaagtagcaccagagagggacatgagcacttgtaccactctaggtatctcaggaaccatagcttccat---------------------------------------------------------------------------------------------------------------------------------------------
>Jupunba_villosa_Borges_423@NODE_1_length_2703_cov_206.798172
tatacaatgactgacagcattacacgcaatttttttatccttacaagacaataataggtttttgatagtgttttacctggacgatggattcccgtgtgttagcaaaatctggatcataattctttgatgaacttaaaaaaagcatctctttcaggaccttaaatttaagcagaatagagcaaatcagaatgggataagaagagacagaagacatattaactgtttaaataggaaagaattcggtgagtaacagataaaagtccacatcactaagttcattgcagcaggtacctcttttgcctcatcaccttcatccctcaatctacacaacacttggcaaaccctttttccaaagtcctcaagcttgccatctagaaagcacaatgcaaaacatg-ttttgagaacatgatttaagttaacaaatatagtatgcctcttcatacaaaattgacagggataatttatattctttatttggtgatgatgatagggataatttagtaccatgttttattgaccctaatgcttcaacatttctccagacattttgagggatcaaagaaatatcttcagctggtgagtacaagcaggcatcagcaataagagccaaggaaaggtgtaggataggaccatcatgtgtgggttgtagattttgcaaacaacaaatatcatcagctgccacaagaaaagattgcaactgatggcgctcggcaaatgggatgtaatcaaaaagaagcatcatggcttgaagccttatttgcaaggttgattctgatgatgccagtacaaccacctcatcccacgtacttgaaaccagatgagatataacagaatcaggaacagatgtaactaacttcgttggaacaaaatcaccacaaatcttaagagataccactgatctttctccatttgcacactggccaataagttttctcaagtgtttaattgctattacacgttgctcaggttcagcatggcccagcaatgtacaaaatagatctaccaaaggaacctcactttcttgaatgttatatatgtctcttgcaattaaagaagacagccatttatcagtctgcaaacgccaataaatttttggggcagagcaggagacattctttattgcagagcatatgatgccaatgacattatccaggtaaaaactacggggtacttcaagtaaacaatcgagcattaggctagaaactctccagcaactagtttcttggagcatcaagatcatttcaataaggccttcaagaccagacctccaatgaagtgtgaccacatcagccgatttagatggtgaagaattttgatcatcatcgtcgttatagaatttttgtgcaactgacattaagcacttcataaagacaaaacactcagctgatgatatagtcaattttctggcaagctgatgatgaagactccaacattgctcaattgctatattaagctcagtaatgagaccctctatgtctttagaaattccttctaaatcatcagaagatatattatattgatctacaagagtgttcaaattgacactttccagtttctcagcatcattctcatgtgatgtttgacagactttcctaagaaacccgatagttggtactggatcaacatcacatagctcatcaccattcatattaaggaagggaggcagctgaggaggaatagcaccaaaagctcttaacaagagcacgagtaatgatttgcagctatccataacgcattgaaatgcactgaaataatcatagaaagacgttgttggctcaaaagcataaaatttcaccctattagataaagactgcaaaaattcccttttatgatgaatggacaaatctggaaaaacagaagccaaaataaaaatagacagtgctatgttgcatcccttgtcctcagaactaggttgattctcattcttctgtttaattttatcaaaaagaacactaaagcataactcctcaaagttaagacatgagtcattggtcaataaactttcatcatgagagaccttggacaatgcatatgaaataattggcttcaacagatgcaatacagattcaagaaatgagacatcacagtaagtagcaccagagagggacatgagcacttgtaccactctaggtatctcaggaaccatagcttccatgtgctctgctataatagcttcaagaatataaagaattattgctctcgcattcttggcattataacctttcaggatatctttaccacttggagaagcagaagaatatggccatgaacacaactctgaaaaccaactaataac
>Punjuba_callejasii_Daly_5935@NODE_1_length_1872_cov_33.373816
-----------------------------------------------------------------------------------------------------------------------------------------------------------------------------------------------------------------------------------------aagaattcggcaagcaacagataaaagtccacatcactaagttcattgcagcaggtacctcttttgcctcatcgccttcatccctcaatctacacaacacttggcaaaccctttttccaaagtcctcaagcttgccatctagaaagcacaatgcataacatgt--------------tttaagttaacaaatatagtacgcctcttcatacaaatttgacagggataatttatattctttatttggtg-tgatgatagggataatttagtaccatgttttattgaccctaatgcttcaacatttctccagacattttgaggaatcaaagaaatatcatcagctggtgagtacaagcaggcatcagcaataagagccaaggagaggtgtaggataggaccatcatgcgtgggtcgtagattttgcaaacaacaaatatcatcagctgccacaagaaaagattgcaactgatggcgctcagcaaatgggatgtaatcaaaaagaagcatcatggcttgaagccttatttgcaaggttgattctgatgatgccagtacaaccacctcatcccacgtacttgaaaccagatgagatataacagaatcaggaacagatgcaactaacttcgttggaacaaaatcactgcaaatcttaagagataccactgatctttctccatttgcacactggccaataagttttctcaagtgtttaatagctattacacgttgctcaggttcagcatggcccagcaatgtacaaaatagatctaccaaaggaacctcactttcttgaatgttatatatgcctcttgcgatta---aagacagccatttatcagtctgcaaacgccaacaaattttgggggcagagcaggagacattctttattgcagagcatatgatgcctatgacattatccaggtaaaaactacggggtacttcaagtaaacaaccaagcattaggctagaaactctccagcaactagtttcctggagcatcaagatcatttcaataagggcttcaagaccagacctccaatgaagtgtgaccacatcagccgatttagatggtgaagaattttgatcatcatcatcattatagaatttttgagcaactgatattaagcacttcaaaaagacaaaacactcagctgatgcaatagtcaattttctggcaagctgatgatgaagactccaacattgctcaattgctaaattaagctcagtaatgagaccctctatgtctttagaaattccttctaaatcatcagaagata---tacatatatctacaagagtgttcaaattgacactttccagtttctcagcatcattctcatgtgaagtttgacagacttcgctaagaaacccaatagttggtactggatcaacatcagatagctcatcaccattcaaattagggaagggaggcagctgaggaggaatagcaccaaaagctcttaacaagagcactagtaatgatttgcagctatccataacgcattgaaatgcactgaaataatcatagaaagacgttgttggctcaaaagcataaaatttcacccaattagataaggactgcaaaaattcccttttatgatgaatggacaaatctggaaaaacagaagccaaaataaaaatagacagtgctatgttgcatcctttatcctcagaactatgttgattctcattcttctgtttaattttatcaaaaagaccactaaagcataactcctcaaagttatgacatgagtcattggtcaataaactttcatcatgagagaccttggacaatgcatatgaaataattggcttcaacagatgcaatacagattcaagaaatgagacatcacagtaagcagcaccagagagggacatgagcacttgtac------------------------------------------------------------------------------------------------------------------------------------------------------------------------------
>Punjuba_lehmannii_Escobar_7465@NODE_1_length_2353_cov_131.879613
tatacaatgactgacagcattacaagcaa--ttttttttcttactagacaataataggtttttaatagcattttacctggacgatggattcacgtgtgttagcaaaatctggatcataattctttgatgaacttgaaaaaagcatctctttcaggaccttaaatttaagcagaatggagcaaatcagaatgggataagaggagacagaagacaaataaactgtttaaataggaaagaattcggcaagcaacagataaaagtccacgtcactaagttcattgcagcaggtacctcttttgccccatcgccttcatccctcaatctacacaacacttggcaaaccctttttccaaagtcctcaagcttgccatctagaaagcacaatgcataacatg----------------ttaagttaacaaatatagtacgcctcttcatacaaatttgacagggataatttatattctttatttggtg-tgatgatagggataatttagtaccatgttttattgaccctaatgcttcaacatttctccagacattttgaggaatcaaagaaatatcttcagctggtgagtacaagcaggcatcagcaataagagccaaggaaaggtgtaggataggaccatcatgcgtgggtcgtagattttgcaaacaacaaatatcatcagctgccacaagaaaagattgcaactgatggcgctcagcaaatgggatgtaatcaaaaagaagcatcatggcttgaagccttatttgcaaggttgattctgatgatgccagtacaaccacctcatcccacgtacttgaaaccagatgagatataacagaatcaggaacagatgcaactaacttcgttggaacaaaatcactgcaaatcttaagagataccactgatctttctccatttgcacactggccaataagttttctcaagtgtttaattgctattacacgttgctcaggttcagcatggcccagcaatgtacaaaatagatccaccaaaggaacctcactttcttgaatgttatatatgcctcttgcgatta---aagacagccatttatcagtctgcaaacgccaacaaattttgggggcagagcaggagacattctttattgcagagcatatgatgcctatgacattatccaggtaaaaactacggggtacttcaagtaaacaatcaagcattaggctagaaactctccagcaactagtttcctggagcatcaagatcatttcaataagggcttcaagaccagacctccaatgaagtgtgaccacatcagccgatttagatggtgaagaattttgatcatcatcatcattatagaatttttgagcaactgatattaagcacttcataaagacaaaacactcagctgatgcaatagtcaattttctagcaagctgatgatgaagactccaacattgctcaattgctatattaagctcagtaatgagaccctctatgtctttagaaattccttctaaatcatcagaagata---tacatatatctacaagagtgttcaaattgacactttccagtttctcagcatcattcccatgtgaagtttgacagacttcgctaagaaacccaatagttggtactggatcaacatcagatagctcatcaccattcatattagggaagggaggcagctgaggaggaatagcaccaaaagctcttaacaagagcactagaaatgatttgcagctatccataacgcattgaaatgcactgaaataatcatagaaagacgttgttggctcaaaagcataaaatttcacccaattagataaagactgcaaaaattcccttttatgatgaatggacaaatctggaaaaacagaagccaaaataaaaatagacagtgctatgttgcatcctttatcctcagaactatgttgattctcattcttctgtttaattttatcaaaaagaacactaaagcataactcctcaaagttatgacatgagtcattggtcaataaactttcatcatgagagaccttggacaatgcatatgaaataattggcttcaacagatgcaatacagattcaagaaatgagacatcacagtaagcagcaccagagagggacatgagcacttgtaccactctaggtatctcaggaaccatagcttccatgtgctctgctataatagcttcaagaatatatagaattattgc---------------------------------------------------------------------------------------------------
>Punjuba_racemiflora_Jimenez_Soares_3626@NODE_1_length_2230_cov_209.275430
---------------------------------------------------------------------attttacctggacgatggattcacgtgtgttagcaaaatctggatcataattctttgatgaacttgaaaaaagcatctctttcaggaccttaaatttaagcaggatggagcaaatcagaatgggataagaggagacagaagacaaataaactgtttaaataggaaagaattcggcaagcaacagataaaagtccacatcactaagttcattgcagcaggtacctcttttgcctcatcgccttcatccctcaatctacacaacacttggcaaaccttttttccaaaatcctcaagcttgccatctagaaagcacaatgcataacatgt--------------tttaagttaacaaatatagtacgcctcttcatacaaatttgacagggataatttatattctttatttggtg-tgatgatagggataatttagtaccatgttttattgaccctaatgcttcaacatttctccagacattttgaggaatcaaagaaatatcttcagctggtgagtacaagcaggcatcagcaataagagccaaggaaaggtgtaggataggaccatcattcgtgggtcgtagattttgcaaacaacaaatatcatcagctgccacaagaaaagattgcaactgatggcgctcagcaaatgggatgtaatcaaaaagaagcatcatggcttgaagccttatttgcaaggttgattctgatgatgccagtacaaccacctcatcccacgtacttgaaaccagatgagatataacagaatcagggacagatgcaactaacttcgttggaacaaaatcactgcaaatcttaagagataccactgatctttctccatttgcacactggccaataagttttctcaagtgtttaattgctattacacgttgctcaggttcagcatggcccagcaatgtacaaaatagatctaccaaaggaacctcactttcttgaatgttatatatgcctcttgcgatta---aagacagccatttatcagtctgcaaacgccaacaaattttgggggcagagcaggagacattctttattgcagagcatatgatgcctatgacattatccaggtaaaaactacggggtacttcaagtaaacaatcaagcattaggctagaaactctccagcaactagtttcctggagcatcaagatcatttcaataagggcttcaagaccagacctccaatgaagtgtgaccacatcagccgttttagatggtgaagaattttgatcatcatcatcattatagaatttttgagcaactgatattaagcacttcataaagacaaaacactcagctgatgcaatagtcaattttctggcaagctgatgatgaagactccaacattgctcaattgctatattaagctcagtaatgagaccctctatgtctttagaaattccttctaaatcatcagaagata---tacatatatctacaagagtgttcaaattgacactttccagtttctcagcatcattctcatgtgaagtttgacagacttcgctaagaaacccaatagttggtactggatcaacatcagatatctcatcaccattcatattagggaagggaggcagctgaggaggaatagcaccaaaagctcttaacaagagcactagtaatgatttgcagctatccataacgcattgaaatgcactgaaataatcatagaaagacgttgttggctcaaaagcataaaatttcacccaattagataaagactgcaaaaattcccttttatgatgaatggacaaatctggaaaaacagaagccaaaataaaaatagacagtgctatgttgcatcctttatcctcagaactatgttgattctcattcttctgtttaattttatcaaaaagaacactaaagcataactcctcaaagttatgacatgagtcattggtcaataaactttcatcatgagagaccttggacaatgcatatgaaataattggcttcaacagatgcaatacagattcaagaaatgagacatcacagaaagcagcaccagagagggacatgagcacttgtaccactctaggtatttcaggaaccatagcttccatgtgctctgctataatagcttcaagaatatatagaattattgctcttgcattcttggcattataacctttcaggatatctttaccacttggagaagcagaagaatatggccatgaacacaactctgaaaaccaactaataac
>_R_Albizia_adinocephala_FHO33_88@NODE_1_length_2416_cov_217.767850
catacaatgactgacagcattacaaacaatttcttttttcttacaagacaataatagatttttaatagcattttacctggacgatggattcacgtgtgttagcaaaatctggatcataattctttgatgaacttgaaaaaagcatctctttcaggaccttaaatttaagcagaatggagcaaatcagaatgagacaagaggagacagaagacaaataaactgtttaaataggaaagaattcagtgagcaacagacaaaagtccacatcactgagttcattgcagcaggtacctcttttgcctcatcgccttcatccctcaatctacacaacactcggcaaaccctttttccaaagtcctcaagcttgccatctagaaagcacaatgcaattcatgtttttgagaacatgatttaagttgacaaatatagcacgccttttcatacaaatttgacacggatattttgtattctttatttggtgatgatgatagggataatttagtaccatgttttattgaccctaatgcttcaacatttctccagacattttgagggatcaaagaaatatcttcagctggtgagtacaagcaggcatcagcaataagagcccaggaaaggtgtaggataggaccatcatgcgtgggttgtagattttgcaaacaacaaatattatcagctgccacaagaaaagattgcagctgatggcgctcagcaaatgggatgtaatcaaaaagaagcatcatggcttgaagccttatttgcaaggttgattctgatgatgccagtacaaccacctcatcccacgtgcttgaaaccagatgagatataacagaatcaggaacaaatgcaactaacttcattggaacaaaatcactgcaaattttaagagaaaccactgatctttctccatctgcacacaggccaataagttttcccaagtgtttaattgctattacacgttgctcaggttcagcatggcccagcaacgtacaaaatagatctaccaaaggaacctcactttcttgaatgttatataagccttttgcgattaaagaagacagccatttatcagtctgcaaacgccaacaaattttgggggcagagcaggagacattctttattgcagagcatatgatgcctacgacattatccaggtaaaaactatggggtaattcaagtaagcaatcaagcattaggctagaaactctccagcaactagtttcctggagcatcaagatcatttcaataaggccttcaagaccagacctccaatgaagtgtcacggcatcagccgatttagatggcgaagaattttgatcatcatcatcattatagaatttttgtgcaactgatgttaagcacttcataaagacaaaacactcagctgatgctatagtcaattttctggcaagctgatgatgaagactccaacattgctcaattgctatattaagctcagtaatgagaccctctatgtctttagaaattccttctaaatcatcagaagatatattatattgatctacaagagtattcaaatcgacactttccagtttctgagcatcattctcatgtgatgtttgacagacttcgccaagaaacccaatagttggtactggatcaacatcagatagctcatcaccattcatattagggaagggaggcagctgaggaggaatagcactaaaagctcttaacaagagaactagtaatgatttgcagctatccataacgcattgaaatgcactgaaataatcatagaaagacgttgttggctcaaaagcataaaatttcacccaattagataaagactgcaaaaattcccttttatgatgaatggacaaatctggaaaaacagaagccaaaataaaaatagacagtgctatgttgcatcctttatcctcagaactatgttgattctcattcttctgtttaattttatcaaaaagattgctaaagcataactcctcaaagttatgacatgagtcattggtcaataaactttcatcatgagagaccttggacaatgcataggaaataattggcttcaacagatgcaatacagattcaagaaatgagacatcacagtaagcagcaccagagagggacatgagcacttgtaccactctaggtatctcaggaaccatagcttccatgtgctctgctataatagcttcaagaatataaagaattattgctctcgcattcttggcattataacctttcaggatatctttaccacttggggaagcagaagaatatggccatgaacacaactctgaaaaccaactaataac
>_R_Albizia_burkartiana_StivalSantos_678@NODE_1_length_1786_cov_12.383593
------------------------------------------------------------------------------------------------------------------------------------------------------------------------------------------------------------------------------------------------------------------------cactactaagttcattgcagcaggtacctcttttgcctcatcgccttcatccctcaatctacacaacactcggcaaaccctttttccaaagtcctcaagcttgccatctagaaagcacaatgcaaaacatgtttttcagaacatgatttaagttgacaaatatagtacgcctcttcatacaaatttgacagggatattttgtattctttattaggtcatgatgatagggataatttagtaccatgttttattgaccctaatgcttcaacatttctccagacattttgagggatcaaagaaatatcttcagctggtgagtacaagcaggcatcagcaataagagccaaggaaaggtgtaggataggaccatcatgcgtgggttgtagattttgcaaacaacaaatattatcagctgccacaagaaaagactgcaactgatggcgctcagcaaatgggatgtaatcaaaaagaagcatcatggcttgaagccttatttgcaaggttgattctgatgatgccagtacaaccacctcatcccacgtacttgaaaccagatgagatataacagaatcaggaacagatgcaactaacttcgttggaacaaaatcactgcaaatcttaagagaaaccactgatctttctccatctgcacactggccaataagttttcccaagtgtttaattgctattacacgttgctcaggttcagcatggcccagcaatgtacaaaatagatctaccaaaggaacctcactttcttgaatgttgtataagcctcttgcgattaaagaagacagccatttatcagtctgcaaacgccaacaaattttgggggcagagcaggagacattctttattgcagagcatatgatgcctacgacattatccaggtaaaaactatggggtaattcaagtaaacaatcaagcattaggctagaaactctccagcaactagtttcctggagcatcaagatcatttcaataaggccttcaagaccagacctccaatgaagtgtcacgacatcagccgatttagatggtgaagaattttgatcatcatcatcattatagaatttttgtgcaactgatgttaagcacttcataaagacaaaacactcagctgatgctatagtcaattttctggcaagctgatgatgaagactccaacattgctcaattgctatattaagctcagtaatgagaccctctatgtctttagaaattccttctaaatcatcagaagatatattatattgatctacaagagtattcaaattgacactttccagtttctgagcatcattctcatgtgatgtttgacagacttcgccaagaaacccgatagttggtactggatcaatatcagatagctcatcaccattcatattagggaagggaggcagctgaggaggaatagcactaaaagctcttaacaagagcactagtaatgatttgcagctatccataacgcattgaaatgcactgaaataatcatagaaagacgttgttggctcaaaagcataaaatttcacccaattagataaagactgcaaaaattcccttttatgatgaatggacaaatctggaaaaacagaagccaaaataaaaatagacagtgctatgttgcatcctttatcctcagaactatgttgattctcattcttcagtttaattttatcaaaaagattgctaaagcataactcctcaaagttatgacatgagtcattggtcaataaactttcatcatgagagaccttggacaatgcatatgaaataattggcctc--------------------------------------------------------------------------------------------------------------------------------------------------------------------------------------------------------------------------------------------------------
>_R_Albizia_decandra_Vilhena_231@NODE_1_length_1611_cov_50.277053
-------------------------------------------------------------------------------------------------------------------------------------------------------------------------------------------------------------------------------------------------------------------------------------------------------------------------------------------actcggcaaaccctttttccaaagtcctcaagcttgccatctagaaagcacaatgcaaaacatgtttttgagaacatgatttaagttgacaaatataatacgcctcttcatacaaatttgacagggatattttgtattctttatttcgtgatgatgatagggataatttactaccatgttttattgaccctaatgcttcaacatttctccagacattttgagggatcaaagaaatatcttcagctggtgagtacaagcaggcatcagcaataagagccaaggaaaggtgtaggataggaccatcatgcgtgggttgtagattttgcaaacaacaaatattatcagctgccacaagaaaagattgcaactgatggcgctcagcaaatgggatgtaatcaaaaagaagcatcatggcttgaagccttatttgcaaggttgattctgatgatgccagtacaaccatctcatcccacgtacttgaaaccagatgagatgtaacagaatcaggaacagatgcaactaacttcgttggaacaaaatcactgcaaatcttaagagaaaccaccgatctttctccatctgcacactggccaataagttttcccaagtgtttaattcctattacacgttgctcaggttcagcatggcccagcaatgtacaaaatagatctaccaaaggaacctcactttcttgaatgttatataagcctcttgcgattaaagaagacagccatttatcagtctgcaaacgccaacaaattttgggggcagagcaggagacattctttattgcagagcatatgatgcctacgacattatccaggtaaaaactatggggtaattcaagtaaacaatcaagcattaggctagaaactctccagcaactagtttcctggagcatcaagatcatttcaataaggccttcaagaccagacctccaatgaagtgtcatgacatcagccgatttagatggtgaagaattttgatcatcatcatcattatagaatttttgtgcaactgatgttaagcacttcataaagacaaaacactcagctgatgctatagtcaattttctggcaagctgatgatgaagactccaacattgctcaattgctatattaagctcagtaatgaggccctctatgtctttagaaattccttctaaatcatcaaaagatatattatattgatctacaagagtattcaaattgacactttccagtttctgagcatcattctcatgtgatgtttgacagacttcgccaaggaacccgatagttggtactggatcaacatcagatagctcatcaccattcatattagggaagggaggcagctgaggaggaataacactaaaagctcttaacaagagcactagtaatgatttgcagctatccataacgcattgaaatgcactgaaataatcatagaaagacgttgttcgctcaaaagcataaaatttcacccaattagataaagactgcaaaaattcccttttatgatgaatggacaaatctggaaaaacagaagccaaaataaaaatagacagtgctatgttgcatcctttatcctcagaactatgttgattctcattcttctgtttaatttta--------------------------------------------------------------------------------------------------------------------------------------------------------------------------------------------------------------------------------------------------------------------------------------------------------------------------------------------------------------------
>_R_Albizia_multiflora_Hughes_3090@NODE_1_length_2102_cov_209.952099
------------------------------------------------------------------------------------------------------caaaatctggatcataattctttgatgaacttgaaaaaagcatctctttcaggaccttaaatttaagcagaatggagcaaatcagaatgggataagaggagacagaagacaaataaactgtttaaataggaaagacttcagtgagctacagataaaagtccacatcactaagttcattgcagcaggtacctctttggcctcatcgccttcatccctcaatctacacaacactcggctaaccctttttccaaagtcctcaagcttgccatctagaaagcacaatgcaaaacatgcttttgagaacatgatttaagttgacaaatatagtacgccttttcatacaaatttgacagggatattttgtattctttatttggtgatgatgatagggataatttagtaccatgttttattgaccctaatgcttcaacatttctccagacattttgagggatcaaagaaatatcttcagctggtgagtacaagcaggcatcagcaataagagccaaggaaaggtgtaggataggaccatcatacgtgggttgtagattttgcaaacaacaaatattatcagctgccacaagaaaagattgcaactgatggcgctcagcaaatgggatgtaataaaaaagaagcatcatggcttgaagccttatttgcaaggttgattctgatgatgccagtacaaccacctcatcccacgtacttgaaaccagatgagatataacagaatcaggaacagatgcaactaacttcgttggaacaaaatcactgcaaatcttaagagaaaccactgatctttctccatctgcacactggccaataagttttcccaagtgtttaattgctattacacgttgctcaggttcagcatggcccagcaatgtacaaaatagatctaccaaaggaacctcactttcttgaatgttatataagcctcttgcgattaaagaagacagccatttatcagtctgcaaacgccaacaaattttgggggcagagcaggagacattctttattgctgagcatatgatgcctacaacattatccaggtaaaaactatggggtaattcaagtaaacaatcaagcattaggctagaaactctccagcaactagtttcctggagcatcaagatcatttcaataaggccttcaagaccagacctccaatgaagtgtcacgacatcagccgatttagatggtgaagaattttgatcatcatcatcattatagaatttttgtgcaattgatgttaagcacttcaaaaagacaaaacactcagctgatgctatagtcaattttctggcaagctgatgatgaagactccaacattgctcaattgctatattaagctcagtaatgagaccctctatgtctttagaaattccttctaaatcatcagaagatatattatattgatctacaagagtattcaaattgacactttccagtttctgagcatcattctcatgtgatgattgacagacttcgccaagaaacccaatagttggtactggataaacatcagatagctcatcaccattcatattagggaagggaggcagctgaggaggaatagcactaaaagctcttaacaagagcactagtaatgatttgcagctatccataacgcattgaaatgcactgaaataatcatagaaagacgttgttggctcaaaagcataaaatttcacccaattagataaagactgcaaaaattcccttttatgatgaatggacaaatctggaaaaacagaagccaaaataaaaatagacagtgctatgttgcatcctttatcctcagaactatgttgattctcattcttctgtttaattttatcaaaaagattgctaaagcataactcctcaaagttatgacatgagtcattggtcaataaactttcatcatgagagaccttggacaatgcatatgaaataattggcttcaaccgatgcaatacagattcaagaaatgagacatcacagtaagcaccagaagagagggacatgagcacttgtaccactctaggtatctcaggaaccatagcttccatgtgctcttctataatagcttcaagaatataaagaattattgccctcg----------------------------------------------------------------------------------------------
>_R_Albizia_niopoides_Simon_1601@NODE_1_length_2298_cov_224.097253
---------------------------------------------------------------------------------------attcacgtgtgtcagcaaaatctggatcataattctttgatgaacttgaaaaaagcatctctttcaggaccttaaatttaagcagaatggagaaaatcagaatgggataagaggagacagaagacaaataaactgtttaaataggaaagaattcagtgagctacagataaaagtccacatcactaagttcattgcagaaggtacctcttttgcctcatcgccttcatccctcaatctacacaacactcggcaaatcctttttccaaagtcctcaagcttgccatctagaaagcacaatgcaaaacatgtttttgagaacatgatttaagttgacaaatataatacgcctcttcatacaaatttgacagggatattttgtattctttatttggtgatgatgatggggataatttagtaccatgttttattgaccctaatgcttcaacatttctccagacattttgagggatcaaagaaatatcttcagctggtgagtacaagcaggcatcagcaataagagccaaggaaaggtgtaggataggaacatcatgcgtgggttgtcgattttgcaaacaacaaatattatcagctgccacaagaaaagattgcaactgatggcgctcagcaaatgggatgtaatcaaaaagaagcatcatggcttgaagccttatctgcaaggttgattctgatgatgccagtacaaccacctcatcccacgtacttgaaaccagatgagatgtaacagaattaggaacagatgcaactaacttcgttggaacaaaatcactgcaaatcttaagagaaaccactggtctttctccatctgcacactggccaataagttttcccaagtgtttaattcctattacacgttgctcaggttcagcatggcccagcaatgtacaaaatagatctaccaaaggaacctcactttcttgaatgttatataagcctcttgcgattaaagaagacagccatttatcagtctgcaaacgccaacaaattttgggggcagagcaggagacattctttattgcggagcatatgatgcctgcgacattatccaggtaaaaactatggggtaattcaagtaaacaatcaagcattaggctagaaactctccagcaactagtttcctggagcatcaagataatttcaataaggccttcaagaccagacctccaatgaagtgtcatgacatcagccgatttagatggtgaagaattttgatcatcatcatcattatagaatttctgtgcaactgatgttaagcacttcataaagacaaaacactcagctgatgctatagtcaattttctggcaagctgatgatgaagactccaacattgctcaattgctatattaagctcagtaatgagaccctctatgtctttagaaattccttctaaatcatcgaaagatatattaaattgatctacaagagtattcaaattgacactttccagtttctgagcatcattctcatgtgatgtttgacagacttcaccaaggaacccaatagttggtactggatcaacatcagatagctcatcaccattcatattagggaagggaggcagctgaggaggaataacactaaaagctcttaacaagagcactagtaatgatttgcagctatccataacgcattgaaatgcactgaaataatcatagaaagacgttgttggctcaaaagcataaaatttcacccaattaggtaaagactgcaaaaattcccttttatgatgaatggacaaatctggaaaaacagaagccagaataaaaatagacagtgctatgttgcatcctttatcctcagaactatgttgattctcattcttccgtttaattttataaaaaagattgctgaagcataactcttcaaagttatgacatgagtcattggtcaataaactttcatcacgagagaccttggacaatgcatatgaaataattggcttcaacagatgcaatacagattcaagaaatgagacatcacagtaagcggcaccagagagggacatgagcacttgtaccactctaggtatctcaggaaccatagcttccatgtgctcagctataatagcttcaagaatataaagaattattgctctcgcattcttggcactataacctttcaagatatctttaccacttggggaagcagaagaatatggccatgaacacaactctgaaaaccaactaataac
>_R_Albizia_sinaloensis_Hughes_1576@NODE_1_length_2086_cov_112.515679
------------------------------------------------------------------------------------------------------------------------------------------------------------------------------------------------------aggagacagaagacaaataaactgttcaaataggaaagaattcagtgagcaacagataaaagtccacatcactgagttcattgcagcaggtacctcttttgcctcatcgccttcatccctcaatctacacaacactcggcaaaccctttttccaaagtcctcaagcttgccatctagaaagcacaatgcaatacatgtttttgagaacatgatttaagttgacaaatatagtacgccttttcatacaaatttaacagggatattttgtattctttatttgg------tgatagggataatttagtaccatgttttattgaccctaatgcttcaacatttctccagacattttgagggatcaaagaaatatctacagctggtgaatacaagcaggcatcagcaataagagccaaggaaaggtgtaggacaggaccatcaggcgtgggttgtagattttgcaaacaacaaatattatcagctgccacaagaaaagattgcaactgatggcgctcagcaaatgggatgtaatcaaaaagaagcatcatggcttgaagccttatttgcaaggttgattctgatgatgccagtacaaccacctcattccacgtacttgaaaccagatgagatataacagaatcaggaacagatgcaactgacttcgttggaacaaaatcactgcaaattttaagagaaaccactgatctttctccatctgcacacgggccaacaagttttcccaagtgtttaattgcgattacacgttgctcaggttcagcatggcccagcaatgtacaaaatagatctaccaaaggaatctcactttcttgaatgttatataagcctcttgcgattaaagaagacagccatttatcagtctgcaaacgccaacatattttgggggcacagcaggagacattctttattgcagagcatatgatgcctatgacattatccaggtaaaaactatggggtaattcaagtaaacaatcaagctttaggctagaaactctccagcaactagtttcctggagcatcaagatcatttcaataaggccttcaagaccagacctccaatgaagtgtcacagtatcagccgatttagaaggtgaagaattttgatcatcatcatcattatagaatttttgtgcaactgatgttaagcacttcataaagacaaaacactcagctgatgctatagtcaattttctggcaagctgatgatgaagactccaacattgctcaattgctatattgagctcagtaatgagaccctctatgtctttagaaattccttctaaatcatcagaagatatattatattgatctacaagagtattcaaatcgacactttccagtttctgagcatcattctcatgtgatgtttgacagacttcgccaagaaacccaatagttggtactggatcaacatcagatagctcatcaccattcatattagggaagggaggcagctgaggaggaatagcactaaaagctcttaacaagagaactagtaatgatttgcagctatccataacgcattgaaatgcactgaaataatcatagaaagacgttgttggctcaaaagcataaaatttcacccaattagataaagactgcaaaaattcccttttatgatgaatggacaaatctggaaaaacggaagccaaaataaaaatagacagtgctatgttgcatcctttatcctcagaactatgttgattctcattcttctgtttaattttatcgaaaagattgctaaagcataactcctcaaagttatgacatgagtcattggtcaataaactttcatcatgagagaccttggacaatgcatatgaaataattggcttcaacagatgcaatacagattcaagaaatgagacatcacagtaagcagcaccagagagggacatgagcacttgtaccactctaggcatctcaggaaccatagcttccatgtgctctgcaataatagcttcaagaatataaagaattattgctctcgcattcttagcattataacctttcaggatatctttacgacttggggaagcagaagaatatggccatgaacacaactctgaaaaccaa--------
>_R_Albizia_subdimidiata_var_minor_Gorts_341@NODE_1_length_1750_cov_45.660490
----------------------------------------------------------------------------------------------------------------------------------------------------------------------------aatggagcaaatcagaatgggataagaggagacagaagacaaataaactgtttaaataggaaagaattcagtgagctacagataaaagtccatatcacaaagttcattgcagcaggtacctcttttgcctcatcgccttcatccctcaacctgcacaacactcggcaaaccctttttccaaagtcctcaagcttgccatctacaaagcacaatgcaaagcatgtttttgagaacatgatttaagttgacaaatatagtacgactcttcatacaaatttgacagggatatgttgtattctttatttggtgatgat------------------------------------------------------------------------------------------------------------------------------gaaaggtgtaggataggaccatcatacgagggttgtagattttgcaaacaacaaatactatcagctgccacaagaaaagattgcaactgatggcgctcagcaaatgggatgtaatcaaaaagaagcatcatggcttgaagccttatttgcaaggttgattctgatgatgccagtacaaccacctcatcccacgtacttgaaaccagatgagatataacagaatcaggaacagatgcaactaacttcattggaacaaaatcactgcaaatcttgagagaaaccactgatctttctccatctgcacactggccaataagttttcccaagtgtttaattgctattacacgttgctcaggttcagaatggcccagcaatgtacaaaatagatctaccaaaggaacctcactttcttgaatgttatataagcctcttgcgattaaagaagacagccatttatcagtctgcaaacgccaacaaattttgggggcagagcaggagacattctttattgctgagcatatgatgcctacgacattatccaggtaaaaaccatggggtaattcaagtaaacaatcaagcattaggctagaaactctccagcaactagtttcctggagcatcaagatcatttcaataaggccttcaagaccagacctccaatgaagtgtcacaacatcagccgatttagatggtgaagaattttgatcatcatcatcattatagaatttttgtgcaactgatgttaagcatttcataaagacaaaacactcagctgatgctatagtcaattttctggcaagctgatgatgaagactccaacattgctcaattgctatattaagctcagtaataagaccctctatgtctttagaaattccttctaaatcatcagaagatatattatattgatccacaagagtattcaaattgacactttccagtttctgagcatcattctcatgtgatgtttgacagacttcgccaagaaacccaatagttggtactggataaacatcagatagctcatcaccattcatatcagggaagggaggcagctgaggaggaatagcactaaaagctcttaacaagagcactagtaatgatttgcagctatccataacgcattgaaatgcactgaaataatcatagaaagacgttgttggctcaaaagcataaaatttcacccaattagataaagactgcaaaaattcccttttatgatgaatggacaaatctggaaaaacagaagccaaaataaaaatagacagtgctatgttgcatccttcatcctcagaactacgttgattctcattcttctgtttaattttatcaaaaagattgctaaagcataactcctcaaagttatgacatgagtcattggtcaataaactttcatcatgagagaccttggacaatgcatatgaaataattggct----------------------------------------------------------------------------------------------------------------------------------------------------------------------------------------------------------------------------------------------------------
>_R_Albizia_subdimidiata_var_subdimidiata_Ferreira_210@NODE_1_length_2132_cov_225.997567
------------------------------------------------------------------------------------tggattcacgtgtgttagcaaaatctggatcataattctttgatgaacttgaaaaaagcatctctttcaggaccttaaatttaagcagaatggagcaaatcagaatgggataagaggagacagaagacaaataaactgtttaaataggaaagaattcagtgagctacagataaaagtccatatcacaaagttcattgcagcaggtacctcttttgcctcatcgccttcatccctcaacctgcacaacactcggcaaaccctttttccaaagtcctcaagcttgccatctagaaagcacaatgcaaagcatgtttttgagaacatgatttaagttgacaaatatagtacgactcttcacacaaatttgacagggatatgttgtattctttatttggtgatgatgacagggataatctagtaccatgttttattgaccctaatgcttcaacatttctccagacattttgagggatcaatgaaatatcttcagctggtgagtacaagcaggcatcagcaataagagccaaggaaaggtgtaggataggaccatcatacgagggttgtagattttgcaaacaacaaatactatcagctgccacaagaaaagattgcaactgatggcgctcagcaaatgggatgtaatcaaaaagaagcatcatggcttgaagccttatttgcaaggttgattctgatgatgccagtacaaccacctcatcccacgtacttgaaaccagatgagatataacagaatcaggaacagatgcaactaacttcattggaacaaaatcactgcaaatcttgagagaaaccactgatctttctccatctgcacactggccaataagttttcccaagtgtttaattgctattacacgttgctcaggttcagaatggcccagcaatgtacaaaatagatctaccaaaggaacctcactttcttgaatgttatataagcctcttgcgattaaagaagacagccatttatcagtctgcaaacgccaacaaattttgggggcagagcaggagacattctttattgctgagcatatgatgcctacgacattatccaggtaaaaaccatggggtaattcaagtaaacaatcaagcattaggctagaaactctccagcaactagtttcctggagcatcaagatcatttcaataaggccttcaagaccagacctccaatgaagtgtcacaacatcagccgatttagatggtgaagaattttgatcatcatcatcattatagaatttttgtgcaactgatgttaagcatttcataaagacaaaacactcagctgatgctatagtcaattttctggcaagctgatgatgaagactccaacattgctcaattgctatattaagctcagtaatgagaccctctatgtctttagaaattccttctaaatcatcagaagatatattatattgatccacaagagtattcaaattgacactttccagtttctgagcatcattctcatgtgatgtttgacagacttcgccaagaaacccaatagttggtactggataaacatcagatagctcatcaccattcatatcagggaagggaggcagctgaggaggaatagcactaaaagctcttaacaagagcactagtaatgatttgcagctatccataacgcattgaaatgcactgaaataatcatagaaagacgttgttggctcaaaagcataaaatttcacccaattagataaagactgcaaaaattcccttttatgatgaatggacaaatctggaaaaacagaagccaaaataaaaatagacagtgctatgttgcatccttcatcctcagaactacgttgattctcattcttctgtttaattttatcaaaaagattgctaaagcataactcctcaaagttatgacatgagtcattggtcaataaactttcatcatgagagaccttggacaatgcatatgaaataattggcttcaacagatgcaatacagattcaagaaatgagacatcacagtaagcagcaccagagagggacatgagcacttgtaccactctaggtatctcaggaaccatagcttccatgtgctcttctataatagcttcaagaatataaagaattattgccctcgcattcttggcat----------------------------------------------------------------------------------
>_R_Albizia_tomentosa_Hughes_648@NODE_1_length_1921_cov_151.235900
--------------------------------------------------------------------------------------------------------------------------------------------------------------------------------------------------------------------------------------ggaaagaattcagtgagcaacagataaaagtccacatcactgagttcattgcagcaggtacctcttttgcctcatcgccttcatccctcaatctacacaacactcggcaaaccctttttccaaagtcctcaagcttgccatctagaaagcacaatgcaatacatgtttttgagaacatgatttaagttgacaaatatagtacgccttttcatacaaatttaacagggatattttgtattctttatttggtgatgatgatagggataatttagtaccatgttttattgaccctaatgcttcaacatttctccagacattttgagggatcaaagaaatatcttcagctggtgaatacaagcaggcatcagcaataagagccaaggaaaggtgtaggacaggaccatcaggcgtgggttgtagattttgcaaacaacaaatattatcagctgccacaagaaaagattgcaactgatggcgctcagcaaatgggatgtaatcaaaaagaagcatcatggcttgaagccttatttgcaaggttgattctgatgatgccagtacaaccacctcatcccacgtacttgaaaccagatgagatataacagaatcaggaacagatgcaactgacttcgttggaacaaaatcactgcaaattttaagagaaaccactgatctttctccatctgcacacgggccaacaagttttcccaagtgtttaattgcgattacacgttgctcaggttcagcatggcccagcaatgtacaaaatagatctaccaaaggaatctcactttcttgaatgttatataagcctcttgcgattaaagaagacagccatttatcagtctgcaaacgccaacatattttgggggcacagcaggagacattctttattgcagagcatatgatgcctatgacattatccaggtaaaaactatggggtaattcaagtaaacaatcaagctttaggctagaaactctccagcaactagtttcctggagcatcaagatcatttcaataaggccttcaagaccagacctccaatgaagtgtcacggcatcagccgatttagatggtgaagaattttgatcatcatcatcattatagaatttttgtgcaactgatgttaagcacttcataaagacaaaacactcagctgatgctatagtcaattttctggcaagctgatgatgaagactccaacattgctcaattgctatattgagctcagtaatgagaccctctatgtctttagaaattccttctaaatcatcagaagatatattatattgatctacaagagtattcaaatcgacactttccagtttctgagcatcattctcatgtgatgtttgacagacttcgccaagaaacccaatagttggtactggatcaacatcagatagctcatcaccattcatattagggaagggaggcagctgaggaggaatagcactaaaagctcttaacaagagaactagtaatgatttgcagctatccataacgcattgaaatgcactgaaataatcatagaaagacgttgttggctcaaaagcataaaatttcacccaattagataaagactgcaaaaattcccttttatgatgaatggacaaatctggaaaaacggaagccaaaataaaaatagacagtgctatgttgcatcctttatcctcagaactatgttgattctcattcttctgtttaattttatcgaaaagattgctaaagcataactcctcaaagttatgacatgagtcattggtcaataaactttcatcatgagagaccttggacaatgcatatgaaataattggcttcaacagatgcaatacagattcaagaaatgagacatcacagtaagcagcaccagagagggacatgagcacttgtaccactctaggcatctcaggaaccatagc---------------------------------------------------------------------------------------------------------------------------------------------------
>_R_Albizia_xerophytica_Hughes_1435@NODE_1_length_2057_cov_138.588889
--------------------------------------------------------------------------------------------------------aaatctggatcataattctttgatgaacttgaaaaaagcatctctttcaggaccttaaatttaagcagaatggagcaaatcagaatgggacaagaggagacagaagacaaataaactgtttaaataggaaagaattcagtgagcaacagacaaaagtccaaatcactgagttcattgcagcaggtacctcttttgcctcatcgccttcatccctcaatctacacaacactcggcaaaccctttttccaaagtcctcaagtttgccatctagaaagcacaatgcaatacatgtttttgagaacatgatttaagttgacaaatatagtacgccttttcatacaaatttgacagggatattttgtattctttatttggtgatgatgatagggataatttagtaccatgttttattgaccctaatgcttcaacatttctccagacattttgagggatcaaagaaatatcttcagctggtgagtacaagcaggcatcagcaataagagccaaggaaaggtgtaggataggaccatcatgcgtgggttgtagattttgcaaacaacaaatattatcagctgccacaagaaaagattgcaactgatggcgctcagcaaatgggatgtaatcaaaaagaagcatcatggcttgaagccttatttgcaaggttgattctgatgatgccagtacaaccacctcatcccacgtacttgaaaccagatgagatataacagaatcaggaacagatgcaactaacttcgttggaacaaaatcactgcaaattttaagagaaaccactgatctttctccatctgcacacaggccaataagttttcccaagtgtttaattgctattacacgttgctcaggttcagcatggcccagcaatgtacaaaacagatctaccaaaggaacctcactttcttgaatgttatataagccttttgcgattaaagaagacagccatttatcagtctgcaaacgccaacaaattttgggggcagagcaggagacattctttattgcagagcatatgatgcctacgacattatccaggtaaaaactatggggtaattcaagtaaacaatcaagcattaggctagaaactctccagcaactagtttcctggagcattaagatcatttcaataaggccttcaagaccagacctccaatgaagagtcacggcatcagccgatttagatggtgaagaattttgatcatcatcatcattatagaatttttgtgcaactgatgttaagcacttcatatagacaaaacactcagctgatgctatagtcaattttctggcaagctgatgatgaagactccaacattgctcaattgctatattaagctcagcaatgagaccctctatgtctttagaaattccttctaaatcatcagaagatatattatattgatctacaagagtattcaaatcgacactttccagtttctgagcatcattctcatgtgatgtttgacagacttcgccaagaaacccaatagttggtactggatcaacatcagatagctcatcaccattcatattagggaagggaggcagctgaggaggaatagcactaaaagctcttaacaagagaactagtaatgatttgcagctatccataacgcattgaaatgcactgaaataatcatagaaagacgttgttcgctcaaaagcataaaatttcacccaattaaataaagactgcaaaaattcccttttatgatgaatggacaaatctggaaaaacggaagccaaaataaaaatagacagtgctatgttgcatcctttatcctcagaactgtgttgattctcattcttctgtttaattttatcaaaaagattgctaaagcataactcctcaaagttatgacatgagtcattggtcaataaactttcatcatgagagaccttggacaatgcatatgaaataattggcttcaacagatgcaatacagattcaagaaatgagacatcacagtaagcagcaccagagagggacataagcacttgtaccactctaggtatctcaggaaccatagattccatgtgc-----------------------------------------------------------------------------------------------------------------------------------------
>_R_Balizia_leucocalyx_Aguilar_1939@NODE_1_length_2351_cov_205.679420
tatacaatgactgacagcattacaagcaatttttttttccttacaagacaataataggtttttaatagtgttttacctggacgatggattcacgtgtgttagcaaaatctggatcataattcttcgacgaacttaaaaaaagcatctctttcaggaccttaaatttaagcagaatggagcaaatcaaaatgggat---aagagagagaagacaaataaactgtttaaataggaaagaattcggtgagcaacaaataaaagtccacatcactatgttcattgcagcaggtacctcttttgcctcatcaccttcatccctcaatctacacaacacttggcaaaccctttttccaaagtcctcaagcttgccatctagaaagcacaatgtaaaacatg-ttttgagaacatgattcaagttaacaaataacgtatgcctcttcatacaaatttgacagggataattgatattctttatttagtgatgctgatagggataatttagtaccatgttttattgaccctaatgcttcaacatttctccagacactttgagggatcaaagaaatatcttcagctggtgagtacaagcaggcatcagcaataagagccaaggaaaggtgtaggataggaccatcatgtgtgggttgtagattttgcaaacaacaaatatcatcagttgccacaagaaaagattgcaactgatggggctcggcaaatgggatgtaatcaaaaagaagcatcatggcttgaagccttatttgcaaggttgattctgatgatgccagtacaaccacctcatcccacgtacttgaaactagatgagatataacagaatcaggaacagaggcaactaacttcgttggaacaaaatcactgcaaatcttaagagataccactgatctttctccatttgcacactggccaataagttttctcaagtgtttgattgctattacacgttgctcaggttcagcatggcccagcaatgtacaaaatagatctaccaaaggaacctcactttcttgaatgttatatatgcctcttgcaattaaagaagacagccatttatcagtctgcaaacgccaacaaatttttggggcagagcaggagacattctttattgcagagcatatgatgcctatgacattatccaggtaaaaactacggggtacttcaagtaaacaatcgagcattaggctagaaactctccagcaactagtttcttggagcatcaagatcatttcaataaggccttcaagaccagacctccaatgaagtgtgaccacatcagccgatttagatggtgaagaattttgatcatcatcgtcattatagaatttttgtgcaactgacattaagcacttcataaagacaaaacactcagctgatgatgtagtcaattttctggcaagctgatgatgaagactccaacattgctcaattgctatattaagctcagtaatgagaccctctatgtctttagaaattccatctaaatcatcagaagatatattatattgatctacaagagtgttcaaattgacactttccagtttctcagcatcattctcatgtgatgtttgacagactttcctaagaaacccgatagttggtactggatcaacatcacatagctcatcaccattcatattagggaagggaggcagctgaggaggaatagcgccaaaagctcttaacaagagcactagtaatgatttgcagctatccataacgcattgaaatgcactgaaataatcatagaaagacgttgttggctcaaaagcataaaatttcacccaattagataaagactgcaaaaattcccttttatgatgaatggacaaatctggaaaaacagaagccaaaataaaaatagacagtgctatgttgcatcccttgtcctcagaactatgttgattctcattcttctgtttaattttatcaaaaagaacactaaagcataactcctcaaagttaagacatgagtcattggtcaataaactttcatcatgagagaccttggacaatgcatatgaaatgattggcttcaacagatgcaatacagattcaagaaatgagacatcacagtaagtggcaccagagagggacatgagcacttgtaccactctaggtatctcaggaaccatagcttccatgtgctctgctataatagcttcgagaatataaagaattattgctctcgcattcttggcattataacctttcaggatatctttaccacttggagaagcagaagaatatggccatgaacacaactctgaaaaccaactaataac
>_R_Balizia_pedicellaris_Queiroz_15529@NODE_1_length_656_cov_354.098170
------------------------------------------------------------------------------------------------------------------------------------------------------------------------------------------------------------------------------------------------------------------------------------------------------------------------------------------------------------------------------------------------------------------------------------------------------------------------------------------------------------------------------------------------------------------------------------------------------------------------------------------------------------------------------------------------------------------------------------------------------------------------------------------------------------------------------------------------------------------------------------------------------------------------------------------------------------------------------------------------------------------------------------------------------------------------------------------------------------------------------------------------------------------------------------------------------------------------------------------------------------------------------------------------------------------------------------------------------------------------------------------------------------------------------------------------------------------------------------------------------------------------------------------------------------------------------------------------------------------------------------------------------------agaaacccgatagttggtactggatcaacatcacatagctcatcaccattcatattagggaagggaggcagctgaggaggaatagcaccaaaagctcttaacaagagcactagtaatgatttgcagctatccataacgcattgaaatgcactgaaataatcatagaaagacgttgtaggctcaaaagcataaaatttcacccaattagataaagactgcaaaaattcccttttatgatgaatggacaaatctggaaaaacagaagccaaaataaaaatagacagtgctatgttgcatcccttgtcctcagaactatgttgattctcattcttctgtttaattttatcaaaaagaacactaaagcataactcctcaaagttaagacatgagtcattggtcaataaactttcatcatgagagaccttggacaatgcatatgaaatgattggcttcaacagatgcaatacagattcaagaaatgagacatcacagtaagtagcaccagagagggacatgagcacttgtaccactctaggtatctcaggaaccatagcttccatgtgctctgctataatagcttcaagaatataaagaattattgctctcgcattcttggcattataacctttcaggatatctttaacacttgaagaacc---------------------------------------------
>_R_Cathormion_obliquifoliolatum_Wieringa_6519@NODE_1_length_1977_cov_342.089490
-----------------------------------------------------------------------------------------------------------------------------------------caaagcatctctttcaggaccttaaatttaagcagaatggagcaaatt-------------aagagagagaagacaaataaactgtttaaataggaaagaattcagtgagtaacagataaaagtccacatcactatgttcattgcagcaggtacctcttttgcctcatcaccttcatccctcaatctacacaacacttggcaaaccctttttccaaagtcctcaagcttgccatctagaaagcacaatgcaaaacatg-ttttgagaacatgatttaagttaacaaatatagtatgcctcttcatacaaatttgacagggataatttatattctttatttagtgatgctgatagggataatttagtaccatgtttttttgaccctaatgcttcaacatttctccagacattttgagggatcaaagaaatatcttcagctggtgagtacaagcaggcatcagcaataagagccaaggaaaggtgtaggataggaccatcatgtgtgggttgtagattttgcaaacaacaaatatcatcagttgccacaagaaaagattgcaactgatgccgctcggcaaatgggatgtaatcaaaaagaagcatcatggcttgaagccttatttgcaaggttgattctgatgatgccagcacaaccacctcatcccacgtacttgaaactagatgagatataacagaatcaggaacagatgcaactaacttcgttggaacaaaatcactgcaaatcttaagagataccactgatctttctccatttgcacactggccaataagttttctcaagtgtttaattgctattacacgttgctcaggttcagcatggcccagcaatgtacaaaatagatctaccaaaggaacctcactttcttgaatgttatatatgcctcttgcaattaaagaagacagccatttatcagtctgcaaacgccaacaaatttttggggcagagcaggagacattctttattgcagagcatatgatgcctatgacattatccaggtaaaaactacggggtacttcaagtaaacaatcgagcattaggctagaaactctccagcaactagtttcttggagcatcaagatcatttcaataaggccttcaagaccagacctccaatgaagtgtgaccacatcagccgatttagatggtgaagaattttgatcatcatcgtcattatagaatttttgtgcaactgacattaagcacttcataaagacaaaacactcagctgatgatatagtcaattttctggcaagctgatgatgaagactccaacattgctcaattgctatattaagctcagtaatgagaccctctatgtcttttgaaattccttctaaatcatcagaagatatattatattgatctacaagagtgttcaaattgacactttccagtttctcagcatcattctcatgtgatgtttgacagactttcctaagaaacccgatagttggtacaggatcaacatcacatagctcatcaccattcatattagggaagggaggcagctgatgaggaatagcaccaaaagctcttaacatgagcactagtaatgatttgcagctatccataacgcattgaaatgcactgaaataatcatagaaagacgttgttggctcaaaagcataaaatttcacccaattagataaagactgcaaaaattcccttttatgatgaatggacaaatctggaaaaacagaagccaaaacaaaaatagacaaagctatgttgcatcccttgtcctcagaactatgttgattctcattcttctgtttaattttatcaaaaagaacaccaaagcataactcctcaaagttaagacatgagtcattggtcaataaactttcatcatgagggaccttggacaatgcatatgaaataattggcttcaacagatgcaatacagattcaagaaatgagacatcacagtaagtagcaccagagagggacatgagcacttgtaccactc-------------------------------------------------------------------------------------------------------------------------------------------------------------------------
>_R_Cathormion_rhombifolium_Deighton_3618@NODE_1_length_2021_cov_126.559156
-------------------------------------------------------------------------------------------------------------------------------------------------------------------------------------------------------------------------------------aggaaagaattcagtgagtaacagataaaagtccacatcactatgttcattgcagcaggtacctcttttgcctcatcaccttcatccctcaatctacacaacacttggcaaaccctttttccaaagtcctcaagcttgccatctagaaagcacaatgcaaaacatg-ttttgagaacatgatttaagttaacaaatatagtatgcctcttcatacaaatttgacagggataatttatattctttatttagtgatgctgatagggataatttagtaccaagtttttttgaccctaatgcttcaacatttctccagacattttgagggatcaaagaaatatcttcagctggtgagtacaagcaggcatcagcaataagagccaaggaaaggtgtaggataggaccatcatgtgtgggttgtagattttgcaaacaacaaatatcatcagttgccacaagaaaagattgcaactgatgccgctcggcaaatgggatgtaatcaaaaagaagcatcatggcttgaagccttatttgcaaggttgattctgatgatgccagcacaaccacctcatcccacgtacttgaaactagatgagatataacagaatcaggaacagatgcaactaacttcgttggaacaaaatcactgcaaatcttaagagataccactgatctttctccatttgcacactggccaataagttttctcaagtgtttaattgctattacacgttgctcaggttcagcatggcccagtaatgtacaaaatagatctaccaaaggaacctcactttcttgaatgttatatatgcctcttgcaattaaagaagacagccatttatcagtctgcaaacgccaacaaatttttggggcagagcaggagacattctttattgcagagcatatgatgcctatgacattatccaggtaaaaactacggggtacttcaagtaaacaatcgagcattaggctagaaactctccagcaactagtttcttggagcatcaagataatttcaataaggccttcaagaccagacctccaatgaagtgtgaccacatcagccgatttagatggtgaagaattttgatcatcatcgtcattatagaatttttgtgcaactgacattaagcacttcataaagacaaaacactcagctgatgatatagtcaattttctggcaagctgatgatgaagactccaacattgctcaattgctatattaagctcagtaatgagaccctctatgtcttttgaaattccttctaaatcatcagaagatatattatattgatctacaagagtgttcaaattgacactttccagtttctcagcatcattctcatgtgatgtttgacagactttcctaagaaacccgatagttggtactggatcaacatcacatagctcatcaccattcatattagggaagggaggcagctgatgaggaatagcaccaaaagctcttaacatgagcactagtaatgatttgcagctatccataacgcattgaaatgcactgaaataatcatagaaagacgttgttggctcaaaagcataaaatttcacccaattagataaagactgcaaaaattcccttttatgatgaatggacaaatctggaaaaacagaagccaaaacaaaaatagacaaagctatgttgcatcccttgtcctcagaactatgttgattctcattcttctgtttaattttatcaaaaagaacaccaaagcataactcctcaaagttaagacatgagtcattggtcaataaactttcatcatgagagaccttggacaatgcatatgaaataattggcttcaacagatgcaatacagattcaagaaatgagacatcacagtaagtagcaccagagagggacatgagcacttgtaccactctaggtatctcaggaaccatagcttccatgtgctctgctataatagcctcaagaatataaagaattattgctctcgcattcttggcattataacctttcaggatatctttaccacttggagaag----------------------------------------------
>_R_Hydrochorea_corymbosa1_Bonadeu_655@NODE_1_length_1646_cov_349.705845
-----------------------------------------------------------------------------------------------------------------------------------------------------------------------------------------------------------------------------------------------------------------------------------------------------------------------------------------------------------------------------------------------------------------------------------------------tgcctcttcatacaaatttgacagggataatttatattctttatttagtgatgctgatagggataatttagtaccatgtttttttgaccctaatgcttcaacatttctccagacattttgagggatcaaagaaatatcttcagctggtgagtacaagcaggtatcagcaataagagccaaggaaaggtgtaggataggaccatcatgtgtgggttgtagattttgcaaacaacaaatatcatcagttgccacaagaaaagattgcaactgatggcgctcggcaaatgggatgtaatcaaaaagaagcatcatggcttgaagccttatttgcaaggttgattctgatgatgccagtacaaccacctcatcccacgtacttgaaactagatgagatataacagaatcaggaacagatgcaactaacttcgttggaacaaaatcactgcaaatcttaagaggtaccactgatctttctccatttgcacactggccaataagttttctcaagtgtttaattgctattacacgttgctcaggttcagcatggcccagcaatgtacaaaatagatctaccaaaggaacctcactttcttgaatgttatatatgcctcttgcaattaaagaagacagccatttatcagtctgcaaacgccaacaaatttttggggcagagcaggagacattctttattgcagagcatatgatgcctatgacattatccaggtaaaaactatggggtacttcaagtaaacaatcgagcattaggctagaaactctccagcaactagtttcttggagcatcaagatcatttcaataaggccttcaagaccagacctccaatgaagtgtgaccacatcagccgatttagatggtgaagaattttgatcatcatcgtcattatagaatttttgtgcaactgacattaagcacttcataaagacaaaacactcagctgatgatatagtcaattttctggcaagctgatgatgaagactccaacattgctcaattgctacattaagctcagtaatgagaccctctatgtcttttgaaattccttctaaatcatcagaagatatattatattgatctacaagagtgttcaaattgacactttccagtttctcagcatcattctcatgtgatgtttgacagactttcctaagaaacccgatagttggtactggatcaacatcacatagctcatcaccattcatattagagaagggaggcagctgaggaggaatagcaccaaaagctcttaacaagagcactagtaatgatttgcagctatccataacgcattgaaatgcactgaaataatcatagaaagacgttgttggctcaaaagcataaaatttcacccaattagataaagactgcaaaaattcccttttatgatgaatggacaaatctggaaaaacagaagccaaaacaaaaatagacagtgctatgttgcatcccttgtcctcagaactatgttgattctcattcttctgtttaattttatcaaaaagaacactaaagcataactcctcaaagttaagacatgagtcattggtcaataaactttcatcatgagagaccttggacaatgcatatgaaataattggcttcaacagatgcaatacagattcaagaaatg----------------------------------------------------------------------------------------------------------------------------------------------------------------------------------------------------------------------------
>_R_Hydrochorea_marginata_Morim_563@NODE_1_length_2486_cov_303.878788
tatacaatgactgacagcattacaagcaatttttttttccttacaatacaataataggtttttaatagtgttttacctggacgatggattcacgtgtgttagcaaaatctggatcataattctttgatgaacttaaaaaaagcatctctttcaggaccttaaatttaagcagaatggagcaaatcagagtgggat---aagagagagaagacaaataaactgtttaaataggaaagaattcagtgagtaacagataaaagtccacatcactatgttcattgcagcaggtacctcttttgcctcatcaccttcatccctcaatctacacaacacttggcaaaccctttttccaaagtcctcaagcttgccatctagaaagcacaatgcaaaacatg-ttttgagaacatgatttaagttaacaaatatagtatgcctcttcatacaaatttgacagggataatttatattctttatttagtgatgctgatagggataatttagtaccatgtttttttgaccctaatgcttcaacatttctccagacattttgagggatcaaagaaatatcttcagctggtgagtacaagcaggtatcagcaataagagccaaggaaaggtgtaggataggaccatcatgtgtgggttgtagattttgcaaacaacaaatatcatcagttgccacaagaaaagattgcaactgatggcgctcggcaaatgggatgtaatcaaaaagaagcatcatggcttgaagccttatttgcaaggttgattctgatgatgccagtacaaccacctcatcccacgtacttgaaactagatgagatataacagaatcaggaacagatgcaactaacttcgttggaacaaaatcactgcaaatcttaagaggtaccactgatctttctccatttgcacactggccaataagttttctcaagtgtttaattgctattacacgttgctcaggttcagcatggcccagcaatgtacaaaatagatctaccaaaggaacctcactttcttgaatgttatatatgcctcttgcaattaaagaagacagccatttatcagtctgcaaacgccaacaaatttttggggcagagcaggagacattctttattgcagagcatacgatgcctatgacattatccaggtaaaaactatggggtacttcaagtaaacaatcgagcattaggctagaaactctccagcaactagtttcttggagcatcaagatcatttcaataaggccttcaagaccagacctccaatgaagtgtgaccacatcagccgatttagatggtgaagaattttgatcatcatcgtcattatagaatttttgtgcaactgacattaagcacttcataaagacaaaacactcagctgatgatatagtcaattttctggcaagctgatgatgaagactccaacattgctcaattgctacattaagctcagtaatgagaccctctatgtcttttgaaattccttctaaatcatcagaagatatattatattgatctacaagagtgttcaaattgacactttccagtttctcagcatcattctcatgtgatgtttgacagactttcctaagaaacccgatagttggtactggatcaacatcacatagctcatcaccattcatattagggaagggaggcagctgaggaggaatagcaccaaaagctcttaacaagagcactagtaatgatttgcagctatccataacgcattgaaatgcactgaaataatcatagaaagacgttgttggctcaaaagcataaaatttcacccaattagataaagactgcaaaaattcccttttatgatgaatggacaaatctggaaaaacagaagccaaaacaaaaatagacagtgctatgttgcatcccttgccctcagaactatgttgattctcattcttctgtttaattttatcaaaaagaacactaaagcataactcctcaaagttaagacatgagtcattggtcaataaactttcatcatgagagaccttggacaatgcatatgaaataattggcttcaacagatgcaatacagattcaagaaatgagacatcacagtaagtagcaccagagagggacatgagcacttgtacaactctaggtatctcaggaaccatagtttccatgtgctctgctataatagcctcaagaatataaagaattattgctctcgcattcttggcattataacctttcaggatatctttaccacttggagaagcagaagaatatggccatgaacacaactctgaaaaccaactaataac
>_R_Jupunba_barbouriana_Iganci_847@NODE_1_length_2340_cov_307.677861
tatacaatggctgacagcattacaagcaatttttttttccttacaagacaataataggtttttaatagtgttttacctggacgatggattcacgtgtgttagcaaaatctggatcataattctttgatgaacttaaaaaaagcatctctttcaggaccttaaatttaagcagaatggagcaaatcagaatgggataagaagagacagaagacaaataaactgtttaaataggaaagaattcggtgagtaacagataaaagtccacatcactaagttcattgcagcaggtacctcttttgcctcatcaccttcatccctcaatctacacaacacttggcaaaccctttttccaaagtcctcaagcttgccatctagaaagcacaatgcaaaacatg-ttttgagaacatgatttaagttaacaaatatagtatgcctcttcatacaaatttgacagggataatttatattctttatttggtgatcatgatagggataatttagtaccatgttttattgaccctaatgcttcaacatttctccagacattttgagggatcaaagaaatatcttcagctggtgagtacaagcaggcatcagcaataagagccaaggaaaggtgtaggataggaccatcatgtgtgggttgtagattttgcaaacaacaaatatcatcagctgccacaagaaaagattgcaactgatggcgctcggcaaatgggatgtaatcaaaaagaagcatcatggcttgaagccttatttgcaaggttgattctgatgatgccagtacaaccacctcatcccacgtacttgaaaccagatgagatataacagaatcaggaacagatgcaactaacttcgttggaacaaaatcactgcaaatcttaagagataccactgatctttctccatttgcacactggccaataagttttctcaagtgtttaattgctattacacgttgctcaggttcagcatggcccagcaatgtacaaaatagatctaccaaaggaacctcactttcttgaatgttatatatgcctcttgcaattaaagaagacagccatttatcagtctgcaaacgccaacaaatttttggggcagagcaggagacattctttattgcagagcatatgatgcctatgacattatccaggtaaaaactacggggtacttcaagtaaacaatcgagcattaggctagaaactctccagcaactagtttcttggagcatcaagatcatttcaataaggccttcaagaccagacctccaatgaagtgtgaccacatcagccgatttagatggtgaagaattttgatcatcatcgtcattatagaatttttgtgcaactgacattaagcacttcataaagacaaaacactcagctgatgatatagtcaattttctggcaagctgatgatgaagactccaacattgctcaattgctatattaagctcagtaatgagaccctctatgtctttagaaattccttctaaatcatcagaagatatattatattgatctacaagagtgttcaaattgacactttccagtttctcagcatcattctcatgtgatgtttgacagactttcctaagaaacccgatagttggtactggatcaacatcacatagctcatcaccattcatattagggaagggaggcagctgaggaggaatagcaccaaaagctcttaacaagagcactagtaatgatttgcagctatccataacgcattgaaatgcactgaaataatcatagaaagacgttgttggctcaaaagcataaaatttcacccaattagataaagactgcaaaaattcccttttatgatgaatggacaaatctggaaaaacagaagccaaaataaaaatagacagtgccatgttccatcccttgtcctcagaactatgttgattctcattcttctgtttaattttatcaaaaagaacactaaagcataactcctcaaagttaagacatgagtcattggtcaataaactttcatcatgagagaccttggacaatgcatatgaaataattggcttcaacagatgcaatacagattcaagaaatgagacatcacagtaagtagcaccagagagggacatgagcacttgtaccactctaggtatctcaggaaccatagcttccatgtgctctgcaataatagcttcaagaatataaagaattattgctctcgcattcttggcattataacctttcaggatatctttaccacttggagaagcagaagaatatggccatgaacacaactctgaaaaccaactaataac
>_R_Jupunba_cochleata_Bonadeu_673@NODE_1_length_2560_cov_197.242046
tatacaatgactgacagcattacaagcaatttttttttccttacaagacaataataggtttttaatagtgttttacctggacgatggattcacgtgtgttagcaaaatctggatcataattctttgatgaacttaaaaaaagcatctctttcaggaccttaaatttaagcagaatggagcaaatcagaatgggataagaagagacagaagacaaattaactgtttaaataggaaagaattcggtgagtaacagataaaagtccacatcactaagttcattgcagcaggtacctcttttgcctcatcaccttcatccctcaatctacacaacacttggcaaacccgttttccaaagtcatcaagcttgccatctagaaagcacaatgcaaaacatg-ttttgagaacatgatttaagttaacaaatatagtatgcctcttcaaacaaatttgacagggataatttattttctttatttggtgatgatgatagggataatttagtaccatgttttattgaccctaatgcttcaacatttctccagacattttgagagatcaaagaaatatcttcagctggtgagtacaagcaggcatcagcaataagagccaaggaaaggcgtaggataggaccatcatgtgtgggttgtagattttgcaaacaacaaatatcatcagctgccacaagaaaagattgcaactgatggcgctcggcaaatgggatgtaatcaaaaagaagcatcatggcttgaagccttatttgcaaggttgattctgatgatgccagtacaaccacctcatcccacgtacttgaaaccagatgagatataacagaatcaggaacagatgcaactaacttcgttggaacaaaatcactgcaaatcttaagagataccactgatctttctccatttgcacactggccaataagttttctcaagtgtttaattgctataacacgttgctcaggttcagcatggcccagcaatgtacaaaatagagctaccaaaggaacctcactttcttgaatgttatatatgcctcttgcaattaaagaagacagccatttatcagtctgcaaacgccaacaaatttttggggaagagcaggagacattctttattgcagagcatatgatgcctatgacattatccaggtaaaaactacggggtacttcaagtaaacaatcgagcattaggctagaaactctccagcaactagtttcttggagcatcaagatcatttcaataaggccttcaagaccagacctccaatgaagtgtgaccacatcagccgatttagatggtgaagaattttgatcatcatcgtcattatagaatttttgtgcaactgacattaagcacttcataaagacaaaacactcagctgatgatatagtcaattttctggcaagctgatgatgaagactccaacattgctcaattgctatataaagctcagtaatgagaccctctatgtctttagaaattccttctaaatcatcagaagatatattatattgatctacaagagtgttcaaattgacacttgccagtttctcagcatcattctcatgtgatgtttgacagactttcctaagaaacccgatagttggtactggatcaacatcacatagctcatcaccgttcatattagggaagggaggcagctgaggaggaatagcaccaaaagctcttaacaagagcaccagtaatgatttgcagctatccataacgcattgaaatgcactgaaataatcatagaaagacgttgttggctcaaaagcataaaatttcacccaatcagataaagactgcaaaaattcccttttatgatgaatggacaaatctggaaaaacagaagccaaaataaaaatagacagtgctatgttgcatcccttgtcctcagagctatgttgattctcattcttctgtttaattttatcaaaaagaacactaaagcataactcctcaaagttaagacatgagtcattggtcaataaactttcatcatgagagaccttggacaatgcatatgaaataattggcttcaacagatgcaatacagattcaagaaatgagacatcacagtaagtagcaccagagagggacatgagcacttgtaccactctaggtatctcaggaaccatagcttccatgtgctctgctataatagcttcaagaatataaagaattattgctctcgcattcttggcattataacctttcaggatatctttaccacttggagaagcagaagaatatggccatgaacacaactctgaaaaccaactaataac
>_R_Jupunba_commutata_Maguire_46145@NODE_1_length_2368_cov_197.797905
tatacaatgactgacagcattacaagcaatttttttttccttacaagacaataataggtttttaatagtgttttacctggacgatggattcacgtgtgttagcaaaatctggatcataattctttgatgaacttaaaaaaagcatctctttcaggaccttaaatttaagcagaatggagcaaatcagaatgggataagaagagacagaagacaaataaactgtttaaataggaaagaattcggtgagtaacagataaaagtccacatcactaagttcattgcagcaggtacctcttttgcctcatcaccttcatccctcaatctacacaacacttggcaaaccctttttccaaagtcctcaagcttgccatctagaaagcacaatgcaaaacatg-ttttgagaacatgatttaagttaacaaatatagtatgcctcttcatacaaatttgacagggataatttatattctttatttggtgatgatgatagggataatttagtaccatgttttattgaacctaatgcttcaacatttctccagacattttgagggatcaaagaaatatcttcagctggtgagtacaagcaggcatcagcaataagagccaaggaaaggtgtaggataggaccatcatgtgtgggttgtagattttgcaaacaacaaatatcatcagctgccacaagaaaagattgcaactgatggtgctcggcaaatgggatgtaatcaaaaagaagcatcatggcttgaagccttatttgcaaggttgattctgatgatgccagtacaaccacctcatcccacgtacttgaaaccagatgagatataacagaatcaggaacagatgcaactaacttcgttggaacaaaatcactgcaaatcttaagaaataccactgatctttctccatttgcacactggccaataagttttctcaagtgtttaattgctattacacgttgctcaggttcagcatggcccagcaatgtacaaaatagatctaccaaaggaacctcactttcttgaatgttatatatgcctcttgcaattaaagaagacagccatttatcagtctgcaaacgccaacaaatttttggggcagagcaggagacattctttattgcagagcatatgatgcctatgacattatccaggtaaaaactacggggtacttcaagtaaacaatcgagcattaggctagaaactctccagcaactagtttcttggagcatcaagatcatttcaataaggccttcaagaccagacctccaatgaagtgtgaccacatcagccgatttagatggtgaagaattttgatcatcatcgtcattatagaatttttgtgcaactgacattaagcacttcataaagacaaaacactcagctgatgatatagtcaattttctggcaagctgatgatgaagactccaacattgctcaattgctatattaagctcagtaatgagaccctctatgtctttagaaattccttctaaatcatcagaagatatattatattgatctacaagagtgttcaaattgacactttccagtttctcagcatcattctcatgtgatgtttgacagactttcctaagaaacccaatagttggtactggatcaacatcacatagctcatcaccattcacattagggaagggaggcagctgaggaggaatagcaccaaaagctcttaacaagagcactagtaatgatttgcagctatccataacgcattgaaatgcactgaaataatcatagaaagacgttgttggctcaaaagcataaaatttcacccaattagataaagactgcaaaaattcccttttatgatgaatggacaaatctggaaaaacagaagccaaaataaaaatagacagtgctatgttccatcccttgtcctcagaactatgttgattctcaatcttctgtttaattttatcaaaaagaacactaaagcataactcctcaaagttaagacatgagtcattggtcaataaactttcatcatgagagaccttggacaatgcatatgaaataattggcttcaacagatgcaatacagattcaagaaatgagacatcacagtaagtagcaccagagagggacatgagcacttgtaccactctaggtatctcaggaaccatagcttccatgtgctctgctataatagcttcaagaatataaagaattattgctctcgcattcttggcattataacctttcaggatatctttaccacttggagaagcagaagaatatggccatgaacacaactctgaaaaccaactaataac
>_R_Jupunba_filamentosa_Lima_7487@NODE_2_length_578_cov_14.564870
tatacaatgactgacagcattacacgcaatttttttttccttacaagacaataataggtttttgatagtgttttacctggacgatggattcccgtgtgttagcaaaatctggatcataattctttgatgaacttaaaaaaagcatctctttcaggaccttaaatttaagcagaatagagcaaatcagaatgggataagaagagacagaagacaaattaactgtttaaataggaaagaattcggtgagtaacagataaaagtacacatcactaagttcattgcagcaggtacctcttttgcctcatcaccttcatccctcaatctacacaacacttggcaaaccctttttccaaagtcctcaagcttgccatctagaaagcacaatgcaaaacatg-ttttgagaacatgatttaagttaacaaatatagtatgcctcttcataca------------------------------------atgatgatagggataatttagtaccatgttttattgaccctaatgcttcaacatttctccagacattttgagggatc-----------------------------------------------------------------------------------------------------------------------------------------------------------------------------------------------------------------------------------------------------------------------------------------------------------------------------------------------------------------------------------------------------------------------------------------------------------------------------------------------------------------------------------------------------------------------------------------------------------------------------------------------------------------------------------------------------------------------------------------------------------------------------------------------------------------------------------------------------------------------------------------------------------------------------------------------------------------------------------------------------------------------------------------------------------------------------------------------------------------------------------------------------------------------------------------------------------------------------------------------------------------------------------------------------------------------------------------------------------------------------------------------------------------------------------------------------------------------------------------------------------------------------------------------------------------------------------------------------------------------------------------------------------------------------------------------------------------------------------------------------------------------------------------------------------
>_R_Jupunba_idiopoda_Quesada_1718@NODE_1_length_1913_cov_190.675381
----------------------------------------------------------------------------------------------------------------------------------------------------------------------------------------------------agaagagacagaagacaaataaactgtttaaataggaaagaattcggtgagtaacagataaaagtccacatcactaagttcattgcagcaggtacctcttttgcctcatcaccttcgtccctcaatctacacaacacttggcaaaccctttttccaaagtcctcaagcttgccatctagaaagcacaatgcaaaacatg-ttttgagaacaggatttaagttaacaaatatagtatgcctcttcatacaaatttgactgggataatttatattctttatttggtgatgatgatagggataatttggtaccatgttttattgaccctaatgcttcaacatttctccagacactttgagggatcaaagaaatatcttcagctggtgagtacaagcaggcatcagcaataagagccaaggaaaggtgtaggataggaccatcatgtgtgggttgtagattttgcaaacaacaaatatcatcagctgccacaagaaaagattgcaactgatggcgctcggcaaatgggatgtaatcaaaaagaagcatcatggcttgaagccttatttgcaaggttgattctgaagatgccagtacaaccacctcatcccacgtacttgaaaccagatgagatataacagaatcaggaacagatgcaactagcttcgttggaacaaaatcactgcaaatcttaagagataccactgatctttctccatttgcacactggccaataagttttctcaagtgtttaattgctattacacgttgctcaggttcagcatggcccagcaatgtacaaaatagatctaccaaaggaacctcactttcttgaatgttatatatgcctcttgcaattaaagcagacagccatttatcagtctgcaaacgccaacaaatttttggggcagagcaggagacattctttattgcagagcatatgatgcctatgacattatccaggtaaaaactacggggtacttcaagtaaacaatcgagcattaggctagaaactctccagcaactagtttcttggagcatcaagatcatttcaataaggccttcaagaccagacctccaatgaagtgtgaccacatcagccgatttagatggtgaagaattttgatcatcatcatcattatagaatttttgtgcaactgacattaagcacttcataaagacaaaacactcagctgatgatatagtcaattttctggcaagctgatgatgaagactccaacattgctcaattgctatattaagctcagtaatgagaccctctatgtctttagaaattccatctaaatcatcagaagatatattatattgatctacaagagtgttcaaattgacactttccagtttctcagcatcattctcatgtgatgtttgacagactttcctaagaaacccgatagttggtactggatcaacatcacatagctcatcaccattcatattagggaagggaggcagctgaggaggaatagcacccaaagctcttaacaagagcactagtaatgatttgcagctatccataacgcattgaaatgcactgaaataatcatagaaagacgttgttggctcaaaagcataaaatttcacccaattagataaagactgcaaaaattcccttttatgatgaatggacaaatctggaaaaacagaagccaaaataaaaatagacagtgctatgttccatcccttgtcctcagaactatgttgattctcattcttctgtttaattttatcaaaaagaacactaaagcataactcctcaaagttaagacatgagtcattggtcaataaactctcatcatgagagaccttggacaatgcatatgaaataattggcttcaacagatgcaatacagattcaagaaatgagacatcacagtaagtagcaccagagagggaca-------------------------------------------------------------------------------------------------------------------------------------------------------------------------------------------
>_R_Jupunba_laeta_Mori_25147@NODE_1_length_2004_cov_69.280228
---------------------------------------------------------------------------------------------------------------------------------------------------------------taaatttaagcagaatggagcaaatcagaatcggataagaagagacagaagacaaattaactgtttaaataggaaagaaatcggtgagtaacagataaaagtccacatcactaagttcattgcagcaggtacctcttttgcctcatcaccttcatccctcaatctacacaacacttggcaaaccctttttccaaagtcctcaagcttgccatctagaaagcacaatgcaaaacatg-ttttgagaacatgatttaagttaacaaatatagtatgcctcttcatacaaatttgacagggataatttattttctttatttggtgatgatgatagggataatttagtaccatgttttattgaccctaatgcttcaacatttctccagacattttgagggatcaaagaaatatcttcagctggtgagtacaagcaggcatcagcaataagagccaaggaaaggcgtaggataggaccatcatgtgtggattgtagattttgcaaacaacaaatatcatcagctgccacaagaaaagattgcaactgatggcgctcggcaaatgggatgtaatcaaaaagaagcatcatgacttgaagccttatttgcaaggttgattctgatgatgccagtacaaccacctcatcccacgtacttgaaaccagatgagatataacagaatcaggaacagatgcaactaacttcgttggaacaaaatcactgcaaatcttaagagataccactgatctttctccatttgcacactggccaataagttttctcaagtgttgaattgctattacacgttgctcaggttcagcatggcccagcaatgtacaaaatagatctaccaaaggaacctcactttcttgaatgttatatatgcctcttgcaattaaagaagacagccatttatcagtctgcaaacgccaacaaatttttggggaagagcaggagacattctttattgcagagcatatgatgcctatgacattatccaggtaaaaactacggggtacttcaagtaaacaatcgagcattaggctagaaactctccagcaactagtttcttggagcatcaagatcatttcaataaggccttcaagaccagacctccaatgaagtgtgaccacatcagccaatttagatggtgaagaattttgatcatcatcgtcattatagaatttttgtgcaactgacattaagcacttcataaagacaaaacactcagctgatgatatagtcaattttctggcaagctgatgatgaagactccaacattgctcaattgctatattaagctcagtaatgagaccctctatgtctttagaaattccttctaaatcatcagaagatatattatattgatctacaagagtgttcaaattgacactttccagtttctcagcatcattctcatctgatgtttgacagactttcctaagaaacccgatagttggtactggatcaacatcacatagctcatcaccattcatattagggaagggaggcagctgaggaggaatggcaccaaaagctcttaacaagagcactagtaatgatttgcagctatccataacgcattgaaatgcactgaaataatcatagaaagacgttgttggctcaaaagcataaaatttcacccaattagataaagactgcaaaaattcccttttatgatgaatggacaaatctggaaaaacagaagccaaaataaaaatagacagtgctatgttgcatcccttgtcctcagaactatgttgattctcattcttctgtttaattttatcaaaaagaacactaaagcataactcctcaaagttaagacatgagtcattggtcaataaactttcatcatgagagaccttggacaatgtatatgaaataattggcttcaacagatgcaatacagattcaagaaatgagacatcacagtaagtagcaccagagagggacatgagcacttgtatcactctaggtatctcaggaaccatagcttccatgtgctctg-------------------------------------------------------------------------------------------------------------------------------------
>_R_Jupunba_langsdorfii_Ribeiro_728@NODE_1_length_2741_cov_175.352853
tagacaatgactgacagcattacaagcaatttttttttccttaaaagacaataataggtttttaatagtgttttacctggacgatggattcacgtgtgttagcaaaatctggatcataattctttgatgaacttaaaaaaagcatctctttcaggaccttaaatttaagcagaatggagcaaatcagaatggaataagaagagacagaagacaaattaactgtttaaataggaaagaattcggtgagtaacagataaaagtccacatcactaagttcattgcagcaggtacctcttttgcctcatcaccttcatccctcaatctacacaacacttggcaaaccctttttccaaagtcctcaagcttgccatctagaaagcacaatgcaaaacatg-ttttgagaacatgatttaagttaacaaatatagtatgcctcttcatacaaatttgacagggataatttatattctttatttggtgatgatgatagggataatttagtaccatgttttattgaccctaatgcttcaacatttctccagacattttgagggatcaaagaaatatcttcagctggtgagtacagacaggcatcagcaataagagccaaggaaaggtgtaggataggaccatcatgtgtgggttgtagattttgcaaacaacaaatatcatcagctgccacaagaaaagattgcaactgatggcgctcggcaaatgggatgtaatcaaaaagaagcatcatggcttgaagccttatttgcaaggttgattctgatgatgccagtacaaccacctcatcccacgtacttgaaaccagatgagatataacagaatcaggaacagatgcaactaacttagttggaacaaaatcactgcaaatcttaagagataccaccgatctttctccatttgcacactggccaataagttttctcaagtgtttaattgctattacacgttgctcaggttcagcatggcccagcaatgtacaaaatagatctaccaaaggaacctcactttcttgaatgttatatatgcctcttgcaattaaagaagacagccatttatcagtctgcaaacgccaacaaatttttggggcagagcaggagacattctttattgcagagcatatgatgcctatgacattatccaggtaaaaactacggggtacttcaagtaaacaatcgagcattaggctagaaactctccagcaactagtttcttggagcatcaagatcatttcaataaggccttcaagaccagacctccaatgaagtgtgaccacatctgccgatttagatggtgaaaaattttgatcatcatcgtcattatagaatttttgtgcaactgacattaagcacttcataaagacaaaacactcagctgatgatatagtcaattttctggcaagctgatgatgaagactccaacattgctcaattgctatattaagctcagtaatgagaccctctatgtctttagaaattccttctaaatcatcagaagatatattatattgatctacaagagtgttcaaattgacactttccagtttctcagcatcattctcatgtgatgtttgacagactttcctaagaaacccgatagttggtactggatcaacatcacatagctcatcaccattcatattagggaagggaggcagctgaggaggaatagcaccaaaagctcttaacaagagtactagtaatgatttgcagctatccataacgcattgaaatgcactgaaataatcatagaaagacgttgttggctcaaaagcataaaatttcacccaattagataaagactgcaaaaattcccttttatgatgaatggacaaatctggaaaaacagaagccaaaataaaaatagacagtgctatgttgcatcccttgtcctcagaactatgttgattctcattcttctgtttaattttatcaaaaagaacactaaagcataactcctcaaagttaagacatgagtcattggtcaataaactttcatcacgagagaccttggacaatgcatatgaaataattggcttcaacagatgcaatacagattcaagaaatgagacatcacagtaagtagcaccagagagggacatgagcacttgtaccactctaggtatctcaggaaccatagcttccatgtgctctgctataatagcttcaagaatataaagaattattgctctcgcattcttggcattataacctttcaggatatctttaccacttggagaagcagaagaatatggccatgaacacaactctgaaaaccaactaataac
>_R_Jupunba_leucophylla_Iganci_839@NODE_2_length_555_cov_46.817992
-----------------------------------------------------------------------------------------------------------------------------------------------------------------------------------------------------------------------------------------------------------------------------------------------------------------------------------------------------------------------------------------------------------------------------------------------------------------------------------------------------------------------------------------------------------------------------------------------------------------------------------------------------------------------------------------------------------------------------------------------------------------------------------------------------------------------------------------------------------------------------------------------------------------------------------------------------------------------------------------------------------------------------------------------------------------------------------------------------------------------------------------------------------------------------------------------------------------------------------------------------------------------------------------------------------------------------------------------------------------------------------------------------------------------------------------------------------------------------------------------------------------------------------------------------------------------------------------------------------------------------------------------------------------------------------------------------------------------------------------------------------------------------------------------------------------------------------------------------------------------------------------------------------------------------------------------------------tatgttgcatcccttgtcctcagaactatgttgattctcattcttctgtttaattttatcaaaaagaacactaaagcataactcctcaaagttaagacatgagtcattggtcaataaactttcatcatgagagaccttggacaatgcataggaaataattggcttcaacagatgcaatacagattcaagaaatgagacatcacagtaagtagcaccagagagggacatgagcacttgtaccactctaggtatctcaggaaccatagcttccatgtgctctgctataatagcttcaagaatataaagaattattgctctcgcattcttggcattataacctttcaggatatctttaccacttggagaagcagaagaatatggccatgaacacaactctgaaaaccaactaataac
>_R_Jupunba_longipedunculata_Cardona_2682@NODE_1_length_2188_cov_135.820938
-----------------------------------------------------ataggtttttaatagtgttttacctggacgatggattcacgtgtgttagcaaaatctggatcataattctttgatgaacttaaaaaaagcatctctttcaggaccttaaatttaagcagaatggagcaaatcagaatgggataagaagagacagaagacaaataaactgtttaaataggaaagaattcggtgagtaacagataaaagtccacatcactaagttcattgcagcaggtacctcttttgcctcatcaccttcatccctcaatctacacaacacttggcaaaccctttttccaaagtcctcaagcttgccatctagaaagcacaatgcaaaacatg-ttttgagaacatgatttaagttaacaaatatagtatgcctcttcatacaaatttgacagggataatttatattctttatttggtgatgatgatagggataatttagtaccatgttttattgaccctaatgcttcaacatttctccagacattttgagggatcaaagaaatatcttcagctggtgagtacaagcaggcatcagcaataagagccaaggaaaggtgtaggataggaccatcatgtgtgggttgtagattttgcaaacaacaaatatcatcagctgccacaagaaaagattgcaactgatggcgctcggcaaatgggatgtaatcaaaaagaagcatcatggcttgaagccttatttgcaaggttgattctgatgatgccagtacaaccacctcatcccacgtacttgaaaccagatgagatataacagaatcaggaacagatgcaactaacttcgttggaacaaaatcactgcaaatcttaagagataccactgatctttctccatttgcacactggccaataagttttctcaagtgtttaattgctattacacgttgctcaggttcagcatggcccagcaatgtacaaaatagatctaccaaaggaacctcactttcttgaatgttatatatgcctcttgcaattaaagaagacagccatttatcagtctgcaaacgccaacaaatttttggggcagagcaggagacattctttattgcagagcatatgatgcctatgacattatccaggtaaaaactacggggtacttcaagtaaacaatcgagcattaggctagaaactctccagcaactagtttcttggagcatcaagatcatttcaataaggccttcaagaccagacctccaatgaagtgtgaccacatcagccgatttagatggtgaagaattttgatcatcatcgtcattatagaatttttgtgcaactgacattaagcacttcataaagacaaaacactcagctgatgatatagtcaattttctggcaagctgatgatgaagactccaacattgctcaattgctatattaagctcagtaatgagaccctctatgtctttagaaattccttctaaatcatcagaagatatattatattgatctacaagagtgttcaaattgacactttccagtgtctcagcatcattctcatgtgatgtttgacagactttcctaagaaacccgatagttggtactggatcaacatcacatagctcatcaccattcatattagggaagggaggcagctgaggaggaatagcaccaaaagctcttaacaagagcactagtaatgatttgcagctatccataacgcattgaaatgcactgaaataatcatagaaagacgttgttggctcaaaagcataaaatttcacccaattagataaagactgcaaaaattcccttttatgatgaatggacaaatctggaaaaacagaagccaaaataaaaatagacagtgctatgttccatcccttgtcctcagaactatgttgattctcattcttctgtttaattttatcaaaaagaacactaaagcataactcctcaaagttgagacatgagtcatcggtcaataaactttcatcatgagagaccttggacaatgcatatgaaataattggcttcaacagttgcaatacagattcaagaaatgagacatcacagtaagcagcaccagagagggacatgagcacttgtaccactctaggtatctcaggaaccatagcttccatgtgctctgctataatagcttcaagaatataaagaattattgctctcgcattcttggcattataacctttcaggatatctttaccac-------------------------------------------------------
>_R_Jupunba_macradenia_Lourteig_3021@NODE_1_length_1964_cov_143.000000
---------------------------------------------------------------------------------------------------------------------------------------------------------------------------------------------------------agacaaaagacaaataaactgtttaaataggaaagaattcggtgagtaacagataaaagtccacatcactatgttcattgcagcaggtacctcttttgcctcatcaccttcatccctcaatctacacaacacttggcaaaccctttttccaaggtcctcaagcttgccatctagaaagcacaatgcaaaacatg-ttttgagaacatgatttaagttaacaaatatagtatgcctcttcatacaaatttgacagggataatttatattctttatttagtgatgctgatagggataatttagtaccatgttttattgaccctaatgcttcaacatttctccagacattttgagggatcaaagaaatatcttcagctggtgagtacaagcaggcatcagcaataagagccaaggaaaggtgtaggataggaccatcatgtgtgggttgtagattttgcaaacaacaaatatcatcagttgccacaagaaaagatcgcaactgatggcgctcggcaaatgggatgtaatcaaaaagaagcatcatggcttgaagccttatttgcaaggttgattctgatgatgccagtacaaccacctcatcccacgtacttgaaaccagatgagatataacagaatcaggaacagatccaactaacttcgttggaacaaaatcactgcaaatgttaagagataccactgatctttctccatttgcacactggccaataagttttctcaagtgtttaattgctattacacgttgctcaggttcagcatggcccagcaatgtacaaaatagatctaccaaaggaacctcactttcttgaatgttatatatgcctctcgcaattaaagaagacagccatttatcagtctgcaaacgccaacaaatttttggggcagagcaggagacattctttattgcagagcatatgatgcctatgacattatccaggtaaaaactacggggtacttcaagtaaacaatcgagcattaggctagaaactctccagcaactagtttcttggagcatcaagatcatttcaataaggccttcaagaccagacctccaatgaagtgtgaccacatcagccgatttagatggtgaagaattttgatcatcatcgtcattatagaatttttgtgcaactgacattaagcacttcataaagacaaaacactcagctgatgatatggtcaattttctggcaagctgatgatgaagactccaacattgctcaattgctatattaagctcagtaatgagaccctctatgtctttagaaattccttctaaatcatcagaagatatattatattgatctacaagagtgttcaaattgacactttccagtttctcagcatcattctcatgtgatgtttgacagactttcctaagaaacccgatagttggtactggatcaacatcacatagctcatcaccattcatattagggaagggaggcagctgaggaggaatagcaccaaaagctcttaacaagagcactagtaatgatttgcagctatccataacgcattgaaatgcactgaaataatcatagaaagacgttgttggctcaaaagcataaaatttcacccaattagataaagactgcaaaaattcccttttatgatgaatggacagatctggaaaaacagaagccaaaataaaaatagacagtgctatgttgcatcccttgtcctcagaactatgttgattctcattcttctgtttaattttatcaaaaagaacactaaagcataactcctcaaagttaagacatgagtcattggtcaatagactttcatcatgagagaccttggacaatgcatatgaaataattggcttcaacagatgcaatacagattcaagaaatgagacatcacagtaagtagcaccagagagggacatgagcacttgtaccactctaggtatctcaggaaccatagcttccatgtgctctgct-----------------------------------------------------------------------------------------------------------------------------------
>_R_Jupunba_microcalyx_Iganci_855@NODE_1_length_2669_cov_219.175540
tatacgatgactgacagcattacaagcaatttttttttctttacaagacaataataggtttttaatagtgttttacctggacgatggattcacgtgtgttagcaaaatctggatcataattctttgatgaacttaaaaaaagcatctctttcaggaccttaaatttaagcagaatggagcaaatcagaatgggataagaagagacagaagacaaattaactgtttaaataggaaagaattcggtgagtaacagataaaagtccacatcactaagttcattgcagcaggtacctcttttgcctcatcaccttcatccctcaatctacacaacacttggcaaaccctttttccaaagtcctcaagcttgccatctagaaagcacaacgcaaaacatg-ttttgagaacatgatttaagttaacaaatatagtatgcctcttcatacaaatttgacagggataatttattttctttattcggtgatgatgatagggataatttagtaccatgttttattgaccctaatgcttcaacatttctccagacattttgagggatcaaagaaatatcttcagctggtaagtacaagcaggcatcagcaataagagccaaggaaaggcgtaggataggaccatcatgtgtgggttgtagattttgcaaacaacaaatatcatcagctgccacaagaaaagattgcaactgatggcgctcagcaaatgggatgtaatcaaaaagaagcatcatggcttgaagccttatttgcaaggttgattctgatgatgccagcacaaccacctcatcccacgtacttgaaaccagatgagatataacagaatcaggaacagatgcaactaacttcgttggaacaaaatcactgcaaatcttaagagttaccactgatctttctccatttgcacactggccaataagttttctcaagtgtttaattgctattacacgttgctcaggttcagcatggcccagcaatgtacaaaatagatctaccaaaggaacctcactttcttgaatgttatatatgcctcttgcaattaaagaagacagccatttatcagtctgcaaacgccaacaaatttttggggaagagcaggagacaatctttattgcagagcatatgatgcctatgacattatccaggtaaaaactacggggtacttcaagtaaacaatcgagcattaggctagaaactcgccagcaactagtttcttggagcatcaagatcatttcaataaggccttcaagaccagacctccaatgaagtgtgaccacatcagccgatttagatggtgaagaattttgatcatcatcatcgttatagaatttttgtgcaactgacattaagcacttcataaagacaaaacactcagctgatgatatagtcaattttctggcaagctgatgatgaagactccaacattgctcaattgctatattaagcccagtaatgagaccctctatgtctttagaaattccttctaaatcatcagaagatatattatattgatctacaagagtgttcaaattgacactttccagtttctcagcatcattctcatgtgatgtttgacagactttcctaagaaacccgatagttggtactggatcaacatcacatagctcatcaccattcatattagggaagggaggcagctgaggaggaatagcaccaaaagctcttaacaagagcactagtaatgatttgcagctatccataacgcattgaaatgcactgaaataatcatagaaagacgttgttggctcaaaagcataaaatttcacccaattagataaagactgcaaaaattcccttttatgatgaatggacaaatctggaaaaacagaagccaaaataaaaatagacagtgctatgttgcatcccttgtcctcagaactatgttgattctcattcttctgtttaattttatcaaaaagaacactaaagcataactcctcaaagttaagacatgagtcattggtcaataaactttcatcatgagagaccttggacaatgcataggaaataattggcttcaacagatgcaatacagattcaagaaatgagacatcacagtaagtagcaccagagagggacatgagcacttgtaccactctaggtatctcaggaaccatagcttccatgtgctctgctataatagcttcaagaatataaagaattattgctctcgcattcttggcattataacctttcaggatatctttaccacttggagaagcagaagaatatggccatgaacacaactctgaaaaccaactaataac
>_R_Jupunba_oppositifolia_Liegier_16014@NODE_1_length_1871_cov_162.028428
----------------------------------------------------------------------------------------------------------------------------------------------------------------------------------------------------agaagagaaagaagacaaattaactgtttaaataggaaagaattcggtgagtaacagataaaagtccacatcactaagttcattgcagcaggtacctcttttgcctcatcaccttcatccctcaatctacacaacacttggcaaaccctttttccaaagtcctcaagcttgccatctagaaagcacaatgcaaaacatg-ttttgagaacatgatttaagttaacaaatatagtatgcctcttcatacaaatttgacagggataatttatattctttatttggtgatgatgatagggataatttagtaccatgttttattgaccctaatgcttcaacatttctccagacattttgagggatcaaagaaatatcttcagctggtgagtacaagcaggcatcagcaataagagccaaggaaaggtgtaggataggaccatcatgtgttggttgtagattttgcaaacaacaaatatcatcagctgccacaagaaaagattgcaactgatggcgctcggcaaatgggatgtaataaaaaagaagcatcatggcttgaagccttatttgcaaggttgattctgatgatgccaatacaaccacctcatcccacgtacttgaaaccagatgagatataacagaatcaggaacagatgcaactaacttcgttggaacaaaatcaccgtaaatcttaagagatatcactgatctttctccatttgcacactggccaataagttttctcaagtgtttaattgctattacacgttgttcaggttcagcatggcccagcaaggtacaaaatagatctaccaaaggaacctcactttcttgaatgttatatatgcctcttgcaattaaagaagacagccatttatcagtctgcaaacgccaacaaatttttggggcagagcaggagatattctttattgcagagcatatgatgcctatgacattatccaggtaaaaactacaggggacttcaagtaaacaatcgagcattaggctagaaactctccagcaactagtttcttggagcatcaagatcatttcaataaggccttcaagaccagacctccaatgaagtgtgaccacatcagccgatttagatggtgaagaattttgatcatcatggtcattatagaatttttgtgcaactgacattaagcacttcataaagacaaaacactcagctgatgatatagtcaattttctggcaagctgatgatgaagactccaacattgctcaattgctatattaagctcagtaatgagaccctctatgtctttagaaattccttctaaatcatcagaagatatattatattgatctacaagagtgttcaaattgacactttccagtttctcagcatcattctcatgtgatgtttgacagactttcctaagaaacccgatagttggtaccggatcaacatcacatagctcatcaccattcatattagggaagggaggcatctgaggaggaatagcaccaaaagctcttaacaagagcactagcaatgatttgcagctatccataacgcattgaaatgcactgaaataatcatagaaagacgttgttggctcaaaagcataaaatttcacccaattagataaagactgcaaaaattcccttttatgatgaatggacaaatctggaaaaacagaagccaaaataaaaatagacagtgctatgttgcatcccttgtcctcagaactatgttgattctcattcttctgtttaattttatcaaaaagaacactaaagcataactcctcaaagttaagacatgagtcattggtcaataaactttcatcatgagagaccttggacaatgcatatgaaataattggcttcaacagatgcaatacagatt-------------------------------------------------------------------------------------------------------------------------------------------------------------------------------------------------------------------------------------
>_R_Jupunba_oxyphyllidia_Yonker_6157@NODE_1_length_2049_cov_190.598884
---------------------------------------------------------------------------------------------------------------------------------------------------------------------------------------------tgggataagaagagacagaagacaaataaactgtttaaataggaaagaattcggtgagtaacagataaaagtccacatcactaagttcattgcagcaggtacctcttttgcctcatcaccttcatccctcaatctacacaacacttggcaaaccctttttccaaagtcctcaagcttgccatctagaaagcacaatgcaaaacatg-ttttgagaacatgatttaagttaacaaatatagtatgcctcttcatacaaatttgacagggataatttatattctttatttggtgatgatgatagggatgatttggtaccatgttttattgaccctaatgcttcaacatttctccagacactttgagggatcaaagaaatatcttcagctggtgagtacaagcaggcatcagcaataagagccaaggaaaggtgtaggataggaccatcatgtgtgggttgtagattttgcaaacaacaaatatcatcagctgccacaagaaaagattgcaactgatggcgctcggcaaatgggatgtaatcaaaaagaagcatcatggcttgaagccttatttgcaaggttgattctgatgatgccagtacaaccacctcatcccacgtacttgaaaccagatgagatataacagaatcaggaacagatgcaactaacttcgttggaacaaaatcactgcaaatcttaagagataccactgatctttctccatttgcacactggccaataagttttctcaagtgtttaattgctattacacgttgctcaggttcagcatggcccagcaatgtacaaaatagatctaccaaaggaacctcactttcttgaatgttatatatgcctcttgcaattaaagcagacagccatttatcagtctgcaaacgccaacaaatttttggggcagagcaggagacattctttattgcagaacatatgatgcctatgacattatccaggtaaaaactacggggtacttcaagtaaacaatcgagcattaggctagaaactctccagcaactagtttcttggagcatcaagatcatttcaataaggccttcaagaccagacctccaatgaagtgtgaccacatcagccgatttagatggtgaagaattttgatcatcatcgtcattatagaatttttgtgcaactgacattaagcacttcataaagacaaaacactcagctgatgatatagtcaattttctggcaagctgatgatgaagactccaacattgctcaattgctatattaagctcagtaatgagaccctctatgtctttagaaattccatctaaatcatcagaagatatattatattgatctacaagagtgttcaaattgacactttccagtttctcagcatcattctcatgtgatgtttgacagactttcctaagaaacccgatagttggtactggatcaacatcacatagctcatcaccattcatattagggaagggaggcagctgaggaggaatagcacccaaagctcttaacaagagcactagtaatgatttgcagctatccataacgcattgaaatgcactgaaataatcatagaaagacgttgttggctcaaaagcataaaatttcacccaattagataaagactgcaaaaattcccttttatgatgaatggacaaatctggaaaaacagaagccaaaataaaaatagacagtgctatgttccatcccttgtcctcagaactatgttgattctcattcttctgtttaattttatcaaaaagaacactaaagcataactcctcaaagttaagacatgagtcattggtcaataaactctcatcatgagagaccttggacaatgcatatgaaataattggcttcaacagatgcaatacagattcaagaaatgagacatcacagtaagtagcaccagagagggacaagagcacttgtaccactctaggtatctcaggaaccatagcttccatgtgctctgctataatagcttcaagaatataaagaattattgctctcgcattcttggcattataacctttcaggatatctttac----------------------------------------------------------
>_R_Punjuba_killipii_Palodorios_6252@NODE_1_length_2003_cov_108.740914
--------------------------------------------------------------------------------------------------------------------------------------------------------------------------------------atcagaatgggataagaggagacagaagacaaataaactgtttaaataggaaagaattcggcaagcaacagataaaagtccacatcactaagttcattgcagcaggtacctcttttgcctcatcgccttcatccctcaatctacacaacacttggcaaaccctttttccaaagtcctcaagcttgccatctagaaagcacaatgcataacatgt--------------tttaagttaacaaatatagtacgcctcttcatacaaatttgacagggataatttatattctttatttggtg-tgatgatagggataatttagtaccatgttttattgaccctaatgcttcaacatttctccagacattttgaggaatcaaagaaatatcttcagctggtgagtacaagcaggcatcagcaataagagccaaggaaaggtgtaggataggaccatcatgcgtgggtcgtagattttgcaaacaacaaatatcatcagctgccacaagaaaagattgcaactgatggcgctcagcaaatgggatgtaatcaaaaagaagcatcatggcttgaagccttatttgcaaggttgattctgatgatgccagtacaaccacctcatcccacgtacttgaaaccagatgagatataacagaatcaggaacagatgcaactaacttcgttggaacaaaatcactgcaaatcttaagagataccactgatctttctccatttgcacactggccaataagttttctcaagtgtttaattgctattacacgttgctcaggttcagcatggcccagcaatgtacaaaatagatctaccaaaggaacctcactttcttgaatgttatatatgcctcttgcgatta---aagacagccatttatcagtctgcaaacgccaacaaattttgggggcagagcaggagacattctttattgcagagcatatgatgcctatgacattatccaggtaaaaactacggggtacttcaagtaaacaatcaagcattaggctagaaactctccagcaactagtttcctggagcatcaagatcatttcaataagggcttcaagaccagacctccaatgaagtgtgaccacatcagccgatttagatggtgaagaattttgatcatcatcatcattatagaatttttgagcaactgatattaagcacttcataaagacaaaacactcagctgatgcaatagtcaattttctggcaagctgatgatgaagactccaacattgctcaattgctatattaagctcagtaatgagaccctctatgtctttagaaattccttctaaatcatcagaagata---tacatatatctacaagagtgttcaaattgacactttccagtttctcagcatcattctcatgtgaagtttgacagacttcgctaagaaacccaatagttggtactggatcaacatcagatagctcatcaccattcatattagggaagggaggcagctgaggaggaatagcaccaaaagctcttaacaagagcactagtaatgatttgcagctatccataacgcattgaaatgcactgaaataatcatagaaagacgttgttggctcaaaagcataaaatttcacccaattagataaagactgcaaaaattcccttttatgatgaatggacaaatctggaaaaacagaagccaaaataaaaatagacagtgctatgttgcatcctttatcctcagaactatgttgattctcattcttctgtttaattttatcaaaaagaacactaaagcataactcctcaaagttatgacatgagtcattggtcaataaactttcatcatgagagaccttggacaatgcatatgaaataattggcttcaacagatgcaatacagattcaagaaatgagacatcacagtaagcagcaccagagagggacatgagcacttgtaccactctaggtatctcaggaaccatagcttccatgtgctctgctataatagcttcaagaatatatagaattattgctcttg----------------------------------------------------------------------------------------------
