# Supplementary material for: A new generic circumscription of Hydrochorea (Leguminosae, Caesalpinioideae, mimosoid clade) with an amphi-Atlantic distribution
Source: PhytoKeys. 2022 Aug 22;205:401–37. doi: 10.3897/phytokeys.205.82775 (PMC9849043; doi:10.3897/phytokeys.205.82775)
Supplement: Supplementary material 1 — Supplementary data file S1 [file phytokeys-205-401_article-82775__-s001.zip › RBH3_m13065_comp29350_c0_seq3_exon01.aln-cln]

>Albizia_burkartiana_StivalSantos_678@NODE_1_length_1120_cov_8.800939
-----------------------------------------------------------------------------------------------------------------------------------------------------------------------------------------------------------------------------------agtgtttaggatttcgattcctaagtgcttcaagaagaaattgaatcctggttgctaaagagaaatagtatcccatctgaccaacaagttga-cccctcgaatatatacaagactttctacacattagaattcagtttgcaaccttttaagtaatacaagcttgaagaaagtacacaaaacaacaatcctaagatgctatattcagtaaaggatacaacttctataattgcttctattgggagttccatccctgggagattggcaaccattctcagtaattgatcctgagtttgaacatttctgttcttcagagaccataacagtttcagtcaactcaaaattcacttgcaaggtagattgaccatcttttaaatccttgtcaagtttcgcttctggaaggcaatggggaccgtcaagccgaatgaaattctcagtcaggcgcaattttccattttccatctcgttgtcttcatccaaaatatcaccaggttgagtgccggcatcagtaaacttttctttgttctcatgctcacagctagtattaattgatacaggaaggctaacagtatcttcaggttccattagtgactgattgtcaacataatctttgtgttctacactttccccacttagcatgtcttctttacgctcagaattgttaggttgagaatcaatgttactatacccagatggggttttgctcttttcactttcagaaacagaatcacctacggctggaagtttatttgaatcctcatcttccatatctaacagatgtaagaacactatttgatagcaacttcaccaggaaaaccacataaacagttttaatagcaactttgacgggagatacacggtaagggactgcaaaagatg-ccaaattttagtgaaatgagactaataaatcaacgggaaaagatgtctccagcaaaggggaaaaaaaaaagatcgctaaaataaatgtaaaatatcgagaaaaaggctaaaaatgctcgctcagcatgattatactcaaaatttgggcaatatatatttaattattcaaaatattccccaacttcaaacttcaaaagcaaacgtgaaaatctatttgtttccttgagagaagtaagatcccgga--------------------------------------------------------------------------------------------
>Albizia_coripatensis_Hughes_2433@NODE_1_length_1493_cov_158.251412
gaacaacttctctttttg-aaagggcaaaaaactgaacttgcctaccaagtatatcatcacaatttacaaatatcttgaatgactcctcccacaaagaaagcaaatatataatcttgcgctttatcatctgaatcctatttcaggctcgtaccctgtcccactaaaactaaaaggatttcttatgcagaatttttcttttcgttttttcttattacggtcagtgtagagtgtttaggatttcaattcctaagtacttcaagaagaaattgaatcctggttgctaaagagaaatagtatcctatctgaccaacaagttgaacccttggaatatatacaggattttctacacagtagaaatcagtttgcaaccttttaagtaatacaagcttgaagaaagtacacaaaacaacaatcctaagatgctaaattcagtaaaggatacaacttctataattgcttctattgggagttccatccccgggagattggcaatcgttctcagcaattgatcctgagtttgaacatttctgttcttcagagaccataacagtttcagtcaactcaaaattcacctgcaaggtagattgaccatcttttaaatccttgccaagtttcgcttctggaaggcaatggggaccgtcaagctgaatgaaattctcagtctggcgcaattttccattttccatctcgttgtcttcatccaaaatatcaccaggtcgagtgcctgcatcaataagcttttctttgttctcatgctcacagctagtattaattgatacaggaaggctaagagtatcttcagtttccattagtgactgattgtcaacataatctctgtgttctacactttccccacttagcatgtcttctttatgctcagaattgttaggttgagaatcaatgttactatacccagattgggtttttctcttttcactttccgaaacagaatcacctacagctggaagtttatttgaatcctcatcttccatatctaacagatgtaagaacactatttgatagcaacttcaccaggaaaaccacagaaacagttttaatagcaactttggcaggagctacacggtaagggactgcaaaagatgaccaaattttagtgaaatgagactaatatatcaacgggaaaagatgtctccagcaaaggaaaaaaaaacaagattgctaaaataaaggtaaaatatcgagaaaaaagctaaaaatgctcgctcagcatgattatactcaaaatttgggcaatatatatttaattattcaaaatattccacaacttcaaacttcaaaagcaaacgagaaaatctatttgtttccttgagagaagtaagatcccggatgtt----------------------------------------------------------------------------------------
>Albizia_glabripetala_Lewis_1652@NODE_2_length_639_cov_76.802491
-------------------------------------------------------------------------------------------------------------------------------------------------------------------------------------------------------------------------------------------------------------------------------------------aaagagaaatagtatcctatctgaccaacaagttgacccctttgaatatatacaggactttctacacagtagaaatcggtttgcaaccttttaagtaatacaagcttgaagaaagtacacaaaacaacaatcctaagatgctaaattcagtaaaggatacaacttctataatggcttctattggaagctccatccctggaagattggcaaccattctcagcaattgatcctgagtttgaacatttctgttcttcagagaccataacagtttcagtcaactcaaaattcacctgcaaggtagattgaccatcttttaaatccttgtcaagtttcgcttctggaaggcaatggggaccatccagctgaatgaaattctcagtctggcgcaattttccattatccatctcgttgtcttcatccaatatatcaccaggtcgagtgcgtgcatcaataaacttttctttgtcctcaggctcaaagctattattaattgatacaggaaggctaacagtatcttcagtttccattagtgactgattgtcagcataatctctgtgttctacactttccccacttagcatgtcttctctatgctcagaattgttaggttgagaatcaatgttactatacccagattgg---------------------------------------------------------------------------------------------------------------------------------------------------------------------------------------------------------------------------------------------------------------------------------------------------------------------------------------------------------------------------------------------------------------------------------------------------------------------------------------------------------------------------------------
>Albizia_niopoides_Simon_1601@NODE_1_length_1133_cov_150.016098
gaacaacttctctttttgaaaagggcaaaaaactgaacttgtctaccaaatatatcatcacaatttacaaatatcttgaatgaatcctcccacaaagaaagcacatacataatcttgcgctatatcatatgaatcctatttgagcctcgtaccctatcccactaaaattaaacgtatttcttatgcagaatttttcttttctttttttcttattgcagtca--gtagagcgtttaggatttcaattcctaaatgcgtcaagaagaaattgaatcctggttgctaaagagaaatagtatcctatctgaccgacaagttgacccctttgaacatatacaggactttctacacagtagaaatcagtttgcaaccttttatgtaatacaagcttgaagaaagtacacaaaacaacaatcctaagatgctaaattcagtaaaggatacaacttctataattgcttctatggggagctccatccctgggagattggcaaccattctcagcaattgatcctgagtttgaacatttctgttcttcagagaccacaacagtttcggtcaactcaaaattcacctgcaaggtagattgaccatcttttaaatccttgtcaagtttcgcttctggaaggcaatggggactgtccagctgaatgaaattctcagtctggcgcaattttccattttccatctcgttgtcttcatccaaattatcaccaggtcgagtgcctgcatcaataaacttttctttgttctcatgctcacagctagtattaattgatacaggaaggctaacagtatcttcagtttccattagtgactgattgtcaacataatctgtgtgttctacacttcccccacttagcatgtcttctctatgctcagaattgttgggttgagaatcaatgttactatacccagattgggttttgctcttttcaatttcagaaacagaataacctacggctggaagtttatttgaatcctcatcttccatatctaacagatgtaagaacactatttgatagcaacttcaccaggaaaaccacagaaacag----------------------------------------------------------------------------------------------------------------------------------------------------------------------------------------------------------------------------------------------------------------------------------------------------------------------------------------------------------------------------------------------------
>Albizia_subdimidiata_var_minor_Gorts_341@NODE_1_length_853_cov_27.676546
-----------------------------------------------------------------------------------------------------------------------------------------------------------------------------------------------------------------------------------------------------------------------------------------------------------------------------------------------------------------agaaatcagtttgcaaccttttaagtaatacaagcttaaagaaagtacacaaaataacaatcctaagatgctaaattcagtaaaggatacaactcctataattgcttctattgggagctccatccctgggagattggcaaccattctcagcaattgatcctgagtttgaacatttctgttcttcagagatcataacagtttcaggcaactcaaaattcacctgcaaggtagattgaccatcttttaaatccttgtcaagtttcgcttctggaaggcaatggggaccgtccagctgaatgaaattctcagtctgacacaattttccattttccatctcgttgtcttcatccaaaatatcaccaggttgagtgcctgcatcaataaacttttctttgttctcatgctcacagctagtattaattgatacaggaaggctaacagtatcttcagtttccattagtgactgattgtcaacataatctctgtgttctgcactttccccacttagcatgtcttctctatgctcagaattgttaggttgagaatcaatgttattatac------tgggttttgctcttttcactttcagaaacagaatcacctacggctggaagtttatttgaatcctcatcttccatatctaacagatgtaagaacactatttgataacaactccaccaggaagacaacagaaacagttttaatagcaactttggcaggagatacacggtaagggactgcaaaagatgacggaattttagtgaaatgagattaataaatcaacgggaaaagatgtctccagcaaaggaaaaaaaaaaaagattgataaaataaatgtaaaatatcgagaaaaa----------------------------------------------------------------------------------------------------------------------------------------------------------------------------------------------------------------------------------------
>Albizia_tomentella_Leach_Dunlop_3801@NODE_1_length_1367_cov_150.800000
---------------------------------------------acaagtatatcatcacaatttacaaatatcttgaatgactcctcccacaaagaaagtaaatctataatcttgcgctttatcaaatgaatcctatttgaggctcataccctatcccactaaaact--aagtatttcttgtgcggaattattttccccttttttggttattacagtcagtgtagagtgtttaggatttcaattcctaagtgcttcaagaagaaattgaatcctgtttgctaaagagaaatagtatcgtatctgaccaacaagttgacccctttgaatatatgcaggactttctaaacagtagaaatcagtttgcaaccttttaagttatacaagcttgaagaaagtacacaaaacagcaatcgtaagatgctaaagtcagtaaaggatacaacttctataattgcttctattgggagttccatccctgggagattggcaaccattctcagcaattgatcctgagtttgaatatttctgttcttcagagaccataacagcttcagtcaactcaaaattcacctgcaaggtagattgaccatcttttaaatccttgtcaagtttcgcttctggaaggcaatgggcaccgtcaagttgaatgaaattctcggtctggcacaattttccattttccatctcgttatcttcatccaaaatatcaccaggtcgagtgcctgcatcactaaacctttctttgttctcatgctcacagctagtattaattgatacaggaaggctaacagtatcttcagtttccattagtgagtgattgtcaacataatctttgtgttctacacttttcccacttagcatgtcttcttcatgctcagaattgttaggttgaacatcaacgttactatacccagatggggttttgctcttttcactttcagaaacagaatcaacaacggctggaagtttatttgaatactcatcttccatatctaacagatgtaagaacactattcgatagcaacttcaccaggaaaaccacagaaacagttttaataacaactttggcaggagatacacagtaagggtctgcaaaagatgaccaacttttagtgaaatgagacaaataaatcaacgg-tcaagatatctccagcaaaggggaaaaaa----------------------aagattacgagaaaaaagctaaaaatgctcgctcagcatgattatactcaaaatttgggcaatatatatttaattattcaaaatattccacaacttcaaacttcaaaagcaaacgtgaaaatctatttgtttccttgagagaagtaagatcccggatgttgatactatcaaagaaaccagaaaacacaccatttaaatcaagtatttgatctaaagatgcatgtaagctacattataaag--------
>Balizia_leucocalyx_Aguilar_1939@NODE_1_length_1620_cov_115.384316
gaacaacttctctttttgaaaagggcaaaaaactgaacttgtctaccaagcatatcatcacaatttacaaatatcttgaatgactcctcccacaaagaaagcaaatctataatcttgcgctttatcatatgaatcctattagaggctcataccctatcccactaaaactaaaagtatttcttatgcagaatttttcttttctttctttgttattacagtcagtgtagagtgtttaggatttcaattcctaagtgcttcaagaagaaattgaatcctggttgctaaagagaaatagtatcatatcagaccaacaagttga-ccctttgaatatatgcaggactttctacacagtagatatcagtttgcaaccttttaagtaatacaagcttgaagaaagtacacaaaacaacattcctaagacgctaaattcagtaaaggatacaacttctataattgcttctattgagggttccatccctgggagattggcaaccattctcagcaattgatcctgagtttgaacatttctgctcttcagagaccataacattttcagtcaactcaaaatccacctgcaaggtagattgatcatcttttaaatccttgtcaagtttcgcttctggaaggcaatgggcaccatcaagctgaatgaaattctcggtctggcgcaattttccattttccatctcgttgtcttcatccaaaatatcaccaggtcgagtgcccgcgtcactaaacttttctttgttctcatgctcacagctagtattaattgatacaggaaggctaacagtatcttcagttcccattagtgagtgattgtcaacataacctttgtgttctacactttccccacttagcatgtcttctttacgctcagaattgttaggttgagaatcaatgttactatacccagattgggttttgctcttttcactttcagaaacagaatcacctacggctggaagtttatttgaatcctcatcttccatatctaacagatgtaagaacactattcaagagcaacttcaccaggaaaaccacagaaacagttttaatagcaattttggcaggagatacacggtaagggactgcaaaagatgaccaaattttagtgaaatgagactaataaatcaacgggaaaagatgtctccagcaaagggg--gaaaaaaagattgctaaaataaatgtaaaatatcgagaaaaaagctaaaactgctcgctcagcatgattatactcaaaatttgggcaatatatatttaattattcaaaacattccacaacttcaaacttcaaaagcaaacgtgaaaatctatttgtttccttgagagaagtaagatcctggatgttgatactatcaaagaaaccagaaaatagaccatttaaatcaagtatttgatctaaagatgcatgtaagctgaattataaagaagaaacc
>Balizia_pedicellaris_Queiroz_15529@NODE_1_length_1561_cov_459.173971
aaacaacttctctttttgaaaagggcaaaaaactgaacttgtctaccaagtatatcatcacaatttacaaatatcttgaatgactcctcccacaaagaaagcaaatctataatcttgcgctttatcatatgaatcctatttgaggctcataccctatcccactaaaactaaaagtatttcttatgcagaatttttcttttctttctttgttattactgtcagtgtagagtgtttaggatttcaattcctaagtgcttcaagaagaaattgaatcctggttgctacagagaaatagtatcatatcagaccaacaagttga-ccctttgaatatatgcaggactttctacacagtagatatcagtttgcaaccttttaagtaatacaagcttgaagaaagtacacaaaacaacactcctaagacgctaaattcagtaaaggatacaacttctataattgcttctattgggggttccatccctggaagattggcaaccattctcagcaattgatcctgagtttgaacatttctgttcttcagagaccataacagtttcagtcaactcaaaattcacctgcaaggtagattgatcatcttttaaatccttgtcaagtttcgcttctggaaggcaatgggcaccgtcaagctgaatgaaattctcagtctggcgcaattttccattttccatctcgttgtcttcatccaaaatatcaccaggtcgagtgcccgcatcactaaacttttctttgttctcatgctcacagctagtattaattgatacaggaaggctaacagtatcttcagtttccattagtgagtgattgtcaacataacctttgtgttctacactttccccacttagcatgtcttctttacgctcagaattgttaggttgagaatcaatgttactatacccagattgggttttgctcttttcactttcagaaacagaatcacctacggctggaagtttatttgaatcctcatcttccatatctaacagatgtaagaacactattcgatagcaacttcaccaggaaaaccacagaaacagttttaatagcaattttggcaggagatacacggaaagggactgcaaaagatgaccaaattttagtgaaatgagactaataaatcaacgggaaaagatgtctccagcaaagggg--gaaaaaaagattgctaaaataaatgtaaaatatcgagaaaaaagctaaaactgctcgctcagcatgattatactcaaaatttgggcaatatatatttaattattcaaagcattccacaacttcaaacttcaaaagcaaacgtgaaaatctatttgtttccttgagagaagtaagatcctgaatgttgatactatcaaagaaaccagaaaatacaccatttaaatcaagtatttgatctaaagatacatgtaagctgaattataaagaagaaacc
>Cathormion_rhombifolium_Deighton_3618@NODE_1_length_1504_cov_74.056762
-----acctctctttttgaaaagggcaaaaaactgaacttgtctaccaagtatatcatcacaatttacaaacatcttgaatgactcctcccacaaagaaagcaaatctataatcttgcgctttatcatatgcatcctatttgaggctcataccctatcccactaaaactaaaagtatttcttatgcagaatttttctttttcttttttgttattacagtcagtgtagagtgtttaggatttcaattcctaagtgcttcgagaaaaaattgaaccctagttgctaaagagaaatagtatcctatctgaccaacaagttga-ccctttgaataaatgcaggactttctacacagtagaaatcagtttgcaaccttttaagtaatacaatcttgaagaaagtacacaaaacaacaatcctaagatgctaaattcagtaaaggatacaacttctataattgcttctattgggggttccatccctgggagattggcaaccattctcagcaattgatcctgagtttgaacatttcagttcttcagagaccataacagtttcagtcaactcaaaattcacctgcaaggtagattgatcatcttttaaatccttgtcaagtttcgcttctggaaggcaatgggaactgtcaagcagaatgaaattctcagtctggcgcaattttccattttccatctcgttgtcttcatccaaaatatcaccaggttgagtgcccgcatcactaaacttttctttgttctcatgctcacagctagtattaattgctacaggaaggctaacagtatcttcagtttccattagtgagcgattgtcaacataatctttgtgtcctacactttccccacttagcatgtcttctttacgctcagaattgttaggttgagaatcaatgttactatacccagattgggttttgctcttttcactttcagaaacagaatcacctacggatggaagtttatttgaatcctcatcttccatatctaacagatgtaagaacactattcgatagcaacttcaccaggaaaaccacagaaacagttttaatagcaattttggcaggagatacacggtaagggactgcaaaagatgaccaaattttagtgaaatgagactaataaatcaacgggaaaagatgtctccagcaaaggga--caaaaaaagattgctaaaataaatgtaaaatatcgagaaaaaagctaaaaatgcttgctcagcatgattatactcaaaatttgggcaatatatatttaattattcaaaacattccacaacttcaaacttcaaaagcaaacgtgaaaatctatttgtttccttgagagaagtaagatcctggatgttgatactatcaaagaaaccagaaaatacaccatttaaatcaagtatttgatctaaagatgcatgtaagctgaattataaagaagaaacc
>Enterolobium_cyclocarpum_MWC9020@NODE_1_length_1322_cov_196.408835
-----acaactctttttgaaaagggaaaaaaactgaacttgtctaccaagtatatcatcacaatttacaaatatcttgaatgactcctcccacaaagaaagcaaatatataatcttgcgctttatcatacgaatcctatttgaggctcatatcctatcccactaaaactaaaagtatttgttatgcagaattttttttttttttttttgttgttacagtcagtgtagagtgtttgggatttcaattcctaagcgcttcaagaagaaattgaatcttggttgctaaagagaaatagtatcctatctgaccaacaagttgacccctttgaatatatgcaggactttctacacagtagaaatcagtttgcaaccttttaagcaatacaagcttgaaaaaagcacacaaaacaacaatcctaagatgctaaattcagtaaaggatacaacttctataattgcctcta------------------ggagattggcaaccattctcagcaattgatcctgagtttgaacatttctgttcttcagagaccataacagcttcagtcaactcaaaattcacctgcagggtagattgaccatcttttaaatccttgccaagtttcgcttctggaaggcaatgggcaccgtcaagctgaatgaaattctcagtctggcacaattttccattttccgtctcgttgtcttcatccaaaatattaccaggtcgagtgtccgcatcactaaacttttccttgttctcatgctcacagctagtattaattgatacaggaaggctaacagtatcttcagtttccattagtgagtgattgtcaacatgatctttgtgttctacactttccccacttagcatgtcttctttacgctcagaattgttaggttgagaatcaacattactatacgcagattgggttttgttcttttcactttcagaaacagaatcgaccatggctggaagtttacttgaatcctcatcttccatatctaacagatgtaaggacactattcaatagcaac-tcaccaggaaaaccacagaaacagttttaatagcaactttggcaggagatacacggtaagggactgcaaaagatgaccaacttctagtgaaatgagactaataaatcaacgggaaaagatatctccagcaaagaaaaaaaaaacaagattgcaaaaataaatgtaaaatatcgagaaaaaggctaaaaatgctcgctcagcatgattatactcaaaacttcggcaat-tgtatttaattattcaaaatattc-acaacttcaaacttcaaaagcaaatgtgaaaatctatttgtttccttgagagaag--------------------------------------------------------------------------------------------------------
>Hydrochorea_corymbosa1_Bonadeu_655@NODE_1_length_941_cov_709.945824
------------------------------------------------------------------------------------------------------------------------------------------------------------------------------------------------------------------------agtcagtgtagagtgtttaggatttcaattcctaagtgcttcgagaaaaaattgaaccctagttgctaaagagaaatagtatcctatctgaacaacaagttga-ccctttgaatatatgcaggactttctacacagtagaaatcagtttgcaaccttttaagtaatacaatcttgaagaaagtacacaaaacaacaatcctaagatgctaaattcagtaaaggatacaacttctataattgcttctattgggggttccatccctgggagattggcaaccattctcagcaattgatcctgagtttgaacatttcagttcttcagagaccataacagtttcagtcaactcaaaattcacctgcaaggtagattgatcatcttttaaatccttgtcaagtttcgcttctggaaggcaatgggaactgtcaagctgaatgaaattctcagtctggcgcaattttccattttccatctcgttgtcttcatccaaaatatcaccaggttgagtgcccgcatcactaaacttttctttgttctcatgctcacagctagcattaattgctacaggaaggctaacagtatcttcagtttccattagtgagtgattgtcaacataatctttgtgtcctacactttccccacttagcatgtcttctttacgctcagaattgttaggttgagaatcaatgttactatacccagattgggttttgctcttttcactttcagaaacagaatcacctacggatggaagtttatttgaatcctcatcttccatatctaacagatgtaagaacactattcgatagcaacttctccaggaaaaccacagaaacagtttt-atagcaattttggcaggagatatacggtaagggactgcaaaagatgaccaaattttagtgaaatgagactaataaatcaacgggaaaagatgtctccagca------------------------------------------------------------------------------------------------------------------------------------------------------------------------------------------------------------------------------------------------------------------------------------------
>Hydrochorea_corymbosa2_Iganci_862@NODE_1_length_820_cov_341.445752
-------------------------------------------------------------------------------------------------------------------------------------------------------------------------------------------------------------------------------------------------------------------------------------------------------------------------------------------------------------------------------------------------------------------------------------------------------------------------------------------------------------------------------------------------------------------------------------------------------------------------------------ttcgcttctggaaggcaatgggaactgtcaagctgaatgaaattctcagtctggcgcaattttccattttccatctcgttgtcttcatccaaaatatcaccaggttgagtgcccgcatcactaaatttttcttggttctcatgctcacagctagtattaattgctacaggaaggctaacagtatcttcagtttccattagtgagtgattgtcaacataatctttgtgtcctacactttccccacttagcatgtcttctttgcgctcagaattgttaggttgagaatcaatgttactatacccagattgggttttgctctttttactttcagaaacagaatcacctacggatggaagtttatttgaatcctcatcttccatatctaacagatgtaagaacactattcgatagcaacttctccaggaaaaccacagaaacagttttaatagcaattttggcaggagatatacggtaagggactgcaaaagatgaccaaattttagtgaaatgagactaataaatcaacgggaaaagatgtctccagcaaaggga-taaaaaaaagattgctaaaataaatgtaaaatatcgagaaaaaagctaaaaatgcttgctcagcatgattatactcaaaatttgggcaatatatatataattattcaaaacattccacaacttcaaacttcaaaagcaaacgtgaaaatctatttgtttccttgagagaagtaagatcctggatgttgatactatcaaagaaaccagaaaatacaccatttaaatcaagtatttgatctaaagatgcatgtaagc--------------------
>Hydrochorea_marginata_Morim_563@NODE_1_length_1824_cov_142.387521
gaacaaactctctttttgaaaagggcaaaaaactgaacttgtctaccaagtatatcatcacaatttacaaacatcttgaatgactcctcccacaaagaaagcaaatctataatcttgcgctttatcatatgcatcctatttgaggctcataccctatcccactaaaactaaaagtatttcttatgcagaatttttcttttctttttttgttattacagtcagtgtagagtgtttaggatttcaattcctaagtgcttcgagaagaaattgaaccctagttgctaaagagaaatagtatcctatctgaccaacaagttga-ccctttgaatatatgcaggactttctacacagtagaaatcagtttgcaaccttttaagtaatacaatcttgaagaaagtacacaaaacaacaatcccaagatgctaaattcagtaaaggatacaacttctataattgcttctattgggggttccatccctgggagattggcaaccattctcagcaattgatcctgagtttgaacatttcagttcttcagagaacataacagtttcagtcaactcaaaattcacctgcaaggtagattggtcatcttttaaatccttgtcaagtttcgcttctggaaggcaatgggaactgtcaagctgaatgaaattctcagtctggcgcaattttccattttccatctcgttgtcttcatccaaaatatcaccaggttgagtgcccgcatcactaaatttttcttggttctcatgctcacagctagtattaattgctacaggaaggctaacagtatcttcagtttccattagtgagtgattgtcaacataatctttgtgtcctacactttccccacttagcatgtcttctttgcgctcagaattgttaggttgagaatcaatgttactatacccagattgggttttgctcttttcactttcagaaacagaatcacctacggatggaagtttatttgaatcctcattttccatatctaacagatgtaagaacactattcgatagcaacttctccaggaaaaccacagaaacagttttaatagcaattttggcaggagatatacggtaagggactgcaaaagatgaccaaattttagtgaaatgagactaataaatcaacgggaaaagatgtctccagcaaagggataaaaaaaaagattgctaaactaaatgtaaaatatcgagaaaaaagctaaaaatgcttgctcagcatgattatactcaaaatttgggcaatatatatataattattcaaaacattccacaacttcaaacttcaaaagcaaacgtgaaaatctatttgtttccttgagagaagtaagatcctcgatgttgatactatcaaagaaaccagaaaatacaccatttaaatcaagtatttgatctaaagatgcatgtaagctgaattataaagaagaaacc
>Jupunba_abbottii_Zanoni_21220@NODE_1_length_1087_cov_102.498020
------------------------------------------------------------------------------------------------------------------------------------------------gctcataccctatcccactaaaactaaaagtatttcttatgcagaatttttcttttctttctttgttattacagtcagtgtagagtgtttaggatttcaattcctaagtgcttcaagaaaaaattgaatcctggttgctaaagagaaatagtatcatatcagaccaacaggttga-ccctttgaatatatgcaggactttctacacagtagaaatcagtttgcaaccttttaagtaatacaagcttgaagaaagtacacaaaacaacaatcctaagatgctaaattcagtaaaggatacaacttctataattgcttctattgggggttccatccctgggagattggcaaccattctcagcaattgatcctgagtttgaacatttctgttcttcagagaccataacagtttcagtcaactcaaaattcacctgcaaggtagattgatcatcttttaaatccttgtcaagtttcgcttctggaaggcaatgggcaccgtcaagctcaatgaaattctcagtctggcgcaatttttcattttccatctcgttgtcttcatccaaaatatcaccaggtcgagtgcccgcatcactaaacttttctttgttctcatgctcacagctagtattaattgatacaggaaggctaacagtatcttcagtttccattagtgagtgattgtcaacataacctttgtgttctacactttccccactcagcatgtcttctttacgctcagaattgttaggttgagaatcaatgttactatacccagattgggttttgctcttttcactttcagaaacagaatcacctacggctggaagtttatttgaatcctcatcttccatatctaacagatgtaagaacactattcgatagcaacttcaccaggaaaaccacagaaacagttttaatagcaattttggcaggagatacacggtaagggactgcaaaagatgaccaaattttagtgaaatgagactaataaatcaacgggaaaacatgtctccagcaaatggg--gggaaaaggattgctaaaataaatgtaaaatatcgagaaaaaagctaaaactgctcgctcagcatga---------------------------------------------------------------------------------------------------------------------------------------------------------------------------------------------------------------
>Jupunba_asplenifolia_Ekman_6383@NODE_1_length_936_cov_45.984866
------------------------------------------------------------------------------------------------------------------------------------------------------------------------------------------------------------------------------------------------------cctaagtgcttcaagaaaaaattgaatcctggttgctaaagagaaatagtatcatatcagaccaacaagttga-ccctttgaatatatgcaggactttctacacagtagaaatcagtttgcaaccttttaagtaatacaagcttgaagaaagtacacaaaacaacaatcctaagacgctaaattcagtaaaggatacaacttttataattgcttctattgggggttccatccctgggagattggcaaccattctcagcaattgatcctgagtttgaacatttctgttcttcagagaccataacagtttcagtcaactcaaaattcacctgcaaggtagattgatcatcttctaaatccttgtcaagtttcgcttctggaaggcaatgggcaccgtcaagctgaatgaaattctcagtctggcgcaattttccattttccatctcgttgtcttcatccaaaatatcaccaggtcgagtgcctgcatcactaaacttttctttgttctcatgctcacagctagtattaattgatacaggaaggctaacagtatcttcagtttccattagtgagtgattgtcaacataacctttgtgttctacactttccccactcagcatgtcttctttacgctcagaattgttaggttgagaatcaatgttactatagccagattgggttttgctcttttcactttcagaaacagaatcacctacggctggaagtttatttgaatcctcatcttccatatctaacagatgtaagaacactattcgatagcaacttcaccaggaaaaccacagaaacagttttaatagcaattttggcaggagatacacggtaagggactgcaaaagatgaccaaattttagtgaaatgagactaataaatcaacgggaaaacatgtctccagcaaagggg--ggaaaaaagattgctaaa----------------------------------------------------------------------------------------------------------------------------------------------------------------------------------------------------------------------------------------------------------------
>Jupunba_brachystachya_Lima_7438@NODE_1_length_1439_cov_126.757709
-------------------------------aatgaacttgtctaccaagtatatcatcacaatttacaaatatcttgaatgactcctcccacaaagaaagcaaatctataatcttgcgctttatcatatgcatcctatttgaggctcataccctatcccactaaaactaaaagtatttcttatgcagaatttttcttttctttttttgttattacagtcagtgtagagtgtttaggatttcaattcctaagtgcttcaagaagaaattgaaccctggttgctaaagagaaatagtatcctatctgaccaacaagttgg-ccctttgaatatatgcaggactttctacacagtagaaatcagtttgcaaccttttaagtaatacaagcttgaagaaagtacacaaaacaacaatcctaagatgctaaattcagtaaaggatacaactgctataattgcttctattgggggttccatccctgggagattggcaaccattctcagcaattgatcctgagtttgaacatttcagttcttcagagaccataacagtttcagtcaactcaaaattcacctgcaaggtagattgatcatcttttaaatccttgtcaagtttcgcttctggaaggcaatgggcaccgtcaagctgaatgaaattctcagtctggcgcaattttccattttccatctcgttgtcttcatccaaaatatcaccaggttgagtgcccgcatcactaaatttttctttgttctcatgctcacagctagtattaattgctacaggaaggctaacagtatcttcagtttccattagtgagtgattgtcaacataatctttgtgttctacactttccccacttagcatgtcttctttacgctcagaattggtaggttgagaatcaatgttactatacccagattgggttttgctcttttcactttcagaaacagaatcacctacggctggaagtttatttgaatcctcatcttccatatctaacagatgtaagaacactattcgatagcaacttcaccaggaaaaccacagaaacagttttaatagcaattttggcaggagatacacggtaagggactgcaaaagatgaccaaattttagtgaaatgagactaataaatcaacgggaaaagatgtctccagcaaaggg---aaaaaaaagattgctaaaataaatgtaaaatatagagaaaaaagctaaaaatgctcgctcagcatgattatactcaaaatttgggcaatatatatttaattattcaaaacattccacaacttcaaacatcaaaagcaaacgtgaaaatctatttgttttcttgagagaagtaagatcctggatgttgatactatcaaagaaaccagaaaatacaccatttaaatcaagtatttgatctaaagatgcatgtaagttgaattataaagaagaaacc
>Jupunba_cochleata_Bonadeu_673@NODE_1_length_1999_cov_96.262227
gaacaacttctctttttgaaaagggcaaaaaacaaaacttgtctaccaagtatatcatcacaatttacaaatatcttgaatgactcctcccacaaagaaagcaaatctataatcttgcgctttatcatatgcatcctatttgaggctcataccctatcccactaaaactaaaagtatttcttatgcataatttttcttttctgtttttgttattacagtcagtgtagagtgttcaggatttcaattcctaagtgcttcaagaagaaattgaagcctggttgctaaagagaaatagtatcctatctgaccaacaagttga-ccctttgaatatatgcaggactttctacacagtaaaaatcagtttgcaaccttttaagtaatacaagcttgaagaaagtacacaaaacaacaat-ctaagatgctaaattcagtaaaggatacaacttctataattgcttctattgggggttccatccctgggagattggcaaccattctcagcaattgatcctgagtttgaacatttcagttcttcagagaccataacagtttcagtcaactcaaaattcacctgcaagttagattgatcatcttttaaatccttgtcaagtttcgcttctggaaggcaatgggcaccgtcaagctgaatgaaattctcagtctggcacaattttccattttccatctcgttgtcttcatccaaaatatcaccaggttgagtgcccgcatcactaaacttttctttgttctcatgctcgcagctagtattaattgctacaggaaggctaacagtatcttcagtttccattagtgagtgattgtcaacataatctttgtgttctacactttccccacttagcatgtcttctttacgctcagaattggttagttgagaatcaatgttactatacccagattgggttttgatcttttcactttcagaaacagaatcacctacggctggaagtttatttgaatcctcatcttccatatctaacagatgtaagaacactattcgatagcaacttcgccaggaaaaccacagaaacagttttaatagcaattttggcaggagatacacggtaagggactgcaaaagatgaccaaattttagtgaaatgagactaataaatcaacgggaaaagatgtctcgggcaaaggga--aaaaacaagattgctaaaataaatgtaaaatatagagaaaaaagctaaaaatgctcgctcagcatgattatactcaaaatttaggcaatatatatttaattattcaaaacattccacaacttcaaacttcaaaagcaaacgtgaaaatatatttgttttcttgagagaagtaagatcctggatgttgatactatcaaagaaaccaaaaaatacaccatttaaatcaagtatttgatctaaagatgcatctaagctgaattataaagaagaaacc
>Jupunba_commutata_Maguire_46145@NODE_1_length_1404_cov_112.177845
--------------------------------------------------------------------aaatatcttgaatgactcctcccacaaagaaagcaaatctataatcttgcgctttatcatatgcatcctatttgaggctcataccctatcccactaaaactaaaagtatttcttatgcagaatttttcttttctttttttgttattacagtcagtgtagagtgtttaggatttcaattcctaagtgcttcaagaagaaattgaaccctggttgctaaagagaaatagtatcctatctgaccaacaagttga-ccctttgaatatatgcaggactttctacacagtagaaatcagtttgcaaccttttaagtaatacaagcttgaagaaagtacacaaaacaacaatcctaagatgctaaattcagtaaaggatacaacttctataattgcttctattgggggttccatccctgggagattggcaaccattctcagcaattgatcctgagtttgaatatttcagttcttcagagaccataacagtttcagtcaactcaaaattcacctgcaagttagattgatcatcttttaaatccttgtcaagttttgcttctggaaggcaatgggcaccgtcaagctgaatgaaattctcagtctggcgcaattttccattttccatctcgttgtcttcatccaaaatatcaccaggttgagtgcccgcatcactaaacttttctttgttctcatgctcacagctagtattaattgctacaggaaggctaacagtatcttcagtttccattagtgagtgattgtcaacataatctttgtgttccacactttccccacttagcaggtcttctttacgctcagaattggtaggttgagaatcaatgttactatacccagattgggttttgctcttttcactttcagaaacagaatcgcctacggctggaagtttatttgaatcctcatcttccatatctaacagatgtaagaacactattcgatagcaacttcaccaggaaaaccacggaaacagttttaatagcaattttggcaggagatacacggtaagggactgcaaaagatgaccaaattttagtgaaatgagactaataaatcaacgggaaaagatgtctccagcaaagggggaaaaaaaaagattgctaaaataaatgtaaaatattgagaaaaaagctaaaaatgctcgctcagcatgattatactcaaaatttgggcaatatttatttaattattcaaaacattccacaacttcaaacttcaaaagcaaacgtgaaaatctatttgttttcttgagagaagtaagatcctggatgttgatactatcaaagaaaccagaaaatacaccatttaaatcaagtatttgatctaaagatggatgtaagctgaattataaagaagaaacc
>Jupunba_filamentosa_Lima_7487@NODE_1_length_1492_cov_95.959011
gaacaacttctctttttgaaaagggcaaaaaactgaacttgtctaccaagtatatcatcacaatttacaaatatcttgaatgactcctcccacaaagaaagcaaatctataatcttgcgctttatcatatgcatcctatttgagggtcataccctatcctactaaaactaaaagtatttcttatgcagaatttttcttttctttttttgttattacagtcagtgtagagtgtttaggatttcaattcctaagtgcttcaagaagaaattgaaccctggttgctaaagagaaatagtatcctatctgaccaacaagttga-ccctttgaatatatgcaggactttctacacagtagaaatcagtttgcaaccttttaagtaatacaagcttgaagaaagtacacaaaacaacaatcctgagatgctaaattcagtaaaggatacaacttctataattgcttctattgggggttccatccctgggagattggcaaccattctcagcaattgatcctgagtttgaacatttcagttcttcagagaccataacagtttcagtcaactcaaaattcacctgcaaggtagattgatcatcttttaaatccttgtcaagtttcgcttcaggaaggcaatgggcaccgtcaagctgaatgaaattctcagtctggcgcaattttccattttccatctcgttgtcttcatccaaaatatcaccaggttgagtgcccgcatcactaaacttttctttgttctcatgctcacagctagtattaattgctacaggaaggctaacagtatcttcagtttccatttgtgagtgattgtcaacataatctttgtattctacaccttcctcacttagcatgtcttctttacgctcagaattggtaggttgagaatcaatgttactatacccagattgggttttgctcttttcactttcagaaacagaatcacctacggctggaagtttatttgaatactcatcttccatatctaacagatgtaagaacactattcgatagcaacttcaccaggaaaaccacagaaacagttttaatagcaattttggcaggagatacagggtaagggactgcaaaagatgaccaaattttagtgaaatgagactaataaatcaacgggaaaagatgtctccagcaaagggaaaaaaaaaaagattgctaaaataaatgtaaaatatagagaaaaaagctaaaaatgctcgctaagcatgattatactcaaaatttgggcaatatatatttaattattcaaaacattccacaacttcaaacttc-aaagcaaacgtgaaaatctattagttttcttgagagaagtaagatcctggatgttgatactatcaaagaaac-----------------------------------------------------------------------
>Jupunba_floribunda_Iganci_883@NODE_1_length_1719_cov_110.451888
gaacaacttctctttttgaaaagggcaaaaaactgaacttgcctaccaagtatatcatcacaatttacaaatatcttgaatgacttctcccacaaagaaagcaaatctataatcttgcgctttatcatatgcatcctatttgaggctcataccctatcccactaaaactaaaagtatttcttatgcagaatttttcttttctttttttgttattacagtcagtgtagagtgtttaggatttcaattcccaagtgcttcaagaagaaattgaaccctggttgctaaagagaaatagtatcctatctgaccaacaagttga-ccctttgaatatatgcaggactttctacacagtagaaatcagtttgcaaccttttaagtaatacaagcttgaagaaagtacacaaaacaacaatcctaagatgctagattcagtaaaggatacaacttctataattgcttctattgggggttccatccctgggagattggcaaccattctcagcaattgatcctgagtttgaacatttcagttcttcagagaccataacagtttcagtcaactcaaaattcacctgcaaggtagattgatcatcctttaaatccttgtcaagtttcgcttctggaaggcaatgggcaccgtcaagctgaatgaaattctcagtctggcgcaattttccattttccatctcgttgtcttcatccaaaatatcaccaggttgagtgcccgcatcactaaacttttctttgttctcatgctcacagctagtattaattgctacaggaaggctaacagcatcttcagtttccattagcgagtgattgtcaacataatctttgtgttctacactttccccacttagcatgtcttcttttcgctcagaattggtaggttgagaatcaatgttactatacccagattgggttttgctcttttcactttcagaaacagaatcacctacggctggaagtttatttgaatcctcatcttccatatctaacagatgtaagaacactattcgatggcaacttcaccaggaaaaccacagaaacagttttaatagcaattttggcaggagatacacggtaagggactgcaaaagatgaccaaattttagtgaaatgagactaataaatcaacgggaaaagatgtctccagcaaaggggaaaaaaaaaagattgctaaaataaatgtaaaatatagagaaaaaagctaaaaatgctcgctcagcatgattatactcaaaatttgggcaatatatatttaattattcaaaacattccacaacttcaaacttcaaaagcaaatgtgaaaatctatttgtttccttgagagaagtaagatcctggatgttgatactatcaaagaaaccagaaaatacaccatttaagtcaagtatttgatctaaagatgcatgtaagctgaattataaagaagaaacc
>Jupunba_idiopoda_Quesada_1718@NODE_1_length_1133_cov_110.877841
-----------------------------------------------------------------------------------------------------------------------------------------------------------------ctaaaactaaaagtatttcttattcagaatttttcttttctttttttgttattacagtcagtgtagagtgtttaggatttcaattcctaagtgcttcgagaagaaattgaaccctagttgctaaagagaaatagtatcctatatgaccaacaagttga-ccctttgaatatatgcaggactttctacacagtagaaatcagtttgcaaccttttaagtaatacaatcttgaagaaagtacacaaaacaacaatcctaagatgctaaattcagtaaaggatacaacttctataattgcttctattgggggttccatccctgggagattggcaaccattctcagcaattgatcctgagtttgaacatttcagttcttcagagaccataacagtttcagtcaactcaaaattcacctgcaaggtagattgatcatcttttaaatccttgtcaagtttcgcttctggaaggcaatggccactgtcaagctgaatgaaattctcagtctggtgcaattttccattttccatctcgttgtcttcatccaaaatatcaccaggttgagtgcccgcatcactaaacttttctttgttctcatgctcacagctagtattaattgctacaggaaggctaacagtatcttcagtttccattagtgagtgattgtcaacataatctttgtgtcctacactttccccacttagcatgtcttctttacgctcagaattgttaggttgagaatcaatgttactatacccagattgggttttgctcttttcactttcagaaacagaatcacctacggatggaagtttatttgaatcctcatcttccatatctaacagatgtaagaacactattcgatagcaacttcaccaggaaaaccacagaaacagttttaatagcaattttggcaggagatacacggtaagggactgcaaaagatgaccaaattttagtgaaatgagactaataaatcaacaggaaaagatgtctccagaaaaggga--aaaaaaaagattgctaaaataaatgtaaaatatcgagaaaaaagctaaaaatgctcgctcagcatgattatactcaaaatttgggcaatatatatttaattattcaaaacattccacaacttcaaact--------------------------------------------------------------------------------------------------------------------------------------------------
>Jupunba_laeta_Mori_25147@NODE_1_length_1160_cov_49.571560
----------------------------------------------------------------------------------------------------------------------------------gcatcctatttgaggctcataccctatcccactaaaactaaaagtatttcttatgcagaatttttctcttcttgttttgttattacagtcagtgtagagtgtttgggatttcaattcctaagtgcttcaagaagaaattgaaccccggttgctaaagagaaatagtatcgtatctgaccaacaagttga-ccctttaaatatatgcaggactttctacacagtagaaatcagttggcaaccttttaagtaatacaagcttgaagaaagtacacaaaacaacaatcctaagatgctaaattcagtaaaggatacaacttctataattgcttctgttgggggttccatccctgggagattggcaaccattctcagcaattgatcctgagtttgaacatttcagttcttcagagaccataacagtttcagtcaactcaaaattcacctgcaaggtagattgatcatcttttaaatccttgtcaagtttcgcttctggaaggcaatgggcaccgtcaagctgaatgaaattctcagtctggcgcaattttccattttccatctcgttgtcttcatccaaaatatccccaggttgagtgcccgcatcactaaacttttctttgttctcatgctcacagctagtattaattgctacgggaaggctaacagtatcttcagtttccattagtgagtgattgtcaacataatctttgtgttctaaactttccccacttagcatgtcttctttacgcacagaattggtaggttgagaatcaatgttaccatacccagattgggttttgctcttttcactttcagaaacagaatcacctacggctggaagtttatttgaatcctcatcttccatatctaacagatgtaagaacactattcgatagcaacttcaccaggaaaaccacagaaacagttttaatagcaattttggcaggagatacacggtaagggactgcaaaagatgaccaaatttttgtgaaataagactaataaatcaacgggaaaagatgtctccagcaaagggg--aaaaaaaagattgctaaaataaatgtaaaatatagagaaaaaagctaaaaatgctcgctcagcatgattatactcaaaatttgggcaatatatatttaattattcaaaactttccacaacttcaaa----------------------------------------------------------------------------------------------------------------------------------------------------
>Jupunba_longipedunculata_Cardona_2682@NODE_1_length_1152_cov_113.068837
--------------------------------------------------------------------------------------------------------------------------------------------------------------------------aaagtatttcttatgcagaatttttcttttctttttttgttattacagtcagtgtagagtgtttaggatttcaattcccaagtgcttcaagaagaaattgaaccctggttgctaaagagaaatagtatcctatctgaccaacaagttga-ccctttgaatatatgcaggactttctacacagtagaaatcagtttgcaaccttttaagtaatacaagcttgaagaaagtacacaaaacaacaatcctaagatgctagattcagtaaaggatacaacttctataattgcttctattgggggttccatccctgggagataggcaaccattctcagcaattgatcctgagtttgaacatttcagttcttcagagaccataacagtttcagtcaactcaaaattcacctgcaaggtagattgatcatcttttaaatccttgtcaagtttcgcttctggaaggcaaagggcaccgtcaagctgaatgaaattctcagtctggcgcaattttccattttccatctcgttgtcttcatccaaaatatcaccaggttgagtgcccgcatcactaaacttttctttgttctcatgctcacagctagtattaattgctacaggaaggctaacagtatcttcagtttccattagcgagtgattgtcaacataatctttgtgttctacactttccccacttagcatgtcttctttacgctcagaattggtaggttgagaatcaatgttactatacccagattgggttttgctcttttcactttcagaaacagaatcacctacggctggaagtttatttgaatcctcatcttccatatctaacagatgtaagaacactattcgatagcaacttcaccaggaaaaccacagaaacagttttaatagcaattttggcaggagatacacggtaagggactgcaaaagatgaccaaattttagtgaaatgagactaataaatcaacgggaaaagatgtctccagcaaaggggaaaaaaaaaagattgctaaaataaatgtaaaatatagagaaaaaagctaaaaatgctcgctcagcatgattatactcaaaatttgggcaatatatatttaattattcaaaacattccacaacttcaaacttcaaaagcaaacgtgaaaatctatttg-----------------------------------------------------------------------------------------------------------------------
>Jupunba_macradenia_Lourteig_3021@NODE_1_length_1152_cov_128.072558
-------------------------------------------------------------------------------------------------------------------------------tatgaatcctatttgaggctcataccctatcgcactaaaactaaaagtatttcttatgcagaatttttcttttctttctttgttattacagtcagtgtagagtgtttaggatttcaattcctaagtgcttcaagaagaaattgaatcctggttgctaaagagaaatagtatcatatcagaccaacaagttga-ccctttgaatgtatgcaggactttctacacagtagatatcagtttgcaaccttttaagtaatacaa-cttgaagaaagtacacaaaacaacaatcctaagacgctaaattcagtaaaggatacaacttctataattgcttctattgggggttccatccctgggagattggcaaccattctcagcaattgatcctgagtttgaacatttctgttcttcagagaccataacagtttcagtcaactcaaaattcacctgcaaggtagattgatcatcttttaaatccttgtcaagtttcgcttctggaaggcaatgggcaccgtcaagctgaatgaaattctcagtctggcgcaattttccattttccatctcgttgtcttcatccaaaatatcaccaggtcgagtgcccacctcactaaacttttctttgttcacatgctcacagctagtattaattgatacaggaaggctaacagtatcttcagtttccattagtgagtgattgtcaacataacctttgtgttctacactttccccacttagtatgtcttctttacgctcagaattgttaggttgagaatcaatgttactacacccagattgggttttgctcttttcactttcagaaacagaatcacctacggctggaagtttatttgaatcctcatcttccatatctaacagatgtaagaacactattcgatagcaacttcaccaggaaaaccacagaaacagttttaatagcaattttggcaggagatacacggtaagggactgcaaaagatgaccaaattttagtgaaatgagactaataaatcaacgggaaaagatgtctccagcaaagggg--gaaaaaaagattgctaaaataaatgtaaaatatcaagaaaaaagctaaaactgctcgctcagcatgattatactcaaaatttgggcaatatatatttaattattcaaaacattcca--------------------------------------------------------------------------------------------------------------------------------------------------------------
>Jupunba_microcalyx_Iganci_855@NODE_1_length_1823_cov_111.846506
gaacaacttctctttttgaaaagggcaaaaaactgaacttgtctaccaagtatatcatcataatttacaaatatcttgaatgactcctcccacaaagaaagcaaatctataatcttgcgctttatcatatgcatcctatttgaggctcataccctatcccactaaaactaaaagtatttcttatgcagaatttttcttttc--tttttgttattacagtcagtgtagagtgtttaggatttcaattcctaagtgcttcaagaagaaattgaaccctagttgctaaagagcaatagtatcctatctgaccaacaagttga-cccttggaatatatgcaggactttctacacagtagaaatcagtttgcaaccttttaagtaatacaatcttgaagaaagtacacaaaacaacaatcctaagatgctaaattcagtaaaggatacaacttctataattgcttctattgggggttccatccctgggagattggcaaccattctcagcaattgatcctgagtttgaacatttcagttcttcagagaccataacagtttcagacaactcaaaattcacctgcaaggtagattgatcatcttttaaatccttgtcaagtttcgcttctggaaggcaatgggcaccgtcaagctgaatgaaattctcagtctggcgcaattttccattttccatctcgttgtcttcatccaaaatatcaccaggttgagtgcccgcatcactaaacttttctttgttctcatgctcacagctagtattaattgctacaggaaggctgacagtatcttcagtttccattagtgagtgattgtcaacataatctttgtgttctacactttccccacttagcatgtcttctttacgctcagaattgttaggttgagaatcaatgttactatacgcagattgggtttcgctcttttcactttcagaaacagaatcacctacggctggaagtttatttgaatcctcatcttccatatctaacagatgtaagaacactattcgatagcaacttcaccaggaaaaccacagaaacagctttaatagcaattttggcaggagatacaaggtaagggactgcaaaagatgaccaaattttagtgaaatgagactaataaatcaacgggaaaagatgtctccagcaaagggg-gaaaaaaaagattgctaaaataaatgtaaaatatcgagaaaaaagctaaaactgctcgctcagcatgattatactcaaaatttgggcaatatatattaaattattcaaaacattccacgacttcaaacttcaaaagcaaacgtgaaaatctatttgtttccttgagagaagtaagatcctggatgttgatactatcaaagaaaccagaaaatacaccatttaaatcaagtatttgatctaaagatgcatgtaagctgaattataaagaagaaacc
>Jupunba_oppositifolia_Liegier_16014@NODE_1_length_1137_cov_141.622642
-------------------------------------------------------------------------------------------------------------------------------------tcctatttgaggctcataccctatcccactaaaactaaaagtatttcttatgcagaatttttcttttctttctttgttattacagtgagtgtagagtgtttaggatttcaatgcctaagtgcttcaagaaaaaattgaatcctggttgctaaagagaaatagtatcatatcagaccaacaggttga-ccctttgaatatatgcaggactttctacacagtagaaatcagtttgcaaccttttaagtaatacaagcttgaagaaagtacacaaaacaacaatcctaagacgctaaattcagtaaaggatacaacttctataattgcttctattgggggttccatccctgggagattggcaaccattctcagcaattgatcctgagtttgaacatttctgttcttcagagaccataacagtttcagtcaactcaaaattcacctgcaaggtagattgatcatcttttaaatccttgtcaagtttcgcttctggaaggcaatgggcaccgtcaagctgaatgaaattctcagtctggcgcaattttccattttccatctcgttgtcttcatccaaaatatcaccaggtcgagtgcccgcatcactaaacttttctttgttctcatgctcacagctagtattaattgatacaggaaggctaacagtatcttcagtttccattagtgagtgattgtcaacataacctttgtgttctacactttccccactcagcatgtcttctttacgctcagaattgttaggttgagaatcaatgttactatacccagattgggttttgctcttttcactttcagaaacagaatcacctacggctggaagtttatttgaatcctcatcttccatatctaacagatgtaagaacactattcgatagcaacttcaccaggaaaaccacagaaacagttttaatagcaattttggcaggagatacacggtaagggactgcaaaagatgaccaaattttagtgaaatgagactaataaatcaacgggaaaacatgtctccagcaaagggg---ggaaaaagattgcttaaataaatgtaaaatatcgagaaaaaagctaaaactgctcgctcagcatgattatactcaaaatttgggcaatatatatttaattattcaa-----------------------------------------------------------------------------------------------------------------------------------------------------------------------
>Punjuba_killipii_Palodorios_6252@NODE_1_length_996_cov_82.983678
------------------------------------------------------------------------------------------------------------------------------------------------------accctatcccactaaaactaaaagtatttcttatgcagaatttttcttttctttttttgttattacagtcagtgtagagtgtttaggatttcaattcctaagtgcttcaagaagaaattgaatcctggttgctaaagagaaatagtatcctatctgaccaacaagttga-ccctttgaatatatgcaggactttctacacagtagaaatcagtttgcaaccttttaagtaatacaagcttgaagaaagtacacaaaacaacaatcctaagatgccaaattcagtaaaggatacaacttctataattgcttctattgggggttccatccctgggagattggcaaccattctcagcaattgatcctgagtttgaacatttctgttcttcagagaccataacagtttcagtcaactcaaaagtcacctgcaaggtagattgatcatcttttaaatccttgtcaagtttcgcttctggaaggcaatgggcaccgtcaagctgaatgaaattctcagtctggcgcaattttccattttccatctcgttgtcttcatccaaaatatcaccaggtcgagtgccagcatcactaaaattttctttgttctcacgctcacagctaggattaattgatacaggaaggctaacagtatcttcagtttccattagtgagtgattgtcaacataatctttgtgttctacactttccccacttagcatgtcttctttacgctcagaattgttaggttgagaatcaatgttactatacccagattgtgttttgctcttttcactttcagaagcagaatcacctacggctggaagtttatttgaatcctcatcttccatatctaacagatgtaagaacactattcgatagcaacttcaccaggaaaaccacagaaacagtttcaatagcaactttggcaggagatacacggtaagggactgcaaaagatgaccaaattttagtgaaatgagactaataaatcaacgggaaaag------------------------------------------------------------------------------------------------------------------------------------------------------------------------------------------------------------------------------------------------------------------------------------------------------
>_R_Acacia_rostellifera_Murphy_466@NODE_1_length_1351_cov_168.353218
-aacaacttccctcttggaaaagggaaaaaaactgaacatgtctaccaagtatatcatcataatgtacaaatatcttgaatgact---------aagaaagaaaatctataatcttgcgctttatcatatgaatcctatttgaggctcataccctatcccactaaaactaaaagtatttcttatgcagaatttttcttttc-ttttttgttattacagtcagtgtagagtgtttaggatttcaattcctaagtgcttcaagaagaaattgaatcctggttgctaaagagaaataatatcctatctgaccaacaagttgacccctttgaacatatgcaggactctctacacagtagaaatcagtttacaaccttttaagtaatacaagcttgaagaaagtacacaaaacaacaatcctaagatgctaaattcagtaaaggatacaacttctataattgcttctgttgggagttccatgcctgggagattggcaaccattctcagcaattgatcctgagtttgaacatttctgttcttcagagaccataacagtttcagtcaactcaaaattcacctgcaaggtagattgaccatcttttaaatccttgtcaagctccgcttctggaaggcaatgggcaccatcaagctgaatgaagttctcaatctggcccaactttccattttccatctcgttgtcttcatccaaaatatcaccaggtcgagtgcccgcatcactaaacttttctctgttctcatggtcacagctagtattaattgatacaggaaggctaacagtatcttcagtttccattagtgagtgattgtcaacataatctttgtgttctacactttccccacttagcatgtcttcattacgctcagaattgttaggttgagaatcaatgttacaatacccagattgggttttgctcttttcactttcagaaacagaatcaactacagctggaagtttatttgaatcctcatcttccatatctaacagatgtaagaacactattcgatagcaacttcaccaggaaaaccacagaaacagttttaatagcaactttggcaggagatacacggcaagggactgcaaaagatgaccaacttttagtgaaatgagactaataaatcaacgggagaagatgtctccagcaaaggaaaaaaaaacaagattgctaaaataaatgtaaaatatcgagaaaaaagctaaaaatgctcgctcagcatgattatactaaaaatttgggcaatatacatttaattattcaaaatattccac-------aacttcaaaagcaaacgtgaaaatctatttgtttcctcgagagaagtaagatcccggatgttgatactatcaaagaaa------------------------------------------------------------------------
>_R_Afrocalliandra_redacta_Germishuizen_5585@NODE_1_length_969_cov_165.919283
--------------------------------------------------------------------------------------------------------------------------------------------------------------------------------------------------------------------------------------------------------------------------------------ggattcccgccaggtggggtctgaggagagagagatgtacgcgccttaccctatacatggcaacaacttaaccgctacgccaagct--caacttttcaagtaatacaagcttaaataaagtacacaaaacaagaatcctaaaatgctaaattcagtaaaggatacaacttctataattgcttctattgggagttccatccctgggaacttggcaaccattctcagc------tcctgagtttgaacacttctgttcttcagagaccacaacagtttcagtcaactcaaaattcacctgcaaggtagattgaccatcttgtaaatccttttcaagtttcgcttctggaaggcaatgggcaccctcaagctgaatgaaattctcagtctggcacaattctccactttccatctcgttgtcttcatccaaaatatcaccaggtcgagtgcccatatcactgaacttttttttgtttacatgctcacagctagtattaattgaaacaggaaggctaacagtatcttcagtttccattagtgggtgattctcaacataatcattgtgttctacactttccccacttaccatgtcttctttgtactcagaatagtcaggttgagaatcaatgtcactataccgcgattgggttttgctcttttcactttcagaaacaaaatcaactatggctgggactttacttgaatcctcatcttccatatctaacagatgtaagaacactatccaacagcaacttcaacaggaaaaccatggaaacagctttaacaggaacttcgacgggagataaacggtaagggactgcaaaagatgaccaatttgtagcgaaatgggagtaataaaacaacgggaaaatatgtttccagcataggggaaaaaaaaaggattgctaacataaacgtaaact------------gctaaaaatgctcgctcagcatgattgaactcaaattttgggcaatatatat-----------------------------------------------------------------------------------------------------------------------------------------------------------------------------------
>_R_Albizia_adinocephala_FHO33_88@NODE_1_length_1710_cov_110.947949
gaacaacttctctttttgaaaagggcaaaaaactgaacttgtctaccaaatatatcatcacaatttacaaatatcttgaatgaatcctcccacaaagaaagcaaatatataatcttgcgctatatcatatgaatcctatttgaggcccgtaccctctcccactaaaactaaaagtatttcttatgcagaatatttcttttctttttttctcattacagtcagtgtaaagcttttaggatttcaattcctaagtgcgtcaagaagaaattgaatcctggttgctaaagagaaatagtaccctatctgaccaacaagttgacccctttgaacatctacaggactttctacacggtagaaatcagtttgcagccttttaagtaatacaagcttgaagaaagtacacaaaacaacaatcctaagatgctaaattcagtaaaggatacaacttctataattgcttctattgggagctccatccctgggagattggcaaccattctcagcaattgatcctgagtttgaacatttctgttcttcagagaccataacagtttcagtcaactcaaaattcacctgcaaggtagattgaccatcttttaaatccttgtcaagtttcgcttctggaaggcaatggggaccgtccagctgaatgaaattctcagtctggcgcaattttccattttccatctcgttgtcttcatccaaaatatcaccaggtcgagtgcctgcatcaataaacttttcttggttctcatgctcacagctagtattaattgatacaggaaggctaacagtatcttcagtttccattagtgactgattgtcaacataatctctgtgttctacactttccccacttagcatgtcttctctatgctcagaattgttagattgagaatcaatgttactatacccagattgggttttgctcttttcactttcagaaacagaataatctacggctggaagtttatttgaatcctcatcttccatatctaacagatgcaagaacactatttg--------------------------------------atagcaactttggcaggagatacacggtaagggactgcaaaagatgacagaattctagtgaaatgagactaataaattaacgggaaaagatgtctccagcaaaggaaaaaaaaacaagattactaaaataaatgtaaaatatcgaaaaaaaagctaaaaatgctcgctcagcatgattatactcaaaatttgggcaatatatatttaattgttcaaaatattcgacaacttcaaacttcaaaagcaaacgt-aaaatctatttgtttccttgagagaagtaagatcccggatgttgataccatcaaagaaaccagaaaatacaccatttaaatcaagtatttgatctaaagatgca-----------ttataaagaagaaacc
>_R_Albizia_decandra_Vilhena_231@NODE_1_length_913_cov_34.410287
---------------------------------------------------------------------------------------------------------------------------------------------------------------------------------------------------------------------------------------------------------------------------------------------agagaaatagtatcctatctgaccaacaagttgacccctttgagtatatacaggactttctgcacagtagaaatcagtttgcaaccttttaagtaatacaagcttgaagaaagtacacaaaacaacaatcctaagatgctaaattcagtaaaggatacaacttctataatggcttctattgggagctccatccctgggagattggcaaccattctcagcaattgatcctgagtttgaacatttctgttcttcagagaccataacagtttcagtcaactcaaaattcacctgcaaggtagactgaccatcttttaaatccttgtcaagtttcgcttctggaaggcaatggggaccatccagctgaatgaaattctcagtctggcgcaattttccattatccatctcgttgtcttcatccaaaatatcaccaggtcgagtgcctgcatcaataaacttttctttgttctcatgctcacagccattattaattgatacagggaggcaaacagtatcttcagtttccattagtgactgattgtcaacataatctctgtgttctacactttccccacttagcatgtcttctctatgctcagaattgttaggttgagaatcaatgttactatacccagattgggttttgctcttttcactttcagaaacagaatcacctttggctggcagtttatttgaatcctcatcttccatatctaacagatgtaagaacactatttgatagcaacttcaccaggaagaccacagaaacagttttaatagcaactttggcaggagatacactgtaagggactgcaaaagatgatggaattttagtgaaatgagaccaacaaatcaacggtaaaagatgtctccagcaaagggg--gaaaaaaagattgctaaaataaatgtaaaatat-------------------------------------------------------------------------------------------------------------------------------------------------------------------------------------------------------------------------------------------------
>_R_Albizia_edwallii_Dalmaso_272@NODE_1_length_987_cov_8.542918
------------------------------------------------------------------------------------------------------------------------------------------------------------------------------------------------------------------------------------gtgtttaggatttcaattcctaagtgcttcaagaagaaattgaatcctggttgctaaagagaaatagtatcctatctgaccaacaagttgacccctttgaatatatacaggactttctacacagtagaaatcagtttgcaaccttttaagtaatacaagcttgaagaaagtacacaaaacaacaatcctaagatgctaaattcagtaaaggatacaacttctataattgcttctattgggagttccatccctgggagattggcaaccgttctcagcaattgatcctgagtttgaacatttctgttcttcagagaccatgacagtttcagtcaactcaaaattcacctgcaaggtagattgaccatcttttaaatccttgtcaagtttcgcttctggaaggcaatggggaccgtcaagctgaatgaaattctcagtctggcgcgattttccattttccatctcattgtcttcatccaaaatatcaccaggtcgagtgcctgcatcaataaacttttctttgttctcatgctcacagctagtattaattgatacaggaaggctaacagtatcttcagtttccattagtgactgattgtcaacataatctttgtgttctacactttccccacttagcatgtcttctttatgctcagaattgttaggttgagaatcaatgttactatacccagattgggttttgctcttttcactttcagaaacagaatcacctacggctggaagtttatttgaatcctcatcttccatatctaacagatgtaagaacactatttgatagcaacttcaccaggaaaaccacagaaacaattttaatagcaactttggcaggagctacacggtaagggactgcaaaagatgaccaaattttagtgaaatgagactaataaatcaacgggaaaagatgtctccagcaaaggaaaaaaaaacaagattgcgaaaataaaggtaaaatatcgagaaaaaagcta-----------------------------------------------------------------------------------------------------------------------------------------------------------------------------------------------------------------------------------
>_R_Albizia_glabripetala_Lewis_1652@NODE_1_length_1137_cov_18.351887
-------------------------------------------------------------------------------------------------------------------------------------------------------------------------------------------------------------------------------------------------------------------------------------------aaagagaaatagtatcctatctgaccaacaagttgacccctttgaatatatacaggactttctacacagtagaaatcagtttgcaaccttttaagtaatacaagcttgacgaaagtacacaaaataacaatcctaagatgctaaattcaataaaggatacaactcctataattgcttctattgggagctccatccctgggagattggcaaccattctcagcaattgatcctgagtttgaacatttctgttcttcagagatcataacagtttcaggtaactcaaaattcacctgcaaggtagaatgaccatcttttaaatccttgtcaagtttcgcttctggaaggcaatggggaccgtccagctgaatgaaattctcagtctgacacaattttccattttccatctcgttgtcttcatccaaaatatcaccaggttgagtgcctgcatcaataaacttttctttgttctcatgctcacagctagtattaattgatacaggaaggctaacagtatcttcagtttccattagtgactgattgtcaacataatctctgtgttctgcactttccccacttagcatgtcttctctatgctcagaattgttaggttgagaatcaatgttactatacccagattgggttttgctcttttcactttcagaaagagaatcacctacggctggaagtttatttgaatcctcatcttccatatctaaaagatgtaagaacactatttgatagcaacttcacccggaaaacaacagaaacagttttaatagcaactttggcaggagatacacggtaaggggctgcaaaagatgacggaattttagttaaatgagattaataaatcaacgggaaaagatgtctccagcaaaggaaaaaaaaaaaagattgctaaaataaatgtaaaatatcgagaaaaaagctaaaaatgctcgctcagcatgattatactcaaaatatgggcaatatatatttaattattcaaaatattcgacaacttcaaaattcaaaagcaaacataaaaatctatttgtttccttgagagaagtatgatcccggatgttgatactatcaaagaaaccagaaaatacaccattcaaatcaagcatttgatctaaagatgca---------------------------
>_R_Albizia_inundata_Wood_26530@NODE_1_length_1050_cov_247.482412
--------------------------------------------------------------------------------------------------------------------------------------------------------------------------------------------------------------------------------------gtttaggatttcaattcctaagtgcatcaagaagtaattgaatcctggttgctaaagaaaaatagtatcctatctgaccaacaagttgacccctttgaatatatacaggactttctacacagtagaaatcagtttgcaaccttttaagtaatacatgcttgaagaaagtacacaaaataacaatcctaagatgctaaattcagtaaaggatacaactcctataattgcttctattgggagctccatccctgggagattggcaaccattcgcagcaattgatcctgagtttgaacatttctgttcttcagagaccataacagtttcagtcaactcaaaattcacctgcaaggtagattgaccatcttttaaatccttgtcaagtttcgcttctagaaggcaagggggaccgtccagctgaatgaaattctcagtctgacgcaattttccattttccatctcgttgtcttcatccaaaatatcaccagcttgagagcctgcatcaataaacttttctttgatctcatgctcacagctagtattaattgatacaggaaggctaacagtatcttcagtttccattagtgactgattgtcaacataatctctgtgttctgcactttccccacttagcatgtcttctctatgctcagaattgttaggttgagaatcaatgttactatacccagattgggttttgctcttttcactttcagaaacagaatcacctacagctggaagtttatttgaatcctcatcctccatatctaacagatgtaagaacactatttgatagcaacttcaccaggaaaacaacagaaacagttttaatagcaactttggcaggagatacacggtaagggactgcaaaagatgacggaattttagtgaaatgagactaataaatcaacgggaaaagatgtctccagcaaaggcaaaaaaaagaagattgctaaaataaatgtaaaatatcgagaaaaaagctaaaaatgctcgctcagcatgactatactcaaaatatgggcaatatatagtt---------------------------------------------------------------------------------------------------------------------------------------------------------------------------------
>_R_Albizia_multiflora_Hughes_3090@NODE_1_length_1166_cov_142.354454
gaacaacttctctttctgaaaagggcaaaaaactgaacttgtctacaagatatatcatcacaatttacaaatatcttgaatgaatcctcccacaaagaaagcaaatatataatcttgcgctatatcatatgaatcctatttgaggctcatacctcatcccactaaaactaaaagtatttcttatgcagaatttttcttttctttttttcttattagagtcagtgtagagcatttaggatttcaattcctaagtgc-gcaagacgaaattgaatcctggttgctaaagagaaatagtatcctatctgaccaacaagttgacccctttaaatatatacaggactttctacacagtagaaatcagtttgcaaccttttaagtaatacaagcttgaagaaagtacacaaaataacaatcctaatatgctaaattcagtaaaggatacaactcctataattgcttctattgggagctccatccctgggagattggcaaccattctcagcaattgatcctgagtttgaacatttctgttcttcagagaccataacagtttcagtcaactcaaaattcacctgcaaggtagattgaccaccttttaaatccttgtcaagtttcgcttctggaaggcaatggggaccgtccagctgaatgaaattctcagtctggcgcaattttccattttccatctcgttgtcttcatccaaaatatcaccaggttgagtgcctgcatcaataaacttttctttgttctcatgctcacagctagtattaattgatacaggaaggctaacagtatcttcagtttccattagtgactgattgtcaacataatctctgtgttctgcactttccccacttagcatgtcttctctatgctcagaattgttaggttgagaatcaatgttactatacccagattgggttttgctcttttcactttcaaaaacagaatcacctacggctggaagtttatttgaatcctcatcttccatatctaacagatgtaagaacagtatttgatagcaacttcaccaggaaaacaacagaaacagttttaatagcaactttggcaggagatacacggtaagggactgcaaaagatgacggaattttagtgaaatgagactaataaatcaacgggaaaagatgtctccagc-------------------------------------------------------------------------------------------------------------------------------------------------------------------------------------------------------------------------------------------------------------------------------------------
>_R_Albizia_sinaloensis_Hughes_1576@NODE_1_length_1259_cov_69.292724
---------------------------------------------------------------------------------------------------------------------cgctatatcatatgaatcctatttgaggctcgtaccctattccactagaactaaaagtatttcttatgcagaatatttcttttctttttttcttattacagtcagtgtagagcgtttaggatttcaattcctaagtgcgtcaagaagaaattgaatcctggttgctaaagagaaatagtaccctatctgaccaacaagttgacccctttgaatatatacaggactttctacacagtagaaatcagtttgcagccttttaagtaatacaagcttgaagaaagtacacagaacaacaatcctaagatgctaaattcagtaaaggatacaacttctataattgcttctattgggagctccatccctggaagattggcaaccattctcagcaattgatcctgagtttgaacatttctgttcttcagagaccataacagtttcagtcaactcaaaattcacctgcaaggtagattgaccatcttttaaatctttgtcaagtttcgcttctggaaggcaatggggaccgtccagctgaatgaaattctcagtcaggcacaattttccattttccatctcgttgtcttcatccaaaatatcaacaggttgagtgcctgcatcaataaacttttctttgttctcatgctcacagctagtattaattgatacaggaaggctaacagtatcttcagtttccattagtgactgattgtcaacataatctctgtgttctacactttccccacttagcatgtcttctctatgctcagaattgttagattgagaatcaatgttactatacccagattgggttttgctcttttcactttcagaaacagaataacctacggctggaagtttatttgaatcctcatcttccatatctaacagatgtaagaacactatttgatagcaacttcaccaggaaaaccacagaaacagttttgatagcaactttggcaggagatacacggtaagggactgcaaaagatgacggaattctagtgaaatgagactaataaattaacgggaaaagatgtctccagcaaaggaaaaaaaaacaagattgctaaaataaatgtaaaatatcgagaaaaaagctaaaaatgctcgctcagcatgattatactcaaaatttgggcaatatatatttaattgttcaaaatattcgacaacctcaaacttcaaaagcaaacgtaaaaatctatttgtttccttgagagaagtaagttcccggatgttgataccatcaaagaaa------------------------------------------------------------------------
>_R_Albizia_subdimidiata_var_subdimidiata_Ferreira_210@NODE_1_length_1260_cov_125.185968
-----------------------------------------------------------acaatttacaaatatcttgaatgaatcctcccacaaagaaagaaaatatataatcttgcgctatatcatatgaatcctatttgaggctcataccctatcccactaaaactaaaagtatttcttatgcagaatttttctcttctttttttcttattagagtcagtgtagagcgtttaggatttcaattcctaagtgcgtcaaaaagaaattgaatcctggttgctaaagagaaatagtatcctatctgaccaacaagttgacccctttgaatatatacaggactttctacacagtagaaatcattttgcaaccttttaagtaatacaagcttgacgaaagtacacaaaataacaatcctaagatgctaaattcaataaaggatacaactcctataattgcttctattgggagctccatccctgggagattggcaaccattctcagcaattgatcctgagtttgaacatttctgttcttcagagatcataacagtttcaggcaactcaaaattcacctgcaaggtagattgaccatcttttaaatccttgtcaagtttcgcttctggaaggcaatggggaccgtccagctgaatgaaattctcagtctgacacaattttccattttccatctcgttgtcttcatccaaaatatcaccaggttgagtgcctgcatcaataaacttttctttgttctcatgctcacagctagtattaattgatacaggaaggctaacagtatcttcagtttccattagtgactgattgtcaacataatctctgtgttctgcactttccccacttagcatgtcttctctatgctcagaattgttaggttgagaatcaatgttactaaacccagattgggttttgctcttttcactttcagaaacagaatcaactacggctggtagtttatttgaatcctcatcttccatatctaaaagatctaagaacactatttgatagcaatttcacccggaaaacaacagaaacggttttaatagcaactttggcaggagatacacggtaaggggctgcaaaagatgacggaattttagtgaaatgagattaataaatcaacgggaaaagatgtctccagcaaaggcaaaaaaaaaaagattgataaaataaatgtaaaatatcgagaaaaaagctaaaaatgctcgctcagcatgattatactcaaaatatgggcaatatatatttaattattcaaaatattcgacaacttcaaacttcaaaagcgaacgtaaaaatc-----------------------------------------------------------------------------------------------------------------------------
>_R_Albizia_tomentosa_Hughes_648@NODE_1_length_1206_cov_97.968999
-------------------------------------------------------------------------------------------------------------------------------------------------------ccctattccactaaaactaaaagtatttcttatgcagaatatttcttttctttttttctgattacagtcagtgtagagcgtttaggatttcaattcctaagtgcgtcaagaagaaattgaatcctggttgctaaagagaaatagtaccctatctgaccaacaagttgacccctttgaatatatacaggactttctacacagtagaaatcagtttgcagccttttaagtaatacaagcttgaagaaagtacacagaacaacaatcctaagatgctaaattcagtaaaggatacaacttctataattgcttctattgggagctccatccctgggagattggcaaccattctcagcaattgatcctgagtttgaacatttctgttcttcagagaccataacagtttcagtcaactcaaaattcacttgcaaggtagattgaccatcttttaaatccttgtcaagtttcgcttccggaaggcaatggggaccgtccagctgaatgaaattctcagtctggcacaattttccattttccatctcgttgtcttcatccaaaatatcaccaggtcgagtgcctgcatcaataaacttttctttgttcttatgctcacagctagtattaattgatacaggaaggctaacagtatcttcagtttccattagtgactgattgtcaacataatctctgtgttctacactttccccacttagcatgtcttctctatgctcagaattgttagattgagaatcaatgttactataaccagattgggttttgctcttttcactttcagaaacagaataacctacggctggaagtttatttgaatcctcatcttccatatctaacagatgtaagaacactatttgatagcaacttcaccaggaaaaccacagaaacagttttgatagcaactttggcaggagatacacggtaagggactgcaaaagatgacggaattctagtgaaatgagactaataaattaacgggaaaagatgtctccagcaaaggtaaaaaaaacaagattgctaaaataaatgtaaaatatcgagaaaaaagctaaaaatgctcgctcagcatgattatactcaaaatttgggcaatatatatttaattgttcaaaatattcgacaacctcaaacttcaaaagcaaacgtaaaaatctatttgtttccttgagagaagtaaggtcccggatgttgat-------------------------------------------------------------------------------------
>_R_Albizia_xerophytica_Hughes_1435@NODE_1_length_1277_cov_86.774167
-----------------------------------------------------------------------tatcttgaatgaatcctcccacaaagaaagcaaatatataatcttgcgctatatcatatgaatcctatttgaggctcgtaccctatcccactaaaactaaaagtatttcttatgcagaatatttcttttctttttttctcattacagtcagtgtaaagcttttaggatttcaattcctaagtgcgtcaagaagaaattgaatcctggttgctaaagagaaatagtaccctatctgaccaacaacttgacccctttgaacatctacaggactttctacacagtagaaatcagtttgcagccttttaagtaatacaagcttgaagaaagtacacaaaacaacaatcctaagatgctaaattcagtaaaggatacaacttctataattgcttctattgggagctccatccctgggagattggcaaccattctcagcaattgatcctgagtttgaacatttctgttcttcagagaccataacagtttcagtcaactcaaaattcacctgcaaggtagattgaccatcttttaaatccttgtcaagtttcgcttctggaaggcaatggggaccatccagctgaatgaaattctcagtctggagcaattttccattttccatctcgttgtcttcatccaaaatatcaccaggtcgagtgcctgcatcaataaacttttcttggttctcatgctcacagctagtattaattgatacaggaaggctaacagtatcttcagtttccattagtgactgattgtcaacataatctctttgttctacactttccccacttagcatgtcttctctatgctcagaattgttagattgagaatcaatgttactatacccagattgggttttgctcttttcacttgcagaaacagaataacctacggctggaagtttatttgaatcctcatcttccatatctaaaagatgcaagaacactatttg--------------------------------------atagcaactttggcaggagatacacggtaagggactgcaaaagatgacagaattctagtgaaatgagactaataaattaacgggaaaagatgtctccagcaaagggtaaaaaaacaagattgctaaaataaatgtaaaatatcgaggagaaagctaaaaatgctcgctcagcatgattatactcaaaatttgggcaatatatatttaattgttcaaaatattcgacaacttcaaacttcaaaagcaaacgtaaaaatctatttgtttccttgagagaagtaagatctcggatgttgataccatcaaagaaaccagaaaatacac-----------------------------------------------------------
>_R_Archidendron_clypearia_Wieringa_1849@NODE_1_length_1301_cov_214.290033
-------------------------------actgaacttgtctaccaagtatatcaccacaatttacaaatatcttgaatgactcctcccacaaagaaagcaaatctataatcttgcgctttatcatatgaatcctatttgaggcgtataccctatcccactaaaactaaaagtatttcttatgcagaatttttcttttctttttttgttattacagtcagtgtagagtgtttaggatttcaattcctaagtgcttcaagaagaaattgaatcctggttgctacagagaaatagtatcctatctgacgaacaagttgacccctttgaatatatgcaggactttctacacagtagaaatcagtttgcaaccttttaagtaatacaagcttgaagaaagtacacaaaacaacaatcctaagatgctaaattcagtaaaggatacaacttctataattgcttctattgggagttccatccctgggagattggcaaccattctcagcaattgatcctgagtttgaacatttctgttcttcagagaccataacagtttcattcaactcaaaattcacctgcaaggtagattgaccatcttttaaatccttgtcaagttttgcttctggaaggtaatgagcaccgtcaagctcaatgaaattctcagtctggcccaattttccattttccatctcgttgtcttcatccaaaatatcaccaggtcgagtgctcgcatcactaaacttttctttgttctcatgctcacagctagtattaattgatacaggaaggctaacagtatcttcagttccctttagtgagtgattgtcaacataatctttgtgttctacactttccccacttagcatgtcttctttacacacagaattgttaggttgagaatcaatgttactatacccagatgagcttttgctcttttcactttcagaaacagaatcaactacggctggaagtttatttgaatcttcatcttccatatctaacagatgtaagaacactattcgatagcaacttcaccaggaaaaccacagaaacagttttaatagcaactttggcagaagatacacggtaagggactgcaaaagatgaccaacttttagtgaaatgagactaataaatcaacggaaaaagatgtctccagctaagaaaaaaaaaacaagattgctaaaataaatgtaaaatatcgagagagaaactaaaaatgctcactcagcatgattatactcaaaatttgggcaatatatatttaattattcaaaatattccacaacttcaaacttcaaaagcaaacgtgaaaatctatttgtttccttgag-------------------------------------------------------------------------------------------------------------
>_R_Balizia_elegans_Iganci_870@NODE_1_length_1608_cov_102.115611
caacaacttctctttttgaaaagggcaaaaaactgaacttgtctaccaagcatatcatcacaatttacaaatatcttgaatgactcctcccacaaagaaagcaaatctataatcttgcgctttatcatatgaatcctatttgaggctcataccctatcccactaaaactaaaagtatttcttatgcagaatttttcttttctttctttgttattacagtcagtgtagagtgtttaggatttcaattcctaagtgcttcaagaagaaattgaatcctggttgctaaagagaaatagtatcatatcagaccaacaagttga-ccctttgaatatatgcaggactttctacacagtagatatcagtttgcaaccttttaagtaatacaagcttgaagaaagtacacaaaacaacaatcctaagacgctaaattcagtaaaggatacaacttctataattgcttctattgggggttccatccctgggagattggcaaccattctcagcaattgatcctgagtttgaacatttctgttcttcagagaccataacagtttcagtcaactcaaaattcacctgcaaggtagattgatcatcttttaaatccttgtcaagtttcgcttctggaaggcaatgggcaccgtcaagccgaatgaaattctcagtctggcgcaattttccattttccatctcgttgtcttcatccaaaatatcaccaggtcgagtgcccgcatcactaaacttttctttgttctcatgctcacagctagcattaattgatgcaggaaggctaacagtatcttcagtttccattagtgagtgattgtcaacataacctttgtgttctacactttccccacttagcatgtcttctttacactcagaattgttaggttgagaatcaatgttactatacccagattgggttttgctcttttcactttcagaaacagaatcacctacggctggaagtttatttgaatcctcatcttccatatctaacagatgtaagaacactattcaatagcaacttcaccaggaaaaccacagaaacagttttaatagcaattttggcaggagatacacggtaagggactgcaaaagatgaccaaattttagtgaaatgagactaataaatcaacgggacaagatgtctccagcaaagggg--gaaaaaaagattgctaaaataaatgtaaaatatcgagaaaaaagctaaaactgctcgctcagcatgattatactcaaaatttgggcaatatatatttaattattcaaaacattccacaacttcaaacttcaaaagcaaacgtgaaaatctatttgtttccttgagagaagtaagatcctggatgttgatactatcaaagaaaccagaaaatacaccatttaaatcaagtatttgatctaaagatacatgtaagctgaattataaagaagaaacc
>_R_Balizia_spnov_Morim_577@NODE_1_length_1427_cov_197.438776
------------------------------------------------------tcatcacagtttacaaatatcttgaatgactcctcccacaaagaaagcaaatctataatcttgcgctttatcatatgcatcctatttgaggctcataccctatcccactaaaactaaaagtatttcttatgcagaatttttcttttctttttttgttattacagtcagtgtagagtgtttaggatttcaattcctaagtgcttcaagaagaaattgaaccctggttgctaaagagaaatagtatcctatctgaccaacaagttga-ccctttgaatatatgcaggactttctacacaatagaaatcagtttgcaaccttttaagtaatacaagcttgaagaaagtacacaaaacaacaatcctaagatgctaaattcagtaaaggatacaacttctataattgcttctattgggggttccatccctgggagattggcaaccattctcagcaattgatcctgagtttgaacatttcagttcttcagagaccataacagtttcagtcaactcaaaattcacctgcaaggtagattgatcatcttttaaatccttatcaagtttcgcttctggaaggcaatgggcaccgtcaagctgaatgaaattctcagtctggcgcaattttccattttccatctcgttgtcttcatccaaaatatcaccaggttgagtgcccacatcactaaacttttctttgttctcatgctcacagctagtattaattactacaggaaggctaacagtatcttcagtttccattagtgggtgattgtcaacataatctttgtgttctacactttccccacttagcatgtcttctttacgctcagaattggtaggttgagaatcaatgtaactatacccagattgggttttgctcttttcactttcagaaacagaatcacctacggctggaagtttatttgaatcctcatcttccatatctaacagatgtaagaacaatattcaatagcaacttcaccaggaaaaccacagaaacagttttaacagcaattttggcaggagatacacggtaagggactgcaaaagatgaccagactttagtgaaatgagactaataaatcaacgggaaaagatgtctccagcaaaggggaaaaaaaaaagattgctaaaataaatgtaaaatatagagaaaaaagctaaaaatgctcgctcagcatgattatactcaaaatttgggcaatatatatttaattattcaaaacattccacaacttcaaacttcaaaagcaaacgtgaaaatctatttgttttcttgagagaagtaagatcctggatgttgatactat-----aaaccagaaaatacactatttaaatcaagtatttgatctaaagatgcatgtaagctgaatgataaagaataaacc
>_R_Calliandra_bella_LPQ15696@NODE_1_length_1362_cov_86.005447
------------------------------------------------------------------------acttgagctgtgtgcaatcaaggagaacactgagatataatattttggttgcagacttggacatttattaatgtgaaca----aacgcaagatgttttgagaaatttaagacagaaaaactacaaatacatgaatgagtttaataaaagtttaagggcagcctagtgcacaaggcctgaggaattatagatgtacacaaccttaccctcataaatgaggagactatttccaggatttgaacctgtgatcacatagtcacattgcagcaaccttaccaccgtgctaagc-----tcaacctttcatgtaatacaagctaaaaggaagtagacaaaacagcaatactaa-acgctaaattcagtaaaggatacaagttctataattgcttctactggaagttgcatccctgggatcttggcaaccattctcagcaattgatcctaagtttgaacacttccgttcttcagagaccacaacagattcagtcaactcataattcacctgcgaggtagattgaccatcatttaaatccttttcaagtttcacttctggagggtaatgatcatcctcaagctgaatgaaattctcagtctggcacaattctccactttccatctcattgccttcatccaaaatatcatcaggttgatttcccacatcactaaacttttctttgttctcatgctcacagctagtattaattgaaacaggaaggctaacagtatcttcagtttccattaaaaagtgattgttaacataatctttgtgctctacactttccccacttagcatgtcttctttgtacccagaactattaggttgagaatccatgttacaatacccagattgggtttttctcttttcactttcagaaacagaatcaactacggctggaagtttacgtgaattctcatcttccatatctaacagatgtaagaacactatccaatagcaacttcac--------------------------tagcaactttgacaggagatacacagcaagggactgcaaaagatgacaaacttttagccaaatgagaccgataaatcaacaggaaaa----tctccagcaaagg--aaaaaaacaagattgcaaaaataaacgttaactatcaagcaaaaggctaaaaatgttcgctcagcatgattatactcaaattttgggcaatacatattaaattattcaaaatactccacaacttcaaacttcaaaagaaaacgtgaaaatctatttgtttccattgtataattta------------------------------------------------aatcaagtatttgatctaaaaatgcatgtaagctagatggtaaagaaaaaaca
>_R_Cathormion_obliquifoliolatum_Wieringa_6519@NODE_1_length_1246_cov_279.842149
----------------------------------------------------------------------------------------------------------------------------------------------------------------------------------tcttatgcagaatttttctttttcttttttgttattacagtcagtgtagagtgtttaggatttcaattcctaagtgcttcgagaagaaattgaaccctagttgctaaagagaaatagtatcctatctgaccaacaagttga-ccctttgaatatatgcaggactttctacacagtagagatcagtttgcaaccttttaagtaatacaatcttgaagaaagtacacaaaacaacaatcctaagatgctaaattcagtaaaggatacaacttctataattgcttctattgggggttccatccctgggagattggcaaccattctctgcaattgatcctgagtttgaacatttcagttcttcagagaccataacagtttcagtcaactcaaaattcacctgcaaggtagattgatcatcttttaaatccttgtcaagtttcgcttctggaaggcaatgggaactgtcaagctgaatgaaattctcagtctggcgcaattttccattttccatctcgttgtcttcatccaaaatatcaccaggttgagtgcccgcatcactaaacttttctttgttctcatgctcacagctagtattaattgctacaggaaggctaacagtatcttcagtttccattagtgagtgattgtcaacataatctttgtgtcctacactttccccacttagcatgtcttctttacgctcagaattgttaggttgagaatcaatgttactatacccagattgggttttgctcttttcactttcagaaacagaatcacctacggatggaagtttatttgaatcctcatcttccatatctaacagatgtaagaacactattcgatagcaacttcaccaggaaaaccacagaaacagttttaatagcaattttggcaggagatacacggtaagggactgcaaaagatgaccaaattttagtgaaatgagactaataaatcaacgggaaaagatgtctccagcaaaggga--caaaaaaagattgctaaaataaatgtaaaatatcgagaaaaaagctaaaaatgcttgctcagcatgattatactcaaaatttgggcaatatatattaaattattcaaaacattccacaacttcaaacttcaaaagcaaacgtgaaaatctatttgtttccttgagagaagtaagatcctggatgttgatactatcaaagaaaccagaaaatacaccatttaaatcaagtatttgatctaaagatgcatgtaagctgaatt--------------
>_R_Hydrochorea_corymbosa2_Iganci_862@NODE_2_length_555_cov_184.770000
------------------------------------------------------------------------------------------------------------------------------------------------------------------------taaaagtatttcttatgcagaatttttcttttctttttttgttattacagtcagtgtagagtgtttaggatttcaattcctaagtgcttcgagaagaaattgaaccctagttgctaaagagaaatagtatcctatctgaccaacaagttga-ccctttgaatatatgcaggactttctacacagtagaaatcagtttgcaaccttttaagtaatacaatcttgaagaaagtacacaaaacaacaatcctaagatgctaaattcagtaaaggatacaacttctataattgcttctattgggggttccatccctgggagattggcaaccattctcagcaattgatcctgagtttgaacatttcagttcttcagagaccataacagtttcagtcaactcaaaattcacctgcaaggtagattgatcatcttttaaatccttgtcaagtttcgcttctggaaggcaatgggaactgtcaagctgaatgaaattctcagtctggcacaattttccattttccatctcgttgtcttcatccaaaatatcaccaggttgagtg---------------------------------------------------------------------------------------------------------------------------------------------------------------------------------------------------------------------------------------------------------------------------------------------------------------------------------------------------------------------------------------------------------------------------------------------------------------------------------------------------------------------------------------------------------------------------------------------------------------------------------------------------------------------------------------------------------------------------------------------
>_R_Hydrochorea_gonggrijpii_Tillett_45696@NODE_1_length_1324_cov_112.161187
--------------------------------------------------------------------------------------------------------------------------------atgcatcctatttgaggctcataccctatcccactaaaactaaaagtatttcttatgcagaatttttcttttctttttttgttattacagtcagtgtagagtgtttaggatttcaattcctaagtgcttcgagaagaaattgaaccctagttgctaaagagaaatagtatcctatctgaccaacaagttga-ccctttgaatatatgcaggactttctacacagtagaaatcagtttgcaaccttttaagtaatacaatcttgaagaaagtacacaaaacaacaatcctaagatgctaaattcagtaaaggatacaacttgtataattgcttctattgggggttccatccctgggagattggcaaccattctcagcaattgatcctgagtttgaacatttcagttcttcagagaccataacagtttcagtcaactcaaaattcacctgcaaggtagattgatcatcttttaaatccttgtcaagtttcgcttctggaaggcaatgggaactgtcaagctgaatgaaattctcagtctggcgcaattttccattttccatttcgttgtcttcatccaaaatatcaccaggttgagtgcccgcatcactaaacttttcttggttctcatgctcacagctagcattaattgctacaggaaggctaacagtatcttcagtttccgttagtgagtgattgtcaacataatctttgtgtcctacactttccccacttagcatgtcttctttgcgctcagaattgttaggttgagaatcaatgttactatacccagattgggttttgctcttttcactttcagaaacagaatcacctacggatggaagtttatttgaatcctcatcttccatatctaacagatgtaagaacactattcgatagcaacttctccaggaaaaccacagaaacagttttaatagcaattttggcaggagatatacggtaagggactgcaaaagatgaccaaattttagtgaaatgagactaataaatcaacgggaaaagatgtctccagcaaaggga-taaaaaaaagattgctaaaataaatgtaaaatatcgagaaaaaagctaaaaatgcttgctcagcatgattatactcaaaatttgggcaatatatatataattattcaaaacattccacaacttcaaacttcaaaagcaaacgtgaaaatctatttgtttccttgagagaagtaagatcctggatgttgatactatcaaagaaaccagaaaatacaccatttaaatcaagtatttgatctaaagatgcatgtaagctgaattataaagaagaaacc
>_R_Jupunba_barbouriana_Iganci_847@NODE_1_length_1489_cov_149.566572
gaacaactcctctttttgaaaagggcaaaaaactgaacttgcctaccaagtatatcatcacaatttacaaatatcctgaatgactccccccacaaagaaagcaaatctataatcttgcgctttatcatatgcatcctatttgaggctcatactctatcccactaaaactaaaagtatttcttatgcagaatttttcttttctttttttgttattacagtcagtgtagagtgtttaggatttcaattcctaagtgcttcaagaagaaattgaaccctggttggtaaagagaaatagtatcctatctgaccaacaagttga-ccctttgaatatatgcaggactttctacacagtagaaatcagtttgcaaccttttaagtaatacaagcttgaagaaagtacacaaaacaacaatcctaagatgctagattcagtaaaggatacaacttctataattgcttctattgggggttccatccctgggagattggcaaccattctcagcaattgatcctgagtttgaacatttcagttcttcagagaccataacagtttcagtcaactcaaaattcacctgcaaggtagattgatcatcttttaaatccttgtcaagtttcgcttctggaaggcaatgggcaccgtcaagctgaatgaaattctcagtctggcgcaattttccattttccatctcgttgtcttcatccaaaatataaccaggttgagtgcccgcatcactaaacttttctttgttctcatgctcacagccagtattaattgctacaggaaggctaacagtatcttcagtttccataagcgagtgattgtcaacataatctttgtgttctacactttccccaattagcatgtcttctttacgctcagaattggtaggttgagaatcaatgttactatacccagattgggttttgctcttttcactttcagaaacagaatcacctacggctggaagtttatttgaatcctcatcttccatatctaacagatgtaagaacactattcgatagcaacttcaccagaaaaaccacagaaacagttttaatagcaattttggcaggagatacacggtaagggactgcaaaagatgaccagattttagtgaaatgagactaacaaatcaacgggaaaagatgtctccagcaaaggggaaaaaaaaaagattgctaaaataaatgtaaaatatagagaaaaaagctaaaaatgctcgctcagcatgattatactcaaaatttgggcaatatatatttaattattcaaaacattccacaacttcaaacttcaaaagcaaacgtgaaaatctattcgtttccttgagagaagtaagatcctggatgttgatacaatcaaagaaaccagaaaatacaccatttaaatcaagtatttgatctaaagatgcatgtaagctgaattataaagaagaaacc
>_R_Jupunba_langsdorfii_Ribeiro_728@NODE_1_length_1590_cov_103.816259
gaacaacttctctttttgaaaagggcaaaaaactgaacttgtctaccaagtacatcatcacaatttacaaatatcttgaatgactcctcccacaaagaaagcatatctataatcttgcgctttatcatatgaatcctatttgaggctcataccctatcccactaaaaccaaaagtattgcttatgcagaatttttcttttctttttttgttattacagtcagtgtagagtgtttaggatttcaattcctaagtgcttcaagaagaaattgaatcctggttgctaaagagaaatagtatcctatcagaccaacaaattga-ccctttgaatatatgcaggactttctacacagtagaaatcagtttgcaaccttttaagtaatacaagcttgaagcaagtacacaaaacaacaatcctaagatgctaaattcagtaaaggatacaacttctataattgcttctatcgggggttccatccctggaagattggcaaccattctcagcaattgatcctgagtttaaacatttctgttcttcagagaccataacagtttcagtcaactcaaaattcacctgcaaggtagattgatcatcttttaaatccttgtcaagtttcgcttctggaaggcaatgggcactgtcaagctgaatgaaattctcagtctggcgcaattttccattttccatctcgttgtcttcatccaaaatatcaccaggttgagtgcccgcatcactaaacttttctttgttctcatgctcacagctagtattaattgatacaggaaggctaacagtatcttcagttttcattagtgagtgattgtcaacataacctttgtgttctacactttccgcacttagcatgtcttctttacgctcagaattgttaggttgagaatcaatgttactatacccagattgggttttgctcttttcactttcagaaacagaatcacctacggctggaagtttatttgaatccccatcttccatatctaacagatgtaagaacactattcgatagcaacttcaccaggaaaaccacagaaacagttttaatagcaattttggcaggagatacacggtaagggactgcaaaagatgaccaaattttagtgaaatgagactaataaatcaacgggaaaagatgtctccagcaaaggggaaaaaaaaaagattgccaaaataaatgtaaaatatcgagaaaaaagctaaaactgctcgctcagcatgattatactccaaatttgggcaatatatatttaattattcaaaacattccacaacttcaaacttcaaaagcaaacgtgaaaatctatttgtttccttgagagaagtaagatcttggatgttgatactatcaaagaaaccataaaatacaccatttaaatcaagtatttgatctaaagatgcatgtaagccgaattataaagaagaaacc
>_R_Jupunba_leucophylla_Iganci_839@NODE_1_length_1574_cov_200.551102
gaacaacttctctttttgaaaagggcaaaaaattgaacttgtctaccaagtatatcatcataatttacaaatatcttgaatgactcctcccacaaagaaagcaaatctataatcttgcgctttatcatatgcatcctatttgaggctcataccctatcccactaaaactaaaagtatttcttatgcagaatttttcttttc--tttttgttattacagtcagtgtagagtgtttaggatttcaattcctaagtgcttcaagaagaaattgaaccctagttgctaaagagaaatagtatcccatctgaccaacaagttga-cccttggaatatatgcaggactttctacacagtagaaatcagtttgcaaccttttaagtaatacaatcttgaagaaagtacacaaaacaacaatcctaagatgctaaattcagtaaaggatacaacttctataattgcttctgttgggggttccatccctgggagattggcaaccattctcagcaattgatcctgagtttgaacatttcagttcttcagagaccataacagtttcagtcaactcaaaattcacctgcaaggtagattgatcatcttttaaatccttgtcaagtttcgcttctggaaggcaatgggcaccgtcaagctgaatgaaattctcagtctggcgcaattttccattttccatctcgttgttttcatccaaaatatcaccaggttgagtgcccgcatcactaaacttttctttgttctcatgctcacagctactattaattgctacaggaaggctaacagtatcttcagtttccattagtgagtgattgtcaacataatctttgtgttctacactttccccacttagcatgtcttctttacactcagaattgttaggttgagaatcaatgttaccgtacccagattgggttttgctcttttcactttcagaaacagaatcacctacggttggaagtttatttgaatcctcatcttccatatctaacagatgtaagaacactattcgatagcaacttcaccaggaaaaccacagaaacagttttaatagcaattttggcaggagatacacggtaagggactgcaaaagatgaccaaattttagtgaaatgagactaataaatcaacgggaaaagatgtctacagcaaaggga--aaaaaaaagattgctaaaataaatgtaaaatatcgagaaaaaagctaaaaatgctccctcagcatgattatactcaaaatttgggcaatatatatttaattattcaaaacattccacaacttcaaacttcaaaagcaaacgtgaaaatctatttgtttccttgagagaagtaagatcctggatgttgatac-----------------------------------------------------------------------------------
>_R_Jupunba_leucophylla_Iganci_839@NODE_2_length_505_cov_1.502336
-----------------------------------------------------------------------------------------------------------------------------------------------------------------------------------------------------------------------------------------------cacaacttc---aaacttcaaaagcaaac-----------------------------------------------------------------------------------gtgaaaatctatttgtttccttgagagaagtaagatcctg--------------gatgttgatacta-----tcaaagaaaccagaaaatacaccatttaaa----------------------------------------------tcaagtatttgatctaaagatgcatgt---------------------------------------aagctgaattataaagaaga--------------------------------------aacggcaatgtg-------------------------------------------------------------------------agcgtcgcatcgattatgcaattcaataaa-------------------------------------------------------------------------------------------------------------------------------------ttaaactaaaaactgtcag---------------------------------------------------------------------------------------------------caagatccaccaagaaataaaacactcacaacaggaaagttgaagaggagaaacaaaaacataac----------------------aacacatggtagagaaagatacaagaagacggagcaatagcaga-----actaccaaattagcacg-------------------------------ctaatagccaatactaagctcaattatcagcagaaaaactaagaaaac------agcatggttaatcataa------------------ctaatc-cttaaggtaccggatatcagcacgcattaaaagaaagcgaataaat-------------------------------------------------------------------------aatcaagcg--------------------------------agagaaa-----
>_R_Jupunba_limae_Iganci_261@NODE_1_length_1733_cov_94.310990
gaacaacttctctttttgaaaagggcaaaaaaatgaacttgtctaccaagtatatcatcacaatgtacaaatatcttgaatgactcctcccacaaagaaagcaaatctataatcttgcgctttatcatatgcatcctatttgaggctcataccctatcccactaaaact-aaagtatttcttacgcagaatttttcttttctttttttgttattacagtcagtgtagagtgtttaggatttcaattcctaagtgcttcaagaagaaattgaaccctggttgctaaagagaaatagtatcctatctgaccaacaagttga-ccctttgaatataagcaggactttctacacagtagaaatcagtttgcaaccttttaagtaatacaagcttgaagaaagtacacaaaacaacaatcctaagatgctaaattcagtaaaggatacaacttctataattgcttctattgggggtttcatccctgggagattggcaaccattctcagcaattgatcctgagtttgaacatttcagttcttcagagaccataacagtttcagtcaactcaaaattcacctgcaaggtagattgatcatcttttaaatccttgtcaagtttcgcttctggaaggcaatgggcaccgtcaagctgaatgaaattctcagtctggcgcaattttccattttccatctcgttgtcttcgtccaaaatatcaccaggttgagcgcccacatcactaagcttttctttgttctcaagctcatagctagtattaattgctacaggaaggctaacagtatcttcagtttccattagtgagtgattgtcaacataatctttgtgttctacactttccccacttagcatgtcttctttacgctcagaattggtaggttgagaatcaatgttactatacccagattgggttttgctcttttcactttcagaaacagaatcacctacggctggaagtttatttgaatcctcatcttccatatctaacagatgtaagaacactattcgatagcaacttcaccaggaaaaccacagaaacagttttaatagcaattttggcaggagatacacggtaagggactgcaaaagatgaccaaattttagtgaaataagactaataaatcaacgggaaaagatgtctccagcaaagggg--aaaaaaaagattgctaaaataaatgtaaaatatagagaaaaaagctaaaaatgctcgctcagcatgattatactcaaaatttgggcaatatatatttaattattcaaaacattccacaacttcaaacttcaaaagcaaacgtgaaaatctatttgttttcttgagagaagtaagatcctggatgttgatactatcaaagaaaccagaaaatacaccatttaaatcaagtatttgatctaaagatgcatgtaagctgaattataaagaagaaacg
>_R_Jupunba_nipensis_Mayo_19662@NODE_1_length_1013_cov_37.228632
-------------------------------------------------------------------------------------------------------------------------------------------------------------------------------------------------------------------------------------------------------ctaagtgcttcaagaaaaaattgaatcctggttgctaaagagaaatagtatcatatcagaccaacaagttga-ccctttgaatatatgcaggactttctacacagtagaaatcagtttgcaaccttttaagtaatacaagcttgaagaaagtacacaaaacaacaatcctaagacgctaaattcagtaaaggatacaacttctataattgcttctattgggggttccatccctgggagattggcaaccattctcagcaattgatcctgagtttgaacatttctgttcttcagagaccataacagtttcagtcaactcaaaattcatctgcaaggtagattgatcatcttctaaatccttgtcaagtttcgcttctggaaggcaatgggcaccgtcaagctgaatgaaattctcagtctggcgcaattttccattttccatctcgttgtcttcatccaaaatatcaccaggtcgagtgcccgcatcactaaacttttctttgttctcatgctcacagctagtattaattgatacaggaaggctaacagtatcttcagtttccattagtgagtgattgtcaacataacctttgtgttctacactttccccactcagcatgtcttctttacgctcagaattgttaggttgagaatcaatgttactatacccagattgggttttgctcttttcactttcagaaacagaatcacctacggctggaagtttatttgaatcctcatcttccatatctaacagatgtaagaacactattcgatagcaacttcaccaggaaaaccacagaaacagttttaatagcaattttggcaggagatacacggtaagggactgcaaaagatgaccaaattttagtgaaatgagactaataaatcaacgggaaaacatgtctccagcaaagggg--ggaaaaaagattgctaaaataaatgtaaaatatcgagaaaaaagctaaaactgctcgctcagcatgattatactcaaaatttgggcaatatatatt----------------------------------------------------------------------------------------------------------------------------------------------------------------------------------
>_R_Jupunba_oxyphyllidia_Yonker_6157@NODE_1_length_1161_cov_126.707565
-----------------------------------------------------------------------------------------------------------------------------------------------ggctaataccctatcccactaaaactaaaagtatttcttatgcagaatttttcttttctttttttgttattacagtcagtgtag-gtgtttaggatttcaattcctaagtgcttcgagaagaaattgaaccctagttgctaaagagaaatagtatccaatctgaccaataagttga-ccctttgaatatatgcaggactttctacacagtagaaatcagtttgcaaccttttaagtaatacaatcttgaagaaagtacacaaaacaacaatcctaagatgctaaattcagtaaaggatacaacttctataattgcttctattgggggttccatccctgggagattggcaaccattctcagcaattgatcctgagtttgaacatttcagttcttcagagaccattacagtttcagtcaactcaaaattcacctgcaaggtagattgatcatcttttaaatccttgtcaagtttcgcttctggaaggcaatggccactgtcaagctgaatgaaattctcagtctggtgcaattttccattttccatctcgttgtcttcatccaaaatatcaccaggttgagtgcccgcatcactaaacttttctttgttctcatgctcacagccagtattaattgctacaggaaggctaacagtatcttcagtttccattagtgagtgattgtcaacataatctttgtgtcctacactttccccacttagcaagtcttctttacgctcagaattgttaggttgagaatcaatgttactatacccagattgggttttgctcttttcactttcagaaacagaatcacctacggatggaagtttatctgaatcctcatcttccatatctaacagatgtaagaacactattcgatagcaacttcaccaggaaaaccacagaaacagttttaatagcaattttggcaggagatacacgataagggactgcaaaagatgaccaaattttagtgaaatgagactaataaatcaacaggaaaagatgtctccagcaaaggga--aaaaagaagattgctaaaataaatgtaaaatatcgagaaaaaagctaaaaatgctcgctcagcatgattatactcaaaatttgggcaatatatatttaattattcaaaacattccacaacttcaaacttcaaaagcaaa---------------------------------------------------------------------------------------------------------------------------------------
>_R_Jupunba_trapezifolia_Simon_1600@NODE_1_length_1170_cov_368.289686
----------------------------------------------------------------------------------------------------------------------------------------------------------------------------------------------tttttcttttctttttttgttattacagtcagtgtagagtgtttaggatttcaattcctaagtgcttcaagaagaaattgaaccctggttggtaaagagaaatagtatcctatctgaccaacaagttga-ccctttgaatatatgcaggactttctacacagtagaaatcagtttgcaaccttttaagtaatacaagcttgaagaaagtacacaaaacaacaatcctaagatgctagattcagtaaaggatacaacttctataattgcttctattgggggttccatccctgggagattggcaaccattctcagcaattgatcctgagtttgaacatttcagttcttcagagaccataacagtttcagtcaactcaaaattcacctgcaaggtagattgatcatcttttaaatccttgtcaagtttcgcttctggaaggcaatgggcaccgtcaagctgaatgaaattctcagtctggcccaattttccattttccatctcattgtcttcatccaaaatatcaccaggttgagtgcccgcatcactaaacttttctttgttctcatgctcacagctagtattaattgctacaggaaggctaacagtatcttcagtttccattagcgagtgattgtcaacataatctttgtgttctacactttccccacttagcatgtcttctttacgctcagaattggtaggttgagaatcaatgttactatacccagattgggttttgctcttttcactttcagaaacagattcacctacggctggaattttatttgaatcctcatcttccatatctaacagatgtaagaacactattcgatagcaacttcaccaggaaaaccacagaaacagttttaatagcaattttggcaggagatacacggtaagggactgcaaaagatgaccagattttagtgaaatgagactaataaatcaacgggaaaagatgtctccagcaaagggggaaaaaaaaagattgctaaaataaatgtaaaatatagagaaaaaagctaaaaatgctcgctcagcatgattatactcaaaatttgggcaatatatatttaattattcaaaacattccacaacttcaaacttcaaaagcaaacgtgaaaatctattcgtttccttgagagaagtaagatcctggatgttgatactat--------------------------------------------------------------------------------
>_R_Jupunba_villosa_Borges_423@NODE_1_length_1637_cov_124.508974
gaacaacttctctttttgaaaagggcaaaaaaatgaacttgtctaccaagtatatcatcacaatttacaaatatcttgaatgactcctcccacaaagaaagcaaatctataatcttgcgctttatcatatgcatcctatttgaggctcataccctatcccactaaaactaaaagtatttcttacgcagaatttttcttttctttttttgttattacagtcagtgtagagtgtttaggatttcaattcctaagtgcttcaagaagaaattgaaccctggttgctaaagagaaatagtatcctatctgaccaacaagttga-ccctttgaatatatgcaggactttctacacagtagaaatcagtttgcaaccttttaagtaatacaagcttgaagaaagtacacaaaacaacaatcctaagatgctaaattcagtaaaggatacaacttctataattgcttctattgggggtttcatccctgggagattggcaaccattctcagcaattgatcctgagtttgaacatttcagttcttcagagaccataacagtttcagtcaactcaaaattcacctgcaaggtagattgatcatcttttaaatccttgtcaagtttcgcttctggaaggcaatgggcaccgtcaagctgaatgaaattctcagtctggcgcaattttccattttccatctcgttgtcttcgtccaaaatatcaccaggttgagtgcccgcatcactaaacttttctttgttctcatgctcacagctagtattaattgctacaggaaggctaacagtatcttcagtttccattagtgagtgattgtcaacataatctttgtgttctacactttccccacttagcatgtcttctttacgctcagaattggtaggttgagaatcaatgttactatacccagattgggttttgctcttttcactttcagaaacagaatcacctacggctggaagtttatttgaatcctcatcttccatatctaacagatgtaagaacactattcgatagcaacttcaccaggaaaaccacagaaacagttttaatagcaattttggcaggagatacacggtaagggactgcaaaagatgaccaaattttagtgaaataagactaataaatcaacgggaaaagatgtctccagcaaagggg-aaaaaaaaagattgctaaaataaatgtaaaatatagagaaaaaagctaaaaaagctcgctcagcatgattatactcaaaatttgggcaatatatatttaattattcaaaacattccacaacttcaaacttcaaaagcaaacgtgaaaatctatttgttttcttgagagaagtaagatcctggatgttgatactatcaaagaaaccagaaaatacaccatttaaatcaagtatttgatctaaagatgcatgtaagttgaattataaagaagaaacc
>_R_Punjuba_callejasii_Daly_5935@NODE_1_length_987_cov_20.289011
---------------------------------------------------------------------------------------------------------------------------------------------------------------------------------------------------------------------------------------------------------------------------------cctggttgctaaagagaaatagtatcctatctgaccaacaagttga-ccctttgaatatatgcaggactttctacacagtagaaatcagtttgcaaactttaaagtaatacaagcttgaagaaagtacacaaaacaacaatcctaagatgctaaattcagtaaaggatacaacttctataattgcttctattgggggttccatccctgggagattggcaaccattctcagcaattgatccagagtttgaacatttctgttcttcagagaccataacagtttcagtcaactcaaaattcacctgcaaggtagattgatcatcttttaaatccttgtcaagtttcgcttctggaaggcaatgggcaccgtcaagctgaatgaaattctcagtctggcgcaattttccattttccatctcgttgtcttcatccaaaatatcaccaggtcgagtgcccacatcactaaacttttctttgttctcatgcttacagctagtattaattgatacaggaaggctaacagtatcttcagtttccattagtgagtgattgtcaacataatctttgtgttctacactttccccacttagcatgtcttctttacgctcagaattgttaggttgagaatcaatgttactatacccagattgggttttgctcttttcactttcagaagcagaatcacctacggctggaagtttatttgaatcctcatcttccatatctaacagatgtaagaacactattcgatagcaacttcaccaggaaaaccacagaaacagtttcaatagcaactttggcaggagatacacggtgagggactgcaaaagatgaccaaattttagtgaaatgagactaataaatcaacgggaaaagatgtctccagcaaaggga--aaaaaaaagattgctaaaataaatgtaaaatatcgagaaaaaagctaaaaatgctcgctcagcatgattatactcaaaatttgggcaatatatatt----------------------------------------------------------------------------------------------------------------------------------------------------------------------------------
>_R_Punjuba_lehmannii_Escobar_7465@NODE_1_length_1439_cov_84.872981
gaacaacttctctttttgaaaagggcaaaaaactgaacttgtctaccaagtatatcatcacaatttacaaatatcttgaatgactcctcccacaaagaaagcaaatctataatcttgcgctttatcatatgaattctatttgagggtcataccctatcccactaaaactaaaagtatttcttatgcagaatttttcttttctttttttgttattacagtcagtgtagagtgtttaggatttcaattcctaagtgcttcaagaagaaattgaatcctggttgctaaagagaaatagtatcctatctgaccaacaagttga-ccctttgaatatatgcaggactttctacacagtagaaatcagtttgcaaactttaaagtaatacaagcttgaagaaagtacacaaaacaacaatcctaagatgctaaattcagtaaaggatacaacttctataattgcttctattgggggttccatccctgggagattggcaaccattctcagcaattgatcctgagtttgaacatttctgttcttcagagaccataacagtttcagtcaactcaaaattcacctgcaaggtagattgatcatcttttaaatccttgtcaagtttcacttctggaaggcaatgggcaccgtcaagctgaatgaaattctgagtctggcgcaattttccattttccatctcgttgtcttcatccaaaatatcaccaggtcgagtgcccgcaccactaaacttttctttgttctcatgctcacagctagtattaattgacacaggaaggctaacagtatcttcagtttccattagtgagtgattgtcaacataatctttgtgttctacactttccccacttagcatgtcttctttacgctcagaattgttaggttgagaatcaatgttactatacccagattgggttttgttcttttcactttcagaagcagaatcacctacggctggaagtttatttgaatcctcatcttccatatctaacagatgtaagaacactattcgatagcaacttcaccaggaaaaccacagaaacagtttcaatagcaactttggcaggagatacacggtgagggactgcaaaagatgaccaaattttagtgaaatgagactaataaatcaacgggaaaagatgtctccagcaaaggga--aaaaaaaagattgctaaaataaatgtaaaatatcgagaaaaaagctaaaaatgctcgctcagcatgattatactcaaaatttgggcaatttatatttaattattcaaaacattccacaacttcaaacttcaaaagcaaacgtgaaaatctatttgtttccttgagagaagtaagatcccggatgttgatactatcaaagaaaccagaaaatacaccatttaaat--------------------------------------------------
>_R_Punjuba_racemiflora_Jimenez_Soares_3626@NODE_1_length_1385_cov_123.639908
------------------aaaagggcaaaaaactgaacttgtctaccaagtatctcatcacaatttacaaatatcttgaatgactcctcccacaaagaaagcaaatctataatcttgcgctttatcatatgaattctatttgagggtcataccctatcccactaaaactaaaagtatttcttatgcagaatttttcttttctttttttgttattacagtcagtgtagagtgtttaggatttcaattcctaagtgcttcaagaagaaattgaatcccggttgctaaagagaaatagtatcctatctgaccaacaagttga-ccctttgaatatatgcaggactttctacacagtagaaatcagtttgcaaccttttaagtaatacaagcttgaagaaagtacacaaaacaacaatcctaagatgctaacttcagtaaaggatacaacttctataattgcttctattgggggtgccatccctgggagattggcaaccattctcagcaattgatcctgagtttgaacatttctgttcttcagagaccataacagtttccgtcaactcaaaattcacctgcaaggtagattgatcatcttttaaatccttgtcaagtttcgcttctggaaggcaatgggcaccgtcaagctgaatgaaattctcagtctggcgcaattttccattttccatctcgttgtcttcatccaaaatatcaccaggtcgagtgcccgcatcactaaacttttctctgttctcatgctcacagctagtattaattgatacaggaaggctaacagtatcttcagtttccattagtgggtgattgtcaacataatctttgtgttctacactttccccacttagcatgtcttctttacgctcagaattgttaggttgagaatcaatgttactatacccagattgggttttgctcttttcactttcagaagcagaatcacctacggctggaagtttatttgaatcctcatcttccatatctaacagatgtaagaacactatttgatagcaacttcaccaggaaaaccacagaaacagtttcaatagcaactttggcaggagatacacggtaaggggctgcaaaagatgaccaaattttagtgaaatgagactaataaatcaatgggaaaagatgtctccagcaaagggg-aaaaaaaaagattgctaaaataaatgtaaaatatcgagaaaaaagctaaaaatgctcgctcagcatgattatactcaaaatttgggcaatatatatttaattattcaaaacattccacaacttcaaacttcaaaagcaaacgtgaaaatctatttgtttccttgagagaagtaagatcccggatgttgatactatcaaagaaaccagaaaatacaccatttaaatcaagtatttgatct------------------------------------
