# Supplementary material for: A new generic circumscription of Hydrochorea (Leguminosae, Caesalpinioideae, mimosoid clade) with an amphi-Atlantic distribution
Source: PhytoKeys. 2022 Aug 22;205:401–37. doi: 10.3897/phytokeys.205.82775 (PMC9849043; doi:10.3897/phytokeys.205.82775)
Supplement: Supplementary material 1 — Supplementary data file S1 [file phytokeys-205-401_article-82775__-s001.zip › RBH3_m13065_comp29350_c0_seq3_exon10.aln-cln]

>Afrocalliandra_redacta_Germishuizen_5585@NODE_1_length_811_cov_71.276567
----------------------------------------------------------------------------------------------------------------------------------------------------------------------------------------------------------------------------------------------------------------------------------------------------------------------------------------------------------------------------------------------------------------------------------------agtaaaacctgccaacatctttagaactttgtacagaccctaatcctaattggtaagggttaaaggtaactttcaagttataa-------------------------------taatactgcttttacctccaactacgatagtggccgctttctgatatatccttcattcgagaatggccagagtctctgtccttcaggctttcagtccagcgattagacctgcctaaatcataatcac---------gaagtcgctctgcgtgtgagtagtgtgagtagtgaaaggatctataggagtcgggcttagagcgcccttcatcacgcaaaggactcctccgacttctgtctgatagggacctccccaaggaagggctttctgtattgtagtcgtcatcatacttactgtaccttggatgaaaactaaacctagatgagccatatcctgggtcccctggagggccatcatcctttatatcattcgaagacctccattcacgataaggtcctctgctgacatgatcagtactatagtttgatgatctgtgctgaggccggtttctgtaagtatctgagcttgaaggtccagcagcccacaatctttcatctgcattttctggaatagctgcatttattcctggaaatttaacggtcatttttctcttagacgttgaataatctgcctccataatttccccatcctcatgttctctgatttcttcttcaccaaatatggtaatgcctgatggctgatcctcgtcatccacatctaaattcccataacattaattatgaatataccttcaacaagttaaaaaggtaaattgcagacaagacgattaggtttata------------------------------------------------------------------------------------------------------------------------------------------------------------------------------------------------------------------------
>Albizia_coripatensis_Hughes_2433@NODE_1_length_1578_cov_184.293804
cacacttggcttgctcggtgcaacaccaagaaggcatttacttgacagaaacaggagc---taaaaaatttctaatgttaaccaaattccaaaacatcacataataacaaatgacaagtgacagcatttcaaatatcacgaactttcatatctgaatgccttgcaccaagaactataagaaagtaccaatactaa----------------------------------------------------------------------------------------------------------------------------------------------------cttcaagatttcataatggagctaatgacaaaaaaatatgtggtcagtcaaatatcacatgatcatttgagtaggccaaagcctaaaacctgccaacttctttagaactctgtacagaccctaatcctaattggcaagggttagaggtggctttcaacttatagtagacgaaaatgtatcatcacaaactaccgttaataccacatttacctccaactgcgatagtggcggccttctgatatatccttcattcgagaacgaccagggtctctgtcattcaggctttcagtccagtggttaggcctgtctaaatcataatcacgaggtgaaagaagccgctccgtgtgtgaatagtgtgagtagtgaaaggagctaaaggaatcagggttagagcgtccttcatcgtgcaaaggacttctccgacttctgtctaatagggacctcccataggaagggcttcctgtattgtagtcatcatcatacttactgtaccttggatgaaaactataggtggatgagccatatcccgggtcccctggaggaccatcgtcccttaaatccattgctgaccttcgctcacgataaggtcctctgctgccatgatcagtactatagtttgatgatctgtgctgaggccggtttctgaaagtatctgagcttgaaggtccagcagcccacaatctttcatctgcattttctggaatgggtgcgtttattcctggaaatttaacagtcatttttctctctgactttgaataatcgtcctccataatttccccatcctcctgttctctgatttcttcttcaccatatatggtaatgcctgatggctgatcctcatcgtccacatctaaaattccagaacattaattaggagtataccttcgacaagttaaaaaggtaaattgcagacaggaggattaggtttatataagaacccatgaaatacaaatttagccatcgaaaactaatagatggaattctactaaatgtgttttaattcacctaaatatccaggtgggtatccaatttctcgcattctgttaagccaaggtggcggatcaagttcctgcataaaaggaacaggaaatctctaatctcacaaagaaacttaatgaattctgccacaacctcaaaag--------
>Albizia_multiflora_Hughes_3090@NODE_1_length_1379_cov_115.395545
cacacttggcttgttggatgcaacaccaagaaggcatttacttgacagaaacaggagc---taaaaaatttctaatgttaaccaaattccaaaacatcacataatatcaaatgacaagtgacagcatttcaaatatcacgaacttctatatctggaaatcatgcaccaagaactatatgaacgtactaatactaacagcgtgtttggtttcacgcactaaatttttttctaatgtcaaatttccaatggactcact--ctgaagagccaaatattgtaaacaagctgcaactgataacacctat----------------------------------------------------taatggagct---------gaaatatgtggtcagccaaacatcacattatcatttgagtaggccaaagcctaaaagctgccaacttctttagaactctgtacagaccctaatcctaattggcaagggttagaggtagctttcaacttataatatatgaaaatggatcatgacaaactaccgttaataccacatttacctccaactgcgatagtggcggccttctgatatatcctttattcgagaacgaccagcgtctctgtcattcaggctttcagtccagtggttaggcctgtctaaatcataatcatgaggtgaaagaagccgctgtgtgtgtgaatagtgtgagtagtgaaacgagttaaaagaatcagggttagagcgtccttcatcgcgcaaaggacttctccgacttctgtctaatagggacctcccataggaagggcttcctgtattgtagtcatcatcatacttgctgtaccttggatgaaaactataggtggatgatccatatcccgggtcccctggtggaccgtcatcccttaaatccattgatgaccttcgctcacgataagttcctctactgacatgatcagtactatagtttgatgatctgtgctgaggccggtttctgaaagtatctgagcttgaaggtccagcagcccacaatctttcatctgcattttctggaatgggtgcatttattcctggaaatttaacagtcatttttctctttgactttgaataatcttcctccataatttccccatcctcctgttctctgatttcttcttcaccatatatggtaatgcctgatggctgatcctcatcatccacatctaaaatttcagaacattaattaggagtataccttcgacaagttaaaaaggtaaattgcagacaggaggattaggtttacataagaacccatgaaatacaaatttagccatcgaagactaatagatggaactctactaaatgtgttttaattcacctaaatatccaggtgggtatccaatttctcgcattctgttaagccaaggtggcggatcgagttcctgcacaaaaggaaaaggaaatctctaatctc----------------------------------------------
>Albizia_niopoides_Simon_1601@NODE_1_length_1326_cov_136.787030
cacacttggcttgttagatgcaacaccaagaaggtatttactcgacagaaacaggagc---taaaaaatttctaatgttaaccaaattccaaaacatcacataatatcaaataacaagtgacagcatttcaaatatcacgaacttctatatctgaatatcttgcaccaagatccataagaacggactaatactaacagcgtgtttggtttcacgcactaaatttcagtctaatgtcaaatttccgatggactcact--ctgaagagccaaatattgtaaacaagctgcaactgataacacctat----------------------------------------------------taatggagct---------aaaatatgtggtcagtcaaatatcacattatcatttgagtaggccaaagcctaaaacctgccaacttctttagaactctgtacagaccctaatcctaattggcaagggttagaggtagctttcaact-----tatacgaaaatatatcatcacaaactaccattaataccacatttacctccaactgcgatagtggcggccttctgatatatcctttattcgagaacgaccagggtctctgtcattcaggctttcagtccagtggttaggcctgtctaaatcataatcacgaggtgaaagaagccgctctgtgtgtgaatagtgtgagtagtgaaatgagctaaacgaatcagggttagagcgtccttcatcacgcaaaggacttctccgacttctgtctaatagggatctcccataggaagggcttcctgtattgtaatcatcatcatacttgctgtaccttggatgaaaactataggtggatgagcaatatcccgggtcccctggaggaccatcatcccttaaatccattgatgaccttcgctcacggtaagttcctctactgacatgatcagtaccatagtttgatgatctgtgctgaggccggtttctgaaagtatctgagcttgaaggtccagcagcccacaatctttcatctgcattttctggaatgggtgcatttattcctggaaatttaacagtcatttttctctctgactttgaataatcttcctccataatttccccatcctcctgttctctgatttcttcttcaccatatatggtaatgcctgatggctgatcctcatcatccacatctaaaattccagaacattaattaggagtataccttcgacaagttaaaaaggtaaattgcagacaggaggattaggtttatataagaacccatgaaatacaaatctagccatcaaaggctaataggtggaactctactaaatgtgttttaattcacctaaatatccaggtgggtatccaatttctcg---------------------------------------------------------------------------------------------------------------
>Albizia_sinaloensis_Hughes_1576@NODE_1_length_1235_cov_84.178756
-------------------------------------------gacagaaacaggagc---taaaaaatttctaatgttaaccaaattacaaaacatcacataatatcaaatgacaagtgacagcatttcaaatatcaggaacttctatatctgaaaatcttgcaccaagaactataagaacgtactaatactaacagcgt-tatggtttcacgcactaaatttctttctaatgtcaaatttccgatggactcact--ctgaagaaccaaatattgtaaacaagctgcgactgataacacctat----------------------------------------------------taatggagct---------aaaataggtggtcagtcaaatatcacattatcatttgagtaggccaaagcctaaaacttgccaacttctttagaactctgtacagaccctaatcctaattggcaagggttagaggtagctttcaactcataatatatgaaaatgtatcatcacaaactacagttaataccacatttacctccaactgcgatagtggcggccttctgatatatcctttattcgagaacgaccagggtctctgtcattcaggctttcagtccagttgttaggcctgtctaaatcataatcacgaggtgaaagaagccgctctgtgtgtgaatagtgtgagtagtgaaacgagctaaaagaatcagggttagagtgtccttcattgcgcaaaggacttctccgacttctgtctaatagggacctcccataggaagggcgtcctgtattgtagtcatcatcatacttgctgtaccttggatgaaaactataggtggatgagccatatcccgggtcccctggaggaccgtcatcccttaaatccattgatgaccttcgctcacgataagttcctctactgacatgatcagtactatagtttgatgatctgtgctgaggccggtttctgaaagtatctgagcttgaaggtccagcagcccacaatctttcatctgcattttctggaatgggtgcatttattcctggaaatttaacagtcatttttctctttgactttgaataatcttcctccataatttccccatcctcctgttctctgatttcttcttcaccatatatggtaatgcctgatggctgatcctcatcatccacatctaaaattccagaacattaatcaggagtacaccttcgacaagttaaaaaggtaaattgcagacaggaggattaggtttatataagaacccatgaaatacaaattgagccatcgaagactaatagatggaactctactaaatgtgttttaatt-------------------------------------------------------------------------------------------------------------------------------------------------
>Albizia_subdimidiata_var_minor_Gorts_341@NODE_1_length_1084_cov_41.987090
-----------------------------------------------------------------------------------------------------------------------------------------------------------------------aagaactatatgaacgta-----actaacagcgtgtttggtttcacgcactaaatttttttctaatgtcaaatttccgatggactcact--ctgaagagccaaatattgtaagcaagctgcaactgataacacctat----------------------------------------------------taatggagct---------gaaatatgtggtcagtcaaacatcacatcatcatttgagtaggccaaagcctaaaagctgccaacttctttagaactctgtacagaccctaatcctaactggcaagggttagaggtagctttcaacttataatatatgaaaatggatcatgacaaactaccgttaataccacatttacctccaactgcgatagtggcggccttctgatacatcctttattcgagaacgaccagcgtctctgtcattcaggctttcagtccagtggttaggcctgtctaaatcataatcacgaggtgaaagaagccgctctgtgtgtgaatagtgtgagtagtgaaacgagctaaaagaatcagagttagagcgtccctcatcgcgcaaaggacttctccgacttctgtctaatagggacctcccataggaagggcttcctgtattgtagtcatcatcatacttgctgtaccttggatgaaaactataggtggatgatccatatcccgggtccccgggaggaccgtcatcccttaaatccattgatgaccttcgctcacgataagttcctctactgacatgatcagtaccatagtttgatgatctgtgctgaggccggtttctgaaagtatctgagcttgaaggtccagcagcccacaatctttcatctgcattttctggaatgggtgcatttattcctggaaatttaacagtcatttttctctctgactttgaataatcttcctccataatttccccatcctcctgttctctgatttcttcttcaccatatatggtaatgcctgatggctgatcctcatcatccacatctaaaattccagaacattaattaggagtataccttcgacaagttaaaaaggtaaattgcagacaggaggattaggtttatataagaacccatgaaatacaaatttagccatcaaagactattagat---------------------------------------------------------------------------------------------------------------------------------------------------------------------------
>Albizia_subdimidiata_var_subdimidiata_Ferreira_210@NODE_1_length_1434_cov_112.346352
----------------------------------------------agaaacaggagc---taaaaaatttctaatgttaactaaattccaaaacatcacataatatcaaatgacaagtgacagcatttcaaatatcacgaacttctatatctggatatcgtgcaccaagaactatatgaacgta-----actaacagcgtgtttggtttcacgcactaaatttttttctaatgtcaaatttccgatggactcact--ctgaagagccaaatatt----tcaagctgcaactgataacacctat----------------------------------------------------taatggagc----------------------------aacatcacattatcatttgagtaggccaaagcctaaaagctgccaacttctttagaactctgtacagaccctaatcctaattggcaagggttagaggtagctttcaacttataatatatgaaaatggatcatgacaaactaccgttaataccacatttacctccaactgcgatagtggcggccttctgatatatcctttattcgagaacgaccagcatctctgtcattcaggctttcagtccagtggttaggcctgtctaaatcataatcacgaggtgaaagaagccgctctgtgtgtgaatagtgtgagtagtgaaacgagctaaaagaatcagggttagagcgtccttcgtcgcgcaaaggacttctccgacttctgtctaatagggacctcccataggaagggcttcctgtattgtagtcatcatcatacttgctgtaccttggatgaaaactataggtggatgatccatatcccgggtcccctggaggaccgtcatcccttaaatccattgatgaccttcgctcacgataagttcctctactgacatgatcagtactatagtttgatgatctgtgctgaggccggtttctgaaagtatctgagcttgaaggtccagcagcccacaatctttcatctgcattttctggaatgggtgcatttattcctggaaatttaacagtcatttttctctttgactttgaataatcttcctccataatttccccatcctcctgttctctgatttcttcttcaccatatatggtaatgcctgatggctgatcctcatcatccacatctaaaattccagaacattaattaggagtatacctttgacaagttaaaaaggtaaattgcagacaggtggattaggtttatataagaacccatgaaatacaaatttagccatcgaagactaatagatggaactctactaaatgtgttttaattcacctaaatatccaagtgggtatccaatttctcgcattctgttaagccaaggtggcggatctagttcctgcacaaaaggaaaaggaaatctctaatctcacaaagaaacttaatgaattctgccacaacctcaaacgtttccatc
>Albizia_xerophytica_Hughes_1435@NODE_1_length_1464_cov_82.232156
----cttggcttgttggatgcaacaccaag-aggcatttacttgacagaaacaggagc---tacaaaatttctaatgtcaaccaaattccaaaacatcacataatatcaaatgacaagtggcagcatttcaaatatcacgaacttctatatctgaatatcttgcaccaagaactataagaacgtactaatactaacagcgt-tttggtttcacgcactaaatttctttctcatgtcaaatttccgatggactcact--ctgaagagccaaatattgtaaacaagctgcaactgataacacctat----------------------------------------------------taatggagct---------aaaataggtggtcagtcaaatatcacattatcattttagtaggccaaagcctaaaacctgccatcttctttagaactctgtacagacactgatcctaattggcaagggttagaggtagctttcaactcataatatatgaaaatgtatcagcacaaactaccgttaataccacatttacctccaactgcgatagtggcggtcttctgatatatcctttattcgagaacgaccagggtctctgtcattcaggctttcagtccagtggttaggcctgtctaaatcataatcacgaggtgaaagaagccgctctgtgtgtgaatagtgtgagtagtgaaacgagctaaaagaatcaggcttagagtgtccttcatcgcgcaaaggacttctccgacttctgtctaatagggacctcccataggaagggcttcctgtattgtagtcatcatcatacttgctgtaccttggatgaaaactataggtggatgagccatatcccgggtcccctggaggaccgtcatcccttaaatccattgatgaccttcgctcacgataagttcctctactgacatgatcagtactatagtttgatgatctgtgctgaggccggtttctgaaagtatctgagcttgaaggtccagcagcccacaatctttcatctgcattttctggaatgggtgcatttattcctggaaatttaacagtcatttttctctctgactttgaataatcttcctccataatttccccatcctcctgctctctgatttcttcttcaccatatatggtaatgcctgatggctgatcctcatcatccacatctaaaattccagaacattaattaggagtacaccttcgacaagttaaaaaggtaaattgcagacaggaggattaggtttatataagaacccatgaaatacaatttaagccatcgaagactaatagatggaactatattaaatgtgttttaattcacctaaatatccaggtgggtatccaatttctcgcattctgttaagccaaggtggcggatcaagttcctgcacaaaaggaaaaggaaatctctaagctcacaaagaaacttaatgaattctgccacaacctcaaaagtttccatc
>Balizia_elegans_Iganci_870@NODE_1_length_1559_cov_112.497301
---------------------------------------------------cagcagagctaaaaaaatttctaatgctaaccaaattccaaaacatcacataatatcaaatgacaagtgacagcatttcaaatatcacgaactttcatatctgaatatcttgcaccaagaactataagaaagtactaatactaacagtgtgtttggtttcacgcactaaatttctttgtaatgtcaaatttccgatggactcactgactcaagagccatatatagtaaacaagctgcaactgataacacctattagtgttataatcaaacacagaaaaaaaaaggttttgggcttcaagatttcataatggagctaacgacaaaaaaacatgtggtcagtcaaatatcacattatcatttgagcaggccaaagcctaaaatctgccaacttctttagaactctgtacagaccctaatcctaattggcaagggttagaggtagctttcaacttataatagacgaaaatgtatcatcacaaactaccgttaataccacatttacctccaactgcgatagtggcggccttctgatatatccttcattcgagaacgaccagggtctctgtcattcaggctttcagtccagtggttaggcctgtctaaatcataatcacgaggtgaaagaagccgctctgtgtgtgaatagtgtgagtagtgaaaggagctagaggaatcagggttagagcgtccttcatcgtgcaaaggacttctccgacttctgtctaatagcgacctcccataggaagggcttcctgtattgtagtcgtcatcatacttactgtaccttggatgaaaactagaggtggatgagccatatcccgggtcccctggaggaccgtcatcccttaaatccattgatgaccttcgctcacgataaggtcctctgctgacatgatcggtactatagtttgatgatctgtgctgaggcctgtttctgaaagtatctgagcttgaaggtccagcagcccacaatctttcatctgcattttctggaatgggtgcatttattcctggaaatttaacgctcatttctctctttgactttggataatcttcctccataatttccccatcctcctgttctctgatttcttcttcaccatatatggtaatgcctgatggctgatcctcatcatacacatctaaaattccagaacattaattaggagtataccttcgacaagttaaaaaggtaaattgcagacaggaggattaggtttatgtaagaacccacgaaatacaaatttagccttcaaagactaatagatggaattttactaagtgtgctttaattcacctaaatatccaggtgggtatccaatttctcgcattctgttaagccaaggtggcggatcaagttcctgcataaaaggaaaaggaaatctctaatctcacaaagaaacttaatgaattctgccacaacctcaaaagtttccatc
>Balizia_pedicellaris_Queiroz_15529@NODE_1_length_1452_cov_247.776664
cacacttagcttgttggatgcaacaccaagaaggcatttacttgacagaaacagcagagctaaaaaaatttctaatgctaaccaaattccaaaacatcacataatatcaaatgacaagtgacagcatttcaaatgtcacgaacttttatatctgaatatcttgcaccaagaactataagaaagtactaatactaacagcgtgtttggtttcacgcactaaatttctttctaatgtcaaatttccgatggactcactgactc--gagccaaatattgtaaacaagctgcaactgataacacctattagtgttataatcaaacacaga-aaaaaaaggttttaggcttcaagatttcataatggagctaacgacaaaaaaacatgtggtaagtcaaatatcacattatcatttgagcaggccaaggcctaaaacctgccaacttctttagaactctgtacagaccctaatcctaattggcaagggttagaggtagctttcaacttaaaatagacgaaaatgtatcatcacaaactaccgttaataccacatttacctccaactgcgatagtggcggccttctgatatatccttcattcgagaacgaccagggtctctgtcattcaggctttcagtccagtggttaggcctgtctaaatcataatcacggggtgaaagaagccgctctgtgtgtgaatagtgtgagtagtgaaaggagctaaaggaatcagggttagagcgtccttcatcgtgcaaaggacttctccgacttctgtctaatagggacctcccataggaagggcttcctgtattgtagtcatcatcatacttactgtaccttggatgaaaactagaggtggatgagccatatcccgggtcccctggaggaccgtcatcccttaaatccattgatgaccttcgctcacgataaggtcctctgctgacatgatcggtactatagtttgatgatctgtgctgaggccggtttctgaaagtatctgagcttgaaggtccagcagcccacaatctttcatctgcattttctggaatgggtgcatttattcctggaaatttaacactcatttctctctttgactttgaataatcttcctccataatttccccatcctcctgttctctgatttcttcttcaccatatatggtaatgcctgatggctgatcctcatcatccacatctaaaattccagaacattaattaggagtataccttcgacaagttaaaaaggtaaattgcagacaggaggattaggtttatataagaacccacgaaatacaaatttagccttcaaagactaatagatggaattttactaaatgtgctttaattcacctaaatatccaggtgggtatccaatttctcgcattctgttaagccaaggtggcggatcaagttcctgcataaaaggaaaaggaaa---------------------------------------------------------
>Cathormion_obliquifoliolatum_Wieringa_6519@NODE_1_length_1196_cov_177.281332
----------------------------------------------------------------------------------------------caccacataatatcaaatgacaagtgacagcatttcaaatatcacgaacttttatatctgaatatcttgcaccaagaactataagaaagtactaatactaacagcgtgtttggttttacgaactaaattcctttataatgtcaaatttccgatgaactca--gactcaagagccaaatattgtaaacaagctgcaactgataacaccaattagtattataatcaaacacaaagaaaaaaaggttttaggcttcaagatttcataatggaggtaatgacaaacaaatatgtggtcagtcaaatatcaaattatcatttgagtaggccaaagcctaaaatctgccaacttctttagaactctgtacagaccctaatcctaattggcaagggttagaggtagctttcaacttataatagacgaaaatgtatcatcacaaactaccattaataccacatttacctccaactgcgatagtggcggccttctgatatatccttcattcgagaacgaccagggtctctgtcattcaggctttccccccagtggttaggcctgtctaaatcataatcacgaggtgaaagaagccgctctgtgtgtgaatagtgtgagtagtgaaaggagctaaaggaatcagggttagagcgtccttcatcgtgcaaaggacttctacgacttctgtctaatagggacctcccataggaagggctttctgtattgtagtcatcatcatacttactgtaccttggatgaaaactagaggtggatgagccatatcctgggtcccctggaggaccgtcatcccttaaatccattgatgaccttcgctcacgataaggtcctctgctgacatgatcagtactatagtttgatgatctgtgctgagggcggtttctgaaagtatctgagcttgaaggtccagcagcccacaatctttcatccgcattttctggaatgggtgcatttattcctggaaatttaacagtcatttttctctccgactttgaataatcttcctccataatttccccatcctcctgttctctgatttcttcttcaccatatatggtaatgcctgatggctgatcctcatcatccacatctaaaattccagaacattaattaggagtataccttcgacaagttcaaaaggtaaattgcagacaggaggattaggtttatataagaacccatgaaatac------------------------------------------------------------------------------------------------------------------------------------------------------------------------------------------------------
>Enterolobium_cyclocarpum_MWC9020@NODE_1_length_1283_cov_213.845771
---------------------------------------------------------------------------------------------------------------------------------------------------------------------------------------------tactaacagcgtgtttggt------------------------------attcccgatggactcattgactcaagagccaaatattgtaaacaagctgcaactgatcacacccgttagtgttgtaa-caaacacaatgaaaaaaaggttttatgcttcgagatttcataatgaa---------aaaaaaaaatgtggtcagtcaaatatcacattatcatttgagtaggccaaagcctaaaacctgccaacttcttaagaactctgtacagaccctaatcctaattggcaagggttagaggtagctttcaacttataatagacgaaaatgtatcatcacaaactaccgttaataccacatttacctccaactgcgataatggcggccttctgatatatccttcattcgagaacgaccagggtctctgtcattcaggctttcggtcctgtggttaggcctgtctaaatcataatcacgaggtgaaagaaaccgctgtgtgtgtgaatagtgtgagtagtgaaaggagctaaaggaatcagggttagagcgtccttcatcatgcaaaggacttcttcgatttctgtctaatagggacctcccataggaagggcttcctgtattgtagtcgtcatcatacttactgtaccttggatgaaaactataggtggatgagccatatcctgggtcccctggaggaccgtcatcccttaaatccattgatgaccttcgctcacgataaggtcctctgctgacatgatcagtactatagtttgatgatctgtgctgaggccggtttctgaaagtatctgagattgaaggtccagcagcccacaatctttcatctgcattttctggaatgggtgcatttattcctggaaatttaacagtcatttttctctttgaatttgaataatctgcctccataatttccccatcctcctgttctctgatttcttcttcaccatatatggtaatccctgatggctgatcctcatcatccacatctaaaattccagaacattgattaggagtataccttcaacaagttaaaaaggtaaattgcagacgggaggattagttttatataagaacccatgaaatacaaatttagccttcgaagacta--tgatggaattctactacatgtgttttaattcacctaaatatccaggtgggtatccaatttctcgcattctgttaagccaaggtggcggatcaagttcctgcataaaaggaaaaagaaatctctaatctcccaaacaa--------------------------------------
>Hydrochorea_corymbosa1_Bonadeu_655@NODE_1_length_1047_cov_184.042339
--------------------------------------------------------------------------------------------------------------------------------------------aagttttatatccgaatatcttgcaccgagaactataaggaagtactaatactaacagcgtgtttggttttacgcactaaattcctttataatgtcaaatttccgatgaactcaga--ctcaagagccaaatattgtaaacaagctgcaactgataacaccaattagtgttataatcaaacac--agaaaaaaaggttttaggcttcaagatttcataatggagctaatgacaaaaaaatatgtggtcagtcaaatatcacattatcatttgagtaggccaaagcctaaaatctgccaacttctttagaactctgtacagaccctaatcctaattggcaagagttagaggtagctttcaacttataatagacgaaaatgtatcatcacaaactaccgttaataccacatttacctccaactgcgatagtggcggccttctgatatatccttcattcgagaacgaccagggtctctgtcatgcaggctttcagtccagtggttaggcctgtctaaatcataatcacgaggtgaaagacgccgctctgtgtgtgaatagtgtgagtagtgaaaggagctaaaggaatcagggttagagcgtccttcatcgtgcaaaggacttctccgacttctgtctaatagggacctcccataggaagggcttcctgtattgtagtcatcatcatacttactgtaccttggatgaaaactagaggtggatgagccatatcctgggtcccctggaggaccgtcatcccttaaatccattgataaccttcgctcacgataaggtcctctgctgacatgatcagtactatagtttgatgatctgtgctgagggcggtttctgaaagtatctgagcttgaaggtccagcagcccacaatctttcatccgcattttctggaatgggtgcatttattcctggaaatttaacagtcatttttctctctgactttgaataatcttcctccataatttccccatcctcctgttctctgatttcttcttcaccatatatggtaatgcctgatggctgatcctcatcatccac-----------------------------------------------------------------------------------------------------------------------------------------------------------------------------------------------------------------------------------------------------------------------------------------------------------
>Hydrochorea_marginata_Morim_563@NODE_1_length_1554_cov_140.027082
cacacttggcttgttggatgcaacaccaagaaggcatttacttgacagaaacagcagagctaaaaaaatttctaatgctaaccaaattccaaaacatcacataatatcaaatgacaagtgacagcatttcaaatatcacgaacttttatatctgaatatcttgcaccaagaactataagaaagtactaatactaacagcgtgtttggttttacgcactaaattcctttataatgtcaaatttccgatgaactcaga--ctcaagagccaaatattgtaaacaagctgcaactgataacacctattagtgttataatcaaacacaaagaaaaaaaggttttaggcttcaagatttcataatggagctaatgacaaaaaaatatgtggtcagtcaaatatcacattatcatttgagtaggccaaagcctaaaatctgccaacttctttagaactctgtacagaccctaatcctaattggcaagaattagaggtagctttcaacttataatagacgaaaatgtatcatcacaaactaccgttaataccacatttacctccaactgcgatagtggcgaccttctgatatatccttcattcgagaacgaccagggtctctgtcattcaggctttcagtccagtggttaggcctgtctaaatcataatcacgaggtgaaagaagccgctctgtgtgtgaatagtgtgagtagtgaaaggagctaaaggaatcagggttagagcgtccttcatcgtgcaaaggacttctccgacttctgtctaatagggacctcccataggaagggcttcctgtattgtagtcatcatcatacttactgtaccttggatgaaaactagaggtggatgagccatatcctgggtcccctggaggaccgtcatcccttaaatc------------------------------------------------------gtttgatgatctgtgctgagggcggtttctgaaagtatctgagcttgaaggtccagcagcccacaatctttcatccgcattttctggaatgggtgcatttattcctggaaatttaacagtcatttttctctctgactttgaataatcttcctccataatttccccatcctcctgttctctgatttcttcttcaccatatatggtaatgcctgatggctgatcctcatcatccacatct-aaattccagaacattaattaggagtataccttcgacaagttcaaaaggtaaattgcagacaggaggattaggtttatataagaacccatgaaatacaaatttagacttcgaagactaatagatggaattctgctaaatgtgctttaattcacctaaatatccaggtgggtatccaatttctcgcattctgttaagccaaggtggcggatcaagttcctgcataaaaggaaaaggaaatctctaatctcacaaagaaacttaatgaattctgccacaacctcaaaagtttcaatc
>Jupunba_abbottii_Zanoni_21220@NODE_1_length_1172_cov_99.920548
----------------------------------------------------------------------------------------------------------------------------------------------------------------------------------------------------------tttggtttcacgcactaaatttctttctaatgtcaaatatccgatgaactcactgactcaagagccaaatattgtaaacaagctgcaactgataacacctattagtgttataatcaaacacacagaaaaaaaggttttaggcttcaagatttcgtaatggagctaatgacaaaaaaatatgtggtcagtcaaatatcacattatcatttgagtaggccaaagcctaaaatctgccaacttctttagaactctgtacagaccctaatcctaattggcaagggttagaggcagctttcaacttataatagacaaaaatgtatcatcacaaactaccgttaataccacatttacctccaactgcgatagtggcggccttctgatgtatccttcattcgagaacgaccagggtctctgtcattcaggctttcagtcctgtggttaggactgtctaaatcataatcacgaggtgaaagaagccgctctatgtgtgaatagtgtgagtagtgaaaggagctaaaggaatcagggttagagcgtccttcattgtgcaaaggacttctccgacttctgtctaatagggacctcccataggaagggcttcctgtattgtagtcatcatcatacttactgtaccttggatgaaaactggaggtggatgagccataccccgggtcccctggaggaccgtcatcccttaaatccattgatgaccttcgctcacgataaggtcctctgctgacatgatcagtactatagtttgatgatctgtgctgagggcggtttctgaaagtatctgagcttgaaggtccagcagcccacaatctttcatccgcattttctggaatgggggcatttattcctggaaatttaacagtcatttttctctttgactttgaataatcttcctccataatttccccatcctcctgttctctgatttcttcttcaccatatatggtaatgcctgatggctgatcctcatcatccacatctaaaattccagaacactaattaggagtataccttcgacaagttaaacacgtaaattgcagacaggaggattaggtttatataagaacccatgaaatacaaatttagccttcgaagactaatagatggaattctactaaatgtgctttaattcacctaaatatccaggtgggtatccaatt--------------------------------------------------------------------------------------------------------------------
>Jupunba_barbouriana_Iganci_847@NODE_1_length_1686_cov_155.864512
cacacttagcttgttggatgcaacaccaagaaggcatttacttgacagaaacagcagagctaaaaaaatttccaatgctaaccaaattccgaaacatcacataatatcaaatgactagtgacagcatttcaaatatcacgaacttttatatctgaatatcttgcatcaagaactataagaaagtactaataccaagagcgtgtttggtttcacgcactaaatttctttctaatgtcaaatatccgatgaactcactgactcaagagccaaatattgtaaacaagctgcaactgataacacctattagtgttataatcaaacacacagaaaaaaaggctttaggcttcaagatttcataatggagctaatgacaaaaaa--atgtggtcagtcaaatatcacattatcatttgagtaggccaaagcctaaaatctgccaacttctttagaactctgtacagaccctaatcctaattggcaagggttagaggtagctttcaacttataatagacgaaaatgtatcatcacaaactaccgttaataccacatttacctccaactgcgatagtggcggccttctgatgtatccttcattcgagaacgaccagggtctctgtcattcaggctttcagtccagtggttaggcctgtctaaatcataatcacgaggtgaaagaagccgctgtgtgtgtgaatagtgtgagtagtgaaaggagctaaaggaatcagggttagagcgtccttcatcatgcaaaggacttctccgacttctgtctgatagggacctcccataggaagggcttcctgtattgtagtcatcatcatacttactgtaccttggatgaaaactggaggtggatgagccatatcccgggtcccctggaggaccgtcatcccttaaatccattgatgaccttcgctcacgataaggtcctctgctgacatgatcagtactatagtttgatgatctgtgctgagggcggtttctgaaagtatctgagcttgaaggtccagcagcccacaatctttcatccgcattttctggaatgggggcatttattcctggaaatttaacagtcatttttctctttgacttcgaataatcttcctccataatttccccatcctcctgttctctgatttcttcttcaccatatatggtaatgcctgatggctgatcctcatcatccacatctaaaattccagaacattaattaggagtataccttcgacaagttaaaaacgtaaattgcagacaggaggattaggtttatataagaacccatgaaatacaaatttagccttcgaagactaatagatggaattctactaaatgtgctttaattcacctaaatatccaggtgggtatccaatttctcgcattctgttaagccaaggtggcggatcaagttcctgcataaaaggaaaaggaaatctctaatctcacaaagaaacttaatgaattctgccacaacctcaaaagtttccatc
>Jupunba_brachystachya_Lima_7438@NODE_1_length_1482_cov_117.836299
-----------tgttggatgcaacaccaagaaggcatttacttgacagaaacagcagagctaaaaaaatttccaatgctaaccaaattccaaaacatcacataatatcaaatgactagtgacagcatttcaaatatcacgaacttttatatctgaatatcttgcaccaagaactataagaaagtactaatactaacagcgtgtttggtttcacgcactaaatttctttctaatgtcaaatatccgatgaacacactgactcaagagccaaatattgtaaacaagctgcaactgataacacctattagtgttataatcaaacacacagaaaaaaaggttttaggcttcaagattccataacggagctaatgacaaaaaaatatgtggtcagtcaaatatcacattatcatttgggtaggccaaagcctaaaatctgccaacttctttagaactctgtacagaccctaatcctaattggcaagggttagaggtagctttcaacttctaatagacgaaaatgtatcatcacaaactagcgttaataccacatttacctccaactgcgatagtggcggccttctgatgtatccttcattcgagaacgaccagggtctctgtcattcaggctttcagtccagtggttaggcctgtctaaatcataatcacgaggtgaaagaagccgctctgtgtgtgaatagtgtgagtagtgaaaggagctagaggaatcagggttagagcgtccttcatcgtgcaaaggacttctccgacttctgtctaatagggacctcccataggaagggcttcctgtattgtagtcatcatcatacttactgtaccttggatgaaaactagaggtggatgagccatatcccgggtcccctggaggaccgtcatcccttaaatccattgatgaccttcgctcacgataaggtcctctgctgacatgatcagtactatagtttgatgatctgtgctgagggcggtttctgaaagtatctgagcttgaaggtccagcagcccacaatctttcatccgcattttctggaatgggtgcatttattcctggaaatttaacagtcatttttctctttgactttgaataatcttcctccataatttccccatcctcctgttctctgatttcttcttcaccatatatggtaatgcctgatggctgatcctcatcatccacgtctaaaattccagaacattaattaggagtataccttcaacaagttaaaaacgtaaattgcagacaggaggattaggtttatataagaacccatgaaatacaaatttggccttcgaagactaatagatggaattctactaaatgtgctttaattcacctaaatatccaggtgggtatccaatttctcgcattctgttaagccaaggtggcggatcaagttcctgcataaaaggaaaaggaaatctctaatctcacaaagaaacttaatgaattctgccacaacctcaaaagtctgccac
>Jupunba_cochleata_Bonadeu_673@NODE_1_length_1708_cov_108.933170
cacacttagcttgttggatggaacaccaagaaggcatttacttgacagaaacagcagagctaaaaaaatttccaatgctaaccaaattccaaaacatcacataatatcaaatgactagtgacagcatttcaaatatcacgaacttttatatctgaatatcttgcaccaagaactacaagaaagtactaatattaacagcgtgtttggtttcacgcactaaatttctttctaatgtcaaatatccgatgaactcactgactcaagagccaaatattgtaaacaagctgcaactgataacacctattagtgttataatcaaacacacagaaaaaaaggttttaggcttcaagatttcacaatggagctaatgacaaaaaaatatgtggtcagtcaaatatcacattatcatttgagtaggccaaagcctaaaatctg-caacttctttagaactctgtacagaccctaatcctaattggcaagggttagaggtagctttcaacttataatagacgaaaatgcatcatcacaaactaccgttaataccacatttacctccaactgcgatagtggcggccttctgatgtatccttcattcgagaacgaccagggtctctgtcattcaggctttcagtccagtggttaggcctgtctaaatcataatcacgaggtgaaagaagccgctctgtgtgtgaatagtgtgagtagtgaaaggagctaaaggaatcagggttagatcgtccttcatcgtgcaaaggacttctccgacttctgtctaatagggacctcccataggaagggcttcctgtattgtagtcatcatcatacttactgtaccttggatgaaaactagaggtggatgagccatatcccgggtcccctggaggaccgtcatcccttaaatccattgatgaccttcgctcacgataaggtcctctgctgacatgatcagtactatagtttgatgatctgtgctgagggcggtttctgaaagtatctgagcttgaaggtccagcagcccacaatctttcatccgcattttctggaatgggggcatttattcctggaaatttaacagtcatttttctctttgactttgaataatcttcctccataatttccccatcctcctgttctctgatttcttcttcaccatatatggtaatgcctgatggctgatcctcatcatccacatctaaaattccagaacattaattaggagtataccttcgacaagttaaaaacgtaaattgcagacaggaggattaggtttatataagaacccatga---acaaatttagccttcgaagactaatagatggaattctactaaatgtgctttaattcacctaaatatccaggtgggtatccaatttctcgcattctgttaagccaaggtggcggatcaagttcctgcataaaaggaaaaggaaatctctaatctcacaaagaaacttaatgaattctgccacaacctcaaaactatccatc
>Jupunba_commutata_Maguire_46145@NODE_1_length_1431_cov_125.556130
---------------------------------------------------------------------------------------------------------------------------------------------acgtttatatctgaatatcttgcaccaagaactataagaaagtactaatactaacagcgtgtttggtttcacgcactaaatttctttctaatgtcaaatatccgatgaactcactgactgaagagccaaatattgtaaacaagctgcaactgataacacctattagtgttataatcaaacacacagaaaaaaaggttttaggcttcaagatttcataatggagctaatgacaaaaaaatatgtggtcagtcaaatatcacattatcatttgagtaggccaaagcctaaaatctgccaacttctttagaactctgtacagaccctaatcctaattggcaagggttagaggtagctttcaact-----tagaagaaaatgtatcatcacaaactaccgttaataccacatttacctccaactgcgatagtggcggccttctgatgtatccttcattcgagaacgaccagggtctctgtcattcaggctttcagtccagtggttaggcctgtctaaatcataatcacgaggtgaaagaagccgctctgtgtgtgaatagtgtgagtagtgaaaggagctaaaggaatcagggttagagcgtccttcatcgtgcaaaggacttctccgacttctgtctaatagggacctcccataggaagggcttcctgtattgtagtcatcatcatacttactgtaccttggatgaaaactagaggtggatgagccatatcccgggtcccctggaggaccgtcatcccttaaatccattgatgaccttcgctcacggtaaggtcctctgctgacatgatcagtactatagtttgatgatctgtgctgagggcggtttctgaaagtatctgagcttgaaggtccagcagcccacaatctttcatccgcattttctggaatgggtgcatttattcctggaaatttaacagtcatttttctctttgactttgaataatcttcctccataatttccccatcctcctgttctctgatttcttcttcaccatatatggtaatgcctgatggctgatcctcatcatccacatctaaaattccagaacattaattaggagtataccttcgacaagttaaaaacgtaaattgcagacaggaggattaggtttatataagaacccatgaaatacaaatttagccttcgaagactaatagatggaattctactaaatgtgctttaattcacctaaatatccaggtgggtatccaatttctcgcattctgttaagccaaggaggcggatcaagttcctgcataaaaggaaaaggaaatctctaatctcacaaagaaacttaatgaattctgccacaacctcaaaagtttccatc
>Jupunba_filamentosa_Lima_7487@NODE_1_length_1781_cov_93.753521
cacacttagcttgttggatgcaacaccaagaaggcatttacttgacagaaacagcagagctaaaaaaatttccaatgctaaccaaattccaaaacatcacataatatcaaatgactagtgacagcatttcaaatatgacgaacttttatatctgaatatcttgcaccaagaactataagaaagtactaatactaacagcgtgcttggtttcacgcactaaatttctttctaatgtcaaatatccgatgaactcactgactcaagagccaaatattgtaaacaagctgcaactgataacacctattagtgttataatcaaacacac--aaaaaaaggttttaggcttcaagatttcataatggagctaatgacaaaaaaatatgtggtcagtcaaatatcacattatcatttgagtaggccaaagcctaaaatctgccaacttctttagaactctgtacagaccctaatcctaattggcaagggttagaggtagctttcaacttataatagacgaaaatgtatcatcacaaactaccgttaataccacatttacctccaactgcgatagtggcggccttctgatgtatccttcattcgagaacgaccagggtctctgtcattcaggctttcagtccagtggttaggcctgtctaaatcataatcacgaggtgaaagaagccgctctgtgtgtgaatagtgtgagtagtgaaaggagctaaaggaatcagggttagagcgtccttcatcgtgcaaaggacttctccgacttctgtctaatagggacctcccatgggaagggcttcctgcattgtagtcatcgtcatacttactgtaccttggatgaaaactggaggtggatgagccatatcccgggtcccctggaggaccgtcatcccttaaatccattgatgaccttcgctcacgataagatcctctgctgacatgatcagtactatagtttgatgatctgtgctgagggcggtttctgaaagtatctgagcttgaaggtccagcagcccacaatctttcatccacattttctggaatgggggcatttattcctggaaaattaacagtcatttttctctttgactttgaataatcttcctccataatttccccatcctcctgttctctgatttcttcttcaccatatatgataatgcctgatggctgatcctcatcatccacatctaaaattccagaacattaattaggagcataccttcg-caatttaaaaacgtaaattgcagacaggaggattaggtttatataagaacccatgaaatacaaatttagccttcgaagactaatagatggaattctactaaatgtgctttaattcacctaaatatccaggtgggtatccaatttctcgcattctgttaagccaaggtggcggatcaagttcctgcataaaaggaaaaggaaatctctaatctcacaaagaaactcaatgaattctgccacaacctcaaaagtttccatc
>Jupunba_idiopoda_Quesada_1718@NODE_1_length_1070_cov_84.099698
--------------------------------------------------------------------------------------------------------------------------------------------------------------------------------------------------------------------------------------------------------------------------------------aacaagctgcaactgataacacctattagtgttataatcaaacacaaagaaaaaaaggttttaggcttcaagatttcataatggagctaatgacaaaaatatatgtggtcagtcaaatatcacattatcaattgagtaggccaaagcctaaaatctgccaacttctttagaactctgtacagaccctaatcctaattggcaagggttagaggtagctttcaacttataatagatgaaaatgcatcatcacaaactaccgttaataccacatttacctccaactgcgatagtggcggccttctgatatatccttcattcgagaacgaccagggtctctgtcattcaggctttcagtccagtggttaggcctgtctaaatcataatcacgaggtgaaagaagccgctctgtgtgtgaatagtgtgagtagtgaaaggagctaaaggaatcagggttagagcgtccttcatcgtgcaaaggacttctccgacttctgtctaatacggacctcccataggaagggcttcctgtattgtagtcatcatcatacttactgtaccttggacgaaaactagaggtggatgagccatatcctgggtcccctggaggaccgtcatcccttaaatccattgatgaccttcgctcacgataaggtcctctgctgacatgatcagtactatagtttgatgatctgtgctgagggcggtttctgaaagtatctgagcttgaaggtccagcagcccacaatctttcatccgcattttctggaatgggtgcatttattcctggaaatttaacagtcatttttgtctctgactttgaacaatcttcctccataatttccccatcctcctgttctctgatttcttcttcaccatatatggtaatgcctgatggctgatcctcatcatccacatctaaaattccagaacattaattaggagtataccttcgacaagttagaaaggtaaattgcagacaggaggattagatttatataagaacccatgaaatacaaatttagccttcgaagactaacagatggaattctactaaatgtgctttaattcac----------------------------------------------------------------------------------------------------------------------------------------------
>Jupunba_langsdorfii_Ribeiro_728@NODE_1_length_1762_cov_101.986350
cacacttggcttgttggatgcaacaccaagaaggcatttacttgacagaaacagcagagct-aaaaaatttctaatgctaaccaaattccaaaacatcacataatatcaaatgacaagtgacagcatttcaaatatcacgaacttttatacctgaatatcttgcaccgagaactataagaaagtactaatactaacagcgtgtttggtttcacgcactaaatttctttctaatgtcaaatttccaatggactcactgactcaagagccaaatattgtaaacaagctgcaactgataacacctattagtgttataatcaaacacaaagaagagaaggttttaggcttcaagatttcataatggagctaatgacaaaaaaatatgtggtaagtcaaatatcacattatcatttgagtaggccaaagcctaaaacctgccaacttctttagaactctgtacagaccctaatcctaattggcaagggttagaggtagctttcaacttataacagacgaaaatgtaccatcacaaactaccgttaataccacatttacctcccactgcgatagtggcggccttctgatatatccttcattcgagaacgaccagggtctctgtcattcaggctttcagtccagtggttaggcctgtctaaatgataatcacgaggtgaaagaagccgctctgtgtgtgaatagtgtgcgtagtgaaaggagctaaaggaatcaggtttagagcgtccttcatcgtgcaaaggacttctccgacttctgtctaatagggacctcccataggaagggcttcctgtattgtagtcgtcatcatacttgctgtacctcggatgaaaactagaggtggatgagccatatcccgggtcccctggaggaccgtcatcccttaaatccgttgatgaccttcgctcacgataaggtcctctgctgacatgatcagtactatagtttgatgatctgtgctgaggccggtttctgaaagtatctgagcttgaaggtccagcagcccacaatctttcatctgcattttctggaatgggtgcatttattcctggaaatttaacagtcatttctctctttgactttgaataatcttcctccataatttccccatcctcctgttctctgatttcttcttcaccatatatggtaatgcctgatggctgatcctcatcatccacatctaaaattccagaacattaatgaggagtataccttcgacaagttaaaaaggtaaattgcagacaggaggattaggtttatataagaacccacgaaatacaaatttagctttcgaagactaatagatggaattctactaaatgtgctttaattcacctaaatatccaggtgggtatccaatttctcgcattctgttaagccaaggtggcggatcaagttcctgcataaaaggaaaaggaaatctcaaatctcagaaagaaacttaatgaattctgccacaacctcaaaagtttccatc
>Jupunba_leucophylla_Iganci_839@NODE_1_length_1778_cov_160.403292
cacacttagcttgttggatgcaacatcaagaaggcatttacttgacagaaacagcagagctaaaaaaatttctaatgctaaccaaattccaaaacatcacataatatcaaatgacaagtgacagcatttcaaatatcacgaacttttatatctgaatatcttgcaccaagaactataagaaagtactaatactaacagcgtgtttggttttacgcactaaatttctttctaatgtcaaatttccgatgaactcactgactc--gagccaaatattgtaaacaagctgcaactgataacacctattagtgttataatcaaacacaaagaaaaaaaggttttaggcttcaagatttcataatggagctaatgacaaaaaaatatgtggtcagtcaaatatcacattatcatttgagtaggccaaagcctaaaatctgccaacttctttagaactctgtacagaccctaatcctaattggcaagggttagaggtagctttcaacttataatagacgaaaatgtatcatcacaaactaccgttaataccacatttacctccaactgcgatagtggcggccttctgatatatccttcattcgagaacgaccatggtctctgtcattcaggctttcagtccagtggttaggcctgtctaaatcataatcacgaggtgaaagaagccgctctgtgtgtgaatagtgtgagtagtgaaaggagctaaaggaatcagggttagagcgtccttcatcgtgcaaaggacttctccgacttctgtctaatagggacctcccataggaagggcttcctgtattgtagtcatcatcatacttactgtaccttggatgaaaactagaggtggttgagccatatcccgggtcccctggaggaccgtcatcccttaaatccattgatgaccttcgctcacgataaggtcctctgctgacatgatcagtactatagtttgatgatctgtgctgagggcggtttctgaaagtatctgagcttgaaggtccagcagcccacaatctttcatccgcattttctggaatgggtgcatttattcctggaaatttaacagtcatttttctctctgactttgaataatcttcctccataatttccccatcctcctgttctctgatttcttcttcaccatatatggtaatgcctgatggctgatcctcatcatccacatctaaaattccagaacattaattaggagtataccttcgacaagttaaaaaggtaaattgcagacaggaggattaggtttatataagaacccatgaaatacaaatttagccttcgaagactaatagatggaattctactaaatgtgctttaattcacctaaatatccaggtggatatccaatttctcgcattctgttaagccaaggtggcggatcaagttcctgcataaaaggaaaaggaaatctctaatctcacaaagaaactt----aattctgccacaacctcagaagtttccatc
>Jupunba_limae_Iganci_261@NODE_1_length_1820_cov_95.497418
cacacttagcttgttggatgcaacaccaagaaggcatttacttgacagaaacagcagagctaaaaaaatttccaatgctaaccaaattccaaaacatcacataatatcaaatcactagtgacagcatttcaaatatcacgaacttttatatctgaatatcttgcaccaagaactataagaaagtactaatactaacagcgtgtttggtttcacgcactaaatttctttctaatgtcaaatatccgatgaactcactgactcaagagccaaatattgtaaacaagctgcaactgataacacctattagtgttataatcaaacacacagaaaaaaaggttttaggcttcaagatttcataatggagctaatgacaaaaaaatatgtggtcagtcaaatatcacattatcatttgagtaggccaaagcctaaaatctgccaacttctttagaactctgtacagaccctattcctaattggcaagggttagaggtagctttcaacttataacagacgaaaatgtatcatcacaaactaccgttaataccacatttacctccaactgcgatagtggcggccttctgatgtatccttcgttcgagaacgaccagggtctctgtcattcaggctttcagtccagtggttaggcctgtctaaatcataatcacgaggtgaaagaagccgctctgtgtgtgaatagtgtgagtagtgaaaggagctaaaggaatcagggttagagcgtccttcatcgtgcaaaggacttctccgacttctgtctaatagggacctcccataggaagggcttcctgtattgtagtcatcatcatacttactgtaccttggatgaaaactagaggtggatgagccatatcccgggtcccctggaggaccgtcatcccttaaatccattgatgaccttcgctcacgataaggtcctctgctgacatgatcagtactatagtttgatgatctgtgctgagggcggtttctgaaagtatctgagcttgaaggtccagcagcccacaatctttcatccgcattttctggaatgggtgcatttattcctggaaatttaacagtcatttttctctttgactttgaataatcttcctccataatttccccatcctcctgttctctgatttcttcttcaccatatatggtaatgcctgatggctgatcctcatcatccacatctaaaattccagaacattaattaggagtataccttcgacaagttaaaaacgtaaattgcagacaggaggattaggtttatataagaacccatgaaatacaaatttagccttcgaagactaatagatggaattctactaaatgtgctttaattcacctaaatatccaggtgggtatccaatttctcgcattctgttaagccaaggtggcggatcaagttcctgcataaaaggaaaaggaaatctctaatctcacaaagaaacttaatgaattctgccacaacctcaaaagtttccatc
>Jupunba_microcalyx_Iganci_855@NODE_1_length_1560_cov_150.974376
cacacttagcttgttggatgcaacatcaagaaggcatttacttgacagaaacagcagagctaaaaaaatttctaatgctaaccaaattccaaaacatcacataatatcaaatgacaagtgacagcatttcaaatatcacgaacttttatatctgaatatcttgcaccaagaactataagaaagtactaatactaacagcgtgtttggttttacgcactaaatttctttctaatgtcaaatttccgatgaactcactgactc--gagccaaatattgtaaacaagctgcaactgataacacctattagtgttataatcaaacacagagaaaaaaaggttttaggcttcaagatttcataatggagctaatgacaaaaaaatatgtggtcagtcaaatatcacattatcatttgagtaggccaaagcctaaaatctcccaacttctttagaactctgtacagaccctaatcctaattggcaagggttagaggtagctttcaacttataatagacgaaaatgtatcatcacaaactaccgttaataccacatttacctccaactgcgatagtggcggccttctgatatatccttcattcgagaacgaccagggtctctgtcattcaggctttcagtccagtggttaggcctgtctaaatcataatcacgaggtgaaagaagccgctctgtgcgtgaatagtgtgagtagtgaaaggagctaagggaatcagggttagagcgtccttcatcgtgcaaaggacttctccgacttctgtctaatagggaccgcccataggaagggcttcctgtattgtagtcatcatcatacttactgtaccttggatgaaaactagaggtggatgagccatatcccgggtcccctggaggaccgtcatcccttaaatccattgatgaccttcgctcacgataaggtcctttgctgacatgatcagtactatagtttgatgatctgtgctgagggcggtttcggaaagtatctgagcttgaaggtccagcagcccacaatctttcatccgcattttctggaatgggtgcatttattcctggaaatttaacagtcatttttctctctgactttgaataatcttcctccataatttccccatcctcctgttctctgatttcttcttcaccatatatggtaatgcctgatggctgatcctcatcatccacatctaaaattccagaacattaattaggagtataccttcgacaagttaaactggcaaattgcagacaggaggattaggtttatataagaacccatgaaataaaaatttagccttcgaagactaatagatggaattctactaaatgtgctttaattcacctaaatatccaggtgggtatccaatttctcgcattctgttaagccaaggtggcggatcaagttcctgcataaaaggaaaaggaaatctctaatctcacaaagaaacttaatgaattctgccacaacctcaaaagttttcatc
>Jupunba_nipensis_Mayo_19662@NODE_1_length_846_cov_34.498049
---------------------------------------------------------------------------------------------------------------------------------------------------------------------------------------------------------------------------------------------------------------------------------------------------------------ttagtgttataatcaaacacacagaaaaaaaggttttaggcttcaagatttcataatggagctaatgacaaaaaaatatgtggtcagtcaaatatcacattatcatttgagtaggccaaagcctaaaatcagccaacttctttagaactctgtacagaccctaatcctaattggcaagggttagaggtagctttcaacttataatagacgaaaatgtatcatcacaaactaccgttaataccacatttacctccaactgcgatagtggcggccttctgatgtatccttcattcgagaacgaccagggtctctgtcattcaggctttcagtcctgtggttaggcctgtctaaatcataatcacgaggtgaaagaagccgctctgtgtgtgaatagtgtgagtagtgaaaggagctaaaggaatcagggttagagcgtccttcatcgtgcaaaggacttctccgacttctgtctaatagggacctcccataggaagggcttcctgtattgtagtcatcatcatacttactgtaccttggatgaaaactggaggtggatgagccataccccgggtcccctggaggaccgtcatcccttaaatccattgatgaccttcgctcacgataaggtcctctgctgacatgatcagtactatagtttgatgatctgtgctgagggcggtttctgaaagtatctgagcttgaaggtccagcagcccacaatctttcatccgcattttctggaatgggggcatttattcctggaaatttaacagtcatttttctctttgactttgaataatcttcctccataatttccccatcctcctgttctctgatttcttctt------------------------------------------------------------------------------------------------------------------------------------------------------------------------------------------------------------------------------------------------------------------------------------------------------------------------------------------------------
>Jupunba_villosa_Borges_423@NODE_1_length_1518_cov_153.157529
-------------------------ccaagaaggcatttacttgacagaaacagcagagctaaaaaaatttccaatgctaaccaaattccaaaacatcacataatatcaaatcactagtgacagcatttcaaatatcacgaacttttatatctgaatatcttgcaccaagaactataagaaagtactaatactaacagcgtgtttggtttcacgcactaaatttctttctaatgtcaaatatccgatgaactcactgactcaagagccaaatattgtaaacaagctgcaactgataacacctattagtgttataatcaaacacacagaaaaaaaggttttaggcttcaagatttcataatggagctaatgacaaaaaaatatgtggtcagtcaaatatcacattatcatttgagtaggccaaagcctaaaatctgccaacttctttagaactctgtacagaccctattcctaattggcaagggttagaggtagctttcaacttataatagacgaaaatgtatcatcacaaactaccattaataccacatttacctccaactgcgatagtggcggccttctgatgtatccttcattcgagaacgaccagggtctctgtcattcaggctttcagtccagtggttaggcctgtctaaatcataatcacgaggtgaaagaagccgctctgtgtgtgaatagtgtgagtagtgaaaggagctaaaggaatcagggttagagcgtccttcatcgtgcaaaggacttctccgacttctgtctaatagggacctcccataggaagggcttcctgtattgtagtcatcatcatacttactgtaccttggatgaaaactagaggtggatgagccatatcccgggtcccctggaggaccgtcatcccttaaatccattgatgaccttcgctcacgataaggtcctctgctgacatgatcagtactatagtttgatgatctgtgctgagggcggtttctgaaagtatctgagcttgaaggtccagcagcccacaatctttcatccgcattttctggaatgggtgcatttattcctggaaatttaacagtcatttttctctctgactttgaataatcttcctccataatttccccatcctcctgttctctgatttcttcttcaccatatatggtaatgcctgatggctgatcctcatcatccacatctaaaattccagaacattaattaggagtataccttcgacaagttaaaaacgtaaattgcagacaggaggattaggtttatataagaacccatgaaatacaaatttagccttcgaagactaatagatggaattccactaaatgtgctttaattcacctaaatatccaggtgggtatccaatttctcgcattctgttaagccaaggtggcggatcaagttcctgcataaaaggaaaaggaaatctctaatctcacaaagaaacttaatgaattctgccacaacctcaaaagtttccatc
>Punjuba_lehmannii_Escobar_7465@NODE_1_length_1460_cov_67.825018
cacacttagcttgttggatgcaacaccaagaaggcatttacttgacagaagcagaagagc-taaaaaatttctaatgctaaccaagttccaaaacatcacataatatcaaatgacaagtgacagcatttcaaatatcacgaacttttatatctgaatatcttggaccaagaactataagaaagtactaatact-acagcgtgtttggtttcacgcactaaatttctttctaatgtcaaatttccgatggacactgactctcaagagacaaatattgtaaacaagctgcaacggataacacctattagcgttataatcaaacacaaacgaaaaaaggttttaggcttcaagatttcataatggagctaatgacaaaaaaatatgtggtcagtcaaatatcacattatcatttgagtaggccaaagcctaaaacctgccaacttctttagaactctgtacagaccctaatcctaattggcaagggttagaggtagcgttcaacttataatagacgaaaatgtatcatcacaaactaccgttaataccacatttacctccaactgcgatagtggcggccttctgata--------------------------tctctgtcattcaggctttcagtccagtggttaggcctgtctaaatcataatcacgaggtgaaagatgccgctgtgtgtgtgaatagtgtgagtagtg---------aaaggaatcagggttagagcgtccttcatcgtgcaaaggacttctccgacttctgtctaatagggacctcccataggaagggcttcctgtattgtagtcgtcatcatacttactgtaccttggatgaaaactagaggtggatgagccatatcccgggtcccctggaggaccgtcatcccttaaatccattgatgaccttcgctcacgataaggtcctctgctgacatgatcagcactatagtttgatgatctgtgctgaggccggtttctgaaagtatctgagcttgaaggtccagcagcccacaatctttcatctgcattttctggaatgggtgcatttattcctggaaatttaacagtcatttttctctttgactttgaataatcttcctccataatttccccatcctcctgttctctgatttcttcttcaccatatatggtaatgcctgatggctgatcctcatcatccacatctaaaattccagaacattaattaggagtataccttcaacaagttaaaaaggtaaattgcagacaggaggattaggtttatataagaacccatgaaatacaaatttagccttcgaagactaatagatggaattctactaaatgtgctttaattcacctaaatatccaggtgggtatccaatttctcgcattctgttaagccaaggtggcggatcaagttcctg---------------------------------------------------------------------------
>Punjuba_racemiflora_Jimenez_Soares_3626@NODE_1_length_1222_cov_149.988646
--------------------------------------------------------------------------------------------------------------------------------------------------------------------accaagaactataagaaagtactaatact-acagcgtgtttggtttcacgcactaaatttctttctaatgtcaaatttcccatggacactgactctcaagagctaaatattgtaaacaagctgcaacggataacaccaattagcgttataatcaaacacaaaggaaaaaaggttttaggcttcaagatttcataatggagctaatgacaaaaaaatatgtggtcagtcaaatatcacattatcatttgagtaggccaaagcctaaaacctgccaacttctttagaactctgtacagaccctaatcctaattggcaagggttagaggtagcgttcaacttataatagacgaaaatgtatcatcacaaacaaccgttaataccacatttacctccaactgcgatagtggcggccttctgatatatccttcattcgagcacgaccagagtctctgtcattcaggctttcagtccagtggttaggcctgtctaaatcataatcacgaggtgaaagatgccgctctgtatgtgaatagtgtgagtagtgaaaggagctaaaggaatcagggttagagcgtccttcatcgtgcaaaggacttctccgacttctgtctaatagggacctcccataggaagggcttcctgtattgtagtcgtcatcatacttactgtacctgggatgaaaactagaggtggatgagccatatcccgggtcccctggaggaccgtcatcccttaaatccattgatgaccttcgctcacgataaggtcctctgctgacatgatcagcactatagtttgatgatctgtgcagaggccggtttctgaaagtatctgagcttgaaggtccagcagcccacaatctttcatctgcattttctggaatgggtgcatttattcctggaaatttaacagtcatttttctctttgactttgaataatcttcctccataatttccccatcctcctgttctctgatttcttcttcaccatatatggtaatgcctgatggctgatcctcatcatccacatctaaaattccagaacattaattaggagtatatcttcaacaagttaaaaaggtaaattgcagacaggaggattaggtttatataagaacccatgaaatacaaatttagccttcgaagactaatagatggaattttactaaatgtgctttaattcacctaaatatccaggtgggtatccaatttctcgc--------------------------------------------------------------------------------------------------------------
>_R_Acacia_rostellifera_Murphy_466@NODE_1_length_1540_cov_144.380725
--------------tggatgcaacaccaagaaggcatttacttgacagaaacagaagagc-taaaaaaattctaatgttaaccaaatttcaaaacatcacataatatcaaatggcaagtgacagcatttcaaatatcgtgacctttaatgtctgaatatcttgcaccaagaactataagaaagtactaatactaacagcgcgttcggtttcccgcactaaatttcattccaatgtcaaatttccgatggaatcactgactcaagagccaaatattgtaaacaagctgcaactgctaacacctattagttttataatcaaacacacacagaaaaaaggtgtatgcttcaagacttcatgatggagctaatgacaaataaatatccagtcagtcaaatatcacattatcatttgagtcggccaaagcctaaaacctgccaacttctttagaactctgtacagaccctaatcctaattggcaagggttagacgtagctttcaacatataagagacgaaaatgtatcatcacaaactaccgctaataccacttttacctccaactgcgatagtggcggctttctaatatatccttcattcgagaacgaccagggtctctgtcattcaggctttcagtccgatggttaggcctgtctaaatcataatcacgaggtga---aagccgctgtgtgtgtgaatagtgtgaatagtgaaaggagctaaaggtatcagggttagagcgtccttcgtcgtgcaaaggacttctccgacttctgtccaatagggacctcccatgggaagggcttcctgtattgtagtcgtcatcatacttactgtaccttggatgaaaactatagatggatgagccatatcctgggtcccctggaggaccgtcatcccttaaatccattgatgaccttcgctcacgatgaggttctctgctgacatgatcagtactatagtttgatgatctgtggtgaggccggtttctgagagtatctgagcttgaaggtccagcagcccacaatctttcttctgcattttctggaatgggtgcatttattcctggaaatttaacagtcatttttctctttgactttgaataatctgcatccataatttccccatcctcctgttctctgatttcttcttcaccatatatggtaatgcctgatggctgatcctcatcatccacatctaaaattccagaacattaattaggagtataccttcgacaagttaaaaaggcaaattgcagacaggaggattaggtttatataagaacccatgaaatacaaatttagccttcaaagactaatagatggaattcaactaaatgtgttttaattcacctaaatatccaggtgggtatccaatttctcgcattctgttaagccaaggtggtggatcaagttcctgcataaaaggaaaaggaaatctctaatctcacaaagaaacttagagaattctgccacaacctaaaaagtttcc---
>_R_Albizia_adinocephala_FHO33_88@NODE_1_length_1675_cov_119.555069
cacacttggcttgttggatgcaacaccaag-aggcatttacttgacagaaacaggagc---tacaaaatttctaatgtcaaccaaattccaaaacatcacataatatcaaatgacaagtggcagcatttcaaatatcacgaacttctatatctgaatatcttgcaccaagaactataagaacgtactaatactaacagcgt-tttggtttcacgcactaaatttctttctcatgtcaaatttccgatggactcact--ctgaagagccaaatattgtaaacaagctgcaactgataacacctat----------------------------------------------------taatggagct---------aaaataggtggtcagtcaaatatcacattatcatttgagtaggccaaagcctaaaacctgccatcttctttagaactctgtacagaccctgatcctaattggcaagggttagaggtagctttcaactcataatatatgaaaatgtatcagcacaaactaccgttaataccacatttacctccaactgcgatagtggcggtcttctgatacatcctttattcgagaacgaccagggtctctgtcattcaggctttcagtccaatggttaggcctgtctaaatcataatcacgaggtgaaagaagccgctctgtgtgtgaatagtgtgagtagtgaaacgagctaaaagaatcaggcttagagtgtccttcatcgcgcaaaggacttctccgacttctgtctaatagggacctcccataggaagggcttcctgtattgtagtcatcatcatacttgctgtaccttggatgaaaactataggtggatgagccatatcccgggtcccctggaggaccgtcatcccttaaatccattgatgaccttcgctcacgataagttcctctactgacatgatcagtaccatagtttgatgatctgtgctgaggccggtttctgaaagtatctgagcttgaaggtccagtagcccacaatctttcatctgcattttctggaatgggtgcatttattcctggaaatttaacagtcatttttctctctgactttgaataatcttcctccataatttccccatcctcctgctctctgatttcttcttcaccatatatggtaatgcctgatggctgatcctcatcatccacatctaaaattccagaacattaattaggagtacaccttcgacaagttaaaaaggtaaattgcagacaggaggattaggtttatataagaacccatgaaatacaaattaagccatcgaagactaatagatggaactctattaaatgtgttttaattcacctaaatatccaggtgggtatccaatttctcgcattctgttaagccaaggtggcggatcaagttcctgcacaaaaggaaaaggaaatctctaatctcacaaagaaacttgatgaattctgccacaacctcaaaagtttcc---
>_R_Albizia_burkartiana_StivalSantos_678@NODE_1_length_888_cov_12.213685
------------------------------------------------------------------------------------------------------------------caagtgacagcatttcaaatatcacgaacttctatatctgaatatcttgcaccaagaactataagaacgtactaatactaacagcgtgcttggtttcacgcactaaatttctttctaatgtcaaatttccaatggactcact--ccgaagagccaaatattgtaaacaagctgcaactgataacacctat----------------------------------------------------taatggagct---------aaaatatgtggtcagtcaaatatcacattatcatttgagtaggccaaagcctaaaacctgccaacttctttagaactctgtacagaccctaatcctaattggcaagggttagaggtagctttcaacttataatatacgaaaatgtatcatcacaagctaccgttaataccacattcacctccaactgcgatagtggcggccttctgacatatcctccgttcgagaacgaccagggtctctgtcattcaggctttcagtccagtggttaggcctgtctaaatcataatcacgagatgaaagaagccgctccgtgtgtgaatagtgtgagtagtgaaaggagctaaaggaatcagggttagagcgtccttcatcgtgcaaaggacttctccgacttctgtctaatagggacctcccataggaagggcttcctgtattgtagtcatcatcatacttactgtaccttggatgaaaactatatgtggatgagccataccccgggtcccctggaggaccgtcatcccttaaatccattgatgatcttcgctcacgataaggtcctctactgacatgatcagtattgtagtttgatgatctgtgctgaggccggtttctgaaagtatctgagcttgaaggtccagcagcccacaatctttcatctgcattttctggaatgggtgcatttattcctgg-----------------------------------------------------------------------------------------------------------------------------------------------------------------------------------------------------------------------------------------------------------------------------------------------------------------------------------------------------------------------------------------------------------------------------------------
>_R_Albizia_decandra_Vilhena_231@NODE_1_length_929_cov_25.578638
------------------------------------------------------------------------------------------------------------------------------------------------------------------------------------------------------------------------------------------------------------------------------------taaacaagctgcaactgataacacctat----------------------------------------------------taatggagct---------aaaatatgtggtcagtcatatatcacattatcatttgagtaggccaaagcctaaaacctgccaacttctttagaactctgtacagaccctaatcctaattggcaagggttagaggtagctttcaactcataatatatgaaaatgtatcatcaaaaactaccgttaataccacatttacctccaactgcgatagtggcggccttctgatatatcctttattcgagaacgaccagggtctctatcattcaggctttcagtccagtggttaggcctgtctaaatcataatcacgaggtgaaagaagccgctctgtgtgtgaatagtgtgagtagtgaaacgagctaaaagactcagggttagagcgtccttcatcgcgcaaaggacttctccgacttctgtctaacagggacctcccataggaagggcttcctgtattgtagtcatcatcatacttgctgtaccttggatgaaaactataggtggatgagccatatcccgggtcccctggaggaccgtcatcccttaaatccattgatgaccttcgctcacgataagttcctctactgacatgatcagtactatagtttgatgatctgtgctgaggccggtttctgaaagtatctgagcttgaaggtccagcagcccacaatctttcatctgcattttctggaatgggtgcatttattcctggaaatttaacagtcatttttctctttgactttgaataatcttcctccataatttccccatcctcctgttctctgatttcttcttcaccatatatggtaatgcctgatggctgatcctcatcatccacatctaaaattccagaacattaattaggagtacaccttcgacaagttaaaaaggtaaattgcagacaggaggatta--------------------------------------------------------------------------------------------------------------------------------------------------------------------------------------------------------------------------------
>_R_Albizia_edwallii_Dalmaso_272@NODE_1_length_997_cov_12.156051
----------------------------------------------------------------------------gttaaccaaattccaaaacatcacataatgacaagtgacaagtgacagcatttcaaatatcacgaacttttatatctgaatgccttgcaccaagaactataagaaagtactaatactaa----------------------------------------------------------------------------------------------------------------------------------------------------cttcaagatttcataatggagctaataacaaaaaaatatgtggtcagtcaaatatcacatgatcatttgaataggccaaagcctaaaacctgccaacttcttaagaactctgtacagaccctaatcctaattggcaagggttagaggtagctttcaacttatagtagacgaaaatgtatcatcacaaacaaccgttaataccacatttacctccaactgcgatagtggcggccttctgatatatccttcattcgagaacgaccagggtctctgtcattcaggctttcagtccagtggttaggcctgtctaaatcataatcacgaggtgaaagaagccgctctgtgtgtgaatagtgtgagtagtgaaaggagctaaaggaatcagggttagagcgtccttcatcgtgcaaaggacttctccgacttctgtctaatagggacctcccataggaagggcttcctgtattgtagtcgtcgtcatacttactgtaccttggatgaaaactataggtggatgagccatatcccgggtcccctggaggaccgtcgtcccttaaatccattgatgaccttcgctcacgataaggtcctctgctgacatgatcagtactatagtttgatgatctgtgctgaggccggtttctgaaagtatctgagcttgaaggtccagcagcccacaatctttcatctgcattttctggaatgggtgcgtttattcctggaaatttaacagtcatttttctctctgactttgaataatcttcctccataatttccccatcctcctgttctctgatttcttcttcaccatatatggtaatgcctgatggctgatcctcatcatccacatctaaaattccagaatattaat------------------------------------------------------------------------------------------------------------------------------------------------------------------------------------------------------------------------------------------------------------------------------------
>_R_Albizia_glabripetala_Lewis_1652@NODE_1_length_972_cov_25.800000
-------------------------------------------------------------------------------------------------------------------------------------------------------------------------------------------aatactaacagcgtgtttggtttcacgcactaaatttttttctaacgtcaaatttcggatggactcgct--ctgaagagccaaatattgtaaacaagctgcaactgataacacctat----------------------------------------------------taatggagtt---------gaaatatgtggtcagtcaaacatcacattatcatttgagtaggccaaagcctaaaagctgccaacttctttagaactctgtacagaccctaatcctaattggcaagggttagaggtagctttcaacttataatatatgaaaatggatcatgacaaactaccgttaataccacatttacctccaactgcgatagtggcggccttgtgatatatcctttattcgagaacgaccagcatctctgtcattcaggctttcagtccagtggttaggcctgtctaaatcataatcacgaggtgaaagaagccgctgtgtgtgtgaatagtgagagtagtgaaacgagctaaaagaatcagggttagagcgtccttcgtcgcgcaaaggacttctccgacttctgtctaatagggacctcccataggaagggcttcctgtattgtagtcatcatcatacttgctgtaccttggatgaaaactatacgtggatgagccatatcccgggtcccctggaggaccatcatcccttaaatccattgatgaccttcgctcacgataagttcctctactgacatgatcagtactatagtttgatgatctgtgctgaggccggtttctgaaagtatctgagcttgaaggtccagcagcccacaatctttcatctgcattttctggaatgggtgcatttattcctggaaatttaacagtcatttttctctttgactttgaataatcttcctccataatttccccatcctcctgttctctgatttcttcttcaccatatatggtaatgcctgatggctgatcctcatcatccacatctaaaattccagaacattaattaggagta----------------------------------------------------------------------------------------------------------------------------------------------------------------------------------------------------------------------------------------------------------------------------
>_R_Albizia_inundata_Wood_26530@NODE_1_length_994_cov_865.321619
----------------------------------------------------------------------------------------------------------------------tgacagcatttcaaatatcacgaacttctatatctggatatcatgcaccaagaactatatgaacgtactaatactaacagcgtgtttggtttcacgcactaaatttttttctaatgtcaaatttccgatggacacagt--ctgaagagccaaatattgtaaacaagctgcaactgataaaacctat----------------------------------------------------taatggagct---------gaaatatgtggtcaatcaaacatcacattatcatttgagtaggccaaagcctaaaagctgccaacttctttagaaccctgtacagaccctaatcctaattggcaagggttagaggtagctttcaacttataatatatgaaaatggatcatgacaaactaccgttaataccacatttacctccaactgcgatagtggcggccttctgatatatcctttattcgagaacgaccagcgtctctgtcattcaggctttcagtccagtggttaggcctgtctaaatcataatcacgaggtgaaagaagccgctctgtgtgtgaatagtgtgagtagtgaaacgagctaaaagaatcagggttagagcgtccttcatcccgcaaaggacttctccgacttctgtctagtagggacctcccataggaagggcttcctgtattgtagtcatcatcatacttgctgtaccttggatgaaaactataggtggatgatccatatcccgggtcccccggaggaccatcatcccttaaatccattgatgaccttcgctcacgataagttcctctactgacatgatcagtactatagtgtgatgatctgtgctgaggccggtttctgaaagtatctgagcttgaaggtccagcagcccacaatctttcatctgcattttctggaatgggtgcatttattcctggaaatttaacagtcatttttctctttgactttgaataatcttcctccataatttccccatcctcctgttctctgatttcttcttcaccatatatggtaatgcctgatggct---------------------------------------------------------------------------------------------------------------------------------------------------------------------------------------------------------------------------------------------------------------------------------------------------------------------------
>_R_Albizia_tomentella_Leach_Dunlop_3801@NODE_1_length_1496_cov_193.752643
--------------------------------------------------------------------------------------------------------------atgacaagtaacagcatttcaaatgtcacgaacttttatatccgaatatcttgcaccaagaactataagaaagtactaatactgacagcgtgttaggtttcacgcactaaatttctttccaatgtcaaatttccgatggactcgttgactcacgagccaaatattgtaaacaagctgcaactgatgacacctattaacaacacac-----------------aagtttttacgcttcaagattacataatggagctaacgacaaaaaaatatgtggtcagtcaaatatcacattatcatttgaggaggccaaagcctaaaacctgccaacttcttaagaactctgtacagaccctaatcctaattggcaagggttagaggtagctctcaacttataatagacgaaaatgtatcatcacaaactaccattaataccacatttacctccaacttcgatggtggcggccttctgatatatccttcattcgagaacgtccaaggtctctgtcattcagactttcagtcctgtggttaggcctgtctaaatcataatcacgaggtgaaagaagccggggtgtgtgtgaatagtgtgagtagtgaaaggagctaaaggaatcagggttagagcgtccttcatcatgcaaaggacttctccgacttctgtctaatagggacctcccataagaagggcttcctgtattgtagtcgtcatcatacttactgtaccttggatgaaaactataggtggatgagccatatcctgggtcccctggaggaccatcatcccttaaatccattgatgaccttcgctctcgataaggtcctctgctaatatcatcagtactatagtttgatgatctgtgctgaggccggtttctgagagtatctgagcttgaaggtcctgcagcccacaatctttcatctgcattttccggaatgggtgcattaattcctggaaatttaacagtccttttcctctttgagtttgaataatcagcctccataatttccccatcctcctgttctctgatttcttcttcaccatatatggtaatgcctgatggctgatcctcatcatccacatctaaaattccagaacaataattaggagtataccttggacaacttaaaaaggtaaattgcaggcaggacgattaggtttatatgagaaaccatgaaatacaaatttagccttcgaagactaatagatggaattctactaaatgcgttttaattcacctatatatccaggtgggtatccaatttctcgcattctgttaagccaaggtggcggatcaagttcctgcataaaaggaaaaggaaatctctaatctcacaaacaaacttaaagaattctgccacaacctcaaaagcttccatc
>_R_Albizia_tomentosa_Hughes_648@NODE_1_length_1199_cov_99.857398
---------------------------------------------------------------------------------------------acatcacataatatcaaatgacaagcgacattatttcaaatatcacgaacttttatatctgaatatcttgcaccaagaactataagaacgtactaatactaacagcgt-tttggtttcacgcactaaatttctttctaatgtcaaatttccgatggactcact--ctgaagagccaaatattgtaaacaagctgcaactgataacacctat----------------------------------------------------taatggagct---------aaaataggtggtcagtcaaatatcacattatcatttgagtaggccaaagcctaaaacttgccaacttctttagaactctgtacagaccctaatcctaattggcaagggttagaggtagctttcaactcataatatatgaaaatgtatcatcacaaactaccgttaataccacgtttacctccaactgcgatagtggcggccttctgatatatcctttatccgagaacgaccagggtctctgtcattcaggctttcagtccagttgttaggcctgtctacatcataatcacgaggtgaaagaagccgctgtgtgtgtgaatagtgtgagtagtgaaacgagctaaaagaatcagggttagagtgtccttcatcacgcaaaggacttctccgacttctgtctaatagggacctcccataggaagggcttcctgtattgtagtcatcatcatacttgctgtaccttggatgaaaactataggtggatgagccatatcccgggtcccctggcggaccgtcatcccttaaatccattgatgaccttcgctcacgataagttcctctactgacatgatcagtactatagttcgatgatctgtgctgaggccggtttctgaaagtatctgagcttgaaggtccagcagcccacaatctttcatctgcattttctggaatgggtgcatttattcctggaaatttaacagtcatttttctctttgactttgaataatcttcctccataatttccccatcctcctgttctctgatttcttcttcaccatatatggtaatgcctgatggctgatcctcatcatccacatctaaaattccagaacattaattaggagtacaccttcgacaagttaaaaaggtaaattgcagacaggaggattaggtttatataagaacccatgcaatacaaattaagccatcgaagactaatagatggaactctactaaatgtgttttaattcacctaaatat--------------------------------------------------------------------------------------------------------------------------------------
>_R_Archidendron_clypearia_Wieringa_1849@NODE_1_length_1221_cov_262.505245
-----------------------------------------------------------------------------------------------------------------------------------------------------------------------------------------------------------------------------------------------tttccgatggactcactgactcaagagccaaatattggaaacaagctgcaactgataacacctattagtgttataatcaaacacacagaaaaaaaggttttatgcttcaagatttcataatggcgctaatgacaaaaaaatatgtggtcagtcaaatatcacattattatttgagtaggccaaagcctaaaacctgccaacttctttagaactctgtacagaccctaatcctaattggcaagggttagaggtagctttcaacttataatagacgaaaatgtatcatcacaaactaccgttaataccacatttacctccgactgcgatagtggcggccttctgatatatccttcattcgagaacgaccagggtctctgtcattcaggctttcagtccagtggttaggcctgtctaaatcataatcacgaggtgaaagaagccgctgtgtgtgtgaatagtgtgagtagtgaaaggagctaaaggaatcagggttagagcgtccttcatcatgcaaaggacttctccgacttctgtctggtaggggcctcccataggaagggcttcctgtattgtagtcatcatcatacttactgtaccttggatgaaaactataggtggatgagccatatcccgggtcccctggaggaccatcatcccttaaatccattgatgaccttcgctcacgataaggtcctctgctgacatgatcagtactatagtttgatgatctatgctgaggccggtttctgaaagtatctgagcttgaaggtccagcagaccacaatctttcatctgcattttctggaatgggtgcatttattcctggaaatttaacagtcatttttctctttgactttgaataatctgcctccataatttccccatcctcctgttctctgatttcttcttcaccatatatggtaatgcctgatggctgatcctcatcatccacatctaaaattccagaacattaattagaagtataccttcgacaagttaaaaaggtaaattgcagacgggaggattaggtttatataagaacccatgaaatacaaatttagccttctaagactaatagatggaattctactaaatgtgttttaattcacctaaatatccaggtgggtatccaatttcttgcattctgttaagccaaggtggcggatcaagttcctg---------------------------------------------------------------------------
>_R_Balizia_leucocalyx_Aguilar_1939@NODE_1_length_1507_cov_144.930769
cacacttggcttgttggatgcaacaccaagaaggcatttacttgacagaaacagcagagctaaacaaatttctaatgctaaccaaattccaaaacatcacataatatcaaatgacaagtgacagcatttcaaatatcacgaacttttatatctgaatatcttgcaccaagaactataagaaagtactaatcctaacagcgcgtttggtttcacgcactaaatttctttctaacgtcaaatttccgatggactcactgactcaagagccaaatattgtaaacaagctgcaactgatagcacctattagtgttataatcaaacacaga-agaaaaagggtttaggcttcaagatttcataatggagctaacgacaaaaaaacatgtggtcagtcaaatatcacattatcatttgagcaggccaaagcctaaaatctgccaacttctttagaactctgtacagaccctaatcctaattggcaagggttagagggagctttcaacttataatagacgaaaatgtatcatcacaaactaccgttaataccacatttacctccaactgcgatagtggcggccttctgatatatcctttattcgagaacgaccagggtctctgtcattcaggctttcagtccagtgattaggcctgtctaaatcataatcacgaggtgaaagaagccgctctgtgtgtgaatagtgtgagtagtgaaaggagctaaaggaatcagggttagagcgtccttcatcgtgcaaaggactcctccgacttctgtctaatagggacctcccataggaagggcttcctgtattgtagtcgtcatcatacttactgtaccttggatgaaaactagaggtggatgaaccatatcccgggtcgcctggaggaccgtcatcccttaaatccattgatgaccttcgctcacgataaggtcctctgctgacatgatcagtactatagtttgatgatctgtgctgaggccggtttctgaaagtatctgagcttgaaggtccagcagcccacaatctttcatctgcattttctggaatgggtgcatttattcctggaaatttaacactcatttctctttttgactttgaataatcttcctccataatttccccatcctcctgttctctgatttcttcttcaccatatatggtaatgcctgatggctgatcctcatcaaccacatctaaaattccagaacactaattaggagtataccttcgacaagttaaaaaggtaaattgcagacaagaggattaggtttatataagaacccacgaaatacaaatttagccttcaaagactaatagatggaattttactaaatgtgctttaattcacctaaatatccaggtgggtatccaatttctcgcattctgttaagccaaggtggcggatcaagttcctgcataaaaggaaaaggaaatctctaatctcgcaaagaaa-------------------------------------
>_R_Balizia_spnov_Morim_577@NODE_1_length_1285_cov_225.716260
--------------------------------------------------------gagctaaaaaaatttccaatgctaaccaaattccaaaacatcacataatatcaaatgactcgtgacagcatttcaaatatcacgaacttttatatctgaatatcttgcaccaagaactataagaaagtactaatactaacagcgtgtttggtttcacgcactaaatttctttctaatgtcaaatatctgatgaactcactgactcaagagccaaatattgtaaacaagctgcaactgttaacacctattagtgttataatcaaacacacagaaaaaaaggttttaggcttcaagatttcataatgggtctaatgacaaaaaaatatgtggtcagtcaaatatcacattatcatttgagtaggccaaagcctaaaatctgccaacttctttagaactctgtacagaccctaatcctaattggcaagggttagaggtagctttcaacttataatagacgaaaatgtatcatcacaaactaccgttaataccacatttacctccaactgcgatagtggcggccttctgatgtatccttcattcgagaacgaccagggtctctgtcattcaggctttcagtccagtggttaggcctgtctaaatcataatcacgaggtgaaagaagccgctctgtgtgtgaatagtgtgagtagtgaaaggacctaaaggaatcagggttagagcgtccttcatcgtgcaaaggacttctccgacttctgtctaatagggacctcccataggaagggcttcctgtattgtagtcatcatcatacttactgtaccttggatgaaaactagaggtggatgagccatatcccgggtcccctggaggaccgtcatcccttaaatccattgatgaccttcgctcacgataaggtcctctgctgacaggatcagtactatagtttgatgatctgtgctgagggcggtttctgaaagtatctgagcttgaaggttcagcagcccacaatctttcatccgcattttctggaatgggtgcatttattcctggaaatttaacagtcatttttctctttgactttgaataatcttcctccataatttccccatcctcctgttctctgatttcttcttcaccatatatggtaatgcctgatggctgatcctcatcatccacatctaaaattccagaacattaatgaggagtataccttcgacaagttaaaaacgtaaattgcagacaggaggattaggtttatataagaacccatgaaatacaaatttagccttcgaagactaatagatggaattctactaaatgtgcttt-----------------------------------------------------------------------------------------------------------------------------------------------------
>_R_Calliandra_bella_LPQ15696@NODE_1_length_738_cov_67.779123
-------------------------------------------------------------------------------------------------------------------------------------------------------------------------------------------------------------------------------------gaatgtcacatttccaatggactctttgactcaagagcccaatattgtaaacaagtgaaaattgttacaaactaataatcta----------------ccacacaagtttaggactttttttttttttttttttgaggggggcggggcggggcggggcaaagccttcat-aagttaccatt------------aatgtaagacctgccaacttctttagaactctgtacagaccctgatcctaattgacaagggttagaggtaactttcaacctaaaa-------------------------------taataccgcttttaccttgaactgcgatagcggccactttctgatatatccttcattcgagaatgaccagggtctctgtcattgaggctttcagaccagcgattagacctgcctaaatcataatcac---------gaagccgctctgggtgtgagtagtaggagtagtgaaaggatctaaaagagtca---------cgcccctcatcgcgcaaaggacttctccaatttctgtctgatagggacctccccaaggaagtgctttcagtaatgtagtcgtcatcatatttactataccttggatgaaaactaaacctggatgagccatatcccgggtcccctggaggaccatcatcccttaaatccatcgatgacctccgctcac-------------------------------------------------------------------------------------------------------------------------------------------------ctggatgaccgtcatcccttaaatccatcgatgacctccactcac--------------------------------------------------------ctggatgaccgtcatcccttaaatcc---atccatgacctccgctcatgataatgtcctc--------------------tgctgacatgatca-----------------------------------------------------------------------------------------------------------------------------------------------------------------------------------------------------------------------------------
>_R_Cathormion_rhombifolium_Deighton_3618@NODE_1_length_1178_cov_85.398728
-------------------------------------------------------------------------------------------------------------aatgacaagtgacagcatttcaaatatcacgaacttttatatctgaatatcttgcaccaagaactataagaaagtactaatactaacagcgtgtttggttttacgcactaaattcctttataatgtcaaatttccgatgaactca--gactcaagagccaaatattgtaaacaagctgcaactgataacacctattagtgttataatcaaacacaaagaaaaaaaggttttaggcttcaagatttcataatggagctaatgacaaacaaatatgtggtcagtcaaatatcacattatcatttgagtaggcaaaagcctaaaatctgccaacttctttagaactctgtacagaccctaatcctaattggcaagggttagaggtagctttcaacttataatagacgaaaatgtatcatcacaaactaccattaataccacatttacctccaactgcgatagtggcggccttctgatatatccttcattcgagaacgaccagggtctctgtcattcaggctttccgcccagtggttaggcctgtctaaatcataatcacgaggtgaaagaagccgctctgtgtgtgaatagtgtgagtagtgaaaggagctaaaggaatcagggttagagcgtccttcatcgtgcaaaggacttctacgacttctgtctaatagggacctcccataggaagggctttctgtattgtagtcatcatcatacttactgtaccttggatgaaaactagaggtggatgagccatatcctgggtcccctggaggaccgtcatcccttaaatcccttgatgaccttcgctcacgataaggtcctctgctgacatgatcagtactatagtttgatgatctgtgctgagggcggtttctgaaagtatctgagcttgaaggtccagcagcccacaatctttcatccgcattttctggaatgggtgcatttattcctggaaatttaacagtcatttttctctccgactttgaataatcttcctccataatttccccatcctcctgttctctgatttcttcttcaccatatatggtaatgcctgatggctgatcctcatcatccacatctaaaattccagaacattaattaggagtataccttcgacaagttcaaaaggtaaattgcagacaggaggattaggtttatataagaacccatgaaa---------------------------------------------------------------------------------------------------------------------------------------------------------------------------------------------------------
>_R_Hydrochorea_corymbosa2_Iganci_862@NODE_1_length_1306_cov_341.916867
------------------------------------------------------cagagctaaaaaaatttctaatgctaaccaaattccaaaacatcacataatatcaaatgacaagtaacagcatttcaaatatcacgaacttttatatctgaatatcttgcaccaagaactataagaaagtactaatactaacagcgtgtttggttttacgcactaaattcctttataatgtcaaatttccgatgaactca--gactcaagagccaaatattgtaaacaagctgcaactgataacaccaattagtgttataatcaaacac--agaaaaaaaggttttaggcttcaagatttcataatggagctaatgacaaaaaaatatgtggtcagtcaaatatcacattatcatttgagtaggccaaagcctaaaatctgccaacttctttagaactctgtacagaccctaatcctaattggcaagagttagaggtagctttcaacttataatagacgaaaatgtatcatcacaaactaccgttaataccacatttacctccaactgcgatagtggcgaccttctgatatatccttcattcgagaacgaccagggtctctgtcattcaggctttcagtccagtggttaggcctgtctaaatcataatcacgaggtgaaagaagccgctctgtgtgtgaatagtgtgagtagtgaaaggagctaaaggaatcagggttagagcgtccttcatcgtgcaaaggacttctccgacttctgtctaatagggacctcccataggaagggcttcctgtattgtagtcatcatcatacttactgtaccttggatgaaaactagaggtggatgagccatatcctgggtcccctggaggaccgtcatcccttaaatccattgatgaccttcgctcacgataaggtcctctgctgacatgatcagtactatagtttgatgatctgtgctgagggcggtttctgaaagtatctgagcttgaaggtccagcagcccacaatctttcatccgcattttctggaatgggtgcatttattcctggaaatttaacagtcatttttctctctgactttgaataatcttcctccataatttctccatcctcctgttctctgatttcttcttcaccatatatggtaatgcctgatggctgatcctcatcatccacatctaaaattccagaacattaatgaggagtataccttcgacaagttcaaaaggtaaattgcagacaggaggcttaggtttatataagaacccatgaaatacaaatttagacttcgaagactaatagatggaattctgctaaatgtgctttaattcacctaaatatccaggtgg------------------------------------------------------------------------------------------------------------------------------
>_R_Hydrochorea_gonggrijpii_Tillett_45696@NODE_1_length_1045_cov_140.853306
------------------------------------------------------------------------------------------------------------------------------------------------------------------------------------------------------------------------------------------tcaaatttccgatgaactca--gactcaagagccaaatattgtaaacaagctgcaactgataacacctattagtgttataatcaaacacaaagaaaaaaaggttttcggcttcaagatttcataatggagctaatgacaaaaaaatatgtggtcagtcaaatatcacattatcatttgagtaggccaaagcctaaaatctgccaacttctttagaactctgtacagaccctaatcctaattggcaagagttagcggtagctttcaacttataatagacgaaaatgtatcatcacaaactaccgttaataccacatttacctccaactgcgatagtggcgaccttctgatatatccttcattcgagaacgaccagggtctctgtcaatcaggctttcagtcctgtggttaggcctgtctaaatcataatcacgaggtgaaagaagccgctctgtgtgtgaatagtgtgagtagtgaaaggagctaaaggaatcagggttagagcgtccttcatcgtgcaaaggacttctccgacttctgtctaatagggacctcccataggaagggcttcctgtattgtagtcatcatcatacttactgtaccttggatgaaaactagaggtggatgagccatatcctgggtcccctggaggaccgtcatcccttaaatccattgatgaccttcgctcacgataaggtcctctgctgacatgatcagtactatagtttgatgatctgtgctgagggcggtttctgaaagtatctgagcttgaaggtccagcaacccacaatctttcatcagcattttctggaatgggtgcatttattcctggaaatttaacagtcatttttctctctgactttgaataatcttcctccataatttccccatcctcctgttctctgatttcttcttcaccatatatggtaatgcctgatggctgatcctcatcatccacatctaaaattccagaacattaattaggagtataccttcgacaagttcaaaaggtaaattgcagacaggaggattaggtttatataagaac-----------------------------------------------------------------------------------------------------------------------------------------------------------------------------------------------------------------
>_R_Jupunba_asplenifolia_Ekman_6383@NODE_1_length_791_cov_48.889356
----------------------------------------------------------------------------------------------------------------------------------------------------------------------------------------------------------------------------------------------------------------------------------------------------------------------------------------------ggttttaggcttcaagatttcataatggagctaatgacaaaaaaatatgtggtcagtcaaatatcacattatcatttgagtaggccaaagcctaaaatctgccaacttctttagaactctgtacagaccctaatcctaattggcaagggttagaggtagctttcaacttataatagacgaaaatgtatcatcacaaactaccgttaataccacatttacctccaactgcgatagtggcggccttctgatgtatccttcattcgagaatgaccagggtctctgtcattcaggctttcagtcctgtggttaggcctgtctaaatcataatcacgaggtgaaagaagccgctgtgtgtgtgaatagtgtgagtagtgaaaggagctaaaggaatcagggttagagcgtccttcatcgtgcaaaggacttctccgacttctgtctaatggggacctcccataggaagggcttcctgtattgtagtcatcatcatacttactgtaccttggatgaaaactggaggtggatgagccataccccgggtcccccggaggaccgtcatcccttaaatccattgatgaccttcgctcacgataaggtcctctgctgacatgatcagtactatagtttgatgatctgtgctgagggcggtttctgaaagtatctgagcttgaaggtccagcagcccacaatctttcatccgcattttctggaatgggggcatttattcctggaaatttaacagtcatttttctctttaactttgaataatcttcctccataatttccccatc-----------------------------------------------------------------------------------------------------------------------------------------------------------------------------------------------------------------------------------------------------------------------------------------------------------------------------------------------------------------------------
>_R_Jupunba_floribunda_Iganci_883@NODE_1_length_1636_cov_106.406671
cacacttagcttgttggatgcaacaccaagaaggcatttacttgacagaaacagcagagctaaaaaaatttccaatgctaaccaaattccaaaacatcacataatatcaaatgactagtgacagcatttcaaatatcacgaacttttatatctgaatatcttgcaccaagaactataagaaagtactaatactaagaacgtgtttggtttcacgcactaaatttctttctaatgtcaaatatccgatgaactcactgactcaagagccaaatattgcaaacaagctgcaactgataacacctattagtgttataatcaaacacacagaaaaaaaggttttaggcttcaagatttcataatggagctaatgacaaaaaa--atgtggtcagtcaaatatcacattatcatttgagtaggccaaagcctaaaatctgccaacttctttagaactctgtacaaaccctaatcctaattggcaagggttagaggtagctttcaacttataatagacgaaaatgtatcatcacaaactaccgttaataccacatttacctccaactgcgatagtggcggccttctgatgtatccttcattcgagaacgaccagggtctctgtcattcaggctttcagtccagtggttaggcctgtctaaatcataatcacgaggtgaaagaagccgctgtgtgtgtgaatagtgtgagtagtgaaaggagctaaaggaatcagggttagagcgtccttcatcatgcaaaggacttctccgacttctgtctgatagggacctcccataggaagggcttcctgtattgtagtcatcatcatacttactgtaccttggatgaaaactggaggtggatgagccatatcccgggtcccctggaggaccatcatcccttaaatccattgatgaccttcgctcacgataaggtcctctgctgacatgatcagtactatagtttgatgatctgtgctgagggcggtttctgaaagtatctgagcttgaaggtccagcagcccacaatctttcatccgcattttctggaatgggggcatttattcctggaaatttaacagtcatttttctctttgactttgaataatcttcctccataatttccccatcctcctgttctctgatttcttcttcaccatatatggtaatgcctgatggctgatcctcatcatccacatctaaaattccagaacattaattaggagtataccttcgacaagttaaaaacgtaaattgcagacagggggattaggtttatataagaacccatgaaatacaaatttagccttcgaagactaatagatggaattctactaaatgtgctttaattcacctaaatatccaggtgggtatccaatttctcgcattctgttaagccaaggtggcggatcaagttcctgcataaaaggaaaaggaaatctctaatctcacaaagaaacttaatgaattctgccacaacctcaaaagtttccatc
>_R_Jupunba_laeta_Mori_25147@NODE_1_length_1241_cov_45.256873
-----------------------------------------------------------------------------------------------------------------------------------------------------------------------------------------------------------------------------------------------------------------------------aatattgtaaacaagctgcaactgataacacctattactgttataatcaaacac--agaaaaaaaggttttaggcttcaagatttcataatggagctaatgacaaaaaaatatgtggtcagtcaaatatcacattatcatttgagtaagccaaagcctaaaatctgccaacttctttagaactctgtacagaccctaatcctaattggcaagggttagaggtagctttcaacttataatagacgaaaatgtatcatcacaaactaccgttaataccacatttacctccaactgcgatagtggcggccttctgatgtatccttcattcgagaacgaccagggtctctgtcattcaggctttcagtccagtggttaggcctgtctaaatcataatcacgaggtgaaagaagccgctctgtgtgtgaatagtgtgagtagtgaaaggagctaaaggaatcagggttagagcgtccttcattgtgcaaaggacttctccgacttctgtctaatagggacctcccataggaagggcttcctgtattgtagtcatcatcatacttactgtatcttggatgaaaactcgaggtggatgagccatatcccgggtcccctggaggaccgtcatcccttaaatccattgatgaccttcgctcacgataaggtcctctgctgacatgatcagtactatagtttgatgatctgtgctgagggcggtttctgaaagtatctgagcttgaaggtccagcagcccacaatctttcatccgcattttctggaatgggggcatttattcctggaaatttaacagtcatttttctctttgacttcgaataatcttcctccataatttccccatcctcctgttctctgatttcttcttcaccatatatggtaatgcctgatggctgatcctcatcatccacatctaaaattccagatcattaattaggagtattccttcgacaagttaaaaacgtaaattgcagacaggaggattaggtttatataagaacccatgaaatacaaatttagccttcgaagactaatagatggaattctactaaatgtgctttaattcacctaaatatccaggtgggtatccaatttctcgcattctgttaagccaaggtggcggatcaagttcctgcataaaaggaaaaggaaatctctaatctcacaaagaaacttaatgaattctgccacaacctcaaaagtttccatc
>_R_Jupunba_longipedunculata_Cardona_2682@NODE_1_length_1177_cov_154.768182
-----------------------------------------------------------------------------------------------------------------------------------------------------------------------------------------------------gcgtgtttggtttcacgcactaaatttctttctaatgtcaaatatccgatgaactcactgactcaagagccaaatattgtaaacaagctgcaactgataacacctattagtgttataatcaaacacacagaaaaaaaggttttaggcttcaagatttcataatggagctaatgacaaaaaa--atgtggtcagtcaaatatcacattatcatttgagtaggccaaagcctaaaatctgccaacttctttagaactctgtacagaccctaatcctaattggcaagggttagaggtagctttcaacttataatagacgaaaatgtatcatcacaaactaccgttaataccacatttacctccaactgcgatagtggcggccttctgatgtatccttcattcgagaacgaccagggtctctgtcattcaggctttcagtccagtggttaggcctgtctaaatcataatcacgaggtgaaagaagccgctctgtgtgtgaatagtgtgagtagtgaaaggagctaaaggaatcagggttagagcgtccttcatcatgcaaaggacttctccgacttctgtctgatagggacctcccataggaagggcttcctgtattgtagtcatcatcatacttactgtaccttggatgaaaactggaggtggatgagccatatcccgggtcccctggaggaccgtcatcccttaaatccattgatgaccttcgctcacgataaggtcctctgctgacatgatcagtactatagtttgatgatctgtgctgagggcggtttctgaaagtatctgagcttgaaggtccagcagcccacaatctttcatccgcattttctggaatgggggcatttattcctggaaatttaacagtcatttttctctttgactttgaataatcttcctccataatttccccatcctcgtgttctctgatttcttcttcaccatatatggtaatgcctgatggctgatcctcatcatccacatctaaaattccagaacattaattaggagtataccttcgacaagttaaaaacgtaaattgcagacaggaggattaggtttatataagaacccatgaaatacaaatttagccttcgaagactaatagatggaattctactaaatgtgctttaattcacctaaatatccaggtgggtatccaatttc------------------------------------------------------------------------------------------------------------------
>_R_Jupunba_macradenia_Lourteig_3021@NODE_1_length_1148_cov_112.408030
-----------------------------------------------------------------------------------------------------------------------------------------------------------------tgcaccaagaactataagaaagtactaatactaacagcgtgtttggtttcacgcactaaatttctttctaatgtcaaattt------gactcactgactcaagagccaaatattgtaaacaagctgcaactgataacacctattagtgttataatcaaacgcagagaaaaaaaggttttaggcttcaagatttcataatgaagctaacgacaaaaaaacatgtggtcagtcaaatatcacattatcatttaagcaggccaaagccttaaatctgccaacttctttagaactctgtacagaccctaatcctaattggcaagggttagaggtagctttcaacttataatagacgaaaatgtatcatcacaaactaccgttaataccacatttacctccaactgcgatagtggcggccttctgatatatccttcattcgagaacgaccagggtctctgtcattcaggctttcagtccggtggttaggcctgtctaaatcataatcacgaggtgaaagaagccgctctgtgtgtgaatagtgtgagtagtgaaaggagctaaaggaatcagggttagagcgtccttcatcgtgcaaaggacttctccgacttctgtctaatagggacctcccataggaagggcttcctgtattgtagtcatcatcatacttactgtaccttggatgaaaactagaggtggatgagccatatcctgggtcccctggaggaccgtcatcccttaaatccattgatgaccttcgctcacgataaggtcctctgctgacatgatcggtattatagtttgatgatctgtgctgaggccggtttctgaaagtatctgagcttgaaggtccagcagcccacaatctttcatctgcattttctggaatgggtgcatttattcctggaaatttaacactcatttctctctttgactttgaataatcttcctccataatttccccatcctcctgttctctgatttcttcttcgccatatatggtaatgcctgatggctgatcctcatcatccacatctaaaattccagaacattaattaggagtataccttcgacaagttaaaaaggtaaattgcagacaggaggattaggtttatataagaacccacgaaatacaaatttagccttcgaagactaa--------------------------------------------------------------------------------------------------------------------------------------------------------------------------------
>_R_Jupunba_oppositifolia_Liegier_16014@NODE_1_length_1234_cov_102.967156
---------------------------------------------------------------------------------------------------------------------------------------------------------------------ccaagaactataagaaagtactaatactaacagcgtgtttggtttcacgcactaaatttctttctaatgtcaaatatccgatgaactcactgactcaagagccaaatattgtaaacaagctgcaactgataacacctatgagtgttataatcaaacacacagaaaaaaaggttttaggcttcaagatttcataatggagctaatgacaaaaaaatatgtggtcagtcaaatatcacattatcatttgagtaggccaaagcctaaaatctgccaacttctttagaactctgtacagaccctaatcctaattggcaagggttagaggcagctttcaacttataatagacgaaaatgtatcatcacaaactaccgttaataccacatttacctccaactgcgatagtggcggccttctgatgtatccttcattcgagaacgaccagggtctctgtcattcaggctttcagtcctgtggttaggcctgtctaaatcataatcacgaggtgaaagaagccgctctatgtgtgaatagtgtgagtagtgaaaggagctaaaggaatcagggttagagcgtccttcatcgtgcaaaggacttctccgacttctgtctaatagggacctcccataggaagggcttcctgtattgtagtcatcatcatacttactgtaccttggatgaaaactggaggtggatgagccataccccgggtcccctggaggaccgtcatcccttaaatccattgatgaccttcgctcacgataaggtcctctgctgacatgatcagtactatagtttgatgatctgtgctgagggcggtttctgaaagtatctgagcttgaaggtccagcagcccacaatctttcatccgcattttctggaatgcgagcatttattcctggaaatttaacagtcatttttctctttgactttgaataatcttcctccataatttccccatcctcctgttctctgatttcttcttcaccatatatggtaatgcctgatggctgatcctcatcatccacatctaaaattccagaacactaattaggagtataccttcgacaagttaaacacgtaaattgcagacaggaggattaggtttatataagaacccatgaaatacaaatttagccttcaaagactaatagatggaattctactaaatgtgctttaattcacctaaatatccaggtgggtatccaatttctcgcattctgttaagccaaggtg-------------------------------------------------------------------------------------------
>_R_Jupunba_oxyphyllidia_Yonker_6157@NODE_1_length_1255_cov_105.432088
--------------------------------------------------------------------------------------------------------------------------------------------------------------------------------------------atactaacaccgtgtttggttttacgcactaaattcctttctaatgtcaaatttccgatgaactca--gactcaagagccaaatattgtaaacaagctgcaactgataacacctattagtgttataatcaaacacaaagaaaaaaaggttttaggcttcaagatttcataatggagctaatgacaaaaatatatgtggtcagtcaaatatcacattatcatttgagtaggccaaagcctaaaatctgccaacttctttagaactctgtacagaccctaatcctaattggcaagggttagaggtagctttcaacttataatagatgaaaatgcatcatcacaaactaccgttaataccacatttacctccaactgcgatagtggcggccttctgatatatccttcattcgagaacgaccagggtctctgtcattcaggctttcagtccagtggttaggcctgtctaaatcataatcacgaggtgaaagaagccgctctgtgtgtgaatagtgtgagtagtgaaaggagctaaaggaatcagggttagagcgtccttcatcgtgcaaaggacttctccgacttctgtctaatacggacctcccataggaagggcttcctgtattgtagtcatcatcatacttactgtaccttggacgaaaactagaggtggatgagccatatcctgggtcccctggaggaccgtcatcccttaaatccattgatgaccttcgctcacgataaggtcctctgctgacatgatcagtactatagtttgatgatctgtgctgagggcggtttctcaaagtatctgagcttgaaggtccagcagcccacaatctttcatccgcattttctggaatgggtgcatttattcctggaaatttaacagtcatttttctctctgactttgaataatcttcctccataatttccccatcctcctgttctctgatttcttcttcaccatatatggtaatgcctgatggctgatcctcatcatccacatctaaaattccagaacatgaattaggagtataccttcgacaagttagaaacgtaaattgcagacaggaggattaggtttatataagaacccatgaaatacaaatttagccttcgaagactaacagatggaattctactaaatgtgctttaattcacctaaatatccaggtgggtatccaatttctcgcattctgttaagccaaggtggcggatcaagttcctgcataaaaggaaaaggaaatctctaatctca---------------------------------------------
>_R_Jupunba_trapezifolia_Simon_1600@NODE_1_length_1403_cov_263.089763
cacacttagcttgttggatgcaacaccaagaaggtatttacttgacagaaacagcagagctaaaacaatttccaatgctaaccaaattccaaaacatcacataatatcaaatgactagtgacagcatttcaaatatcacgaacgtttatatctgaatatcttgcaccaagaactataagaaagtactaatactaacagcgtgtttggtttcacgcactaaatttctttctaatgtcaaatatccgatgaactcactgactcaagagccaaatattgtaaacaagctgcaactgataacacctattagtgttataatcaaacacacagaaaaaaaggttttaggcttcaagatttcataatggagctaatgacaaaaaa--atgtggtcagtcaaatatcacattatcatttgagtaggccaaagcctaaaatctgccaacttctttagaactctgtacagaccctaatcctaattggcaagggttagaggtagctttcaacttataatagacgaaaatgtatcatcacaaactaccgttaataccacatttacctccaactgcgatagtggcggccttctgatgtatccttcattcgagaacgaccagggtctctgtcattcaggctttcagtccagtggttatgcctgtctaaatcataatcacgaggtgaaagaagccgctctgtgtgtgaatagtgtgagtagtgaaaggagctaaaggaatcagggttagagcgtccttcatcatgcaaaggacttctccgacttctgtctgatagggacctcccataggaagggcttcctgtattgtagtcatcatcatacttactgtaccttggatgaaaactggaggtggatgagccatatcccgggtcccctggaggaccgtcatcccttaaatccattgatgaccttcgctcacgataaggtcctctgctgacatgatcagtactatagtttgatgatctgtgctgagggcggtttctgaaagtatctgagcttgaaggtccagcagcccacaatctttcatccgcattttctggaatgggggcatttattcctggaaatttaacagtcatttttctctttgactttgaataatcttcctccataatttccccatcctcctgttctctgatttcttcttcaccatatatggtaatgcctgatggctgatcctcatcatccacatctaaaattccagaacattaattaggagtataccttcgacaagttaaaaacgtaaattgcagacaggaggattaggtttatataagaacccatgaaatacaaatttagccttcgaagactaatagatggaattctactaaatgtgctttaattcacctaaatatccaggtgggtatccaatttctcgcattctgtta-----------------------------------------------------------------------------------------------------
>_R_Punjuba_callejasii_Daly_5935@NODE_1_length_831_cov_48.063660
---------------------------------------------------------------------------------------------------------------------------------------------------------------------------------------------------------------------------------------------------------------------------------------------------------------ttagcgttataatcaaacacaaaggaaaaaaggttttaggcttcaagatttcataatggagctaatgacaaaaaaatatgtggtcagtcaaatatcacattatcatttgagtaggccaaagcataaaacctgccaacttctttagaactctgtacagaccctaatcctaattggcaagggttagaggtagctttcaacttacaatagacgaaaatgtatcatcacaaactaccgttaataccacatttacctccaactgcgatagtggcggccttctgatatatccttcattcgagaacgaccagggtctctgtcattcaggctttcagtcgagtggttaggcctgtctaaatcataatcatgaggtgaaagatgccgctgtgtgtgtgaatagtgtgagtagtgaaaggagctaaaggaatcagggttagagcgtccttcatcgtgcaaaggacttctccgacttctgtctaatagggacctcccataggaagggcttcctgtattgtagtcgtcatcatacttactgtaccttggatgaaaactagaggtggatgagccatatcccgggtcccctggaggaccgtcatcccttaaatccattgatgaccttcgctcacgataaggtcctctgctgacatgatcagcactatagtttgatgatctgtgctgaggccggtttctgaaagtatctgagcttgaaggtccagcagcccacaatctttcatctgcattttctggaatgggtgcatttattcctggaaatttaacagtcatttttctctttgactttgaataatcttcctccataatttccccatcctcctgttc--------------------------------------------------------------------------------------------------------------------------------------------------------------------------------------------------------------------------------------------------------------------------------------------------------------------------------------------------------------------
>_R_Punjuba_killipii_Palodorios_6252@NODE_1_length_972_cov_75.836872
--------------------------------------------------------------------------------------------------------------------------------------------------------------------------------------------------------------------------------------------------------------------------ccaaatattgtaaacaagctgcaacggataacacctattagcgttataatcaaacacaaaggaaaaaaggttttaggcttcaagatttcataatggagctaatgacaaaaaaatatgtggtcagtcaaatatcacattatcatttgagtaggccaaagcctaaaccctgccaacttctttagaactctgtacagaccataatcctaattggcaagggttagaggtagcgttcaacttataatagacgaaaatgtatcatcacaaactaccgttaataccacatttacctccaactgcgatagtggcggccttctgatatatccttcattcgagcacgaccagggtctctgtcattcaggctttcagtccagtggttaggcctgtctaaatcataatcacgaggtgaaagatgccgctctgtgtgtgaatagtgtgagtagtgaaaggagctaaaggaatcagggttagagcgtccttcatcgtgcaaaggacttctccgacttctgtctaatagggacctcccataggaagggcttcctgtattgtagtcatcatcatacttactgtaccttggatgaaaactagaggtggatgagccatatcccgggtcccctggaggaccgtcatcccttaaatccattgatgaccttcgctcacgataaggtcctctgctgacatgatcagcactatagtttgatgatctgtgctgaggccggtttctgaaagtatctgagcttgaaggtccagcagcccacaatctttcatctgcattttctggaataggtgcatttattcctggaaatttaacagtcatttttctctttgactttgaataatcttcctccataatttccccatcctcctgctctctgatttcttcttcaccatatatggtaatgcctgatggctgatcctcatcatccacatctaaaattccagaacattaattaggagtataccttcaacaagtta------------------------------------------------------------------------------------------------------------------------------------------------------------------------------------------------------------------------------------------------------------
