# Supplementary material for: A new generic circumscription of Hydrochorea (Leguminosae, Caesalpinioideae, mimosoid clade) with an amphi-Atlantic distribution
Source: PhytoKeys. 2022 Aug 22;205:401–37. doi: 10.3897/phytokeys.205.82775 (PMC9849043; doi:10.3897/phytokeys.205.82775)
Supplement: Supplementary material 1 — Supplementary data file S1 [file phytokeys-205-401_article-82775__-s001.zip › RBH3_m13446_comp29553_c0_seq1.aln-cln]

>Acacia_rostellifera_Murphy_466@NODE_1_length_1401_cov_218.381420
tcattgatgaatttaccatgatgtagcatatatttgggcttaaattgggttaaaattttgtttaagacatgatcgctgtaacactcaatttatcatgctctgaaatatatttgatcttagactgggtcgaattatagtctgaaacatgcatgctgtcccatctttagatggaatcagcattggttgttttagcttt-gtttttttagcaaaatattgtattatgcccgtggtatgtccctcttatatggatgggtggctatggtttgacatgaaaagtctggctagaggtttccaccctaaaaaaaagtctgggtcgaggtgagtgcatgaattcaaggaaaatgcttcttttt-atcttacatactgtgcactttgaaagaaactgacccctaaatccatgctttggttagttagatcattaattttaaaatcatttttttcataacctgatcattatggtcagtatcaggacaattagggtgtttttgtctcatcagattaagaatgagcacccctctgagccgcctgcttacatcagtaacaaatctctcagctgccaatcatgctcttcatcgcaccaaagcccaacctgtggcttgttctgcttctgcctcagtgacacgcttcatctgttctacagctcagcacttccaatcgcaacaggacaatttggttaaggaacaagcaaaggcttgccaagagaaccacactacggataatactcgaggccaagaagaaaaagaagaacaagatggtggtgacaacgatgaagttgatgtgaatgaagaaactggtgagattggtgggcccaaaggacctgagcctaccagatatggagattgggaacgaaatggtcggtgctatgatttctgagctctcagtcctctaataaaattagttctgagttggctgttctggttctggatttcctgtttgtaacagatagtttagcatctttctcttcattgctttgccttcgtgtgtcccgatttcaacctcttatgaaatagaggtcatagaataaaaggtca-gttgaccaaattagtcatgcaaggaccttaaatagataaatttgagggtgaacagaatcatagcaggagtatattcttgattcagatagtttgtgaccattttcaaggctgttcgttatatgaacgatttgatgaagattcgtgtatcctcacaatctcttatagccttgtagtt-tagattaggggaccag---gtcttttggtgctaactttatctgctatgtaaaaatgagatcacccttcttcagatgatacagcagcaaatcgatttga----------atctttagtaattcataagaatt----------------------------------------------------
>Afrocalliandra_redacta_Germishuizen_5585@NODE_2_length_818_cov_152.021592
-----------------------------------------------------------------------------------------------------------------------------------------------------------------------------------------------------------------------------------------------------------------------------------------------------------------atgtctggcttggggtgagtgtttgaattcatgaaaaatgctatttt-tgatcttacatgatgtgcactttgaaaggaattgaccctacattcttgcttttagttagttaaatcgtcaattttaaaatcatgtttttcgcaacctaatcgttatgttcagcatcagcacaattagggtgcttttgtcttaccaggttaagaatgagcacctctttgagccggctgcttatgtcagtaacaaatctctcagcagccaatcatgctcttcattgcaccaaaacccaaccactggctggttcttcttctgcctcggtgacacgcttcatctgttctacagctcaacacttccaatcacatcaggacaatttggttaaggaacaagcgaagggtttccaagagaatcacactactgatgaaactcggttccaagaag---aacaagaacaagatggtggtgacaatgatggtgctgatgtgaatgaagaaactggtgagataggtgggcccaaaggacctgagcctaccagatatggtgattgggaacgaaatggtcgatgctatgatttttgagctctcagtcctctaatgaaataaattcgaagttggctgctttggttctggatttcctgtttgtaacagatagtttggcatcctcctcttcattgctttgctttcttgtgtcattttttcaacctcctat-aaatagaggtcatagaataaaaggtca-ggtgaacaagttagtagcat--------------gctaaatttgagggtgagaataatcatagttggattatattcttgtttcagatagttagtggccatttt----------------------------------------------------------------------------------------------------------------------------------------------------------------------------------------------------------------------------------------------------------------
>Albizia_adinocephala_FHO33_88@NODE_1_length_1721_cov_101.667275
ccattgatgaatttaccatgatttagcatatatttgggcttaaattgggttaaattttttttgaagacatggtcactgtaacactcaatttatcgtgctctgaaatatatttgatctttaactgggttgaattatagtctgaaacatgcatgttgtcccatttttagatggaatcagtattggttgttttagctttgttttttttagcaaaatattgcattatgcccgtggcatgtccctcttatatggatggggggctatggtttggcatcaaaagcctggctagagttttcta-cccaataaaatgtcttactcgaggtgagtgcatgaattcaagcaaaatgcttttttctgatcctacatactctgtactttgaaagaaattgacttctaaatccatgctttagttaattaaatcattaattttaaaatcatgtttgttataacctgatcattatgctcagtatcatgacaattagggtgcttttgtctcatcagattaagaatgagcacctctctgagccgcctgcttacatcagtaacaaatctctcagctgccaatcatgctcttcactgcaccaaagcccaaccactggcttgttctgcttctgcctcagtgacacgcttcatctgttctacaactcagcacttccaatcgcagcaggataattcggttaaggaacaagcaaaggctttccatgagaatcacactactgatgatactcgaggccaagaagaaaaagaagaacaagatggtggtgacaacgatgatgttaatgtgaatgaagaaactggtgagataggtggacccaaaggacctgagcctaccagatatggtgattgggaacgaaatggtcggtgctatgatttttgagctctccgtcctctaataaaattagttcagagttggctgttttagttctggatttcctgtttctaacagatagtttggcatctttctcttcactgccttgctttcttgtgtcactttttcaacctcttatgaaatagaggtcatagaataaaaggtca-ggtgaacaaattattcatgcggggaccttaaatagataaatttgagggtgaacagaattattgcaggagaatattcttgattcagatagtttgtgaccattttcatggctgttcgtcatatgaccgatttgatcaagattcgtgtatcctcaccatctcctatagccttgtagttatagatttggggaccaggatgtcttttggtgctg-cgttatctgctatgtaaaaatgagttcacccttcttcagatgatacagcagcaaatcgatttgaacgtctatttatctttagtaattgattagaatttcagtaataccttgtagctcttgcttataaaggtattcgcagaaggcaagaa
>Albizia_glabripetala_Lewis_1652@NODE_1_length_921_cov_31.783175
--------------------------------------------------------------------------------------------------------------------------------------------------------------------------------------------------------------------------------------------------------------------------------------------------------------------------------------------------------gcttttttctgatcttacatactgtgcactttgaaagaaattgacttctaaatccatgctttagttagttaaatcattaattttaaaatcatgtttgttataaccggatcattatgctcagtatcatgacaattagggtgcttttgtctcatcagattaagaatgagcacctctctgagccgcctgcgtacatcagtaacaaatctctcagctgccaatcatgctcttcagtgcaccaaagcccaaccactggcttgttctgcttctgcctccgtgacacgcttcatctgttctagaactcagcacttccgatcgcaacaggataattcggttaaggaacaagcaaaggatttccatgataatcacactactgatgatactcgaggccaagaagaaaaagaagaacaagatggtggtgacaacgatgatgttaatgtgaatgaagaaactggtgagataggtggacccaaaggacctgagcctaccagatatggtgattgggaacgaaatggtcggtgctatgatttttgagctctcagtcctctaataaaattagttcagagttggctgttttagttctggatttcctgtttctaacagatagtttggcatctttctcttcactgccttactttcttgtgtcactttttcaatctcttatgaaatagaggtcatagaataaaaggtca-ggtgaacaaattattcatgcggggacgttaaatagataaatttgagggtgaaaagaattattgcaggaaaatattcttgattcagatagtttgtgaccattttcatggctgttcgttatatgaccgatttgatcaagtttcgtgtatcctcaccatctcctatagccttgtagttatagatttggggaccaggatgtcttttggttctgacgttatctgctatgtaaaaatg-------------------------------------------------------------------------------------------------------------------------------
>Albizia_inundata_Wood_26530@NODE_1_length_950_cov_214.412291
------------------------------------------------------------------------------------------------------------------------------------------------------------------------------------------------------------------------------------------------------------------------------------------------------------------------------------------------------------------tatcttacatactgtgcactttgaaagaaattgacttctaaatccatgctttagttagttaaatcattaattttaaaatcatgtttgttataacctgatcattatgctcagtatcatgacaattagggtgcttttgtctcatcagattaagaatgagcacctctctgacccgcctgcttacatcagtaacatatctctcagctgccaatcatgctcttcagtgcaccaaagcccaaccactggcttgttctgcttctgcctcagtgacacgcttcatctgttctacaactcagcacttccaattgcaacaggataattcggttaaggaacaagcaaaggctttccatgagaatcacactactgatgatactcgaggccaagaagaaaaagaagaacaagatggtggtgacaacgatgatgttaatgtgaatgaagaaactggtgagataggtggacccaaaggacctgagcctaccagatatggtgattgggaacgaaatggtcggtgctatgatttttgagctctcagtcctctaataaaattagttcagagttggctgttttagttctggatttcctgtttctaacagatagtttggcatctttctcttcactgccttgctttcttgtgtcactttttcaatctcttatgaaatagaggtcatcgaataaaaggtca-ggtgaacaaattattcatgcggggacgttaaatagataaatttgagggtgaaaagaattattgcaggataatattcttgattcagatagtttgtgaccattttcatggctgttcgtcatatgactgatttgatcaagattcgtgtatcctcaccatctcctatagccttctagttatagatttggggaccaggatgtcttttggtgctgacgttatctgctatgtaacaatgagttcacccttcttcagatgatacagcagcaaatcgatt----------------------------------------------------------------------------------------
>Albizia_tomentosa_Hughes_648@NODE_1_length_1295_cov_103.887521
ccattgatgaatttaccatgatttagcatatatttgggcttaaattgggttaaattttttttgaagacatggtcactgtaacactcaatttatcgtgctctgaaatatatttgatctttaactgggtcgaattatagtctgaaacatgcatgttgtcccatctttagatggaatcagcattggttgttttagctttgttttttttagcaaaatattgcattatgcccgtggcatgttcctcttatatggatggggggctatggtttggcatcaaaagcctggctagagttttcta-cccaataaaatgtctagctcgaggtgagtgcatgaattcaagaaaaatgcttttttctgatctttcatactgtgcactttgaaagaaattgacttctaaatccatgctttagttagttaaatcattaattttaaaatcatgtttgttataacctgatcattatgctcagtatcatgacaattagggtgcttttgtctcatcagattaagaatgagcacctctctgagccgcctgcttacatcagtaacaaatctctcagctgccaatcatgctcttcattgcaccaaagcccaaccactggcttgttctgcttctgcctcagtgacacgcttcatctgttctacaactcagcacttccaatcgcaacaggataattcggttaaggaacaagcaaaggctttccatgagaatcacaatactgatgatactcaaggccaagaagaaaaagaagaacaagatggtggtgacaacgatgatgttaatgtgaatgatgaaactggtgagataggtggacccaaaggacctgagcctaccagatatggtgattgggaacgaaatggtcggtgctatgatttttgagctctcagtcctctaataaaattagttcagagttggctgttttagttctggatttcctgtttctaacagatagtatggcatctttctcttcactgccttgctttcttgtgtcactttttcaacctcttatgaaatagaggtcatagaataaaaggtca-ggtgaacaaattattcatttagggaccttaaatagataaatttgagggtgaaaagaattattgcaggagaatattcttgattcagatagtctgtgaccattttcatggctgttcgtcatatgaccgatttgatcaagattcgtgtatcctcaccatctcctatagccttgtagttatagat----------------------------------------------------------------------------------------------------------------------------------------------------------------------------------
>Albizia_xerophytica_Hughes_1435@NODE_1_length_1146_cov_79.048644
--------------------------------------------------------------------------------------------------------------------------------------------------------------------------gaatcagcattggttgttttagctttgttttttttagcaaaatattgcattatgcccgtggcatgtccctcttatatggatggggggctatggtctggcatcaaaagcctggctagtgttttcta-cccaataaaatgtctggctcaaggtgagtgcatgaattcaagaaaaatgcttttttctgatcttacatactgtgtactttgaaagaaattgacttctaaatccatgctttagttagttaaatcattaattttaaaatcatgtttgttataacctgatcattatgctcagtatcatgacagttagggtgcttttgtctcatcagattaagaatgagcaactctctgagccacgtgcttacatcagtaacaaatctctcagctgtcaatcatgctcttcattgcaccaaagcccaaccactggcttgttctgcttctgcctcagtgacacgcttcatctgttctacaactcagcacttccaatcgcagcaggataattcggttaaggaacaagcaaaggctttccatgagaatcacactactgatgatactcgaggccaagaagaaaaagaagaacaagatggtggtgacaacga------------------------------------tggacccaaaggacctgagcctaccagatatggtgattgggaacgaaatggtcggtgctatgacttttgagctctcagtcctctaataaaattagttcagagttggctgttttagttctggatttcctgtttctaacagatagtttggcatctttctcttcaccgccttgctttcttgtgtcactttttcaacctcttatgaaatagaggtcatagaataaaaggtca-ggtgaacaaattattcatgcggggaccttaaatagataaatttgagggtgaaaagaattattgcaggagaatattcttgattcagatagtttgtgaccattttcatggctgtttgccatatgaccgatttgatcaagattcgtgtatcctcaccatctcctatagccttttagttatagatttggggaccaggatgtcttttggtgctg-cgttatctgctatgtaaaaatgagttcacccttcttcagatgatacagcagcaaatcgatttgaacttctatttatctttagtaattgattagaatttcagtaacacc-----------------------------------------
>Balizia_elegans_Iganci_870@NODE_1_length_1486_cov_94.797729
ccattgatgaatttaccttgatgtagcatatatttgggctttaattgggttaaaattttgtttaaaaaaaggtcgctgtaacacttaatttatcatgctctgaaatatattttatcttgaactgggtcgaattatagtctgaaacatgcatgctgtcccatctttagatggaatcagcattggttgatttagctttgg-ttttttagcaaaatattgcattatggccgtggcatgtccctcttatatggatggggggctatggtttggcatgaaatgtctggctagaggtttccaccccaaaaaaatttctggctcgaggtgagtgcatgaattcaag-aaaatgcttttttctgatcttacatattgtgcactttgaaagaaattgacttttaaatccatgctttagttagttaaatcataaattttaaaatcatgtttttcataacctgatcattatgtgcagtatcaggacaattagggtgcttttgtctcatcagattaagaatgagcacctctctgagccgcctgcttacatcagtaacaaatctctcagctgccaatcatgctcttcaccgcaccaaagtccaaccactggcttgttcttcttctgcctcagtgacacgcttcatctgttctacaactcagcacttccaatcgcaacaggacaatttggttaaggaacaagcaaaggctttccaagagaatcccactactgatgatactcgaggccaagaagaaaaagaagaacaagatggtggtgacaacgatgatgttgatttgaatgaagaaactggtgagataggtgggcccaaaggacctgagcctaccagatatggagattgggaacgaaatggtcggtgctatgatttttgag--ctcagtcctctaataaaattagttcagagttggctgttttggttctggatttcctgtttgtaacagatagtttagcatctttctcttcattgctttgctctcgtgtgtcacgttttcaacctcttatgaaatagaggtcatagaataaaaggtcagggggaacaaattagtcatgcgaggaccttaaatagataaatttgagggtgaaaagaatcatagcaggagtatattcttgattcagatggtttgtgaccattttcaaggctgttcgttatatgaacgatttgatcaagattcgtgcatcctcacaatctcgtatagccttgtagttatagattaggggaccaggatgtcttttggtgctaacgttatctgctatgtgaaaatgagttcacccgtcttcagatgatccagcagcaaatcgatttgaacatctatttatcttcagtaatttattagaatttcagtaacacctcgtagctcgtacttataaagctattcgcagagggcaagaa
>Balizia_leucocalyx_Aguilar_1939@NODE_1_length_1442_cov_130.272527
--------------------------catatatttaggcttaaattgggttaaaattttgtttaagacatggtcgctgtaacactcaatttatcatgctctgaaatatatttgatcttgaactgggtcaaattatagtctgaaacatgcatgttgtcccatctttagatggaatcagcattggttgttttagctttggtttttttagcaaaatattgcattatgcccgtggcatgtccctcttatatggatggggggttatggtttggcatgaaaagtctgcctagaggtttccaccccaaaaaaatgtctgactcgaggtgactgcatgaattcaagaaaaatgcttttttctgatcttacatattgtgcactttgaaagaaattgacttctaaatccatgctttagttagttaaatcattaattttaaaatcatgtttttcataacctgatcattatgttcagtatcaggacaattagggtgcttttgtctcatcagattaagaatgagcacctctctgagccgcctgctcacatcagtaacaaatctctcagctgccaatcatgctcttcactgcaccaaagtccaaccactggcttgttctacttctgcctcagtgacgcgcttcatctgttctacaactcagcacttccaatcgcaacaggacaatttggttaaggaacaagcaaaggctttccaagagaatcacactactgatgatactcgaggccaagaagaaaaagaagaacaagagggtggtgacaacgatgatgttaatgtgaatgaagaaactggtgagataggtgggcccaaaggacctgagcctaccagatatggagattgggaacgaaacggtcggtgctatgatttttgag--ctcagtcctctaataacattagttcagagttggctgttttggttctggatttcctgtttgtaacagatagtttagcatctttctcttcattgctttgctctcgtgtgtcacgttttcaacctcttatgaaatagaggtcatagaataaaaggtcagggagaacaaattagtcatgcgaggaccttaaatagataaatttgagggtgaaaagaatcatagcaggagtatattcttgattcagatggtttgtgaccattttcaaggctgttcgttatatgaacgatttgatcaagattcgtgcatcctcacaatctcgtatagccttgtagttatagattaggggaccaggatgtcttttggtgctaacattatctgctatgtaaaaatgagttcacccgtcttcagatgatccagcagcaaatcgatttgaacatctatttatctttagtaatttattagaatttcagtaacacctcgtagctcgtacttttaaagctattcgcagagggcaagaa
>Balizia_spnov_Morim_577@NODE_1_length_958_cov_386.545958
-----------------------------------------------------------------------------------------------------------------------------------------------------------------------------------------------------------ttagcaaaatattgcattatggccgtggcatgtccctcttatatggatggggggctatggtttggcatgaaatgtctggctagaggtttccaccccaaaaaaatgtctggctcgaggtgagtgcatgaattcaag-aaaatgcttttttctgatcttacatattgtgcactttgaaagaaattgacttctaaatccatgctttagttagttaaatcataaattttaaaatcatgttgttcataacctgatcattatgttcagtatcaggacagttagggtgcttttgtctcatcagattaagaatgagcacctctctgagccgcctgcttacatcagtaacaaatctctcagctgccaatcatgctcttcaccgcaccaaagttcaaccactggcttgttctacttctgcctcagtgacacgcttcatctgttctacaactcagcacttccaatcgcaacaggacaatttggttaaggaacaagcaaaggctttccaagagaatcacactactgatgatactcgaggccaagaagaaaaagaagaacaagatggtggtgacaacgatgatgttgatttgaatgaagaaactggtgagataggtgggcccaaaggacctgagcctaccagatatggagattgggaacgaaatggtcggtgctatgatttttgag--ctcagtcctctaataaaattagttcagagttggctgttttggttctggatttcctgtttgtaacagatagtttagcatctttctcttcattgcttcgctctcgtgtgtcacgttttcaacctcttatgaaatagaggtcatagaataaaaggtcagggggaacaaattagtcatgcgaggaccttaaatagataaatttgagggtgaaaagaatcatagctggagtatattcttgattcagatggtttgtgaccattttcaaggctgttcgttatatgaacgat---------------------------------------------------------------------------------------------------------------------------------------------------------------------------------------------------------------------------------------
>Cathormion_obliquifoliolatum_Wieringa_6519@NODE_1_length_1266_cov_225.684558
-----------------------------------------------------------------------------------------------------------------------------------------------acatgcatgttgtcccatctttagatggaatcagcattggttgttttagctttggtttttttagcaaaatattgcattatggccgtggcatgt------------------gggctatggtttggcatgaaatgtctggctagaggtttccaccccaaaaaaatgtctggctcgaggtgagtgcatgaattcaag-aaaatacttttttctgatcttacatattgtgcactttgaaagaaattgac-----aatccatgctttagttagttaaatcataaattttaaaatcctgtttttcataacctgatcattatgttcagtatcaggacaattagggtgcttttgtcttatcagattaagaatgagcacctctgtgagccgcctgcttacatcagtaacaaatctctcagctgccaatcatgctcttcaccgcaccaaagtccaaccactggcttgttctgcttctgcctcagtgacacgcttcatctgttctacaactcagcatttccaatcgcaacaggacaatttggttaaggaacaagcaaaggctttccaagagaatcacactactgatgataatcgaggccaagaagaaaaagaagaacaagatggtggtgacaacgatgatgttaatttgaatgaagaaactggtgagataggtgggcccaaaggacctgagcctaccagatatggagattgggaacgaaatggtcggtgctatgatttttgag--ctcagtcctctaataaaattagttcagagttggctgttttggttctgaatttcctgtttgtaacagatagtttagcatctttctcttcattgctttgctctcgtgtgtcacgttttcaacctcttatgaaatagaggtcatagaataaaaggtcagggggaacaaattggccatgcgaggaccttaaatagataaatttgagggtgaaaagaatcatagcaggagtgtattcttgattcagatggtttgtgaccattttcaaggctgttcgttatatgaacgatttgatcaagattcgtgcatcgtcacaatttcgtatagccttgtagttatagatcaggggaccaggatatcttttggtgctaacgttatctgctatgtaaaaatgagttcacccgtcttcagatgatccagcagcaaatcgatttgaacatctatttatctttagtaatttattagaatttcagtaacacctggtagctcgtacttataaagctattcgcagagggcaagaa
>Hydrochorea_corymbosa2_Iganci_862@NODE_1_length_1375_cov_250.434848
---------------------------------------------------------------------------------------------------------------ttatcttgaactgggtcgaattatagtctgaaacatgcatgttgtcccatctttagatggaatcagcattggttgttttagctttggtttttttagcaaaatattgcattatggccgtggcatgtccctcttatatggatggggggctatggtttggcatgaaatgtctggctagaggtttccaccccaaaaaaatgtctggctcgaggtgagtgcatgaatttaag-aaaatgcttttttctgatcttgcatattgtgcactttgaaagaaattgacttctaaatccatgct----ttagttaaatcataaatttcaaaatcatgtttttcataacctgatcattatgttcagtatcaggacaattagggtgtttttgtctcatcagattaagaatgagcacctctctgagccgcctgcttacatcagtaacaaatctctcagctgccaatcatgctcttcaccgcaccaaagtccaaccactggcttgttctacttctgcctcagtgacacgcttcatctgttctacaactcagcacttccaatcgcaacaggacaatttggctaaggaacaagcaaaggctttccaagagaatcacactactgatgatactcgaggccaagaagaaaaagaagaacaaga---tggtgacaacaatgatgttgatttgaatgaagaaactggtgagataggtgggcccaaaggacctgagcctaccagatatggagattgggaacgaaatggtcggtgctatgatttttgag--ctcagtcctctaataaaattagttcagagttggctattttggttctggatttcctgtttgtaacagatagtttagcatctttctcttcattgctttgctctcgtgtgtcacgttttcaacctcttatgaaatagaggtcatagaataaaaggtcagggggaacaaattagccatgcgaggaccttaaatagataaatttgagggtgaaaagaatcatagcaggagtatattcttgattcagatggtttgtgaccattttcaaggctgttcgttatatgaacgatttgatcaagattcgtgcatcgtcacaatctcgtatagccttgtagttatagatcaggggaccaggatatcttttggtgctaacgttatctgctatgtaaaaatgagttcacccgtcttcagatgatccagcagcaaatcgatttgaacatctatttatctttagtaatttattagaatttcagtaacacctggtagctcgtacttataaagctattcgcagagggcaagaa
>Hydrochorea_marginata_Morim_563@NODE_1_length_1619_cov_162.275616
ccattgatgaatttaccttgatgtagcatatatttgggctttaattgggttaaaattttgtttaaaaaaaggtcgccgtaacacttaatttatcatgctctgaaatatattttatcttgaactgggtcgaattatagtctgaaacatgcatgttgtcccatctttagatggaatcagcattggttgttttagctttggtttttttagcaaaatattgcattatggccgtggcatgtccctcttatatggatggggggctatggtttggcatgaaatgtctggctagaggtttccaccccaaaaaaatgtctggcttgaggtgagtgcatgaatttaag-aaaatgcttttttctgatcttgcatattgtgcactttgaaagaaattgacttctaaatccatgct----ttagttaaatcataaattttaaaatcatgtttttcataacctgatcattatgttcagtgtcaggacaattagggtgtttttgtctcatcagattaagaatgagcacctctctgagccgcctgcttacatcagtaacaaatctctcagctgccaatcatgctcttcaccgcaccaaagtccaaccactggcttgttctacttctgcctcagtgacacgcttcatctgttctacaactcagcacttccaatcgcaacaggacaatttggctaaggaacaagcaaaggctttccaagagaatcacactactgatgatactcgaggccaagaagaaaaagaagaacaagatggtggtgacaacaatgatgttgatttgaatgaagaaactggtgagataggtgggcccaaaggacctgagcctaccagatatggagattgggaacgaaatggtcggtgctatgatttttgag--ctcagtcctctaataaaattagttcagagttggctgttttggttctggatttcctgtttgtaacagatagtttagcatctttctcttcattgctttgctctcgtgtgtcacgttttcaacctcttatgaaatagaggtcatagaataaaaggtcagggggaacaaattagccatgcgaggaccttaaatagataaatttgagggtgaaaagaatcatagcaggagtatattcttgattcagatggtttgtgaccattttcaaggctgttcgttatatgaacgatttgatcaagattcgtgcatcgtcacaatctcgtatagccttgtagttatagatcaggggaccaggatatcttttggtgctaacgttatctgctatgtaaaaatgagtccacccgtcttcagatgatccagcagcaaatcgatttgaacatctatttatctttagtaatttattagaatttcagtaacacctggtagctcgtacttataaagctattcgcagagggcaagaa
>Jupunba_abbottii_Zanoni_21220@NODE_1_length_1049_cov_120.261317
------------------------------------------------------------ttcaagacatggtcgctgtaacactcaatttatcatgctctgaaa-atatttgatcttgaactgggtcgaattatagtctgaaacatgcatgttgtcccatctttagatggaatcagcagtggttgttttagctttggtttttttagcaaaatattgcattat-cccgtggcatgtccctcttatatggatggggggctatggtttggcatgaaaagtctgcctagaggtttccaccccaaaaaaatgtctggctcgaggtgagtgcatgaattcaagaaaaatgcttttttctgatcttacatattgtgcactttgaaagaaattgacttctaaatccatgctttagttagttaaatcattaattttaaaatcatgtttttcataacctgatcattatgttcagtatcaggacaattagggtgcttttgtctcatcagattaagaatgagcacctctctgagccgcctgcttacatcagtaacaaatctctcagctgccaatcatgctcttcactgcaccaaagtccaaccactggtttgttctacttctgcctcagtgacacgcttcatctgttctaaaactcagcacttccaatcgcaacaggacaatttggttaaggaacaagcaaaggctttccaagagaatcacactactgatgatactcgaggccaagaagaaaaagaagaacaagatggtggtgacaacgatgatgttaatttgaatgaagaaactggtgagataggtgggcccaaaggacctgagcctaccagatatggagattgggaacgaaatggtcggtgctatgatttttgag--ctcagtcctctaataaaattagttcagagttggctgttttggttctggatttcctgtttgtaacagatagtttagcatctttctcttcattgctttgctctcgtgtgtcacgttttcaacctcttatgaaatagaggtcatagaataaaaggtcagggggaacaaattagtcatgcgaggaccataaatagataaatttgagggtgaaaagaatcatagc---agtaaattcttgat--------------------------------------------------------------------------------------------------------------------------------------------------------------------------------------------------------------------------------------------------------------------------------------
>Jupunba_asplenifolia_Ekman_6383@NODE_1_length_803_cov_51.096419
--------------------------------------------------------------------------------------------------------------------------------------------------------------------------------------------------------------------------------------------------------------------------------------------------------------aaaatgtctggcttgaggtgactgcatgaattcaag-aaaatgcttttttctgatcttacatattgtgcactttgaaagaaattgacttctaaatccatgctttagttagttaaatcattaattttaaaatcatgtttttcataacctgatcattatgttcagtatcaggacaattagggtgcttttgtctcatcagattaagaatgagcacctctctgagccgcctgcttacatcagtaacaaatctctcagctgccaatcatgctcttcactgcaccaaagtccaaccactggcttgttctacttctgcctcagtgacacgcttcatctgttctacaactcagcacttccaatcgcaacaggacaatttgattaaggaacaagcaaaggctttccaagagaatcacactactgatgatactcgaggccaagaagaaaaagaagaacaagatggtggtgacaacgatgatgttaatttgaatgaagaaactggtgagataggtgggcccaaaggacctgagcctaccagatatggagattgggaacgaaatggtcggtgctatgatttttgag--ctcagtcctctaataaaattagttcagagttggctgttttggttctggatttcctgtttgtaacagatagtttagcatctttctcttcattgctttgctctcgtgtgtcacgttttcaacctcttatgaaatagaggtcatagaataaaaggtcagggggaacaaattagtcatgcgaggaccataaatagataaatttgagggtgaaaagaatcatatc---agtatattct------------------------------------------------------------------------------------------------------------------------------------------------------------------------------------------------------------------------------------------------------------------------------------------
>Jupunba_barbouriana_Iganci_847@NODE_1_length_1412_cov_162.551311
ccattgatgaatttaccttgatgtagcatatatttgggcttaaattgggttaaaattttgtttaaaaaaaggtcgctgtaacactcaatttatcatgctctgaaatatatttgatcttgaactgggtcgaattatagtctgaaacatgcatgttgtcccatctttagatggaatcagcattggttgttttagcttttgtttttttagcaaaatattgcattatggccgtggcgtgtccctcttatatgaatggggggctatggtttggcatgaaaagtctggctagaggtttccaccccaaaaaaatgtctggctcgaggtgagtgcatgaattcaag-aaaatgcttttttctgatcttacatattgtgcactttgaaagaaattgacttctaaatccatgctttagttagttaaatcattaattttaaaatcatgtttttcataacctgatcattatgttcagtatcaggacaattagggtgcttttgtctcatcagattaagaatgagcacctctctgagccgcctgcttgcatcagtaacaaatctctcagctgccaatcatgctcttcattgcaccaaagcccaaccactggcttgttctgcttctgcctcagtgacacgcttcatctgttctacaactcagctcttccaatcgcaacaggacaattcggttaaggaacaagcaaaggctttccaagagaatcacactactgatgatactcggggccaagacgaaaaagaagaacaagatggtggtgaaaacgatgatgttaatgtgaatgaagaaactggtgagataggtgggcccaaaggacctgaacctaccagatatggagattgggaacgaaatggtcggtgctatgatttttgagctctcagtcctctaacaaaattagttcagagttggctgttttggttctggatttcctgtttgtaacagatagtttagcatctttctcttcattgctttgctctagtgtgtcacgttttcaacctcttttgaaatagaggtcatagaataaaaggtca-ggtgaacaaatcagtcatgcgaggaccttaaatagataaatttgagggtgaaaagaatcatagcaggagtatattcttgattcagatagtttgtgaccattttcaaggctgttcgttatatgaacgatttgatcaagattcgtgcatcctcacaatctcgtatagccttgtagttatagattaggggaccaggatgtcttttggtgctaacgttatctgctatgtaaaaatgagttcacccttcttcagatgatccagcagcaaatcgatttgatcatctatttatctttagtaattta------------------------------------------------------------
>Jupunba_idiopoda_Quesada_1718@NODE_1_length_962_cov_93.707345
----------------------------------------------------------------------------------------------------------------------------------------------------------------tcttttgatggaatcagcattggttgttttagctttggtttttttagcaaaatattgcattat-cccgtggcatgtccctcttatatggatggggggctatggtttggcatgaaaagtctgcctcgaggtttccaccccaaaaaaatgtctggctcgaggtgagtgcatgaattcaagaaaaatgcttttttctgatcttacatattgtgcactttgaaagaaattgacttctaaatccatgctttagttagttaaatcattaattttaaa--------------------atcattatgttcagtatcaggacaattagggtgcttttgtctcatcagattaagaatgagcacctctctgagccgcctgcttacatcagtaacaaatctctcagctgccaatcatgctcttcactgcaccaaagtccaaccactggtttgttctacttctgcctcagtgacacgcttcatctgttctacaactcagcacttccaatcgcaacaggacaatttggttaaggaacaagcaaaggctttccaagagaatcacactactgatgatactcgaggccaagaagaaaaagaagaacaagatggtggtgacaacgatgatgttaatttgaatgaagaaactggtgagataggtgggcccaaaggacctgagcctaccagatatggagattgggaacgaaatggtcggtgctatgatttttgag--ctcagtcctctaataaaattagttcagagttggctgttttggttctggatttcctgtttgtaacaggtagtttagcatctttctcttcattgatttgctctcgtgtgtcacgttttcaacctcttatgaaatagaggtcatagaataaaaggtcagggggaacaaattagtcatgcgaggaccataaatagataaatttgagggtgaaaagaatcatagcaggagtatattcttgattcagatggtttgtgaccattttcaaggctg--------------------------------------------------------------------------------------------------------------------------------------------------------------------------------------------------------------------------------------------------------
>Jupunba_leucophylla_Iganci_839@NODE_1_length_1183_cov_273.881555
--------------------------------------------------------------------------------------------------------------------------------------------------------------------------------------------------------------------------------------------------------------------------------------------agaggtttccaccccaaaaaaatgtctggctcgaggtgagtgcatgaattcaag-aaaatgcttttttctgatcttacatattgtgcactttgaaagaaattgacttctaaatccatgctttagttagttaaatcatcaattttaaaatcatttttttcataacctgatcattatgttcagtatcaggacaattagggtgcttttgtctcatcagattaagaatgagcacctctctgagccgcctgctcacatcaggaacaaatctctcagctgccaatcatgctcttcactgcaccaaagtccaaccactggcttgttctacttctgcctcagtgacacgcttcatctgttctacaactcagcacttccaatcgcaacaggacaatttggttaaggaacaagcaaaggctttccaagagaatcacactactgatgacactcgaggccaagaagaaaaagaagaacaagatggtggtgacaacgatgatgttaatgtgaatgaagaaactggtgagataggtgggcccaaaggacctgagcctaccagatatggagattgggaacgaaatggtcggtgctatgatttttgag--ctcagtcctctaataaaattagttcagagttggctgttttggttctggatttcctgtttgtaacagatagtttagcatctttctcttcattgctttgctctcgtgtgtcacgttttcaacctcttttgaaatagaggtcgtagaataaaaggtca-ggggaacaaattagtcatgcgagggccttaaatagataaatttgagggtgaaaagaatcatagcaggagtatattcttgattcagatagtttgtgatcattttcaaggctgttcgttatatgaacgatttgatcaagatttgtgcatcctcacaatctcgtatagccttgtagttatagattaggggaccaggatgtcttttggtgctaacgttatctgctatgtaaaaatgagttcacccgtcttcagatgatccagcagcaaatcgatttgaacatctatttatctttagtaatttattagaatttcagtaacacctcgtagctcgtacttataaagctattcgcagagggcaagaa
>Jupunba_limae_Iganci_261@NODE_1_length_1437_cov_110.545588
ccattgatgaatttaccatgatgtagcatatatttgggcttaaattgggttaaaattttgtttaagacatggtcgctgtaacactcaatttatcatgctctgaaatatatttgatcttgaactgggtcgaattatagtctgaaacatgcatgttgtcccatctttagatggaatcagcattggttgttttagctttggtttttttagcaaaatattgcattatgcccgtggcatgtccctcttatatggatggggggctatggtttggcatgaaaagtctgcctagaggtttccaccccaaaaaaatgtctggctcgaggtgagtgcatgaattcaagaaaaatgcttttttctgatcttacatgttgtgcactttgaaagaaattgacttctaaatccatgctttagttagttaaatcattaattttaaaatcatgtttttcataacctgatcattatgttcagtatcaggacaattagggtgcttttgtctcatcagattaagaatgagcacctctctgagccgcctgctcacatcagtaacaaatctctcagctgctaatcatgctcttcactgcaccaaagtccaaccactggcttgttctacttctgcctcagtgacacgcttcatctgttctacaactcagcacttccaatcgcaacaggacaatttggttaaggaacaagcaaaggctttccaagagaatcacactactgatgatactcgaggccaagaagaaaaagaagaacaagatggtggtgacaacgatgatgttaatttgaatgaagaaactggtgagataggtgggcccaaaggacctgagcctaccagatatggagattgggaacgaaatggtcggtgctatgatttttgag--ctcagtcctctaataaaattagttcagagttggctgttttggttctggatttccggtttgtaacagatagtttagcatctttctcttcattgctttgctctcgtgtgtcacgttttcaacctctaatgaaatagagttcatagaataaaaggtcagggggaacaaattagtcattcgaggaccttaaatagataaatttgagggtgaaaagaatcatagcaggagtatattcttgattcagatggtttgtgaccattttcaaggctgttcgttatatgaacgatttgatcaagattcgtgcatcctcacaatctcgtatagccttgtagttatagattaggggaccaggatgtcttttggtgctaacgttatctgctatgtaaaaatgagttcacccgtcttcagatgatccagcagcaaatcgatttgaacatctatttatctttagtaatttattagaatttcagtaacacctcgtagctcgtactcataaagctattcgcagagg-------
>Jupunba_longipedunculata_Cardona_2682@NODE_1_length_1120_cov_137.658677
---------------------------------------------------------------------------------cactcaatttatcatgctctgaaatatatttgatcttgaactgggtcgaattatagtctgaaacatgcatgttgtcccatctttagatggaatcagcattggttgttttagctttggttttttttgc-aaatatggcattatgcccgtggcatgtccctcttatatggatgggggcctatggtttggcatgaaaagtctggctagaggtttccaccccaaaaaaatgtctggctcgaggtgagtgcatgaattcaagaaaaatgcttttttctgatcttacatattgtgcactttgaaagaaattgacttctaaatccatgctttagttagttaaatcattaattttaaaatcatgtttttcataacctgatcattatgttcagtatcaggacaattagggtgcttttgtctcatcagattaagaatgagcacctctctgagccgcctgctcacatcaggaacaaatctctcagctgccaatcatgctcttcactgcaccaaagtccaaccactggcttgttctacttctgcctcagtgacacgcttcatctgttctacaactcagcacttccaatcgcaacaggacaatttggttaaggaacaagcaaaggctttccaagagaatcacactactgatgatactcgaggccaagaagaaaaagaagaacaagatggtggtgacaacgatgatgttaatttgaatgaagaaactggtgagataggtgggcccaaaggacctgagcctaccagatatggagattgggaacgaaatggtcggtgctatgatttttgag--ctcagtcctctaataaaattagttcagagttggctgttttggttctggatttcctgtttgtaacagatagtttagcatctttctcttcattgctttgctctcgtgtgtcacgttttcaacctcttatgaaatagaggtcgtagaataaaaggtca-ggggaacaaattagtcatgcgaggaccttaaatagataaatttgagggcgaaaagaatcatagcaggagtatattcttgattcagatagtttgtgatcattttcaaggctgttcgttatatgaacgatttgatcaagattcgtgaatcctcacaatctcgtatagccttg---------------------------------------------------------------------------------------------------------------------------------------------------------------------------------------------
>Jupunba_macradenia_Lourteig_3021@NODE_1_length_1108_cov_142.121242
--------------------------------------------------------------------------------------------------------------------------------------------------------------------------------------------------------------gcaaaatattgcattat-cccgtggcatgtccctcttatatggatgggggactatggtttggcatgaaaagtctgcctagaggtttccaccccaaaaaaatgtctggctcgaggtgagtgcatgaattcaagaaaaatgcttttttctgatcttacatattgtgcactttgaaagaaattgacttctaaatccatgctttagttagttaaatcattaattttaaaatcatgtttttcataacctgatcattatgttcagtatcaggacaattagggtgcttttgtctcatcagattaagaatgagcacctctctgagccgcctgcttacatcagtaacaaatctctcagctgccaatcatgctcttcactgcaccaaagtccaaccactggcttgttctacttctgcctcagtgacacgcttcatctgttctacaactcagcacttccaatcgcaacaggacaatttggttaaggaacaagcaaaggctttccaagagaatcacactactgatgatactcgaggccaagaagaaaaagaagaacaagatggtggtgacaacgatgatgttaatttgaatgaagaaactggtgagataggtgggcccaaaggacctgagcctaccagatatggagattgggaacgaaatggtcggtgctatgatttttgag--ctcagttctctaataaaattagttcagagttggctgttttggttctggatttcctgtttgtaacagatagtttggcatctttctcttcattgctttgctctcgtgtgtcacgttttcaacctcttatgaaatagaggtcatagaataaaaggtcagggggaacaaattagccatgcgaggaccttaaatagataaatttgagggtgaaaagaatcatggcaggagtatattcttgattcagatggtttgtgaccattttcaaggctgttcgttatatgaacgatttgataaagattcgtgcatcctcaccatctcgtacagccttgtagttatagattaggggaacaggatgtcttttggtgctaacgtaatctgctttgtaaaaatgagtgtacccttcttcagataatctagcagcaaatcgatttgaacatttatt----------------------------------------------------------------------------
>Jupunba_nipensis_Mayo_19662@NODE_1_length_781_cov_42.605114
------------------------------------------------------------------------------------------------------------------------------------------------------------------------------------------------------------------------------------------------------------------------------------gtctgcctagaggtttccaccccaaaaaaatgtctggctcgaggtgagtgcatgaattcaagaaaaatgcttttttctgatcttacatattgtgcactttgaaagaaattgacttctaaatccatgctttagttagttaaatcattaat-----------------------------------ttcagtatcaggacaattagggtgcttttgtctcatcagattaagaatgagcacctctctgagccgcctgcttacatcagtaacaaatctctcagctgccaatcatgctcttcactgcaccaaagtccaaccactggcttgttctacttctgcctcagtgacacgcttcatctgttctacaactcagcacttccaatcgcaacaggacaatttgattaaggaacaagcaaaggctttccaagagaatcacactactgatgatactcgaggccaagaagaaaaagaagaacaagatggtggtgacaacgatgatgttaatttgaatgaagaaactggtgagataggtgggcccaaaggacctgagcctaccagatatggagattgggaacgaaatggtcggtgctatgatttttgag--ctcagtcctctaataaaattagttcagagttggttgttttggttctggatttcctgtttgtaacagatagtttagcatctttctcttcattgctttgctctcgtgtgtcacgttttcaacctcttatgaaatagaggtcatagaataaaaggtcaggggcaacaaattagtgatgcgaggaccataaatagataaatttgagggtgaaaagaatca-----------------------------------------------------------------------------------------------------------------------------------------------------------------------------------------------------------------------------------------------------------------------------------------------------------
>Jupunba_oppositifolia_Liegier_16014@NODE_1_length_1076_cov_108.649650
---------------------------------------------------------------------------------------------------------------------------------------------aaacatgcatgttgtcccatctttagatggaatcagcagtggttgttttagctttggtttttttagcaaaatattgcattat-cccgcggcatgtccctcttatatggatggggggctatggtttggcatgaaaagtctgcctagaggtttccaccccaaaaaaatgtctggctcgaggtgactgcatgaattcaagaaaaatgcttttttctgatcttacatattgtgcactttgaaagaaattgacttctaaatccatgctttagttagttaaatcattaattttaaaatcatgtttttcataacctgatcattatgttcagtatcaggacaattagggtgcttttgtctcatcagattaagaatgagcacctctctgagccgcctgcttacatcagtaacaaatctctcagctgccaatcatgctcttcactgcaccaaagtccaaccactggcttgttctacttctgcctcagtgacacgcttcatctgttctacaactcagcacttccaatcgcaacaggacaatttgattaaggaacaagcaaaggctttccaagagaatcacactactgatgatactcgaggccaagaagaaaaagaagaacaagatggtggtgacaacgatgatgttaatttgaatgaagaaactggtgagataggtgggcccaaaggacctgagcctaccagatatggagattgggaacgaaatggtcggtgctatgatttttgag--ctcagtcctctaataaaattagttcagagttggctgttttggttctggatttcctgtttgtaacagatagtttagcatctttctcttcattgctttgctctcgtgtgtcacgttttcaacctcttatgaaatagaggtcatagaataaaaggtcagggggaacaaattagtcatgcgaggaccataaatagataaatttgagggtgaaaagaatcatatc---agtatattcttgattcagatggtttgtgaccattttcaaggctgttcgttatatgaacgatttgatcaagattcgtgcattctcacaatctcgtatagccttgtagttttagattaggggac--------------------------------------------------------------------------------------------------------------------------------------------------------------------------
>Jupunba_trapezifolia_Simon_1600@NODE_1_length_807_cov_242.654255
------------------------------------------------------------------------------------------------------------------------------------------------------------------------------------------------------------------------------------------------------------------------------------------------------------------------------------------------------------------------------------------------------------------------------------------------------------------------------------------------------------------------------------------------------------------------------------------------------------------------------------------------------------------------------------------------------------------------------------------------------------------------aagaacaagatggtggtgacaacgatgatgttaatgtgaatgaagaaactggtgagataggtgggcccaaaggacctgagcctaccagatatggagattgggaacgaaatggtcggtgctatgatttttgagctctcagtcctctaacaaaattagttcagagttggctgttttggttctggatttcctgtttgtaacagatagtttagcatctttgtcttcattgctttgctctcgtgtgtcacgttttcaacctcttttgaaatagaggtcatagaataaaaggtca-ggggaacaaattagtcatgcgaggaccttaaatagataaatttgagggtgaaaagaatcatagcaggagtatattcttgattcagataatttgtgaccattttcaaggctgttcgttatatgaacgatttgatcaagattcgtgcatcctcacagtctggtatagccttgtagttatagattaggggaccaggatgtcttttggtgctaacgtaatctgctatgtaaacatgagttcacccttcttcagatgatccagcagcaaatcgatttgaacatttaaaaatctttagtaatgtattagaatttcaataacacctcgtagctcgtacttataaagctattcgcagagggcaaaaa
>Punjuba_callejasii_Daly_5935@NODE_1_length_865_cov_37.284264
----------------------------------------------------------------------------------------------------------------------------------------------------------------------------------------------------------------------------------------------ctctcatatggatgggggg-tatggtttggcatgaaaagtctggctagagatttccaccccaaaaaaatgtctggctcgaggtgagtgcatgaattcaagaaaaatgcttttttctgatcttacatattgtgcactttgaaagaaattgacttctaaatccatgctttagttagttaaatcatgaattttaaaatcatgtttttcataacctgatcattatgttcagtatcaggacaattagggtgcttttgtctcatcagattaagaatgagcacctctctgagccgcctgcttacatcagcaacgaatctctcagctgccaatcatgctcttcattgcaccaaagcccaaccactggcttgttctgcttctgcctcagtgacacgcttcatctgttctacaactcagctcttccaatcacaacaggacaacttggttaaggaacaagcaaaggctttccaagagaatcacactactgatgatactcgaggccaagacgaaaaagaagaacaagatggtggtgacaacgatgatgttaatgtgaatgaagaaactggtgagataggtgggcccaaaggacctgagcctaccagatatggagattgggaacgaaatggtcggtgctatgatttttgag--ctcagtcctctaataaaattagttcagagttggctgttttggttctgggtttcctgtttgtaacagatagtttagcatctctctcttcattgctttgctttcgtgtgtcacgttttcaacctcttaggaaatagaggtcatagaataaaaggtca-ggtgaacaaattagtcgtgcgaggaccttaaatagatacatttgagggtgaaaagaatcatagcaggtgtata----------------------------------------------------------------------------------------------------------------------------------------------------------------------------------------------------------------------------------------------------------------------------------------------
>Punjuba_lehmannii_Escobar_7465@NODE_1_length_1233_cov_107.564014
ccattgatgaatttaccatgatgtagcatatatttgggcttaaattgggttaaaattttgtttaatacatggtcgctgtaacactcaatttatcatgctctgaaatatatttgatcttgaactgggccgaattatagtctgaaacatgcatgttgtcccatctttagatggaatcagcattggttg---------------ttttagcaaaatattgcattatgcccgtggcatgtccctcttatatggatggggggctatggtttggcatgaaaagtctggctagagatttccaccccaaaaaaatgtctggctcgagttgagtgcatgaattcaagaaaaatgcttttttcttatcttacatattgtgtactttgaaagaaattgacttctaaatccatgctttagttagttaaattatgaattttaaaatcatgtttttcttaacctgatcattatgttcagtatcaggacaattagggtgcttttgtctcatgagattaagaatgagcacctctctgagccgcctgcttacatcagcaacaaatctctcagctgccaatcatgctcttcattgcaccaaagcccaaccactggcttgttctgcttctgcctcagtgacacgcttcatctgttctacaactcagctcttccaatcgcaacaggacaattcagttaaggaacaagcaaaggctttccaagagaatcacactactgatgatactcgaggccaagacgaaaaagaagaacaagatggtggtgacaacgatgatgttaatgtgaatgaagaaactggtgagataggtgggcccaaaggacctgagcctaccagatatggagattgggaacgaaagggtcggtgctatgatttttgagctctcagtcctctaataaaattagttcagagttggctgttttggttctggatttcctgtttgtaacagatagtttagcatctttctcttcattgctttgctttcgtgtgtcacgttttcaacctcttatgaaatagaggtcatagaataaaaggtca-ggtgaacaaattagtcatgcgaggaccttaaatag---aatttgagggtgaaaagaatcatagcaggagtatattcttgattcagataggttgtgaccattttcaaggctgttcgttctatgaacgatttgatcaagattcgtgtatcctcacaatctcgtatagccttgtagttatacattaagggaccaggatgtcttttggtgctaacgt--------------------------------------------------------------------------------------------------------------------------------------------------
>Punjuba_racemiflora_Jimenez_Soares_3626@NODE_1_length_1342_cov_138.121739
ccattgatgaatttaccatgatgtagcatatat-----------ttgggttaaaattttgtataatacatggtcgctgtaacactcaatttatcatgctctgaaatatatttgatcttgaactgggtcgaattatagtctgaaacatgcatgttgtcccatccttaaatggaatcagcattggttgttttagctttggtttttttagcaaaatattgcattatgcccgtggcatgtccctcttatatggatggggggctatggtttggcatgaaaagtctggctagaggtttccaccccaaaaaaatgtctggctcgaggtgagtgcatgaattcaagaaacatgcttttttctgatcttacatattgtgcactttgaaagaaattgacttctaaatccatgctttagttagttaaatcattaattttaaaatcatggttttcataacctgatcattatgttcagtatcaggacaattagggtgcttttgtctcatcagattaagaatgagcacctctctgagccgcctgcttacatcagtaacaaatctctcagctgccaatcatgctcttcattgcaccaaagcccaaccactggcttgttctgcttctgcctcagtgacacgcttcatctgttctacaactcagctcttccaatcgcaacaggacaatttggttaaggaacaagcaaaggctttccaagagaatcacactactgatgatactcgaggccaagacgaaaaagaagaacaagatggtggtgacaacgatgatgtgaatgtgaatgaagaaactggtgagataggtgggcccaaaggacctgagcctaccagatatggagattgggaacgaaatggtcggtgctatgatttttgagctctcggtcctctaataaaattagttcagagttggctgttttggttctgaatttcctgtttgtaacagatagtttagcatctctctctccattgctttgctttcgtgtgtcacgttttcaacctcttaggaaatagaggtcatacaataaaaggtca-ggtgaacaaattagacatgcgaggaccttaaatagataaatttgagggtgaaaagaatcatagcaggtgtatattcttgattcagatggtttgtgaccattttcaaggctgttcgttctatgaacgatttgatcaagattcgtgtatcctcacaatctcgtatagccttgtagttatagattaggggaccaggatgtcttttggtgctaacgttatctgctatgtaaaaatg-------------------------------------------------------------------------------------------------------------------------------
>_R_Afrocalliandra_redacta_Germishuizen_5585@NODE_1_length_1113_cov_187.680502
taacaaatttcattgtccctattaataatataattttaatcaactta-------------tttaatcaattaccctaatatctctatcagctctagattataaaatttatttaaaa------------------------aaattacaagtacaatcttaaccttaaaataaattaatatttaatattaaaaccttattttttgttaaaaaa---------aaatctcaaataaattacttttaaacagaa----------------------gaaagacatgtagaa-----------aataaa------aatttaaagaatctaaataaatataaaaaaaa------ttactgaaatgttatatctccttcccctctctccccttcttatttaattcttgctttagttagttaaatcgtcaattttaaattaatatttttcgcagcctaattgttatgttcagcctcaggacaattagggtgcttttgtcttgacagtcttagaatgagcacctctttgagccggctgcttaagtcagtaacaaatctcttagcagccaatcatgctcttcattgcaccaaaacccgaccactggtttgtt---cttctgcctcagtgacacgcttcatctgttctacagctcaacactt-caatcgcaacaggacaatttgcttaaggaacaagcgaagggtttccaagagaatcacactactggagaaactcgagtcc---aggaaaaacaagaacaagatggtagtgacaatgatggtgttaatgtgaatgaagaaactggtgagataggtgggcccaaaggacttgagcctaccagatatggtgattgggaacgaaatggtcgatgctatgatttttgagctctcagtcctctaataaaataaattcgaagttggttgctttggttctggatttcctgtttgtaataggtagtttggcatctttctcttcattgctttgctttcttgtgtcacttcttcaacctcttatgaaatagaggtcatagaataaaagatca-ggtgaacaaattagt---------------aatagataaatttgagggtgtgaataatcatcatagcagga----atttacaagaaaagtttgtgaccattttcaag---gttcgttatatggctgttttgatcaagaatcatgcatcctaaaaatcttgtgtagcgttgt--------------------------------------------------------------------------tcag--------------------------------------------------------------------------------------------------------------
>_R_Albizia_burkartiana_StivalSantos_678@NODE_1_length_1073_cov_12.494106
-----------------------------------------------------------------------------------------------------------------------------------------------------------------------------------------------------------------------------------------------------------------------------------------gctagaggtttctaccccaataatatgtctggctggaggtgagtgcatgaattcaagaaaaatgcttttttctgatcttacatattgtgcactttgaaagaaattgactactaaatccatgctttagttagttaaatcattaattttaaaatcatgtttgttataacctgatcactatgttcagtatcaggacaattagggtgcttttgtctcatcagattaagaatgagcacctttctgagccgcctgcttacatcagtaacaaatctctcagctgccaatcatgctcttcattgcaccaaagcccaaccgctggcttgttctgcttctgcgtcagtgacacgcttcatctgttctacaactcagcacttccaatcgcaacaggacaatttggttaaggaacaagcaaaggctttccaagagaatcacactaccgatgatactcaaggccaagaagaaaaagaagaacaagatggtggtgacaacgatgatgttaatgtgaatgaagaaactggtgagataggtgggcccaaaggacctgagcctaccagatatggtgattgggaacgaaatggtcggtgctatgatttttgagctctcagtcctctaataaaattagttcagagttggctgttttggttctggatttcctgtttgtaacagatagtttggcatctttctcttcaccgccttgctttcttgtgtcactttttcaacctcttatgaaatagaggtcatagaataaaaggtca-ggtgaacaaattagtcatgcgcggaccttaaatagataaatttgaggttgaaaagaattattgcaggagaatattcttgattcagatagtttgtgaccattttcatggctgttcgttatatgaccgatttgatcaagattcgtgtatcctgaccatctcgtatagccttgtagttatagatttggcgaccaagatgtcttttggtgctgacgttatctgctatgtaaaaatgagttcacccttcttcagatgatacagcagcaaatcgatttgaacatctatttgtctttagtaattgattagaatatcagtaacaccttg--------------------------------------
>_R_Albizia_coripatensis_Hughes_2433@NODE_1_length_1749_cov_164.666268
ccattgatgaatttaccatgatgtagcatatatttgggattaaattgggttaaaattttgtttaag--atggtcgatgtaacactcaatttatcatgctctgaaatatatttgatcttgaactgggtcaaattatagtctgaaacatgcatgttgtcccatctttagatggaatcagcattggttgttttagcttcggtttatttagcaaaatattgcattatgcccgtggcatgtccctcttatatggatggggggctatggtttggcatgaaaagtctggctagaggtttctaccccaataaaatgtctggctgtaggtgagttcgtgaattcaagaaaaatgcttttttctgatcttagatattgtgcactttgaaagaaattgacttctaaatgcatgctttagttagttaaatcattaattttaaaatcatgtttgtcataacctgatcattatgttcattatcaggacaatcagggtgctgttgtctcatcagattaagaatgagcatctctctgagccgcctgcttacatcagtaacaaatctctcagctgccaatcatgctcttcattgcaccgaagcccaaccactggcttgttctgcttctgcctcagtgacacgcttcatctgttctacaactcagcacttccaatcgcaacaggataattcggttaaggaacaagcaaaggctttccaagagaatcacactacttatgatactcgaggccaagaagaaaaagaagaacaagatggtggtgacaatgatgatgttaatgtgaatgaagaaactggtgagataggtgggcccaaaggacctgagcctaccagatatggtgattgggaacgaaatggtcggtgctatgatttttgagctctcagtcctctaataaaattagttcagagttggctgttttggttctggatttcctgtttgtaacagatagtttggcatctttctcttcactgccttgctttcgtgtgtcactttttcaccctcttatgaaatagaggtcatagaataaaaggtca-ggtgagcaaattagtcatgcggggaccttaaatagataaatttgagggtgaaaagaattattgcaggagaaaattcttgattcagatagtttgtgaccattttcatggctgttcattatatgaccgatttgatcaagattcgtgtatcctcaccatctcgtatagccttgtagttatagatttggggaccaggatgtcttttggtgctgacgttatctgctatgtaaaagtgagttcacccttcttcagatgatacagcagcaaatcgatgtgaacatctatttatctttagtaattgattggaatttcagtaacaccttgtagctcttacttataaa-------------ggcaagaa
>_R_Albizia_decandra_Vilhena_231@NODE_1_length_746_cov_57.070254
-----------------------------------------------------------------------------------------------------------------------------------------------------------------------------------------------------------------------------------------------------------------------------------------------------------------------------acgtgagtgcatgaattcaagaaaaatgcttttttctgatcttacatactgtgcactttgaaagaaattgacttctaaatccatgctttagttagttaaatcattaattttaaaatcgtgtttgttataacctgatcattatgctcagtatcatgacaattagggtgcttttgtctcatcagattaagaatgagcacctctctgagccgcctgcttacatcagtaacaaatctctcagctgccaaccatgctcttcattgcaccaaagcccaaccactggcttgttctgcttctgcctcagtgacacgcttcatctgttctacaactcagcacttccaatcgcaacaggataatttggtcaaggaacaagcaaaggctttccaagagaatcacactactgatgatactcgaggccaagaagaaaaagaagaagaagatggtggtgacaacgatgatgttaatgtgaatgaagaaactggtgagataggtggacccaaaggacctgagcctaccagatatggtgattgggaacgaaatggtcggtgctatgatttttgagctcttagtcctccaataaaattagttcagagttgggtgtcttaggtctggatttcctgtttctaacagatagtttggcatctttctcttcactgccttgctttcttgtgttactttttcaacctcttatgaaatagaggtcatagaataaaaggtca-ggtgaacaaattattcatgcggggacctta-----------------------------------------------------------------------------------------------------------------------------------------------------------------------------------------------------------------------------------------------------------------------------------------------------------------------------------------
>_R_Albizia_edwallii_Dalmaso_272@NODE_1_length_1129_cov_5.956238
----------------------------------------------------------------------------------------------------------------------------------------------------------------------------------------------------------------------------------------------------------------------------------------------------------------------------------agttcgtgaattcaagaaaaatgcttttttctgatcttacatattgtgcactttgaaagaaattgacttctaaatccatgctttagttagttaaatcattaattttaaaatcatgtttgttataacctgatcattatgttctttatcaggacaatcagggtgctgttgcctcatcagattaagaatgagcacctctctgagccgcctgcttacatcagtaacaaatctctcagctgccaatcatgctcttcattgcaccgaagcccaaccactggcttgttctgcttctgcctcagtgacacgcttcatctgttctacaactcagcacttccaatcgcaacaggacaattcggttaaggaacaagcaaaggctttccaagagaatcacactactgatgatactcgaggccaagaagaaaaagaagaacaagatggtggtgacaacgatgatgttaatgtgaatgaagaaactggtgagataggtgggcccaaaggacctgagcctaccagatatggtgattgggaacgaaatggtcggtgctatgatttttgagctctcagtcctctaataaaattagttcagagttggctgttttggttctggatttcctgtttgtaacagatagtttggcatctttctcttcactgccttgctttcgtgtgtcactttttcaacctcttatgaaatagaggtcatagaataaaaggtca-ggtgaacaaattagtcatgtggggaccttaaatagataaatttgagggtgaaaagaattattgcaggagaaaattcttgattcagatagtttgtgaccattttcatggctgttcgttatatgaccgatttgatcaagattcgtgtatcctcaccatctcgtatagccttgtagttatagatttggggaccaggatgtcttttggtgctgacgttatctgctatgtaaaaatgagttcacccttcttcagatgatacagcagcaaatcgatgtgaacatctatttatctttagtaattgattggaatttcagtaacaccttgtagctcttacttataaaggcattcgcagaaggcaagaa
>_R_Albizia_glabripetala_Lewis_1652@NODE_2_length_788_cov_47.715893
--------------------------------------------------------------------------------------------------------------------------------------------------------------------------------------------------------------------------------------------------------------------------------------------------------------------------------------------------------gcttttttctgatcttacatactgtgcactttgaaagaaattgacttctaaatccatgctttagttagttaaatcatcaattttaaaatcatgtttgttataacctgatcattatgctcagtatcatgacaattagggtgcttttgtctcttcagattaagaatgagcacttctctgagccgcctgcttacatcagtaacaaatctctcagctgccaaccatgctcttcattgcaccaaagcccaaccactggcttgttctgcttctgcctcagtgacacgcttcatctgttctacaactcagcacttccaatcgcaacaggataattcggtcaaggaacaagcaaaggctttccaagagaatcacactactgatgatactcgaggtcaagaagaaaaagaagaacaagatggtggtgacaacgatgatgttagtgtgaatgaagaaactggtgagataggtggacccaaaggacctgagcctaccagatatggtgattgggaacgaaatggtcggtgctatgatttttgagctcttagtcctctaataaaattagttcagagttgggtatcttagttctggatttcctgtttctaacagatagtttggcatcttgctcttctctgccttgctttcttgtgttactttttcaacctcttatgaaatagaggtcatagaataaaaggtca-ggtgaagaaattattcatgcggggaccttacatagataaatttgagggtgaaaagaattattgcaggaaaatattcttgattcagatagtttgtgacca--------------------------------------------------------------------------------------------------------------------------------------------------------------------------------------------------------------------------------------------------------------------
>_R_Albizia_multiflora_Hughes_3090@NODE_1_length_1258_cov_120.122777
------------------------------------------------------------ttgaagacatggtcactgtaacactcaatttatcgtgctctgaaatatatttgatctttaactgggtcgaattatagtctgaaacatgcatgttgtcccatctttagaaggaatcagcattggttgttttagcttttgtttttttagcaaaatattgcattatgcccgtggcatgtccctcttatatggatggggggctatggtttggcatcagaagtctggctagaggtttctaccccaataaaatgtctggctcgaggtgagtgcacgaattcaagaaaaatccttttttctgatcttacatactgtgcactttgaaagaaattgacttctaaatccatgctttagttagttaaatcattaattttaaaatcatgtttgttataatctgatcattatgctcagtatcatgacaattagggtgctttcgtctcatcagattaagaatgagcacctctctgagccgcctgcttacatcagtaacaaatctctcagctgccaaccaagctcttcattgcaccaaagcccaaccactggcttgttctgcttctgcctcagtgacacgcttcatctgttctacagctcagcacttccaatcgcaacaggataattcggtcaaggaacaagcaaaggctttccaagagaatcacactactgatgatactcgaggccaagaagaaaaagaagaacaagatggtggtgaaaacgatgatgttaatgtgaatgaagaaactggtgagataggtggacccaaaggacctgagcctaccagatatggtgattgggaacgaaatggtcggtgctatgatttttgagctcctagtcctctaataaaattagttcagagttgggtgtctttgttctggatttcttgtttctaacagatagtttggcatctttctcttcactgccttgctttcttgtgttacattttcaacctcttatgaaatagaggtcatagggtaaaaggtca-ggtgaacatattattcatgcggggaccttaaatagataaatttgagggtgaaaagaattattgcaggagaatattcttgattcagatagtttgtgaccattttcatggctgttcgttatatgaccgatttgatcaagtttcgtgtgtcctcaccacctcctatagccttgtagttatagatttggggaccaggatgtattttggttctgacgttatctgctatgtaaaaatgagttcacccttcttcagatgatacaacagcaaatcgatttgaacatcta------------------------------------------------------------------------------
>_R_Albizia_niopoides_Simon_1601@NODE_1_length_1314_cov_128.737268
------------------------------------------------------------------------------------tcagtttatcgtgctctgaaatatatttgatctttaactgggtcgaattatagtctgaaacatgcatgttatcccatctttagatggaatcagcattggttgttttagcttttttttttttagcaaaatattgcattatgcctgtggcatgtccctcttatatggat-gggggctatggtttggcatcaaaagcctggctagagttttctaccccaataaaatgtctggctcgaggtgagtgcatgaattcaagaaaaatgcttttttctgatcttacatactgtgcactttgaaagaaattgacttctaaatccatgttttggttagttaa-----------------------------aacctgatcattacgttcagtatcatgacaattagggtgcttttgtctcatcagattaagaatgagcacctctctgagccgcctgcttacatcagtagcaaatctctcagctgccaatcatgctcttcattgcaccaaagcccaaccactggcttgttctgcttctgcctcagtgacccacttcatctgttctacaactcagcacttccaattgcaacaggataattcagtcaaggaacaagcaaaggctttccatgagaatcacactactgatgatactcgaggccaagaagaaaaagaagaacaagatggtggtgacaatgatgatgttaacgtgaatgaaaaaactggtgagataggtggacccaaaggacctgagcctaccagatatggtgattgggaacgaaatggtcggtgctatgatttttgagctctcagtcctctattaaaattagttcagagttggctgttttacttctggatttcctgtttctaacagatagtttggcatctttctcttcactgccttgctttcttgtgtcactttttcaacctcttatgaaatagacgtcatagaataaaaggtca-ggtgaacatattattcatgcggggaccttaaatagataaatttgagggtgaaaagaattatttcaggagaatattcttgattcagatggtttgtgaccattttcatggctgttcgtcatatgaccgatttgatcaagattcgtgtatcctcatcatctcctatagccttgtagttatagatttggggaccaggatgtcttttggtgctgatgttatctgctatgtaaaaatgagttcacccatcttcagatgatacagcagcaaatcgatttgaacatctatttatctttagtaattgattagaatttcagtaacaccttgtagctcttacttataaaggtattcgcagaaagcaagaa
>_R_Albizia_sinaloensis_Hughes_1576@NODE_1_length_1181_cov_100.460145
------------------------------------------------------------------------------------------------------aaatatatttgatctttaactgggtcgaattatagtctgaaacatgcatgttgtcccatctttagatggaatcagcattggttgttttagctttgttttttttagcaaaatattgcattatgcccgtggcatgttcctcttatatggatggggggctatggtttggcatcaaaagcctggctagagttttcta-cccaataaaatgtctagctcgaggtgagtgcatgaattcaagaaaaatgcttttttctgatctttcatactgtgcactttgaaagaaattgacttctaaatccatgctttagttagttaaatcattaattttaaaatcatgtttgttataacctgatcattatgctcagtatcatgacaattagggtgcttttgtctcatcagattaagaatgagcacctctctgagccgcctgcttacatcagtaacaaatctctcagctgccaatcatgctcttcattgcaccaaagcccaaccactggcttgttctgcttctgcctcagtgacacgcttcatctgttctacaactcagcacttccaatcgcaacaggataatttggttaaggaacaagcaaaggctttccatgagaatcacactactgatgatactcgaggccaggaagaaaaagaagaacaagatggtggtgacaacgatgatgttaatgtgaatgaagaaactggtgagataggtggacccaaaggacctgagcctaccagatatggtgattgggaacaaaatggtcggtgctatgatttttgagctctcagtcctctaataaaattagttcagagttggctgttttagttctggatttcctgtttctaacagatagtatggcatctttctcttcactgccttgctttcttgtgtcactttttcaacctcttatgaaatagaggtcatagaataaaaggtca-ggtgaacaaattattcatttagggaccttaaatagataaatttgagggtgaaaagaattattgcaggagaatattcttgattcagatagtctgtgaccattttcatggctgttcgtcatatgaccgatttgatcaagattcgtgtatcctcaccatctcctatagccttgtagttatagatttggggaccaggatgtcttttggtgctg-cgttatctgctatgtaaaaatgagttcacccttcttcag--------------------------------------------------------------------------------------------------------------
>_R_Albizia_subdimidiata_var_minor_Gorts_341@NODE_1_length_909_cov_44.312500
-----------------------------------------------------------------------------------------------------------------------------------------------------------------------------------------------------------------------------------------------------------------------------------------------------taccccaataaaatgtcttggtcgaggtgagtgcatgaattcaagaaaaatgcttttttcttatcttacatactgtgcactttgaaagaaattgacttctaaatccatgctttagttagttaaatcattaattttaaaatcatgtttgttataacctgatcattatgctcagtatcatgacaattagggtgcttttgtctcatcagattaagaatgagcacctctctgagccgcctgcgtacatcagtaacaaatctctcagctgccaatcatgctcttcagtgcaccaaagcccaaccactggcttgttctgcttctgcctccgtgacacgcttcatctgttctagaactcagcacttccgatcgcaacaggataattcggttaaggaacaagcaaaggatttccatgataatcacactactgatgatactcgaggccaagaagaaaaagaagaacaagatggtggtgacaacgatgatgttaatgtgaatgaagaaactggtgagataggtggacccaaaggacctgagcctaccagatatggtgattgggaacgaaatggtcggtgctatgatttttgaggtctcagtcctctaataaaattagttcagagttggctgttttagttctggatttcctgtttctaacagatagtttggcatctttctcttcactgccttactttcttgtgtcactttttcaatctcttatgaaatagaggtcatagaataaaaggtca-ggtgaacaaattattcatgcggggacgttaaatagataaatttgagggtgaaaagaattattgcaggataatattcttgattcagatagtttgtgaccattttcatggctgttcgtcatatgacggatttgatcaagattcgtgtatcctcaccatctcctatagcctt----------------------------------------------------------------------------------------------------------------------------------------------------------------------------------------------
>_R_Albizia_subdimidiata_var_subdimidiata_Ferreira_210@NODE_1_length_1026_cov_137.807165
-----------------------------------------------------------------------------------------------------------------------------------------------------------tcccatctatagatggaatcagcattagttgttttagcttt-tttttttttgcaaaatattgcattatggccgtggcatgtccctcttatatggatggggg--tatggtttggcatcaaaagtctggctagagttttctaccccaataaaatgtctggctcgaggtgagtgcatgaattcaagaaaaatgcttttttctgatcttacatactgtgcactttgaaagaaattgacttctaaatccatgctttagttagttaaatcattaattttaaaatcatgtttgttataaccggatcattatgctcagtatcatgacaattagggtgcttttgtctcatcagcttaagaatgagcacctctctgagccgcctgcgtacattagtaacaaatctctcagctgccaatcatgctcttcagtgcaccaaagcccaaccactggcttgttctgcttctgcctccgtgacacgctttatctgttctagaactcagcacttccgatcgcaacaggataattcggttaaggaacaagcaaaggatttccatgataatcgcactactgatgatactcgaggccaagaagaaaaagaagaacaagatggtggtgacaacgatgatgttaatgtgaatgaagaaactggtgagataggtggacccaaaggacctgagcctaccagatatggtgattgggaacgaaatggtcggtgctatgatttttgagctctcagtcctctaataaaattagttcagagttggctgttttagttctggatttcctgtttctaacagatagtttggcatctttctcttcactgccttactttcttgtgtcactttttcaatctcttatgaaatagaggtcatagaataaaaggtca-ggtgaacaaattattcatgcggggacgttaaatagataaatttgagggtgaaaagaattattgcaggataatattcttgattcagatagtttgtgaccattttcatggctgttcgtcatatgacggatttgatcaacattcgtgtatc-------------------------------------------------------------------------------------------------------------------------------------------------------------------------------------------------------------------
>_R_Albizia_tomentella_Leach_Dunlop_3801@NODE_1_length_1264_cov_173.866049
ccattgatgaatttaccatgatgtagcatatatttgggcttaaattgggttaaaattttgtttaagacatggtcgctgtaatactcaatttatcatgctctgaaatatatttgatcttgaactgggtccaatta-agtctgaaacatgcatgttgtcccatctttagttggaatcagcattggttgttttagctttggtttttttagcaaaatattgcattatgcccctggcatgtccctcttatatggatggggggctatggtttggcatgaaaagtctggctagaggtttcca--ccaaaaaaatgtctggcttgaggtgagtgcatgaattcaagaaaaatgcttttttctgatcttagatattgtgcactttgaaagaaattgacttctaaatccatgctttggttagttaaatcatcaattttaaaatcatg-ttttcattacctgatcattatgttcagtatcaggacaattagggtgtttttgtctcatcagattaagaatgagcacctttctgagccgcctgcttacatcagtaacaaatctctcagctgccaatcatgctcttcattgcaccaaagcccaaccactggcttgttctgcttctgcctcagtgacacgcttcatctgttctacaactcagcacttcctatcacaacaggacactttggttatggaacaagcaaagggtttccaagagaatcacactactgatgatactcgaggccaagaagaaaaagaagaacaagatggtggtgacaacgatgatgttaatgtgaatgaagaaactggtgagataggtgggcccaaaggacctgagcctaccagatatggagattgggaacgaaatggtcggtgctctgatttttgagctctcagtcctctaataaaattagttcagagttggctgttttggttctggatttcttgtttgtaacagatagtttagcatctttctcttcattgctttgctttcgtgtgtcacgttttcaacctcttatgaaatagaggtcatagaataaaaggtca-ggtgaacaaattagtcatgcggggaccttaaatagataaatttgaaggtgaaaagaatcatagcaggagtatattcttgattcagatagtttgtgaccattttcaaggctgctcgttatatgaacgatttgatcaagattcgtgtatcgtcacgatctcgtatagccttgtagttgtagattaggggaccaggatgtctttgg------------------------------------------------------------------------------------------------------------------------------------------------------------
>_R_Archidendron_clypearia_Wieringa_1849@NODE_1_length_1189_cov_258.113309
----------------------------------------------------------------------------------------tttatcatgcgctgaaatatatttgatcttgaactgggtcgaattatagtctgaaacatgcatgctgtcccaactttagatggaatcagcattggttgttttagcttt-gtctttttagcaaaatattgcatgatgcctgtggcatgtccctcttatatggatggggggctatggtttggcatgaaaagtctggccagaggtttccgccccaaaaaaatgtctggctcgaggtgagtgcatgaattcaaggaaaatgctccttttt-atcttacatattgtgcactttgaaagaagttgactcctaaatccttgctttggttagttaaatcattaattttaaaatcatgtttttcataacctgttcattatgttcagtatgaggacaattagggtgtttttgtctcatcagattaagaatgagcacctctctgagccgcctgcttacatcagtaacaaatctctcagctgccaatcatgctcttcattgctccaaagcccaaccactagcttgttctgcttctgcctcagtgacacgcttcatctgttctacaactcagcacttccaatcgcaacaggacaatttggttaaggaacaagcaaaggctttccaagagaatcacactactgatgatactcgaggccaagaagaaa---aagaacaagatggtggtgagaacgatgatgttaatgtgaatgaagaaactggtgagataggtgggcccagaggacctgagcctaccagatatggagattgggaacgaaatggtcggtgctatgatttttgagctctcagtcctctaataaaattagttcagagctagctgttttggttctggatttcctgtttgtaacagatagtttagcatctctctcttcattgctttgctttcatgtgtcacgttttcaacctcttatgaaatagaggtcatagaataaaaggtca-ggtgaacaaattagtcatgcaaggaccttaaatagataaatttgagggtgaaaagaatcatagcaggagtatattcttgtttcagatagtttgtgaccattttcaaggctgttcgttata-gaacgatttgatcaagattcgtgtatcctcacaatctcgtatagccttgtagttatagattaggggaccaggatgtcttttggtgctaacgttatctgctatgtaaaaatgagttcaccc----------------------------------------------------------------------------------------------------------------------
>_R_Balizia_pedicellaris_Queiroz_15529@NODE_1_length_1402_cov_410.631032
----------------------------------------------------------------------------------------------------------------------------------------gtctgaaacctgcatgttgtcccatctttagatggaatcagcattggttgttttagctttggtttttttagcaaaatattgcattatggccgtggcatgtccctcttatatggatggggggctatggtttggcatgaaatgtctggctagaggtttccaccccaaaaaaatgtctggctcgaggtgagtgcatgaattcaag-aaaatgcttttttctgatcttacatattgtgcactttgaaagaaattgacttctaaatccatgctttagttagttaaatcataaattttaaaatcatgtttttcataacctgatcattatgttcagtatcaggacaattagggtgcttttgtctcatcagattaagaatgagcacctctctgagccgcctgcttacatcagtaacaaatctctcagctgccaatcatgctcttcaccgcaccaaagtccaaccactggcttgttctacttctgcctcagtgacacgcttcatctgttctacaactcagcacttccaatcgcaacaggacaatttggttaaggaacaagcaaaggctttccaagagaatcacactactgatgatactcgaggccaagaagaaaaagaagaacaagatggtggtgacaacgatgatgttaatttgaatgaagaaactggtgagataggtgggcccaaaggacctgagcctaccagatatggagattgggaacgaaatggtcggtgctatgatttttgag--ctcagtcctctaataaaattagttcagagttggctgttttggttctggatttcctgtttgtaacagatagtttagcatctttctcttcattgctttgctctcgtgtgtcacgttttcaacctcttatgaaatagaggtcatagaataaaaggtcagggggaacaaattagtcatgcgaggaccttaaatagataaatttgagggtgaaaagaatcatatcaggagtatattcttgattcagatggtttgtgaccattttcaaggctgttcgttatatgaacgacttgatcaagattcgtgcatcctcacaatctcgtatagccttgtagttatagattaggggaccaggatgtcttttggtgctaacgttatctgctacgtaaaaatgagttcacccgtcttcagatgatccagcagcaaatcgatttgaacatctatttatctctagtaatttattagaatttcagtaacacctcgtagctcgtacttataaagctattcgcagagggcaagaa
>_R_Calliandra_bella_LPQ15696@NODE_1_length_1201_cov_176.635231
------------------------ataagctaattgagctcgaagcat------------ttgaattaattgtttttataaaattatatataacgtatt-------------------------------------gcacgcagcacatgatatgactaaatagcttatttacctttcataagtcaatcggatcttaaatttaggacagtagtattacattatgcccattgcatttccctcgtttaaggatggggggccatggtttggcatgaaaagtctggct---------------------atgtctggcttgagatgagtgcatgaattcatgaaaaatgctgtttt-tgatcttacataatgggtgctttctaaaaaattgacccctaaatccatgctttagtcttttgaattatcaatattagagtcttgtttttggtaacctgatcattatgttcagtatcaggataattaggatgtttttatcttatcaggttaagaatgagctcctctttgagccgcctgcttacatcagtaacaaatctctcatcagccaatcatgctcttcactgcaccaaaacccaaccactggcttgttctgcttctatctcagtgacacgcttcatctgttctacaactcaacacttccaatcacaacaggacaattcggttaaggatcaagcaaaggcattccaagagaatcacactactgatgaaactcgaggccaacaagaacaagaagaacaagatggtggtgacagcgatgaagttgatgtgaatgaagaaactggtgaggtaggtgggccgaaaggacctgagcctaccagatatggtgattgggaacgaaatggccggtgctatgatttttgatctctcagtcctctactaaaattcgttcattattggctggtttggttctggatttactctttgtaacatatagtttgggatc--tctcttctatgctttgcttttttgtgtcactttttcatcctattatgaaatagatgtcatagaataaaagttca-ggccaacaagtaagtcatgtggggaccttaaatagataaatttgagggtgagaatgatcattgctggactatattcttgtttcagaaagtttgtgaccattttcaaggttgtt-----------cgatttgatcaagattcgtgtatcctcacaatcttgtgtagctttgtagctatagattaggtgatcaggatttgtttcggggcttatgttatctgctatgtaaaaatgagtctgctcttcttcagatgatac-------------------------------------------------------------------------------------------------------
>_R_Cathormion_rhombifolium_Deighton_3618@NODE_1_length_1237_cov_84.365517
------------------------------------------------------------------------tcgccgtaacacttaatttatcatgctgtgaaatatattttatcttgaactgggtcgaattatagtctgaaacatgcatgttgtcccatctttagatggaatcagcattggttgttttagctttggtttttttagcaaaatattgcattatggccgtggcatgtccctcttatatggatggggggctagggtttggcatgaaatgtctggctagaggtttccaccccaaaaaaatgtctggctcgaggtgagtgcatgaattcaag-aaaatacttttttctgatcttacatattgtgcactttgaaagaaattgac-----aatccatgctttagttagttaaatcataaattttaaaatcatgtttttcataacctgatcattatgttcagtatcaggacaattagggtgcttttgtcttatcagattaagaatgagcacctctctgagccgcctgcttacatcagtaacaaatctctcagctgccaatcatgctcttcaccgcaccaaagtccaaccactggcttgttctacttctgcctcagtgacacgcttcatctgttctacaactcagcacttccaatcgcaacaggacaatttggttaaggaacaagcaaaggctttccaagagaatcacaatactgatgatactcgaggccaagaagaaaaagaagaacaagatggtggtgacaacgatgatgttaatttgaatgaagaaactggtgagataggtgggcccaaaggacctgagcctaccagatatggagattgggaacgaaatggtcggtgctatgatttttgag--ctcagtcctctaataaaattagttcagagttggctgttttggttctggatttcctgtttgtaacagatagtttagcatctttctcttcattgctttgctctcgtgtgtcacgttttcaacctcttatgaaatagaggtcatagaataaaaggtcagggggaacaaattagccatgcgaggaccttaaatagataaatttgagggtgaacagaatcatagcaggagtgtattcttgattcagatggtttgtgaccattttcaaggctgttcgttatatgaacgatttgatcaagattcgtgcatcgtcacaatttcgtatagccttgtagttatagatcaggggaccaggatatcttttggtgctaacgttatctgctatgtaaaaatgagttcacccgtcttcagatgatccagcagcaaatcgatttgaacatctatt----------------------------------------------------------------------------
>_R_Enterolobium_cyclocarpum_MWC9020@NODE_1_length_1340_cov_232.992082
------atgaatttaccatgatgtagcatatatttgggcttaaattcgtttaaaattctgtttaagacatggtcgttgt-acactcaatttgtcatgctctgaaatatatttgatcttgaactgggtcgaattattgtctgaaacatgcatgttgtaccatctttatatggaatcagcattggttgtcttagctttggtttttttagcaaaatattgcattatgcccg-ggcatgtccctcttatatggatggggggctatggtttggcatgaaaagtatggctagaggtttcta--ccaaaaaaatatctggcttgaggtgagtgcatgaattcaagaaaaatgcttttttctgatcttacatattgtgcactttgaaagaaattgacttctaaattcatgctttagttagttaaatcattaattttaaaatcatgtttttcataacctaaacattatgttcagtatcaggacaattagggtgcttttgtctcgtcagattaagaatgagcacctctctgagccgcctgcttacatcggtaacaattctctcagctgccaatcttgctcctcattgcaccaaaggccaaccactggcttgttctgcttctgcctcagtgacacgcttcatctgttctacaactcagcacttccaaccgcaacaggacaattcagttaaggaacaagcaaagccttttcaagagagtcacactactgatgatactcggggccaagaagaaaaagaagaacaagatggtggtgacaacgatgatgttaatgtgaatgaagaaactggtgagataggtgggcccaaaggacctgagcctaccagatatggagattgggagcgaaatggtcggtgctatgatttttgagctctcagtcctctaataaaattagttcagagttgattgttttggttctggatttcctgtttgtaacagatagtttagcatctttctcttcattgctttgctttcgtgtgtcaccttttcaacctcttatgaaatcgaggtcatagaataaaaggtca-ggtgatcaaattagtcatgcgaggaccttaaatagataaatttgagggtgaaaagaatcatagcaggagtatattcttgattcagatagtttgcgaccattttcaaggctgtccgttatatgaacgatttgatcaagattcgtgtatcctcacgatctcgtatagctttgtagttatagattaggggatcaggatgtcttttggtgctaacgttgtctgccatgtaaaaatgagttcaccc---ttcggatgatacagcagcaaatcgatttgaacttctatttatctttagtaatttattaaaatttctgtaa---------------------------------------------
>_R_Hydrochorea_corymbosa1_Bonadeu_655@NODE_1_length_1052_cov_217.536610
-------------------------------------------------------------------------------------------------------------------------------------------------------------------------------------------------------------------------------------------------------------------------------------------------------------------------ctcgaggtgagtgcatgaatttaag-aaaatgcttttttctgatcttgcatattgtgcactttgaaagaaattgacttctaaatccatgct----ttagttaaatcataaattttaaaatcatgtttttcataacctgatcattatgttcagtatcaggacaattagggtgtttttgtctcatcagattaagaatgagcacctctctgagccgcctgcttacatcagtaacaaatctctcagctgccaatcatgctcttcaccgcaccaaagtccaaccactggcttgttctacttctgcctcagtgacacgcttcatctgttctacaactcagcacttccaatcgcaacaggacaatttggctaaggaacaagcaaaggctttccaagagaatcacactactgatgatactcgaggccaagaagaaaaagaagaacaaga---tggtgacaacaatgatgttgatttgaatgaagaaactggtgagataggtgggcccaaaggacctgagcctaccagatatggagattgggaacgaaatggtcggtgctatgatttttgag--ctcagtcctctaataaaattagttcagagttggctgttttggttctggatttcctgtttgtaacagatagtttagcatctttctcttcattgctttgctctcgtgtgtcacgttttcaacctcttatgaaatagaggtcatagaataaaaggtcagggggaacaaattagccatgcgaggaccttaaatagataactttgagggtgaaaagaatcatagcaggagtatattcttgattcagatggtttgcgaccattttcaaggctgttcgttatatgaacgatttgatcaagattcgtgcatcgtcacaatctcgtatagccttgtagttatagatcaggggaccaggatatcttttggtgctaacgttatctgctatgtaaaaatgagttcacccgtcttcagatgatccagcagcaaatcgatttgaacatctatttatctttagtaatttattagaatttcagtaacacctggtagctcgtacttataaagct------------------
>_R_Hydrochorea_gonggrijpii_Tillett_45696@NODE_1_length_1085_cov_135.166667
-------------------------------------------------------------------------------------------------------------------------------cgaattatagtctgaaacttgcatgttgtcccatctttagatggaatcagcattggttgttttagctttgttttttttagcaaaatattgcattatggccatggcatgtccctcttatatggatggggggctatggtttggcatgaaatatctggctagaggtttccaccccaaaaaaatgtctggctcgaggtgagtgcatgaattcaag-aaaatgcttttttctgatcttacatattgtgcactttgaaagaaattgacttctgaatccatgctttagttagttaaatcataaattttaaaatcatgtttttcataacctgatcattatgttcagtatcaggacaattagggggcttttgtctcatcagattaagaatgagcacctctctgagccgcctgcttacatcagtaacaaatctctcagctgccaatcatgctcttcaccgcaccaacgtccaaccactggcttgttctacttctgcctcagtgacacgcttcatctgttctacaactcagctcttccaatcgcaacaggacaatttggttaaggaacaagcaaaggctttccaagagaatcacactactgatgatactcgaggccaagaagaaaaagaagaacaagatggtggtgacaacgatgatgttaatttgaatgaagaaactggtgagataggtgggcccaaaggacctgagcctaccagatatggagattgggaacgaaatggtcgttgctatgatttttgag--ctcagtcctctaataaaattagttcagagttggctgttttggttctggatttcctgtttgtaacagatagtttagcatctttctcttcattgctttgctctcgtgtgtcacgttttcaacctcttatgaaatagaggtcatagaataaaaggtcagggggaacaaattagtcatgcgaggaccttaaatagataaatttgagggtgaaaagaatcatagcaggagtatattcttgattcagatagtttgtgaccattttcaaggctgttcgttatatgaacgatttgatcaagattcgtgcatcctcacaatctcgtatagccttgtagttatacat----------------------------------------------------------------------------------------------------------------------------------------------------------------------------------
>_R_Jupunba_brachystachya_Lima_7438@NODE_1_length_1436_cov_114.629875
gcattgatgaatttaccatgatgtagcacatatttgggcttaaattgggttaaaattttgtttaagacatggtcgctgtaacactcaatttatcatgctctgaaa-atatttgatcttgaactgggtcgaattatagtctgaaacatgcatgttgtcccatctttagatggaatcagcattggttgttttagctttgatttttttagcaaaatattgcattat-cccgtggcatgtccctcttatatggatgaggggctatggtttggcatgaaaagtctgcctagaggtttccaccccaaaaaaatgtctggctcgaggtgagtgcatgaattcaagaaaaatgctttttttttatcttacatattgtgcactttgaaagaaattgacttgtaaatccatgctttagttagttaaatcattaattttaaaatcatgtttttcataacctgatca-tatgttcagtatcaggacaattagggtgcttttgtctcatcagattaagaatgagcacctctctgagccgcctgcttacatcagtaacaaatctctcagctgccaatcatgctcttcactgcaccaaagtccaaccactggcttgttctacttctgcctcagtgacacgcttcatctgttctacaactcagcacttccaatcgcaacaggacaatttggttaaggaacaagcaaaggctttccaagaaaatcacactactgatgatactcgaggccaagaagaaaaagaagaacaagatggtggtgacaacgatgacgttaatttgaatgaagaaactggtgagataggtgggcccaaaggacctgagcctaccagatatggagattgggaacgaaatggtcggtgctatgatttttgag--ctcagtcctctaataaaattagttcagagttggctgttttggttctggatttcgtgtttgtaacagatagtttagcatctttctcttcattgctttgctctcgtgtgtcacgttttcaacctcttatgaaatagaggtcatagaataaaaggtcagggggaacaaattagtcatgcgaggaccttaaatagatagatttgagggtgaaaagaaacatagcaggagtatattcttgattcagatggtttgtgaccattttcaaggctgttcgttatatgaacgatttgatcaagattcgtgcatcctcacaatctcgtatagccttgtagttatagattaggggaccaggatgtcttttggtgctaacgttatctgctatgtaaaaatgagttcacccgtcttcagatgatccagcagcaaatc------------tatttatctttagtaatttattagaatttcagtaacacctcgtagctcgtacttataaagctattcgcagagggcaagaa
>_R_Jupunba_cochleata_Bonadeu_673@NODE_1_length_1685_cov_98.019279
ccattgatgaatttaccatgatgtagcatatatttgggcttaaattgggttaaaattttgtttaagacatggttgccgtaacactcaatctatcatgctctgaaa-atatttgatcttgaactgggtcgaattatagtctgaaacatgcatgttgccccatctttagatggaatcagcattggttgttttagctttggtttttttagcaaaatattgcattat-cccgtggcatgtccctcttatatggatgaggggctatggtttggcatgaaaagtctgcctagaggtttccaccccaaaaaaatgtctggctcgaggtgagtgcatgaattcaagaaaaatgctttttttttatcttacatattgtgcactttgaaagaaattgacttctaaatccatgctttagttagttaaatcattaattttaaaatcatgtttttcataacctgatcattatgttcagtatcaggacaattagggtgcttttgtctcatcagattaagaatgagcacctctctgagccgcctgcttacatcagtaacaaatctctcagctgccaatcatgctcttcactgcaccaaagtccaaccactggcttgttctacttctgcctcagtgacacgcttcatctgttctacaactcagcacttccaatcgcaacaggacaatttggttaaggaacaagcaaaggttttccaagagaatcacactactgatgatactcgaggccaagaagaaaaagaagaacaagatggtggtgacaacgatgatgttaatttgaatgaagaaactggtgagataggtgggcccaaaggacctgagcctaccagatatggagattgggaacgaaatggtcggtgctatgatttttgag--ctcagtcctctaataaaattagttcagagttggctgttttggttctgga--tcctgtttgtaacagatagtttagcatctttctcttcattgctttgctctcgtgtgtcacgttttcaacctcttatgaaatagaggtcatagaataaaaggtca-ggggaacaaattagtcatgcgaggaccttaaatagataaatttgagggtgaaaagaatcatagcaggagtatattcttgattcagatagtttgtgaccattttcaagcctgttcgttatatgaacgatttgatcaagattcgtgcatcctcacaatctcgtatagccttgtagttatagattaggggaccaggatgtcttttggtgccaacgtaatctgctatgtaaaaatgagttcacccttcttcagatgatccagcagcaaatcgatttgaccatttatttatctttagtaatttattagaatttcagtaacacctcgtagctcgtacttctaaagctattcgcagagggtaagaa
>_R_Jupunba_commutata_Maguire_46145@NODE_1_length_1191_cov_151.333034
---ttgatgaatttaccttgatgtggcatatatttgggcttaaattgggttaaaattttgtttaaaaaaaggtcgctgtaacactcaatttatcatgctctgaaatatatttgatcttgaactgggtcgaattatagtctgaaacatgcatgttgtcccatctttagatggaatcagcattggttgttttagctttggtttttttagcaaaatattgcattatgcccgtggcatgtccctcttatatggatggggggctgtggtttggcatgaaaagtctgcctagaggtttccaccccaaaaaaatgtctggctcgaggtgagtgcatgaattcaagaaaaatgcttttttctgatcttacatattgtgcactttgaaagaaattgacttctaaatccatgctttagttagttaaatcatcaattttaaaatcatgtttttcataacctgatcattatgttcagtatcaggacaattattgtgcttttgtctcatcagattaagaatgagcacctctctgagccgcctgctcacatcaggaacaaatctctcagctgccaatcatgctcttcactgcaccaaagtccaaccactggcttgttctacttctgcctcagtgacacgcttcatctgttctacaactcagcactaccaatcgcaacaggacaatttggttaaggaacaagcaaaggctttccaagagaatcacactactgatgatactcgaggccaagaagaaa---aagaacaagatggtggtgacaacgatgatgttaatgtgaatgaagaaactggtgagataggtgggcccaaaggacctgagcctaccagatatggagattgggaacgaaatggtcggtgctatgatttttgag--ctcagtcctctaataaaattagttcagagttggctgttttggttctggatttcccgtttgtaacagatagtttagcatctttctcttcattgctttgctctcgtgtgtcaagttttcaacctctaatgaaatagaggtcatagaataaaaggtca-ggggaacaaattagtcatgcgaggaccttaaatagataaatttgagggtgaaaagaatcatagtaggagtatattcttgattcagatagcctgagcctac----------------------------------------------------------------------cagatatggagattgggaacgaaatg---gtcggtgctatgatttt--------------tgagctcagtcctct-----------------------------------------------------aataaaat-----------------------------------------------------
>_R_Jupunba_filamentosa_Lima_7487@NODE_1_length_1063_cov_138.959432
-------------------------------------------------------------------------------------------------------------------------------------------------------------------------------------------------------------------------------------------tccctcttatatggatggggggctatggtttggcatgaaaagtctgcctagaggtttccaccccaaaaaaatgtctggctcgaggtgagtgcatgaattcaagaaaaatgcttttttctgatcttacatattgtgcactttgaaagaaattgacttctaaatccatgctttagttagttaaatcattaattttaaaatcatgtttttcataacctgatcattatgttcagtatcagggcaattagggtgcttttgtctcatcagattaagaatgagcacctctctgagccgcctgcttacatcagtaacaaatctctcagctgccaatcatgctcttcactgcaccaaagtccaaccactggcttgttctacttctgcctcagtgacacgcttcatctgttctacaactcagcacttccaatcgcaacaggacaatttggttaaggaacaagcaaagactttccaagagaatcacactactgatgatactcgaggccaagaagaaaaagaagaacaagatggtggtgacaacgatgatgttaatttgaatgaagaaactggtgagataggtgggcccaaaggacctgagcctaccagatatggagattgggaacgaaatggtcggtgctatgatttttgag--ctctgtcctctaataaaattagttcagagttggctgttttggttctgga--tcctgtttgtaacagatagtttagcatctttctcttcattgctttgctctcgtgtgtcacgttttcaacctcttatgaaatagaggtcatagaataaaaggtca-ggggaacaaattagtcatgcgaggaccttaaatagataaatttgagggtgaaaagaatcatagcaggagtatattcttgattcagatagtttgtgaccattttcaaggctgttcgttatatgaacgatttgatcaagattcgtgcatcctcacaatctcgtatagccttgtagttatagattaggggaccaggatgtcttttggtgctaacgtaatctgctatgtaaaaatgagttcacccttcttcagatgatccagcagcaaatcg-------------------------------------------------------------------------------------------
>_R_Jupunba_floribunda_Iganci_883@NODE_1_length_1531_cov_109.473177
ccattgatgaatttaccatgatgtagcatatagttgggcttaaattgggttaaaattttgtttaacacatggtcgctgtaacgctcaatttatcatgctctgaaatatatttgatcttgaactgggtcgaattatagtctgaaacatgcatgttgtcccatctttagatggaaccagcattggttgtttaagctttggtttttttagcaaaatattgcattatgcccgtggca--tccctcttatatggatggggggctatggtttggcgtgaaaagtctgcctaggggtttccaccccaaaaaaatgtctggctcgaggtgagtgcatgaattcaagaaaaatgcttttttctgatcttacatattgtgcactttgaaagaaattgacttctcaatccatcctttagttagttaaatcattaattttaaaatcatgtttttcataacctcatcattatgttcagtatcaggacaattagggtgcttttgtctcatcagattaagaatgagcacctctctgagccgcctgctcacatcaggaacaaatctctcagctgccaatcatgctcttcactgcaccaaagtccaaccactggcttgttctacttctgcctcagtgacacgcttcatctgttctacaactcagcacttccaatcgcaacaggacaatttggttaaggaacaagcaaaggctttccaagagaatcacactactgatgatactcgaggccaagaagaaaaagaagaacaagatggtggtgacaacgatgatgttaatgtgaatgaagaaactggtgagataggtgggcccaaaggacctgagcctaccagatatggagattgggaacgaaatggtcggtgctatgatttttgag--ctcagtcctctaataaaattagttcagagttggctgttttggttctggatttcctgtttgtaacagatagtttagcatctttctcttcattgctttgctctcgtgtgtcacgttttcaacctctaatgaaatagaggtcatagaataaaaggtca-ggggaacaaattagtcatgcgaggaccttaaatagataaatttgagggtgaaaagaatcatagtaggagtatattcttgattcagatagtttgtgaccattttcaaggctgttcgttatacgaacgatttgagcaagattcgtgcatcctcacaatctcgtatagccttgcagttatcgattaggggaccaggatgtcttttggtgctaacgtaatctgctttgtaaaaatgagtgtacccttattcagatgatccagcagcaaatcgatttgaacatttatttatcttaagtaatttattagaatttcagtagcacctcgtagctcgtacttataaagctattcgcagagggcaagaa
>_R_Jupunba_laeta_Mori_25147@NODE_1_length_1115_cov_38.868015
----------------------------------------------------------------------------------------tttatcatgctctgaaa-atatttgatcttgaactgggtcgaattatagtctgaaacatgcatgttgtcccatctttagatggaatcagcattggttgttttagctttggtttgtttagcaaaatattgcattat-cccgtggcatgtccctcttatatggatggggggctatggtttggcatgaaaagtctgcctagaggtttccaccccaaaacaatgtctggctcgaggtgagtgcatgaattcaagaaaaatgcttttttctgatcttacatattgtgcactttgaaagaaattgacttctaaatccatgctttagttagttaagtcatt-actttaaaatcatgtttttcataacctgatcattttgttcagtatcaggacaattagggtgcttttgtctcattagattaagaatgagcacctctctgagccgcctgcttacatcagtaacaaatctctcagctgccaatcatgctcttcactgcaccaaagtccaaccactggcttgttctacttctgccttagtgacacgcttcatctgttctacaactcagcacttccaatcgcaacaggacaatttggttaaggaacaagcaaaggctttccaagagaatcacactactgatgatactcaaggccaagaagaaaaggaagaacaagatggtggtgacaacgatgatgttaatttgaatgaagaaactggtgagataggtgggcccaaaggacctgagcctaccagatatggagattgggaacgaaatggtcggtgctatgatttttgag--ctcagtcctctagtaaaattagttcagagttggctgttttggttctggatttcctgtttgtaacagatagtttagcatctttctcttcattgctttgctctcgtgtgtcacgttttcaacctcttatgaaatagaggtcatagaataaaaggtca-ggggaacaaattagtcatgcgaggaccttaaatagataaatttgagggtgaaaagaatcatagcaggagtatattcttgattcagatagtttgtgaccattttcaaggctgctcgttatatgaacgatttgatcaagattcgtgcatcctcacaatctcgtatagccttgtagtt----------------------------------------------------------------------------------------------------------------------------------------------------------------------------------------
>_R_Jupunba_langsdorfii_Ribeiro_728@NODE_1_length_1581_cov_96.552527
ccattgatgaatttaccatgatgtagcatatatttgggcttaaattgggttaaaattttgtttaagacatggtcgctgtaacactcaatttatcatgctctgaaa-atatttgttcttgaactgggtcgaattatagtctgaaacatgcatgttgtcccatctttagatggaatcagcattggttgttttagctttggtttttttagcaaaatattgcattat-cccgtggcatgtccctcttgtatggatggggggctatggtttggcatgaaaagtctgcctagaggtttccaccccaaaaaaatgtctggctcgaggtgagtgcatgaattcaagaaaaatgcttttttctgatcttacatattgtgcactttgaaagaaattgacttctaaatccatgctttagttagttaaatcattaattttaaaatcatgtttttcataacctgatcattatgttcagtatcaggacaattagggtgtttttgtctcatcagattaaaaatgagcacctctctgagccgcctgcttacatcagtaacaaatctctcagctgccaatcatgctcttcactgcaccaaagcccaaccactggcttgttctacttctgcctcagtgacacgcttcatctgttctacaactcagtacttccaatcgcaacaggacaatttggttaaggaacaagcaaaggctttccaagagaatcacactactgatgatactcgaggccaagaagaaaaagaagaacaagatggtggtgacaacgatgatgttaatttgaatgaagaaactggtgagataggtgggcccaaaggacctgagcctaccagatatggagattgggaacgaaatggtcggtgctatgatttttgag--ctcagtcctctaataaaattagttcagagttggctgttttggttctggatttgctgtttgtaacagatagtttagcatctttctcttcattgctttgctctcgtgtgtcacgttttcaacctcttatgaaatagaggtcatagaataaaaggtca-ggtgaacaaattagtcatgcgaggaccttaaatagataaatttgagggtgaaaagaatcatagcaggagtatattcttgattcagatagtttgtgaccattttcaaggctgttcgttatatgaacgatttgatcaagattcgtgcatcctcacaatctcgtatagccttgtagttattgattaggggaccaggatgtcttttggtgctaacgtaatctgctatgtaaaaatgagttcacccttcttcagatgatccagcagcaaatcgatttgaacatctatttatctttagtaatttattagaatttcagtaacacctcgtagctcgtacttataaagctattcgcagagggcaagaa
>_R_Jupunba_microcalyx_Iganci_855@NODE_1_length_1538_cov_142.759069
ccatggatgaatttaccatgatgtagcatatatttgggcttaaattgggttaaaattttgtttaagacatggtcgctgtaacactcaatttatcatgctctgaaatatatttgatcttgaactgggtcgaattatagtctgaaacatgcatgttgtcccatctttagatggaatcagcattggttgttttagctttggtttttttagcaaaatattgcattatgcccgtggcatgtccctcttatatggatggggggctatggtttggcatgaaaagtctgcctagaggtttccaccccaaaaaaatgtctggctcgaggtgagtgcatgaattcaag-aaaatgcttttttctgatcttacatattgtgcactttgaaagaaattgacttctaaatccatgctttagttagttaaatcatcaattttaaaatcatgtttttcataacctgatcattatgttcagtatcaggacaattagggtgcttttgtctcatcagattaagaatgagcacctctctgagccgcctgctcacatcaggaacaaatctctcagctgccaatcatgctcttcactgcaccaaagtccaaccactggcttgttctacttctgcctcagtgacacgcttcatctgttctacaactcagcacttccaatcgcaacaggacaatttggttaaggaacaagcaaaggctttccaagagaatcacactactgatgacactcgaggccaagaagaaaaagaagaacaagatggtggtgacaacgatgatgttaatgtgaatgaagaaactggtgagataggtgggcccaaaggacctgagcctaccagatatggagattgggaacgaaatggtcggtgctatgatttttgag--ctcagtcctctaataaaattagttcagagttggctgttttggttctggatttcctgtttgtaacagatagtttagcatctttctcttcattgctttgctctcgtgtgtcacgttttcaacctcttttgaaatagaggtcgtagaataaaaggtca-ggggaacaaattagtcatgcgagggccttaaatagataaatttgagggtgaaaagaatcatagcaggagtatattcttgattcagatagtttgtgatcattttcaaggctgttcgttttatgaacgatttgatcaagatttgtgcatcctcacaatctcgtatagccttgtagttatag-ttaggggaccaggatgtcttttggtgctaacgttatctgctatgtaaaaatgagttcacccgtcttcagatgatccagcagcaaatcgatttgaacatctatttatctttagtaatttattagaatttcagtaacacctcgtagctcgtacttataaagctattcgcagagggcaagaa
>_R_Jupunba_oxyphyllidia_Yonker_6157@NODE_1_length_1116_cov_148.409047
----------------------------------------------------------------agacatggtcgctgtaacactcaatttatcatgctctgaaa-atatttgatcttgaactgggtcgaattatagtctgaaacatgcatgttgtcccatctttagatggaatcagcattggttgttttagctttggtttttttagcaaaatattgcattat-cccgtggcatgtccctcttatatggatggggggctatggtttggcatgaaaagtctgcctagaggtttccaccccaaaaaaatgtctggctcgaggtgagtgcatgaattcaagaaaaatgcttttttctgatcttacatattgtgcactttgaaagaaattgacttctaaatccatgctttagttagttaaatcattaattttaaaatcatgtttttcataacctgatcattatgttcagtatcaggacaattagggtgcttttgtctcatcagattaagaatgagcacctctctgagccgcctgcttacatcagtaacaaatctctcagctgccaatcatgctcttcactgcaccaaagtccaaccactggtttgttctacttctgcctcagtgacacgcttcatctgttctacaactcagcacttccaatcgcaacaggacaatttggttaaggaacaagcaaaggctttccaagagaatcacactactgatgatactcgaggccaagaagaaaaagaagaacaagatggtggtgacaacgatgatgttaatttgaatgaagaaactggtgagataggtgggcccaaaggacctgagcctaccagatatggagattgggaacgaaatggtcggtgctatgatttttgag--ctcagtcctctaataaaattagttcagagttggctgttttggttctggatttcctgtttgtaacagatagtttagcatctttctcttcattgatttgctctcgtgtgtcacgttttcaacctcttatgaaatagaggtcatagaataaaaggtcagggggaacaaattagtcatgcgaggaccataaatagataaatttgagggtgaaaagaatcatagcaggagtatattcttgattcagatggtttgtgaccattttcaaggctgttcgttatatgaacgatttgatcgagattcgtgcattct-----------------------------------------------------------------------------------------------------------------------------------------------------------------------------------------------------------------
>_R_Jupunba_villosa_Borges_423@NODE_1_length_1636_cov_104.277742
ccattgatgaatttaccatgatgtagcatatatttgggcttaaattgggttaaaattttgtttaagacatggtcgctgtaacactcaatttatcatgctctgaaa-atatttgatcttgaactgggtcgaattatagtctgaaacatgcatgttgtcccatctttagatggaatcagcattggttgttttagctttggtttttttagcaaaatattgcattat-cccgtggcatgtccctcttatatggatgaggggctatggtttggcatgaaaagtctgcctagaggtttccaccccaaaaaaatgtctggctcgaggtgagtgcatgaattcaagaaaaatggttttttctgatcttacatattgtgcactttgaaagaaattgacttctaaatccatgctttagttagttaaatcattaattttaaaatcatgtttttcataacctgatcattatgttcagtatcaggacaattagggtgcttttgtctcatcagattaagaatgagcacctctctgagccgcctgcttacatcagtaacaaatctctcagctgccaatcatgctcttcactgcaccaaagtccaaccactggcttgttctacttctgcctcagtgacacgcttcatctgttctacaactcagcacttccaatcgcaacaggacaatttggttaaggaacaagaaaaggctttccaagacaatcacactactgatgatactcgaggccaagaagaaaaagaagaacaagatggtggtgacaacgatgatgttaatttgaatgaagaaactggtgagataggtgggcccaaaggacctgagcctaccagatatggagattgggaacgaaatggtcggtgctatgatttttgag--ctcagtcctctaataaaattagttcagagttggctgttttggttctggatttcctgtttgtaacagatagtttagcatctttctcttcattgctttgctctcgtgtgtcacgttttcaacctcttatgaaatagaggtcatagaataaaaggtc--ggggaacaaattagtcatgcgaggaccttaaatagataaatttgagggtgaaaagaatcatagcaggagtatattcttgattcagatggtttgtgaccattttcaaggctgttcgttatatgaacgatttgatcaagattcgtgcatcctcacaatctcgtatagccttgtagttatagattaggggaccaggatgtcttttggtgctaacgttatctgctatgtaaaaatgagttcacccgtcttcagatgatccagcagcaaatcgatttgaacatctatttatctttagtaatttattagaatttcagtaacacctcgtagctcgtacttataaagctattcgcagagggcaagaa
>_R_Punjuba_killipii_Palodorios_6252@NODE_1_length_911_cov_82.202638
--------------------------------------------------------------------------------------------------------------------------------------------------------------------------------------------------------------gcaaaatattgcattatgcccgtggcatgtccctcttatatggatggggggctatggtttggcatgaaaagtctggccagagatttccaccccaaaaaaatgtctggctcgaggtgagtgcatgaattcaagaaaaatgcttttttgtgatcttacatatggtgcactttgaaagaaattgacttccaaatccatgctttagttagttaaatcattaattttaaaatcatgtttttcataacttgatcattatgttcagtatcaggacaattagggtgcttttgtctcatcagattaagaatgagcacctctctgagccgcctgcttacatcagtaacaaatctctcagctgccaatcatgctcttcattgcactaaagcccaaccactggcttgttctgcttctgcctcagtgacacgcttcatctgttctacaactcagctcttccaatcgcaacaggacaattcggttaaggaacaagcaaaggctttccaagagaatcacactactgatgatactcgaggccaagacgaaaaagaagaacaagatggtggtgacaacgatgatgttaatgtgaatgaagaaactggtgagataggtgggcccaaaggacctgagcctaccagatatggagattgggaacgaaatggtcggtgctatgatttttgagctctcagtcctctaataaaattagttcagagttggctgttttggttctggatttcgtgtttgtaacagaaagtttagcatctttctcttcattgctttgctttcgtgtgtcacgttttcaacctcttaggaaatagaggtcatagaataaaaggtca-ggtgaacaaaatagtcatgcgaggaccttaaatagagaaatttgagggtgaaaagaatcatagcaggtgtatattcttgattca-----------------------------------------------------------------------------------------------------------------------------------------------------------------------------------------------------------------------------------------------------------------------------------
