# Supplementary material for: A new generic circumscription of Hydrochorea (Leguminosae, Caesalpinioideae, mimosoid clade) with an amphi-Atlantic distribution
Source: PhytoKeys. 2022 Aug 22;205:401–37. doi: 10.3897/phytokeys.205.82775 (PMC9849043; doi:10.3897/phytokeys.205.82775)
Supplement: Supplementary material 1 — Supplementary data file S1 [file phytokeys-205-401_article-82775__-s001.zip › RBH3_m14092_comp29866_c1_seq1_exon01.aln-cln]

>Acacia_rostellifera_Murphy_466@NODE_1_length_2474_cov_322.852315
gtcaagacaagggcatgagtaggccttggggtgcatctt----------------------agaacgca-agaaccacaaataattcaaaggacaaaacgtgggtaaagttctttatgagcttactatcaaaatctttaataagaattcgataaatttaaa-aaatatgcaataaaaaattataaaactatccacctgttacattttgatggagcttgatagcatacaacaaataaactgcctatttttccttatccaaaatgcctgatagttttctacc-aataaaaactgataagcctacttaaaatcagttcaacaatcaaaagagaatgaatataatgggaacttgagaattttgtttgataggtgggaagtagaacagtcaaatcttaccagtagctgtaattggatccttgtgcttgagcagatcactttcattttccagtttgttgaggggaagcatattttctgaggtaagacccaccttctcacgaagataattgtgctgagatttcagcctcttgtaagcttcagtgacatgcaaccttttccttttctcagcctgcagctcagatgatattgactcaacttctttaagtaccctttgatatgaatcaaccccttcagatgattcccctcttacagtactcagtttatgtggcagattaagtttctcctccaaacttctcattttttccagaagaagttgtttctccttctcatgcacatccaactttttcttattctccaacagttctgagctctgtacacctatttgtttaatcaactgcttctgcatttcctccttttcctcaacctcttgagttttaatactgtggtttttacgaatttgtgtagcttcttcatccaactcaactatctgacccaaaagctgcttcctctccttctcagaaccctcaatctcacagattaatttcaagttcttagcatgcaaagtttcccgcaactttatctcctctgccattttctcgtccttctttcttaggctaagcttgagatcctcaacttcttcctccaactctttcactctagcaatcgaccccttgatcttttcaacatattgtttcaatatcccctccttttgtaaaagcaaggactctttcgactgaaccaaatccaccaaattcttgtgcaacactaatccttcatcaatttcttcactctttttcccgatctccctttccagctcctcgattctgagctgtctagcaagtaattccttctccaatggttcctttactttggcctcctcagctttcaacagccgattttcctccagaactcgttgattttcaagcctcattttctcaatctggagtaacagttcattttccttctctttccactgctcttcaagagattttctggcctctaagtaaaatttgttaagacttttagattttgactggaaattaggataaagcttcctacaaaacaaaaactctatctgcgaaatcctatctttggcttcttgaatcgaggcaaccaacactgtactaagcccagaaatcactttctcgtcatcaccatcaatgggataccctaatttcggagacttgagagtgagttcctgcgcctccatttttcaattgaaagacgcat----acaaaagagaagaattaaatgctaccagagataatgaagagagcttactttaaggatcaatggagaagatggagatcggttagagagacgaacgaaatttgaaggagggagggtttatgggttctggtttctgcgattggtcacgcgcgagcttcttatttttaaaaaccaaaaagcttggcgcggaagatttgcggt-------------gtgaaaaatgaaattcgcttcaggtcattttccatgatttaccaaactagaactatattttaattcaatttatactttttagtaaaagtttaaa--------atattttttgtaagtgaaaattatat---------gaaaaccattatatttacatttttataaatttaaa
>Afrocalliandra_redacta_Germishuizen_5585@NODE_1_length_1465_cov_328.762248
-----------------------------------------------------------------------------------------------------------------------------------------------------------------------------------cca------------------------------------------------catcagaataaatttctacccaaaaaaaaaaaaaaaaaaaaa--------aaaaaaaaactgatgagtctgcttaaaatcaggtcaacaatcaaaagggaatgaatataatggaaacttgaaaattttgtttgccaggagggaagtagaacaatcaaatcttaccaggcgctgcaattggatccttatgcttgagcagatcacttccattttcaagtttgttgaggggaagcatattttctgagttaagacccaccttcttacgaaggtaattgtgctgagatttcagcttcttgtaagcttcagtgatgtgaagcattttccttttctcagcctgcagatcagacgagattgactcaacttctttaactaccctttgatatgaatcaaccccttcagataattcccctcttacagtacttggtttatgcggcagattaagtttctcctccaaacttctcattttttccagaagaagtcgtt---------------------------------------------------------------------------------------------------------------------------------------------------------------------------------------------tctccttctcagaaccctcaatctcagagatcaattccaagttcttagcatgagaagtttcccgcaacttcatctcttctgccattttctcgtccttctttcttaggccaagcctgagatcctcaacttcttcctccagctctttcactcttgcaatcaaccctttgatcttttcagcatgctgttttagtatcccttccctttcaaaaatcacggactcttttgattgaaccagctccaccaaattcttgtgcaacactaatccttcgtcaatttcttcattcttcttcccgaactctctttccagctcctcaattctgagctgtttagcaagcaattccttctccaatggttcctttactttggcctcctcagccttcaacagccgattttcctccagaactcgtttattttcaagcctcattttctcaatccggagtaacagttcattttccttctctttccacttctcttcaagagattttttaagatctatgtaaaatttgtgaagatttttagattttgactggaaattaggataaagcttcttacaaaataaaaactcaatctgcgaaatcctatctttggcttcttgaatcgaagcaaccagtaccatactaagctcagaaatcactttctcgtcatcaccatcaatgggataccctagtttcggagacttgagagagagttccagcgcatccatctttcaattgaaagatacat-----gaaaaaagaggagttaaataaggccagtgagcatgaagagagcttacttgaaggatcaatggagaagatggagatcagatagatggacgaacgaattttgaaggaggaagggtttatgggttctggtttctgcgatt--tcatgcgcgagcttcttctttcaaaaaaccaaaaagcttggcgcggaagatttgcggtaa---------aaatgaaaaatgaaattcgctt--------------------------------------------------------------------------------------------------------------------------------------------------------
>Albizia_coripatensis_Hughes_2433@NODE_1_length_2256_cov_328.159247
gtcaagaaaagggcatgtgtaggccttggggtacatcttatggaaacaactttgcaaagctagaacacaaagaaccacaaataattcaaaggacaaaatatggttaaagttcattatgagctcactgtcaaaatccctaataagaaatcaacaaattcaagcaaaaatgcaatcacaagttataaaattatccacctgttacattttgatggagcttgatagcataaaactaataaagtgcatatttctcctaatccaaaatacctgaaaagtttctaccacaaaaactctgacaagtctacttaaaataagttcaacaatcaaaagagaatgaataaaacgggaacttgagaatcttgcttgccggatgggatgtagaacagtcaaatcttaccaggagctgtaattggatccttgtgctcgtgctgatcactttcattatccagtttgttcaggcgaagcatattttctgaggtaagacccaccttctcacgaaggtaattgtgctgagatttcatccttttgtaagcttcagtgacatgcaaccttttccttttctcagcctgcagctcagatgatattgactcaacttctttaagtaccctttgatatgaatcaaccccttcagatgattcccctcttacagtactcagtttatgtggcagattaagtttctcctccaaacttctcattttttccagaagaagttgcttctccttctcatgcacatccaactttttcttattctccaacagttctgagctctgtacatctatttgtttaatcaactgcttctgcatttcctccttttcctcaacctcttgtgttttaatactgaggtttttacgaattcgtgtagcttcttcatccaactcaactatctgagccaaaagctgcttcctctccttctcaggaccctcaatctcagagattaatttcaagttcttagcatgcaaagtttcccgcaactttatctcctctgccattttctggtccttctttcttaggccaagcttgagatcctcaacttcctcctccaactctttcactcgagcaatcgaccctttgatcttttcaacatactgtttcagtatcccctccctttcagaaatcaaggcctcttttgattgaaccaaatccaccaaattcttgtgtaacactaatccttcatcaatttcttcactcttcttcccgatctccctttccagctcctcaattctgagctgtctagcaagcaattccttctccaatggttcctttactttggcctcctcagccttcaacagccgattttcctccagaactcgttgattttcaagcctcattttctctatctggagtaacagttcattttccttctcgttccactgctcttccagagattttctggcctctgagtaaaatttgtgaagagttttagattttgactggaaattgggataaagcttcctgcaaaataaaaactctatatgcgaaatcctatctttggcttcttgaatcgaagcaaccagtaccgtactaagcccagaaatcactttctcatcatcaccatcaatgggataccctaatttcggagacttgagagagagttcctgcgcatccatctttcgatagaaagacacataaaaggaaaagagaggagttaaatgcgaccaaagagaacgaagagagcttactttaaggatcaatggagaaaatggagatcggatagagagacgatcgaaatttgaagaagggaggatttatgggttctggtatcagcgattggtcacgcgcgagcttcttctttcaaaaacccaaaaagcttggcgcggaagatttgcggtattaaaatgttaaatgaaaaatgaaattcgcttcaggtcatcttccatgattttccaaactagaactatatgttaattcaatttctagttctaaataaaggtttaattcaactccatggtttaccaaaataaaaatgatattgatggcatgtgaattatcagttcagtatatttatcaattaatg
>Albizia_edwallii_Dalmaso_272@NODE_1_length_1633_cov_11.632446
-------------------------------------------------------------------------------------------------------------------------------------------------------------------------------------------------------------ttgatggagcttgatagcataaaactaataaagtgcatatttctcctaatccaaaatacctgaaaagtttctaccacaaaaaccctgacaagtctacttaaaataagttcaacaatcaaaagagaatgaatataacgggaacttgagaatcttgtttgccggatgggatgtagaacaatcaaatcttaccaggagctgtaattggatccttgtgcttgtgctgatcactttcattttccagtttgttgaggcgaagcatattttctgaggtaagacccaccttctcacgaaggtaattgtgctgagatttcagccttttgtaagcttcagtgacatgcaaccttttccttttctcagcctgcagctcagatgatattgactcaacctctttaagtaccctttgatatgaatcaaccccttcagatgattcccctcttacagtactcagtttatgtggcagattaagtttctcctccaaatttctcatt---------------------------------------------------ttctccaacagttctgagctctgtacatctatttgtttaatcaactgcttctgcatttcctccttttcctcaacctcgtgtattttaatactgaggtttttacgaattcgtgtagcttcttcatccaactcaactatctgagccaaaagctgcttcctctccttctcaggaccctcaatctcagagattaatttcaagttcttagcatgcaaagtttcccgcaactttatctcctctgccattttctcgtccttctttcttaggccaagcttgagatcctcaacttcctcctccaactctttcactctagtaatcgaccctttgatcttttcaacatactgtttcagtatcccctccctttcagaaatcaaggcctcttttgattgaaccaaatccaccaaattctggtgtaacactaatccttcatcaatttcttcactcttcttcccgatctccctttccagctcctcaattctgagctgtctagcaagcaattccttctccaatggttcctttactctggcctcctcagccttcaacagctgattttcctccagaactcgttgattttcaagcctcattttctctatctggagtaacagttcattttccttctcgttccactgctcttccagagattttctggcctctgagtaaaatttgtgaagagttttagattttgactggaaattgggataaagcttcctgcaaaataaaaactctatatgcgaaatcctatctttggcttcttgaatcgaagcaaccagtaccgtactaagcccagaaatcactttctcatcatcaccatcaatgggataccctaatttcggagacttcagagagagttcctgcgcatccatctttcgatagaaagacacataaaaagaaaagagaggagttaaatgcgaccaaagacaacgaagagagcttactttaaggatcaatggagaaaatggagatcggatagagagacgatcgaaatttgaagaaggaaggatttatgggttctggtatctgcgattggtcacgcgcgagcttcttctttcaaaaacccaaaaagcgtggcgcggaagatttgcggtattaaaatgttaaatgaaaaatgaaattcgcttcaggtcatcttccatgattttccaaac-----------------------------------------------------------------------------------------------------------------------------
>Albizia_glabripetala_Lewis_1652@NODE_1_length_1614_cov_72.323357
-------------------------------------------------------------------------------------------------------------------------------------------------------------------------caatcacaagttataaaattatccacctgctacattttgatggagcttgatagcatacaactaataaaatgcatatttctcctaatccaaaatacctgataattttctaccacaaaaaccctgacaagtctacttaaaataagttcaacaatcaaaagagaatgaatataacgggaacttgagaattttgcttgccggatgggaagtagaacaatcaaatcttaccaggagctgtaattggacccttgtgcttgtgcagatcactttcattttccagtttgttgaggggaagcatattttctgaggtaaggcccaccttctcacgaaggtaattgtgctgagatttcagccttttgtaagcttcagtgacatgcaaccttttccttttctcagcctgcagctcagatgatattgactcaacttctttaaggaccctttgatatgaatcagccccttcagatgattcccctcttacagtactcagtttatgtggcagattaagtttctcctccaaacttctcattttttccagaagaagttgcttctccttctcatgcacatccaactttttcttattctccaacagttctgagttctgtacatctatttgtttaatcaactgcttctgcatttcctccttttcctcaacctcttgtgttttaatactgaggtttttacgaattcgtgtagcttcttcatccaactcaactatctgacccaaaagctgcttcctctccttctcaggaccctcaatctcagagattaatttcaagttcttagcatgcaaagtttcccgcaactttatctcctctgccattttcgcgtccttctttcttaggccaagcttgagatcctcaacttcatcctccaactctttcactctagcaatcgaccctttgatgttttcagcatactgtttcagtatcccctccctttcagaaatcaaggcctcttttgattgaaccaaatccaccaaattcttgtgtaacactaatccttcatcaatttcttcactcttcttcccaatgtccctttccagctcttcaattctgagctgtctagcaagcaattccttctccaatggttcctttactttggcctcctcagccttcaacagccgattttcctccagaactcgttgattttcaagcctcattttctctatctggagtaacagttcattttccttctccttccactgctcttccagagattttctggcctctgagtaaagtttgtgaagagttttagattttgactggaaattgggataaagcttcctgcaaaataaaaactctatatgcgaaatcctatctttggcttcttgaatcgaagcaaccagtactgtactaagcccagaaatcactttctcatcatcaccatcaattggataccctaatttcggagacttgagggagagttcctgcgcatccatctttcgatagaaagacgcataaaaagaaaagagaggagttaaatgcgaccagagagaatgaagagagcttacttcaaggatcaatggagaaaatggagatcgggtagagagacgatcgaaatttgaagaaggaaggatttatgggttctggtatctgcgattggtcacgcgcgagct--------------------------------------------------------------------------------------------------------------------------------------------------------------------------------------------------------------------------------------
>Albizia_glabripetala_Lewis_1652@NODE_2_length_779_cov_56.811966
------------------------------------------------------------------------------------------------------------------------------------------------------------------------------------------------------------------------------------------------------------------------------------------------------------------------------------------------------------------------------------------------------------------------------------------------------------------------------------------------------------------------------------------ttgtaagcttcagtgacatgcaaccttttccttttctcagcctgcagctcagatgatattgactcaacttctttaagtacccttcgatatgaatcaaccccttcagatgattcccatcttacagtactcagtttatgtggcagattaagtttctcctccaaaattttcattttttccagaagaagttgcttctccttgtcatgcacatccaactttttctcattctccaacagttctgagctctgtacatctatttgtttaataaactgcttctgcatttcctccttctcctcaacctcttgtgttttaatactgaggtttttacgaattcgtgtagcttcttcatccaactcgactatctgagccaaaagctgcttcctctccttctcagaaccctcaatctcagagattaatttcaagttcttagcatgcacagtttcctgcaactttatctcctctaccattttctcgtccttctttcttaggccaagcttgagatcctcaacttcctcctccaactctttcactctagcaatcgatcctttggtcttttcaacatactgtttcagtatcccctccctttcagaaatcaatgcctcttttgattgaaccaaatccaccaaattcttgtgtaaaactagtccttcatcaatttcttcactcttcttcccgatctccctttccagctcttcaattctgagttgtctagcaagcaattccttctccaatggttcctttactttggcctcctcagccttcaacagccgattttcctccag--------------------------------------------------------------------------------------------------------------------------------------------------------------------------------------------------------------------------------------------------------------------------------------------------------------------------------------------------------------------------------------------------------------------------------------------------------------------------------------------------------------------------------------------------------------------------------------------------------------------------------------------------------------------------------------------------------------------------------------
>Albizia_inundata_Wood_26530@NODE_1_length_1532_cov_244.446175
-------------------------------------------------------------------------------------------------------------------------------------------------------------------------------------------------tcctgttacattttgatggagcttgatagcatacaacaaataaactacatatttttcctaatccaaaatacctgataagtttctaccacaaaaaccctgacaagtctgcttaaaataagttcaacaatcaaaagagaatgaatataacgggaacttgagaattttgcttgccggatgggaagtagaacaatcaaatcttaccaggagctgtaattggatccttgtgcttgtgcagatcactttcattttccagtttgttgaggggaagcatattttctgaggtgaggcccaccttctcacgaaggtaattgtgctgagatttcagccttttgtaagcttcagtgacatgcaaccttttccttttctcagcctgcagctcagatgatattgactcaacttctttaagtacccttcgacatgaatcaaccccttcagatgattcccctcttacagtactcagtttatgtggcagattgagtttctcctccaaacttttcattttttccagaagaagttgcttctccttgtcatgcacatccaactttttcttattcttcaacagttctgagctctgtacatctatttgtttaataaactgcttctgcatttcctccttctcctcaacctcttgtgttttaatactgaggtttttacgaattcgtgtagcttcttcatccaactcaactatctgagccaaaagctgcttcctctccttctcagaaccctcaatctcagagattaatttcaagttcttagcatgcacagtttcccgcaactttatctcctctgccattttctcgtccttctttcttaggccaagcttgagatcctcaacttcctcctccaactctttcactctagcaatcgatcctttggtcttttcaacatactgtttcagtatcccctccctttcagaaatcaaggcctcttttgattgaaccaaatccaccaaattcttgtgtaaaactaatccttcatcaatctcttcactcttcttctcgatctccctttccagctcctcaattctgagctgtctagcaagcaattccttctccaatggttcctttactttggcctcctcagccttcaacagacgattttcctccagaactcgttgattttcaagcctcattttctctatctggagtaacaattcattttccttctccttccacttctcttccagagattttctggcctctgagtaaaatttgtgaagagttttagattttgactggaaattgggataaagcttcctgcaaaataaaaactctatatgcgaaatcctatctttggcttcttgaatcgaagcaaccagtaccgtactaagcccagaaatcactttctcatcatcaccatcaatgggataccctaatttcggagacttgagggagagttcctgcgcatccatctttcgatagaaagacgcataaaaagaaaagagaggagttaaatgcgaccagagagaatgaagagagcttacttcaaggatcaatggagaaaatggagatcgggtagagagacgatcgaaa----------------------------------------------------------------------------------------------------------------------------------------------------------------------------------------------------------------------------------------------------------------------------------------------
>Albizia_niopoides_Simon_1601@NODE_1_length_1867_cov_122.536313
--------------------------------------------------------------tagaacacagaaccacaaataattcaaaggacaaaatatggttaaagtccattatgagctcaccgtcaaaatctctaataagaaatcaacaaattcaagtaaaaatgcaatcacaaattaaaaaattatccacctgttacattttgatggagcttgatagcatacaactaataaaatgcatatttcttctaatccaaaatacctgataagtttctaccacaaaaaccctgacaagtctact-----taagttcaaaaatcaaaagagaatgaatataacgggaacttcagaattttgtttgccggatgggaagtagaacaatcaaatcttaccaggagctgtaattggatccttgtgcttgtgcagatcactttcattttccagtttgttgaggggaagcatattttctgaggtaagtcccaccttctcacgaaggtaattgtgctgagatttcagccttttgtaagcttcagtgacatgcaaccttttccttttctcagcctgcagctcagatgatattgactcaacttctttaagtacccttcgatatgaatcaaccccttcagatgattcccctcttacaatactcagtttatgtggcagattaagtttctcctccaaacttctcattttttccagaagaagttgcttctccttgtcatgcccatccatctttctcttattctccagaagttctgagctctgtacatctatttgtttaatcaactgcttgtgcatttcctccttttcctcaatctcttgtgttttgatactgaggtttttacgaattcgtgtagcttcttcatccaactcaactatctgagccaaaagctgcttcctctccttctcagaaccctcaatctcagagattaatttcaagttcttagcatgcaaagtttgccgcaactttatctcctctgccattttctcgtccttctttcttaggccaagcttgagatactcaacttcctcctccaactctttcactctagcaatcgatcctttggtcttttcaacaaactgtttcagtatcccctccctttcagtaatcaaggcctcttttgattgaaccaaatccaccaaattcttgtgtaacactaatccttcatcaatttcttcactcttcttcccgatctccctttccagctcctcaattctgagctgtttagcaagcaattccttctccaatggttcctttaatttcgcctcctcagccttcaacagccgattttcctccagaactcgttgattttcaagcctcattttctctatctggagtaacagttcattttccttctccttccactgctcttccagagattttctggcctctgagcaaaatttgtgaagagttttagattttgactggaaattgggataaagcttcctgcaaaataaaaactctatatgcgaaatcctatctttggcttcttgaatcgaagcaaccagtaccgtactaagcccagaaatcactttctcatcatcaacatcaatgggataccctaatttcggagacttgagcgagagttcctgcgcatccatctttcgatagaaagacacataaaaagaaaagagaggagttaaatgcgaccagagagaatgaagagagcttactttaaggatcaatggagaaaatggagatcggatagagagacgatcgaaatttgaagaaggaaggatttatgggttctggtatctgcaattggtcacgcgcgagcttcttctttcaaaaacccaaacagcgtggcgcggaagacatgcggtattaaaacgttgagtgaaaactgaaattcgcttctggttattttcgtaagtgtttggagtaatttttatataataatt----------------------------------tttatgatttatgaa----------ataa-------------------------atatat-------------
>Albizia_niopoides_Simon_1601@NODE_2_length_1858_cov_134.626053
--------------------------------------------------------------tagaacacagaaccacaaataattcaaaggacaaaatatggttaaagttcattatgagctcactgtccaaatctctaataacaaatcaacaaactcaagcaaaaatgcaatcacaagttataaaattatccacctgttacattttgatggagcttgatagcatacaacaaataaaacgcatatttctcctaatccaaaatacctgataagtttctaccgaaaaaaccctgacaagtctacttaaaataagttcaacaatcaaaggagaacgaatataacgggaacttgagaatgttgtttgccggatggtaagtagaacaatcaaatcttaccaggagctgtaattggatccttgtgcttgtgctgatcacatttattttccagtttgttgaggggaagcatattttctgaggtaagacccaccttctcacgaaggtaattgtgctgagatttcagccttttgtaagcttcagtgacatgcaaccttttccttttctcagcctgcagctcagatgatattgactcaacttctttaaggaccctttcatatgaatcagccccttcagatgattcccctcttacagtactcagtttatgtggcagattaagtttctcctccaaacttctcattttttccagaagaagttgcttctccttctcatgcacatccaactttttcttattctccaacagttctgagttctgtacatctatttgtttaatcaactgcttctgcatttcctccttttcctcaacctcatgtgttttaatactgaggtttttacgaattcgtgtagcttcttcatccaactcaactatctgacccaaaagctgcttcctctccttctcaggaccgtcaatctcagagattaatttcaagttcttagcatgcaaagcttcccgcaactttatctcctctgccattttctcgtccttctttcttaggccaagcctgagatcctcaacttcctcctccaactctttcactctagcagtcgaccctttgatcttttcaacatactgtttcagtatcccctccctttcagaaatcaaggcctcttttgattgaactaaatccaccaaattcttgtgtaacagtaatccttcatcaatttcttcactcttcttcccaatctccctttccagctcttcaattctgagttgtctagcgagcaattccttctccaatggttcctttactttggcctcctcagccttcaacagccgattttcctccagaactcgttgattttcaagcctcattttctccatctggagtaacagttcattttccttctccttccactgctcttccagagattttctggcctctgagtaaactttgtgaagagttttagattttgactggaaattgggataaagcttcctgcaaaacaaaaactctatatgcgaaatcctatctttggcttcttgaatcgaagcaaccagtaccgtactaaggccagaaatcactttctcatcatcaccatcaatgggataccctaatttcggagacttgagggagagttcctgcgcatccatctttcgatagaaagacacataaaaagaaaagagaggagttaaatgtcaccagagagaatgaagagagcttactttaaggatcaatggaaaaaatggagatcggatagagaggtgatcgaaattt---gaaggaaggatttatgggttctggtatctgctattggtcacgcgcgagcttcttctttcaaaaacccaaaatgcttggcgcggaagacttgcggtataaaaatgttgaatgaaaaatgcaattcgcttcaggtcatcttccatgatttaccaaactagaactatatgttaattcaatttctagttctaa-------------------------------------------------------------------------------------------
>Albizia_sinaloensis_Hughes_1576@NODE_1_length_1970_cov_125.789223
---------------------------------------------------------------------------------------------------------------------gagctcactgtcaaaatctctaataagaaatcaccaagttcaagcaaaaatgcaatcacgagttataaaattatcc-------acatttttatggagcttgatagcatataacta-------------ttctcctaatccaaaatacctgataagttctaagttcaacaatcaaaagagaatgacttaaaataagttcaacaatcaaaagagaatgaatgtaacgggaactttagaattttgtttgcaggatgggaagtagaacaatcaaatcttaccaggagctgtaattggatccttgtgcttgtgcagatcactttcattttccagtttgttgaggggaagcatattttctgaggtaaggcccaccttctcacgaaggtaattgtgctgagatttcagccttttgtaagcttcagtgacatgcaaccttttccttttctcagcctgcagctcagatgatattgactcaacttctttaagtaccctttgatatgaatcaactccttcagatgatttccctcttacagtactcagtttatgtggcagattaagtttctcctccaaacttctcattttttccagaagaagttgcttctccttctcatgcacatccaactttttcttattctccaacagttctgagctctgtacatctatttgtttaatcaactgcttatgcatttcctccttttcctcaaccacttgtgttttaatactgaggtttttacgaattcgtgtagcttcttcgtccaactcaactatctgagccaaaagctgcttcctctccttctcaggaccctcaatctcagagattaatttcaagttcttagcatgcaaagtttcccgcaactttatctcctctgccattttctcgtccttctttcttaggccaagcttgagatcctcaacttccacctccaactctttcactgtagcaatcgaccctttgatcttttcaacatactgtttcaatatcccctccctttcagaaatcaaggcctcttttgattgaaccaaatccaccaaattcttgtgtaacactaatccttcatcaatttcttcactcttcttcccgatctccctttccagctcctcaattctgagctgtctagcaagcaattccttctccaatggttcctttactttggcctcctcagccttcaacagccgattttcctccagaactcgttgattttcaagcctcattttctctatctggagtaacagttcattttccttctccttccactgctcttccagagattttgcggcctctgagtaaaatttgtgaagagttttagattttgactggaaattgggataaagcttcctgcaaaataaaaactctatatgcgaaatcctatctttggcttcttgaatcgaagcaaccagtaccgtactaagcccagaaatcactttctcatcatcaccatcaatgggataccctaatttcggagacttgagggagagttcctgcgcatccatctttcgatagaaagacacataaaaagaaaagagaggagttaaattccaccagagagaatgaagagagcttacattaaggatca---------atggagatcggatagagagacgatcgaaatttgaagaacgaaggatttatgggttctgggatccgcgattcttcacgcgcgagcttcttcttttaaaaacccaaaaagcttggcgcggaagaccagcggtattaaaacgttgaatgaaaaatgaaattcgcttgaggtcatcttccatgatttaccaaactataactgtatgttaaatgaatttctagttctaaataaagttttaattcaactccttgatttattaaaataaaaatgataaaaatgatatattgattattagtttaaaatatttataaattaatg
>Albizia_subdimidiata_var_minor_Gorts_341@NODE_1_length_1766_cov_62.100059
----------------------------gagtacatcttatggatgcaaatttgcaaagctagaacacatagaaccacaaatagttcaaaggacaaaatatggttaaagttcattatgagctcactgtcaaaatctctaataagaaatcaacaaattcaagcaaaaatgcaatcacaagttataaaatgatccacctgttacattttgatggagcttgatagcatacaactaataaaatgcatatttatcctaatccaaaatacccgataagttc---------------------------------taagttcaacaatcaaaagagcatgaatataacgggaactttagaattttgtttgccggatgggaagtagaacaatcgaatcttaccaggagctgtaattggatccttgagcttgcgcagatcactttcattttccagtttgttgaggggaagcatattttctgaggtaaggcccaccttctcacgaaggtaattgtgctgagatttcagccttttgtaagcttcagtgacatgcaaccttttccttttctcagcctgcagctcagatgatattgactcaacttctttaagtaccctttgatatgaatcaaccccttcagatgattcccctcttacagtactcattttatgtggcagattaagtttctcctcaaaacttctcattttttccagaagaagttgtttctccttctcatgcacatccaactttttcttattctccaacagttctgagctctgtacatctatttgtttaatcaactgcttctgcatttcctccttttcctcagcctttagtgttttaatactgaggtttttacgaattcgtgtagcttcttcatccaactcaactatctgagccaaaagctgcttcctctccttctcagtagcctcaatctcagagattaatttcaagttcttagcatgcaaagtttcccgcaactttatctcctctgccattttctcgtccttctttcttagcccaagcttgagatcctcaacttccacctccaactctttcactctagcaatcgaccctttgaccttttcaacatactgtttcaatgtcccctccctttcagaaatcaaggcctcttttgattgaaccaaatccaccaaattcttgtgtaacgctaatccttcatcaatttcttcactcttcttcccgatctccctttccagctcctcaattctgagctgtctagcaagcaattccttctccaatggttcgtttactttggcctcctcagccttcaacagccgattttcctccagaactcgttgattttcaagcctcattttctcaatctggagtaacaattcattttccttctccttccactgctcttccagagattttctggcctctgagtaaaatttgtgaagagttttagattttgactggaaattgggataaagcttcctgcaaaataaaaactctatatgcgaaatcctatctctggcttcttgaatcgaagcaaccagtaccgtactaagcccagaaatcactttctcatcatcaccatcaatgggataccctaatttcggagacttgagggagagttcctgcgcatccatctttcgatagaaagacacataaaaagaaaagagaggagttaaatgcgaccagagagaatgaagagagcttactttaaggatcaatggagaaaatggagatcggatagagagacgatcgaaatttgaagaaggaaggatttatgggttctggtatctgcaattggtcacgcgcgagcttcttctttcaaaaacccaaaatgcttggcgcagaagacttgcg-------------------------------------------------------------------------------------------------------------------------------------------------------------------------------------------
>Albizia_subdimidiata_var_subdimidiata_Ferreira_210@NODE_1_length_1876_cov_137.221234
-----------------------ccttggggtacatcttatggatgccactttgcaaagctagaacacaaagaaccagaaataattcaaaggaaaaaatatggttaaatttcattatgagctcaccgtcaaaatctctaacaagaaatcaacaaattcaagcaaaaatgcaatcacaagttataaaattatccacctgctacattttgatggagcttgatagcatacaactaataaaatgcatatttgtcctaatccaaaatacctggtaagtttctaccgaaaaaacccagacaagcctacttaaaataagttcaacaatcaaaagagaacgaatataacgggaacttgagaatgttgtttgccggatgggaagtagaacaatcaaatcttaccaggagctgtaattggatccttgtgcttgtgctgatcacatttattttccaggttgttgaggggaagcatattttctgaggtaagacccaccttctcacgaaggtaattgtgctgagatttcagccttttgtaagcttcagtgacatgcaaccttttccttttctcagcctgcagctcagatgatattgactcaacttctttaaggaccctttgatatgaatcagccccttcagatgattcccctcttacagtactcagtttatgtggcagattaagtttctcctccaaacttctcattttttccagaagaagttgcttctccttctcatgcacatccaactttttcttattctccatcagttctgagttctgtacatctatttgtttaatcaactgcttctgcatttcctccttttcctcaacctcttgtgttttaatactgaggtttttacgaattcgtgtagcttcttcatccaactcaactatctgacccaaaagctgcttcctctccttctcaggaccctcaatctcagagattaatttcaagttcttagcatgcaaagtttcccgcaactttatctcctctgccattttcgcgtccttctttcttaggccaagcttgagatcctcaacttcatcctccaactctttcactctagcaatcgaccctttgatgttttcagcatactgtttcagtatcccctccctttcagaaatcaaggcctcttttgattgaaccaaatccaccaaattcttgtgtaacactaatccttcatcaatttcttcactcttcttcccaatgtccctttccagctcttcaattctgagctgtctagcaagcaattccttctccaatggttcctttactttggcctcctcagccttcaacagccgattttcctccagaactcgttgattttcaagcctcattttctctatctggagtaacagttcattttccttctccttccactgctcttccagagattttctggcctctgagtaaaatttgtgaagagttttagattttgactggaaattgggataaagcttcctgcaaaataaaaactctatatgcgaaatcctatctttggcttcttgaatcgaagcaaccagtacagtactaagcccagaaatcactttctcatcatcaccatcaatgggataccctaatttcggagacttgagggagagttcctgcgcatccatctttcgatagaaagacgcataaaaagaaaagagaggagttaaatgcgaccagagagaatgaagacagcttacttcaaggatcaatggagaaaatggagatcgggtagagagacgatcgaaatttgaagaaggaaggatttatgggttctggtatctgcgattggtcacgcgcgagcttcttctttcaaaaacccagaaaggttggcgcggaagacttgcggtattaaaatgttgaatgaaaaatgaaattcgcttcaggtcatcttccatgatttaccaaactggaactata-------------------------------------------------------------------------------------------------------------------
>Albizia_subdimidiata_var_subdimidiata_Ferreira_210@NODE_2_length_1325_cov_140.364583
------------------------------------------------------------------------------------------------------------------------------------------------------------------------------agctccatcaaaatgtagcagctgctacattttgatggagcttgatagcatacaactaataaaatgcatatttctcctaatccaaaatacctgataagtttctaccacaaaaaccctgacaagtctgcttaaaataagttcaacaatcaaaagagaatgaatataacgggaacttgagaattttgcttgccggatgggaagtagaacaatcaaatcttaccaggagctgtaattggatccttgtgcttgtgcagatcacttccattttcaagtttgttgaggggaagcatattttctgaggtaaggcccaccttctcacgaaggtaattgtgctgagatttcagccttttgtaagcttcagtgacatgcaaccttttccttttctcagcctgcagctcagatgatattgactcaacttctttaagtacccttcgacatgaatcaaccccttcagatgattcccctcttacagtactcagtttatgtggcagattgagtttctcctccaaacttttcattttttccagaagaagttgcttctccttgtcatgcacatccaactttttcttattcttcaacagttctgagctctgtacatctatttgtttaataaactgcttctgcatttcctccttctcctcaacctcttgtgttttaatactgaggtttttccgaattcgtgtagcttcttcatccaactcaactatctgagccaaaagctgcttcctctccttctcagaaccctcaatctcagagattaatttcaagttcttagcatgcacagtttcccgcaactttatctcctctgccattttctcgtccttctttcttaggccaagcttgagatcctcaacttcctcctccaactctttcactctagcaatcgatcctttggtcttttcaacatactgtttcagtatcccctccctttcagaaatcaaggcctcttttgattgaaccaaatccaccaaattcttgtgtaaaactaatccttcatcaatctcttcactcttcttctcgatctccctttccagctcctcaattctgagctgtctagcaagcaattccttctccaatggttcctttactttggcctcctcagccttcaacagacgattttcctccagaactcgttgattttcaagcctcattttctctatctggagtaacaattcattttccttctccttccacttctcttccagagattttctggcctctgagtaaaatttgtgaagagttttagagtttgactggaaattgggataaagcttcctgcaaaataaaaactctatatgcgaaatcctatctttggcttcttgaat--------------------------------------------------------------------------------------------------------------------------------------------------------------------------------------------------------------------------------------------------------------------------------------------------------------------------------------------------------------------------------------------------------------------------------------------------------------------------------------------------------------------------------
>Albizia_tomentella_Leach_Dunlop_3801@NODE_1_length_2014_cov_383.050594
-tcaagccaagggcatgtgtaggccttggggcgcatcttat---------------------gaacaca-agaacaacaaataattcaaaggacaaatcgtgggtaaagttcattatgagcgtactatcaaaatctctaataagaatttgatagattttaa-aaatatgcaatcaaaaattataaaactattcgcctgttacattttgatggagcttgatagcatacaacaaataaactgcatatttttcctaatccaaaatacctgataattttctaccaatagaaaactgataggcctacttaaaatcagttcaacaatcaaaagagaatgaatataataggaacttgagaaatttgtttgcctggtgggaagtagaacagtcaaatcttaccagtagctgtaattggatccttgtgcttgtgcagatcaatttcattttccagtctgctgaggggaagcatattctccgaggtaagacccaccttctcacgaagataattgtgctgagatttcagcctcttgtaagcttcaatgacatgcaatcttttccttttctcggcctgcagctcagatgatattgactcaacttctttaagcaccctttgatatgaatcaaccccctcagatgattcccctcttacagtactcggtttatgtggcagattaagtttctcccccaaacgtctcattttttccaggagaagttctttctccttctcatgcacgtccaactttttcctattctccaacagttccgagctctgtacatctatttgtttaatcaactgcttctgcatttcctctttttcctcaacttc---------------------tttacgaattagtgtagcttcttcatccaactcaactatctgagccaaaagctgcttcctctccttctcggaaccctcaatctcagagaccaatttcaagttcttagcatgcaaaatttcccgcaacttcatctcctctgccattttctcgtccttctttcttacgccaagcttgagatcctcaacttcttcctccaactctttcactctagcaatcgaccatttgatcttttcaacatattgtttcagtatcccctcctcttccaaaagcatggattcttttgaccgaaccaaatccaccaaattcttgtgcgacactaatccttcatcaatttcttcactcttcttcccgatctccctttccagctcctcgattctgagctgtccagcaagcaattccttctccaatgattcctttactttggcctcctcagttttcaacagccgattttcctccagaactcgttgattttcaagcttcattttctcaatctggagtaacagttcattttctttctctgtccactgctcttcaagagattttctggcctctaagtaaaatttgtgaagagttttagattttgactggaaattgggataaagcttcctgcaaaacaaaaactctatctgcgaaatcctatctttggcttcttgaatcgaagcaaccagaaccgtactaagcccagaaatcactttctcgtcatcatcatcaatgggataccctaatttcggagacttgagagtgagttccagcgcatccatttttcaatttaaagacgcat----acaaaagagaagagtcaaatgcgaccagagataatgaagagagcttactttaaggatcaatggagaagatggagatcggttagagagacgaacgaaatttgaaggaggaagggtttatgcgttctggtttctgcaattggtcacgggcgagcttcttctatcaaataaaaaaaaagtttggcgcggaagatttgcggtatc--------aaatgaaaaatgaaattcacttcaggtcatcttccatgatttaccaaactagaattctattttaattcaatttatattttctagtaagatttgtaaa-------atagtttttgttagtgaaaattacataaataatttgaaaatcattatatttacatttttataaattgaaa
>Albizia_tomentosa_Hughes_648@NODE_1_length_791_cov_131.063025
-----------------------------------------------------------------aacacagaaccacaaataattcaaaggacaaaatatggttaaagttcattatgagctcactgtcaaaatctctaataagaaatcaccaagttcaagcaaaaatgcaatcacaagttataaaattatcc-------acattttgatggagcttgatagcatataactaataaaatgcatatttctcctaatccaaaatacctgataagttctaagttcaacaatcaaaagagaattatataaaataagttcaacaatcaaaagagaatgaatataacgggaactttagaattttgtttgcaggatgggaagtagaacaatcaaatcttaccaggagctgtaattggatccttgtgcttgtgcagatcactttcattttccagtttgttgaggggaagcatattttctgaggtaaggcccaccttctcacgaaggtaattgtgctgagatttcagccttttgtaagcttcagtgacatgcaaccttttccttttctcagcctgcagctcagatgatattgactcaacttctttaagtaccctttgatatgaatcaaccccttcagatgatttccctcttacagtactcagtttatgtggcagattaagtttctcctccaaacttctcattttttccagaagaagttgcttctccttctcatgcacatccaactttttcttattctccaacagttctgagctctgtacatctatttgtttaatcaactgcttatgcatttcctc-----------------------------------------------------------------------------------------------------------------------------------------------------------------------------------------------------------------------------------------------------------------------------------------------------------------------------------------------------------------------------------------------------------------------------------------------------------------------------------------------------------------------------------------------------------------------------------------------------------------------------------------------------------------------------------------------------------------------------------------------------------------------------------------------------------------------------------------------------------------------------------------------------------------------------------------------------------------------------------------------------------------------------------------------------------------------------------------------------------------------------------------------------------------------------------------------------------------------------------------------------
>Albizia_tomentosa_Hughes_648@NODE_2_length_665_cov_153.044218
-----------------------------------------------------------------------------------------------------------------------------------------------------------------------------------------------------------------------------------------------------------------------------------------------------------------------------------------------------------------------------------------------------------------------------------------------------------------------------------------------------------------------------------------------------------------------------------------------------------------------------------------------------------------------------------------------------------------------------------------------------------------------------------------------------------------------------------------------------------------------------------------------------------------------------------------------------------------------------------------------------------------------------------------------------------------------------------------------------------------------------------------------------------------------------------------------------------------------------------------------------------------------------------------------------ttcctttactttggcctcctcagccttcaacagccgattttcctccagaactcgttgattttcaagcctcattttctctatctggagtaacagttcattttccttctccttccactgctcttccagagattttctggcttctgagtaaaatttgtgaagagttttagattttgactggaaattgggataaagcttcctgcaaaataaaaactctatatgcgaaatcctatctttggcttcttgaatcgaagcaactagtaccgtactaagtccagaaatcactttctcatcatcaccatcaatgggataccctaatttcggagacttgagggagagttcctgcgcatccatctttcgatagaaagacacataaaaagaaaagagaggagttaaatgccaccagagagaatgaagagagcttactttgaggatcaatcgagaaaatggagatcggatagagagacgatcgaaatttgaagaacgaaggattaatgggttctggtatctgcgattggtcacgcgcgagcttctgcttttaaaaacccaaaaagcttggcgcggaagaccagcggtattaaaacgttgaatg-aaaatgaaattcgcttgaggtcatcttccatgatttaccaaactagaactacatgttaaatgaatttctagtt-----------------------------------------------------------------------------------------------
>Albizia_tomentosa_Hughes_648@NODE_3_length_601_cov_278.763359
---------------------------------------------------------------------------------------------------------------------------------------------------------------------------------------------------------------------------------------------------------------------------------------------------------------------------------------------------------------------------------------------------------------------------------------------------------------------------------------------------------------------------------------------------------------------------------------------------------------------------------------------------------------------------------------------------------------------------------------------------------tccaactttttcttattctccaacagttctgagctctgtacatctatttgtttaatcaactgcttatgcatttcctccttttcctcaaccacttgtgttttaatactgaggtttttacgaattcgtgtagcttcttcgtccaactcaactatctgagccaaaagctgcttcctctccttctcaggaccctcaatctcagagattaatttcaagttcttagcatgcaaagtttcccgcaactttatctcctctgccattttctcgtccttctttcttaggccaagcttgagatcctcaacttccacctccaactctttcactgtagcaatcgaccctttgatcttttcaacatactgtttcaatatcccctccctttcagaaatcaaggcctcttttgattgaaccaaatccaccaaattcttgtgtaacactaatccttcatcaatttcttcactcttcttcccgatctccctttccagctcctcaattctgagctgtctagcaagcaattccttctccaatggttcctttactttggcctcctcagccttcaacagccgattttcctccagaactcgttgattttcaagcctcattttct---------------------------------------------------------------------------------------------------------------------------------------------------------------------------------------------------------------------------------------------------------------------------------------------------------------------------------------------------------------------------------------------------------------------------------------------------------------------------------------------------------------------------------------------------------------------------------------------------------------------------------------------------------------------------------------------------------
>Archidendron_clypearia_Wieringa_1849@NODE_1_length_1848_cov_366.360248
gtcatgcaaagggcatgtgtatgccttggggtgcatcttacggatgcgacttagccaagcaagaacaca-agaaccacaaataattcaaaggacaaaacatgggtaaagttcattatgagcttactatcaaaatctctaataagaattcaacaatttt--ttttaaatgcaatcacaaattataaaattaaccaccagttgcacattgatggagcttgatagcatacaactaataaacagcatatatttcctaatccaagatacctgattagtttctaccaaaaaaaacctgataagtctactt-aaatcagttcaacaatcaaaagagaatgaatataacgggaacttgagaattttgtttgccaggt-ggaagtagaacaatcaaatcttaccaggtgttgtaattggatccttgtgcttgtgcagatcactttcattttccagtttgttgaggggaagcatattttctgaggtaagacccaccttctcacgaaggtaattgtgctgagatttcagccttttgtaagcttcagtgacatgcaaccttttccttttctcagcctgcagttcagatgatattgactcaacgtctttaagtagcctttgatatgaatcaaccccttcagataattcccctcttccagtactcagtttatgtggcagattaagtttctcctccaaacttctcattttttccaggagaagctgtttctccttctcaagcacatccaacttcctcttattctccaacagttctgagctctgtacatctacttgtttaatcaactgcttctgcatttcttccttttccttgacctcttgtgttataatactgaggtttttacgaattcctgtagcttcttcacgcaactcaattatttgagccaaaagccgcttcctctccttctcagaaccctcaatctcagatatcaattccaagttcttagcatgtaacgtttcttgaaccttcatctcctctgccattttctcgtccttctttctcaggccaagcttgagatcctcaacttcttcctccaactctttcactctcgcaatcgaccctttgatcttttcaacatattgtttaagtatcccctccctttcagaaatcaaggactcttttgactgaaccaaatccaccaaattcttgtgcaacactaatccttcatcaatttcttcactcttcttcccgatctccctttccagctcctcaattctgagctgtctagcaagcaattccttctccaatggttcctttactttggcctcctcagccttcaacagtcgattttcctcgagaactcgttgattttcaagcctcattttctcaatctggagtaacagttcattttccttctctttccactgctcttccagagattttctggcctctgagtaaaatttgtgaagagttttagattttgactggaaattgggataaagcttcctacaaaataaaaactctatctgcgaaatcctatctttggcttcttgaatcgaagcaaccagtactgtactaagcccagaaatcactttctcatcgtcatcatcaatgggataccctagtttcggagacttgagagaaagttcctgcgcctccatttttcaattgaaggacgcat----acaaaagagaagagttaaatgcgaccagagataattaagagagcttacatcaaggatcaatggagaagatggagatccgacaacgagacgagcgaaatttgaagaaggaagggtttatgggttctggtttctgcatttgggctcgcgcgagctgcttctttcaaaaaaataaaaaactt------------------------------------------taattactttaaagtt----------------------------------taaatcaatcaatatat-----------------------------------------------------------------------------------------------
>Balizia_leucocalyx_Aguilar_1939@NODE_1_length_2298_cov_186.582170
gtcaagaaaagggcatgtgtaggccatggggtacatcttatggatgcaactttgcaaagctagaacacaaagaaccacaaataattcgaaggacaaaacatggttaaagttcattatgagctcactgtcaaaatctctaataagaattcaacaaattcaagcaaatattcaatcacaaattataaaattatccacctgttacattttgatggagcttgatagcatacaactaataaaatgcatatttctcctaatccaaaatacctgataagtttctacc-aaaaaaccctgacaagtctacttaaaataagttcaacaatcaaaagagaatgaatataacgggaacttgagaattttgtttgccgggtgggaagtagaacaatcaaatattaccaggaactgtaattggatccttgtgcttgtgcagatcactttgattttccagtttgttgaggggaagcatattttctgaggtaagacccaccttctcacgaaggtaattgtgctgagatttcagccttttgtaagcttcagtgacatgcaaccttttccttttctcagcttgcagctcagctgatattgactcaacttctttaagtaccctttgatgtgaatcaaccccttcagatgattcccctcttacagtactcagtttatgtggcagattaagtttctcctccaaacttctcattttttccagaagaagttgtttctccttctcacgcacatccaactttttctgattctccaacagttctgagctctgtgcatatatttgcttaatgaactgcttctgtatttcgtccttttcctcgacctcttgcgttttaatactggcggttttacgaattcctttagcttcttcgtccaactcaactatttgagccaaaagcctcttcctctc---ctcagaaccctcaatctcagagatcaattccaagttcttagcatgtaacgtttctcgcaactttatctcctctgacattttctcgtccttctttcttaggccaagcttgagatcctcaacttcttcctccaactctttcactctagcaatcgaccctttgatcttttcaacatactgtttcattatcccctccctatcagaaatcaaggcctcttttgattgaaccaaatccaccaaattcttgtgtaacactaatccttcatcaatttcttcactcttcttcccgatctccctttccagctcctcaattctgagctgtctagcaagcaattcctgctccaatggttcttttactctggcctcctcagccttcaacagccgattttcctccagaactcgttgattttcaagcctcattttctctatctggagtaacagttcgttttccttcttcttccactgctcttccagagattttctggcctctgagtaaaatttgtgaagagttttagattttgactggaaattgggataaagcttcctgcaaaataagaactctatctgcgaaatgctatctttggcttcttgaatggaagcaaccagtaccgtactaagcccagaaatcactttctcatcatctccatcaatgggataccctaatttcggagacttgagagagagttcctgcgcatccatctttcgattgaaagacacataaaaagaaaagagaggagtccaatgcgaccagagagaatgaagagagcttactttaaggatcaatggagaagatggagatcgggtagagagacgatcgaaatttgaagaaggaagggtttatgggttctggtatctgcgattggtctcgcgcgagcttcttctttcgaaaaaccaaaaagcttggcgcggaagatttgcggtattacaatgttaaatgaaaagtgaaattctcttcaggtcattttccattattaaccaaactagaactatatgttaattcaatttctacttttaaataaaggtttaattcaacttcatgattta-caaaataaaaatgacatggatgatatataaattattaactcagtatatttataaattaata
>Balizia_spnov_Morim_577@NODE_1_length_1963_cov_369.406709
-----------------------------------------tgtttcacatttgcaaagctagaacacaaagaaccacaaataattcaaaggacaaaacatggttaaagttcattatgagctcactgtcaaaatctctcataagaattcaacaaattcaagcaaaaatgcaatcacaaattataaaattatccacctgttacattttgatggagcttgatagcatacaactaataaaatgcatatttctcctaatccaaaatacctgataagtttctaccaaaaaaacactgacaagtctacttaaaataagttcaacaatcaaaagagaatgaatataatgggaacttgagaa-tttgtttgccgggtgggaagtagaacaatcaaatattaccaggagctgtaattggatccttgtgcttgtgcagatcactttcattttccagtttgttgaggggaagcatattttctgaggtaagacccaccttctcacgaaggtaattgtgctgagatttcagccttttgtaagcttcagtgacatgcaaccttttccttttctcagcctgcagctcagatgatattgactcaacttctttaagtagcctttgatgtgaatcaaccccttcagatgattcccctcttacagtactcagtttacgtggcagattaagtttctcctccaaacttgtcattttttccagaagaagttgtttctccttctcacgcacatccaactttttctcattctccaacagttctgagctctgtacatatatttgtttaatcaactgcttctgcatttcttccttttcctcgacctcttgcgttttaatacaggcggatttacgaattcctgtaccttcttcgtccaactcaactatttgagccaaaagcctcttcctctc---ctcagaaccctcaatctcagagatcaattccaagttcttagcatgtaacgtttctcgcaaccttatctcctctgacattttctcgtccttctttcttaggccaagctggagatcctcaacttcttcctccaactctttcactctagcaatcgaccctttgatcttttcaacatactgtttcattatcccgtccctttcaaaaatcaaggcctcttttgattgaaccaaatccaccaaattcttgtgtaacactaatccttcatcaatttcttcactcttcttcccgatctccctttccagctcctcaattctgagctgtctagcaagcaattccttctccaatggttcctttagtctggcctcctcagccttcaacagccgattttcctccagaactcgttgattttcaagcctcattttctccatctggagtaacagttcattttccttctccttccactgcttttccagagattttctagcctctgagtaaaatttgtgaagagttttagattttgactggaaattgggataaagcttcctgcaaaataaaaactctatctgcgaaatgctatctttggcttcttgaatggaggcaaccagtaccgtactaagcccagaaatcactttctcatcatctccatcaatgggatacccgaatttcggagacttgagagagagttcctgcgcatccatctttcgattgaaagacacataaaaagaaaagagaggagtcaaatgcgaccagagaaaatgaagagagcttactttaaggatcaatggagaagatggagatcggatagagagacgatcgaaatttgaagaaggaa----------gttctggtatctgcgattggtctcgcgcgagcttcttctttcgaaaaaccaaaaagcttggcgcggtagatttgcggtattaaaatgttaaatgaaaaatgaaattcgcttcaggtcattttccatgattaaccaaactagaactatatgttaattcaatttctacttttaaataaaggtttaattcaacttcatgatttatcaaaataaaaatgatgtggatgatatatggactattaactcagaatatttataaattaatg
>Calliandra_bella_LPQ15696@NODE_1_length_1687_cov_410.807453
ggccaggctaggcaattttccacccctaccctggctaaaagcctttggcccagaagaggtcacttctccaggggtcaaaagagatgcctcccccaacaccacatctagaaccacaattaaattactttccagagatcgaacacacaacctttggatacatgtccaatccccttgccagcttggaggggtatccacttgttacattttgatggagcttgatagcatacaactaacaaacagcatatatttctaatttcctaattcagaggaaatttctacccaaaaaaacctgataaatctgcttaaaatcaggtctacaatcaaaagggaatcaatataatggaaactcgagaattttgtttgccaggagggaagtagaacaatcaaatcttaccaggcgcagcaattggatccttatgcttctgcagatcacgttcattttctggtttgttgaggggaagcatattttctgaggtaagacccaccttctcacgaaggtaattgtgctgagatttcagcctcttgtaagcttcagtgacattcaaccttttccttttctcagcctgcagctcagatgatattgactcaacttctttaattaccctttgatatgaatcaaccccttcagatgattcccctcttgcagtactcggtttatgaggcatattcagtttctcctccaaacttctcattttttccagaagaagtcgtt---------------------------------------------------------------------------------------------------------------------------------------------------------------------------------------------tctccttctcagaatcctcaatctcagagaccaattccaagttcttagcatgcaaagtttcccgcaactttatctcctctgccatcttctcgtccttctttgttaggccaagcttgagatcctcaacttcttcctccaactctttcattctcgcaatggaccctttgatcttttcaccatgctgtttcagcatcccttccctttccaaaatcatggactcttttgattgaaccaactccaccaaattcttgtgcaacactaatccatcgtcaatttcctcattcttcttcccgatctctctttccagctt---------------tttagcaagcaattccttctccaatggttcctttactttggcctcctcagtcttcaacaggcgattttcctccagaactcgtagattctcaagcctcattttctcaatctggagcaacatttcattttccttctctttccactgctcttctagagattttaaagcctctaagtaaaatttgcgaagattttttgatttagactggaaattgggataaagcttcttacaaaataaaaactctatatgcgaaatcctatctttggcttcttgaatcgaagcaaccagtaccgtactaagcccagaaatcactttctcatcttcaccatcaatgggataccctaatttcggggacttgagagagagttcctgagcatccatctttcgattgaaaggcacataa----aaaagagaggagttaaatgcaaccagagacaatgaagagagtttacttgaaggatcaatggacaagatgaagatcgggtaaagagacgaacgaaatttgaagcaggaagggtttctgggttctggtttctgcgactggtctcgcgcgagcttcttatttttgaaaaacaaaaagcttggcgcggtagatttgcgctatatatatata-----------------------------------------------------tatatatatatatatatttttccccc-----------------------------------------------------------------------------------------------
>Hydrochorea_corymbosa2_Iganci_862@NODE_1_length_1807_cov_464.788813
-----------------------------------------------------------------------------------------------------------------------------------------------------------------------tgcaatcacaaattataaaattatccacctgttacattttgaaggagcttgatagcatacaactaataaaatgaatatttctcctaatccaaaatacctgataagtttctaccaaaaaaaccctgacaagtctacttaaaataagttcaacaatcaaaagagaaggaatataacgggaacttgagaa-tttgtttgccgggtgggaagtagaacaatcaaatattaccaggagctgtaattggatccttgtgcttgtgcagatcactttcattttccagtttgttgaggggaagcatattttctgaggtaagacccaccttctcacgaaggtaattgtgctgagatttcagccttttgtaagcttcagtgacatgcaaccttttccttttctcagcctgcagctcagatgatattgactcaacttctttaagtagcctttgatgtgaatcaaccccttcagatgattcccctcttacagtactcagtttacgtggcagattaagtgtctcctccaaacttctcattttttccagaagaagttgtttctccttctcacacacatccaactttttcttattctccaacagttctgagctctgtacgtatatttgtttaatcaaatgcttctgcatttcttccttttcctcgacctcttgcgttttaatactggcggatttacgaattcctgtaccttcttcgtccaactcatctatttgagccaaaagcctcttcctctc---ctcagaaccctcaatctcagagatcaattccaagttcttagcatgtaacgtttctcgcaactttatctcctctgacattttctcgtccttctttcttaggccaagctggagatcctcaacttcttcctccaactctttcactctagcaatcaaccctttgatcttttcaacatactgtttcattatcccctccctttcagaaatcaaggcctcttttgattgaaccaaatccaccaaattcttgtgtaacactaatccttcatcaatttcttcactcttcttcccgatctccctttccagctcctcaattctgagctgtctagcaagcaattccttctccaatggttcctttactctggcctcctcagccttcaacagccgattttcctccagaactcgttgattttcaagcctcattttctctatctggagtaacagttcattttccttctccttccactgctcttccagagattttctggcctctgagtaaaatttgtgaagagttttagattttgactggaaattgggataaagcttcctgcaaaataaaaactctatctgcgaaatgctatctttggcttcttgaatggaagcaaccagtaccgtactaagcccagaaatcactttctcattatctccatcaatgggataccctaatttcggagacttgagagagagttcatgcgcatccatctttcgattgaaagacacataaaaagaaaagagaggagtcaaatgcgaccagagaaaatgaagagatcttactttaaggatcaatggagaagatggagatcggatagagagactatcgaaatttgaagaaggaagggtttatgggttctggtatctgcgattggtctcgcgcgagcttcttctttcgaaaaaccaaaaagcttggcgcggtagatttgcggtattaaaatgttaaatgaaaaatgaaattcgcttcaggtcattttccatgattaaccaaactagaactatatgttaattcaatttctacttttaaataaaggtttaattcaactccatgatttatcaaaataaaaataacgtgaatgatatat---------------------------------
>Hydrochorea_marginata_Morim_563@NODE_1_length_2083_cov_272.167498
gtcaagacaagggcatgtgtaggccgtggggtacatcttatggatgcaactttgtaaagctagaacacaaagaaccacaaataattcaaaggacaaaacatggttaaagttcattatgagctcactgtcaaaatctctaataagaattcaacaaattcaagcaaaaatgcaatcacaaattataaaattatccacctgttacattttgatggagcttgatagcatacaactaataaaataaatatttctcctaatccaaaatacctgataagtttctaccaaaaaaaccctgacaagtctacttaaaataagttcaacaatcaaaagagaaggaatataacgggaacttgagaa-tttgtttgccgggtgggaagtagaacaatcaaatattaccaggagctgtaattggatccttgtgcttgtgcagatcactttcattttccagtttgttgaggggaagcatattttctgaggtaagacccaccttctcacgaaggtaattgtgctgagatttcagccttttgtaagcttcagtgacatgcaaccttttccttttctcagcctgcagctcagatgatattgactcaacttctttaagtagcctttgatgtgaatcaaccccttcagatgattcccctcttacagtactcagtttacgtggcagattaagtgtctcctccaaacttctcattttttccagaagaagttgtttctccttctcacgcacatccaactttttcttattctccaacagttctgagctctgtacatatatttgtttaatcaactgcttctgcatttcttccttttcctcgacctcttgcgttttaatactggcggatttacgaattcctgtaccttcttcgtccaactcaactatttgagccaaaagcctcttcctctc---ctcagaaccctcaatctcagagatcaattccaagttcttagcatgtaacgtttctcgcaactttatctcctctgacattttctcgtccttctttcttaggccaagctggagatcctcaacttcttcctccaactctttcactctagcaatcaaccctttgatcttttcaacatgctgtttcattatcccctccctttcagaaatcaaggcctcttttgattgaaccaaatccaccaaattcttgtgtaacactaatccttcatcaatttcttcactcttcttcccgatctccctttccagctcctcaattctgagctgtctagcaagcaattccttctccaatggttcctttactctggcctcctcagccttcaacagccgattttcctccagaactcgttgattttcaagcctcattttctctatctggagtaacagttcattttccttctccttccactgctcttccagagattttctggcctctgagtaaaatttgtgaagagttttagattttgactggaaattgggataaagcttcctgcaaaataaaaactctatctgcgaaatgctatctttggcttcttgaatggaagcaaccagtaccgtactaagcccagaaatcactttctcattatctccatcaatgggataccctaatttcgaagacttgagagagagttcatgcgcatccatctttcgattgaaagacacataaaaagaaaagagaggagtcaaatgcgaccagagaaaatgaagagagcttactttaaggatcaatggagaagatggagatcggatagagagactatcgaaatttgaagaaggaagggtttatgggttctggtatctgcgattggtcccgcgcgagcttcttctttcgaaaaaccaaaaagcttggcgcggtagatttgcggtattaaaatgttaaatgaaaaat-------------------------------------------------------------------------------------------------------------------------------------------------------------------
>Jupunba_abbottii_Zanoni_21220@NODE_1_length_1777_cov_182.831765
-----------------------------------------------------------------------------------------------------------------------------------aatctctaataagaattcaacaaattcaagcaaaaatgcaatcacaaattataaaattatccacctgttacattttgatggagcttgatagcatacaactaataaaatgcatatttctcctaatccaaaatacctgataagtttctaccaaaaaaaccctgacaagtctacttaaaataagttcaacaatcaaaagagaatgaatataacgggaacttgagaattttgtttgcc-ggtgggaagtagaacaatcaaatattaccaggagctgtaattggatccttgtgcttgtgcagatcactttcattttccagtttgttgaggggaagcatattttctgaggtaagacccaccttctcacgaaggtaattgtgctgagatttcagccttttgtaagcttcagtgacatgcaaccttttccttttctcagcctgcagctcagatgatattgactcagcttctttaagtagccttcgatgtgaatcaaccccttcagatgattcccctcttacagtactcaggttacgtggcagattaagtttctcctccaaacttctcattttttcc---agaagttgtttctccttctcacgctcatccaactttttcttattctccaacagttctgagctctgtacatatatttgtttaatcaactgcttctgcatttcttccttttcctcgacctcttgcgttttaatactggcggttttacgaattcctgtaccttcttcgtccaactcaactatttgagccaaaagcctcttcctctc---ctcagaaccctcaatctcagagatcaattccaagttcttagcatgtaacgtttctcgcaactttatctcctctgacattttctcgtccttctttcttaggccaagcttgagatcctcaacttcttcctccaactctttcactctagcaatcgaccctttgatcttttcaacatactgtttcattatcccctccctttcagaaatcaaggcctcttttgattgaactaaatccaccaaattcttgtgtaacactaatccttcatcaatttcttcactcttctttccgatctcccttttcagctcctcaattctgagctgtctagcaagcaattccttctccaatggctcctttaccctggcctcctcagccttcaacagccgattttcctccagaactcgttgattttcaagcctcattttctctatctggagtaacagttcattttccttctccttccactgctcttccagagattttctggcctctgagtaaaatttgtgaagagttttagattttgactggaaattgggaaaaagcttcctgcaaaataaaaactctatctgcgaaatgctatctttggcttcttgaatggaagcaaccagtaccgtactaagcccagaaatcactttctcatcatctgcatcaatgggataccctaatttcggagacttgagagagagttcctgcgcatccatctttcgattgaaagacacataaaaagaaaagagaagagtcaaatgcgaccagagagaatgaagagagcttactttaaggatcaatggagaagatggagatcggatagagagacgatcgaaatttgaagaaggaagggtttatgggttctggtatctgcgattggtctcgcgcgagcttcttctttcgaaaaaccaaaaagcttggcgcggaagatttgcggtattaaaatgttaaatgcaaaatgaaattctcttcaggtcattttccatgattaaccaaactagaactatatg-taattcaatttctactt-----------------------------------------------------------------------------------------------
>Jupunba_barbouriana_Iganci_847@NODE_1_length_2322_cov_238.070379
gtcaagaaaagggcatgtgtaggccatggggtacatcttatagatgcaactttgcaaagttagaacacaaagaaccacaaataa-tcgaaggacaaaacatggttaaagttcattataagctcactgtcaaaatctctaataagaattcaacaaattcaagcaaaaatgcaatcacaaattataaaattatccacctgttacattttgatggagcttgatagcatacaactaataaaatgcatatttctcctaatccaaaatacctgataagtttctacc--aaaaaccctgacaagtgtacttaaaataagttcaacaatcaaaagagaatgaatataacgggaacttgagaattttgtttgccgggtgggaagtagaacaatcaaatattaccaggagctgtaattggatccttgtgcttgtgcagatcactttcattttccagtttgttgaggggaagcatattttctgaggtaagacccaccttctcacgaaggtaattgtgctgagatttcagccttttgtaagcttcagtgacatgcaaccttttccttttctcagcctgcagctcagatgatattgactcaacttctttaagtaccctttgatatgaatcaaccccttcagatgattcccctcttacagtactcagtttatgtggcagattaagtttctcctccaaacttctcatttttttcagaagaagttgtttctccttctcatgcacatccaactttttcttattctccaacagttctgagctctgtacatatatttgtttaatcaactgcttctgcatttcttccttttcctcgacctcttgcgttttaatactggcggttttacgaattcctgtagcttcttcgtccaactcaactatttgagccaaaagcctcttcctctc---cttagaaccctcaatctcagagatcaattccaagttcttagcatgtaacgtttctcgcaactttatctcctctgacattttctcgtccttctttcttaggccaagcttgagatcctcaacttcttcctccaactctttcactctagcaatcgaccctttgatcttttcaacatactgtttcattatcccctccctttcagaaatcaaggcctcttttgattgaaccaaatccaccaaattcttgtgtaacactaatccttcatcaatttcttcactcttcttcccgatctccctttccagctcctcaattctgagctgtctagcaagcaattccttctccaatggttcctttactctggcctcctcagccttcaacagccgattttcctccagaactcgttgactttcaagcctcattttctctatctggagtaacagttcattttccttctccttccactgctcttccagagattttctggcctctgagtaaaatttgtgaagagttttagattttgactggaaattgggataaagcttcctgcaaaataaaaactctatctgcgaaatgctatctttggcttcttgaatggaagcaaccagtaccgtactaagcccagaaatcactttctcatcatctccatcaatgggataccctaatttcggagacttgagagagagttcctgcgcatccatctttcgattgaaagacacataaaaagaaaagagaggagtcaaatgcgaccagagagaatgaagagagcttactttaaggatcaatggagaagatggagatcggatagagagacgatcgaaatttgaagaaggaagggtttatgggttctggtatctgcgattggtctcgcgcgagcttcttctttcgaaaaaccaaaaagcttggcgcggaagatttgcggtattaaaatgttaaatgaaaaatgaaattctcttc-----attttccatcattaaccaaactagaactctatg-taattcaatttctacttttaaataaaggtttaattcaactccatgatttattaaaataaaaattatatggatgatatatagactatcaactcagcatatttgtcaactaatg
>Jupunba_cochleata_Bonadeu_673@NODE_1_length_1122_cov_89.844976
gtcaagaaaagggcatgtgtaggccatggggtacatcttatggatgcaactttgcaaagctagaacacaaagaaccacaaataattcaaaggacaaaacctggttaaagttcattatgagctcactgtcaaaatctctaacaagaattcaacaaattcaagcaaaaatgcaatcacaaattataaaattatccacctgttacattttgatggagcttgatagcatacaacaaataaaatgcatatttctcctaatccaaaatacctgacaagtttctaccaaaaaaaccctgacaagtctacttaaaataagttcaacaatcaaaagagaatgaatataacgggaacttgagaattttgtttgccgggtgggaagtagaacaatcaaatattaccaggagctgtaattggatccttgtgcttgtgcagatcactttcattttccagtttgttgaggggaagcatattttctgaggtaagacccaccttctcacgaaggtaattgtgctgagatttcagccttttgtaagcttcagtgacatgcaaccttttccttttctcagcctgcagctcagatgatattgactcaacttctttaagtagcctttgatgtgaatcaaccccttcagatgattcccctcttacagtactcagtttacgtggcagattaagtttctcctccaaacttctcattttttccagaagaagttgtttctccttctcgcgcacatccaactttttcttattctccaatagttctgagctctgtacatatatttgtttaatcaactgcttctgcatttcttccttttcctcgacctcttgcgttttaatactggcggttttacgaattcctgtagcttcttcgtccaacccaactatttgagccaaaag--------------------------------------------------------------------------------------------------------------------------------------------------------------------------------------------------------------------------------------------------------------------------------------------------------------------------------------------------------------------------------------------------------------------------------------------------------------------------------------------------------------------------------------------------------------------------------------------------------------------------------------------------------------------------------------------------------------------------------------------------------------------------------------------------------------------------------------------------------------------------------------------------------------------------------------------------------------------------------------------------------------------------------------------------------------------------------------------------------------------------------------------------------------
>Jupunba_cochleata_Bonadeu_673@NODE_2_length_764_cov_294.659389
------------------------------------------------------------------------------------------------------------------------------------------------------------------------------------------------------------------------------------------------------------------------------------------------------------------------------------------------------------------------------------------------------------------------------------------------------------------------------------------------------------------------------------------------------------------------------------------------------------------------------------------------------------------------------------------------------------------------------------------------------------------------------------------------------------------------------------------------acctcttgcgttttaatactggcggttttacgaattcctgtagcttcttcgtccaacccaactatttgagccaaaagcctcttcctctc---ctcagaaccctcaatctcacagatcaattccaagttcttagcatgtaacgtttctcgcaacttaatctcctctgacattttctcgtccttctttcttaggccaagcttgagatcctcaacttcttcctccaactctttcactctagcaatcgaccctttgatcttttcaacatactgtttcattatcccctccctttcagaaatcaaggcctcttttgattgaaccaaatccaccaaattcttgtgtaacactaatccttcatcaatttcttcactcttcttcccgatctccctttgcagctcctcaattctgagctgtctagcaagcaattccttctccaatggttcctttactctgccctcctcagccttcaacagccgattttcctccagaactcgttgattttcaagcctcattttctccatctggagtaacagttcattttccttctccttccactgctcttccagagattttctggcctctgagtaaaatttgtgaagagttttagattttgactggaaattgggataaagcttcctgcaaaataaaaactctatctgcgaaatgctatctttggcttcttgaatggaagcaaccagtaccgtactaagcccagaaatcactttctcgtcatctccatcaatgggataccctaatttcggagacttgag--------------------------------------------------------------------------------------------------------------------------------------------------------------------------------------------------------------------------------------------------------------------------------------------------------------------------------------------------------------------------------------------------------------------------------------------
>Jupunba_commutata_Maguire_46145@NODE_1_length_825_cov_294.469251
-----------------------------------------------------------------------------------------------------------------------------------------------------------------------------------------------------------------------------------------------------------------------------------------------------------------------------------------------------------------------------------------------------------------------------------------------------------------------------------------------------------------------------------------tttgtaagcttcagtgacatgcaaccttttccttttctcagcctgcagctcagatgatattgactcaacttctttaagtaccctttgatatgaatcaaccccttcagatgattcccctcttacagtactcagtttatgtggcagattaagttgctcctccaaacttctcatttttttcagaagaagttgtttctccttctcatgcacatccaactttttctcattctccaacagttctgagctctgtacatatatttgtttaatcaactgcttctgtatttcttccttttcctcgacctcttgcgttttaatactggcggttttacgaattcctgtagcttcttcgtccaactcaactatttgagccaaaagcctcttcctctc---ctcagaaccctcaatctcagagatcaattccaagttcttagcatgtaacgtttctcgcaactttatctcctctgacattttctcgtccttctttcttaggccaagcttgagatcctcaacttcttcctccaactctttcactctagcaatcgaccctttgatcttttcaacatactgtttcattatcccctccctttcagaaatcaaggcctcttttgattgaaccaaatccaccaaattcttgtgtaacactaatccttcatcaatttcttcactcttcttcccgatctccctttccagctcctcaattctgagctgtctagcaagcaattccttctccaatggttcttttactctggcctcctcagccttcaacagccgattttcctccagaactcgttgattttcaagcctcattttctctatctggagtaacagttc--------------------------------------------------------------------------------------------------------------------------------------------------------------------------------------------------------------------------------------------------------------------------------------------------------------------------------------------------------------------------------------------------------------------------------------------------------------------------------------------------------------------------------------------------------------------------------------------------------------------------------------------------------------------------------------
>Jupunba_filamentosa_Lima_7487@NODE_1_length_2308_cov_166.074406
gtcaagaaaagggcatgtgtaggccatggggtacatcttatggatgcaactttgcaaagctagaacacaaagaaccacaaataattcgaaggacaaaacatggttaaagttcattatgagctcactgtcaaaatctctaataagaattcaacaaattcaagcaaaaatgcaatcataaattataaaattatccacctgttacattttgatggagcttgatagcatacaactaataaaatgcatatttctcctaatccaaaatacctgacaagtttctacc-aaaaaaccctgacaagtctacttaaaataagttgaacaatcaaaagagaatgaatataacgggaacttgagaattttgtttgccgggtgggaagtagaacaatcaaatattaccaggagctgtaattggatccttgtgcttgtgcagatcactttgattttccagtttgttgaggggaagcatattttctgaggtaagacccaccttctcacgaaggtaattgtgctgagatttcagccttttgtaagcttcagtgacatgcaaccttttccttttctcagcctgcagctcagctgatattgactcaacttctttaagtaccctttgatgtgaatcaaccccttcagatgattcccctcttacagtactcagtttatgtggcagattaaggttctcctccaaacttctcattttttccagaagaagttgtttctccttctcacgcacatccaactttttcttattctccaacagttctgagctctgtacatatatttgtttaatcaactgcttctgtatttcttccttttcctcaacctcttgcgttttaatactggcggttttacgaattcctgtagcttcttcgtccaactcaactatttgagccaaaagcctcttcctctc---ctcagaaccctcaatctcagagatcaattccaagttcttagcatgtaacgtttctcgcaactttatctcctctgacattttctcgtccttctttcttaggccaagcttgagatcctcaacttcttcctccaactctttcactctagcaatcgaccctttgatcttttcaacatactgtttcattatcccctccctttcagaaatcaaggcctcttttgattgaaccaaatccaccaaattcttgtgtaacactaatccttcatcaatttcttcactcttcttgccgatctccctttccagctcctcaattctgagctgtctagcaagcaattccttctccagtggttcctttactctggcctcctcagccttcaacagccgattttcctccagaactcgttgattttcaagcctcattttctctatctggagtaacagttcattttccttctccttccactgctcttccagagattttctggcctctgagtaaaatttgtgaagagttttagattttgactggaaattgggataaagcttcctgcaaaataaaaactctatctgcgaaatgctatctttggcttcttgaatggaagcaaccagtaccgtactaagcccagaaatcactttctcatcatctccatcaatgggataccctaatttcggagacttgagagagagttcctgcgcatccatctttcgattgaaagacacataaaaagaaaagagaggagtcaaatgcgaccagagagaatgaagagagcttactttaaggatcaatggagaagatggagatcggatagagagacgatcgaaatttgaagaaggaagggtttatgggttctggtatctgcgattggtctcgcgcgagcttcttctttcgaaaaaccaaaaagcttggcgcggaagatttgcggtagtaaaatgttaaatgaaaaatgaaattctcttcggagtatctaggataagagagtaaagtgaagagcaattctcattcaatttgttgtgtgttttcaatactt-atacaaagtctttatttataggcataaaaagtgtataaacagta--------actgctacagtgtgctaagtaatgaaca
>Jupunba_laeta_Mori_25147@NODE_1_length_1870_cov_74.524819
----------------------------------------------------------------------------------------------------------------------------------------------------------attcaagcaaaaatgcaatcacaaattataaaattatccacctgtttcattttgatggagcttgatagcatacaactaataaaatgcatatttctcctaatccaaaatacctgataagtttctaccaaaaaagccctgacaagtctacttaaaataagttcaacaatcaaaagagaatgaatataacggaaacttgagaattttgtttgccgggtgggaagtagaacaatcaaatattaccaggagctgtaattggatccttgtgcttgtgcagatcactttcattttccagtttgctgaggggaagcatattttctgaggtaagacccaccttctcacgaaggtaattgtgctgagatttcagccttttgtaagcttcagtgacatgcaaccttttccttttctcagcctgcagctcagatgatattgactcaacttctttaagtaccctttgatgtgaatcaaccccttcagatgattcccctcttacagtactcagtttacgtggcagattaagtttctcctccaaacttctcattttttccagaagaagttgtttctccttctcacgcgcatccaactttttcttattctccaacagttctgagctctgtacatatatttgtttaatcaactgcttctgcatttcttccttttcctcgacctcttgcgttttaatactggcggttttacgaattcctgtagcttcttcgtccaactcaactatttgagccaaaagcctcttcctctc---ctcataaccctcaatctcagagatcaattccaagttcttagcatgtaacgtttctcgcaactttatctcccctgacattttctcgtccttctttcttaggccaagcttgagatcctcaacttcttcctccaactctttcactctagcaatcgaccctttgatcttttcaacatactgtttcattatcccctccctttcagaaatcaaggcctcttttgattgaaccaaatccaccaaattcttgtgtaacactaatccttcatcaatttcttcactcttcttcccgatctccctttccagctcctcaattctgagctgtctagcaagcaattccttctccaatggttcttttactctggcctcctcaaccttcaacagccgattttcctccagaattcgttgattttcaagcctcattttctctatccgaagtaacagttcattttccttctccttccactgctcttccagagattttctggcctttgagtaatatttgtgaagagttttagattttgactggaaattgggataaagcttcctgcaaaataaaaactctatctgcgaaatgctatctttggcttcttgaatggaagcaaccagtaccgtactaagcccagaaatcactttctcatcatctccatcaatgggataccctaatttcggagacttgagagagagttcctgcgcatccatctttcgattgaaagacacataaaaagaaaagagaggagtcaaatgcgaccagagagaattaagagagcttactttaaggatca---------atggagatcggatagagagacgatcgaaatttgaagaaggaagggtttatgggttctggtatctgcgattggtctcgcgcgagcttcttctttcgaaaaaccaaaaagcttggcgcggaagatttgcggtatgaaaatgttaaatgaaaaatgaaattctcttcaggtcattttacatgattaaccaaactagaactatatgttaattcaatttctacttttaaataaaggtttaattcaactccatgatttatcaaaataaaaatgacatggatgatatataaattatcaattcaacatatttatcaattaatg
>Jupunba_leucophylla_Iganci_839@NODE_1_length_2512_cov_277.719507
gtcaagaaaagggcatgtgtaggccatggggtacatcttatggatgcaactttgcaaagctagaacacaaagaaccacaaataattcgaaggacaaaacatggttaaagttcattataagctcactgtcaaaatctctaataagaattcaacaaattcaagcaaaaatgcaatcacaaattataaaattatccacctgttacattttgatggagcttgatagcatacaactaataaaatgcatatttctcctaatccaaaatacctgataagtttctacc--aaaaaccctgacaagtgtacttaaaataagttcaacaatcaaaagagaatgaatataacgggaacttgagaattttgtttgccgggtgggaagtagaacaatcaaatattaccaggagctgtaattggatccttgtgcttgtgcagatcactttcattttccagtttgttgaggggaagcatattttctgaggtaagacccaccttctcacgaaggtaattgtgctgagatttcagccttttgtaagcttcagtgacatgcaaccttttccttttctcagcctgcagctcagatgatattgactcaacttctttaagtaccctttgatatgaatcaaccccttcagatgattcccctcttacagtactcagtttatgtggcagattaagtttctcctccaaacttctcatttttttcagaagaagttgtttctccttctcatgcacatccaactttttcttattctccaacagttctgagctctgtacatatatttgtttaatcaactgcttctgcatttcttcctttccctcgacctcttgcgttttaatactggtggttttacgaattcctgtagcttcttcgtccaactcaactatttgagccaaaagcctcttcctctc---cttagaaccctcaatctcagagatcaattccaagttcttagcatgtaacgtttctcgcaactttatctcctctgacattttctcgtccttctttcttaggccaagcttgagatcctcaacttcttcctccaactctttcactctagcaatcgaccctttgatcttttcaacatactgtttcattatcccctccctttcagaaatcaaggcctcttttgattgaaccaaatccaccaaattcttgtgtaacactaatccttcatcaatttcttcactcttcttcccgatctccctttccagctcctcaattctgagctgtctagcaagcaattccttctccaatggttcctttactctggcctcctcagccttcaacagccgattttcctccagaactcgttgattttcaagcctcattttctctatctggagtaacagttcattttccttctccttccactgctcttccagagattttctggcctctgagtaaaatttgtgaagagttttagattttgactggaaattgggataaagcttcctgcaaaataaaaactctatctgcgaaatgctatctttggcttcttgaatggaagcaaccagtaccgtactaagcccagaaatcactttctcatcatctccatcaatgggataccctaatttcggagacttgagagagagttcctgcgcatccatctttcgattgaaagatacataaaaagaaaagagaggagtcaaatgcgaccagagagaatgaagagagcttactttaaggatcaatggagaagatggagatcggatagagaga------------gaagaaggaagggtttatgggttctggtatctgcgattggtctcgcgcgagcttcttctttcgaaaaaccaaaaagcttggcgcggaagatttgcggtattaaaatgttaaatgaaaaatgaaattctcttcaggtcattttccattattaaccaaactagaactatatgttaattcaatttctacttttgaataaaggtttaattcaatttcatgattcatcaaaataaaaataacgtgaatgatatatggattatcaactcaacatatttattaactaatg
>Jupunba_longipedunculata_Cardona_2682@NODE_1_length_1874_cov_174.538119
--------------------------------------------------------------------------ccacaaataattcgaaggacaaaacatggttaaagttcattataagctcactgtcaaaatctctaataagaattcaacaaattcaagcaaaaatgcaatcacaaattataaaattatccacctgttacattttgatggagcttgatagcatacaactaataaaatgcatatttctcctaatccaaagtacctgataagtttctaccaaaaaaaccctgacaagtctacttaaaataagttcaacaatcaaaagagaatgaatataacgggaacttgagaattttgtttgccgggtgggaagtagaacaatcaaatattaccaggagctgtaattggatccttgtgcttgtgcagatcactttcattttccagtttgttgaggggaagcatattttctgaggtaagacccaccttctcacgaaggtaattgtgctgagatttcagccttttgtaagcttcagtgacatgcaaccttttccttttctcagcctgcagctcagctgatattgactcaacttctttaagtaccctttgatgtgaatcaagcccttcagatgattcccctcttacagtactcagtttatgtggaagattaagtttctcctccaaacttctcattttttccagaagaagttgtttctccttttcacgcacatccaactttttcttattctccaacagttctgagctctgtacatatatttgtttaatcaactgcttctgtatttcttccttttcctcgacctcttgcgttttaatactggcggttttacgaattcctgtagcttcttcgtccaactcaactatttgagccaaaagcctcttcctctc---ctcagaaccctcaatctcagagatcaattccaagttcttagcatgtaacgtttctcgcaactttatttcctctgacattttctcgtccttctttcttaggccaagcttgagatcctcaacttcttcctccaactctttcactctagcaatcgatcctttgatcttttcaacatactgtttcattatcccctccctttcagaaatcaaggcctcttttgattgaaccaaatccaccaaattcttgtgtaacactaatccttcatcaatttcttcactcttcttcccaatctccctttccagctcctcaattttgagctgtctagcaagcaattccttctccaatggttcctttactctggcctcctcagccttcaacagccgattttcctccagaactcgttgattttcaagcctcattttctctatctggagtaacagttcattttccttctccttccattgcttttccagagattttctggcctctgagtaaaatttgtgaagagttttagattttgactggaaattgggataaagcttcctgcaaaataaaaactctatctgcgaaatgctatctttggcttcttgaatggaagcaaccagtaccgtactaagcccagaaatcactttctcataatctccatcaatgggataccctaatttcggagacttgagagagagttcctgcgcatccatctttcgattgaaagacacataaaaagaaaagagaggagtcaaatgcgaccagagagaatgaagagagcttactttaaggatcaatggagaagatggagatcggatagagagacgatcgaaatttgaagaaggaagggtttatgggttctggtatctgcgattggtctcgcgcgagcttcttctttcgaaaaaccaaaaagcttggcgcggaagatttgcggtattaaaatgttaaatgaaaaatgaaattctcttcaggtcattttccattattaaccaaactagaactatatgttaattcaatttctacttttaaataatggtttaattcaactccatg-------------------------------------------------------------------
>Jupunba_macradenia_Lourteig_3021@NODE_1_length_1909_cov_196.073690
----------------------------------------------------------gctagaacacaaagaaccacaaataattcaaaggacaaaacatggttaaagttcactatgagctcactgtcaaaatctctgataagaattcaacaaattcaagcaaaaatgcaatcacaaattataaaattatccacctgttacattttgatggagcttgatagcatacaactaataaaatgcatatttctcctaatccaaagtacctgataagtttctaccaaaaaaaccctgacaagtctacttaaaataagttcaacaatcaaaagagaatgaatataacgggaacttgagaattttgtttgccgggtgggaagtagaaaaatcaaatattaccagcagctgtaattggatccttgtgcttgtgcagatcactttcattttccagtttgttgaggggaagcatattttctgaggtaagacccaccttctcacgaaggtaattgtgctgagatttcagccttttgtaagcttcagtgacatgcaaccttttccttttctcagcctgcagctcagatgatattgactcaacttctttaagtagcctttgatgtgaatcaaccccttcagatgattcccctcttacagtactcagtttacgtggcaggttaagtttctcctccaaacttctcattttttccagaagaagttgtttctccttctcacgcacatccaactttttcttattctccaacagttctgagctctgtacatatatttgtttaatcaactgcttctgcatttcttccttttcctcgacctcttgcgttttaatactggcggttttacgaattcctgtagcttcttcgtccaactcaactatttgagccaaaagcctcttcctctc---ctcagaaccctcaatctcagagatccattccaagttcttagcatgtaacgtttctcgcaactttatctcctctgacattttctcgtccttctttcttaggccaagcttgagatcctcaacttcttcctccaactctttcactctagcaatcgaccctttgatcttttcaacatactgtttcattatcccctccctttcagaaatcaaggcctcttttgattgaaccaaatccaccaaattcttgtgtaacactaatccttcatcaatttcttcactcttcttcccgatctccctttccagctcctcaattctgagctgtctagcaagcaattccttctccaatggttcttttactctggcctcctcagccttcaacagccgattttcctccagaactcgttgattttcaagcctcgttttctctatctggagtaacagttcgttttccttctccttccactgctcttccagagattttctggcctctgagtaaaatttgtgaagagttttagattttgactggaaattgggataaagcttcctgcaaaataaaaactctatctgcgaaatgctatctttggcttcttgaatggaagcaaccagtaccgtactaagcccagaaatcactttctcatcatctccatcaatgggataccctaatttcggagacttgagagagagttcctgcgcatccatctttcgattgaaagacacataaaaagaaaagagaggagtcaaatgcgaccagagagaatgaagagagcttactttaaggatcaatggagaagatggagatcggatagagagacgattgaaatttgaagaaggaagggtttatgggttctggtatctgcgattggtctcgcgcgagcttcttctttcgaaaaaccaaaaagcttggcgcggaagatttgcggtattaaaatgttaaatgaaaaatgaaattctcttcaggtcatttttcattattaaccaaaccagaactatgtgttaattcaatttctacttttaaataaaggtttaattcaactccatgatttatcaaaataaaaataacatat------------------------------------------
>Jupunba_oppositifolia_Liegier_16014@NODE_1_length_1812_cov_179.673199
-----------------------------------------------------------------------------------------------------------agttcattatgagctcactgtcaaaatctctaataagaattcaacaaatccaagcaaaaatgcaatcacaaattataaaattatccacctgttacattttgatggagcttgatagcatacaactaataaaatgcatatttctcctaatccaaaatacctgataagtttctaccaaaaaaaccctgacaagtctacttaaaataagttcaacaatcaaaagagaatgaatataacgggaacttgagaattttgtttgccgggtgggaagtagaacaatcaaatattaccaggagctgtaattggatccttgtgcttgtgcagatcactttcattttccagtttgttgaggggaagcatattttctgaggtaagacccaccttctcacgaaggtaattgtgctgagatttcagccttttgtaagcttcagtgacatgcaaccttttccttttctcagcctgcagctcagatgatattgactcaacttctttaagtagcctatgatgtgaatcaaccccttcagatgattcccctcttacagtactcaggttacgtggcagattaagtttctcctccaaacttctcattttttccagaagaagttgtttctccttctcacgcacatccaactttttcttattctccaacagttctgagctctgtacatatatttgtttaatcaactgcttctgcttttcttccttttcctcgacctcttgcgttttaatactggcggttttacgaattcctgtaccttcttcgtccaactcaactatttgagccaaaagcctcttcctctc---ctcagaaccctcaatctcagagatcaattccaagttcttagcatgtaacgtttctcgcaactttatctcctctgacattttctcgtccttctttcttaggccaagcttgagatcctcaacttcttcctccaactctttcactctagcaatcgaccctttgatcttttcaacacactgtttcattatcccctccctttcagaaatcaaggcctcttttgattgaactaaatccaccaaattcttgtgtaacactaatccttcatcaatttcttcactcttcttcccgatctccctttccagctcctcaattctgagctgtctagcaagcaattccttctccaatggctcctttaccctggccccctcagccttcaacagccgattttcctccagaactcgttgattttcaagcctcattttctctatctggagtaacagttcattttccttctccttccactgctcttccagagattttctggcctctgagtaaaatttgtgaagagttttagattttgactggaaattgggataaagcttcctgcaaaataaaaattctatctgcgaaatgctatctttggcttcttgaatggaagcaaccagtaccgtactaagcccagaaatcactttctcatcatctccatcaatgggataccctaatttcggagacttgagagagagttcctgcgcatccatctttcgattgaaagacacataaaaagaaaaga----agtcaaatgcgaccagagagaatgaagagagcttactttaaggatcaatggagaagatggagatcggatagagagacgatcgaaatttgaagaatgaagggtttatgggttctggtatctgcgattggtctcgcgcgagatttttctttcgaaaaaccaaaaagcttggcgcggaagatttgcggtattaaaatgttaaatgaaaaatgaaattctcttcaggtcattttccatcattaaccaaactagaactatatg-taattcaatttctacttttaaataaagg------------------------------------------------------------------------------------
>Punjuba_callejasii_Daly_5935@NODE_1_length_1614_cov_54.001301
---------------------------------------------------------------------------------------------------------------------------------------------------------------aacaaaaatgcaatcacaagttataaaattatcctcctgttacattttgatggagcttgatagcatacaactaataaaatgcatatttctcctaatccaaaatacctgataagtttctaccaaaaaacccctgacaagtctacttaaaataagttcaacaatcaatagagaatgaatataacgggaacttgagaattttgtttgccgggtgggaagtagaacaatcaaatcttaccaggacctgtaattggatccttgtgcttgtgcagatcactttcattttccagtttgttgagaggaagcatattttctgaggtaagacccaccttctcgcgaaggtaattgtgctgagatttcagccttttgtaggcttcagtgacatgcaaccttttccttttctcagcctgcagctcagatgatattgaatcaacttctttaagtaccctctgatatgaatcaaccccttcagatgattcccctcttacagtattcagtttatgcggcagattaagtttctcctccaaacttctcattttttccagaagaagttgtttctccttctcatgcacgtccaactttttcttattctccaacagttctgagctctgtacatctatttgtttaatcaactgcttctgcttttcttccttttcctcgacctcttgcgttttagtactgaggtttttacaaattcctgtagcttcttcgtccaactcaactatttgagccaaaagcctcatcctctccttctcagaaccctcaatctcagagatcaattccaagttctttgcatgtaacgtttcccgcaactttatctcctctgccattttctcgtccttctttcttaggccaagcttgagatcttcaacttcttcctccaactctttcactctagcaatcgaccctttgatcttttcaacatactgtttcagtatcccctccctttcagaaatcaagccctcttttgattgaaccaaatccaccaaattcttgtgtaacactaatccttcatcaatttcttcactcttcttcacgatctccctttccagctccacaattctgagctgtctagcaatcaattccttctccaatggttcctttactttggcctcctcagccttcaaaagccgattttcctccagaactcgttgattttcaagcctcattttctcaatctggagtaacagttcattttccttctctttccactgctcttccagagattttctggcctctaagtaaaatttgtgaagagttttagattttgactggaaattaggataaagcttcctacaaaataaaaactctatctgcgaaatcctatctttggcttcctgaatcgaagcaaccagtaccgtactaagcccagaaatcactttctcatcgtcaccatcaatgggataccctaatttcggagacttgagagagagttcctgcgcatccatctttcgattgaaaggtacataa----aaaagagaggagttaaatgcgaccagagagaatgaagagagcttactttaaggatcaatggagaagaaggagatcggctagagagacgaacgagatttgaagaaggaagggtttatgggttctggtttctgcgattggtctcgcgcg------------------------------------------------------------------------------------------------------------------------------------------------------------------------------------------------------------------------------------------
>Punjuba_lehmannii_Escobar_7465@NODE_1_length_2077_cov_161.794500
gtcaagaaaagggcatgtgtaggccttggggtacatcttatggatgcaactttgcaaagctagaacacagagaaccacaaataattcaaagaacaaaatatggttaaagttcattatgagctcactgtcaaaatctctagtaagaattcaacaaattcaaacaaaaatgcaatcacaagttataaaattatcctcctgttacattttgatggagtttgatagcatacaactaataaaatgcatatttctctaaatccaaaatacctgataagtttctaccaaaaaaaccctgacaagtctacttaaaataagttcaacaatcaaaagagaatgaatataacgggaacttgagaattttgtttgccgggtgggaagtagaacaatcaaatcttaccaggacctgtaattggatccttgtgcttgtgcagatcactttcattttccagtttgttgaggggaagcatattttctgaggtaagacccaccttctcacgaaggtaattgtgctgagatttcagccttttgtaggcttcagtgacatgcaaccttttccttttctcagcctgcagctcagatgatattgaatcaacttctttaagtaccctttgatatgaatcaaccccttcagatgattcccctcttacagtattcagtttatgtggcagattaagtttctcctccaaacttctcattttttcc---agaagttgtttctccttctcatgcacatccaactttttcttattctccaacagttctgagctctgtacatctatttgtttaatcaactgcttctgcttttcttccttttcctcgacctcttgcgttttagtactgaggtttttacgaattcctgtagcttcttcgtccaactcaactatttgagccaaaagcctcatcctctccttctcagaaccctcaatctcggagatcaattccaagttcttagcatgtaacgtttcccgcaactttatctcctctgccattctcttgtccttctttcttaggccaagcttgagatcttcaacttcttcctccaactctttcactctagcaatcgaccctttgatcttttcaacatactgtttcagtatcccctccctttcagaaatcaagccctcttttgattgaaccaaatccaccaaattcttgtgtaacactaatccttcatcaatttcttcactcttcttcacgatctccctttccagctcctcaattctgagctgtctagcaagcaattccttctccaatggttcctttactttggcctcctcagccttcaaaagccgattttcctccagaactcgttgattttcaagcctcattttctcaatctggagtaacagttcattttccttctctttccactgctcttccagagattttctggcctctatgtaaaatttgtgaagagttttagattttgactggaaattaggataaagcttcctacaaaataaaaactctatctgcgaaatcctatctttggcttcctgaatcgaagcaaccagtaccgtactaagcccagaaatcactttctcatcgtcaccatcaatgggataccctaatttcggagacttgagagagagttcctgcgcatccatctttcgattgaaaggtacatga----aaaagagaggagttaaatgcgaccagagagaatgaagagagcttactttaaggatcaatggagaagaaggagatcggttagagagacgaacgagatttgaagaaggaagggtttatgggttctggtttccgcgattggtctcgcgcgagcttcttctttcaaaaaaacaaaaagcttggcgcggaagatttgcagtatt--------aaatgaaaaatgaaattcgcttcagggcattttccctgatttaccaaactataactatattttaattcaatttctacttttaaataaaagttttattca---ccatgttttttgtatgcttaaattatataaataatttaaaaaccattgcatttatatttttataaattaaaa
>Punjuba_racemiflora_Jimenez_Soares_3626@NODE_1_length_2085_cov_217.211653
---------------------------------------------------------agctagaacacagagaaccacaaataattcaaagaacaaaatatggttaaagttcattatgagctcactgtcaaaatctctagtaagaattcaacaaattcaaacaaaaatgcaatcacaagttataaaattatcctcctgttacattttgatggagcttgatagcatacaactaataaaatgcatatttctcctaatccaaaatacctgataagtttctaccaaaaaaaccctgacaagtctacttaaaataagttcaacaatcaaaagagaatgaatataacgggaacttgagaattttgttagccgggtgggaagtagaacaatcaaatcttaccaggacctgtaattggatccttgtgcttgtgcagatcactttcattttccagtttgttgaggggaagcatattttctgaggtaagacccaccttctcacgaaggtaattgtgctgagatttcagccttttgtaggcttcagtgacatgcaaccttttccttttctcagcctgcagctcagatgatattgaatcaacttctttaagtaccctttgatatgaatcaaccccttcagatgattcccctcttacagtattcagtttatgtggcagattaagtttctcctccaaacttctcattttttccagaagaagctgtttctccttctcatacacgtccaactttttcttattctccaacagttctgagctctgtacatctatttgtttaatcaactgcttctgcttttcttccttttcctcgacctcttgcgttttagtactgaggtttttacgaattcctgtagcttcttcgtccaactcaactatttgagccaaaagcctcatcctctccttctcagaaccctcaatctcagagatcaattccaagttcttagcatgtaaagtttcccgcaactttatctcctctgccattttctcgtccttctttcttaggccaagcttgagatcttcaacttcttgctccaactctttcactctagcaatcgaccctttgatcttttcaacatactgtttcagtatcccctccctttcagaaatcaagccctcttttgattgaaccaaatccaccaaattcttgtgtaacactaatccttcatcaatttcttcactcttcttcacgatctccctttccagctccacaattctgagctgtctagcaatcaattccttctccaatggttcctttactttggcctcctcagccttcaaaagccgattttcctccagaactcgttgattttcaagcctcattttctcaatctgcagtaacagttcattttccttctctttccactgctcttccagagattttctggcctctaagtaaaatttgtgaagagttttagattttgactggaaattaggataaagcttcctacaaaataaaaactctatctgcgaaatcctatctttggcttcctgaatcgaagcaaccagtaccgtactaagcccagaaatcactttctcatcgtcaccatcaatgggataccctaatttcggagacttgagagagagttcctgcgcatccatctttcgattgaaaggtacataa----aaaagagaggagttaaatgcgaccagagagaatgaagagagcttactttaaggatcaatggagaagaaggagatcggttagagagacgaacgagatttgaagaaggaaggctttatgggttctggtttctgcgattggtctcgcgcgagcttcttctttcaaaaaaacaaaaagcttggcgcggaagatttgcagtatt--------aaatgaaaaatgaaattcgcttcagggcattttccctgatttaccaaactagaactatattttaattcaatttctacttttaaataaaagttttatttg---caatgttttttgtatgcttaaattatataaataatttgaaaaccattgcatttatatttttataaattaaaa
>_R_Albizia_adinocephala_FHO33_88@NODE_1_length_1643_cov_242.637292
--------------------------------------------------------------------------------------------------------------------------------------------------------------------------------------------------------------------------------------------------------------------------------------------------------------------------------------------------------------------------------------------------------------------------------------------------------------------------------------------------------------------------------------------------------------------------------------------------------------------------------------------------agatgattcccctcttacagtactcagtttatgtggcagattaagcttctcctccaaacttctcattttttccagaagaagttgcttctccttctcatgcacatccaactttttcttattctccaacagttctgagctctgtacatctatttgtttaagcaactgcttctgcatttcctccttttcctcaacctcttgtgttttaatactgaagtttttacgaattcgtgtagcttcttcgcccaactcaactatctgagccaaaagctgcttcctctccttctcaggaccctcaatctcagagattaatttcaagttcttagcatgcaaagtttcccgcaactttatctcctctgccattttctcgtccttctttcttaggccaagcttgagatcctcaacttccacctccaactctttcactgtagcaatcgaccctttgatcttttcaacatactgtttcaatatcccctccctttcagaaatcaaggcctcttttgattgaactaaatccaccaaattcttgtgtaacactaatccttcatcaatttcttcactcttcttcccgatctccctttccagctcctcaattctgagctgtctagcaagcaattccttctccaatggttcctttactttggcctcctcagccttcaacagccgattttcctccagaactcgttgattttcaagcctcattttctctatctggagtaacagttcattttccttctccttccactgctcttccagagattttctggcctctgagtaaaatttgtgaagagttttagattttgactggaaattgggataaagcttcctgcaaaataaaaactctatatgcgaaatcctatctttggcttcttgaatcgaagcaaccagtaccgtactaagcccagaaatcactttgtcatcatcaccatcaatgggataccctaatttcggagacttgagggagagttcctgcgcatccatctttcgatagaaagacacataaaaagaaaatagaggagttaaatgccaccagagagaacgaagagagcttactttaaggatcaatggagaaaatggagatcggatagagagacgatcgaaatttgaagaaggaaggatttatgggttctggtatctgcgattggtcacgcgcgagcttcttcttttaaaaacccaaaaagcttggcgcggaagacttgcggtattaaaacgttgaatgaaaaataaaattcgctcgaggtcatcttccatgatttgccaaactagaactatatgttaattgaatttctagttctaaataaagttttaattcaactccttgattaattaaaataaaaatgatatacataacatatagattatgggtttaatatatttataaactaatg
>_R_Albizia_burkartiana_StivalSantos_678@NODE_1_length_1583_cov_14.418194
-----------------------------------------------------------------------------------------------------------------------------------------------------------------------------------------------------------------cccggtctgaccccaggttgaccccggtctgaaccactgacccttaacccagtacctcgaccggttcaaccggtccggttttcagtaccttacttaaaataaattcaacaatcaaaagagaacgaatataacgggaacttgagaattttgtatgccggatgggaagtagaacaatcaaatcttaccaggagctgtaattggatccttgtgcttgtgctgatcactttcattttccagtttgttgaggggaagcatattttctaaggtaagacccaccttctcacggaggtaattgtgctgagatttcagccttttgtaagcttcagtgacatgcaaccttttccttttctcagcctgcagctcagatgatattgactcaacttctttaagtaccctccgatatgactcaaccccttcagatgattcccctcttacagtactcagtttatgtggcagattaagtttctcctccaaacttctcattttttccataagaagttgcttctccttgtcatgcacatccaactttttcttattctccaacagttctgagctctgtacatctatttgtttaatcaactgcttctgcatttcctccttttcctcaacctcttgtgttttaatactgaggtttttacgaattcgtgtagcttcttcatccaactcgactatctgacccaaaagctgcttcctctccttcccaggaccctcaatctcagagattaatttcaagttcttagcatgcaaagtttcccgcaactttacctcctctgccattttctcgtccttctttcttaggccaagcttgagatcctcaacttcctcctccaactctttcactctagcaatcgaccctttgatcttttcaacatactgtttcagtatcccctccctttcagaaatcaaggcctcttttgattgaaccaaatccaccaaattcttgtgtaacactaatccttcatcaatttcttcactcttcttcccaatgtccctttccagctcttcaattctgagttgtctagcaagcaattccttctccaatggttcctttactttggcctccccagccttcaacagccgattttcctccagaactcgttgattttcaagcctcattttctctatctggagtaacagttcattttccttctccttccactgctcttccagagattttctggcctctgagtaaaatttgtgaagatttttagattttgactggaaattgggataaagcttcctgcaaaataaaaactctatatgtgaaatcctatctttggcttcttgaatcgaagcaaccagtaccgtactaagcccagaaatcactttctcagcatcaccatcaatgggataccctaatttcggagacttgagggagagttcctgcgcatccatctttcgatagaaagacacataaaaagaaaagagaggagttaaatgcgaccagagagaatgaagagagcttactttaaggatcaatggagaaaatggagatcggatagatagacgatcgaaatttgaaggaggaaggatttatgggttctggtatctgcgattgg---------------------------------------------------------------------------------------------------------------------------------------------------------------------------------------------------------------------------------------------------
>_R_Albizia_decandra_Vilhena_231@NODE_1_length_1489_cov_79.643768
--------------------------------------------------------------------------------------------------------------------------------------------------------------------------------------------------------------------------------------------------------------------------------------------aaaccctgacaagtctacttaaaataagttcaacaatcaaaagataatgaatataacgggaacttgagaattttgcttgccggatgggaagtagaacaatcaaatctcaccaggagctgtaattggatccttgtgcttgtgcagatcactttcattttccagtttgttgaggggaagcatattttctgaggtaagccccaccttctcacgaaggtaattgtgctgagatttcagccttttgtaagcttcagtgacatgcaaccttttctttttctcagcctgcagctcagatgatattgactcaacttctttaagtacccttcgatatgaatcaaccccttcagatgattcccctcttacagtactcagtttatgtggcagattaagtgtctcctccaaacttttcattttttccagaagaagttgcttctccttgtcatgcacatccaactttttcttattctccaacggttctgagctctgtacatctatttgtttaataaactgcttctgcatttcctccttctcctcaacctcttgtgttttaatactgaggtttttacgaattcgtgtagcttcttcatccaactcaactatctgagccaaaagctgcttcctctccttctcagaaccctcaatatcagagattaatttcaagttcttagcatgcacagtttcccgcaactttatctcctctgccattttctcgtccttctttcttaggccaagcttgagatcctcaacttcctcctccaactcttccactctagcaatcgatcctttggtcttttcaacatactgtttcagtatcccctccatttcagaaatcaaggcctcttttgattgaaccaaatccaccaaattcttgtgtaaaactaatccttcatcaatttcttcactcttcttcccgatctccctttccagctcctcaattctgagctgtctagcaagcaattccttctccaatggttcctttactttggcctcctcagccttcgacagccgattttcctccagaactcgttcattttcaagcctcatttcctctatctggagtaacaattcattttccttctccttccactgctcttccagagattttcttgcctctgagtaaaatttgtgaagagttttagattttgactggaaattgggataaagcttcctgcaaaataaaaactctatatgcgaaatcctatctttggcttcttgaatcgaagcaaccagtaccgtactaagcccagaaatcactttctcatcatcaccatcaatgggataccctaatttcggagacttgagcgagagttcctgcgcatccatctttcgatagaaagacacataaaaagaaaagagaggagttaaatgcgacc--agagaatgaagagagcttactttaaggatcaatggagaaaatggagatcggatagagagacgatcgaaatttgaaggacgaaggatttatgggttctggtatctgcgactggtcacg----------------------------------------------------------------------------------------------------------------------------------------------------------------------------------------------------------------------------------------------
>_R_Albizia_multiflora_Hughes_3090@NODE_1_length_1005_cov_114.632543
gtcaagaaaagggcatgtgtaggccttggggtacatcttatggatgcaactttgcaaagctagaacacaaagaaccacaaataattcaaaggataaaatatggttaaagttcattatgagctcaccgtcaaaatctctaataagaaatcaacaaattcaagcaaaaatgcaatcacaagttataaaattatccacctgttacattttgatggagcttgatagcatacaactaataaaatgcttatttctcctaatccaaaatacctgataagtttctactacaaaaaccctgacaagtctacttaaaataagttcaacaatcaaaagagaatgaatataacgggaacttgagaattttgtttgccggatgggaagtagaacaatcaaatcttaccaggagctgtaattggatccttgtgcttgtgcagatcactttcattttccagtttgttgaggggaagcatattttctgaggtaaggcccaccttctcacgaaggtaattgtgctgagatttcagccttttgaaagcttcagtgacatgcaaccttttccttttctcagcctgcagctcagatgatattgactcaacttctttaagtacccttcgatatgaatcgaccccttcagatgattcccctcttacagtactcagtttatgtggcagattaagtatctcctccaaacttctcattttttccagaagaagttgcttctccttgtcatgcacatccaactttttcttattctccaacagttctgagctctgtacatctatttgtttaatcaactgcttctgcatttcctccttctcctcaacgtcttgtgttttaatactgaggtttttacgaattcgtgtagcttcttcatccaactcaactatctgagccaaaagctgcttcctctccttctcagaaccctcaatctcagaga------------------------------------------------------------------------------------------------------------------------------------------------------------------------------------------------------------------------------------------------------------------------------------------------------------------------------------------------------------------------------------------------------------------------------------------------------------------------------------------------------------------------------------------------------------------------------------------------------------------------------------------------------------------------------------------------------------------------------------------------------------------------------------------------------------------------------------------------------------------------------------------------------------------------------------------------------------------------------------------------------------------------------------------------------------------------------------------------------------------------
>_R_Albizia_multiflora_Hughes_3090@NODE_2_length_615_cov_353.371747
--------------------------------------------------------------------------------------------------------------------------------------------------------------------------------------------------------------------------------------------------------------------------------------------------------------------------------------------------------------------------------------------------------------------------------------------------------------------------------------------------------------------------------------------------------------------------------------------------------------------------------------------------------------------------------------------------------------------------------------------------------------------------------------------------------------------------------------------------------------------------------------tgtagcttcttcatccaactcaactatctgagccaaaagctgcttcctctccttctcagaaccctcaatctcagagattaattccaagttcttagcatgcaaagtttcccgcaactttatctcctctgccattttctcgtccttctttcttaggccaagcttgagatcctcaacttcctcctccaactctttcactccagcaatcgatcctttgttcttttcaacatactgtttcagtatcccctccctttcagaaatcaaggcctcttttgattgaatcaaatccaccaaattcttgtgtaacactaatccttcatcaatttcttcactcttcttcccgatctccctttccagctcctcaattctgagctgtctagcaagcaattccttctccaatggttcctttactttggcctcctcagccttcaacagccgattttcctccagaactcgttgattttcaagcctcattttctctatctggagtaacagttcattttccttctccttgcactgctcttctagagattttctggcctctgagtaaaatttgtgaagagttttagattttgactggaaattgggataaagcttcctgcaaaataaaaactctat--------------------------------------------------------------------------------------------------------------------------------------------------------------------------------------------------------------------------------------------------------------------------------------------------------------------------------------------------------------------------------------------------------------------------------------------------------------------------------------------------------------------------------------------------------------
>_R_Albizia_xerophytica_Hughes_1435@NODE_1_length_2140_cov_125.228793
-----------------------------------------------------------------------------------------------------------------tcatgagctcactgtcaaaatctctaataagaaatcaataaattcaagcaaaaatgcaatcacaagttataaaattatcc-------acattttgatggagcttgatagcatacaactaataaaatgcata-ttctcctaatccaaaatacctgataagttctaagttcaacaatcaaaagagaatgacttaaaataagttcaacaatcaaaagagaatgaatataacgggaactttggaattttgtttgcaggatgggaagtagaacaatcaaatcttaccaggagctgtaattggatccttgcgcttgtgcagatcactttcattttccagtttgttgaggggaagcatattttctgaggtaaggcccaccttctcacgaaggtaattgtgctgagatttcagccttttgtaagcttcagtgacatgcaaccttttccttttctcagcctgcagctcagatgatattgactcaacttctttaagtaccctttgatatgaatcaaccccttcagatgattcccctcttacagttctcactttatgtggcagattaagtttctcctccaaacttctcattttttccagaagaagttgcttctccttctcatgcacatccaactttttcttattctccaacagttctgagctctgtacatctatttgtttaatcaactgcttctgcatttcctccttttcctcaacctcttgtgttttaatactgaggtttttacgaattcgtgtagcttcttcgtccaactcaactatctgagccaaaagctgcttcctctccttctcaggaccctcaatctcagagattaatttcaagttcttagcatgcaaagtttcccgcaactttatctcctctgccattttctcgtccttctttcttaggccaagcttgagatcctcaacttccacctccaactctttcactgtagcaatcgaccctttgatcttttcaacatactgtttcaatatcccctccctttcagaaaccaaggcctcttttgattgaaccaaatccaccaaattcttgtgtaacactaatccttcatcaatttcttcactcttcttcccgatctccctttccagctcctcaattctgagctgtctagcaagcaattccttctccagtggttcctttactttggcctcctcagccttcaacagccgattttcctccagaactcgttgattttcaagcctcattttctctatctggagtaacagttcattttccttctccttccactgctcttccagagattttctggcctctgagtaaaatttgtgaagagttttagattttgactggaaattgggataaagcttcctgcaaaataaaaactctatatgcgaaatcctatctttggcttcttgaatcgaagcaaccagtactgtactaagcccagaaatcactttctcatcatcaccatcaatgggataccctaatttcggagactcgagggagagttcctgcgcatccatctttggatagaaagacacataaaaagaaaagagaggagttaaatgccaccagagagaatgaagagagcttactttaaggatcaatggagaaaatggagatcggatagagagacgatcgaaatttgaagaaggaaggatttatgggttctggtatctgcgattggtcacgcgcgagcttcttcttttaaaaacccaaaaagattggcgcggaagacctgcggtattaaaacgttgaatgaaaaatgaaattcgcttgaggtcatcttcgatgatttaccaaactagaactatatgttaattgaatttttagttctaaataaagtttaaattcaactccttgatttattaaaataaaaatgacatgaatgatatatagattattaatttaatatatttataaactaatg
>_R_Balizia_pedicellaris_Queiroz_15529@NODE_1_length_1924_cov_533.250401
------caaagggcatgcgtaggccaaagggtacatcttatggatgcaactttgcaaagctagaacacaaagaaccacaaataattcaaaggacaaaacatggttaaagttcattatgagctcactgtcaaaatctctaataagaattcaacaaattcaagcaaaaatgcaatcacaaattattaaattatccacctgttacattttgatcgagcttgatagcatacaactaataaaatgcatatttctcctaatccaaaatacctgatacgtttctaccaaaaaaaccctgacaagtctacttaaaataagttcaacaatcaaaagagaatgaatataacgggaacttgagaattttgtttgccgggtgggaagtagaacaatcaaatattaccaggagctgtaattggatccttgtgcttgtgcagatcactttcattttccagtttgttgaggggaagcatattttcggaggtaagacccaccttctcacgaaggtaattgtgctgagatttcagccttttgtaagcttcagtgacatgcaaccttttccttttctcagcctgcagctcagatgatattgactcaacttctttaagtagcctttgatgtgaatcaaccccttcagatgattcccctcttacagtactcagtttacgtggcagattaagtttctcctccaaacttctcattttttccagaagaagttgtttctccttctcacgcacatccaactttttcttattctccaacagttctgagctctgtacatatatttgtttaatcaactgcttctgcatttcttccttttcctcgacctcttgcgttttaatactggcggttttatgaattactgtagcttcttcgtccaacccaactatttgagccaaaagcctcttcctctc---ctcagaaccctcaatctcagagatcaattccaagttcttagcatgtaacgtttctcgcaactttatctcctctgacattttctcgtccttctttcttaggccaagcttgagaacctcaacttcttcctccaactctttcactctagcaatcgaccctttgatcttttcaacatactgtttcattatcccctccctttcagaaatcaaggcctcttttgattgaaccaaatccaccaaattcttgtgtaacactaatccttcatcaatttcttcactcttcttcccgatctccctttccagctcctcaattctgagctgtctagcaagcaattccttctccaatggttcctttactctggcctcctcagccttcaacagccgattttcctccagaactcgttgattttcaagcctcattttctccatctggagtaacagttcattttccttctccttccactgcttttccagagattttctggcctctgagtaaaatttgtgaagagttttagattttgactggaaattgggataaagcttcctgcaaaataaaaactctatctgcgaaatgctatctttggcttcttgaatggaagcaaccagtaccgtactaatcccagaaatcactttctcatcatctccatcaatgtgataccctaatttcggagacttgagaaagagttcctgcgcatccatctttcgattgaaagacacataaaaagaaaagagaggagtcaaatgcgaccagagagaatgaagagagcttactttaaggatcaatggagaagatggagatcggatagagagacgatcgaaatttgaagaaggaagggtttatgtgttctggtatccgcgattggtctcgcgcgagcttcttctttcgaaaaaccaaaaagcttggcgcggaagatttgcggtgttaaaatgttaaatgaaaaatgaaattctcttcaggtcagtttccattattaaccaaactagaactatatgttaattcaatttctacttttaaataaaggtttaat------------------------------------------------------------------------------
>_R_Cathormion_obliquifoliolatum_Wieringa_6519@NODE_1_length_1763_cov_230.154567
------------------------------------------------------------------------------------------------aacatggttaaagttcattatgagctcactgtcaaaatctctaataagaattcaacaaattcaagcaaaaatgcaatcacaaattataaaattatccacctgttacattctgatggagcttgatagcatacaactaataaaataaatatttctcctaatccaaaatacctgataagtttctaccaaaaaaaccctgacaagtctacttaaaataagttcaacaatcaaaagagaaggaatataacgggaacttgagaa-tttgtttgccgggtgggaagtagaacaatcaaatattaccaggagctgtaattggatccttgtgcttgtgcagatcactttcattttccagtttgttgaggggaagcatattttctgaggtaagacccaccttctcacgaaggtaattgtgctgagatttcagccttttgtaagcttcagtgacatgcaaccttttccttttctcagcctgcagctcagatgatattgactcaacttctttaagtagcctttgatgtgaatcaaccccttcagatgattcccctcttacagtactcagtttacgtggcagattaagtgtctcctccaaacttctcattttttccagaagaagttgtttctccttctcacgcacatccaactttttcttattctccaacagttctgagctctgtacatatatttgtttaatcaactgcttctgcatttcttccttttcctcgacctcttgcgttttaatactggcggatttacgaattcctgtaccttcttcgtccaactcaactatttgagccaaaagcctcttcctctc---ctcagaaccctcaatctcagagatcaattccaagttcttagcatgtaacgtttctcgcaactttatctcctctgacattttctcgtccttctttcttaggccaagctggagatcctcaacttcttcctccaactctttcactctagcaatcaaccctttgatcttttcaacatactgtttcattatcccctccctttcagaaatcaaggcctcttttgattgaaccaaatccaccaaattcttgtgtaacactaatccttcatcaatttcttcactcttcttcccgatctccctttccagctcctcaattctgagctgtctagcaagcaattccttctccaatggttcctttactctggcctcctcagccttcaacagccgattttcctccagaactcgttgattttcaagcctcattttctctatctggagtaacagttcattttccttctccttccactgctcttccagagattttctggcctctgagtaaaatttgtgaagagttttagattttgactggaaattgggataaagcttcctgcaaaataaaaactctatctgcgaaatgctatctttggcttcttgaatggaagcaaccagtaccgtactaagcccagaaatcactttctcattatctccatcaatgggacaccctaatttcggagacttgagagagagttcatgcgcatccatctttcgattgaaagacacataaaaagaaaagagaggagtcaaatgcgaccagagagaattaagagagcttactttaaggatcaatggagaagatggagatcggatagagagacgatcgaaatttgaagaatgaagggtttatggattctggtatctgcgattggtctcgcgcgagcttcttctttcgaaaaaccaaaaagcttggcgcggaagatttgcggtgttaaaatgttaaatcaaaaatgaaattctcttcagg----------------------------------------------------------------------------------------------------------------------------------------------------
>_R_Cathormion_rhombifolium_Deighton_3618@NODE_1_length_2060_cov_111.290469
gtcaagaaaagggcatgtgtaggccaaagggtacatcttatggatgcaactttgcaaagctagaacacaaagaaccacaaataattcaaaggacaaaacatggttaaagttcattatgagctcactgtcaaaatctctaataagaattcaacaaattcaagcaaaaatgcaatcacaaattataaaattatccacctgttacattttgatggagcttgatacaatacaactaataaaatgaatatttctcctaatccaaaatacctgataagtttctaccaaaaaaaccctgacaagtctacttaaaataagttcaacaatcaaaagagaaggaatataacgggaacttgagaa-tttgtttgccgggtgggaagtagaacaatcaaatattaccaggagctgtgattggatccttgtgcttgtgcagatcactttcattttccagtttgttgaggggaagcatattttctgaggtaagacccaccttctcacgaaggtaattgtgctgagatttcagccttttgtaagcttcagtgacatgcaaccttttccttttctcagcctgcagctcagatgatattgactcaacttctttaagtagcctttgatgtgaatcaaccccttcagatgattcccctcttacagtactcagtttacgtggcagattaagtgtctcctccaaacttctcattttttccagaagaagttgtttctccttctcacgcacatccaactttttcttattctccaacagttctgagctctgtacatatatttgtttaatcaactgcttctggatttcttccttttcctcgacctcttgcgttttaatactggcggatttacgaattcctgtaccttcttcgtccaactcaactatttgagccaaaagcctcttcctctc---ctcagaaccctcaatctcagagatcaattccaagttcttagcatgtaacgtttctcgcaactttatctcctctgacattttctcgtccttctttcttaggccaagctggagatcctcaacttcttcctccaactctttcactctagcaatcaaccctttgatcttttcaacatactgtttcattatcccctccctttcagaaatcaaggcctcttttgattgaaccaaatccaccaaattcttgtgtaacactaatccttcatcaatttcttcactcttcttcccgatctccctttccagctcctcaattctgagctgtctagcaagcaattccttctccaatggttcctttactctggcctcctcagccttcaacagccgattttcctccagaacacgttgattttcaagcctcattttctctatctggagtaacagtccattttccttctccttccactgctcttccacagattttctggcctctgagtaaaatttgtgaagagttttagattttgactggaaattgggataaagcttcctgcaaaataaaaactctatctgcgaaatgctatctttggcttcttgaatggaagcaaccagtaccgtactaagcccagaaatcactttctcatcatctccatcaatgggataccctaatttcggagacttgagagagagttccagcgcatccatctttcgattgaaagacacataaaaagaaaggaaaggagtcaaatgcgaccagagagaatgaagagaccttactttaaggatcaatggagaagatggagatcggatagagagacgatcgaaatttgaagaaggaagggtttatgggttctggtatctgcgattggtctcgcgcgagcttcttctttcgaaaaaccaaaaagcttggcgcggaagatttgcggtattaaaatgttaaatgaaaaatgaaattctcttcaggtcattttccatgattaaccaaactagaactatatgttaattcaatttctacttttaaataaaggtttaattcaactccatgatttatcaaaaaaaaaaaaatgtggatgatatatggactatcaactcagaatat-------------
>_R_Enterolobium_cyclocarpum_MWC9020@NODE_1_length_1924_cov_465.653492
-----------------------------------------------------------------caca-agaaccacaaataattcaaaggacaaaacgtgggtaaagttcattatgagcttactatcaaaatctccaataagaatttgataaattttaaaaaatatgcaatccaaaattataaaactatccacctgttacattttggtggagcttgatagcatacaacaaacaaactgcatatttttcttaatccaaaatacctgataattttctaccaataaaaaactgataggcctacttaaaatcagttcaacaatcaaaagagaatgaatataatgggaacttgagaattttgtatgccaggtgggaagtagaacagtcaaatcttaccagcagctgtaattggatccttgtgcttgtgcagatcactttcattttccagtttgttgaggggaagcatattttctgaggtaagacccaccttctcacgcagataattgtgctgagatttcagcctcttgtaagcttcagtgacatgcaaccttttccttttctcagcctgcagctcagatgatattgactcaacttctttaagtactctttgatatgaatcaaccccttcggatgattcccctcttacagtactcggtttatgtggcagattaagtttgtcccccaaacaactcattttttccaggagaagttgtttctccttctcatgcacatccaactttttcttattctccaacagttctgagctctgtacatctgtttttttaatcaactgcttctgcatttcttccttttcctcaacctcctgtgttttaatactgaggtttttacgaatttgtgtagcttcttcatccaactcaactatctgagccaaaaactgcttcctctccttctcagaaccctcaatctcagagattaatttcaagttcttagcatgcaaggtttccgccacctttatctcctctgccattttctcgtccttctttctcaggccaagcttgagatcctcaacttcttcctccaactctttcactctagcaatcgaccctttgatctgttcaacatattgtttcaatatcccctccttttccaaaagcatggactcttttgactgaaccaaatccaccaaattcttgtgcaacactaatccttcatcaatttcttcactcttcttcccgatctccccttccagctcctctattctgagctgtctagcaagcaattccttctccaatggttcctttactttggcctcttcagctttcaacaaccgattttcctccagaactcgttgattttcaagcctcattttctcaatctggagtaacagttcattttccttctctttccactgctcttcaagagattttctggcctctaagtaaaatttgtgaagagttttagattttgactggaaattaggataaagcttcctacaaaacaaaaactctatatgcgaaatcctatctttggcttcttgaatcgaagcaaccagcaccgtactaagcccagaaatcactttctcgtcatcaccatcaatgggataccctaatttcggagacttgagagtgagttcctgctcatccatttttcaattgaaagacgcat----acaaaagagaagagttaaatgcgaccagagatcatgaagagagcttactttaaggatcaatggagaagatggagatcggttagagagacgaacgaaatttgaaggaggaagggtttatgggttctggtttctgcgattggccacgcgcgagcttcttctttcgaaaaaacaaaaagcttggcgcgggaagtttgcggtatc--------agaggaaaaatgaaattcgcttcagttcatcttccatgatttaccaaactagaactatattttaattcaatttatattttttagtaaaagttttaaa-------atattttttgtaagtgaaaattatataaatgatttgaaaaccatt-------------------------
>_R_Hydrochorea_corymbosa1_Bonadeu_655@NODE_1_length_1611_cov_5326.100257
-------------------------------------------------------------------------------------------------------------------------------------------------------------------------------------ataaaattatccacctgttacattttgatggagcttgatagcatacaactaataaaatgaatatttctcctaatccaaaatacctgataagtttctaccaaaaaaaccctgacaagtctacttaaaataagttcaacaatcaaaagagaaggaatataacgggaacttgagaa-tttgtttgccgggtgggaagtagaacaatcaaatattaccaggagctgtaattggatccttgtgcttgtgcagatcactttcattttccagtttgttgaggggaagcatattttctgaggtaagacccaccttctcacgaaggtaattgtgctgagatttcagccttttgtaagcttcagtgacatgcaaccttttccttttctcagcctgcagctcagatgatattgactcaacttctttaagtagcctttgatgtgaatcaaccccttcagatgattcccctcttacagtactcagtttacgtggcagattaagtgtctcctccaaacttctcattttttccagaagaagttgtttctccttctcacgcacatccaactttttcttattctccaacagttctgagctctgtacgtatatttgtttaatcaaatgcttctgcatttcttccttttcctcgacctcttgcgttttaatactggcggatttacgaattcctgtaccttcttcgtccaactcatctatttgagccaaaagcctcttcctctc---ctcagaaccctcaatctcagagatcaattccaagttcttagcatgtaacgtttctcgcaactttatctcctctgacattttctcgtccttctttcttaggccaagctggagatcctcaacttcttcctccaactctttcactctagcaatcaaccctttgatcttttcaacatactgtttcattatcccctccctttcagaaatcaaggcctcttttgattgaaccaaatccaccaaattcttgtgtaacactaatccttcatcaatttcttcactcttcttcccgatctccctttccagctcctcaattctgagctgtctagcaagcaattccttctccaatggttcctttactctggcctcctcagccttcaacagccgattttcctccagaactcgttgattttcaagcctcattttctctatctggagtaacagttcattttccttctccttccactgctcttccagagattttctggcctctgagtaaaatttgtgaagagttttagattttgactggaaattgggataaagcttcctgcaaaataaaaactctatctgcgaaatgctatctttggcttcttgaatggaagcaaccagtaccgtactaagcccagaaatcactttctcattatctccatcaatgggataccctaatttcggagacttgagagagagttcatgcgcatccatctttcgattgaaagacacataaaacgaaaagagaggaggcaaatgcgaccagagagaatgaagagagcttacttt-aggatcaatggagaagatggagatcggatagagagacgatcgaaatttgaagaaggaggggtttatgggttctggtatctgcgattggtctcgcgcgagcttcttctttcgaaaaac----------------------------------------------------------------------------------------------------------------------------------------------------------------------------------------------------------------------
>_R_Hydrochorea_gonggrijpii_Tillett_45696@NODE_1_length_1921_cov_180.335683
--------------------aggccaaagggtacatcttatggatgcaactttgcaaagctagaacacaaagaaccacaaataattcaaaggacaaaacatggttaaagttcattatgagctcactgtcaaaatctctaataagaattcaacaaattcaagcaaaaatgcaatcacaaattataaaattatccacctgttacattttgatggagcttgatagcatacaactaataaaatgaatatttctcctaatccaaaatacctgataagtttctaccaaaaaaaccctgacaagtctacttaaaataagttcaacaatcaaaagagaaggaatataacgggaacttgagaa-tttgtttgccgggtgggaagtagaacaatcaaatattaccaggagctgtaattggatccttgtgcttgtgcagatcactttcattttccagtttgttgaggggaagcatattttctgaggtaagacccaccttctcacgaaggtaattgtgctgagatttcagccttttgtaagcttcagtgacatgcaaccttttccttttctcagcctgcagctcagatgatattgactcaacttctttaagtagcctttgatgtgaatcaaccccttcagatgattcccctcttacagtactcagtttacgtggcagattaagtgtctcctccaaacttctcattttttccagaagaagttgtttctccttctcacgcacatccaactttttcttattctccaacagttctgagctctgtacatatatttgtttaatcaactgcttctgcatttcttccttttcctcgacctcttgcgttttaatactggcggatttacgaattcctgtaccttcttcgtccaactcaactatttgagccaaaagcctcttcctctc---ctcagaaccctcaatctcagagatcaattccaagttcttagcatgtaacgtttctcgcaactttatctcctctgacattttctcgtccttctttcttaggccaagctggagatcctcaacttcttcctccaactctttcactctagcaatcaaccctttgatcttttcaacatactgtttcattatcccctccctttcagaaatcaaggcctcttttgattgaaccaaatccaccaaattcttgtgtaacactaatccttcatcaatttcttcactcttcttcccgatctccctttccagctcctcaattctgagctgtctagcaagcaattccttctccaatggttcctttactctggcctcctcagccttcaacagccgattttcctccagaactcgttgattttcaagcctcattttctctatctggagtaacagttcattttccttctccttccactgctcttccagagattttctggcctctgagtaaaatttgtgaagagttttagattttgactggaaattgggataaagcttccggcaaaataaaaactctatctgcgaaatgctatctttggcttcttgaatggaggcaaccagtaccgtactaagcccagaaatcactttctcatcatctccatcaatgggataccctaatttcggagacttgagagagagttcatgcgcatccatctttcgattgaaagacacataaaaagaaaagagaggagtcaaatgcgaccacagagaatgaagagagcttacttt-aggatcaatggagaagatggagatcggatagacagacgatcgaaatttgaagaaggaagggtttatgggttctggtatctgcgattggtctcgcgcgagcttcttctttcgaaaaaccaaaaagcttggcgcggtagatttgcggtattaaaatgttaaatgaaaaatgaaattcgcttcaggtcattttccatgattaaccaaactagaactatatgttaattcaatttctacttttaaataaaggtttaattcaactccatgat-----------------------------------------------------------------
>_R_Jupunba_asplenifolia_Ekman_6383@NODE_1_length_1600_cov_79.576494
----------------------------------------------------------------------------------------------------------------------------------------------------------------------------------------------------------------------------------caactaataaaatgcatatttctcctaatccaaaatacctgataagtttctaccaaaaaaaccctgacaagtctacttaaaataagttcaacaatcaaaagagaatgaatataacgggaacttgagaattttgtttgccgggtgggaagtagaacaatcaaatattaccaggagctgtaattggatccttgtgcttgtgcagatcactttcattttccagtttgttgaggggaagcatattttctgaggtaagacccaccttctcacgaaggtaattgtgctgagatttcagccttttgtaagcttcagtgacatgcaaccttttccttttctcagcctgcagctcagatgatattgactcaacttctttaagtagcctatgatgtgaatcaaccccttcagatgattcccctcttacagtactcaggttacgtggcagattaagtttctcctccaaacttctcattttttccagaagaagttgtttctccttctcacgcacatccaactttttcttattctccaacagttctgagctctgtacatatatttgtttaatcaactgcttctgcttttcttccttttcctcgacctcttgcgatttaatactggcggttttacgaattcctgtaccttcttcgtccaactcaactatttgagccaaaagcctcttcctctc---ctcagaaccctcaatctcagagatcaattccaagttcttagcatgtaacgtttctcgcaactttttctcctctgacattttctcgtccttctttcttaggccaagcttgagatcctcaacttcttcctccaactctttcactctagcaatcgaccctttgatcttttcaacacactgtttcattatcccctccctttcagaaatcaaggcctcttttgattgaactaaatccaccaaattcttgtgtaacactaatccttcatcaatttcttcactcttcttcccgatctccctttccagctcctcaattctgagctgtctagcaagcaattccttctccaatggctcctttactctggccccctcagccttcaacagccgattttcctccagaactcgttgattttcaagcctcattttctctatctggagtaacagttcattttccttctccttccactgctcttccagagattttctggcctctgagtaaaatttgtgaagagttttagattttgactggaaattgggataaagcttcctgcaaaataaaaattctatctgcgaaatgctatctttggcttcttgaatggaagcaaccagtaccgtactaagcccagaaatcactttctcatcatctccatcaatgggatatcctaatttcggagacttgagagagagttcctgcgcatccatctttcgattgaaagacacataaaaagaaaagagaggagtcaaatgcgaccagagagaatgaagagagcttactttaaggatcaatggagaagatggagatcggatagagagacgatcgaaatttgaagaaggaagggtttatgggttctggtatctgcgattggtctcgcgcgagctttttctttcgaaaaaccaaaaagcttggcgcggaagatctgcggtat---------------------------------------------------------------------------------------------------------------------------------------------------------------------------------------
>_R_Jupunba_brachystachya_Lima_7438@NODE_1_length_2258_cov_181.300321
gtcaagacaagggcatgtgtaggccgtggggtacatcttatggatgcaactttgcaaagctagaacacagagaaccacaaataattcaaaggacaaaatatggttaaagttcattatgagctcactgtcaaaatctccaataagaattc-acaaattcaagcaaaaatgcaatcacaagttataaaattatccgactgttacattttgatggagcttgatagcatacaactaataaaatgcctatttctcccaatccaaaatacctgataagcttctaccaaaataaccctgacaagtctacttaaaataagttcaacaatcaaaagagaatgaatataacggaaacttgagaattttgtttgccgggtgggaagtagaacaatcaaatcttacccggagctgtaattggatccttgtgcctgtgcagatcactttcattttccagtttgttgaggggaagcatattttctgaggtaagacccaccttctcacgaaggtaattgtgctgagatttcagccttttgtaagcttcagtgacatgcaaccttttccttttctcagcctgcagctcagatgatattgactcaacttctttaagtaccctttgatatgaatcaaccccttcagatgattcccctcttacagtactcagtttatgtggcagattaagttgctcctccaaacttctcatttttttcagaagaagttgtttctccttctcatgcacatccaactttttcttattctccaacagttctgagctctgtacatatatttgtttaatcaactgcttctgtatttcttccttttcctcgacctcttgcgttttaatactggcggttttacgaattcctgtagcttcttcgtccaactcaactatttgagccaaaagcctcttcctctc---ctcagaaccctcaatctcagagatcaattccaagttcttagcatgtaacgtttctcgcaactttatttcctctgacattttctcgtccttctttcttaggccaagcttgagatcctcaacttcttcctccaactctttcactctagcaatcgaccctttgatcttttcaacatactgtttcattatcccctccctttcagaaatcaaggcctcttttgattgaaccaaatccaccaaattcttgtgtaacactaatccttcatcaatctcttcactcttcttcccgatctccctttccagctcctcaattttgagctgtctagcaagcaattccttctccaatggttcctttactctggcctcctcagccttcaacagccgattttcctccagaactcgttgattttcaagcctcattttctctatctggagtaacagttcattttccttctccttccactgctcttccagagattttctggcctctgagtaaaatttgtgaagagttttagattttgactggaaattgggataaagcttcctgcaaaataaaaactctatctgcgaaatgctatctttggcttcttgaatggaagcaaccagtaccgtactaagcccagaaatcactttctcatcatctccatcaatgggataccctaatttcggagacttgagagagagttcctgcgcattcatctttcgattgaaagacacataaaaagaaaagagaggagtcaaatgcgaccagagagaatgaagagagcttactttaaggatcaatggagaagatggagatcggatagagagacgatcgaaatttgaagaaggaagggtttatgggttctggtatctgcgattggtctcgcgcgagcttcttctttcgaaaaaccaaaaagcttggcgcggaagatttgcggtattaaaatgttaaatgaaaaatgaaattctcttcaggtcattttccatgattaaccaaactagaactatatgttaattcaatttctacttttaaataaaggtttaattcaactccatgatttattaaaagaaaaatgatgtggatgatatataaattatcaactcagcatatttatcaattaatg
>_R_Jupunba_floribunda_Iganci_883@NODE_1_length_2505_cov_151.673806
gtcaagacaagggcatgtgtaggccgtggggtacatcttatggatgcaactttgcaaagctagaacacacagaaccacaaataattcaaaggacaaaacatggttaaagttcattatgagctcactgtcaaaatctccaataagaattcaacaaattcaagcaaaaatgcaatcacaagttataaaattatccgactgttacattttgatggagcttgatagcatacaactaataaaatgcctatttctcccaatccaaaatacctgataagcttctaccaaaataaccctgacaagtctacttaaaataagttcaacaatcaaaagagaatgaatataacggaaacttgagaattttgtttgccgggtgggaagtagaacaatcaaatcttaccaggagctgtaattggatccttgtgcttgtgcagatcactttcattttccagtttgttgaggggaagcatattttctgaggtaagacccaccttctcacgaaggtaattgtgctgagatttcagccttttgtaagcttcagtgacatgcaaccttttccttttctcagcctgcagctcagatgatattgactcaacttctttaagtaccctttgatatgaatcaaccccttcagatgattcccctcttacagtactcagtttatgtggcagattaagttgctcctccaaacttctcattttttccagaagaagttgtttctccttctcacgcacatccaactttttcttattccccaacagttctgagctctgtacatatatttgtttaatcaactgcttctgcatttcttccttttcctcgacctcttgcgttttaatactggcggttttacgaattcctgtagcttcttcgtccaactcaactatttgagccaaaagcctcttcctctc---ctcagaaccctcaatctcagagatcaattccaagttcttagcatgtaacgtttctcgcaactttatctcctctgacattttctcgtccttctttcttaggccaagcttgagatcctcaacttcttcctccaactctttcactctagcaatcgaccctttgatcttttcaacatactgtttcattatcccctccctttcagaaatcaaggcctcttttgattgaaccaaatccaccaaattcttgtgtaacactaatccttcatcaatttcttcactcttcttcccgatctccctttccagctcctcaattctgagctgtctagcaagcaactccttctccaatggttcctttactctggcctcctcagccttcaacagccgattttcctccagaactcgttgattttcaagcctcattttctctatctggagtaacagttcattttccttctccttccattgcttttccagagattttctggtctctgagtaaaatttgtgaagagttttagattttgactggaaattgggataaagcttcctgcaaaataaaaactctatctgcgaaatgctatctttggcttcttgaatggaagcaaccagtaccgtactaagcccagaaatcactttctcatcatctccatcaatgggataccctaatttcggagacttgagagagagttcctgcgcatgcatctttcgattgaaagacacataaaaagaaaagagaggagtcaaatgcaaccagagagaatgaagagagcttactttaaggatcaatggagaagatggagatcggatagagagacgatcgaaatttgaagaaggaagggtttacgggttctggtatctgcgattggtctcgcgcgagcttcttctttcgaaaaaccaaaaagcttggcgcggaagatttgcggtattaaaatgttaaatgaaaaatgaaattctcttcaggtcattttccatgattaaccaaactagaactatgtgttaattcaatttctacttttaaataaaggtttaattcaactccatgatttatcaaaataaaaatgacgtgaatgatatatggactatcaactcaacatatttgtcaattaata
>_R_Jupunba_idiopoda_Quesada_1718@NODE_1_length_1811_cov_146.653403
-----------------------------------------------------------------------gaaccacaaataattcaaaggacaaaacatggttaaagttcattatgagctcactgtcaaaatctccaataagaattcaacaaattcaagcaaaaatgcaatcacaagttataaaattatccaactgttacattttgatggagcttgatagcatgcaactaataaaatgcatatttctcccaatccaaaatacctgataagcttctaccaaaataaccctgacaagtctacttaaaataagttcaataatcaaaagacaatgaatataacggaaacttgagaattttgtttgccgggtgagaagtagaacaatcaaatcttaccaggagctgtaattggatccttgtgcttgtgcagataacttttattttccagtttgttgaggggaagcatattttctgaggtaagacccaccttctcacgaaggtaattgtgctgagatttcagccttttgtaagcttcagtgacatgcaaccttttccttttctcagcctgcagctcagatgatattgactcaacttctttaagtaccctttgatatgaatcaaccccttcagatgattcccctcttacagtactcagtttatgtggcagattaagtttctcctccaaacttctcatttttttc---agaagttgtttctccttctcatgcacgtccaactttttcttattctccaacagttctgagctctgtacatctatttgtttaatcagctgcttctgcatttccttcttttcctcaacctcttgtgttttaatactgaggtttttacgaattcgtgtagctttttcatccaactcaactatctgagccaaaagctgcttcctctccttctcagaaccctcaatctcagagattaattttaagttcttagcatgcaaagtttcccgcaactttatctcctctgacattttctcgtccttctttcttaggccaagcttgaggtcctcaactttttcctccaactctttcactctagcaatcgaccctttgatcttctcaacatattgtttcagtaacccctccttttcagaaatcaaggactcttttgactgaaccaaatccaccaaattcttgtgcaacactaatccttcatcaatttcttcactcttcttcccaatctccctttccagctcctcgattctgagctgtctagcaagcaattccttctgcagtggttcctttactttggcctcctcagccttcaacagccgattttcatccagaactcgttgattttcaagcctcattttctctatctggagtaacagtccattttccttctccttccactgctcttccagagattttctggcctctgagtaaaatttgtgaagagttttagattttgactggaaattgggataaagcttcctgcaaaataaaaactctatctgcgaaatgctatctttggcttcttgaatggaagcaaccagtaccgtactaagcccagaaatcactttctcatcatctgcatcaatgggataccctaatttcggagacttgagagagagttcctgcgcatccatctttcgattgaaagacacataaaaagaaaagagaggagtcaaatgccaccagagaggatgaagagagcttactttaaggatcaatggagaagatggagatcggatagagagacgatcgaaatttgaagaaggaagggtttatgggttctggtatctgccattggtctcgcgcgagcttcttctttcgaaaaaccaaaaagcttggcgcggaagatttgcggcattaaaatgtta-----------------------------tttccatgattaaccaaactagaactatatgttaattcaatttctac-------------------------------------------------------------------------------------------------
>_R_Jupunba_langsdorfii_Ribeiro_728@NODE_1_length_2257_cov_164.641743
gtcaagacaagggcatgtgtaggccgtggggtacatcttatggatgcaactttgcaaagctagaacacagagaaccacaaataattcaaaggacaaaatatggttaaagttcattatgagctcactgtcaaaatctccaataagaattcaacaaattcaagcaaaaatgcaatcacaagttataaaattatccgactgttacattttgatggagcttgatagcatacaactaataaaatgcctgtttctcccaatccaaaatacctgataagcttctaccaaaataaccctgacaagtctacttaaaataagttcaacaatcaaaagagaatgaatataacggaaacttgagaattttgtttgccgggtgggaagtagaacaatcaaatcttaccaggagctgtaattggatccttgtgcttgtgcagatcactttcattttccagtttgttgaggggaagcatattttctgaggtaagacccaccttctcacgaaggtaattgtgctgagatttcagccttttgtaagcttcagtgacatgcaaccttttccttttctcagcctgcagctcagatgatattgactcaacttctttaagtaccctttgatatgaatcaaccccttcagatgattcccctcttacagtactcagtttatgtggcagattaagttgctcctccaaacttctcatttttttcagaagaagttgtttctccttctcatgcacatccaactttttcttattctccaacagttctgagctctgtacatatatttgtttaatcaactgcttctgtatttcttccttttcctcgacctcttgcgttttaatactggcggttttacgaattcctgtagcttcttcgtccaactcaactatttgagccaaaagcctcttcctctc---ctcagaaccctcaatctcagagatcaattccaagttcttagcatgtaacgtttctcgcaactttatttcctctgacattttctcgtccttctttcttaggccaagcttgagatcctcaacttcttcctccaactcttttactctagcaatcgaccctttgatcttttcaacatactgtttcattatcccctccctttcagaaatcaaggcctcttttgattgaaccaaatccaccaaattcttgtgtaacactaatccttcatcaatttcttcactcttcttcccgatctccctttccagctcctcaattctgagctgtctagcaagcaattccttctccaatggtccttttactctggcctcctcagccttcaacagccgattttcctccagaactcgttgattttcaagcctcattttctctatctggagtaatagttcgttttccttctccttccactgctcttccagagattttctggcctctgagtaaaatttgtgaagagttttagattttgactggaaattgggataaagcttcctgcaaaataaaaactctatctgcgaaatgctatctttggcttcttgaatggaagcaaccagtaccgtactaagcccagaaatcactttctcatcatctccatcaatgggataccctaatttcggagacttgagagagagttcctgcgcattcatctttcgattgaaagacacataaaaagaaaagagaggagtcaaatgcgaccagagagaatgaagagagcttactttaaggatcaatggagaagatggagatcggatagagagacgatcgaaatttgaagaaggaagggtttatgggttctggtatctgcgattggcctcgcgcgagcttcttctttcgaaaaaccaaaaagcttggcgcggaagatttgcggtattaaaatgttaaatgaaaaatgaaattctcttcaggtcattttccattattaaccagactagaactatatgttaattcaatttctacttttaaataaaggtttaattcaactccatgatatattaaaataaaaatgacatggataatatatggactatcaactcagtatatttgtcaactaatg
>_R_Jupunba_limae_Iganci_261@NODE_1_length_2409_cov_148.159949
gtcaagaaaagggcatgtgtaggccatggggtacatcttatggatgcaactttgcaaagctagaacacaaagaaccacaaataattcaaaggacaaaacgtggttaaagttcattatgagctcaccgtcaaaatctctaataagaattcaacaaattcaagcaaaaatgcaatcacaaattataaaattatccacctgttacattttgatggagcttgatagcatacaactaataaaatgcatatttctcctaatccaaaatacctgataagtttctaccaaaaaaaccctgacaagtctacttaaaataagttcaacaatcaaaagaaaatgaatataacgggaacttgagaattttgtttgccgggtgggaagtagaacaatcaaatattaccaggagctgtaattggatccttgtgcttgtgcagatcactttcattttccagtttgttgaggggaagcatattttctgaggtaagacccaccttctcacgaaggtaattgtactgagatttcagccttttgtaagcttcagtgacatgcaaccttttccttttctcagcctgcagctcagatgatattgattcaacttctttaagtaccctttgatgtgaatcaaccccttcagatgattcccctcttacagtactcagtttatgtggcagatcaagtttctcctccaaacttctcattttttccagaagaagttgtttctccttctcacgcacatccaactttttcttattctccaacagttctgagctctgtacatatatttgtttaatcaactgcttctgcatttcttcctttttctcgacctcttgcgttttaatactggcggttttacgaattcctgtagcttcttcgtccaactcaactatttgagccaaaagcctcttcctctc---ctcagaaccctcaatctcagagatcaattccaagttcttagcatgtaacgtttctcgcaactttatctcctctgacattttctcgtccttctttcttaggccaagcttgagatcctcaacttcttcctccaactctttcactctagcaatcgaccctttgatcttttcaacatactgtttcattatcccctccctttcagaaatcaaggcctcttttgattgaaccaaatccaccaaattcttgtgtaacactaatccttcatcaatttcttcactcttcttgccgatctccctttccagctcctgaattctgagctgtctagcaagcaattccttctccagtggttcctttactctggcctcctcagccttcaacagccgattttcctccagaactcgttgattttcaagcctcattttctctatctggagtaacagttcattttccttctccttccactgctctttcagagattttctggcctctgagtaaagtttgtgaagagttttagattttgactggaaattgggataaagcttcctgcaaaataaaaactctatctgcgaaatgctatctttggcttcttgaatggaagcaaccagtaccgtactaagcccagaaatcactttctcatcatctccatcaatgggataccctaatttcggagacttgagagagagttcctgcgcatccatctttcgattgaaagacacataaaaagaaaagagaggagtcaaatgcgaccagagagaatgaagagagcttactttaaggatcaatggagaagatggagatcggatagagagacgatcgaaatttgaagaaggaagggtttaggggttctggtatctgcgattggtctcgcgcgagcttcttctttcgaaaaaccaaaaagcttggcgcggaagatttgcggtgttaaaatgttaaatgaaaaatgaaattctcttcaggtcagtttccgttattaaccaaactagaactatatgttaattcaatttctacttttaaataaaggtttaattcaactccatgatttaccaaaataaaaataacgtaaatgatatatggactatcagctcaacatatttattaattaata
>_R_Jupunba_microcalyx_Iganci_855@NODE_1_length_1316_cov_139.031477
atcaagaaaagggcatgtgtaggccatggggtacatcttatggatgcaactttgcaaagctagaacacaaagaaccacaaataattcgaaggacaaaacatggttaaagttcattataagctcactgtcaaaatctctaataagaattcaacaaattcaagcaaaaatgcaatcacaaattataaaattatccacctgttacattttgatggagcttgatagcatacaactaataaaatgcatatttctcctaatccaaaatacctgataagtttctacc--aaaaaccctgacaagtgtacttaaaataagttcaacaatcaaaagagaatgaatataacgggaacttgagaattttgtttgccgggtgggaagtagaacaatcaaatattaccaggagctgtaattggatccttgtgcttgtgcagatcactttcattttccagtttgttgaggggaagcatattttctgaggtaagacccaccttctcacgaaggtaattgtgctgagatttcagccttttgtaagcttcagtgacatgcaaccttttccttttctcagcctgcagctcagatgatattgactcaacttctttaagtaccctttgatatgaatcaaccccttcagatgattcccctcttacagtactcagtttatgtggcagattaagtttctcctccaaacttctcatttttttcagaagaagttgtttctccttctcatgcacatccaactttttcttattctccaacagttctgagctctgtacatatatttgtttaatcaactgcttctgcatttcttcctttccctcgacctcttgcgttttaatactggtggttttacgaattcctgtagcttcttcgtccaactcaactatttgagccaaaagcctcttcctctcctt---agaaccctcaatctcagagatcaattccaagttcttagcatgtaacgtttctcgcaactttatctcctctgacattt---------------------------------------------------------------------------------------------------------------------------------------------------------------------------------------------------------------------------------------------------------------------------------------------------------------------------------------------------------------------------------------------------------------------------------------------------------------------------------------------------------------------------------------------------------------------------------------------------------------------------------------------------------------------------------------------------------------------------------------------------------------------------------------------------------------------------------------------------------------------------------------------------------------------------------------------------------------------------------------------------------------------------------------------------------------
>_R_Jupunba_microcalyx_Iganci_855@NODE_2_length_786_cov_413.385049
-----------------------------------------------------------------------------------------------------------------------------------------------------------------------------------------------------------------------------------------------------------------------------------------------------------------------------------------------------------------------------------------------------------------------------------------------------------------------------------------------------------------------------------------------------------------------------------------------------------------------------------------------------------------------------------------------------------------------------------------------------------------------------------------------------------------------------------------------------------------------------------------------------------------------------------------------agaaccctcaatctcagagatcaattccaagttcttagcatgtaacgtttctcgcaactttatctcctctgacattttctcgtccttctttcttaggctaagcttgagatcctcaacttcttcctccaactctttcactctagcaatcgaccctttgatcttttcaacatactgtttcattatcccctccctttcagaaatcaaggactcttttgattgaaccaaatccaccaaattcttgtgtaacactaatccttcatcaatttcttcactcttcttcccgatctccctttccagctcctcaattctgagctgtctagcaagcaattccttctccaatggttcctttactctggcctcctcagccttcaacagccgattttcctccagaactcgttgattttcaagcctcattttctctatctggagtaacagttcattttccttctccttccactgctcttccagagattttctggcctctaagtaaaatttgtgaagagttttagattttgactggaaattgggataaagcttcctgcaaaataaaaactctatctgcgaaatgctatctttggcttcttgaatggaagcaaccagtaccgtactaagcccagaaatcactttctcatcatctccatcaatgggataccctaatttcggagacttgagagagagttcctgcgcatccatctttcgattgaaagacacataaaaaaaaacgagaggagtcaaatgcgaccagagagaatgaagagagcttactttaaggatcaatggagaaga--------------------------------------------------------------------------------------------------------------------------------------------------------------------------------------------------------------------------------------------------------------------------------------------------------------------------
>_R_Jupunba_nipensis_Mayo_19662@NODE_1_length_1602_cov_41.221639
-----------------------------------------------------------------------------------------------------------------------------------------------------------------------------------------------------------------------------------------------------------------------------------------------ccctgacaagtctacttaaaataagttcaacaatcaaaagagaatgaatataacgggaacttgagaattttgtttgccgggtgggaagtagaacaatcaaatattaccaggagctgtaattggatcattgtgcttgtgcagatcactttcattttccagtttgttgagggggagcatattttctgaggtaagacccaccttctcacgaaggtaattgtgctgagatttcagccttttgtaagcttcagtgacacgcaaccttttccttttctcagcctgcagctcagatgatattgactcaacttctttaagtagcctatgatgtgaatcaaccccttcagatgattcccctcttacagtactcaggttacgtggcagattaagtttctcctccaaacttctcattttttccagaagaagttgtttctccttctcacgcacatccaactttttcttattctccaacagttctgagctctgtacatatatttgtttaatcaactgcttctgcttttcttccttttcctcgacctcttgcgttttaatactggcggttttacgaattcctgtaccttcttcgtccaactcaactatttgagccaaaagcctcttcctctc---ctcagaaccctcaatctcagagatcaattccaagttcttagcatgtaacgtttctcgcaactttttctcctctgacattttctcgtccttctttcttaggccaagcttgagatcctcaacttcttcctccaactctttcactctagcaatcgaccctttgatcttttcaacatactgtttcattatcccctccctttcagaaatcaaggcctcttttgattgaactaaatccaccaaattcttgtgcaacactaatccttcatcaatttcttcactcttcttcccgatctccctttccagctcctcaattctgagctgtctagcaagcaattccttctccaatggctcctttattctggcctcctcagccttcaacagccgattttcctccagaactcgttgattttcaagcctcattttctctatctggagtaacagttcattttccttctccttccactgctcttccagagattttctggcctctgagtaaaatttgtgaagagttttagattttgactggaaattgggataaagcttcctgcaaaataaaaactctatctgcgaaatgctatctttggcctcttgaatggaagcaaccagtaccgtactaagcccagaaatcactttctcatcatctccatcaatgggataccctaatttcggagacttgagagagagttcctgcgcatccatctttcgattgaaagacacataaaaagaaaagagaggagtcaaatgcgaccagagagaatgaagagagcttactttaaggatcaatggagaagatggagatcggatagagagacgatcgaaatttgaagaaggaagggtttatgggttctggtatctgcgattggtctcgcgcgagcttcttctttcgaaaaaccaaaaagcttggcgcggaagatttgcggtattaaaatgttaaatgcaaaatgaaattcccttcaggtcattttccatgattaaccaaactagaac-----------------------------------------------------------------------------------------------------------------------
>_R_Jupunba_oxyphyllidia_Yonker_6157@NODE_1_length_1876_cov_191.478599
------------------------------------------------------------------------------------ttcaaaggacaaaacatggttaaagttcattatgagctcactgtcaaaatctccaataagaattcaacaaattcaagcaaaaatgcaatcacaagttataaaattatccaactgttacattttgatggagcttgatagcatacaactaataaaatgcatatttctcccaatccaaaatacctgataagcttctaccaaaataaccctgacaagtctacttaaaataagttcaacaatcaaaagagaatgaatataacggaaacttgagaattttgtttgccgggtgggaagtagaacaatcaaatcttaccaggagctgtaattggatccttgtgcttgtgcagatcactttcattttccagtttgttgaggggaagcatattttctgaggtaagacccaccttctcacgaaggtaattgtgctgagatttcagccttttgtaagcttcagtgacatgcaaccttttccttttctcagcctgcagctcagatgatattgactcaacttctttaagtaccctttgatatgaatcaaccccttcagatgattcccctcttacagtactcagtttatgtggcagattaagtttctcctccaaacttctcatttttttc---agaagttgtttctccttctcatgcacatccaactttttcttattctccaacagttctgagctctgtacatctatttgtttaatgagctgcttctgcatttccttcttttcctcaacctcttgtgttttaatactgaggtttttacgaattcgtgtagctttttcatccaactcaactatctgagccaaaagctgcttcctctccttctcagaaccctcaatctcagagattaatttcaagttcttagcatgcaaagtttcccgcaactttatctcctctgacattttctcgtccttctttcttaggccaagcttgagatcctcaaccttttcctccaactctttcactctagcaatcgaccctttgatcttttcaacatattgtttcagtaacccctccttttcagaaatcaaggactcttttgactgaaccaaatccaccaaattcttgtgcaacactaatccttcatcaatttcttcactcttcttcccaatctccctttccagctcctcgattctgagctgtctagcaagcaattccttctgcagtggttcctttactttggcctcctcagccttcaacagccgattttcctccagaactcgttgattttcaagcctcattttctctatctggagtaacagtccattttccttctccttccactgctcttccagagattttctggcctctgagtaaaatttgtgaagagttttagattttgactggaaattgggataaagcttcctgcaaaataaaaactctatctgcgaaatgctatctttggcttcttgaatggaagcaaccagtaccgtactaagcccagaaatcactttctcatcatctgcatcaatgggataccctaatttcggagacttgagagagagttcctgcgcatccatctttcgattgaaagacacataaaaagaaaagagaggagttaaatgcgaccagagagaatgaagagagcttactttaaggatcaatggagaagatggagatcggatagagagacgatcgaaatttgaagaaggaagggtttatgggttctggtatctgccattggcctcgcgcgagcttcttctttcgaaaaaccaaaaagcttggcgcggaagatttgcggtattaaaatgttaaatgcaaaatgaaattctcttcaggtcattttccatgattaaccaaactagaactatatgttaattcaatttctacttttaaataaaggtttaattcaactcaatgatttatcaaaataaaaatg------------------------------------------------
>_R_Jupunba_trapezifolia_Simon_1600@NODE_1_length_1713_cov_378.330519
-----------------------------------------------------------------------------------------------------------------ttatgagctcactgtcaaaatctctaataagaattcaacaaattcaagcaaaaatgcaatcacaaattataaaattatccacctgttacattttgatggagcttgatagcatacaactaataaaatgcatatttctcctaatccaaaatacctgataaatttctacc--aaaaaccctgacaagtgtacttaaaataagttcaacaatcaaaagagaatgaatataacgggaacttgagaattttgtttgccgggtgggaagtagaacaatcaaatattaccaggagctgtaattggatccttgtgcttgtgcagatcactttcattttccagtttgttgaggggaagcatattttctgaggtaagacccaccttctcacgaaggtaattgtgctgagatttcagccttttgtaagcttcagtgacatgcaaccttttccttttctcagcctgcagctcagatgatattgactcaacttctttaagtaccctttgatatgaatcaaccccttcagatgattcccctcttacagtactcagtttatgtggcagattaagtttctcctccaaacttctcatttttttc---agaagttgtttctccttctcatgcacatccaactttttcttattctccaacagttctgagctctgtacatatatttgtttaatcaactgcttctgcatttcttccttttcctcgacctcttgcgttttaatactggcggttttacgaattcctgtagcttcttcgtccaactcaactatttgagccaaaagcctcttcctctc---cttagaaccctcaatctcagagatcaattccaagttcttagcatgcaacgtttctcgcaactttatctcctctgacattttctcgtccttctttcttaggccaagcttgagatcctcaacttcttcctccaactctttcactctagcaatcgaccctttgatcttttcaacatactgtttcattatcccctccctttcagaaatcaaggcctcttttgattgaaccaaatccaccaaattcttgtgtaacactaatccttcatcaatttcttcactcttcttcccgatctccctttccagctcctcaattctgagctgtctagcaagcaattccttctccaatggttcctttactctggcctcctcagccttcaacagccgattttcctccagaactcgttgactttcaagcctcattttctctatctggagtaacagttcattttccttctccttccactgctcttccagagattttctggcctctgagtaaaatttgtgaagagttttagattttgactggaaattgggataaagcttcctgcaaaataaaaactctatctgcgaaatgctatctttggcttcttgaatggaagcaaccagtaccgtactaagcccagaaatcactttctcatcatctccatcaatgggataccctaatttcggagacttgagagagagttcctgcgcatccatctttcgattgaaagacacataaaaagaaaagagaggagtcaaatgcgaccagagagaatgaagagagcttactttaaggatcaatggagaagatggagatcggatagagagacgatcgaaatttgaagaaggaagggtttatgggttctggtatctgcgattggtctcgcgcgagcttcttctttcgaaaaaccaaaaagcttggcgcggaagatttgcgatgttaaaat---------------------------------------------------------------------------------------------------------------------------------------------------------------------------------
>_R_Jupunba_villosa_Borges_423@NODE_1_length_2427_cov_184.585106
gtcaagacaagggcatgtgtaggccgtggggtacatcttatggatgcaactttgcaaagctagaacacagagaaccacaaataattcaaaggacaaaatatggttaaagttcattatgagctcactgtcaaaatctccaataagaattc-acaaattcaagcaaaaatgcaatcacaagttataaaattatccgactgttacattttgatggagcttgatagcatacaactaataaaatgcctatttctcccaatccaaaatacctgataagcttctaccaaaataaccctgacaagtctacttaaaataagttcaacaatcaaaagagaatgaatataacggaaacttgagaattttgtttgccgggtgggaagtagaacaatcaaatcttacccggagctgtaattggatccttgtgcttgtgcagatcactttcattttccagtttgttgaggggaagcatattttctgaggtaagacccaccttctcacgaaggtaattgtgctgagatttcagccttttgtaagcttcagtgacatgcaaccttttccttttctcagcctgcagctcagatgatattgactcaacttctttaagtaccctttgatatgaatcaaccccttcagatgattcccctcttacagtactcagtttatgtggcagattaagttgctcctccaaacttctcatttttttcagaagaagttgtttctccttctcatgcacatccaactttttcttattctccaacagttctgagctctgtacatatatttgcttaataaactgcttctgtatttcttccttttcctcgacctcttgcgttttaatactggcggttttacgaattcctgtagcttcttcgtccaactcaactatttgagccaaaaacctcttcctctc---ctcagaaccctcaatctcagagatcaattccaagttcttagcatgtaacgtttctcgcaactttatttcctctgacattttctcgtccttctttcttaggccaagcttgagatcctcaacttcttcctccaactctttcactctagcaatcgaccctttgatcttttcaacatactgtttcattatcccctccctttcagaaatcaaggcctcttttgattgaaccaaatccaccaaattcttgtgtaacactaatccttcatcaatttcttcactcttcttcccgatctccctttccagctcctcaattctgagctgtctagcaagcaattccttctccaatggtccttttactctggcctcctcagccttcaacagccgattttcctccagaactcgttgattttcaagcctcattttctctatctggagtaacagttcattttccttctccttccactgctcttccagagattttctggcctctgagtaaaatttgtgaagagttttagattttgactggaaattgggataaagcttcctgcaaaataaaaactctatctgcgaaatgctatctttggcttcttgaatggaagcaaccagtaccgtactaagcccagaaatcactttctcatcatctccatcaatgggataccctaatttcggagacttgagagagagttcctgcgcattcatctttcgattgaaagacacataaaaagaaaagagaggagtcaaatgcgaccagagagaatgaagagagcttactttaaggatcaatggagaagatggagatcggatagagagacgatcgaaatttgaagaaggaagggtttatgggttctggtatctgcgattggtctcgcgcgagcttcttctttcgaaaaaccaaaaagcttggcgcggaagatttgcggtattaaaatgttaaatgaaaaatgaaattctcttcaggtcattttccatgattaaccaaactagaactatatgttaattcaatttctacttttaaataaaggtttaattcaactccatgatttattaaaagaaaaatgacgtggatgatatataaactatcaactcagcatatttatcaattaatg
>_R_Punjuba_killipii_Palodorios_6252@NODE_1_length_1779_cov_81.148649
------------------------------------------------------------------------------------------------aatatggttaaagttcattatgagctcactgtcaaaatctctagtaagaattcaacaaattcaaacaaaaatgcaatcacaagttataaaattatcctcctgttacattttgatggagcttgatagcatacaactaataaaatgcatatttctccaaatccaaaatacctgataagtttctaccaaaaaaaccctgacaaatctacttaaaataagttcaacaatcaaaagagaatgaatataacgggaacttgagaattttgtttgccgggtgggaagtagaacaatcaaatcttaccaggacctgtaattggatccttgtgcttgtgcagatcactttcattttccagtttgttgaggggaagcatattttctgaggtaagacccaccttctcacgaaggtaattgtgctgagatttcagccttttgtaggcttcagtgacatgcaacctttttcttttctcagcctgcagctcagatgatattgaatcaacttctttaagtaccctttgatatgaatcaaccccttcagatgattcccctcttatagtattcagtttatgtggcagattaagtttctcctccaaacttctcattttttccagaagaagttgtttctccttctcatgcacatccaactttttcttattctccaacagttctgagctctgtacatctatttgtttaatcaactgcttctgcttttcttccttttcctcgacctcttgcgttttagtactgaggtttttacgaattcctgtagcttcttcgtccaactcaactatttgagccaaaagcctcatcctctccttctcagaaccctcaatctcagagatcaattccaagttcttagcatgtaacgtttcccgcaactttatctcctctgccattttctcgtccttctttcttaggccaagcttgagatcttcaacttcttcctccaactctttcactccagcaatcgaccctttgatcttttcaacatactgtttcagtatcccctccctttcagaaatcaagccctcttttgattgaaccaaatccaccaaattcttgtgtaacactaatctttcatcaatttcttcactcttcttcacgatctccctttccagctccacaattctgagctgtctagcaatcaattccttctccaatggttcctttactttggcctcctcagccttcaaaagccgattttcctccagaactcgttgattttcaagcctcattttctcaatctggagtaacagttcattttccttctctttccactgctcttccagagattttctggcctctaagtaaaatttgtgaagagttttagattttgactggaaattaggataaagcttcctacaaaataaaaactctatctgcgaaatcctatctttggcttcctgaatcgaagcaaccagtaccgtactaagcccagaaatcactttctcatcatcaccatcaatgggataccctattttcggagacttgagagagagttcctgcgcatccatctttcgattgaaaggtacataa----aaaagagaggagttaaatgcgaccagagagaatgaagagagcttactttaaggatcaatggagaagaaggagatcggttagagagacgaacgagatttgaagaaggaagggtttatgggttctggtttccgcgattggtctcgcgcgagcttcttctttcaaaataacaaacagcttggcgcggaagatttgcagtat---------aaatgaaaactgaaattcacttcagggcattttccctgatttaccaaac-----------------------------------------------------------------------------------------------------------------------------
