# Supplementary material for: A new generic circumscription of Hydrochorea (Leguminosae, Caesalpinioideae, mimosoid clade) with an amphi-Atlantic distribution
Source: PhytoKeys. 2022 Aug 22;205:401–37. doi: 10.3897/phytokeys.205.82775 (PMC9849043; doi:10.3897/phytokeys.205.82775)
Supplement: Supplementary material 1 — Supplementary data file S1 [file phytokeys-205-401_article-82775__-s001.zip › RBH3_m14092_comp29866_c1_seq1_exon03.aln-cln]

>Acacia_rostellifera_Murphy_466@NODE_1_length_1740_cov_165.811185
agtcgttccttataaaataaaactgctcagaaatcagaccggg---------------------------------------------ataccttgaagcacttg-----------tctttttttgggaatggcgcaaattcatattcccatttaagacactgatggacactagatgtaagcacctctctcaatgatgatttaaactttaatttgtcatgttgtgagggactagccccttccactagattgaactcaattagtctcttgaagcacttgttaaaccactttagaggatgatttctcaacaaagccaaagttgagattcactcatttttagtttcaggcacaagaacttccaccagcaaaatctggg-ttcagtgaaggaagctatactttaatgtttggt---------------------ggggggggggggggggatagcttataattcagactcaaatccaatattccaaaatccttctggagtcataggaggagcatatctatagcgatgcctagaaacaccatcaagatgttcacatcgaaaattctgcttgctactatcaggatccttaccctcatcacttggaagaacagcatcatagaatttcttacattgtttgcattcaattcctttcaacttttctcgctcagctttcttcctcactggttcaatgtacttaaaactcttcttgttggcattaggaactgaagattgcttgctttggggactgcttttggcattcatgtcttgtgtttcatcatctgagctgctcatgctaacgtctttctgaactggctctggttggtcttccttgtttgaacctttatttaaatttgctctaacattctctagaggagtatcaagaaaatcatcatgtgggtcattacctacacggctttgtcgagaccgggtttgtctccaagaagatgatgcccgccgctttgtgccggatacagaggtcaattttgtgttggtggggcattttggaacacgatggaaatcggaagattgagaaatggttttgattcctctgtcatcctcaaatatttcttcctttactttgctcaggtcgcatgcagcaacaaagatatcagggattttattttcaagacctgcgatagaaggtagtacatggtggatgatgaacctaagatgtacacattcaaaatttcaacaaaagaatttaggcgattggatttttgcatgtaactcagtaccgacaaaatggaattaggtccactctagagcaaacattctagatgatgtgcattttagagcaaagaataatatcaatagagaatgagatttacctcctaagtcatcctctaagttttcactctttactttttctgacttgcgattatctgtggaggtgtttggacttggaaccgtcggatctgaaatcacaagcaatagagagttagccaagtaagtgggagacgcatattcttagccaacgtcaagacaagggcatgagtaggccttggggtgcatctta-gaacgca----------------------agaaccacaaataattcaaaggacaaa
>Albizia_adinocephala_FHO33_88@NODE_1_length_1548_cov_150.740993
-------------------------------------------------------gttgaagcacttgtcttttttaagctgggacacgttccttgaagcactttt-tttttttttttgggctaggcaaaggtatcaccatcacaatccaatttaatgcaccattagacactaaatatggatacatctgccagcagggatttaaactttgaatggtcatattgtgagaggttagccccttccgttaaatccaatcctattggtctcttgaagcacttgttaaaccactttagaggataaatttccaacaaagccaaagttgagctgacaccacatttttcctttggcacaagaacatccaccaacaaaatctgggattcagtgaaggaagctatactttaaagttggaaaattgaaatagtaatatgcttgcaatgtggggcaagaatagcttataattcagactcaaatccaatattccaaaatccttctggagtcataggaggagcatatctatagcgatgcctagaaacaccatcaagatgttcacatcgaaaattctgcttactactatcaggatccttaccctcatcactgggaagaacagcatcatagaatttcttacactgcttgcattcaattcccttcaacttctctcgctcagctttcttcctcactggttcaatgtacttaaaactcttcttgctggcattaggaactgaagattgcttgctttggggcctgcttttggcattcatgtcctgtgtttcatcatctgagctgcccatgctaacgtctttctggacaggctctggttggtcttccttatttgaacctttgtttaaatttgctctgacattctcaagaggagtatccagaaaatcatcatgtgggtcattacctactcgactttggcgagaccgggtttgtctccaagaagatgatgcaggctgctttgtcccagatacagaggtcaactgtgtgttggtggggcattttggggcacgatggaaactggaagattgaggaatggttttgattcctctatcatcctcaaatatttcttcctttactttgctcaggtcgcatgcagcaacaaaggaatcagggattttgttttcaagacctgcgatagaaggtagtacatgatggatgataaacctaagatgtacacattcaaaatatcaacaatagaatttaggcaattgaatttgtgcatgtaacccagtaccgacaaaatggaatgggatccactctagagcaaaagttgtagacgatgtgaattttagagcaatggataacatcagaagagaatgtgatttacctccaaagtcattctctaagttttcactctttactttttctgacttacgattatctgaggaagtgtttggacttggaaccgtaggatctgaaataacaag-----cagagttagccaagtatgtgggagagacatattctaaggccatgtcaagaaaag-gcatgtgtaggccttggggtacatcttatggatgcaattttgcaaagctagaacacatagaaccacaaataattcaaaggacaaa
>Albizia_burkartiana_StivalSantos_678@NODE_1_length_978_cov_9.289274
-------------------------------------------------------------------------------------------------------------------------------------------------------------------------------------------------------------------------acattgtgagggactaaccccctccg----------------------------------gttaaaccactttagaggataaatttccagaaaatccaaagttgagctgac-cgacatttttccttgggcacaagaacttccaccaacaaaatctgggattcagtgaaggaagctatactctaaagttggaaaattgaaatagtaatatgcttgcaatgcggggcaagaatggcttataattcagactcaaatccaatattccagaatccttctggagtcataggaggagcatatctataccgatgcctagaaacaccatcaagatgttcacatcgaaaattctgcttactactatcaggatccttaccctcatcactaggaagaacagcatcatagaatttcttacattgtttgcattcaattcccttcaacttttctcgctcagctttcttcctcactggttcaatgtacttaaaactcttcttgttggcatttggaactgaagattgcttgctttggggactgcttatggcattaatgtcctgtgtttcatcatctgagctgcccatgctaacgtctttctggacaggctctggttgttcttccttatttgaacctttgtttaaatttgctctaacattctcaagaggagtatccagaaaatcatcatgtgggtcattacctactcgactttggcgagaccgggtttgtctccaagaagatgatgcaggccgctttgtgccagacacagaggtcagctttgtgttggtggggcattttggggcacgatggaaactggaagattgaggaatggttttgattcctctatcatcctcaaatatttcttcctttactttgcttaggtcgcatgcagcaacaaaggtatcagggattttgttttcaagacctgcgatttaagatagtacatgatggatgatgaacctaagatgtacacattcaaaatatcaacaacagaatttaggcaattgaatttgtgcatgtaacccagtac--------------------------------------------------------------------------------------------------------------------------------------------------------------------------------------------------------------------------------------------------------------------------------------------------------------------------------------------------
>Albizia_coripatensis_Hughes_2433@NODE_1_length_1715_cov_185.554945
-----------------------------------------------------ctgttgaatcacttgtc-tttttaagctgggacaagttccttgaagcacc----ttttttttttttggctaggcaaaggtatcaacatcacaatccaatttaagacaccgtcgggtactaaatgtagatatgtctgccagcgggaatctaaactttgatttgtcatattgtgagggactaacccttttcgctaaacccaactccattagtctcttgccccacttgttaaaccactttagaggataaatttccaacaaagccaaagttgagctgacacgacatttttcctttggcacaagaacttccaccaacaaaatctgggattcagtgaaggaagctatactttaaagttggaaaattgaaatagtaatatgcttgcaatgtggggcaagaatagcttataattcagactcaaatccaatattccagaatccttctggagtcataggaggagcatatctataccgatgcctagaaacaccatcaagatgttcacatcgaaaattctgcttactactatcaggatccttaccctcatcactgggaagaacagcatcatagaatttcttacattgtttgcattcaattcccttcaacttttctcgctcagctttcttcctcactggttcaatgtacttaaaactcttcttgctggcattaggaactgaagattgcttgctttggggactgcttttggcattcatgtcctgtgtttcatcatctgagctgcccatgctaacgtctttctggacaggctctggttggtcttccttatttgatcctttgtttaaatttgctctaacattctcaagaggagtatccagaaaatcatcatgtgggtcattgcctactcgactttggcgagaccgggtttgtctccaagaagatgatgcaggctgctttgtgccagctacagaggtcaactttgtgttggtggggcattttggggcacgatggaaactggaagattgaggaatggttttgattcctctatcatcctcaaatatttcttcctttactttgctcaggtcgcatgcagcaacaaaggtatcagggattttgttttcaagacctgcgatagaaggtagagcatgatggacgatgaacctaagatgtacacattcaaagtatcaacaacagaatttcggcaattcaatatgtgcatgtaacccagtaccaacacaatggaatgggatccactctagagcaaaaattgtagatgatgtgaattttagagcaatggataacatcagaagagaatgtgatttacctcctaagtcattctctaagttttcactctttactttttctgacttaagattatctgtggaagtgtttggacttggaaccgtaggatctgaaataacaagcaatacagagttagccaagtatgtgggagagacatattctaaggcaatgtcaagaaaagggcatgtgtaggccttggggtacatcttatggaaacaactttgcaaagctagaacacaaagaaccacaaataattcaaaggacaaa
>Albizia_decandra_Vilhena_231@NODE_1_length_1132_cov_21.878673
---------------------------------------------------------------------------------------------------------------------------------------------------------------------------------------------------------------------------------agggattaacccctcccgctaaacccaactccattggtctcttgaagcacttgataaaccactttagaggataaatttccaacaaagccaaagttgagctgacacgacatttttcctttggcacaagaacttccaccaacaaaatctgggattcagtgaaggaagctatactttaaagttggaaaattgaaatagtaatatgcttgcaatgtggagcaagaatagcttataattcagactcaaatccaatattccaaaatccttctggagtcataggaggagcatatctatagcgatgcctagaaacaccatcaagatgttcacatcgaaaattctgcttactactatcaggatccttaccctcatcactgggaagaacagcatcatagaatttcttacattgtttgcattcaattcccttcaacttttctcgctcagctttcttcctcactggttcaatgtacttaaaactcttcttgctggcattaggaactgaagattgcttgctttggggactgcttttggcattaatgtcctgtgtttcatcatctgagctgcccatgctaacgtctttctggacaggctctggttggtcttccttatttgaacctttgtttaaatttgctctaacattctcaagaggagtatccagaaaatcatcatgtgggtcattacctactcgactttggcgagaccgggtttgtctccaagaagatgatgcaggccgctttgtgccagatacagaggtcaactttgtgttggtggggcattttggggcacgatggaaactggaagattgaggaatggttttgattcctctatcatcctcaaatatttcttcctttactttgctcaggtcgcatgcagcaacaaaggaatcggggattttgttttcaagacctgcgatagaaggtagtacatgatggatgatgaacctaagatgtacacattcaaaatatcaacaacagaatttaggcaattgaatttgtgcatgtaaccaagtaccgacaaaatggaatgggatccactctagagcaaaaattgtagatgatatgaatttgagagcaatggataacatcagaagagaatgcgatttacctcctaagtcattctctaagttttcactctttac-------------------------------------------------------------------------------------------------------------------------------------------------------------------------------------------------------------------
>Albizia_glabripetala_Lewis_1652@NODE_2_length_593_cov_25.877907
-----------------------------------------------------------------------------------------------------------------------------------------------------------------------------------------------------------------------------------------------------------------------------------------------------------------------------------------------------------------------------------------------------------------------------------------------------------------------------------------------------------------------------------------------------------------------------------------------------------------------agaacagcatcatagaacttcttacattgtttgcattcaattcccttcaacttttctcgctcagctttcttcctcactggttcaatgtacttaaaactcttcttgctagcattaggaacggaagattgcttgctttggggactgcttttggcattcatgtcctgggtttcatcatctgagctgcccatgctaacgtctttctggacaggctctggttggtcttccttatttgaacctttgtttaaatttgctctaacattctcaagaggagtatccaaaaaatcatcatgtgggtcattacctactcgactttggcgagaccgtgtttgtctccaagaagatgatgcaggccgctttgtggcagatacagaggtcaactttgtgttggtggggcattttggggcacgatagaaactggaagattgaggaatggttctgattcctatatcatcctcaaatatttcttcctttactttgctcaggtcgcatgcagcaacaaaggtatcagggattttgtttccaagacctgcgatagaaggtagtacatgatgggttatgaacctaagatgtacacattcaaaatatcaacagaa----------------------------------------------------------------------------------------------------------------------------------------------------------------------------------------------------------------------------------------------------------------------------------------------------------------------------------------------------------------------------------------
>Albizia_inundata_Wood_26530@NODE_1_length_1064_cov_231.845391
----------------------------------------------------------------------------------------------------------------------------------------------------------------------------------------------------------------------------------------------------------------------------------------------------------------------------agatgagctgac-cgacatttttccttgggcacaagaacttccaccaacaaaatctgggattcagtgaaggcagctatactttaaagttggaaaattgaaatcgtaatatgcttgcaatgtggggcaagaatagcttataattcagactcaaatccaatattccaaaatccttctggggtcataggaggagcatatctataccgatgcctagaaacaccatcaagatgttcacatcgaaaattctgcttactattatcaggatccttaccctcatcactgggaagaacagcatcatagaatttcttacattgtttgcattcaattcccttcaacttttctcgctcagctttcttcctcactggttcaatgtacttaaaactcttcttgttggcattaggaactgaagattgcttgctttggggactgcttttggcattaatgtcctgtgtttcatcatctgagctgcccatgctaacgtctttctggacaggctctgattggtcttccttatttgaacctttgtttaaatttgctctaacattctcaagaggagtatccagaaaatcatcatgtggatcattacctactcgactttggcgagaccgggtttgtctccaagaagatgatacaggccgctttgtgccagatgcagaggtcaactttgtgttggtggggcattttggggcacgatggaaattggaagattcaggaatggttttgattcctctatcatcctcaaatatttcttcctttactttgctttggtcgcatgcagcaacaaaggtatcagggattttgttttcaagacctgcgatg--------------atggatgatgaacctaagatgtacacattcaaaatatcaacaacagaatttaggcaattgaatttgtgcatgtaacccagtaccgacaaaatggaatgggatccactctagagcaaaaattgtagatgatgtgaatttgagagcaatggataacatcagaagagaatgcgatttacctcctaagtcattctctaagttttcactctttattttttctgacttacgattatctgtgctagtgttgggac-----------------------------------------------------------------------------------------------------------------------------------------------------------------------------
>Albizia_niopoides_Simon_1601@NODE_1_length_1128_cov_84.957184
--------------------------------------------------------------------------------------aagttccttgaagcac-----tttttttttttttgttagacaaaggtatcaacatcgcgattcaatttaagttactgtcggacactaaatgtagatacttctgccaacagagatttaaactttgatttgtcacatggtgaggcatcaacgccttccgctaaactcaactccattgatctcttgaagcacctgttaaaccactttagaggataaatttccaacaaagccaaagttgagctgacgcgacatttttccttcggcacaagaactaccaccaacaaaatctgggattcagtgaaggaagctatactttaaagttggaaaatcgaaatattaatatgcttgcaatgcggggcaagaatggctcaaaattcagactcaaatccaatattccagaatccttctggagtcatgggaggagcatatctataccgatgcctagaaacaccatcaagatgttcacatcgaaaatt---cttgctactatcaggatccttaccctcatcaccaggaagaaccgcatcatagaatttcttgcattgtttgcattcaattcccttcaacttttctcgctcagctttcttcctcactggttcaatgtacttaaaactcttcttgatagcattaggaactgaagattgcttgctttggggactgccttcggcattcatgtcctgggtttcatcatctgagcagcccatgctaacgtctttctggacaggctctggttggtcttcattatttgaacctttgtttaaatttgctctaacattctcaagaggagtatccagaaaatcatcatgtgggtcattacctactcgactttggcgagaccgggtttgtctccaagaagatgatgcaggctgctttgtgccagatacagaggtcaactttgtgttggtggggcattttggggcacgatggaaactggaagattgaggaatcgttttgattcctctatcatcctcaaatatttcttcctttactttgctcaggtcgcatgcagcaacaaaggtatcagggattttgttttcaagacctgcgatagaaggtagtacatgatggatgatgaacctaagatgtacacattcaaaatatcaacaacagaatttaggcaattgaatttgtgcatgtaa----------------------------------------------------------------------------------------------------------------------------------------------------------------------------------------------------------------------------------------------------------------------------------------------------------------------------------------------------------
>Albizia_sinaloensis_Hughes_1576@NODE_1_length_1476_cov_81.379557
aggcgttccctatgaaataaacatacgcagaaatcgga--gggccactggggtctgttgaagcacttgtcttttttaagctgggacatgttccttgaagcactttt-ttttttttttggggctaggcaaaggtatcaacatcacaatccaattccaggcatcatcggacactaaatatggatacgtctgccagcggggatttaaactttgaattgccatattgtgagagattagtccattcccctaaacccaaccccattagtctcttgaagcacttgttaaaccactttagaggataaatttccaacaaagccaaagttgagctgacaccacatttttcctttggcacaagaacttccaccaacaaaatctgggattcagtgaaggaagctatactttaaatttggaaaattgaaatagtaatatgcttgcaatgtggggcaagaacagcttataattcagactcaaatccaatattccaaaatccttctggagtcataggaggagcatatctatagcgatgcctagaaacaccatcaagatgttcacatcgaaaattctgct---tactatcaggatccttaccctcatcactgggaagaacagcatcatagaatttcttacactgtttgcattcaattcccttcaacttttctcgctcagctttcttcctcactggttcaatgtacttaaaactcttcttgctggcattaggaactgaagattgcttgctttggggactgctgttggcattcatgtcctgtgtttcatcatctgagctgcccatgctaacgtctttctggacaggctctggttggtcttccttatttgaacttttgtttaaatttgctctaacattctcaagaggagtatccagaaaatcatcatgtgggtcattacctactcgactttggcgagaccgggtttgtctccaagaagatgatgcaggctgctttgtgccagatacagaggtcaactttgtgttggtggggcattttggggcacgatggacactggaagattgaggaatggttttggttcctctatcatcctcaaatatttcttcctttactttgctcaggtcgcatgcggcaacaaagttatcagggattttgttttcaagacctgcgatagaaggtagtacatgatggatgatgaacctaagatgtacacattcaaaatatcaacaacagaatttaggcaattgaatt------------------ccgacaaaatggaatgggatccactctagagcaaaaattgtagacgatgtgaattttagagcaatggataacatcagaagagaacgtgatttacctccaaagttattctctaagttttcattctttactttttctgacttacgattatctgaggaagtgtttggacttggaaccgtgggatctgaaataacaagc---acagagttagccaagtatgtgggagagacatattctaaggcaatgtcaagaaaag-gcatgtgtaggccttggggta----------------------------------------------------------------
>Albizia_subdimidiata_var_subdimidiata_Ferreira_210@NODE_1_length_1275_cov_98.969115
-------------aaaataaaaatacgcagaaatcgtactgggccactggggtctgttgaagcacttgttctttgttgctaggcaca----------------------------------ctaggcaaaggtattaacatcataatccaattcaaggtattgttggacactaaatatagatacgtttaccagcgagaatttaaactttgatttgtcatattgtgagagactaaccctttc-----------------------------------tgttaaaccaatttagaggataaatttctaacaattccaaagatgagctgac-cgacatttttccttgggcacaagaacttccaccaacaaaatctgggattcagtgaaggcagctatactttaaagttggaaaattgaaatcgtaatatgcttgcaatgtggggcaagaatcgcttataattcagactcaaatccaatattccaaaatccttctggggtcataggaggagcatatctataccgatgcctagaaacaccatcaagatgttcacatcgaaaattctgcttactattatcaggatccttaccctcatcactgggaagaacagcatcatagaatttcttacattgtttgcattcaattcccttcaacttttctcgctcagctttcttcctcaccggttcaatgtacttaaaactcttcttgctagcattaggaactgaagattgcttgctttggggactgcttttggcattcatgtcctgggtttcatcatctgagctgcccatgctaacgtctttctggacaggctctggttggtcttccttatttgaacctttgtttaaatttgctctaacattctcaagaggagtatccaaaaaatcatcatgtgggtcattacctactcgactttggcgagaccgtgtttgtctccaagaagatgatgcaggccgctttgtggcagatacagaggtcaactttgtgttggtggggcattttggggcacgatagaaactggaagattgaggaatggttctgattcctatatcatcctcaaatatttcttcctttactttgctcaggtcgcatgcagcaacaaaggtatcagggattttgtttccaagacctgcgatagaaggtagtacatgatgggtgatgaacctaagatgtacacattcaaaatatcaacaacagaatttacgcaattgaatttgtgcatgtaacccggtaccgacaaaatggaatgggatccactctagaacaaaaattgtagatgatgtgaatttgagagcaatggataacatcagaagagaatgtgatttacctcctaagtcattctctaagttttcactcttcac-------------------------------------------------------------------------------------------------------------------------------------------------------------------------------------------------------------------
>Albizia_xerophytica_Hughes_1435@NODE_1_length_1492_cov_78.590813
agtcgttccctatgaaataaacatacgcagaaatcggactgagccactggggtctgttgaagcacttgtcttttttaagctgggacacgttccttgaagca------cttttttttttgggctaggcaaaggtatcaacatcacaatccaatttaaggcatcgtcggacgctaaatatgaatacgtctgcctgtggggatttaaactttgaattgctatattgtaagggattagccccttccgctaaacccaaccccactagtctcttgaagcacttgttaaaccaatttagaggataaatttccaacaaagccaaagttgagttgacaccacatttttcctttggcacaagaacttccaccaacaaaatctgggattcagtgaaggaagctatactttaaagttggaaaattgaaatagtaatatgcttgcaatgtggggcaagaatagcttataattcagactcaaatccaatattccaaaatccttctggagtcataggaggagcatatctatagcgatgcctagaaacaccatcaagatgttcacatcgaaaattctgcttactactatcagaatccttaccctcatcactgggaagaacggcatcatagaatttcttacactgtttgcattcaattcccttcaacttttctcgctcagctttcttcctcactggttcaatgtacttaaaactcttcttgctggcattaggaactgaagattgcttgctttggggactgcttttggcattcatgtcctgtgtttcatcatctgagctgcccatgctaacgtctttctggacaggctctggttggtcttccttatttgaacctttgtttaaatttgctctaacattctcaagaggagtatccagaaaatcatcatgtgggtcattacctactcgactttggcgagaccgggtttgtctccaagaagatgatgcaggctgctttgtgccagatacagaggtcaactttgtgttggtggggcattttggggcacgatggaaactggaagattgaggaatggttttgattcctctatcatcctcaaatatttcttcctttactttgctcaggtcgcatgcagcaacaaaggtatcagggattttgtttgcaagacctgcgatagaaggtagtacatgatggatgatgaacctaagatgtacacattcaaaatatcaacaacagaatttaggcaattgaattt---------acccagtaccgacaaaatggaatgggatccactctagagcaaaaattgtagacgatgtgaatttcagagcaatggataacatcagaaaagaatgtgatttacctccaaagtcattctctaagttttcactctttactttttctaacttacgattatctgaggaagtgtttggacttggaaccgtaggatctgaaataacaagc---acagagttagccaagcatgtgggagagaca---------------------------------------------------------------------------------------------------------------
>Balizia_leucocalyx_Aguilar_1939@NODE_1_length_1691_cov_120.865551
agacgttcctcataaaataaaaacaagcagaaatcggactgggcctctggggtctgctgaagcacttgtcttttttaagctgggacaagtcccttgaagcacttgtgtttctttttccttgcctggcaaaggtatcaacatcacaatccaattcaaggtaccctcagatactaaatgta-atatgtctgtcaatagggatttaaactttgatttgtcacgttgtgaagaagtaacctcttctactaaacccaactccattggtctcttgaagcacttgttaaaccactttagaggataaatttccaacaaagccaaagttgagctgacacgacatttttccttaggcacaagaacttccaccaacaaaatctgggattcagtgaaagaagctatactttaaagttggaaaattgaaatagtaatatgctagcaatgtggggcaagaatagcttataattcagactcaaatccaatattccaaaatccttctggagtcataggaggagcatatctataccgatgcctagaaacaccatcaagatgttcacatcgaaaattttgcttcctactatcaggatccttaccctcatcactgggaagaagagcatcatagaatttcttacattgtttgcattcaattcccttcaacttttctcgctcagctttcttcctcactggttcaatgtacttaaaactcttcttgctggcattaggaaatgaagattgcttgctttggggaatgcttttggcattcatgtcctgtgtttcatcatctgagctgcccatgctaacgtctttctggacaggctctggttggtcttccttatttgaacctttgtttaaatttgctctaacattctcaaggggagtatccagaaaatcatcatgtgggtcattacctactcgactttggcgagaccgggtttgtctccaagaagatgatgcaggctgctttgtgccggatacagaggtcaactttgtgttggtagggcattttggggcacgatggaaactggaagattgaggaatggttttgattcctctatcatcctcgaatacttcttcttttactttgctcaggtcgcatgcagcaacaaaggcatcagggattttgttttcgagacctgcgatagaaggtagtacatgatggatgatgaccctaagatgtacacattcaaaatatcaacaacagaatttaggcaattgaatttgtgcatgtaacccagtaccgacaaaatggaaggggatccactctagagcaaaaattgtaga-gatgtgaattttagagcaatggataacatcagaagagaatgtgatttacctcctaagtcatcctctaagttttcactctttactttttctgacttacgattatctgtggaggtgtttggacttggaacagtaggatctgaaacaacaagcaatacagagttagccaagtatgtgggagagacatattctaagccaatgtcaagaaaagggcatgtgtaggccatggggtacatcttatggatgcaactttgcaaagctagaacacaaagaaccacaaataattcgaaggacaaa
>Cathormion_rhombifolium_Deighton_3618@NODE_1_length_1301_cov_76.419935
---------------------------------------------------------------------------------------------------------------------------------aggtatcaccatca-attccaattcatgataccatcacacactcaatgtagata-----gtgtccggggatttaaactttaatttgccacattatgaagaactagctccttccactaaacccaactctattggtctcttgaagcacttgttaaaccactttagaggacaaatttccaacaaagccaaggttgagctgacacgacatttttccttaggcacaagaacttccaccaacaaaatctgggattcagtgaaagaagctatactttaaagttggaaaattgaaatagtaatatgctagcaatgtggggcaagaatagcttataattcagactcaaatccaatattccaaaatccttctggagtcataggaggagcatatctataccgatgcctagaaacaccatcaagatgttcacatcgaaaattccgcttactactatcaggatccttaccctcatcactgggaagaacagcatcatagaatttcttacattgtttgcattcaattcccttcaacttttctcgctcagctttcttcctcactggttcaatgtacttaaaagtcttcttgctggcattaggaaatgaagattgcttgctttggggactgcttttggcattcatgtcctgcgtttcatcatctgagctgcccatgctaacgtctttctggacaggctctggttggtcttccttatttaaacctttgtttaaatttgctctaacattctcaagcggagtatccagaaaatcatcatgtgggtcattacctactcgactttggcgagaccgcgtttgtctccaagaagatgatgcaggctgctttgtgccggacacagaggtcaactttgtgttggtggggcattttggggcacgatggaaactggaagattgaggaatggttttgattcctctatcatcctcgaatacttcttcctttactttgcacaggtcgcatgcagcaacaaaggtatcagggattttgttttcaagacctgcgatagaaggtagtacatgatggatgatgaacctaagatgtacacattcaaaatatcaacaacagaatttaggcaattgaa-ttgtgcatgtaacccagtaccgacaaaatggaatgggatccactctagagcaaaaattgtagatgatgtgaattttatagcaatggataacatcagaagagaatgtaatttacctcctaagtcatcctctaagttttcactctttactttttctgacttacgatgatctggcgaggtgtttggacttggaacagtaggatctgaaataacaagcaatacagagttag-----------------------------------------------------------------------------------------------------------------------------------
>Hydrochorea_corymbosa1_Bonadeu_655@NODE_1_length_1150_cov_192.439269
-------------------------------------------------------------------------------------------------------------------------------------------------------------------------------------------------------------------------------------------------------------------------cttgaagcacttgttaaaccactttagaggacaaatttccaacaaagccaaagttaagctgacacgacatttttccttgggcacaagaacttccaccaacaaaatctgggattcagtgaaagaagctatactttaaagttggaaaattgaaatagtaatatgctagcaatgtggggcaagaatagcttataattcagactcaaatccaatattccaaaatccttctggagtcataggaggagcatatctataccgatgcctagaaacaccatcaagatgttcacatcgaaaattctgcttactactatcagcatccttaccctcatcactgggaagaacagcatcatagaatttcttacattgtttgcattcaattcctttcaacttttctcgttcagctttcttcctcactggttcaatgtacttaaaactcttcttgctggcattaggaaatgaagattgcttggtttggggactgcttttggcattcatgtcctgcgtttcatcatctgagctgcccatgctaacgtctttctggacaggctctggttggtcttccttatttaaacctttgtttaaatttgctctaacattctcaagcggagtatccagaaaatcatcatgtgggtcattacctactcgactttggcgagaccgcgtttgtctccaagaagatgatgcaggcggctttgtgccggacacagaggtcaactttgtgttggtggggcattttggggcacgatggaaactggaagattgaggaatggttttgattcctctatcatcctcgaatacttcttcctttactttgctcaggtcgcatgcagcaacaaaggtatcagggattttgttttcaagacctgcgatagaaggtagtacatgaaggatgatgaacctaagatgtacacattcaaaatatcaacaacagaatttaggcaattgaa-ttgtgcatgtaacccagtaccgacaaaatggaatgggatccactctagagcaaaaattgtagatgatgtgaattttagagcaatggataacatcagaagagaatgtaatttacctcctaagtcatcctctaagttttcactctttactttttctgacttacgatgatctgtgtaggtgtttggacttggaacagtaggatctgaaa--------------------------------------------------------------------------------------------------------------------------------------------------------
>Hydrochorea_corymbosa2_Iganci_862@NODE_1_length_1386_cov_268.863261
-----------------------------------------------------------------------------------------------------cctgtgttttttttcctttgcttggcaaaggtatcaacatcacaattcaattcaaggtatcgtcagacactaaatgtagatacgtctgccactagggatttaaactttgatttgccacattgtgaagaattagtcccttccgctaaacccaactccattggtctcttgaagcacttgttaaaccactttagaggacaaatttccaacaaagccaaagttaagctgacacgacatttttccttaggcacaagaacttccaccaacaaaatctgggattcagtgaaagaagctatactttaaagttggaaaattgaaatagtaatatgctagcaatgtggggcaagaatagcttataattcagactcaaatccaatattccaaaatccttctggagtcataggaggagcatatctataccgatgcctagaaacaccatcaagatgttcacatcgaaaattctgcttactactatcagcatccttaccctcatcactgggaagaacagcatcatagaatttcttacattgtttgcattcaattcctttcaacttttctcgttcagctttcttcctcactggttcaatgtacttaaaactcttcttgctggcattaggaaatgaagattgcttggtttggggactgcttttggcattcatgtcctgcgtttcatcatctgagctgcccatgctaacgtctttctggacaggctctggttggttttccttatttaaacctttgtttaaatttgctctaacattctcaagcggagtatccagaaaatcatcatgtgggtcattacctactcgactttggcgagaccgcgtttgtctccaagaagatgatgcaggcggctttgtgccggacacagaggtcaactttgtgttggtggggcattttggggcacgatggaaactggaagattgaggaatggttttgattcctctatcatcctcgaatacttcttcctttactttgctcaggtcgcatgcagcaacaaaggtatcagggattttgttttcaagacctgcgatagaaggtagtacatgaaggatgatgaacctaagatgtacacattcaaaatatcaacaacagaatttaggcaattgaa-ttgtgcatgtaacccagtaccgacaaaatggaatgggatccactctagagcaaaaattgtagatgatgtgaattttagagcaatggataacatcagaagagaatgtaatttacctcctaagtcatcctctaagttttcactctttactttttctgaattacgatgatctgtggaggtgtttggacttggaacagtaggatctgaaataacaagcaatacagagttagccaagtatgtgggagagacatattctaagccaatgtcaagaaaagggcat---------------------------------------------------------------------------------
>Hydrochorea_gonggrijpii_Tillett_45696@NODE_1_length_1162_cov_132.591705
-----------------------------------------------------------------------------------------------------------------------------------------------------------------------------aatgtagatgcgtctgtcagtggggatttaaactttaatttgccatattatgaagaattagcttcttccgctaaacccaactctattggtctcttgaagcacttgttaaaccactttagaggacaaatttccaacaaagccaaggttgagctgacacgacatttttccctaggcacaagaacttccaccaacaaaatctgggattcagtgaaagaagctatactttaaagttggaaaattgaaatagtaatatgctagcaatgcggggcaagaatagcttataattcagactcaaatccaatattccaaaatccttctggagtcataggaggagcatatctataccgatgcctagaaacaccatcaagatgttcacatcgaaaattctgcttactactatcaggatccttaccctcatcactgggaagaacagcatcatagaatttcttacattgtttgcattcaattcccttcaacttttctcgctcagctttcttcctcactggttcaatgtacttaaaagtcttcttgctggcattaggaaatgaagattgcttgctttggggactgcttttggcattcatgtcctgcgtttcatcatctgagctgcccatgctaacgtctttctggacaggctctggttggtcttccttatttaaacctttgtttaaatttgctctaacattctcaagcggagtatccagaaaatcatcatgtgggtcattacctactcgactttggcgagaccgcgtttgtctccaagaagatgatgcaggcggctttgtgccggacacagaggtcaactttgtgttggtggggcattttggggcacgatggaaactggaagattgaggaatggttttgattcctctatcatcctcgaatacttcttcctttactttgctcaggtcgcatgcagcaacaaaggtatcagggattttgttttcaagacctgcgatagaaggtagtacatgaaggatgatgaacctaagatgtacacattcaaaatatcaacaacagaatttaggcaattgaa-ttgtgcatgtaacccagtaccgacaaaatggaatgggatccactctagagcaaaaattgtagatgatgtgaattttagagcaatggataacatcagaagagaatgtaatttacctcctaag---------------------------------------------------------------------------------------------------------------------------------------------------------------------------------------------------------------------------------------------
>Hydrochorea_marginata_Morim_563@NODE_1_length_1619_cov_125.073930
agacgttccttataaaataaaaataagcagaaatcggactgggccaatggggtctgctgaagcactcgtcttttttaagcagggacaagtcccctgaagcacttgtgtttttttttctttgcttggcaaaggtatcaacatcacaattcaattcaaggtaccgtcagacactaaatgtagatacgtctgccagtagggatttaaactttgatttgccacattgtgaagaattagccccttccgctaaacccaactccattggtctcttgaagcacttgttaaaccactttagaggacaaatttccaacaaagccaaagttaagctgacacgacatttttccttaggcacaagaacttccaccaacaaaatctgggattcagtgaaagaagctatactttaaagttggaaaattgaaatagtaatatgctagcaatgtggggcaagaatagcttataattcagactcaaatccaatattccaaaatccttctggagtcataggaggagcatatctataccgatgcctagaaacaccatcaagatgttcacatcgaaaattctgcttactactatcagcatccttaccctcatcactgggaagaacagcatcatagaatttcttacattgtttgcattcaattcctttcaacttttctcgttcagctttcttcctcactggttcaatgtacttaaaactcttcttgttggcattaggaaatgaagattgcttgctttggggactgcttttggcattcatgtcctgtgtttcatcatctgaactgcccatgctaacgtctttctggacaggctctggttggtcttccttatttgaacctttgtttaaatttgctctaacattctcaagaggagtatccagaaaatcatcatgtgggtcattacctactcgactttggcgagaccgggtttgtctccaagaagatgatgcaggcagctttgtgccggatacagaggtcaactttgtgttggtggggcatttaggggcacgatggaaactggaagatcgaggaatggttttgattcctctatcatcctcaaatatttcttcctttactttgctcaggtcgcatgtagcaacaaaggtatcagggattttgttttcaagacctgcgatagaaggtagtacatgatggatgctgaacctaagatgtacacattcaaaatatcaacaacagaatttaggcaattgaatttgtgcatgtaacccagtaccgacaaaatggaatgggatccactctagagcaaaaattgtagacgatgtgaattttagagcaatggataacatcagaagagaatgtgatttacctcctaagtcatcctctaagttttcactctttactttttctgacttacgattatctgtggaggtgtttggacttggaaccgtaggatctgaaataacaagtaatacagagttagccaagtatgtgggcgagacatattctaagccaatgtcaagacaagggcatgtgtaggccgtggggtacatcttatggatgcaactttgtaaagctagaacacaaagaaccacaaataattcaaaggacaaa
>Hydrochorea_marginata_Morim_563@NODE_2_length_935_cov_84.286713
---------------------------------------------------------------------------------------------------------------------------------------------------------------------------------------------------------------------------------------------------------------------------------------------------------------------------------------------------------------------------------------------------------------------------------------------------------------------------------------------------------------------------------------------------------------------------------------------------------------------------------------------------gtttgcattcaattcctttcaacttttctcgttcagctttcttcctcactggttcaatgtacttaaaactcttcttgctggcattaggaaatgaagattgcttggtttggggactgcttttggcattcatgtcctgcgtttcatcatctgagctgcccatgctaacgtctttctggacaggctctggttggtcttccttatttaaacctttgtttaaatttgctctaacattctcaagcggagtatccagaaaatcatcatgtgggtcattacctactcgactttggcgagaccgcgtttgtctccaagaagatgatgcaggcggctttgtgccggacacagaggtcaactttgtgttggtggggcattttggggcacgatggaaactggaagattgaggaatggttttgattcctctatcatcctcgaatacttcttcctttactttgctcaggtcgcatgcagcaacaaaggtatcagggattttggtttcaagacctgcgatataaggtagtacatgaaggatgatgaacctaagatgcacacattcaaaatatcaacaacagaatttaggcaattgaa-ttgtgcatgtaacccagtaccgacaaaatggaatgggatccactctagagcaaaaattgtagatgatgtgaattttagagcaatggataacatcagaagagaatgtaatttacctcctaagtcatcctctaagttttcactctttactttttctgacttacgatgatctgtggaggtgtttggacttggaacagtaggatctgaaataacaagcaatacagagttagccaagtatgtgggagagacatattctaagccaatgtcaagaaaagggcctgtgtaggccaaagggtacatcttatggatgcaactttgtaaagctagaacacaaagaaccacaaataattcaaagg-----
>Jupunba_abbottii_Zanoni_21220@NODE_1_length_1386_cov_94.672269
agacgttccttataaaatcaaactaagcacaaatcggactgggccactggggtgtgctgaagcacttgtctttttaaagctggga-------cttgaagcacttgtatttttttttctttgcttggcaaaggtatcaatagcagaatccaattcaagataccttcagacattaaacgtagatacgtctgtcagtgggaatttaaattttgatttgtcaaattgtgaagaactagccccttccgctaaatccaactccattggtctcttgaagcacttgttaaaccacttttgaggacaaatttccaacaaagccaaagttgagctgacacgacatttttccttgggcacaagaacttccaccaacaaaatctgggattcagtgaacgaagctatactttaaagttggaaaattgaaatagtaatatgctagcaatgtggggcaagaatagcttataattcagactcaaatccaatattccaaaatccttctggagtcataggaggagcatatctataccgatgcctagaaacaccatcaagatgttcacatcgaaaattctgcttactactatcaggatccttaccctcatcactcggaagaacagcatcatagaatttcttacattggttgcattcaattcccttcaacttttctcgctcagctttcttcctcactggttcaatgtacttaaaactcttcttgctggcattaggaaatgaagattgcttgctttggggactgcttttggcattcatgtcctgtgtttcatcatctgagctgcccatgctaacgtctttctggacaggctctggttggtcttccttatttgaacctttatttaaatttgctctaacattctcaagcggagtatccagaaaatcatcatgtgggtcattacctactcgactttggcgagaccgggtttgtctccaagaagatgatgcaggccg------------------------ctttgtgttggtggggcattttggggcacgatggaaactggaagattgaggaatggttttgattcctctatcatcctcgaatacttcttcctttactttgctcaggtcgcatgcagcaacaaaggtatcagggattttgttttcaagacctgctatagaaggtagtacatgatggatgatgaacctaagatgtacacattcaaaatatcaacaacagaatttaggcaattgaatttgtgcatgtaacccagtgccgacaaaatggaatgggatccactctagagcaaaaattgtagatgatgtgaattttagagcaatggataacatcagaagagaatgtgatttacctcctaagtcatcctctaagttttcactctttactttttctgacttacgattatctgtggaggtgtttggacttggaacagtaggatc-------------------------------------------------------------------------------------------------------------------------------------------------------------
>Jupunba_asplenifolia_Ekman_6383@NODE_1_length_1021_cov_35.145127
---------------------------------------------------------------------------------------------------------------------------------------------------------------------------------------cgtctgtcagtgggaatttaaattttaatttgacacattgtgaaaaactagtcccttccgctaaatccaactccattggtctcttgaagcacttgttaaaccacttttgaggacaaatttccaacaaagccaaagttgagctgacacgacatttttccttgggcacaagaacttccaccaacaaaatctgggattcagtgaacgaagctatactttaaaattggaaaattgaaatagtaatatgctagcaatgtggggcaagaatagcttataattcagactcaaatccaatattccaaaatccttctggagtcataggaggagcatatctataccgatgcctagaaacaccatcaagatgttcacatcgaaaattctgcttactactatcaggatccttaccctcatcactgggaagaacagcatcatagaatttcttacattgtttgcattcaattcccttcaacttttctcgctcagctttcttcctcactggttcaatgtacttaaaactcttcttgctggcattaggaaatgaagattgcttgctttggggactgcttttggcattcatgtcctgtgtttcatcatctgagctgcccatgctaacgtctttctggacaggctctggttggtcttccttatttgaacctttatttaaatttgctctaacattctcaagcggagtatccagaaaatcatcatgtgggtcattacctactcgactttggcgagaccgggtttgtctccaagaagatgatgcaggccg------------------------ctttgtgttggtggggcattttggggcacgatggaaactggaagattgaggaatggttttgattcctctatcatcctcgaatacttcttcctttactttgctcaggtcgcatgcagcaacaaaggcatcagggattttgttttcaagacctgagatagaaggtagtacatgatggatggtgaacctaagatgtacacattcaaaatatcaacaacagaatttaggcaattgaatttgtgcatgtaacccag-----------------------------------------------------------------------------------------------------------------------------------------------------------------------------------------------------------------------------------------------------------------------------------------------------------------------------------------------------
>Jupunba_brachystachya_Lima_7438@NODE_1_length_1769_cov_103.994681
agacgtttcttataaaataaaaatacgcagaaatcggactgggccactggggtctgctgaagcacttgtcttttttaagctgggacaagtcccttgaagcacttgtgtttttttttctttgcttggcaaaggtatcaacatcacaatccaattcaagatactgttagacactaaatatagatacgtctgccagtggggatttaaattttgatttgacatattatgaagaactagccccttccactaaatccaactccattggtctcttgaagcacttgtt------ctttagaggataaatttccaacaaagccaaagttgagctgacacgacatttttccttaggcacaagaatttccaccaacaaaatctgggattcagtgaaagaagctatactttaaagttggaaaattgaaatagtaatatgctagcaa-gtggggcaagaatagcttataattcagactcaaatccaatattccaaaatccttctggagtcataggaggagcatatctataccgatgcctagaaacaccatcaagatgttcacatcgaaaattctgcttactactatcaggatccttaccctcatcactgggaagaacagcatcatagaatttcttacattgtttgcattcaattcccttcaacttttctcgctcagctttcttcctcactggttcaatgtacttaaaactcttcttgctggcattaggaaatgaagattgcttgcttgggggactgcttttaggattcatgtcctgtgtttcatcatctgagctgcccatgctaacgtctttctggacaggctctggttggtcatccttatttgaacctttgtttaaatttgctctaacattctcaagaggagtatccagaaaatcatcatgtgggtcattacctactcgactttggcgagaccgggtttgtctccaagaagatgatgcaggcagctttgtgccggatacagaggtcaactttgtgttggtggggcatttcggggcacgatgcaaactggaagatcgaggaatggttttgattcttctatcatcctcaaatatttcttcctttactttgctcaggtcgcatgcagcaacaaaggtatcagggattttgttttcaagacctgcgatagaaggtagtacatgatggatgatgaacctaagatgtacacattcaaaatatcaacaacagaatttaggcaattgaatttgtgcatgtaacccagtaccgacaaaatggaatgagatccactctagagcaaaaattgtagacgatgtgaattttagagcaatggataacatcagaagagagtgtgatttacctcctaattcatcctctaagtttccactctttactttttctgacttacgattatctgtggaggtgtttggacttggaaccgtaggatctgaaataacaagcaatacagagttagccaagtatgtgggcgagacatattctaagccaatgtcaagacaagggcatgtgtaggccgtggggtacatcttatggatgcaactttgcaaagctagaacacagagaaccacaaataattcaaaggacaaa
>Jupunba_cochleata_Bonadeu_673@NODE_1_length_1707_cov_110.697546
agacgttccttataaaataaaaatacgcagaaatcggactgggccactggggtctgctgaagcactcgtcttttttaagctgggaaaagtcccttgaagcacttgtgtttttttttctttgcttggcaaaggtatcaacatcacaatccaattcaaggtactgtcagatattaaatgtagatacgtctgctaatggagatttaaactttgatttgccacattgtaaagaactagtcccttcttctaaactcaactccattggtctcttgaagcacttgttaaaccactttacaggacaaatttccaacaaagccaaagttgagctgacacgacatttttccttaggcacgagaacttccaccaacaaaatctgggattcagtgaaagcagctatactttaaagttggaaaattgaaatagtaatatgctagcaatgtggggcaagaatagcttataattcagactcaaatccaatattccaaaatccttctggagtcataggaggagcatatctataccgatgcctagaaacaccatcaagatgttcacatcgaaaattctgcttactactatcaggatccttaccctcatcactgggaagaacagcatcatagaatttcttacattgtttgcattcaattcccttcaacttttctcgctcagctttcttcctcactggttcaatgtacttaaaactcttcttgctggcattaggaaatgaagattgcttgctttggtgactgcttttggcattcatgtcctgtgtttcatcatctgagctgcccatgctaacgtctttctggacaggctctggttggtcttccttatttgaacctttgtttaaatttgctctaacattctcaagcggagtatccagaaaatcatcatgtgggtcattacttactcgactttggcgagaccgggtttgtctccaagaagatgatgcaggccg------------------------ctttgtgttggtggggcattttggggcacgatggaaactggaagattgaggaatggttttgattcctctatcatcctcaaatacttcttcctttactttgctcaggtcgcatgcagcaacaaaggtatcagggattttgttttcaagacctgcgatagaaggtagtacatgatagatgatgaacctaagatgtacacattcaaaatatcaacaacagaatttaggcaattgaatttgtgcatgtaacccagtgccgacaaaatggaatgggatccactctagagcaaaaattgtagatgatgtgaattttagagcaatggataacatcagaagagaatgtgatttacctcctaagtcatcctctaagttttcactctttactttttctgacttacgattatctgtggaggtgtttggacttggaacagtaggatctgaaataacaagcaatacagagttagccaggtatgtgggagagacatattctaagccagtgtcaagaaaagggcatgtgtaggccatggggtacatcttatggatgcaactttgcaaagctagaacacaaagaaccacaaataattcaaaggacaaa
>Jupunba_filamentosa_Lima_7487@NODE_1_length_1671_cov_106.683187
agacgttcctaataaaataaaaatacgcagaaatcggactgggccactggggtctgctgaaccacttgtcttttttaagctgggacaagtcccttgaagcacttttgtttttttttctttgcttggcaaaggtatcaacatcacaatccaattcaaggtaccgtcagacactaaatttagatacgtctgtcaatggggatttaaactttgatttgccatattgtgaagaattagccccttccactaaacccaactccattggtctcttgaagcacttgttaaaccactttagaggacaaatttccaacaaagccaaagttgagctgacacgacatttttccttgggcacaagaacttccaccaacaaaatctgggattcagtgaaagaagctatactttaaagttggaaaattgaaatagtgatatgctagcaatttggggcaagaatagcttatgattcagactcaaatccaatattccaaaatccttctggagtcataggaggagcatatctataccgatgcctagaaacaccatcaagatgttcacatcgaaaattctgcttactactatcaggatccttaccctcatcactgggaagaacagcatcatagaatttcttacattgtttgcattcaattcccttcaacttttctcgctcagctttcttcctcactggttcaatgtacttaaaactcttcttgctggcattaggaaatgaagattgcttgctttggggactgcttttggcattcatgtcctgtgtttcatcatctgagctgcccatgctaacgtctttctggacaggctctggttggtcttccttatttgaacctttgtttaaatttgctctaacattctcaagcggagtatccagaaaatcatcatgtgggtcattacctactcgactttggcgagaccgagtttgtctccaagaagatgatgcaggccgctttgtgccggatacagaggtcaactttgtgttgatggggcattttggggcacgatggaaactggaagattgaggaatggttttgattcctctatcatcctcgaatacttcttcctttactttgctcaggtcgcatgcagcaacaaaggtatcagggattttgttttcaagacctgccatagaaggtagtacatgatggatgatgaacctaagatgtacacattcaaaatatcaacaacagaatttaggcaattgaatttgtgcatgtaacccattaccgacaaaatggaatgggatccactctagagcaaaaattgtagatgatgtgaattttagagcaatggataacatcagaagagaatgtgatttacctcccaagtcatcctctaagttttcactctttactttttctgacttacgattatctgtggaggtgtttggacttggaacagtaggatctgaaataacaagcaatacagagttagccaagtatgtgggagagacatattctaagccaatgtcaagaaaagggcatgtgtaggccatggggtacatcttatggatgcaactttgcaaagctagaacacaaagaaccacaaataattcgaaggacaaa
>Jupunba_langsdorfii_Ribeiro_728@NODE_1_length_1597_cov_115.773684
-----------------------------------------------------------------------------------------------------------tttttttttctttgcttggcaaaggtatcaacatcacaatccaattcaagatatcgtcaaacacttaatgtagatacgtctgccagtaggaatttaaactttgatttaccacattgcgaagaactaaccccttccgttaaacccaactccattggtctcttgaagcacttgttaaaccactttagaggacaaatttccaacaaagccaaagttgagctgacacgacatttttccttaggcacaagaact-------------------------------------------------------------tgttaatatgctagcaatgtggggcaagaatagcttataattcagactcaaatccaatattccaaaatccttctggagtcataggaggagcatatctataccgatgcctagaaacaccatcaagatgttcacatcgaaaattttgcttactactatcaggatccttaccctcatcactgggaagaacagcatcatagaatttcttacattgtttgcattcaattcccttcaacttttctcgctcagctttcttcctcactggttcaatgtacttaaaactcttcttgatggcattaggaaatgaagattgcttgctttggggactgcttttagcattcatgtcctgtgtttcatcatctgagctgcccatgctaacgtctttctggacaggctctggttggtcttccttatttgaacctttgtttaaatttgctctaacattctcaagaggagtatccagaaaatcatcatgtgggtcattacctactcgactttggcgagaccgggtttgtctccaagaagatgatgcaggcagctttgtgccggatacagaggtcaactttgtgttggtggggcatttcggggcacgatgcaaactggaagatcgaggaatggttttgattcctctatcatcctcaaatatttcttcctttactttgctcaggtcgcatgcagcaacaaaggtatcagggattttgttttcaagacctgcgatagaaggtagtacatgatggatgatgaacctaagatgtacacattcaaaatatcaacaacagaatttaggcaattgaatttgtgcatgtaacccagtaccgacaaaatggaatgggatccactctagagcaaaaattgtagacgatgggaattttagagcaatggataacatcagaagagaatgtgatttacctcctaagtcatcctctaagttttcactctttactttttctgacttacgattatctgtggaggtgtttggacttggaaccgtaggatctgaaataacaagcaatacagagttagccaagtatgtgggcgagacatattctaagccaatgtcaagacaagggcatgtgtaggccgtggggtacatcttatggatgcaactttgcaaagctagaacacagagaaccacaaataattcaaaggacaaa
>Jupunba_limae_Iganci_261@NODE_1_length_2017_cov_86.522680
agacgttccttataaaataaaaatacgcagaaatcggactgggccactggggtctgctgaaccacttgtcttttttaagctgggacaagtcccttgaagcacttttgtttttttttctttgcttggcaaaggtatcaacatcacaatccaattcaaggtaccatcagacactaaatttagatacgtctgtcaatggggatttaaactttgatttgccatattgtgaagaactagtcccttccactaaatccaactccattggtctcttgaagcacttgttaaaccactttagaggacaaatttccaacaaagccaaagttgagctgacacgacatttttccttgggcacaagaacttccaccaacaaaatctgggattcggtgaaagaagctatactttaaagttggaaaattgaaatagtaatatgctagcaatttggggcaagaatagcttatgattcagactcaaatccaatattccaaaatccttctggagtcataggaggagcatatctataccgatgcctagaaacaccatcaagatgttcacatcgaaaattctgcttactactatcaggatccttaccctcatcactgggaagaacagcatcatagaatttcttacattgtttgcattcaattcccttcaacttttctcgctcagctttcttcctcactggttcaatgtacttaaaactcttcttgctggcattaggaaatgaagattgcttgctttggggactgcttttggcattcatgtcctgtgtttcatcatctgagctgcccatgctaacgtctttctggacaggctctggttggtctcccttatttgaacctttgtttaaatttgctctaacattctcaagcggagtatccagaaaatcatcatgtgggtcattacctactcgactttggcgagaccgagtttgtctccaagaagatgatgcaggccgctttgtgccggatacagaggtcaactttgtgttgatggggcattttggggcacgatggaaactggaagattgaggaatggttttgattcctctatcatcctcgaatacttcttcctttactttgctcaggtcgcatgcagcaacaaaggtatcagggattttgttttcaagacctgcgatagaaggtagtacatgatggatgatgaacctaagatgtacacattcaaaatatcaacaacagaatttaggcaattgaatttgtgcatgtaacccagtaccgacaaaatggaatgggatccactctagagcaaaaattgtagatgatgtgaattttagagcaatggataacatcagaagagaatgtgatttacctcctaagtcatcctctaagttttcactctttactttttctgacttacgattatctgtagaggtgtttggacttggaacagtaggatctgaaataacaagcaatacagagttagccaggtatgtgggagagacatattctaagccaatgtcaagaaaagggcatgtgtaggccatggggtacatcttatggatgcaactttgcaaagctagaacacaaagaaccacaaataattcaaaggacaaa
>Jupunba_microcalyx_Iganci_855@NODE_1_length_1729_cov_148.237893
agacgttccttataaaataaaactaagcagaaatcggactgggccactggggtctgccgaagcacttgtcttttttaagctgggacaagtcccttgaagcacttgtgttttttttactttgcttggtaaaggtatcaacatcacaatccaattcaagataccgtcagatactaaatatagatacgtctgctagtggggatttaaactttgatttaccacattgtgaagaactaacctcttccgctaaacccaactccattggtctcttgaagcacttgttaaaccactttagaggacaaatttccaacaaagccaaagttgagctgacacgacatttttccttaggcacaagaacttccaccaacaaaatctgggattcagtgaaagaagctatactttaaagttggaaaattg-aatagtaatatgctagcaatgtggggcaagaatagcttataattcagactcaaatccaatattccaaaatccttctggagtcataggaggagcatatctataccgatgcctagaaacaccatcaagatgttcacatcgaaaattctgcttactactatcaggatccttaccctcatcactgggaagaacagcatcatagaatttcttacattgtttgcattcaattcccttcaacttttctcgctcagctttcttcctcactggttcaatgtacttaaaactcttcttgctggcattaggaaatgaagattgcttgctttggggactgcttttggcattcatgtcctgtgtttcatcatctgagctgcccatgctaacgtctttctggacaggctctggttggtcttccttatttgaacctttgtttaaatttgctctaacattctcaagcggagtatccagaaaatcatcatgtgggtcattacctactcgactttggcgagaccgggtttgtctccaagaagatgatgcaggctgctttgtgccggatacagaggtcaactttgtgttggtagggcattttggggcacgatggaaactggaagattgaggaatggttttgattcctctatcatcctcgaatacttcttcctttactttgctcaggtcgcatgcagcaacaaaggtatcagggattttgttttcaagacctgcgatagaaggtagtacatgatggatgatgaccctaagatgtacacattcaaaaaatcaacaacagaatttaggcaattgaatttgtgcatgtaacccagtaccgacaaaatgaaatgggatccactctagagcaaaaattgtagatgatgtgaattttagagcaatggataacatcagaagagaatgtgatttacctcctaagtcatcctctaagttttcactctttactttttctgacttacgattatctgtggaggtgtttggacttggaacagtaggatctgaaacaacaagcaatacagagttagccaagtatgtgggagagacatattctaagccaatgtcaagaaaagggcatgtgtaggccatggggtacatcttatggatgcaactttgcaaagctagaacacaaagaaccacaaataattcgaaggacaaa
>Jupunba_nipensis_Mayo_19662@NODE_1_length_1061_cov_25.560976
------------------------------------------------------------------------------------------------------------------------------------------------------------------------------------------------------------------------------------------ccccttccggtaaacctagctccattggtctcttgaagcacttgttgaaccactttagaggacaaatttccaacaaagccaaggttgagctgacacgacatttttccttaggcacaagaacttccaccaacaaaatctgggattcagtgaaagaagctatactttaaagttggaaaattgaaatagtaatatgctagcaatgtggggcaagaatagcttataattcagactcaaatccaatattccaaaatccttctggagtcataggaggagcatatctataccgatgcctagaaacaccatcaagatgttcacatcgaaaattctgcttactactatcaggatccttaccctcatcactgggaagaacagcatcatagaatttcttacattgtttgcattcaattcccttcaacttttctcgctcagctttcttcctcactggttcaatgtacttaaaactcttcttgctggcattaggaaatgaagattgcttgctttggggactgcttttggcatcaatgtcctgtgtttcatcatctgagctgcccatgctaacgtctttctggacaggctctggttggtcttccttatttgaacctttatttaaatttgctctaacattctcaagcggagtatccagaaaatcatcatgtgggtcattacctactcgactttggcgagaccgggtttgtctccaagaagatgatgcaggccg------------------------ctttgtgttggtggggcattttggggcacgatggaaactggaagattgaggaatggttttgattcctctatcatcctcgaatacttcttcctttactttgctcaggtcgcatgcagcaacaaaggtatcaaggattttgttttcaagacctgcgatagaaggtagtacatgatggatgctgaacctaagatgtacacattcaaaatatcaacaacagaatttaggcaattgaatttgtgcatgaaacccagtgccgacaaaatggaatgggatccactctagagcaaaaattgtagatgatgtgaattttagagcaatggataacatcagaagagaatgtga----------------------------------------------------------------------------------------------------------------------------------------------------------------------------------------------------------------------------------------------------------
>Jupunba_trapezifolia_Simon_1600@NODE_1_length_1492_cov_200.286013
-----------------------------------------------------------------------------------------------------cctgtgtttttttttctttgcttggcaaaggtatcaacatcacagtctaattcaaggtaccgtcagacactaaatgtagatacgtctgtctatggggatttaaactttgatttgccacattgtgaagaactagccccttccattaaacccaactccattggtctcttgaagcacttgttaaaccactttagatgacaaatttccaacaaagccaaagctgagctgacacgacatttttccttaggcacaagaacttccaccaacaaaatctgggattcagtgaaagaagctatactttaaagttggaaaattg-aatagtaatatgctagcaatgtggggcaagaatagcttataattcagactcaaatccaatattccaaaatccttctggagtcataggaggagcatatctataccgatgcctagaaacaccatcaagatgttcacatcgaaaattctgcttactactatcaggatccttaccctcatcactgggaagaacagcatcatagaatttcttacattgtttgcattcaattcccttcaacttttctcgctcagctttcttcctcactggttcaatgtacttaaaactcttcttgctggcattaggaaatgaagattgcttgctttggggactgcttttggcattcatgtcctgtgtttcatcgtctgagctgcccatgctaacgtctttctggacaggctctggttggtcttccttatttgaacctttgtttaaatttgctctaacattctcaagcggagtatccagaaaatcatcatgtgggtcattacctactcgactttggcgagaccgggtttgtctccaagaagatgatgcaggctgctttgtgccggatacagaggtcaactttgtgttggtagggcattttggggcacgatggaaactggaagattgaggaatggttttgattcctctatcatcctcgaatacttcttcctttactttgctcaggtcgcatgcagcaacaaaggtatcagggattttgttttcaagacctgcgatagaagatagtacatgatggatgatgaccctaagatgtacacattcaaaatatcaacaacagaattgaggcaattgaatttgtgcatgtaacccaatacccacaaaatggaatgggatccactctagagcaaaaattgtagatgatgtgaattttagagcaatggataacatcagaagagaatgtgatttacctcctaagtcatcctctaagttttcactctttactttttctgatttacgattgtctgtggaggtgtttggacttggaacagtaggatctgaaacaacaagcaatacagagttagccaagtatgtgggagagac--attctaagccaatgtcaagaaaagggcatgtgtaggccatggggtacatcttatggatgcaactttgtaaagctaaaacacaaagaactacaaataatacggaggatcaa
>Jupunba_villosa_Borges_423@NODE_1_length_1688_cov_115.918063
agacgttccttaaaaaataccaataagcagaaatcggactgggccactggggtctgctgaagcacttgtcttttttaagctgggacaagtcccttgaagcacttgtgtttttttttctttgcttggcaaaggtatcaacatcacaatccaattcaagatatcgtcaaacacttaatgtagatacgtctgccagtggggatttaaactttgatttgccacattgtgaagaactaaccccttctactaaacctaactccattggtctcttgaagcacttgttaaaccactttagaggacaaatttccaacaaagccaaagttgagctgacgcgacatttttccttaggcacaagaact-------------------------------------------------------------tgttaatatgctagcaatgtggggcaagaatagcttataattcagactcaaatccaatattccaaaatccttctggagtcataggaggagcatatctataccgatgcctagaaacaccatcaagatgttcacaacgaaaattctgcttactactatcaggatccttaccctcatcactgggaagaacagcatcatagaatttcttacattgtttgcattcaattcccttcaacttttctcgctcagctttcttcctcactggttcaatgtacttaaaactcttcttgctggcattaggaaatgaagattgcttgcttgggggactgcttttagcattcatgtcctgtgtttcatcatctgagctgcccatgctaacgtctttctggacaggctctggttggtcttccttatttgaacctttgtttaaatttgctctaacattctcaagaggagtatccagaaaatcatcatgtgggtcattacctactcgactttggcgagaccgggtttgtctccaagaagatgatgcaggcagctttgtgccggatacagaggtcaactttgtgttggtggggcatttcggggcacgatgcaaactggaagatcgaggaatggttttgattcctctatcatcctcaaatatttcttcctttactttgctcaggtcgcatgcagcaacaaaggtatcagggattttgttttcaagacctgcgatagaaggtagtacatgatggatgatgaacctaagatgtacacattcaaaatatcaacaacagaatttaggcaattgaatttgtgcatgtaacccagtaccgacaaaatggaatgggatccactctagagcaaaaattgtagacgatgtgaattttagagcaatggataacatcagaagagaatgtgatttacctcctaattcatcctctaagtttccactctttactttttctgacttacgattatctgtggaggtgtttggacttggaaccgtaggatctgaaataacaagcaatacagagttagccaagtatgtgggcgagacatattctaagccaatgtcaagacaagggcatgtgtaggccgtggggtacatcttatggatgcaactttgcaaagctagaacacagagaaccacaaataattcaaaggacaaa
>Punjuba_callejasii_Daly_5935@NODE_1_length_1209_cov_44.389576
----------------------------------------------------------------------------------------------------------------------------------------------acaatccaattcaaggtaccaccagacactaaatgtagaaatgtctgacagtgtggatttaaactttgatttgttacattgtgaaggactaaccctttccgctaaacccaactccatttgtctcttcaagcacttgttaaaccactttagaggataaatttccaacaaagccaaagatgagctgacacgacatttttccctaggcacaagaacttccaccaacaaaatctgggattaagtgaaagaagctatactttaaagttggaaaattgaaatagtaatatgctagcaatgtggggcaagaatagcttataattcagactcaaatccaatattccaaaatccttctggagtcataggaggagcatatctataccgatgcctagaaacaccatcaagatgttcacatcgaaaattctgcttactactatcaggatccttactctcatcactgggaagaacagcatcatagaatttcttacattgtttgcattcaattcccttcaacttttctcgctcagctttcttcctcactggttcaatatacttaaaactcttcttgctggcattaggaactgaagattgcttgctttggggactgcttttggcattcatgtcctgtgtttcatcatctgagctgcccatgctaacgtctttctggacaggctctggttggttttccttatttgaacctttgtttaaatttgctctaacattctcaagaggagtatccagaaaatcatcatgtgggtcattacctactcgactttggcgagaccgggtttgtctccaagaagatgatgcaggccggtttgtgccggatacagaggtcaactttgtgttggtggggcattttggggcacgatggaaactggaagattgaggaatggttttgattcctctgtcatcctcgaacatttcttccttcactttgctcaggtcgcatgcagcaacaaatgtatcagggattttgttttcaagacctgcgatagaaggtagtacatgatggatgatgaacctaagatgtacacattcaaaatatcaacaacagaatttaggctattgaatttgtgcatgtaacccagttccgacaaaatggaatgggatccactctagagcaaaaattgtagatgatgtgaattttagagcaatggataacatcagaagagaatgtgatttacctcctaagtcatcctctaagttttcact-------------------------------------------------------------------------------------------------------------------------------------------------------------------------------------------------------------------------
>Punjuba_killipii_Palodorios_6252@NODE_1_length_1128_cov_75.352046
------------------------------------------------------------------------------------------------------------------------------------------------------attcaagctaccgtcagacactaaatatagaaatgtctgccaatagggatttaaactttgatttgttacattgtgaaggactagcgctttccacttaacccaaccccatttgtctcttgaagcacttgttaaaccactttagaggataaatttccaacaaagccaaagatgagctgccacgacatttttccttaggcacaagaacttccaccaacaaaatctgggattcagtgaaagaagctatactttaaagttggaaaattgaaatagtaatatgctagcaatgtggggcaagaatagcttataattcagactcaaatccaatattccaaaatccttctggagtcataggaggagcatatctataccgatgcctagaaacaccatcaagatgttcacatcgaaaattctgcttactactatcaggatccttactctcatcactgggaagaacagcatcatagaatttcttacattgtttgcattcaattcccttcaacttttctcgctcagctttcttcctcactggttcaatatacttaaaactcttcttgctgggattaggaactgaagattgcttgctttggggactgcttttggcattcatgtcctgtgtttcatcatctgagctgcccatgctaacgtctttctggacaggctctggttggttttccttatttgaacctttgtttaaatttgctctaacattctcaagaggagtatccagaaaatcatcatgtgggtcattacctactcgactttggcgagaccgggtttgtctccaagaagatgatgcaggccggtttgtgctggatacagaggtcaactttgtgttggtggggcattttggggcacgatggaaactggaagattgaggaatggttttgattcctctgtcatcctcgaacatttcttcctttactttgctcaggtcgcatgcagcaacaaaggtatcagggattttgttttcaagacctgcgatagaaggtagtacatgatggatgatgaacctaagatgtacgcattcaaaatatcaacaacagaatttagggtattgaatttgtgcatgtaacccagtaccgacaaaatggaatgggatccactctagagcaaaaattgtagatgatg--------------------------------------------------------------------------------------------------------------------------------------------------------------------------------------------------------------------------------------------------------------------------------------------------
>Punjuba_lehmannii_Escobar_7465@NODE_1_length_1605_cov_86.606675
agtcgttccttataaaataaaaatacgcagaaatcggactgggccactggggtctgctgaagcacttgccttttttaagctgggacaagttccttgaagcact----ttttttttcccttgctaggcaaaggtatcaacatcacgatccaattcaaggtaccgtcaaacactaaatatagaaatgtctactagtggagatttaaactttgatttgttccattgtgaaggactagccccttccacttaacccaaccccatttgtctcttgaagcacttgttaaaccactttagagaataaatttccaacaaagccagagatgagctgacacgacatttttccttaggcacaagaacttccaccaacaaaatctgggattcagtgaaagaagctatactttaaagttggaaaattgaaatagtaatatgctagcaatgtggggcaagaatagcttataattcagactcaaatccaatattccaaaatccttctggagtcataggaggagcatatctatatcgatgcctagaaacaccatcaagatgttcacatcgaaaattctgcttactactatcaggatccttactctcatcactgggaagaacagcatcatagaatttcttacattgtttgcattcaattcccttcaacttttctcgctcagctttcttcctcactggttcaatatacttaaaactcttcttgctggcattaggaactgaagattgcttgctttggggactgcttttggcattcatgtcctgtgtttcatcatctgagctgcccatgctaacgtctttctggacaggctctggttggttttccttatttgaacctttgtttaaatttgctctaacattctcaagaggagtatccagaaaatcatcatgtgggtcattacctactcgactttggcgagaccgggtttgtctccaagaagatgatgcaggccggtttgtgccggatacagaggtcaactttgtgttggtggggcattttggggcacgatggaaactggaagattgaggaatggttttgattcctctgtcatcctcgaacatttcttcctttactttgctcaggtcgcatgcagcaacaaaggtatcagggattttgttttcaagacctgcgatagaaggtagtacatgatggataatgaacctaagatgtacacattcaaaatatcaacaacagaatttaggctattgaatttgtgcatgtaacccagtaccgacaaaatggaatgggatccactctagagcaaaaattgtagatgatgtgaattttagagcaatggataacatcagaagagaatgtgatttacctcctaagtcatcctctaagttttcactctttactttttctgacttacgattatctgtggaggtgtttggacttggaaccgtaggatctgaaataacaagcaatacagagttagacaagtatatgggagagacatattctaaaccaatgtcaagaaaagggcatgtgtaggccttggggtacatcttatggatgcaactttgcaaagctagaacacacagaacca--------------------
>Punjuba_racemiflora_Jimenez_Soares_3626@NODE_1_length_1594_cov_126.883322
agtcgttccttataaaataaaattacgaagaaatcggactgggccactgggttctgctgaagcacttgccttttttaagctgggacaagttccttgaagca-------ttttttttttttgctaggcaaaagtatcaacatcactattcaatttaaggtaccgtcggatactaaatatagaaatgtttgtgagtggggatttaaactttgatttgttacattgtgaaagactagctccttccacttaacccaaccccatttatctcttgaagcacttgttaaaccactttagagggtaaatttccaacagagcccaagatgagctgacacgacatttttccttaggcacaagaacttccaccaacaaaatctgggattcagtgaaagaagctatactttaaagttggaaaattgaaatagtaatatgctagcaatgtggggcaagaatagcttataattcagactcaaatccaatattccaaaatccttctggagtcataggaggagcatatctataccgatgcctagaaacaccatcaagatgttcacatcgaaaattctgcttactactatcaggaaccttactctcatcactgggaagaacagcatcatagaatttcttacattgtttgcattcaattcccttcaacttttctcgctcagctttcttcctcactggttcaatatacttaaaactcttcttgctggcattaggaactgaagattgcttgctttggggactgcttttggcattcatgtcctgtgtttcatcatctgagctgcccatgctaacgtctttctggacaggctctggttggttttccttatttgaacctttgtttaaatttgctctaacattctcaagaggagtatccaggaaatcatcatgtgggtcattacctactcgactttggcgagaccgggtttgtctccaagaagatgatgcaggccggtttgtgccggatacagaggtcaactttgtgttggtggggcattttggggcacgatggaaactggaagattgaggaatggttttgattcctctgtcatcctcgaacatttcttcctttactttgctcaggtcgcatgcagcaacaaaggtatcagggatttcgttttcaagacctgcgatagaaggtagtacatgatggatgatgaacctaagatgtacacattcaaaatatcaacaacagaatttaggctattgaatttgtgcatgtaacccagtaccgacaaaatggaatgggatccactctagagcaaaaattgtagatgatgtggattttagagcaatggataacatcagaagagaatgtgatttacctcctaagtcatcctctaagttttcactctttactttttctgacttaggattatctgtggaggtgtttggacttggaaccgtaggatctgaaataacaagcaatacagagttagacaagtatgtgggagagacatattctaagccaatgtcaagaaaagggcatgtgtaggccttggggtacaacttatggatgcaactttgcaaagctagaacacaga--------------------------
>_R_Afrocalliandra_redacta_Germishuizen_5585@NODE_1_length_1089_cov_237.603755
-------------------------------------------------------------------------------------------------------------------------------------------------------------------------------------------------------------------------------------------------------------------------------------------------------------------------------------------------------------aagaacttccaccaacagtatctggg-ttcatagaaggaagctatactttaatgttg-----------tgttttttttttttttttttttggggaggatagcttatagttcagactcaaatccaatattccaaaatccttctggagtcataggaggagcatatcgataccgatgcctagaaacaccatcaagatgttcacatcgaaaattctgcttactactatcaggatccttaccatcatcacttggaagaacagcatcatagaacttcttacattgtttgcattcgattcctttcaacttttctctctcagctttcttcctcactgtttcaatgtacttaaaactcttcttgctggcattaggaactgaagattgcttgctttggggactgcttttgggatccatgtcctgtgtttcatcatctgagctgccaatgcttacgtctttctggaccggctctggttggtcttccttatttgaacctttgttcaaatttgctctaacattctcaagaggagtatccagaaaatcatcatgcgggtcattacctactcgactttggcgagaccgggtttgtctccaagaagatgatgcagcccgctttgtggcggatacagaggtcaacttggtgttggtggggcattttggggcacgaaagaaaccggaagattgaggaatgcttttgattcctatttcatcatcgaacatttcttcccttactttgcgcaggtcgcatgcagcaacaaaggtatcagggatattgttttcaagacctgcgatagaaggtagtacatgatggatgatgaaattaaggtgtacacatacaaaatatcatcaa---------------agaatctaagcatgtaatccagtaccaacaaaatggaatgggatccactctagagcaaacattgtggattatgtgaattttagagcaatcgataatatcaacagataatgtgatatacctcctaagtcatcctctaagttttcactctttactttttctggcttatgattatctgtggaggtgtttggacttgaaaccgtaggatctgaaataacaagcaatacagaattagccatgcacgtgggagagacatattt----------------------------------------------------------------------------------------------------------
>_R_Albizia_edwallii_Dalmaso_272@NODE_1_length_1151_cov_7.000000
-----------------------------------------------------------------------------------------------------------------------------------------------------------------------------------------------------------------------------------------------------------------------------------------aaccactttagaggataaatttccaacaaagccaaagttgagctgacacgacatttttcctttggcacaataacttccaccaacaaaatctgggattcagtgaaggaagctatactttaaagttggaaaattgaaatagtaatatgcttgcaatgtggggcaagaatagcttataattcagactcaaatccaatattccagaatccttctggagtcataggaggagcatatctataccgatgcctagaaacaccatcaagatgttcacatcgaaaattctgcttactactatcaggatccttaccctcatcactgggaagaacagcatcatagaatttcttacattgtttgcattcaattcccttcaacttttctcgctcagctttcttcctcactggttcaatgtacttgaaactcttcttgctggcattaggaactgaagattgcttgctttggggactgcttttggcattcatgtcctgtgtttcatcatctgagcaccccatgctaacgtctttctggacaggccctggttggtcttccttatttgaacctttgtttaaatttgatctaacattctcaagaggagtatccagaaaatcatcatgtgggtcattacctactcgactttggcgagaccgggtttgtctccaagaagatgatgcaggccgctttgtgtcagatacagaggtcaactttgtgttggtggggcattttggggcacgatggaaactggaagattgaggaatggttttgattcctctatcatcctcaaatatttcttcctttactttgctcaggtcgcatgcagcagcaaaggtatcagggattttgttttcaagacctgcgatagaaggtagtacatgatggatgatgaacctaagatgtacacattcaaagtatcaacaacagaatttaggcaattcaatatgtgcatgtaacccagtacagacacaatggaatgggatccactctagagcaaaaattgtagatgatgtgaattttagagccatggataacatcagaagagaatgtgatttacctcctaagtcattctctaagttttcactctttactttttctgacttaagattatctgtggaagtgtttggacttggaaccgtaggatctgaaataacaagc------------------------------------------------------------------------------------------------------------------------------------------------
>_R_Albizia_glabripetala_Lewis_1652@NODE_1_length_948_cov_38.128588
-------------------------------------------------------------------------------------------------------------------------------------------------------------------------------------------------------------------------------------------------------------------------------ccttccgttcaaccactttagagggtaaatttccaacaaatccaaagatgagctggc-cgatatttttccttaggcacaaaaacttccaccaacaaaatctgggattcggtgaaggaagctgtactttaaagttggaaaattgaaatcgtaatatgcttgcaatgtggggcaagaatagcttataattcagactcaaatccgatattccaaaatccttctggggtcataggaggagcatatctataccgatgcctagaaacaccatcaagatgttcacatcgaaaattctgcttactactatcaggatccttaccctcattaatgggaagaacagcatcatagaacttcttacattgtttgcattcaattcccttcaacttttctcgctcagctttcttcctcaccggttcaatgtacttaaaactcttcttgctggcattaggaactgaagattgcttgctttggggactgcttttggcattaatgtcctgtgtttcatcatctgagctccccatgctaacgtctttttggacaggctctggttggtcttcctcatttgaacctttgtttaaatttgctctaacattctcaagaggagtatccagaaaatcatcatgtggatcattacctactcgactttggcgagaccgggtttgtctccaagaagatgatacaggccgctttgtgccagatacagaggtcaactttgtgttggtggggcattttggggcacgatggaaattggaaggttcaggaatggttttgattcctctatcatcctcaaatatttcttcctttactttgcttaggtcgcatgcagcaacaaaggtatcagggattttgttttcaagacctgcgatagaaggtagtacatgatggatgatgaacctaagatgtccacattcaaaatatcaacaacagaatttaggcaattgaatttgtgcatgt------------------------------------------------------------------------------------------------------------------------------------------------------------------------------------------------------------------------------------------------------------------------------------------------------------------------------------------------------------
>_R_Albizia_multiflora_Hughes_3090@NODE_1_length_1460_cov_131.577730
------------------aaaaatacgcagaaatcggactgggccactggggtctgttgaagcacttgtcctttgttgctaggcacaagtttcttgaagcacttg--tttttttgtctttgctaggcaaaggtattaacatcacaatccaattcaaagcattgctggacactaaatgtagatatgtttaccagcaagaatttaaactttaatttgtca---tatgaggaactaatcccttcc-----------------------------------gctaaatcactttagatgataaatttccaacaaatccaaagatgagcctgaccgacatttttccttgggcacaagaacttgcaccaacaaaatctgggattcagtgaaggaagctacactttaaagttggaaaattgaaatcgtaatatgcttgcaatgtggggcaagaatagcttataattcagactcaaatccaatattccaaaatccttctggggtcataggaggagcatatctataccgatgcctagaaacaccatcaagatgttcacatcgaaaattctgcttactactatcaggatccttaccctcgtcactgggaagaacagcatcatagaatttcttacattgtttgcattcaattcccttcaatttttctcgctcagctttcttcctcactggttcaatgtacttaaaactcttcttgctagcattaggaactgaagattgcttgctttggggactgcttttggcattcatgtcctgggtttcatcatctgagctgcccatgctaacgtctttctggacaggctctggttggtcttccttatttgaacctttgtttaaatttgctctgacattctcaagaggagtatccagaaaatcatcatgtgggtcattacctactcgactttggcgagaccgggtttgtctccaagaagatgatgcaggcttctttgtgccagatacagaggtcaactttgtgttggcggggcattttggggcacgatggaaactggaagattgaggaatggttttgattcctctatcatcctcaaatatttcttcctttactttgctcaggtcgcatgcagcaacaaaggtatcagggattttgttttcaagacctgcgatagaaggtagtacatgatggatgatgaacctaagatgtacacattcaaaatatcaacgacagaatttaggcaattgaatttgtgcatgtaacccagtaccgacaaaatggaatgggatccactctagagcaaaaattgtagatgatgtgaatttgagagcaatggataacatcagaagagaatgtgatttaccccctaagtcgttctctaagttttcactctttactttttctgacttacgattatctgtggaagtgtttggacttggaaccgtaggatctgaaataacaagcaatacagaattagccaagtatgtgggagagacatattctaaggcaatgtcaagaaaag--------------------------------------------------------------------------------------
>_R_Albizia_niopoides_Simon_1601@NODE_2_length_1114_cov_89.025072
-------------------------------------------------------------gcacttgtcctctgttgctaggcacaagtttcttgaagcacttt--ttttttggtcttcgttaggcaaaggtattaacatcacaatccaatttaag---------------aaatgtatatatgtttgtcactgagaatttaaactttaatttgtcatattgtgagggattaacgctttcc-----------------------------------gttaaatcgctttagaggataaatttccaacaattccaaagatgagctgac-cgacatttttccttgggcacaagaacttccaccaacaaaatctgggattcagggaaggaagctatactttaatgttggaaaattgaaatcgtaatatgcttgcaatgtggggcaagaatagcttataattcagactcaaatccaatattccaaaatccttctggggtcataggaggagcatatctataccgatgcctagaaacaccatcaagatgttcacatcgaaaattctgcttactattagcaggatccttaccctcatcactgggaagaacagcatcatagaatttcttacattgtttgcattcaattcccttcaacttttctcgctcagctttcttcctcactggttcaatgtacttaaaactcttcttgctagcattaggaactgaagattgcttgctttggggactgcttttggcattcatgtcctgggtttcatcatctgagctgcccatgctaacgtctttctggacaggctctggttggtcttccttatttgaacctttgtttaaatttgctctgacattctcaagaggagtatccaaaaaatcatcatgtgggtcattacctacacgactttggcgagaccgggtttgtctccaagaagatgatgcaggccgctttgtggcagatacagaggtcaactttgtgttggtggggcattttggggcacgatggaaactggaagattgaggaatggttctgattcctctatcatcctcaaatatttcttccttaactttgctcaggtcacatgcagcaacaaaggtatcagcgattttgttttcaagacctgcgatagaaggtagtacgtgatggatgatgaacctaagatgtacacattcaaaatatcaacaacagaatttaggcaattgaatttgtgcatgtaa----------------------------------------------------------------------------------------------------------------------------------------------------------------------------------------------------------------------------------------------------------------------------------------------------------------------------------------------------------
>_R_Albizia_subdimidiata_var_minor_Gorts_341@NODE_1_length_938_cov_41.205575
----------------------------------------------------------------------------------------------------------------------------------------------------------------------------------------------------------------------------------------------------------------------------------------------------------------------------------------------tttttccttgggcacaagaacttccaccaacagaatatgggattcagtgaaggaagctatactttaaagttggaaaattgaaatagtaatatgcttgcaatgtggggcaagaatagcttataattcagactcaaatccaatattccaaaatccttctggagtcataggaggagcatatctatatcgatgcctagaaacaccatccagatgttcacatcgaaaattctgcttagtactatcaggatccttaccctcatcactgggaagaacagcatcatagaatttcttacactgtttgcattcaattcccttcaacttttctcgctcagctttcttcctcactggttcaatgtacttaaaactcttcgtgctggcattaggaactgaagattgcttgctttggggactgcttttggcattaatgtcctgtgtttcatcatctgagctgcccatgctaacatctttctggacaggctctggttggtcttccttatttgaacctttgtttaaatttgctctagcattctcaagaggagtatccagaaaatcatcatgtgggtcattacctactcgactttggtgagaccgggtttgtctccaagaagatgatgcaggccgctttgtgccagatacagaggtcaactttgtgttggtggggcattttggggcacgatggaaactggaagattgaggaatggttttgattcctctatcatcctcaaatatttcttcctttactttgctcaggccgcatgcagcaacaaaggcatcagggattttgttttcaagacctgcgatagaaggtagtacgtgatggatgatgaacctaagatgtacacattcaaaatatcaacaacagaatttaggcaattgaatttgtgcatgtaacccagtaccgacaaaatggaattggatccactctagagcaaaaattgtag--------------------------------------------------------------------------------------------------------------------------------------------------------------------------------------------------------------------------------------------------------------------------------------------------------
>_R_Albizia_subdimidiata_var_subdimidiata_Ferreira_210@NODE_2_length_744_cov_84.515742
-----------------------------------------------------------------------------------------------------------------------------------------------------------------------------------------------------------------------------------------------------------------------------------------------------------------------------------------------------------------------------------------------------------------------------------------------------------------------------------------------------------------------------------------------------------------------------------------------------------------------agaacagcatcatagaatttcttacattgtttgcattcaattcccttcaacttttctcgctcagctttcttcctcactggttcaatgtacttaaaactcttcttgttggcattaggaactgaagattgcttgctttggggactgcttttggcattaatgtcctgtgtttcatcatctgagctgcccatgctaacgtctttctggacaggctctgattggtcttccttatttgaacctttgtttaaatttgctctaacattctcaagaggagtatccagaaaatcatcatgtggatcattacctactcgactttggcgagaccgggtttgtctccaagaagatgatacaggccgctttgtgccagatgcagaggtcaactttgtgttggtggggcattttggggcatgatggaaattggaagattcaggaatggttttgattcctctatcatcctcaaatatttcttcctttactttgcttaggtcgcatgcagcaacaaaggtatcagggattttgttttcaagacctgcgata--------------atggatgatgaacctaagatgtacacattcaaaatatcaacaacagaatttaggcaattgaatttgtgcatgtaacccagtaccgacaaaatggaatgggatccactctagagcaaaaattgtagatgatgtgaatttgagagcaatggataacatcagaagagaatgtgatttacctcctaagtcattctctaagttttcactcttcac-------------------------------------------------------------------------------------------------------------------------------------------------------------------------------------------------------------------
>_R_Albizia_tomentella_Leach_Dunlop_3801@NODE_1_length_1569_cov_173.475201
agccgttcctcataaaataaaaataagaagaaatcggaccggg---------------------------------------------gtctcttgaagcacttttgctctctctcttttttttaaggatagccgcaaattcatattcctattcgagatactgttaaacgataaacggaagaacttctccttatgaggatttggactttaatttgttaggaagt-agccttttccacaatccactagacctaactccgttggtctcttgaagcacttgttaagccactttagaggatgaatttccaataaaggcgaagttgaaaattcacccatttttagttcaggcacgagaacttccaccaacaaaatctggg-ttcagtgaaggaagccatgctttaatgggtgggtttt---------ttttggggggggggggggggtataatagcttataattcagactcaaatccaatattccaaaatccttctggagtcataggaggagcatatctatagcgatgcctagaaacaccatcaagatgttcacatcgaaaattctgcttactactatcaggatccttaccctcatcacttggaagaacagcatcatagaatttcttacattgtttgcattcaattcctttcaacttctctcgctcagctttcttcctcactggttcaatgtacttaaaactcttcttgctggcattaggaaatgaagattgcttcctttggggactgcttttggcattcatgtcctgtgtttcatcatctgagctgcccatgttaacgtctttctggactggctctggttggtcttccttgtttgaacttttatttaaatttgctctaacattctctagaggagtatcaagaaaatcatcatgtgggtcattacctactcgactttgccgagatcgggtttgtctccaagaagatgatgcacgccgctttgtgccggaaacagatgtcaattttgtgttggcggggcattttggaacacgatggaaattggaagattgaggaatggttttgattcctctgtcatcctccaatatttcttcctttactttgctcaggtcgcatgcagcaacaaaggtatcagggattttattttcaagtcctgcgatagaaggtagtacatggtggatgatgaaccaaagatgtacacattcaaaatatcaacaaaagaatttaggcgattgaatttctgcatgtaacccagtgccgacaaaatggaacgaggtccactctagagcaaacattatagttgattggcattttagagcaaagaataatatcaatagagaatgtgatttacctcctaagtcatcctctaagttttcactctttactttttctgacttacgattatctgtggaggtgtttagacttggaaccgtaggatctgaaatcacaaacaatatagagttagccaagtaagtgggagatgcatattcttagccaacgtcaagccaagggcatgtgtaggccttggggcgcatcttatgaacaca----------------------agaa-----------------------
>_R_Albizia_tomentosa_Hughes_648@NODE_1_length_1254_cov_98.095157
----------------------------------------------ctggggtctgttgaagcacttgtctttaataagctgggacacgttccttgaagcactt---ttttttttttggggctaggcaaaggtatcaacatcacaatccaattcaaggcatcatcggacactaaatatggatatgtctgccagcagggatttaaactttgaattgccatattgtgagggattagtcccttccactaaacccaaccccattagtctcttgaagcacttgttaaaccactttagaggataaatttccaacaaaaccaaagttgagctgacaccacatttttcctttggcacaagaacttccaccaacaaaatctgggattcagtgaaggaagctatactttaaatttggaaaattgaaatagtaatatgcttgcaatgtggggcaagaacagcttataattcagactcaaatccaatattccaaaatccttctggagtcataggaggagcatatctatagcgatgcctagaaacaccatcaagatgttcacatcgaaaattctgct---tactatcaggatccttaccctcatcactgggaagaacagcatcatagaatttcttacactgtttgcattcaattcccttcaacttttctcgctcagctttcttcctcactggttcaatgtacttaaaactcttcttgctggcattaggaactgaagattgcttgctttggggactgctgttggcattcatgtcctgtgtttcatcatctgagctgcccatgctaacgtctttctggtcaggctctggttggtcttccttatttgaacttttgtttaaatttgctctaacattctcaagaggagtatccagaaaatcatcatgtgggtcattacctactcgactttggcgagaccgggtttgtatccaagaagatgatgcaggctgctttgtgccagatacagaggtcaacttagtgttggtggggcattttggggcacgatggaaactggaagattgaggaatggttttggttcctctatcatcctcaaatatttcttcctttactttgctcaggtcgcatgcagcaacaaagttatcagggattttgttttcaagacctgtgatagaaggtagtacatgatggatgatgaacctaagatgtacacattcaaaatatcaacaacagaatttaggcaattgaatttgtgcatgtaacccagtaccgacaaaatggaatgggatccactctagagcaaaaattgtagacgatgtgaattttagagcaatggataacatcag----------------------------------------------------------------------------------------------------------------------------------------------------------------------------------------------------------------------------------------------------------------------
>_R_Archidendron_clypearia_Wieringa_1849@NODE_1_length_1386_cov_200.074102
-------------------------------------------------------------------------------------taaaattctaaaaaaa------aattgattttttaaaaaaataaaaaataaggcaccaggttgatacccaaaccagactggtttaccgaacgttcatcggttttcaagcggaactggacaattttat---ccaagttttaaaacccgagtcgctccttataaaataaaaaaccggggtctcatgaagcacttgttaaaccactttagaggatgaatttccaacaaagccaaagttgagctgacacgtcatttttcctgaggcacaagaacttccaccaacaaaatctggg-ttctttgaaggaagctatactttaatgatgggg---------------------------------aaaaatagcttataattcagaatcaaatccaatattccaaaatccttctggagtcataggaggagcatatctatagcgatgcctagaaacaccatcaagatgttcacatcgaaaattccgcttactactatcgggatccttacccttatcacttggaagaacagcatcatagaatttcttacattgtttgcactcaattcctttcaacttttctctctcagctttcttcctcactggttcaatgtacttaaaactcttcttgctggcattaggaactgaagattgcttgctttggggactgcttttggcattcatgtcctgtgtttcatcatctgagctgcccatgctaacgtctttctggagaggctctggttggttttccttatttgaacctttatttaaatttgctctaacattctcaagaggagtatcaagaaaatcatcatgtgggtcatcacctactcgacgttggtgagatcgtgtttgtctccaagaagatgatgcaggccgctttgtgccggatacagaggtcaattttgtgttggtggggcattttagaac---------attggaagattgaggaatggttttgattcctgtgttatcctcgaatatttcttcctttactttgctcaggtcgcatgcagccacaaaggtatcagggattttgttttcaagacctgcgatagaaggtagtgcatgatggatgatgaacctaaga-gtacacattcaaaatatcaacaa-aaaatttaggcaattgaatttatgcatgtaacccagcaccgacaagatggaatgaagtccactctagagcaaacgttgtagattatgtgtatttgcgagcaacggataatctcaatagaggatgtgatttacctcctaagtcatcctctaagttttcactctttactttttctgacttacgattatctgcggaggtgtttggacttggaaccgcaggatctgaaataacaagcaatagagagttagccaagtatgtgggagacacatattctt--------------------------------------------------------------------------------------------------------
>_R_Balizia_elegans_Iganci_870@NODE_1_length_1506_cov_73.501050
-------------------------------------------------------gctgaagcactcgtcttttttaagctggga-------cttgaagcacttgtgtttttttttctttgcttggcaaaggtatcaacatcacaattcaatttaaggtattgtcagacattaaatgtagatacatctgttagtggggatttaaactttgatttgccacattgtgaagaactagccccttccgttaaacccaactccattgatctcttgaagcacttgttaaaccactttagaggataaatttccaacaaagccaaagttgagctgacacgacatttttccttaggcacaagaacttccaccaacaaaatctgggattcagtgaaagaagctatactttaaagtcggaaaattgaaatagtaatatgctagcgatgtggggcaagaatagcttataattcagagtcaaatccaatattccaaaatccttctggagtcataggaggagcatatctataccgatgcctagaaacaccatcaagatgttcacatcgaaaattctgcttactactatcagtatccttaccctcatcactgggaagaacagcatcatagaatttcttacattgtttgcattcaattcccttcaacttttctcgctcagctttcttcctcactggctcaatgtacttgaaactcttcttgctggcattaggaaatgaagattgcttgctttggggactgcttttggcattcatgtcctgcgtttcatcatctgagctgcccatgctaacgtctttctggacaggctctggttggtcttccttatttaaacctttgtttaaatttgctctaacattctcaagcggagtatccagaaaatcatcatgtgggtcattacctactcgactttggcgagaccgggtttgtctccaagaagatgatgcaggcagctttgtgccggatacagaggtcaactttgtgttggtggggcatttcggggcacgatggaaactggaagatcgaggaatggttttgattcctctatcatcctcaaatatttcttcctttactttgctcaggtcgcatgtagcaacaaaggtatcagggattttgttttcaagacctgcgatagaaggtagtacatgatggatgatgaacctaagatgtacacattcaaaatatcaacaacagaatttaggcaattgaatttgtgcatgtaacccagtaccgacaaaatggaatgggatccactctagagcaaaaattgtagacgatgtgaattttagagcaatggataacatcagaagagaatgttatttacctcctaagtcatcctctaagttttcactctttactttttctgacttccgattatctgtggaggtgtttggacttggaaccgtaggatctgaaataacaagtaatacagagttagccaagtatgtgggcgagacatattctaagccaatgtcaagacaagggcatgtgtaggccgtggggtacatcttatggatgcaactttgtaaagctagaacacaaagaaccacaaataattcaaaggacaaa
>_R_Balizia_elegans_Iganci_870@NODE_2_length_985_cov_81.707048
-------------------------------------------------------------------------------------------------------------------------------------------------------------------------------------------------------------------------------------------------------------------------------------------------------------------------------------------------------------------------------------------------------------------------------------------------------------------------------------------------------------------aggaggagcatatctataccgatgcctagaaacaccatcaagatgttcacatcgaaaattctgcttactactatcaggatccttaccctcatcactgggaagaacagcatcatagaacttcttacattgtttgcattcaattcccttcaacttttctcgctcagctttcttcctcactggttcaatgtacttaaaagtcttcttgctggcattaggaaatgaagattgcttgctttggggactgcttttggcattcatgtcctgtgtttcatcatctgagctgcccatgctaacgtctttctggacaggctctggttggtcttccttatttaaacctttgcttaaatttgctctaacattctcaagcggagtatccagaaaatcatcatgtgggtcattacctactcgactttggcgagaccgcgtttgtctccaagaagatgatgcaggctgctttgtgctggacacagaggtcaactttgtgttggtggggcattttggggcacgatggaaactggaagattgaggaatggttttgattcctctatcatcctcgaatacttcttcctttactttgctcaggtcgcatgcagcaacaaaggtatcagggattttgttttcaagacctgcgatagaaggtagtacatgatggatgatgaacctaagatgtacacattcaaaatatca----------------------------------------------acaaaatggaatgggatccactctagagcaaaaattgtagatgatgtgaattttagagcaatggataacatcagaagagaatgtgatttacctcctaaatcatcctctaagttttcactctttactttttctgacttacgattatctgtggaggtgtttggacttggaacagtaggatctgaaataacaagcaatacagagttagccaagtatgtgggagagacatattctaagccaatgtcaagaaaagggcatgtgtaggccatggggtacatcttatggatgcaactttgtaaag--------------------------------------
>_R_Balizia_pedicellaris_Queiroz_15529@NODE_1_length_1114_cov_337.019830
----------------------------agaaatcggactgggccactggggtgtgctgaagcacttgtcttttttaagctggga-------cttgtagtacttgtgtttttttttccttgcttggcaaaggtatcaacgtcacaatccaatttaaggtaccgtcagacactaaatgtagatatgtttgccagtggggatttaaactttgatttgccacgttgtgaagaactatccccttccactaaacctcactccattggtctcttgaagcacttgttaaaccactttagaggataaatttccaacaaagccaaagttgagctgacacgacatttttccttaggcacaagaacttccaccaacaaaatccgggattcagtgaaagaagttatactttaaagttggaaaattgaaatagtaatatgctagcaatgtggggcaagaatagctcataattcagactcaaatccaatattccaaaatccttctggagtcataggaggagcatatctataccgatgcctagaaacaccatcaagatgttcacatcgaaaattttgcttactactatcaggatccttaccctcatcactgggaagaacagcatcatagaatttcttacattgtttgcattcaattcccttcaacttttctcgctcagctttcttcctcactggttcaatgtacttaaaactcttcttgctggccttaggaaatgaagattgcttgctttggggactgcttttagcattcatgtcctgtgtttcatcatctgagctgcccatgctaacgtctttctggacaggctctggttggtcttccttatttgaacctttgtttaaatttgctctaacattctcaagaggagtatccagaaaatcatcatgtgggtcattacctactcgactttggcgagaccgggtttgtctccaagaagatgatgcaggccgctttgtgctggatacagaggtcaactttgtgttggtggggcattctggggcacgctggaaactggaagattgaggaatggttttgattcctctatcatcctcgaatacttcttcctttactttgctcaggttgcatgcatcaacaaaggtatcagggattttgttttcaagacctgcgatagaaggtagtacatg-------------------------------------------------------------------------------------------------------------------------------------------------------------------------------------------------------------------------------------------------------------------------------------------------------------------------------------------------------------------------------------------------------------------------------------
>_R_Balizia_spnov_Morim_577@NODE_1_length_1590_cov_198.950489
-------------------------agcagaaatcggactgggccactggggtctgctgaagcactcgtcctttttaagctgggacaagtcccctgaagcacctgtgtttttttttctttgcttggcaaaggtatcaacatcacaattcaattcaaggtatcgtcagacactaaatgtagatacgtctgccagtaaggatttaaactttgatttgccacattgtgaagaattagccccttccgctaaacccaacttcattggtctcttgaagcacttgttaaaccactttagaggacaaatttccaacaaaaccaaagttaagctgacacgacatttttccttaggcacaggaacttccaccaacaaaatctgggattcagtgaaagaagctatactttaaagttggaaaattgaaatagtattatgctagcaatgtggggcaagaatagcttataattcagactcaaatccaatattccaaaatccttctggagtcataggaggagcatatctataccgatgcctagaaacaccatcaagatgttcacatcgaaaattctgcttactactatcaggatccttaccctcatcactgggaagaacagcatcatagaatttcttacattgtttgcattcaattcccttcaacttttctcgctcagctttcttcctcactggttcaatgtacttaaaagtcttcttgctggcattaggaaatgaagattgcttgctttggggactgcttttggcattcacgtcctgtgtttcatcatctgagctgcccacgctaacgtctttctggacaggctctggttggtcttccttatttgaacctttgtttaaatttgctctaacattctcaagaggagtatccagaaaatcgtcatgtgggtcattacctactcgactttggcgagaccgggtttgtcgccaagaagatgatgcaggcagctttgtgccggatacagaggtcaactttgtgttggtggggcacttcggggcacgatgcaaactggaagatcgaggaatggttttgattcctctatcatcctcaaatatttcttcctttactttgctcaggtcgcatgcagcaacaaaggtatcagggattttgttttcaagacctgcgatagaaggtagtacatgaaggatgatgaacctaagatgtacacattcaaaatatcaacaacagaatttaggcaattgaatttgtgcatgtaacccagtaccgacaaaatggaatgggatccactctagagcaaaaattgtagatgatgtgaatgttagagcaatggataacatcagaagagaatgtgatttacctcctaagtcatcctctaagttttcactctttactttttctgacttacaatgatctgtggaggtgtttggacttggaacagtaggatctgaaataacaagcaatacagagttagccaagtatgtgggagagacatattctaagccaatgtcaagaaaagggcatgtgtaggccaaagggtacatcttatggatgcaactttgcaaagctagaacacaaagaaccacaaataattcaaaggacaaa
>_R_Calliandra_bella_LPQ15696@NODE_1_length_1494_cov_225.779817
agtcgttccttgtaaaataaaaatgggtagaactcagactgag---------------------------------------------gtctcttgaagcacttgtt---------ttttggtaggca-------catcctcacattcctattcgaggaactgttgaacactaaatgtaggtacatctgccgagcaggatttaaactatagt-----------------------------gaatagcccaactaccgttggtctcttgaagcacttgttaaaccactttagaggatgaatttccaacaaagccgaagttgagattaacacatttttttcttaggcaaaaagaacttccaccagcaaaatctggg-ctcagagaaggaagctatactttaatgtc--------------------------------ggggctaaaaaagcttataattcagactcaaatccaatattccaaaatccttctggagtcataggaggagcatatctataccgatgcctagaaacaccatcaagatgttcacatcgaaaattctgcttactactatcaggatccttaccaccatcacttggaagaacagcatcatagaatttcttacattgtttgcattcgattcctttcaacttttctctctcagctttcttcctcactggttcaatgtacttaaaactcttcttgctggcattaggaactgaagattgcttgctttgggggctgcttttgggattcatgtcttgtgtttcatcatctgagctgtccatgctgatgtctttctggactggctctggttggtcttccttatttgaccctttgtttaaatttgatctaacattctcaagaggcgtatccagaaaatcatcatgtggatcattacctactcgactttggcgagaccgggtttgtctccaagaggatgatgcaggccgctttgggccggatccagaggtcaactttgtgttggtggggcattttggggaacggaataaaccggaagattgaggaatggttttgatttctatttcatcctcgaatatttcttcctttactttgcccaagttgcatgcagcaacgaaggtatcaggaattttgttttcaagacctgcgatagaaggtagtacatgatggatgatgaacttaaggtgtacaaatacaaaatatcatcaa-agaattcaagcaattgaatttaagcatgtaacccagcaccaacaaaatggaatgggacccactctagagcaaacattgtagat--------ttttagagcaaacgatcatatcagaagagaatgtgatttacctcctaagtcatcctctaagttttcaatctttactttttctgacttacgattatctgtggaagtgtttggaattgga------------------------------------------------------------------------------------------------------------------------------------------------------------------------
>_R_Cathormion_obliquifoliolatum_Wieringa_6519@NODE_1_length_697_cov_74.214953
--------------------------------------------------------------------------------------------------------------------------------------------------------------------------------------------------------------------------------------------------------------------------------------------------------------------------------------------------------------------------------------------------------------------------------------------------------------------------------------------------------------------------------------------------------------------------------------------------------------------------------------------------------------------------------------------------------------------------------------------------------------------------------------tcctgcgtttcatcatctgagctgcccatgctaacgtctttctggacaggctctggtttgtcttccttatttaaacctttgtttaaatttgctctaacattctcaagcggagtatccagaaaatcatcatgtgggtcattacctactcgactttggcgagaccgcgtttgtctccaagaagatgatgcaggcggctttgtgccggacacagaggtcaactttgtgttggtggggcattttggggcacgatggaaactggaagattgaggaatggttttgattcctctatcatcctcgaatacttcttcctttactttgctcaggtcgcatgcagcaacaaaggtatcagggattttgttttcaagacctgcgatagaaggtagtacatgaaggatgatgaacctaagatgtacacattcaaaatatcaacaacagaatttaggcaattgaa-ttgtgcatgtaacccagtaccgacaaaatggaatgggatccactctagagcaaaaattgtagatgatgtgaattttagagcaatggataacatcagaagagaatgtaatttacctcctaagtcatcctctaagttttcactctttactttttctgacttacgatgatctgtggaggtgtttggacttggaacagtaggatctgaaataacaagcaacacagagttagccaagtatgtgggaaagac----------------------------------------------------------------------------------------------------------------
>_R_Cathormion_obliquifoliolatum_Wieringa_6519@NODE_2_length_505_cov_154.851111
-------------------------------------------------------------------------------------------------------------------------------------------atcacaattcaattcaaggtactgtcagacactaaatgtagatacgtctgccagtagggatttaaactttgatttgccacattatgaagaattagtcccttccgctaaacccaactccattggtctcttgaagcacttgttaaaccactttagaggacaaatttccaacaaagccaaagttaagctgacacgacatttttccttaggcacaagaacttccaccaacaaaatctgggattcagtgaaagaagctatactttaaagttggaaaattgaaatagtaatatgctagcaatgtggggcaagaatagcttataattcagactcaaatccaatattccaaaatccttctggagtcataggaggagcatatctataccgatgcctagaaacaccatcaagatgttcacatcgaaaattctgcttactactatcagcatccttaccctcatcactgggaagaacagcatcatagaatttcttacattgtttgcattcaattcct------------------------------------------------------------------------------------------------------------------------------------------------------------------------------------------------------------------------------------------------------------------------------------------------------------------------------------------------------------------------------------------------------------------------------------------------------------------------------------------------------------------------------------------------------------------------------------------------------------------------------------------------------------------------------------------------------------------------------------------------------------------------------------------------------------------------------------------------------------------------------------------------------------------------------------------------------------
>_R_Enterolobium_cyclocarpum_MWC9020@NODE_1_length_1543_cov_237.309004
agtcgttcctcatagaataaaaatacgcataaatcgtactgtg---------------------------------------------gtctcttgaagcacttttgcttttttttttttttttttggataggcgaaaattcacatttctattccaggcactataagatattaaatgtgagcaactctcccaataaagatttaaactttaatttatcacattgtgagaaattaacccctaccatcatacctaactttgttgatctcttgaagcacttgttaaaccactttggaggatgaatttccaacaaagccgaagttgagattcactcgttttcagtttcaggcacaagaacttccaccaacagaatctggg-ttcaatgaaggaagctatactttaatggtggag---------------------------------gaacatagcttataattcagattcaaatccaatattccaaaatccttctggagtcataggaggagcatatctatagcgatgcctagaaacaccatcaagatgttcacatcgaaaattctgcctactactatcagcatccttcccctcatcacttgggagaacagcatcatagaattttttacattgtttgcattcaattcctttcaacttttctcgctcagctttcttcctcactggttcaatgtacttaaaactcttcttgttggcattaggaaatgaagattgcttcctttggggactgcttttggcattcatgtcctgtgtttcatcatctgagctgcccatgctaacgtctttctggactggctctggttggtcttccttgtttgaacctttatttaaatttgctctaacattctctagaggagtatcaagaaaatcatcatgtgggtcattaactactcggctttgtcgagaccgggtttgtctccaagaagatgatgcacgccgctttgtgccggatacagaggtcaattttgtgttggtggggcattttggaacacgatggaaattggaagattgaggaatggttttgattcctctgtcatcctcgaatatttcttcctttactttgctcaggttgcatgcagcaacaaaggtatcggggattttattttcaagacctgcgatagaaggtagtacatgctggatgatgaacctaagatatacacactcaaaatagcaacaaaagaatttaggcgattgaatttttgcatgtaacccagtgccgacaaaatggaatgaggtccactctagagcaaacattctagaagatgtgca--ttagagcaaagaataatatcaatagagaatgtgacttacctcctaagtcatcctctaagttttcactctttactttttctgacttgcgattatctgtggaggtgtttggacttggaaccgtaggatctgaaatcacaagcaatatagagttagccaagtaagtcggagacgcatattcttagccaacgtcaagccaagggcatgtgtaggccttggggtgcatcttatgaacaca----------------------agaaccacaaataattcaaaggacaaa
>_R_Jupunba_barbouriana_Iganci_847@NODE_1_length_1656_cov_153.861305
agacgttccttataaaataaaaataagcagaaatctgactaggccactggggtctgctgaagcacttgtcttttttaagctgggacaagtcccttgaagcacttgtgtttttttttctttgcttggcaaaggtatcaacatcacagtctaattcaaggtaccgtcagacactaaatgtagatacgtctgtctgtggggatttaaactttgatttgccacattgtgaagaactagccccttccattaaacccaactccattggtctcttgaagcacttgttaaaccactttagaggacaaatttccaacaaagccaaagctgagctgacacgacatttttccttaggcacaagaacttccaccaacaaaatctgggattcagtgaaagaagctatactttaaagttggaaaattg-aatagtaatatgctagcaatgtggggcaagaatagcttataattcagactcaaatccaatattccaaaatccttctggagtcataggaggagcatatctataccgatgcctagaaacaccatcaagatgttcacatcgaaaattctgcttactactatcaggatccttaccctcatcactgggaagaacagcatcatagaatttcttacattgtttgcattcaattcccttcaacttttctcgctcagctttcttcctcactggttcaatgtacttaaaactcttcttgctggcattaggaaatgaagattgcttgctttggggactgcttttggcattcatgtcctgtgtttcatcgtctgagctgcccatgctaacgtctttctggacaggctctggttggtcttccttatttgaacctttgtttaaatttgctctaacattctcaagcggagtatccagaaaatcatcatgtgggtcattacctactcgactttggcgagaccgggtttgtctccaagaagatgatgcaggctgctttgtgccggatacagaggtcaactttgtgttggtagggcattttggggcacgatggaaactggaagattgaggaatggttttgattcctctatcatcctcgaatacttcttcctttactttgctcaggtcgcatgcagcaacaaaggtatcagggattttgttttcaagacctgcgatagaaggtagtacatgatggatgatgaccctaagatgtacacattcaaaatatcaacaacagaatttaggcaattgaatttgtgcatgtaacccagtaccgacaaaatggaatgggatccactctagagcaaaaattgtagatgatgtgaattttagagcaatggataacatcagaagagaatgtgatttacctcctaagtcatcctctaagttttcactctttactttttctgacttacgattgtctgtggaggtgtttggacttggaacagtaggatctgaaacaacaagcaatacagagttagccaagtatgtgggagagac--attctaagccaatgtcaagaaaaggagatgtgtaggccatggggtacatcttatagatgcaactttgcaaagttagaacacaaagaaccacaaataattcgaaggacaaa
>_R_Jupunba_commutata_Maguire_46145@NODE_1_length_1455_cov_101.234398
----------------------------------------------------------------------------------ggacaagtcccttgaagcacttgtgtttttttttctttgcttggcaaaggtatcaacatcacaatccaattcaagataccgtca-gcactaaatgtagatacatctgtcagtggggatttaaactttgatttgccacattgtgaagaactagccccttccgctaaacccaactccattggcctcttgaagcacttgttaaaccactttagaggacaaatctccaacaaagccaaagttgagctgacacgacatttttccttaggcacaagaacttccaccaacaaaatctgggattcagtgaaagaagctatactttaaagttggaaaattgaaatagtaatatgctagcaatgtggggcaagaatagcttataattcagactcaaatccaatattccaaaatccttctggagtcataggaggagcatatctataccgatgcctagaaacaccatcaagatgttcacatcgaaaattctgctttccactatcaggatccttaccctcatcactgggaagaacagcatcatagaatttcttacattgtttgcattcaattcccttcaacttttctcgctcagctttcttcctcactggttcaatgtacttaaaactcctcttgctggcattaggaaatgaagattgcttgctttggggactgcttttagcattcatgtcctgtgtttcatcatctgagctgcccatgctaacgtctttctggacaggctctggttggtcttccttatttgaacctttgtttaaatttgctctaacattctcaagaggagtatccagaaaatcatcatgtgggtcattacctactcgactttggcgagaccgggtttgtctccaagaagatgatgcaggcagctttgtgccggatacagaggtcaactttgtgttggtggggcatttcggggcacgatgcaaactggaagatcgaggaatggttttgattcctctatcatcctcaaatatttcttcctttactttgctcaggtcgcatgcagcaacaaaggtatcagggattttgttttcaagacctgcgatagaaggtagtacatgatggatgatgaacctaagatgtacacattcaaaatatcaacaacagaatttaggcaattgaatttgtgcatgtaacccagtaccgacaaaatggaatgggatccactctagagcaaaaattgtagacgatgtgaattttagagcaatggataacatcagaagagaatgtgatttacctcctaagtcatcctctaagttttcactctttactttttctgacttacgattatctgtggaggtgtttggacttggaaccgtaggatctgaaataacaagcaatacagagttagccaagtatgtgggcgagacatattctaagccaatgtcaatacaagggcatgtgtaggccgtggagtacatcttatggatgcaactttgcaaagctagaaca------------------------------
>_R_Jupunba_floribunda_Iganci_883@NODE_1_length_1416_cov_135.368932
--------------------------------------------------------------------------------------------------------------------------------------------------------------------------------------------------------------------------------------------------------------------------------------------cactttagaggacaaatttccaacaaagccaaagttgagctgacacgacatttttccttaggcacaagaacttccaccaacaaaatctgggattcagtgaacgaagctatactttaaagttggaaaattgaaatagtaatttgctagcaatgtggggcaagaatagcttataattcagactcaaatccaatattccaaaatccttctggagtcataggaggagcatatctataccgatgcctagaaacaccatcaagatgttcacatcgaaaattctgcttcctactatcaggatccttaccctcatcactgggaagaacagcatcatagaatttcttacattgtttgcattcaattcccttcaacttttctcgctcagctttcttcctcactggttcaatgtacttaaaactcttcttgctggcattaggaaatgaagattgcttgctttggggactgcttttagcattcatgtcctgtgtttcatcatctgagctgcccatgctaacgtctttctggacaggctctggttggtcttccttattcgaacctttgtttaaatttgctctaacattctcaagaggagtatccagaaaatcatcatgtgggtcattacctactcgactttggcgagaccgggtttgtctccaagaagatgatgcaggcagctttgtgccggatacagaggtcaactttgtgttggtggggcatttcggggcacgatgcaaactggaagatcgaggaatggttttgattcctctatcatcctcaaatatttcttcctttactttgctcaggtcgcatgcagcaacaaaggtatcagggattttgttttcaagacctgcgatagaaggtagtacatgatggatggtgaacctaagatgtacacattcaaaatatcaacaacagaatttaggcaattgaatttgtgcatgtaacccagtaccgacaaaatggaatgggatccactctagagcaaaaattgtagacgatgtgaattttagagcaacggataacatcagaagagaatgtgatttacctcctaagtcatcctctaagttttcactctttactttttctgacttacgattatctgtggaggtgtttggacttggaaccgtaggatctgaaataacaagcaatacagagttagccaagtatgtgggcgagacatattctaagccaatgtcaagacaagggcatgtgtaggccgtggggtacatcttatggatgcaactttgcaaagctagaacacacagaaccacaaataattcaaaggacaaa
>_R_Jupunba_idiopoda_Quesada_1718@NODE_1_length_1096_cov_90.484789
-----------------------------------------------------------------------------------------------------------------------------------------------------------------------------------------------------gatttaaactttaatttgtcacattgtgaagaactagccccttccgctaaacacaactccattggtctcttgaagcacttgttaaaccactttagaggacaaatttctaacaaagccaaagttgagctgacacgactttttcccttaggcacgagaacttccaccaacaaaatcagggattcagtgaaagaagctatactttaaagttggaaaattgaaatagtaatatgctagcaatgtggggcaagaatagcttataattcagactcaaatccaatattccaaaatccttctggagtcataggaggagcatatctataccgatgcctagaaacaccatcaagatgttcacatcgaaaattctgcttactactatcaggatcctgaccctcatcactgggaagaacagcatcgtagaatttcttacattgttggcattcaattcctttcaacttttctcgttcagctttcttcctcactggttcaatgtacttaaaactcttcttgctggcattaggaaatgaagattgcttgctttggggactgcttttggcattcatgtcctgtgtttcatcatctgatctgcccatgctaacgtcttcctggacaggctctggttggtcttccttatttgaacctttgtttaaatttgctctaacattctcaagaggagtatccagaaaatcatcatgtgggtcattacctactcgactttggcgagaccgggtttgtctccaagaagacgatgcaggcagctttgtgccggatacggaggtcaactttgtgttggtggggcatttcgggtcacgatggaaactggaagatcgaggaatggttttgattcctctatcatcctcaaacatttcttcctttactttgctcaggtcgcatgtagcaacaaagatatcagggatttttttttcaagacctgcgatagaaggtagtacatgatggatgatgaacctaagatgcacacattcaaaatatcaacaacagaatttaggcaattgaatttgtgcttgtaacccagtaccgacaaaatggaatgggatccactctagagcaaaaattgtagacgatgtgaattttagagcaa-----------------------------------------------------------------------------------------------------------------------------------------------------------------------------------------------------------------------------------------------------------------------------------
>_R_Jupunba_laeta_Mori_25147@NODE_1_length_1243_cov_40.795026
-------------------------------------------------------------------------------------------------------------------------------------------------------------------------------------------------------tttaaactttgatttaccacattatgaagaactagcctcttctgctaaacccaactccattagtctcttgaagcacttgttaaaccactttagaggacaaatttccaacaaagccaaagttgagctgacgcgacatttttccttaggcacaagaacttccaccaacaaaatctgggattcagtgaaagaagctatgctttaaagttggaaaattgaaatagtaacatgctagcaatgtggggcaagaatagcttataattcagagtcaaatccaatattccaaaatccttctggagtcataggaggagcatatctataccgatgcctagaaacaccatcaagatgttcacatcgaaaattctgcttactactatcaggatccttaccctcatcactgggaagaacagcatcatagaatttcttacattgtttgcattcaattcccttcaacttttctcgctcagctttcttcctcactggttcaatgtacttaaaactcttcttgctggcattaggaaatgaagattgcttgctttggggactgcttttggcattcatgtcctgtgtttcatcatatgagctgcccatgctaacgtctttctggacaggctctggttggtcttccttatttgaacctttgtttaaatttgctctaacattctcaagaggagtgtccagaaaatcatcatgtgggtcgttaccaactcgactttggcgagaccgggtttgtctccaagaagatgatgcaggccgctttgtgccggatacagaggtcaactttgtgttggtggggcattttggggcacgatggaaactggaagattgaggaatggttttgattcctctatcatcctcgaatacttcttcctttactttgctcaggtcgcatgcagcaacaaaggtatcagggattttgttttcaagacctgcgatagaaggtactacatgatggatgatgaacctaagatgtacacattcaaaatatcaacaacagaatttaggcaattgaatttgtgcatgtaacccagtaccgacaaaatggaatgggatccactctagagcaaaaattgtagatgatgtgaaatttagagcaatggataacatcagaagagagtgtgatttacctcctaaatcatcctctaagttttcactctttactttttctgacttacgattatctgtggaggtgtttggacttggaacagtaggatctgaaataacaagcaatacagagttagccaag------------------------------------------------------------------------------------------------------------------------------
>_R_Jupunba_leucophylla_Iganci_839@NODE_1_length_1760_cov_168.761141
agacgttccttataaaataaaaataagcagaaatcggactgggccgct-gggtctgctgaagcacttgtcttttttaagctgggacaagtcccttgaagcacttgtgtttttttttctttgcttggcaaaggtatcaacatcacagtctaatttaaggtaccgtcagacactaaacgtagatacgtttgtcagtggggatttaaactttgatttaccatattgtgaagaactagccctttccgttaaacccaactccattggtctcttgaagcagttgttaaaccactttagaggacaaatttccaacaaagccaaagttgagctgacacgacatttttccttaggcacaagaacttccaccaacaaaatctgggattcagtgaaagaagctatactttaaagttggaaaattg-aatagtaatatgctagcaatgtggggcaagaatagcttataattcagactcaaatccaatattccaaaatccttctggagtcataggaggagcatatctataccgatgcctagaaacaccatcaagatgttcacatcgaaaattctgcttactactatcaggatccttaccctcatcactgggaagaacagcatcatagaatttcttacattgtttgcattcaattcccttcaacttttctcgctcagctttcttcctcactggttcaatgtacttaaaactcttcttgctggcattaggaaatgaagattgcttgctttggggactgcttgtggcattcatgtcctgtgtttcatcatctgagctgcccatgctaacgtctttctggacaggctctggttggtcttccttatttgaacctttgtttaaatttgctctaacattctcaagcggagtatccagaaaatcatcatgtgggtcattacctactcgactttggcgagaccgggtttgtctccaagaagatgatgcaggctgctttgtgccggatacagaggtcaactttgtgttggtagggcattttggggcacgatggaaactggaagattgaggaatggttttgattcctctatcatcctcgaatacttcttcctttactttgctcaggtcgcatgcagcaacaaaggtatcagggattttgttttcaagacctgcgatagaaggtagtacatgatggatgatgaccctaagatgtacacattcaaaatatcaacaacagaatttaggcaattgaatttgtgcatgtaacccagtaccgacaaaatggaatgggatccactctagagcaaaaattgtagatgatgtgaattttagagcaatggataacatcagaagagaatgtgatttacctcctaagtcatcctctaagttttcactctttactttttctgacttacgattatctgtggaggtgtttggacttggaacagtaggatctgaaacaacaagcaatacagagttagccaagtatgtgggagagacatattctaagccaatgtcaagaaaagggcatgtgtaggccatggggtacatcttatggatgcaactttgcaaagctagaacacaaagaaccacaaataattcgaaggacaaa
>_R_Jupunba_longipedunculata_Cardona_2682@NODE_1_length_1326_cov_86.929544
--------------------------------------------------------------------------ttaagctgggacaagtcccttgaagcactcgtgtttttttttctttgcttggcaaaggtatcaacatcacagtctaattcaagataccgtcagacact-aatgtagatacgtctatcagtggggatttaaactttgatttgccacattgtgaagaactagccccttccgttaaatccaactccattggtctcttgaagcacttgttaaaccactttagaggacaaatttccaacaaagccaaagttgagctgacacgacatttttccttaggcacaagaacttcgaccaacaaaatctgggattcagtgaaagaagctatactttaaagttggaaaattgaaatagtaatatgctagcaatgtggggcaagaatagcttataattcagactcaaatccaagattccaaaatccttctggagtcataggaggagcatatctataccgatgcctagaaacaccatcaagatgttcacatcgaaaattctgcttactactatcaggatcct----------------------------------------------------------------------------------tttcttcctcactggttcaatgtacttaaaactcttcttgctggcattaggaaatgaggattgcttgctttggggactgcttttggcattcatgtcctgtgtttcatcgtctgagctgcccatgctaacgtctttctggacaggctctggttggtcttccttatttgaacctttgtttaaatttgctctaacattctcaagcggagtatccagaaaatcatcatgtgggtcattacctactcgactttggcgagaccgggtttgtctcc---aagatgatgcaggctgctttgtgccggatacagaggtcaactttgtgttggtagggcattttggggcacgatggaaactggaagattgaggaatggttttgattcctctatcatcctcgaatacttcttcctttactttgctcaggtcgcatgcagcaacaaaggtatcagggattttgttttcaagacctgcgatagaaggtagtacatgatggatgatgaccctaagatgtacacattcaaaatatcaacaacagaatttaggcaattgaatttgtgcatgtaacccagtaccgacaaaatggaatgggatccactctagagcaaaaattgtagatgatgtgaattttagagcaatggataacatcagaagagaatgtgatttacctcctaagtcatcctctaagttttcactctttactttttctgacttacgattatctgtggaggtgtttggacttggaacagtaggatctgaaacaacaagcaatacagagttagccaagtatgtgggagagacatattctaagccaatgtcaagaaaagggca----------------------------------------------------------------------------------
>_R_Jupunba_macradenia_Lourteig_3021@NODE_1_length_1291_cov_117.825371
----------------------------------------------------------------------------------------------------------------------------ggcaaaggtttcaacatcacagtttaattcaaggtaccgtcagacactaaatgtagatatgtttgtcagtgaggatttaaactttgatttgccacattgtaaagaactagccccttccactaaactcaactccattggtctcttgaagcactttttaaaccactttagaggacaaatttccaacaaagccaaagtggagctgacacgacatttttccttaggcacaagaacttccaccaacaaaatctgggattcagtgaaagaagctatactttaaagttggaaaattgaaatagtaatatgctagcaatatggggcaagaatagcttataattcagactcaaatccaatattccaaaatccttctggagtcataggaggagcatatctataccgatgcctagaaacaccatcaagatgttcacatcgaaaattctgcttactactatcaggatccttaccctcatcactgggaagaacagcatcatagaatttcttacattgtttgcattcaattcccttcaacttttctcgctcagctttcttcctcactggttcaatgtacttaaaactcttcttgctggcattaggaaatgaagattgcttgctttggggactgcttttggcattcatgtcctgtgtttcatcatctgagctgcccatgctaacgtctttctggacaggctctggttggtcttccttatttgaacctttgtttaaatttgctctaacattctcaagcggagtatccagaaaatcatcatgtgggtcattacctactcgactttggcgagaccgcgtttgtctccaagaagatgatgcaggctgctttgtgccggacacagaggtcaactttgtgttggtggggcattttggggcacgatggaaactggaagattgaggaatggttttgattcctctatcatcctcgaatacttcttcctttactttgctcaggtcgcatgcagcaacaaaggtatcagggattttgttttcaagacctgcgatagaaggtagtacatgatggatgatgaacctaagatgtacacattcaaaatatcaacaacagaatttaggcaattgaatttgtgcatgtaacccagtaccgacaaaatggaatgggatccactctagagcaaaaattgtagatggtgtgaattttagagcaatggataacatcaggagagaatgtgatttacctcccaagtcatcctctaagttttcactctttactttttctgacttacaattatctgtggaggtgtttggacttggaacagtaggatctgaa---------------------------------------------------------------------------------------------------------------------------------------------------------
>_R_Jupunba_oppositifolia_Liegier_16014@NODE_1_length_1226_cov_91.044386
-----------------------------------------------------------------------------------------------------------------------------------------------------------------------------------------tctgtcagtgggaatttaaattttgatttgccacattgtgaagaactagtcccttccgctaaatccaactccattggtctcttgaagcacttgttaaaccacttttgacgacaaatttccaacaaagccaaagttgagctgacacgacatttttccttgggcacaagaacttccaccaacaaaatctgggattcagtgaacgaagctatactttaaagttggaaaattgaaatagtaatatgctagcaatgtggggcaagaatagcttataattcagactcaaatccaatattccaaaatccttctggagtcataggaggagcatatctataccgatgcctagaaacaccatcaagatgttcacatcgaaaattctgcttactactatcaggatccttaccctcatcactgggaagaacagcatcatagaatttcttacattgtttgcattcaattcccttcaacttttctcgctcagctttcttcctcactggttcaatgtacttaaaactcttcttgctggcatta-----------------------gggactgcttttggcattcatgtcctgtgtttcatcatctgagctgcccatgctaacgtctttctggacaggctctggttggtcttccttatttgaacctttatttaaatttgctctaacattctcaagcggagtatccagaaaatcatcatgtgggtcattacctactcgactttggcgagaccgggtttgtctccaagaagatgatgcaggccg------------------------ctttgtgttggtggggcattttggggcacgatggaaactggaagattgaggaatggttttgattcctctatcatcctcgaatacttcttcctttactttgctcaggtcgcatgcagcaacaaaggtatcaaggattttgttttcaagacctgcgatagaaggtagtacatgatggatgctgaacctaagatgtacacattcaaaatatcaacaacagaatttaggcaattgaatttgtgcatgtaacccagtgccgacaaaatggaatgggatccactctagagcaaaaattgtagatgatgtgaattttagagcaatggataacatcagaagagaatgtgatttacctcccaagtcatcctctaagttttcactctttactttttctgacttacgattatctgtggaggtgtttggacttggaacagtaggatctgaaataacaagcaataaagagttagccaagtatgtgggagagaca---------------------------------------------------------------------------------------------------------------
>_R_Jupunba_oxyphyllidia_Yonker_6157@NODE_1_length_1440_cov_114.958180
-gacgttccttataaaataaaaataagcagaaatcggactgggccactggggtctgctgaagcacttgtcttttttaagctgggacaagtcccttgaagcacttgtgtttttttttctttgcttggcaaaggcatcaacatcacagtctaattcaaagtaccgttagacactaaatgtagatacgtctaccaatgggaaattaaactttgatttgccacattgtgaagaactag-cccttccgctaaacccaactccattggtctcttgaagcacttgttaaaccactttagaggacaaatttccaacaaagccaaagtttagctgacacgactttttcccttaggcacgagaacttccaccaacaaaatcagggattcagtgaaagaagctatactttaaagttggaaaattgaaatagtaatatgctagcaatgtggggcaagaatagcttataattcagactcaaatccaatattccaaaatccttctggagtcataggaggagcatatctataccgatgcctagaaacaccatcaagatgttcacatcgaaaattctgcttactactatcaggatcctgaccctcatcactgggaagaacagcatcgtagaatttcttacattgttggcattcaattcctttcaacttttctcgttcagctttcttcctcactggttcaatgtacttaaaactcttcttgctggcattaggaaatgaagattgcttgctttggggactgcttttggcattcatgtcctgtgtttcatcatctgagctgcccatgctaacgtcttcctggacaggctctggttggtcttccttatttgaacctttgtttaaatttgctctaacattctcaagaggagtatccagaaaatcatcatgtgggtcattacctactcgactttggcgagaccgggtttgtctccaagaagatgatgcaggcagctttgtgccggatacggaggtcaactttgtgttggtggggcatttcggggcacgatggaaactggaagatcgaggaatggttttgattcctctatcatcctcaaatatttcttcctttactttgctcaggtcgcatgtagcaacaaaggtatcagggatttttttttcaagacctgcgatagaaggtagtacatgatggatgatgaacctaagatgtacacattcaaaatatcaacaacagaatttaggcaattgaatttgtgcttgtaacccagtaccgacaaaatggaatgggatccactctagagcaaaaattgtagacgatgtgaattttagagcaatggatatcatcagaagagaatgtgatttacctcctaagtcatcctctaagttttcactctttactttttctgacttacgattatctgtggaggtgtttggacttggaaccgtaggatctgaaataacaagcaatacagagttagccaag------------------------------------------------------------------------------------------------------------------------------
