# Supplementary material for: A new generic circumscription of Hydrochorea (Leguminosae, Caesalpinioideae, mimosoid clade) with an amphi-Atlantic distribution
Source: PhytoKeys. 2022 Aug 22;205:401–37. doi: 10.3897/phytokeys.205.82775 (PMC9849043; doi:10.3897/phytokeys.205.82775)
Supplement: Supplementary material 1 — Supplementary data file S1 [file phytokeys-205-401_article-82775__-s001.zip › RBH3_m14117_comp29884_c0_seq1.aln-cln]

>Albizia_coripatensis_Hughes_2433@NODE_1_length_1580_cov_193.443114
aaagttgagctctacaagaaagagaatagaaaaagagacagctcatacataaagtgagaaagactcacacaattaagagtataactcagaatgggaaaagcaaatattcttacatgccaccacaagtaaagagatcaatatattaaagacctgtgcatatatatatggatggatcattaattaagcattctgattctgaggtttcaaacacataacacaaagctcagatattgaaagagtcctcacaattatttccaacaaccacatgcacttccatatctaaaccactccccacacacacacacacacaaacaacttcttgttattacttctatatactctctttcattttcctcta--------------acttccacacaaaatgatatatcctcaaaaattcacaacactactgcttttgttccttttcttcatttcatgtccattttgcatcggtgaatcccctcccgcggctgctccgccacccgtggatgactccgaaatgaagtgtggttcatgtccttgtaaaagcccatgtggtggcggcggtggaggaggccaggaacttcctattccttctccacctcctccctcgccacctccaccatctctcacctatctttcctcccagaattgtgaccaatctccg------ccgccgccggcaccaaggttcatctacgtgaccggtggtgagccggggaatttgccgtaccagactcagccatataactgggggaattataactctgctgctccaaaaacacatgtggtgttgctgattttggctggttttgtggctttgctagtttgtgtggcttcatcatgaatgaatgtggatgatgatgagttgctatgcttgaataattgatgagggctaagtataatagctcaaatatttaacttaaattcttgatccttgataatttgttcttgatatatctttttgatttatttaattttttctatattattttatgctagctgtacttttgatatcca-tatttgtacgtctttattaatttatttcttggtacaaacttctcggtgaatgattcatc-tatatttaacttgattcggaatgattctataatatcatctggttgggtagatataaaatgtaaatttcttgtgaattctttatgaataactttgatgtaatattatgggaaaattaatcatagttctatgtaaggaaactaaatgcaaattagtcccccaaattttatttaatactaatagatttcaattgaaattttatttgatcaaagctct
>Albizia_glabripetala_Lewis_1652@NODE_1_length_945_cov_52.375576
-----------------------------------------------------------------------attaagagtataactcagaatggaaaaagcaaatattcttacatgccaccacaagtaaagagatcaatatattgaagacctgtgcatatatatatggatggatcattaattaagcattctgattctgaggtttcaaacacataacacagagctcagatattgaaagagtcctcacaattatttccaacaaccacatgcacctccatatctagaccactctc--------cacacacacaaacaacttcttattacttcatctatatactctctttcatttccctcta--------------acttccacacaaaatgatatatcctcaaaaattcacaacactactgcttttgttccttttcttcatttcatgtccattttgcgtcggtgaatcccctccggcggctgctccgccacctgtggatgactccgagatgaagtgtggttcatgtccttgtagaagcccatgtggtggcggcggtggcggaggccaggaacttcctattccttctccacctcctccctcgccacctccaccatctctcacctatctttcctcccagaattgtgaccaatctccg------cctccgccggcaccgaggttcatctacgtgaccggtggtgagccggggaatttgccgtaccagacccagccatataactgggggagttataatgctactgccacaaacacacatgtggggttgctaattttgtctggttttgtggctttgctagtttgtgtggcttcatcatgaatgaatgtggatgatgatgagttgctatgcttgaataattggtgagggctaagtataatagctcaaatatttagcttagcttcttgatccttgatgatttgttcttgatatatcttttttatttatttaattttgtctatattattttatgctagctgtacttttaatatccattatttgtacgtctttat-----------------------------------------------------------------------------------------------------------------------------------------------------------------------------------------------------------------------------------------------------------------
>Albizia_inundata_Wood_26530@NODE_1_length_773_cov_152.720056
---------------------------------------------------------------------------------------------------------------------------------------------------------------------------gatcattaattaagcattctggttctgaggtttcaaacacacaaaacaaagctcagatattgaaagagtcctcacaattagttccaacaaccacatgcacttccatatctaaaccactccc--------cacacacacaaacaacttcttattacttcatctatatactctctttcattttcctcta--------------acttccacacaaaatgatatatcctcgaaaattcacaacactactgcttttgttccttttcttcatttcatgtccattctgcgtcggtgaatcccctccggcggctgctccgccaccggtggatgactccgaaatgaagtgtggttcatgtccttgtagaagcccatgtggtggcagcggtggaggaggccaggaacttcctattccttctccacctcctccctcgccacctccaccatctctcacctatctttcctcccagaattgtgaccaatctccg------cctccaccggcaccgaggttcatctacgtgaccggtggtgagccggggaatttgccgtaccagactcagccatataactgggggagttatagtgctactgctacaaacacacatctgggtttgctcattttggctggttttgtggctttgctagtttgtgtggcttcatcatgaatgaatgtggataatgatgagttgctatgcttgaataattggtgagggctaagtataatagctcaaatatttagcttagcttcttgatcattgatgatttcttcttgatatatc---------------------------------------------------------------------------------------------------------------------------------------------------------------------------------------------------------------------------------------------------------------------------------------------------------------------------------------------t
>Albizia_multiflora_Hughes_3090@NODE_1_length_1023_cov_182.495772
-----------------------------------------------------------------------------------------------------------------------------------------------------------catatatatatggatggttcattaattaagcattctggttctgaggtttcaaacatataacacagagctcagatattgaaagagtcctcacaattatttccaacaaccacatgcacttccatatctaaaccactccc--------cacacaaccaagtaacttcttattacttcatctatatactctctttcattttcctcta--------------acttccacacaaaatgatatatcctcaaaaattcacaacactactgcttttgttccttttcttcatttcatgtccattttgcgtcggtgaatcccctccggcggctgctccgccacctgtggatgactccgagatgaagtgtggttcatgtccttgtagaagcccatgtggtggcggcggtggcggaggccaggaacttcctattccttctccacctcctccctcgccacctccaccatctctcacctatctttcctcccagaattgtgaccaatctccg------cctccgccggcaccgaggttcatctacgtgaccggtggtgagccggggaatttgccgtaccagactcagccatataattgggggagttataatgctactgctacaaacacacatgtggggttgctcattttggctggttttgtggctttgctagtttttgtggcttcatcatgaatgaatgtggatgatgatgcgttgctatgcttgaatgattggtgagggctaagtataatagtccaaatatttagcttagcttcttgatccttgatgatttgttcttgataaatcttttttatttatttaattttgtctatattattttatgctagctgcacttttaatatccattatttgtacgtctttattaatttatttcttggtacaaacttctcggcgaatgattcatcttatagttaacttgattcggaatgattctatattatcatctggtggggtagatatacaatgtaaatttcttgtgaattctttatgaataatttttatgtaatatta-------------------------------------------------------------------------------------------------------------
>Albizia_sinaloensis_Hughes_1576@NODE_1_length_1192_cov_70.455605
-----------------------------------------------------------------------------------------------aaaagcaaatattcttacatgccaccacaagtaaagagatcaatatattaaagacctgtgcatatatatatggagagatcattaattaagcattctgattctgaggtttcaaacacataacacagagctcagatattgaaagagtcctcacaattatttccaacaaccacatgcacttccatatctaaaccactccc--------cacacacagaaacaacttcttattacttcatctatatactctctttcattttcctcta--------------acttccacacaaaatgatatatcctaaaaaattcacaacactactgcttttgttccttttcttcatttcatgcccattttgcgttggtgaatcccctccggcggctgctccgccaccggtggatgactccgaaatgaagtgtggttcatgtccttgtagaagcccatgtggtggcggcggtgggggaggccaggaacttcctattccttctccacctcctccctcgccacctccaccatctctcacctatctttcctcccagaattgtgaccaatctccg------ccgccgccggcaccaaggttcatctacgtgaccggtggtgagccggggaatttgccgtaccagacccagccatataactgggggaattataatgctactgctacaaacacacatgtggggttgctcattttggctggttttgtggctttgctagtttgtgtggcttcatcatgaatgaatgtggatgatgatgagttgctatgcttgaataattggtgagggctaagtataatagctcaaatatttagcttagcttcttgatccttgatgatttgttcttgatatatctttttgatttatttaactttgtctatatcattttatgctacctttactcttaatatccattatttgtacgtctttattaattcatttgttggtacaaacttctcggtgaatgattcatcttatatataacttgatttggaatgattctataatatcatctggtggggtggatatacaatgtaaatttcttgtgaattctttatgaataattttgatgtaatattatgggaaaattaatcatacctctaagtaagaaaactaaatgcaaattagtcccccaaattttatttaatactaatagatttcaa--gaaattttatttgatcaaaagtct
>Albizia_subdimidiata_var_subdimidiata_Ferreira_210@NODE_1_length_1175_cov_111.638434
-----------------------------------------ctcatacatacagtgagaaagactcacagaactaagagtataactcagaatggaaaaagcaaatattcttacatgccaccacaagtaaagagatcaatatattgaagacctgtgcatatatataaggatggatcattaattaagcattctgattctgaggtttcaaacatataacacagagctcagatattgaaagagtcctcacaattatttccaacaaccacatgcacttccatatctaaaccactccc--------cacacacacaaacaacttcttattacttcatctatatactctctttcattttcctcta--------------acttccacacaaaatgatatatcctcgaaaattcacaacactactgcttttgttccttttcttcatttcatgtccattttgcgtcggtgaatcccctccggcggctgctccgccaccagtggatgactctgagatgaagtgtggttcatgtccatgtagaagcccatgtggtggcggcggtggcggaggccaggaacttcctattccttctccacctcctccctcgccacctccaccatctctcacctatctttcctcccagaattgtgaccaatctccg------ccgccgccggctccgaggttcatctacgtgaccggtggtgagccggggaatttgccttaccagactcagccatataactgggggagttatagtgctactgctacaaacacacatgtggggttgctcattttggctggttttgtggctttgatactttgtgtggcttcatcatgaatgaatgtggatgatgatgcgttgctatgcttgaataattggtgagggccaagtataatagctcaaatatttagcttagcttcttgatcattgatgatttcttcttgatatatcttttttatttatttaattttgtctatattattttatgctacctgtacttttaatatccattatttgtacgtctttattaatttatttcttggtacaaacttctcggcgaatgattcatcttat-tttaacttgattcggaatgattctataatatcatctggtggggtagatatacaatgta-----------aattctctgtgaataattttgatgtaatattatggaaaaattaatcatagttctaagtaagaaaactaaatgc--------------------------------------------------------------------
>Albizia_tomentella_Leach_Dunlop_3801@NODE_1_length_1059_cov_330.951120
-------------------------------------------------------------------------------------------------------------------------------------------------------------tatat-tatggatggatcattaattaagcattctgattctgaggtttcaaacacatcacacaaagctcaggtattgaaagagccctcacagttatttccaacaac--------cttccatatctaaaccactccc--------cacagaaacaaacaacttcttattacttcatctatatactctctttcattttcttcta--------------acttccactcaaaatgatatatcctcaaaaatccacaacaccactgcttttgttccttttcttcatttcatgtccattttgcatcggggaatcccctccggcggctgctccgccaccagtggatgactccgacatgaagtgtggttcatgtccttgtagaaccccatgtggtggtggtggtggcggaggccaggaacttcctattcctt---cacctcctccctcaccacctccaccatctctcacttatctttcctcccagaattgtgaccagtctccg------ccaccacctgcaccgaggttcatctacgtgaccggtggcgaaccggggaatttgccttaccagactcagccatataactgggggaactataatgctgctgctccaaacacacatgtggggttgctcgttttggctggttttgtggctttgttagtttgtgtggcttcatcatgaattaatgtggatgatgatgagctgctatgcttgaataattggtgagggctaagtataatagctcaaatatttagcctagtttcttcatccttgatgatttgttcttgatatgtctttttgatttatttaattttatctatattattttattctagctatgcttttaatatccattatttgaacgtctttattaattcatttcttggtgcagacttctcggtgaatgattcatcttatatctaacttgattcagaatgattctagaatatcatc---------------------taaatttcttgtgaattctttatgaataattttgatgtaatattatgggaaaattaatcatagttctaagtaagaaaactaaatgcaaattatttccccaaattttatttaatactaa------------------------------------
>Albizia_tomentosa_Hughes_648@NODE_1_length_1283_cov_92.858209
aaagttgagcaacacaagaaagagaatagaaaaggagacagctcatacatacagtgagaaagactcacacaattaagagtataactcagaatggaaaaagcaaatattcttacatgccaccacaagtaaagagatcaatatattaaagacctgtgcatatataaatggagggatcattaattaagcattctgattctgaggtttcaaacacataacacagagctcagatattgaaagagtcctcacaattatttccaacaaccacatgcacttccatatctaaaccactccc--------cacacacagaaacaacttcttattagttcatctatatactctctttcattttcctcta--------------acttccacacaaaatgatatatcctaaaaaattcacaacactactgcttttgttccttttcttcatttcatgtccattttgcgtcggtgaatcccctccggcggctgctccgccaccggtggatgactccgaaatgaagtgtggttcatgtccttgtagaagcccatgtggtggcggcggtggcggaggccaggaacttcctattccttctccacctcctccctcgccacctccaccatctctcacctatctttcctcccagaattgtgaccaatctcca------ccgccgccggcgccaaggttcatctacgtgaccggtggtgagccggggaatttgccgtaccagacccagccatataactgggggaattataatgctactgctacaaacacacatgtggggttgctcattttggctggttttgtggctttgctagtttgtgtggcttcatcatgaatgaatgtggatgatgatgagttgctatgcttgaataattggtgagggctaagtataatagctcaaatatttagcttagcttcttgatccttgatgatttgttcttgatatatctttttgatttatttaactttgtctatatcattttatgctacctttactcttaatatccattatttgtacgtctttattaattcatttcttggtacaaacttctcggtgaatgattcatcttatatttaacttgatttggaatgattctataatatcatctggtggggtggatatacaatgtaaatttcttgtgaattctttatgaataattttgatgtaacattatgggaaaattaatcatacctctaagtaagaaaactaaatgcaaattagtcccccaaattttatttaatactaatagatttcaa--gaaattttatttgaccaaaagtc-
>Albizia_xerophytica_Hughes_1435@NODE_1_length_1316_cov_92.709443
-----------------------------------agacagctcatacatacagtgagaaagactcacacaattaagagtataactcagaatggaaaaagcaaatattcttacatgccaccacaagtaaagagatcaatatattaaagacctgtgcatatatatatggagggatcattaattaagcattctgattctgaagtttcaaacacataacacagagctcagatattgaaagagtcctcacaattatttccaacaaccacatgcacttccatatctaaatcactccc--------cacacacacaaacaacttcttattacttcgtctatatactctctttcattttcctcta--------------acttccacacaaaatgatatatcctcaaaaattcacaacactactgcttttgttccttttcttcatttcatgtccattttgcgtcggtgaatcccctccggcggctgctccgccaccggtggatgactccgaaatgaagtgtggttcatgtccttgtagaagcccatgtggtggcggcggtggcggaggccaggaacttcctattccttctccacctcctccctcgccacctccaccatctctcacctatctttcctcccagaattgtgaccaatctcca------ccgccgccggcaccaaggttcatctacgtgaccggtggtgagccggggaatttgccgtaccagactcagccatataactgggggaattataatgctactgctacaaacacacatgtggggttgctcattttggctggttttgtggctttgctagtttgtgtggcttcatcatgaataaatgtggatgatgatgagttgctatgcttgaataattggtgagggctaagtataatagctcaaatatttagcttagcttcttgatccttgatgatctgttcttgatatatctttttgatttatctaattttgtctatatcattttatgctacctttacttttaatatccattatttgtacgtctttattaattcatttcttggtacaaacttctcggtgaatgattcatcttatatttaacttgattcggaatgattctataatatcatctggtggggtggatgtacaatgtaaatttcttgtgaattctttatgaataattttgatgtaatattatgggaaaattaatcttagttttgagtaagaaaactaaatgcaaattagtccctcaaattttatttagaaagaataaatttcaa--gagatttta--------aagaata
>Archidendron_clypearia_Wieringa_1849@NODE_1_length_1244_cov_211.497001
aaagttgagcaacacaagaaagagaaaagaaaaagagacagctcatacatacagtgagaaagacacacacaattaagagtataactcagaatggaaaaggcaaatattcttacatgccaccgcaagtaaagagatcaatatattaaagacctgtgc--atatatatatatggatcattaattaagcattctggttctgaggtttcaaacacaaaacacaaagctctgatattgaaagagtcctcacagttatctccaacaaccacatgcgcttccatatctaaaccactcaacacactcacacgaacacaaacaacaacttcttacttcatctatatattctctttcatttacctctataacccactgatcaacttcctcacaaaatgatatatcctcaacaattcacaacaatactacttttgttcctattcttcattccatgtccattttgcatcggtgaatcccctccggcggctgcgccaccaccggtggatgactccgaaatgaagtgtggttcatgtccttgtagaagctcatgtggcagtggcggt------ggtcaggaacttcctattccttctccccctcctccttcaccgcctccaccgtctctcacctatctttcctcccagaattgtgaccaatctcca------ccgcctccagcaccgaggttcatctacgtgaccggtggcgagccggggaatttgccgtaccagactcagccatataactgggggaattataattctgctgctagaagcacacatgtggggttgctgattttggctagtttggtggctttggtagtttttatggcttcatc----atgaatgttgatgatgatgagctgctatacttgaataattggtgag-------------agctcaaatat-----ttagcttcttgatcgttgatgatttgttcttgatatatctttttgatttatttaattttgtctatattattttatgctagctgttcttttaatacccattatttgtacgtctttattaatttatttcttggtacgaacttcttggtgaattattcatcttacat-----ttgatcccgaatgattctataatatcatctgggggggtaggtgtacaatgtaaatttcttttga--ttttttttaataattttgatacaattttatgggaaaattactcatatttctaag------------------------------------------------------------------------------------
>Balizia_elegans_Iganci_870@NODE_1_length_1490_cov_105.410474
aaagttgagcaacacaagaaagagaatagaaaaagagacagctcatacatacagtgagaaagacacacacaattaagagtataactcagaacggaaaaagcaaatattcttacatgccaccacaagtaaagagatcaatatattaaagacctgtgcatatatatatgtatggttcattaattaagcattctggttctgaggtttcaaacacataacacaaatctcagatattgaaagagtcctcacaattatttccaacaacaacatgcacttccatatctaaaccactca--acacacactcacacacaaacaacaacttcttacttcatctatatattctctttcatttacctctataacccactgatcaacttcctcacaaaatgatatatcctcaaaaattcacaacgctgctacttttgttcattttttgcatttcatgtccattttgcatcagtgaatcccctccggcggatgctccaccaccggtggatgactccgaaatgaagtgtggttcatgtccttgtagaagcccatgtggcggcggcggt------ggccaggaacttcctattccttctccacctcctccctcgccacctccaccatctctcacctatctttcctcccagaattgtgaccaatct------cctccgccgccggcaccgaggttcatctacgtgaccggtggcgagccggggaatgtgccgtaccagactcagccatataactgggggaattataattctgctgctccaaacacacatgtgtggttgctggttttggctggttttgtggctttgctagtttgtgtggcttcatcatgaatgaatgtggatgatgatgagttgttctacttgaataattggtgagggctaagtataatagctcaaatatttagcttagcttcttgatccttgatgatttgttcttgatatatctttttgatttatttaattttgtctatattattttatgctagctgtacttttaatatccattatttgtacgtctttattaatttatttcttgatacaaactcctcggtgaatgattcatcttatatttaacttgattcggaatgattctatgatatcatctggtggggtagatataaaatgtaaatttcttgtgaactctttatgaataattttgaagtaatattatgggaaaattaatcatagttctaagtaagaatactaaatgcaaattagtcccccaaattttatttaatactaatagatttcaattgaaattttatttgatcacaactct
>Balizia_spnov_Morim_577@NODE_1_length_749_cov_152.154179
---------------------------------------------------------------------------------------------------------------------------------------------------------------------------------------------------------------------------------------------------------------------------------------------------------------------------------------------------------------------------------------------------------------------------------------------------------------------------tgaatcccctccggtggatgctccgccaccggtggatgactctgaaatgaagtgtggttcatgtccttgtagaagcccatgtggcggcggcggt------ggccaggaacttcctattccttctccacctcctccctcgccgcctccaccaactctcacctatctttcctcccagaattgtgaccaatctccgccgcctccgccgccggcaccgaggttcatctacgtgaccggtggcgagccggggaatttgccgtaccagactcagccatataactgggggaattataatgctgctgctccaaacacacatgtggggttgctgattttggctggttttgtggctttgatagtttgtgtggcttcatcatgaatgaatgtggatgatgatgagttgctatgcttgaataattggtgagggctaagtataatagctcaaatatttagcttagcttcttgatccttgatgatttgttcttgatatatctttttgatttatttaattttgtctatattattttctgctagctgtacttttaatatccattatttgtacgtctttattagtttatttcttggtacaaacttctcgttgaatgattcatcttatatttaacttgattcggaatgattctataatatcatctggtggggtagatatacaatgtaaatttcttgagaattctttatgaataattttgatgtaatattatgggaaaattaatcatagttctaagtaagaaaactaaatgaaa------------------------------------------------------------------
>Cathormion_obliquifoliolatum_Wieringa_6519@NODE_1_length_1104_cov_91.034318
-------------------------------------------------------------------------------------------------------------------------------------atcaatatattaaagacctgtgtatatatatatgtatggttcattaattaagcattctggttctgaggtttcaaacacataacacaaatctcagatattgaaagagtcctcacaattatttccaacaacaacatgcacttccatatctaaaccactcaacgcacacattcacacacaaacaacaacttcttacttcatctatatattctctttcatttacctctataacccactgatcaacttcctcacaaaatgatatatcctcaaaaattcacaacactgctacttttgttcatcttctgcatttcatgtccattttgcatcggtgaatcccctccggcggatgctccgccaccggtggatgactccgaaatgaagtgtggttcatgtccttgtagaagcccatgtggcggcggcggt------ggccaggaacttcctattccttctccacctcctccctcgccgcctccaccaactctcacctatctttcctcccagaattgtgaccaatctccgccgcctccgccgccggcaccgaggttcatctacgtgaccggtggcgagccggggaatttgccgtaccagactcagccatataactgggggaattataatgctgctgctccaaacacacatgtggggttgctgattttggctggttttgtggctttgatagtttgtgtggcttcatcatgaatgaatgtggatgatgatgagttgctatgcttgaataattggtgagggctaagtataatagctcaaatatttagcttagcttcttgatccttgatgatttgttcttgatatttctttttgatttatttaattttgtctatattattttatgctagctgtacttttcatatccattatttgtacgtctttattagtttatttcttggtacaaacctctcgttgaatgattcatcttatatttaacttgattcggaatgattttatgatatcatctggtggggtagatattcaatgtaaatttcttgtgaattctttatgaataattttgatgtaatattatgggaaaattaatcatagttctaagtgagaaaactaaatgcaaattagtcccccaaatttta----------------------------------------------t
>Cathormion_rhombifolium_Deighton_3618@NODE_1_length_1153_cov_80.388476
aaagttgagcaacacaagaaagagaatagaaaaagagacagctcatacatacagtgagaaagacacacacagttaagagtataactcagaatggaaaaagcaaatattcttacatgccactacaagtaaagagatcaatatattaaagacctgtgtatatatatatgtatggttcattgattaagcattctggttctgaggtttcaaacaaataacacaaatctcagatattgaaagagtcctcacaattatttccaacaacaacatgcacttccatatctaaaccactcaacacacacactcacacacaaacaacaacttcttacttcatctatatattctctttcatttacctccataacccactgatcaacttcctcacaaaatgatatatcctcaaaaattcacaacactgctacttttgttcatcttctgcatttcatgtccattttgcatcggtgaatcccctccggcggatgctccgccaccggtggatgactctgaaatgaagtgtggttcatgtccttgtagaagcccatgtggcggcggcggt------ggccaggaacttcctattccttctccacctcctccctcgcctcctccaccaactctcacctatctttcctcccagaattgtgaccaatctccgccgcctccgccgccggcaccgaggttcatctacgtgaccggtggcgagccggggaatttgccgtaccagactcagccatataactgggggaattataatgctgctgctccaaacacacatgtggggttgctgattttggctggttttgtggctttgatagtttgtgtggcttcatcatgaatgaatgtggatgatgatgagttgctatgcttgaataattggtgagggctaagtataatagctcaaatatttagcttagcttcttgatccttgatgatttgttcttgatatttctttttgatttatttaattttgtctatattattttatgctagctgtacttttcatatccattatttgtacgtctttattagtttatttcttggtacgaacctctcgttgaatgattcatcttatatttaacttgattcggaatgatt-------------------------------------------------------------------------------------------------------------------------------------------------------------------------------------------t
>Hydrochorea_gonggrijpii_Tillett_45696@NODE_1_length_1115_cov_166.454721
--------------------------------------------------------------------------------------------------------tattcttacatgccaccacaagtaaagagatcaatatattaaagacctgtgcatatatatatgtatggttcattaattaagcattctggttctgaggtttcaaacacataacacaaatctcagatattgaaacagtcctcacaattttttccaacaaccacatgtatttccatatctaaaccactca--------acacacacacaaacagcaacttcttacttcatctatatattctctttcatttacctctataacccactgatcaactccctcacaaaatgatatatcctcaaaaattcacaacactgctacttttgttcatcttctgcatttcatgtccattttgcatcggtgaatcccctccggtggatgctccgccaccggtggatgactccgaaatgaagtgtggttcatgtccttgtagaagcccatgtggcggcggcggt------ggtcaggaacttcctattccttctccacctcctccctcgccgcctccaccaactctcacctatctttcctcccagaattgtgaccaatctccgccgcctccgccgccggcaccgaggttcatctacgtgaccggtggcgagccggggaatttgccgtaccagactcagccatataactgggggaattataatgctgctgctccaaacacacatgtggggttgctgattttggctggttttgtggctttgatagtttgtgtggcttcatcatgaatgaatggggatgatgatgagttgctatgcttgaataattggtgagggctaagtataatagctcaaatatttagcttagcttcttgatccttgatgatttgttcttgatatttctttttgatttatttaattttgtctatattattttatgctagctgtacttttcatatccattatttgtacgtctttattagtttatttcttggtacaaacctctcgttgaatgattcatcttatatttaacttgattcggaatgattttatgatatcatctggtggagtagatattcaatgtaaatttcttgtgaattctttatgaataattttgatgtaatattgtgggaaaattaatcatagttctaagtgagaaatctaaatggaaattagtccccca------------------------------------------------------
>Jupunba_abbottii_Zanoni_21220@NODE_1_length_1147_cov_127.008411
---------------------------------------------------------------------------agagtataactcggaatggaaaaagcaaatattcttacatgccaccacaagtaaagagatcaatatattaaagacttgtgcatatatatatggatggatcattaattaagcattctgattctgaggtttcaaacacataacacaaatctcagatattgaaagagtcctcacaattatttccaacaacaacatgcacttccatatctaaaccactcaacacacacacacacacacaaacaacaacttcttacttcatctatatattctctttaatttacctctataacccactgatcaacttcctcacaaaatgatatatcctcaaaaattcacaacactgctacttttgttcattttctgcatttcatgtccattttgcatcggtgaatcccctccggcggctgctccgccaccggtggatgactccgaaatgaagtgtggttcatgtccttgtagaagcccatgtggcgggggcggt------ggccaggagcttcctattccttctccacctcctccctcgccgcctccaccatctctcacctatctttcctcccagaattgtgaccaatctccgccgcctccgccgccggcaccgaggttcatctacgtgaccggtggcgagccggggaatttgccgtaccagactcagccatataactgggggaattataatgctgctgctccaaacacacatgtggggttgctgactttggctggttttgtggctttgatagtttgtgtggtttcatcatgaatgaatgtggatgatgatgagttggtccgcttgaataattggtgagggctaagtataatagctcaaatatttagcttagcttcttgatccttgatgatttgttcttgatatatatttttgatttatttaattttgtctatattattttatgctagctgtacttttaatatccattatttgtacgtctttattaatttatttcttggtacaaacttctcgttgaatgattcatcttatatttaacttgattcggaatgattctataatatcatctggtggggtagatatacaatgtaaatttcttgtgaattctttatgaataattttgatgtaatattatgggaaaattaatcatagttctaagtaagaatactaaatgcaagttagtcc----------------------------------------------------------
>Jupunba_asplenifolia_Ekman_6383@NODE_1_length_639_cov_82.341637
---------------------------------------------------------------------------------------------------------------------------------------------------------------------------------------------------------------------------------------------------------------------------------------------------------------------aaacaacaacttcttacttcatctatatattctctttcatttacctctataacccactgatcaacttcctcacaaaatgatatatcctcgaaaattcacaacactgctacttttgttcattttctgcatttcatgtccattttgcatcggtgaatcccctccggcagctgctccgccaccggtggatgactccgaaatgaagtgtggttcatgtccttgtagaagcccatgtggcggcggcggt------ggccaggaacttcctattccttctccacctcctccctcgccgcctccac------------------------------------------------------------caccgaggttcatctacgtgaccggtggcgagccggggaatttgccgtaccagactcagccatataactgggggaattataatgctgctgctccaaacacacatgtggggttgctgactttggctggttttgtggctttgatagtttgtgtggtttcatcatgaatgaatgtggatgatgatgagttgctctgcttgaataattggtgagggctaagtataatagctcaaatatttagcttagcttcttgatccttgatgattttttcttgatatatctttttgatttatttaattttgtctatattattttatgctagctgaacttttcatatccattatttgta--------------------------------------------------------------------------------------------------------------------------------------------------------------------------------------------------------------------------------------------------------------------------
>Jupunba_filamentosa_Lima_7487@NODE_1_length_1339_cov_117.486529
aaagttgagcaacacaagaaagagcatagaaaaagagacagctcatacatacagcgagaaagacacacacaattaagagtataactcagaatggaaaaagcaaatattcttacatgccaccacaagtaaagagatcaatatattaaagacctgcgcatatatatatgtatggatcattaattaagcattctggttctgaggtttcaaacacataacacaaatctcagatattgaaagagtcctcacaattatttccaacaacaacatgcacttccatatctaaaccactcaacacacacacacacacacaaacaacaacttcttacttcatctatatattctctttcatttacctctataacccactgatcaacttcctcacaaaatgatatatcctcaaaaattcacaacactgctacttttgttcattttctgcatttcatgtccattttgcatcagtgaatcccctccggcggctgctccgccaccggtggatgactccgaaatgaagtgtggttcatgtccttgtagaagcccatgtggcggcggcggt------ggccaggaacttcctattccttctccacctcctccctcgcctcctccaccatctctcacctatctttcctcccagaattgtgaccaatctccgccgcctccgccgccagcaccgaggttcatctacgtgaccggtggcgagccggggaatttgccgtaccagactcagccatataactgggggaattataatgctgctgctccaaacacacatgtgaggttgctgactttggctggttttgtggctttgatagtttgtgtggcttcatcatgaatgaatgtggatgatgatgagttgctctgcttgaataattggtgagggctaagtaaaatagctcaaatattcagcttagcttcttgatccttgatgatttgttcttgatatatcttttttatttatttaattttgtctatattattttatgctagctgtac-tttaatatccattatttgtacttctttattaatttatttcttgatacaaactcttcggtgaatgattcatcttatatttaacttgattcggaatgattctataatatcatctggtggggtagatataaaatgtaaatttcttgtgaattctttatgaataattttgaagtaatattatgggaaaattaatcatagttctaggtaagaatactaaatgcaaattagtcccccaaattttatttaatactaatagatttcaattgaaatttta--------------t
>Jupunba_laeta_Mori_25147@NODE_1_length_936_cov_58.833527
--------------------------------------------------------------------------------------------------------------------------caagaaaagagatcaatatattaaatacctgtgcatatatatatgtatcgttcattaattaagcattctggttctgaggtttcaaacacataacacaaatctcagatattgaaagagtcctcacaattacttccaacaacaacatgcacttccatatctaaaccactcaacacacacacacacacacacacaacaacttcttacttcatctatatattctctttcatttacctctctaacccactgatcaacttcctcacaaaatgatatatcctcaaaaattcacaacactgctacttttgttcattttctgcatttcatgtccattttgcatcggtgaatcccctcctgcggctgctccgccaccggcggatgactccgaaatgaagtgtggttcatgtccttgtagaagcccatgtggcggcggtggc------ggccaggaacttcctattccttctccacctcctccctcgccgcctccaccatctctcacctatctttcctcccagaattgtgaccaatctccgccgcctccgccgccggcaccgaggtttatctacgtgaccggtggcgagccggggaatttgccgtaccagactcagccatacaactgggggaattataatgctgctgctccaaacacacatgtggggttgctgattttggctggttttgtggctttgatagtttgtgtggcttcatcatgaatgaatgtggatgatgatgagttgctacgcttgaataattggtgagggctaagtataatagctcaaatatttagcttagcttctttatccttgatgatttgttcttgatatatcttttttatttatttaattttgtctatattattttatgctagctgtacttttcatatccattatttgtacgtctttattagtttatttcttggcacaaacttctcgg------------------------------------------------------------------------------------------------------------------------------------------------------------------------------------------------------------------------------------
>Jupunba_longipedunculata_Cardona_2682@NODE_1_length_1118_cov_146.944284
------------cacaagaaagagaatagaaaaagagacagctcatacatacagtgagaaagacacacacaattaagagtataactcataatggaaaaagcaaatattcttacatgccaccacaagtaaagagatcaataaattaaagacctgtgcatatatatatgtatggatcattaattaagcattctggtcctgaggtttcaaacacataacacaaatctcagatattgaaagagtcctcacaattatttccaacaacaacatgcacttccatatctaaacccctcaacacacactcacacacacaaacaacaacttcttactttatctatatattctctttcatttacctctataacccactgatcaacttcctcacaaaatgatatatcctcaaaaattcacaacactgctacttttgttcattttctgcatttcatgtccattttgcatcggtgaatcccctccggctgatgctccgccaccggtggatgactccgaaatgaagtgtggttcatgtccttgtagaagcccatgtggcggcggcggt------ggccaggaacttcctattccttctccacctcctccctcgccgcctccaccatctctcacctacctttcctcccagaattgtgaccaatctccgccgcctccgccgccggcaccaaggttcatctacgtgaccggtggtgagccggggaatttgccgtaccagactcagccatataactgggggaattataatgctgctgctccaaacacacatgtggggttgctgattttggctggttttgtggctttgattgtttgtgtggcttcatcatgaatgaatgtggatgatgatgagttgctatgcttgaataattggtgagggctaagtataatagctcaaatatttagcttagcttcttgatccttgatgattggttcttgatatatctttttgatttatttaattttgtctatattattttatgctagctgtacttttaatatccattatttgtacgtctttattaatttatttcttgatacaaactcctcggtgaatgattcatcttatatttaacttgattcggaatgattctatgatatcatctggtggggtagatattcaatgtaa-------------------------------------------------------------------------------------------------------------------------------------------------------
>Jupunba_longipedunculata_Cardona_2682@NODE_2_length_647_cov_155.203509
-------------------------------------------------------------------------------------------------------------------------------------------------------------------------------------------------------------------------------------------------------------------------------------------------------------------------------------------------------------------------------------------------------------------------------------------------------------------------------------------gatgctccgccaccggtggatgactccgaaatgaagtgtggttcatgtccttgtagaagcccatgtggcggcggcggt------ggccaggaacttcctattccttctccacctcctccctcgccgcctccaccatctctcacctatctttcctcccagaattgtgaccaatctccgccgcctccgccgcctgcaccgaggttcatctacgtgaccggtggcgagccggggaatttgccgtaccagactcagccatataactgggggagttataatgctgctgctccaaacacacatgtggggttgctgactttggctggttttgtggctttgatagtttgtgtcgcttcatcatgaatgaatgtggatgatgatgagttgctctgcttgaataattggtgagggccaagtataatagctcaaatatttagcttagcttcttgatccttgatgatttgttcttgatatatctttttgatttatttaa-tttgtctatattattttatgctagctgtacttttaatatccattatttgtacgtctttattaatttatttcttggtacaaacttctcgttgaatgattcatcttatatttaacttgattcggaatgattctatgatatcatctggtggggtagatattcaatgtaa-------------------------------------------------------------------------------------------------------------------------------------------------------
>Jupunba_oxyphyllidia_Yonker_6157@NODE_1_length_1077_cov_152.241000
----------------------------------------------------------------------------------------------------------------------------------------------ttaaagacctgtgcatatatatatgtatcgttcattaattaagcattctggttctgaggtttcaaacacaaaacacagagctcagatattgaaagagtcctcacaattatttccaacaacaacatgcacttccatatctaaaccactcaacacacacactcacacacaaacaacaacttcttacttcatctatatattctctttcatttacctctataacccactgatcgacttcctcacaaaatgatatatcctcaaaaattcacaacacttctacttttgttcattttctgcatttcatgtccattttgcatcggtgaatcccctccggcggctgctccgccaccggtggatgactccgaaatgaagtgtggttcatgtccttgtagaagcccatgtggcggcggcggt------ggccaggaacttcctattccttctccacctcctccctcgctgcctccaccatctctcacctatctttcctcccagaattgtgatcaatctccgccgcctccgccgccggcaccgaggttcatctacgtgaccggtggtgagccggggaatttgccgtaccagactcagccatataactgggggaattataattctgctgctccacacacacatgtgtggttgctggttttggctggttttgtggctttgctagtttgtgtggcttcgtcatgaatgaatgtggatgatgatgagttgctctgcttgaataattggtgaaggctaagtataatagctcaaatattcagcttagcttcttgatccttgatgatttgttcttgatatatctttttgatttatttaattttgtctatattattttatgctagctgtacttttaatatccattatttgtacgtctttattaatttatttcttgatacaaacttctcgttgaatgattcatcttatatttaacttgattcggaatgattctatgatatcatctggtggggtagatatacaatgtaaatttcttgtgaattctttatgaataattttgatgtaatattatgggaaaattaatcatagttctaagtaagaaaactaaatgcaaa----------------------------------------------------------------t
>_R_Acacia_rostellifera_Murphy_466@NODE_1_length_1413_cov_122.826347
aaagttgagcagcacaagaaaga--atagaaagagagacagctcatacatagagtgacaaagacacacacaattaagagtataactcagaatggaaaaagcaaatattcttacatgccaccacaagtaaagagatcaatatattaaagacctgtgcatatatatatatatggatcattaattaagcattctggttctgaggtttcaaacacataacacaaagctcagatattgaaagcgtcctcacaattatttccaacaaccacatgcacttccatatctaaaccattcaacacactcacacacaaacaaacaacaacttcttacttcatctatattttctctttcatttacctcgataacccaatgatcaacttcctcacaaaatgatatatcctcaaaaattcacaaccatattacttttgttccttttcttcattccatgtccgttttgcatcggtgaatcccctccggtggctgcgccaccaccggtggatgactctgaaatgaagtgtggttcatgtccttgtagaagctcatgtggcagtggcggtggcggtgggcaggaacttcctattccttctccgcctcctccttcaccgcctccaccatctctcacctatctttcctctcagaattgtgatcaatctcca------ccgccaccagcaccgaggttcatctacgtgaccggtggcgagccggggaatttgccgtaccagactcagccatataactgggggagttataattctgctgctagaagcacacatctggggttgctgattttggctagtttgatggctttggtagtttgtatggcttcatcatgaat---tgtctatgattatgagctgctatgcttgaataattggtgag-------------agctcaaacat-----ttagcttcttgatcgttgatgatttgttcttg--atatcttttttatttatttaattctgtctatattattttatgctagctgtacttttaatacccattatttgtacgtctttattaatttatttcttggtacgaacttcttgttgaattattcatcttatat-----ttgatctagaatgattctataatatcatctggtggggtagatgtacattggaaatttcttatgaatttcttatgaataattttgatacaatattatgggaaaattactcatatttctaagtaagaaaactaaatgcaaattaatccttaattttttagttaatattaacgggtttcaact----------------gtaacacg
>_R_Afrocalliandra_redacta_Germishuizen_5585@NODE_1_length_1103_cov_87.053606
--------------------------------------cagctcatcataacagtatgcaa------------taagagtataactcagaatggaaaaagcaaatattcttacatgccaccacaagtaaacatatcaacataataaaaacatgtccatatatacatagatacctcgttaatgaagcattctagttctgaggtttccaacacataacacaaagtccatatattgaaagagtcctcat-attattgccaacaaccacatgcacttccatatctaaac-------------------------aacaacttcttattacttcatatatacactctcttgcattttcctgta--------------acttctacacaatatgatacatcctcaaaaattcaaaacactgctacttttgttccttttcttcatttcatgtccattttgcattggtgaatctccaccggcggctgctccaccgccagtggatgactccgaaatgaagtgtggttcgtgtccttgtagaagctcatgtggcggtggcggtggaggcggacaggaacttcctattccttctccgcctcctccttcaccgcctccgccatctctcacctatctttcctcccagaattgtgaccaatctccgccgcctccaccaccagcaccgaggttcatctatgtgaccggtggcgagccggggaatttgccgtaccagactcagccgtataattgggggagttataattctgctgctcaagacaaacatatggggttgctgattttggctggtttggtgacttttgtagcttctgtgacttcatcatgaattaatatggatgacgatgagcagctatactttaataattggtgagggcaaa----------tcaaatatttagctt------------cttgatggttgatgtgatttgtgttttttgttttatttaatttttgtctatattattatat----catgtacttttaatatccattatttgt----------------------------------------------------------------------------------------------------------------------ttcgtctgaattcttgatgaataattttgatgtaatattatgagaaaaatactcatagttgttagtaagaaaactaaatgcatattaattccctaaatcatatttaaaaacaa------------gttgccttatttagtc-------a
>_R_Albizia_adinocephala_FHO33_88@NODE_1_length_1795_cov_121.013970
aaagttgtgcaacacaagaaagagatagaaaaaggatacagctcatacatacagtaagaaagactcacacaattaagagtataactcagaatggaaaaagcaaatattcttacatgcccccacaagtaaagagatcaatatattaaagacctgtgcatatatatatggatggatcattaattaagcattctgattctgaggtttcaagcacataacacagagctcagatattgaaagagtcctcacaattatttccaacaaccacatgcacttccgtatctaaaccactccc--------cacacacacaaacaacttcttattacttcatctatatactctctttcattttcctcta--------------acttccacacaaaatgatatatcctcaaaaattcacaacagtactgcttttgttccttttcttcatttcatgtccattttgcgtcggtgaatcccctccggcggctgctccgccaccggtggatgactccgaaatgaagtgtggttcatgtccttgtagaagcccatgtggtggcggcggtggcggaggccaggaacttcctattccttctccacctcctccttcgccacctccaccatctctcacctatctttcctcccagaattgtgaccaatctccg------ccaccgccggcaccgaggttcatctacgtgaccggtggtgagccggggaatttgccgtaccagactcagccatataactgggggaattataatgctactgctacaaacacgcatgtggggttgctcattttggctggttttgtggctttgctagtttgtgtggcttcatcgtgaatgaatgtggatgatgatgagttgctatgcttgaataattggtgagggctaagtttaatagctcaaatatttagcttagcttcttgatccttgatgatttgttcttgacatatctttttaatttatttaattttgtctatatcattttatgctacctttacttttaatatccattatttgtacgtctttattaattcatttcttggtacaaacttctcggtgaatgattcatcttatatttaacttgattcggaatgattctataatatcatctggtggggtggatatacaatctaaatttcttgtgaattctttatgaataattttgatgtaatattttggggaaattaatcttagttctaagtaagaaaactaaatgcaaattagtccctcaaattttatttagggagaatgaattttaattgaaattttatttgataaaaactcg
>_R_Albizia_burkartiana_StivalSantos_678@NODE_1_length_916_cov_6.346109
-------------------------------------------------tacagtgagaaagactcacacaactaagagtataactcagaatggaaaaagcaaatattcttacatgccaccacaagtaaagagatcaatatattgaagacctgtgcatatatatatggatggatcattaattaagcattctgattctgaggtttcaaacacataacacagagctcagatattgaaagagtcctcacaattatttccaccaaccacatgcacttccatatctaaaccactccc--------cacacacacaagtaacttctcattacttcatctatatactctctttcattttcctcta--------------acttccacacaaaatgatatatcctcaaaaattcacaacactaccgcttttgttccttttcttcatttcatgtccattttgcatcggtgaatcccctccggcggctgctccgccaccggtggatgactccgaaatgaagtgtggttcatgtccttgtagaagcccatgtggtggcggcggtggcggaggccaggaacttccaattccttctccacctcctccctcaccacctccaccttctctcacctatctttcctcccagaattgtgaccaatctccg------ccgccgccggcaccgaggttcatctacgtgaccggtggtgagccggggaatatgccgtaccagactcagccatataactgggggaattataatgctactgcgacaaacacacatgtggggttgctcattttggctggttttgtggctttgctagtttgtgtggcttcatcatgaatgaatgtggatgatgatgagttgctacgcttaaataattggtgagggctaggtataatagctcaaatatttagcttagcttcttgatccttgatgatttgttcttgatatatcttttttatttattt--------------------------------------------------------------------------------------------------------------------------------------------------------------------------------------------------------------------------------------------------------------------------------------------------------------------------------
>_R_Albizia_decandra_Vilhena_231@NODE_1_length_947_cov_32.377011
-----------------------------------------------------gtgagaaagact--cacaactaagagtataactcagaatggaaaaagcaaatattcttacatgccaccacaagtaaagagatcaatatattgaagacctgtgcatatatatatgaatggatcattaattaagaattctgattctgaggtttcaaacatataacacagagctcagatattgaaagagtcctcacaattatttccaacaaccacatgcacttccatatctaaaccactccc--------cacacacacaagtaacttctcattacttcatctatatactctctttcattttccccta--------------acttccacacaaaatgatatatcctcgaaaattcacaacactactgcttttgttccttttcttcatttcatgtccattttgcgtcggtgaatcccctccggcagctgctccgccaccggtggatgactctgagatgaagtgtggttcatgtccttgtagaagcccatgtggtggcggcggtggcggaggccaggaacttcctattccttctccacctcctccctcgccacctccaccatctctcacctatctttcctcccagaattgtgaccaatctcca------ccgccgccggcaccgaggttcatctacgtgaccggtggtgagccggggaatttgccgtaccagactcagccatataactgggggagttatggtgctactgctacaaacacacatgtggggttgctcattttggctggttttgtggctttgctactttgtgtggcttcatcatgaatgaatgtggatgatgatgagttgctatgcttgaataattggtgagggctaagtataatagctcaaatatttagcttagcttcttgatccttgatgatttgttcttgatatttcttttttatttatttaattttgtctatattattttatgctagctgtacttttaatttccattat-------------------------------------------------------------------------------------------------------------------------------------------------------------------------------------------------------------------------------------------------------------------------------
>_R_Albizia_edwallii_Dalmaso_272@NODE_1_length_1102_cov_6.920726
-----------------------------------------------------------aagactcgcacaattaagagtataactcagaatggaaaaagcaaatattcttacatgccaccacaagtaaagagatcaatatattaaagacctgtgcatatatatatggatggatcagtaattaagcattctgattctgaggtttcaaacacataacacaaagctcagatattgaaagagtcctcacaattatttccaacaaccacatgcacttccatatctaaaccactccc--------cacacacacaaacaacttcttattacttcatctgtatactctctttcattttcctcta--------------acttccacacaaaatgatatatcctcaaacattcacaacactactgcttttgttccttttcttcacttcatgcccattttgcatcggtgaatcccctcccgctgctgctccgccaccggtggatgactccgaaatgaagtgtggttcatgtccttgtaaaagcccatgtggtggcggcggtggaggaggccaggaacttcctattccttctccacctcctccctcgccacctccaccatctctcacctatctttcctcccagaattgtgaccaatctccg------ccgccgccggcaccgaggttcatctacgtgaccggtggtgagccggggaatttgccgtaccagactcagccatataactgggggaattataatgctactgctacaaacaaacatgtgggtttgctcattttggctggttttgtggctttgatagtttgtgtggcttcatcatgaatgaatgtggatgatgatgagttgctatgcttgaataattggtgagggctaagtataatagctcaaatatttagcttagcttcttgatccttgatgatttgttcttgatatatccttttgatttatttaattttgtctatattattttatgctagctgtacttttaatatccattatttgtacgtctttattgatttatttcttggtacaaacttctcggtgaatgattcaacttatatttaacttgattcggaatgattctataatatcatctggtggggtagatatacaatgtaaatttcttgtgaattctttatgaataattttgatgtaatatt--------------------------------------------------------------------------------------------------------------
>_R_Albizia_glabripetala_Lewis_1652@NODE_2_length_855_cov_44.712082
-----------------------------------------------------------------------------------------------------------------------------------------------------------------------gatggatcattaattaagcattctgattctgaggtttcaaacatataacacagagctcagatattgaaagagtcctcacaattatttccaacaaccacatgcacttccatatctaaaccactccc--------cacgcacacaagtaacttcttattacttcatctatatactctc-ttcattttcctcta--------------acttccacacaaaatgatatatcctcgaaaattcacaacactacttcttttgttccttttcttcatttcatgtccattttgcgtcggtgaatcccctccggcggctgctccgccaccggtggatgactccgagatgaagtgtggttcatgtccttgtagaagcccatgtggtggcagcggtggaggaggccaggaacttcctattccttctccacctcctccctcgccacctccaccatctctcacctatctttcctcccagaattgtgaccaatctccg------cctccgccggcaccgaggttcatctacgtgaccggtggtgagccggggaatttgccgtaccagactcagccatataactgggggagttatagtgctactgctacaaacacccatgtggggttgctcattttggctggttttgtggctttgctagtttgtgtggcttcatcatgaatgaatgtggataatgatgagttgctatgcttgaataattggtgagggctaagtataatagctcaaatatttagcttagcttcttgatcattgatgatttcttcttgatatatcttttttatttatttaattttgtctatattattttatgctagctgtacttttaatatccattatttgtacgtctttat-----------------------------------------------------------------------------------------------------------------------------------------------------------------------------------------------------------------------------------------------------------------
>_R_Albizia_niopoides_Simon_1601@NODE_1_length_1268_cov_166.125945
aaagttgagcaacacaagaaagagaacagaaaaggagacagctcatacatacagtgagaaagactcacacaattaagagtataactcagaatggaaaaagcaaatattcttacatgccaccacaagtaaagagatcaatatattgaagacctgtgcatatatatatggatggatcattaattaagcattctgattctgaggtttcaaacatataacacagagctcagatattgagagagtcctcacaattatttccaacaaccacatgcacttccatatctaaaccactccc--------cacacacacaaacaacttcttattacttcatctatatactctctttcattttcctcta--------------acttccacacaaaatgatatatcctcaaaaattcacaacactactgcttttgttccttttcttcatttcatgtccattttgcgtcggtgaatcccctccggcggctgctccgccacctgtggatgactccgagatgaagtgtggttcatgtccttgtagaagcccatgtggtggcggcggtggcggaggccaggaacttcctattccttctccacctcctccctcgccacctccaccatctctcacctatctttcctcccagaattgtgaccaatctccg------cctccaccggcaccgaggttcatctacgtgaccggtggtgagccggggaatttgccgtaccagactcagccatataactgggggagttataatgctactgctacaaacacacatttggggttgctcattttggctggttttgtggctttgctaatttgtgtggcttcatcatgaatgaatgtggatgatgatgagttgctatgcttgaataattggtgagggctaagtataatagctcaaatatttagcttagcttcttgatccttgatgatttgttcttgataaatcttttttatttatttaattttgtctatattatttcatgctagctttacttttaatatccattatttgtacgtctttattaatttatttcctggtacaaacttctcggtgaatgattcatcttgtatttaacttgattcggaatgattctataatatcatctggtggggtagataaaccatgtaaatttcttgtgaattctttttgaataattttgatgtaatattatgggaaaattaac-atagttctaagtaagaaaactaaatgcaaattagtcccccaaatt--------------------------------------------------
>_R_Albizia_subdimidiata_var_minor_Gorts_341@NODE_1_length_932_cov_63.157895
--------------------------------------------------------------------------------------------------------------------------------------------------------------------------------------------------------gtttcaaacatataacacagagctcagatattgaaagagtcctcacaattatttccaacaaccacatgcacttccatatctaaaccactccc--------cacgcacacaagtaacttcttattacttcatctatatactctc-ttcattttcctcta--------------acttccacacaaaatgatatatcctcgaaaattcacaacactacttcttttgttccttttcttcatttcatgtccattttgcgtcggtgaatcccctccggcggctgctccgccaccggtggatgactccgagatgaagtgtggttcatgtccttgtagaagcccatgtggtggcagcggtggaggaggccaggaacttcctattccttctccacctcctccctcgccacctccaccatctctcacctatctttcctcccagaattgtgaccaatctccg------cctccgccggcaccgaggttcatctacgtgaccggtggtgagccggggaatttgccgtaccagactcagccatataactgggggagttatagtgctactgctacaaacacccatgtggggttgctcattttggctggttttgtggctttgctagtttgtgtggcttcatcatgaatgaatgtggataatgatgagttgctatgcttgaataattggtgagggctaagtataatagctcaaatatttagcttagcttcttgatcattgatgatttcttcttgatatatcttttttatttatttaattttgtctatattattttatgctagctgtacttttaatatccattatttgtacgtctttattaatttatttcttggtacaaacttctcggtgaatgattcatcttacatttaacttgattcggaatgaatctagaatatcatctggtggggtagatatacaatgtaaa------------------------------------------------------------------------------------------------------------------------------------------------------
>_R_Balizia_leucocalyx_Aguilar_1939@NODE_1_length_1277_cov_146.925000
aaagttgagcaacacaagaacgagaatagaaaaagagacagctcatacatacagtgagaaagacacacacaattaagagtataactcagaacggaaaaagcaaatattcttacatgccaccacaagtaaagagatctatatattaaagacctgtgcatatatatatgtatggttcattaagtaagcattctggttctgaggtttcaaacacacaacacaaatctcagatattgaaagagtcctcacaattttttccaacaaccacatgtacttccatatctaaaccactcaa--------cacacacacaaacaacaacttcttacttcatctatatattctctttcatttacatctataacccactgatcaacttcctcacaaaatgatatatcctcaaaaattcacaacactgctacttttgttcattttctgcatttcatgtccattttgcatcggtgaatcccctccggcggctgctccgccaccggtggatgactctgaaatgaaatgtggttcttgtccttgtagaagcccatgtggcggcggcggt------ggtcaggaacttcctattccttctccacctcctccctcgcctcctccaccatctctcacctatctttcctcccagaattgtgaccaatctccaccgcctccgccgccggcaccgaggttcatctacgtgaccggtggtgaaccggggaatttgccgtatcagactcagccatataactgggggaattataatgctgctgctccaaacacacatgtgggattgctggttttggctggttttgtggctttgctagtttgtgtggcttcatcatgaatgaatgtggatgatgatgagttgctctgcttgaataattggtgagggctaagtataatagctcaaatatttagcttagcttcttgatccttgatgatttgttcttgatatttctttttgatttatttaattttgtctatattattttatgctagctgtacttttaatatccattatttgtacgtctttattaatttatttcttgataaaatctagttgataaacctcaagcacaaatcaaaacctggtaaagaat-----------------------------------atgctaatttcaattaaaagctctaagaacattctcaacatgatatgagggtattaatggatacaaatctaattacaatcattaaacaaaaact---caacaaaaacacgtctaggtctaa-----------------tttgattgattt------t
>_R_Balizia_pedicellaris_Queiroz_15529@NODE_1_length_1140_cov_158.569585
------------------------------------------------------------------------------------------atggaaaaagcaaatattcttacatgccaccacaagtaaagagatcaatatattaaagacctgtgcatatatatatgtatggttcattaattaagcattctggttctgaggtttcaaacacataacacaaatctcagatattgaaagagtcctcacaattatttccaacagcaacatgcacttccatatctaaaccagtcaacacacacactcacacacaaacaacaacttcttacttcatctatatattctctttcatttacctctataacccactgatcaacttcctcacaaaatgatatatcctcaaaaattcacgacactgctacttttgttcattttctgcatttcatgtccattttgcatcggtgaatcccctccggcggctgctccgccaccggtggatgactcagaaatgaagtgtggttcatgtccttgtagaagcccatgtggcggcggcggt------ggccaggaacttcccattccttctccacctcctccctcgccgcctccaccatctctcacctatctttcctcccagaattgtgaccaatctccgccgcctccgccgccagcaccgaggttcatctacgtgaccggtggcgagccggggaatttgccgtaccagactcagccatataactgggggaattataatgctgctgctccaaacacacatgtggggttgctgactttggctggttttgtggctttgatagtttgtgtggtttcatcatgaatgaatgtggatgatgatgagttgctatgcttgaataatcggtgagggctaagtataatagctcaaatatttagcttagcttcttaatccttgatgatttgttcttgatatatctttttgatttatttaattttgtctatattattttatgctagctgtacttttaatatccattatttgtacgtctttattaatttatttcttcatacaaactcctcggtgaatgattcatcttatttttaacttgattcggaatgattctataatattatctgttggggtagatataaaatgtaaatttcttgtgaattcgttatgaataattttgaagtaatattatgggaaaattaatcatagttctaagtaagaatactaaatgcaaattattcccccaagttttatt--------------------------------------------t
>_R_Calliandra_bella_LPQ15696@NODE_1_length_946_cov_132.043728
-----------------------------------acacatccgatcc----------------ttacaataataagagtataacccatgatggaaaaagcaaatattcttacatgccaccacaagtaaacatacacacacaataaagacacatatatacatatatagatacctcgttaactaagcattctagttctgaggtttcaaacacatcacacaaagtccatatattgaaagagtcctcac-attatttccaacaaccacatgcagttccatatctaaaccgttct-----------------------------cattacttcatatatacacactctttcatcttcctcta--------------acttgcacacaaaatgataaatcctcaaaaattcaaaatactactacttttgttccttttcttcatttcatgtccattttgcaccggtgaatcccctccggcggctgctccaccgccggtggatgagtctgaaatgaagtgtggttcatgtccatgtagaagctcatgtggcagtggcagtggaggcggtcaggaacttccaattccttctccacctcctccttcaccgccaccgccatctctcacttatctttcctcccagaattgtgaccaatcgcct------ccgccaccggcaccaaggtttatctatgtgaccggcggcgagccggggaatttaccgtaccaggctcagccgtataattgggggag------ttctgctggtcaaaagacacatatggggttgctgattttggctggtttggtgggtttactattttgtgtggcatcatcatgaattaatgtgcatgatgatgagctgctatatttgaataattggtgagggttaattataatagctctaatatt--atttagcttcttaattgatgg----ttgatgtgatttgtgttttttgatttatttaatttt--------------------------------------------------------------------------------------------------------------------------------------------------------------------------------------------------------------------------------------------------------------------------------------------------------------------------
>_R_Enterolobium_cyclocarpum_MWC9020@NODE_1_length_1365_cov_275.379658
aaagttgagtaacgca-----------agaaaaagagacagctcatacatacagtgagacagacacacacaattaagagtataactcagaatggaaaaagcaaatattcttccatgccaccaaaagtaaagagctcaa-------------tgtgcatatatatatgtatggatcattacttaagcattctgattctgaggtttcaaacacataacacaaagctcagatattgaaagagtcctcacaattattttcaacagccacatgcacttccatatctaaaccattccc--------cacacacacaaacaacttcttattacttcatctatatactctctttcattttcctcta--------------acttccacgaaaaatgatatatcctcaaaaattcacaacaccactgcttttgttccttttcttcatttcatgtccattttgcatcggtgaatcccctccggcggctgctccgccaccagtggatgactccgacatgaagtgtggttcatgtccttgtagaagctcatgtggcggcagcagtggcgggggccaggaacttcctattccttctccacctcctccctcgccgcctccaccatctgtcacctatctttcctcccagaattgtgatcaatctccg------ccgccgccagcaccgaggttcatctatgtgaccggtggcgagccggggaatttgccgtaccagactcagccatataattgggggaattataatgctgctgctccaaacacacatgtggggttgctgattttggctggttttctggctttgctagtttgtgtggcttcatcatgagttaatgtggatgatgatgagttgctatgcttgaataattggtgagggctaagtatgatagctcaaatatttagcttagcttcttgatccttgttgatttgttcttgataaatctttttgatttatttaattttgtctttattatttcatgctagctggacttttaatatccatcatttgtacgtctttattaatttatttcttggtacaaacttctcggcgaatgattcatcttatatttaacttgatttggaatgattctataatatcatctggtggggtaga---------------------gaattctttatgaataattttgatgtaatattatgggaaaattaatcatagttctaagtaagaaaattaagtgcaaattagtcccctaaattttatttaatactaatagatttcaattgaagttttatttgatcaaaa---a
>_R_Enterolobium_cyclocarpum_MWC9020@NODE_2_length_1111_cov_230.240812
---------------------------------------------------------------------------------------------------------------------------------------------------------tatatatatgtatgtatggatcattaattaagcattctgattctcagg-ttcaaacacataacacaatgctcagatattgaaagagtcctcacaattatttccaacaaccacatgcacttccatatctaacccactccc--------cccacacacaaacagcttcttattacttcatctatatactctcgttcattttgctcta--------------acttccacacagaatgatatatcatcaaaaatttacaacaccactgcttttgttcattttcttcatttcatgtccattttgcatcggtgaatcccctccagcggctgcttcgccacctgtggatgactcggaaatgaagtgtggttcatgtccttgtagaagcccatgtggcggcggcggcggcggaggccagaaacttcctattccttctccacctccttccttgctgcctctacgatctctcacctatctttcctcccagaatcgtgtccaatctccg------cctcctacgcggccggcacc---------------tggcgatccgtggaatttgccgtaccggactcattcatataactagggggttaataattctgctgctccaaaaacacatgtggggttgctgattttggctggttttgtggctttgctagtttgtgtggcttcatcatgaattcatgtg---gatgatgagttgctctgcttgaatagttggtgagggctaagtataatagctcaaatatttagcttagcttcttgatccttgatgatttgttcttgatatatctttttgatttctttaattttgcctatattattttatgctagctgtacttttaatatccattatttgtacgtccttattaatttatttcttcgcacaaacttctcggggaatgattcatcttatatttaacttgattcggaatgattctat-atatcatctggtggagtagatatacgatgtaaatttcttgtgaattctttatgaataattttgatgtagtatcatgggaaaattactt-tggttctaagtgagaaaactaaatgcaaattagtcccccaaattttatttaatactaatagatttcaattgaaattttatttgatcaaaactct
>_R_Hydrochorea_corymbosa1_Bonadeu_655@NODE_1_length_823_cov_87.914062
---------------------------------------------------------------------------------------------------------------------------------------------------------------------------------------------------------------------------aatctcagatattgaaagagtcctcacaattatttccaacaacaacatgcacttccatatctaaaccactca--------acacacacacaaacagcaacttcttacttcatctatatattctctttcatttacctctataacccactgatcaacttcctcacaaaatgatatatcctcaaaaattcacaacactgctacttttgttcattttctgcatttcatgtccattttgcatcggtgaatcccctccggcggaagctccgccaccggtggatgactccgaaatgaagtgtggttcatgtccttgtagaagcccatgtggcggcggcggt------ggccaggaacttcctattccttctccacctcctccctcgccgcctccaccaactctcacctatctttcctcccagaattgtgaccaatctccgccacctccgccgccggcaccgaggttcatctacgtgaccggtggcgagccggggaatttgccgtaccagactcagccatataactgggggaattataatgctgctgctccaaacacacatgtggggttgctgattttggctggttttgtggctttgatactttgtgtggcttcatcatgaatgaatggggatgatgatgagttgctatgcttgaataattggtgagggctaagtataatagctcaaatatttagcttagcttcttgatccttgatgatttgttcttgatatatctttttgatttatttaattttgtctatattattttatgctagctgtacttttcatatccattatttgtacgtctttattagtttatttcttagtacaaacctc---------------------------------------------------------------------------------------------------------------------------------------------------------------------------------------------------------------------------------------t
>_R_Hydrochorea_corymbosa2_Iganci_862@NODE_1_length_1076_cov_121.486778
-----------------------------------------------------------aagacacacacaattaagagtataactcagaatggaaaaagcaaatattcttacatgccactacaagtaaagagatcaatatattaaagacctgtgtatatatatatgtatggttcattaattaagcatcctggttctgaggtttcaaacacataacacaaatctcagatattgaaacagtcctcacaattatttccaacaacaacatgcacttccatatctaaaccactca--------acacacacacaaacagcaacttcttacttcatctatatattctctttcatttacctctataacccactgatcaacttcctcacaaaatgatatatcctcaaaaattcacaacactgctacttttgttcattttctgcatttcatgtccattttgcttcggtgaatcccctccggcggatgctccgccaccagtggatgactccgaaatgaagtgtggttcatgtccttgtagaagcccatgtggcggcggcggt------ggtcaggaacttcctattccttctccacctcctccctcgccgcctccaccaactctcacctatctttcctcccagaattgtgaccaatctccgccgcctccgccgccggcaccgaggttcatctacgtgaccggtggcgagccggggaatttgccgtaccagactcagccatataactgggggaattataatgctgctactccaaacacacatgtggggttgctgattttggctggttttgtggctttgatagtttgtgtggcttcatcatgaatgaatgtggatgatgatgagttgctatgcttgaataattggtgagggctaagtataatagctcaaatatttagcttagcttcttgatccttgatgatttgttcttgatatatctttttgatttatttaattttgtctatattattttatgctagctgtacttttaatatccattatttgtacgtctttattaatttatttcttggtacaaacttctcgttgaatgattcattttatatttaacttgattcggaatgattctatgatatcatctggtggggtagatcttcaatgtaaatttcttgtgaattct--------------------------------------------------------------------------------------------------------------------------------------t
>_R_Hydrochorea_marginata_Morim_563@NODE_1_length_1416_cov_206.100075
aaagttgagcaacacaagaaagagaatagaaaaagagacagctcatacatacagtgagaaagacacacacaattaagagtataactcagaatggaaaaagcaaatattcttacatgccactacaagtaaagagatcaatatattaaagacctgtgtatatatatatgtatggttcattaattaagcattctggttctgaggtttcaaacacataacacaaatctcagatattgaaagagtcctcacaattatttccaacaacaacatgcacttccatatctaaaccactca--------acacacacacaaacagcaacttcttacttcatctatatattctctttcatttacctctataacccactgatcaacttcctcataaaatgatatatcctcaaaaattcacaacactgctacttttgttcattttctgcatttcatgtccattttgcatcggtgaatcccctccggcggaggctccgccaccggtggatgactccgaaatgaagtgtggtacatgtccttgtagaagcccatgtggcggcggcggc------ggccaggaacttcctattccttctccacctcctccctcgccgcctccaccaactctcacctatctttcctcccagaattgtgaccaatctccgccacctccgccgccggcaccgaggttcatctacgtgaccggtggcgagccggggaatttgccgtaccagactcagccatataactgggggaattataatgctgctgctccaaacacacatgtggggttgctgattttggctggttttgtggctttgatagtttgtgtggcttcatcatgaatgaatgtggatgatgatgagttgctatgcttgaataattggtgagggctaagtataatagctcaaatatttagcttagcttcttgatccttgatgatttgttcttgatatatctttttgatttatttaattttgtctatattattttatgctagctgtacttttaatatccattatttgtacgtctttattaatttatttcttggtacaaacttctcgttgaatgattcattttatatttaacttgattcggaatgattctatgatatcatctggtggggtagatcttcaatgtaaattttttgtgaattctttatgaataattttgatgtaatattatgggaaaattaatcatagttctaagtgagaaaactaaatgcaaattagtccctcaaattttattggg----------------ttaaaatactacttaaac----tttc
>_R_Jupunba_barbouriana_Iganci_847@NODE_1_length_1424_cov_165.039347
aaagttgagcaacacaagaaagagaatagaaaaagagacagctcatacatacagtgagaaagacacacacaattaagagtataactcagaatggaaaaagcaaatattcttacatgccaccacaagtaaagagatcaatatattaaagacctgtgcatatatatatgtatggatcattaattaagcattctgattctgaggtttcaaacacataacacaaatctcagatattgaaagagtcctcacaattatttccaacaacaagatgcacttccatatctaaaccactcaacacacacactcacacacaaacaacaacttcttacttcatctatatattctctttcatttacctctataacccacagatcaacttcctcacaaaatgatatatcctcaaaaattcacaacactgctacttttgttcattttctgcatttcatgtccattttgcatcggtgaatcccctccggcggctgctccgccaccggtggatgactccgaaatgaagtgtggttcatgtccttgtagaagcccatgtggcggtggcggt------ggccaggaacttcctattccttctccacctcctccctcgcctcctccaccatctctcacctatctttcctcccagaattgtgaccaatctccgccgcctccgccgccagcaccgaggttcatctacgtgaccggtggcgagccggggaatttgccgtaccagactcagccatataactgggggaattataatgctgctgctccaaacacacatgtgtggttgctgactttggctggttttgtggctttgatagtttgtgtggcttcatcatgaatgaatgtggatgatgacgagttgctctgcttgaataattggtgagggctaagtataatagctcaaatatttagcttagcttcttgatccttgatgatttgttcttgatatatctttttgatttatttaattttgtctatattattttatgctagctgtacttttaatatccattatttgtacgtctttattaatttatttcttggtacaaacttctcgttgaatgattcatcttatatttaacttgattcggaatgattctatgatatcatctggtggggtagatatacaatgtaaatttcttgtgaattttttatgaataattttgatgtaatattatgggaaaattaatcatagttctaagtaagaaaacaaaatgcaaattggtcccccaaattttatttaatactaatagatttcacttgaaattttatttgatcaaaactca
>_R_Jupunba_brachystachya_Lima_7438@NODE_1_length_1017_cov_167.106383
---------------------------------------------------------------------------------------------------------------------------------------------------------------------------------------------------------------------------------------------agtcctcacaattatttccaacaacaacatgcacttccatatctaaaccactcaacacacacacacacacacaaacaacaacttcttacttcatctatatattctctttcatttacctctataacccactgatcaacttcctcacaaaatgatatatcctcaaaaattcacaacactgctacttttgttcatcttctgcatttcatgtccattttgcatcggtgaatcccctccggcggctgctccgccaccggtggatgactccgaaatgaagtgtggttcatgtccttgtagaagcccatgtggcggcggcggt------ggccaggaacttcctattccctctccacctcctccctcgccccctccaccatctctcacctatctttcctcccagaattgtgaccaatctccgccgcctccgccgccggcgccgaggttcatctacgtgaccggtggcgagccggggaatttgccgtaccagactcagccatataactgggggaattataatgctgctgctccaaacacacatgtgaggttgctgactttggctggttttgtggctttgatagtttgtgtggcttcatcatgaatgaatgtggatgatgatgagttgctctgcttgaataattggtgagggctaagtataatagcttaaatattcagcttagcttcttgatccttgatgatttgttcttgatatatcttttttatttatttaattttgtctatattattttctgctagctgtac-tttaatatccattatttgtacgtctttattaatttatttcttgatacaaactcctcggtgaatgattcatcttatatttaacttgattcggaatgattctataatatcatctggtggggtagatataaaatgtaaatttcttgtgaattctttatgaataattttgaagtaatattatgggaaaattaatcatagttctaagtaagaatactaaatgcaaattagtcccccaaa-tttatttaatactaatagatttcaa-------------------------a
>_R_Jupunba_cochleata_Bonadeu_673@NODE_1_length_1334_cov_128.416070
--------------------------------------------------------------------acaattaagagtataactcagaatggaaaaagcaaatattcttacatgccaccacaagtaaagagatcaatatattagagacctgtgcgcatatatatgtatggatcattaattaagcattctggttctaaggtttcaaacacataacacaaatctcagatattgaaagagtcctcacaattatttccaaccacaacatgcacttccatatctaaaccactcaacacacacactcacacagaaacaataacttcttacttcatctacatattctctttcatttacctctataacccactgatcaacttcctcacaaaatgatatatcctcaaaaattcacaacactgctacttttgttcattttctgcatttcatgtccattttgcatcggtgaatcccctccggcggctgctccgccaccggtggatgactccgaaatgaagtgtggttcatgtccttgtagaagcccatgtggcggcggcggt------ggccaggaacttcctattccttctccacctcctccctcgcctcctccaccatctctcacctatctttcctcccagaattgtgaccaatctccgccgcctccgccgccggcaccgaggttcatctacgtgaccggtggtgagccggggaatttgccgtaccagactcagccatataactgggggaattataatgctgctgctccaaacacacatgtgtggttgctggttttggttggttttgtggctttgctagtttgtgtggcttcatcatgaatgaatgtggatgatgatgagttgctctgcttgaataattggtgagggctaagtataatagctcaaatattcagcttagcttcttgatccttgatgatttgttcttgatatatcttttttatttatttaattttatctatattattttctgctagctgtac-tttaatatccattatttgtacgtctttattaatttatttcttgatacaaactcctcggtgaatgattcatcttatatttaacttgattcggaatgattctataatatcatctggtggggtagatataaaatgtaaatttcttgtgaattctttatgaataattgtgaagtaatattatgggaaaattaatcatagttctaagtaagaatactgattgcaaattagtcccccaaattttatttaatactaatagatttcaattgaaattttatttgatcaaaactca
>_R_Jupunba_commutata_Maguire_46145@NODE_1_length_892_cov_144.208589
-------------------------------------------------------------------------------------------------------------------------------------------------------------------------------------------ttctggttctgaggtttcaaacacataacacaaatctcagatattgaaagagtcctcacaattatttccaacaacaacatgcacttccatatctaaacccctcaacacacacacacacacacaaacaacaaattcttacttcatctatatattctctttcatttacctctataacccactgatcaacttccacacaaaatgatatatcctcaaaaattcacaacactgctacttttgttcatcttctgcatttcatgtccattttgcaacggtgaatcccctccggcggatgctccaccaccggtggatgactccgaaatgaagtgtggttcttgtccttgtagaagcccatgtggcggtggcggt------ggccaggaacttcctattccttctccacctcctccctcgcctcctccaccatctctcacctatctttcctcccagaattgtgaccaatctccgccgcctccgccgccagcaccgaggttcatctacgtgaccggtggcgagccggggaatttgccgtaccagactcagccatataactgggggaattataatgctgctgctccaaacacacatgtgtggttgctggttttggctggttttgcggctttgctagtttgtgtggcttcatcatgaatgaatgtggatgatgatgagttgctctgctttaataattggtgagggctaagtataatagctcaaatatgtagcttagcttcttgatccttgatgatttgttcttgatatatctttttgatttatttaattttgtctatattattttatgctagctgtacttttaatatccattatttgtacgtctttattaatttatttcttggtacaaacttctcgttgaatgattcatcttatatttaa-------------------------------------------------------------------------------------------------------------------------------------------------------------------------------------------------------------
>_R_Jupunba_commutata_Maguire_46145@NODE_2_length_820_cov_116.611036
-------------------------------------------------------------------------------------------------------------------------------------------------------------------------------------------ttctggttctgaggtttcaaacacataacacaaatctcagatattgaaagagtcctcacaattatttccaacaacaagatgcacttccatatctaaacccctcaacacactcacacacacacaaacaacaacttcttacttcatctatatattctctttcatttacctctataacccacagatcaacttcctcacaaaatgatatatcctcaaaaattcacaacactgctacttttgttcattttctgcatttcatgtccattttgcatcggtgaatcccctccggcggatgctccaccaccggtggatgactccgaaatgaagtgtggttcatgtccttgtagaagcccatgtggcggtggcggt------ggccaggaacttcctattcct------------------------------------------------------------------tctccgccgcctccgccgccagcaccgaggttcatctacgtgaccggtggcgagccggggaatttgccgtaccagactcagccatataactgggggaattataatgctgctgctccaaacacacatgtgtggttgctgactttggctggttttgtggctttgatagtttgtgtggcttcatcatgaatgaatgtggatgatgacgagttgctctgcttgaataattggtgagggctaagtataatagctcaaatatttagcttagcttcttgatccttgatgatttgttcttgatatatcttttttgatttatttaatttgtctatattattttatgctagctgtacttttcatatccattatttgtacgtctttattaatttatttcttggtacaaacttctcgttgaatgattcatcttatatttaa-------------------------------------------------------------------------------------------------------------------------------------------------------------------------------------------------------------
>_R_Jupunba_floribunda_Iganci_883@NODE_1_length_1358_cov_116.853240
------------------aaagagaacagaaaaagagacagctcatacatacagtgagaaagacacacacaattaagagtataactcagaatggaaaaagcaaatattcttacatgccaccacaagtaaagagatcattatattaaagacctgtgcatatatatatgtatggttcattaattaagcattctggttctgaggtttcaaacacataacacaaatctcagatattgaaagagttctcacaattgtttccaacaacaacatgcacttccatatctaaaccactcaacacacacacacacacacaaacaacaacttcttacttcatctatatattctctttcatttacctctataacccactgatcaacttcctcacaaaatgatatatcctcaaaaattcacaacactgctacttttgttcattttctgcatttcatgtccattttgcatcggtgaatcccctccggcggatgcttcgccaccggtggatgactccgaaatgaagtgtggttcatgtccttgtagaagcccatgtggcggcggcggt------ggccaggagcttcctattccttctccacctcctccctcgccgcctccaccatctctcacctatctttcctcccagaattgtgaccaatctccgccgcctccgccgccggcaccgaggttcatctacgtgactggtggcgagccggggaatttgccgtaccagactcagccatataactgggggagttataatgctgctgctccaaacacacatgtggggttgctgactttggttggttttgtggctttgatagtttgtgtggtttcatcatgaatgaatgtggatgatgatgagttgctctgcttgaataattggtgagggctaagtataatagctcaaatatttagcttagcttcttgatccttgatgatttgttcttgatatatctttttgatttatttacttttgtctatattattttatgctagctgtacttttaatatccattatttgtacgtctttattaatttatttcttgatacaaactcctcggtgaatgattcatcttatatttaacttgattcggaatgattctataatatcatctggtgaggtagataaaaaatgtaaatttcttgtgaattctttatgaataattttgaagtaatattatgggaaaattaatcatagttctaagtaagaatactaaatgcaaattagtcccccaaattttatttaatactaatagatttgaattgaaattttatttgatcaaaactca
>_R_Jupunba_idiopoda_Quesada_1718@NODE_1_length_922_cov_99.493491
----------------------------------------------------------------------------------------------------caaatattcttacatgccaccacaagtaaagagatcaatatattaaagacctgtgcatatatatatgtatcgttcactaattaagcattctggttctgaggtttcaaacacaaaacacagagctcagatattgaaagagtcctcacaattatttccaacaacaacatgcacttccatatctaaaccactcaacacacacactcacacacaaacaacaacttcttacttcatctatatattctctttcatttacctctataacccactgatcgacttcctcacaaaatgatatatcctcaaaaattcacaacacttctacttttgttcattttctgcatttcatgtccattttgcatcggtgaatcccctccggcggctgctccgccaccggtggatgactccgaaatgaagtgtggttcatgtccttgtagaagcccatgtggcggcggcggt------ggccaggaacttcctattccttctccacctcctccctcgccgcctccaccatctctcacctatctttcctcccagaattgtgatcaatctccgccgcctccgccgccggcaccgaggttcatctacgtgaccggtggtgagccggggaatttgccgtaccagactcagccatataactgggggaattataattctgctgctccaaacacacatgtgtggttgctggttttggctggttttgtggctttgctagtttgtgtggcttcgtcatgaatgaatgtggatgatgatgagttgctctgcttgaataattggtgaaggctaagtataatagctcaaatattcagcttagcttcttgatccttgatgatttgttcttgatatatctttttgatttatttaattttgtctatattattttatgctagctgtacttttaatatccattatttgtacgtctttatta---------------------------------------------------------------------------------------------------------------------------------------------------------------------------------------------------------------------------------------------------------------
>_R_Jupunba_langsdorfii_Ribeiro_728@NODE_1_length_1441_cov_110.008798
aaagttgagcaacacaagaaagagaatagaaaaagagacagctcatacatacagtgagaaagacacacacaatcaagagtataactcagaatggaaaaagcaaatattcttacatgccaccacaagtaaagagatcaatatattagagacctgtgcatatatatatgtatggttcattaattaagcattctggttctgaggtttcaaacacataacacaaatctcagatattgaaagagtcctcacaattatttccaaccacaacatgcacttccatatctaaaccactcaacacacacactcacacagaaacaataacttcttacttcatctatatattctctttcatttacctctataacccactgatcaacttcctcacaaaatgatatatcctcaaaaattcacaacactgctacttttgttcattttctgcatttcatgtccattttgcataggtgaatcccctccggcagctgctccgccaccggtggatgactctgaaatgaagtgtggttcttgtccttgtagaagcccatgtggcggcggc---------ggccatgaacttcctattccttctccacctcctccctcgccgcctccaccatctctcacctatctttcctcccagaattgtgaccaatctccgccgcctccgccgcctgcaccgaggttcatctacgtgaccggtggcgagccggggaatttgccgtaccagactcagccatataactgggggaattataatgctgctgctccaaacacacatgcgtggttgctggttttggctggttttgtggctttgctagtttgtgtggcttcatcatgaatgaatgtggatgatgatgagttgctctgcttgaataattggtgagggctaagtataatagctcaaatattcagcttagcttcttgatccttgatgatttgttcttgatatatcttttttatttatttaattttgtctatattattttatgctagccatgtctttaatatccattatttgtacgtctttattaatttatttcttgatacaaactcctcggtgaatgattcatcatatatttaacttgattcggaatgattctataatatcatctggtggggtagatataaaatgtaaatttcttgtgaattctttatgaataattttgaagtaatattatgggaaaattaatcatagttctaagtaagaatactaaatgcaaattagtcccccaaattttatttaatactaatagatttcgattgaaattttatttgatcaaaactca
>_R_Jupunba_leucophylla_Iganci_839@NODE_1_length_1692_cov_186.382663
aaagttgagcaacacaagaaagagaatagaaagagagacagctcatacatactgtgagaaagacacacacaattaagagtataactcagaatggaaaaagcaaatattcttacatgccaccacaagtaaagagatcaatatattaaagacctgtgcatatatatatgtattgttcattaattaagcattctggttctgaggtttcaaacacataacacaaatctcagatattgaaagagtcctcacaattttttccaacaacaacatgcacttccatatctaaacccctcaacacacacactcacactcaaacaacaacttcttacttcatctatatattctctttcatttacctctataccccactgatcaacttcctcacaaaatgatatatcctcaaaaattcacaacactgctacttttgttcattttctgcatttcatgtccattttgcatcggtgaatcccgtccggcggatgctccgccaccggtggatgactccgaaatgaagtgtggttcatgtccttgtagaagcccatgtggcggtggcggt------ggccaggaacttcctattccttctccacctcctccctcgcctcctccaccatctctcacctatctttcctcccagaattgtgaccaatctccgccgcctccgccgccggcaccaaggttcatctacgtgaccggtggtgagccggggaatttgccgtaccagactcagccatataactgggggaattataatgctgctgctccaaacacacatgtgtggttgctggttttggctggttttgtggctttgctagtttgtgtggcttcatcatgaatgaatgtggatgatgatgagttgctctgcttgaataattggtgagggctaagtataatagctcaaatatttagcttagcttcttgatccttgatgatttgttcttgatatatctttttgatttatttcattttgtctatatgattttatgctagctgtacttttaatatccattatttgtacgtctttattaatttatttcttgatacaaactcctcggtgaatgattcatcttacatttaacttgattcggaatgattctataatatcatctggtggggtagatataaaatgtaaatttcttgtgaattctttatgaataattttgaagtaatattatgggaaaattaatcatagttctaagtaagaatactaaatgcaaattagtcccccaaattttatttaatactaataga------ttgaaattttatttgatcaaaactct
>_R_Jupunba_limae_Iganci_261@NODE_1_length_1597_cov_96.401316
aaagttgagcaacacaagaaagagaatagaaaaagagacagctcatacatactgtgagaaagacacaaacaattaagagtataactcagaatggaaaaagcaaatattcttacgtgccaccacaagtaaagagatcaatatattaaagacctgtgcatatatatatgtgtggatcattaattaagcattctggttctgaggtttcaaacacataacacaaatctcagatattgaaagagtcctcacaattatttccaacaacaacatgcgcttccatatctaaaccactcaacacacacactcgcacacaaacaacaacttcttacttcatctatatattctctttcatttacctctataacccactgatcaacttcctcacaaaatgatatatcctcaaaaattcacaacactgctacttttgttcattttctgcatttcatgtccattttgcatcggtgaatcccctccggcggctgctccgccaccggtggatgactctgaaatgaagtgtggttcatgtccttgtagaagcccatgtggcggcggtggc------ggccgggaacttcctattccttctccacctcctccctcgcctcctccaccatctctcacctatctttcctcccagaattgtgaccaatctccgccgcctccgccgccggcaccgaggttcatctacgtgaccggtggcgagccggggaatttgccgtaccagactcagccatataactgggggaattataatgctgctgctccaaacacacatgtgaggttgctgactttggctggttttgtggctttgatagtttgtgtggcctcatcatgaatgaatgtggatgatgatgagttgctctgcttgaataattggtgagggctaagtataatagctcaaatattcagcttagcttcttgatccttgatgatttgttcttgatatatcttttttatttatttaattttgtctatattattttatgctagctgtac-tttaatatccattatttgtacgtctttattaatttatttcttgatacaaactcctcggtgaatgattcatcttatatttaacttgattcggaatgattctataatatcatctggtggggtagatataaaatgtaaatttcttgtgaattctttatgaataattttgaagtaatattat-ggaaaattaatcatagttctaagtaagaatactaaatgcaaattagtcccccaaattttatttaatactaatagatttcaattgaaattttatttgatcaaaactct
>_R_Jupunba_macradenia_Lourteig_3021@NODE_1_length_1047_cov_99.263918
---------------------------------------------------------------------------------taactcagaatggaaaaagcaaatattcttacgtgccaccacaagtaaagagatcaatatattaaagacctgtgcatatatatatgtatggttcattaattaagcattctggttctgaggtttcaaacacataacacaaatctcagatattgaaaaagtcctcacaattatttccaacaacaacatgcgcttccatatctaa------------acacacacacacacaaacaacaacttcttacttcatctatatattctctttcatttacctctataacccactgatcgacttcctcacaaaatgatatatcctcaaaaattcacaacactgctacttttgttcattttctgcatttcatgtccattttgcatcggtgaatcccctccggcggctgctccgccaccggtggatgactccgaaatgaagtgtggttcatgtccttgtaaaagcccatgtggcggcggcggc------ggccaggaacttcctattccttct---------------------------------------------------------------------ccgcctccgccgccggcaccgaggttcatctacgtgaccggtggcgagccggggaatttgccgtaccagactcagccatataactgggggaattataatgctgctgctccaaacacacatgtggggttgctgactttggctggttttgtggctttgatagtttgtgtggtttcatcatgaatgaatgtggatgatgatgagttgctctgcttgaataattggtgagggctaagtataatagctcaaatatttagcttagcttcttgatccttgatgatttgttcttgatttatctttttgatttatttaattttatctatattattttatgctagctgtacttttaatatccattatttgtacgtctttattaatttatttcttgatacaaactcctcggtgaatgattcatcttatatttaacttgattcggaacgattctataatatcatctggtggggtagatataaaatgtaaatttcttgtgaattctttatgaataattttgaagtaatattatggg-aaattaatcatagttctaagtaagaatactaaatgaaaa----------------------------------------------------------------a
>_R_Jupunba_microcalyx_Iganci_855@NODE_1_length_1079_cov_214.305389
-------------------------------------------------------------------------------------------------------------------------------------------------------------------------------------------------------------------------------------------agagtcctcacaattatttccaacaacaacatgcacttccatatctaaacccctcaacacacacacacacacacaaacaacaacttcttacttcatctatatattctctttcatttacctctataccccactgatcaacttcctcacaaaatgatatatcctcaaaaattcacaacactgctacttttgttcattttctgcgtttcatgtccattttgcatcggtgaatcccgtccggcggatgctccgccaccggtggatgactccgaaatgaagtgtggttcatgtccttgtagaagcccatgtggcggtggcggt------ggccaggaacttcctattccttctccacctcctccctcgccgcctccaccatctctcacctatctttcctcccagaattgtgaccaatctccgccacctccgccgccggcaccgaggttcatctacgtgaccggtggtgagccggggaatttgccgtaccagactcagccatataactgggggaattataatgctgctgctccaaacacacatgtgtggttgctagttttggctggttttgtggctttgctagtttgtgtggcttcatcatgaatgaatgtggatgatgatgagttgctctgcttgaataattggtgagggctaagtataatagctcaaatatttagcttagcttcttgatccttgatgatttgttcttgatatatctttttgatttatttcattttgtctatatgattttatgctagctgtacttttaatatccattatttgtacgtctttattaatttatttcttgatacaaactcctcggtgaatgattcatcttacatttcacttgattcggaatgattctataatatcatctggtggggtagatataaaatgtaaatttcttgtgaattctttatgaataattttgaagtaatattatgggaaaattaatcatagttcttagtaagaatactaaatgcaaattagtcccccaaattttatttaatactaataga------ttgaaattttatttgatcaaaactcc
>_R_Jupunba_nipensis_Mayo_19662@NODE_1_length_732_cov_60.303817
---------------------------------------------------------------------------------------------------------------------------------------------------------------------------------------------------------------------------------------------------------------------------------------------------acacacacacacacacaaaaacaacaacttcttacttcatctatatattctctttcatttacctctataacccactgatcaacttcctcacaaaatgatatatcctcgaaaattcacaacactgctacttttgttcattttctgcatttcatgtccattttgcatcggtgaatcccctccggcagctgctccgccaccggtggatgactccgaaatgaagtgtggttcatgtccttgtagaagcccatgtggcggcggcggt------ggccaggaacttcctattccttctccacctcctccctcgccgcctccaccatctctcacctatctttcctcccagaattgtgaccaatctccgccgcctccgccgccggcaccgaggttcatctacgtgaccggtggcgagccggggaatttgccttaccagactcagccatataactgggggaattataatgctgctgctccaaacacacatgtggggttgctgactttggctggttttgtggctttgatagtttgtgtggtttcatcatgaatgaatgtggatgatgatgagttgctctgcttgaataattggtgagggctaagtataatagctcaaatatttagcttagcttcttgatccttgatgattttttcttgatatatctttttgatttatttaattttgtctatattattttatgctagctggacttttcatatccattatttgtacgtct---------------------------------------------------------------------------------------------------------------------------------------------------------------------------------------------------------------------------------------------------------------------
>_R_Jupunba_oppositifolia_Liegier_16014@NODE_1_length_1053_cov_155.254098
---------------------------------------------------------------------caattaagagtataactcagaatggaaaaagcaaatattcttacatgccaccacaagtaaagagatcaatatattaaagacttgtgcatatatatatggatggatcattaattaagcattctgattctgaggtttcaaacacataacacaaatctcagatattgaaagagtcctcacaattattcccaacaacaacatgcacttccatatctaaaccactcaacacacacacacacacaaaaacaacaacttcttacttcatctatatattctctttcatttacctctataacccactgatcaacttcctcacaaaatgatatatcctcaaaaattcacaacactgctacttttgttcattttctgcatttcatgtccattttgcatcggtgaatcccctccggcagctgctccgccaccggtggatgactccgaaatgaagtgtggttcatgcccttgtagaagcccatgtggcggcggcggt------ggccaggaacttcctattccttctccacctcctccctcgccgcctccaccatctctcacctatctttcctcccagaattgtgaccaatctccgccgcctccaccgccggcaccgaggttcatctacgtgaccggtggcgagccggggaatttgccgtaccagactcagccatataactgggggaattataatgctgctgctccaaacacacatgtggggttgctgactttggctggttctgtggctttgatagtttgtgtggtttcatcatgaatgaatgtggatgatgatgagttgctctgcttgaataattggtgagggctaagtataatagctcaaatatttagcttagcttcttgatccttgatgattttttcttgatatatctttttgatttatttaattttgtctatattattttatgctagctggacttttcatatccattatttgtacgtctttattaatttatttcttggtacaaacttctcgttgaatgattcatcttatatttaacttgattcggaatgattctataatatcatctggtggggtagatataaaa------------------------------------------------------------------------------------------------------------------------------------------------------------
>_R_Jupunba_trapezifolia_Simon_1600@NODE_1_length_862_cov_54.142503
-----------------------------------------------------------------------------------------------------------------------------------------------------------------------------------------------------gaggtttcaaacacataacacaaatctcagatattgaaagagtcctcacaatta-ttccaacaacaacatgcacttccatatctaaacccctcaac------acacacacacaaacaacaaattcttacttcacctatatattctctttcatttacctctataacccacagatcaacttcctcacaaaatgatatatcctcaaaaattcacaacactgctatttttgttcattttctgcatttcatgtccattttgcaacagtgaatcccctccggcggatgctccaccaccggtggatgactccgaaatgaagtgtggttcatgtccttgtagaagcccatgt------ggcggt------ggccaggaacttcctattccttctccacctcctccctcgccgcctccaccatctctcacctatctttcctcccagaattgtgaccaatctccgccgcctccgccgcctgcaccgaggttcatctacgtgaccggtggcgagccggggaatttgccgtaccagactcagccatataactgggggaattataatgctgctgctccaaaaacacatgtgtggttgctggttttgtctggttttgtggctttgctagtttgtgtggcttcatcatgaatgaatgtggatgatggtgagttgctctgcttgaataattggtgagggctaagtataatagctcaaatatttagcttagcttcttgatccttgatgatttgttcttgatatatctttttgatttatttaa-tttgtctatattattttatgctagctgtacttttaatatccattatttgtacgtctttattaatttatttcttgatacaaactcctcggtgaatgatccatcttatatttaacttg---------------------------------------------------------------------------------------------------------------------------------------------------------------------------------------------------------
>_R_Jupunba_villosa_Borges_423@NODE_1_length_1241_cov_130.311856
---------------------------------------------------------------------------------------------------------------------------------------------------------------------------------------------------------------------------------agatattgaaagagtcctcacaattatttccaacaacaacatacacttccatatctaaaccactcaacacacacacttgcacacaaacaacaacttcttacttcatctatata-tctctttcatttacctctataacccactgatcaacttcctcacaaaatgatatatcctcaaaagttcacaacactgctagttttgttcattttctgcatttcatgtccattttgcatcggtgaatcccctccggcggctgctccgccaccggtggatgactccgaaatgaagtgtggttcatgtccttgtagaagcccatgtggcggcggcggt------ggccaggaacttcctattccttctccacctcctccctcgccgcctccaccatctctcacctatctttcctcccagaattgtgaccaatctccgccgcctccgccgccggcaccgaggttcatctacgtgaccggtggcgagccggggaatttgccgtaccagactcagccatataactgggggaattataatgctgctgctccaaacacacatgtgaggctgctgactttggctggttttgtggctttgatagtttgtgtggcttcatcatgaatgaatgtggatgatgatgagttgctctgcttgaataattggtgagggctaagtataatagctcaaatattcagcttagcttcttgatccttgatgatttgttcttgatatatcttttttatttatttaattttgtctatattattttatgctagctgtac-tttaatatccattatttgtacgtctttattaatttatttcttgatacaaactcctcggtgaatgattcatcttatatttaacttgattcggaatgattctataatatcatctggtggggtagatatacaatgtaaatttcttgtgaattctttatgaataattttgaagtaatattatgggaaaattaatcatagttctagttaagaatactaaatgcaaatttgtcccccaaattttatttaatactaatagatttcacttgaaattttatttgatcaaaactca
>_R_Punjuba_callejasii_Daly_5935@NODE_1_length_1109_cov_77.455426
---------------------------------------------------------------------------------------------------gcaaatattcttacatgccaccacaagtaaagagatcaatatattaaagacctgtgcatatatatatggatggatcattaattaagcattctggttctgaggtttcaaacacataacacaaagctcagatattgaaagagtcctcacaattatttccaacaacaacatgcacttccatatctaaaccactcaacacgcactcacacacacaaacaacaacttcttacttcatctatatattctctttcatttacctctataacccactgatcaacttcctcacaaaatgatatatcctcaaaaattcacaacactgctacttttgttcattttctgcatttcatgtccattttgcatcggtgaatcccctccggcggctgctccgccaccggtggatgactccgaaatgaagtgtggttcatgtccttgtagaagcccatgtggcggcggcggt------ggccaggagcttcctattccttctccacctcctccctcgccgcctccaccatctctcacctatctttcctcccagaattgtgaccaatctccgccgcct---ccgccggcacctaggttcatctacgtgaccggtggcgagccggggaatttgccgtaccagactcagccatataactgggggaattataattctgctgctccaaacacacatgtggggttgctgattttggctggttttgtggctttgctagtttgtatggcttcatcatgaatgaatgtggatgatggtgagttgctatgcttgaataattggtgagggctaagtataatagctcaaatatttagcttagcttcttgatccttgatgatttgttcttgatatatttttttgatttatttaattttgtctatattattttatgctagctgtacttttaatatccattatttgtatgtctttattaatttatttcttgatacaaactcctcggtgaatgattcatcttatatttaactcgattcggaatgattctataatatcatctggtggggtagatataaaatgtaaatttcttgtgaattctttatgaatgattttgaagtaatattatgggaaaattaatcatagttctaagtaagaatactaaa----------------------------------------------------------------------t
>_R_Punjuba_killipii_Palodorios_6252@NODE_1_length_959_cov_69.119048
-----------------------------------------------------------------------------------------------------------------------------------------------------cctgtgcatatatatatggatggatcattaattaagcattctgattctgaggtttcaaacacataacaccaagctcagatattgaaagagtcctcacaattatttccaacaaccacatgcacttccatatctaaaccactcaacacgcacacacacacacaaacaacaacttcttacttcatctatatattctctttcatttacctctataacccactgatcaacttcctcacaaaatgatatatcctcaaaaattcacaacactgctacttttgttcattttctgcatttcatgtccattttgcatcggtgaatcccctccggcggctgctcctccaccggtggatgactccgaaatgaagtgtggttcatgtccttgtagaagcccatgtggcggcggcggt------ggccaggaacttcctattccttctccacctcctccctcgcctcctccaccatctctcacctatctttcctcccagaattgtgaccaatctccgccacct---ccgccggcaccgaggttcatctacgtgaccggtggcgagccggggaatttgccgtaccagactcagccatataactgggggaattataattctgctgctccaaacacacatgtggggttgctgattttggctggttttgtggctttgctagtttgtatggcttcatcatgaatgaatgtggatgatgatgagttgctatgcttgaataattggtgagggctaagtataatagctcaaatatttagcttagcttcttgatccttgatgatttgttcttgatatatctttttcatttatttaattttttctatattattttatgctagctctacttttaatatccattatttgtacgtctttattaatttgtttcttggtacaaacttctcggtgaatgattcatcttatatttaacttgattcggaatgattctataatatcatctggtgggg----------------------------------------------------------------------------------------------------------------------------------------------------------------------t
>_R_Punjuba_lehmannii_Escobar_7465@NODE_1_length_1421_cov_73.297619
aaagttgagcaacacaagaaagagaatagaaaaagagacagctcatacatacagtgagaaagacacaaacaattaagagtataactcaaaatagaaaaagcaaatattcttacatgccaccacaagtaaagagatcaatatattaaagacctgtgcatatatatatggatggatcattaattaagcattctgattctgaggtttcaaacacaaaacacaaagctcagatattgaaagagtcctcacaataatttccaacaacaacatgcacttccatatctaaaccactcaacgcacacgcacacacacaaacaacaacttcttacttcatctatatattctctttcatttacctctataacccactgatcaacttcctcacaaaatgatatatcctcaaaaattcacaacactgctacttttgttcattttctgcatttcatgtccattttgcatcggtgaatcccctccggcggctgctccgccaccggtggatgactccgaaatgaagtgtggttcatgtccttgtagaagcccatgtggcggcggcggc------ggccaggaacttcctattccttctccacctcctccctcgccgcctccaccatctctcacgtatctttcctcccagaattgtgaccaatctccgccacctccgccgccggcaccgaggttcatctacgtgaccggtggcgagccggggaatttgccgtaccagactcagccatataactgggggaattataattctgctgctccaaacacacatgtggggttactgattttggctggttttgtggctttgctagtttgtatggcttcatcatgaatgaatgtggatgatgatgagttgctatgcttgaataattggtgagggctaagtataatagctcaaatatttagcttagcttcttgatccttgattatttgttcttgatatatctttttgatttatttaattttttctatattattttatgctagctctacttttaatatccattatttgtacgtctttattaatttgtttcttggtacaaacttctcggtgaatgattcatcttatatgtaacttgattcggaatgattctataatatcatctggtggggtagatataaaatgtaaatttcttgtgaattctttatgaataattttgaattagtattatgggaaaattaatcatagttctaagtaagaatactaaatgcaaattagtccccgaaattttatttaatactaatagatttcaattgaaattttatttgatcaaaactca
>_R_Punjuba_racemiflora_Jimenez_Soares_3626@NODE_1_length_1273_cov_161.522575
aaagttgagcaacacaagaaagagaatagaaaaggagacagctcatacatacagtgagaaagacacaaacaattaagagtataactcagaatggaaaaagcaaatattcttacatgccaccacaagtaaagagatcaatatattaaagacctgtgcatatatatatggatggatcattaattaagcattctgattctgaggtttcaaacacaaaacacaaagctcagatattgaaagagtcctcacaattatttccaacaacaacatgcacttccatatctaaaccactcaacacactcacacacacacaaacaacaacttcttacttcatctatatattctctttcatttacctctataacccattgatcaacttcctcacaaaatgatatatcctcaaaaattcacaacactgctacttttgttcattttctgcatttcatgtccattttgcatcggtgaatcccctccggcggctgctccgccaccggtggatgactccgaaatgaagtgtggttcatgtccttgtagaagcccatgtggcggcggcggt------ggccaggagcttcctattccttctccacctcctccctcgccgcctccaccatctctcacatatctttcctcccagaattgtgaccaatctccgccgcct---ccgccggcaccgaggttcatctacgtgaccggtggcgagccggggaatttgccgtaccagactcagccatataactgggggaattataattctgctgctccaaacacacatgtggggttgctgattttggctggttttgtggctttgctagtttgtatggcttcatcatgaatgaatgtggatgatgatgagttgctatgcttgaataattggtgagggctaagtataatagctcaaatatttagcttagcttcttgatccttgatgatttgttcttgatatatctttgtgatttatttacttttgtctatattattttatgctagctttacttttaatatccattatttgtatgtctttattaatttatttcttgatacaaactcctcggtgaatgattcatcttatatttaactcgattcggaatgattctataatatcatctggtggggtagatataaaatgtaaatttcttgtgaattctttatgaataattttgaagtaatattatgggaaaattaatcatagttctaagtaagaatactaaatgcaaattagtcccccaaattttatttaatactaatagatttcaatt-----------------------t
