# Supplementary material for: A new generic circumscription of Hydrochorea (Leguminosae, Caesalpinioideae, mimosoid clade) with an amphi-Atlantic distribution
Source: PhytoKeys. 2022 Aug 22;205:401–37. doi: 10.3897/phytokeys.205.82775 (PMC9849043; doi:10.3897/phytokeys.205.82775)
Supplement: Supplementary material 1 — Supplementary data file S1 [file phytokeys-205-401_article-82775__-s001.zip › RBH3_m16857_comp31368_c0_seq1_exon02.aln-cln]

>Acacia_rostellifera_Murphy_466@NODE_1_length_1871_cov_246.678372
aaagcagatatatataaacaacgtcaa------aggtaaggaatcaaatgaatctgatgcttcctcgaataaaattt--caaacaactaatcacaggaagcgtct-----aagaagtcttctgcgtttcaccatcgagtattccacccttaattaaaaacataaaaatgtaaactaat-aaaacaaataagcaagataacttcaggtatatctatagattcatggaatgaaagatgcatttcttttaaatcttactcataagat---------------aattcaagcagtaacttcaataatattactatgatatataccttgcggccaactagatcaaaagtcacaaccactttactccgattggctcgttctgcatcttccatctcctcttgtttcttcttcaagagttctttttcctgaggaaattcggaaaaatttcagccactaagtgatataccgatgaaaggcaatttagagttgtgaacaatataatatacctcctttgataaccaattgtttccatcaatctcatagtagtcactttggtcatcaaaaactgttgttcgagccgcagagtttcggtcataatcaacaagcctctttgcataagcttcagcagcagcttctgcttctgacaagggagtcaaaccttctcccagaccagcatatgtgctcccctctttcaacacaagagaaccacagaaattgcaaggtccctctccttcctgttcacaaactattttgccacaagataagcaattgctgattagtctgtgttgtcgtgcctgacacaagcatggtcttccctgctgaaatacaattgacccttttgcagcctcagcaagtgaaacagctttcccagctttcttctttttagaattcacttgatttcctttatttgatgcttttgattcactttctagacttggaatctgattttcctgatgtttggcaaccaaattttgtttgggttccacctcatggctggggacagtcactgtttttggtgttctcaatgactttttagttccactaccagatgcttcaactgaaggtggtttgacataggtatgtaacttagaggtaggggcatctgacttgttgctaaattctgactgagctctccgtcgcaagtattcttcaatcacagtttttcctgcttcttggccaatgatattctgcaaagatgaaaaagattaagccacttaggcctgcattttctagtcttgatccaactaatagctgcatttatctgaacaagggagaatgcctgcccccctactaaaattcatccaaacatagcgttttaatatgaatgtaatagttaaatatgataatttaacgtctgcacaaaatccattcaactgttaaaatgcaagagcatatttatagatagtacagttatactctcaagttgaccttgaaggggttagttatctggtagcatcagccatggtggccttaaaaccaataacaggaaagcatgagaaagaaagagaaaatcgtcgagacagaaatcacattcccgtgataacttccttaatttgttatcttaaattttgaagtatatcattgttctaacaaggatagaggtgccttgca
>Acacia_rostellifera_Murphy_466@NODE_2_length_1280_cov_123.539485
aaagcagatataaataaacaatgtcaaaggaagaggtaaggaatcaagtgaatctgatactttctcgaataaaagtttgcaaaaaactaatcgcacgaagcgtctaaacgaagaagccttctgcgtttcaccataaagtattccgccattaatgaaaaac--aaaaatgtaaactaat-aaaaaaaatgagcaagataacttcaagtatatctatagattcatggaatgaaagatgcatttgtttccaatcctactcatgagatattcaagcagcataaaattcaagcaataacttcaataatattactaagaaataaaccttgcggccaactagatcaaaagtcacaacaacattactccgtttagctcgctctcaatcttccatctcctcttgtttcttctttaaaagttatttttcctgaggaaaaatggaaaaatttcagccactaagggatatactgacagaagacatttgcaagttgtgagcaaaataaaatacctccttcgataaccaattgtttccatcaatctcatagtagtcactttggtcatcaaaaactgttgttcgagctgcagagtttcggtcataaccaacaagcttctttgcataagcttcagcagcagcttcagcgtctgacaagggagtcaagccttcttccagaccagcttatgtgctcccctctttcaacacaagagaaccaaagaaattgcaaggcccctctccttcctgttcacaaactatctagccacaggataagcaattgctgattagtctgcatcgtcgtgcttggaactagcatggtcttccctgctgaaatacaattgacccttttg-----------------------------------------------------------------------------------------------------------------------------------------------------------------------------------------------------------------------------------------------------------------------------------------------------------------------------------cctgcttcttggccgaagatattctgcaaagataaaaaatattaagccattcaggcctgcattttcttgtctagatccaactaatagctgc---------atcaagagagaatgccagcccccctactaaaattcatctaaacatagcgttttaatatgaatgtaatagttgaatatcaaaatttaacgtctgcacaaaatc------------------------catatttatagacagtatagttatagtctcaagttgaacttgagggtgttagtaatctggtagcatcagccatgggggccttaaaaccagtaacaggaaagaatgaaaaagaaagagaaaatcgtcaacgcagaaatctcattcccctgctaacttccttaatttaacaatcttaaat-------------------------------------------
>Afrocalliandra_redacta_Germishuizen_5585@NODE_1_length_1227_cov_369.877391
--------------------------------------------------------------------------------------------------------------------------------------------------------------acataaaaatgtaagctagt-aaaacaaatgaacaagatagcttcaggtatatctatagctttatggaacgaaagatgcatttattttgaatattactcataagacattcaatcaacatgaaattcaagcagtaacttcaataacattactaagaattaaaccttgcggccaactaggtcgaaagtcacaacaactttactccgtttggcacgctctgcgtcttccatctcctcttgtttcttcttcaaaagttccttttcctgaggaaaaatggaaaaattacagcccctaagtgagataacgaaggaagacaattacaagttgtggacacaataaaatacctcttttgataaccaattgtttccatcaatctcgtagtagtcactttggtcatcaaaaactgttgttcgagctgcagagtttcggtcataatcaacaagcctctttgcataagcttcagcagcagcttctgcttctgacaatggagtcaaaccttcttccaaaccagcatatgtgctcccctctttcaacactagagaaccacagaaattgcaaggtccctccccttcctgttcacaaactatcttgccacaagataagcaattgctgattagtctgtgttgtcgcgcttgacacaagcatggtcttccctgctgaaatacaattgacccttttgcagcctcagcaagtgaaatagctttcccggctttcttctttttagaattcacttgatttcctttatttgatgcttttgattcacttcctagatttgaaacccgattttcctgatttttggcaaccaaattttgtttgggttgcacctcatggctggggactgtcactgtttttggtgttctaaatgactttttagttccactaccagatgcttcaactgaaggtggtttgacatatgtatgtaacttggaggtggaggcatctgacttgttgctatattctgcctgagctctccgtcgcaagtattcttcaatcacggttttgccagcttcttggccgatgatattctgcaaagacaaacaagattaagccattttggcctacattttgtc----------------------------------------------------------------------------------------------------------------------------------------------------------------------tagaaagtgtagttatactctcaagttgaacttgagggggttagtaatcgggtggcatcacccatcgtggccttaaaaccaagaacatgaaagaatgaaagagaaggaggggagtgt-------------gcgtttggcttattttttttttttttttttttttt------------------------------------------------
>Albizia_coripatensis_Hughes_2433@NODE_1_length_1660_cov_298.564750
aaagcagatataaataaacaatgtcaaaggaagaggtaaggaatcaagtgaatctgatactttctcgaataaaagttggcaaacaactaatcacaggaagcgtctaaact----------------------------------------aatgaaaaacataaaaatgtaaactaat-aaaaaaaatgagcaagataacttcaggtatatctatagattcatggaatgaaagatgcacttgttttgaatcctactcataagatattcaagcagcataaaattcaagcagtaacttcaataatattaataagaaataaaccttgcggccaactagatcaaaagtcacaacaactttactccgtttggctcgctctgcatcttccatctcctcttgtttcttcttcaaaagttctttttcctgaggaaatttggaaaaatttcagcccctaagtgatataccgatgaaaggcaatctaaagttgtgaacaaaataatatacctccttcgataaccaattgtttccatcaatctcatagtagtcactttggtcatcaaaaactgttgttcgagctgcagagtttcggtcataatcaacaagcctctttgcataagcttcagcagcagcttctgcttctgacaagggagtcaaaccttcttccagaccagcatatgtgctcccctctttcaacacaagagaaccacagaaattgcaaggtccctctccttcctgttcacaaactattttgccacaagataagcaattgctgattagtctgtgttgtcgtgcttgacacgagcatggtcttccctgctgaaatacaattgacccttttgcagcctcagcaagtgaaacggctttcccggctttcttctttttagaattcacttgatttcctttatttgatgcttttgattcaattcctagacttggaatctgattttcctgatttttggcagccaaattttgtttgggttccacctcatggctggggccagtcactgtttttggtgttctcaatgactttttagttccactaccagatgcttcaactgaaggtggtttgacataggtatgtaacttagaggtaggggcatctgacttgttgctaaattctgactgagctctccgtcgcaagtattcttcaatcacagtttttcctgcttcctggccgatgatattctgcaaagatgcaaaagattaagccatttaggcctgcattttcttgtcttgatctaactaatagctacatttatctgatcaagggagaataccagcccccccactaaaattcatctaaacatagcgttttaatatgaatgtaatcgttaaatatgaaaatttcacgtctgcacaaaatccactcaaatg------------------tttatagatagtacagttatactctcaagttgaacttgaaggggttagtaatctggtagcatcagccatggtggccttaaaaccaataacaggaaagcatgaaaaagaa--agaaaatcgtcgagacagaaatcaaattcccctgctaacttccttaatttgttatcttaaattttaaggtatatcaccgttctaacagggataaaggtgccttgca
>Albizia_decandra_Vilhena_231@NODE_1_length_1008_cov_50.712137
-------------------------------------------------------------------------------------------------------------------------------------------------------------------------------------------------------------------------------------------------------------------------------------------------------------------------aataaaccttgcggccaactagatcaaaagtcacaacaactttactccgtttggctcgctctgcatcttccatctcctcttgtttcttcttcaaaagttctttttcctgaggaaatttggaaaaatttcagccactaagtgatataccgatgaaaggcaatttaaagttgcgaacaaaataatatacctcctttgataaccaattgtttccatcaatctcatagtagtcactttggtcatcaaaaactgttgttcgagctgcagagtttcggtcataatcaacaagcctctttgcataagcttcagcagcagcttctgcttctgacaagggagtcaaaccttcttccagaccagcatatgtgctcccctctttcaacacaagagaaccacagaaattgcaaggtccctctccttcctgttcacaaactattttgccacaagataagcaattgctgattagtctgtgtcgtcgtgcttgacacgagcatggtcttccctgctgaaatacaattgacccttttgcagcctcagcaagtgaaacggatttcccagctttcttctttttagaattcacttgatttcctttatttgatgcttttaattcacttactagacttggaatctgtttttcctgatttttggccaccaaattttgtttgggttccacctcatggctggggccagtcactatttttggtgttctcaatgactttttagttccactaccagatgcttcaactgaaggtggtttgacataggtatgtaacttagaggtaggggcatctgacttgttgctaaattctgactgagctctccgtcgcaagtattcttcaatcacagtttttcctgcttcttggccgatgatattctgcaaagatgaaaaagattaagccatttaggcctgcattttcttgtcttgatctaacaaatggctacatttatctgatcaagggagaatgccagcccccctactaaaattcaactaaacacagcgttttaatatgaatg--------------------------------------------------------------------------------------------------------------------------------------------------------------------------------------------------------------------------------------------------------------------------------------------
>Albizia_glabripetala_Lewis_1652@NODE_1_length_1153_cov_75.369888
--------------------------------------------------------------------------------------------------------------------------------------------------------------------------------------------------------------------------------------------------------------------------------------------------------------------------------cttgcggccaactagatcaaaagtcacaacaactttactccgtttggctcgctctgcatcttccatctcctcttgtttcttcttcaaaagttctttttcctgaggaaattcggaaaaatctcagccactaagtgatataccgatgaaaggcaatttaaacttgcgaacaaaataatatacctccttcgataaccaattgtttccatcaatctcatagtagtcactttggtcatcaaaaactgttgttcgagctgcagagtttcggtcataatcaacaagcctctttgcataagcttcagcagcagcttctgcttctgacaagggagtcaaaccttgttccagaccagcatatgtgctcccctctttcaacacaagagaaccacagaaattgcaaggtccctctccttcctgttcacaaactattttgccacaagataagcaattgcttattagtctgtgttgtcgtgcttgacacgagcatggtcttccctgctgaaatactattgacccttttgcagcctcagcaagtgaaacggctttcaaagctttcttctttttagaattcacttgatttcctttatttgatgtttttgattcccttcctagacttggaatctgattttcctgatttttggcaaccaaattttgtttgggttccacctcaaggctggggcctgtcactgtttttggtgttctcagtgactttttagttccactaacagatgtttcaactgaaggtggtttgacataggtatgtaacttagaggtaggggcatctgacttgttgctaaattctgactgagctctccgtcgcaagtattcttcaatcacagtttttcctgcttcttggccgatgatattctgcaaagatgaaaatgattaagccatttaggcctgcattttcttgtcttgatctaactaatagctacatttatctgagcaagggagaatgccatcccccctactaaaattcatctaaactgagcgttttaatatgaat------gttaaatctgaaaatttaacctctgcacaaaatccactcaaatgttaagatgcatgagcatatttatagatggtacagttatactctcaagttgaacttgaaggggttagtaatctggtagcatcagccatggtggccttaaaaccaataaca------------------------------------------------------------------------------------------------------------------------------
>Albizia_inundata_Wood_26530@NODE_1_length_1000_cov_218.777778
-------------------------------------------------------------------------------------------------------------------------------------------------------------------------------------------------------------------------------------------------------------------------------------------------------------------ctaagaaataaaccttgcggccaactagatcaaaagtcacaacaactttactccgtttggctcgctctgcatcttccatctcctcttgtttcttcttcaaaagttctttttcctgaggaaattcggaaaaatttcaggcactaagtgatttaccgatgaaaggcaatttaaacttgtgaacaaaataatatacctccttcgataaccaattgtttccatcaatctcatagtagtcactttggtcatcaaaaactgttgttcgagctgcagagtttcggtcataatcaacaagcctctttgcataagcttcagcagtagcttctgcttctgacaagggagtcaaaccttcttccagaccagcatatgtgctcccctctttcaacacaagagaaccacagaaattgcaaggtccctctccttcctgttcacaaactattttgccacaagataagcaattgctgattagtctgtgtcgtcgtgcttgacacgggcatggtcttccctgctgaaatacaattgacccttttgcagcctcagcaagtgaaacggctttcccagctttcttctttttagaattcacttgatttcctttatttgatgcttttgattcacttcctggacttggaatctgattttcctgatttttggaaaccaaattttgtttggattccacctcatggctggggccagtcaccgtttttggtgttctcagtgactttttagttccactaccagatgcttcaactgaaggtggtttgacataggtatgtaacttagaggtaggggcatctgacttgttgctaaattctgactgagctctccgtcgcaagtattcttcaatcacagtttttcctgcttcttggccgatgatattctgcaaagatgaaaatgattaagccatttaggcctgcattttcttgtcttgatataactaatagctacatttatctgatcaagggagaatgccagccccactactaaaattcatctaaacagagcg----------------------------------------------------------------------------------------------------------------------------------------------------------------------------------------------------------------------------------------------------------------------------------------------------------
>Albizia_subdimidiata_var_minor_Gorts_341@NODE_1_length_1151_cov_72.450652
----------------------------------------------------------------------------------------------------------------------------------------------------------------------------------------------------------------------------------------gatgcacttgttttgaatcct-ctcataagatattcaagcaggataaaattcaagcagtcacttcaataatattactaagaaataaaccttgcggccgactagatcaaaagtcacaacaactttattccgtttggctcgctctgcatcttccatctcctcttgtttcttcttcaaaagttctttttcctgagtaaattcggaaaaatctcagccactaagtgatataccgatgaaaggcaatttaaacttgcgaacaaaataatatacctccttcgataaccaattgtttccatcaatctcatagtagtcactttggtcatcaaaaactgttgttcgagctgcagagtttcggtcataatcaacaagcctctttgcataagcttcagcagcagcttctgcttctgacaggggagtcaaaccttcttccagaccagcatatgtgctcccctctttcaacacaagagaaccacagaaattgcaaggtccctctccttcctgttcacaaactattttgccacaagataagcaattgctgattagtctgtgttgtcgtgcttgacacgagcatggtcttccctgctgaaatacaattgacccttttgcagcctcagcaagtgaaacggatttcccagctttcttctttttagaattcatttgatttcctttatttgatgattttaattcacttactagacttggaatctgtttttcctgatttttggccaccaaattttgtttgggttccacctcatggctggggccagtcactatttttggtgttctcaatgactttttagttccactaccagatgcttcaactgaaggtggtttgacataggtatgtaacttagaggtgggggcatctgacttgttgct---ttctgactgagctctccgtcgcaagtattcttcaatcacaggttttcctgcttcttggccgatgatattctgcaaagatgaaaaagattaagccatttaggcctgcattttcttgtcttgatctaacaaatggctacatttatctgatcaagggagaatgccagcccccctactaaaattcaactaaacacagcgttttaatatgaatgtaatcgttaaatatgaaaatttaacgtctacacaaaatccactcaaatgttaagatgcatgagcat--------------------------------------------------------------------------------------------------------------------------------------------------------------------------------------------------------------------------
>Albizia_tomentella_Leach_Dunlop_3801@NODE_1_length_1747_cov_216.194012
--------------------------------------------------------------------atagaagttggcaaacaactaatcacaggaagcgtctaaactaagaagccttctgcgtttcactatcaagtattccaccattaatgaaaaacataaaaatgtaaactaat-aaaaaaaatgagcaggataacttcaggtatatctatagattcatggaataaaagaagcatttgtttccaatcctactcataagac----------------attcaagcagtaacttcagtaatattactaagaaataaaccttgcggccaactagatcaaaagtcacaacaactttactccgtttggttcgctctgcatcttccatctcctcttgtttcttcttcaaaagttctttttcctgagggaattcggcaaaatttcagccactaattaatataccgatgaaaggcagtttaaagttgtgaacaaagtaatatacctccttggataaccaattgtttccatcaatctcatagtagtcactttggtcatcaaaaactgttgttcgagctgcagagtttcggtcataatcaacaagcctctttgcataagcttcagcagcagcttctgcttctgacaagggagtcaaaccttcttccagaccagcatacgtgctcccctctttcaacacaagagaaccacagaaattgcaaggtccctctccttccagttcacaaactattttgccacaagataagcaattactgattagtctgtgttgtcgtgcttgacatgagcatggtcttccctgctgaaatacaaatgacccttttgcagcctcagcaagtgaaacagctttcccagctttcttctttttagaattcacttgatttcctttatttgatgcttttgattcacttcctagacttggaatctgattttcctgattcttggcaaccaaattttgtttgggttccacctcatggctagggccagtcactgtttttggtgttctcaatgactttttagttccactaccagatgcttcaactgaaggtggtttgacataggtatgtaacttaaaggtaggggcgtctgacttgttactaaattctgactgagctctccgtcgcaagtattcttcaatcactgtttttcctgcttcttggccgatgatattctggaaagatgaaaaagattaagccatttaggcctgcattttcttgtcttgatctaactaatagctacatttatctgatcaagggagaatgccagccccccaactaaaattcatctaaacatagc--tttaatatgaatgtaatcgttgaatataaaaatttaacgtctgcacaaaatccactcaaatgttaagatgcaagagcatatttatagatagtacatttatattctcaagttgaacttgaagggatttgtaatcttgtagcatcagccatggtggccttaaaaccaataacagtaaagcatgaaaaagaaagagaaaatcgtcgagacagaaatcacattcccctgctaacttcattaatttgttatcttaaattttaaggcatatcattgttctaacaaggataaaggtgacttgca
>Albizia_tomentosa_Hughes_648@NODE_1_length_1351_cov_159.041601
----------------------------------------------------------------------------------------------------------------------------------------------------------------------------------------------------------------------------------atgaaagatgcacttgttttgaatcctactcataagatattcaagcagaataaaattcaagcagtaacttcaataatattactaagaaataaaccttgcggccaactagatcaaaagtcacaacaactttactccgtttggcttgctctgcatcttccatctcctcttgtttcttcttcaaaagttctttttcctgaggaaattcggaaaaagttcagccactaagtgatataccgatgaaaggtaatttaaacttgtgaacaaaataatatacctccttcgataaccaattgtttccatcaatctcatagtagtcactttggtcatcaaaaactgttgttcgagctgcagagtttcggtcataatcaacaagcctctttgcataagcttcagcagcagcttctgcttctgacaagggagtcaaaccctcttccagaccagcatatgtgctcccctctttcaacacaagagaaccacagaaattgcaaggtccctctccttcctgttcacaaactattttgccacaagataagcaattgctgattagtctgtgtcgtcgtgcttgacacgagcatggtcttccctgctgaaatacaattgacccttttgcagcctcagcaagtgaaacggctttcccagatttcttctttttataattcacttgatttcctttatttgatgcttttgattcacttcctagacttggaatcttattttcctgatttttggcaaccaaattttgtttgggttccacctcatggctggggccagtcactgtttttggtgttctcagtgactttttagttccactaccagatgcttcaactgaaggtggtttgacataggtatgtaactta---gtaggggcatctgatttgttgctaaattctgactgagctctccgtcgcaagtattcttcaatcacagtttttcctgcttcttggccgatgatattctgcaaagatgaaaatgattaagccatttaggcctgcattttcttgtcttgatctaactaatagctacatttatctgatcaagggagaatgccagcccccc-acaaaaattcatctaaacagagcgttttaatatgaat------gttaaatatgaaaatttaacctctgcacaaaatccactcaaatgttaagatgcaagagcatatttatagatagtacagttatactctcaagttgaacttgaaggggttagtaatccggtagcatcagccatggtggcctcaaaaccaataacaggaaagcatgaaaaagaa--agaaaatcgtggagacagaaatcacattcctccgctaacgtccttaatttgttatcttaaattttaaggtatatcattgttctaacaagg----------------
>Albizia_xerophytica_Hughes_1435@NODE_1_length_1640_cov_107.746001
aaagcagatataaataaacaatgtcaaaggaagaggtaaggaatcaagtgaatctgacacttcctcgaata-aagttggca---aactaatcacaggaagcgtctaaactaagaagccttctgcgtttcactatcaagtattccaccattaatgaaaaacataaaaatgtaaactaat----aaaaatgggcaagataacttcaggtatatctatagattcatggaatgaaagatgcacttgttttgaatcctactcataagatattcaagcagaataaaattcaagcagtaacttcaataatattactaagaaataaaccttgcggccaactagatcaaaagtcacaacaactttactccgtttggcttgctctgcatcttccatctcctcttgtttcttcttcaaaagttctttttcctgaggaaa------------tcagccactaagtgatataccgatgaaaggcaatttaaacttgtgaacaaaataatatacctccttcgataaccaattgtttccatcaatctcatagtagtcactttggtcatcaaaaactgttgttcgagctgcagagttacggtcataatcaacaagcctctttgcataagcttcagcagcagcttctgcttctgacaagggagtcaaaccttcttccagaccagcatatgtgctcccctctttcaacacaagagaaccacagaaattgcaaggtccctctccttcctgttcacaaactattttgccacaagataagcaattgctgattagtctgtgtcgtcgtgcttgacacgagcatggtcttccctgctgaaatacaattgacccttttgccgcctcagcaagtgaaacggctttcccagctttcttctttttagaattcacttgatttcctttatttgatgcttttgattcacttcctagacttggaatctgattttcctgatttttggccaccaaattttgtttgggttccacctcatggctggggccagtcactgtttttggtgttctcagtgactttttagttccactaccagatgcttcaactgaaggtggtttgacataggtatgtaacttagaggtaggggcatctgactggttgctaaattctgactgagctctccgtcgcaagtattcttcaatcacagtttttcctgcttcttggccgatgatattctgcaaagatgaaaatgattaagccatttaggcctgcattttcttgtcttgatctaactaatagctacatttatctgatcaagggagaatgccagcccccctactaaaattcatctaaacagagcgttttaatatgaat------gttaaatatgaaaatttaacctctgcacaaaatccactcaaatgttaagatgcaagagcatatttatacatagtacagttatactctcaagttgaacttgaaggggttagtaatctggtagcatcagccatggtggccttaaaaccaataacacgaaagcatgaaaaagaa--agaaaatcgtggagacagaaatcacattcctccgctaacttccttaatttgttatctt-aattttaaggtatatca------------------------------
>Archidendron_clypearia_Wieringa_1849@NODE_1_length_1622_cov_316.875728
---------------------------------------------------------tacttcctcgaataaaagttcacaaacaactaatcacaggaagcttctaaactaagaagccttctgcgtttcaccatcaagtattccaccattaatgaaaaacataaaaatgtaaactaat-aaaacaaataagcaagataacttcaggtatatctatagattcatggaatgaaagatgcatttcttttgaatcttgctcataagatattcaagcagcataaaattcaagcagtaacttcaataatattactaagatatataccttgcggccaactagatcaaaagtcacaacaactttactccgtttggctcgctctgcatcttccatctcctcttgtttcttcttcaaaagttctttttcctgaggaaattcggaaaaatttcagccactaaatgctataccgatgaaaggcaatttaaagttgtgaacaaaataatatacctccttcgatagccaattgtttccatcaatctcatagtagtcactttggtcatcaaaaactgttgttcgagctgcagagtttcggtcataatcaacaagcctctttgcataagcttcagcagcagcttctgcttctgacaagggagtcaaaccttcttcaagaccagcatatgtgctcccctctttcaacacaagagaaccacagaaattgcaaggtccctctccttcctgttcacagactattttgccacaagataagcaattgcttattagtctgtgtcgtcgtgcctgacatgagcatggtcttccctgctgaaatacaattgacccttttgcagcctcagcaagtgaaacagcttttccagctttcttctttttagaattcacttgatttcctttctttgatgcttttgattcacttcctagacttggaatctgattttcctgatttttggcaaccaaattttgtttgggttccacctcatggctggggacagtcactgtttttggtgttctcaatgactttttagttccactaccagatgcttcaactgaaggtggtttgacataggtatgtaacttagaggtaggggcatctgacttgttgctaaattctgactgagctctccgtcgcaagtattcttcaatcacagtttttcctgcttcttggccgatgatattctgcaaagatgaaaaagattaagccattttggccagcattttctagtcttgatccaactaatagctgcatttatctgatcaagggagaatgccagcccccctactaaaattcatctaaagatagcgttttaatatgaatgtaatagttaaatatgaaaatttaacgtctgcacaaaatccactcaaatgttaagatgcaagagcatatttatagatagtagagttatactctcaagttgaacttgaaggggttagtaatctggtagcatcagccatggtgcccttaaaaccaattacaggaaagcatgagaaagaaagagaaaaccgtcgagacagaaatcacattcccctgataacttccttaatttgttatcttaaattttaaggtatatcattattctaacaaggacagaggtgccttgca
>Archidendron_clypearia_Wieringa_1849@NODE_2_length_1512_cov_298.062021
--------------------------------------------------------------------------gttggcaaacaactaatcacaggacgcgtctaaactaagaagccttctgcgtttccctatcaagtattccaccattaataaaaaacaaaaaaatgtaaactaat-aaaaaaaataagcaagataacttaaagtatatctatagattcatggaatgaaagatgcatttgtttcgaatcctactcataggatattcaagcagcataaaattcaagcagtaacttcaataatattactaagaaataaaccttgtgggcaactagatcaaaagtcacaacaactttactccgtttggctcgctctgcatcttccatctcctcttgtttcttctttaaaagttcttttcctgaggaaaat--ggaaaaatttcagccactaagtgatatactgatggaagacaattgcaagttgtgagcaaaataaaatacctccttcgataaccaattgtttcgatcaatctcatagtagtcactttggtcatcaaaaactattgttcgagctgcagagtttcagtcataaccaacaagcctctttgcataagcttcagcagcagcttctgcttctgacaagggagtcaagccttcttccagaccagcatatgtgcttccctctttcaacacaagagaaccacagaaattgcaaggcccctctccttcctgttcacaaactatcttgccgcaagataagcaattgctgattagtctgtgtagtcatgcttgacactagcatggtcttccccgctgaaatataattgacacttttgcagcctcagcaagtgacacagctttcctggctttcttctttttagaatttacttgatttcctttatttgatgtttttgattcatttcctagacttggaatctgattttcctgatttttggcaaccaaattttgtttgggttccgcctcatggctggggactgtcactgtttttggtgttctcaatgactttttagttccactaccagatgcttcaactgcaggtggtttgacataggtatgtaacttggaggcaggggcatctgacttgttgctaaattctgactgagctctccgtcgcaagtattcttcaatcacagtttttcctgcttcttggccgatgatattctgcaaaaataaaaaagattaagccatttaggccagcattttcttgtctagatccaactaatagctgcatttatctgatcaagggagaatgagagcccccccactaaaattcatctaaagatagcgttttaatatgaatgtaatagttaaatatcaaaatttaacgtctgcacaaaatccattcaaatgttaaattgcaagagcatatttatagacagtatagttatagtttcaagttgaacttgagggtgttagtaatctggtagcatcagccatgggggccttaaaaccaataacaggaaagaatgaaaaagaaagagaaaatcgtcaacacagaaatctcattcccctgctaacttccttaattaacaatcttaaattttaagg-------------------------------------
>Balizia_pedicellaris_Queiroz_15529@NODE_1_length_1548_cov_325.137307
--------------------------------------------------------atacttcctcgaataaaagaaggcaaacaactaatcacaggaagggtctaaactaagaagccttctgcgtttcactatcaagtattccaccattaatgacaaacataaaaaagtaaactaagaaaataaagtgagcaagataactgcaggtatatctacagattcatggaatgaaagatgcacttgtttcgaatcctactcataagatattcaagcagcataaaattcaagcagtagcttcaataatattactaagaaataaaccttgcggccaactagatcaaaagtcacaacaactttactccgtttggctcgctctgcatcttccatctcctcttgtttcttcttcaaaagttctttttcctgaggaaattcggaaaaatttcagccactaagtgatataccgatgaaaggcaatttaaagttgtg----aaataatatacctccttcgataaccaattgtttccgtcaatctcatagtagtcactttggtcatcaaaaactgttgttcgagctgcagagtttcggtcataatcaacaagcctctttgcataagcttctgcagtagcttctgcttctgacaggggagtcaaacctccttccagaccagcatatgtgcttccctctttcaacacaagagaaccacagaaattgcaaggtccctctccttcctgttcacaaactattttgccacaagataagcaattgctgattagtctgtgttgtcgtgcttgacacgagcatggtcttccctgctgaaatacaattgacccttttgcagcctcagcaagtgaaacagctttcccagctttcttctttttagaattcacttgatttcctttatttgatgcttttgattcacttcctagacttggaatctgattttcctgatttttggcaaccaaattttgtttgggttccacctcatggctggggccagtcactgtttttggtgttctcaatgactttttagttccacaaccagatgcttcaactgaaggtggtttgacataggtatgtaacttagaggtaggggcatctgacttgttgctaaattctgactgagctctctgtcgcaagtattcttcaatcacagtttttcctgcttgttggccgatgatattctgcaaagattaaaaagattaagccatttaggcctgcattttcttgtcttgatctaactaatagctacatttatctgatcaagggagaatgccagcccccctactaaaattcatctaaagatagcgttttaatatgaatgtgatcgttaaatatgaaaatttaacgtctgcacaaaatccactcaaatgttaagatgcaagagcatatttatagatagtacatttatactctcaagttgaacttgaaggggttagtaatctggtagcatcagccatagtggccttaaaaccaataacaggagagcatgaaaaagaaagagaaaattgtcaagacagaaatcacattcccctgctaacttccttaatttgctatcttaaattttaaggtatatcattgttctaacaaggatagaggtgccttgca
>Balizia_spnov_Morim_577@NODE_1_length_1416_cov_305.651727
--------------------------------------------------------------------------------------------------------------------------------------------------------------acataaaaatgtaaactaat-aaaaaaagtgagcaagataacttcaggtatatctataaattcatggaatgaaagatgcacttgtttcgaatcctactcataagatattcaagcagcataaaattcaagcagtaacttcaataatattactaagaaataaaccttgcggccaactagatcaaaagtcacaacaactttactccgttgggctcgctctgcatcttccatctcctcttgtttcttcttcaaaagttctttttcctgaggaaattcggaaaaatttcagccactaagtgatataccgatgaaaggcaatttaaagttgtg----aaataatatacctccttcgataaccaattgtttccgtcaatctcatagtagtcactttggtcatcaaaaactgttgttcgagctgcagagtttcggtcataatcaacaagcctctttgcataagcttctgcagcagcttctgcttctgacaagggagtcaaaccttcttccagaccagcatatgtgctcccctctttcaacacaagagaaccacagaaattgcaaggtccctctccttcctgttcacaaactattttaccacaagataagcaattgctgattagtctgtgtcgtcgtgcttgacacgagcatggtcttccctgctgaaatacaattgacccttttgcagcctcagcaagtgaaacagctttcccagctttcttctttttagaattcacttgatttcctttatttgatgcttttgattcacttcctagacttggaatctgattttcctgatttttggcaaccaaattttgtttgggttccacctcatggctggggccagtcactgtttttggtattctcaatgactttttagttccacaaccagatgcttcaactgaaggtggtttgacataggtatgtaacttagaggtaggggcatctgacttgttgctaaattctgactgagctctccgtcgcaagtattcttcaatcacagtttttcctgcttgttggccgatgatattctgcaaagatgaaaaagattaagccatttaggcctgcattttcttgtcttgatctaactactagctacatttatctgatcaagggagaatgccagcccccctactaaaattcatctaaacatagcgttttaatatgaatgtgatcgttaaatatgaaaatttaacgtctgcgcaaaatccacacaaatgttaagatgcaagagcatatttatagatagtacatttatgctctcaagttgaacttgaaggggttagtaatctggtagcatcagccatagtggccttaaaaccaataacaggagagcatgaaaaagaaagagaaaattgtcaagacagaaatcacattcccctgctaacttccttaatttgctatcttaaattttaaggtatatcattg---------------------------
>Calliandra_bella_LPQ15696@NODE_1_length_686_cov_298.004926
-----------------------------------------------------------------------------------------------------------------------------------------------------------------------------------------------------------------------------------------------------------------------------------------------------------------------------------------------------------------------------------------------------------------------------------------------------------------------------------------------------------------------------------------------------------------------------------------------------------------------------------------------------------------------------------------------------------------------------------------------------------------------------------------------------------------------------------------------------------------------ctcagcaagtgaaatagctttaccggctttcttctttttagaattcacttgatttcctttatttgatgctttagattcacttcctagatttgaaacctgatttccctgatttttggcaaccaaagtttgtttgggttccacctcatggctggggactgtcactgtttttggcgttctaaatgactttttagttccactgccagatgcttcatctgaaggtggtttgatataggtatgtaacttggaggtaggggcatcggacttgttgctaaattctgactgagctctccgtcgcaagtattcttcaatcacagttttgccagcttcttggccgatgatattctgcaaagataaaaaagattaagccatttaggcctacatttccttgtctagatccaaataatggctgcatttatctgatcaagggagaatgccagcccccc-actaaaattcatctaaacaaagcgatttaatatgaatgtaatagttaaataccaaagtttaagatcttcacagaacccgttcaaac-------tgcaatagcatatttatagatagtatagttatactctcaaattgaacatgaggggcttagtaatctggtatcatcagccatgatggccttaaaaccaagagcatgaaagaatgaaagagaaagagaagagtgtgggggcggacgccgcgc-------------------------------------------------------------------------------
>Cathormion_obliquifoliolatum_Wieringa_6519@NODE_1_length_1306_cov_259.916067
------------------------------------------------------------------------------------------------------------------------------------------------accattaatgaaaaacataaaaatgtaaactaataaaaaaaagtgagcaacataacttcaggtatatctatagattcatggaatgaaagatgcacttgtttcgaatcctactcataagatattcaagcagcataaaattcaagcagtaacttcaataatattactaagaaataaaccttgcggccaactagatcaaaagtcacaacaactttactccgtttggctcgctctgcatcttccatctcctcttgtttcttcttcaaaagttctttttcctgaggaaatttggaaaaatttcagccactaagtgatacaccgatgaaaggcaatttaaagttgtg----aaataatatacctccttcgataaccaattgtttccgtcaatctcatagtagtcactttggtcatcaaaaactgttgttcgagctgcagagtttcggtcataatcaacaagcctctttgcataagcttctgcagcagcttctgcttctgacaagggagtcaaaccttcttccagaccagcatatgtgctcccctctttcaacacaagagaaccacagaaattgcaaggtccctctccttcctgttcacaaactattttaccacaagataagcaattgctgattagtctgtgtcgtcgtgcttgacatgagcatggtcttccctgctgaaatacaattgacccttttgcagcctcagcaagtgaaacagctttcccagctttcttctttttagaattcacttgatttcctttatttgatgcttttgattcacttcctagacttggaatctgattttcctgatttttggcaaccaaattttgtttgggttccacctcatggctggggccagtcactgtttttggtattctcaatgactttttagttccccagccagatgcttcaactgaaggtggtttgacataggtatgtaacttagaggtaggggcatctaacttgttgctaaattctgactgagctctccgtcgcaagtattcttcaatcacagtttttcctgcttgttggccgatgatattctgcaaagatgaaaaagataaagccatttaggcctgcattttcttgtcttgatctaactactagctacatttatctgat---------atgccag-ccccctgctaaaattcatctaaacatagcgttttaatatgaatgtgatcgttaaatatgaaaatttaacgtccgcacaaaatccactcatatgttaagatgcaagagcatatttatagatagtacatttatactctcaagttgaacttgaaggggttagtaatcgggtagcatcagccatagtagc----------------------------------------------------------------------------------------------------------------------------------------------
>Cathormion_rhombifolium_Deighton_3618@NODE_1_length_1521_cov_106.973684
----------------------------------------------------tctgatacttcctcgaataaaagaaggcaaacaactaatcacaggaagcgtctaaactaagaagccttctgcgtttcactatcaagtattccacaattaatgacaaacataaaaatgtaaactaagaaaaaaaagtgagcacgataactgcaggtatatctatagattcatggaatgaaagatgcacttgtttcgaatcctactcataagatattcaagcagcataaaattcaagcagtaacttcaataatattactaagaaataaaccttgcggccaactagatcaaaagtcacaacaactttactccgtttggctcgctctgcatcttccatctcctcttgtttcttcttcaaaagttctttttcctgaggaaattcggaaaaatttcagccactaagtgatataccgatgaaaggcaatttaaagttgtg----aaataatatacctccttcgataaccaattgtttccgtcaatctcatagtagtcactttggtcatcaaaaactgttgttcgagctgcagagtttcggtcataatcaacaagcctcttagcataagcttctgcagtagcttctgcttctgacaagggagtcaaacctccttccagaccagcatatgtgcttccctctttcaacacaagagaaccacagaaattgcaaggtccctctccttcctgttcacaaactattttgccacaagataagcaattgctgattagtctgtgtcgtcgtgcttgacacgagcatggtcttccctgctgaaatacaattgacccttttgcagcctcagcaagtgaaacagctttcccagctttcttctttttagaattcacttgatttcctttatttgatgcttttgattcacttcctagacttggaatctgattttcctgatttttggcaaccaaattttgtttgggttccacctcatggctggggccagtcactgtttttggtgttctcaatgactttttagttccacaaccagatgcttcaactgaaggtggtttgacataggtatgtaacttagaggtaggggcatctgacttgttgctaaattctgactgagctctccttcgcaagtattcttcaatcacagtttttcctgcttgttggccgatgatattctgcaaagatgaaaaagattaagccatttaggcctgcattttcttgtcttgatctaactaatagctacatttatctgatcaagggagaatgccagccccactactaaaattcatctaaagatagcgttttaatatgaatgtgatcgttaaatatgaaaatttgacgtctgcacaaaatccactcaattgttaagatgcaagagcatatttatagatagtacatttatactctcaagttgaacttgaaggggttagtaatctggtagcatcagccatggtggccttaaaatcaataacaggagggcatgaaaaagaaagagaaaattgtcaagacaaaaatcacattcccctgctaacttccttaatttgccatcttaaattttaaggta-----------------------------------
>Enterolobium_cyclocarpum_MWC9020@NODE_1_length_1636_cov_285.872996
aaagcagatatatataaacaacgtaaaaggaagaggtaaggaatcaaatgaatctgatacttcctcgaataaaagttcgcaaacaactaatcacaggaagcgtctgaactaagaagccttctgcgtttcgctatcaggtattccgccattaatgaaaaacacaaaaatgtaaactaat-aaaacagataagcaggataacttcaggtatatctatagattcatggaatgaaagatgcatt---------------tcataagatattcaagcagcacaaaactcaagcggtaacttcaataatattactaagatatataccttgcggccaactagatcaaaagtcacaacaactttactccgtttggctcgctctgcatcttccatctcctcttgtttcttcttcaaaagttctttttcctgaggaaattcggaaaaatttcagccactaagtgatataccgatgaaaggcaatttaaacacatgaacaaaataatatacctcctttgataaccaattgtttccatcaatctcatagtagtcactttggtcatcaaaaactgttgttcgagctgcagagtttcggtcgtaatcaacaagcctctttgcataagcttcagcagcagcttctgcttctgacaagggagtcaaaccttcttccagaccagcatatgtgctcccctctttcaacacaagagaaccacagaaattgcaaggcccctctccttcctgttcacaaactatcttgccacaagataagcaattgctgattagtctgtgttgtcgtgcttgacacgagcatggtcgtccttgctgaaatacaattgacccttttgcagcctcagcaagtgaaacagctttcccagctttcttctttttagaatttacttgatttccttt---------------------------acttggaatctgattttcctgatttttggcaaccaaattttgtttgggttccacctcatggctggggactgtcactgcttttggtgttctcaatgactttttaattccactaacagatgcttcaaccgaaggtggtttgacataggtatgtaacttagaggtaggggcatctaacttgttgctaaattctgactgagctctccgtcgcaagtattcttcaatcacagtttttcctgcttcttggccgatgatattctgcaaagatgaaaaagattaagccatttaggcctgcattttcttgtcttgatccaactaatagctgcatttatctgaccaagggagaatgccgg-ccccctactaaaattcatctaaacatagcgttttaaaatggaagtaatagttaaagattaaaatttaacgtctgcacaaaatccactcaaatattaagatgcaaaagcatatttatagatagtacagttatactctcaagttgaacttgaagtggttagtaatctggtagcatcagccatggtggccttaaaaccaataacagaaaagcatgaaaaagaaagagaaaatcatcgagacagaaaacacattcccctgctaacttcctcaatttaaaatcttaaattttaaggtatat--------------------------------
>Hydrochorea_corymbosa1_Bonadeu_655@NODE_1_length_1046_cov_173.872856
------------------------------------------------------------------------------------------------------------------------------------------------------------------------------------------------------------------------------------------------------------------taagatattcaagcagcataaaattcaagcagtaacttcaataatattactaagaaataaaccttgcggccaactagatcaaaagtcacaacaactttactccgtttggctcgctctgcatcttccatctcctcttgtttcttcttcaaaagttctttttcctgaggaaattcggaaaaatttcagccacgaagtgatataccgatgaaaggcaatttaaagttgtg----aaataatatacctccttcgataaccaattgtttccgtcaatctcatagtagtcactttgatcatcaaaaactgttgttcgagctgcagagtttcggtcataatcaacaagcctctttgcataagcttctgcagtagcttctgcttctgacaagggagtcaaacctccttccagaccagcatatgtgcttccctctttcaacacaagagaaccacagaaattgcaaggtccctctccttcctgttcacaaactattttgccacaagataagcaattgctgattagtctgtgttgtcgtgcttgacacgagcatggtcttccctgctgaaatacaattgacccttttgcagcctcagcaagtgaaacagctttcccagctttcttctttttagaattcacttgatttccttgatttgatgcttttgattcacttcctagacttggaatccgattttcctgatttttggtaaccaaattttgtttgggttccacctcatggctggggccagtcaccgtttttggtgttctcaatgactttttagttccacaaccagatgcttcaactgaaggtggtttgacataggtatgtaacttagaggtaggggcatctgacttgttgctaaattctgactgagctctccgtcgcaagtattcttcaatcacagtttttcctgcttgttggccgataatattctgcaaagattaaaaggattaagccatttaggcctgcattttcttgtctcgatctaactaatagctacatttatctgatcaagggagaatgccagcccccctactaaaattcatctaaagata-------------------------------------------------------------------------------------------------------------------------------------------------------------------------------------------------------------------------------------------------------------------------------------------------------------
>Hydrochorea_corymbosa2_Iganci_862@NODE_1_length_1321_cov_212.655608
-------------------------------------------------------------------------------------------------------------------------------------------------------------------------taaactaataaaaaaaagtgagcaagataacttcaggaatatctatagattcatggaatgaaagatgcacttgtttcgaatcctactcataagatattcaagcagcataaaattcaagcagtaacttcaataatattactaagaaataaaccttgcggccaactagatcaaaagtcacaacaactttactccgtttggctcgctctgcatcttccatctcctcttgtttcttcttcaaaagttctttttcctgaggaaattcggaaaaatttcagccactaagtgatataccgatgaaaggcaatttaaagttgtg----aaataatatacctccttcgataaccaattgtttccgtcaatctcatagtagtcactttgatcatcaaaaactgttgttcgagctgcagagtttcggtcataatcaacaagcctctttgcataagcttctgcagtagcttctgcttctgacaagggagtcaaacctccttccagaccagcatatgtgcttccctctttcaacacaagagaaccacagaaattgcaaggtccctctccttcctgttcacaaactattttgccacaagataagcaattgctgattagtctgtgttgtcgtgcttgacacgagcatggtcttccctgctgaaatacaattgacccttttgcagcctcagcaagtgaaacagctttcccagctttcttctttttagaattcacttgatttccttgatttgatgcttttgattcacttcctagacttggaatccgattttcctgatttttggtaaccaaattttgtttgggttccacctcatggctggggccagtcaccgtttttggtgttctcaatgactttttagttccacaaccagatgcttcaactgaaggtggtttgacataggtatgtaacttagaggtaggggcatctgacttgttgctaaattctgactgagctctccgtcgcaagtattcttcaatcacagtttttcctgcttgttggccgataatattctgcaaagattaaaaggattaagccatttaggcctgcattttcttgtctcgatctaactaatagctacatttatctgatcaagggagaatgccagcccccctactaaaattcatctaaagatagcgttataatatgaatgtgatcgttaaatatgaaaatttaacgtctgcacaaaatccactcaaatgttaagatgcaagagcatatttatagatagaacatttatactctcaagttgaacttgaaggggttagtaatctggtagcatcagccatggtggccttaaaaccaataacaggagagcatg--------------------------------------------------------------------------------------------------------------------
>Hydrochorea_gonggrijpii_Tillett_45696@NODE_1_length_1334_cov_201.838504
--------------------------------------------------------------------------------------------------------------------------------------------------------------------------aaactaataaaaaaaagtgagcaggataacttcaggaatatctatagattcatggaatgaaagatgcacctgtttcgaatcctactcataagatattcaagcagcataaaattcaagcagtaacttcaataatattactaagaaataaaccttgcggccaactagatcaaaagtcacaacaactttactccgtttggctcgctctgcatcttccatctcctcttgtttcttcttcaaaagttctttttcctgaggaaattcggaaaaatttcagccactaagtgatataccgatgaaaggcaatttaaagttgtg----aaataatatacctccttcgataaccaattgtttccgtcaatctcatagtagtcactttggtcatcaaaaactgttgttcgagctgcagagtttcggtcataatcaacaagcctctttgcataagcttctgcagtagcttctgcttctgacaagggagtcaaacctccttccagaccagcatatgtgcttccctctttcaacacaagagaaccacagaaattgcaaggtccctctccttcctgttcacaaactattttgccacaagataagcaattgctgattagtctgtgtcgtcgtgcttgacacgagcatggtcttccctgctgaaatacaattgacccttttgcagcctcagcaagtgaaacagctttcccagctttcttctttttagaattcacttgatttccttgatttgatgcttttgattcacttcctagacttggaatctgattttcctgatttttggtaaccaaattttgtttgggttccacctcatggctggggccagtcaccgtttttggtgttctcaatgactttttagttccacaaccagatgcttcaactgaaggtggtttgacataggtatgtaacttagaggtaggggcatctgacttgttgctaaattctgactgagctctccgtcgcaagtattcttcaatcacagtttttcctgcttgttggccgatgatattctgcaaagattaaaaggattaagccatttaggcctgcactttcttgtctcgatctaactaatagctacatttatctgatcaagggagaatgccagcccccctactaaaattcatctaaagatagcgttttaatatgaatgtgatcgttaaatatgaaaatttaacgtctgcacaaaatccactcaaatgttaagatgcaagagcatatttatagatagaacatttatactctcaagttgaacttgaaggggttagtaatctggtagcatcagccatggtggccttaaaaccaataacaggagagcatgaaaaagaaagagaaaa----------------------------------------------------------------------------------------------------
>Hydrochorea_marginata_Morim_563@NODE_1_length_1169_cov_143.550366
aaagcagatataaataaacaatgtcaaaggaagaggtaaggaatcaagtgaatctgatacttcctcgaataaaagaaggcaaacaactaatcacaggaagcgtctaaactaagaagccttctgcgtttcactatcaagtattccaccattaatgaaaaacataaaaatgtaaactaat-aaaaaaaatgagcaagataacttcaggtatatctatagattcatggaatgaaagatgcacttgtttcgaatcctactcataagatattcaagcagcataaaattcaagcagtaacttcaataatattactaagaaataaaccttgcggccaactagatcaaaagtcacaacaactttactccgtttggctcgctctgcatcttccatctcctcttgtttcttcttcaaaagttctttttcctgaggaaattcggaaaaatttcagccactaagtgatataccgatgaaaggcaatttaaagttgtg----aaataatatacctccttcgataaccaattgtttccgtcaatctcatagtagtcactttggtcatcaaaaactgttgttcgagctgcagagtttcggtcataatcaacaagcctctttgcataagcttctgcagcagcttctgcttctgacaagggagtcaaaccttcttccagaccagcatatgtgctcccctctttcaacacaagagaaccacagaaattgcaaggtccctctccttcctgttcacaaactattttaccacaagataagcaattgctgattagtctatgtcgtcgtgcttgacacgagcatggtcttccctgctgaaatacaattgacccttttgcagcctcagcaagtgaaacagct---------------------------------------------------------------------------------------------------------------------------------------------------------------------------------------------------------------------------------------------------------------------------------------------------------------------------------------------------------------------------------------------------------------------------------------------------------------------------------------------------------------------------------------------------------------------------------------------------------------------------------------------------------------------------------------------------------------------------------------------------------------------------
>Jupunba_abbottii_Zanoni_21220@NODE_1_length_699_cov_118.053055
----------------------------------------------------------------------------------------------------------------------------------------------------------------------------------------------------------------------------------------------------------------------------------------------------------------------------------------------------------------------------------------------------------------------------------------------------------------------------------------------------------------------------------------------------------------------------------------------------------------------------------------------------------------------------------------------------------------------------------------------------------------------------------------------------------------------gacacgagcatggtcttccctgctgaaatacaattgacccttttgcagcctcggcaagtgaaacagctttcccagctttcttctttttagaattcacttgatttcctttatttgatgcttttgattcacttcctagacttggaatctgattttcttgatttttggcaaccaaattttgtttgggttccacctcatggatggggccagtcactgtttttggtgtcctcaatgactttttagttccacaaccagatgcttcaactgaaggtggtttgacataggtatgtaacttagaggtaggggcatctgacttgttgctaaattctgactgagctctccgtcgcaagtattcttcaatcacagtttttcctgcttgttggccgatgatattctgcaaagatgaaaaagattaagccatttaggcctgcattttcttgtcttgatctaactaatagctacatttatctgatcaagggagaatgccaggccccctactaaaattcatctaaacatagcgttttaatatgaatgtgatcgttaaatatgaaaatttaacatctgcacaaaatccactc-aatgttaggatgcaagagtatattgatagatagtacatttatactctcaagttgaacttgaaggggttagtaatctggtagcatcagccatggtgaccttaaaaccaataacaggagagcg----------------------------------------------------------------------------------------------------------------------
>Jupunba_asplenifolia_Ekman_6383@NODE_1_length_1029_cov_50.026261
--------------------------------------------------------------------------------------------------------------------------------------------------------------------------------------------------------------------------------------------------------------------------------------------------------------------------ataaaccttgcggccaactagatcaaaagtcacaacaattttactccgtttggctcgctctgcatcttccatctcctcttgtttcttcttcaaaagttctttttcctgaggaaattaggcagaatttcagccactaagtgatataccgatgaaaggcaatttaaagttgtgaacaaaataatatacctccttcgataaccaattgtttccatcaatctcatagtagtcactttggtcatcaaaaactgttgttcgagctgcagagtttcggtcataatcaacaagcctctttgcataagcttcagcagcagcttctgcttctgacaagggagtcaaaccttcttccagaccagcatatgtgctcccctctttcagcacaagagaaccacagaaattgcaaggtccctctccttcctgttcacaaactattttgccacaagataagcaattgctgattagtctgtgttgtcgtgcttgacacgagcatggtcttccctgctgaaatacaattgacccttttgcagcctcagcaagtgaaacagctttcccagctttcttctttttagaattcacttgatttcctttatttgatgcttttgattcacttcctagacttggaatctgattttcctgatttttggcaaccaaattttgtttgggttccacctcatggatggggccagtcactgtttttggtgttctcaatgactttttagttccacaaccagatgcttcaactgaaggtggtttgacataggtatgtaacttagaggtatgggcatctgtcttgttgctaaattctgactgagctctccgtcgcaagtattcttcaatcacagtttttcctgcttgttggccgatgatattctgcaaagatgaaaaaga-taggccatttaggcctgcattttcttgtcttgatctaactaatagctacatttatctgatcaagggagaatgccaggccccctactaaaattcatctaaacatagcgttttaatatgaatgtgatcgttaaatatgaaaa-----------------------t-------------------------------------------------------------------------------------------------------------------------------------------------------------------------------------------------------------------------------------------------
>Jupunba_barbouriana_Iganci_847@NODE_1_length_1685_cov_241.468284
-------------------aatgtcaaaggaagaggtaaggaatcaagtgaatctgatacttcctcgaata-aagttggcaaacaactaatcacaggaagcgtctaaactaagaagccttctgcgtttcactatcaagtattccaccattaatgaaaaacataaaaatgtaaactaat-aaaaaaaatgagcaagataacttcaggtatatctatagattcatggaatgaaagatgcatttgtttcgaatcctactcataagacattcaagcagcgtaaaatttgaggagtaacttcaataatattactaagaaataaaccttgcggccaactagatcaaaagtcacaacaactttactccgtttggctcgctctgcatcttccatctcctcttgtttcttcttcaaaagttctttttcctgaggaaattaggcaaaatttcagccactaagtgatataccgatgaaaggcaatttaaagttgtgaacaaaataatatacctccttcgataaccaattgtttccatcaatctcatagtagtcactttggtcatcaaaaactgttgttcgagctgcagagtttcggtcataatcaacaagcctcttcgcataagcttcagcagcagcttctgcttctgacaagggagtcaaaccttcttccagaccagcatatgtgctcccctctttcagcacaagagaaccacagaaattgcaaggtccctctccttcctgttcacaaactattttgccacaagataagcaattgctaattagtctgtgtcgtcgtgcttgacacgagcacggtcttccctgctgaaatacaattgacccttttgcagcctcagcaagtgaaacagctttcccagctttcttctttttagaattcacttgatttcctttatttgatgcttttgattcacttcctagacttggaatctgattttcctgatttttggcagccaaattttgtttgggttccacctcatggctggggccagtcactgtttttggtgttctcaatgactttttagttccacaaccagatgcttcaactgaaggcggtttgacataggtatgtaacttagaggtaggggcatctgacttgttgctaaattctgactgagctctccgtcgcaagtattcttcaatcacagtttttcctgcttcttggccgatgatattctgcaaagatgaaaaagattaagccatttaggcctgcattttcttgtcttgatctaactaatagctacatttatctgatcaagggagaatgccagctcccctactaaaattcatctaaacatagcgttttaatatgaatgtgatcgttaaatatgaaaatttaatgtctgcacaaaatccactcaaatgttaagatgcaagagcatatttatagatagtaaagttatactctcaagttgaacttgaaggggttagtaatctggtagcatcggccatggtggccttaaaaccaataacaggaaagcatgaaaaagaaagagaaaatcgtcaagacagaaatcacattcccctgctaacttccttaatttgctatcttaaattttaaggtatatcattgttctaacaaggatagaggtgccttgca
>Jupunba_brachystachya_Lima_7438@NODE_1_length_1640_cov_165.959053
aaagcagatataaataaacaatgtcaaaggaagaggtaaggaatcaagtgaatctgacacttcctcgaataaaagttggcaaacaactaatcacaggaagcgtctaaactaagaagccttctgcgtttcactatcaagtattccaccattaatgaaaaacataaaaatgtaaaccaataaaaaaaaatgagcaagataacttcaggtatatctatagattcatggaatgaaagatgcatttgtttcgaatcctactcataagacattcaagcagcataaaattcaagcagtagcttcaataatattactaagaaataaaccttgcggccaactagatcaaaagtcacaacaactttactccgtttggctcgctctgcatcttccatctcctcttgtttcttcttcaaaagttctttttcctgaggacattaggcggaatttcagccactaagtgatataccgatgaaaggcaatttaaagttgtgaacaaaacaatatacctccttcgataaccaattgtttccatcaatctcatagtagtcactttggtcatcaaaaactgttgttcgagctgcagagtttcggtcataatcaacaagcctctttgtataagcttcagcagcagcttctgcttctgacaagggagtcaaaccttcttccagaccagcatatgtgctcccctctttcagcacaagagaaccacagaaattgcaaggtccctctccttcctgttcacaaactattttgccacaagataagcaattgctgattagtctgtgttgtcgtgcttgacacaagcatggtcttccctgctgaaatacaattgacccttttgcagcctcagcaagtgaaacagctttcccagctttcttctttttagaattcacttgatttcctttatttgatgcttttgattcacttcctagacttggaatctgattttcctgatttttggcaaccaaattttgtttgggttccacctcatggctggggccagtcactgtttttggtgttctcaatgactttttagttccactaccagatgcatcaactgaaggtggtttgacataggtatgtaacttagaggtaggggcatctgacttgttgctaaattctgactgagctctccgtcgcaagtattcttcaatcacagtttttcctgcttcttggccgatgatattctgcaaagatgaataagattaagccatttaggcctgtattttcttgtcttgatctaactaatagctacatttatcggatcaagggagaatgccagcccccctactaaaattcatctaaacatagcgttttaatgtgaatgtaatcgttaaatatgaaaatttaaggtctgcacaaaatccactcaaatgttaagatgc-agagcatatttatagatggtacagttatactctcaaatttaagttaaaggggttagtaatctggtagcatcagccatggtggccttaaaaccaataacaggaaagcatgaaaaagaaagagaaaatcgtcaagacagaaatcacattcccctgctaacttccttaatttgttatcttaaattttaaggtatatcattgttctaacaaggataaaggtgccttgca
>Jupunba_filamentosa_Lima_7487@NODE_1_length_1818_cov_141.416427
aaagcagatataaataaacaatgtcaaaggaagaggtaaggaatcaagtgaatctgatacttcctcgaataaaagttggcaaacaactaatcacaggaagcgtctaaaccaagaagccttctgcgtttcactatcaagtattccaccattaatgaaaaacataaaaatgtaaactaataaaaaaaaatgagcaagataacttcaggtatatctacagattcatggaatgaaagatgcatttgtttcgaatcctactcataagacattcaagcagcataaaattcaagcagtaacttcaataatattactaagaaataaaccttgcggccaactagatcaaaagtcacaacaactttactccgtttggctcgctctgcatcttccatctcctcttgtttcttcttcaaaagttctttttcctgaggaaattaggcggaatttcagccactaagtgatataccgatgaaaggcaatttaaagttgtgaacaaaacaatatacctccttcgataaccaattgtttccatcaatctcatagtagtcactttggtcatcaaaaactgttgttcgagctgcagagtttcggtcataatcaacaagcctctttgcataagcttcagccgcagcttctgcttctgacaagggagtcaaaccttcttccagaccagcatatgtgctcccctctttcagcacaagagaaccacagaaattgcaaggtccctctccttcctgttcacaaactattttgccacaagataagcaattgctgattagtctgtgttgtcgtgcttgacacgagcatggtcttccctgctgaaatacaattgacccttttgcagcctcagcaagtgaaacagctttcccagctttcttctttttagaattcacttgatttcctttatttgatgcttttgattcacttcctagacttggaatctgattttcctgatttttggcaaccaaattttgtttgggttccacctcatggctggggccagtcactgtttttggtgttctcaatgactttttagttccactaccagatgcatcaactgaaggtggtttgacataggtatgtaacttagaggtaggggcatctgacttgttgctaaattctgactgagctctccgtcgcaagtattcttcaatcacagtttttcctgcttctaggccgatgatattctgcaaagatgaataagattaagccatttaggcctgtattttcttgtcttgatctaactaatagctacatttatctgatcaagggagaatgccagcccccctactaaaattcatctaaacatagcgttttaatatgaatgtaatcgttaaatatgaaaatttaaggtctgcacaaaatccactcaaatgttaagatgc-agagcatatttatagatagtacagttatactctcaaattgaagttgaaggggttagtaatctggtagcatcagccatggtggccttaaaaccaataacaggaaagcatgaaaaagaaagagaaaatcgtcaagacagaaatcacattcccctgctaacttccttaatttgttatcttaaattttaaggtatatcattgttctaacaaggataaaggtgccttgca
>Jupunba_floribunda_Iganci_883@NODE_1_length_1775_cov_151.702002
aaagcagatataaataaacaatgtcaaaggaagaggtaaggaatcaagtgaatctgatacttcctcgaataaaagttggcaaacaactaatcacaggaagcgtctaaactaagaagccttctgcgtttcactatcaagtattccaccattaatgaaaaacataaaaatgtaaactaataaaaaaaaatgagcaagataacttcaggtatatctatagattcatggaatgaaagatgcatttgtttcgaatcctactcataagacatccaagcagcataaaattcaagcagtaacttcaataatattactaagaaataaaccttgcggccaactagatcaaaagtcacaacaactttactccgtttggcacgctctgcatcttccatctcctcttgtttcttcttcaaaagttctttttcctgaggaaattaggcagaatttcagccacgaagtgatataccgatgaaaggcaatttaaagttgtgaacaaaataatatacctccttcgataaccaattgtttccatcaatctcatagtagtcactttggtcatcaaaaactgttgttcgagctgcagagtttcggtcataatcaacaagcctctttgcataagcttctgcagtagcttctgcttctgacaagggagtcaaaccttcttccagaccagcatatgtgcttccctctttcaacacaagagaaccacagaaattgcaaggtccctctccttcctgttcacaaactattttgccacaagataagcaattgctgattagtctgtgtcgtcgggcttgacacgagcatggtcttccctgctgaaatacaattgacccttttgcagcctcagcaagtgaaacagctttcccagctttcttctttttagaattcacttgatttcctttatttgatgcttttgattcacttcctagacttggaatctgattttcctgatttttggcaaccaaattttgtttgggttccacctcatggctggggccagtcactgtttttggtgttctcaatgactttttagtaccacaaccagatgcttcaactgaaggtggtttgacataggtatgtaacttagaggtaggggcatctgacttgttgctaaattctgactgagctctccgtcgcaagtattcttcaatcacagtttttcctgcttcttggccgatgatattctgcaaagatgaataagattaagccatttaggcctgcattttcttgtcttgatctaactaatagctacatttatctgatcaagggagaatgccagcccccctactaaaattcatgtaaacatagcgttttaatatgaatgtaatcgttaaatatgaaaatttaaggtctgcacaaaatccactcaaatgttaagatgc-agagcatatttatagatgttacagttatactctcaaattgaagttgaaggggttagtaatctggtagcatcagccatggtggccttaaaaccaataacaggaaagcatgaaaaagaaagagaaaatcgtcaagacagaaatcacattcccctgctaccttccttaatttgttatcttaaattttaaggtatatcattgttctaacaaggataaaggtgccttgca
>Jupunba_laeta_Mori_25147@NODE_1_length_1351_cov_72.493721
------------------------------------------------------------------------------------------------------------------------------------------------------------------------------------aaaaaaatgagcaagataacttcaggtatatctatagattcatggaatgaaagatgcatttgtttcgaatcctactcataagacattcaagcagcataaaattcaagcagtaacttcaataatattactaagaaataaaccttgcggccaactagatcaaaagtcacaacaactttactccgtttggctcgctctgcatcttccatctcctcttgtttcttcttcaaaagttctttttcctgaggaaattaggcagaatttcagccactaagtgatataccgatgaaaggcaatttaaagttgtgaacaaaataatatacctccttcgataaccaattgtttccatcaatctcatagtagtcactttggtcatcaaaaaccgttgttcgagctgcagagtttcggtcatagtcaacaagcctctttgcataagcttcagcagcagcttctgcttctgacaagggagtcaaaccttcttccagaccagcatatgtgctcccctctttcagcacaagagaaccgcagaaattgcaaggtccctctccttcctgttcacaaactattttgccacaagataagcaattgctgattagtctgtgtcgtcgtgcttgacacgagcatggtcttccctgctgaaatacaattgacccttttgcagcctcagcaagtgaaacagttttcccagctttcttctttttagaattcacttgatttcctttatttgatgcttttgattcacttcctagacttggaatctgattttcctgatttttggcaaccaaattttgtttgggttccacctcatggctggggccagtcactgtttttggtgttctcaatgactttttagttccactaccagatgtttcaactgaaggtggtttgacataggtatgtaacttagaggtaggggcatctgacttgttgctaaattctgactgagctctccgtcgcaagtattcttcaatcacagtttttcctgcttctgggccgatgatattctgcaaagatgaataagattaagccatttaggcctgcattttcttgtcttgttctaactaatagctacatttatctgatcaagggagaatgccagcccccctgctaaaattcatctgaacatagcgttttaatatgaatgtaatcgttaaatatgaaaatttaaggtctgcacaaaatccactcaaatgttaagatgc-agagcatatttatagatattacagtaatactctcaaattgaagttgaaggggctagtaatctggtagcatcagccatggtggc-ttaaaaccaataacagaaaagcatgaaaaagaaagagaaaatcgtcaagacagaaatcacattcccc--------------------------------------------------------------------------
>Jupunba_langsdorfii_Ribeiro_728@NODE_1_length_1987_cov_143.960733
aaagcagatataaataaacaatgtcaaaggaagaggtaaggaatcaagtgaatctgacacttcctcgaataaaagttggcaaacaactgatcacaggaagcgtctaaactaagaagccttctgcgtttcactatcaagtattccaccattaatgaaaaacataaaaatgtaaactaat-aaaaaaaatgagcaagataacttcaggtatatctatagattcatggaatgaaagatgcatttgtttcgaatcctactcataagacattcaagcagcataaaattcaagcagtaacttcaataatattactaagaaataaaccttgcggccaactagatcaaaagtcacaacaactttactccgtttggctcgctctgcatcttccatctcctcttgtttcttcttcaaaagttctttttcctgaggaaattaggcaaaatttcagccactaagtgatataccgatgaaaggcaatttaaagttgtgaacaaaataatacacctccttcgataaccaattgtttccatcaatctcatagtagtcactttggtcatcaaaaactgttgttcgagcagcagagtttcggtcataatcaacaagcctctttgcataagcttcagcagcagcttctgcttctgacaagggagtcaaaccttcttccagaccagcatatgtgctcccctctttcagcacaagagaaccacagaaattgcaaggtccctctccttcctgttcacaaactattttgccacaagataagcaattgctgattagtctgtgttgtcgtgcttgacacgagcatggtcttccctgctgaaatacaattgacccttttgcagcctcagcaagtgaaacagctttcccagctttcttctttttagaattcacttgatttcctttatttgatgcttttgattcacttcctagacttggaatctgattttcctgatttttggcaaccaaattttgtttgggttccacctcatggctggggccagtcactgtttttggtgttctcaatgactttttagttccactaccagatgcttcaactgaaggtggtttgacataggtatgtaacttagaggtaggggcatctgacttgttgctaaattctgactgagctctccgtcgcaagtattcttcaatcacagtttttcctgcttcttggccgatgatattctgcaaagatgaataagattaagccatttaggcctgcattttcttgtcttgatctaactaatagctacatttatctgatcaagggagaatgccagcccccctactaaaattcatctaaacatagcgttttaatatgaatgtaatcgttaaatatgaaaatttaacgtctgcacaaaatccactcaattgttaagatgc-agagcatatatatagatagtacagttatactctcaaattgaagttgaaggggttagtaatccggtagcatcagccatggtggccttaaaaccaataacaggaaagcatgaaaaagaaagagaaaatcgtcaagacagaaatcacattcccctgctaacttccttaatttgtcatcttaaattttaaggtatatcattgttctaacaaggataaaggtgccttgca
>Jupunba_limae_Iganci_261@NODE_1_length_2025_cov_134.421458
aaagcagatataaataaacaatgtcaaaggaagaggtaaggaatcaagtgaatctgatacttcctcgaataaaagttggcaaacaactaatcacaggaaacgtctaaactaagaagccttctgcgtttcactatcaagtattccaccattaatgaaaaacataaaaatgtaaactaat-aaaaaaaatgagcaagataacttcaggtatatctatagattcatggaatgaaagatgcatttgtttctaatcctactcataagacattcaagcagcataaaattcaagcagtaacttcaataatattactaagaaataaaccttgcggccaactagatcaaaagtcacaacaactttactccgtttggctcgctctgcatcttccatctcctcttgtttcttcttcaaaagttctttttcctgaggaaattaggcggaatttcagccactaagtgatataccgatgaaaggcaatttaaagttgtgaacaaaacaatatacctccttcgataaccaattgtttccatcaatctcatagtagtcactttggtcatcaaaaactgttgttcgagctgcagagtttcggtcataatcaacaagcctctttgcataagcttcagcagcagcttctgtttctgacaagggagtcaaaccttcttccagaccagcatatgtgctcccctctttcagcacaagagaaccacagaaattgcaaggtccctctccttcctgttcacaaactattttgccacaagataagcaattgctgattagtctgtgttgtcgtgcttgacacgagcatggtcttccctgctgaaatacaattgacccttttgcagcctcagcaagtgaaacagctttcccagctttcttctttttagaattcacttgatttcctttatttgatgcttttgattcacttcctagacttggaatctgattttcctgatttttggcaactaaattttgtttgggttccacctcatggctggggccagtcactgtttttggtgttctcaatgactttttagttccactaccagatgcatcaactgaaggtggtttgacataggtatgtaacttagaggtaggggcatctgacttgttgctaaattctgactgagctctccgtcgcaagtattcttcaatcacagtttttcctgcttcttggccgatgatattctgcaaagatgaataagattaagccatttaggcctgtattttcttgtcttgatctaactaatagctacatttatctgatcaagggagaatgccagcccccctactaaaattcatctaaacatagcgttttaatatgaatgtaatcgttaaatatgaaaatttaaggtctgcacaaaatccactcaaatgttaagatgt-ggagcatatttatagatagtacagttatactctcaaattgaagttgaaggggttagtaatctggtagcatcagccatggtggccttaaaaccaataacaggaaagcatgaaaaagaaagagaaaatcgtcaagacagaaatcacattcccctgctaacttccttaatttgttatcttaaattttaaggtatatcattgttctaacaaggataaaggtgccttgca
>Jupunba_longipedunculata_Cardona_2682@NODE_1_length_1437_cov_178.330882
--------------------------------------------------------------------------------------ctaatcacaggaagcgtctaaactaagaagtcttctgcgtttcactatcaagtattccaccattaatgaaaaacataaaaatgtaaactaagaaaaaaaagtgagcaagataacttcaggtatatctatagattcatggaatgaaagatgcacttgtttcgaatcctactcatacgatattcaagcagcataaaattcaagcagtaacttcaataatattactaagaaataaaccttgcggccaactagatcaaaagtcacaacaactttactccgtttggctcgctctgcatcttccatctcctcttgtttcttcttcaaaagttctttttcctgaggaaattcggaaaaatttcagccactaagtgatataccgatgaaaggcaatttaaagttgtg----aaataatatacctccttcgataaccaattgtttccgtcaatctcatagtagtcactttggtcatcaaaaactgttgttcgagctgcagagtttcggtcataatcaacaagcctctttgcataagcttctgcagtagcttctgcttctgacaagggagtcaaaccttcttccagaccagcatatgtgcttccctctttcaacacaagagaaccacagaaattgcaaggtccctctccttcctgttcacaaactattttgccacaagataagcaattgctgattagtctgtgtcgtcgggcttgacacgagcatggtcttccctgctgaaatacaattgacccttttgcagcctcagcaagtgaaacagctttcccagctttcttctttttagaattcacttgatttcctttatttgatgcttttgattcacttcctagacttggaatctgattttcctgatttttggcaaccaaattttgtttgggttccacctcatggctggggccagtcactgtttttggtgttctcagtgactttttagtaccacaaccagatgcttcaactgaaggtggtttgacataggtatgtaacttagaggtaggggcatctgacttgttgctaaattctgactgagctctccgtcgcaagtattcttcaatcacagtttttcctgcttgttggccgatgatattctgcaaagatgaaaaagattaagccatttaggcctgcattttcttgtcttgatctaactaatagctacatttatctgatcaagggagaatgccagcccccctactaaaattcatctaaacatagcgttttaatatgaatgtgatcgttaaatatgaaaatttaacgtctgcacaaaatccactcaaatgttaagatgcaagagcatatttatagatagtacatttatcctctcaagttgaacttgaaggggttagtaatctggtagcatcagccatggtggcctt--------------gagagcatgaaaaagaaagagaaaattgtcaagacagaaatcacattcccctgctaac-------------------------------------------------------------------
>Jupunba_microcalyx_Iganci_855@NODE_1_length_1410_cov_163.948987
------------------------------------------------------------------------------------------------------------------------------------------------------------------------------------------------------------------------------------------------------------------------------------------------------------------------------------cggccaactagatcaaaagtcacaacaactttactccgtttggctcgctctgcatcttccatctcctcttgtttcttcttcaaaagttctttttcctgaggaaattcggaaaaatttcagccactaagtgatataccaatgaaaggcaatttaaagttgtg----aaataatatacctccttcgataaccaattgtttccgtcaatctcatagtagtcactttggtcatcaaaaactgttgttcgagctgcagagtttcggtcataatcaacaagcctctttgcataagcttctgcagcagcttctgcttctgacaagggagtcaaaccttcttccagaccagcatatgtgctcccctctttcaacacaagagaaccacagaagttgcaaggtccctctccttcctgttcacaaactattttaccacaagataagcaattgctgattagtctgtgtcgtcgtgcttgacacgagcatggtcttccctgctgaaatacaattgacccttttgcagcctcagcaagtgaaacagctttcccagctttcttctttttagaattcacttgatttcctttatttgatgcttttgattcacttcctagacttggaatctgattttcctgatttttggcaaccaaattttgtttgggttccacctcatggctggggccagtcactgtttttggtattctcaatgactttttagttccacaaccagatgcttcaactgaaggtggtttgacataggtatgtaacttagaggtaggggcatctgacttgttgctaaattctgactgagctctccgtcgcaagtattcttcaatcacagtttttcctgcttgttggccgatgatattctgcaaagatgaaaaagattaagccatttaggcctgcattttcttgtcttgatctaactaatagctacatttatctgatcaagggagaatgccagcccccttactaaaattcatctaaacatagcgttttaatatgaatgtgatcgttaaatatgaaaatttaacgtctgcacaaaatccactcaaatgttaagatgt--gagcatatttatagatagtaca-ttatactctcaagttgaacttgaaggggttagtaatctggtagcatcagccatggtggccttaaaaccaataacaggagagcatgaaaaagaaagaaaaaattgtcaagacagaaatcacattcccctgctaacttccttaatttgctatcttaaattttaaggtatatcattgttctaacaaggataggggtgccttgca
>Jupunba_nipensis_Mayo_19662@NODE_1_length_1128_cov_61.416746
-------------------------------------------------------------------------------------------------------------------------------------------------------------------------------------------------------------------------------ggaatgaaagatgcacttgtttcgaatcctactcataagat----------------attcaagcagtaacttcaataatattactaagaaataaaccttgcggccaactagatcaaaagtcacaacaactttactccgtttggctcgctctgcatcttccatctcctcttgtttcttcttcaaaagttctttttcctgaggaaattaggcagaatttcagccactaagtgatataccgatgaaaggcaatttaaagttgtgaacaaaataatatacctccttcgataaccaattgtttccatcaatctcatagtagtcactttggtcatcaaaaactgttgttcgagctgcagagtttcggtcataatcaacaagcctctttgcataagcttcagcagcagcttctgcttctgacaagggagtcaaaccttcttccagaccagcatatgtgctcccctctttcagcacaagagaaccacagaaattgcaaggtccctctccttcctgttcacaaactattttgccacaagataagcaattgctgattagtctgtgtcgtcgtgcttgacacgagcatggtcttccctgctgaaatacaattgacccttttgcagcctcggcaagtgaaacagctttcccaactttcttctgtttagaattcacttgatttcctttatttgatgctttcgattcacttcctagacttggaatctgattttcctgatttttggcaaccaaattttgtttgggttccacctcatggatggggccagtcactgtttttggtgttctcaatgactttttagttccacaaccagatgcttcaactgaaggtggtttgacataggtatgtaacttagaggtaggggcatctaacttgttgctaaattctgactgagctctccgtcgcaagtattcttcaatcacagtttttcctgtttgttggccgatgatattctgcaaagatgaaaaagattaagccatttaggcctgcattttcttgtcttgatctaactaatagctacatttatctgatcaagggagaatgccagcccccctactaaaattcatctaaacatagcgttttaatatgaatgtgatcgttaaatatgaaaatttaacgtctgcacaaaatccact-------------------------------------------------------------------------------------------------------------------------------------------------------------------------------------------------------------------------------------------------
>Jupunba_oppositifolia_Liegier_16014@NODE_1_length_1372_cov_167.010811
----------------------------------------------------------------------------------------------------------------------------------------------------------------ataaaaatgtaaactaagaaaaaagagtgagcaagataacttcaggtatatctatagattcatggaatgaaagatgcacttgtttcgaatcctactcataagatattcaagcagcataaaattcaagcagtaacttcaataatattactaagaaataaaccttgcggccaactagatcaaaagtcacaacaactttactccgtttggctcgctctgcatcttccatctcctcttgtttcttcttcaaaagttccttttcctgaggaaattcggaaaaatttcagccactaagtgatataccgatgaaaggcaatttaaagttgtg----aaataatatacctccttcgataaccaattgtttccgtcaatctcatagtagtcactttggtcatcaaaaactgttgttcgagctgcagagtttcggtcataatcaacaagcctctttgcataagcttctgcagcagcttctgcttctgacaagggagtcaaaccttcttccagaccagcatatgtgcttccctctttcaacacaagagaaccacagaaattgcaaggtccctctccttcctgttcacaaactattttgccacaagataagcaattgctgattagtctgtgtcgtcgtgcttgacacgagcatggtcttccctgctgaaatacaattgacccttttgcagcctcggcaagtgaaacagctttcccagctttcttctttttagaattcacttgatttcctttatttgatgcttttgattcacttcctagacttggaatctgattttcctgatttttggcaaccaaattttgtttgggttccacctcatggatggggccagtcactgtttttggtgttctcaatgactttttagttccacaaccagatgcttcaactgaaggtggtttgacataggtatgtaacttagaggtaggggcatctgacttgttgctaaattctgactgagctctccgtcgcaagtattcttcaatcacagtttttcctgcttgttggccgatgatattctgcaaagatgaaaaagattaagccatttaggcctgcattttcttgtcttgatctaactaatagctacatttatctgatcaagggagaatgccaggccccctactaaaattcatctaaacatagcgttttaatatgaatgtgatcgttaaatatcaaaatttaacatctgcacaaaatccactcaaatgttaggatgcaagagtatattgatagatagtacatttatactctcaagttgaacttgaaggggttagtaatctggtagcatcagccatggtggccttaaaaccaataacaggagagcgtgaaaaagaaagagaaaattgtcaagacagaaatcacattcccctg------------------------------------------------------------------------
>Jupunba_oxyphyllidia_Yonker_6157@NODE_1_length_1419_cov_348.236960
-----------------------------------------------------------------------------------------------------------------------------gttcactatcaagtattccaccgttaatgaaaaacataaaaatgtaaactaagaaaaaagagtgagcaagataacttcaggtatatctatagattcatggaatgaaagatgcacttgtttcgaatcctactcataagatattcaagcagcataaaattcaagcagtaacttcaataatattactaagaaataaaccttgcggccaactagatcaaaagtcacaacaactttactccgtttggctcgctctgcatcttccatctcctcttgtttcttcttcaaaagttctttttcctgaggaaattcggaaaaatttcagccaccaagtgatataccgatgaaaggcaatttaaagttgtg----aaataatatacctccttcgataaccaattgtttccgtcaatctcatagtagtcactttggtcatcaaaaactgttgttcgagctgcagagtttcggtcataatcaacaagcctctttgcataagcttctgcagcagcttctgcttctgacaagggagtcaaaccttcttccagaccagcatatgtgcttccctctttcaacacaagagaaccacagaaattgcaaggtccctctccttcctgttcacaaactattttgccacaagataagcaattgctgattagtctgtgtcgtcgtgcttgacacgagcatggtcttccctgctgaaatacaattgacccttttgcagcctcagcaagtgaaacagttttcccagctttcttctttttagaattcacttgatttcctttatttgatgcttttgattcacttcctagacttggaatctgattttcctgatttttggcaaccaaattttgtttgggttccacctcatggatggggccagtcactgtttttggtgttctcaatgcctttttagttccacaaccagatgcttcaactgaaggtggtttgacataggtatgtaacttagaggtaggggcatctgacttgttgctaaattctgactgagctctccgtcgcaagtattcttcaatcacagtttttcctgcttgttggccaatgatattctgcaatgatgaaaaagattaagccattttggcctgcattttcttgtcttgatctaactaatagctacatttatctgatcaagggagaatgccagccgccctactaaaattcatctaaacatagcgttttaatatgaatgtgatcgttaaatatgaaaatttaacgtctgcacaaaatccactcaaatgttaagatgcaagagcatatttatagatagtacatttatactctcaagttgaacttgaaggggttagtaatctggtagcatcagccatggtggccttaaaaccaataacaggagagcatgaaaaagaaagagaaaattgtcaagacagaaatcatattcccctgctaacttccata------------------------------------------------------------
>Punjuba_callejasii_Daly_5935@NODE_1_length_1236_cov_51.561691
-----------------------------------------------------------------------------------------------------------------------tctgcgtttcactatcaagtattccaccattaatgaaaaacataaaaatgtaaactaataaaaaaaagtgagcaagataacttcaggtatatctatagattcatggaatgaaagatgcacttgtttcgaatcctactcataagatattcaagcagcataaaattcaaacagtaacttcaataatgttactaagaaataaaccttgcggccaactagatcaaaagtcacaacaactttactccgtttggctcgctctgcatcttccatctcctcttgtttcttcttcaaaagttctttttcctgagggaattcggaaaaaattcagccactaagtgatataccgatgaaaggcaatttaaagttgtg----aaataatatacctccttcgataaccaattgtttccgtcaatctcatagtagtcactttggtcatcaaaaactgttgttcgagctgcagagtttcggtcataatcaacaagcctctttgcataagcttcagcagcagcttctgcttctgacaagggagtcaaaccttcttccagaccagcatatgtgctcccctctttcaacacaagagaaccacagaaattgcaaggtccctctccttcctgttcacaaactattttgccacaagataagcaattgctgattagtctgtgtcgtcgcgcttgacacaagcatggtcttccctgctgaaatacaattgacccttttgcagcctcagcaagtgaaacagctttcccagctttcttctttttagaattcacttgatttcctttatttgatgcttttgattcacttcctagacttggaatctgattttcctgatttttggcaaccaaattttgtttgggttccacctcatggctggggccagtcactgtttttggtgttctcaatgactttttagttccacaaccagatgcttcaactgaaggtggtttgacgtaggtatgtaacttagaggtaggggcatctgacttgttgctaaattctgactgagctctccgtcgcaagtattcttcaatcacagtttttcctgcttcttggccgatgatattctgcaaagatgaaaaagattaagccatttagggctgcattttcttgtcttgatctaactaatagctacatttatctgatcaagggagaatgccagcccccctactaaaattcatctaaacatagcgttttaatatgaatgtgatcgttaaatatgaaaatttaacgtctgcacaaaa-------------------------------------------------------------------------------------------------------------------------------------------------------------------------------------------------------------------------------------------------------
>Punjuba_killipii_Palodorios_6252@NODE_1_length_664_cov_80.064736
------------------------------------------------------------------------------------------------------------------------------------------------------------------------------------------------------------------------------------------------------------------------------------------------------------------------------------------------------------------------------------------------------------------------------------------------------------------------------------------------------------------------------------------------------------------------------------------------------------------------------------------------------------------------------------------------------------------------------------------------------------------------------------------------------------------------cacgagcatggtcttccctgctgaaatacaattgacccttttgcagcctcagcaagtgaaacagctttcccagctttcttctttttagaattcacttgatttcctttatttgatgcttttgattcacttcctagacttggaatctgattttcctgatttttggcaaccaaattttgtttgggttccacctcatggctggggccagtcactgtttttggtgttctcaatgactttttagttccacaaccagatgcttcaactgaaggtggtttgacataggtatgtaacttagaggtaggggcatctgacttgttgctaaattctgactgagctctccgtcgcaagtattcttcaatcacagtttttcctgcttcttggccgatgatattctgcaaagatgaaaaagattaagccatttaggcctgcattttcttgtcttgatctaactaatagctacatttatctgatcaagggagaatgccagcccccctactaaaattcatctaaacatagtgttttaatatgaatgtgatcgttaaatatgaaaatttaacgtctgcacaaaatccactcaaatgttaagatgcaagagcatatttatagatagtacagttatactctcaagttgaacttgaaggggttagtaatctggtagcatcagcca-----------------------------------------------------------------------------------------------------------------------------------------------------
>Punjuba_racemiflora_Jimenez_Soares_3626@NODE_1_length_1520_cov_193.975745
----------------------------------------------------------------tcgaataaaggaaggcaaacaactaatcacaggaagcgtctaaactaagaagccttctgcgtttcactatcaaatattccaccattaatgaaaaacataaaaatgtaaactaataaaaaaaagtgagcaagataacttcaggtatatctatagattcatggaatgaaagatgcacttgtttcgaatcctactcataagatattcaagcagcacaaaattcaagcagtaacttcaataatattactaagaaataaaccttgcggccaactagatcaaaagtcacaacaactttactccgtttggctcgctctgcatcttccatctcctcttgtttcttcttcaaaagttctttttcctgaggaaattcggaaaaatttcagccactaagtgatataccgatgaaaggcaatctaaagttgtg----aaataatatacctccttcgataaccaattgtttccgtcaatctcatagtagtcactttggtcatcaaaaactgttgttcgagctgcagagtttcggtcataatcaacaagcctctttgcataagcttcagcagcagcttctgcttctgacaagggagtcaaaccttcttccagaccagcatatgtgctcccctctttcaacacaagagaaccacagaaattgcaaggtccctctccttcctgttcacaaactattttgccacaagataagcaattgctgattagtctgtgtcgtcgtgcttgacacgagcatggtcttccctgctgaaatacaattgacccttttgcagcctcagcaagtgaaacagctttcccagctttcttctttttagaattcacttgatttcctttatttgatgcttttgattcacttcctagactaggaatctgattttcctgatttttggcaaccaaattttgtttggattccacctcatggctggggccagtcactgtttttggtgttctcaatgactttttagttccacaaccagatgcttcaactgaaggtggtttgacataggtatgtaacttagaggtaggggcatctgacttgttgctaaattctgactgagctctccgtcgcaagtattcttcaatcacagtttttcctgcttcttggccgatgatattctgcaaagatgaaaaagattaagccatttaggcctgca-tttcttgtcttgatctaactaatagctacatttatctgatcaagggagaatgccagcccccctactaaaattcatctaaacatagcgttttgatatgaatgtgatcgttaaatatgaaaatttaacgtctgcacaaaatccactcaaatgttaagatgcaagagcatatttatagatagtacagttatactctcaagttgaacttgaaggggttagtaatctggtagcatcagccatggtggcctaaaaaccaataacaggaaagcatgaaaaagaaagagaaaatcgtcaagacagaaatcacattcccctgctaacttccttaatttgctatcttaaattttaaggtatatcattgttctgacaag-----------------
>_R_Albizia_adinocephala_FHO33_88@NODE_1_length_1823_cov_188.237113
aaagcagatataaataaacaatgtcaaaggaagaggtaaggaatcaagtgaatctgacacttcctcgaata-aagttggca---aactaatcacaggaagcgtctaaactaagaagccttctgcgtttcactatcaagtattccaccattaatgaaaaacataaaaatgc--------------------gcaagataacttcaggtatatctatagattcatggaatgaaagatgcactcgttttgaatcctactcataagatattcaagcagaataaaattcaagcagtaacttcaataatattattaagaaataaaccttgcggccaactagatcaaaagtcacaacaactttactccgtttggcttgctctgcatcttccatctcctcttgtttcttcttcaaaagttctttttcctgaggaaattcggaaaaatttcagccactaagtgatataccgatgaaaggcaatttaaacttgtgaacaaaataatatacctccttcgataaccaattgtttccatcaatctcatagtagtcactttggtcatcaaaaactgtcgttcgagctgcagagtttcggtcataatcaacaagcctctttgcataagcttcagcagcagcttctgcttctgacaagggagtcaaaccttcttccagaccagcatatgtgctcccctctttcaacacaagagaaccacagaaattgcaaggtccctctccttcctgttcacaaactattttgccacaagataagcaattgctgattagtctgtgtcgtcgtgcttgacatgagcatggtcttccctgctgaaatacaattgacccttttgcagcctcagcaagtgaaacggctttcccagatttcttctttttagaattcacttgatttcctttatttgatgcttttgattcacttcctagacttggaatctgattttcctgatttttggcaaccaaattttgtttgggttccacctcatggctggggccagtcactgtttttggcgttctcagtgactttttagttccactaccagatgcttcaactgaaggtggtttgacataggtatgtaacttagaggtaggggcatctgacttgttgctaaattctgactgagctctacgtcgcaagtattcttcaatcacagtttttcctgcttcttggccgatgatattctgcaaagatgaaaatgattaagccatttaagcctgcattttcttgtcttgatctaactaatagctacatttatctgatcaagggagaatgccaggccccctactaaaattcatctaaaccgagcgttttaatatgaat------gttaaatatgaaaatttaacctctgcacaaaatccactcaaatgttaagatgcaagagcatatttatagatagtacagttatactctcaagttgaacttgaaggggttagtaatctggtagcatcagccatggtggccgtaaaaccaataacaggaaagcatgaaaaagaa--agaaaatcgtggagacagaaatcacattcctccgctaacttccttaatttgttatcttaaattttaaggtataccattgttctaacaaggataaaggtgccttgca
>_R_Albizia_burkartiana_StivalSantos_678@NODE_1_length_1037_cov_14.332994
--------------------------------------------------------------------------------------------------------------------------------------------------------------------------------------------------------------------------------------------------------------------------------------------------------------------------------------accaactagatcaaaagtcacaacaactttactccgtttggctcgctctgcatcttccatgtcctcttgtttcttcttcaaaagttctttttcctgaggaaattcagaaaaatttcagccactaagtgatataccgatgaaaggcaatttaaagttgtgaacaaaataatatacctcctttgataaccaattgtttccatcaatctcatagtagtcactttggtcatcaaaaactgttgttcgagctgcagagtttcggtcataatcaacaagtctctttgcataagcttcagccgcagcttctgcttctgacaagggagtcaaaccttcttccagaccagcatatgtgctcccctctttcaacacaagagaaccacagaaattgcaaggtccctctccttcctgttcacaaactattttgccacaagataagcaattgctgattagtctgtgctgtcgtgcttgacacgagcatggtcttccctgctgaaatacaattgacccttttgcagcctcagcaagtgaaatggctttcccagctttcttctttttagaattcacttgatttcctttatttgatgctttggattcacttcctagacttggaatctgattttcctgatttttggcaaccaaattttgtttgggttccacctcatggctggggccagtcactgtttttggtgttctcagtgactttttagttccactaccagatgcttcaactgaaggtggtttgacataggtatgtaacttagaggtaggggcatctgacttgttgctaaattctgactgagctctccgtcgcaagtattcttcaatcacagtttttcctgcttcttggccgatgatattctgcaaagatgaaaaagattaagccatttaggcctgcattttcttgtcttgatctaactaatagcaacatttatctgatcaagggagaatgccagcccccctactaaaattcatttacacatagcgttttaatatgaatgtaatcattacatatgaaaatttaacgtctgcacaaaatccac--------------------------------------------------------------------------------------------------------------------------------------------------------------------------------------------------------------------------------------------------
>_R_Albizia_edwallii_Dalmaso_272@NODE_1_length_1170_cov_8.750673
-----------------------------------------------------------------------------------------------------------------------------------------------------------------------------------------------------------------------------------------------------------------ataatatattcaagcagcataaaattcaagcagtaacttcaataatattaataagaaataaaccttgcggccaactagatcaaaagtcacaacaactttactccgtttggctcgctctgcatcttccatctcctcttgtttcttcttcaaaagttctttttcctgagg----------aaatttcagcccctaagtgatataccgatgaaaggcaatttaaagttgtgaacaaaataatatacctccttcgataaccaattgtttccatcaatctcatagtagtcactttggtcatcaaaaactgttgttcgagctgcagagtttcggtcataatcaacaagcctctttgcataagcttcagcagcagtttctgcttctgacaagggagtcaaaccttcttccagaccagcatatgtgctcccctctttcaacacaagagaaccacagaaattgcaaggtccctctccttcctgttcacaaactattttgccacaagataagcaattgctgattagtctgtgttgtcgtgcttgacacgagcatggtcttccctgctgaaatacaattgacccttttgcagcctcagcaagtgaaacggctttcccagctttcttctttttagaattcacttgatttcctttatttgatgcttttgattcaattcctagacttggaatctgattttcctgatttttggcaaccaaattttgtttgggttccacctcatggctggggccagtcacagtttttggtgttctcaatgactttttagttccactaccagatgcttcaactgaaggtggtttgacataggtatgtaacttagaggtaggggcatctgacttgttgctaaattctgactgagctctccgtcgcaagtattcttcaatcacagtttttcctgcttcttggccgatgatattctgcaaagatgcaaaagattaagccatttaggcctgcattttcttgtcttgatctaactaatagctacatttatctgatcaagggagaataccagcccccccactaaaattcatctaaacatagcattttaatatgaatgtaatcgttaaatatgaaaatttcacgtctgcacaaaatccactcaaatg------------------tttatagatagtacagttatactctcaagttgaacttgaaggggttagtaatctggtagcatcagcc------------------------------------------------------------------------------------------------------------------------------------------------------
>_R_Albizia_multiflora_Hughes_3090@NODE_1_length_1612_cov_173.891857
aaagcagatataaataaacaatgtcaaaggaagaggtaaggaatcaagtgaatctgacacttcctcgaataaa----gttagcaaactaatcacaggaagcgtctaaactaagaagcctcctgcgtttcactatcaagtattccaccattaatgaaaaacataaaaatgtaaactaat-aaaaaaaatgagcaagataacttcaggtatatctatagattcatggaatgagagatgcacttgttttgaatcctattcataagatattcaagcagaataaaattcaaacagtaacttcaataatattactaagaaataaaccttgcggccaactagatcaaaagtcacaacaactttactccgtttggctcgctctgcatcttccatctcctcttgtttcttcttcaaaagttctttttcctgagaaaattcggaaaaatttcagccactaagtgatataccgatgaaaggcaatttaaacttgtgaagaaaataatatacctccttcgataaccaattgtttccatcaatctcatagtagtcactttggtcatcaaaaactgttgttcgagctgcagagtttcggtcataatcaacaagcctctttgcataagcttcagcagcagcttctgcttctgacaagggagtcaaaccttcttccagaccagcatatgtgctcccctctttcaacacaagagaaccacagaaattgcaaggtccctctccttcctgttcacaaactattttgccacaagataagcaattgctgattagtctgtgttgtcgtgcttgacacgagcatggtcttccctgctgaaatactattgacccttttgcagcctcagcaagtgaaacggctttcccagctttcttctttttagaattcacttgatttcctttatttgatgcttttgattcccttcctagacttggaatctgattttcctgatttttggcaaccaaattttgtttgggttccacctcatggctggggccaatcactgtttttggtgttctcagcgactttttagttccactaacagatgcttcaactgaaggtggtttgacataggtatgtaacttagaggtaggggcatctgacttgttgctaaattctgactgagctctccgtcgtaagtattcttcaatcacagtttttcctgcttcttggccgatgatattctgcaaagatgtaaatgattaagccatttaggcctgcattttcttgtcttgatctaactaatagctacatttatctgagcaagggagaatgccaacccccctactaaaattcatctaaacagagcgttttaatatgaat------gttaaatatgaaaatttaacctctgcacaaaatgcactcaaatgttaagatgcaagagcatatttatagatagtacagttatactctcaagttgaacttgaaggggttagtaatctggtagcatcagccatggcgaccttaaaaccaataacaggaaagcatgaaaaagaa--agaaaatcgtggagacatatatcacattcctccgccaacttccttaatttgttatcttaaattttaaggtatatcattgttctaacaaggataaaggtgccttgca
>_R_Albizia_niopoides_Simon_1601@NODE_1_length_1515_cov_194.084840
----------------------------------ggtaaagaatcaagtgaatctgatactttctcaaataaaagttggcaaacaactaatcacagaaagcgtctaaactaataagcattctgcgtttcactatcaagtattctaccattaatgaaaaacataaaaatgtaaactaataaaaaaaaatgagcaagataacttcaggtatatctatagattcatggaatgaaagatgcacttgttttgaatcctactcataagatattcaagcagcataaaattcaagcagtaacttcaataatattaataagaaataaaccttgcggccaactagatcaaaagtcacaacaactttactccgtttggctcgctctgcatcttccatctcctcttgtttcttcttcaaaagttctttttcctgaggaaatttggaaaaaattcagccactaagtgctatgccgatgaaaggcaatttaaagttgtgaccaaaataatatacctcctttgacaaccaattgtttccatcaatctcatagtagtcactttggtcatcaaaaactgttgttcgagctgcagagtttcggtcataatcaacaagcctctttgcataagcttcagcagcagcttctgcttctgacaagggagtcaaaccttcttccagaccagcatatgtgctcccctctttcaacacaagagaaccacagaaattgcaaggtccctctccttcctgttcacaaactattttgccacaagataagcaattgctgactagtctgtgtcgtcgtgcttgacacgagcatggtcttccctgctgaaatacaattgaaccttttgcagcctcagcaagtgaaacggatttcccaactttcttctttttagaattcacttgatttcctttatttgatgcttttgattcacttactagacttggaatctgtttttcctgatttttggccaccaaattttgtttgggttccacctcatggctggcgccagtcactgtttttggtgttctcaatgactttttagttccactaccagatgcttcaactgaaggtggtttgacataggtatgtaacttagaggtaggggcatctgacttgttgctaaattctgactgagctctccgtcgcaagtattcttcgatcacagtttttcctgcttcttggccgatgatattctgcaaagatgaaaaagattaagccatttaggcctgaattttcttgtcttgatataacaaatggctacatttatctgatcaagggagaatgccatcccccctactaaaattcaactaagcatagcgttttaatatgaatgtaatcgttaaatatgaaaatttaacgtctacacaaaatccactcaaatgttaagatgcatgaacatatttatagatggtacagttatactctcaagttgaacttgaaggggttagtaatctggtagcatcagccatggtggccttaaaaccaataacaggcgagcatgagaaagaa--agaaaatcgtcgagacagaaatgacattcccctgctaacttcctcaatttg-------------------------------------------------------
>_R_Albizia_sinaloensis_Hughes_1576@NODE_1_length_1392_cov_122.650190
------------------------------------------------------------------------------------------------gaagcgtctaaactaagaagccttctgcgtt----tatcaagtattccaccattaatgaaaaacataaaaatgtaaactaat----aaaaatgcgcaagataacttcaggcatatctatagattcatggaatgaaagatgcacttgttttgaatcctactcataagat----------------attcaagcagtaacttcaataatattactaagaaataaaccttgcggccaactagatcaaaagtcacaacaactttactccgtttggcttgctctgcatcttccatctcctcttgtttcttcttcaaaagttctttttcctgaggaaattcggaaaaatttcagccactaagtgatataccgatgaaaggcaatttaaacttgtgaacaaaataatatacctccttcgataaccaattgtttccatcaatctcatagtagtcactttggtcatcaaaaacggttgttcgagctgcagagtttcggtcataatcaacaagcctctttgcataagcttcagcagcagcttctgcttctgacaagggagtcaaaccttcttccagaccagcatatgtgctcccctctttcaacacaagagaaccacagaaattgcaaggtccctctccttcctgttcacaaactattttaccacaagataagcaattgctgattagtctgtgtcgtcgtgcttgacacgagcatggtcttccctgctgaaatacaattgacccttttgcagcctcagcaagtgaaacggctttcccagatttcttctttttagaattcacttgatttcctttatttgatgcttttgattcacttcctagacttggaatctgattttcctgatttttggcaaccaaattttgtttgggttccacctcatggctggggccagtcactgtttttggtgttctcagtgactttttagttccactaccagatgcttcaactgaaggtggtttgacataggtatgtaacttagaggtaggggcatctgacttgttgctaaattctgactgagctctccgtcgcaagtattcttcaatcacagtttttcctgcttcttggccaatgatattctgcaaagatgaaaatgattaagccatttaggcctgcattttcttgtcttgatctaactaatagctacatttatctgatcaagggagaatgccagcccccc-actaaaattcatctaaacagagcgttttaatatgaat------gttaaatatgaaaatttaacctctgcacaaaatccactcaaatgttaagatgcaagagcatatttatagatagtacagttatactctcaagttgaacttgaaggggttagtaatccggtagcatcagccatggtggcctcaaaaccaataacaggaaagcatgaaaaagaa--agaaaatcgtggagacagaaat------------------------------------------------------------------------------------
>_R_Albizia_subdimidiata_var_subdimidiata_Ferreira_210@NODE_1_length_1259_cov_216.086294
-------------------------------------------------------------------------------------------------------------------------------------------------------------------------------------------------------------------------------------------------------------------------------------------------------------cctccttcgataaccaattgtttccatcaatctcatagtagtcactttggtcatcaaaaactgttgttcgagctgcattttccatctcctcttgtttcttcttcaaaagttctttttcctgaggaaattcggaaaaatctcagccactaagtgatataccgatgaaaggcaatttaaacttgcgaacaaaataatatacctccttcgataaccaattgtttccatcaatctcatagtagtcactttggtcatcaaaaactgttgttcgagctgcagagtttcggtcataatcaacaagcctctttgcataagcttcagcagcagcttctgcttctgacaagggagtcaaaccttgttccagaccagcatatgtgctcccctctttcaacacaagagaaccacagaaattgcaaggtccctctccttcctgttcacaaactattttgccacaagataagcaattgctgattagtctgtgttgtcgtgcttgacacgagcatggtcttccctgctgaaatacaattgacccttttgcagcctcagcaagtgaaacggatttcccagctttcttctttttagaattcacttgatttcctttatttgatgattttaattcacttactagacttggaatctgtttttcctgatttttggccaccaaattttgtttgggttccacctcatggctggggccagtcactatttttggtgttctcaatgactttttagttccactaccagatgcttcaactgaaggtggtttgacataggtatgtaacttagaggtaggggcatctgacttgttgctaaattctgactgagctctccgtcgcaagtattcttcaatcacaggttttcctgcttcttggccgatgatattctgcaaagatgaaaaagattaagccatttaggcctgcattttcttgtcttgatctaacaaatggctacatttatctgatcaagggagaatgccagcccccctactaaaattcaactaaacacagcgttttaatatgaatgtaatcgttaaatatgaaaatttaacgtctacacaaaatccactcaaatgttaagatgcatgagcatatttatagatggtacagttatactctcaagttgaacttgaaggggttagtaatctggtagcatcagccatggtggccttaaaaccaataacaggcaagcatgaaaaagaa--agaaaatcgtcgagacagaaatcatattcccctgctaacttccttaatttgttatcttaaatt-------------------------------------------
>_R_Balizia_elegans_Iganci_870@NODE_1_length_1787_cov_142.226316
aaagcagatataaataaacaatgtcaaaggaagaggtaaggaatcaactgaatctgatacttcctcgaataaaagaaggcaaacaactaatcacaggaagcgtctaaactaagaagccttctgcgtttcactatcaagtattccaccattaatgacaaacataaaaatgtaaactaagaaaaaaatttgagcaagataactgcaggtatatctacagattcatggaatgaaagatgcacttgtttcgaatcctactcgtaagatattcaagcagcataaaattcaagcagcaacttcaataatattactaagaaataaaccttgcggccaactagatcaaaagtcacaacaactttactccgtttggctcgctctgcatcttccatctcctcttgtttcttcttcaaaagttctttttcctgaggaaattcggaaaaatttcagccactaagtgatataccgatgcaagacaatttaaagttgtg----aaataatatacctccttcgataaccaattgtttccgtcaatctcatagtagtcactttggtcatcaaaaactgttgttcgagctgcagagtttcggtcataatcaacaagcctctttgcataagcttctgcagtagcttctgcttctgacaagggagtcaaacctccttccagaccagcatatgtgcttccctctttcaacacaagagaaccacagaaattgcaaggtccctctccttcctgttcacaaactattttgccacaagataagcaattgctgattagtctgtgtcgtcgtgcttgacacaagcatggtcttccctgctgaaatacaattgacccttttgcagcctcagcaagtgaaacagctttcccagctttcttctttttagaattcacttgatttcctttatttgatgcttttgattcacttcctagacttggaatctgattttcctgatttttggcaaccaaattttgtttgtgttccacctcatggctggggccagtcactgtttttggtgttctcaatgactttttagttccacaaccagatgcttcaactgaaggtggtttgacataggtatgtaacttagaggtaggggcatctgacttgttgctaaattctgactgagctctccgtcgcaagtattcttcaatcacagtttttcctgcttgttggccaatgatattctgcaaagattaaaaagattaagccatttaggcctgcattttcttgtcttgatctaactaatagctacatttatctgatcaagggagaatgccagcccccctactaaaattcatctaaagatagcgttttaatatgaatgtgatcgttaaatatgaaaatttaaagtctgcacaaaatccactcaaatgttaagatgcaagagcatatttatagatagtacatttatactctcaagttgaacttgaaggggttagtaatctggtagcatcagccatggtggccttaaaaccaataacaggagagcatgaaaaagaaagagaaaattgtcaagacagaaatcacattcccctgctaacttccttaatttgctactttaaattttaaggtatatcattgttctaacaaggatagaggtgccttgca
>_R_Balizia_leucocalyx_Aguilar_1939@NODE_1_length_1678_cov_185.413492
aaagcagatataaataaacaatgtcaaaggaagaggtaaggaatcaagtgaatctgatacttcctcgaataaaagaaggcaaacaactaatcacaggaagcgtctagactaagaagccttcagcgtttcactgtcaagtattccaccatcaatgaaaaacataaaaatgtaaactaat-aaaaaaaatgagcaagataacttcaggtatatctatagattcatggaatgaaagatgcatttgtttcgaatcctactcataacacattcaagcagcataaaattcaagcagtaacttcaataatattactaagaaataaaccttgcggccaactagatcaaaagtcacaacaactttactccgtttggctcgctctgcatcttccatctcctgttgtttcttcttcaaaagttctttttcctgaggaaattaggcagaatttcagccactaggtgatataccgatgaaaggtaatttaaagttgtgaacaaaataatatacctccttcgataaccaattgtttccatcaatctcatagtagtcactttggtcgtcaaaaactgttgttcgagctgcagagtttcggtcataatcaacaagcctctttgcataagcttcagcagtagcttctgcttctgacaagggagttaaaccttcttccagaccagcatatgtgctcccctctttcagcacaagagaaccacagaaattgcaaggtccctctccttcctgttcacaaactattttgccacaagataagcaattgctgattagtctgtgtcgtcgtgcttgacacgagcatggccttccctgctgaaatacaattgacccttttgcagcctcagcaagtgaaacagctttcccagctttcttctttttagaattcacttgatttcctttatttgatgcttttgattcacttcctagacttggaatctgattttcctgatttttggcaaccaaattttgtttgggttccacctcatggctggggccagtcactgtttttggtgttctcaatgactttttagttccactaccagatgcttcaactgaaggtggtttgacataggtatgtaacttagaggtaggggcatctgacttgttgctaaattctgactgagctctccgtcgcaagtattcgtcaatcacagtttttcctgcttcttggccgatgatattctgcaaagatgaataagattaagccatttaggcctgcattttcttgtcttgatctaactaacagctacatttatctgatcaagggagaatgccagcccccctactaaaattcatctaaacatagcgttttaatacgaatgtaattgttaaatatgaaaatttaaggtctgcacaaaatccactcaaatgttaagatgc-agagcatatttatagatagtacagttatactctcaaattgaagttgaaggggttagtaatctggtagcatcagccatggtggccttaaaaccaataacaggaaagcatgaaaaagaaagagaaaatcgtcaagacagaaatcacattcccctgctaacttccttaatttgttatcttaaattttaaggtatatcattgttctaacaaggataaaggtgccttgcg
>_R_Jupunba_cochleata_Bonadeu_673@NODE_1_length_1536_cov_177.217272
---------------------------------------------------------------------------------------------------------------------------------------------------------------------------------------------------------------------------------------------------------------------------------------------agcagtaacttcaataatattactaagaaataaaccttgcggccaactagatcaaaagtcacaacaactttactccgtttggctcgctctgcatcttccatctcctcttgtttcttcttcaaaagttctttttcctgaggaaattcggaaaaatttcaaccaccaagtgatataccgatgaaaggcaatttaaagttgtg----aaataatatacctccttcgataaccaattgtttccatcaatctcatagtagtcactttggtcatcaaaaactgttgttcgagctgcagagtttcggtcataatcaacaagcctctttgcataagcttctgcagcagcttctgcttctgacaagggagtcaaaccttcttccagaccagcatatgtgcttccctctttcaacacaagagaaccacagaaattgcaaggtccctctccttcctgttcacaaactattttgccacaagataagcaattgctgattagtctgtgtcgtcgtgcttgacacgagcatggtcttccctgctgaaatacaattgacccttttgcagcctcagcaagtgaaacagctttcccagctttcttctttttagaattcacttgatttcctttatttgatgcttttgattcacttcctagacttggaatctcattttcctgatttttggcaaccaaattttgtttgggttccacctcatggctggggccagtcactgtttttggtgttctcaatgactttttagttccacaaccagatgcttcaactgaaggtggtttgacgtaggtatgtaacttagaggtaggggcatctgacttgttgctaaattctgactgagctctccgtcgcaagtattcttcaatcacagtttttcctgcttgttggccgatgatattctgcaaagatgaaaaagattaagccatttaggcctgcattttcttgtcttgatctaactaatggctacatttatctgatcaagggagaatgccagcccccctactaaaattcatctaaacatagcgttttaatatgaatgtgatcgttaaatatgaaaatttaacgtctgcacaaaatccactcaaatgttaagatgcaagagcatatttatagatagtacatttatactctcaagttgaacttgaagtggttagtaatctggtagcatcagccatggtggccttaaaaccaataacaggagagcatgaaaaagaaagagaaaattgtcaagacagaaatcacattcccctgctaacttccttaatttgctatattaaattttaaggtatatcattgttctaacaaggatagaggtgccttgca
>_R_Jupunba_commutata_Maguire_46145@NODE_1_length_1558_cov_179.677920
aaagcagatataaataaacaatgtcaaaggaagaggtaaggaatcaagtgaatctgatacttcctcgaataaaagttggcaaacaactaatcacaggaagcgtctaaactaagaagccttctgcgtttcactatcaagtattccaccattaatgaaaaacataaaaatgtaaactaat-aaaaaaaatgagcaagataacttcaggtatatctatagattcatggaatgaaagatgcatttgtttcgaatcctactcataagacattcaagcagcgtaaaatttgagcagtaacttcaataatattactaagaaataaaccttccggccaactagatcaaaagtcacaacaactttactccgtttggctcgctctgcatcttccatctcctcttgtttcttcttcaaaagttctttttcctgaggaaattaggcaaaatttcagccactaagtgatataccgatgaaaggcaatttaaagttgtgaacaaaataatatacctccttcgataaccaattgtttccgtcaatctcatagtagtcactttggtcatcaaaaactgttgttcgagctgcagagtttcggtcataatcaacaagcctcttcgcataagcttcagcagcagcttctgcttctgacaagggagtcaaaccttcttccagaccagcatatgtgctcccctctttcagcacaagagaaccacagaaattgcaaggtccctctccttcctgttcacaaactattttgccacaagataagcaattgctgattagtctgtgtcgtcgtgcttgacacgagcacggtcttccctgctgaaatacaattgacccttttgcagcctcagcaagtgaaacagctttcccagctttcttctttttagaattcac-----------------------ttgattcacttcctagacttggaatctgattttcctgatttttggcagccaaattttgtttgggttccacctcatggctggggccagtcactgtttttggtgttctcaatgactttttagttccacaaccagatgcttcaactgaaggcggtttgacataggtatgtaacttagaggtaggggcatctgacttgttgctaaattctgactgagctctccgtcgcaagtattcttcaatcacagtttttcctgcttcttggccgatgatattctgcaaagatgaaaaagattaagccatttaggcctgcgttttcttgtcttgatctaactaatagctacatttatctgatcaagggagaatgccagcccccctactaaaattcatctaaacatagcgttttaatatgaatgtgatcgttaaatatgaaaatttaacgtctgcacaaaatccactcaaatgttaagatgcaagagcatatttatagatagtaaagttatactctcaagttgaacttgaaggggttagtaatctggtagcatcagccatggtggccttaaaaccaataacaggaaagcatgaaaaagaaagagaaaatcgtcaagacagaaatcacattcccctgctaacttccttaatttgctatcttaaattttaaggtata---------------------------------
>_R_Jupunba_idiopoda_Quesada_1718@NODE_1_length_1430_cov_110.538064
--------------------------------------------------------------------------------------ctaatcaagggaagcgtctaaactaagaagccttctgcggttcactatcaagtattccaccgttaatgaaaaacataaaaatgtaaactaagaaaaaagagtgagcaagataacttcaggtatatctatagattcatggaatgaaagatgcacttgtttcgaatcctactcataagatattcaagcagcataaaattcaagcagtaacttcaataatattactaagaaataaaccttgcggccaactagatcaaaagtcacaacaactttactccgtttggctcgctctgcatcttccatctcctcttgtttcttcttcaaaagttctttttcctgaggaaattcggaaaaatttcagccactaagtgatataccgatgaaaggcaatttaaagttgtg----aaataatatacctccttcgataaccaattgtttccgtcaatctcatagtagtcactttggtcatcaaaaactgttgttcgagctgcagagtttcggtcataatcaacaagcctctttgcataagcttctgcagcagcttctgcttctgacaagggagtcaaaccttcttccagaccagcatatgtgcttccctctttcaacacaagagaaccacagaaattgcaaggtccctctccttcctgttcacaaactattttgccacaagataagcaattgctgattagtctgtgtcgtcgtgcttgacacgagcatggtcttccctgctgaaatacaattgacccttttgcagcctcagcaagtgaaacagttttcccagctttcttctttttagaattcacttgatttcctttatttgatgcttttgattcacttcctagacttggaatctgattttcctgatttttggcaaccaaattttgtttgggttccacctcatggatggggccagtcactgtttttggtgttctcaatgactttttagttccacaaccagatgcttcaactgaaggtggtttgacataggtatgtagcttagaggtaggggcatctgacttgttgctaaattctgactgagctctccgtcgcaagtattcttcaatcacagtttttcctgcttgttggccaatgatattctgcaaagatgaaaaagattaagccatttaggcctgcattttcttgtcttgatctaactaataactacatt---------aagggagaatgccagcccccctactaaaattcatctaaacatagcgttttaatatgaatgtgatcgttaaatatgaaaatttaacgtctgcacaaaatccactcaaatgttaagatgcaagagcatatttatagatagtacattcatactctcaagttgaacttgaaggggttagtaatctggtagcatcagccatggtggccttaaaaccaataacaggagagcatgaaaaagaaagagaaaattgtcaagacagaaatcacat-------------------------------------------------------------------------------
>_R_Jupunba_leucophylla_Iganci_839@NODE_1_length_1315_cov_248.735864
------------------------------------------------------------------------------------------------------------------------------------------------------------------------------------------------------------------------------------------------------------------------attcaagcagcataaaattcaagcagtaacttcaataatattactaagaaataaaccttgcggccaactagatcaaaagtcacaacaactttactccgtttggctcgctctgcatcttccatctcctcttgtttcttcttcaaaagttctttttcctgagggaattcggaaaaatttcagccactaagtgatacaccaatgaaaggcaatttaaagttgtg----aaataatatacctccttcgataaccaattgtttccgtcaatctcatagtagtcactttggtcatcaaaaactgttgttcgagctgcagagtttcggtcataatcaacaagcctctttgcataagcttcagcagcagcttctgcttctgacaagggagtcaaaccttcttccagaccagcatatgtgctcccctctttcagcacaagagaaccacagaaattgcaaggtccctctccttcctgttcacaaactattttgccacaagataagcaattgctgattagtctgtgtcgtcgtgcttgacacaagcatggtcttccctgctgaaatacaattgacccttttgcagcctcagcaagtgaaacagctttcccagctttcttctttttagaattcacttgatttcctttatttgatgcttttgattcacttcctagacttgaaatctgattttcctgatttttggcaaccaaattttgtttaggttccacctcatggctggggccagtcactgtttttggtgttctcaatgactttttagttccactaccagatgcatcaactgaaggtggtttgacataggtatgtaacttagaggtaggggcatctgacttgttgctaaattctgactgagctctccgtcgcaagtattcttcaatcacagtttttcctgcttcttggccgatgatattctgcaaagatgaataagattaagccatttaggcctgtattttcttgtcttgatctaactaatagctacatttatctgatcaagggagaatgccagcccccctactaaaattcatctaaacatagcgttttaatatgaatgtaatcattaaatatgaaaatttaaggtctgcacaaaatccactcaaatgttaagatgc-agagcatatttatagatagtacagttatactctcaaattgaagttgaaggggttagtaatctggtagcatcagccatggtggccttaaaaccaataacaggaaagcatgaaaaagaaagagaaaatcgtcaagacagaaatcacattcccctgctaacttccttaatttgttatcttaaattttaaggtatatcattgttataa---------------------
>_R_Jupunba_macradenia_Lourteig_3021@NODE_1_length_1387_cov_183.997710
----------------------------------------------------------------------------------------------------------------------------------------------------------------------------------aaaaaaaagtgagcaagataactgcaggtatatctatagattcatggaatgaaagatgcacttgtttcgaatgctactcataagatattcaagcagcataaaattcaagcagtaacttcaataatattactaagaaataaaccttgcggccaactagatcaaaagtcacaacaactttactccgtttggctcgctctgcatcttccatctcctcttgtttcttcttcaaaagttctttttcctgaggaaattcggaaaaatttcagccactaagtgatataccgatgaaaggcaatttaaagttgtg----aaataatatacctccttcgataaccaattgtttccgtcaatctcatagtagtcactttggtcatcaaaaactgttgttcgagctgcagagtttcggtcataatcaacaagcctctttgcataagcttctgcagaagcctctgcttctgacaagggagtcaaaccctcttccagaccagcatatgtgcttccctctttcaacacaagagaaccacagaaattgcaaggtccctctccttcctgttcacaaactattttgccacaagataagcaattgctgattagtctgtgtcgtcttgcttgacacgagcatggtcttccctgctgaaatacaattgacccttttgcagcctcagcaagtgaaacagctttcccggctttcttctttttagaattcacttgatttcctttatttgatgcttttgattcacttcctagacttggaatctgattttcctgatttttggcaaccaaattttgtttgggttccacctcatggctggggccagtcactgtttttggtgttctcaatgactttttagttccacaaccagatgcttcaactgaaggtggtttgacataggtatgtaacttagaggtaggggcatctgacttgttgctaaattctgactgagctctccgtcgcaagtattcttcaatcacagtttttcctgcttgttggccgatgatattctgcaaagatgaaaaagattaagccatttaggcctgcattttcttgtcttgatctaactaatagctacatttatctgatcaagggagaatgccag-ccccctactaaaattcatctaaacatagcgttttaatatgaatgtgatcgttaaatatgaaaatttaacgtctgcgcaaaatccactcaaatgttaagatgcaagagcatatttatagatagtacatttatactctcaagttgaacttgaaggggttagtaatctggtagcatcagccatggtggccttaaaaccaataacaggagagcatgaaaaagaaagagaaaattgtcaagacagaaatcacattcccctgctaacttccttaatttgctatcttaaattctaag--------------------------------------
>_R_Jupunba_microcalyx_Iganci_855@NODE_2_length_742_cov_216.801504
------------------------------------------------------------------------------------------------------------------------------------------------------------------------------------------------------------------------------------------------------------------------------------------------------------------------------------------------------------------------------------------------------------------------------------------------------------------------------------------------------------------------------------------------atctcatagtagtcactttggtcatcaaaaactgttgttcgagctgcagagtttcggtcataatcaacaagcctcttcgcataagcttcagcagcagcttctgcttctgacaagggagtcaaaccttcttccagaccagcatatgtgctcccctctttcagcacaagagaaccacagaaattgcaaggtccctctccttcctgttcacaaactattttgccacaagataagcaattgctaattagtctgtgtcgtcgtgcttgacacgagcacggtcttccctgctgaaatacaattgacccttttgcagcctcagcaagcgaaacagctttcccagctttcttctttttagaattcacttgatttcctttatttgatgcttttgattcacttcctagacttggaatctgattttcctgatttttggcagccaaattttgtttgggttccacctcatggctggggccagtcactgtttttggtgttctcaatgactttttagttccacaaccagatgcttcaactgaaggcggtttgacataggtatgtaacttagaggtaggggcatctgacttgttgctaaagtctgactgagctctccgtcgcaagtattcttcaatcacagtttttcctgcttcttggccgatgatattctgcaaagatgtaaaagattaagccatttaggcctgcattttcttgtcttgatctaactaatagctacatttatctgatcaagggagaa-----------------------------------------------------------------------------------------------------------------------------------------------------------------------------------------------------------------------------------------------------------------------------------------------------------------------------------------------
>_R_Jupunba_microcalyx_Iganci_855@NODE_3_length_583_cov_14.758893
aaagcagatataaataaacaatgtcaaaggaagaggtaaggaatcaagtgaatctgatacttcctcgaataaaagaaggcaaacaactaatcacaggaagcgtctaaactaagaagccttctgcgtttcactatcaagtgttccaccattaatgaaaaacataaaaatgtaaactaat-aaaaaaaatgagcaagataacttcaggtatatctatagattcatggaatgaaagatgcacttgtttcgaatcctactcataagatattcaagcagcataaaattcaagcagtaacttcaataatattactaagaaataaaccttgcggccaactagatcaaaagtcacaacaactttactccgtttggctcgctctgcatcttccatctcctcttgtttctt----------------------------------------------------------------------------------------------------------------------------------------------------------------------------------------------------------------------------------------------------------------------------------------------------------------------------------------------------------------------------------------------------------------------------------------------------------------------------------------------------------------------------------------------------------------------------------------------------------------------------------------------------------------------------------------------------------------------------------------------------------------------------------------------------------------------------------------------------------------------------------------------------------------------------------------------------------------------------------------------------------------------------------------------------------------------------------------------------------------------------------------------------------------------------------------------------------------------------------------------------
>_R_Jupunba_trapezifolia_Simon_1600@NODE_1_length_1303_cov_356.247596
-----------------------------------------------------------------------------------------------------------------------------------------------------------------------------ctact-aaaaaaaatgagcaagataacttcaggtatatctatagattcatggaatgaaagatgcatttgtttcgaatcctactcataagacattcaagcagcataaaattcaagcagtaacttcaataatattactaagaaataaaccttccggccaactagatcaaaagtcacaacaactttactccgtttggctcgctctgcatcttccatctcctcttgtttcttcttcaaaagttctttttcctgaggaaattaggcagaatttcagccactaagtgatataccgatgaaaggcaatttaaagttgtgaacaaaataatatacctccttcgataaccaattgtttccatcaatctcatagtagtcactttggtcatcaaaaactgttgttcgagctgcagagtttcggtcatagtcaacaagcctctttgcataagcttcagcagcagcttctgcttctgacaagggagtcaaaccttcttccagaccagcatatgtgctcccctctttcagcacaagagaaccacagaaattgcaaggtccctctccttcctgttcacaaactattttgccacaagataagcaattgctgattagtctgtgtcgtcgtgcttgacacgagcatggtcttccctgctgaaatacaattgacccttttgcagcctcagcaagtgaaacagctttcccagctttcttctttttagaattcacttgatttcctttatttgatgcttttgattcacttcctagacttggaatctgattttcctgatttttggcaaccaaattttgtttgggttccacctcatggctggggccagtcactgtttttggtgttctcaatgactttttagttccgctaccagatgcttcaactgaaggtggtttgacataggtatgtaacttagaggtaggggcatctgacttgttgctaaattctgactgagctctccgtcgcaagtattcttcaatcacagtttttcctgcttcttggccgatgatattctgcaaaggtgaaaaagattaagccatttaggcctgcattttcttgtcttgatctaactaatagctacatttatctgatcaagggagaatgccagcccccctactaaaattcatctaaacatagcattttaatatgaatgtgatcgttaaatatgaaaatttaacgtctgcacaaaatccactcaaatgttaagatgcaagagcatatttatagatagtaaagttatactctcaagttgaacttgaaggggttagtaatctggtagcatcagccatggtgtccttaaaaccaataa--------------------------------------------------------------------------------------------------------------------------------
>_R_Jupunba_villosa_Borges_423@NODE_1_length_1741_cov_189.405649
aaagcagatataaataaacaatgtcaaaggaagaggtaaggaatcaagtgaatctgatacttcctcgaataaaagttggcaaacaactaatcacaggaagcgtctaaactaagaagccttctgcgtttcactatcaagtattccaccattaatgaaaaacataaaaatgtaaactaataaaaaaaaatgagcaagataacttcaggtatatctatagattcatggaatgaaagatgcatttgtttcgaatcctactcataagacattcaagcagcataaaattcaagcagtaacttcaataatattactaagaaataaaccttgcggccaactagatcaaaagtcacaacaactttactccgtttggctcgctctgcatcttccatctcctcttgtttcttcttcaaaagttctttttcctgaggacattaggcggaatttcagtcactaagtgatataccgatgaaaggcaatttaaagttgtgaacaaaacaatatacctccttcgataaccaattgtttccatcaatctcatagtagtcactttggtcatcaaaaactgttgttcgagctgcagagtttcggtcataatcaacaagcctctttgcataagcttcagcagcagcttctgcttctgacaagggagtcaaaccttcttccagaccagcatatgtgctcccctctttcagcacaagagaaccacagaaattgcaaggtccctctccttcctgttcacaaactattttgccacaagataagcaattgctgattagtctgtgttgtcgtgcttgacacgagcatggtcttccctgctgaaatacaattgacccttttgcagcctcagcaagtgaaacagctttcccagctttcttctttttagaattcacttgatttcctttatttgatgcttttgattcacttcctagacttggaatctgattttcctgatttttggcaaccaaattttgtttgggttccacctcatggctggggccagtcactgtttttggtgttctcaatgactttttagttccactaccagatgcatcaactgaaggtggtttgacataggtatgtaacttagaggtaggggcatctgacttgttgctaaattctgactgagctctccgtcgcaagtattcttcaatcacagtttttcctgcttcttggccgatgatattctgcaaagatgaataagattaagccatttaggcctgtattttcttgtcttgatctaactaatagctacatttatcggatcaagggagaatgccagcccccctactaaaattcatctaaacatagcgttttaatatgaatgtaatcgttaaatatgaaaatttaaggtctgcacaaaatccactcaaatgttaagatgc-agagcatatttatagatggtacagttatactctcaaatttaagttgaaggggttagtaatctggtagcatcagccatggtggccttaaaaccaataacaggaaagcatgaaaaagaaagagaaaatcgtcaagacagaaatcacattcccctgctaacttccttaatttgttatcttaaattttaaggtatatcattgttctaacaaggataaagttgccttgca
>_R_Punjuba_killipii_Palodorios_6252@NODE_2_length_549_cov_43.938559
----------------------------------------------------------------------------------------------------------------------------------ctatcaagtattccaccattaatgaaaaacataaaaatgtaaactaat-aaaaaaaatgagcaagataacttcaggtatatctatagattcatggaatgaaagatgcacttgtttcgaatcctactcataagatattcaagcagcataaaattcaagcagtaacttcaataatattactaagaaataaaccttgcggccaactagatcaaaagtcacaacaactttactccgtttggctcgctctgcatcttccatctcctcttgtttcttcttcaaaagttctttttcctgaggaaattcggaaaaatttcagccactaagtgataaaccgatgaaaggcaatttaaagttgtg----aaataatatacctccttcgataaccaattgtttccgtcaatctcataatagtcactttggtcatcaaaaactgttgttcgagctgcagagtttcggtcataatcaacaagcctcttt------------gcagcagcttctgcttctgacaagggagtcaaaccttcttccagaccagcatatgtgctcccctctttcaacacaag----------------------------------------------------------------------------------------------------------------------------------------------------------------------------------------------------------------------------------------------------------------------------------------------------------------------------------------------------------------------------------------------------------------------------------------------------------------------------------------------------------------------------------------------------------------------------------------------------------------------------------------------------------------------------------------------------------------------------------------------------------------------------------------------------------------------------------------------------------------------------------------------------------------------------------------------
>_R_Punjuba_lehmannii_Escobar_7465@NODE_1_length_1551_cov_140.154003
-------------------------aaaggaagaggaaaggaatcaagtgaatctgatacttcctcgaataaaagaaggcaaacaactaatcacaggaagcgtctaaactaagaagccttctgcgtttcactatcaagtattccaccattaatgaaaaacataaaaatgtaaactactaaaaaaaagtgagcaagataacttcaggtatatctatagattcatggaatgaaagatgcacttgtttcgaatcctactcataagatattcaagcagcataaaattcaagcagtaacttcaataatattactaagaaataaaccttgcggccaactagatcaaaagtcacaacaactttactccgtttggctcgctctgcatcttccatctcctcttgtttcttcttcaaaagttctttttcctgaggaaatttggaaaaatttcagccactaagtggtaaaccgatgaaaggcaatttaaagttgtg----aaataatatacctccttcgataaccaattgtttccgtcaatctcataatagtcactttggtcatcaaaaactgttgttcgagctgcagagtttcggtcataatcaacaagcctctttgcataagcttcagcagcagcttctgcttctgacaagggagtcaaaccttcttccagaccagcatatgtgctcccctctttcaacacaagagaaccacagaaattgcaaggtccctctccttcctgttcacaaactattttgccacaagataagcaattgctgattagtctgtgttgtcgtgcttgacacgagcatggtcttccctgctgaaatacaattgacccttttgcagcctcagcaagtgaaacagctttcccagctttcttctttttagaattcacttgatttcctttatttgatgcttttgattcacttcctagacttggaatctgattttcctgatttttggcaaccaaattttgtttgggttccacctcatggctggggccagtcactgtttttggtgttctcaatgactttttaattccacaaccagatgcttcaactgaaggtggtttgacgtaggtatgtaacttagaggtaggggcatctgacttgttgctaaattctgactgagctctccgtcgcaagtattcttcaatcacagtttttcctgcttcttggccgatgatattctgcaaagatgaaaaagattaagccatttaggcctgcattttcttgtcttgatctaactaatagctacatttatctgatcaagggagaatgccagcccccctactaaaattcatctaaacatagtgttttaatatgaatgtgatcgttaaatatgaaaatttaacgtctgcacaaaatccactcaaatgttaagatgcaagagcatatttatagatagtacagttatactctcaagttgaacttgaaggggttagtaatctggtagcatcagccatggtggccttaaaaccaataacaggaaagcatgaaaaagaaagagaaaatcgtcaagacagaaatcacattcccctgctaacttccttaatttgctatcttaaattttaaggtatatcattgt--------------------------
