# Supplementary material for: A new generic circumscription of Hydrochorea (Leguminosae, Caesalpinioideae, mimosoid clade) with an amphi-Atlantic distribution
Source: PhytoKeys. 2022 Aug 22;205:401–37. doi: 10.3897/phytokeys.205.82775 (PMC9849043; doi:10.3897/phytokeys.205.82775)
Supplement: Supplementary material 1 — Supplementary data file S1 [file phytokeys-205-401_article-82775__-s001.zip › RBH3_m16857_comp31368_c0_seq1_exon04.aln-cln]

>Acacia_rostellifera_Murphy_466@NODE_2_length_1141_cov_72.138158
----------------------------------------------------------------------------------------------------------------------------------------------acaaatacatctttcattccatgaatctatagatatacctgaagttatcttgctca-ttttttttattagtttacattcttttgtttttcattaatggtggaatactttatggtgaaatgcagaaggcttcttcgtttagacgcttcgtgtgattagttttttgacaacttttattcgagaaagtatcagattcacttgattccttacctcttcctttgacattgtttattta-----acttttgcatgcttgtttagaagcaaacccagtcttatacctatccattttttcatttggactctgtcatcaatcatgcaggtgcttctgaatgaagatgaagcttcagaattacagtctggaagtagaataatgcgtgcgccagatgaaagggaagtgaaacggatcaagcctaacccaaatcttaagatccaaccaatattcacggacccgggcttaagtaacaagtctgggaaagacag--aaccaacgaaagggctgagcaagggtttatgcccggagatcacaggaagggtgcagcatgatggcagtgacttgaagtatttgatgatggaaagctaattggcaacggattccaatggcaactgtcacctcaaaccaaagaaccaaatacttaaccatgctctccaaatcatcgaagtacaaaattagttcaattaaaacccatatcacagtatcaaatt-------atcccttgatttttttagggatactataacatgtgcaattctctttatttagatttagaatttgtttggttacttgtttttcttcataggaagggatgatggtgaggattttcaacgccttcct------------------ttgaaatgcagataacaatgtcatc-----------ttattggagttgggatatagttatg------gatgtgaaagagaaagtgaacaggcataaagacgaactgacaacaag----------------------------------------------------------------------agaggtcaaggtatcatgataagga
>Acacia_rostellifera_Murphy_466@NODE_3_length_580_cov_29.747515
------------------------------------------------------------------------------------------------------------------------------------------------------------------------------------------------------------------------------------------------------------------------------------------------------------------------------------------------------------------------------------------------------------------------------------------------------------------------------------------------------------------------------------------------------------------------------------------------------------------gcttaagtaacaagtctgggaaagacag--aaccaacgaaagggctgagcaagggtttatgcccggagatcacaggaagagtgcagcatgatagcagtgacttgaagtatttgatgatggaaagctaattggcaacggattcaaatggcaactgtcacctcaaaccaaacaaccaaatacttaaccatgctctccaaatcatcgaagtacaaaattagttcaactaaaacccatatcacagtatcaaatt-------atctctagatttttttagggataccataacatgtgcaattctctttatttagatttagaatttgtttggttacttgtttttcttcataggaagggatgatggtgaggactttcaaccctctcct------------------tcgaaatgtagataacaatgtcatc-----------ttattggaattgagatatagttatg------gatgtaagagagaaagtgaacaggcatgaagacgaactaacaacaag----------------------------------------------------------------------agaggtcaa----------------
>Afrocalliandra_redacta_Germishuizen_5585@NODE_1_length_784_cov_187.660537
------------------------------------------------------------------------------------------------------------------------------------------------------------------------------------------------------------------------------------------------------------------------------------------------------------------------------cgaggaagattcagattcatttgattccttacctcttctctggacattacatatatatatatgcttttgcatgtttgtttagaagcaaatccagtcttatatctgtccgttttttcattttaattctgtcatcaatcttgtaggtgcttctgaatgaagatgaagcttcagaattacagtctggaagtagaataatgcgaccacatgatgaaggagaagtgaaccgggtcaagccaaacccgaatcttaagattcaaccaatattcatggacccaggc------agcaaatctgggaaagacagacaaccaaagaaagggctgagcaagggtctatgcctgcagatcacaggaagggtgcagcatgatagcaatgacttgaagtatttgatgatggaaagctaattggcaccagattcaaatggca------------agtttcttcagtaa---gtggactgcgcgctggagatgatggtgagcgtgtactggattacaagtgaagtatagcatagtatccagcttttagggttaaattattttttttttggatatattctctggtactacttttgcgcctaaaccttgcaggtagtgtaaatactctggattttccatagtagtaaatgaaattgagcattttcaacctcc-------ccccatatgtgcatgtcaaattgcagagattaatgtaaactaaatatatttttttctcatac--------------------------acatagaga-----gatgcattagagacaatgactaatcagattt-------------------------------------------------------------------------------------------
>Albizia_glabripetala_Lewis_1652@NODE_1_length_791_cov_33.259104
--------------------------------------------------------------------------------------------------------------------------------------------------------------------gaatctatagatatacctgaagttatcttgctcc-tttattttattagtttacatttttttgtttttcatcaatggtggaatacgtgatagtgaaacgcagaaggcttcttagtttagacgcttcctgtgatta----ttttgctaactttattcgaggaagtgtcagattcacttgattccttacctcttcctttgacattgtttatttatatctgcttttgcatgcttgtttagatgcgaacccagtcttatatctgtccattttttcatttggactctgtcatcaatcttgcaggtgcttctgaatgaagatgaagcttcagaattagagtctggaagtggaataatgcgtgcgccagatgaaagggaagtgaaccggatcaagccgaacccaaatcttaagattcaaccaatattcatggatccaggcttaagtaacaagtctgggaaaggaagacaaccaaagaaagggctgagcaagggtttatgcctggagattacaggaagggtgcagcatgatagcaatgacttcaagtatttgatgatggaaagctaattggcaacagattcaaatggcaacactcttggcaagttccttcgttaaatggtggactgcgcgctggagatgatggtcagtgtttattggattac-----aagtatagcatcgtatccagcttttagggatctattc--ctttttagggatatattctctggtgccacctttgcgtctataccttgcaaatagtgtaactactcgtgtttttccataggagtaaatgaaatcggtcattttcag--------------------------------------------------------------------------------------------------------------------------------------------------------------------------------------------------------------------------------------------
>Albizia_sinaloensis_Hughes_1576@NODE_1_length_1030_cov_49.362015
tggaagatgcagagcaagccaaacggagtaaagttgttgtgacttttgatctagttggccgcaaggtttatttcttagtaatattattgaagtta----------------ctgcttgaatatcttatgagtaggattcaaaacaagtgcatctttcattccatgaatctatagatatgcctgaagttatcttgcgca----tttttattagtttacatttttatgtttttcattaatggtggaatacttgat----aaacgcagaaggcttcttagtttagacgcttcctgtgatta---gtttgccaac-tttattcgaggaagtgtcagattcacttgattccttacctcttcctttgacattgtttatttatatctgcttttgcatgcttgtttagaagcaaacccagtcttacatctgtccattttttcatttggactctgtcatcaatcttgcaggtgcttctgaatgaagatgaagcttcagaattacagtctggaagtagaataatgcgtgtgccagatgaaagggaagtgaaccggatcaagccgaacccaaatcttaagattcaaccaatattcatggatccaggcttaagtaacaagtctgggaaaggcagacaaccaaagaaagggctgagcaagggtttatgcctggagatcacaggaagggtgcagcatgatagcaatgacttgaagtatttgatgatggaaagctaattggcaacagattcaaatggcaacactcttggcaagttccttcgttaaatgggggactgcgcgc----------------------ttggattac-----aagtatagtatagtgtccagcttttagggatctattc--ctttttagggatatattctctggtgcttcttttgcgtctaaaccttgcgaatagtgtaaatgctcttgtttttccacagtagtaaatgaaatcggtcattttcaacctctcttttttccccatgggcacatgccaaattgcagagattagtataaactaaatattttttattctcaaac--------------------------actgaga-------gttgcatggtagacagtgactaaaacgattttcaaa--------------------------------------------------------------------------------------
>Archidendron_clypearia_Wieringa_1849@NODE_1_length_1068_cov_106.151362
tgaaagatgcagagcgagccaaacggagtaaagttgttgtgacttttgatctagttgcccacaaggtttatttcttagtaatattattgaagttactgcttgaattttatgctgcttgaatatcctatgagtaggattcgaaacaaatgcatctttcattccatgaatctatagatatactttaagttatcttgctta-ttttttttattagtttacatttttttgttttttattaatggtggaatacttgatagggaaacgcagaaggcttcttagtttagacgcgtcctgtgattagttgtttgccaacttttattcgaggaagtatcagattcacttgattccttacctcttcctttgacattgtttatttatatctgcttctgcatgcttgtttagaagcaaacccagtcttatatctgtccattttttcatttggactctctcatcaatcctgcaggtgcttctgaatgaagatgaagcttcagaactacagtctggaagtagaataatgcgtgcgccagatgaaagggaagtgaaccggatcaagccgaacctgaatcttaagatctaaccaacattcatggacccgggcttaagtaacaagtctgggaaagacatacaaccaaagaaagggctgagcaagggtttatgcctggggatcacagaaagggtgcagcatgatagcaatgacttgaagtatttgatgatggaaagctaattggcaacagattcaaatggcaactgt-------------------------aacacctcaaaccaaacaaccaaatacttaactaaagtattttaaatatcgccaataaggatgttcaacattcaaatattcttagatttttttagagatacat------gtgcacttccctttagttagatttagaatttatttggttacttgtttttctttataggaggggaggatggtgaggact----------------------------------------taa------------------------------------------------------------------------------------------------------------------------------------------------------------------------------------------------------
>Balizia_elegans_Iganci_870@NODE_1_length_1310_cov_59.751014
tggaagatgcagagcgagccaaacggagtaaagttgttgtgacttttgatctagttggccgcaaggtttatttcttagtaatattattgaagttactgcttgaattttatgctgcttgaatatcttatgagtaggatttgaaacaagtgcatctttcattccatgaatctgaagatatacctgcagttatcttgctcacttttttttcttagtttacatttttatgtttgtcattaatggtggaatacttgatagtgaaacgcagaaggcttcttagtttagacgcttcctgtgattagttgtttgccttcttttattcgaggaagtatgagattcacttgattccttacctcttcctttgacattgtttatttatatctgcttttgcatgcttgattagaagcaaacccagtcttatatctgtcccttttttcatttggactctgtcatcaatcttgcaggtgcttctgaatgaagatgaagcttcagaattacagtctggaagtagaataatgcgtgcgccagatgacagggaagtgaaccggatcaagccgaacccaaatcttaagattcaaccaatattcatggatccaggcttaagtaacaagtctggggaaggcagacaaccaaagaaagggcggagcaagggtttatgcctggagatcacaggaagggtgcagcatgatagcaatgacttgaagtatttgatgatgaaaagctaattggcaacagattcaaatggcaacactcttggcaagttccttcgttaaatggtggactgcgcgctggagatgatggtgagtgtttactggattacaagtgaagtatggtatagtatccagcttttagggacatattcttttttttagggatatgttctctggtactacttttgcgtctaaaccttgcaaatagtgttgatactcttgtttttccacagtagcaaatgaaatcgggcattctcaacctc---ttttttcccctgtgcgcatgccaaattgcagtgattggtataaactactccatcatgtccttaatataagacatatttacttaatttaattagattaaggaagttagttaatataacaagaattttttaaaacgtgttactcatattccttgattccttca--------ccttcatgattatcgttgagtgagcataaatagaggtaaattaggaaaaaactaacaaat
>Enterolobium_cyclocarpum_MWC9020@NODE_1_length_1070_cov_122.366566
-----------------gccaaacggagtaaagttgttgtgacttttgatctagttggccgcaaggtatatatcttagtaatattattgaagttaccgcttgagttttgtgctgcttgaatatcttatg---------------aaatgcatctttcattccatgaatctatagatatacctgaagttatcctgctta-tctgttttattagtttacatttttgtgtttttcattaatggcggaatacttgatagcgaaacgcagaaggcttcttagttcagacgcttcctgtgattagttgtttgcgaacttttattcgaggaagtatcagattcatttgattccttacctcttccttttacgttgtttatatatatctgcttttgcatgcttgtttagaagcaaacccagtcttatatccg--------------------------------ttgcaggtgcttctgaatgaagatgaagcttcagaattacggtctggaagtagaataatgcgtgctccagatgaaagggaagcgaaccggatcaagccgaacccaaatcttaaggtccaaccgatattcatggacccaggcttaagtgacaagtcggggaaagacagacaaccaaagaaagggctgagcaagggtttatgcctggaggtcacaggaagggtgcagcatgagaacaatgacttgaagtatttgatgatggaaagctaattggcaacagattcaaatggca--actcttggcaaattccttcgttaaatgggggactgcgcgctggagatgatggtgagtgtttactggctcataagtgaagtatagtatagtatccagcttttagggatctattcttttttttagggatatattctctggtactacttttgcgtctaaaccttgcaaatagtgttgatgctcttgtttttccacggtagcaaatgaaatcgggcattttcaacctct-tttttgccccacgtgcacgtgccaaattgcagtgattggtataaactactcttttctatacttaatgtaagatatatttatttaatttaattaaattaaataagttagttaatatgacatgtattttccaaattacattactta--------------------------------------------------------------------------------------
>Hydrochorea_gonggrijpii_Tillett_45696@NODE_1_length_869_cov_81.613636
--------------------------------------------------------------------------------------------------------------------------------------------------gtgcatctttcattccatgaatctatagatattcctgaagttatcctgctcacttttttttattagtttacatttttatgtttgtcattaatggtggaatacttgatagtgaaacgcagaaggcttcttagtttagacgcttcctgtgattaattgtttgccttcttttattcgaggaagtatcagattcacttgattccttacctcttcctttgacattgtttatttatatctgcttttgcatgcttgtttagaagcaaacccagtcttatatctgtccattttttcatttggactctgtcatcaatcttgcaggtgcttctgaatgaagatgaagcttcagaattacagtctggaagtagaataatgcgtgcgccagatgaaagggaagtgaaccggatcaagccgaacccaaatcttaagattcaaccaatattcatggatccaggcttaagtaacaagtctggggaaggcagacaaccaaagaaagggcggagcaagggtttatgcctggagatcacaggaagggtgcagcatgagagcaatgacttgaagtatttgatgatggaaagctaattggcaacagattcaaatggcaacactcttggcaagttccttcgttaaatggtggactgcgcgctggagattatggtgagtgtttactggattacaagtgaagtatggtatagtatccagcttttagggatatattcttttttttagggatatactctctggtactagttttgcgtctaaaccttgcaaatagtgttgatactcttgtttttccacagtagcaaatgaaatcgggcattctcaacctc---tttttccccgtgtgcacatgccaaattgcagtgattggtataaac----------------------------------------------------------------------------------------------------------------------------------------------------------------------------------------
>Jupunba_abbottii_Zanoni_21220@NODE_1_length_945_cov_63.936636
-------------------------------------------------------------------------------------------------------------------------------------------------agtgcatctttcattccatgaatctatagatatacctgaagttatcttgctcactcttttttcttagtttacatttttatgtttttcattaatggtggaatacttgatagtgaaacgcagaaggcttcttagtttagacgcttcctgtgattagttgtttgccttcttttattcgaggaagtatcagattcacttgattccttacctcttcctttgacattgtttatttatttctgcttttgcatgcttgattagaagcaaacccagtcttatatctgtccattttttcatttggactctgtcatcaatcttgcaggtgcttctgaatgaagatgaagcttcagaattacagtctggaagtagaataatgcgtgcgccagatgaaagggaagtgaaccggatcaagccgaacccaaatcttaagattcaaccaatattcatggatccaggcttaagtaacaagtctggggaaggcagacaaccaaagaaagggcggagcaagggtttatgcctggagatcacaggaagggtgcagcatgatagcaatgactttaagtatttgatgatggaaagctaattggcaacagattcaaatggcaacactcttggcaagttccttcgttaaatggtggactgcgcgctggagatgatggcgagtgtttactggattataagtgaagtatagtatagtatccagcttttagggatctattcttttttttagggatatattctctggtactacttttgcgtctaaaccttgcaaatagtgttgatactcttgtttttccacagtagcaaatgaaatcgggcattctctatgtc---ttttttgtaacatcctaatttttattattaggatttaattataattaagaaagaattatttataaaaaaaataaattttt------------------------------------taagtaattattaaaa------------------------------------------------------ggaggaggattgattgaaatat---------------------
>Jupunba_asplenifolia_Ekman_6383@NODE_1_length_592_cov_33.854369
----------------------------------------------------------------------------------------------------------------------------------------------------------------------------------------------------------------------------------------------------------------------------------------------------tgattagttgtttgccttcttttattcgaggaagtatcagattcacttgattccttacctcttcctttgacattgtttatttatatctgcttttgcatgcttgattagaagcaaacccagtcttatatctgtccattttttcatttggactctgtcatcaatcttgcaggtgcttctgaatgaagatgaagcttcagaattacagtctggaagtagaataatgcgtgcgccagatgaaagggaagtgaaccggatcaagccgaacccaaatcttaagattcaaccaatattcatggatccaggcttaagtaacaagtctggggaaggcagacaaccaaagaaagggcggagcaagggtttatgcctggagatcacaggaagggtgcagcatgatagcaatgacttgaagtatttgaagatggaaagctaattggcaacagattcaaatggcaacactcttggcaagttccttcgttaaatggtggactgcgcgctggagatgatggcgagtgtttactggattataagtgaagtatagtatagtatccagcttttagggatctattcttttttttagggatatattctctgg------------------------------------------------------------------------------------------------------------------------------------------------------------------------------------------------------------------------------------------------------------------------------------------------------------------------------
>Jupunba_barbouriana_Iganci_847@NODE_1_length_1178_cov_99.167121
--------------------------------------------------------------aaggtttatttcttagtaatattattgaagttactcctcaaattttacgctgcttgaatgtcttatgagtaggattcgaaacaaatgcatctttcattccatgaatctatagatatacctgaagttatcttgctca-ttttttttattagtttacatttttatgtttttcattaatggtggaatacttgatagtgaaacgcagaaggcttcttagtttagacgcttcctgtgattagttgtttgccaac-tttattcgaggaagtatcagattcacttgattccttacctcttcctttgacattgtttatttatatctgcttttgcatgcgtgtttagaatcaaacccagtcttatatctgtccatttgttcatttggactctgtcatcaatcttgcaggtgcttctgaatgaagatgaagcttcagaattacagtctggaagtagaataatgcgagcgccagatgaaagggaagtgaaccggatcaagccaaacccgaatcttaagattcaacccatattcatggacccaggcttaagtaacaagtgtgggaaatacagacaaccaaagaaagggctgagcaagggtttatgcctggagatcacaggaagggtgcagcatgagagcaatgacttgaagtatttgatgatggaaagctaattggcaacagattcacatggca--actcttggcaaattccttcgttaaatggtggactgcgcgctggagatgatgatgagtgtttactggattataagtgaagtatagtatagtatccagcttttagggatctattctttttttaagggatatattctctggtactacttttgcgtgtaaaccttgcaaatagtgttgatactcttgtttttccgcagtagcaaatgaaatcgggcattttcaacctctgttttttccccatgtgcccttgccaaattgcagtgattggtataaacaact--------tccttaatataagacatatttacttaatttgattagattaagaaagttagttaacatgacatgtatttt-taaaacgcgttgctcatagtccttaattccttaattccttctcc---ttgattattgttgagggagcatcgataaaggtaaattaggaaaggattgataaat
>Jupunba_brachystachya_Lima_7438@NODE_1_length_1226_cov_55.468233
---------------gagccaaacggagtaaagttgttgtgacttttgatctagttggccgcaaggtttatttcttagtaatattattgaagctactgcttgaattttatgctgcttgaatgtcttatgagtaggattcgaaacaaatgcatctttcattccatgaatctatagatatacctgaagttatcttgctcatttttttttattggtttacatttttatgtttttcattaatggtggaatacttgatagtgaaacgcagaaggcttcttagtttagacgcttcctgtgattagttgtttgccaacttttattcgaggaagtgtcagattcacttgattccttacctcttcctttgacattgtttatttatatctgcttttgcatgcttgtttagaatcaaacccagtcttatatctgtccatttgttcatttggactctgtcatcaatcttgcaggttcttctgaatgaagatgaagcttcagaattgcagtctggaagtagaataatgcgagcgccagatgaaagggaagtgaaccggatcaagccaaacccgaatcttaagattcagccaatattcatggacccaggcttaagtaacaagtgtgggaaatacagacaaccaaagaaagggctgagcaagggtttatgcctggagatcacaggaagggtgcagcatgagagcaataacttgaagtatttgatgatggaaagctaattggcgacagattcacatggca--actcttggcaaattccttcgttaaatggtggactgcgcgctggagatgatggtgagtgttttctggattataagtgaagtatagtatagtatccagcttttagggatctattcttttttgaagggatatattctctggtactacttttgcgtctaaaccttgcgaatagtgttgatactcttgtttttccacagtagcaaatgaaatcgggcattttcaacctctgttttttccccatgtgcccatgccaaattgcagtgattggtataaactacttcttcttgtccttaatataagacatatttacttaatttgattagattaaggaagttagttaacatgacatgtattttctaaaacgcgttacttatcttccttaatttcctcatttcctctcctctttgattattgttgagggagcatcgaagtagtcaaattaggaaaggattgataaat
>Jupunba_commutata_Maguire_46145@NODE_1_length_1079_cov_64.190619
-----------------------------------------------------------------gtttatttcttagtaatattattgaagttactgctcaaattttacgctgcttgaatgtcttatgagtaggattcgaaacaaatgcatctttcattccatgaatctatagatatacctgaagttatcttgctca-ttttttttattagtttacatttttatgtttttcattaatggtggaatacttgatagtgaaacgcagaaggcttcttagtttagacgcttcctgtgattagttgtttgccaacttttattcgaggaagtatcagattcacttgattccttacctcttcctttgacattgtttatttatatctgcttttgcatgcgtgtttagaatcaaacccagtcttatatctgtccatttgttcatttggactctgtcatcaatcttgcaggtgcttctgaatgaagatgaagcttcagaattacagtctggaagtagaataatgcgagcgccagatgaaagggaagtgaaccggatcaagccaaacccgaatcttaagattcaacccatattcatggacccaggcttaagtaacaagtgtgggaaatacagacaaccaaagaaagggctgagcaagggtttatgcctggagatcacaggaagggtgcagcatgagagcaatgacttgaagtatttgatgatggaaagctaattggcaacagattcacatggca--actcttggcaaattccttcgttaaatggtggactgcgcgctggagatgatgatgagtgtttactggattataagtgaagtatagtatagtatccagcttttagggatccattctttttttaagggatatattctctggtactacttttgcgtctaaaccttgcaaataatgttgatactcttgtttttccgcagtagcaaatgaaatcgggcattttcaacctctgttttttccccatgtgcccatgccaaattgcagtgattggtataaactact--------ttcttaatataagacatatttacttaatttga------taagaaagttagttaacatgacatgtattttctaaaacgcgttactcatattccttaattccctcattccttctct---ttgatta------------------------------------------------
>Jupunba_filamentosa_Lima_7487@NODE_1_length_1381_cov_54.480061
tggaagatgcagagcgagccaaacggagtaaagttgttgtgacttttgatctagttggccgcaaggtttatttcttagtaatattattgaagttactgcttgaattttatgctgcttgaatgtcttatgagtaggattcgaaacaaatgcatctttcattccatgaatctgtagatatacctgaagttatcttgctcatttttttttattagtttacatttttatgtttttcattaatggtggaatacttgatagtgaaacgcagaaggcttcttagtttagacgcttcctgtgattagttgtttgccaacttttattcgaggaagtatcagattcacttgattccttacctcttcctttgacattgtttatttatatctgcttttgcatgcttgtttagaatcaaacccagtcttatatctgtccatttgttcatttggactctgtcatcaatcttgcaggtgcttctgaatgaagatgaagcttcagaattacagtctgggagtagaataatgcgtgcgccagatgaaagggaagtgaaccggatcaagccaaacccgaatcttaagattcaaccaatattcatggacccaggcttaagtaacaagtgtgggaaatacagacaaccaaagaaagggctgagcaagggtttatgcctggagatcacaggaagggtgcagcatgagagcaatgacttgaagtatttgatgatggaaagctaattggcaacagattcacatggca--actcttggcaaattccttctttaaatggtggactgcgcgctggagatgatgatgagtgtttactggattataagtgaagtatagtatagtatccagcttttagggatctattctttttttaagggatatattctctggtactacttttgcttctaaaccttgcaaatagtgttgatactcttgtttttccgcagtagcaaatgaaatcgggcattttcaacctctgttttttccccatgtgcccttgccaaattgcagtgattggtataaactactctttccggtcattaatataagacatatttacttaatttgattaaattaagaaagttagttaacatgacatgtattttctaaaacgcgttactcatattccttaattccctcatttctcctcctccttgattattgttgagagagcattgataaagacaaattatgaaaggattaataaat
>Jupunba_idiopoda_Quesada_1718@NODE_1_length_762_cov_55.956204
--------------------------------------------------------------------------------------------------------------------------------------------------------------------------------------------------------------------------------------------------------------gtgaaccgcagaaggcttcttagtttagacgcttcccttgattagttgtttgccttcttttattcgaggaagtatcagattcacttgattccttacctcttcctttgacattgtttatttatatctgcttttgcatgcttgattagaagcaaacccagtcttatatctgtccattttttcatttggactctgtcatcaatcttgcaggtgcttctgaatgaagatgaagcttcagagttacagtctggaagtagaataatgcgtgtgccagatgaaagggaagtgaaccggatcaagccgaacccaaatcttaagattcaaccaatattcatggatccaggcttaagtaacaagtctgggcaaggcagacaaccaaagaaagggcggagcaagggtttatgcctggagatcacaggaagggtgcagcatgatagcaatgacttgaagtatttgatgatggaaagctaattggcaacagattcaaatggcaacactcttggcaagttccttcgttaaatggtggactgcgcgctggagatgatggcgattgtttactggatcataagtgaagtatagtatagtatccagcttttagggatctattctttttcttagggatatattctctggtactacttttgcgtctaatccttgcaaatagtgttgatactcttgtttttccacagtagcaa------------attctcaacctc---tttttccccgtgtgcacatgccaaattgcagtgattggtataaactactccttcct-----------------------------------------------------------------------------------------------------------------------------------------------------------------------------
>Jupunba_laeta_Mori_25147@NODE_1_length_797_cov_33.965278
------------------------------------------------------------------------------------------------------------------------------------------------------------------------------------ctgaagttatcttgctca-ttttttttattagtttacatttttatgttttccattaatggtggaatacttgatagtgaaacgcagaaggcttcttagtttggtcgcttcctgtgattagttgtttgccaacttttattcgaggaagtatcagattcacttgattccttacctcttcctttgacattggttatttatatctgcttttgcacgcttgtttagaatcaaacccagtcttatatctgtccatttgttcatttggactctgtcatcaatcttgcaggtgcttctcaatgaagatgaagcttcagaattacagtctggaagtagaataatgcgagcgccagatgaaagggaagtgaaccggatcaagccaaacccgaatcttaagattcaaccaatattcatggacccaggcttaagtaacaagtgtgggaaatacagacaaccaaagaaagggctgagcaagggtttatgcctggagatcacaggaagggtgcagcatgagagcaatgacttgaagtatttgatgatggaaagctaattggcaacagattcacatggca--actcttggcaaattccttcgttaaatggtggactgcgcgctggagatgatgatgagtgtttactggattataagtg-----tagtatggtatccagcttttagggatctattctttttttaagggatatattctctggtactacttttgcgtctaaaccttgcaaatggtgttgatactcttgtttttcctcagtagcaaatgaaatcgggcattttcaacctctgttttttccccatg-------------------------------------------------------------------------------------------------------------------------------------------------------------------------------------------------------------------------
>Jupunba_langsdorfii_Ribeiro_728@NODE_1_length_1355_cov_63.503912
tggaagatgcagagcgagccaaacggagtaaagttgttgtgacttttgatctagttggccgcaaggtttatttcttagtaatattattgaagttactgcttgaattttatgctgcttgaatgtcttatgagtaggattcgaaacaaatgcatctttcattccatgaatctatagatatacctgaagttatcttgctca-ttttttttattagtttacatttttatgtttttcattaatggtggaatacttgatagtgaaacgcagaaggcttcttagtttagacgcttcctgtgatcagttgtttgccaacttttattcgaggaagtgtcagattcacttgattccttacctcttcctttgacattgtttatttatatctgcttttgcatgcttgtttagaatcaaacccagtcttatatctgtccatttgttcatttggactctgtcatcaatcttgcaggtgcttctgaatgaagatgaagcttcagaattgcagtctggaagtagaataatgcgagcgccagatgaaagggaagtgaaccggatcaagccaaacccgaatcttaagattcaaccaatattcatggacccaggcttaagtaacaagtgtgggaaatacagacaaccaaagaaagggctgagcaagggtttatgcctggagatcacaggaagggtgcagcatgagagcaataacttgaagtatttgatgatggaaagctaattggcgacagattcacatggca--actcttggaaaattccttcgttaaatggtggactgcgcgctggagatgatggtgagtgttttctggattataagtgaagtatagtatagtatccagcttttaggggtctattcttttttgaagggatatattctctggtactacttttgcgcctaaaccttgcgaatagtgttgatactgttgtttttccacagtagcaaatgaaatcgggcattttcaacctctgttttttccccatgtgtccatgccaaattgcagtgattggtataaactactccttccggtccttaatataaaacagatttacttaatttgattagattaaagaaattagttaatatgacatgtattttctaaaacgcgttacttatcttccttaatttcctcattccctctcctctttgattattgttgagggagcatcgaatgggtcaaattaagaaaagattgataaat
>Jupunba_leucophylla_Iganci_839@NODE_2_length_1149_cov_64.199627
--------------------------------------------tttgatctagttggccgcaaggtttatttcttagtaatattattgaagttactgcttgaattttatgctgcttgaatgtcttatgagtaggattcgaaacaaatgcatctttcattccatgaatctatagatatacctgaagttatcttgctcatttttttttattagtttacatttttatgtttttcattaatggtggaatacttgatagtgaaacgcagaaggcttcttagtgtagacgcttcctgtgattagttgtttgccaacttttattcgaggaagtatcagattcacttgattccttacctcttcctttgacattgtttatttatatctgcttttgcatgcttgtttagaatcaaacccagtcttatatctgtccatttgttcatttggactctgtcatcaatcttgcaggtgcttctgaatgaagatgaagcttcagaattacagtctggaagtagaataatgcgtgcgccagatgaaagggaagtgaaccggatcaagccaaacccgaatcttaagattcaaccaatattcatggacccgggcttaagtaacaagtgtgggaaatacagacaaccaaagaaagggctgagcaagggtttatgcctggagatcacaggaagggtgcagcatgagagcaatgacttgaagcatttgatgatggaaagctaattggcaacagattcacatggca--actcttggcaaattccttcgttaaatggtggactgcgcgctggagatgatgatgagtgtttattggattataagtgaagtatagtatagtatccagcttttagggatctattctttttttaagggatatattctctggtactacttttgcgtctaaacctcgcaaatagtgttgatactc-tgtttttccgcagtagcaaatgaaatcgggcattttcaacctctgttttttccccatgtgcccatgccaaattgcagtgattggtataaactaat--------tctttaatataagacatatttacttaatttgattaga---------ttagttaatatgacatgtattttctaaaatacgttacttatattccttaatttcctcattccttctcctccttgatcattgttgagggagcatcgataaagacaaattaggaaaagattgataaat
>Jupunba_limae_Iganci_261@NODE_1_length_1543_cov_52.059345
tggaagatgcagagcgagccaaacggagtaaagttgttgtgacttttgatctagttggccgcaaggtttatttcttagtaatattattgaagttactgcttgaattttatgctgcttgaatgtcttatgagtaggattcgaaacaaatgcatctttcattccatgaatctatagatatacctgaagttatcttgctcatttttttttattagtttacatttttatgtttttcattaatggtggaatacttgatagtgaaacgcagaaggcttcttagtttagacgtttcctgtgattagttgtttgccaacttttattcgaggaagtatcagattcacttgattccttacctcttcctttgacattgtttatttatatctgcttttgcatgcttgtttagaatcaaacccagtcttatatctgtccatttgttcatttggactctgtcatcaatcttgcaggtgcttctgaatgaagatgaagcttcagaattacagtctggaagtagaataatgcgtgcgccagatgaaagggaagtgaaccggatcaagccaaacccgaatcttaagattcaaccaatattcatggacccaggcttaagtaacaagtgtgggaaatacagacaaccaaagaaagggctgagcaagggtttatgcctggagatcacaggaagggtgcagcatgagagcaatgacttgaagtatttgatgatggaaagctaattggcaacagattcacatggca--actcttggcaaattccttcgttaaatggtggactgcgcgcaggagatgatgatgagtgtttgctggattataagtgaagtatagtatagtatccagcttttagggatctatcctttttttaagggatatattctctggtactacttttgcgtctaaaccttgcaaatagtgttgatactcttgtttttccgcagtagcaaatgaaatcgggcattttcaacctctgttttttccccatgtgcccttgccaaattgcagtgattggtataaactactccttctggtccttaatataagacatatttacttgatttgattagattaagaaagttagataacatgacatgtattttctaaaacgcgttactcatattccttaattccctcatttcttctcctctttgattattgttgagggagcattgataaagacaaattagaaaaggattaataaat
>Jupunba_longipedunculata_Cardona_2682@NODE_1_length_1155_cov_32.669759
--------------cgagccaaacggagtaaagttgttgtgacttttgatctagttggccgctaggtttatttcttagtaatattattgaagttactgcttgaattttatgctgcttgaatgtcttatgagtaggattcgaaacaaatgcatctttcattccatgaatctatagatatacctgaagttatcttgctca-ttttttttattagtttacatttttatgtttttcattaatggtggaatacttgatagtgaaacgcagaaggcttcttagtttagacgcttcctgtgattagttgtttgccaacttttattcgaggaagtatcagattcacttgattccttacctcttcctttgacattgtttatttatatctgcttttgcatgcgtgtttagaatcaaacccagtcttatatctgtccatttgttcatttggactctgtcatcaatcttgcaggtgcttctgaatgaagatgaagcttcagaattacagtctggaagtagaataatgcgagcgccagatgaaagggaagtgaaccggatcaagccaaacccgaatcttaagattcaacccatattcatggacccaggcttaagtaacaagtgtgggaaatacagacaaccaaagaaagggctgagcaagggtttatgcctggagatcacaggaagggtgcagcatgagagcaatgacttgaagtatttgatgatggaaagctaattggcaacagattcacatggca--actcttggcaaattccttcgttaaatggtcgacggcgtgctggagatgatgatgagtgtttactggattataagtgaagtatagtatagtatccagcttttagggatctattctttttttaagggatatattctctggtactacttttgcgtctaaaccttgcaactagtgttgatactcttgtttttccacagtagcaaatgaaatcgggcattttcaacctctgttttttccccatgtgcccatgccaaattgcagtgattggtataaactactccttccggtccttaatataagacatatttatttaatttgattagattaaagaagttagttaacatgatatgtattttctaaaacgcgttactcatcttccttaatttcctcattctctctcctctttgattattgttgagggagtgtcga------------------------------
>Jupunba_longipedunculata_Cardona_2682@NODE_2_length_607_cov_56.128302
--------------------------------------------------------------------------------------------------------------------------------------------------------------------------------------------------------------------------------------------------------------------------------------------------------------------------------------------------------------------------------------------------------------------------------------------------------actctgtcatcaatcttgcaggtgcttctgaatgaagatgaagcttcagaattacagtctggaagtagaataatgcgtgcgccagatgaaagggaagtgaaccggatcaagccgaacccaaatcttaagattcaaccaatattcgtggatccaggcttaagtaacaagtctggggaaggcagacaaccaaagaaagggcggagcaagggtttatgcctggagatcacaggaagggtgcagcatgatagcaatgacttgaagtatttgatgatggaaagctaattggcaacagattcaaatggcaacactcttggcaagttccttcgttaaatggtggactgcgcgctggagatgatggcgagtgtttactggattataagtgaagtatggtatagtatccagcttttagggatctattcttttttttagggatatattctctggtactacttttgcgtctaagccttgcaaatagtgttgatactcttgtttttccacagtagcaaatgaaatcgggcattctcaacctc---tttttccccgtgtgcacatgccaaattgcagtgattggtataaactactccttccggtctttaatataagacatatt--------------------------------------------------------------------------------------------------------------------------------------------------------
>Jupunba_microcalyx_Iganci_855@NODE_1_length_1388_cov_66.058734
tggaagatgcagagcgagccaaacggagtaaagttgttgtgacttttgatctagttggccgcaaggtttatttcttagtaatattattgaagttactactcaaattttacgctgcttgaatgtcttatgagtaggattcgaaacaaatgcatctttcattccatgaatctatagatatacctgaagttatcttgctca-ttttttttattagtttacatttttatgtttttcattaatggtggaatacttgatagtgaaacgcagagggcttcttagtttagacgcttcctgtgattagttgtttgccaacttttattcgaggaagtatcagattcacttgattccttacctcttcctttgacattgtttatttatatctgcttttgcatgcgtgtttagaatcaaacccagtcttatgtctgtccatttgttcatttggactctgtcatcaatcttgcaggtgcttctgaatgaagatgaagcttcagaattacagtctggaagtagaataatgcgagcgccagatgaaagggaagtgaaccggatcaagccaaacccgaatcttaagattcaaccaatattcatggacccaggcttaagtaacaagtgtgggaaatacagacaaccaaagaaagggctgagcaagggtttatgcctggagatcacaggaagggtgcagcatgagagcaatgacttgaagtacttgatgatggaaagttaattggcaacagattcacatggca--actcttggcaaattccttcgttaaatggtggactgagcgctggagatgatgatgagtgtttactggattataagtgaagtatagtatagtatccagcttttagggatctattctttttttaagggatatattctctgggactacttttgcgtctaaaccttgcaaatagtgttgatactcttgtttttccgcagtagcaaatgaaattgggcattttcaacctctgttttttccccatgtgcccatgccaaattgcagtgattggtataaattact--------tccttaatataagacatatttacttaatttgattagattaagaaagttagttaacatgacatgtattttctaaaacgcgttactcatattctttaattccctcattccttctcc---ttgattatttttgagggagcatcgataaaggtaaattag----------------
>Punjuba_callejasii_Daly_5935@NODE_1_length_774_cov_23.616930
-------------------------------------------------------------------------------------------------------------------------------------------------------tctttcattccatgaatctatagatatacctgaagttatcttgctcacttttttttattagtttacatttttatgtttttcattaatggtggaatacttgatagtgaaacgcagaaggattcttagtttagacgcttcctgtgattagttgtttgccttcttttattcgaggaagtatcagattcacttgattccttacctcttcctttgacattgtttatttatatctgcttttgcatgcttgtttagaagcaaacccaggcttatatctgtccattttttcatttggactctgtcatcaatcttgcaggtgcttctgaatgaagatgaagcttcagaattacagtctggaagcagaataatgcgtgcgccagatgaaagggaagtgaaccggatcaagccgaacccaaatcttaagattcaaccaatattcatggatccaggcttaagtaacaagtctggggaaggaagacaaccaaagaaagggcggagcaagggtttatgcctggagatcacaggaagggtgcagcatgatagcaatgacttgaagtatttgatgatggaaagctaattggcaacagattcagatggcaacactcttggcaagttccttcgttaaatggtggactgcgcgctggagatgatggtgagtgtttactggattataagtgaagtatagtatagtatccagcttttagggatctattctttttttaagggatatattctctggtactacttttgcgtctaaaccttgcaaatagtgttgatac--------------------------------------------------------------------------------------------------------------------------------------------------------------------------------------------------------------------------------------------------------------------------------------
>Punjuba_lehmannii_Escobar_7465@NODE_1_length_1242_cov_43.363090
tggaagatgcagagcgagccaaacggagtaaagttgttgtgacttttgatctagttggccgcaaggtttatttcttagtaatattattgaagttactgcttgaattttatgctgcttgaatatcttatgagtaggattcgaaacaagtgcatctttcattccatgaatctatagatatacctgaagttatcttgctcacttttttttagtagtttacatttttatgtttttcattaatggtggaatacttgatagtgaaacgcagaaggcttcttagtttagacgcttcctgtgattagttgtttgccttcttttattcgaggaagtatcagattcacttgattcctttcctcttcctttgacattgtttatttatatctgcttttgcatgcttgtttagaagcaaacccagtcttatatctgtccatattttcatttggactctgtcatcaatcttgcaggtgcttctgaatgaagatgaagcttcagaattacagtctggaagtagaataatgcgtgcgccagatgaaagggaagtaaaccggatcaagccgaacccaaatcttaagattcaaccaatattcatggatccaggcttaagtaacaagtctggggaaggaagacaaccaaagaaagggcggagcaagggtttatgcctggagatcacaggaagggtgcagcatgatagcaatgacttgaagtatttgatgatggaaagctaattggcaacagattcaaatggcaacactcttggcaagttccttcgttaaatggtggactgcgcgctggagatgatggtgagtgtttactggattataagtgaagtatagtatagtatccagcttttagggatctattctttttttaagggatatattctctggtactacttttgggtctaaaccttgcaaatagtgttgatactcttgtttttccacagtagcaaatgaaatcgggcattctcaacctc---ttttaccccgtgtgcacatgccaaattgcagtgattggtataaactac--------------------------atttacctaatttaattagattaagaaagttagttaacatgatatgtattttttaaaacgtgttactcatattccttaattccctcattccctctccttcttgattattgttgagggagcatcgataaaggcaaattaggaaatgattgataaat
>Punjuba_racemiflora_Jimenez_Soares_3626@NODE_1_length_989_cov_84.539474
-------------------------------------------------------------------------------------------------------------------------------------------------------------------------------------------tatcttgctcacttttttttattagtttacatttttatgtttttcattaatggtggaatatttgatagtgaaacgcagaaggcttcttagtttagacgcttcctgtgattagttgtttgccttcctttattcgaggaagtatcagattcacttgattccttacctcttcctttgactttgtttatttatatctgcttttgcatacttgtttagaagcaaacccagtcttatatctgtccattttttcatttggactctctcatcaatcttgcaggtgcttctgaatgaagatgaagcgtcagaattacagtctggaagtagaataatgcgttcgccagatgaaagggaagtgaaccggatcaagccgaacccaaatcttaagattcaaccaatattcatggatccaggcttaagcaacaagtctggggaaggcagacaaccaaagaaagggcggagcaagggtttatgcctggagatcacaggaagggtgcagcatgatagcaatgacttgaagtatttgatgatggaaagctaattggcaacagattcaaatggcaacactcttggcaagttccttcgttaaatggtggactgcgcgctggagatgatggtgagtgtttactggattattagtg-----tagtatagtatccagctcttagggatctattctttcttttaggtatatattctctggtactacttttgcgtctaaaccttgcaaatagtgttgatactcttgtttttccacagtagcaaatgaaatcgggcattctcaacctc---tttttccccgtgtgcacatgccgaattgcagtgattggtataaactattccatccgatccttaatataagacatatttacctaatttaattagattaaggaagttaattaacatgacatgtattttttaaaacgcgttactcatattccttaattccttaattccctctcctccttgattattgttgagggagcatcgataaaggtaaat-------------------
>_R_Acacia_rostellifera_Murphy_466@NODE_1_length_1370_cov_77.698376
tggaagatgcagaacgagccaatcggagtaaagtggttgtgacttttgatctagttggccgcaaggtatatatcatagtaatattattgaagttactgcttgaat---------------tatcttatgagtaagatttaaaagaaatgcatctttcattccatgaatctatagatatacctgaagttatcttgctta-tttgttttattagtttacatttttatgtttttaattaagggtggaatactcgatggtgaaacgcagaagacttc-----ttagacgcttcctgtgattagttgtttg--aaattttattcgaggaagcatcagattcatttgattcctta------cctttgacgttgtttatatatatctgcttttgcatgcttttttagaagcaaacccagtcttatatctgtccattttttcatttggactctctcatcaatcttgcaggtgcttctgaatgaagatgaagcttcagagttacagtctggaagtagaataatgcgtgcacccaatgaaagggaagtgaaccggatcaagccgaacccaaatcttaagattcaaccaatattcatggatccaggcttaagtaacaagtctgggaaagacagacaaccaaagaaagggctgagcaagggtttatgcctggagatcacaggaagggtgcagcgtgatagcaatgacttgaagagtttgacgatggaaagctaattggcaacagattcaaatggctacactcttggcaagttccttcgttaaatggtggactgcgcgctggagaggatggtgagtgtttagtggattac-----aagtatagtatagtatccagctgttagggatctattc-cttttttagggatatattatctggtgctacttttgcgtccaaatcttgcaaatagtgtaaatgctcttgtttttccatggtggtaaatgattttcaaattttgcgttgtctatttatgtccaatgagtaaaaattaaattacaataaaatgtgtaaacaaagaa----------------aacaaaaattgacttcatgtaacccg--------------ttacgagtagtaagaccacgggacccaccttgggaggatctggcgctt-----------------------------tagaaggttagagtcttagcaagggttagagagtggttgaagaat
>_R_Albizia_adinocephala_FHO33_88@NODE_1_length_1504_cov_63.957954
tggaagatgcagagcaagccaaacggagtaaagttgttgtgacttttgatctagttggccgcaaggtttatttcttagtaatattattgaagttacttcttgaattttattctgcttgaatatcttatgagtaggattcaaaacgagtgcatctttcattccatgaatctatagatatacctgaagttatcttgc--------------------gcatttttatgtttttcattaatggtggaatacttgatagtgaaacgcagaaggcttcttagtttagacgcttcctgtgatta---gtttgccaac-tttattcgaggaagtgtcagattcacttgattccttacctcttcctttgacattgtttatttatatctgcttttgcatgcttgtttagaagcaaaccgagtcttacatctgtccattttttcatttggactgtgtcatcaaat---caggtgcttctgaatgaagatgaagcttcagaattacagtctggaagtagaataatgcgtgtgccagatgaaagggaagtgaaccggatcaagccgaacccaaatcttaagattcaaccaatattcatggatccaggcttaagtaacaagtttgggaaaggcagacaaccaaagaaagggctgagcaagggtttatgcctggagatcacaggaagggtgcagcatgatggcaatgacttgaagtatttgatgatggaaagctaattggcaacagattcaaatggcaacactcttggcaagttccttcgttaattgggggactgcgcgc----------------------ttggattac-----aaatatagtatagtgtccagcttttagggatctattc--ctttttagggatatattctctggtgcttcttttgcgtctaaaccttgcgaatagtgtaaatgctcttgtttttccacagtagtaaatgaaatcggtcattttcaacctctcttttttccccatgggcacatgccaaattgcagagattagtataaactaaatattttttattctcaaac--------------------------actgaga-------gttgcatggtagatagtgactaaaacgattttcaaatttt-------------gtgctgtctatatttaaacaagtgtccaacgagtaaaaattaaaataaacaaagaaatgacttatgagt
>_R_Albizia_burkartiana_StivalSantos_678@NODE_1_length_671_cov_12.490260
----------------------------------------------------------------------------------------------------------------------------------------------------------------------------------------------------------------------------------------------------------------------------------------------------tgattagttgtttgccaactttgattcgaggaagtatcagattcacttgattgattacctcttcctttgacgttgtttatttatatctgcttttgcatgcttgttaagaagcaaacccagtcttatatctctacattttttcatttgga--ctgtcatcaatcttgcaggtgcttctgaatgaagatgaagcttcagaattacagtgtggaagtagaataatgcgtgcgccagatgaaagggaagtgaaccggatcaagccgaacccaaatcttaagattcaaccaatattcatggatccaggcttaagtaacaagtctgggaaaggcagacaaccaaagaaagggctgagcaagggtttatgcctggagatcacaggaagggtgcagcatgatagcaatgacttgaagtatttgatgatggaaagctaattggcaacagattcaaatggcaacactcttggcaagttccttcgttaaatggtggactgcgcgctgtagatgatggcgagtgtttattggattac-----aagtatagtatagtgtccagctcttagggatctattc--ctttttagggatatattctctggttctacttttgcgtctaaaccttgcaaatagtgtaaatactcttgtttttccgtcgtagtaaatgaaatgggtcattttcaacctat---------------------------------------------------------------------------------------------------------------------------------------------------------------------------------------------------------------------------------------
>_R_Albizia_coripatensis_Hughes_2433@NODE_1_length_1124_cov_69.029608
tggaagatgcagagcgagccaaacggagtaaagttgttgtgacttttgatctagttggccgcaaggtttatttcttattaatattattgaagttactgcttgaattttatgctgcttgaatatcttatgagtaggattcaaaacaagtgcatctttcattccatgaatctatagatatacctgaagttatcttgctca-ttttttttattagtttacatttttatgtttttca----------------------------------------ttagtttagacgcttcctgtgattagttgtttgccaacttttattcgagaaagtatcagattcacttgattccttacctcttcctttgacattgtttatttatatctgcttttgcatgcttgtttagaagcaaacccagtcttatatctgtccattttttcatttggactctctcatcaatcttgcaggtgcttctgaatgaagatgaagcttcagaattacagtctggaagtagaataatgcgtgcgccagatgaaagggaagtgaaccggatcaagccgaacccaaatcttaagattcaaccaatattcatggatccaggcttaagtaacaagtctgagaaaggcagacaaccaaagaaagggctgagcaagggtttatgcctggagatcacaggaagggtgcagtatgatagcaatgagttgaagtatttgatgatggaaagctaattggcaacagattcaaatggcaacactcttggcaagttccttcgttaaatggtggactgcgcgctggcgatgatggtgagtgtttattgggttac-----aagtatagtatagtatgcagcttttagggatctattc--ctttttagggatatattctctggtgctacttttgcgtctaaaccttgcaaatagtgtaaatactcttgtttttccgtagtagtaaatgaaatcggtcattttcaacctctcttttttccccatgggcacatgccaaattgcagagattagtataaactaaatattttttattctcaaac--------------------------actgaga-------gttgc---------------------------------------------------------------------------------------------------------------------
>_R_Albizia_coripatensis_Hughes_2433@NODE_2_length_508_cov_87.055684
-------------------------------------------------------------------------------------------------------------------------------------------------------------------------------------------------------------------------------------------------------------------------------------------------------------------------------------------------------------------------------------------------------------------------------------------------------------------------------------------------------------------------------------------------------agtgaaccggatcaagccgaacccaaatcttaagattcaaccaatattcatggatccaggcttaagtaacaagtctgggaaaggcagacaaccaaagaaagggctgagcaagggtttatgcctggagatcacaggaagagtgcagcatgatagcgatgacttgaagtgtttgatgatggaaagctaattggcaacagattcaaatggcaacactcctggcaagttccttcattaaatggtggactgcgcgctggagatgatggcgagtgtttgttggattacaagtatattatagtatagtatccagcttttagggatctattc--ctttttagggatatattctctggtgctacttttgcgtctaaaccttccaaatagtg---------ttgtttttccgtagtagtaaatgaaatcggtcattttca-cctctcttctttccccatgggcacatgccaaattgcagagattagtataaactaaatattttttattctcaaac--------------------------actgaga-------gttgc---------------------------------------------------------------------------------------------------------------------
>_R_Albizia_decandra_Vilhena_231@NODE_1_length_558_cov_24.950104
----------------------------------------------------------------------------------------------------------------------------------------------------------------------------------------------------------------------------------------------------------------------------------------------------------------tgccaacttttattcgagaaagtatcagattcacttgattccttaccccttcctttgacattgtttatttatatctgcttttgcatgcttgtttagaagcaaacccagtcttatatgtgtcctttttttcatttgga--ctgtcatcaatcttgcaggtgcttctgaatgacgatgaagcttcagaattacagtctggaagtggaataatgcgtgcgccagatgaaagggaagtgaaccggatcaagccgaacccaaatcttaagattcaaccaatattcatggatccaggcttaagtaacaagtctgggaaaggcagacaaccaaagaaagggctgagcaagggtttatgcctggagattacaggaagggtgcagcatgatagcaatgacttgaagtatttgatgatggaaagctaattggcaacagattcaaatggcaacactcttggcaagttccttcgttaaatggtggactgcgcgctggagatgatggtgattgtttattggattac-----aagtatagtatcgtatccagcttttagggatctactc--ctttttaggg-------------------------------------------------------------------------------------------------------------------------------------------------------------------------------------------------------------------------------------------------------------------------------------------------------------------------------------------
>_R_Albizia_edwallii_Dalmaso_272@NODE_1_length_658_cov_6.620232
------------------------------------------------------------------------------------------------------------------------------------------------------------------------------------------------------------------------------------------------------------------------------------------------------------------------------------------------------------------------------------------------------------------------------------------------------------tgtcatcaatcttgcaggtgcttctgaatgaagatgaagcttcagaattacagtctggaagtagaataatgcgtgcgccagatgaaagggaagtgaaccggatcaagccgaacccaaatcttaagattcaaccaatattcatggatccaggcttaagtaacaagtctgggaaaggcagacaaccaaagaaagggctgagcaagggtttatgcctggagatcacaggaagggtgcagcatgatagcaatgacttgaagtatttgatgatggaaagctaattggcaacagattcaaatggcaacactcttggcaagttccttcgttaaatggtggactgcgcgctggcgatgatggtgagtgtttattggattac-----aagtatagtatagtatccagcttttagggatctattc--ctttttagggatatattctctggtgctccttttgcgtctaaaccttgcaaatagtgtaaatactcttgtttttccatagtagtaaatgaaatcggtcattttcaacctctcttttttccccatgggcacatgccaaattgcagagattagtataaactaaatattttttattctcaaac--------------------------actgaga-------gttgcatgggagatagtgactaaaacgattttcagatttt-------------gtgttgtctatatttaaat--------------------------------------------------
>_R_Albizia_inundata_Wood_26530@NODE_1_length_634_cov_218.803109
--------------------------------------------------------------------------------------------------------------------------------------------------------------------------------------------------------------------------------------------------------------------------------------------------------------------------------------------------------ccttacctcttcctttgacattgtttatttatatctgcttttgcatgcttgtttagaagcaaaaccagtcttacgtctgtccattttttcatttggactctgtcatcaatcttgcaggtgcttctgaatgaagatgaagcttcagaattgcagtctggaagtagaataatgcgtgcgccagatgaaagggaagtgaaccggatcaagccgaacccaaatcttaagattcaaccaatattcatggatccaggcttaagtaacaagtctgggaaaagcagacaaccaaagaaagggctgagcaagggtttatgcctggagattacaggaagggtgcagcatgatagcaatgacttgaagtatttgatgatggaaagctaattggccacagattc--------------------------------aaatggtggactgc-cgctggagatgatggtgagtgtttattggattac-----aagtatagcatagtatccagctttcagggatatattc--ctttttaggcatatattgtctggtgctgctttcgcgtctaaaccttgcaaatagtgtaaatactcttgtttttccatagtagtaagtgaaatcggtcatttttaacctctcttttttcccagtgggcacatgccaaattgcagagatta----------------tcctc---------------------------------------------------------------------------------------------------------------------------------------------------------------------------
>_R_Albizia_multiflora_Hughes_3090@NODE_1_length_1045_cov_65.862603
-------------gcgagccaaacggagtaaagttgttgtgacttttgatctagttggccgcaaggtttatttcttagtaatattattgaagttactgtttgaattttattctgcttgaatatcttatgaataggattcaaaacaagtgcatctctcattccatgaatctatagatatacctgaagttatcttgctca-ttttttttattagtttacatttttatgtttttcattaatggtggaatacttgatagtgaaacgcaggaggcttcttagtttagacgcttcctgtgatta---gtttgctaac-tttattcgaggaagtgtcagattcacttgattccttacctcttcctttgacattgtttatttatatctgcttttgcttgcttgtttagaagcaaacccagtcttgtatctgtccattttttcatttggactctgtcatcaatcttgcaggtgcttctgaatgaagatgaagcttcagaattacagtctggaagtggaataatgcgtgcgccagatgaaagggaagtgaaccggatcaagccgaacccaaatcttaagattcaaccaatattcatggatccaggctcaagtaacaagtccgggaaaggcagacaaccaaagaaagggctgagcaagggtttatgcctggagattacaggaagggtgcagcatgatagcaatgacttgaagtatttgaggatggaaagctaattggcaacagattcaaatggcaacgctcttggcaagttccttcgttaaatggtggactgcgcgctggagatgatggtgagtgtttattggattac-----aagtatagtatcgtatctagcttttaggtatctattc--ctttttagggatatattctctggtgctactgttgcgtctaaaccttgcaaatagtgtaaatactcttgtttttccatagtattaaatgaaatcggtcattttcagcctctgttttttccccgtgggcacataccaaattgcagagattagtataaactaaatattttttattctcaaac--------------------------actgaga-------gttgcatgggagatag----------------------------------------------------------------------------------------------------------
>_R_Albizia_niopoides_Simon_1601@NODE_1_length_945_cov_93.050691
--------------------------------------------------------------------------------------------------------------------------------------------------------------------------------------------atcttgctcatttttttttattagtttacatttttatgtttttcattaatggtagaatacttgatagtgaaacgcagaatgcttattagtttagacgctttctgtgattagttgtttgccaacttttatttgagaaagtatcagattcacttgattctttacctcttcctttgacattgtatatttatatctgcttttgcatgcttgtttagaagcaaacccagtcttatatctgtccattttttcatttggactctttcatcaatcttgtaggtgcttctgaatgaagatgaagcttcagaattacagtctggaagtggaataatgcgtgcgccagatgaaagggaagtgaaccggatcaagccgaacccaaatcttaagattcaaccaatattcatggatccaggcttaagtaacaagtctgggaaaggcagacaaccaaagaaagggctgagcaagggtttatgcctggagattacaggaagggtgcagcatgatagcaatgacttgaagcatttgatgatggaaagctaattggcaacagattcaaatggcaacactcatggcaagttccttcgttaaatggtggactgcgcgctggagatgatggtgagtgtttattggattac-----aagtatagcatcgtatccagcttttagggatctattc--ctttttagggatatattctctggtgctgcttttgcgtctgaaccttgcaaatagtgtaaatactcttgtttttccattggagtaaatgaaatcggtcattttcagcctctcttttttccccaagggcacataccaaattgcagagattagtataaactaaatattttttattctcaaat--------------------------actgaga-------gttgcatgggagatcgtgactaaaacgattttcaaatttt-------------gtgttgtctatatttaaataagtgtccagtgag------------------------------------
>_R_Albizia_subdimidiata_var_minor_Gorts_341@NODE_1_length_909_cov_13.421875
-------------------------------------------------------------------------------------------------------------tcctgcttgaatatcttatgag--------agggcaagtgcatctttcattccatgaatctatagatatacctgaagttatcttgctcc-tttattttattagtttacatttttttgtttttcatcaatggtggaatacttgatagtgaaacgcagaaggcttcttagtttagacgattcctgtgattagttgtttgccaacttttattcgaggaagtatcagattcacttgattccttacctcttcctttgacattgtttatttatatctgcttttgcatgcttgtttagaagcaaaaccagtcttacatctgtccattttttcatttggactctctcatcattcttgcaggtgcttctgaatgaagatgaagcttcagaattgcagtctggaagtagaataatgcgtgtgccagatgaaagggaagtgaaccggatcaagccgaacccaaatcttaagattcaaccaatattcatggatccaggcttaagtaacaagtctgggaaaggcagacaaccaaagaaagggctgagcaagggtttatgcctggagattacaggaagggtgcagcatgatagcaatgacttgaagtatttgatgatggaaagctaattggccacagattcaaatggcaacactcttggtaagttccttcgttaaatggtggactgcgcgctggggatgatggtgagtgtttattggattac-----aagtatagtatagtatccagcttttagggatattttc--ctttttagggatatattctctggtgctacttttgcgtctaaaccttgcaaatagtgtaaatactcttgtttttccatagtactaaatgaaatcggtcattttcagcctctcctttatccccatgggcacatgccaaattgccgagattagtataaactaaatatttttta---------------------------------------------------------------------------------------------------------------------------------------------------------------------------
>_R_Albizia_subdimidiata_var_subdimidiata_Ferreira_210@NODE_1_length_1021_cov_66.797669
---------------------------------------------------------------------------------------------------------------------------------------------------tgcatctttcattccatgaatctatagatatacctgaagttatcttgctcc-tttattttattagtttacatttttttgtttttcatcaatggtggaatacttgatagtgaaacgcagaaggcttcttagtttagacgattccggtgattagttgtttgccaacttttattcgaggaagtatcagattcccttgattccttacctcttcctttgacattgtttatttatatctgcttttgcatgcttgtttagaagcaaaaccagtcttacatctgtccattttttcatttggactctctcatcattcttgcaggtgcttctgaatgaagatgaagcttcagaattgcagtctggaagtagaataatgcgtgtgccagatgaaagggaagtgaaccggatcaagccgaacccaaatcttaagattcaaccaatattcatggatccaggcttaagtaacaagtctgggaaaggcagacaaccaaagaaagggctgagcaagggtttatgcctggagattacaggaagggtgcagcatgatagcaatgacttgaagtatttgatgatggaaagctaattggccacagattcaaatggcaacactcttggtaagttccttcgttaaatggtggactgcgcgctggggatgatggttagtgtttattggattac-----aagtatagtatagtatccagcttttagggatattttc--ctttttagggatatattctctggtgctacttttgcgtctaaaccttgcaaatagtgtaaatactcttgtttttccatagtactaaatgaaatcggtcattttcagcctctcctttatccccatgggcacatgccaaattgccgagattagtataaactaaatattttttatcctcgaac----------------------------tgaga-------gttgcatgggtgataatgactagaacaattttcaaatctt-------------gtgttgtctatatttaaataagtgtccaatgagtaaaaattaaa------------aggcctaagccca
>_R_Albizia_tomentella_Leach_Dunlop_3801@NODE_1_length_1154_cov_113.611885
tggaagatgcagagcgaaccaaacggagtaaagttgttgtgacttttgatctagttggccgcaaggtttatttcttagtaatattactgaagtta----------------ctgcttgaatgtcttatgagtaggattggaaacaaatgcttcttttattccatgaatctatagatatacctgaagttatcctgctca-ttttttttattagtttacatttttatgtttttcattaatggtggaatacttgatagtgaaacgcagaaggcttcttagtttagacgcttcctgtgattagttgtttgccaacttctatttgaggaagtatcagattcacttgattccttacctcttccttggacattgtttatttatatccgcttttgcatgcttgtttagaatcaaacccggtcttatatctgtccattttttcatgtggactctgtcatcaatcttgcaggtgcttctgaatgaagatgaagcttcagaattacagtctggaagtagaataatgcgcgcgccggatgaaagggaagtgaaccggatcaagccaaacccgactcttaagattcaaccaatgttcatggacccaggcttaagtaacaagtctgggaaagacagccaaccaaggaaagggctgagcaagggtttatgcctggagatcacaggaagggtgcagcatgatagcaatgacttgaagtatttgatgatggagagttaattggcaacagattcaaatggca--actcttggcaaattccttcgttaaatggtgaactgcgcgctggagatgatggtgagtgtttactggattataagcg----------tagtatccagcttttaggactttttttttttttttggggatatattctctggtactacttttgcgactaaaccttgcaaatagtgttgatactcttgtttgtccacagtagcaaatgaaatcaagcattttcaacctct-ttttttccccatcggcacatggcaaattgcagtgattgctataaactatcccttccattctttaatataagacatatttacctaatttgattaaattaaggaagttagttaaca--------------------------------------------------------------------------------------------------------------------
>_R_Albizia_tomentosa_Hughes_648@NODE_1_length_1123_cov_52.036329
-------------------------------------------------------------caaggtttatttcttagtaatattattgaagttactgcttgaattttattctgcttgaatatcttatgagtaggattcaaaacaagtgcatctttcattccatgaatctatagatatacctgaagttatcttgcgta----tttttattagtttacatttttatgtttttcattaatggtggaatacttgat----aaacgcagaaggcttcttagtttagacgcttcctgtgatta---gtttgccaac-tttattcgaggaagtgtcagattcacttgattccttacctcttcctttgacattgtttatttatatctgcttttgcatgcttgtttagaagcaaacccagtcttacatctgtccattttttcatttggactctgtcatcaatcttgcaggtgcttctgaatgaagatgaagcttcagaattacagtctggaagtagaataatgcgtgtgccagatgaaagggaagtgaaccggatcaagccgaacccaaatcttaagattcaaccaatattcatggatccaggcttaagtaacaagtctgggaaaggcagacaaccaaagaaagggctgagcaagggtttatgcctggagatcacaggaagggtgcagcatgatagcaatgacttgaagtatttgatgatggaaagctaattggcaacagattcaaatggcaacactcttggcaagttccttcgttaaatgggggactgcgcgc----------------------ttggattac-----aagtatagtatagtgtccagcttttagggatctattc--ctttttagggatatattctctggtgcttcttttgcgtctaaaccttgcgaatagtgtaaatgctcttgtttttccacagtagtaaatgaaatcggtcattttcaacctctcttttttccccatgggcacatgccaaattgcagagattagtataaactaaatattttttattctcaaac--------------------------actgaga-------gttgcatggtagacagtgactaaaacgattttcaaatttt-------------gtgctgtctatatttaaacaagtgtccaacgagtaaaaattaaaataaacaaagaaatgacttatgagt
>_R_Albizia_xerophytica_Hughes_1435@NODE_1_length_878_cov_32.423221
-----------------------------------------------------------------------------------------------------------------------------------taggattcaaaacaagtgcatctttcattccatgaatctatagatatacctgaagttatcttgccca----tttttattagtttacatttttatgtttttcattaatggtggaatacttgatagtgaaacgcagaaggcttcttagtttagacgcttcctgtgatta---gtttgccaac-tttattcgaggaagtgtcagattcacttgattccttacctcttcctttgacattgtttatttatatctgcttttgcatgcttgtttagaagcaaacccagtcttacatctgtccattttttcatttggactctgtcatcaatcttgcaggtgcttctgaatgaagatgaagcttcagaattacagtctggaagtagaataatgcgcgtgccagatgaaagggaagtgaaccggatcaagccgaatccaaatcttaagattcaaccaatattcatggatccaggcttaagtaacaagtctgggaaaggcacacaaccaaagaaagggctgagcaagggtttatgcctggagatcacaggaagggtgcagcatgatagcaatgacttgaagtatttgatgatggaaagctaatttggaacagattcaaatggcaacactcttggcaagttccttcgttaaatgggggactgcgagc----------------------ttggattac-----aagtatagtatagtgttcagcttttagggatctattc--ctttttagggatatattctctggtgcttcttttgcgtctaaaccttgcgaatagtgtaaatgctcttgtttttccacagtagtaaatgaaatcggtcattttcaacctctcttttttccccatgggcacatgccaaattgcagagattagtataaactaaatattttttattctcaaac--------------------------ac--------------------------------------------------------------------------------------------------------------------------------------
>_R_Archidendron_clypearia_Wieringa_1849@NODE_2_length_921_cov_132.645735
-------------------------------------------------------------------------------------------------------------------------------------------------------tctttcattccatgaatctatagatatacctgaagttatcttgctta-ttttttttattagtttacatttttttgttttttattaatggtggaatacttgatggtgaaacgcagaaggcttcttagtttagaagcttcctgtgattagttgtttgtgaacttttattcgaggaagtatcagattcatttgattccctacctcttcctttgatgttgtttataaatatctgcttttgcatgcttgtttagaagcaagcccaatcttatatctgtccattttttcatttgga--ctgtcatcaatcttgcaggtgcttctgaatgaagatgaagcttcagaattacagtctggaaatacaataatgcgtgcacccgatgaaagggaagtgaaccggatcaagccaaacccaaatcttaagattcaaccaatattcatggaaccaggcttaagtaacaagtctgggaaagacagacaaccaaagaaagggctgagcaagggtttatgcctggagatcacaggaagggtgctgcatgatagcaatgacttgaagtatttggtgatggaaagctaattggcaaaa---------------------ctcaagttccttcgttctatggtggactgcgcgctgcagatgatggtgagtgtttagtggattac-----aagtatagtatagtatccagcttttagggatctattc-cttttttagggatatattctctggttctacttttgcgtctaaaccttgcaaatagtgtaaatactcttgtttttccatagttgtaaatgaaatcggtcatttgcaacctctcttttttccccatgggcacatgccaaatggcagagatttgtataaactaaatattttttttcctcaaac--------------------------actgagag--------tttatgggagataatgactaaaacgattttcaaatttt-------------gtgttgtctatat--------------------------------------------------------
>_R_Balizia_leucocalyx_Aguilar_1939@NODE_1_length_1343_cov_70.868878
tggaagatgcagagcgagccaaacggagtaaagttgttgtgacttttgatctagttggccgcaaggtttatttcttagtaatattattgaagttactgcttgaattttatgctgcttgaatgtgttatgagtaggattcgaaacaaatgcatctttcattccatgaatctatagatatacctgaagttatcttgctca-ttttttttattagtttacatttttatgtttttcattgatggtggaatacttgatagtgaaacgctgaaggcttcttagtctagacgcttcctgtgattagttgtttgccttcttttattcgaggaagtatcagattcacttgattccttacctcttcctttgacattgtttatttatatctgcttttgcatgcttgtttagaagcaaacccagtcttatatctgtcccttttttcatttggactc--tcatcaatcttgcaggtgcttctgaatgaagatgaagcttcagaattacagtctggaagtagaataatgcgtgcgccagatgaaagggaagtgaaccggatcaaaccaaacccgaatcttaagattcaaccaatattcatggacccaggcttaagtaacaagtgtgggaaatccagacaaccaaagaaagggctgagcaagggtttatgcctggagatcacaggaagggtgcagcatgatagcaatgacttgaagtatttgatgatggaaagctaattggcaacagattcaaatggcaacactcttggcaagttccttcgttaaatggtggactgcgcgctggagatgatggcgagtgtttactggattataagtgaagtatggtatagtatccggcttttagggatctattcttttttttagggatatattctctggtactacttttgcgtctaatccttgcaaatagtgttgatactcgtgtttttccacagtagcaaatgaaatcgggcattctcaacctc---tttttccccgtgtgcacattccagattgcagtgattggtataatctactcaatcatatcattagaataagacatatttacctaatttaattaaattaaggaaattagttaatatgacatgtattttttaaaacgccttattcatattcctcaagtcccttattccctcttctccttaattattattgagggagtatcgataaaggcaaattaagaaa------------
>_R_Balizia_pedicellaris_Queiroz_15529@NODE_1_length_1066_cov_369.536103
---------------------------------------------------------------------------------------------------------------ctgcttgaatatcttatgagtaggattcgaaacaagtgcatctttcattccatgaatctgtagatatacctgcagttatcttgctcactttattttcttagtttacttttttatgtttgtcattaatggtggaatacttgatagtgaaacgcagaaggcttcttagtttagacccttcctgtgattagttgtttgccttcttttattcgaggaagtatcagattcacttgattccttacctcttcctttgacattgtttatttatatctgcttttgcatgcttgattagaagcaaacccagtcttatatctgtcctttttttcatttggactctgtcatcaatcttgcaggtgcttctgaatgaagatgaagcttcagaattacagtctggaagtagaataatgcgtgcgccagatgacagggaagtgaaccggatcaagccgaacccaaatcttaagattcaaccaatattcatggatccaggcttaagtaacaagtctggggaaggcagacaaccaaagaaagggcggagcaagggtttatgcctggagatcacaggaagggtgcagcatgagagcaatgacttgaagtatttgatgatggaaagctaattggcaacagattcaaatggcaacactcttggcaagttccttcgttaaatggtggactgcgcgctggagatgatggcgagtgtttactggattataagtgaagtatagtatagtatccagcttttagggatctattcttttttttagggatataatctctggtactacttttgcgtccaatccttgcaaagagtgttgatactcttgtttttccacagtagcaaatgaaatcgggcattgtcaacctc---tttttccccgcgtgcacgtgccaaattgcagtgattggtataaattactttttt--atctttaatataagacatatttatctaatttaattaaagtaaggaagttagttaacatgacatgtattttttaaaatgtgttattcatattctttaattccctcttctcc-----------------------------tcgataaaggtaaattaagaaatgattgataaat
>_R_Balizia_spnov_Morim_577@NODE_1_length_1178_cov_288.560107
---------------------------------------------------------------------------------------------------------------------------cttatgagtaggattcgaaacaagtgcatctttcattccatgaatttatagatatacctgaagttatcttgctca-ctttttttattagtttacatttttatgtttttcattaatggtggaatacttgatagcgaaacgcagaaggcttcttggtttagacgcttcctgtgattagttgtttgccttcttttattcgaggaagtatcagattcacttgattccttaccccttcctttgacattgtttatttatatctgcttttgcatgcttgtctagaagcaaacccagtcttatatctgtcctttttttcacttggactctgtcatcaatcttgcaggtgcttctgaatgaagatgaagcttcagaattacagtctggaagtagaataatgcgtgcgccagatgacagggaagtgaaccggatcaagccgaacccaaatcttaagattcaaccaatattcatggatccaggcttaagtaacaagtctggggaaggcagacaaccaaagaaagggcggagcaagggtttatgcctggagatcacaggaagggtgcagcatgatagcaatgacttgaagtatttgatgatggaaagctaattggcaacagattcaaatggcaacactcttggcaagttccttcgttaaatggtggactgcgcgctggagatgatggcgagtgtttactggattataagtgaagtatagtatagtatccagcttttagggatctattcttttttttagggatatatcctctggtactacttttgcgtctaatccttgcaaatagtgttgatactcttgtttttccacagtagcaaatgaaat-gggcattctcaacctc---tttttccccgtgtgcacgtgccaaattgcagtgattggtataaactactccttttgatcttatatataaggcatatttacctaatttaattggagtaagaaaattagttaatatgacatgtattttttaaaatatgttacttatattccttaattccctcattccctcttctcctt---------------------gataaaggtaaattaggaaatgattgataaat
>_R_Calliandra_bella_LPQ15696@NODE_1_length_1135_cov_98.058601
tggaagaagcagagcaagccaaatggagtaaagttgttgtgacgtttgatctagttggccgcaaggttcatttcttagcaagtttattatagttactgcttgaattttatgctggttgaatatcttatctgtaagattcataacaaatgcatctttctttccatgaatctatagatatacctgaatttatcttgctta------tttgttagttttcatttttatgttttccattaatggtggaatacctgatagtgaaatgcaaaaggcttcttagtttaaatgcttcctgtgattaggtgcttgtgaacttttattctaggaagaatcagattcattggattcctta----------------tatatatatatatgtgcttttgcatgtttatttcgaagcaaatccagtcttatatctgtccattttttcattttaactctgacgtcaatcttgtaggtgcttctgaatggaaatgaatcttcagaattacaatctggaaatacaataatgcgagcgccagatgaaagggaagcgaaccggatcaagccaaacccaaatcttaagattcaaccaatattcatggacccaggcttaagcaacaaatctgggaaagacagacaaccaaagaaagggctgaacaagggtttatgcctggagattacaggaagggtgcagcatgataggaacgacttgaagtatctgatgatggaaagctgatttgcatcagattcaaatggcaagttt-------------ctcagtaagtggtgcactgggcgctggagatgatggtgagtgtgtactggattataagtgaagtatagtatagtatccagttttagggttttttttttttttttttgggatatattctctggtgctac--tggagtcaaaacctggaaaatattgttaatgatcttgttattctaaagtagcaaatgaaatcaggcatctt---------ttttaactacatgggcaggtattaaattgtaagtgggatcaaaccctcaacctctttctttcttatca----------------------------------------taggctacaagaccattaataaacccaaatcttaagattcaaccaata-----------------------------ttcatggacccaggcttaagacaaatctggga-------------
>_R_Cathormion_obliquifoliolatum_Wieringa_6519@NODE_1_length_960_cov_208.909392
-----------------------------------------------------------------------------------------------------------------------------------------------------------------------------------------------------------------------------ttatttttttcattaatggtggaatacttgatagcgaaacgcagaaggcttcttagtttagacgcttcctgtgattagttgtttgccttcttttattcgaggaagtatcagattcacttgattccttacctcttcctttgacattgtttatttatatctgcttttgcatgcttgtttagaagcaaacccagtcttatatctgtcctttttttcatttggactctatcatcaatcttgcaggtgcttctgaatgaagatgaagcttcagaattacagtctggaagtagaataatgcgtgcgccagatgaaagggaagtgaaccggatcaagccgaacccaaatcttaagattcaaccaatattcatggatccaggcttaagtaacaagtctggggaaggcagacaaccaaagaaagggcggagcaagggtttatgcctggagatcacaggaagggtgcagcatgagagcaatgacttgaagtatttgatgatggaaagctaattggcaacagattcaaatggcaacactcttggcaagttccttcgttaaatggtggactgcgcgctggagatgatggtgagtgtttactggattacaagtgaagtatggtatagtatccagcttttagggatatattcttttttttagggatatactctctggtactagttttgcgtctaaaccttgcaaatagtgttgatactcttgtttttccacagtagcaaatgaaatcgggcattctcaacctc---tttttccccgtgtgcacatgccaaatggcagtgattggtataaactgctcacttatattcttaatataagacatatttacctaatttaattagattaagaaaattaattaacatgacatgtatttcttaaaacgcgttactgatattccttaattcccccattccctctctttcttgattattgttgagggagcatcgataaaggcaaatt------------------
>_R_Cathormion_rhombifolium_Deighton_3618@NODE_1_length_1123_cov_43.381453
--------------------------------gttgttgtgacttttgatctagttggccgcaaggtttatttcttagtaatattattgaagttactgcttgaattttatgctgcttgaatatcttatgagtaggattcgaaacaagtgcatctttcattccatgaatctatagatatacctgcagttatcgtgctcacttttttttcttagtttacatttttatgtttgtcattaattgtggaatacttgatagtgaaacgcagaaggcttcttagtttagacgcttcctgtgattagttgtttgccttcttttattcgaggaagtatcagattcacttgattccttacctcttcctttgacattgtttatttatatctgcttttgcatgc-------gaagcaaacccagtcttatatctgtcctttttttcatttggactctgtcatcaatcttgcaggtgcttctgaatgaagatgaagcttcagaattacagtctggaagtagaataatgcgtgcgccagatgaaagggtcgtgaaccggatcaagccgaacccaaatcttaagattcaaccaatattcatggatcctggcttaagtaacaagtctggggaaggcagacaaccaaagaaagggcggagcaagggtttatgcctggagatcacaggaagggtgcagcatgatagcaatgacttgaagtatttgatgatggaaagctaattggcaacagattcaaatggcaacactcttggcaagttccttcgttaaatggtggactgcgcgctggagatgatggtgagtgtttactggattacaagtgaagtatgg---gatatccagcttttagggatttattcttttttttagggatatattctctggtactacttttgcgtctaaaccttgcgaatagtgttgatactcttgtttttccacagtagcaaatgaaatggggcattctcaacccc---tttttccccgtgtgcacatgccaaattgcagtgattggtataagctacttcattctgtccttaatataagacatatttacctaatttaattagattaaggaggttagttaatatgatatgtatttt-taaaacgcgttactcatattccttaattcccttattccccctcctccttgattattgttgagggagtat---------------------------------
>_R_Hydrochorea_corymbosa1_Bonadeu_655@NODE_1_length_748_cov_199.966811
-----------------------------------------------------------------------------------------------------------------------------------------------------------------------------------------------------------------------------------------------------------------------------------------------------------------gccttcttttattcgaggaagtatcagattcacttgattccttacctcttcctttgacattgtttatttatatctgcttttgcatgcttgtttagaagcaaacccagtcttatatctgtcctttttttcatttggactctatcatcaatcttgcaggtgcttctgaatgaagatgaagcttcagaattacagtctggaagtagaataatgcgtgcgccagatgaaagggaagtgaaccggatcaagccgaacccaaatcttaagattcaaccaatattcatggatccaggcttaagtaacaagtctggggaaggcagacaaccaaagaaagggcggagcaagggtttatgcctggagatcacaggaagggtgcagcatgagagcaatgacttgaagtatttgatgacggaaagctaattggcaacagattcaaatggcaacactcttggcaagttccttcgttaaatggtggactgcgcgctggagatgatggtgagtgtttactggattacaagtgaagtatggtatagtatccagcttttagggatatattcttttttttagggatatactctctggtactagttttgcgtctaaaccttgcaaatagtgttgatactcttgtttttccacagtagcaaatgaaatggggcattctcaacctc---tttttccccgtgtgcacatgccaaatggcagtgattggtataaattgctccctcatattcttagtataagacatatttaccta--------------------------------------------------------------------------------------------------------------------------------------------------
>_R_Hydrochorea_corymbosa2_Iganci_862@NODE_1_length_863_cov_343.321782
------------------------------------------------------------------------------------------------------------------------------------------------------------------------------------------ttatcttgctcacttttttttattagtttacatttttatgtttttcattaatggtggaatacttgatagtgaaacgcagaaggcttcttagtttagacgcttcctctgattagttgtttgccttcttttattcgaggaagtatcaggttcacttgattccttacctcttcctttgacattgtttatttatatctgcttttgcatgcttgtttagaagcaaacccagtcttatatctgtcctttttttcatttggactctatcatcaatcttgcaggtgcttctgaatgaagatgaagcttcagaattacagtctggaagtagaataatgcgtgcgccagatgaaagggaagtgaaccggatcaagccgaacccaaatcttaagattcaaccaatattcatggatccaggcttaagtaacaagtctggggaaggcagacaaccaaagaaagggcggagcaagggtttatgcctggagatcacaggaagggtgcagcatgagagcaatgacttgaagtatttgatgatggaaagctaattggcaacagattcaaatggcaacactcttggcaagttccttcgttaaatggtggactgcgcgctggagattatggtgagtgtttactggattacaagtgaagtatggtatagtatccagcttttagggatatattcttttttttggggatatactctctggtactagttttgcgtctaaaccttgcaaatagtgttgatactcttgtttttccacagtagcaaatgaaatcgggcattctcaacctc---tttttccccgtgtgcacatgccaaatggcagtgattggtataaattgctccctcatattcttaatataagacatattta------------------------------------------------------------------------------------------------------------------------------------------------------
>_R_Hydrochorea_marginata_Morim_563@NODE_1_length_1565_cov_72.211022
tggaagatgcagagcgagccaaacggagtaaagttgttgtgacttttgatctagttggccgcaaggtttatttcttagtaatattattgaagttactgcttgaattttatgctgcttgaatatcttatgagtaggattcgaaacaagtgcatctttcattccatgaatctatagatatacctgaagttatcttgctcacttttttttattattttacatttttatgtttttcattaatgatggaatacttgatagtgaaacgcagaaggcttcttagtttagacgcttcctgtgattagttgtttgccttcttttattcgaggaagtatcagattcacttgattccttacctcttcctttgacattgtttatttatatctgcttttgcatgcttgtttagaagcaaacccagtcttatatctgtcctttttttcatttggactctatcatcaatcttgcaggtgcttctgaatgaagatgaagcttcagaattacagtctggaagtagaataatgcgtgcgccagatgaaagggaagtgaaccggatcaagccgaacccaaatcttaagattcaaccaatattcatggatccaggcttaagtaacaaatctggggaaggcagacaaccaaagaaaggacggagcaagggtttatgcctggagatcacaggaagggtgcagcatgagagcaatgacttgaagtatttgatgatggaaagctaattggcaacagattcaaatggcaacactcttggcaagttccctcgttaaatggtggactgcgcgctggaga-gatggtgagtgtttactggattacaagtgaagtatggtatagtatccagcttttagggatatattcttttttttagggatatactctctggtactagttttgcttctaaaccttgcaaatagtgttgatactcttgtttttccacagtagcaaatgaaatcgggcattctcaacctc---tttttccccgtgtgcacatgccaaattgcagtgattggtgcaaactgttcctttttattcttaatataagatatatttactcaatttaattagattaagaaagttaattaacatgacatgtatttcttaaaacgcgttactcatattccttaatttcct--------ctcttccttgattattgttga-----------------------------------------
>_R_Jupunba_cochleata_Bonadeu_673@NODE_1_length_1659_cov_46.386220
tggaagatgcagagcgagccaaacggagtaaagttgttgtgacttttgatctagttggccgcaaggtttatttcttagtaatattattgaagttactgcttgaattttatgctgcttgaatttcttatgagtaggattcgaaacaagtgcatctttcattccatgaatctatagatatacctgtagttatcttgctcacttttttttcttagtttacatttttatgtttttcattaatggtggaatacttgatagtgaaacgcagaaggcttcttagtttggacgcttcctgtgattagttgtttgccaacttttgttcgaggaagtatcagattcacttgattccttacctcttcctttgacattggttatttatatctgcttttgcacgcttgtttagaatcaaacccagtcttatatctgtccatttgttcatttggactctgtcatcaatcttgcaggtgcttctgaatgaagatgaagcttcagaattacagtctggaagtagaataatgcgtgcgccagatgaaagggaagtgaaccggatcaagccaaacccgaatcttaagattcaaccaatattcatggacccaggcttaagtaacaagtgtgggaaatacagacaaccaaagaaagggctgagcaagggtttatgcctggagatcacaggaagggtgcagcatgagggcaatgacttgaagtatttgatgatggaaagctaattggcaacagattcacatggca--actcttggcaaattccttcgttaaatggtggactgcgcgctggagatgatggtgagtgtttactggattataagtgaagtctagtatagtatccagcttttagggatctattctttttttaagggatatattctctggtactacttttgcgtctaaaccttgcaactagtgttgatactcttgtttttccacagtagcaaatgaaatcgggcattttcaacctctgttttttccccatgtgcccatgccaaattgcagtgattggtataaactactccttccggtctttaatataagacatatttacttaatttgattagattaaggaagttaattaacatgatatgtattttctaaaacgcgttactcatattccttaattctct--------ctcctctttgattattgttgagggagcatagataaagacaaattaggaaagaattgataaat
>_R_Jupunba_floribunda_Iganci_883@NODE_1_length_1477_cov_49.014286
tggaagatgcagagcgtgccaaacggagtaaagttgttgtgacttttgatctagttggccgcaaggtttatttcttagtaatattattgaagttactgcttgaattttatgctgcttggatgtcttatgagtaggattcgaaacaaatgcatctttcattccatgaatctatagatatacctgaagttatcttgctcatttttttttattagtttacatttttatgtttttcattaatggtggaatacttgatagtgaaacgcagaaggcttcttagtttagacgcttcctgtgattagttgtttgccaacttttattcgaggaagtatcagattcacttgattccttacctcttcctttgacattgtttatttatatctgcttttgcatgcttgtttagaatcaaacccagtcttatatctgtccatttgttcatttggactctgtcatcaatcttgcaggtgcttctgaatgaagatgaagcttcagaattacagtctggaagtagaataatgcgtgcgccagatgaaagggaagtgaaccggatcaagccaaacccgaatcttaagattcaaccaatattcatggacccaggcttaagtaacaagtgtgggaaatacagacaatcaaagaaagggctgagcaagggtttatgcctggagatcacaggaagggtgcagcatgagagcaatgacttgaagtatttgatgatggaaagctaattggcaacagattcacatggca--actcttggcaaattccttcgttaaatggtggactgcgcgctggagatgatgatgagtgtttactggattataagtgaagtatagtatagtatccagcttttagggatctattctttttttaagggatatattctctggtactacttttgcgtctaaaccttgcaaatagtgttgacactcttgtttttccgcagtagcaaatgaaatcgggcattttcaacctctgttttttccccatgtgcccatgccaaattgcagtgattggtataaactact--------tccttaatataagacatatttatttaatttgattagattaagaaagttagttaacatgacatgtattttctaaaacatgttactcatattccttaattccctcattccttctcc---ttgattattgttgagggagcatcgataaaggtaaattaggaaaggattgataaat
>_R_Jupunba_leucophylla_Iganci_839@NODE_1_length_1216_cov_61.133450
--------------------------------------------tttgatctagttggccgcaaggtttatttcttagtaatattattgaagttactgcttgaattttatgctgcttgaatatcttatgagtaggattcgaaacaagtgcatctttcattccatgaatctatagatatacctgaagttatcttgctcacttttttttattagtttacatttttatgtttttcattaatggtggaacacttgatagtgaaacgcagaaggcttcttagtttagacgcttcctgtgattagttgtttgccttcttttattcgaggaaatatcagattcacttgattccttacctcttcctttgacattgtttatttatatatgcttttgcatgcttgtttagaagcaaacccagtcttatatctgtccattttttcatttggactctgtcatcaatcttgcaggtgcttctgaatgaagatgaagcttcagaattacagtctggcagtagaataatgcgtgcgccagatgaaagggaagtgaaccggatcaagccgaacccaaatcttaagattcaaccaatattcatggatccaggcttaagtaacaagtctggggaaggcagacaaccaaagaaagggcggagcaagggtttatgcctggagatcacaggaagggtgcagcatgatagcaatgacttgaagtatttgatgatggaaagctaattggcaacagattcaaatggcaacactcttggcaagttccttcgttaaatggtggactgcgcgctggagatgatggcgagtgtttactggattataagtgaagtatagtatagtatccagcttttagggatctattcttttttttagggatatattctctggtactacttttgcatctaatccttgcaaatagtgttgatactcttgtttttccacagtaacaaatgaaatcgggcattctcaacctc---tttttccccgtgtgcacatgccaaattgcagtgattggtataaactactcctttctgttcttaatataagatatatttatctaatttaattagattaaggaagttagttaacatgacatgtattttctaaaatacgttgttcatatcccttaatttcctctttccctctcctccttgattattgtttagggagtatcgataaaggtaaattaggaaatgattgataaat
>_R_Jupunba_leucophylla_Iganci_839@NODE_3_length_598_cov_2.696737
---------------------------ggaaagctg---------------------------------------------------------------------------------------------------------------------tttcacttgctgaggctgcaaaag---------------------gtcaattgtatt-----------------------tcagcagggaagaccatgctcgtgtcaagcacgacgctaatcagcaattgcttatcttgtggtaaaatgtttgtgaacaggaaggagagggaccttgcaatttctgtggttctct-----------------tgtgttgaaagaggggagcacatatgctggtctggaagaaggt-----------------------------ttgactcccttgtcgaagcagaagctgctgcaga----------agctt---------------------------------------------atgcaaagaggcttgttgattatgaccgaaactctgcagctcgaacaacagtttttgat---gaccaaagtgactactatgagattgacgga------------------aacaattggttat------------cgaaggaggtatattattttgttcacaacttaaattgcctttcatcggtatatcacttagtggctgaaat-------------tctgcctaatttcctcaggaaaaagaacttttgaagaaagaggagatggaagatgcagagcgagccaaacgga-----------------------------agttgttgacttttttggccgtttatttcttagtaatattattgaagttactgcttgaattttatg----------------------------------------------------------------------------ttgaat-----------------------------------------------------------------------------------------------------------------------------------------------------------------------------------------------------------
>_R_Jupunba_macradenia_Lourteig_3021@NODE_1_length_740_cov_70.755656
------------------------------------------------------------------------------------------------------------------------------------------------------------------------------------------------------------------------------------------------tgcaatacttgatagtgaaacgcagaaggcttcttagtttagacgcttcctgtgattagttgtttgccttcttttattcgaggaagtatcagattcacttgattccttacctcttcctttgacgttgtttatttatatctgcttttgcatgcttgtttagaagcaaacccagtcttatatctgtccattttttcatttggactctgtcatcaatcttgcaggtgcttctgaatgaagatgaagcttcagaattacagtctggaagtagaataatgcgtgcgccagatgaaagggaagtgaaccggatcaagccgaacccaaatcttaagattcaaccaatattcatggatccaggcttaagtaacaagtctggggaaggcagtcaaccaaagaaagggcggagcaagggtttatgcctggagatcacaggaagggtgcagcatgatagcaatgacttgaagtatttgatgatgaaaagctaattggcaacagattcaaatggcaacactcttggcaagttccttcgttaaatggtggactgcgcgctggagatgatgttgagtgtttactggattacaagtgaagtatggtatagtatccagcttttagggatatattcttttttttagggatatattctctggtactacttttgcatctaaaccttgcgaatagtgttgatactcttgtttttccacagtagcaaatgaaatcgggcattctcaacctc---tttttattgg---------------------------------------------------------------------------------------------------------------------------------------------------------------------------------------------------------------------------
>_R_Jupunba_nipensis_Mayo_19662@NODE_1_length_791_cov_17.301120
-----------------------------------------------------------------------------------------------------------------------------------------------------------------------------------------------------------------------------------------------------------------------------cttcttagtttagacgcttcctgtgattagttgtttgccttcttttattcgaggaagtatcagattcacttgattccttacctcttcctttgacattgtttatttatatctgcttttgcatgcttgattagaagcaaacccagtcttatatctgtccattttttcatttggactctgtcatcaatcttgcaggtgcttctgaatgaagatgaagcttcagaattacagtctggaagtagaataatgcgtgcgccagatgaaagggaagtgaaccggatcaagccgaacccaaatcttaagattcaaccaatattcatggatccaggcttaagtaacaagtctggggaaggcagacaaccaaagaaagggcggagcaagggtttatgcctggagatcacaggaagggtgcagcatgatggcaatgacttgaagtatttgatgatggaaagctaattggcaacagattcaaatggcaacactcttggcaagttccttcgttaaatggtggactgcgcgctggagatgatggcgagtgtttactggattataagtgaagtatagtatagtatccagcttttagggatctatccttttttttagggatatattctctggtactacttttgcgtctaaaccttgcagatagtgttgatactcttgtttttccacagtagcaaatgaaatcgggcattctcaacctc---ttttcccccgtgtgcacatgccaaattgcagtgattgatgta-----------------tttaatataagatatatttatctaatttaattagattaaggaagttag--------------------------------------------------------------------------------------------------------------------------
>_R_Jupunba_oppositifolia_Liegier_16014@NODE_1_length_812_cov_68.255782
---------------------------------------------------------------------------------------------------------------------------------------------------tgcatctttcattccatgaatctatagatatacctgaagttatcttgctcactcttttttcttagtttacatttttatgtttttcattaatggtggaatacttgatagtgaaacgcagaaggcttcttagtttagacgcttcctgtgattagttgtttgccttcttttattcgaggaagtatcagattcacttgattccttacctcttcctttgacattgtttatttatatctgcttttgcatgcttgattagaagcaaacccagtcttatatctgtccattttttcatttggactctgtcatcaatcttgcaggtgcttctgaatgaagatgaagcttcagaattacagtctggaagtagaataatgcgtgcgccagatgaaagggaagtgaaccggatcaagccgaacccaaatcttaagattcaaccaatattcatggatccaggcttaagtaacaagtctggggaaggcagacaaccaaagaaagggcggagcaagggtttatgcctggagatcacaggaagggtgcagcatgatagcaatgactttaagtatttgatgatggaaagctaattggcaacatattcaaatggcgacactcttggcaagttccttcgttaaatggtggactgcgcgctggagatgatggcgagtgtttactggattataagtgaagtatagtatagtatccagcttttagggatctattcttttttttagggatatattctctggtgctacttttgcgtctaaaccttgcaaatagtgttgatactcttgtttttccacagtagcaaatgaaatcggg-----------------------------------------------------------------------------------------------------------------------------------------------------------------------------------------------------------------------------------------------------
>_R_Jupunba_oxyphyllidia_Yonker_6157@NODE_1_length_1130_cov_104.721747
tggaagatgcagagcgagccaaacggagtaaagttgttgtgacttttgatctagttggccgcaaggtttatttcttagtaatattattgaagttactgcttgaattttatgctgcttgaatatcttatgagtaggattcgaaacaagtgcatctttcattccatgaatctatagatatacctgaagttatcttgctcactcttttttcttagtttacatttttatgtttttcattaacggtggaatacttgatagtgaaccgcagaaggcttcttagtttagacgcttcccgtgattagttgtttgccttcttttattcgaggaagtatcagattcacttgattccttacctcttcctttgacattgtttatttatatctgcttttgcatgcttgattagaagcaaacccagtcttatatctgtccattttttcatttggactctgtcatcaatcttgcaggtgcttctgaatgaagatgaagcttcagagttacagtctggaagtagaataatgcgtgtgccagatgaaagggaagtgaaccggatcaagccgaacccaaatcttaagattcaaccaatattcatggatccaggcttaagtaacaagtctgggcaaggcagacaaccaaagaaagggcggagcaagggtttatgcctggagatcacaggaagggtgcagcatgatagcaatgacttgaagtatttgatgatggaaagctaattggcaacagattcaaatggcaacactctaggcaagttccttcgttaaatggtggactgcgcgctggagatgatggcgagtgtttactggatcataagtgaagtatagtatagtatccagcttttagggatctattctttttcttagggatatattctctggtactacttttgcgtctaatccttgcaaatagtgttgatactcttgtttttccacagtagcaaatgaaatcgggcattctcaacctc---tttttccccgtgtgcacatgccaaattgcagtgattgttataaactactcctcctggtacttaatataaggcatatttacctaatttaattagattaaggaagttagttaacatgatatgtattttc------------------------------------------------------------------------------------------------------
>_R_Jupunba_trapezifolia_Simon_1600@NODE_1_length_917_cov_121.495360
------------------------------------------------------------------------------------------------------------------------------------------------------------------------------------------------------------------------------------------------------------------------------------------------------------------------------------------agattcacttgattccttacctcttcctttgacattggttatttatatctgcttttgcacgcttgtttagaatcaaacccagtcttatatctgtccatttgttcatttggactctgtcatcaatcttgcaggtgcttctgaatgaagatgaagcttcagaattacagtctggaagtagaataatgcgagcgccagatgaaagggaagtgaaccggatcaagccaaacccgaatcttaagattcaacccatattcatggacccaggcttaagtaacaagtgtgggaaatacagacaaccaaagaaagggcggagcaagggtttatgcctggagatcacaggaagggtgcagcatgatagcaatgacctgaagtatttgatgatggaaagctaattggcaacagattcaaatggcaacactcttggcaagttccttcgttaaatggtggactgcgcgctggagatgatggcgagtgtttactggattacaagtgaagtatagtatggtatccagcttttagggatatattcttttcttaagggatatattctctggtactagttttgcgtctaaaccttgcaactagtgttgataatcttgtttttccacagtagcaaatgaaatcgggcatttgcaacctctgttttttccccatgtgcccatgccaaattgcagtgattggtataaactattccttccggtccttaatataagacatatttacttaatttgattagattaaggaaattagttaatatgacatgtattttctaaaacgtgttactcatcttccttaatttcctcattccttctcctctttaattattgttgagggagcatcgataggggcaaattaggaaatgattaataaat
>_R_Jupunba_villosa_Borges_423@NODE_1_length_990_cov_68.073384
tggaagatgcagagcgagccaaacggagtaaagttgttgtgacttttgatctagttggccgcaaggtttatttcttagtaatattattgaagttactgcttgaattttatgctgcttgaatgtcttatgagtaggattcgaaacaaatgcatctttcattccatgaatctatagatatacctgaagttatcttgctcatttttttttattagtttacatttttatgtttttcattaatggtggaatacttgatagtgaaacgcagaaggcttcttagtttagacgcttcctgtgattagttgtttgccaacttttattcgaggaagtatcagattcacttgattccttacctcttcctttgacattgtttatttatatctgcttttgcatgcttgtttagaatcaaacccagtcttatatctgtccatttgttcatttggactctgtcatcaatcttgcaggtgcttctgaatgaagatgaagcttcagaattacagtctggaagtagaataatgcgtgcgccagatgaaagggaagtgaaccggatcaagccaaacccgaatcttaagattcaaccaatattcatggacccaggcttaagtaacaagtgtgggaaatacagacaaccaaagaaagggctgagcaagggtttatgcctggagatcacaggaagggtgcagcatgagagcaatgacttgaagtatttgatgatggaaagctaattggcaacagattcacatggca--actcttggcaaattccttcgttaaatggtggactgcgcgcaggagatgatgatgagtgtttgctggattataagtgaagtatagtatagtatccagcttttagggatctatcctttttttaagggatatattctctggtactacttttgcgtctaaaccttgcaaatagtgttgatactcttgtttttc---------------------------------------------------------------------------------------------------------------------------------------------------------------------------------------------------------------------------------------------------------------------------
>_R_Punjuba_killipii_Palodorios_6252@NODE_1_length_836_cov_36.952569
----------------------------------------------------------------------------------------------------------------------------------------------acaagtgcatctttcattccatgaatctatagatatacctgaagttatcttgctcacttttttttattagtttacatttttatgtttttcatttatggtggaatacttgatagtgaaacgcagaaggcttcttagtttagacgcttcctgtgattagttgtttgccttcttttattcgaggaagtatcagattcacttgattccttacctcttcctttgacattgtttatttatatctgcttttgcatgcttgtttagaagcaaacccagtcttatatctgtccatattttcatttggactctgtcatcaatcttgcaggtgcttctgaatgaagatgaagcttcagaattacagtctggaagtagaataatgcgtgcgccagatgaaagggaagtgaaccggatcaagccgaacccaaatcttaagattcaaccaatattcatggatccaggcgtaagtaacaagtctggggaaggaagacaaccaaagaaagggcggagcaagggtttatgcctggagatcacaggaagggtgcagcatgatagcaatgacttgaagtatttgatgatggaaagctaattggcaacagattcaaatggcaacactcttggcaagttccttctttaaatggtggactgcgcgctggagatgatggtgagtgtttactggattataagtgaagtatagtatagtatccagcttttagggatctattctttttttaagggatatattctctggtactacttttgcgtctaaaccttgcaaatagtgttgatactcttgtttttccacagtagcaaatgaaatcgggcattctcaacctc---ttttcccc-----------------------------------------------------------------------------------------------------------------------------------------------------------------------------------------------------------------------------
