# Supplementary material for: A new generic circumscription of Hydrochorea (Leguminosae, Caesalpinioideae, mimosoid clade) with an amphi-Atlantic distribution
Source: PhytoKeys. 2022 Aug 22;205:401–37. doi: 10.3897/phytokeys.205.82775 (PMC9849043; doi:10.3897/phytokeys.205.82775)
Supplement: Supplementary material 1 — Supplementary data file S1 [file phytokeys-205-401_article-82775__-s001.zip › RBH3_m17630_comp31720_c0_seq1_exon01.aln-cln]

>Acacia_rostellifera_Murphy_466@NODE_1_length_2435_cov_282.096268
tactgatatgaaacaaacaaataaataagtttccttg-----taatttaaagttatataccaatataggcaggtggtaaaacatattccgcatacagtgaaagaatttcaatatac---acaagaacaatggttcaattgggagatgagaaaggaaataaatcagcgctactagcctcagagaaacctcccaaagcacataaggaaatcatgtatgaatttggatgctcagaagcataaagctcaatcagttacagtatgacatgagttgagtcaaaggattaatctctacaaatctcaacatggaatcaaatggtattactcttatcaattaaacataatataaaattgaagtacaaataaaaaaagagcccaagaacaatggtcagaaactctgaacaataaatttaagaataaagatcaagatcaaaaagcataccagtaaattttcttttttcaacagagacggcaggatgaatttcattgtcttggtgggtaaaaccttttcctgcagatgcaacatctccaacatctttactatcactttcctccttgacaataggcacttcactattctccctcttgtttctaagttccacatcttgtaacttagaatcaaattgcttactctctggcaaatcctcttccatggaatcttcgccagaacttctgtctaagtttaacttttctgaatacccaacatcttcaatgccattggtcttgtttaagtctgaacttgtatcattattgctcttctcttcaagggatgtcttttccttgtctgagtctccaacatccataggatgtgtctcatcataaacgggggcaaaattgttggatgatgattccaacacctctggcctaacattatcttgttctaatttaacattatcagcaattatattatcctttagttcattcttttcattaattgacacagaatcactagaaatagaatcagattttacttgagaccctaaactagggttgacctcagatacctgattttttggagcagaagagtgcaccataagatccatgctttgaggctctatgtcacactccagctgggacttctgatctccgtactctagctgagcattcgactcctcattctccagcttggttgctgaatccccattctccttctgtgtttctgttccgtaagaatcctgaccactagcttctacttcttttaagacactcccactgacagtaatactaggctccacagtagaactaggaatgagttgctccatacccccactcttagattctccaccatcaggcaagcccacaggtgcaacttcttcttgatccatgactggcacactaacattggcatcaactggggtgggaaaaccacccagtttttcattcttgttgcaatcaatagccacaacctcagtcatcttttcattttcctcactttcaattggttcatttataccaaagtttccccttccagcagtatcaactactttgtcatttcctgtttcaattgtat------------------------------------------------------------------------------------------------taactacttctgcaactacagtccccgtctgtgactcttctgccccacctattggttgagcatcaagttcagctccattagcatcatccttttcagaagcctcagcagcctcagcagactccctgcgaaggtcgtcatccaaccgcctgatcaaatcatccttcaaaccttttataggcagtttccttctcctcagctcctctttcagctctgtaaccttccactgatcaatgggtcgattgtcaagaactggatatcttgaggacattatatccaaatacaactcaccttcactaacctgtagtcagcaataaaatttcatagacaatcaaccacaggaaacataccgattcaatttttttaagaaaaaatgaggagcagataatagaagacaataaacaagagagaagattcaaaagttacaagaacttgagctt-aaaaatatgtgatttactaaacacaagacgttgaaactaccagaaaaatattctcgcgagcatgcaacaaaaacaagagaaatcaaactctcatacacattataacagaaccacaccaggaattcaatgactcaaaccatccttttcaaaattgactacaatgttgaacctaacatcactatggccaacccagtacattatggagcaacaatccaactaaggacagaatgttttacatttacaattcatttctcttgacagattta
>Afrocalliandra_redacta_Germishuizen_5585@NODE_1_length_944_cov_315.847751
-------------------------------------------------------------------------------------------------------------------------------------------------------------------------------------------------------------------------------------------------------------------------------------------------------------------------------------------------------------------------------------------------------------------------------------------------------------------------------------------------------------------------------------------------------------------------------------------------------------------------------------------------------------------------------------------------------------------------------------------------------------------------------------------------------------------------------------------------------------------------------------------------------------------------------------------------------------------------------------------------------------------------------------------------------------------------------------------------------------------------------------------------------------------------------------------------------------------------------------------------------------------------------------------------------------------------------------------------------------------------------cacactaacattggcatcaacgggggtgtaaacaccatccaatttttcattctttttgcaatcaatagccacaacctcagtaatcttttcattttcctccctttcaattggttcagttataccaatatttccactttcagcagcatcaactactttgtcatttcctgtttcaactgtatcaactacttctgcaactgcagtccccgtccgtgactcttctgcctcacctactggttgagcatcaactactttgtcatttcctgtttcaactgtattaacaacttctgcaactacagtccctgtctgtgactcttctgccccacctagtgattgagtatcaagatcagctccattagtatcatcgtgtttagaagcctcagcagcttcatcagcctccctgcgaaggtcttcatccaaccgcttaatcaaatcatctttcaaaccttttataggcagtttccttttcttcagctcctctttcagctctgtaaccttccactgatcaatgggtcgattgtcaagaactggatatcttgaggacattatatccaaatacaactcaccttcactaacctgtagccaaaagtaaaatttcatagataataagccacaggaaacatactgatccaaattt----aaaaaaaaaaatgagcagataatagcagacaataaaca--agagaagattcagaagttacaagcacttatacttcaaaaatatgtgatttcttaaaca------------------------------------------------------agaaattcagttctcatacacatcataacagaaccaagccaggtattcaatgactcaaaccatcctttttgaaattaacaacaatgctgaaactgacatcaatatgggccaccca--------------------------------------------------------------------------
>Albizia_adinocephala_FHO33_88@NODE_1_length_2500_cov_221.546017
tgctaatatgaaacaaacaaacaaataagttcccttttcatttaatttaaagttaaataccaatataggcaggtgataaaatatattccatataaagtaaaagaatttcaatatacacaacaaga--aatagtcta----gaagatgaaaaaggaaataaatcagagctactagcctcagataaacctcccaaagcacatacagaaatcatgtatgaatttggatgctcagaagcataaagctcaatcagttacagtacgaaatgagttgaatccaaggattaatctctacaaacctctacatggaatcaaatggcattactcttctcaattaaaaataatacaaaattaaagtataaatacaaaaagggcagaagaacaatggtcaaaaactctggacaataaattt---aataaagatcatgatcaaaaatcttaccagtaaattttcttttttcaacagaaacggcaggatgaatttcactgtcttggtgggtaaaaccttttcctgcagacgcaacatctcctaaatctttactatcactttcctccttcaaaacgggcacttcactattctccctcttgtttctaagttccacatcttgcaacttagaatcaaattgcttactctctggcaaatcctcttccatggaatcttcgccagaacttctgtctaagtttaacttttctgaatacccaacatcttcaatgacattggtcttgtttaagtctgaacttgcatcattgttgctcttctcttcaagggatgtcttttccttgtctgggtctccaacaaccataggatgtgtctcatcataaacaggggcaaaattgttggatgatgattccaacacctctggcctaacattatctttttctaatttaacattatcagcaattatattatcctttagttcattcttttcattaattgacacagaatcactagaaatagaatcagattttacttgagaccctaaactagggttgacctcagatacctgattttttggagcagaagagtgcaccataagatccatgctttgaggctctatgtcacactccagctgggacttctgatctccataatctagctgagcattcgagtcctcattctccagcttggttgctgaattcccattctccttctgtgtttctgttctgtaagaatcctgaccactagcttctacttctgttaagacactcccactgacagtaatactaggctccacagaagaactaggaatgacttgctcctcacccccaatcttagattctccaccatcaggcaagcccttaggtgcaacttcttcttgatccacgactggcacactaacattggcatcaacgggggtggaaacatcatccagtatttgattcttgttgcaatcaatagccacaacctcagtaatcttttcattttcctccctttcaattggttcatttataccaatacttccacttccagcagtatcaactactttgtcatttcctgtttcaattgtcttaactacttctgcaactacagcccccgtctgcaactcttctgccccacctacgggttgagcatcaactactttgtcatttcctgtttcaattgtcttaactacttctgcaactacagtccccgtctgtgactcttctgccccacctactggttgaacatcaagatcagctccatttgcatcatccttttcagaagcc-cagcagcctcagcagcctccttgcgaaggtcttcatccaaacgcttgatcaaatcatctttcaaaccttttataggcagttttcttctcttcagctcctctttcagctctgtaaccttccactgatcaatgggtcgattgtcaagaactggatatcttgaggacattatatccaaatacaactcaccttcactaacctgtggtcagcaataaaatttcatagacaatcaaccacaagacacataccaattcaattttttcaagaaaaaatgaagagcagacaatagaagacaacaaacgagagagaagattcaaaaatcacaagaacttaagcttaagaaatatataatttccaaaacacaagacattgaaactaccagaaaaatattctcgcgagcatgcaacaaaaaccagagaaattaaattctcatacacattataacagaaccacatcaggaattcaatgactcaaaccatcc-ttttgaaattgactacaatgcagagcctaacatcactatgggcaacccagtatactataaagcaacaatccaactaaggacagaatgttttacatttacaattcatttctcttgacagattta
>Albizia_coripatensis_Hughes_2433@NODE_1_length_2508_cov_305.349239
tactaaaatgaaacaaacaaataaataagtttccttgtcatttaatttaaagttaaataccaatataggcaggtgataaaacatattctacatacagtaaaagaatttcaacatacacaacaagaatagt-------ttaggagatgagaaaggaaataaatcagagctactagcctc--agaaacgtcccaaagcacatacagaaatcatgtatgaatttggatgctcagaagcataaagctcaatcagttac-----gaaatgagttgagtcaaaggattaatctctacaaacctcaacatggaatcaaatggtattactcttctcaattaaaaataatacaaaactaaagtataaatacaaaaagtgcacaagaacaatggtcaaaaactctggacaataaatttaagaataaagatcaagatcaaaaagcttaccagtaaattttcttttttcaacagagatggcaggatgaatttcactgtcttggtgggtaaaaccttttcctgcagatgcaacatctcctaaatctttactatcactttcatccttcacaatgggcacctcactaatctccctcttgtttctaagttccacatcttgtaacttagaatcaaattgcttactctctggcaaatcctcttccatggaatcttcgccagaacttctgtctaagtttaacttttctgaatacccaacatcttcaatgacattggtcttgtttaagtctgaacttgcatcattgttgctcttctcttcaagggatgtcttttccttgtctgggtctccaacaaccataggatgtgtctcatcataaacaggggcaaaattgttggatgatgattccaacacctctggcctaacattatcttgttctaatttaacattatcagcaattatattatcctttagttcattcttttcattaattgacacagaatcactagaaatagaatcagattttacttgagaccctaaactagggttgacctcagatacctgattttttggagcagaagagtgcaccataagatccatgctttgaggctctatgtcacactccagctgggacttctgatctccataatctagctgagcattcgactcctcattctccagcttggttgctgaatccccattctccttctgtgtttctgttctgtaagaatcctcaccactagcttctacttctgttaagacactcccactgacagtaatactaggctccacagtagaactaggaatgacttgctcctcacccccactcttagattctccaccatcaggcaagcccttaggtgcaacttcttcttgatccatgactggcacactaacattgacatcaactggggtggaaacaccatccagtgtttcattcttgttgcaatcaatagccacaacctcagtaatcttttcattttcctccctttcaattggttcatttataccaatacttccccttccagcagtatcaactactttgtcatttcctgtttcaattgtataaactacttctgcagcaacagtccccatctgcggctcttctgccccacctacgggttgagcatcaactattttgtcatttcctgtttcaattgtcttaactacttctgcaactacagtccccgtctgtgactcttctgccccacctactggttgagcatcaagatcagctccatttgcatcatcctcttcagaagcctcagcagcctcagcagcctccttgcgaaggtcttcatccaaccgcttgatcaaatcatctttcaaaccttttataggcagttttcttctcttcagctcctctttcagctctgtaaccttccactgatcaatgggtcgattgtcaagaactggatatcttgaggacattatatccaaatacaactcaccttcactaacctgtagtcagcaataaaatgtcatagacaatcaaccacaagacacatatcaattcaattttttcaagaaaaaatgaagagcagataatagaagacaatgaacgagagagaagattcaaaagttacaagaacttaagcttaagaaatatgtgatttctgaaacaaaagacattgaaactaccagaaaaatattctcgcgaggatgccaaaaaaaccagagaaattaaa--ctcatacacattataacagaatcacaccaggaattcaatgactcaaaccatccgttttgaaattgactacaatgctgagcctaacatcactatgggcgacccagtacattatagagcaacaatccaactaaggacagaatgttttacatttacaattcatttctcttgacagattta
>Albizia_decandra_Vilhena_231@NODE_1_length_1846_cov_64.852459
-------------------------------------------------------------------------------------------------------------------------------------------------------------------------------------------------------------------------------------------------------------------------------------ggattaatccctacaaagttctacatggaatcaaatggtattactcttctcaattaaaaataatacaaaattaaagtataaatacaaaaagtgcacaagaacaatggtcaaaaactctggacaataaatttaagaataaagatcaagatcaaaaagcttaccagtaaattttcttttttcaacagagatggcaggatgaatttcactgtcttggtgggtaaaaccttttcctgctgatgcaacatctcctaaatctttactatcactttcctccttcacaatgggcacttcactattctcactcttgtttctaagtgccacatcttgcaacttagaatcaaattgcttactctctggcaaatcctcttccatggaatcttcgccagaacttctgtctaagtttaacttttctgaatacccaacatcttcaatgacattggtcttgtttaagtctgaacttgcatcattgttgctcttctcttcaagggatgtcttttccttgtctgggtctccaacaaccataggatgtgtctcatcataaacaggggtaaaattgttggatgatgattccaacacctctggcctaacattatcttgttctaatttaacattatcagcaattatattatcctttagttcattcttttcattaattgacacagaatcactagaaatagaatcagattttacttgagaccctaaactagggttgacctcagatacctgattttttggagcagaagagtgcaccataagatccatgctttgaggctctatgtcacactccagctgggacttctgatctccataatctagctgagcattcgactcctcattctccagcttggttgctgaatccccattctccttctgtgtttctgttctgtaagaatcctgaccactagcttctacttctgtcaagacactcccactgacagtaatactaggctccacagtagaactcggaatgacttgctcctcacccccactcttagattctccatcatcaggaaagcccttaggtgcaacttcttcttgatccatgacgggcacactaacattggcatcaactggggtggaaacaccatccagtgtttcattcttgttacaatcaatagccacaaactcagtaatcttttcattttcctccctttcaattggttcatttataccaatacttccccctccagcagtatcaactactttgtcatctcctgtttcaattgtataaactacttctgcaactacagtccccgtctgtgactcttctgccccacctacaggttgagcatcaactacttcgtcatttcctgtttcaattgtcttaactacttctgcaactacagtccccgtctgtgactcttctgccccacctactggttgagcatcaagatcagctccatttgcatcatccttttcaga---------agcctcagcagcctccttgcgaaggtcttcatccaaccgcttgatcaaatcatctttcaaaccttttataggcagttttcttctcttcagctcctctttcagctctgtaaccttccactgatcaatgggtcgattgtcaagaactggatatcttgaggacattatatccaaatacaactcaccttcactaacctgtggtcagcaataaaatttcatagacaatcaaccacaagacacataccaattcaaatttttcaagaaaaaatgaagagcagataatagaagacaataaacgagagagaagattcaaaaattacaagaacttaagcttaagaaatatgtaatttcctaaacaaaagacattgaaacttcaagaaaaatattctcgcgagcatgcaacaaaaa-catagaaattaaattc--------------------------------------------------------------------------------------------------------------------------------------------------------------------------------
>Albizia_multiflora_Hughes_3090@NODE_1_length_2149_cov_207.953185
-------------------------------------------------------------------------------------------------------------------------------------------------tgagaaaggaaataaatcagagctactagcctcagagaaacctcccaaagcacatacagaaatcatgtatgaatttggatgctcagaagcataaagctcaaacagttacagcacgaaaggagttgagtccaaggattaatccctacaaacctctacatggaatcaaatggtattactcttctcaattaaaaataatacaaaattaaagtataaatacaaaaagtgcacaagaacaatggtcaaaacctctggacaataaatttaagaataaagatcaagatcaaaaagcttaccagtaaattttcttttttcaacagagatggcaggatgaatttcactgtcttggtgggtaaaaccttttcctgcagatgcaacatctcctaaatctttactatcactttcctccttcacaatgggcacttcactatcctcactcttgtttctaagttccacatcttgcaacttagaatcaaattgcttactctctggcaaatcctcttccatggaatcttcgccagaactcctgtctaagtttaacttttctgaatacccaacatcttcaatgacattggtcttgtttaagtctgaacttgcatcattgttgctcttctcttcaagggatgtcttttccttgtctgggtctccaacaaccataggatgtgtctcatcataaacaggggtaaaattgttggatgatgattccaacacctctggcctaacattatcttgttctaatttaacattatcagcaattatattatcctttagttcattcttttcattaattgacacagaatcactagaaatagaatcagattttacttgagaccctaaactagggttgacctcagatacctgattttttggagcagaagagtgcaccataagatccatgctttgaggctctatgtcacactccagctgggacttctgatctccataatctagctgagcattcgactcctcattctccagcttggttgctgaatccccattctccttcagtgtttctgttctgtaagaatcctgaccactagcttctacttctgttaagacactcccactgacagtaatactaggctccacagtagaactaggaatgacttgctcctcacccccactcttagattctccaccatcaggcaagcctttaggtgcaacttcttcttgatccatgactggcacactaacattggcatcaactggggtggaaacaccatccagtgtttcattcttgttgctatcaatagccacaacctcagtaatcttttcattttcctccctttcaattggttcatttataccaatacttccccctccagcagtatcaactactttgtcatttcctgtttcaattgtataaactacttctgcaactacagtccccgtctgcgactcttctgccccacctacaggttgagcatcaattacttcgtcatttcctgtttcaattgtcttaactacttctgcaactacagtccccgtctgtgactcctctgccccacctactggttgagcatcaagatcagctccatttgcatcatccttttcagaagcctcggcagcctcagcagcctccttgcgaaggtcttcatccaaccgcttgatcaaatcatctttcaaaccttttataggcagttttcttctcttcagctcctctttcagctctgtaaccttccactgatcaatgggtcgattgtcaagaactggatatcttgaggacattatatccaaatacaactcaccttcactaacctgtggtcagcaataaaatttcattgacaatcaaccacaagaaacataccaattcaaatttttcaagaaaaaatgaagagcagataatagaagacaataaacgagagagaagattcaaaaattacaagaacttaagcttaagaaatatgtaatttcctaaacaaaagacattgaaactaccaaaaaaatattctcgcgagcatgcaacaaaaaccatagaaattaaattctcatacacattataacagaaccacaccaagaattcaatgactcaaaccatcctttttgaaattgactacaatgcagagcctaacatcactatgcgcaacccagaacattatagagcaacaatccaactaaggacagaatgttttacatttac------------------------
>Albizia_niopoides_Simon_1601@NODE_1_length_2297_cov_213.792793
tactactatgaaacaaaccaataaataagtctccttgtcatttaatttaaagttatatgccaatataggcaggtgataaaacatattccacatacagtaaaagaatttcaatttacacaagaaaagt----------ttaggagatgagaaaggaaataaatcagagctactagcctcagagaaacctcccaaagcgcatacagaaatcatgtataaatcttgatgctcagaagcataaagctcaatcagttacagtatgaaaagagttgagtccaagg---aatctctacaaacctctacatggaatcaaatggtattactcttctcaattaaaaataatacaaaattcaagtataaatacaaaaagtgcacaacaacaatggtcaaaaactctggacaataaatttaagaataaagatcaagatcaaaaagcttaccagtaaattttcttttttcaacagagatggcaggatgaatttcactgtcttggagggtaaaaccttttcctgcagatgcaacatctcctaaatctttactatcactctcctccttcacaatgggcacttcactattctccctctcgtttctaagttccacatcttgcaacttagaatcaaattgcttactctctggcaaatcctcttccatggagtcttcgccagagcttctgtctaagtttaacttttctgaatacccaacatcttcaatgacattggtcttgtttaagtctgaacttgcatcattgttgctcttctcttcaagggatgtcttttccttgtctgggtctccaacaaccataggatgtgtctcatcataaacaggggtaaaattgttggatgatgattccaacacctctggcctaacattatcttgttctaatttaacattatcagcaattatattatcctttagttcattcttttcattaattgacacagaatcactagaaatagaatcagattttacttgagaccctaaactagggttgacctcagatacctgattttttggagcagaagagtgcaccataagatccatgctttgaggctctatgtcacactccagctgggacttctgatctccataatctagctgagcattcgactcctcattctccagcttggctgctgaatccccattctccttctgtgtttctgttctgtaagaatcctgaccactagcttctacttctgttaagacactcccactgacagtaatactaggctccacagtagaactaggaatgacttgctcctcacccccactcttagattctccaccatcaggcacgcccttaggtgcaacttcttcctgatccatgactggcacactaacattggcatcaactggggtggaaacaccatccagtgtttcatt---------atcaatagccacaacctcagtaatcttttcattttcctccctttcaattggttcatttataccaatacttccccttccagcagtatcaactactttgtcatttcctgtttcaattgtct------------------------------------------------------------------------------------------------taactacttctgcaactacagtccccgtctgtgactcttctgccccacctactggttgagcatcaagatcagctccatttgcatcatccttttcagaagcctcagcagcctcagcagcctccttgcgaaggtcttcatccaaccgcttgatcaaatcatctttcaaaccttttataggcagttttcttctcttcagctcctctttcagctctgtaaccttccactgatcaatgggtcgattgtcaagaactggatatcttgaggacattatatccaaatacaactcaccttcactaacctgtggtcagcaataaaatttcatagacaatcaaccacaagacacataccgattcaattttttcaagaaaaaatgaagagcagataatagaagacaataaacgagaaagaagattcaaaaactacaagaacttaagcttaagaaatatgtaatttcctaaacacaagacattgaaactatcagaaaaatattctcgcgagaatgcaacaaaaaccatagaaattaaattctcatacacattataacagaaccacaccaggaattcaatgactcaaaccatccttttcgaaattgactacaatgcagagcctaaaatcactatgggcaacccagtacattatggagcaacaatccaactaaggacagaatgttttaaatttacaattcattcctcttgacagattta
>Albizia_sinaloensis_Hughes_1576@NODE_1_length_2265_cov_125.786106
tactaatatgaaacaaacaaacaaataagtttccttttcatttaatttaaagttaaataccaatataggcaggtgataaaacatattccatataaagtaaatgaatttcaatatacacaacaaga--aatagtcta----ggagatgaaaaaggaaataaatcagagctactagccacagagaaacctcccaaagcacatacagaaatcaggtaagaatttggacgctcagaagcataaagctcaatcagttacagtacgaaatgagttgagtccaaggattaatatctacaaacctctacatggaatcaaatggcattattcttctcaattaaaaataatacaaaattaaagtataaatacaaaaagtgcagaagaacaatgatcaaaaactctggacaataaatttaagaataaagatcaagatcaaaaagcttaccagtaaattttcttttttcaacagaaacggcaggatgaatttcactgtcttggtgggtaaaaccttttcctgcagacgcaacatctcctaaatctttactatcactttcctccttcaaaacgggcacttcactattctccctcttgtttctaagttccacatcttgcaacttagaatcaaattgcttactctctggcaaatcctcttccatggaatcttcgccagaacttctgtctaagtttaacttttctgaatacccaacatcttcaatgacattggtcttgtttaagtctgaacttgcatcattgttgctcttctcttcaagggatgtcttttccttgtctgggtctccaacaaccataggatgtgtctcatcataaacaggggcaaaattgttggatgatgattccaacacctctggcctaacattatcttgttctaatttaacattatcagcaattatattatcctttagttcattcttttcattaattgacacagaatcactagaaatagaatcagattttacttgagaccctaaactagggttgacctcagatacctgattttttggagcagaagagtgcaccataagatccatgctttgaggctctatgtcacactccagctgggacttctgatctccataatctagctgatcattcgactcctcattctccagcttggttgctgaattcccattctccttctgtgcttctgttatgcaagaatcctgaccactagcttctacttctgttaagacactcccactgacagtaatactaggctccacagaagaactagtaatgacttgctcctcacccccaatcttagattctccaccatcaggcaagcccttaggtgcaacttcttcttgatccatgactggcacactaacattggcatcaactggggtggaaacatcatccagtgtttcattcttgttgcaatcaatagccacaacctcagtaatcttttcattttcctccctttcaattggttcatttgtaccaatacttccccttccagcagtatcaactactttgtcatttcctgtttcaattgtataaactacttctggaactacagcccccgtctgcaactcttctgccccacctactggttgagcatcaactactttgtcatttcctgtttcaattgtcttaactaattctgcaactacagtccccgtctgtgactcttctgccccacctactggttgagcatcaagatcagctccatttgcatcatccttttcagaagcc-cagcagcttcagcagcctccttgcgaaggtcttcgtccaaccgcttgatcaaatcatctttcaaaccttttataggcagttttcgtctcttcagctcctctttcagctctgtaaccttccactgatcaatgggtcgattgtcaagaactggatatcttgaggacattatatccaaatacaactcaccttcactaacctgtggtcagcaataaaatttcatagacaatcaaccacaagacacataccaattcaattttttcaagaaaaaatgaagagcagataatagaagacaataaacgagagagaagattcaaaaattacaagaacttaagcttaagaaatatataatttcgtaaacacaagacattgaaactaccagaaaaatattctcgcgagcatgcaacaaaaaccagagaaattaaatcctcatactcattataacagaaccacaccaggaattcaatgactcaaaccatcc-ttttgaaattgactacaatgcatagcctaaaatcactatgtgaaacccagtacattataaagcaacaatccaact------------------------------------------------
>Albizia_subdimidiata_var_minor_Gorts_341@NODE_1_length_1847_cov_52.576271
------------------------------------------------------------------------------------------------------------------------------------------------------------------------------------------------------------------------------------------------------------------------------------------------------------catggaatcaaatggtattactcttctcaattaaaaataatacaaaattaaagtataaatacaaaaagtgcacaagaaaaatggtcaaaacctctggacaataaatttaagaataaagatcaagatcaaaaagcttaccagtaaattttcttttctcaacagagatggcaggatgaatttcactttcttggtgggtaaaaccttttcctgcagatgcaacatctcctaaatctttactatcactttcctccttcacaatgggcacttcactattctcactcttgtttctaagttccacatcttgcaacttagaatcaaattgcttactctctggcaaatcctcttccatggaatcttcgccagaacttctgtctaagtttaacttttctgaatacccaacatcttcaatgacattggtcttgtttaagtctgaacttgcatcattgttgctcttctcttcaagggatgtcttttccttgtctgggtctccaacaaccataggatgtgtctcatcataaacaggggtaaaatcgttgggtgatgattccaacacctctggcctaacattatcttgttctaatttaacattatcagcaattatattatcctttagttcattcttttcattaattgacacagaatcactagaaatagaatcagattttacttgagaccctaaactagggttgacctcagatacctgattttttggagcagaagagtgcaccataagatccatgctttgaggctctatgtcacactccagctgggacttctgatctccataatctagctgagcattcgactcctcattctccagcttggttgctgaatccccattctccttctgtgtttctgttctgtaagaatcctgaccactagcttctacttctgttaagacactcccactgacagtaatactaggctccacagtagaactaggaatgacttgctcctcacccccactcttagattctccaccatcaggcaagcccttaggtgcaacttcttcttgatccatgactggcacactaacattggcatcaactggggtggaaacaccatccagtgtttcattcttgttgcaatcaatagccacaacctcagtaatcttttcattttcctccctttcaattggttcatttataccaatgcttccccctccagcagtatcaaccactttgtcatttcctgtttcaattgtataaactacttctgcaactacagttcccgtttgcgattcttctgccccacctacaggttgagcatcaattacttcgtcatttcctgtttcaattgtcttaactacttctgcaactacagtccccgtctgtgactcctctgccccacctactggttgagcatcaagatcagctccatttgcatcatccttttcagaagcctcagcagcctcagcagcctccttgcgaaggtcttcatccaaccgcttgatcaaatcatctttcaaaccttttataggcagttttcttctcttcagctcctctttcagctctgtaaccttccactgatcaatgggtcgattgtcaagaactggatatcttgaggacattatatccaaatacaactcaccttcactaacctgtggtcagcaataaaatttcatagacaatcaaccacaagaaacataccaattcaaatttttcaagaaaaaatgaagagcacataatagaagacaataaacgacagagaagattcaaaaattacaagaacttaagcttaagaaatatgtaatttcctaaacaaaagacattgaaactaccagaaaaatattctcacgagcatgcaacaaaaaccatagaaattaaattctcatac--------------------------------------------------------------------------------------------------------------------------------------------------------------------------
>Albizia_tomentella_Leach_Dunlop_3801@NODE_1_length_2394_cov_309.438498
tacaaaaatgaaacaaataaataaataagtttccttgtcattcaatttaaagttaaataccaatataggcaggtggtaaaacatattccacatacagtaaaagaatttcaatatacacgacaagaacaatagtttaattgcgagatgaaaaaggaaataaatcagcgctactagcctcagagaaacctcgcagagcacatacagaaatcatgtctgaatttggatgctcagaaacataaagatcaatcagttgcagtatgaaatgagttgagtcaaaggattaatacctacaaatctctacatggaattaaatagtattactcttctcaattaaacataatacaaaattgaattacaaatacaaaaagaggacaagaacaacggtcagaaactctggacaataaatttaagaataaatatcaagatcaaaaagcttaccagtaaattttcttttttcaacagagacggcaggatgaatttcactgtcttggtgggtaaaacattttcctgcagatgcaacatctcctacatctttactatcactttcctccttcaccataggcacttcactattctccctcttgtgtctaagttccacatcttgtaacttagaatcaaattgcttgctctctggcaaatcctcttccatggaatcttcgccagaacttctgtctaagtttaacttttctgaatacccaacatcttcaatgccattggtcttgtttaagtctgaacttgtatcattattgctcttctcttcaagggatgtcttttcctggtctgggtctccaacatccataggatgtgactcatcataaacaggggcaaaattgttggatgatgattccaacacctctggcctaacattatcttgttctaatttaacattatcagcaattatattatcctttagttcattcttttcattaattgacacagaatcactagaaatagaatcagattttacttgagaccctaaactagggttgacctcagatacctgattttttggaggagaggagtgcaccataagatccatgctttgaggctctatgtcacactccagctgggacttctgatcttcatactctagctgagcattcgactcatcattctccagcttggttgctgagtccccattctccttctgtgcttctgttctgtaagaatcctgaccactagcttctacttctgttaagacactcccactgacagtaatactaggctccacagtagaactaggaatgacttgctcctcacccccactcttagattctccaccatcaggcaagcccttaggtgcaacttcttcttgatccgtggccggcacactaacattggcatcaactggggtggaaacaccatccagtttttcattcttgttgcaatcaatagccacaacctcagtaatcttttcattttcctccctttcaattggttcatttataacaatatttccccttccagcagtatcaactgctttgtcatttcctggttcaattgtattaactacttctgcaactacagtccccgtctgtaactcttctgccccacctactggttgagcatcaactactttctcatttcctgtttcaattgtattaactacttctgcaactacagtccccgtctgtgactcttctgccccacctactggttgagcatcaagatcagctccattagcttcatcctttttagaagcctcggcagcctcagcagcctccctgcgaaggtcttcatccaaccgcctgatcaaatcatctttcaaacctttgataggcagttttcttctcttcagctcctctttcagctctgtaaccttccactgatcaatgggtcgattgtcaagaactggatatcttgaggacattatatccaaatacaactcaccttcactaacctgtagtcagcaataaaatttcatagagattcaaccacaggtaacataacaattcaatttttttaaggaaaaatgaggatcagataatagaagacaataaacaagagagaagattcaaaagtcacaagaacttaagtttaaaaaacatgtaatttcctaaacacaagacattgaaactaccataaaaatattctcgcgagcatgcaacaaaaaccagagaaattaaattctcaaacaccttataacagaaccacaccaggaagtcaatgaatcaaaccatcctctttgtaattgactacaatgctgaacctaacatcactatgggcaacccagtacattatagagcaacaatccaactaagggcagaatgttttacatttacaattcatttctc------------
>Albizia_tomentosa_Hughes_648@NODE_1_length_2414_cov_147.655969
tactaatatgaaacaaacaaacaaataagtttccttttcatttaatttaaagttaaataccaatataggcaggtgataaaacatattccatataaagtaaaagaatttcaatatacacaacaaga--aatagtcta----ggagatgaaaaaggaaataaatcagagctactagccacagagaaacctcccaaagcacatacagaaatcaggtaagaacttggacgctcagaagcataaagctcaatcagttacagtacgaaatgagttgagtccaaggattaatatctacaaacctctacatggaatcaaatggcattattcttctcaattaaaaataatacaaaattaaagtataaatacaaaaagtgcagaagaacaatgatcaaaaactctggacaataaatttaagaataaagatcaagatcaaaaagcttaccagtaaattttcttttttcaacagaaacggcaggatgaatttcactgtcttggtgggtaaaaccttttcctgcagacgcaacatctcctaaatctttactatcactttcctccttcaaaacgggcacttcactattctccctcttgtttctaagttccacatcttgcaacttagaatcaaattgcttactctctggcaaatcctcttccatggaatcttcgccagaacttctgtctaagtttaacttttctgaatacccaacatcttcaatgacattggtcttgtttaagtctgaacttgcatcattgttgctcttctcttcaagggatgtcttttccttgtctgggtctccaacaaccataggatgtgtctcatcataaacaggggcaaaattgttggatgatgattccaacacctctggcctaacattatcttgttctaatttaacattatcagcaattatattatcctttagttcattcttttcattaattgacacagaatcactagaaatagaatcagattttacttgagaccctaaactagggttgacctcagatacctgattttttggagcagaagagtgcaccataagatccatgctttgaggctctatgtcacactccagctgggacttctgatctccataatctagctgatcattcgactcctcattctccagcttggttgctgaattcccattctccttctgtgcttctgttatgcaagaatcctgaccactagcttctacttctgttaagacactcccactgacagtaatactaggctccacagaagaactaggaatgacttgctcctcatccccaatcttagattctccaccatcaggcaagcccttaggtgcaacttcttcttgatccatgactggcacactaacattggcatcaactggggtggaaacatcatccagtgtttcattcttgttgcaatcaatagccacaacctcagtaatcttttcattttcctccctttcaattggttcatttataccaatacttccccttccagcagtatcaactactttgtcatttcctgtttcaattgtataaactacttctggaactacagcccccgtctgcgactcttctgccccacctactggttgagcatcaactactttgtcatttcctgtttcaattgtcttaactaattctgcaactacagtccccgtctgtgactcttctgccccacctactggttgagcatcaagatcagctccatttgcatcatccttttcagaagcc-cagcagcttcagcagcctccttgcgaaggtcttcgtccaaccgcttgatcaaatcatctttcaaaccttttataggcagttttcgtctcttcagctcctctttcagctctgtaaccttccactgatcaatgggtcgattgtcaagaactggatatcttgaggacattatatccaaatacaactcaccttcactaacctgtggtcagcaataaaatttcatagacaatcaaccacaagacacataccaattcaattttttcaagaaaaaatgaagagcagataatagaagataataaacgagagagaagattcaaaaattacaagaacttaagcttaagaaatatataatttcgtaaacacaagacattgaaactaccagaaaaatattctagcgagcatgcaacaaaaaccagagaaattaaattatcatactcattataacagaaccacaccaggaattcaatgactcaaaccatcc-ttttgaaattgactacaatgcagagcctaacatcactatgggcaacccagtacattataaagcaacaatccaactaaggacaaaatgttttacatttacaattcatttctcttgacagattta
>Albizia_xerophytica_Hughes_1435@NODE_1_length_2131_cov_136.442064
-------------------------------------------------------------------ggcaggtgataaaacatattccatataaagtaaaagaatttcaatatacacaacaaga--aatagtcta----ggagatgaaaaaggaaataaatcagagctactagcctcagagaaacctcccaaagcgcatacagaaatcatgtatgaatttggatgctcaaaagcataaagctcaatcagttacagtacaaaatgagttgagtccaaggattaatctctacaaacctctacatggaatcaaatggcattactcttctcaattaaaaataatacaaaattaaagtataaatacaaaaagtgcagaagaacaatggtcaaaaactctggacaataaatttaagaataaagatcaagatcaaaaagcttaccagtaaattttcttttttcaacagaaacggcaggatgaatttcactgtcttggtgggtaaaaccttttcctgcagacgcaacatctcctaaatctttactatcactttcctccttcaaaacgggcacttcactattctccctcttgtttctaagttccacatcttgcaacttagaatcaaattgcttactctctggcaaatcctcttccatggaatcttcgccagaacttctgtctaagtttaacttttctgaatacccaacatcttcaatgacattggtcttgtttaagtctgaacttgcatcattgttgctcttctcttcaagggatgtcttttccttgtctgggtctccaacaaccataggatgtgtctcatcataaacaggggtaaaattgttggatgatgattccaacacctctggcctaacattatcttgttctaatttaacattatcagcaattttattatcctttagttcattcttttcattaattgacacagaatcactagaaatagaatcagattttacttgagaccctaaactagggttgacctcagatacctgattttttggagcagaagagtgcaccataagatccatgctttgaggctctatgtcacactccagctgggacttctgatctccataatctagctgagcattcgactcctcattctccagcttggttgctgaattcccattctccttctttgtttctgttctgtaagaatcctgaccactagcttctacttctgttaagacactcccactgacagtaatactaggctccacagaagaactaggaatgacttgctcctcacccccaatcttagattctccaccatcaggcaagcccttaggtgcaacttcttcttgatccatgactggcacactagcattggcatcaactggggtggaaacatcatccagtgtttcattcttgttgcaatcaatagccacaacctcagtaatcttttcattttcctccctttcaattggttcatttataccaatacttccacttccagcagtatcaactactttgtcatttcctgtttcaattgtataaactacttctggaactacagcccccgtctgcgactcttctgccccacctacgggttgagcatcaactactttgtcatttcctgtttcaattgtcttaactacttctgcaactacagtccccgtctgtgactcttctgccccacctactggttgagcatcaagatcagctccatttgcatcatccttttcagaagcctcagcagcctcagcagcctccttgcgaaggtcttcatccaaccgcttgatcaaatcatctttcaaaccttttataggcagttttcttctcttcagctcctctttcagctctgtaaccttccactgatcaatgggtcgattgtcaagcactggatatcttgaagacattatatccaaatacaactcaccttcactaacctgtggtcagcaataaaatttcatagacaatcaaccacaagacacataccaattcaattttttcaagaaaaaatgaagagcagataatagaagacaataaacaagagagaagattcaaaaattacaagaacttaagtttaagaaatatataatttcctaaacacaagacattgaaactaccagaaaaatattctcgcgagcatccaacaaaaaccagagaaattaaattctcatacacattataacagaaccacaccaggaattcaa-------------------------------------------------------------------------------------------------------------------------------------------
>Archidendron_clypearia_Wieringa_1849@NODE_1_length_2233_cov_348.793135
tactaatatgaaacaaataaataaataagtttccttgtcatttaatttaaagttaaataccaatataggcaggtggtaaaacatattccacatacaccaaaagaatttaaatatacacaacaaggacaatagtttaattgggagatgagaaaggaaataaatcagcgctactagcctcggagaaaccttccaaagcacatacggaaatcatgtatgaatttggatgctcagaagcataaagctcaatcagttaaagtatgaaatgagttgagtcaaaggattaatctctacaaatctctacatggaatcaaatggtattactcttctcaattaaacataatacaaaattaaagtacaaatacaaaaagagcacaagaacaatggtcagaaactctggacaataaatttaagaataaagatcaagatcaaaaagcttaccagtaaattttcttttttcaacagagacaggaggatgaatttcactgtcttggtgggtaaaaccttttcctgcagatgcaacatctcctacatctttactatcactttcctccttcacaataggcacttcactattctccctcttgtttctaagttccacatcttgtaacttagaatcaaattgcttactctctggcaaatcctcttccatcgaatcttcgccagaacttctgtctaagtttaacttttctgaataccccacatcttcaatgccattggtcttgtttaagtctgaacttgtatcattattgctcttctcttcaagggatgtcttttccttgtctgggtctccaacatccataggatgtgtctcatcataaacaggggcaaaattgttggatgatgattccaacacctctggcctaacattatcttgttctaatttaacattatcagcaattatattatcctttagttcattcttttcattaattgacacagaatcactagaaatagaatcagattttacttgagaccctaaactagggttgacctcagatacctgattttttggagcagaagagtgcaccataagatccatgctttgaggctctatgtcacactccagctgggacttctgatctccatattctagctgagcattcgactcctcattctccagcttggttgctgaatccccattctccttctgtgtttctgttctgtaagaatcctgaccactagcttctacttctgttaagacactcccactgacagtaatactaggctccacagtagaactaggaatgacttgctccttacccccactcttagattctccaccatcagccaagcccttaggtgcaacttcttcttgatccatgactggcacactaacattggcatcaactggggtggaaacaccatccagtttttcattcttattgcaatcaatagccacaacctcagtaatcttttcattttcctccctttcaattggttcatttataccaatatttccccttccagcagtatcaactactttgtcatttcctctttcaattgtat------------------------------------------------------------------------------------------------taactacttctgcaactacagtccccgtctgtgactcttctgccccacctactggttgagcatcaagatcagctccattagcatcatcctttttagaagcctcagcagcttcagcagcctccctgcaaaggtcttcatccaaccgcctaatcaaatcatctttcaaaccttttataggcagtttccttctcctcagctcctctttcagctctgtaaccttccactgatcaatgggtcgattgtcaagaactggatatcttgaggacattatatccaaatacaactcaccttcactaacctgcagtcagcaataaaatttcatagacaatcaaccacaggaaacataccgattcaatttttttaagaaaaaatgaggagcagataatagaagacaataa-caagagagaagatttaaaagttacaagaacttaagcttaaaaaatatgtaatttcctaaacacaagacgttgaaactaccagaaaaatattctcgcgagcatgcaacaaaaaccagagaaattaaattctcatactcattgtaacagaaccacaccaggaagtcaatgactcaaaccatcctttttgaaattgactacaatgctgaacctaacatcactatgggcaacccagtaaattatagagcaacaatccaactaaggacagaatgttttacatttacaattcatt----------------
>Balizia_elegans_Iganci_870@NODE_1_length_2118_cov_202.898089
tactaatatgaaacaaataaataaataagtttccttgtcatttattttaaagttaaataccaatataggcaggtggtaaaacatattccacatgcagtaaaagaatttcaatatacacaacaagaacaatagtttaattggaagatgagaaagaacataaatcagtactactagcctcagagaaacctcccaaagcacatacggaaatcatgtatgaatttggatgctcagaagcaaaaagctcaatcggttacagtatgaaatgagttgagtcaaaggattaatctctacaaatctctacatggaatcaaatggtattactcttctcaattaaacataatacaaaattaaattacaaatacaaaaagagcacaagaacaatggtcagaaactctggacaataaatttaagaataaagatcaagatcaaaaagcttaccagtaaattttcttttttcaacagaggcggcaggatgaatttcactgtcatggtgggtaaaaccttttcctgcagatgcaacatctcctacatctttactatcactttcctccttcacaataggcacttcactattctccctcttgtttctaagttccacatcttgtaacttagaatcaaattgcttactctctggcaaatcctcttccatggaatcttcgccagaacttctgtctaagtttaacttttctgaatacccaacatcttcaatgccattggtcttgtttaaatctgaacttgtatcattattgctcttctcttcaagggatgtcttttccttgtctgggtctccaacatccataggatgtgtctcatcataaacaggggcaaaattgttggatgatgattccaacacctctggcctaacattatcttgttctaatttaacattatcagcaattatattatcctttagttcattcttttcattaattgacacagaatcactagaaatagaatcagattttacttgagaccctaaactagggttgacctcagatacctgattttttggagcagaagagtgcaccataagatccatgctttgaggctctatgtcacactccagctgggacttctgatctccatactctagctgagcactcgactcctcattctccagcttggttgctgaatccccattctccttctgtgtttctgttctgtaagaatcctgaccactagcttctacttctgttaagacactcccactgacagcaataccaggctccacagtagaactaggaatgacttgctcctcacccacactcttagattctccaccatcagccaagcccttaggtgcaacttcttcttgatccatgacaggcacactaacattggcatcaactggggtggaaacaccatccagtttttcattcttgttgcaatcaatagccacaacctcagtaatcttttcatttccctccgtttcaattggttcatttataccaatatttccccttccagcagtatcaactactttgtcatttcctgtttcaattgtat------------------------------------------------------------------------------------------------taactacttccactactacagtccctgtctgtgactcttcagccccacctactggttgagcatcaagatcagctccattagcatcatcctctttagaagcctcagcagcttcagcagcctccctgcgaaggtcttcatccaaccgcctgatcaaatcatctttcaaacctttaataggcagtttccttctcttcagctcctctttcagctctgtaaccttccactgatcaatgggtcgattgtcaaggactggatatcttgaggacattatatccaaatacaactcaccttcactaacctgcagtccgcaataaaatttcgttgacaatcaaccatagaaaacatgccgattcaatttttttaacaaaaaatgaggagcagataatagaagacaataaccaagagagaagattcaaaagtta------------------------------------------------------------------------------------------------------------------------------------------------------------------------------------------------------------------------------------------------------------------------------------------
>Balizia_leucocalyx_Aguilar_1939@NODE_1_length_2375_cov_215.301131
tactaatatgaaacaaataaataaataagtttccttgtcatttattttaaagttaaataccaatataggcaggtggtcaaacatattccacatgcagtaaaagaatttcaatatacacaacaagaacaatagtttaattggaagatgagaaagaaaataaatcagcactactagcctcagagaaacctcccaaagcacatacggaaatcatgtatgaatttggatgctcggaagcataaagctcaatcggttacagtatgaaatgagttgagtcaaaggattaatctctacaaatctccacatggaatcaaatggtattactcttctcaattaaacataatacaaaattaaattacaaatacaaaaagagcacgagaacaatggtcagaaactctggacaataaatttaagaataaagatcaagatcaaaaaacgtaccagtaaattttcttttttcaacagaggcggcaggatgaatttcactgtcatggtgggtaaaaccttttcctgcagatgcaacatctcctacatctttactatcactttcctccttcacaataggcacttcactattctccctcttgtttctaagttccacatcttgtaacttagaatcaaattgcttactctctggcaaatcctcttccatggaatcttcgccagaacttctgtctaagtttaacttttctgaatacccgacatcttcaatgccattggtcttgtttaagtctgaacttgtatcattattgctcttctcttcaagggatgtcttttccttgtctgggtctccaacatccataggatgtgtctcatcataaacaggggcaaaattgttggatgctgattccaacacctctggcctaacattatcttgttctaatttaacattatcagcaattatattatcctttagttcattcttttcattaattgacacagaatcactagaaatagaatcagattttacttgagaccctaaactagggttgacctcagatacctgattttttggagcagaagagtgcaccataagatccatgctttgaggctctatgtcacactccagctgggacttctgatctccatactctagctgagcattcgactcctcattctccagcttggttgctgaatccccattctccttctgtgtttctgttctgtaagaatcctgaccactagcttctacttctgttaagacactcccactgacaccaatgctaggctccacagtagaactaggagtgacttgctcctcacccccactcttagattctccaccatcaggcaagcccttaggcgcaacttcttcttgatccatgactggcaaactaacattggcatcaactggggtggaaacaccatccagtttttcattcttgttgcaatcaatagccacaacctcagtaatcttttcattttcctccctttcaattggttcatttataccaatatttccccttccagcagtatcaactactttgtcatttcctgtttcaattgtat------------------------------------------------------------------------------------------------taactacttctgctcctacagtccctgtctgggactcttctgccccacctacgggttgagcatcaagatcagctccattagcatcatcctctttagaagcctcagcagcttcagcagcctccctgcgaaggtcttcatccaaccgcctgatcaaatcatctttcaaaccctttataggcagtttccttctcttcagctcctctttcagctctgtaaccttccactgatcaatgggtcgattgtcaaggactggatatcttgaggacattatatccaaatacaactcaccttcactaacctgtagtcagcaataaaatttcgttgacaatcaaccacaggaaacatgccgattcaatttttttaacaaaaaatgaggagcagataatagaagacaataaccaagagagaagattcaaaagttacaaga-------cttaaaaaatatgtaatttcctaaacacaagacattgaaactaccagaaaaatattctcgcgagcatgcaacaaaaaccagatatattaaattctcatacacattataacagaaccacaccaggaaatcaatgactcaaaccatcctttttgaaattgaccacactgctgaacctaacgtcactatgggcaacccagtacattatagagcaacaatccaactaaggacagaatgttttacatttacaattcatttctcttgacagattta
>Balizia_spnov_Morim_577@NODE_2_length_694_cov_264.345853
----------------------------------ttgtcatttattttaaagttaaataccaatataggcaggtggtaaaacatattccacatacagtaaaagaatttcaatatacacaacaagaacaatagtttaattggaagatgacaaagaacataaatcagcactactagcctccgaaaaacctcccaaagcacatacggaaatcatgtatgaatttggatactcagaagcataaagttcaatcggttacagtatgaagtgagttgagtcaaaggattaatctctacaaatctctacatggaatcaaatggtattactcttctcaattaaacataatacaaaattaaattacaaatacaaaaagagcacaagaacaatggtcagaaactctggacaataaatttaagaataaagatcaagatcaaaaagcttaccagtaaattttcttttttcaacagaggcggcaggatgaatttcactgtcatggtgggtaaaaccttttcctgcagatgcaacatctcctacatctttactatcactttcctccttcacaataggcacttcactattctccctcttgttcctaagttccacatcttgtaacttagaatcaaattgcttactctctggcaaatcctcttccatggaatcttcgccagaacttctgtc------taacttttctgaatacccaacatcttcaatgccattggtcttgtttaggtctgaa------------------------------------------------------------------------------------------------------------------------------------------------------------------------------------------------------------------------------------------------------------------------------------------------------------------------------------------------------------------------------------------------------------------------------------------------------------------------------------------------------------------------------------------------------------------------------------------------------------------------------------------------------------------------------------------------------------------------------------------------------------------------------------------------------------------------------------------------------------------------------------------------------------------------------------------------------------------------------------------------------------------------------------------------------------------------------------------------------------------------------------------------------------------------------------------------------------------------------------------------------------------------------------------------------------------------------------------------------------------------------------------------------------------------------------------------------------------------------------------------------------------------------------------------------------------------------------------------------------------------------------
>Calliandra_bella_LPQ15696@NODE_1_length_712_cov_313.880315
-----------------------------------------------------------------------------------------------------------------------------------------------------------------------------------------------------------------------------------------------------------------------------------------------------------------------------------------------------------------------------------------------------------------------------------------------------------------------------------------------------------------------------------------------------------------------------------------------------------------------------------------------------------------------------------------------------------------------------------------------------------------------------------------------------------------------------------------------------------------------------------------------------------------------------------------------------------------------------------------------------------------------------------------------------------------------------------------------------------------------------------------------------------------------------------------------------------------------------------------------------------------------------------------------------------------------------------------------------------------------------------------------------------------cctggggtgttttcattctctttgcaatcaacagccacaacctcagtaatcttttcatttttctccctctcatttggttcgtttataccaatatttccactttcagcagtatggactactttgtcatttcctgtttcaactgtattaactacttctgcaactgcagtccccgtctgtgactcttctgccccacctactggtcgagcatcaactactttgtcagctcctgtttcaattgtagtaactacttctgccactgcagtcccagtcagtgaatcttctgccccacctactgattgagcatcaagatcagctccatcatcaccatcctttttaga---------agcttcagcagcctcccttttaaggtcttcactcaacctccttatcaaatcatctttcaaaccttttataggcagtttccttttcctcagcacatctttcagctctgtaaccttccactgatcaaggggtcgattgtcaagaactggatatcttgaggacattatatccaaatacaactcaccttcactaacctgttgcaaacaacgaaatttcatatacaaccaaccatggtaaacaaaagatacgatttcttttattaaaaaaaaaaaaaaaaa----------------------------------------------------------------------------------------------------------------------------------------------------------------------------------------------------------------------------------------------------------------------------------------------------------------------------------
>Cathormion_obliquifoliolatum_Wieringa_6519@NODE_1_length_2045_cov_330.836683
--------------------------------------------------------------------------------------------------------------------------------------------------------gaacataaatcagcactactagcctcagagaaacctcccaaagcacatacggaaatcatgtatgaatttggatgctcagaagcataaagctcaattggttacagtatgaaatgagttgagtcaaaggattaatctctacaaatctctacacggaatcaaatggtattactcttctcaattaaacataatacaaaatt-aattacaaatacaaaaagagcacaagaacaatggtcagaaactctggacaataaatttaagaataaagatcaagatcaaaaagcttacctgtaaattttcttttttcaacagaggcggcaggatgaatttcactgtcatggtgggtaaaaccttttcctgcagatgcaacatctcctgcatctttactgtcactttcctccttcaccataggcacttcactattctccctcttgtttctaagttccacatcttgtaacttagaatcaaattgcttactctctggcaaatcctcttccatggaatcttcgccagaacttctgtctaagtttaacttttctgaatacccaacatcttcaatgccattcgtcttgtttaagtctgaacttgtatcattattgctcttctcttcaagggatgtcttttccttgtctgggtctccaacatccataggatgtgtctcatcataaacaggggcaaaattgttggatgatgattccaacacctctggcctaacattatcttgttctaatttaacattatcagcaattatattatcctttagttcattcttttcattaattgacacagaatcactagaaatagaatcagattttacttgagaccctaaactagggttgacctcagatacctgattttttggagcagaagagtgcaccataagatccatgctttgaggctctatgtcacactccagctgggacttctgatctccatactctagctgagcactcgactcctcattctccagcttggttgctgaatccccattctccttctgtgtttctgttctgtaagaatcctgaccactagcttctacttctgttaaaacactcccactgacagcaatactaggctccacagtagaactaggaatgacttgctcctcatccccactcttagattctccaccatcaggcaagcccttaggtgcaacttcttcttgatccatgactggcacactaacattggcatcaactggggtggaaacaccatccagtttttcattcttgtcgcaatcaatagccacaacctcagtaatcttttcattttcctccctttcaattggttcatttataccaatatttccccttccagcagtatcaactactttgtcatttcctgtttcaattgtat------------------------------------------------------------------------------------------------taactacttctgctactacagtccctgtctgtgactcttcggccccacctactggttgagcatcaagatcagctccattagcatcatcctctttagaagcctcagcagcttcagcagcctccctgtgaaggtcttcatccaaccgcctgatcaaatcatctttcaaaccttttataggcagtttccttctcttcagctcctctttcagctcagtaaccttccactgatcaatgggtcgattgtcaaggactggatatcttgaggacattatatccaaatacaactcaccttcactaacctgtagtcagcaaaaaaatttcgttgacaatcaaccacaggaaacacgccgattcaatttttttaacaaaaaa-gaggagcagataatagaagacaataaccaagagagaagattcaaaagttacaagaacttaagcttaaaaaatacgtaatttcctaaacacaagacattgaaactaccagaaaaatattctcgcgagcatgcaacaaaaaccagataaattaaattctcatacacattataacagaaccacaccaggaaatcaatgactcaaaccatcctttttgaaattgactacactgctgaacctaacatcactatgggcaacccagtacattatagagcaacaatccaactaaggacagaatgttttacatttacaattcatttctct-----------
>Cathormion_rhombifolium_Deighton_3618@NODE_1_length_2073_cov_142.484469
------------------------------------------------------------------------------------------------------------------------------caatagtttaattggaagatgagaaagaacataaatcagcactactagcctcagagaaacctcccaaagcacatacggaaatcatgtatgaatttggatgctcagaagcataaagctcaatcggttacagtatgaaatgagttgagtcaaaggattaatctctacaaatctctacacggaatcaaatggtattactcttctcaattaaacataatacaaaatt-aattacaaatacaaaaagagcacaggaacaatgatcagaaactctggacaataaatttaagaataaagatcaagatcaaaaagcttacctgtaaattttcttttttcaacagaggcggcaggatgaatttcactgtcatggtgggtaaaaccttttcctgcagatgcaacatctcctgcatctttactgtcactttcctccttcaccataggcacttcactattctccctcttgtttctaagttccacatcttgtaacttagaatcaaattgcttactctctggcaaatcctcttccatggaatcttcgccagaacttctgtctaagtttaacttttctgaatacccaacatcttcaatgccattcgtcttgtttaagtctgaacttgtatcattattgctcttctcttcaagggatgtcttttccttgtctgggtctccaacatccataggatgtgtctcatcataaacaggggcaaaattgttggatgatgattccaacacctctggcctaacattatcttgttctaatttaacattatcagcaattatattatcctttagttcattcttttcattaattgacacagaatcactagaaatagaatcagattttacttgagaccctaaactagggttgacctcagatacctgattttttggagcagaagagtgcaccataagatccatgctttgaggctctatgtcacactccagctgggacttctgatctccatactctagctgagcactcgactcctcattctccagcttggttgctgaatccccattctccttctgtgtttctgttctgtaagaatcctgaccactagcttctacttctgttaagacactcccactgacagcaatactaggctccacagtagaactaggaatgacttgctcctcatccccactcttagattctccaccatcaggcaagcccttaggtgcaacttcttcttgatccatgactggcacactaacattggcatcaactggggtggaaacaccatccagtttttcattcttgtcgcaatcaatagccacaacctcagtaatcttttcattttcctccctttcaattggttcatttataccaatatttccccttccagcagtatcaactactttgtcatttcctgtttcaattgtat------------------------------------------------------------------------------------------------taactacttctgctactacagtccctgtctgtgactcttcagccccacctactggttgagcatcaagatcagctccattagcatcatcctctttagaagcctcagcagcttcagcagcctccctgcgaaggtcttcatccaaccgcctgatcaaatcatctttcaaaccttttataggcagtttccttctcttcagctcctctttcagctcagtaaccttccactgatcaatgggtcgattgtcaaggactggatatcttgaggacattatatccaaatacaactcaccttcactaacctgtagtcagcaaaaaaatttcgttgacaatcaaccacaggaaacatgccgattcaatttttttaacaaaaaatgaggagcagataatagaagacaataaccaagagagaagattcaaaagttacaagaacttaagcttaaaaaatacgtaatttcctaaacacaagacattgaaactaccagaaaaatattctcgcgagcatgcaacaaaaaccagataaattaaattctcatacacattataacagaaccacaccaggaaatcaatgactcaaaccatcctttttgaaattgactacactgctgaacctaacatcactatgggcaacccagtacattatagagcaacaatccaactaaggacagaatgttttacatttacaattcatttctctt----------
>Enterolobium_cyclocarpum_MWC9020@NODE_1_length_2174_cov_359.502146
------------------------------------------------------------------------------------------------------------------------------caatagtttaattgggagataagaaaggaaataaattagcgctactagcctcagagaaacctcccaatgcacataaggaaatcatgtatgaatttggatgctcagaagcataaagctcaatcagttacagtatgaaatgagtttagtcaaaggattaatctctacaaatttctatatggaatcaaatggtattactcttctcaattaaacat-------------------aatgcaaaaagagcacaagaacaatggtcagaaactctggacaataaatttaagaataaagatcaagatcaaaaagcttaccagtaaattttcttttttcaacagagatgacaggatgaatttcactgtcctggtgggtgaaaccttttcctgcagatgcaacatctcctacatctttactatcactttcctcctttacaataggcatttcattattctccctcttgtttctaagttccacatcttgtaacttagaatcaaattgtttactctcttgcaaatcctcttccatggaatcttcgccagaacttctgtctaagtttaacttttcagaatacccaacatcttcaatgccattggtcttgtttaagtctgaacttgtatcattattgctcttctcttcaagggatgtcttttccttgtctggatctccaacatccataggatgtgtctcatcataaacgggggcaaaattgttggatgatgattccaacacctctggcctaaaattatcttgttctaatttaacattatcagcaattatattatcctttagttcattcttttcattaattgacacagaatcactagaaatagaatcagattttacttgagacccaaaactagggttgacctcagatacctgattttttggagcagaagagtgcaccataagatccatgctttgaggctctatgtcacactccagctgggacttctgatcttcatactctagctgagcattcgactcctcattctccagcttggttgctgaatccccattctccttctgtgtttctgttctgtaagaatcctgaccaccagcttctacttctgtcaagacactcccactggcagtaatactaggctccacagtagaactaggaatgacttgctcctcacctccactcttagattcttcaccatcaggcaagcccttaggtgcaacttcttcttgatccatgactggcacactaacattggcatcaactggggtggaaacaccatccagtttttcattcttggcgcaatcaatagccacaacctcagtaatcttttcatcttcctccctttcaattggttcatttataccaatatttccccttccagcagtatcaactacttcgtcatttcctgtttcaattgtat------------------------------------------------------------------------------------------------taactacttcagcaacgacaatccccgtctgtgactcttctgtcccacctactggttgagcatcaagatcagctccattagcatcatcctttttagaagcctcagcagcctcagcagactccctgcgaaggtcttcgtccaaccgcctgatcaaatcatctttcaaaccttttataggcagtttccttctcttcagctcctctttcagctctgtaaccttccactgatcaatgggtcgattgtcaagaactggatatcttgaggacattatatccaaatacaactcaccttcactatcctgtagtcagcaataaaatttcatagacaatcaaccacaggaaacataccgattcaatttttttaagaaaaaatgaggagcagataaaagaagacaataaacaagagagaagattcaaaagttacaagtacttaagttt-aaaaataagtaatttcctaaacacaagacattgaaactaccagaaaaatattctcaagagcatgcaacaataaccagagaaattaaattcgcatacacattataacagaaccacaccaggaattcaatgactcaaaccatcctttttgaaattgactacaatgccgaacctaatatcactatgggcaacccaatacattacagagcaacaatccaactaaggacagaatgttttacatttacaattcatttctcctgacagattta
>Hydrochorea_corymbosa2_Iganci_862@NODE_1_length_2081_cov_598.010859
-------------------------------------------------------------------------------------------------------------------------------------------------tgagaaagaacataaatcagcactactagcctcagagaaacctcccaaagcacatacggaaatcatgtatgaatttggatgctcagaagcataaagctcaatcggttacagtatgaaatgagttgagtcaaaggattaatctctacaaatctctacatggaatcaaatggtattactcttctcaattaaacataatacaaaattaaattacaaatacaaaaagagcacaagaacaatggtcagaaactctggacaataaatttaagaataaagatcaagatcaaaaagcttaccagtaaattttcttttttcaacagaggcggcaggatgaatttcactgtcatggtgggtaaaaccttttcctgcagatgcaacatctcctacatctttactatcactttcctccttcacaataggcacttcactattctccctcttgtttctaagttccacatcttgtaacttagaatcaaattgcttactctctggcaaatcctcttccatggaatcttcgccagaacttctgtctaagtttaacttttctgaatacccaacatcttcaatgccattcgtcttgtttaagtctgaacttgtatcattattgctcttctcttcaagggatgtcttttccttgtctgggtctccaacatccataggatgtgtctcatcacaaacaggggcaaaattgttggatgatgattccaacacctctggcctaacattatcttgttctaatttaacattatcagcaattatattatcctttagttcattcttttcattaattgacacagaatcactagaaatagaatcagattttacttgagaccctaaactagggttgacctcagatacctgattttttggagcagaagagtgcaccataagatccatgctttgaggctctatgtcacactccagctgggacttctgatctccatactctagcagagcactcgactcctcattctccagcttggttgctgaatccccattctccttctgtgtttctgttctgtaagaatcctgaccactagcttctacttctgttaagacactcccactgacagcaatactaggctccacagtagaactaggaatgacttgctcctcacccccactcttagattctccaccatcaggcaagccctttggtgcaacttcttcttgatccatgactggcacactaacattggtatcaactggggtggaaacaccatccagtttttcattcttgttgcaatcaatagccacaacctcagtaatcttttcattttcctcgctttcaattggttcatttataccaatatttccccttccagcagtatcaactactttgtcatttcctgtttcaattgtattaactacttctgcaactacagtccccgtctgtggctcttctgccccacctactggttgagcatcaactactttgtcatttcctgtttcaattgtattaactacttctgctactacagtccctgtctgtgactcttctgccccacctactggttgagcatcaagatcagctccattagcatcatcctctttagaagcctcagcagcttcagcagcctccctgcgaaggtcttcatccaaccgcctgatcaaatcatctttcaaaccttttataggcagtttccttctcttcagctcctctttcagctctgtaaccttccactgatcaatgggtcgattgtcaaggactggatatcttgaggacattatatccaaatacaactcaccttcactaacctgtagtcagcaataaaatttcgttgacaatcaaccacaggaaacatgccgattcaatttttttaacaaaaaatgaggagcagataataaaagacaataaccaagagagaagattcaaaagttacaagaacttaagcttaaaaaatatgtaatttcctaaacacaagacattgaaactaccagaaaaatattcccgcgagcatgcaacaaaaaccagataaattaaattctcatacacattataacagaaccacaccaggaaatcaatgactcaaaccatcctttttgaaattgactacactgctgaacctaacatcactatgggc--------------------------------------------------------------------------------
>Hydrochorea_gonggrijpii_Tillett_45696@NODE_1_length_1912_cov_207.486649
------------------------------------------------------------------------------------------------------------------------------------------------atgagaaagaacataaatcagcactactagcctcagagaaacctcccaaagcacatacggaaatcatgtatgaatttggatgctcagaagcataaagctcaatcggttacagtatgaaatgagttgagtcaaaggattaatctctacaaatctctacacggaatcaaatggtattactcttctcaattaaacataatacaaaattaaattacaaatacaaaaagagcacaagaacaatggtcagaaactctggacaataaatttaagaataaagatcaagatcaaaaagcttaccagtaaattttcttttttcaacagaggcggcaggatgaatttcactgtcatggtgggtaaaaccttttcctgcagatgcaacatctcctacatctttactgtcactttcctccttcacaataggcacttcactattctccctcttgtttctaagttccacatcttgtaacttagaatcaaattgcttactctctggcaaatcctcttccatggaatcttcgccagaacttctgtctaagtttaacttttctgaatacccaacatcttcaatgccattcgtcttgtttaagtctgaacttgtatcattattgctcttctcttcaagggatgtcttttccttgtctgggtctccaacatccataggatgtgtctcatcataaacaggggcaaaattgttggatgatgattccaacacctctggcctaacattatcttgttctaatttaacattatcagcaattatattatcctttagttcattcttttcattaattgacacagaatcactagaaatagaatcagattttacttgagaccctaaactagggttgacctcagatacctgattttttggagcagaagagtgcaccataagatccatgctttgaggctctatgtcacactccagctgggacttctgatctccatactctagctgagcactcgactcctcattctccagcttggttgctgaatccccattctccttctgtgtttctgttctgtaagaatcctgaccactagcttctacttctgttaagacactcccactgacagcaatactaggctccacagtagaactaggaatgacttgctcctcatccccactcttagattctccaccatcaggcaagcccttaggtgcaacttcttcttgatccatgactggcacactaacattggcatcaactggggtggaaacaccatccagtttttcattcttgttgcaatcaatagccacaacctcagtaatcttttcattttcctccctttcaattggttcatttataccaatatttccacttccagcagtatcaactactttgtcatttcctgtttcaattgtat------------------------------------------------------------------------------------------------taactacttctgctactacagtccctgtctgtgactcttctgccccacctactggttgagcatcaagatcagctccattagcatcatcctctttagaagcctcagcagcttcagtagcctccctgcgaaggtcttcatccaaccgcctgatcaaatcatctttcaaaccttttataggcagtttccttctcttcagctcctctttcagctcagtaaccttccactgatcaatgggtcgattgtcaaggactggatatcttgaggacattatatccaaatacaactcaccttcactaacctgtagtcagcaataaaatttcgttgacaatcaaccacaggaaacatgccgattcaatttttttaacaaaaaatgaggagcagataatagaagacaataaccaagagagaagattcaaaagttacaagaactaaagcttaaaaaatatgtaatttcctaaacacaagacattgaaactaccagaaaaatattctcgcgagcatgcaacaaaaaccagataaattaaattctcatacacattataacagaac-----------------------------------------------------------------------------------------------------------------------------------------------------------
>Hydrochorea_marginata_Morim_563@NODE_1_length_2648_cov_296.297939
tactaatatgaaac----aaataaataagtttccttgtcatttattttaaagttaaacaccaatataggcaggtggtaaaacatattccacatacag--aaagaatttcaatatacacaacaagaacaatagtttaattggaagatgagaaagaacataaatcagcactactagcctcagagaaacctcccaaagcacatacggaaatcatgtatgaatttggatgctcagaagcataaagctcaatcggttacagtatgaaatgagttgagtcaaaggattaatctctacaaatctctacatggaatcaaatggtattactcttctcaattaaacataatacaaaattaaattacaaatacaaaaagagcacaagaacaatggtcagaaactctggacaataaatttaagaataaagatcaagatcaaaaagcttaccagtaaattttcttttttcaacagaggcggcaggatgaatttcactgtcatggtgggtaaaaccttttcctgcagatgcaacatctcctacatctttactatcactttcctccttcacaataggcacttcactattctccctcttgtttctaagttccacatcttgtaacttagaatcaaattgcttactctctggcaaatcctcttccatggaatcttcgccagaacttctgtctaagtttaacttttctgaatacccaacatcttcaatgccattcgtcttgtttaagtctgaacttgtatcattattgctcttctcttcaagggatgtcttttccttgtctgggtctccaacatccataggatgtgtctcatcacaaacaggggcaaaattgttggatgatgattccaacacctctggcctaacattatcttgttctaatttaacattatcagcaattatattatcctttagttcattcttttcattaattgacacagaatcactagaaatagaatcagattttacttgagaccctaaactagggttgacctcagatacctgattttttggagcagaagagtgcaccataagatccatgctttgaggctctatgtcacactccagctgggacttctgatctccatactctagcagagcactcgactcctcattctccagcttggttgctgaatccccattctccttctgtgtttctgttctgtaagaatcctgaccactagcttctacttctgttaagacactcccactgacagcaatactaggctccacagtagaactaggaatgacttgctcctcacccccactcttagattctccaccatcaggcaagccctttggtgcaacttcttcttgatccatgactggcacactaacattggtatcaactggggtggaaacaccatccagtttttcattcttgttgcaatcaatagccacaacctcagtaatcttttcattttcctccctttcaattggttcatttataccaatatttccccttccagcagtatcaactactttgtcatttcctgtttcaattgtattaactacttctgcaactacagtccccgtctgtggctcttctgccccacctactggttgagcatcaactactttgtcatttcctgtttcaattgtattaactacttctgctactacagtccctgtctgtgactcttctgccccacctactggttgagcatcaagatcagctccattagcatcatcctctttagaggcctcagcagcttcagcagcctccctgcgaaggtcttcatccaaccgcctgatcaaatcatctttcaaaccttttataggcagtttccttctcttcagctcctctttcagctctgtaaccttccactgatcaatgggtcgattgtcaaggactggatatcttgaggacattatatccaaatacaactcaccttcactaacctgtagtcagcaataaaatttcgttgacaatcaactacaggaaacatgccgattcaatttttttaacaaaaaatgaggagcagataataaaagacaataaccaagagagaagattcaaaagttacaagaacttaagcttaaaaaatatgtaatttcctaaacacaagacattgaaactaccagaaaaatattcccgcgagcatgcaacaaaaaccagataaattaaattctcatacacattataacagaaccacaccaggaaatcaatgactcaaaccatcctttttgaaattgactacactgctgaacctaacatcactatgggcaacccagtacattatagagcaacaatccaactaaggacagaatgttttacatttacaattcatttctcttgacagattta
>Jupunba_abbottii_Zanoni_21220@NODE_1_length_2187_cov_153.870616
---------------------------------------------------------------------------------------------------------------------caacaagaacaatagtttaattgggagatgagaaaggaaataaatcagcactactagcctcagagaaacgtcccaaagcacatacggaaatcatgtatgaatttggatgctcagaagcataaagctcaatcagttacagtatgaaatgagttgagtcaaaggattaatctatacaaatctctacatggaatcaaatggtattactcttctcaattaaacataacacaaaattaaagtacaaatacaaaaaatgcacaagaacaatggtcagaaactctggacaataaatttaagaataaagatcaagatcaaaaagcttaccagtaaattttcttttttcaacagaggcggcaggatgaatttcactgtcttggtgggtaaaaccttttcctgcagatgcaacatctcctacgtctttactatcactttcctccttcacaataggcatttcactattctccctcttgtttctaagttccacatcttgtaacttagaatcaaattgcttactctctggcaaatcctcttccatggaatcttcgccagaacttctgtctaagtttaacttttctgaatacccaacatcttcaatgccattggtcttgtttaactctgaatttgtatcattattgctctcctcttcaagggatgtcttttccttgtctgggtctccaacatccataggatgtgtctcatcataaacaggggcaaaattgttggatgatgattccaacacctctggcctaacattaacttgttctaatttaacattatcagcaattatattatcctttagttcattcttttcattaattgacacagaatcactagaaatagaatcagattttacttgagaccctaaactagggttgacctcagatacctgattttttggagcagaagagtgcaccataagatccatgctttgaggctctatgtcacactccagctgggacttctgatctccatactctagctgagcattcgactcctcattctccagcttggttgctgaatccccattctccttctgtgtttctgttctgtaagaatcctgaccactagcttctacttctgttaagacactcccaccgacagcaatactaggctccacagtagaactaggaatgacttgctcctcacccccactcttagattctccaccatcaggcaagcccttaggtgcaacttcttcttgatccatgacccgcacactaacattggcatcaactggggtggaaacaccatcctgtttttcattcttgttgcaatcaatagccacaacctcagtaatcttttcattttcctccctttcaattggttcatttataccaatatttccccttccagcagtatcaactactttgtcatttcctgtttcaattgtattaactacttctgcaactacagtccccgtctgtgactcttctgccccacctactggttgagcatcaactactttgtcatttcctgtttcaattgtattaactacttctgcaactacagtccccgtctgtgactcttctgccccacctactggttgagcatcaagatcagctccattagcatcatcctttttagaagcctcagcagcttcagcagcctccctgcgaaggtcttcatccaaccgcctgatcaaatcatctttcaaaccttttataggcagtttccttctcttcagctcctctttcagctctgtaaccttccactgatcaatgggtcgattgtcaagaactgcatatcttgaggacattatatccaaatacaactcaccttcactaacctgtagtcagaaataaaatttcgttgacaatcaaccacaggaaacataccgattcaatttttttaagaaaaaatgaggagcagataatagaagacaataaacaagagagaagattcaaaagttacaagaacttaagcttaaaaaatatgaaatttcctaaacacaagacattgaaactaccagaaaaatattctcgcaagcatgcaacaacaaccagataaattaaattctcatacacattataacagaaccacaccaggaaatcaatgactcaaaccatcctttttgaaattgactacaatgc------------------------------------------------------------------------------------------------------
>Jupunba_asplenifolia_Ekman_6383@NODE_1_length_1913_cov_73.123094
------------------------------------------------------------------------------------------------------------------------------------------------------------------------------------------------------------------------------------------------------------------tgaaatgagttgagtcaaaggattaatctatacaaatctctacatggaatcaaatggtattactcttctcaattaaacataatacaaaattaaagtacaaatacaaaaaatgcacaagaacaatggtcagaaactctggacaataaatttaagaataaagatcaagatcaaaaagcttaccagtaaattttcttttttcaacaaaggcggcaggatgaatttcactgtcttggtgggtaaaaccttttcctgcagatgcaacatctcctacgtctttactatcactttcctccttcacaataggcatttcactattctccctcttgtttctaagttccacatcttgtaacttagaatcaaattgcttactctctggcaaatcctcttccatggaatcttcgccagaacttctgtctaagtttaacttttctgaatacccaacatcttcaatgccattggtcttgtttaactctgaatttgtatcatttttgctctcctcttcaagggatgtcttttccttgtctgggtctccaacatccataggatgtgtctcatcataaacaggggcaaaattgttggatgatgattccaacacctctggcctaacattatcttgttctaatttaacattatcagcaattatattatcctttagttcattcttttcattaattgacacagaatcactagaaatagaatcagattttacttgagaccctaaactagggttgacctcagatacctgattttttggagcagaagagtgcaccataagatccatgctttgaggctctatgtcacactccagctgggacttctgatctccatactctagctgagcattcgactcctcattctccagcttggttgctgaatccccattctccttctgtgtttctgttctgtaagaatcctgaccactagcttctacttctgttaagacactcccactgacagcaatactaggctccacagtagaactaggaatgacttgctcctcacccccactcttagattctccaccatcaggcaagcccttaggtgcaacttcttcttgatccatgacccgcacactaacattggcatcaactggggtggaaacaccatcctgtttttcattcttgttgcaatcaatagccacaacctcagtaatcttttcattttcctccctttcaattggttcatttataccaatatttccccttccagcagtatcaactactttgtcatttcctgtttcaattgtattaactacttctgcaactacagtccccgtctgtgactcttctgccccacctactggttgagcatcaactactttgtcatttcctgtttcaattgtattaactacttctgcaactacagtccccgtctgtgactcttctgccccacctattggttgagcatcaagatcagctccattagcatcatcctttttagaagcctcagcagcttcagcagcctccctgcgaaggtcttcatccaaccgcctgatcaaatcatctttcaaaccttttataggcagtttccttctcttcagctcctctttcagctctgtaaccttccactgatcaatgggtcgattgtcaagaactgcatatcttgaggacattatatccaaatacaactcaccttcactaacctgtagtcagaaataaaatttcgttgacaatcaaccacaggaaacataccgattcaatttttttaagaaaaaatgaggtgcagataatagaagacaataaacaagagagaagattcaaaagttacaagaacttaagcttaaaaaatatgtaatttcctaaacacaagacat-------------------------------------------------------------------------------------------------------------------------------------------------------------------------------------------------------------------------------------------
>Jupunba_barbouriana_Iganci_847@NODE_1_length_2069_cov_297.002008
-------------------------------------------------aagttaaataccaatataggcaggtggtaaaacatattccacatacagtaaaagaatttcaatatacacaacaagaacaatagtttaattgggagatgagaaagaaaataaatcagcactactagcctcagagaaacctcccaaagcacatacggaaatcatgtatgaatttggatgctcaggagcataaagctcaatcggttacagtatgaaatgagttgagtcaaaggattaatctctacaaatctctacatggaatcaaatggtattactgttctcaattaaacataatacaaaattaaattacagatacaaaaagagcacaagaacaatggtcagaaactctggacaataaatttaagaataaagatcaagatcaaaaagcttaccagtaaattttcttttttcaacagaggcggcaggatgaatttcactgtcatggtgggtaaaaccttttcctgcagatgcaacatctcctacatctttactatcactttcctccttcacaataggcacttcactattctccctcttgtttctaagttccacatcttgtaacttagaatcaaattgcttactctctggcaaatcctcttccatggaatcttcgccagaacttctgtctaagtttaacttttctgaatacccaacatcttcaatgccattggtcttgtttaagtctgaacttgtatcattattgctcttctcttcaagggatgtcttttccttgtctgggtctccaacatccataggatgtgtctcatcataaacaggggcaaaattgttggatgatgattccaacacctctggcctaacattatcttgttctaatttaacattatcagcaattatattatcctttagttcattcttttcattaattgacacagaatcactagaaatagaatcagattttacttgagaccctaaactagggttgacctcagatacctgatttttgggagcagaagagtgcaccataagatccatgctttgaggctctatgtcaaactccagctgggacttctgatctccatactctagctgagcattcgactcctcatcctccagcttggttgctgaatccccattctccttctgtgtttctgttctgtaagaatcctgaccactagcttctacttctgttaagacactcccactgacagcaatactaggctccacagtagaactaggaatgacttgctcctcacccccactcttagattctccaccatcaggcaagcccttaggtgcaacttcttcttgatccatgactggcacactaacattggcatcaactggggtggaaacaccatccagtttttcattcttgttgcaatcaatagccacaacctcagtaatcttttcattttcctccctttcaattggttcatttataccaatatttccccttccagcagtatcaactactttgtcatttcctgtttcaattgtat------------------------------------------------------------------------------------------------taactacttctgctactacagtccccgtctgtgactcttctgcttcacctactggttgagcatcaagatcagctccattagcatcatcctctttagaagcctcagcagcttcagcagcctccctgcgaaggtcttcatccaaccgcctgatcaaatcatctttcaaaccttttataggcagtttccttctcttcagctcctctttcagctctgtaaccttccactgatcaatgggtcgattgtcaaggactggatatcttgaggacattatatccaaatacaactcaccttcactaacctgtagtcagcaataaaatttcgttgacaatcaaccacaggaaacatgccgattcaatttttttaacaaaaaatgaggagcagataatagaagacaataaccaagagagaagattcaaaagttacaagaacttaagcttaaaaaatatgtaatttcctaaacacaagacattgaaactaccagaaaaatattctcgcgagcatgcaacaaaaaccagataaattaaattctaatacacagtataacagaaccacaccaggaaatcaatgacgcaaaccatcctttttgaaattgactacactgctgaacctaac--------------------------------------------------------------------------------------------
>Jupunba_brachystachya_Lima_7438@NODE_1_length_2283_cov_212.958749
tactaatatgaaacaaataaatatataagtttccttgtcatttattttaaagttaaataccaatataggcaggtggtaaaacatattccacatacagtaaaagaatttcaatatacacaacaagaacaatagtttaattgggagatgagagagaaaataaatcagcactactagcctcagagaaacctcccaaagcacatacggaaatcatgtatgaatttggatgctcagaagcataaagctcaatcggttacagtatgaaatgagttgagtcaaaggattaatctctacaaatctctacatggaatcaaatggtattactcttctcaattaaacacaatacaaaattaaattacaaatacaaaaagggcacaagaacaatggtcagaaactctgcacaataaatttaagaataaagatcaagatcaaaaagcttaccagtaaattttcttttttcaacagaggcggcaggatgaatttcactgtcatggtgggtaaaaccttttcctgcagatgcaacatctcctacatctttactatcactttcctccttcacaataggcacttcactattctccctcttgtttctaagttccacatcttgtaacttagaatcaaattgcttactctctggcaaatcctcttccatggaatcttcgccagaacttctgtctaagtttaacttttctgaatacccaacatcttcaatgccattggtcttgtttaagtctgaacttttatcattattgctcttctcttcaagggatgtcttttccttgtctgggtctccaacatccataggatgtgtctcatcataaacaggggcaacattgttggatgatgattccaacacctctggcctaacattatcttgttctaatttaacattatcagcaattatattatcctttagttcattcttttcattaattgacacagaatcactagaaatagaatcagattttacttgagaccctaaactagggttgacctcagatacctgattttttggagcagaagagtgcaccataagatccatgctttgaggctctatgtcacactccagctgggacttctgatctccatactctagctgagcattcgactcctcattctccagcttggttgctgaatccccattctccttctgtgtttctgttctgtaagaatcctgaccactagcttctacttctgttaagacactcccactgacagcaatactaggctccacagtagaactaggaatgacttgctcctcacccccactcttagattctccaccatcaggcaagcccttaggtgcaacttcttcttgatccatgactggcacactaacattggcatcaactggggtggaaacaccatccagtttttcattcttgttgcaatcaatagccacaacctcagtaatcttttcattttcctccctttcaattggttcatttataccaatatttccccttccagcagtatcaactactttgtcatttcctgtttcaattgtat------------------------------------------------------------------------------------------------taactacttctgctactacagtccccgtctgtgactcttctgcttcacctactggttgagcatcaagatcagctccattagcatcatcctctttagaagcctcagcagcttcatcagcctccctgcgaaggtcttcatccaaccgcctgatcaaatcatctttcaagccttttataggcagtttccttctcttcagctcctctttcagctctgtaaccttccactgatcaatgggtcgattgtcaaggactggatatcttgaggacattatatccaaatacaactcaccttcactaacctgtagtcagcaataaaatttcgttgacaatcaaccacaggaaacatgccgattcaatttttttaacacaaaatgaggagcagataatagaagacaataaccaagagagaagattcaaaagttacaagaacttaagcttaaaaaatatgtaatttcctaaacacaagacattgaaactaccagaaaaatattctcgcgagcatgcaacaaaaaccagataaattaaattctaatacacattataacagaaccacaccaggaaatcaatgacgcaaaccatcctttttgaaattgactacactgctgaacctaacatcactatgggcaacccagtacattataaagcaacaatccaactaaggacagaatgttttacatttacaattcatttctcttgacagattta
>Jupunba_cochleata_Bonadeu_673@NODE_1_length_2488_cov_190.481543
tactaatatgaaacaaataaatatacaagtttccttgtcatttattttaaagttaaataccaatataggcaggtggtaaaacatattccacatacagtaaaagaatttcaatatacacaacaagaacaatagtttaattgggagatgagaaagaaaataaatcagcactaatagcctcaaagaaacc-cccaaagcacatacggaaatcatgtatgaatttggatgctcaggagcataaagctcaatcggttacagtatgaaatgagttgagtcaaaggattaatctctacaaatctctacatggaatcaaatggtattactcttctcaattaaacataatacaaaattaaattacaaatacaaatagagcacaagaacaatggtcagaaactctggacaataaatttaagaataaagatcaagatcaaaaagcttaccagtaaattttcttttttcaacagaggcggcaggatgaatttcactgtcatggtgggtaaaaccttttcctgcagatgcaacatctcctacatctttactatcactttcctccttcacaataggcacttcactattctccctcttgtttctaagttccacatcttgtaacttagaatcaaattgcttactctctggcaaatcctcttccatggaatcttcgccagaacttctgtctaagtttaacttttctgaatacccaacatcttcaatgccattggtcttgtttaagtctgaacttgtatcattattgctcttctcttcaagggatgtcttttccttgtctgggtctccaacatccataggatgtgtctcatcataaacaggggcaaaattgttggatgatgattccaacacctctggcctaacattatcttgttctaatttaacattatcagcaattatattatcctttagttcattcttttcattaattgacacagaatcactagaaatagaatcagattttacttgagaccctaaactagggttgacctcagatacctgattttttggagcagaagagtgcaccataagatccatgctttgaggctctatgtcacactccagctgggacttctgatctccatactctagctgagcattcgactcctcattctccagcttggttgctgaatccccattctccttctgtgcttctgttctgtaagaatcctgaccactagcttctacttctgttaagacactcccactgacagcaatactaggctccacagtagaactaggaatgacttgctcctcaccccgactcttagattctccaccatcaggcaagcccttaggtgcaacttcttcttgatccatgactggcacactaacattggcatcaactggggtggaaacaccatccagtttttcattcttgttgcaatcaatagccacaacctcagtaatcttttcattttcctccctttcaattggttcatttataccaatatttccccttccagcagtatcaactactttgtcatttcctgtttcaattgtat------------------------------------------------------------------------------------------------taactacttctgctactacagtccccgtctctgactcttctgcttcacctaccggttgagcatcaagatcagcttcatcagcatcatcctctttagaagcctcagcagcttcagcagcctctctgcgaaggtcttcatccaaccgcctgatcaaatcatctttcaaaccttttataggcagtttccttctcttcagctcctctttcagctctgtaaccttccactgatcaatgggtcgattgtcaaggactggatatcttgaggacattatatccaaatacaactcaccttcactaacctgtagtcagcaataaaatttcgttgacaatcaaccacaggaaacatgccgattcaatttttttgacaaaaaatgaggagcagataatagaagacaataaccaagagtgaagattcaaaagttacaagaacttaagcttaaaaaatatgtaatttcctaaacacaagacattgaaactaccagaaaaatattctcgcgagcatgcaacaaaaaccagataaattaaattctaatacacattataacagaaccacaccaggaaatcaatgacgcaaaccatcctttttgaaattgactacactgctgaacctaacatcactatcggcaacccagtacattatagagcaacaatccaactaaggacagaatgttttacatttacaattcatttcccttgacagattta
>Jupunba_filamentosa_Lima_7487@NODE_1_length_2498_cov_190.745973
tactaatatgaaacaaataaatatataagtttccttgtcatttattttaaagttaaataccaatataggcaggtggtaaaacatattccacatacagtaaaagaatttcaatatacacaacaagaacaatagtttaattgggagatgagaaacaaaataaatcagcactactagcctcagagaaacctcccaaagcacatacggtaatcatgtatgaatttggatgctcagaagcataaagctcaatcggttacagtatgaaatgagttgagtcaaaggattaatctctacaaatctctacatggaattaaatggtattactcttctcaattaaacataatacaaaattaaattacaaatacaaaaagagcacaagaacaatggtcagaaactctggacaataaatttaagaataaagatcaagatcaaaaagcttaccagtaaattttcttttttcaacagaggcggcaggatgaatttcactgtcatggtgggtaaaaccttttcctgcagatgcaacatctcctacatctttactatcactttcctccttcacaatgggcagttcactagtctccctcttgtttctaagttccacatcttgtaacttagaatcaaattgcttactctctggcaaatcctcttccatggaatcttcgccagaacttctgtctaagtttaacttttctgaatacccaacatcttcaatgccattggtcttgtttaagtctgaacttgtatcattattgctcttctcttcaagggatgtcttttccttgtctgggtctccaacatccataggatgtgtctcatcataaacaggggcaaaattgttggatgatgattccaacacctctggcctaacattatcttgttctaatttaacattatcagcaattatattatcctttagttcattcttttcattaattgacacagaatcactagaaatagaatcagattttacttgagaccctaaactagggttgacctcagatacctgattttttggagcagaagagtgcaccataagatccatgctttgaggctctatgtcacactccagctgggacttctgatctccatactctagctgagcattcgactcctcattctccagcttggttgctgaatccccattctccttctgtgtttctgttctgtaagaatcctgaccactagcttctacttctgttaagacactcccactgacagcaatactaggctccacagtagaactaggaatgacttgctcctcacccccactcttagattctccaccatcaggcaagcccttaggtgcaacttcttcttgatccatgactggcacactaacattggcatcaactggggtggaaacaccatccagtttttcattcttgttgcaatcaatagccacaacctcagtaatcttttcattttcctccctttcaattggttcatttataccaatatttccccttccagcagtatcaactactttgtcatttcctgtctcaattgtat------------------------------------------------------------------------------------------------taactacttctgcaactacagtccccgtctgtgactcttctgcttcacctactggttgggtatcaagatcagctccattagcatcatcctctttagaagcctcagcagcttcagcagcctccctgcgaaggtcttcatccaaccgcctgatcaaatcatctttcaaaccttttataggcagtttccttctcttcagctcctctttcagctctgtaaccttccactgatcaatgggtcgattgtcaaggactgcatatcttgaggacattatatccaaatacaactcaccttcactaacctgtagtcagcaataaaatttcgttgacaatcaaccacaggaaacatgccgattcaatttttttaacaaaaaatgaggagcagataatagaagacaataaccaagagagaagattcaaaagttacaagaacttaagcttaaaaaatatgtaatttcctaaacacaagacattgaaactaccagaaaaatattctcgcgagcatgcaacaaaaaccagataaattaaattctaatacacattataacagaaccacaccaggaaatcaatgacgcaaaccatcctttttgaaattgactacactgctgaacctaacatcactatgggcaacacagtacatcatagagcaacaatccaactaaggacagaatgttttacatttacaattcatgtctcttgacagattta
>Jupunba_floribunda_Iganci_883@NODE_1_length_2375_cov_195.489556
tactaatatgaaacaaataa--atataagtttccttgtcatttattttaaagttaaataccaatataggcaggtggtaaaacatattccacatacagtaaaagaatttcaatatacacaacaagaacaatagtttaattgggagatgagaaagaaaataaatcagcactactagcctcagagaaacctcccaaagcacatacggaaatcatgtatgaatttggatgttcagaagcataaagctcaatcggttacagtatgaaatgagttgagtcaaaggattaatctctacaaatctctacttggaatcaaatggtattactcttctcaattaaacataatacaaaattaaattacaaatacaaaaagagcacaagaacaatggtcagaaactctggataataaatttaagaataaagatcaagatcaaaaagcttaccagtaaattttcttttttcaacagaggcggcaggatgaatttcactgtcatggtgggtaaaaccttttcctgcagatgcaacatctcctacatctttactatcactttcctccttcacaataggcacttcactattctccctcttgtttctaagttccacatcttgtaacttagaataaaattgcttactctctggcaaatcctcttccatggaatcttcgccagaacttctgtctaagtttaacttttctgaatacccaacatcttcaatgccattggtcttgtttaagtctgaacttgtatcattattgctcttctcttcaaggggtgtcttttccttgtctgggtctccaacatccataggatgtgtctcatcataaacaggggcaaaattgttggatgatgattccaacacctctggcctaacattatcttgttctaatttaacattatcagcaattatattatcctttagttcattcttttcattaattgacacagaatcactagaaatagaatcagattttacttgagaccctaaactagggttgacctcagatacctgattttttggagcagaagagtgcaccataagatccatgctttgaggctctatgtcacactccagctgggacttctgatctccatactctagctgagcattcgactcctcattctccagcttggttgctgaatccccattctccttctgtgtttctgttctgtaagaatcctgaccactagcttctacttctgttaagacactcccactgacagcaatactaggctccacagtagaactaggaatgacttgctcctcacccccactcttagattctccaccatcaggcaagcccttaggtgcaacttcttcttgatccatgactggcacactaacattggcatcaactggggtggaaacaccatccagtttttcattcttgttgcaatcaatagccacaacctcagtaatcttttcattttcctccctttcaattggttcatttataccaatatttccccttccagcagtatcaactactttgtcatttcctgtctcaattgtgt------------------------------------------------------------------------------------------------taactacttctgcaactacagtccccgtctgtgactcttctgcttcacctactggttgagcatcaagatcagctccattagcatcatcctctttagaagcctcagcagcttctgcagcctccctgcgaaggtcttcatccaaccgcctgatcaaatcatctttcaaaccttttataggcagtttccttctcttcagctcctctttcagctctgtaaccttccactgatcaatgggtcgattgtcaaggactggatatcttgaggacattatatccaaatacaactcaccttcactaacctgtagtcagcaataaaatttcgttgacaatcaaccacaggaaacatgccgattcaatttttttaacaaaaaatgaggagcagataatagaagacaataaccaagagagaagattcaatagttacaagaacttaagcttaaaaaatatgtaatttcctaaacacaagacattgaaactaccagaaaaatattctcgcgagcatgcaacaaaaaccagataaattaaattctaatacacattataacagagccacaccaggaaatcaatgacgcaaaccatcctttttgaaattgactagactgctgaacctaacatcactat-ggcaacccagtacattatagagcaacaatccaactaaggacagaatgttttacatttacaattcatttctcttgacagattta
>Jupunba_idiopoda_Quesada_1718@NODE_1_length_2082_cov_152.568579
---------------------------------------------------------------------------------------ccacatacagtaaaagaatttcaatatacacaacaagaacaatagtttaattgggagatgagaaaggaaataaatcagcactactagcctcagagaaacgtcccaaagcacatacggaaatcatgtatgaatttggatgctcagaagcataaagctcaatcagttacagtatgaaatgagttgagtcaaaggattaatctatacaaatctctacatggaatcaaatggtattactcttctcaattaaacataatacaaaattaaagtacaaatacaaaaaatgcacaagaacaatggtcagaaactctggacaataaatttaagaataaagatcaagatcaaaaagcttaccagtaaattttcttttttcaacagaggcggcaggatgaatttcactgtcttggtgggtaaaaccttttcctgcagatgcaacatctcctacgtctttactatcactttcctccttcacaataggcatttcactattccccctcttgtttctaagttccaaatcttgtaacttagaatcaaattgcttactctctggcaaatcctcttccatggaatcttcgccagaacttctgtctaagtttaacttttctgaatacccaacatcttcaatgccattggtcttgtttaagtctgaatttgtatcattattgctcctctcttcaagggatgtcttttccttgtctgggtctccaacatccataggatgtgtctcatcataaacaggggcaaaattgttggatgatgattccaacacctctggcctaacattatcttgttctaatttaacattatcagcaattatattatcctttagttcattcttttcattaattgacacagaatcactagaaatagaatcagattttacttgagaccctaaactagggttgacctcagatacctgattttttggagcagaagagtgcaccataagatccatgctttgaggctctatgtcacactccagctgggacttctgatctccatactctagctgagcattcgactcctcattctccagcttggttgctgaatccccattctccttctgtgtttctgttctgtaagaatcctgaccactagcttctacttctgttaagacactcccactgacagcaatactaggctccacagtagaactaggaatgacttgctcctcacccccactcttagattctccaccatcaggcaagcccttaggtgcaacttcttcttgatccatgacccgcacactaacattggcatcaactggggtggaaacaccatcctgtttttcattcttgttgcaatcaatagccacaacctcagtaatcttttcattttcctccctttcaattggttcatttataccaatatttccccttccagcagtatcaactactttgtcatttcctgtttcaattgtattaactacttctgcaactacagtccccgtctgtgagtcttctgccccacctactggttgagcatcaactactttgtcatttcctgtttcaattgtattaactacttctgcaactacagtccccgtctgtgactcttctgccccacctattggttgagcatcaagatcagctccattagcatcatccttttcagaagcctcagcagcttcagcagcctccctgcgaaggtcttcatccaaccgcctgatcaaatcatctttcaaaccttttataggcagtttccttctcttcagctcctctttcagctctgtaaccttccactgatcaatgggtcgattgtcaagaactgcatatcttgaggacattatatccaactacaactcaccttcactaacctgtagtcagaaataaaatttcgttgacaatcaaccacaggaaacataccgattcaatttttttaagaaaaaatgaggagcagataatagaagacaataaacaagagagaagattcaaaagttacaagaacttgagcttaaaaaatatgtaatttcctaaacacgagacattgaaactaccagaaaaatattctcgcaagcatgcaacaaaaaccagataaattaaattctcatacacattataacagaaccacaccaggaaatcaatg-----------------------------------------------------------------------------------------------------------------------------------------
>Jupunba_langsdorfii_Ribeiro_728@NODE_1_length_2754_cov_167.356369
tactaatatgaaacaaataaatatataagtttccttgtcatttattttaaagttaaataccaatataggcaggtggtaaaacatattccacatacagtaaaataatttcaatatacacaacaagaacaatagtttaattgggagatgagaaagaaaataaatcagcactactagcctcagagaaacctcccaaagcacatacggaaatcatgtatgaatttggatgctcagaagcataaagctcaatcggttacagtatgaaatgagttgagtcaaaggattaatctctacaaatctctacatggaatcaaatggtattactcttctcaattaaacataatacaaaattaaattacaaatacaaaaagagcacaagaacaatggtcagaaactctggacaataaatttaagaataaagatcaagatcaaaaagcttaccagtaaattttcttttttcaacagaggcggcaggatgaatttcactgtcatggtgggtaaaaccttttcctgcagatgcaacatctcctacatctttactatcactttcctccttcacaataggcacttcactattctccctcttgtttctaagttccacatcttgtaacttagaatcaaattgcttactctctggcaaatcctcttccatggaatcttcgccagaacttctgtctaagtttaacttttctgaatacccaacatcttcaatgccattggtcttgtttaagtctgaacttgtatcattattgctcttctcttcaagggatgtcttttccttgtctgggtctccaacatccataggatgtgtctcatcataaacaggggcaacattgttggatgatgattccaacacctctggcctaacattatcttgttctaatttaacattatcagcaattatattatcctttagttcattcttttcattaattgacacagaatcactagaaatagaatcagattttacttgagaccctaaactagggttgacctcagatacctgattttttggagcagaagagtgcaccataagatccatgctttgaggctctatgtcacactccagctgggacttctgatctccatactctagctgagcattcgactcctcattctccagcttggttgctgaatccccattctccttctgtgtttctgttctgtaagaatcctgaccactagcttctacttctgttaagacactcccactgacagcaatactaggctccacagtagaactaggaatgacttgctcctcacccccactcttagattctccaccatcaggcaagcccttaggtgcaacttcttcttgatccatgactggcacactaacattggcatcaactggggtggaaacaccatccagtttttcattcttgttgcaatcaatagccacaacctcagtaatcttttcattttcctccctttcaattggttcatttataccaatatttccccttccagcagtatcaactactttgtcatttcctgtctcaattgtat------------------------------------------------------------------------------------------------taactacttctgcaactacagtccccgtctgtgactcttctgcttcacctactggttgagcatcaagatcagctccattagcatcatcctctttagaagcctcagcagcttcagcagcctccctgcgaaggtcttcatccaaccgcctgatcaaatcatctttcaaaccttttataggcagtttccttctcttcagctcctctttcagctctgtaaccttccactgatcaatgggtcgattgtcaaggactggatatcttgaggacattatatccaaatacaactcaccttcactaacctgtagtcagcaataaaatttcgttgacaatcaaccacaggaaacatgccgattcaatttttttaacaaaaaatgaggagcagataatagaagacaataaccaagagagaagattcaaaagttacaagaacttaagcttaaaaaatatgtaatttcctaaacacaagacattgaaactaccagaaaaatattctcgcgagcatgcaacaaaaaccagataaattaaattctaatacacattataacagaaccacaccaggaaatcaatgacgcaaaccatcctttttgaaattgactacactgctgaacctaacatcactatgggcaacccagtacattataaagcaacaatccaactaaggacagaatgttttacatttacaattcatttctcttgacagattta
>Jupunba_leucophylla_Iganci_839@NODE_1_length_1586_cov_406.673294
tactaatatgaaacaaataaatatataagtttccttgtcatttattttaaagttaaataccaatataggcaggtggtaaaacatattccacatacagtaaaagaatttcaatatacacaacaagaataatagtttaattgggacatga--gagaaaataaatcagcactactagcctcagagaaacctcccaaagcacatacggaaatcatgtatgaatttggatgctcagaagcataaagctcaatcggttacagtatgaaatgagttgagtcaaaggattaatctctacaaatctctacatggaatcaaaaggtattactcttctcaattaaacataatacaaaattaaattacaaatacaaaaagagcacaagaacaatggtcagaaactctggacaatatatttaagaataaagatcaagatcaaaaagcttaccagtaaattttcttttttcaacagaggcagcaggatgaatttcactgtcatggtgggtaaaaccttttcctgcagatgcaacatctcctacatctttactatcactttcctccttcacaataggcacttcactattctccctcttgtttctaagttccacatcttgtaacttagaatcaaattgcttactctctggcaaatcctcttccatggaatcttcgccagaacttctgtctaagtttaacttttctgaatacccaacatcttcaatgccattggtcttgtttaagtctgaacttgtatcattattgctcttctcttcaagggatgtcttttccttgtctgggtctccaacatccataggatgtgtctcatcataaacaggggcaaaattgttggatgatgattccaacacctctggcctaacattatcttgttctaatttaacattatcagcaattatattatcctttagttcattcttttcattaattgacacagaatcactagaaatagaatcagattttacttgagaccctaaactagtgttgacctcagatacctgattttttggagcagaagagtgcaccataagatccatgctttgaggctctatgtcacactccagctgggacttctgatctccatactctag------------------------------------------------------ctgtgtttctgttctgtaagaatcctgaccactagcttctacttctgttaagacactcccactgacagcaatactaggctccacagtagaactaggaatgacttgctcctcacccccactcttagattctccaccatcaggcaagcccttaggtgcaacttcttcttgatccatgactggcacactaacattggcatcaactggggtggaaacaccatccagtttttcattcttgttgcaatcaatagccacaacctcagtaatcttttcattttcctccctttcaattggttcatttatacca---------------------------------------------------------------------------------------------------------------------------------------------------------------------------------------------------------------------------------------------------------------------------------------------------------------------------------------------------------------------------------------------------------------------------------------------------------------------------------------------------------------------------------------------------------------------------------------------------------------------------------------------------------------------------------------------------------------------------------------------------------------------------------------------------------------------------------------------------------------------------------------
>Jupunba_limae_Iganci_261@NODE_1_length_2770_cov_164.157074
tactaatatgaaacaaataaatatataagtttccttgtcatttattttaaagttaaataccaatataggcaggtggtaaaacatattccacatacagtaaaagaatttcaatatacacaacaagaacaatagtttaattgggagatgagaaagaaaataaatcagcactactagcctcagagaaacctcccaaagcacatacggaaatcatgtatgaatttggatgctcagaagcataaagctcaatcggttacagtatgaaatgagttgagtcaaaggattaatctctacaaatctctacatggaatcaaatggtattactcttctcaattaaacataatacaaaattaaattacaaatacaaaaagagcacaagaacaatggtcagaaactctggacaataaatttaagaataaagatcaagatcaaaaagcttaccagtaaattttcttttttcaacagaggcggcaggatgaatttcactgtcatggtgggtaaaaccttttcctgcagatgcaacatctcctacatctttactatcactttcctccttcacaataggcacttcactattctccctcttgtttctaagttccacatcttgtaacttagaatcaaattgcttactctctggcaaatcctcttccatggaatcttcgccagaacttctgtctaagtttaacttttctgaatacccaacatcttcaatgccattggtcttgtttaagtctgaacttgtatcattattgctcttctcttcaagggatgtcttttccttgtctgggtctccaacatccataggatgtgtctcatcataaacaggggcaacattgttggatgatgattccaacacctctggcctaacattatcttgttctaatttaacattatcagcaattatattatcctttagttcattcttttcattaattgacacagaatcactagaaatagaatcagattttacttgagaccctaaactagggttgacctcagatacctgattttttggagcagaagagtgcaccataagatccatgctttgaggctctatgtcacactccagctgggacttctgatctccatactctagctgagcattcgactcctcattctccagcttggttgctgaatccccattctccttctgtgtttctgttctgtaagaatcctgaccactagcttctacttctgttaagacactcccaccgacagcaatactaggctccacagtagaactaggaatgacttgctcctcacccccactcttagattctccaccatcaggcaagcccttaggtgcaacttcttcttgatccatgactggcacactaacattggcatcaactggggtggaaacaccatccagtttttcattcttgttgcaatcaatagccacaacctcagtaatcttttcattttcctccctttcaattggctcatttataccaatatttccccttccagcagtatcgactactttgtcatttcctgtctcaattgtattaactacttctgcaactacagtccccgtctgtgactcttctgccccacctactggttgagcatcaactactttgtcatttcctgtttcaattgtattaactacttctgctactacagtccccgtctgtgactcttctgcttcacctactggttgagcatcaagatcagctccattagcatcatcctctttagaagcctcagcagcttcagcagcctccctgcgaaggtcttcatccaaccgcctgatcaaatcatctttcaaaccttttataggcagtttccttctcttcagctcctctttcagctctgtaaccttccactgatcaatgggtcgattgtcaaggactggatatcttgaggacattatatccaaatacaactcaccttcactaacctgtagtcagcaataaaatttcgttgacaatcaaccacaggaaacatgctgattcaatttttttaacaaaaaatgaggagcagataatagaagacaataaccaaaagagaagattcaaaagttacaagaacttaagcttaaaaaatatgtaatttcctaaacacaagacattgaaactaccagaaaaatattctcgccagcatgcaacaaaaaccagataaattaaattctaatacacattataacagaaccacaccaggaaatcaatgacgcaaaccatcctttttgaaattgactacactgctgaacctaacatcactatgggcaacccagtacattataaagcaacaatccaactaaggacagaatgttttacatttacaattcatttctcttgacagattta
>Jupunba_longipedunculata_Cardona_2682@NODE_1_length_2052_cov_187.967595
-----------------------------------------------------------------------------------------------------------------------acaagaacaatagtttaattgggagatgagaaaggaaataaatcagcactactagcctcagagaaacctcccaaagcacatgcggaaatcatgtatgaatttggatgctcagaagcataaagctcaatcagttacagtatgaaatgagttgagtcaaaggattaatctctacaaatctctacatggaatcaaatggtattactcttctcaattaaacataatacaaaattaaagtacaaatacaaaaagagcacaagaacaatggtcagaaactctggacaataaatttaagaataaagatcaagatcaaaaagcttaccagtaaattttcttttttcaacagaggcagcaggatgaatttcactgtcatggtgggtaaaaccttttcctgcagatgcaacatctcctacatctttactatcactttcctccttcacaataggcacttcactattctccctcttgtttctaagttccacatcttgtaacttagaatcaaattgcttactctctggcaaatcctcttccatggaatcttcgccagaacttctgtctaagtttaacttttctgaatacccaacatcttcaatgccattggtcttgtttaagtctgaacttgtatcattattgctcttctcttcaagggatgtcttttccttgtctgggtctccaacatccataggatgtgtctcatcataaacgggggcaaaattgttggatgatgattccaacacctctggcctaacattatcttgttctaatttaacattatcagcaattatattatcctttagttcattcttttcattaattgacacagaatcactagaaatagaatcagattttacttgagaccctaaactagggttgacctcagatacctgattttttggagcagaagagtgcaccataagatccatgctttgaggctctatgtcacactccagctgggacttctgatctccatactctagctgagcattcgactcctcattctccagcttggttgctgaatccccattctccttctgtgtttctgttctgtaagaatcctgaccactagcttctacttctgttaagacactcccactgacagcaatactaggctccacagtagaactaggaatgacttgctcctcacccccactcttagattctccaccatcaggcaagcccttaggtgcaacttcttcttgatccatgactggcacactgacattggcatcaactggggtggaaacaccatccagtttttcattcttgttgcaatcaatagccacaacctcagtaatcttttcattttcctccctttcaattggttcatctataccaatatttccccttccagcagtatcaactactttgtcatttcccgtttcaattgtat------------------------------------------------------------------------------------------------taactacttctgcaactacagtccccgtctgtgactcttcagccccacctactggttgagcatcaagatcagctccattagcatcatcctttttagaagcctcagcagcttcagcagcctccttgcgaaggtcttcatccaaccgcctgatcaaatcatctttcaaacctttaataggcagtttccttctcttcagctcctctttcagctctgtaaccttccactgatcaatgggtcgattgtcaaggactggatatcttgaggacattatatccaaatacaactcaccttcactaacctgtagtcagcaataaaatttcgttgacaatcaaccacaggaaacatgccaattcaatttttttaacaaaaaatgaggagcagataatagaagacaataaccaagagagaagattcaaaagttacaagaacttaagcttaaaaaatatgtaatttcctaaacacaagacattgaaactaccagaaaaatattctcgcgagcatgcaacaaaaaccagataaattaaattctcatacacattataacagaaccacaccaggaaatcaatgactcaaaccat-ctttttgaaattgactacaatgctgaacctaacatcactatgggcaacccagtacattatagagtaacaatccaactaaggacaga---------------------------------------
>Jupunba_nipensis_Mayo_19662@NODE_1_length_1983_cov_47.920776
------------------------------------------------------------------------------------------------------------------------------------------------------------------------------------------------------------------------------------------------------------------------------------------------tacaaatctctacatggaatcaaatggtattactcttctcaattaaacataatacaaaattaaagtacaaatacaaaaaatgcacaagaacaatggtcagaaactctggacaataaatttaagaataaagatcaagatcaaaaagcttaccagtaaattttcttttttcaacagaggcggcaggatgaatttcactgtcttggtgggtaaaaccttttcctgcagatgcaacatctcctacgtctttactatcactttcctccttcacaataggcatttcactattctccctcttgtttctaagttccacatcttgtaacttagaatcaaattgcttactctctggcaaatcctcttccatggaatcttcgccagaacttctgtctaagtttaacttttctgaatacccaacatcttcaatgccattggtcttgtttaactctgaatttgtatcatttttgctctcctcttcaagggatgtcttttccttgtctgggtctccaacatccataggatgtgtctcatcataaacaggggcaaaattgttggatgatgattccaacacctctggcctaacattatcttgttctaatttaacattatcagcaattatattatcctttagttcattcttttcattaattgacacagaatcactagaaatagaatcagattttacttgagaccctaaactagggttgacctcagatacctgattttttggagcagaagagtgcaccataagatccatgctttgaggctctatgtcacactccagctgggacttctgatctccatactctagctgagcattcgactcctcattctccagcttggttgctgaattcccattctccttctgtgtttctgttctgtaagaatcctgaccactagcttctacttcagttaagacactcccactgacagcaatactaggctccacagtagaactaggaatgacttgctcctcacccccactcttagattctccaccatcaggcaagcccttaggtgcaacttcttcttgatccatgacccgcacactaacattgacatcaactggggtggaaacaccatcctgtttttcattcttgttgcaatcaatagccacaacctcagtaatcttttcattttcctccctttcaattggttcatttataccaatatttccccttccagcagtatcaactactttgtcatttcctgtttcaattgtattaactacttctgcaactacagtccccgtctgtgactcttctgccccacctactggttgagcatcaactactttgtcatttcctgtttcaattgtattaactacttctgcaactacagtccccgtctgtgactcttctgccccacctattggttgagcatcaagatcagctccattagcatcatcctttttagaagcctcagcagcttcagcagcctccctgcgaaggtcttcatccaaccgcctgatcaaatcatctttcaaaccttttataggcagtttccttctcttcagctcctctttcagctctgtaaccttccactgatcaatgggtcgattgtcaagaactgcatatcttgaggacattatatccaaatacaactcaccttcactaacctgtagtcagaaataaaatttcgttgacaatcaaccacaggaaacataccgattcaatttttttaagaaaaaatgaggagcagataatagaagacaataaacaagagagaagattcaaaagttacaagaacttaagcttaaaaaatatgtaatttcctaaacacaagacattgaaactaccagaaaaatattctcgcaagcatgcaacaaaaaccagataaattaaattctcatacacattataacagaaccacaccaggaaatcaatgac---------------------------------------------------------------------------------------------------------------------------------------
>Jupunba_oppositifolia_Liegier_16014@NODE_1_length_1561_cov_203.456199
-----------------------------------------------------------------------------------tattccacatgcagcaaaagaatttcaatatacacaacaagaacaatagtttaattgggagatgagaaaggaaataaatcagcactactagcctcagagaaacgtcccaaagcacatacggaaatcatgtatgaatttggatgctcagaagcataaagctcaatcagttacagtatgaaatgagttgagtcaaaggattaatctatacaaatctctacatggaatcaaatggtattactcttctcaattaaacataatacaaaataaaagtacaaatacaaaaaatgcacaagaacaatggtcagaaactctggacaataaatttaagaataaagatcaagatcaaaaagcttaccagtaaattttcttttttcaacagaggcggcaggatgaatttcactgtcttggtgggtaaaaccttttcctgcagatgcaacatctcctacgtctttactatcactttcctccttcacaataggcatttcactattctccctcttgtttctaagttccacatcttgtaacttagaatcaaattgcttactctctggcaaatcctcttccatggaatcttcgccagaacttctgtctaagtttaacttttctgaatacccaacatcttcaatgccattggtcttgtttaactctgtatttgtatcattattgctctcctcttcaagggatgtcttttccttgtctgggtctccaacatccataggatgtgtctcatcataaacaggggcaaaattgttggatgatgattccaacacctctggcctaacattatcttgttctaatttaacattatcagcaattatattatcctttagttcattcttttcattaattgacacagaatcactagaaatagaatcagattttacttgagaccctaaactagggttgacctcagatacctgattttttggagcagaagagtgcaccataagatccatgctttgaggctctatgtcacactccagctgggacttctgatctccatactctagctgagcattcgactcctcattctccagcttggttgctgaatccccattctccttctgtgtttctgttctgtaagaatcctgaccactagcttctacttctgttaagacactcccaccgacagcaatactaggctccacagtagaactaggaatgacttgctcctcacccccactcttagattctccaccatcaggcaagcccttaggtgcaacttcttcttgatccatgacccgcacactaacattggcatcaactggggtggaaacaccatcctgtttttcattcttgttgcaatcaatagccacaacctcagtaatcttttcattttcctccctttcaattgattcatttataccaatatttccccttccagcagtatcaactactttgtcatttcctgtttcaattgtat------------------------------------------------------------------------------------------------taactacttctgcaactacagtccccgtctgtgactcttctgccccacctactggttgagcatcaa----------------------------------------------------------------------------------------------------------------------ctactttgtcatttcctgtttcaattgtattaactacttctg------------------------------------------------caactacagtccccgtctgtgact-----------------------------------------------------------cttctg-----------------------------------------------------------------------------------------------------------------------------------------------------------------------------------------------------------------------------------------------------------------------------------------------------------------------------------------------------
>Jupunba_oxyphyllidia_Yonker_6157@NODE_1_length_1123_cov_230.648184
------------------------------------------------------------------------------------------------------------------------------------------------------aaggaaataaatcagcactactagcctcagagaaacgtcccaaagcacatacggaaatcatgtatgaatttggatgctcagaagcataaagctcaatcagttacagtatgaaatgagttgagtcaaaggattaatctatacaaatctctacatggaatcaaatggtattactcttctcaattaaacataatacaaaattaaagtacaaatacaaaaaatgcacaagaacaatggtcagaaactctggacaataaatttaagaataaagatcaagatcaaaaagcttaccagtaaattttcttttttcaacagaggcggcaggatgaatttcactgtcttggtgggtaaaaccttttcctgcagatgcaacatctcctacgtctttactatcactttcctccttcacaataggcatttcactattccccctcttgtttctaagttccacatcttgtaacttagaatcaaattgcttactctctggcaaatcctcttccatggaatcttcgccagaacttctgtctaagtttaacttttctgaatacccaacatcttcaatgccattggtcttgtttaagtctgaatttgtatcattattgctcctctcttcaagggatgtcttttccttgtctgggtctccaacatccataggatgtgtctcatcataaacgggggcaaaattgttggatgatgattccaacacctctggcctaacattatcttgttctaatttaacattatcagcaattatattatcctttagttcattcttttcattaattgacacagaatcactagaaatagaatcagattttacttgagaccctaaactagggttgacctcagatacctgattttttggagcagaagagtgcaccataagatccatgctttgaggctctatgtcacactccagctgggacttctgatctccatactctagctgagcattcgactcctcattctccagcttggttgctgaatccccattctccttctgtgtttctgttctgtaagaatcctgaccactagcttctacttctgttaagacactcccactgacagcaatactaggctccacagtagaactaggaatgacttgctcctcacccccactcttaga-------------------------------------------------------------------------------------------------------------------------------------------------------------------------------------------------------------------------------------------------------------------------------------------------------------------------------------------------------------------------------------------------------------------------------------------------------------------------------------------------------------------------------------------------------------------------------------------------------------------------------------------------------------------------------------------------------------------------------------------------------------------------------------------------------------------------------------------------------------------------------------------------------------------------------------------------------------------------------------------------------------------------------------------------------------------------
>Jupunba_trapezifolia_Simon_1600@NODE_2_length_557_cov_139.768924
-------------------------------------------------------------------------------------------------------------------------------------------------------------------------------------------------------------------------------------------------------------------------------------------------------------------------------------------------------------------------------------------------------------------------------------------------------------------------------------------------------------------------------------------------------------------------------------------------------------------------------------------------------------------------------------------------------------------------------------------------------------------------------------------------------------------------------------------------------------------------------------------------------------------------------------------------------------------------------------------------------------------------------------------------------------------------------------------------------------------------------------------------------------------------------------------------------------------------------------------------------------------------------------------------------------------------------------------------------------------------------------------------------------------------------------------------------------------------------------------------------------------------------------------------------------------------------------------------------------------------------------------------------------------------------------------------------------------------------------atcagctccattagcatcatcctcttgagaagcctcagcagcttcagcagcctccctgcgaaggtcttcatccaaccgcctgatcaaatcatctttcaaaccttttataggcagtttccttctcttcagctcctctttcagctctgtaaccttccactgatcaatgggtcgattgtcaaggactggatatcttgaggacattatatccaaatacaactcaccttcactaacctgtagtcagcaataaaatttcgttgacaatcaaccacaggaaacatgccgattcaatttttttaacaaaaaatgaggagcagataatagaagacaataaccaagagagaagattcaaaagttacaagaacttaagcttaaaaaatatgtgatttcctaaacacaagacattg-aactaccagaaaaatattctcgcgagcacgcaacaaaaaccagataaattaaattctaatacacattataacagaaccacaccaggaaatcaatgacgcaaaccatcctttttgaaattgaatacactgctgaac-------------------------------------------------------------------------------------------------
>Punjuba_killipii_Palodorios_6252@NODE_1_length_1942_cov_109.763539
------------------------------------------------------------------------------------------------------------------------------------------------------------------------------------------------------------------tgtatgaatttggatgctcagaagcataaagctcaatcagttacagtatgaaatgagttgagtcaaaggattaatctctacaaatctctacat-----------gtattactcttctcaattaaacat-------------------aatacaaaaagagcacaagaacaatggtcagaaactctggacaataaatttaagaataaagatcaagatcaaaaagcttaccagtaaattttcttttttcaacagaggccgcaggatgaatttcactttcttggtgggtaaaaccttttcctgcagatgcaacatctcctacatctttactatcactttcctccttcacaataggcacttcactattctccctcttgtttctaagttccacatcttgtaacttagaatcaaattgcttactctctggcaaatcctcttccatggaatcttcgccagaacttctgtctaagtttaacttttctgaatacccaacatcttcaatgccattggtcttgtttaagtctgaacttgtatcattattgctcttctcttcaagggatgtcttttccttgtctgggtctccaacatccataggatgtgtctcatcataaacaggggcaaaattgttggatgatgattccaacacctctggcctaacattatcttgttctaatttaacattatcagcaattatattatcctttagttcattcttttcattaattgacacagaatcactagaaatagaatcagattttacttgagaccctaaactagggttgacctcagatacctgattttttggagtagaagagtgcactataagatccatgctttgaggctctatgtcacactccagctgggacttctgatctccatactctagctgagcattcgactcctcattctccagcttggttgttgaatccccattctccttctgtgtttctgttctgtaagaatcctgaccactagcttctacttctgttaagacactcccactgacagcaatactaggctccacagtagaactaggaatgacttgctcctcacccccactcttagattctccaccatcaggcaagctcttaggtgcaacttcttcttgatccatgactggcacactaacattggcatcaactggggtggaaacaccatccagtttttcattcttgttgcaatcaatagacacaacttcagtaatcttttcattttcctccctttcaattggttcatttataccaatatttccccttccagcagtatcaactactttgtcatttcctgtttcaattgtattaactacttctgcaactacagtccccgtcggtgactcttctgccccacctactggttgagcatcaactactttgtcatttcctgtttcaactgtattaactacttctgcaactacagtccccgtctgtgactcttctgccccacctactggttgagcatcaagatcagctccattagcatcatcctttttagaagcct---------cagcagcctccctgtgaaggtcttcatccaaccgcctgatcaaatcatctttcaaaccttttataggcagcttccttctcttcagctcctctttcagctctgtaaccttccactgatcaatgggtcgattgtcaagaactggatatcttgaggacattatatccaaatacaactcaccttcactaacctgtagtcagcaataaaatttcgttgacaatcaaccacaggaaacataccgattcaatttttttaagaaaaaatgaggagcagataatagaagacaataaacaagagagaagattcaaaagttacaagaacttaagcttaaaaaatatgtaatttcctaaa---aagacattgaaactaccagaaaaatattctcgcgagcatgcaacaaaaa--agataaattaaattctcatacacattataccagaaccacaccaggaaatcaatgactcaaaccatcctttttgaaattgac--------------------------------------------------------------------------------------------------------------
>Punjuba_lehmannii_Escobar_7465@NODE_1_length_898_cov_108.406821
----------------------------------------------------------------------------------------------------------------------------------------------------------------------------------------------------------------------------------------------------------------------------------------------------------------------------------------------------------------------------------------------------------------------------------------------------------------------------------------------------------------------------------------------------------------------------------------------------------------------------------------------------------------------------------------------------------------------------------------------------------------------------------------------------------------------------------------------------------------------------------------------------------------------------------------------------------------------------------------------------------------------------------------------------------------------------------------------------------------------------------------------------------------------------------------------------------------------------------------------------------------------------------------------------------------------------------------------------------------------------------------------------------------accatccagtttttcattcttgttgcaatcaatagccacaacctcagtaatcttttcattttcctccctttcaattggttcatttataccaatatttccccttccagcagtatcaactactttgtcatttcctgtttcaattgtattaactacttctgcaactacagtccccgtcggtgactcttctgccccacctactggttgagcatcaactactttgtcatttcctgtttcaactgtattaactacttctgcaactacagtccccgtctgtgactcttctgccccacctactggttgagcatcaagatcagctccattagcatcatcctttttaga---------agcctcagcagcctccttgcgaaggtcttcatccaaccgcctgatcaaatcatctttcaaaccttttataggcagcttccttctcttcagctcctctttcagctctgtaaccttccactgatcaatgggtcgattgtcaagaactggatatcttgaggacattatatccaaatacaactcaccttcactaacctgtagtcaacaataaaatatcgttgacaatcaaccacaggaaacataccgattcaatttttttaagaaaaaatgaggagcagataatagaagacaataaacaagagagaagattcaaaagttacaagaacttaagcttaaaaaatatgtaatttcgtaaa---aagacattgaaactaccagaaaaaaattctcgcgagcatgcaacaaaaacaagataaattaaattctcatacacattataccagacccacaccaggaaatcaatgactcaaaccatcctttttgaaattgactacaatgctgaacctaacatcactatgggcaacccagtacattatagagcaacaatccaactaaggacagaatg------------------------------------
>Punjuba_racemiflora_Jimenez_Soares_3626@NODE_1_length_2169_cov_220.440727
-------------------------------------------------aagttaaataccaatataggcaggtggtaaaacatattccacatatagtaaaagaatttcgatatacacaacaagaacaatagtttaattgggagatgagaaaggaaataaatcagcactactagcctcagagaaacatcccaaagcacatacggaaatcatgtatgaatttggatgctcagaagcataaatctcaatcagttacagtacgaaatgagttgagtcaaaggattaatctctacaaatctctacat-----------gtatcactcttctcaattaaacat-------------------aatacaaaaagagcacaagaacaatggtcagaaactctggac------------aataaagatcaagatcaaaaagcttaccagtaaattttcttttttcaacagaggccgcaggatgaatttcactgtcttggtgggtaaaaccttttcctgcagatgcaacatctcctacatctttactatcactttcctccttcacaataggcacttcactattctccctcttgtttctaagttccacatcttgtaacttagaatcaaattgcttactctctggcaaatcctcttccatggaatcttcgccagaacttctgtctaagtttaacttttctgaatacccaacatcttcaatgccattggtcttgtttaagtctgaacttgtatcattattgctcttctcttcaagggatgtcttttccttgtctggttctccaacatccataggatgtgtctcatcataaacaggggcaaaattgttggatgatgattccaacacctctggcctaacattatcttgttctaatttaacattatcagcaattatattatcctttagttcattcttttcattaattgacacagaatcactagaaatagaatcagattttacttgagaccctaaactagggttgacctcagatacctgattttttggagcagaagagtgcactataagatccatgctttgaggctctatgtcacactccagctgggacttctgatctccatactctagctgagcattcgactcctcattctccagcttggttgctgaatccccattctccttctgtgtttctgttctgtaagaatcctgaccactagcttctacttctgttaagacaatcccactgacagcaatactaggctccacagtagaattaggaatgacttgctcctcacccccactcttagattctccaccatcaggcaagcccttaggtgcaacaacttcttgatccatgactggcacactaacattggcatcaactggggtggaaacaccatccagtttttcattcttgttgcaatcaatagccacaacatcagtaatcttttcattttcctccctttcaattggttcatttataccaatatttccccttccagtagtatcaactactttgtcatttcctgtttcaattgtat------------------------------------------------------------------------------------------------taactacttctgcaactacagtccccgtctgtgactcttctgccccacctactggttgagcatcaagatcagctccattagcatcatcctttttaga---------agcctcagcagcctccctgcaaaggtcttcatccaaccgcctgatcaaatcatctttcaaaccttttataggcagcttccttctcttcagctcctctttcagctctgtaaccttccactgatcaatgggtcgattgtcaagaactggatatcttgaggacattatatccaaatacaactcaccttcactaacctgtagtcagcaataaaattttgttgacaatcaaccaaaggaaacataccgattcaat-tttttaagaaaaaatgaggagcagataatagaagacaataaacaagagagaagattcaaaagttacaagaacttgagcttaaaaaatatgtaatttcctaaa---aagacattgaaactaccagaaaaatattctcgcgagcatgcaacaaaaacaagataaattaaattctcatacaaattataccagaaccacacgaggaaatcaatgactcaaaccatcc-ttttgaaattgactacaatgctgaacctaacatcactatgggcaacccagtacattatagagcaacaatccaactaagaacagaatgtttcacatttacaattcatttctcttgacagattta
>_R_Acacia_rostellifera_Murphy_466@NODE_2_length_1315_cov_124.323910
----------------------------------------------------------------------------------------------------------------------------------------------------------------------------------------------------------------------------------------------------aaccaatcacaatttcaa--------------------------------------------------------tatctgcttcaagtagacatagcaaa-------------------------------------------------------------------------------------------------cacctactgtgtccccaacgtaaac---------------------------agtcaaattcttcctgtcaaatgtg-------------------------------------------------ttccattgatccatttgtctctagagcctctcttttctgtccaag-----------------tataatgaatattattgcat--------------------------------------------------tatgtgagatggtataggaccggctaaagccaa-------------------------------------------------------------------------------------------------------------------------------------------------------------------------------------------------------------------------------------------------------------------------------------ttggtcagaagg----------------------------------------------------------------------------------------------------------------------------------------------------------------------------------------------------------------------------------------------------------------------------------------------------tgatccatggtctatatac--------------------------------ttcaatttctcatcaaggaggcatttaagggccatgaactgagcaa---catgggacccaactcctccaatagactcttcttttacagtgatc--------------aagaactcctgtgattttgctagcctccagtggctagttctgaacagcagttccataacctagtagggccactctttccccattaatcagc--agtatcaactactttgtcattttctgtttcaattgtattaactacttctgcaactacagtccccgtctgtgactcttctgccacacctactggttgagcatcaagatcagctccattagcatcatcctttttaga---------agcctcagcagactccctgcgaaggtcttcatccaaccgcctgatcaaatgatctttcaaaccttttataggcagttttcttctcctcagctcctctttcagctctgtaaccttccactgatcaatgggtcgattgtcaagaactggatatcttgaggacattatatccaaatacaactcaccttcactaaccagatctcagcaagaagatctcgatccgggtgcgatttggtctagaacctgatttct--tttttgttgataaaacaaaatccgatcatacgaattgaaagttgaaaggatacatggtagatttgtacgtaactaggttt------------------------------ttttaaaatgttaaaatgacaatttcacccttaggtaaaaattatttaataaatcatttgattacatataatataatgccaccatgccttgtattaatctgatgtgacagtttccgttaaa----aagataatgttga---------------------------------------------------------------------------------------------------
>_R_Afrocalliandra_redacta_Germishuizen_5585@NODE_2_length_549_cov_313.531780
----------------------------------------------------------------------------------------------------------------------------ctctacacttcctttcagagattagaaaagaaataaatcagc---actagcatcagaggaacctcccaaagcatatacagaaatcgtgcatgaatttggatgatcagaagcagaaagctcagtcagtaacagtataaaatgagctcagtcaaagg---------tacaaatctctacatggaatcaaatggtaccactcttctcaattaaacataatacaaaatt-----------------aaagcacaagaacaatggtcagaaactctggacagtcaatttaagaataaagatctatatcaaaatgtttaccagtaaattttcttttttcaacagagacggcaggatgaattgcactgtcttggtgggcaaaaccttttcctgcaggtgcaacat---ctacatctttactatcactttcctccttcagattaggcacttcactattctccctcttgtttctaagttccacatcttgtaacttagaatcaaattgcttaccctctggcagatcctcttccatggaatcttcgccagaacttctgtctaagtttaacttttctgaatacc--------------------------------------------------------------------------------------------------------------------------------------------------------------------------------------------------------------------------------------------------------------------------------------------------------------------------------------------------------------------------------------------------------------------------------------------------------------------------------------------------------------------------------------------------------------------------------------------------------------------------------------------------------------------------------------------------------------------------------------------------------------------------------------------------------------------------------------------------------------------------------------------------------------------------------------------------------------------------------------------------------------------------------------------------------------------------------------------------------------------------------------------------------------------------------------------------------------------------------------------------------------------------------------------------------------------------------------------------------------------------------------------------------------------------------------------------------------------------------------------------------------------------------------------------------------------------------------------------------------------------------------------------------------------------
>_R_Albizia_burkartiana_StivalSantos_678@NODE_1_length_1786_cov_18.524552
--------------------------------------------------------------------------------------------------------------------------------------------------------------------------------------------------------------------------------------------------------------------------------------------------------------------------------------------------------------------------------ggacgtggcacgcggcgccgccagcgttgcgccccggcgtgaggctgacaacagggatcaaaaagcttaccagtaaattttcttttttcaacagagatggcaggatgaatttcactgtcttggtgggtaaaaccttttcctgcagatgcaacatctcctaaatctttactatcactttcctcctccacaatgggcacttcactattctccctcttgtttctaagttccacatcttgcaacttagaatcaaattgcttactctctggcaaatcctcttccatggaatcttcgccagaacttctgtctaagtttaacttttctgaatacccaacatcttcaatgacattggtcttatttaagtctgaacttgcatcattgttgctcttctcttcaagggatgtcttttccttgtctgggtctccaacaaccataggatgtgtctcatcataaacaggggcaaaattgttggatgatgattccaacacctctggcctaacattatcttgttctaatttaacattatcagcaattatattatcctttagttcattcttttcattaattgacacagaatcactagaaatagaatcagattttacttgagaccctaaactagggttgacctcagatacctgattttttggagcagaagagtgcaccataagatccatgctttgaggctctatgtcacactccagctgggacttctgatctccataatctagctgagcattcgactcctcattctccagcttggttgctgaatccccattctccttctgtgtttctgttctgtaagaatcctgaccactagcttctacttctgttaagacactcccactgacagtaatactaggctccacagtagaactaggaatgacttgctcctcacccccactcttagattctccaccatcaggcaagcccttaggtgcaacttcttcttgatccatgactggcacactaacattggcatcaactggggtggaaacaccatccagtgtttcattcttgttgcaatcaatagccacaacctcagcaatcttttcattttcctccctttcaattggttcatttataccaatacttccccttccagcagtatcaactactttgtcatttcctgtttcaattgtataaactacttctgcaactacagtccccgtctgcgactcttctgccccacctacgggttgagcatcaactacttcatcatttcctgtttcaattgtcttaactacttctgcaactacagtccccgtctgtgactcttctgccccacctactggttgagcatcaagatcagctccatttgcatcatccttttcagaagcctcagcagcctcagcagcctccttgcgaaggtcttcatccaaccgcttgatcaaatcatctttcaaaccttttataggcagttttcttctcttcagctcctctttcagctctgtaaccttccactgatcaatgggtcgattgtcaagaactggatatcttgaggacattatatccaaatacaactcaccttcactaacctgtggtcagcaataaaatttcatagacaatcaaccacaagacacataccaattcaattttttgaagaaaaaatgaagagcagataatagaagataataaacgagagagaagattcaaaaattacaagaacttaagcttaagaaatatgtaatttccaaaacacaagacattgaaactaccagaaaaatattctcgcgagcatgcaacaaaaatcatagaaattaaattctcatacacacta--------------------------------------------------------------------------------------------------------------------------------------------------------------------
>_R_Albizia_edwallii_Dalmaso_272@NODE_1_length_1934_cov_10.394359
------------------------------------------------------------------------------------------------------------------------------------------------------------------------------------------gtcccaaagcacatacagaaatcatgtatgaatttggatgctcagaagcataaagctcaatcagttac-----gaaatgagttgagtcaaaggattaatctctacaaacctcaacatggaatcaaatggtattactcttctcaattaaaaataatacaaaactaaagtataaatacaaaaagtgcccaagaacaatggtcaaaaactctggacaataaatttaagaataaagatcaagatcaaaaagcttaccagtaaattttcttttttcaacagagatggcaggatgaatttcactgtcttggtgggtaaaaccttttcctgcagatgcaacatctcctaaatctttactatcactttcatccttcacaatgggcacctcactattctccctcttgtttctaagttccacatcttgtaacttagaatcaaattgcttactctctggcaaatcctcttccatggaatcttcgccagaacttctgtctaagtttaacttttctgaatacccaacatcttcaatgacattggtcttgtttaagtctgaacttgcatcattgttgctcttctcttcaagggatgtcttttccttgtctgggtctccaacaaccataggatgtgtctcatcataaacaggggcaaaattgttggatgatgattccaacacctctggcctaacattatcttgttctaatttaacattatcagcaattatattatcctttagttcattcttttcattaattgacacagaatcactagaaatagaatcagattttacttgagaccctaaactagggttgacctcagatacctgattttttggagcagaagagtgcaccataagatccatgctttgaggctctatgtcacactccagctgggacttctgatctccataatctagctgagcattcgactcctcattctccagcttggttgctgaatccccattctccttctgtgtttctgttctgtaagaatcctcaccactagcttctacttctgttaagacactcccactgacagtaatactaggctccacagtagaactaggaatgacttgctcctcacccccactcttagattctccaccatcaggcaagcccttaggtgcaacttcttcttgatccatgactggcacactaacattgacatcaactggggtggaaacaccatccagtgtttcattcttgttgcaatcaatagccacaacctcagtaatcttttcattttcctccctttcaattggttcatttataccaatacttccccttccagcagtatcaactactttgtcatttcctgtttcagttgtattaactacttctgcaactacagtccctgtctgcgactcttctgccccacctacgggttgagcatcaactattttgtcatttcctgtttcaattgtcttaactacttctgcaactacagtccccgtctgtgactcttctgccccacctactggttgagcatcaagctcagctccatttgcatcatccttttcagaagcctcagcagcttcagcagcctccttgcgaaggtcttcatccaaccgcttgatcaaatcatctttcaaaccttttataggcagttttcttctcttcagctcctctttcagctctgtaaccttccactgatcaatgggtcgattgtcaagaactggatatcgtgaggacattatatccaaatacaactcaccttcactaacctgtagtcagcaataaaatgtcatagacaatcaaccacaagacacataccaattcaattttttcaagaaaaaatgaagagcagataatagaagacaatgaa-gagagagaagattcaaaagttacaag--------------------------------------------------------------------------------------------------------------------------------------------------------------------------------------------------------------------------------------------------------------------------------------
>_R_Albizia_glabripetala_Lewis_1652@NODE_1_length_1825_cov_88.875858
---------------------------------------------------------------------------------------------------------------------------------------------------------------------------tagcctcagagaaacctcccaaagcacatacagaaatcatgtataaatttggatgctcagaagcataaacctcaaacagttacagcacgaaaggagttgagtccaaggattaatccctacaaacctctacatggaatcaaatggtattactcttctcaattataaataatacaaaattatagtataaatacaaaaagtggacaagaacaatgatcaaaaactctggacaataaatttaagaataaagatcaagatcaaaaagcttaccagtaaattttcttttttcgacagagatggcaggatgaatttcactgtcttggtgggtaaaaccttttcctgcagatgcaacatctcctaaatctttactatcactttcctccttcacaatgggcacttcactattctcactcttgtttctaagttccacatcttgcaacttagaatcaaattgcttactctctggcaaatcctcttccatggaatcttcgccagaacttctgtctaagtttaacttttctgaatacccaacatcttcaatgacattggtcttgtttaagtctgaacttgcatcattgttgctcttctcttcaagggatgtcttttccttgtctgggtctccaacaaccataggatgtgtctcatcataaacaggggtaaaatcgttgggtgatgattccaacacctctggcctaacattatcttgttctaatttaacattatcagcaattatattatcctttagttcattcttttcattaattgacacagaatcactagaaatagaatcagattttacttgagaccctaaactagggttgacctcagatacctgattttttggagcagaagagtgcaccataagatccatgctttgaggctctatgtcacactccagctgggacttctgatctccataatctagctgagcattcgactcctcattctccagcttggttgctgaatccccattctccttctgtgtttctgttctgtaagaatcctgaccactagcttctacttctgttaagacactcccactgacagtaatactaggctccacagtagaactaggaatgacttgctcctcacccccactcttagattctccaccatcaggcaagcccttaggtgcaacttcttcttgatccatgactggcacactaacattggcatcatctggggtggaaacaccatccagcgtttcattcttgttgcaatcaatagccacaaactcagtaatcttttcattttcctccctttcaattggttcatttatgccaatacttcccacaggttgaacatcaactacttcgtcatttcctgtttcaattgtct------------------------------------------------------------------------------------------------taactacttccgcaactacggtccccgtctgtgactcttctgccccacctactggttgagcatcaagatcagctccatttgcatcatccttttcagaagcctcagcagcctcagcagcctccttgcgaaggtcttcatccaaccgcttgatcaaatcatctttcaaaccttttataggcagttttcttctcttcagctcctctttcagctctgtaaccttccactgatcaatgggtcgattgtcaagaactggatatcttgaggacattatatccaaatacaactcaccttcactaacctgtggtcagcaataaaatttcatagacaatcaaccacaagaaacataccaattcaaatttttcaagaaaaaatgaagagcacataatagaagacaataaacgacagagaagattcaaaaattacaagaacttaagcttaagaaatatgtaatttcctaaacataagacattgaaactaccaga------------------------------------------------------------------------------------------------------------------------------------------------------------------------------------------------------------------------------
>_R_Albizia_glabripetala_Lewis_1652@NODE_2_length_520_cov_48.051919
---------------------------------------------------------------------------------------------------------------------------------------------------------------------------------------------------------------------------------------------------------------------------------------------------------------------------------------------------------------------------------------------------------------------------------------------------------------------------------------------------------------------------------------------------------------------------------------------------------------------------------------------------------------------------------------------------------------------------------------------------------------------------------------------------------------------------------------------------------------------------------------------------------------------------------------------------------------------------------------------------------------------------------------------------------------------------------------------------------------------------------------------------------------------------------------------------------------------------------------------------------------------------------------------------------------------tagattctccaccatcaggcaagcccttaggtgcaacttcttcttgatccatgactggcacactaacattggcatcaactggggtggaaacaccatccagtgtttcattcttgttgcaatcaatagccacaacctcagtaatcttttcattttcctccctttcaattggttcatttataccaatgcttccccctccagcagtatcaaccactttgtcatttcctgtttcaattgtataaactacttctgcaactacagttcccgtttgcgattcttctgccccacctacaggttgagcatcaattacttcgtcatttcctgtttcaattgtcttaactacttctgcaactacagtccccgtctgtgactcctctgccccacctactggttgagcatcaagatcagctccatttgcatcatccttttcagaagcctcagcagcctcagcagcctccttgcgaaggtcttcatccaaccgcttgatcaaatcatctttcaaaccttttatagg----------------------------------------------------------------------------------------------------------------------------------------------------------------------------------------------------------------------------------------------------------------------------------------------------------------------------------------------------------------------------------------------------------------------------------------------------------------------------------------------------------------------------------------------
>_R_Albizia_inundata_Wood_26530@NODE_1_length_854_cov_776.284105
-----------------------------------------------------------------------------------------------------------------------------------------------------------------------------------------------------------------------------------------------------------------------------------------------------------------------------------------------------------------------------------------------------------------------------------------------------------------------------------------------------------------------------------------------------------------------------------------------------------------------------aacttagaatcaaattgcttactctctggcaaatcctcttccatggaatcttcgccagaacttctgtctaagtttaacttttctgaatacccaacatcttcaatgacattggtcttgtttaagtctgaacttgcatcattgttgctcttctcttcaagggatgtcttttccttgtctgggtctccaacaaccataggatgtgtctcatcataaacaggggtaaaatcgttggatgatgattccaacacctctggcctaacattatcttgttctaatttaacattatcagcaattatattatcctttagttcattcttttcattaattgacacagaatcactagaaatagaatcagattttacttgagaccctaaactagggttgacctcagatacctgatattttggagcagaagagtgcaccataagatccatgctttgaggctctatgtcacactccagctgggacttctgatctccataatctagctgagcattcgactcctcattctccagcttggttgctgaatccccattctccttctgtgtttctgttctgtaagaatcctgaccactagcttctacttctgttaagacactcccactgacagtaatactaggctccacagtagaactaggaatgacttgcccctcacccgcactcttagattctccaccatcaggcaagcccttaggcgcaacttcttcttgatccatgactggcacagtaacattggcatcaactggggtggaaacaccatccagtgtttcattcttgttgcaatcaataaccacaacctcagtaatcttttcattttcctccctttcaattggttcatttataccaatacttcc-------------------------------------------------------------------------------------------------------------------------------------------------------------------------------------------------------------------------------------------------------------------------------------------------------------------------------------------------------------------------------------------------------------------------------------------------------------------------------------------------------------------------------------------------------------------------------------------------------------------------------------------------------------------------------------------------------------------------------------------------------------------------------------------------------------------------------------------------------------------------------
>_R_Albizia_inundata_Wood_26530@NODE_2_length_692_cov_331.003140
------------------------------------------------------------------------------------------------------------------------------------------------------------------------------------------------------------------------------------------------------------------------------------------------------------------------------------------------------------------------------------------------------------------------------------------------------------------------------------------------------------------------------------------------------------------------------------------------------------------------------------------------------------------------------------------------------------------------------------------------------------------------------------------------------------------------------------------------------------------------------------------------------------------------------------------------------------------------------------------------------------------------------------------------------------------------------------------------------------------------------------------------------------------------------------------------------------------------------------------------------------------------------------------------------------------------------------------------------------------------------------------------------------------------------------------------------------cagtaatcttttcattttcctccctttcaattggttcatttataccaatacttccccctccagcagtatcaactactttgtcattacctgtttcaattgtataaactacttctgcaactacagtccccgtctgcgactcttcttccccacctacaggttgagcatcaattacttcgtcatttcctgtttcaattgtcttaactacttctgcaactacagtccccgtctgtgactcctctgccccacctactggttgagcatcaagatcagctccatttgcatcatccttttcagaagcc-cagcagcttcagcagcctccttgcgaaggtcttcatccaaccgcttgatcaaatcatctttcaaaccttttataggcagttttcttctcttcagctcctctttcagctctgtaaccttccactgatcaatgggtcgattgtcaagaactggatatcttgaggacattatatccaaatacaactcaccttcactaacctgtggtcagcaataaaatttcatagacaatcaaccacaagaaacataccaattcaaatttttcaagaaaaaatgaagagcagataatagaagacaataaacgagagagaagattcaaaaattacaagaacttaagcttaagaaatatgtaatttcctaaacaaaagacattgcaactaccagaaaaatattctcg------------------------------------------------------------------------------------------------------------------------------------------------------------------------------------------------------------------
>_R_Albizia_subdimidiata_var_subdimidiata_Ferreira_210@NODE_1_length_1989_cov_262.223326
---------------------------------------------------------------------------------------------------------------------------------------------------------------------------------------------------cacatacagaaatcatgtataaatttggatgctcagaagcataaagctcaaacagttacagcacgaaaggagttgagtccaaggattaatccctacaaacctctacatggaatcaaatggtattactcttctcaattaaaaataatacaaaattaaagtataaatacaaaaagtgcacaagaaaaatggtcaaaacctctggacaataaatttaagaataaagatcaagatcaaaaagcttaccagtaaattttcttttttcaacagagatggcaggatgaatttcactttcttggtgggtaaaaccttttcctgcagatgcaacatctcctaaatctttactatcactttcctccttcacaatgggcacttcactattctcactcttgtttctaagttccacatcttgcaacttagaatcaaattgcttactctctggcaaatcctcttccatggaatcttcgccagaacttctgtctaagtttaacttttctgaatacccaacatcttcaatgacattggtcttgtttaagtctgaacttgcatcattgttgctcttctcttcaagggatgtcttttccttgtctgggtctccaacaaccataggatgtgtctcatcataaacaggggtaaaatcgttgggtgatgattccaacacctctggcctaacattatcttgttctaatttaacattatcagcaattatattatcctttagttcattcttttcattaattgacacagaatcactagaaatagaatcagattttacttgagaccctaaactagggttgacctcagatacctgattttttggagcagaagagtgcaccataagatccatgctttgaggctctatgtcacactccagctgggacttctgatctccataatctagctgagcattcgactcctcattctccagcttggttgctgaatccccattctccttctgtgtttctgttctgtaagaatcctgaccactagcttctacttctgttaagacactcccactgacagtaatactaggctccacagtagaactaggaatgacttgctcctcacccccactcttagattctccaccatcaggcaagcccttaggcaaaacttcttcttgatccatgactggcacactaacattggcatcaactggggtggaaacaccatccagtgtttcattcttgttgcaatcaatagcaacaacctcagtaatcttttcattttcctccctttcaattggttcatttataccaatacttccccctccagcagtatcaactactttgtcatttcctgtttcaattgtataaactacttctgcaactacagtccccgtctgcgactcttctgccccacctacaggttgagcatcaattacttcgtcatttcctgtttcaattgtcttaactacttctgcaactacagtccccgtctgtgactcctctgccccacctactggttgagcatcaagatcagctccatttgcatcatccttttcagaagcctcagcagcctcagcagcctccttgcgaaggtcttcatccaaccgcttgatcaaatcatctttcaaaccttttataggcagttttcttctcttcagctcctctttcagctctgtaaccttccactgatcaatgggtcgattgtcaagaactggatatcttgaggacattatatccaaatacaactcaccttcactaacctgtggtcagcaataaaatttcatagacaatcaaccacaagaaacataccaattcaaatttttcaagaaaaaatgaagagcagataatagaagacaataaacgagagagaagattcaaaaattacaagaacttaagcttaagaaatatgtaatttcctaaacaaaagacattgaaactaccagaaaaatattctcgcgagcatgcaacaaaaaccatagaaattaaattctcatacacattataacagaaccacaccaagaattcaatgactc-------------------------------------------------------------------------------------------------------------------------------------
>_R_Balizia_pedicellaris_Queiroz_15529@NODE_1_length_1457_cov_727.822397
--------------aaataaataaataagtttccttgtcatttattttaaagttaaataccaatataggcaggtggtaaaacatattccacatacagtaaaagaatttcaatatacacaacaagaacaatagtttaattggaagatgagaaagaacataaatcagcactactagcctccgagaaacctcccaaagcacatacggaaatcatgtatgaatttgaatactcagaagcataaagctcaatcggttacagtatgaaatgagttgagtcaaaggattaatctctacaaatctctaaatggaatcaaatggtattactcttctcaattaaacataatacaaaattaaattacaaatacaaaaagagcacaagaacaatggtcagaaactctggacaataaatttaagaataaagatcaaaatcaaaaagcttaccagtaaattttcttttttcaacagaggcggcaggatgaatttcactgtcatggtgggtaaaaccttttcctgcagatgcaacatcttctacatctttactatcactttcctccttcacaataggcacttcactattctccctcttgtttctaagttccacatcttgtaacttagaatcaaattgcttactctctggcaaatcctcttccatggaatcttcgccagaacttctgtctaagtttaacttttctgaatacccaacatcttcaatgccattggtcttgtttaagtctgaacttgtatcattattgctcttctcttcaagggatgtcttttcattgtctgggtctccaacatccataggatgtgtctcatcataaacaggggcaaaattgttggatgatgattccaacacctctggcctaacattatcttgttctaatttaacattatcagcaattatattatcctttagttcattcttttcattaattgacacagaatcactagaaatagaatcagattttacttgagaccctaaactagggttgacctcagatacctgattttttggagcagaagagtgcaccataagatccatgctttgaggctctatgtcacactccagctgggacttctgatctccatactctagctgagcactcgactcctcattctccagcttggttgctgaatccccattctccttctgtgtttctgttctgtaagaatcctgaccactagcttctacttctgttaagacactcccactgacagcaatactaggctccacagtagaactaggaatgacttgctcctcacccccactcttagattctccaccatcaggcaagcccttaggtgcaacttcttcttgatccatgactggcacactaacattggcatcaactggggtggaaacaccatccagtttttcagtcttgttgcaatcaatagccacaacctcagtaatcttttcattttcctccctttcaattggttcatttataccaatatttccccttccttcag--------------------------------------------------------------------------------------------------------------------------------------------------------------------------------------------------------------------------------------------------------------------------------------------------------------------------------------------------------------------------------------------------------------------------------------------------------------------------------------------------------------------------------------------------------------------------------------------------------------------------------------------------------------------------------------------------------------------------------------------------------------------------------------------------------------------------------------------------------------------
>_R_Balizia_pedicellaris_Queiroz_15529@NODE_2_length_767_cov_229.727528
-------------------------------------------------------------------------------------------------------------------------------------------------------------------------------------------------------------------------------------------------------------------------------------------------------------------------------------------------------------------------------------------------------------------------------------------------------------------------------------------------------------------------------------------------------------------------------------------------------------------------------------------------------------------------------------------------------------------------------------------------------------------------------------------------------------------------------------------------------------------------------------------------------------------------------------------------------------------------------------------------------------------------------------------------------------------------------------------------------------------------------------------------------------------------------------------------------------------------------------------------------------------------------------------------------------------------------------------------------------------------------------------------------------------------------------------------------------------------------------------------------------------------------atcaactactttgtcatttcctgtttcaattgtat------------------------------------------------------------------------------------------------taactacttctgctactacagtccctgtctgtgactcttctgccccacctactggttgagcatcaagatcagctccattagcatcatcctctatagaagcctcagcagcttcagcagcctccctgcgaaggtcttcatccaaccgcctgatcaaatcatctttcaaaccttttatgggcagtttccttctcttcagctcctctttcagctctgtaaccttccactgatcaattggtcgattgtcaaggactggatatcttgaggacattatatccaaatacaactcaccttcactaacctgtagtcagcaataaaatttcgttgacaatcaaccacaggaaacatgctgattcaatttttttaacaaaaaatgaggagcagataataaaagacaataaccaa-agagaagattcaaaagttaaaagaacttaagcttaaaaaatatgtaatttcctaaacacaagacattgaaactaccagaaaaatattctcgcgagcatccaacaaaaaccagataaattaaattctcatacacattataacagaaccacaccaggaaatcaatgactcaaaccatcctttttgaaattgactacactgctgaacctaacatcactatgggcaacccagtacattatagagcaacaatccaactaaggacagaatgttttacatttacaattcatttctcttgacagattta
>_R_Balizia_spnov_Morim_577@NODE_1_length_1187_cov_469.366608
--------------------------------------------------------------------------------------------------------------------------------------------------------------------------------------------------------------------------------------------------------------------------------------------------------------------------------------------------------------------------------------------------------------------------------------------------------------------------------------------------------------------------------------------------------------------------------------------------------------------------------------------------------------------------------------------------------------------------------------------------------------------------------------------------------------------------------------------------------------------------------------------------------------------------------------------------------------------------------------------------------------------------------------acctgattttttggagcagaagagtgcaccataagatccatgctttgaggctctatgtcacactccagctgggacttccgatctccatactctagctgagcactcgactcctcattctccagcttggttgctgaatccccattctccttctgtgtttctgttctgtaagaatcctgaccactagcttctacttctgttaagacactcccactgacagcaatactaggctccacagtagaactaggaatgacttgctcctcacccccacgcttagattctccaccatcaggcaagcccttaggtgcaacttcttcttgatccatgactggcacactaacattggcatcaactggggtggaaacaccatccagtttttcattcttgttgcaatcaatagccacaacctcagtaatcttttcattttcctccctttcaattggttcatttataccaatatttccccttccaacagtat---------------------------------------------------------------------------------------------------------------------------------taactacttctgctactacagtccctgtctgtgactcttctgccccacctactggttgagcatcaagatcagctccattagcatcatcctctttagaagcctcagcagcttcagcagcctccctgcgaaggtcttcatccaaccgcctgatcaaatcatctttcaaaccttttataggcagtttccttctcttcagctcctctttcagctctgtaaccttccactgatcaatgggtcgattgtcaaggactggatatcttgaggacattatatccaaatacaactcaccttcactaacctgtagtcagcaataaaatttcgttgacaatcaaccacaggaaacatgccgattcaatttttttaacaaaaaatgaggagcagataatagaagacaataaccaagagataagtttcaaaagttacaagaacttaagcttaaaaaatatgtaatttcctaaacacaagacattgaaactaccagaaaaatattctcgcgagcatgcaacaaaaaccagataaattaaattctcatacacattataacagaaccacaccaggaaatcaatgaatcaaaccatcctttttgaaattgactgcactgctgaaccgaacatcactatgggcaacccagtacattatagagcaacaatccaactaaggacagaatgttttacatttacaattcatttctcttgacagattta
>_R_Calliandra_bella_LPQ15696@NODE_2_length_629_cov_233.722826
tgtctatagaaggcatagcaatctctgtttttgcccctcattttctctctgtttcttctctccttcttccacttcccttactctattc----ttcgatattcctacctctttctccttccttt-ctctacacttcctttcagagatgagcaatgaaatgaatcagc---accagcatcagagatacccccca--------acggaaatcatgtatgagcttagatgctcagaagcagaaagt----tcactaacagtatgaaatgagttgagtcagaggattaatctctacaaatctttacatggaatcaaatggcattactcttctcaattaagcataatacaaaatt-----------------aaagcacaagaccattggtcacaaacactggacaatcaatttaagaataaagatctagatcaaaatgcttaccattaaattttcttttttcaacagagacggcaggatgaattgcactgtcttggtgggtaaaacctttccctgcagatgcaacac---ctacatctttaccatcactttcctccttcagaataggcacttcactattctccctcttgtttctaagttcctcatcttgtaacttagaatcaaattgcttactctctggcagatcctcttccatgg-----------------------------------------------------------------------------------------------------------------------------------------------------------------------------------------------------------------------------------------------------------------------------------------------------------------------------------------------------------------------------------------------------------------------------------------------------------------------------------------------------------------------------------------------------------------------------------------------------------------------------------------------------------------------------------------------------------------------------------------------------------------------------------------------------------------------------------------------------------------------------------------------------------------------------------------------------------------------------------------------------------------------------------------------------------------------------------------------------------------------------------------------------------------------------------------------------------------------------------------------------------------------------------------------------------------------------------------------------------------------------------------------------------------------------------------------------------------------------------------------------------------------------------------------------------------------------------------------------------------------------------------------------------------------------------------------------------------------
>_R_Hydrochorea_corymbosa1_Bonadeu_655@NODE_1_length_1791_cov_380.321429
-------------------------------------------------------------------------------------------------------------------------------------------------------------------------------------------------------------------------------------------------ctcaatcggttacagtatgaaatgagttgagtcaaaggattaatctctacaaatctctacatggaatcaaatggtattactcttctcaattaaacataatacaaaattaaattacaaatacaaaaagagcacaagaacaatggtcagaaactctggacaataaatttaagaataaagatcaagatcaaaaagcttaccagtaaattttcttttttcaacagaggcggcaggatgaatttcactgtcatggtgggtaaaaccttttcctgcagatgcaacatctcctacatctttactatcactttcctccttcacaataggcacttcactattctccctcttgtttctaagttccacatcttgtaacttagaatcaaattgcttactctctggcaaatcctcttccatggaatcttcgccagaacttctgtctaagtttaacttttctgaatacccagcatcttcaatgccattcgtcttgtttaagtctgaacttgtatcattattgctcttctcttcaagggatgtcttttccttgtctgggtctccaacatccataggatgtgtctcatcacaaacaggggcaaaattgttggatgatgattccaacacctctggcctaacattatcttgttctaatttaacattatcagcaattatattatcctttagttcattcttttcattaattgacacagaatcactagaaatagaatcagattttacttgagaccctaaactagggttgacctcagatacctgattttttggagcagaagagtgcaccataagatccatgctttgaggctctatgtcacactccagctgggacttctgatctccatactctagcagagcactcgactcctcattctccagcttggttgctgaatccccattctccttctgtgtttctgttctgtaagaatcctgaccactagcttctacttctgttaagacactcccactgacagcaatactaggctccacagtagaactaggaatgacttgctcctcacccccactcttagattctccaccatcaggcaagccctttggtgcaacttcttcttgatccatgactggcacactaacattggtatcaactggggtggaaacaccatccagtttttcattcttgttgcaatcaatagccacaacctcagtaatcttttcattttcctcccttccaattggttcatttataccaatatttccccttccagcagtatcaactactttgtcatttcctgtttcaattgtat------------------------------------------------------------------------------------------------taactacttctgctactacagtccctgtctgtgactcttctgccccacctactggttgagcatcaagatcagctccattagcatcatcctctttagaagcctcagcagcttcagcagcctccctgcgaaggtcttcatccaaccgcctgatcaaatcatctttcaaaccttttataggcagtttccttctcttcagctcctctttcagctctgtaaccttccactgatcaatgggtcgattgtcaaggactggatatcttgaggacattatatccaaatacaactcaccttcactaacctgtagtcagcaataaaatttcgttgacaatcaaccacaggaaacatgccgattcaatttttttaacaaaaaatgaggagcagataataaaagacaataaccaagagagaagattcaaaagttacaagaacttaagcttaaaaaatatgtaatttcctaaacacaagacattgaaactaccagaaaaatattcccgcgagcatgcaacaaaaaccagataaattaaat----------------------------------------------------------------------------------------------------------------------------------------------------------------------------------
>_R_Jupunba_commutata_Maguire_46145@NODE_1_length_2266_cov_195.441754
---------------aataaatatataagtttccttgtcatttattttaaagttaaataccaatataggcaggtggtaaaacatattccacatacagtaaaagaatttcaatatacacaacaagaacaatagtttaattgggagatgagaaagaaaataaatcagcactactagcctcagagaaacctcccaaagcacatacggaaatcatgtatgaatttggatgctcaggagcataaagctcaatcggttacagtatgaaatgagttgagtcaaaggattaatctctacaaatctctacatggaatcaaatggtattactcttctcaattaaacataataaaaaattaaattacaaatacaaaaagagcacaagaacaatggccagaaactctggacaataaatttaagaataaagatcaagatcaaaaagcttaccagcaaattttcttttttcaacagaggcggcaggatgaatttcactgtcatggtgggtaaaaccttttcctgcagatgcaacatctcctacatctttactatcactttcctccttcacaataggcacttcactattctccctcttgtttctaagttccacatcttgtaacttagaatcaaattgcttactctctggcaaatcctcttccatggaatcttcgccagaacttctgtctaagtttaacttttctgaatacccaacatcttcaatgccattggtcttgtttaagtctgaacttgtatcattattgctcttctcttcaagggatgtcttttccttgtctgggtctccaacatccataggatgtgtctcatcataaacaggggcaaaattgttggatgatgattccaacacctctggcctaacattatcttgttctaatttaacattatcagcaattatattatcctttagttcattcttttcattaattgacacagaatcactagaaatagaatcagattttacttgagaccctaaactagggttgacctcagatacctgattttttggagcagaagagtgcaccataagatccatgctttgaggctctatgtcacactccagctgggacttctgatctccatactctagctgagcattcgactcctcatcctccagcttggttgctgaatccccattctccttctgtgtttctgttctgtaagaatcctgaccactagcttctacttctgttaagacactcccactgacagcaatactaggctccacagtagaactaggaatgacttgctcctcacccccactcttagattctccaccatcaggcaagcccttaggtgcaacttcttcttgatccatgactggcatactaacattggcatcaactggggtggaaacaccatccagtttttcattcttgttgcaatcaatagccacaacctcagtaatcttttcattttcctccccttcaattggttcatttataccaatatttccccttccagcagtatcaactactttgtcatttcctgtctcaattgtat------------------------------------------------------------------------------------------------taactacttctgcaactacagtccccgtctgtgactcttctgcttcgcctactggttgagcatcaagatcagctccattagcatcatcctctttagaagcctcagcagcttcagcagcctccctgcgaaggtcttcatccaaccgcctgatcaaatcatctttcaaaccttttataggcagtttccttctcttcagctcctctttcagctctgtaaccttccactgatcaatgggtcgattgtcaaggactggatatcttgaggacattatatccaaatacaactcaccttcactaacctgcagtcagcaataaaatttcgttgacaatcaaccacaggaaacatgccgattcaatttttttaacaaaaaatgaggagcagataatagaagacaataaccaagagagaagattcaaaagttacaagaacttaagcttaaaaaatctgtaatttcctaaacacaagacattgaaactaccagaaaaatattctcgcgagcatgcaacaaaaaccagataaattaaattctaatacacattataacagaaccacaccaggaaatcaatgccgcaaaccatcctttttgaaattgactacactgctgaacctaacatcactat-ggcaacccagtacattatagagcaacaatccaactaaggacagaatgttttacatttacaattcatttctcttgacagattta
>_R_Jupunba_laeta_Mori_25147@NODE_1_length_2165_cov_66.705939
----------------------------------------------------------------------------------------------------------------------aacaagaacaatagtttaattgggagatgagaaagaaaataaatcagcactactagcctcagagaaacctcccaaagcacatacggaaatcatgtatgaatttggatgctcagaagcataaagctcaatcggttacagtatgaaatgagttgagtcaaagcattaatctctacaaatctctacatggaatcaaatggtattactcttctcaattaaacataatacaaaattaaattacaaatac-aaaagagcacaagaacaatggtcagaaactctggacaataaatttaagaataaagatcaagatcaaaaagcttaccagtaaattttcttttttcaacagaggcggcaggatgaatttcactgtcatggtgggtaaaaccttttcctgcagatgcaacatctgctacatctttactatcactttcctccatcacaataggcacttcactattctccctcttgtttctaagttccacatcttgtaacttagaatcaaattgcttactctctggcaaatcctcttccatggaatcttcgccagaacttctgtctaagtttaacttttctgaatacccaacatcttcaatgccattggtcttgtttaagtctgaacttgtatcattattgctcttctcttcaagggatgtcttttccttgtctgggtctccaacatccataggatgtgtctcatcataaacaggggcaaaattgttggatgatgattccaacacctctggcctaacattatcttgttctaatttaacattatcagcaattatattatcctttagttcattcttttcattaattgacacagaatcactagaaatagaatcagattttacttgagaccctaaactagggttgacctcagatacctgattttttggagcagaagagtgcaccataagatccatgctttgaggctctatgtcacactccagctgggacttctgatctccatactctagctgagcattcgactcctcattctccagcttggttgctgaatccccattctccttctgtgtttctgttctgtaagaatcctgaccactagcttctacgtctgttaagacactcccactgacagcaatactaggctccacagtagaactaggaatgacttgctcctcacccccactcttagattctccaccatcaggcaagcccttaggtgcaacttcttcttgatccatgactggcacactaacattggcatcatctggggtggaaacaccatccagtttttcattcttgttgcaatcaatagccacaacctcagtaatcttttcattttcctccctttcaattggttcatttataccaatatttccccttccagcagtatcaactactttgtcatttcctgtctcaattgtattaactacttctgcaactacagtccccgtctgtgactcttctgccccacctactggttgagcatcaactactttgtcatttcctgtttcaatagtattaactacttctgctactacagtccccgtctgtgactcttctgcttcacctactggttgagcatcaagatcagctccattagcatcatcctctttagaagcctcagcagcttcagcagcctccctgcgaaggtcttcatccaaccgcctgatcaaatcatctttcaaaccttttataggcagtttccttctcttcagctcctctttcagctctgtaaccttccactgatcaatgggtcgattgtcaaggactggatatcttgaggacattatatccaaatacaactcaccttcactaacctgtagtcagcaataaaatttcgttgacaatcaaccacaggaaacatgccgattcaatttttttaacaaaaaatgaggagcagataatagaagacaataaccaagagagaagattcaaaagttacaagaacttaagcttaaaaaatatgtaatttcctaaacacaagacattgaaactaccagaaaaatattctcgcgagcatgcaacaaaaaccagataacttaaattctaatacacattataacagaaccacaccaggaaatcaatgacgcaaaccatcctttttgaaattgactacactgctgaacctaacatcactatgggcaacccagtacattatagagcaacaatcaaactaaggacagaatgttttacatttacaa----------------------
>_R_Jupunba_leucophylla_Iganci_839@NODE_2_length_583_cov_16.673913
------------------------------------------------------------------------------------------------------------------------------------------------------------------------------------------------------------------------------------------------------------------------------------------------------------------------------------------------------------------------------------------------------------------------------------------------------------------------------------------------------------------------------------------------------------------------------------------------------------------------------------------------------------------------------------------------------------------------------------------------------------------------------------------------------------------------------------------------------------------------------------------------------------------------------------------------------------------------------------------------------------------------------------------------------------------------------------------------------------------------------------------------------------------------------------------------------------------------------------------------------------------------------------------------------------------------------------------------------------------------------------------------------------------------------------------------------------------------------------------------------------------------------------------------------------------------------------------------------------------------------------------------------------------------------------------------------------------------------------------------------------------------------------------------------------------------------------------------------------------------------------------------------------------------------------------------------------------------------------------------------------------------------gattcaatttttttaacaaaaaatgaggagcagataatagaagacaataaccaagagagaagattcaaaagttacaagaactaaagcttaaaaaatatgtaatttcctaaacacaagacattgaaactaccagaaaaatattctcgcgagcatgcaacaaaaaccagataaattaaattctaatacacattataacagaaccacaccaggaaatcaatgacgcaaaccatcctttttgaaattgactacactgctgaacctaacatcactat-ggcaacccagtacattatagagcaacaatccaactaaggacagaatgttttacatttacaattcatttctcttgacagattta
>_R_Jupunba_leucophylla_Iganci_839@NODE_3_length_535_cov_351.895197
----------------------------------------------------------------------------------------------------------------------------------------------------------------------------------------------------------------------------------------------------------------------------------------------------------------------------------------------------------------------------------------------------------------------------------------------------------------------------------------------------------------------------------------------------------------------------------------------------------------------------------------------------------------------------------------------------------------------------------------------------------------------------------------------------------------------------------------------------------------------------------------------------------------------------------------------------------------------------------------------------------------------------------------------------------------------------------------------------------------------------------------------------------------------------------------------------------------------------------------------------------------------------------------------------------------------------------------------------------------------------------------------------------------------------------------------------cacaacctcagtaatcttttcattttcctccctttcaattggttcatttataccaatatttccccttccagcagtatcaactactttgtcatttcctgtttcaattgtat------------------------------------------------------------------------------------------------taactacttctgctactacagtctccgtctgtgactcttctgcttcacctactggttgagcatcaagatcagctccattagcatcatcctctttagaagcctcagcagcttcagcagcctccctgcgaaggtcttcatccaaccgcctgatcaaatcatctttcaaaccttttataggcagtttccttctcttcagctcctctttcagctctgtaaccttccactgatcaatgggtcgattgtcaaggactggatatcttgaggacattatatccaaatacaactcaccttcactaacctgtagtcagcaataaaatttcgttgacaatcaaccacaggaaacatgccgattcaatttttttaacaaaaaatgaggagcagataatagaagacaataaccaagagagaagattcaaaagttacaa---------------------------------------------------------------------------------------------------------------------------------------------------------------------------------------------------------------------------------------------------------------------------------------
>_R_Jupunba_macradenia_Lourteig_3021@NODE_1_length_1871_cov_150.023969
-------------------------------------------------------------------------------------------------------------------------------------------------------------------------------------------------------------------------------atgctcagaagcataaagctcaatcagttacagtatgaaatgagttgagtcaaaggatt----------aatctctacatggaatcaaatggtattactcttctcaattaaacataatacaaaattaaagtacaaatacaaaaagagcacaagaacaatggtcagaaactctggataataaatttaagaataaagatcaagatcaaaaaacttaccagtaaattttcttttttcaacagaggcagcaggatgaatttcactgtcatggtgggtaaaaccttttcctgcagatgcaacatctcctacatctttactatcactttcctccttcacaataggcacttcattattctccctcttgtttctaagttccacatcttgtaacttagaatcaaattgcttactctctggcaaatcctcttccatggaatcttcgccagaacttctgtctaagtttaacttttctgaatacccaacatcttcaatgccattggtcttgtttaagtctgaacttgtatcattattgctcttctcttcaagggatgtcttttccttgtctgggtctccaacatccataggatgtgtctcatcataaacaggggcaaaattgttggatgatgattccaacacctctggcctaacattatcttgttctaatttaacattatcagcaattatattatcctttagttcattcttttcattaattgacacagaatcactagaaatagaatcagattttacttgagaccctaaactagggttgacctcagatacctgattttttggagcagaagagtgcaccataagatccatgctttgaggctctatgtcacactccagttgggacttctgatctccatactctagctgagcattcgactcctcattctccagcttggttgctgaatccccattctccttctgtgtttctgttctgtaagaatcctgaccactagcttctacttctgttaagacactcccactgacagcaatactaggctccacagtagaactaggaatgacttgctcctcacccccactcttagattctccaccatcaggcaagcccttaggtgcaacttcttcttgatccatgactggcacactaacattggcatcaactggggtggaaacaccatccagtttttcattcttgttgcaatcaatagccacaacctcagtaatcttttcattttcctccctttcacttggttcatctataccaatatttccccttccagcagtatcaactactttgtcatttcctgtttcaattgtat------------------------------------------------------------------------------------------------taactacttctgcaactacagtccccgtctctgactcttcagccccacctactggttgagcatcaagatcagctccattagcatcatccttttcagaagtctcagcagcttcagcagcctccctgcgaaggtcttcatccaaccgcctgatcaaatcatctttcaaacctttaataggcagtttccttctcttcagctcctctttcagctctgtaaccttccactgatcaatgggtcgattgtcaaggactggatatcttgaggacattatatccaaatacaactcaccttcactaacctgtagtcagcaataaaattccgttgacaatcaaccacaggaaacatgccgattcaatttttttaacaaaaaatgaggagcagataatagaagacaataaccaagagagaagattcaaaagttacaagaacttacgcttaaaaaatatgtaatttcctaaacacaagacattgaaactaccagaaaaatattctcgcgagcatgcaacaaaagccagataaattaaattctcatacacattataacagaaccacaccaggaaatcaatgactcaaaccat-ctttttgaaattgacta------------------------------------------------------------------------------------------------------------
>_R_Jupunba_microcalyx_Iganci_855@NODE_1_length_2386_cov_255.168904
tactaatatgaaacaaataaatatataagtttccttgtcatttattttaaagttaaataccaatataggcaggtggtaaaacatattccacatacagtaaaagaatttcaatatacacaacaagaataatagtttaattgggacatgag--agaaaataaatcagcactactagcctcagagaaacctcccaaagcacatacggaaatcatgtatgaatttggatgctcagaagcataaagctcaatcggttacagtatgaaatgagttgagtcaaaggattaatctctacaaatctctacatggaatcatatggtattactcttctcaattaaacataatacaaaattaaattacaaatacaaaaagagcacaagaacaatggtcagaaactctggacaataaatttaagaataaagatcaagatcaaaaagcttaccagtaaattttcttttttcaacagaggcagcaggatgaatttcactgtcatggtgggtaaaaccttttcctgcagatgtaacatctcctacatctttactatcactttcctccttcacaataggcacttcactattctccctcttgtttctaagttccacatcttgtaacttagaatcaaattgcttactctctggcaaatcctcttccatggaatcttcgccagaacttctgtctaagtttaacttttctgaatacccaacatcttcaatgccattggtcttgtttaagtctgaacttgtatcattattgctcttctcttcaagggatgtcttttccttgtctgggtctccaacatccataggatgtgtctcatcataaacaggggcaaaattgttggatgatgattccaacacctctggcctaacattatcttgttctaatttaacattatcagcaattatattatcctttagttcattcttttcattaattgacacagaatcactagaaatagaatcagattttacttgagaccctaaactagtgttgacctcagatacctgattttttggagcagaagagtgcaccataagatccatgctttgaggctctatgtcacactccagctgggacttctgatctccatactctagctgagcattcgactcctcattctccagcttggttgctgaatccccattctccttctgtgtttctgttctgtaagaatcctgaccactagcttctacttctgttaagacactcccactgacagcaatactaggctccacagtagaactaggaatgacttgctcctcacccccactcttagattctccaccatcaggcaagcccttaggtgcaacttcttcttgatccatgactggcacactaacattggcatcaactggggtggaaacaccatccagtttttcattcttgttgcaatcaatagccacaacctcagtaatcttttcattttcctccctttcaattggttcatttataccaatatttccccttccagcagtatcaactactttgtcatttcctgtctcaattgtat------------------------------------------------------------------------------------------------taactacttctgcaacaacagtccccgtctgtgactcttctgccccacctactggttgagcatcaagatcagctccattagcatcatcctctttagaagcctcagcagcttcagcagcctccctgcgaaggtcttcatccaaccgcctgatcaaatcatctttcaaaccttttataggcagtttccttctcttcagctcctctttcagctctgtaaccttccactgatcaatgggtcgattgtcaaggactggatatcttgaggacattatatccaaatacaactcaccttcactaacctgtagtcagcaataaaatttcgttgacaatcaaccacaggaaacatgccgattcaatttttttaacaaaaaatgaggagcagataatagaagacaataaccaagagagaagattcaaaagttacaagaactaaagcttaaaaaatatgtaatttcctaaacacaagacattgaaactaccagaaaaatattctcgcgagcatgcaacaaaaaccagataaattaaattctaatacacattataacagaaccacaccaggaaatcaatgacgcaaaccatcctttttgaaattgactacactgctgaacctaacatcactat-ggcaacccagtacattatagagcaacaatccaactaaggacagaatgttttacatttacaattcatttctcttgacagattta
>_R_Jupunba_oxyphyllidia_Yonker_6157@NODE_2_length_608_cov_134.566855
-----------------------------------------------------------------------------------------------------------------------------------------------------------------------------------------------------------------------------------------------------------------------------------------------------------------------------------------------------------------------------------------------------------------------------------------------------------------------------------------------------------------------------------------------------------------------------------------------------------------------------------------------------------------------------------------------------------------------------------------------------------------------------------------------------------------------------------------------------------------------------------------------------------------------------------------------------------------------------------------------------------------------------------------------------------------------------------------------------------------------------------------------------------------------------------------------------------------------------------------------------------------------------------------------------------------------------------------------------------------------------------------------------------------------------------------------------------------------------------------------------------------------------------------------------------------------------------------------------------------------ccagcagtatcaactactttgtcatttcctgtttcaattgtattaactacttctgcaactacagtccccgtctgtgactcttctgccccacctattggttgagcatcaagatcagctccattagcatcatccttttcagaagcctcagcagcttcagcagcctccctgcgaaggtcttcatccaaccgcctgatcaaatcatctttcaaaccttttataggcagtttccttctcttcagctcctctttcagctctgtaaccttccactgatcaatgggtcgattgtcaagaactgcatatcttgaggacattatatccaactacaactcaccttcactaacctgtagtcagaaataaaatttcgttgacaatcaaccacaggaaacataccgattcaatttttttaagaaaaaatgaggagcagataatagaagacaataaacaagagagaagattcaaaagttacaagaacttgagcttaaaaaatatgtaatttcctaaacacgagacattgaaactaccagaaaaatattctcgcaagcatgcaacaaaaaccagataaattaaattctcatacacattataacagaaccacaccaggaaatcaa-------------------------------------------------------------------------------------------------------------------------------------------
>_R_Jupunba_trapezifolia_Simon_1600@NODE_1_length_1556_cov_471.071286
--------------------------------------------------agttaaataccaatataggcaggtggtaaaacatattccacataaagtaaaagaatttcaatatacacaacaagaacaatagtttaattgggagatgagaaagaaaataaatcagcactactagcctcagagaaacctcccaaagcacatacggaaatcatgtatgaatttggatgctcaggagcataaagctcaatcggttacagtatgaaatgagttgagtcaaaggattaatctctacaaatctctacatggaatcaaatggtattactcttctcaattaaacataatacaaaattaaattacaaatacaaaaagagcacaagaacaatggtcagaaactctggacaataaatttaagaataaagatcaagatcaaaaagcttaccagtaaattttcttttttcaacagaggcggcaggatgaatttcactgtcatggtgggtaaaaccttttcctgcagatgcaacatctcctacatctttactatcactttcctccttcacaataggcacttcactattctccctcttgtttctaagttccacatcttgtaacttagaatcaaattgcttactctctggcaaatcctcttccatggaatcttcgccagaacttctgtctaagtttaacttttctgaatacccaacatcttcaatgccattggtcttgtttaagtctgaacttgtatcattattgctcttctcttcaagggatgtcttttccttgtctgggtctccaacatccataggatgtgtctcatcataaacaggggcaaaattgttggatgatgattccaacacctctggcctaacattatcttgttctaatttaacattatcagcaattatattatcctttagttcattcttttcattaattgacacagaatcactagaaatagaatcagattttacttgagaccctaaactagggttgacctcagatacctgattttttggagcagaagagtgcaccataagatccatgctttgaggctctatgtcacactccagctgggacttctgatctccatactctagctgagcattcgactcctcatcctccagcttggttgctgaatccccattctccttctgtgtttctgttctgtaagaatcctgaccactagcttctacttctgttaagacactcccactgacagcaatactaggctccacagtagaactaggaatgacttgctcctcacccccactcttagattctccaccatcaggcaagcccttaggtgcaacttcttcttgatccatgactggcacactaacattggcatcaactggggtggaaacaccatccagtttttcattcttgttgcaatcaatagccacaacctcagtaatcttttcattttcctccctttcaattggttcatttataccaatatttccccttccagcagtatcaactactttgtcatttcctgtctcaattgtat------------------------------------------------------------------------------------------------taactacttctgctactacagtccccgtctgtgactcttctgcttcacctactggttgagcatcaagatcagctccattagcatcatcctcttgagaagc----------------------------------------------------------------------------------------------------------------------------------------------------------------------------------------------------------------------------------------------------------------------------------------------------------------------------------------------------------------------------------------------------------------------------------------------------------------------------------------------------------------------------------------------------------------------------------------------------------------------------
>_R_Jupunba_villosa_Borges_423@NODE_1_length_2391_cov_222.349179
tactaatatgaaacaaataaatatataagtttccttgtcatttattttaaagttaaataccaatataggcaggtggtaaaacatattccacatacagtaaaagaatttcaatatacacaacaagaacaatagtttaattgggagatgagaaagaaaataaatcagcactactagcctcagagaaacctcccaaagcacatacggaaatcatgtatgaatttggatgctcagaagcataaagctcaatcggttacagtatgaaatgagttgagtcaaaggattaatctctacaaatctctacatggaatcaaatggtattactcttctcaattaaacataatacaaaattaaattacaaatacaaaaagagcacaagaacaatggtcagaaactctggacaataaatttaagaataaagatcaagatcaaaaagcttaccagtaaattttcttttttcaacagaggcggcaggatgaatttcactgtcatggtgggtaaaaccttttcctgcagatgcaacatctcctacatctttactatcactttcctccttcacaataggcacttcactattctccctcttgtttctaagttccacatcttgtaacttagaatcaaattgcttactctctggcaaatcctcttccatggaatcttcgccagaacttctgtctaagtttaacttttctgaatacccaacatcttcaatgccattggtcttgtttaagtctgaacttgtatcattattgctcttctcttcaagggatgtcttttccttgtctgggtctccaacatccataggatgtgtctcatcataaacaggggcaacattgttggatgatgattccaacacctctggcctaacattatcttgttctaatttaacattatcagcaattatattatcctttagttcattcttttcattaattgacacagaatcactagaaatagaatcagattttacttgagaccctaaactagggttgacctcagatacctgattttttggagcagaagagtgcaccataagatccatgctttgaggctctatgtcacactccagctgggacttctgatctccatactctagctgagcattcgactcctcattctccagcttggttgctgaatccccattctccttctgtgtttctgttctgtaagaatcctgaccactagcttctacttctgttaagacactcccactgacagcaatactaggctccacagtagaactaggaatgacttgctcctcacccccactcttagattctccaccatcaggcaagcccttaggtgcaacttcttcttgatccatgactggcacactaacattggcatcaactggggtggaaacaccatccagtttttcattcttgttgcaatcaatagccacaacctcagtaatcttttcattttcctccctttcaattggttcatttataccaatatttccccttccagcagtatcaactactttgtcatttcctgtctcaattgtat------------------------------------------------------------------------------------------------taactacttctgcaactacagtccccgtctgtgactcttctgcttcacctactggttgagcatcaagatcagctccattagcatcatcctctttagaagcctcagcagcttcatcagcctccctgcgaaggtcttcatccaaccgcctgatcaaatcatctttcagaccttttataggcagtttccttctcttcagctcctctttcagctctgtaaccttccactgatcaatgggtcgattgtcaaggactggatatcttgaggacattatatccaaatacaactcaccttcactaacctgtagtcagcaataaaatttcgttgacaatcaaccacaggaaacatgccgattcaatttttttaacaaaaaatgaggtgcagataatagaagacaataaccaagagagaagattcaaaagttacaagaacttaagcttaaaaaatatgtaatttcctaaacacaagacattgaaactaccagaaaaatattctcgcgagcatgcaacaaaaaccagataaattaaattctaatacacattataacagaaccacaccaggaaatcaatgacgcaaaccatcctttttgaaattgactacactgctgaacctaacatcactatgggcaacccagtacattataaagcaacaatccaactaaggacagaatgttttacatttacaattcatttctcttgacagattta
>_R_Punjuba_callejasii_Daly_5935@NODE_1_length_1855_cov_36.451069
-----------------------------------------------------------------------------------------------------------------------------------------------------------------------------------------catcccaaagcacatacggaaatcatgtatgaatttggatgctcagaagcataaagctcaatcagttacagtatgaaatgagttgagtcaaaggattaatctctaca---------------------tgtattactcttctcaattaaacat-------------------aatacaaaaagagcacaagcacaatggtcagaaactctggacaataaatttaagaataaagatcaagatcaaaaagcttaccagtaaattttcttttttcaacagaggccgcaggatgaatttcactgtcttggtgggtaaaaccttttcctgcagatgcaacatctcctacatctttactatcactttcctccttcacaataggcacttcactattctccctcttgtttctaagttccacatcttgtaacttagaatcaaattgcttactctctggcaaatcctcttccatggaatcttcgccagaacttctgtctaagtttaacttttctgaatacccaacatcttcaatgccattggtcttgtttaagtctgaacttgtatcattattgctcttctcttcaagggatgtcttttccttgtctgggtctccaacatccataggatgtgtctcatcataaacaggggcaaaattgttggatgatggttccaacacctctggcctaacattatcttgttctaatttaacattatcagcaattatattatcctttagttcattcttttcattaattgacacagaatcactagaaatagaatcagattttacttgagaccctaaactagggttgacctcagatacctgattttttggagcagaagagtgcactataagatccatgctttgaggctctatgtcacactccagctgggacttctgatctccatactctagctgagcattcgactcctcattctccagcttggttgctgaatccccattctccttctgtgtttctgttctgtaagaatcctgaccactagcttctacttctgttaagacactcccactgacagcaatacttggctccacagtagaattaggaatgacttgctcctcacccccactcttagattctccaccatcaggtaagcccttaggtgcaacttcttcttgatccatgactggcacactaacattggtatcaactggggtggaaacaccatccagtttttcattcttgttgcaatcaatagccacaacatcagtaatcttttcatcttcctccctttcaattggttcatttataccaatatttcctcttccagcagtatcaactactttgtcatttcctgtttcaattgtattaactacttcagcaactacagtccccgtctgtgactcttctgccccacctactggttgagcatcaactactttgtcatttcctgcttcaactgtattaactacttctgcaactacagtccccgtctgtgactcttctgccccacccactggttgagcatcaagatcagctccattagcatcatcctttttagaagcct---------cagcagcctccctgcaaaggtcttcatccaaccgcctgatcaaatcatctttcaaaccttttataggcagcttccttctcttcagctcctctttcagctctgtaaccttccactgatcaatgggtcgattgtcaagaactggatatcttgaggacattatatccaaatacaactcaccttcactaacctgtagtcagcaataaaatttcgttgacaatcaaccacaggaaacataccgattcaatttttttaagaaaaaatgaggagcagataatagaagacaataaacaagagagaagattcaaaagttacaagaacttaagcttaaaaaatatgtaatttcctaaa---aagacattgaaactaccagaaaaatatt----------------------------------------------------------------------------------------------------------------------------------------------------------------------------------------------------------------------
>_R_Punjuba_lehmannii_Escobar_7465@NODE_2_length_654_cov_72.126516
----------------------------------------tttaatttaaagttaaataccaatataggcaggtggtaaaacatattccacatacagtaaaagaatttcaatatacacaacaagaacaatagtttaattgggagatgagaaaggaaataaatcagcactactagcctcagagaaacatcccaaagcacatacggaaatcatgtatgaatttggatgctcagaagcataaagctcaatcagttacagtatgaaatgagttgagtcaaaggattaatctctaca---------------------tgtattactcttctcaattaaacataataca-------------------aaaagagcacaagaacaatggtcagaaactctggacaataaatttaagaataaagatcaagatcaaaaagcttaccaataaattttcttttttcaacagaggccgcaggatgaatttcactgtcttggtgggtaaaaccttttcctgcagatgcaacatctcctacatttttactatcacttccctccttcacaataggcacttcactattctccctcttgtttctaagttccacatcttgtaacttagaatcaaattgcttactctctggcaaatcctcttccatggaatcttagtctgaacttgtatc------aatattgctcttctcttcaatcttttccttgtctgggcctccaacatccatagga------------------------------------------------------------------------------------------------------------------------------------------------------------------------------------------------------------------------------------------------------------------------------------------------------------------------------------------------------------------------------------------------------------------------------------------------------------------------------------------------------------------------------------------------------------------------------------------------------------------------------------------------------------------------------------------------------------------------------------------------------------------------------------------------------------------------------------------------------------------------------------------------------------------------------------------------------------------------------------------------------------------------------------------------------------------------------------------------------------------------------------------------------------------------------------------------------------------------------------------------------------------------------------------------------------------------------------------------------------------------------------------------------------------------------------------------------------------------------------------------------------------------------------------------------------------------------------------------------------------------------------
