# Supplementary material for: A new generic circumscription of Hydrochorea (Leguminosae, Caesalpinioideae, mimosoid clade) with an amphi-Atlantic distribution
Source: PhytoKeys. 2022 Aug 22;205:401–37. doi: 10.3897/phytokeys.205.82775 (PMC9849043; doi:10.3897/phytokeys.205.82775)
Supplement: Supplementary material 1 — Supplementary data file S1 [file phytokeys-205-401_article-82775__-s001.zip › RBH3_m17630_comp31720_c0_seq1_exon04.aln-cln]

>Afrocalliandra_redacta_Germishuizen_5585@NODE_1_length_1126_cov_187.581506
------------------------------------------------------------------------------------------------------------------------------------------------------------------------------------------------tgtgtgtgatgcatatttgtaatgtgcttttttattctaaatattttagctttgatctttggcagttccaccacctcaaaggcctccaactaattccctaagaattgatcggttcctccgtccttttactctaaaagctgtgcatggtcttcttggtaagaccggcaaagttgtcagtttttggatggatcagatcaagacccattgctatgtcactgtatgactctgttctacttctcgcacactttctcaccccttaattttttttttgccactttatggtcgctcaatgaca----gttgtagtaattcgtgttctctttttgatgcagtattcatcagttgacgaagccattgagactcgaaatgctgtgtataacctccaatggccacctaatggtgggcgcctcttacttgctgaattcgttgaacctgaagaagtgaaaatgaaggtagaggatcctcctgttcaggctgctgctgtcagtagtgctcctttagttcctccctccccacctacctcgcagcctgagccttctcctcgccggcaacaggagcagcggccagttccagttgctcttccacctccaccacctttgtctaaactgccaccagctgctagagagcggcttccatctccaccgccccttccagaaaaggttgatccgcctattgtcactctggatgatctctttcgcaagactagagcaactcctcgcatatactatttacctttatctgaagagcaagttgctgcaaaacttggatctcagggtaaaattacgaagcagtaggaagaattcttccctggctgctgttgatgattgtgtggaagtatgtctgggtgcttc----------------------ttgggagggaattgggatttgccaatgcga--atgtgtatttggcgtttgatggatttggagttttcccagttgatcaatttgtttagcttttatatacatatatattgttagg---actaaaaaaccaagagcttgttgatcggtagatttttctttttgttttgaacatctgcctgaatgcttttagatcttttatttcttaccttgcaattgaacttaaatttagcaagttgttgtctagattcattcagatgcattt-------------------------------------------------------------------------------------------------------------------------------------------------------------------------------------------------------------------------------
>Albizia_coripatensis_Hughes_2433@NODE_1_length_1755_cov_170.845650
tttttctattgtttgatcagctggatgcctccatattttgattctgagtgcatttaaaag-acacttttctcatatcttagatgctttgtgaactcatttcctgaatatttttactc--agttgaataaggtcttattaacttgttagtcataactgtttttgtatacttgatcctgttgtgtgtgctgcaatgtgtgtgatgcgtatttgtaatgtgcttctttattctaaatagtttaactttgatctatggcagttccaccaccacaaaggtccccgactaattccctaagaattgatcggttccttcggccttttactctgaaagctgtgcatgagcttcttggtaagactgggaaagtagtcagtttttggatggatcagatcaagacccattgctatatcactgtaaggctttgttatccttcttgcacgttctctcgtctctcaatttttcttctgccctagtatggttacttcatgatacagttgagtaatttgcggtgctttatttttgatgcagtattcatcagtggacgaggctattgggactcgaaatgctgtgtataacctccaatggccacctaatggtgggcgcctcttacttgctgaatttgttgaacctgaagaagtgaaaatgaaggtagaggctcctcctgttcaagctgtcgctgtcagtagtactcctgtagttcctcccaccccacctacctcacagccagagccttcccctcgccggcaccaggagcagcggccagttccagctactcttccacctccaccacctttgtcaaaaccgccaccagtggttagagaacggcttccatccccaccgccccttccagaaaaggttgacccacctattgtcactctggatgatctctttcgcaagactagagcaactcctcgcatatactatttacctttatctgaagagcaagttgctgcaaagcttgaagctcagggaaaaattactaagcagtaggaagaattctcccctggctgcttttgatgattgcatggaaatacgtctggttgcttcttggctgctctgcaggtgtatcttgggagggaattgggatttgacaatgcgaacatgtgtatttggcgtttgatggatttggagttttcccggttgatccatttgttgagcttttttatatacgtctagtgttaggaccaccaaaaaaccaagagcttgttgatcccgtagatttttcttttggtttgaacctctgcctgaatgcttttagctttttattttcttaccttgcaactgaactgaaatttagcaagttgtggtctagctccattgagaagcattttattattttaagtgaaatgattgatgcgagtgcaaggtgaagacggaggaaatgatgacttaaatcatgtgttaattaaggaatgcaaaattaggttgaataaaaagattgatgagaatgaaaatttctcatggtgattttgtgtgattaatcaactatttaggccgaacagcaacccggcttatggtttgcccaacgtccattaagatcacgatcttctgtt
>Albizia_decandra_Vilhena_231@NODE_1_length_894_cov_35.774786
----------------------------------------------------------------------------------------------------------------------------------------------------------------------------------------------------------------------------------------------------------------------------------------------------------------------------------------gctgtgcatgagcttcttggtaagactgggaaagtagtcagtttttggatggatcagatcaagacccattgctatgtgactgtaaggctttgttatcctgcttgcacgttctctcatctctcaatttttcttctgccatagtatggttacttcatgatacagttgagtaatttgtggtgttttctttttgatgcagtattcatcagtggacgaagctattgggactcgaaatgctgtgtataacctccaatggccacctaacggtgggcgcctcttacttgctgaatttgttgaacctgaagaagtgaaaatgaaggtagaggctcctcctgttcaggctgccgtggtcagtagtactcctgcagttcctcccaccccacctacctcacagtcagagccttcccctcaccggcaccaggagcagcggccagttccagctactcttccacctccaccacctttgtcaaaaccaccaccagcggttagagaacggcttccatccccaccgccccttccagaaaaggttgacccacctattgtcactctggatgatctctttcgcaagactagagcaactccacgcatatactatttacctttatctgaagagcaagttgctgcaaagcttgaagctcggggtaaaattactaagcagtaggaagaattctcccctggctgcttttgatgattgcatggaaattcgtctggttgcttctgggctgctctgcaggtgtatcttgggagggaattgggatttgacaatgcgaacatgtgtatttggcgtttgatggatttggagttttcccggttgatccatttgttgagcttttttatatacgtctagtgttaggaccaccaaaaaaccaagagcttgttgatcccgtagatttttct---------------------------------------------------------------------------------------------------------------------------------------------------------------------------------------------------------------------------------------------------------------------------------------------------------------------------------------
>Albizia_edwallii_Dalmaso_272@NODE_1_length_1074_cov_7.642787
---------------------------------------------------------------------------------------------------------------------------------------------------------------------------------------------------------------------------------------------------------------------------------------------------------------------------------------------------------------gactgggaaagtagtcagtttttggatggatcagatcaagacccattgctatgtcactgtaaggctttgttatccttcttgcacgttctctcgtctctcaatttttcttctgccatagcatggttacttcatgatacagttgagtaatttgtggtgctttatttttgatgcagtattcatcagtggacgaggctattgggactcgaaatgctgtgtataacctccaatggccacctaacggtgggcgcctcttacttgctgaatttgttgaacctgaagaagtgaaaatgaaggtagaggctcctcctgttcaagctgtcgctgtcagtagtactcctgtagttcctcccaccccacctacctcacagccagagccttcccctcgccggcaccaggagcagcggccagttccagctactcttccacctccaccacctttgtcaaaaccgccaccagcggttagagaacggcttccatccccaccgccccttccagaaaaggttgacccacctattgtcactctggatgatctctttcgcaagactagagcaactcctcgcatatactatttacctttatctgaagagcaagttgctgcaaagcttgaagctcggggcaaaattactaagcagtaggaagaattctcccctggctgcttttgatgattgcatggaaatacgtctggttgcttcttggctgctctgcaggtgtatcttgggagggaattgggatttgacaatgcgaacatgtgtatttggcgtttgatggatttggagttttcccggttgatccatttgttgagcttttttatatacgtctagtgttaggaccaccaaaaaaccaagagcttgttgatcccgtagatttttcatttggtttgaacctctgcctgaatgcttttagctttttattttcttaccttgcaactgaactgaaatttagcaagttgtggtctagctccattgagaagcattttattattttaagtgaaatgattgatgcgagtgcaaggtgaagacggaggaaatgatgacttaaatcaagtgttaattaaggaatgcaaaattaggttg-----------------------------------------------------------------------------------------------------------------------------
>Albizia_glabripetala_Lewis_1652@NODE_2_length_525_cov_66.149554
-----------------------------------------------------------------------------------------------------------------------------------------------------------------------------------------------------------------------------------------------------------------------------------------------------------------------------------------------------------------------------------tttggatggatcagatcaagacccattgctatgtgactgtaaggctttgttatccttcttgcacgttctctca--tctcaatttttcttctgccatggtatggttacttcatgatacagttgagtaatttgtggtgttttctttttgatgcagtattcatcagtggaggaagctattgggactcgaaatgctgtgtataaccttcaatggccacctaacggtgggcgcctcttacttgctgaatttgttgaacctgaagaagtgaaaatgaaggtagaggttcctcctgttcaggctgccgtggtcagtagtactcctgtagttcctcccaccccacctacctcacagccagagccttcccctcgccggcaccaggagcagcggccagttccaactattcttccacctccaccacctttgtcaaaaccaccaccagcggttagagaacgtcttccatccccaccgccccttccagaaaaggttgacccacctattgtcactctggatgatctctttcgcaagactag---------------------------------------------------------------------------------------------------------------------------------------------------------------------------------------------------------------------------------------------------------------------------------------------------------------------------------------------------------------------------------------------------------------------------------------------------------------------------------------------------------------------------------------------------------------------------------------------------------------------------------------------------------------------------
>Albizia_inundata_Wood_26530@NODE_1_length_1127_cov_140.959888
----------------------------------------------------------------------------------------------------------------------------------------------------------------------------------------------------------------------------------------------------------------------------------------------------------------------------------------gctgtgcatgagcttcttggttagactgggaaagtagtcagtttttggatggatcagatcaagacccattgctatgtgactgtaaggctttgttatccttcttgcacgttctctcatctctcaatttttcttctgccatggtatggttacttcatgatacagttgagtaatttgtagtgttttctttttgatgcagtattcctcagtggaggaagctattgggactcgaaatgctgtgtataacctccaatggccacctaacggtgggcgcctcttacttgctgaatttgttgaacctgaggaagtgaaaatgatggtagaggctcctcctgttcaggctgccgtggtcagtagtattcctgtagttcctcccaccccacctacctcacagccagagccttcccctcgccggcaccaggagcagcggccagttccaactactcttccacctccaccacctttgtcaaaaccaccaccagcggttagagaacggcttccatccccaccgccccttccagaaaaggttgacccacctattgtcactctggatgatctctttcgcaagactagagcaactcctcgcatatactatttacctttatctgaagagcaagttgctgcaaagcttgaagttcagggtaaaattactaagcagtaggaagaattctccccttgctgcttttgatgattgcatggaaatacgtctggttgcttctgggctgctctgcaggtgtatcttgggagggaattgggatttgacaatgcgaacatgtgtatttggcgtttgatggatttggagttttcccggttgatccatttgttgagcttttttatatacgtctagtgttaggactaccaaaaaaccaagagcttgttgatcccgtagatttttcttttggtttgaacctctgcctgaatgctttgagctttttattttcttaccttgcaactgaactgaaatttagcaagttgtggtctagctccattaagaagcattttattattttaagtgaaatgattgatgcgaatg----------------------atgacttaa---aagtgttaattaaggaatgcaaaattaggttgaataaaaagattgatgagaatgaaaatttcttaggatgat--tgtgtaattaatcaac-------------------------------------------------------------------
>Albizia_multiflora_Hughes_3090@NODE_1_length_1258_cov_146.769687
---------------------------------------gattctgaatgcatttaaaagaacacttttctcataccttagatgcttcgtgaactcatttcctgaatattttgactc--tgttgaataaggtcttgttaacttgttagtcatacctgtttttatatacttgatcttgttttgtgtgctgcaatgtgtgtgatgcgtatttgtaatgtgcatctttattctaaatagtttaactttgatctttggcagttccaccaccacaaaggtccccaactaattccctaagaattgatcggttccttcggccttttactctgaaagctgtgcatgagcttcttggtaagactgggaaagtagtcagtttttggatggatcagatcaagacccattgctatgtgactgtaaggctttgttatccttcttgcaagttctctcatctgtcaatttttcttctgccatggtatggttacttcatgatacatttgagtaatttgtggtgttttctttttgatgcagtattcatcagtggaggaagctattgggactcgaaatgctgtgtataacctccaatggccacctaacggtgggcgcctcttacttgctgaatttgttgaacctgaagaagtgaaaatgaaggtagaggctcctcctgttcagtttgccgtggtcagtagtactcctgtagttcctcccaccccacctacctcacagccagagccttcccctcgccggcaccaggagcagcggccagttccaactactcttccacctccaccacctttgtcaaaaccaccaccagcggttagagaacggcttccatccccaccgccccttccagaaaaggttgacccacctattgtcactctggatgatctctttcgcaagactagagcaactcctcgcatatactatttacctttatctgaagagcaagttgctgcaaagcttgaagctcagggtaaaattgctaagcagtaggaagaattctcccctggctgcttttgatgattgcatggaaatacgtctggttgcttctgggctgctctgcaggtgtatcttgggagggaattgggatttgacaatgcgaacatgtgtatttggcgtttgatggatttggagttttcccggttgatccatttgttgagcttttttatatacgtctagtgttaggaccaccaaaaaaccaagagcttgttgatcccgtagatttttcttttggtttgaacctctgcctgaatgctttgagctttttattttcttaacttgcaactgaactgaaatttagcaagtt----------------------------------------------------------------------------------------------------------------------------------------------------------------------------------------------------------------------------------------------------------
>Albizia_tomentella_Leach_Dunlop_3801@NODE_1_length_1560_cov_197.101821
cttttctattgtttgatcagctggatgcctccatattttgattctgaattcgtttaaaagaacacttttctcgtaccgttgatgctacgtgaactaatttcttgaatgtttttactc--agttgaataagctcttgttaacttattagtcatacccgtttttctatacttgatcctgttgtgtgtgctgcaatgtgtgtgatgcgtatttctaatgtgcttctttattctaaatagtttagctttgatctttggcagttccaccggcagaaaggtccccgactaattccctaagaattgatcggttccttcgtccttttactctgaaagctgtgcatgagcttcttggtaagactgggaaagttgtcaggttttggatggatcagatcaagacccattgctatgtcactgtaagactttgttatccttcttgcatgttctctcatctctcaatttttcttctgccattgtatggttacttcatgatacagttgagtaatttgtggtgttttctttttgatgcagtattcatcagtggatgaagctattgagactcgaaatgctgtgtataacctccaatggccacctaacggtgggcgcctcttacttgctgaatttgttgaacctgaagaagtgaaaatgaaggtagaggttcctccagttcaggctgccgcagtcagtagtacacctgtagttcctcccaccccacctacctcacagccagagccttcccctcgccggcaccaggagcagtggccagttccagctactcttccacctccaccacctttgtcaaaaccgccaccagctgttagagaacggcttccatccccaccaccccttccagaaaaggttgacccacctattgtcactctggatgatctctttcgcaagactagagcaactcctcgcatatactatttacctttatctgaagagcaagttactgcaaagcttgaagctcagggtaaaatcactaagcagtaggaagaattctcccctggttgctattgatgattgcatggaaatctgtctggctgcttcttggctgatctgcaggtgtatcttgggagggaattgggatttgccaat--gaatatgtgtatttggcgtttgatggatttggagttttaccggttgatccatttgttgaacttttttatatacatttagtgttaggacgacc-aaaaaccaagagcttgttgatcccgtagatttttcttttggtttgaacctctgcttgaatgcttttacctttttattttcttaccttgcaactgaactgaaatttggcaagttgtggtctacctccattaagaagc--------attttaagtaaaatgattgatgctagtgctaggtgatgacggaagaaatgttgacttaaatcaagtgttaattaagaaatgcaaaattaggttgaataaaaggattgatgagaatg-aaatttctcaggatgattttgtgcaattaataaactattc----------------------------------------------------atagtttgtt
>Albizia_tomentosa_Hughes_648@NODE_1_length_1291_cov_79.708402
---------------------------------------------------------aagaacacttttctcatactttagatgcttcctgaactcatttcctgaatatttttactc--agttgaataaggtcttattaacttattagtcatacctgtttttacatacttgatcctgttgtgtgtgctgcaatgtgtgtgatgtgtatttgtaatgtgcttctttattctaaatagtttaactttgatctttggcagttccaccaccacaaaggtccccgactaattccctaagaattgatcggttccttcggccttttactctgaaggctgtgcatgaacttcttggtaagactgggaaagtagtcagtttttggatggatcagatcaagacccattgctatgtcactgtaaggctttgttatccttattgcacgctctctcatctctcaatttttcttctgccatagtatggttacttcatgatacagttgagtaatttgtggtgttttctttttgatgcagtattcatcagtggacgaagctattgggactcgaaatgctgtgtataacctccaatggccacctaacggtgggcgcctcttacttgctgaatttgttgaacctgaagaagtgaaaatgaaggtagaggctcctcctgttcaggctgctgcggtcagtagtactcctgcagttcctcccaccccacctacctcacagccagagccttcccctcgccggcaccaggagcagcggccagttccagctactcttccacctccacctcctttgtcaaaaccgccaccagtggttagagaacggcttccatccccgccgccccttccagaaaaggttgacccacctattgtcactctggatgatctctttcgcaagactagagcaactcctcgcatatactatttacctttatctgaagagcaagttgctgcaaagcttaaagctcagggtaaaattactaagccgtaggaagaattctcccctggatgcttttgatgattacatgg-aatacgtctggttgcttcttggctgctctgcaggtgtatcctgggagggaattggggtttgacaatgcgaacatgtgtatttggcgtttgatggattcggagttttcccggttgatccatttgttgagcttttttatatgcgtctagtgttaggaccaccaaaaaaccaagagcttgttgatcccgtagatttttgttttggtttgaacctctgcctgaatgcttttggctttttattttcttaccttgcaactgaactgaaatttagcaatttgtggtctaactccattaagaagcattttattattttaagtgaaatgattgat------------------------------------------------------------------------------------------------------------------------------------------------------------------------------------------------------
>Calliandra_bella_LPQ15696@NODE_1_length_1420_cov_192.434847
----------------------------------------------------catttgaaaacatttttctcacactttagatgcttcttgaactcatttcctgaatatgttttgtcaaagttgaatatacttctattttcttgttggttatacctgtttc--tatatttgatcctgc--------------tgtgtgtgacttatatttgtaatgcgcttttttattctaaatggtttagctttgatctttggcagttccaccgccacaaaggtccccaactaattccctaagaattgatcggttccttcgtccttttactctgaaagctgtgcatgagcttctcggtaagactggaaaagttgtcaatttttggatggatcaaatcaagacccactgttatgtcactgtacgacc---tttcccttctcgcacgctctctcacaattc---ttttttcctgctgctttatggttacttcatgatacagttgagtaactt---gttttttctttttgatgcagtattcatcagtggatgaagccgttgagactcgaaatgctgtgtataacctccaatggccacctaatggtgggcgcctcttacttgcagaatttgttgaacctgaagaagtgaaaatgaaggtagaggctcctcctgttcaggctgccgctgtcagcagtgctcctgtggttcctcccaccccacctacttcacagcctgagccttcccctcgccggcaacatgagcagcggccggttccagttacacttcctcctccaccaccgttgtcaaaactgccaccagctgctagagaacggctcccatccccaccgccccttcctgaaaaggttgatccacctattgtcactctggatgatctctttcgcaagactagggcaactccccgtatatactatttacctttatctgaagagcaagttgctgcaaaacttgaagctcagggtaaagttatgaagcattaggaagaattctcccc--------------------------------------------tggcttctctgcaggtgtatcttg---gggaattgggatttgccaatgcgaatttgtgtatttggcgtttgatggattcggagttttcccagttgatccatttgtttagc--ttttatatacatatagttttaggtccacctaaaaaccaagagtttgttgatccgtagatttttcttttggtttcgaacatctgcctgaatgcttttaactttatattctcttaccttgcaattgaactgaaatttagcaagttgtggtctagatccattaagaaacattttattgtttcaggtgaagtaattgatgcgtgggatgagtg-------aagaaatgctgtcttgtttggattggtgattggggcctttgaaaatagtttttcaacaattacatttcttgtcaaag-------aagataattacgttacatttcttgaagaaaaagatagatcctaaacaacactagaag--------------------------accttaattg
>Cathormion_obliquifoliolatum_Wieringa_6519@NODE_1_length_1523_cov_76.527248
-------------------------------------------------------------------ttctcataccttagatgcttcgtgaactcatttcctgaatatttttactcaaagttgaataagctcctattatcttattagtcatacctgtttttgtatacttgatcctgttgtgtgtgctgcaatgtgtgtgatgcgtatttgtaatgtgcttctttattctaaatagtttagctttgatctttggcagttccaccgccacaaaggtccccaactaattccctaagaattgatcggttccttcgtccttttactctgaaagctgtgcatgagcttcttggtaagactgggaaagttgtcagtttttggatggatcagatcaagacccattgctatgtcactgtaagactttgttatccttcttgcacgttctctcatctctcaatttttcttctgccatagtatggttacttcatgatacagttgagtaatttgtggtgttttctttttgatgcagtattcatcagaggatgaagctattgagactcgaaatgctgtgtataacctccaatggccacctaacggtgggcgcctcttacttgctgaatttgttggacctgaagaagtgaaaatgaaggtagaggctcctcctgttcaggctgccgtggtcagtagtactcctgtagttcctcccaccccacctacctcacagccagagccttccccgcgccggcaccaggagcagcggccagttccagctactcttccaccaccgccacctttgtcaaaaccaccaccagcagctagagaacggcttccatccccaccaccccttccagaaaaggttgacccacctattgtcactctggatgatctctttcgcaagactagagcaactcctcgcatatactatttacctttgtctgaagagcaagttgctgcaaaacttgaagctcagggtaaaattactaagcagtaggaagaattctcccctggccgcttttgatgattgcatggaaatacgtctggttgcttcttggctgctctgcaggtgtatcttgggagggaattgggatttgacaatgcgaatatgtgtatttggcgtttgatggattttgagttttcccggttgatccatttgttgagcttttttatatacatctactgttaggaccaccaaaaaaccaagagcttgttgatcccgtagattttatttttggtttgaacctctgcctgaatgcttttagctttttattttcctaccttgcaactgaactgaaatttagcaagttgtggtctagctccatttagaagcattttattattttaagtaaaattattgatgcgagtgcaaggtgatgacgcaagaaatgcggacttaaatcaagtgctaattgagaaatgcaaaattaggttgaataaaaagattgatgagaatgaatatttctcaggatgattttgtgtaattaatcaactatttagccggaacctcaacccggcttggggttagcccaacctccaatcggatcacgatattttatt
>Enterolobium_cyclocarpum_MWC9020@NODE_1_length_1277_cov_220.334167
-----------------------------------------------------------------------------------------------------------atttttagtc--agttgaataagctcttattaacttattagtcatacctgtttctgtatgcttgagcctgttgtgtgtgctgcaatgtgtgtgatgcgtatttgtaatgtg---ctttattctaaatagtttagctttgatatttggcagttccaccgcctcaaaggtctccgactaattccctaagaattgatcggttccttcgtccttttactctgaaagctgtgcatgagcttcttggtaagactgggaaagttgtcagtttttggatggatcagatcaagactcattgctatgtcactgtaagactttgttacccttcttgcacgttctctcatctctcaatttttcttctgccatagtatggttacttcatgatacagttgagtaatttgtggtgttttctttttgatgcagtattcatcagaggacgaagctattgagactcgaaatgctgtgtataacctgcaatggccacctaacggtgggcgcttattacttgctgaatttgttgaaccagaagaagtgaaaatgaaggtagaggctcctcctgttcaggctgctgcagtcagcagtactcctgtagttcctcccaccccacctacctcacagccagagccttcccctcgccggcaccaggagcagtggccagttccagctactcttccacctccaccacctttgtcaaaactgccaccagcagtcagagaacggcttccatccccaccgccccttccagaaaaggttgacccacctattgtcacgctggatgatctctttcgcaagactagagcaactcctcgcatatactatttacctttatctgaagagcaagttgctgcaaaacttgaagctcagggtaaaatcaccaagcagtagaaagaattctcccctggctgctattgatgattgcatggaaacatgtctggttgcttctgggctgctctgcaggtgtatcttgggagggaattgggatttgacaatgcgaatatgtgtatttggcgtttgatggatttggagttttcgcggttgatccatttgttgagcttttttatatacatctagtgttaggaccaccaaaaaaccaagagcttgttgatcccgtagatttttcttttgtcttgaacctctgcctgaatgcttttagctttttattttcttaccttggtactgaactgaaatttagcaagttgtggtctagctccattaagaagcattttattattttaagtaaaatgattgatgatagtgcaaggtgatgacggaagaaatgctgacttaa----------------------------------------------------------------------------------------------------------------------------------------------------------------
>Jupunba_abbottii_Zanoni_21220@NODE_1_length_1195_cov_111.437388
------------------------------------------------------------------------------------------------------------------------------taagctcttattatcttattagtcatacctgtttttgtatacttgatcctgttgtgtgtgctgcaatgtgtgtgatgcgtatttgtaatgtgcttccttattctaaatagtttagctttgatctttggcagttccaccgccacaaaggtccccgactaattccctaagaattgatcggttccttcgtccttttactctgaaagctgtgcatgagcttcttggtaagactgggaaagttgtcagtttttggatggatcagatcaagacccattgctatgtcactgtaagactttgttatccttcttgcacgttctctcatctctcaatttttcttctgccatagtatggttacttcatgatacagttgagtaatttgtggtgttttcttttttatgcagtattcatcagagcacgaagctattgagactcgaaatgctgtgtataaccttcaatggccacctaacggtgggcgcctcttgcttgctgaatttgttggacctgaagaagtgaaaatgaaggtagaggctcctcctgttcaggctgccgtggtcagtagtactcctgtagttcctcccaccccacctacctcacagccagagccttccccgcgctggcaccaggagcagcggccagttccagctactcttccacctccgccacctttgtcaaaaccgccaccagcagctagagaacggcttccatccccaccaccccttccagaaaaggttgacccacctattgtcactctggatgatctctttcgcaagactagagcaactcctcgcatatactatttacctttatctgaagagcaagttgctgcaaaacttgaagctcagggtaaaattactaagcagtaggaagaattctcccctggctgcttttgatgattgcatggaaatacgtctggttgcttcttggctgctgtgcaggtgtatcttgtgagggaattgggatttgacaatgcgaatatgtgtatttggcgtttgatggatttggagttttcccggttgatccatttgttgagcttttttatatacatctagtgttaggaccaccaaaaaaccaagagcttgttgatcccgtagatttttcttttggtttgaacctctgcctgaatgcttttagctttttattttcttaccttgcaactgaactgaaatttagcaagttgtggtctagctccatttagaag------------------------------------------------------------------------------------------------------------------------------------------------------------------------------------------------------------------------------------
>Jupunba_cochleata_Bonadeu_673@NODE_1_length_1414_cov_126.994764
cttttctattgtttgatgcgcgggatgcctccatattttgattctgaatgcatttaaaagtacacttttctcataccttagatgcttcgtgaactcatttcctgaatatttttactcaaagttgaataagctcctattatcttattagtcatacctgtttttgtatacttgatcctgttgtgtgtgctgcaatgtgtgtgatgcgtatttgtaatgtgcttctttattctaaatagtttagctttgatctttggcagttccaccaccacaaaggtccccaactaattccctaagaattgatcggttccttcgtccttttactctgaaagctgtgcatgagcttcttggtaagactgggaaagttgtcagtttttggatggatcagatcaagacccattgctatgtcactgtaagactttgttatccttcttgcacattctctcatctctcaatttttcttctgccatagtatggttacttcatgatacagttgagtaatttgtggtgttttctttttgatgcagtattcatcagaggacgaagctattgagactcgaaatgctgtgtataacctccaatggccacctaacggtgggcgcctcttgcttgctgaatttgttggacctgaagaagtgaaaatgaaggtagaggctcctcctgttcaggctgccgtggtcagtagtactcctgtagttcctcccaccccacctacctcacagccagagccttccccgcgccggcaccaggagcagcggccagttccagctactcttccacctccgccacctttgtcaaaaccgccaccagcagctagagaacggcttccatccccaccaccccttccagaaaaggttgacccacctattgtcactctggatgatctctttcgcaagactagagcaactcctcgcatatactatttacctttatctgaagagcaagttgctgcaaaacttgaagctcagggtaaaattactaagcagtaggaagaattctcccatggctgcttttgatgattgcatggaaatacgtctggttgcttcttggctgctctgcaggtgtatcttgggatggaattgggatttgacaatgcgaatatgtgtatttggcgtttgatggatttggagttttcccggttgatccatttgttgagcttttttatatacatctagtgttaggaccaccaaaaaaccaagagcttgttgatcccgtagatttttcttttggtttgaacctctgcctgaatgcttttagctttttattttcttaccttgcaactgaactgaaatttagcaagttgtggtct---------------------------------------------------------------------------------------------------------------------------------------------------------------------------------------------------------------------------------------------------
>Jupunba_filamentosa_Lima_7487@NODE_1_length_1536_cov_102.866347
---------------------------------------------gaatgcatttaaaagaacacttttctcatacctttgatgcttcgtgaactcatttcctgaatatttttactcaaagttgaataagctcctattatcttattagtcatacctgtttttgtatacttgatcctgttgtgtgtgctgcaatgtgtgtgatgcgtatttgtaatgtgcttctttattctaaatagtttagctttgatctttggcagttccaccgccacaaaggtccccaactaattccctaagaattgatcggttccttcgtccttttactctgaaagctgtgcatgagcttcttggtaagactgggaaagttgtcagtttttggatggatcagatcaagacccattgctatgtcactgtaagactttgttatccttcttgcacgttctctcatctctcaaattttcttctgccatagtatggttacttcatgatgcagttgagtaatttgtggtgttttctttttgatgcagtattcatcagaggatgaagctattgagactcgaaatgctgtgtataacctccaatggccgcctaacggtgggcgcctcttgcttgctgaatttgttggacctgaagaagtgaaaatgaaggtagaggctcctcctgttcaggctgccgtggtcagtagtactcctgtagttcctcccaccccacctacctcacagccagagccttccccacgccggcaccaggagcagcggccagttccagctactcttccacctccgccacctttgtcaaaaccgccaccagcagctagagaacggcttccttccccaccaccccttccagaaaaggttgacccacctattgtcactctggatgatctctttcgcaagactagagcaactcctcgcatatactatttacctttatctgaagagcaagttgctgcaaaacttgaagctcggggtaaaattactaagcagtaggaagaattctcccctggctgcttttgatgattgcatggaaatacgtctggttgcttcttggctgctctgcaggtgtatcttgggagggaattgggatttgacaatgcgaatatgtgtatttggcgtttgatggatttggagttttcccggttgatccatttgttgagcttttttatatacatctagttttaggaccaccaaaaaaccaagagcttgttgatcccgtagatttttcttttggtttgaacctctgcctgaatgcttttagctttttattttcttaccttgcaactgaactgaaatttagcaagttgtggtctagctccatttggaagcattttattgttttaagtaaaattattgatgcgagtgcaaggtgatgacgcaagaaatgcggacttaaatcaagggctaattaagaaatgcaaaattaggttgaataaaaagattgatgagaatgaaaatttctcaggatgattttgtgtaattaatcaactatttagcccgaacccctacctggcttggggttagcccaacgtccattcggatcacgatctcttatt
>Jupunba_leucophylla_Iganci_839@NODE_1_length_1869_cov_191.792969
cttttctattgtttgatgcgcgggatgcctccatattttgattctgaatgcatttaaaagaacacttttctcataccttagatgcttcgtgaactcatttcctgaatatttttactcaaagttgaataagctcctattatcttattagtcatacctgtttttgtatacttgatcctgttgtgtgtgctgcaatgtgtgtggtgcgtatttgtaatgtgcttctttattctaaatagtttagctttgatctttggcagttccaccgccacaaaggtccccaactaattccctaagaattgatcggttccttcgtccttttactctgaaagctgtgcatgagcttcttggtaagactgggaaagttgtcagtttttggatggatcagatcaagacccattgctatgtcactgtaagactttgttatccttcttgcacgttctctcatctctcaatttttctgctgccgtagtatggttacttcatgatacagttgagtaatttgtggtgttttctttttgatgcagtattcatcagaggacgaagctattgagactcgaaatgctgtgtataacctccaatggccacctaacggtgggcgcctcttgcttgctgaatttgttggacctgaagaagtgaaaatgaaggtagaggctcctcctgctcaggctgccgtggtcagtagtactcctgtagttcctcccaccccacctacctcacagccagagccttccccgcgccggcaccaggagcagcggccagttccagctactcttccacctccgccacctttgtcgaaaccgccaccagcagctagagaacggcttccatccccaccaccccttccagaaaaggtggacccacctattgtcactctggatgatctctttcgcaagactagagcaactcctcgcatatactatttacctttatctgaagagcaagttgctgcaaaacttgaagctcagggtaaaattactaagcagtaggaagaattctcccctggctgcttttgatgattgcatggaaatacgtctggttgcttcttggctgctctgcaggtgtatcttgggagggaattgggatttgacaatgcgaatatgtgtatttggcgtttgatggatttggagttttcccggttgatccatttgttgagcttttttatatacatctagtgttaggaccaccaaaaaaccaagagcttgttgatcccttagatttttcttttggtttgaacctctgcctgaatgcttttagctttttattttcttaccttgcaactgaactgaaattaagcaagttgtggtctagctccatttagaagcattttattattttaagtaaaattattggtgcgagtgcaaggtgatgacgcaagaaatgcggacttaaatcaagtgctaattaagaaatgcaaaattaggttgaataaaaagattgatgagaatgaaaatttctcaggatgattttgtgtagttaatcaactatttagcccgaacctcaacccggcttggggttagcccaccgtccattcggatcccgaccttttatt
>Jupunba_microcalyx_Iganci_855@NODE_1_length_1759_cov_134.762782
cttttctattgtttgatgcgcgggatgcctccatattttgattctgaatgcatttaaaagaacacttttctcataccttagatgcttcgtgaactcatttcctgaatatttttactcaaagttgaataagctcctattatcttattagtcatacctgtttttgtatacttgatcctgttgtgtgtgctgcaatgtgtgtggtgcgtatttgtaatgtgcttctttattctaaatagtttagctttgatctttggcagttccaccgccacaaaggtccccaactaattccctaagaattgatcggttccttcgtccttttactctgaaagctgtgcatgagcttcttggtaagactgggaaagttgtcagtttttggatggatcagatcaagacccattgctatgtcactgtaagactttgttatccttcttgcacgttctctcatctctcaatttttctgctgccgtagtatggttacttcatgatacagttgagtaatttgtggtgttttctttttgatgcagtattcatcagaggacgaagctattgagactcgaaatgctgtgtataacctccaatggccacctaacggtgggcgcctcttgcttgctgaatttgttggacctgaagaagtgaaaatgaaggtagaggctcctcctgctcaggctgccgtggtcagtagtactcctgtagttcctcccaccccacctacctcacagccagagccttccccgcgccggcaccaggagcagcggccagttccagctactcttccacctccgccacctttgttgaaaccaccagcagcagctagagaacggcttccatccccaccaccccttccagaaaaggttgacccacctattgtcactctggatgatctctttcgcaagactagagcaactcctcgcatatactatttacctttatctgaagagcaagttgctgcaaaacttgaagctcagggtaaaattactaagcagtaggaagaattctcccctggctgcttttgatgattgcatggaaatacgtctggttgcttcttggctgctctgcaggtgtatcttgggagggaattgggatttgacaatgcgaatatgtgtatttggcgtttgatggatttggagttttcccggttgatccatttgttgagcttttttatatacatctagtgttaggaccaccaaaaaaccaagagcttgttgatcccttagatttttcttttggtttgaacctctgcctgaatgcttttagctttttattttcttaccttgcaactgaactgaaattaagcaagttgtggtctagctccatttagaagcattttattattttaagtaaaattattggtgcgagtgcaaggtgatgacgcaagaaatgcggacttaaatcaagtgctaattaagaaatgcaaaattaggttgaataaaaagattgatgagaatgaaaatttctcaggatgattttgtgtagttaatcaactatttagcccgaacctcaacccggcttggggttagcccaccgtccattcggatcccg----------
>Jupunba_oxyphyllidia_Yonker_6157@NODE_1_length_1172_cov_148.563470
---------------------------------------------------------------------------------------------ctaatttactgaaaatttttactcaaagatgaataagctcttattatcttattagtcatacctgtttttgtatacttgatcctgttgtgtgtgctgcaatgtgtgtgatgcgtatttgtaatgtgcttctttattctaaatagtttagctttgatctttggcagttccaccgccacaaaggtccccgactaattccctaagaattgatcggttccttcgtccttttactctgaaagctgtgcatgagcttcttggtaagactgggaaagttgtcagtttttggatggatcagatcaagacccattgctatgtcactgtaagactttgttatctttcttgcacgttatctcatctctcaatttttcttctgccatagtatggttacttcatgatacagttgagtaatttgtggtgttttctttttgatgcagtattcatcagaggacgaagctattgagactcgaaatgctgtgtataacctccaatggccacctaacggtgggcgcctcttgcttgctgaatttgttggacctgaagaagtgaaaatgaaggtagaggctcctcctgttcaggctgccgtggtcagtagtactcctgtagttcctcccaccccacctacctcacagccagagccttccccgcgcctgcaccaggagcagcggccagttccagctactcttccacctccgccacctttgtcaaaaccgccaccagcagctagagaacggcttccatccccaccaccccttccagaaaaggttgacccacctattgtcactctggatgatctctttcgcaagactagagcaactcctcgcatatactatttacctttatctgaagggcaagttgctgcaaaacttgaagctcggggtaaaattactaagcagtaggaagaattctcccctagctgcttttgatgattgcatggaaatacgtctggttgcttcttggctgctctgcaggtgtatcttgtgagggaattgggatttgacaatgcgaagatgtgtatttggcgtttgatggatttggagttttcccggttgatccatttgttgagcttttttatatacatctagtgttaggaccaccaaaaaaccaagagcttgttgatcccgtagatttttcttttggtttgaacctctgcctgaatgcttttagctttttatttt--------------------------------------------------------------------------------------------------------------------------------------------------------------------------------------------------------------------------------------------------------------------------------------------
>Jupunba_trapezifolia_Simon_1600@NODE_2_length_660_cov_72.626446
-----------------------------------------------------------------------------------------------------------------actcaaagttgaataagctcctattatcttattagtcatacctgtttttgtatacttgatcctgttgtgtgtgctgcaatgtgtgtgatgcgtatttgtaatgtgcttctttattctaaatagtttagctttgatctttggcagttccaccgccacaaaggtccccaactaattccctaagaattgatcggttccttcgtccttttactctgaaagctgtgcatgagcttcttggtaagactgggaaagttgtcagtttttggatggatcagatcaagacccattgctatgtcactgtaagactttgttatccttcttgcacgttctctcatctctcaatttttctgctgccatagtatggttacttcatgatacagttgagtaatttgtggtgttttctttttgatgcagtattcttcagaggacgaagctattgagactcgaaatgctgtgtataacctccaatggccacctaacggtgggcgcctcttgcttgctgaatttgttggacctgaagaagtgaaaatgaaggtagaggctcctcctgttcaggctgccgtggtcagtagtactcctgtagttcctcccaccccacctacctcacagccagagccttccccgcgccggcaccaggagcagcggccagttccagctactctt--------------------------------------------------------------------------------------------------------------------------------------------------------------------------------------------------------------------------------------------------------------------------------------------------------------------------------------------------------------------------------------------------------------------------------------------------------------------------------------------------------------------------------------------------------------------------------------------------------------------------------------------------------------------------------------------------------------------------------------------------------------------------------------------------------
>Punjuba_killipii_Palodorios_6252@NODE_1_length_905_cov_86.231884
--------------------------------------------------------------------------------------------------------------------------------------------------------------------------------------------------------------------------------------------------------------------------cacaaaggtccccgactaattccctaagaattgatcggttccttcgtccttttactctgaaagctgtgcatgagcttcttgataagactgggaaagttgtcagtttttggatggatcagatcaagacccattgctatgtctctgtaagactttgttatccttcttgcacgttctctcatctctcaatttttcttctgccatagcatggttacttcatgatacagttgagtaatttttggtgtttt-attttgatgcagtattcatcagtggatgaagctattgagactcgaaatgctgtgtataacctccaatggccacctaacggtgggcgcctcttgcttgctgaatttgttgaacctgaagaagtgaaaatgaaggtagaggctcctcctgttcaggctgccgcagtcagtagtacacctgtagttcctcccaccccacctacctcacagccagagccttccccgcgccggcaccaggaacagcggctagttccagctactcttccacctccgccacctttgtcaaaacctccaccagcagttagagaacggcttccatccccaccgccccttccagaaaaggttgacctgcctattgtcactctggatgatctcttccgcaagactagagcaactcctcgcatatactatttacctttatctgaagagcaagttgctgcaaaacttgaagctcagggtaaaattactaagcagtaggaagaattctcccctggctgctattgatgattgcatggaaatatgtctggttgcttcttggctgctctgcaggtgtatcttgggagggaattgggatttgccaat--gaatatgtgtatttggcgtttgatggatttggagttttcccggttgatccatttgttgagcttttttatatacatctagtg---------------------------------------------------------------------------------------------------------------------------------------------------------------------------------------------------------------------------------------------------------------------------------------------------------------------------------------------------------------------------------------
>Punjuba_lehmannii_Escobar_7465@NODE_1_length_1347_cov_115.273228
-------------------------------------taaagaaaaaattaaaaaagaaattgatttttttaaaaaaataaaaaattcccggaccagtctactggccgtttccagtc--tagaccgcctggtccggttgggttct--attaccatggtttttgtatacttgatcctgttgtgtgtgctgcaatgtgtgtgatgcgtatttgtgatgttcttctttattctaactagtttagctttgatctttggcagttccaccgccacaaaggtccccgactaattccctaagaattgatcggttccttcgtccttttactctgaaagctgtgcatgagcttcttgataagactgggaaagttgtcagtttttggatggatcagatcaagacccattgctatgtcactgtaagactttgttatccttcttgcacgttctctcatctctcaatttttcttctgccatagcatggttacttcatgatacagttgagtaatttttggtgtttt-attttgatgcagtattcatcagtggatgaagctattgagactcgaaatgctgtgtataacctccaatggccacctaacggtgggcgcctcttgcttgctgaatttgttgaacctgaagaagtgaaaatgaaggtagaggctcctcctgttcaggctgccgcagtcagtagtacacctgtagttcctcccaccccacctacctcacagccagagccttccccgcgctggcaccaggaacagcggctagttccagctactcttccacctccgccacctttgtcaaaacctccaccagcagttagagaacggcttccatccccaccgccccttccagaaaaggttgacccgcctattgtcactctggatgatctcttccgcaagactagagcaactcctcgcatatactatttacctttatctgaagagcaagttgctgcaaaacttgaagctcagggtaaaattactaagcagtaggaagaattctcccctggctgctattgatgattgcatggaaatatgtctggctgcttcttggctgctctgcaggtgtatcttgggagggaattgggatttgccaat--gaatatgtgtatttggcgtttgatggatttggagttttcccggtttatccatttgttgagcttttttatatacatctagtgttaggaccaccaaaaaaccaagagcttgttgatcccctagatttttcttttggtttgaacctctgcctgaatgc-------------ttttcttactttgcaactgaactgaaatttagcaagttgtggtctagctccattaagaagcattttattattttaagtaaaatgattgatgcgagtgcaaggtgatgacggaagaaatgctgacttaaat--------------------------------------------------------------------------------------------------------------------------------------------------------------
>_R_Acacia_rostellifera_Murphy_466@NODE_1_length_1666_cov_157.888609
cttttttattgtttgatcagctggatgcttccatattttgattctgaatgcatttaaaagaatccttttctcataccttagatg-----tgaactcatttcctgaatatttttactc--agttgaataagcccttgttaacttgttagtcatacctgtttttgtatacttgatcctgttgtgtgtgctgcaatgagtgtgatgcgtatttgtagtgtgcttctttattctaaatagtttagctttgatctttggcagttccaccgccacaaaggtcccccactaattccctaagaattgatcggttcctccgtccttttactctgaaagctgtgaatgagcttcttggcaagaatgggaaagttgtcagtttttggatggatcagatcaagacccattgctatgtcactgtaagactttg-tatccttcttgcacgttctctcatctctcaatttttcttctgccatagtatggttacttcatgatgcagttgagtaatttgtggtgttttctttttgatgcagtattcatcagtggacgaagctattgagactcgaaatgctgtgtataacctccaatggccacctaacggtgggcgcctcttgcttgctgaattcgttgaacctgaagaagtgaaaatgaagttagaggttcctcctgttcaggctgctgcggtcactagtactcctgtagttcctcccaccccacctacctctcagccagagccttcccctcgccggcaccaggagcagcggccagttccagctactcttccacctccaccacccttgtcaaaactgccaccagcagttagagaacggcttccatccccaccgccccttccagaaaaggttgacccacctatcgtcactctggatgatctctttcgcaagactagagcaactcctcgcatatactatttacctctatctgaagagagagttgctgcaaaacttgaagctcagggtaaaattaccaagcattaggaagaattctcc---------------------tatggaaatatgtctggttgcttcttggctgctctgaaggtgtatcttgggatggaattgggatttgccaat--gaatatgtgtatttggcgtttgatggatttggagttttcccggttgatccatttgttgagcctttttatatatatctagtgttagga-caccaaaaaaccaagagcttgttgatcccgttgatttttctttcggtttgaacctctgactgaatgcttttagctttttattttcttaccttgcaacttaattgaaatttagcaagttgtggtgtagctccattaagaagcattttattattttaagtgaaatgattgatgcgagtgcaaggtgatgacggaagaaatgccgacttaaatcaagtgataattaagaaattcaaaagctaatagtaaaacactgttta---------------------------------------ctttcttcacgctccaaattcttagatgttgggtgattaaagaaactataattcagg-----atgttagata
>_R_Albizia_adinocephala_FHO33_88@NODE_1_length_1813_cov_117.370968
cttttctattgtttgatcagctggatgcctccatattttgattctgaatgcatttaaaagaacacttttctcatactttagatgcttcctgaactcatttcctgaatatttttactc--agttgaataaggtcttgttaacttattagtcatacctgtttttatatacttgatcttgttgtgtgtgctgcaatgtgtgtgatgcgtatttgtaatgtgcttctttattctaaatagtttaactttgatctttggcagttccaccaccacaaaggtccccgactaattccctaagaattgatcggttccttcggccttttactctgaaagctgtgcatgagcttcttggtaagactggggaagtagtcagtttttggatggatcagatcaagacccattgctatgtcactgtaaggctttgttatccttcttgcacgctctctcatctctcaatttttcttctgccatagtatggttatttcatgatgtagttgagtaatttgtggtgttttctttttgatgcagtattcatcagtggacgaagctattgggactcgaaatgctgtgtataacctccaatggcctcccaacggtgggcgcctcttacttgctgaatttgttgaacctgaagaagtgaaaatgaaggtagacgctcctcctgttcaggctgccgcggtcagtagtactcctgcagttcctcccaccccacctacctcacagccagagccttcccctcgccggcaccaggagcagcggccagttccagctactcttccacctccaccacctttgtcaaaaccgccaccagtggttagagaacggcttccatccccaccgccccttccagaaaaggttgacccacctattgtcactctggatgatctctttcacaagactagggcaactcctcgcatatactatttacctttatctgaagagcaagttgccgcaaagcttgaagttcagggtaaaattactaagcagtaggaagaattctcccctggctgcttttgatgattgcatggatatacgtctggttgcttcttggctgctctgcaggtgtatcttgggagggaattggggtttgacaatgcgaacttgtgtatttggcgtttgatggattcggagttttcccggttgatccatttgttgagcttttttatatacgtctagtgttaggaccaccaaaaaaccaagagcttgttgatcccgtagatttttcttttggtttgaacctctgcctgaatgcttttagctttttattttctcaccttgcaactgaactgaaatttagcaagttgtggtctaactccattaagaagcattttattattttaagtgaaatgattgatgcgagtgcaagttaatgatagatgaaatgatgactt-----aactgttaattaaggagtgcaaaattaggttgaataaaaatatttatgagaatgaaaatatctgaggatgattgtgcaaaattaggtaaatatctagcccgagccccaacccggcttat-attagcccaacggccattaagatgacgatcctttttt
>_R_Albizia_burkartiana_StivalSantos_678@NODE_1_length_1079_cov_14.544922
----------------------------------------------------------------------------------------------------------------------------------------------------------------------------------------------------------------------------------------------------------------------------------------------------------------------------------------gctgtgcatgagcttcttggtaagactgggaaagtagtcagtttttggatggatcagatcaagacccattgctatgtcactgtaaggctttgttatccttcttgcacgttctctcatctctcaatttttctcctgccatagtatggttacttcatgatacagttgagtaatttgtggtgttttctttttgatgcagtattcatcagtggacgaagctattgggactcgaaatgctgtgtataacctccaatggccacctaacggtgggcgcctcctacttgctgaatttgttgaacctgaagaagtgaaaatgaaggtagaggctcctcctgttcaggctgccgcagtcagtagtactcctgtagttcctcccaccccacctacctcacagccagagccttcccctcgccggcaccaggagcagcggccagttccagctactcttccacctccaccacctttgtcaaaaccgccaccaacggttagagaacggcttccatccccaccgccccttccagaaaaggttgacccacctattgtcactctggatgatctctttcgcaagactagagcaactcctcgcgtatactatttacctttatctgaagagcaagttgctgcaaagcttgaagctcggggtaaaattaccaaggagtaggaagaattctcccctggctgcttttgatgattgcatggaaatacgtctggttgcttcttggctgctctgcaggtgtatcttgggagggaattgggatttgacaatgcgaacatgtgtatttggcgtttgatggatttggagttttcccggttgatccatttgttgagcttttttacatacgtctagtgttaggaccaccaaaaaacccagagcttgttgatcccgtagatttttcttttggtttgaacctctgcctgaatgcttttaactttttatttccttaccttgcaactgaactgaaatttagcaagttgtggtctagctccattaagaagcattttattattttaagtgaaatgattgatgcgagtgcaagctaaagatggaggaaatgatgacttaagt---------gttgaggaatgcaaaa-------------------------------------------------------------------------------------------------------------------------------------
>_R_Albizia_glabripetala_Lewis_1652@NODE_1_length_899_cov_50.619221
-----------------------------------------------------------------------------------------------------------------------------------------------------------------------------------------------------------------------------------------------------------------------------------------------------------------------------------------------------------------------------------tttggatggatcagatcaagacccattgctatgtgactgtaaggctttgttatccttcttgcacgttctctcatctctcaatttttcttctgccatggtatggttacttcatgatacagttgagtaatttatggtgttttctttttgatgcagtattcatcagtggacgaagctattgggactcgaaatgctgtgtataacctccaatggccacctaacggtgggcgcctcttacttgctgaatttgttgaacctgaagaagtgaaaatgaaggtagaggctcctcctgttcaggttgccgtggtcagtagtactcctgtagttcctcccaccccacctacctcacagccagagccttcccctcgccgacaccaggagcagcgaccagttccagctactcttccacctccaccacctttgtcaaaaccaccaccagcggttagagaacggcttccatccccaccgccccttccagaaaaggttgacccacctattgtcactctggatgatctctttcgcaagactagagcaactcctcgcatatactatttacctttatctgaagagcaagttgctgccaagcttgaagctcagggtaaaattactaagcagtaggaagaattctcccctggctgcttttgatgattgcatggaaatacgtctggttgcttctgggctgctctgcaggtgtatcttgggagggaattgggatttgacaatgcgaacatgtgtatttggcgtttgatggatttggagttttcccggttgatccatttgttgagcttttttacatacgtctagtgttaggactaccaaaaaaccaagagcttgttgatcccgtagatttttcttttggtttgaacctctgcctgaatgcttctagccttttattttcttac---------------------------------------------------------------------------------------------------------------------------------------------------------------------------------------------------------------------------------------------------------------------------------------
>_R_Albizia_niopoides_Simon_1601@NODE_1_length_1307_cov_141.994309
-----------------------------------------------------------------ttttctcataccttagatgcttcatgaactcatttccagaatatttttactc--agttgaataaggtcttgttaacttcttagttatacctttttttttattcttgatcctgttttgtgtgctgcaatgtgtgtgatatgtatttgtaatgtgcttctttattctaaatggtttaactttgatctttggcagttccaccaccacaaaggtccccgactaattccctaagaattgatcggttccttcggccttttactctgaaagctgtgcatgagcttcttggcaagactgggaaggtggtcagtttttggatggatcagatcaagacccattgctatgtcactgtaaggctttgttatccttattgcacgttctctcatctctcaatttttcttctgccatagtatggatacttcatgatatagttgagaaatttgtggtgttttctttttgatgcagtattcatcagtggacgaagctattgggactcggaatgctgtgtataacctccaatggccacccaatggtgggcgcctcttacttgctgaatttgttgaacctgaagaagtgaaaatgaaggtagaggctcctcctgttcaggctgccgcagtcagtagtactcctgtagttcctcccacccctcctacctcacagccagagccttccgctcgccgacaccaggagcagcggctagttccagctactcttccacctccaccacctttgtcaaaaccaccaccagcggttagtgaacggcttccatccccaccgccccttcccgaaaaggttgacccacctattgtcactctggatgatctctttcgcaagactagagcaactcctcgcatatactatttacctttatctgaagagcaggttgctgcaaagcttgaagctcagggtaaaattactaagcagtaggaagaattctcccctggctgctgttgatgattgcatggaaatacgtctggttgcttcttcgctgct---caggtgtatcttgggaaggaattgggatttgataatgcgaacatgtgtatttggtgtttgatggatttggagttttcccggttgatccatttgttgagcttttttaaatacgtctagtgttaggaccaccaaaaaaccaagagcttg-tgatcccgtagatttttcttttggtttgaacctctgcctgaatgcttttagctttttattttcttaccttgcaactgaactgaaatttagcaagttgtggtctagctccattaagaagcattttattattttaagtgaaatgattgatgggagtgcaagctaatgacgg---------------------------------------------------------------------------------------------------------------------------------------------------------------------------------
>_R_Albizia_sinaloensis_Hughes_1576@NODE_1_length_1456_cov_65.915156
------------------------------------------------------------------------atactttagatgcttcctgaactcatttcctgaatatttttactc--agttgaataaggtcttattaacttattagtcatacccgtttttacatacttgatcctgttgtgtgcgctgcaatgtgtgtgatgtgtatttgtaatgtgcttctttattctaaatagtttaactttgatctttggcagttccaccaccacaaaggtccccgactaattccctaagaattgatcggttccttcggccttttactctgaaggctgtgcatgaacttcttggtaagactgggaaagtagtcagtttttggatggatcagatcaagacccattgctatgtcactgtaaggctttgttatccttattgcaag--ctctcatctctcaatttttcttctgccatagtatggttacttcatgatacagttgagtaatttgtggtgttttctttttgatgcagtattcatcagtggacgaagctattgggactcgaaatgctgtgtataacctccaatggccacctaacggtgggcgcctcttacttgctgaatttgttgaacctgaagaagtgaaaatgaaggtagaggctcctcctgttcaggctgctgcggtcagtagtactcctgcagttcctcccaccccacctacctcacaaccagagccttcccctcgccggcaccaggagcagcggccagttccagctactcttccacctccacctcctttgtcaaaaccgccaccagtggttagagaacggcttccatccccgccgccccttccagaaaaggttgacccacctattgtcactctggatgatctctttcgcaagactagagcaactcctcgcatatactatttacctttatcggaagagcaagttgctgcaaagcttaaagctcagggtaaaattactaagcagtaggaagaattctcccctggctgcttttgatgattgcatgg-aatacgtctggttgcttcttggctgctctgcaggtgtatcctgggagggaattggggtttgacaatgcgaacatgtgtatttggcgtttgatggattcggagttttcccggttgatccatttgttgagcttttttatatgcgtctagtgttaggaccaccaaaaaaccaagagcttgttgatcccgtagatttttgttttggtttgaacctctgcctgaatgcttttagctttttattttcttaccttgcaactgaactgaaatttagcaatttgtggtctgactccattaagaagcattttattattttaagtgaaatgattgatgcgagtgcaagctgatgatgaaggaaataatgactt-----cactgttaattaaggaatgcaaaattaggttgaataaaaatatttacgagaatgaaaatttctcaggatgatattgcgtaattggtcaactatttaacccgaaccccaaccccgcttat-attagcccaacgtccattc------------------
>_R_Albizia_subdimidiata_var_minor_Gorts_341@NODE_1_length_1277_cov_34.393333
---------------------------cctccatattttgattgtgaatgcatttaaaagaacacttttctcataccttagatgcttcgtgatctcatttcctgaatattttgactc--agttgaataaggtcttattaacttgttagtcatacctgtttttatatacttgatcctgttgtgtgtgctgcaatgtgtgtgatgcgtatttgtgatgtgcttctttattctaaatagtttaactttgatctttggcagttccaccaccacaaaggtccccgactaattccctaagaattgatcggttccttcggccttttactctgaaagctgtgcatgagcttcttggtaagactgggaaagtagtcagtttttggatggatcagatcaagacccattgctatgtgactgtaaggctttgttatccttcttgcacgttctccca--tctcaatttttcttctgccatggtatggttacttcatgatacagttgagtaatttgtggtgttttctttttgatgcagtattcatcagtggaggaagctattgggactcgaaatgctgtgtataaccttcaatggccacctaacggtgggcgcctcttacttgctgaatttgttgaacctgaagaagtgaaaatgaaggtagaggttcctcctgttcaggctgccgtggtcagtagtactcctgtagttcctcccaccccacctacctcacagccagagccttcccctcgccggcaccaggagcagcggccagttccaactattcttccacctccaccacctttgtcaaaaccaccaccagcggttagagaacgtcttccatccccaccgccccttccagaaaaggttgacccacctattgtcactctggatgatctctttcgcaagactagagcaactcctcgcatatactatttacctttatctgaagagcaagttgctgcaaagcttgaagctcagggtaaaattactaagcagtaggaagaattctcccctggctgcttt---tgattgcatggaaatacgtctggttgcttctgggctgctctgcaggtgtatcttgggagggaattgggatttgacaatgcgaacatgtgtatttggcgtttgatggatttggagttttcccggttgatccatttgttgagcttttttacatacgtctagtgttaggactaccaaaaaaccaagagcttgttgatcccgtagatttttcttttggtttgaacctctgcctgaatgcttctagccttttattttcttaccttgcaactgaactgaaatttagcaagttgtggtctggctc----------------------------------------------------------------------------------------------------------------------------------------------------------------------------------------------------------------------------------------------
>_R_Albizia_subdimidiata_var_subdimidiata_Ferreira_210@NODE_1_length_1018_cov_115.882040
---------------------------------------------------------------------------------------------------------------------------------------------------------------------------------------------------------------tttgtaatgtgcttctttattctaaatagtttaactttgatctttggcagttccaccaccacaaaggtccccgactaattccctaagaattgatcggttccttcggccttttactctgaaagctgtgcatgagcttcttggtaagactgggaaagtagtcagtttttggatggatcagatcaagacccattgctatgtgactgtaaggctttgttatccttcttgcacgttctctca--tctcaatttttcttctgccatggtatggttacttcatgatacagttgagtaatttgtggtgttttctttttgatgcagtattcatcagtggaggaagctattgggacccgaaatgctgtgtataacctccaatggccacctaacggtgggcgcctcttacttgctgaatttgttgaacctgaagaagtgaaaatgaaggtagaggctcctcctgttcaggctgccgtggtcagtagta------------------------------------------------------------------------------caactattcttccacctccaccacctttgtcaaaaccaccaccagcggttagagaacggcttccatccccaccgccccttccagaaaaggttgacccacctattgtcactctggatgatctctttcgcaagactagagcaactcctcgcatatactatttacctttatctgaagagcaagttgctgcaaagcttgaagctcagggtaaaattactaagcagtaggaagaattctcccctggctgcttt---tgattgcatggaaatacgtctggttgcttctgggctgcactgcaggtgtatcttgggagggaattgggatttgacaatgcgaacatgtgtatttggcgtttgatggatttggagttttcccggttgatccatttgttgagcttttttacatacgtctagtgttaggactaccaaaaaaccaagagcttgttgatcccgtagatttttcttttggtttgaacctctgcctgaatgcttttagctttttattttcttaccttgcaactgaactgaaatttagcaagttgtggtctag-------------------------------------------------------------------------------------------------------------------------------------------------------------------------------------------------------------------------------------------------
>_R_Albizia_xerophytica_Hughes_1435@NODE_1_length_1001_cov_85.717532
-------------------------------------------------------------------------------------------------------------------------------------------------------------tttttatatacttgatcctgttgtgtgtgctgcaatgtgcgtgatgcgtatttgtaatgtgcttctttattctaaatagtttaactttgatctttggcagttccaccatcacaaaggtccccgactaattccctaagaattgatcggttccttcggccttttactctgaaagctgtgcatgagcttcttggtaagactgggaaagtagtcagtttttggatggatcagatcaagacccattgctatgtcactgtaaggctttgttatacttcttgcacgctctctcatctctccatttttcttctgccatagtatggttacttcatgatacagttgagtaatttgtggtgttttctttttgatgcagtattcatcagtggacgaagctattgggactcgaaatgctgtgtataacctccaatggccacctaacggtgggcgcctcttacttgctgaatttgttgaacctgaagaagtgaaaatgaaggtagaggctcctcctgttcaggctgccgtggtcagcagtactcctgcagttcctcccaccccacctacctcacagccagagccttcccctcgccggcaccaggagcagcggccagttccagctactcttccacctccgccacctttgtcaaaaccgccaccagtggttagagaacggcttccatccccaccgccccttccagaaaaggttgacccacctattgtcactctggatgatctctttcgcaagactagagcaactcctcgcatatattatttacctttatctgaagagcaagttgctgcaaagcttgaagctcagggtaaaactactaagcagtaggaagaattctcccctggctgcttttgacgattgcatggaaatacgtctggttgcttcttggctgctctgcaggtgtatcttgggagggaattggagtttgacaatgcgaacatgtgtatttggcgtttgatggattcggagttttcctggttgatccatttgttgaggtttt-------------------------------------------------------------------------------------------------------------------------------------------------------------------------------------------------------------------------------------------------------------------------------------------------------------------------------------------------------------------------------------------------------
>_R_Archidendron_clypearia_Wieringa_1849@NODE_1_length_1487_cov_227.317730
cttttctattgtttgatcagctggatgcctccatattttgattctgaatgcatttaaaagaacacttttctcttaccttagacgcttcatgaactcatttccttaatatttttactc--agttgaataagctcttattaacttattagtcatacctgtttttgtatacttgatcctgttgtgtttgctgcaatgtttgtgatgtgtatttgtaatgtgcttctttattctaattagtttagctttgatctttggcagttccaccaccacaaaggtcccctactaattccctaagaattgatcggttccttcgtccttttactctgaaagctgtgcatgagcttcttggtaagactgggaaagttgtcagtttttggatggatcagatcaagacccattgctatgtcactgtaagactttgttatccttcttgcacgttctctcatctctcaatttttcttctgccatagtatggttacttcatgatccagttgagtaatttgtggtgttttctttttgatgcagtattcatcagtggacgaagctattgagactcgaaatgctgtgtataacctccaatggccacctaacggtgggcgcctcttacttgctgaatttgttgaacctgaagaagtgaaaatgaaggtagaggcccctcctgttcaggctaccgtggtcagtagtactcctgtagttcctcccaccccacctacctcacagccagagccttcccctcgccggcaccaagagcagcggccagttccaactactcttccacctccaccacctttgtcaaaactgccaccagcagttagagaacggcttccatccccaccgccccttccagaaaaggttgacccacctattgtcactctggatgatctctttcgcaagactagagcaactcctcgcatatactatttacctttatctgaagagaaagttgctgcaaaacttgaagctcagggtaaaattactaagcagtaggaagaattctcccctggcagctgttgatggttgcatggaaacatgtctggttgcttcttggctgctctgcaggtgtttcttgggagggaattgggattggccaat--gaatatgtgtatttggcgtttgatggatttggagttttcccggttgatccatttgttgagcttttttatatacatctagtgttaggaccaccaaaaaaccaagagcttgttgatcccgtagatttttcttttggtttgaacctctgcctgaatgcttttaacttttta--ttcttaccttgcaactgaactgaaatttagcaagttgtggtctagctccattgagaaacattttattatttcaagaaaaatgattgatgcgagtgcaaggtgatgacggaagtaatgctgacttaaatcaagtgctaattaagaaatgcaaaattaggttgaataaaaagattgatgagaatgaaa----------------------------------------------------------------------------------------------------
>_R_Balizia_elegans_Iganci_870@NODE_1_length_1596_cov_126.986833
----------------------------------attttgattctgaatgcatttaaaagaacacttttctcataccttagatgcttcgggaactcatttcctgaata-ttttactcaaagttgaataagctcctattatcttattagtcatacctgtttttgtatacttgatcctgttgtgtgtgctgcaatgtgtgtgatgcgtatttgtaatgtgcttctttattctaaatagtttagctttgatctttggcagttccaccgccacaaaggtccccaactaattccctaagaattgatcggttccttcgtccttttactctgaaagctgtgcatgagcttcttggtaagactgggaaggttgtcagtttttggatggatcagatcaagacccattgctatgtcactgtaagactttgttatccttcttgcacgttctctcatctctcaatttttcttctgccatagtgtggttacttcatgatacagttgagtaatttgtggtgttttctttttgatgcagtattcatcagaggacgaagctattgagactcgaaatgctgtgtataacctccaatggccacctaacggtgggcgcctcttacttgctgaatttgttggacctgaagaagtgaaaatgaaggtagaggctcctcctgttcaggctgccgtggtcagtagtactcctgtagttcctcccaccccacctacctcacagccagagccttccccgcgccggcaccaggagcagcggccagttccagctactcttccacctccgccacctttgtcaaaaccaccagcagcagctagagaacggcttccatccccaccaccccttcccgaaaaggttgacccacctattgtcactctggatgatctctttcgcaagactagagcaactcctcgcatatactatttacctttatctgaagagcaagttgctgcaaaacttgaagctcagggtaaaattactaagcagtaggaagaattctccccttgctgcttttgatgattgcatggaaatacgtctggttgcttgttggctgctctgcaggtgtatcttgggagggatttgggatttgacaatgcgaatatgtgtatttggcgtttgatggatttggagttttcccggttgatccatttgttgagcttttttatatacatctagtgttaggaccaccaaaaaaccaagagcttgttgatcccgtagatttttcttttggtttgaacctctgcctgaatgcttttagctttttattttcttaccttgcaactgaactgaaatttagcaagttgtggtctagctccatttagaagcattttatttttttaagtaaaattattgatgcgagtgcaaggtgatgacgcaagaaatgcggacttaaatcaagtgctaattaagaaatgcaaaattaggttgaataaaaagattgatgagaatgaaaatttctcaggatgattttgtgtaattaatcaactatttcgcccgaatccaaacccggcgtgggattagcccaacgtcaattcggatcacgatcttttatt
>_R_Balizia_leucocalyx_Aguilar_1939@NODE_1_length_1519_cov_143.531900
cttttctattgtttgatgagcgggatgcctccatattttgattctgaatgcatttaaaagaacacttttctcataccttagatgcttcgtgaactcatttgctgaatatttttactcaaagttgaataagctcctattatcttattagtcatacctgtttttgtatgcttgatcctgttgtgtgtgctgcaatgtgtgtgttgcgtatttgtaatgtgcttctttattctaaatagtttagctttgatctttggcagttccaccgccacaaaggtccccaactaattccctaagaattgatcggttccttcgtccttttactctgaaagctgtgcatgagcttcttggtaagactgggaaagttgtcagtttttggatggatcagatcaagacccattgctatgtcactgtaagactttgttatccttcttgcacgttctctcatctctcaa-ttttcttctgccatagtatggttacttcgtgatacagttgagtaatttgtggtgttttctttttgatgcagtattcatcagaggacgaagctattgagactcgaaatgctgtgtataacctccaatggccacctaacggtgggcgcctcttacttgctgaatttgttggacctgaagaagtgaaaatgaaggtagaggctcctcctgttcaggctgccgtggtcagtagtactcctgtagttcctcccaccccacctacctcacagccagagccttccccgcgccggcaccaggagcagcggccagttccagctactcttccgcctccgccacctttgtcaaaaccgccaccagcagctagagaacggcttccatccccaccaccccttccagaaaaggttgacccacctattgtcactctggatgatctctttcgcaagactagagcaactcctcgcatttactatttacctttatctgaagagcaagttgctgcaaaacttgaagctcagggtaaaattactaagcagtaggaagaattctcccctggctgcttttgatgattgcatggaaatacgtctggttgcttcttggctgctctgcaggtgtatcttgggagggaattgggatttgacactgcgaatatgtgtatttggcgtttgatggatttggagttttcccggttgatccatttgttgagcttttttatatacatctagtgttaggaccaccaaaaaaccaagagcttgttgatcccgtagatttttcttttggtttgaacctatgcctgaatgcttttagctttttattttcttaccttgcaactgaactgaaatttagcaagttgtggtctcgctccattaagaagcattttattattttaagtaaaattattgatgcgagtgcaaggtgatgacgcaagaaatgcggacttaaatcaagtgctaattaagaaatgcaaaattaggttgaataaaaacattggtgagaatgaaaatttctcaggatgattttgtgtaattaatcaactatttagcccgaaccccaaccgggcttggggttagcc------------------------------
>_R_Balizia_pedicellaris_Queiroz_15529@NODE_1_length_1613_cov_248.627086
---------------------------------------------------------------acttttctcataccttagatgcttcgtgaactcatttcctgaatatttttactcaaagttgactatgctcctattagcttgttagtcatacctgtttttgtatacttgatcctgttgtgtgtgctgcaatgtgtgtgatgcgtatttgtaatgtgcttctttattctaaatagtttagctttgatctttggcagttccaccgccacaaaggtccccaactaattccctaagaattgatcggttccttcgtccttttactctgaaagctgtgcatgagcttcttggtaagactgggaaagttgtcagtttttggatggatcagatcaagacccattgctatgtcactgtaagactttgttatccttcttgcacgt--tctcatctctcaatttttcttctgccatagtatggttacttcatgatacggttgagtaatttgtggtgttttctttttgatgcagtattcatcagaggacgaagctattgagactcgaaatgctgtgtataacctccaatggccacctaacggtgggcgcctcttacttgctgaatttgttggacctgaagaagtgaaaatgaaggtagaggctcctcctgttcaggctgccgtggtcagtagtactcctgtagttcctcccaccccacctacctcacagccagagccttccgcgcgccggcaccaggagcagcggccagttccagctactcttccacctccgccacctttgtcaaaaccgccaccagcagctagagaacggcttccatccccaccaccccttccagaaaaggttgacccacctattgtcactctggatgatctctttcgcaagactagagcaactcctcgcatatactatttacctttatctgaagagcaagttgctgcaaaacttgaagctcatggtaaaattactaagcagtaggaagaattctcccctggctgcttttgatgattgcatggaaatacgtctggttgcttgttggctgctctgcaggtgtatcttgggagggaattgggatttgacaaagcgaatatgtgtatttggcgtttgatggatttggagttttcccggttgatccatttgttgagcttttttatatacatctagtgttaggaccaccaaaaaaccaagagcttgttgatcccgtaggtttttcttttggtttgaacctctgcctgaatgcttttagctttttattttcttaccttgcaactgaactgaaatttagcaagttgtggtctagctccatttagaagcattttattattttaaggaaaattattgatgcgagtgcaaggtgatgacgcaagaaatgcggacttaaatcaagtgctatttaagaaatgcaaaattaggttgaataagaagattgatgagaatgaaaatttctcaggatgattttgtgtaattaatcatctatttagcccgaaccccaacccggcttggggttcgcccaacgaccattcggatcacgatcttttatt
>_R_Balizia_spnov_Morim_577@NODE_1_length_1520_cov_226.079181
-----------------------------------------------------------------------cataccttagatgcttcgtgaactcatttcctgaatatttttactcaaagttgaataagctcctattatcttattagtcatacctgtttttgtatacttgatcctgttgtgtgtgctgcaatgtgtgtgatgcgtatttgtaatgtgcttctttattctaaatagtttagctttgatctttggcagttccaccgccacaaaggtccccaactaattccctaagaattgatcggttccttcgtccttttactctgaaagctgtgcatgagcttcttggtaagactgggaaagttgtcagtttttggatggatcagatcaagacccattgctatgtcactgtaagactttgttatcgttcttgcactttctctcatctctcaatttttcttctgccatagtatggttacttcatgatacagttgagtaatttgtggtgttttctttttgatgcagtattcatcagaggacgaagctattgagactcgaaatgctgtgtataacctccaatggccacctaacggcgggcgcctcttacttgctgaatttgttggacctgaagaagtgaaaatgaaggtagaggctcctcctgttcaggctgccgtggtcagtagtactcctgtagttcctcccaccccacctacctcacagccagagccttcccctcgccggcaccaggagcagcggccagttccagctactcttccaccgccgccacctttgtcaaaaccgccaccagctgctagagaacggcttccatccccaccaccccttccagaaaaggttgacccacctattgtcactctggatgatctctttcgcaagactagagcaactcctcgcatatactatttacctttatctgaagagcaagttgctgcaaaacttgaagctcagggtaaaattactaagcagtaggaagaattctcccctggctgcttttgatgattgcatggaaatacgtctggttgcgtgttggctgctctgcaggtgtatcttgggagggaattgggatttgacaatgcgaatatgtgtatttggcgtttgatggatttggagttttcccggttgatccatttgttgagcttttttatatacatctagtgttaggaccaccaaaaaaccaagagcttgtggatcccgtaggtttttcttttggtttgaacctctgcctgaatgcttttagctttttattttcttaccttgcaactgaactgaaatttagcaagttgtggtctagctccatttagaagcgttttattattttagggaaaattattgatgcgagtgcaaggtgatgacgcaagaaatgcggacttaaatcaagtgctaattaagaaatgcaaaattaggttgaataagaagattgatgagaatgaaaatttctcaggatgattttgtgtaattaatcaactatttaacccgaaccccaacccggcttggggttagcccaacgtccattcggatcacgatcttttatt
>_R_Cathormion_rhombifolium_Deighton_3618@NODE_1_length_1360_cov_88.699922
---------------------------------------------------------aagaacacttttctcataccttagatgcttcgtgaactcatttcctgaatatttttactcaaagttgaataagatcctattatcttattagtcatacctgtttttgtatacttgatcctgttgtgtgtgctgcaatgtgtgtgatgcgtatttgtaatgtgcttctttattctaaatggtttagctttgatctttggcagttccaccgccacaaaggtccccaactaattccctaagaattgatcggttccttcgtccttttactctgaaagctgtgcatgagcttcttggtaagactgggaaagttgtcagtttttggatggatcagatcaagacccattgctatgtcactgtaagactttgttatccttcttgcacgttctctcatctctcaatttttcttctgccatagtatggttacttcatgatacagttgagtaatttgtggtgttttctttttgatgcagtattcatcagaggacgaagctattgagactcgaaatgctgtgtataacctccaatggccacctaacggtgggcgcctcttacttgctgaatttgttgaacctgaagaagtgaaaatgaaggtagaggctcctcctgttcaggctgccgtggtcagtagtactcctgtagttcctcccaccccacctacctcacagccagagccttccccacgccggcaccaggagcagcggccagttccagttactcttccacctccaccacctttgtcaaaaccgccaccagcagctagagaacggcttccatccccaccaccccttccagaaaaggttgacccacctattgtcactctggatgatctctttcgcaagactagagcaactcctcgcatatactatttacctttgtctgaagagcaagttgctgcaaaacttgaagctcagggtaaaattactaagcagtaggaagaattctcccctggccgcttttgatgattgcatggaaatacgtctggttgcttcttggctgctctgcaggtgtatcttgggagggaattgggatttgacaatgcgaatatgtgtatttggcgtttgatggatttggagttttcccggttgatccatttgttgagcttttttatatacatctagtgttaggaccaccaaaaaaccaagagcttgttgatcccgtagattttatttttggtttgaacctctgcctgaatgcttttagctttttattttcctaccttgcaactgaactgaaatttagcaagttgtggtctagctccatttagaagcattttattattttaagtaaaattattgatgcgagtgcaaggtgatgacgcaagaaatgcggacttaaatcaagtgctaattaagaaatgcaaaat------------------------------------------------------------------------------------------------------------------------------------
>_R_Hydrochorea_corymbosa1_Bonadeu_655@NODE_1_length_1066_cov_100.038576
------------------------------------------------------------------------------------------------------------------------------------------------------------------------------------------------------------------------------------------------------------------------------------cccaactaattccctaagaattgatcggttccttcgtccttttactctgaaagctgtgcatgagcttcttggtaagactgggaaagttgtcagtttttggatggatcagatcaagacccattgctatgtcactgtaagactttgttatccttcttgcacgttctctcatctctcaatttttcttctgccatagtatggttacttcatgatacagttgagtaatttgtggtgttttctttgtgatgcagtattcatcagaggacgaagctattgagactcgaaatgctgtgtataacctccaatggccacctaacggtgggcgcctcttgcttgctgaatttgttggacctgaagaagtgaaaatgaaggtagaggctcctcctgttcaggctgccgtggtcagtagtactcctgtagttcctcccaccccacctacctcacagccagagccttccccgcgccggcaccaggagcagcggccagttccagctactcttccacctccaccacctttgtcaaaaccgccaccagcagctagagaacggcttccatccccaccaccacttccagaaaaggttgacccgcctattgtcactctggatgatctctttcgcaagactagagcaactcctcgcatatactatttacctttatctgaagagcaagttgctgcaaaacttgaagctcagggtaaaattactaaacagtaggaagaattctcccctggctgcttttgatgattgcatggaaatgcgt-tggttgcttcttggctgctctgcaggtgtatcttgggagggaattgggatttgacagtgcgaatatgtgtatttggcgtttgatggatttggagttttcccggttgatccatttgttgagcttttttatatacatctagtgttaggaccaccaaaaaaccaagagcttgttgatcccgtagatttttcttttggtttgaacctatgcctgaatgcttttagctttttattttcttaccttgcaactgaactgaaatttggcaagttgtggtctagctccatttagaagcattttattattttaagtaaa---------------------------------------------------------------------------------------------------------------------------------------------------------------------------------------------------------------
>_R_Hydrochorea_corymbosa2_Iganci_862@NODE_1_length_1382_cov_368.350414
----------------------------------------------------------------------------------------------------------------------------------------------------------------------acttgatcctgttgtgtgtgctgcaatgtgtgtgatgcgtatttgtaatgtgcttctttattctaaatagtttagctttgatctttggcagttccaccgccacaaaggtccccaactaattccctaagaattgatcggttccttcgtccttttactctgaaagctgtgcatgagcttcttggtaagactgggaaagttgtcagtttttggatggatcagatcaagacccattgctatgtcactgtaagactttgttatccttcttgcacgttctctcatctctcaatttttcttctgccatagtatggttacttcatgatacagttgagtaatttgtggtgttttctttgtgatgcagtattcatcagaggacgaagctattgagactcgaaatgctgtgtataacctccaatggccacctaacggtgggcgcctcttgcttgctgaatttgttggacctgaagaagtgaaaatgaaggtagaggctcctcctgttcaggctgccgtggtcagtagtactcctgtagttcctcccaccccacctacctcacagccagagccttccccgcgccggcaccaggagcagcggccagttccagctactcttccacctccaccacctttgtcaaaaccgccaccagcagctagagaacggcttccatccccaccaccacttccagaaaaggttgacccgcctattgtcactctggatgatctctttcgcaagactagagcaactcctcgcatatactatttacctttatctgaagagcaagttgctgcaaaacttgaagctcagggtaaaattactaaacagtaggaagaattctcccctggctgcttttgatgattgcatggaaatgcgt-tggttgcttcttggctgctctgcaggtgtatcttgggagggaattgggatttgacagtgcgaatatgtgtatttggcgtttgatggatttggagttttcccggttgatccatttgttgagcttttttatatacatctagtgttaggaccaccaaaaaaccaagagcttgttgatcccgtagatttttcttttggtttgaacctatgcctgaatgcttttagctttttattttcttaccttgcaactgaactaaaatttggcaagttgtggtctagctccatttagaagcattttattattttaagtaaaattattgatgcgagtgcaaggtgatgacgcaagaaatgcggacttaaatcaagtgctaattaagaaatgcaaaattagattgaataaaaagattgatgagaatgaaaatttctcaggatgattttgtgtaattaatcaactatttagcccgaaccccagccg-gcttggggttagctcaaccttcattcggatcacg----------
>_R_Hydrochorea_gonggrijpii_Tillett_45696@NODE_1_length_1188_cov_163.390639
---------------------------------------------------------------------------------------------------------------------aaagttgaataagctcctattatcttattagtcatacctgtttttgtatacttgatcctgttgtgtgtgctgcaatgtgtgtgatgcgtatttgtaatgtgcttctttattctaaatagtttagctttgatctttggcagttccaccgccacaaaggtccccaactaattccctaagaattgatcggttccttcgtccttttactctgaaagctgtgcatgagcttcttggtaagactgggaaagttgtcagtttttggatggatcagatcaagacccattgctatgtcactgtaagactttgttatccttcttgcacgttctctcatctctcaatttttcttctgccatagtatggttacttcatgatacagttgagtaatttgtggtgttttctttttgatgcagtattcatcagaggacgaagctattgagactcgaaatgctgtgtataacctccaatggccacctaacggtgggcgcctcttacttgctgaatttgttggacctgaagaagtgaaaatgaaggtagaggctcctcctgttcaggctgccgtggtcagtagtactcctgtagttcctcccgccccacctacctcacagccagagccttccccacgccggcaccaggagcagcggccagttccagctactcttccacctccgccacctttgtcaaaaccgccaccagcagctagagaacggcttccatccccaccaccccttccagaaaaggttgacccacctattgtcactctggatgatctctttcgcaagactagagcaactcctcgcatatactatttgcctttatctgaagagcaagttgctgcaaaacttgaagctcagggtaaaattactaaacagtaggaagaattctcccctggctgcttttgatgattgcatggaaatacgt-tggttgcttctttgctgctctgcaggtgtatcttgggagggaattgggatttgacagtgcgaatatgtgtatttggcgtttgatggatttggagttttcccggttgatccatttgttgagcttttttatatacatctagtgttaggaccaccaaaaaaccaagagcttgttgatcccgtagatttttcatttggtttgaacctatgcctgaatgcttttagctttttattttcttaccttgcaactgaactgaaatttagcaagttgtggtc----------------------------------------------------------------------------------------------------------------------------------------------------------------------------------------------------------------------------------------------------
>_R_Hydrochorea_marginata_Morim_563@NODE_1_length_1882_cov_148.127978
cttttctattgtttgacgagcgggatgcctccatattttgattctgaatgcatttaaaagaacacttttctcataccttagatgcttcgtgaactcatttcctgaatatttttactcaaagttgaataagctcctattatcttattagtcatacctgtttttgtatacttgatcctgttgtgtgtgctgcaatgtgtgtgatgcgtatttgtaatgtgcttctttattctaaatagtttagctttgatctttggcagttccaccgccacaaaggtccccaactaattccctaagaattgatcggttccttcgtccttttactctgaaagctgtgcatgagcttcttggtaagactgggaaagttgtcagtttttggatggatcagatcaagacccattgctatgtcactgtaagactttgttatccttcttgcacgttctctcatctctcaatttttcttctgccatagtatggttacttcatgatacagttgagtaatttgtggtgttttctttgtgatgcagtattcatcagaggacgaagctattgagactcgaaatgctgtgtataacctccaatggccacctaacggtgggcgcctcttgcttgctgaatttgttggacctgaagaagtgaaaatgaaggtagaggctcctcctgttcaggctgccgtggtcagtagtactcctgtagttcctcccaccccacctacctcacagccagagccttccccgcgccggcaccaggagcagcggccagttccagctactcttccacctccaccacctttgtcaaaaccgccaccagcagctagagaacggcttccatccccaccaccacttccagaaaaggttgacccacctattgtcactctggatgatctctttcgcaagactagagcaactcctcgcatatactatttacctttatctgaagagcaagttgctgcaaaacttgaagctcagggtaaaattactaagcagtaggaagagttctcccctggctgcttttgatgattgcatggaaatgcgt-tggttgcttcttggctgctctgcaggtgtatcttgggagggaattgggatttgacagtgcgaatatgtgtatttggcgtttgatggatttggatttttcccggttgatccatttgttgagcttttttatatacatctagtgttaggaccaccaaaaaaccaagagcttgttgatcccgtagatttttcttttggtttgaacctatgcctgaatgcttttagctttttattttcttaccttgcaactgaactgaaatttggcaagttgtggtctagctccatttagaagcattttattattttaagtagaattattgatgcgagtgcaaggtgatgacgcaagaaatgcggacttaaatcaagtgctaattaagaaatgcaaaattaggttgaataaaaagatagatgagaatgaaaatttctcaggatgattttgtgtaattaatcaactatttagcccgaaccctagccc-gcttggggttagcccaaccttcattcggatcacgatcttttatt
>_R_Jupunba_asplenifolia_Ekman_6383@NODE_1_length_852_cov_67.491613
-----------------------------------------------------------------------------------------------------------------------------------------------------------------------------------------------------------------------------------------------------------------------------------------------------------------------------------------------------------gtaagactgggaaagttgtcagtttttggatggatcagatcaagacccattgctatgtcactgtaagactttgttatccttcttgcacgttctctcatctctcaacttttcttctgccatagtatggttacttcatgatacagttgagtaatttgtggtgttttctttttgatgcagtattcatcagagcacgaagctattgagactcgaaatgccgtgtataaccttcaatggccacctaacggtgggcgcctcttgcttgctgaatttgttggacctgaagaagtgaaaatgaaggtagaggctcctcctgttcaggctgccgtggtcagtagtactcctgtagttcctcccacctcacctacctcacagccagagccttccccgtgctggcaccaggagcagcggccagttccagctactcttccacctccgccacctttgtcaaaaccgccaccagcagctagagaacggcttccatccccgccaccccttccagaaaaggttgacccacctattgtcactctggatgatctctttcgcaagactagagcaactcctcgcatatactatttacctttatctgaagagcaagttgctgcaaaacttgaagctcagggtaaaattactaagcagtaggaagaattctcccctggctgcttttgatgattgcatggaaatacgtctggttgcttcttggctgctgtgcaggtgtatcttgtgagggaattgggatttgacaatgcgaatatgtgtatttggcgtttgatggatttggagttttcccggttgatccatttgttgagcttttttatatacatctagtgttaggaccaccaaaaaaccaagagc--------------------------------------------------------------------------------------------------------------------------------------------------------------------------------------------------------------------------------------------------------------------------------------------------------------------------------------------------------------
>_R_Jupunba_barbouriana_Iganci_847@NODE_1_length_1688_cov_132.182495
cttttctattgtttgatgcgcgggatgcctccatattttgattctgaatgcatttaaaagaacacttttctcataccttagatgcttcgtgaactcatttcctgaatatttttactcaaagttgaataagctcctattatcttattagtcatacctgtttttgtatacttgatcctgttgtgtgtgctgcaatgtgtgtgatgcgtatttgtaatgtgcttctttattctaaatagtttagctttgatctttggcagttccaccgccacaaaggtccccaactaattccctaagaattgatcggttccttcgtccttttactctgaaagctgtgcatgagcttcttggtaagactgggaaagttgtcagtttttggatggatcagatcaagacccattgctatgtcactgtaagactttgttatccttcttgcacgttctctcatctctcaatttttctgctgccatagtatggttacttcatgatacagttgagtaatttgtggtgttttctttttgatgcagtattcatcagaggacgaagctattgagactcgaaatgctgtgtataacctccaatggccacctaacggtgggcgcctcttgcttgctgaatttgttggacctgaagaagtgaaaatgaaggtagaggctcctcctgttcaggctgccgtggtcagtagtactcctgtagttcctcccaccccacctacttcacagccagagccttccccgcgccggcacctggagcagcggccagttccagctactcttccacctccgccacctttgtcaaaactgccagcagcagctagagaacggcttccatccccaccaccccttccagaaaaggttgacccacctattgtcactctagatgatctctttcgcaagactagagcaactcctcgcatatactatttacctttatctgaagagcaagttgctgcaaaacttgaagctcagggtaaaactactaagcagtaggaagaattttcccctggctgcttttgatgattgcatggaaatgcgtctggttgcttcttggctgctctgcaggtgtatcttgggagggaattgggatttgacaatgcgaatatgtgtatttggcgtttgatggatttggagttttcccggttgatccatttgttgagcttttttatatacttctagtgttaggaccaccaaaaaaccaagagcttgttgatcccgtagatttttcttttggtttgaacctctgcctgaatgcttttagctttttattttcttaccttgcagctgaactgaaatttagcaatttgtggtctagctccatttagaagcattttattattttaagtaaaattattgatgcgagtgcaaggtgatgacgcaagaaatgcggacttaaatcaagtgctaattaagaaatgcaaaattaggttgaataaaaagattgatgagcatgaaaatttctcaggatgattttgtgtaattaatcaactatttagtccgaaccccaccccggcttggggttagcccaacgtccattcggatcacgatcttttatt
>_R_Jupunba_brachystachya_Lima_7438@NODE_1_length_1631_cov_121.615830
cttttctattgtttgatgagcgggatgcctccatattttgattctgaatgcatttaaaagaacacttttctcataccttagatgcttcgtgaactcatttcctgaatgtttttactcaaagttgaataagctcctattatcttattagtcatacctgtttttgtatacttgatcctgttgtgtgtgctgcaatgtgtgtgatgcgtatttgtaatgtgcttctttattctaaatagtttagctttgatctttggcagttccaccgccacaaaggtccccaactaattccctaagaattgatcggttccttcgtccttttactctgaaggctgtgcatgagcttcttggtaagactgggaaagttgtcagtttttggatggatcagatcaagacccattgctatgtcactgtaagactttgttatccttcttgcacgttctctcatctctcaatttttcttctgccatattatggttacttcatgatacagttgagtaatttgtggtgttttctttttgatgcagtattcatcagaggacgaagctattgagactcgaaatgctgtgtataacctccaatggccgcctaatggtgggcgcctcttgcttgctgaatttgttggacctgaagaagtgaaaatgaaggtagaggctcctcctgttcaggctgccgtggtcagtagtactcctgtagttcctcccaccccacctacctcacagccagagccttccccgcgccggcaccaggagcagcggccagttccagctactcttccacctccgccacctttgtcaaaaccgccaccagcagctagagaacggcttccttccccaccaccccttccagaaaaggttgacccacctattgtcactctggatgatctctttcgcaagactagagcaactcctcgcatatactatttacctttatctgaagtgcaagttgctgcaaaacttgaagctcagggtaaaattactaagcagtaggaagaattctcccctggctgcttttgatgattgcatggaaatacgtctggttgcttcttggctgctctgcaggtgtatcttgggagggaattgggatttgacaatgcgaatatgtgtatttggcgtttgatggatttggagttttcccggttgatccatttgttgagcttttttatatacatctagtgttaggaccaccaaaaaaccaagagcttgttgatcccggagatttttcttttggtttgaacctctgcctgaatgcttttagctttttattttcttaccttgcaactgaactgaaatttagcaagttgtggtctagctccatttggaagcattttattattttaagtaaaattattgatgcgagtgcaaggtgatgacgcaagaaatgcggacttaaatcaagtgctaattaagaaatgcaaaattaggttgaataaaaaggttgatgagaatgaaaatttctcaggatgattttgtgtaattaatcaactatttagcccgaacccctacccggcttggggttagcccaacgtccattaggatcacgatcttttatt
>_R_Jupunba_commutata_Maguire_46145@NODE_1_length_1468_cov_157.432063
cttttctattgtttgtggcgcgggatgcctccatattttgattctgaatgcatttaaaagaacacttttctcataccttagatgcttcgtgaactcatttcccgaatatttttactcaaagttgaataagctcctattatcttattagtcatacctgtttttgtatacttgatcctgttgtgtgtgctgcaatgtgtgtgatgcgtatttgtaatgtgcttctttattctaaatagtttagctttgatctttggcagttccaccgccacaaaggtccccaactaattccctaagaattgatcggttccttcgtccttttactctgaaagctgtgcatgagcttcttggtaagactgggaaagttgtcagtttttggatggatcagatcaagacccattgctatgtcactgtaagactttgttatccttcttgcacgttctctcatctctcaatttttctgctgtcatagtatggttacttcatgatacagttgagtaatttgtggtgttttctttttgatgcagtattcatcagaggacgaagctattgagactcgaaatgctgtgtataacctccaatggccacctaacggtgggcgcctcttgcttgctgaatttgttggacctgaagaagtgaaaatgaaggtagaggctcctcctgttcaggctgccgtggtcaatagtactcctgtagtccctcccaccccacctacctcacagccagagccttccccacgccggcaccaggagcagcggccagttccagctactcttccacctccgccacctttgtcaaaaccgccaccagcagctagagaacggcttccatccccaccaccccttccagaaaaggttgacccacctattgtcactctggatgatctctttcgcaagactagagcaactcctcgcatatactatttacctttatctgaagagcaagttgctgcaaaacttgaagctcagggtaaacctactaagcagtaggaagaattctcccctggctgcttttgatgattgcatggaaatgcgtctggttgcttcttggctgctctgcaggtgtatcttgggagggaattgggatttgacaatgcgaatatgtgtatttggcgtttgatggatttggagttttcccggttgatccatttgttgagcttttttatatacttctagtgttaggaccaccaaaaaaccaagagcttgttgatcccgtagatttttcttttggtttgaacctctgcctgaatgcttttagctttttattttcttaccttgcaactgaactgaaatttagcaagttgtggtctagctccatttagaagcattttattattttaagtaaaattattgatgcgagtgcaaggtgatgacgcaagaaatgcggacttaaatcaagtg--------------------------------------------------------------------------------------------------------------------------------------------------------
>_R_Jupunba_floribunda_Iganci_883@NODE_1_length_1871_cov_97.525084
cttttctattgtttgatgcgtgggatgcctccatattttgattctgaatgcatttaaaagaacacttttctcataccttagatgcttcgtgaactcatttcctgaatatttttactcaaagttgaataagctcctattatcttattagtcatacctgtttttgtatacttgatactgttgtgtgtgctgcaatgtgtgtgatgcgtatttgtaatgtgcttctttattctaaatagtttagctttgatctttggcagttccaccgccacaaaggtccccaactaattccctaagaattgatcggttccttcgtccttttactctgaaagctgtgcatgagcttcttggtaagactgggaaagttgtcagtttttggatggatcagatcaagacccattgctatgtcactgtaagactttgttatccttcttgcacgttctctcatctctcaatttttctgctgccatagtatggttacttcatgataccgttgagtaatttgtggtgttttctttttgatgcagtattcatcagaggacgaagctattgagactcgaaatgctgtgtataacctccaatggccacctaacggtgggcgcctcttgcttgctgaatttgttggacctgaagaagtgaaaatgaaggtagaggctcctcctgttcaggctgccgtggtcagtagtactcctgtagttcctcccaccccgcctacctcacagccagagccttcccctcgccggcaccaggagcagcggccagttccacctactcttccacctccgccacctttgtcaaaaccgccaccagcagctagagaacggcttccatccccaccaccccttccagaaaaggttgacccacctattgtcactctggatgatctctttcgcaagactagagcaactcctcgcatatactatttacctttatctgaagagcaagttgctgcaaaacttgaagctcagggtaaaattactaagcagtaggaagaattctcccctggctgcttttgatgattgcatggaagtacgtctggttgcttgttggctgctctgcaggtgtaacttgggagggaattgggatttgacaatgcgaatatgtgtatttggcgtttgatggatttggagttttcccggttgatccatttgttgagcttttttatatacatctagtgttaggaccaccaaaaaaccaagagcttgttgatcccgtggatttttcttttggtttgaacctctgcctgaatgcttttagctttttattttcttaccttgcaactgaactgaaatttagcaagttgtggtctagctccatttagaagcattttattattttaagtaaaattattgatgcgagtgcaaggtgatgacgcaagaaatgcggacttaaatcaagtgctaattaagaaatgcaaaattaggttgaataaaaagattgatgaggatgaaaatttctcaggatgattttgtgtaattaatcaactatttagccctaaccccaacccggcttggggttagcccaacgtccattcggatcacgatcttttatt
>_R_Jupunba_idiopoda_Quesada_1718@NODE_1_length_1135_cov_79.651229
-----------------------------------------------------------------------------------------------------------------------------------------------------------------------cttgatcctgttgtgtgtgctgcaatgtgtgtgatgcgtatttgtaatgtgcttctttattctaaatagtttagctttgatctttggcagttccaccgccacaaaggtccccgactaattccctaagaattgatcggttccttcgtccttttactctgaaagctgtgcatgagcttcttggtaagactgggaaagttgtcagtttttggatggatcagatcaagacccattgctatgtcactgtaagactttgttatctttcttgcacgttatctcatctctcaatttttcttctgccatagtatggttacttcatgatacagttgagtaatttgtggtgttttctttttgatgcagtattcatcagaggacgaagctattgagactcgaaatgctgtgtataacctccaatggccacctaacggtgggcgcctcttgcttgctgaatttgttggacctgaagaagtgaaaatgaaggtagaggctcctcctgttcaggctgccgtggtcagtagtactcctgtagttcctcccaccccacctacctcacagccagagccttccccgcgcctgcaccaggagcagcggccagttccagctactcttccacctccgccacctttgtcaaaaccgccaccagcagctagagaacggcttccatccccaccaccccttccagaaaaggttgacccacctattgtcactctggatgatctctttcgcaagactagagcaactcctcgcatatactatttacctttatctgaagggcaagttgctgcaaaacttgaagctcggggtaaaat---taagcagtaggaagaattctcccctggctgcttttgatgattgcatggaaatacgtctggttgcttcttggctgctctgcaggtgtatcttgtgagggaattgggatttgacaatgcgaatatgtgtatttggcgtttgatggatttggagttttcccggttgatccatttgttgagcttttttatatacatctagtgttaggaccaccaaaaaaccaagagcttgttgatctcgtagatttttcttttggtttgaacctctgcctgaatgcttttagctttttattttcttaccttgcaactgaactgaaatttagcaagttgtggtc----------------------------------------------------------------------------------------------------------------------------------------------------------------------------------------------------------------------------------------------------
>_R_Jupunba_laeta_Mori_25147@NODE_1_length_1255_cov_60.859932
-----------------------------------------------------------------------------------------tgaactcatttgctgaatatttttactcaaagttgaataagctcctattatcttattagtcatacctgtttttgtatacttgatcctgttgtgtgtgctgcaatgtgtgtgatgcgtatttgtaatgtgcttctttattctaaatagtttagctttgatctttggcagttccaccgccacaaaggttcccaactaattccctaagaattgatcggtttcttcgtccttttactctgaaagctgtgcatgagcttcttggtaagactgggaaagttgtcagtttttggatggatcagatcaagacccattgctatgtcactgtaagacttcgttatccttcttgcacgttctctcatctctcaatttttcttctgccatagtatggttacttcatgatacagttgagtaatctgtggtgttttctttttgatgcagtattcatcagaggacgaagctattgagactcgaaatgctgtgtataacctccaatggccacctaacggtgggcgcctcttgcttgctgaatttgtcggacctgaagaagtgaaaatgaaggtagaggctcctcctgttcaggctgccgtggtcagtagtgctcctgtagttcctcccaccccacctacctcacagccagagccttccccgcgccggcaccaggagcagcggccagttccagctactcttccacctccgccacctttgtcaaaaccgccaccagcagctagagaacggcttccttccccaccgccccttccagaaaaggttgacccacctattgtcactctggatgatctctttcgcaagactagagcaactcctcgcatatactatttacctttatctgaagagcaagttgctgcaaaacttgaagctcagggtaaaattactaagcagtaggaagaattctcccctggctgcttttgatgattgcatggaaatacgtctggttgcttcttggctgctctgcaggtgtatcttgggagggaattgggatttgacagtgcgaatatgtgtatttggcgtttgatggatttggagttttcccggttgatccatttgttgagcttttttatatacatctagtgttaggaccaccaaaaaaccaagagcttgttgatcccgtagatttttcttttggtttgaacctctgcctgaatgcttttagctttttattttcttaccttgcaactgaactgaaatttagcaagttgtggtctagctccatttagaagcattttattattttaagtaaaat-------------------------------------------------------------------------------------------------------------------------------------------------------------------------------------------------------------
>_R_Jupunba_langsdorfii_Ribeiro_728@NODE_1_length_1676_cov_123.301438
cttttctattgtttgatgagcgggatgcctccatattttgattctgaatgcatttaaaagaacacttttctcataccttagatgcttcgtgaactcatttcctgaatatttttactcaaagttgaataagctcctattatcttattagtcatacctgtttttgtatacttgatcctgttgtgtgtgctgcaatgtgtgtgatgcgtatttgtaatgtgcttctttattctaaatagtttagctttgatctttggcagttccaccgccacaaaggtccccaactaattccctaagaattgatcgatttcttcgtccttttactctgaaagctgtgcatgagcttcttggtaagactgggaaagttgtcagtttttggatggatcagatcaagacccattgctatgtcactgtaagactttgttatccttcttgcacgttctctcatctctcaatttttcttctgccatagtatggttacttcatgatacagttgagtaatttgtggtgttttctttttgatgcagtattcatcagaggacgaagctattgagactcgaaatgctgtgtataacctccaatggccgcctaacggtgggcgcctcttgcttgctgaatttgttggacctgaagaagtgaaaatgaaggtagaggctccttctgttcaggctgccgtggtcagtagtactcctgtagttcctcccaccccacctacctcacagccagagccttccccgcgccggcaccaggagcagcggccagttccagctactcttccacctccgccacctttgtcaaaaccgccaccagcagctagagaacggcttccttccccaccaccccttccagaaaaggttgacccacctattgtcactctggatgatctctttcgcaagactagagcaactcctcgcatatactatttacctttatctgaagagcaagctgctgcaaaacttgaagctcggggtaaaattactaagcagtaggaagaattctcccctggctgcttttgatgattgcatggaaatacgtctggttgcttcttggctgctctgcaggtgtatcttgggagggaattgggatttgacaatgcgaatatgtgtatttggcgtttgatggatttggagttttcccggttgatccatttgttgagcttttttatatacatctagtgttaggaccaccaaaaaaccaagagcttgttgatcccgtagatttttcttttggtttgaacctctgcctgaatgcttttagctttttaatttcttaccttgcgactgaactgaaatttagcaagttgtggtctagctccatttggaagcattttattattttaagtaaaattattgatgcgagtgcaaggtgatgacgcaagaaatgcggacttaaatcaagtgctaattaagaaatgcaaaattaggttgaataaaaagattgatgagaatgaaaatttctcaggatgattttgtgtaattaatcaactatttagcccgaacccctacccggcttggggttagcccaacgtccattcggatcacg----------
>_R_Jupunba_limae_Iganci_261@NODE_1_length_1732_cov_96.257402
cttttctattgtttgatgagcgggatgcctccatattttgattctgaatgcatttaaaagaacacttttctcataccttagatgcttcgtgaactcatttcctgaatatttttactcaaagttgaataagctcctattatcttattagtcatacctgtttttgtatacttgatcctgttgtgtgtgctgcaatgtgtgtgatgcgtatttgtaatgtgcttctttattctaaatagtttagctttgatctttggcagttccaccgccacaaaggtccccaactaattccctaagaattgatcggttccttcgtccttttactctgaaagctgtgcatgagcttcttggtaagactgggaaagttgtcagtttttggatggatcagatcaagacccattgctatgtcactgtaagactttgttatccttcttgcacgttctctcatctctcaatttttcttctgccatagtatggttgcttcatgatacagttgagtgatttgtggtgttttctttttgatgcagtattcatcagaggacgaagctattgagactcgaaatgctgtgtataacctccaatggccgcctaacggtgggcgcctcttgcttgctgaatttgttggacctgaagaagtgaaaatgaaggtagaggctcctcctgttcaggctgccgtggtcagtagtactcctgtagttcctcccaccccacctacctcacagccagagccttccccgcgccggcaccaggagcagcggccagttccagctactcttccacctccgccacctttgtcaaaaccgccaccagcagctagagaacggcttccttccccaccaccccttccagaaaaggttgacccacctattgtcactctggatgatctctttcgcaagactagagcaactcctcgcatatactatttacctttatctgaagggcaagttgctgcaaaacttgaagctcagggtaaaattactaagcagtaggaagaattctcccctggctgcttttgatgattgcatggaaatacgtctggttgcttcttggctgctctgcaggtgtatcttgggagggaattgggatttaacaatgcgaatatgtgtatttggcgtttgatggatttggagttttcccggttgatccatttgttgagcttttttatatacatctagtgttaggaccaccaaaaaaccaagagcttgttgatcccgtagatttttcttttggtttgaacctctgcctgaatgcttttagctttttattttcttaccttgcaactgaactgaaatttagcaagttgtggtctagctccatttggaagcattttattattttaagtaaaattattgatgcgagtgcaaggtgatgacgcaagaaatgcggacttaaatcaagtgctaattaagaaatgcaaaattaggttgaataaaaagattgatgagaatgaaaatttctcaggatgattttgtgtaattaatcaactatatagcccgaacccctacccggcttggggttagcccaacgtccattcggatcacgatcttttatt
>_R_Jupunba_longipedunculata_Cardona_2682@NODE_1_length_1271_cov_183.877722
----------------------------------------------------------------------------------------------------cctgaatatttttactcaaagttgaataagctcctattatcttgttagtcatacctgtttttgtatacttgatcctgttgtgtgtgctgcaatgtgtgtgctgcgtatttgtaatgtgcttctttattctaaatagtttagctttgatctttggcagttccaccgccacaaaggtccccaactaattccctaagaattgatcggttccttcgtccttttactctgaaagctgtgcatgagcttcttggtaagactgggaaagttgtcagtttttggatggatcagatcaagacccattgctatgtcactgtaagactttgttatccttcttgcacgttctctcatcgctcaatttttcttctgccatagtatggttacttcatgatacagttgagtgatttgtggtgttttctttttgatgcagtattcatcagaggacgaagctattgagactcgaaatgctgtgtataacctccaatggccacctaacggtgggcgcctcttacttgctgaatttgttggacctgaagaagtgaaaatgaaggtagaggctcctcctgttcaggctgccgtggtcagtagtactcctgtagttcctcccaccccacctacctcacagccagagccttccccgcgccggcaccaggagcagcggccagttccagcaactcttccacctccgccacctttgtcaaaaccgccaccagcagctagagaacggcttccatccccaccaccccttccagaaaaggttgacccacctattgtcactctggatgatctctttcgcaagactagagcaactcctcgcatatactatttacctctgtctgaagagcaagttgctgcaaaacttgaagctcagggtaaaattactaagcagtaggaagaattctccactggctgcttttgatgattgcatggaaatacgtctggttgcttcttggctgctctgcaggtgtatcttgggagggaattgggatttgacaatgcgaatatgtgtatttggcgtttgatggatttggagttttcccggttgatccatttgttgagcttttttatatacatctagtgttaggaccaccaaaaaaccaagagcttgttgatcccgtagattttttttttggtttgaacctctgcctgaatgcttttagctttttattttcttaccttgcaactgaactgaaatttagcaagttgtggtctagctccatttagaagcattttattatttgaagtaaaattattgatgcgagtgcaaggtgatgacg----------------------------------------------------------------------------------------------------------------------------------------------------------------------------------
>_R_Jupunba_macradenia_Lourteig_3021@NODE_1_length_1167_cov_148.512844
--------------------------------------------------------------------------------------------------------------------------------------------------------------------------------------------------------------------------------------aaatggtttagctttgatctttggcagttccaccaccacaaaggtccccaactaattccctaagaattgatcggttccttcgtccttttactctgaaagcagtgcatgagcttcttggtaagactgggaaagttgtcagtttttggatggatcagatcaagacccattgctatgtcactgtaagactttgttatcattcttgcacgttctctcatctctcaatttttcttctgccatagtatggttacttcgtgatacagttgagtgatttgtggtgttttctttttgatgcagtattcatcagaggacgaagctattgagactcgaaatgctgtgtataacctccaatggccacctaacggtgggcgcctcttacttgctgaatttgttggacctgaagaagtgaaaatgaaggtagaggctcctcctgttcaggctgccgtggtcagtagtactcctgtagttcctcccaccccacctacctcacagccagagccttccccgcgccggcaccaggagcagcggccagttccagctactcttccacctccaccacctttgtcaaaaccgccaccagcagctagagaacggcttccatccccaccaccccttccagaaaaggttgacccacctattgtcactctggatgatctctttcgcaagactagagcaactcctcgcatatactatttacctttatctgaagagcaagttgctgcaaaatttgaagctcagggtaaaattactaagcagtaggaagaattctcccctggctgcttttgatgattgcatggaagtacgtctggttgcctcttggctgctctgcaggtgtatcttgggagggaattgggatttgacaatgcgaatatttgtatttggcgtttgatggatttggagttttcccggttgatccatttgctgaacttttttatatacatctagtgttaggaccaccaaaaaaccaagagcttgttgatctcgtagatttttcttttggtttgaacctctgcctgaatgctttttgctttttattttcttaccttgcaactgaactgaaatttagcaagttgtggtctagctccatttagaagcattttattattttaagtaaaattgttgatgcgagtgcaaggtgatgagat-agaaatgcggacttaaatcaagtgc-------------------------------------------------------------------------------------------------------------------------------------------------------
>_R_Jupunba_nipensis_Mayo_19662@NODE_1_length_781_cov_47.340909
----------------------------------------------------------------------------------------------------------------------------------------------------------------------------------------------------------------------------------------------------------------------------------------------------------------------------------------------------------------actgggaaagttgtcagtttttggatggatcagatcaagacccattgctatgtcactgtaagactttgttatccttcttgcacgttctctcatctctcaacttttcttctgccatagtatggttacttcatgatacagttgagtaatttgtggtgttttctttttgatgcagtattcatcagagcacgaagctattgagactcgaaatgctgtgtataaccttcaatggccacctaacggtgggcgcctcttgcttgctgaatttgttggacctgaagaagtgaaaatgaaggtagaggctcctcctgttcaggctgccgtggtcagtagtactcctgtagttcctcccacctcacctacctcacagccagagccttccccgtgctggcaccaggagcagcggccagttccagctactcttccacctccgccacctttgtcaaaaccgccaccagcagctagagaacggcttccatccccgccaccccttccagaaaaggttgacccacctattgtcactctggatgatctctttcgcaagactagagcaactcctcgcatatactatttacctttatctgaagagcaagttgctgcaaaacttgaagctcagggtaaaattactaagcagtaggaagaattctcccctggctgcttttgatgattgcatggaaatgcgtctggttgcttcttggctgctgtgcaggtgtatcttgtgagggaattgggatttgacaatgcgaatatgtgtatttggcgtttgatggatttggagttttcc--------------------------------------------------------------------------------------------------------------------------------------------------------------------------------------------------------------------------------------------------------------------------------------------------------------------------------------------------------------------------------------------------------------------------------
>_R_Jupunba_oppositifolia_Liegier_16014@NODE_1_length_1150_cov_134.083877
--------------------------------------------------------------------------------------------------------------------------------------------------------------------------------------tgtgctgcaatgtgtgtgatgcgtatttgtaatgtgcttccttattctaaatagtttagctttgatctttggcagttccaccgccacaaaggtccccgactaattccctaagaattgatcggttccttcgtccttttactctgaaagctgtgcatgagcttcttggtaagactgggaaagttgtcagtttttggatggatcagatcaagacccattgctatgtcactgtaagactttgttatccttcttgcacgttctctcatctctcaatttttcttctgccatagtatggttacttcatgatacagttgagtaatttgtggtgttttcttttttatgcagtattcatcagagcacgaagctattgagactcgaaatgctgtgtataaccttcaatggccacctaacggtgggcgcctcttgcttgctgaatttgttggacctgaagaagtgaaaatgaaggtagaggctcctcctgttcaggctgccgtggtcagtagtactcctgtagttcctcccaccccacccacctcacagccagagccttccccgcgctggcaccaggagcagcggccagttccagctactcttccacctccgccacctttgtcaaaaccgccaccagcagctagagaacggcttccatccccaccaccccttccagaaaaggttgacccacctattgtcactctggatgatctctttcgcaagactagagcaactcctcgcatatactatttacctttatctgaagagcaagttgctgcaaaacttgaagctcggggtaaaattactaagcagtaggaagaattctcccctggctgcttttgatgattgcatggaaatacgtctggttgcttcttggctgctgtgcaggtgtatcttgtgagggaattgggatttgacaatgcgaatatgtgtatttggcgtttgatggatttggagttttcccggttgatccatttgttgagcttttttatatacatctagtgttaggaccaccaaaaaaccaagagcttgttgatcccgtagatttttcttttggtttgaacctctgcctgaatgcttttagctttttattttcttaccttgcaactgaactgaaatttagcaagttgtggtctagctccatttagaagcattttattat-------------------------------------------------------------------------------------------------------------------------------------------------------------------------------------------------------------------------
>_R_Jupunba_trapezifolia_Simon_1600@NODE_1_length_863_cov_249.210396
----------------------------------------------------------------------------------------------------------------------------------------------------------------------------------------------------------------------------------------------------------------------------------------------------------------------------------------------------------------------------------------------------------------------------------------------------------------------------------------------------------------------------------------------------------------------------------------------------------------------------------------------------------------------------------------------------------------------------------------------------------------------------------------------------------------------------------accagcagctagagaacggcttccatccccaccaccccttccagaaaaggttgacccacctattgtcactctggatgatctctttcgcaagactagagcaactcctcgcatttactatttacctttatctgaagagcaagttgctgcaaaacttgaagctcagggtaaaactactaagcagtaggaagaattctcccctggctgcttttgatgattgcatggaaatgcgtctggttgcttcttggctgctctgcaggtgtatcttgggagggaattgggatttgacaatgcgaatatgtgtatttggcgtttgatggatttggagttttcccggttgatccatttgttgagcttttttatatacttctagtgttaggaccaccaaaaaaccaagagcttgttgatcccgtagatttttcttttggtttgaacctctgcctgaatgcttttagctttttattttcttaccttgcaactgaactgaaatttagcaagttgtggtctagctccatttagaagcattttattattttgagtaaaattattgatgcgagtgcaaggtgatgacgcaagaaatgcggacttaaatcaagtgctaattaagaaatgcaaaattaggttgaataaaaagattgttgaggatgaaaatttctcaggatgattttgtgtaattaatcaactatttagcccgaagcccaacccggcttggggttagcccaacgtccattcggatcacgatcttttatt
>_R_Jupunba_villosa_Borges_423@NODE_1_length_1748_cov_117.313585
cttttctattgtttgatgagcgggatgcctccatattttgattctgaatgcatttaaaagaacacttttctcataccttagatgcttcgtgaactcatttcctgaatgtttttactcaaagttgaataagctcctattatcttattagtcatacctgtttttgtatacttgatcctgttgtgtgtgctgcaatgtgtgtgatgcgtatttgtaatgtgcttctttattctaaatagtttagctttgatctttggcagttccaccgccacaaaggtccccaactaattccctaagaattgatcggttccttcgtccttttactctgaaagctgtgcatgagcttcttggtaagactgggaaagttgtcagtttttggatggatcagatcaagacccattgctatgtcactgtaagactttgttatccttcttgcacgttctctcatctctcaatttttcttctgccatattatggttacttcatgatacagttgagtaatttgtggtgttttctttttgatgcagtattcatcagaggacgaagctattgagactcgaaatgctgtgtataacctccaatggccgcctaatggtgggcgcctcttgcttgctgaatttgttggacctgaagaagtgaaaatgaaggtagaggctcctcctgttcaggctgccgtggtcagtagtactcctgtagttcctcccaccccacctacctcacagccagagccttccccgcgccggcaccaggagcagcggccagttccagctactcttccacctccgccacctttgtcaaaaccgccaccagcagctagagaacggcttccttccccaccaccccttccagaaaaggttgacccacctattgtcactctggatgatctctttcgcaagactagagcaactcctcgcatatactatttacctttatctgaagagcaagttgctgcaaaacttgaagctcggggtaaaattactaagcagtaggaagaattctcccctggctgcttttgatgattgcatggaaatacgtctggttgcttcttggctgctctgcaggtgtatcttgggagggaattgggatttgacaatgcgaatatttgtatttggcgtttgatggatttggagttttcccggttgatccatttgttgagcttttttatatacatctagtgttaggaccaccaaaaaaccaagagcttgttgatcccgtagattttccttttggtttgaacctctgcctgaatgcttttagctttttattttcttaccttgcaactgaactgaaatttagcaagttgtggtctagctccatttggaagcattttattattttaagttaaattattgatgcgagtgcaaggtgatgacgcaagaaatgcggacttaaatcaagtgctaattaagaaatgcaaaattaggttgaataaaaagattgatgagaatgaaaatttctcaggatgattttgtgtaagtaatcaactatttagcccgaacccctacctggcttggggttagcccaacgtccattcggatcacgatcttttatt
>_R_Punjuba_callejasii_Daly_5935@NODE_1_length_1080_cov_66.165503
--------------------------------------------------------------------------------------------------------------------------------------------------------------------------------------------------tgtgtgatgtgtatttgtgatgtgcttctttattctaaatagtttagctttgatctttggcagttccacctccacagaggcccccgactaagtccctaagaattgatcggttccttcgtccttttactctgaaagctgtgcatgagcttcttggtaagactgggaaagttgtcagtttttggatggatcagatcaagacccattgctatgtcactgtaagactttgttatccttcttgcacgttctctcatctctcaatttttcttctgccatagcatggttacatcatgatacagttgagtaatttgtggtgtttt-attttgatgcagtattcatcagtggacgaagctattgagactcgaaatgctgtgtataacctccaatggccacctaacggtgggcgcctcttacttgctgaatttgttgaacctgaagaagtgaaaatgaaggtagaggctcctcctgttcaggctgccgtggtcagtagtacacctgtagttcctcccaccccacctacctcacagccagagccttccccacgccggcaccaggagcagcggccagttccagctactcttccacctccgccacctttgtcaaaacctccaccagcagttagagaacggcttccatccccaccgccccttccagaaaaggttgacccgcctattgtcactctggatgatctctttcgcaagactagagcaactcctcgcatatactatttacctttatctgaagagcaagttgctgcaaaacttgaagctcagggtaaaattacgaagcagtaggaagaattctcccctggctgctattgatgattgcatggaaatatgtctggttgcttcttggctgctctgcaggtgtatcttgggacggaattgggatttgccaat--gaatacgtgtatttggcgtttgatggatttggagttttcccggttgatccatttgttgagcttttttatatacatctagtgttaggaccaccaaaaaaccaagagcttgttgatcgcctagagttttcttttggtttgaacctctgcctgaatgcttttagctttttattttcttcctttgcaa--------------------------------------------------------------------------------------------------------------------------------------------------------------------------------------------------------------------------------------------------------------------------------
>_R_Punjuba_racemiflora_Jimenez_Soares_3626@NODE_1_length_1440_cov_140.542920
attgaagattttaggtatagaaaaaattaaa------------------------aaaaattgatttttttaaaaaaataaaaaattcctggaccggtctatcggccgtttccagtt--tggaccacctggtccggtccgtgttct-attaccatggtttttgtatacttgatcctgttgtgtgcgctgcaatgtgtgtgatgtgtatttgtgatgtgcttctttattctaaatagtttagctttgatctttggcagttccacctccacaaaggtccccgactaattccctaagaattgatcggttccttcgtccttttactctgaaagctgtgcatgagcttcttggtaagactgggaaagttgtcagtttttggatggatcagatcaagacccattgctatatcactgtaagactttgttatccttcttgcacgttctctcatctctcaatttttcttctgccataacatggttacttcatgatacagttgagtaatttgtggtgtttt-attttgattcagtattcatcagtggacgaagctattgagactcgaaatgctgtgtataacctccaatggccacctaacggtgggcgcctcttacttgctgaatttgttgaacctgaagaagtgaaattgaaggtagaggctcctcctgttcaggctgccgtggtcagtagtacacctgtagttcctcccaccccacctacctcacagccagagccttccccgcgccggcaccaggagcagcggccagttccagctactcttccacctccgccacctttgtcaaaacctccaccagcagttagagaacggcttccatccccaccgccccttccagaaaaggttgacccgcctattgtcacgctggatgatctctttcgcaagactagagcaactcctcgcatatactatttacctttatctgaagagcaagttgctgcaaaacttgaagctcagggtagaattactaagcagtaggaagatttctcccctggctgctattgatgattgcatggaaatatgtctggttgcttcttggctgcactgcaggtgtatcttgggagggaattgggattcgccaat--gaatatgtgtatttggcgtttgatggatttggagttttcccggttgatccatttgttgagcttttttatatacatctagtgttaggaccaccaaaaaaccaagagcttgttgatcccctagagttttcttttggtttgaacctctgcctgaatgcttttagctttttattttcttactttgcaactgaactgaaatttagcaagttgtggtctagctccattaagaagcattttattattttaagtaaaatgattgatgcgagtgcaaggtgatgacg----------------------------------------------------------------------------------------------------------------------------------------------------------------------------------
