# Supplementary material for: A new generic circumscription of Hydrochorea (Leguminosae, Caesalpinioideae, mimosoid clade) with an amphi-Atlantic distribution
Source: PhytoKeys. 2022 Aug 22;205:401–37. doi: 10.3897/phytokeys.205.82775 (PMC9849043; doi:10.3897/phytokeys.205.82775)
Supplement: Supplementary material 1 — Supplementary data file S1 [file phytokeys-205-401_article-82775__-s001.zip › RBH3_m17649_comp31730_c0_seq2_exon02.aln-cln]

>Albizia_adinocephala_FHO33_88@NODE_1_length_1636_cov_175.107761
tggaaatgttgggggcaacttgtgcttcaatcacttccgggttggtttctttctcttctcaacaat-----------------------------------------------------------------------------------------------------ttctgtttttctgctttcagtggcttttcttttcttt----------ctcttctcaac-----aatttatagtttgtagcatgtgagttgctttggatttcatatacactgcagtatatcttggtgatatatttgttacttttatctgtttctcttggcgtgtttgttgttgtgtcttcacttcattatctcactttatcatacttctacggtgtttaatgttatatggggataatctgtgtgattcttgaaatcggcagacgccatacctgggttcatttccagctggaattttgcaagttagactttgtttgagtaatacacgaaggagggttacgccatatacctgtataaagtgtgaaaagaaagatgactatgttgaatatgaatatgttgaacgtccaccttaccatgtatacaaagactcgacctctggcgagcttgaaccagcctctggtgctcgagcaagtattcctgagcaggagtattggcctgagggtactgctaatcaagttagggctgctagagctcctgaaccaactggtgaatcgtcaggatcaccatcttatggccaaaagcctggaagtaggaggaagaattacaaatcatctgcagctgcttcctctgaggcccgtgtgggatcaaatgatcctaaccctcctgcatcttcagtggagtccgtggaagattctcaagatttctcatctgactatgttgtttatcaatctgagcctgaagaagaagagactggatatgacctagataagaaattaggacgtccccatccatttattgatccaaaagttaaaaggccaatagtggaaccacgttcaagtgaagaattgtggtggcattggagaaagccagaaaaagaccaatggtccagatggcaaaggaggcgacctgatgttgaaacggttagtgtatatgatgtgatagtggaaaatgttctttaattgtaattatcacttctattattgccaaactacaccatgtaaattggtgt---------------------------------------------------------------------------------------------------------------------------------------------------------------------------------------------------------------------------------------------------------------------------------------------------ttatccttggtcacaatatgaggaaggtgaaaatttgtc-cacagcataagtatattgtttcacatctgtactctgccacatgtcacatgtcacttcctttttgcctgcgactaatggatatttttcacattcatcctgactcatatctgaatag
>Albizia_burkartiana_StivalSantos_678@NODE_1_length_1213_cov_10.516408
-------------------------------------------------------------------------------------------------------------------------------------------------------------------------------------------------------------cttgaagggcggttctgaataactaaatttatagtttgtagcatgtgagttgctttggatttcatatacactgcagtatatcttggtgatatatttgttacttttatctgtttctcttggtgtgtttgtgtttgtgtcttcacttcattatctcactttatcatgcttctacggtgtttaatgttttatggggataatgtgtgtgattcttgaaatctgcagacgccatacctgggttcatttccagctggaattttgcaagttagacttggtttgagtaatacacgacggagggttacgccatatacctgtataaagtgtgaaaagaaagatgactatgttgaatatgaatatgttgaacgtccaccttaccatgtatacgaagactcgacctctggcgagcttgaaccagcctctggtgctcgagcaagtattcctgagcaggagtattggcctgagggtactgctaatcaagttagggctgctagagctcctgaaccaagtggtgaatcgtcaggatcaccatcttatggccaaaagcctggaagtaggaggaagaattacaaatcatctgcagctgcttcctctgaggttcatgtgggatcaaatgatcctaaacctcctgaatcttcagtggagtccgtggaagattctcaagatttctcatctgactatgttgtttatcaatctaagcctgaagaagaagagactggatatgacctagataagaaattaggacgtccccatccatttattgatccaaaaattaagaagccaatagtggaaccacgttcaagtgaagaattgtggtggcattggagaaagccagaaaaagagcaatggtccagatggcaaaggaggcgacctgatgttgaaacggttagtgtatatgatgtgatagtggaaaatgttctttaattgtaattatcaaatctattattgccaaactacaccatgtaaattggtgt---------------------------------------------------------------------------------------------------------------------------------------------------------------------------------------------------------------------------------------------------------------------------------------------------ttatccttggtcacaatatgaggaaggggaaaatttgtctcacagcataagtatattgtttcacatccgtactcggccacgtgtcacatgtcacttcctttttgcctgcgactaatgaatatt--------------------------------
>Albizia_niopoides_Simon_1601@NODE_1_length_1056_cov_171.100102
----------------------------------------------------------------------------------------------------------------------------------------------------------------------------------------------------------------------------------------------------------------------------------------------------------------------------------------------------------------------------------------------------------------------------------------------------------tcatttccagctggaattttgcaagttagacttggtttgagtaatacacgaaggagggttacgccatatacctgtataaagtgtgaaaagaaagatgac---------------tatgttgaacgtccaccttaccatgtatacaaagactcgacctctggcgagcttgaaccagcctctggtgctcgagcaagtattcctgagcaggagtattggcctgagggtactgctaatcaagttagggctgctagagctcctgaaccaactggtgaatcgtcaggatcaccatcttatggccaaaagcctggaagtaggaggaggaattacaaatcatccgcagctgcttcctctgatgcccatgtgggatcaaatgatcctaaccctcctgaatcttcagtggagtccgtggaagattctcaagatttctcatctgactatgttgtttatcaatctgagcctgaagaagaagagactggatatgacctagataagaaattaggacgtccccatccatttattgatccaaaagttaaaaggccaatagtggaaccacgttcgagtgaagaattgtggtggcattggagaaagccagaaaaagagcaatggtccagatggcaaaggaggcgacctgatgttgaaacggttagtgtatatgatgtgatagtggaaaatgttctttaattgtaattatcacttctattattgccaaactacaccatgtaaattggtgt---------------------------------------------------------------------------------------------------------------------------------------------------------------------------------------------------------------------------------------------------------------------------------------------------ttatccttggtcacaatatgaggaagggcaaaatttgtctcacagcataagtatattgtttcacatctgtactcagccacgtgtcacatgccacttcctttttgcctgcgactaatggatatttttcacattcatcctgactcatatctgaatag
>Albizia_subdimidiata_var_minor_Gorts_341@NODE_1_length_1086_cov_42.701685
------------------------------------------------------------------------------------------------------------------------------------------------------------------------------------------------------------------------------------------------------------agttgctttggatttcatatacactgcagtatatcttggtgatatatttgttgcttttatctgtttctctcggc------gtgtttgtgtcttcacttcattatctcactttatcatgcttctacggtgtttaatgttatatggggataatctgtgtgattcttgaaatctgcagacgccatacctgggttcttttccagctggaattttgcaagttagacttggtttaagtaatacacgaaggagggttacgccatatacctgtataaagtgtgaaaagaaagatgactatgttgaatatgaatatgttgaacgtccaccttaccatgtataccaagactcgacctctggcgagcttgaaccagcctctggtgctcgagcaagtattcctgagcaggagtattggcctgagggtactgctaatcaagttagggctgctagagctcctgaacctactggtgaatcgtcaggatcaccatcttatggccaaaagcctggaagtaggaggaagaattacaaatcatctgctgctgcttcctctgatgcccatgtgggatcaaatgatcccaaccctcctgaatcttcagtggagtccgtggaagattctcaagatttgtcatctgactatgttgtttatcaatctgagcctgaagaagaagagactggatatgacctagataagaaattaggacgtccccatccatttattgatccaaaagttaaaagtccaatagtggaaccacgttcaagtgaagaattgtggtggcattggagaaagccagaaaaagagcaatggtccagatggcaaaggaggcgacctgatgttgaaacggttagtgtatatgatgtgatagtggaaaatgttctttaattgtaattatcacttctattattgccaaactacaccatgaaaattggtgt---------------------------------------------------------------------------------------------------------------------------------------------------------------------------------------------------------------------------------------------------------------------------------------------------ttatccttggtcacaatatgaggaagggcaaaatttgtctcacagcataagtatattgtttcacatctgtactcagccacgtgtcacatgtcacttcctttttgcctgcgactaatggatattttttacattcatcctga---------------
>Albizia_subdimidiata_var_subdimidiata_Ferreira_210@NODE_1_length_1384_cov_161.796480
tggaaatgttgggggcaacttgtgcttcaatcacttccgggttggtttctttctcttctcaacaat-----------------------------------------------------------------------------------------------------ttctgtttttctgctttcagtggcttttcttttcttt----------ctcttctcaac-----aattcatagtttgtagcatgtgagttgctttggatttcatatacactgcagtatatcttggtgatatatttgttacttttatctgtttctctcggc------gtgtttgtgtcttcacttcattatctcactttatcatgcttctacggtgtttaatgttatatggggataatctgtgtgattcttgaaatctgcagacgccatacctgggttcatttccagctggaattttgcaagttagacttggtttaagtaatacacgaaggagggttacgccatataactgtataaagtgtgaaaagaaagatgactatgttgaatatgaatatgttgaacgtccaccttaccatgtatacaaagactcgacctctggtgagcttgaaccagcctctggtgctcgagcaagtattcctgagcaggagtattggcctgagggtactgctaatcaagttagggctgctagagctcctgaacctactggtgaatcgtcaggatcaccatcttatggccaaaagcctggaagtaggaggaagaattacaaatcatctgcagctgcttcctctgatgcccatgtgggatcaaatgatcccaaccctcctgaatcttcagtggagtccgtggaagattctcaagatttctcatctgactatgttgtttatcaatctgagcctgaagaagaagagactggatatgacctagataagaaattaggacgtccccatccatttattgatccaaaagttaaaaggccaatagtggaaccgcgttcaagtgaagaattgtggtggcattggagaaagccagaaaaagagcaatggtccagatggcaaaggaggcgacctgatgttgaaacggttagtgtatatgatgtgatagtggaaaatgttctttaattgtaattatcacttctattattgccaaactacaccatgaaaattggtgt---------------------------------------------------------------------------------------------------------------------------------------------------------------------------------------------------------------------------------------------------------------------------------------------------ttatccttggtcacaatatgaggaagggcaaaatttgtctcacggcataagtatattgtttcacatctgtactcagccacatgtcacatgtcacttcctttttgcctgagactaatggata-ttttcacattcatcctgactcatatctgaatag
>Albizia_tomentella_Leach_Dunlop_3801@NODE_1_length_550_cov_425.084567
----------------------------------------------------------------------------------------------------------------------------------------------------------------------------------------------------------------------------------------------------------------------------------------------------------------------------------tggt------gtgtttgtgtcttcacttcattatctcactttatcatgcttctacggtgtttaatgttatatggggataatctttgggattcttgaaatctgcagacgccatacctgggttcatttccatctggaattttgcaagttagacttggtttgagtaatacacaaaggagggttacgccatatacctatataaagtgtgaaaagaaagatgattatgttgaatatgcatatgttgaacgtccaccttaccatgtatacaaagactcaacctttggcgagcttgaaccagcctctggtactcgaacaagtattcctgaggaggagtattagcctgagggtactgctaatcaagttagggctactagagctccagaaccaactggggaatcgtcaggatcaccatcgtatggccaaaagcttggaagtaggaggaagaattacaaatcatctgcagctgcttcctctgaggcctatatgggatcaaatgatcctaaccttcctgaatcttcagtggagtctgtggaagagtctcaagatttctcatctgact---------------------------------------------------------------------------------------------------------------------------------------------------------------------------------------------------------------------------------------------------------------------------------------------------------------------------------------------------------------------------------------------------------------------------------------------------------------------------------------------------------------------------------------------------------------------------------------------------------------------------------------------------------------------------------------------------------------------------------------------------------------------
>Albizia_tomentella_Leach_Dunlop_3801@NODE_2_length_532_cov_82.448352
------------------------------------------------------------------------------------------------------------------------------------------------------------------------------------------------------------------------------------------------------------------------------------------------------------------------------------------------------------------------------------------------------------------------------------------------------------------------------------------------------------------------------------------------------------------------------------------------------------------------------------------------------------------------------------------------------------------------------------------------------------------------------------------------------------------------------------------------------------------------------------------------------------------------------------------------------------------------------------------------------------------------------accacgctcaagtgaagaattgtggtggcattggagaaagccagaaaaagagcaatggtccagatggcaaaggaggcgacctgatgttgaaacggttagtgtatatgatgtgatagtggaaaatgttctttaattgtaattatcacatctatca-tgccaaactacaccatgtaaatcggtgt---------------------------------------------------------------------------------------------------------------------------------------------------------------------------------------------------------------------------------------------------------------------------------------------------ttattcttggtcacactatgaggaaggggaaaatttgtctcacagcataagtatattgtttcacatccgtactcaaccatgagtcacttatcacgtcctttttacttgcgactaatggatatttttcacattcatcctgactcttatctgaatag
>Albizia_tomentella_Leach_Dunlop_3801@NODE_3_length_511_cov_196.758065
------------------------------------------------------------------------------------------------------------------------------------------------------------------------------------------------------------------------------------------------------------------------------------------------------------------------------------------------------------------------------------------------------------------------------------------------------------------------------------------------------------------------------------------------------------------------------------------------------------------------------------------------------------------------------------------------------------------------------------------------------------------------------------------------------------------------------------------------------------------------------------------------------------------------------------------------------------------------------------------------------------------------------accacgctcaagtgaagaattgtggtggcattggagaaagccagaaaaagagcaatggtccagatggcaaaggaggcaacctgatgttgaaacagttagtgtatatgatgtgatagtagaaaatgttctttacttgtaattatcatatctatcattgccaaactacaccatgtaaattggtgt---------------------------------------------------------------------------------------------------------------------------------------------------------------------------------------------------------------------------------------------------------------------------------------------------ttattcttggtcacactatgaggaagggaaaaatttttctcacagcaaaagtatattgtgtcacatccgtgctcagctatgagtcacttgtcacttcctttttacttgcgactaatagatatttttcacattcatcctgactcttatctgaatag
>Albizia_tomentosa_Hughes_648@NODE_1_length_1301_cov_129.558007
------------------------------tcacttccgggttggtttctttctcttctcaacaat-----------------------------------------------------------------------------------------------------ttctgtttttctgctttcagtggcttttcttttcttt----------ctcttctcaac-----aatttatagtctgtagcatgtgagttgctttggatttcatatacactgcagtatatcttggtgatatattttttacttttatctgtttctcttggcgtgtttgtgtttgtgtcttcacttcattatctcactttatcatgcttctacggtgtttaatgttatatggggataatctgtgtgattcttgaaatcagcagacgccatacctgggttcatttccagctggaattttgcaagttagacttggtttgagtaatacacgaaggagggttaagccatatacctgtataaagtgtgaaaagaaagatgactatgttgaatatgaatttgttgaacgtccaccttaccatgtatacaaagactcgacctctggcgagcttgaaccagcctctggtgctcgagcaagtattcctgagcaggagtattggcctgagggtactgctaatcaagttagggccgctagagctcctgaaccaactggtgaatcgtcaggatcaccatcttatggccaaaagcctggaagtaggaggaagaattacaaatcatctgcagctgcttcctctgaggcccgtgtgggatcaaatgatcctaaccctcctgcatcttcagtggagtccgtggaagattctcaagatttctcatctgactatgttgtttatcaatctgagcctgaagaagaagagactggatatgacctagataagaaattaggacgtccccatccatttattgatccaaaagttaaaaggccaatagtggaaccacgttcaagtgaagaattgtggtggcattggagaaagccagaaaaagaccaatggtccagatggcaaaggaggcgacctgatgttgaaacggttagtgtatatgatgtgatagtggaaaatgttctttaattgtaattatcacttctattattgccaaactacaccatgtaaattggtgt---------------------------------------------------------------------------------------------------------------------------------------------------------------------------------------------------------------------------------------------------------------------------------------------------ttatccttggtcacaatatgaggaaggtgaaaatttgtctcacagcataagtatattgtttcacatctgtactctgccacatgtcacatgtcacttcctttttgcctgcaactaatggatatgtttcacattcatcctgactcatatctgaatag
>Albizia_xerophytica_Hughes_1435@NODE_1_length_1207_cov_122.536283
---------------------------caatcacttccgggttggtttctttctcttctcaacaat-----------------------------------------------------------------------------------------------------ttctgtttttctgctttcagtggcttttcttttcttt----------ctcttctcaac-----aatttatagtttgtagcatgtgagttgctttggatttcatatacactgcagtatatcttggtgatatatttgttacttttatctgtttctcttggcgtgtttgtgtttgtgtcttcacttcattatctcactttatcatgcttctacggtgtttaatgttatatggggataatctgtgtgattcttgaaatcggcagacgccatacctgggttcatttccagctggaattttgcaagttagacttggtttgagtaatacacgaaggagggttacgccatatacctgtataaagtgtgaaaagaaagatgactatgttgaatatgaatatgttgaacgtccaccttaccatgtatacaaagactcgacctctggcgagcttgaaccagcctctggtgctcgagcaagtattcctgagcaggagtattggcctgagggtactgctaatcaagttagggctgctagagctcctgaaccaactggtgaatcgtcaggatcaccatcttatggccaaaagcctggaagtaggaggaagaattacaaatcatctgcagctgcttcctctgaggcccgtgtgggatcaaatgatcctaaccctcctgcatcttcagtggagtccgtggaagattctcaagatttctcatctgactatgttgtttatcaatctgagcctgaagaagaagagactggatatgacctagataagaaattaggacgtccccatccatttattgatccaaaagttaaaaggccaatagtggaaccacgttcaagtgaagaattgtggtggcattggagaaagccagaaaaagaccaatggtccagatggcaaaggaggcgacctgatgttgaaacggttagtgtatatgatgtgatagtggaaaatgttctttaattgtaattatcacttctattattgccaaactacaccatgtaaattggtgt---------------------------------------------------------------------------------------------------------------------------------------------------------------------------------------------------------------------------------------------------------------------------------------------------ttatccttggtcacaatatgaggaaggtgaaaatttgtctcacagcataagtatattgtttcacatctgtactctgccacatgtcacatgtcacttcctttttgcctgcgactaatggatatttttcacattcatcctgac--------------
>Balizia_elegans_Iganci_870@NODE_1_length_1812_cov_117.764265
tggcaatgttgggggcaacttgtgcttcaatcacttcagggttggtttctttctcttctcaacaatggcgtctctaaacaactaaatttgtagtttctagcatgtgagttgctttgaatttcatatacactgcagtatatcttggtgatatatttattactttgaagttctgtttatctgctttcagtggctatgtgtttcttttcttgaagggcgtctctaaataactaaatctatagtttctagcatgtgaattgctttggatttcatatacactgcagtatattaggctgataaattacttatctttctctgtttcttttggcgtgtgcgcgcatgtg-cgtcacttcattatctcactttttcatgcttctacaatgtttaatgttatatggggataatctgtgtgattcttgaaatctacagacgccatacctgggttcatttccagctggaattttgcaagttagacttggtttgagtaatacacgaaggagggttacgccatatacttgtataaagtgtgaaaagaaagatgacaatgttgaatatgaatatgttgaacgtccaccttaccatgtatacaaagactcgacctctggcgagcttgaaccagcctctggtgctcgagcaagtattcctgagcaggagtattggcctgagggtactgctaatcaagttagggctgccagagctcctgaaccaactggtgaatcgtcagggtcaccatcttatggccaaaagcctggaagtaggaggaagaattacaaatcatctgcagctgcttcctctgaggcctatgtgggatcaaatgatcctaaccctcctgaatcttcagtggagtctgtggaagattctcaaaatttctcatctgactatgttgtttatcaatctgagcctgaggaagaagagactggatatgacctagataagaaattgggacgtccccatccatttattgatccaaaagttaaaaagccaatagtggaaccacgttcaagtgaagaattgtggtggcattggagaaagccagaaaaagagcaatggtccagatggcaaaggaggcgacctgatgttgaaacggttagtgtatatgatgtgatagtggaaaatgttctttaattgtaattatcacgtctattattgccaaactacaccatgtaaattggtacatggtactccctccagtcctatttataagagcttgataaccgaattacacggtttaagaaagcggttagaattagttaaaaacaataaatgtgtctaaaataaaccttatttttcttag-aataaggggcaagtaagagagagaaataaagtgaatataagtatcaacaatcttttaattaatccaatatatgtaatcaatgaggggaaaaaatggaaaaaactcattaaatgttaagacaactcctgttgggctcttataaaaaagatcaagacaattcaaattttaagcttattcttgtgcacaatgtgagttatgggaaaatttgtctcacagcataagtatattgtttcacatccgtactcagccacgagtcacatgtcacctccttttggcttgcaactaatggatatttttcacattcatcc------------------
>Balizia_leucocalyx_Aguilar_1939@NODE_1_length_1756_cov_144.189994
tggcaatgttgggggcaacttgtgctgcaatcacttcagggttggtttctttctcttctcaacaatggcgtttctaaataactaaatttgtagtttctagcatgtgagttgctttggatttcctatacactggagtatatcttggtgatatatttattactttgaagttctgtttacctgctttcagtggctatgtgtttcttttctagaagggcgtctctaaataactgaatttgtagtttctagcatgtgaattgctttggatttcatatacactgcattatattaggctgataaattacttttctttctctgtttcttttggcgtgtgtgcgcgtgtg-cgtcacttcattttctcactttatcatgcttctacggtgtttaatgttatatggggataatctgtgtgattcttgaaatctacagacgccatacctgggttcatttccagctggaattttgcaagttagacttggtttgagtaatacacgaaggagggttacgccatatacctgtataaagtgtgaaaagaaagatgactatgttgaatatgaatatgttgaacgtccaccttaccatgtatacaaagactcgacctctggcgagcttgaaccagcctctggtgctcgagcaagtattcctgagcaggagtattggcccgagggtactgctaatcaagttagggctgctagagctcctgaaccaactggtgaatcgtcagggtcaccatcttatggccaaaagcctggaagtaggaggaagaattacaaatcatctgcagctgcttcctctgaggcctatgtaggatcaaatgatcctaaccctcctgaatcttcagtggagtctgtggaagattctcaagatttctcatctgcctatgttgtttatcaatctgagcctgaggaagaagagactggatatgacctagataagaaattgggacgtccccatccatttattgatccaaaagttaaaaagccaatagtggaaccacgttcaagtgaagaattgtggtggcattggagaaagccagaaaaagagcaatggtccagatggcaaaggaggcgacctgatgttgaaacggttagtgtatatgatgtgatagtggaaaatgttctttaattgtaattatcacatctattattgccaaactacaccatgtaaattggcacatggtactccctccagtcctatttataagagcttgataaccgaattacacggtttaagaaagcggttagaattagtcaaaaacaataagtgtgtctaaaataaaccttcttttcccaagtaattgggggcaagtaagagagagaaatagagtgaatataagtatcaacaatcttttaattaatgcaatatatgtaatcaatgaggggcaaaaatgagaaaaactcattaaatgtttagacaactcttgtcagactcttataaaaaaggccaagacaattcaaattttaggcttattcttgtgcacaatgtgagggatgggaaaatttgtctcacagcataactatattgtttcacatccgtactcagccacgagtcacatgtcacctccttttggcttgcaactaatggatatttttcacattcatcctgac--------------
>Balizia_spnov_Morim_577@NODE_1_length_1096_cov_139.827089
----------------------------------------------------------------------------------------------------------------------------------------------------------------------------------------------------------------------------------------------------------------------------------------------------------------------------------------------------------------------------------------------------------------aatctgtgtgattcttgaaatctgcagaagccatacatgggttcatttccagctgaaattttgcaagttagacttggtttgagtaatacacgaaggagggttacgccgtatacctgtatacagtgtgaaaagaaagatgactatgttgaatatgaatatgttgaacgtccaccttaccatgtatacaaagactcgacctctggcgagcttgaaccagcctctggtgctcgagcaagtattcctgagcaggagtattggcctgagggtactgctaatcaagttagggctgctagagctcctgaaccaactggtgaatcgtcagggtcaccatcttatggccaaaagcctggaagtaggaggaagaattacaaatcatctgcagctgcttcctctgaggcctatgtgggatcaaatgatcctagccctcctgaatcttcagtggagtctgtggaagattctcaaaatttctcatctgactatgttgtttatcaatctgagcctgaggaagaagagactggatatgacctagataagaaattgggacgtccccatccatttattgatccaaaagttaaaaagccaatagtggaaccgcgttcaagtgaagaattgtggtggcattggagaaagccagaaaaagagcaatggtccagatggcaaaggaggcgacctgatgttgaaacggttagtgtatatgatgtgatagtggaaaatgttctttaattgtaattatcacatctattagtgccaaactacaccatgtaaattggtacatggtactctttccagtcctatttataagagcttgataatcgaattacatggtttaaaaaagtggttagaattaattaaaaacaataagtgtgtctaaaataaaccttcttttcccaagtaataaggggcaagtaagagagagaaatagagtgaatataagtatcaacaatcttttaattaatccaatatatgtaatcaatgaggggcaaaaataaaaaaaactcattaaatgttcagacaactcttgtcgggcttttataaaaaagatcaagacaattcaaattttaggcttatt------------------------------------------------------------------------------------------------------------------------------------------------------
>Cathormion_rhombifolium_Deighton_3618@NODE_1_length_1517_cov_87.984028
tggcaatgttgggggcaacttgtgctgcaatcacttcagggttggtttctgtctcttctcaacaatggcgtctctaaataattaaatttgtagtttctagcatgtgagttgctttggatttcctatacactggagtatatcttggtgatatatttattactttgaagttctgtttatctgctttcagtggctatgtgtttcttttctagaagggcgtctctaaataactaaatttatagtttctagcatgtgaattgctttggatttcatatacactgcagtatattaggctgataaattacttatctttctctgtttcttttggcgtgtttgtgcgtgtgtcgtctcttcattatctcactttatcatgcttctacggtgtttaatgttatatggggataatctgtgtgattcttgaaatctacagacgccatacccgggttcatttccagctggaattttgcaagttagacttggtttgagtaatgcacgaaggagggttacgccatataccggtataaagtgtgaaaagaaagatgaaaatgttgaatatgaatatgttgaacgtccaccttaccatgtatacaaagactcgacctctggcgagcttgaaccagcctctggtgctcgagcaagtattcctgagcaggagtattggcctgagggtactgctaatcaagttagggctgctagagctcctgaaccaactggtgaatcgtcagggtcaccatcttatggccagaagcctggaagtaggaggaagaattacaaatcatctgcagctgcttcctctgaggcctatgtgggatcaaatgatcctaaccctcctgaatcttcagtggagtctgtggaagattctcaagatttctcatctgcctatgttgtttatcaatctgagcctgaggaagaagagactggatatgacctagataagaaattgggacgtccccatccatttattgatccaaaagttaaaaagccaatagtggaaccacgttcaagtgaagaattgtggtggcattggaggaagccagaaaaagagcaatggtccagatggcaaaggaggcgacctgatgttgaaacggttagtgtatatgatgtgatagtggaaaatgttctttaattgtaattatcacatctattattgccaaactacaccatgtacattggtacatggtactccctccagttctatttataagagcttgataaccgaattgcacggtttaaaacagtggttagaattagttaaaaacaataagtgtgtctaaaataaaccttcttttcctaggtaataaggggcaattaagagagagaaatagagtgaatataagtatcaacaatcttttaattaatataatatatgtaatcaataagggacaaaaatgaaaaaaactcattaaatgtttagacaattcttgtcgggctcttataaaaaagaccaagacaattcaaattttagac-----------------------------------------------------------------------------------------------------------------------------------------------------------
>Hydrochorea_corymbosa1_Bonadeu_655@NODE_1_length_1097_cov_157.261996
-----------------------------------------------------------------------------------------------------------------------------------------------------------------------------------------------------------------------------------------------------------------------------tatacactgcagtatattaggctgataaattacttatctttctctgtttcttttggcgtgtgtgcgcgtgtg-catcacttcactatctcactttttcatgcttctacagtgtttaatgttatatggggataatctgtgtgattcttgaaatctacagacgccatttctgggttcatttccagctggaattttgcaagttagacttggtttgagtaatacacgaaggagggttacgccatatacctgtataaagtgtgaaaagaaagatgacaatgttgaatatgaatatgttgaacgtccaccttaccatgtatacaaagactcgacctctggcgagcttgaaccagcctctggtgctcgagcaagtattcctgagcaagagtattggcctgagggtactgctaatcaagttagggctgctagagctcctgaaccaactggtgaatcgtcagggtcaccatcttatggcgaaaagcctggaagtaggaggaagaattacaaatcatctgcagctgcttcctctgaggcctatgtgggatcaaatgatcctaaccctcctgaatcttcagtggagtctgtggaagattctcaagatttctcatctgcctatgttgtttatcaatctgagcctgaggaagaagagactggatatgacctagataagaaattgggacgtccccatccatttattgatccaaaagttaaaaagccaatagtggaaccacgttcaagtgaagaattgtggtggcattggagaaagccagaaaaagagcaatggtccagatggcaaaggaggcgacctgatgttgaaacggttagtgtatatgatgtgatagtggaaaatgttctttaattgtaattatcacatctattattgccaaactacaccatgtaaattggtacatggtactccctctagttctatttataagagcttgataaccgaattgcacggtttaaaaaagcggttagaattagttaaaaacgataagtgtgtctaaaataaaccttcttttcccaagtaataaggggcaagcaagagagagaaatagagtgaatataagtatcaacaatcttttaattaatgcaatatatg-------------------------------------------------------------------------------------------------------------------------------------------------------------------------------------------------------------------------------------------------------------
>Hydrochorea_corymbosa2_Iganci_862@NODE_1_length_502_cov_636.076063
-------------------------------------------------------------------------------------------------------------------------------------------------------------------------------------------------------------------------------------------------------------------------------------------------------------------------------------------------------------------------------------------------------------------------------------------------------------------------------------------------------------------------------------------------------------------------------------------------------------------acctctggcgagcttgaaccagcctctggtgctcgagcaagtattcctgagcaggagtattggcctgagggtactgctaatcaagttagggctgctagagctcctgaaccaactggtgaatcgtcagggtcaccatcttatggccaaaagcctggaagtaggaggaagaattacaaatcatctgcagctgcttcctctgaggcctatgtgggatcaaatgatcctagccctcctgaatcttccgtggagtctgtggaagattctcaaaatttctcatctgactatgttgtttatcaatctgagcctgaggaagaagagactggatatgacctagataagaaattgggacgtccccatccatttattgatccaaaagttaaaaagccaatagtggaaccacgttcaagtgaagaattgtggtggcattggagaaagccagaaaaagagcaatggtccagatggcaaaggaggcgacctgatgttgaaacggttagtgtatatg------------------------------------------------------------------------------------------------------------------------------------------------------------------------------------------------------------------------------------------------------------------------------------------------------------------------------------------------------------------------------------------------------------------------------------------------------------------------------------------------------------------------------------------
>Hydrochorea_marginata_Morim_563@NODE_2_length_816_cov_179.909337
------------------------------------------------------------------------------------------------------------------------------------------------------------------------------------------------------------------------------------------------------------------------------------------------------------------------------------------------------------------------------------------------------------------------------------------------------------------------------------------------------------------------------------------------------------------------------------------------------------------------------------------------------------------------------------------------------------------------------------------------------------------------gcctggaagtaggaggaagaattacaaatcatctgcagctgcttcctctgaggcctatgtgggatcaaatgatcctaaccctcctgaatcttcagtggagtctgtggaagattctcaagattactcatctgcctatgttgtttatcaatctgagcctgaggaagaagagactggatatgacctagataagaaattgggacgtccccatccatttattgatccaaaagttaaaaagccaatagtggaaccgcgttcaagtgaagaattgtggtggcattggagaaagccagaaaaagagcaatggtccagatggcaaaggaggcgacctgatgttgaaacggttagtgtatatgatgtgatagtggaaaatgttctttaattgtaattatcacatctattattgccaaactacaccatgtaaattggtacatggtactccctctagttctatttataagagcttgataactgaattgtacggtttaaaaaagcggttagaattagttaaaaacgataagtgtgtctaaaataaaccttcttttcccaagtaataaggggcaagcaagagagagaaatagagtgaatataagtatcaacaatcttttaattaatgcaatatatgtaatcaatgaggggcaaaaattaaaaaaactcattaaatattcatacaactcttgtcggactcttataaaaaagaccatgacaattcaaattttaggcttattcttgtgcacaatgtgagggatgggaaaatttgtcttacagcatacgtatattgtttcacatcc---------------------------------------------------------------------------------------
>Hydrochorea_marginata_Morim_563@NODE_3_length_663_cov_68.523891
tggcaatgttgggggcaacttgtgctgcaatcacttcagggttggtttctttctcttctcaacaatggcgtctctaaataactaaatttgtagtttctagtatgtgggttgctttggatttcctatacactggagtatatcttggtgatatatttattactttgaagttctatttatctgctttcagtggctatgtgtttcttttcttgaagggcatctctaaataactaaatttatagtttctagcatgtgaattgctttggatttcatatacactgcagtatattagactgataaattacttatctttctctgtttcttttggcgtgtgtatgcgtgtg-cgtcccttcattatctcactttatcatgcttctacggtgtttaatgttatatggggataatctgtgcgattcttgaaatctacagacgccatacctgggttcatttgcagctggaattttgcaagttagacttggtttgagtaatacacgaaggagggttacgccatatacctgtataaagtgtgaaaagaaagatgacaatgttgaatatgaatatgttgaacgtccaccttaccatgtatacaaagactcgacctctggcgagcttgaaccagcc----------------------------------------------------------------------------------------------------------------------------------------------------------------------------------------------------------------------------------------------------------------------------------------------------------------------------------------------------------------------------------------------------------------------------------------------------------------------------------------------------------------------------------------------------------------------------------------------------------------------------------------------------------------------------------------------------------------------------------------------------------------------------------------------------------------------------------------------------------------------------------------------------------------------------------------------------------------------------------------------------------------------------------------
>Jupunba_abbottii_Zanoni_21220@NODE_1_length_1281_cov_118.848837
------------------------------------------------------------------------------taactaaatttgtagtttctagcatgtgagttgctttggatttcatatacactggagtatatcttggtgatatatttattactttgaagttctgtctatctgctttcagtggctatgtgtttcttttctagaagggcgtccctaaataactaaatttatagtttctagcatgtgaattgctttggatttcatatacactgcagtatattaggctgataaattacttatctttctctgtttcttttggcgtgtgtgcgcgtgtg-cgtcacttcattatctcactttatcatgcttctacggtgtttaatgttatatggggataatctgtgtgattcttgaaatctacagacgccatacctgggttcatttcctgctggaattttgcaagttagacttggtttgagtaatacacgaaggagggttacgccatatacctgtataaagtgtgaaaagaaagatgactatgttgaatatgaatatgttgaacgtccaccttactatgtatacaaagactcgacctctggcgagcttgaaccagcctctggtgctcgagcaagtattcctgagcaggagtattggcctgagggtactgctaatcaagttagggctgctagagctcctgaaccaactggtgaatcgtcagggtcatcatcttatggccaaaagcctggaagtaggaggaagaattacaaatcatctgcagctgcttcctctgaggcctatgtgggatcaaatgatcctagccctcctgaatcttcagtggagtctgtggaagattctcaagatttctcatctgcctatgttgtttatcaatctgagcctgaggaagaagagactggatatgacctagataagaaattgggacgtccccatccatttattgatccaaaagttaaaaagccaatagtggaaccacgttcaagtgaagaattgtggtggcattggagaaagccagaaaaagagcaatggtccagatggcaaaggaggcgacctgatgttgaaacggttagtgtatatgatgtgatagtggaaaacgttctttaattgtaattatcacatctattattgccaaactacaccatgtaaattggtacatggtactccctccagttctatttataagagcttgataaccgaattacacggtttaaaaaagcggttagaattagttaaaaacaataagtgtgtctaaaataaactttcttttcccaagtaataaggggcaagtgagagagagaaatagagtgaatataagtatcaacaatcttttaattaatgcaa-------------------------------------------------------------------------------------------------------------------------------------------------------------------------------------------------------------------------------------------------------------------
>Jupunba_brachystachya_Lima_7438@NODE_1_length_1781_cov_142.981808
tggcaaagttgggggcaacttgtgctgcaatcacttcagggttggtttctttctcttctcaacaatggcgtctctaaataactaaatttgtagtttctagcatgtgagttgctttggatttcatatacactgcagtatatcttggtgatatatttattactttgaagttctgtttatctgcttccagtggctatgtgtttcttttctagaagggcgtctctaaataactaaatttatagtttctagcatgtgaattgctttggatttcatatacactgcagtatattaggctgataaattacttatctttctctgtttcttttggcgtgtgcgcgcgtgtg-cgtcacttcattatctcactttatcatgcttctacggtgtttaatgttatatggggataatctgtgtgattcttgaaatctacagacgccatacctgggttcatttccagctggaattttgcaagttagacttggtttgagtaatacacgaaggagggttacgccatatacctgtataaagtgtgaaaagaaagatgacaatgttgaatatgaatatgttgaacgtccaccttaccatgtatacaaagactcgacctctggcgagcttgaaccagcctctggtgctcgagcaagtattcctgagcaggagtattggcctgagggtactgctaatcaagttagggctgctagagctcctgaaccaactggtgaatcgtcagggtcaccatcttatggccaaaagcctggaagtaggaggaagaattacaaatcatctgcagctgcttcctctgaggcctatgtgggatcaaatgatcctaaccctcctgaatcttcagtggagtctgtggaagattctcaagatttctcatctgcctatgttgtttatcaatctgagcctgaggaagaagagactggatatgacctagataagaaattgggacgtccccatccatttattgatccaaaagttaaaaagccaatagtggaaccacgttcaagtgaagaattgtggtggcattggagaaagccagaaaaagagcaatggtccagatggcaaaggaggcgacctgatgttgaaacggttagtgtatatgatgtgatagtggaaaatgttctttaattgcaattatcacatctattattgccaaactacaccatgtaaattggttcatggtactccctccaatcctatttataagagcttgataaccaaattacacggtttaagaaagcggttagaattagttaaaaacaataagtgtgcctaaaataaaccttcttttcccaagtaataaggggcaagtaagagagagaaatatagtgaatataagtataaacaatcttttagttaatgcaatatatgtaatcaatgagggccaaaaatgaaaaaaactcattaaatgttcagacaacttttatcggactcttataaaaaaaaccaagacaattcaaattttaggcttattcttgtgcacaatgtgagggatgggaaaatttgtctcacagcataagtatattgtttcacatccgcactcagccacgagtcacatgtcacctccttttggcttgcaactaatggatatttttcacattc----------------------
>Jupunba_filamentosa_Lima_7487@NODE_1_length_1836_cov_124.996020
tggcaaagttgggggcaacttgtgctgcaatcacttcagggttggtttctttctcttctcaacaatggcgtctctaaataactaaatttgtagtttctagcatgtgagttgctttggatttcatatacactgcagtatatcttggtgatatatttattactttgaagttctgtttatctgctttcagtggctatgtgtttcttttctagaagggcgtctctaaataactaaatttatagtttctagcatgtgaattgctttggatttcatatacactgcagtatattaggctgataaattacttatctttctctgtttcttttggcgtgt------gtgtg-cgtcacttcattatctcactttatcatgcttctacggtgtttaatgttatatggggataatctgtgtgattcttgaaatctacagacgccatacctgggttcatttccagctggaattttgcaagttagacttggtttgagtaatacacgaaggagggttacgccatatacctgtataaagtgtgaaaagaaagatgacaatgttgaatatgaatatgttgaacgtccaccttaccatgtatacaaagactcgacctctggcgagcttgaaccagcctctggtgctcgagcaagtattcctgagcaggagtattggcctgagggtactgctaatcaagttagggctgctagagctcctgaaccaactggtgaatcgtcagggtcaccatcttatggccaaaagcctggaagtaggaggaagaattacaaatcatctgcagctgcttcctctgaggcctatgtgggatcaaatgatcctaaccctcctgaatcttcagtggagtctgtggaagattctcaagatttctcatctgcctatgttgtttatcaatctgagcctgaggaagaagagactggatatgacctagataagaaattgggacgtccccatccatttattgatccaaaagttaaaaagccaatagtggaaccacgttcaagtgaagaattgtggtggcattggagaaagccagaaaacgagcaatggtccagatggcaaaggaggcgacctgatgttgaaacggttagtgtatatgatgtgatagtggaaaatgttctttaagtgtaattatcacatctattattgccaaactacaccatgtaaattggtacatggtactccctccaatcctatttataagagcttgataaccaaattatacggtttaagaaagcggttagaattagttaaaaacaataagtgtatctaaaataaaccttcttttcccaagtaataaggggcaagtaagagagagaaataaagtgaatataagtttcaacaatcttttaattaatgcaatttatgtaatcaatgaggggtaaaaatgaaaaaaactcattaaatgttcagataattcttgtctggctcttataaaaaagaccaagacaattcaaattttaggtttattcttgtgcacaatgtgagggatgggaaaatttgtctcacagcataagtatattgtttcacatccgtactcagccacgagtcacatgtcacctccttttggcttgcaactaatggatatttttcacattcatccttactcatatctgaatag
>Jupunba_idiopoda_Quesada_1718@NODE_1_length_1265_cov_114.309764
---------------------------------------------------------------------------------------------------------------------------------------------------------------------agttctgtttatctgctttcagtggctatgtgtttcttttctagaagggcctctctaaataactaaatttatagtttctagcatgtgaattgctttggatttcatatacactgcagtatattaggctaataaattacttatctttctctgtttcttttggcgtgtgtgtgcgtgtg-cgtcacttcattatctcactttatcatgcttctacggtgtttaatgttatatggggataatctgtgtgattcttgaaatctacagacgccatacctgggttcatttcctgctggaattttgcaagttagacttggtttgagtaatacacgaaggagggttaggccatatacctgtataaagtgtgaaaagaaagatgacaatgttgaatatgaatatgttgaacgtccaccttaccatgtatacaaagactcgacctctggcgagcttgaaccagcctctggtgctcgagctagtattcctgagcaggagtattggcctgagggtactgctaatcaagttagggctgctagagctcctgagccaactggtgaatcgtcagggtcaccatcttatggccaaaagcctggaagtaggaggaagaattacaaatcatctgcagctgcttcctctgaggcctatgtgggatcaaatgatcctaaccctcctgaatcttcagtggagtctgtggaagattctcaagatttctcatctgcctatgttgtttatcaatctgagcctgaggaagaagagactggatatgacctagataagaaattgggacgtccccatccatttattgatccaaaagttaaaaagccaatagtggaaccacgttcaagtgaagaattgtggtggcattggcgaaagccagaaaaagagcaatggtccagatggcaaaggaggcgacctgatgttgaaacggttagtgtatatgatgtgatagtggaaaatgttctttaattgttattatcacatctattattgccaaactacaccatgtaaattggtacatggtactccctccagttctatttataagagtttgataaccgaattacacggtttaagaaagcggttagaattagttaaaaacaataagtgtgtctaaaataaaccttcttttcccaagtaataaggggcaagtaagagagagaaatagagtgaatataagtatcaacaatcttttaattaatgcaatatatgtaatcaatgaggggcaaaaattaaaaaaactcattaaatattcagacaactcttgtcaggctctt--------------------------------------------------------------------------------------------------------------------------------------------------------------------------------------------
>Jupunba_leucophylla_Iganci_839@NODE_1_length_1272_cov_476.651883
------------------------------------------------------------------------------------------------------------------------------------------------------------------------------------------------------------------------------------------------------------------------------------------------------------------------------------------------------------------------------------------------aatgttatatggggataatctgtgtgattcttgaaatctacagacgccatacctgggttcatttcctgctggaattttgcaagttagacttggtttgagtaatacacgaaggagggttacgccatatacctgtataaagtgtgaaaagaaagatgacaatgttgaatatgaatatgttgaacgtccaccttaccatgtatacaaagactcgacctctggcgagcttgaaccagcctctggtgctcgagcaagtattcctgagcaggagtattggcctgagggtactgctaatcaagttagggctgctagagctcctgaaccaactggtgaatcgtcagggtcaccatcttatggccaaaagcctggaagtaggaggaagaattacaaatcatctgcagctgcttcctctgaggcctatgtgggatcaaatgatcctaaccctcctgaatcttcagtggagtctgtggaagattctcaagatttctcatctgcctatgttgtttatcaatctgagcctgaggaagaagagactggatatgacctagataagaaattggggcgtccccatccatttattgatccaaaagttaaaaagccaatagtggaaccacgttcaagtgaagaattgtggtggcattggagaaagccagaaaaagagcaatggtccagatggcaaaggaggcgacctgatgttgaaacggttagtgtatatgatgtgatagtggaaattgttctttaattgtaattatcacatctattattgccaaactacaccatgtaaattggtacatggtactccctctagtcctatttataagagcttgatgaccgaattacacggtttaagaaagcagttagaattagttaaaaataataagtgtgtcaaaaataaaccttcttttcccaggtaataaggggcaagtaacagagagaaatagagtgaatataagtatcaacaatcttttagttaatgcaatatatgtaatcaatgaggggcaaaaatgaaaaaaactcattaaatgttcaaacaacttttatcgggcttttataaaaaagaccaagacaattcaaattttaggcttattcttgtgcgcaatgtgagggatgggaaaatttgtctcacagcataagtatattgtttcacatccgtacttagccacgagtgtcttgtcacctccttttggcttgcaactaatggatatttttcacattcatcctgactcat----------
>Jupunba_limae_Iganci_261@NODE_1_length_1793_cov_123.727273
tggcaaagttgggggcaacttgtgctgcaatcacttcagggttggtttctttctcttctcaacaatggcgtctctaaataactaaatttgtagtttctagcatgtgagttgctttggatttcatatacactgcagtatatcttggtgatatgtttattactttgaagttctgtttatctgctttcagtggctatgtgtttcttttctagaagggcgtctctaaataactaaatttatagttcctggcatgtgaattgctttggatttcatatacattgcagtatataaggctgataaattacttatctttctctgtttcttttggcgtgtgtgtgcgtgtg-cgtcacttcattatctcactttatcatgcttctacggtgtttaatgttatatggggataatctgtgtgattcttgaaatctacagacgccatacctgggttcatttccagctggaattttgcaagttagacttggtttgagtaatacacgaaggagggttacgccatatacctgtataaagtgtgaaaagaaagatgacaatgttgaatatgaatatgttgaacgtccaccttaccatgtatacaaagactcgacctctggcgagcttgaaccagcctctggtgctcgagcaagtattcctgagcaggagtattggcctgagggtactgctaatcaagttagggctgctcgagctcctgaaccaactggtgaatcgtcagggtcaccatcttatggccaaaagcctggaagtaggaggaagaattacaaatcatctgcagctgcttcctctgaggcctatgtgggatcaaatgatcctaaccctcctgaatcttcagtggagtctgtggaagattctcaacatttctcatctgcctatgttgtttatcaatctgagcctgaggaagaagagactggatatgacctagataagaaattgggacgtccccatccatttattgatccaaaagttaaaaagccaatagtggaaccacgttcaagtgaagaattgtggtggcattggagaaagccagaaaaagagcaatggtccagatggcaaaggaggcgacctgatgttgaaacggttagtgtatatgatgtgatagtggaaaatgttctttaattgtaattatcacatctattattgccaaactacaccatgtaaatttgtacatggtactccctcaagtcctatttataagagcttgataaccgaattatacggtttaagaaagcggttagaattagttaaaaacaataaatgggtctaaaataaaccttcttttcctaagtaataaggggcaagtaagagagagaaatagagtgaatataagtatcaacaatcttttaattaatgcaatatatgtaatcaatgaggggcaaaaatg---------------------------------------------aaaaaagatcaagacaattcaaattttaggcttattcttgtgcacaatgtgagggatgggaaaatttgtctcacagcataagtatattgtttcacatccgtactcagccacgagtcacatgtcacctccttttggcttgcaactaatggatatttttcacattcatcctgactcatatctgaatag
>Jupunba_microcalyx_Iganci_855@NODE_1_length_1796_cov_160.705061
tggcaatgttgggggcaacttgtgctgcaatcacttcagggttggtttctttctcttctcaacaatggcgtctctaaatatctaaatttgtagtttctagcatgtgagttgctttggatttcatatacactgcagtatatcttggtgatatatttattacttttaagttctgtttatctgcttgcagtggctatgtgtttcttttctagaagggcgtctctaaataactaaatttatagtttctagcatgtgaattgctttggatttcatatacactgcagtatattaggctgataaattacttatctttctctgtttcttttg------------gtgtg-tgtcacttcattatctcactttatcatacttctacggtgtttaatgttatatggggataatctgtgtgattcttgaaatctacagacgccatacctgggttcatttcctgctggaattttgcaagttagacttggtttgagtaatacacgaaggagggttacgccatatacctgtataaagtgtgaaaagaaagatgacaatgttgaatatgaatatgttgaacgtccaccttaccatgtatacaaagactcgacctctggcgagcttgaaccagcctctggtgctcgagcaagtattcctgagcaggagtattggcctgagggtactgctaatcaagttagggctgctagagctcctgaaccaactggtgaatcgtcagggtcaccatcttatggccaaaagcctggaagtaggaggaagaattacaaatcatctgcagctgcttcctctgaggcctatgtgggatcaaatgatcctaaccctcctgaatcttcagtggagtctgtggaagattctcaagatttctcatctgcctatgttgtttatcaatctgagcctgaggaagaagagactggatatgacctagataagaaattggggcgtccccatccatttattgatccaaaagttaaaaagccaatagtggaaccacgttcaagtgaagaattgtggtggcattggagaaagccagaaaaagagcaatggtccagatggcaaaggaggcgacctgatgttgaaacggttagtgtatatgatgtgatagtggaaattgttctttaattgtaattatcacatctattattgccaaactacaccatgtaaattggtacatggtactccctctagtcctatttataagagcttgataaccgaattacacggtttaagaaagcagttagaattagttaaaaataataagtgtgtcaaaaataaactttcttttcccaggtaataaggggcaagtaagagagagaaatagagtgaatataagtatcaacattcttttagttaatgcaatatatgtaatcaatgaggggcaaaaatgaaaaaaactcattaaatgttcaaacaacttttatcgggcttttataaaaaagaccaagacaattcaaattttaggcttattcttgtgcacaatgtgagggatgggaaaatttgtctcacagcataagtatattgtttcacatccgtacttagccacgagtgtcttgtcacctccttttggcttgcaactaatggatatttttcacattcatcctgactcatatctgaatag
>Jupunba_oppositifolia_Liegier_16014@NODE_1_length_1325_cov_124.009615
-----------------------------------------------------------------------------------------------------------gttgctttggatttcatatacactggagtatatcttggtgatatatttattactttgaagttctgtctatctgctttcagtggctatgtgtttcttttctagaagggcgtccctaaataactaaatttatagtttctagcatgtgaattgctttggatttcatatacactgcagtatattaggctgataaattacttatctttctctgtttcttttggcgcgtgtgcgcgtgtg-cttcacttcattatctcactttgtcatgcttctacggtgtttaatgttatatggggataatctgtgtgattcttgaaatctacagacgccatacctgggttcatttcgtgctggaattttgcaagttagacttggtttgagtaatacacgaaggagggttacgccatatacctgtataaagtgtgaaaagaaagatgactatgttgaatatgaatatgttgaacgtccaccttactatgtatacaaagactcgacctctggcgagcttgaaccagcctctggtgctcgagcaagtattcctgagcaggagtattggcctgagggtactgctaatcaagttagggctgctagagctcctgaaccaactggtgaatcgtcagggtcaccatcttatggccaaaagcctggaagtaggaggaagaattacaaatcatctgcagctgcttcctctgaggcctatgtgggatcaaatgatcctagccctcctgaatcctcagtggagtctgtggaagattcccaagatttctcatctgcctatgttgtttatcaatctgagcctgaggaagaagagactggatatgacctagataagaaattgggacgtccccatccatttattgatccaaaagttaaaaagccaatagtggaaccacgttcaagtgaagaattgtggtggcattggagaaagccagaaaaagagcaatggtccagatggcaaaggaggcgacctgatgttgaaacggttagtgtatatgatgtgatagtggaaaacgttctttaattgtaattatcacatctattattgccaaactacaccatgtaaattggtacatggtactccctccagttctatttttaagagcttgataaccgaattacacggtttaaaaaaacggttagaattagttaaaaacaataagtgtgtctaaaataaaccttcttttcccaaataataaggggcaagtgagagagagaaatagagtgaatataagtatcaacaatcttttaattaatgcaatatatgtaatcaatgaggggcaaaaatgaaaaaaactcattaaatgttcagacaactcttgttgggctc----------------------------------------------------------------------------------------------------------------------------------------------------------------------------------------------
>Punjuba_killipii_Palodorios_6252@NODE_1_length_1153_cov_77.909851
-----------------------------------------------------------------------------------------------------------------------------------------------------------------------------------------------------------------------------------------------------------------------------tatgcactgcagtacattaggctgatattttacttatctttctctgtttcttttggcgtgtgtgtgcgtgtgtcgtcacttcattatctcactttatcatgcttctacggtgtttaatgttatatggggataatctgtgtgattcttgaaatctacagaagccatacctaggttcatttccagctggaattttgcaagttagacttggtttgagtaatacacgaaggagggttacaccatatacctgtataaagtgtgaaaagaaagatgactatgttgaatatgaatatgttgaacgtccaccttaccatgtatacaaagactcgacctctggcgagcttgaaccagcctctggtgctcgagcaagtattcctgagcaggagtattggcctgagggtactgctaatcaagttagggctgctagagctcctgaaccaactggtgaatcgtcagggtcaccatcttatggccaaaagcctggaagtaggaggaagaattacaaatcatctgcagctgcttcctctgaggcctatgtgggatcaaatgatcctaaccctcctgaatcttcagtggagtctgtggaagattctcaagatttctcatctgactatgttgtttatcaatctgagcctgaggaagaagagactggatatgacctagataagaaattgggacgtccccatccttttattgatccaaaagttaaaaagccaatagtggaaccacgttcaagtgaagaattgtggtggcattggagaaagccagaaaaagagcaatggtcgagatggcaaaggaggcgacctgatgttgaaacggttagtgcatatgatgtgatagtggaaaatgttctttaattgtaattatcacatctattattgccaaactacaccatgtaaattggtacatggtactcccaccagtcctatttataagagctcaataaccaaattacgcggtttaagagagcggttagaattagttaaaaacaataggtgtgtttaaaataaatcttctttttccaagtaataaggggcaagtaagagagagaaatagagtgaatataagtaccaacaaccttttaattaatgcaatatatgtaatcaatgaggggcaaaaatgaaaaaaacttattaaatgttcagacaactct--------------------------------------------------------------------------------------------------------------------------------------------------------------------------------------------------------
>Punjuba_lehmannii_Escobar_7465@NODE_1_length_1697_cov_101.291975
tggaaatattggggccaacttgtgctgcaatcacttcagggttggtttctttctcttctcaacaatggcgtctctaaataactaaatttgtagtttctagcatgtgagttgctttggatttcatatacactgcagtatatcttggtgatatttttattactttgaagttctgtttatctgctttcagtggctatgtgtttcttttctagaagggcgtctctaaataactaaatttatagtttctggcatgtgaattgctttggatttcatatgcactgcagtacattaggctgataaattacttatctttctctgtttcttttggcgtgtgtgtgcgtgtgtcgtcacttcattatctcactttatcatgcttctacggtgtttaatgttatatggggataatctgtgtgattcttgaaatctacagacgccatacctaggttcatttccagctggaattttgcaagttagacttggtttgagtaatacacgaaggagggttacaccatatacctgtataaagtgtgaaaagaaagatgactatgttgaatatgaatatgttgaacgtccaccttaccatgtatacaaagactcgacctctggcgagcttgaaccagcctctggtgctcgagcaagtattcctgagcaggagtattggcctgagggtactgctaatcaagttagggctgctagagctcctgaaccaactggtgaatcgtcagggtcaccatcttatggccaaaagcctggaagtaggaggaagaattacaaatcatctgcagctgcttcctctgaggcctatgtgggatcaaatgatcctaaccctcctgaatcttcagtggagtctgtggaagattctcaagatttctcatctgactatgttgtttatcaatctgagcctgaggaagaagagactggatatgacctagataagaaattgggacgtccccatccatttattgatccaaaagttaaaaagccaatagtggaaccacgttccagtgaagaattgtggtggcattggagaaagccagaaaaagagcaatggtccagatggcaaaggaggcgacctgatgttgaaacggttagtgcatatgatgtgatagtggaaaatgttctttaattgtaactatcacatctattattgccaaactacaccatgtaaattggtatatggtactcccaccagtcctatttataagagctcaataaccgaattacgcagtttaagagagcggttagaattagttaaaaacaacaagtgtgtttaaaataaatcttctttttccaagcaataaggggcaagtaagagagagaaatagagtgaatataagtaccaacaaccttttaattaatacaatatatgtaatcaatgaggggcaaaaatgaaaaaaactcattaaatattcagacaactcttgtcgggctcttataaaaaagaccaagacaatacaaattttaggcttattcttgtgcacaatgtgagggatgggaaaatttgtctcacagcataagtatattgtttcacatccatactcagccacgagtcacatgtcacctcc---------------------------------------------------------
>Punjuba_racemiflora_Jimenez_Soares_3626@NODE_1_length_1289_cov_187.259076
------------------------------------------------------------------------------------------tagtttctagcatgtgagttgctttggatttcatatacactgcagtatatcttggtgatatatttattactttgaagttctgtttatctgctttcagtggctatgtgtttcttttctagaagggcgtcgctaaataactaaatttatagtttctagcatgtgaattgctttggatttcatatacgctgcagtatattaggctgataaattacttatctttctctgtttcttttggcgtgtgtgtgcgtgtgacgtcacttcattatctgactttatcatgcttctacggtgtttaatgttatatggggataatctgtgtgattcttgaaatctacagacgccatacctgggttcatttccagctggaattttgcaagttagacttggtttgagtaatacacgaaggagggttacgccatatacctgtataaagtgtgaaaagaaagatgactatgttgaatatgaatatgttgaacgtccaccttaccatgtatacaaagactcaacctctggcgagcttgaaccagcctctggtgctcgagcaagtattcctgagcaggagtattggcctgagggtactgctaatcaagttagggctgctagagctcctgaaccaactggtgaatcgtcaggatcaccatcttatggccaaaagcctggaagtaggaggaagaattataaatcatctgcagctgcttcctctgaggcctatgtgggatcaaatgatcctaaccctcctgaatcttcagtggagtctgtggaagattctcaagatttctcatctgactatgtggtttatcaatctgagcctgaggaagaagagactggatatgacctagataagaaattgggacgtccccatccatttattgatcctaaagttaaaaagccaatagtggaaccacgttcaagtgaagaattgtggtggcattggagaaagccagaaaaagagcaatggtccagatggcaaaggaggcgacctgatgttgaaacggttagtgtatatgatgtgatagtggaaaatgttctttaattgtaattatcacaactattattgccaaactacaccatgtaaattggtacatggtactcccaccagtcctatttataagagctcgataaccgaattacgtagtttaagagagcggttagaattagttaaaaacaataagtgtgtctaaaataaaccttgtttttccaagtaataagggccaagtaagagagagaaatagagtgaatataagtacgaacaaccttttaattaatgtaatatatgtaatcaatgaggg------------------------------------------------------------------------------------------------------------------------------------------------------------------------------------------------------------------------------------------------
>_R_Acacia_rostellifera_Murphy_466@NODE_1_length_764_cov_421.519651
---------------------------------------------------------------------------------------------------------------------------------------------------------------------------------------------------------------------------------------------------------------------------------------------------------------------------------------------------------------------------------------------------------------------------------------------gccatacctgggttcatttccagctggaattttgcaagttagacttggtttgaataatacacgaaggcgggttacgccatatacctgtataaagtgtgagaagaaagatgactatgttgaatatgaatatgttgaacgtcccccctaccatgtatacgaagactcgacctctggcgagcttgaaccagcctctggtgctcgagcaagtattcctgggcaggagtattggcctgagggtactgctagtcaagttagggctgctagagctcctgaaccaactggtgaatcgtcaggatcaccatcttatggccaaaagcctggaagtaggaggaagaattacaaatcatcagcagctgcttcctctgaggcctatgtgggatcaaatgatcctaaccctcctgaatcttcagtggagtctgtggaagattctcaagatttctcatctgactatgttgtttatcaatctgaacctgaggaagaagagactggatatgacctagataagaaattaggacgtccccatccatttattgatccaaaagttaaaaagccaatagtggaaccacgttcaagtgaagaattatggtggcattggagaaagccagaaaaagagcaatggtccagatggcaaaggaggcgacctgatgttgaaacggttagtgtatatgatgtgatagtggaaaatgt---------------------tctattattgccaaactacaccatgtaaat-------tggtattccctccagtcctatttataagagctcgataaccgagttat--------------------------------------------------------------------------------------------------------------------------------------------------------------------------------------------------------------------------------------------------------------------------------------------------------------------------------------------------------------------------------------------------------------
>_R_Afrocalliandra_redacta_Germishuizen_5585@NODE_1_length_1189_cov_216.710432
------------------------------------------------ctttctcttcgcaacaat-----------------------------------------------------------------------------------------------------ttctgtttatctgctttcattggctgtgaattttttctcttgaagggcgcctctaaataactaaatcgatagtttatagca--tgagttgctttagatttcatatacactgcaatatatattggtgatttatttgttatttt---------------------------------------------attttactttatcatgcttctacggt-tttgatgttatat-gggataatctgtgtgattcttgaaatctgcagacgccatacctgggttcatttccagctggaattttgcaagttaggcttggttcgagtggtacacgaaggaggtttacgccttatacttctataaagtgtgaaaagaaagatgactattttgaatatgaatatgttgaacgtccaccctaccatgtatacgaagactcaacctctggcgagcttgaaccagcctccggcgctcgagcaagtattcctgggcaggagtattggcctgagggtactgctaatcaagttagggctgctagagcgcctgaaccaactggtgaatcctcaggatcaccgtcttatggccaaaaccctggaagtaggaggaagagttacaaatcatctgcagctgcttcctctgaggtctatgtggaatcaaatgatcctaaccctcctgaatcatcagtggactccgcggaagattctcaagattattcatctgactttgttgtttatcaatctgaacctgaggaagaagagactggatatgacctagataagaaattgggacgttcccatccatttattgatccaaaagttagaaagccaatagtggaaccacgatcaagtgaagaattgtggtggcagtggagaaagccagaaaaagatcgatggtctagatggcaaaagaggcgacctgatgttgaaacggttagt---tatgatatgatactggaaaatgtattttaattgtaatgatcacatctattattggcgaactacaacgtgtaaaatggtgt---------------------------------------------------------------------------------------------------------------------------------------------------------------------------------------------------------------------------------------------------------------------------------------------------ttattcttgtgcacaatgtgaggaaggggagattttgtctcacagcataagtataaaatttcacatccgtactctgccacaagttacatgtcacttcattatggcttgtaactgatgaacgtgctttaga---atcctgatttatatctgaatgg
>_R_Albizia_coripatensis_Hughes_2433@NODE_1_length_1659_cov_224.740202
tggcaatgttgggagcaacttgtgcttcaatcacttccgggttggtttctttctcttctcaacaat-----------------------------------------------------------------------------------------------------ttctttttatctgctttcggtggcttttctttccttt----------ctcttctcaac-----aatttatagtttgtagcatgtgagttgctttggatttcatatacactgcagtatatcttggtgatatatttgttacttttatctgtttctcttggc------gtgtttgtgtcttcacttcattatctcactttatcatgcttctacggtgtttaatgttatatggggataatctgtgtgattcttgaaatctgcagacgccatacctgggttcatttccagctggaattttgcaagttagacttggtttgagtaatacacgaaggagggttacgccatatacctgtataaagtgtgaaaagaaagatgactatgttgaatatgaatatgttgaacgtccaccttaccatgtttacaaagactcgacctctggcgagcttgaaccagcctctggtgctcgagcaagtattcccgagcaggagtactggcctgagggtactgctaatcaagttagggctgctagagctcctgaaccaactggtgaatcgtcaggatcaccatcttatggccaaaagcctggaagtaggaggaagaattacaaatcatctgcagctgcttcctctgaggcccatgtgggatcaaatgatcctaaccctcctgaatcgtcagtggagtccgtggaagattctcaagatttctcatctgactatgttgtttatcaatctgagcctgaagaagaagagactggatatgacctagataagaaattaggacgtccccatccatttattgatccaaaagttaagaagccaatagtggaaccacgttcaagtgaggaattgtggtggcattggagaaagccagaaaaagagcaatggtccagatggcaaaggaggcggcctgatgttgaaacggttagtgtatatgatgtgatagtggaaaatgttctttaattgtaattatcacgtctattattgccaaactacacaatgtaaattggtgt---------------------------------------------------------------------------------------------------------------------------------------------------------------------------------------------------------------------------------------------------------------------------------------------------ttatccttggtcacaatacgaggaaggcgaaaatttgtctcacagcacaagtatattgtttcacatccttactcagccacgtgtcacatgtcacttccttgttgcctgcaactaatggatatttttcacattcatcctgactcatatctgaatag
>_R_Albizia_decandra_Vilhena_231@NODE_1_length_982_cov_36.451934
---------------------------------------------------------------------------------------------------------------------------------------------------------------------------------------------------------------------------------------------------------------------------------------------------------------------tatctgtttctctcggc------gtgtttgtgtcttcacttcattatctcactttatcatgcttctacggtgtttaatgttatatggggataatctgtgtgattcttgaaatctgcagacgccatacctgggttcatttccagctggaattttgcaagttagacttggtttgagtaatacacgaaggagggttacgccatatgcctgtataaagtgtgaaaagaaagatgactatgttgaatatgaatatgttgaacgtccaccttaccatgtatacaaagactcgacctctggcgagcttgaaccagcctctggtgctcgagcaagtattcctgagcaggagtattggcctgagggtactgctaatcaagttagggctgctagggctcctgaaccaactggtgaatcgtcaggatcaccatcttatggccaaaagcctggaagtaggaggaagaattacaaatcatctgcagctgcttcctctgatgcccatgtgggatcaaatgatcctaaccctcctgattcttcagtggagtccgtgggagattctcaagatttctcatctgactatgttgtttatcaatctgagcctgaagaagaagagactggatatgacctagataagaaattaggacgtccccatccatttattgatccaaaagttaaaaggccaatagtggaaccacgttcaagtgaagaattgtggtggcattggagaaagccagaaaaagagcaatcgtccagatggcaaaggaggcgacctgatgttgaaacggttagtgtatatgatgtgatagtggaaaatgttctttaattgtaactatcacttctattattgccaaactacaccatgtaaattggtgt---------------------------------------------------------------------------------------------------------------------------------------------------------------------------------------------------------------------------------------------------------------------------------------------------ttatccttggtcacaaaatgaggaagggcaaaatttgtctcgcagcataagtatattgttttacatctgtactcagccacgtgtcacatgtcact------------------------------------------------------------
>_R_Albizia_edwallii_Dalmaso_272@NODE_1_length_1183_cov_8.064716
--------------------------------------------------------------------------------------------------------------------------------------------------------------------------------------------------------------------------------------------------------------ttgctttggatttcatatacactgcagtataacttggtgatatatttgttacttttaactgtttctcttggtgtgtttgtgtttgtgtcttcacttcattatctcactttatcatgcttctacggtgtttaatgttatatggggataatctgtgtgattcttgaaatctacagacgccatacctgggttcatttccagctggaattttgcaagttagacttggtttgagaaatacacgacggagggttacgccatatacctgtataaagtgtgaaaagaaagatgactatgttgaatatgaatatgttgaacgtccaccttaccatgtatacaaagactcgacctctggcgagcttgaaccggcctctggtgctcgagcaagtattcctgagcaggagtattggccggagggtactgctaatcaagttagggctgctagagctcctgaaccaactggtgaatcgtcaggatcaccatcttatggccaaaagcctggaagtaggaggaagaattacaaatcatctgcagctgcttcctctgaggcccatgtgggatcaaatgatcctaaccctcctgaatcttcagtggagtccgtggaagattctcaagatttctcatctgactatgttgtttatcaatctgagcctgaagaagaagagactggatatgacctagataagaaattaggacgtccccatccatttattgatccaaaagttaagaagccaatagtggaaccacgttcaagtgaagaattgtggtggcaatggagaaagccagaaaaagagcaatggtccagatggcaaaggaggcgacctgatgttgaaacggttagtgtatatgatgtgatagtggaaaatgttctttaattgtaattatcacatctattattgccaaactacaccatgtaaattggtgt---------------------------------------------------------------------------------------------------------------------------------------------------------------------------------------------------------------------------------------------------------------------------------------------------ttatccttggtcacaatatgaggaaggggaaaatttgtctcacagcataagtatattgtttcacatccatactcagccacgtgtcacttgtcacttcctttttgccttcgactaatggatatttttcacattcatcctgactcacatctgaatag
>_R_Albizia_glabripetala_Lewis_1652@NODE_1_length_1191_cov_70.384201
tggaaatgttgggggcaacttgtgcttcaatcacttccgggttggtttctttctcttctctacaat-----------------------------------------------------------------------------------------------------ttctgtttttctgctttcagtggcttttcttttcttt----------ctcttctcaac-----aattcatagtttatagcgtgtgagttgctttggatttcatatacactgcagtatatcttggtgatatatttgtttcttttatctgtttctctcggc------gtgtttgtgtcttcatttcattatctcactttatcatacttctacggtgtttaatgttatatggggataatctgtgtgattcttgaaatctgcagacgccatacctgggttcatttccagctggaattttgcaagttagacttggtttgagtaatacacgaaggagggttacgccatatacctgtataaagtgtgaaaagaaagatgactatgttgaatatgaatatgttgaacgtccaccttaccatgtatacaaagactcgacctctggcgagcttgaaccagcctctggtgctcgagcaagtattcctgagcaggagtattggcctgagggtactgctaatcaggttagggctgctagagctcctgaacctactggtgaatcgtcaggatcaccatcttatggccaaaagcctggaagtaggaggaagaattacaaatcatctgcagctgcttcctctgatgcccatgtgggatcaaatgatcccaaccctcctgaatcttcagtggagtccgtggaagattctcaagatttgtcatctgactatgttgtttatcaatctgagcctgaagaagaagagactggatatgacctagataagaaattaggacgtccccatccatttattgatccaaaagttaaaagtccaatagtggaaccacgttcaagtgaagaattgtggtggcattggagaaagccagaaaaagagcaatggtccagatggcaaaggaggcgacctgatgttgaaacggttagtgtatatgatgtgatagtggaaaatgttctttaattgtaattatcacttctattattgccaaactacaccatgtaaattggtgt---------------------------------------------------------------------------------------------------------------------------------------------------------------------------------------------------------------------------------------------------------------------------------------------------ttatccttggtcacaatatgagaaagggcaaaatttgtctcacagcataagtatattgtttcacatctgtactcagcca----------------------------------------------------------------------------
>_R_Albizia_inundata_Wood_26530@NODE_1_length_1157_cov_157.546279
------------------------------------------------------------------------------------------------------------------------------------------------------------------------------------------------------------------------------aac-----aattcatagtttgtagcatgtgagttgctttggatttcatatacactgcagtatatcttggtgatatatttgttgctgttatctgtttctctcggc------gtgtttgtgtcttcacttcattatctcactttatcatgcttctacggtgtttaatgttatatggggataatctgtgtgattcttgaaatctgcagacgccatacctgggttcatttccagctggaattttgcaagttagacttggtttgagtaatacacgaaggagggttacgccatatacctgtataaagtgtgaaaagaaagatgactatgttgaatatgaatatgttgaacgtccaccttaccatgtatacaaagactcgacctctggcgagcttgaaccagcctctggtgctcgagcaagtattcctgagcaggagtattggcctgagggtactgctaatcaagttagggctgctagagctcctgaacctactggtgaatcgtcaggatcaccatcttatggccaaaagcctggaagtaggaggaagaattacaaatcatctgcagctgcttcctctgatgcccatgtgggatcaaatgatcctaatcctcgtgaatcttcagtggagtccgtggaagattctcaagatttctcatctgactatgttgtttatcaatctgagcctgaagaagaagagactggatatgacctagataagaaattaggacgtccccatccatttattgatccaaaagttaaaaggccaatagtggaaccgcgttcaagtgaagaattgtggtggcattggagaaagccagaaaaagagcaatggtccagatggcaaaggaggcgacctgatgttgaaacggttagtgtatatgatgtgatagtggaaaatgttctttaattgtaattatcacttctattattgccaaactgcaccatgaaaattggtgt---------------------------------------------------------------------------------------------------------------------------------------------------------------------------------------------------------------------------------------------------------------------------------------------------ttatccttggtcacaatatgaggaagggcaaaatttgtctcacagcataagtatattgtttcacatctgtactcagccacgtgtcacatgtcacttcctttttgcctgcgactaatggata-ttttcacattcatcctgactcatatctgaatag
>_R_Albizia_multiflora_Hughes_3090@NODE_1_length_1303_cov_157.544861
----aatgttgcgggcaacttgtgcttcaatcacttccgggttggtttctttctcttctcaacaat-----------------------------------------------------------------------------------------------------ttctgtttttctgctttcagtggcttttcttttcttt----------ctcttctcaac-----aattcatagtttgtagcatgtgagttgctttggatttcatatacactgcagtatatcttggtgatatatttgttacttttatctgtttctctcggc------gtgtttgtgtcttcacttcatcatctcactttatcatgcttctacggtgtttaatgttatatggggataatctgtgtgattcttgaaatctgcagacgccatacctgggttcatttccagccggaattttgcaagttagacttggtttgagtaatacacgaaggagggttacgccatatacctgtataaagtgtgaaaagaaagatgactatgttgaatatgaatatgttgaacgtccaccttaccatgtatacaaagactcgacctctggggagcttgaaccagcctctggtgctcgagcaagtattcctgagcaggagtattggcctgagggtactgctaatcaagttagggctgctagagctcctgaaccaactggtgaatcgtcaggatcaccatcttatggccaaaagcctggaagtaggaggaagaattacaaatcatctgcagctgcttcctctgatgcctatgtgggatcaaatgatcctaaccctcctgaatcttcagtggagtccgtgcaagattctcaagatttctcatctgactatgttgtttatcaatctgagcctgaagaagaagagactggatatgacctagataagaaattaggacgtccccatccatttattgatccaaaagttaaaaggccaatagtggaaccacgttcaagtgaagaattgtggtggcattggagaaagccagaaaaagagcaatggtccagatggcaaaggaggcgacctgatgttgaaacggttagtgtatatgatgtgatagtggaaaatgttctttaattgcaattatctcttctattattgccaaactacaccatgtaaattggtgt---------------------------------------------------------------------------------------------------------------------------------------------------------------------------------------------------------------------------------------------------------------------------------------------------ttatccttggtcacaatatgaggaagggcaaaatttgtctcacagcataagtatattgtttcacatctgtactcagccacgtgtcacatgtcacttcctttttgcctgcgactaatggatattttttacattcatcctgactcatatctgaatag
>_R_Albizia_sinaloensis_Hughes_1576@NODE_1_length_1496_cov_94.683580
------------gggcaacttgtgcttcaatcacttccgggttggtttctttctcttctcaacaat-----------------------------------------------------------------------------------------------------ttctgtttttctgctttcagtggcttttcttttcttt----------ctcttctcaac-----aatttatagtttgtagcatgtgagttgctttggatttcatatacactgcagtatatcttggtgatatattttttacttttatctgtttctcttggcgtgtttgtgtttgtgtcttcacttcattatctcactttatcatgcttctacggtgtttaatgttatatggggataatctgtgtgattcttgaaatcagcagacgccatacctgggttcatttccagctggaattttgcaagttagacttggtttgagtaatacacgaaggagggttaagccatatacctgtataaagtgtgagaagaaagatgactatgttgaatatgaatttgttgaacgtccaccttaccatgtatacaaagactcgacctctggcgagcttgaaccagcctctggtgctcgagcaagtattcctgagcaggagtattggcctgagggtactgctaatcaagttagggctgctagagctcctgaaccaactggtgaatcgtcaggatcaccatcttatggccaaaagcctggaagtaggaggaagaattacaaatcatctgcagctgcttcctctgaggcccgtgtgggatcaaatgatcctaaccctcctgcatcttcagtggagtccgtggaagattctcaagatttctcatctgactatgttgtttatcaatctgagcctgaagaagaagagactggatatgacctagataagaaattaggacgtccccatccatttattgatccaaaagttaaaaggccaatagtggaaccacgttcaagtgaagaattgtggtggcattggagaaagccagaaaaagaccaatggtccagatggcaaaggaggcgacctgatgttgaaacggttagtgtatctgatgtgatagtggaaaatgttctttaattgtaattatcacttctattatttccaaactacgccatgtaaattggtgt---------------------------------------------------------------------------------------------------------------------------------------------------------------------------------------------------------------------------------------------------------------------------------------------------ttatccttggtcacaatatgaggaaggtgaaaatttgtctcacagcataagtatattgtttcacatctgtactctgccacatgtcacatgtcacttcctttttgcctgcgactaatggatatgtttcacattcatcctgactcatatctgaatag
>_R_Archidendron_clypearia_Wieringa_1849@NODE_1_length_1255_cov_312.151952
-------------------------------------------------------------------------------------------------------------------------------------------------------------------------------------------------------------------------------------------------agtgatatatttgttacttagaatttcaaaagaagtttaatgcggtaa------------------tatatctgtttcttttggtgtgtttgtgt------cttcacttcattatctcactttatcatacttctacggtgtttaatgttatatggggataatctgtgtgattcttgaaatcttcagacgccatacctgggttcatttccagctggaattttgcaagttagacttggtttgagtaatacacgaaggagggttacgccatatacctgtataaagtgtgaaaagaaagatgactatgttgaatatgaatatgttgaacgtccaccctaccatgtatacaaagactcgacctctggcgagcttgaaccagcctctggtgctcgagcaagtattcctgagcaggagtattggcctgagggtactgctagtcaagttagggctgctagagctcctgaaccaactggtgaatcgtcaggatcaccatcttatggccaaaagcctggaagtaggaggaagaattacaaatcgtctgcagctgcttcctctgaggcctatgtgggatcaaatgatcctaaccctcctgaatcttcagtggagtctgtggaagattctcaagatttctcatctgactatgttgtttatcaatctgagcctgaggaagaagagactggatatgacctagataagaaattaggacgtccccatccatttattgatccaaaagttaaaaagccaatagtggaaccacgttcaagtgaagaattgtggtggcattggagaaagccagaaaaagagcaatggtccagatggcaaaggaggcgacctgatgttgaaacggttagtgtatatgatgtgatagtggaaaatgtcctttaattgtaattatcacttctattatttccaaactacaccatgtaaat-------tggtactctctccggtcctatttataagagctcaataaccgaattacgcggtttaagaaagcggttagaattagttaaaaacaataagtgtgtttaaaataaaccttctttttccaagtaataaggggcaagtaagagagagaaattgagtgaatataagtaccaacaaccttttaattaatacaatatatgtaatcaatgagagataaaaataaaaaaaactcattaaatgttcaaacaactcttgtcggattcttatgaaaaggactaaaacaattcaaattttgggattattcttgtgcacaatgtgaggga----------------------------------------------------------------------------------------------------------------------------------
>_R_Balizia_pedicellaris_Queiroz_15529@NODE_1_length_1363_cov_368.589450
------------------------------------------------------------------ggcgtctctaaataactaaatttgtagtttctagcatgtgaattgctttggatttcctatacactggagtatatcttggtgatatatttattactttgaagttctgtttatctgctttcagtggctatgtgtttcttttcttgaagggcgtctctaaataact--atttatagtttctagcatgtgaattgctttggatttcatatacactgcagtatattaggctgataaattacttatctttctctgtttcttttggcgtgtgtgcgcgtttgtcgtcacttcattatctcactttttcatgcttctacaatgtttaatgttatacggggataatctgtgtgattcttgaaatctgcagaagccatacatgggttcatttccagctggaattttgcaagttagacttggtttgagtaatacacgaaggagggttacgccgtatacctgtataaagtgtgaaaagaaagatgactatgttgaatatgaatatgttgaacgtccaccttaccatgtatacaaagactcaacctctggcgagcttgaaccagcctctggtgctcgagcaagtattcctgagcaggagtattggcctgagggtactgctaatcaagttagggctgctagagctcctgaaccaactggtgaatcgtcagggtcaccatcttatggccaaaagcctggaagtaggaggaagaattacaaatcatctgcagctgcttcctctgaggcctatgtgggatcaaatgatcctaaccctcctgattcttcagtggagtctgtggaagattctcaaaatttctcatctgactatgttgtttatcaatctgagcctgaggaagaagagactggatatgacctagataagaaattgggacgaccccatccatttattgatccaaaagttaaaaagccaatcgtggaaccacgttcaagtgaagaattgtggtggcattggagaaagccagaaaaagagcaatggtccagatggcaaaggaggcgacctgatgttgagacggttagtgtatatgaagtgatagtggaaaatgttctttaattgtaaatttcacatctattattgccaaactacaccatgtaaattggtacatggtacttcctccagtcctatttatgaaagcttgataaccgaattacatagtttaagaaagcggttagaattagttaaaaacaataagtgtgtctaaaataaaccttctttttccaag-aataaggggcaagtatgagagagaaatagagtgaatataagtatcaacaatcttttaattaatccaatatatgtaatcaatgagggccaaaaatggaaaaaacttattaaatattcaaacaactcttgttgggct-----------------------------------------------------------------------------------------------------------------------------------------------------------------------------------------------
>_R_Calliandra_bella_LPQ15696@NODE_1_length_569_cov_114.164634
cggcaatgttgggggcaacttgtgcttcaatcacttccgggttggtttctttctcttctcaacaattgcgtctctaaataactaa--------------------------------------------------------------------------------------------------------------------------------------------------atttatagtttatagcatgtgagttgctttggatttcttatacactgcagtatatcttggtga----------------------------------------------------------------cactttatcacgcttctacggtgtttaatggtgtatggggctaatgtgtgtgattattgaaatctgtagataccttgcctgggttcatttccagctggaattttacaagtcaggcttggtttgagtaattcaagaaggagtgttacgccatatacttcaataaagtgtgaaaagaaagatgaatatggtgaatttgaatatgttgaacgtccaccctaccatgtgtacgaagactcaacctctggcgagcttgaaccagcctctggtgctcgagcaagtattcctgggcaggagtattggcctgagggtactgctaatcaagttaggg---------------------------------------------------------------------------------------------------------------------------------------------------------------------------------------------------------------------------------------------------------------------------------------------------------------------------------------------------------------------------------------------------------------------------------------------------------------------------------------------------------------------------------------------------------------------------------------------------------------------------------------------------------------------------------------------------------------------------------------------------------------------------------------------------------------------------------------------------------------------------------------------------------------------------------------------------------------------
>_R_Cathormion_obliquifoliolatum_Wieringa_6519@NODE_1_length_1204_cov_136.184508
-------------------------------------------------------------------------------------------------------------------------------------------------------atttattactttgaagttctgtttatctgctttcagtggctatgtgtttcttttctagaagggcgtctctaaataactaaatttatagtttctagcatgtgaattgctttggatttcatatacactgcagtatattaggctgataaattacttatctttctctgtttcttttggcgtgtttgtgcgtgtgtcgtctcttcattatctcactttatcatgcttctacggtgtttaatgttatatggggataatctgtgtgattcttgaaatctacagacgccatacccgggttcatttccagctggaattttgcaagttagacttggtttgagtaatgcacgaaggagggttacgccatataccggtataaagtgtgaaaagaaagatgacaatgttgaatatgaatatgttgaacgtccaccttaccatgtatacaaagactcgacctctggcgagcttgaaccagcctctggtgctcgagcaagtattcctgagcaggagtattggcctgagggtactgctaatcaagttagggctgctagagctcctgaaccaactggtgaatcgtcagggtcaccatcttatggccagaagcctggaagtaggaggaagaattacaaatcatctgcagctgcttcctctgaggcctatgtgggatcaaatgatcctaaccctcctgaatcttcagtggagtctgtggaagattctcaagatttctcatctgcctatgttgtttatcaatctgagcctgaggaagaagagactggatatgacctagataagaaattgggacgtccccatccatttattgatccaaaagttaaaaagccaatagtggaaccacgttcaagtgaagaattgtggtggcattggaggaagccagaaaaagagcaatggtccagatggcaaaggaggcgacctgatgttgaaacggttagtgtatatgatgtgatagtggaaaatgttctttaattgtaattatcacatctattattgccaaactacaccatgtacattggtacatggtactccctccagttctatttataagagcttgataaccgaattgtacggtttaaaacagtggttagaattagttaaaaacaataagtgtgtctaaaataaaccttcttttcctaggtaataaggggcaattaagagagagaaatagagtgaatataagtatcaacaatcttttaattaa------------------------------------------------------------------------------------------------------------------------------------------------------------------------------------------------------------------------------------------------------------------------
>_R_Enterolobium_cyclocarpum_MWC9020@NODE_1_length_1429_cov_288.393491
ttgcaatgttgggggcaacttgtgcttcaatcacttccgggttggtttcttcctcttctcaacaat-----------------------------------------------------------------------------------------------------ttctgtttat-agctttcagtggctctgtgttctttttcttgaagggcgtctctgaataactaaatttatagtttgtggcatgtgagttgctttggatttcatatacactgcagtatatcttggtgatatatttcttacttttatctgtttcttttggt------gtgtttgtgttttcacttcactatctcacttcatcatgcttccacggtgtttaa--tcatatggggataatctatgtgattcttgaaatctgcagacgccatacctgggttcatttccagctggaattttgcaagttagacttggtttgagtaatacacgaaggagggttacgccatatacctgtataaagtgtgaaaagaaagatgactatgttgaatatgaatatgttgagcgtccaccttaccacgtatacaaagactcgacctctggcgagcttgaaccagcctctggtgctcgagcaagtattcctgagcaggagtattggcccgagggtactgctagtcaagttagggctgctagagctccagaaccaaccggtgaatcgtcaggatcaccatcgtatggtcaaaatcctggaagtaggaggaagaattacaaatcatctgcagctgcttcctctgaggccgatgtgggatcaaatgatcctaaccctcctgaatcttcagtggaatctgtggaagattctcaagatttctcatctgactatgttgtttatcaatctgagcctgaggaagaagagactggatatgacctagataagaaattaggacgtccccatccatttattgatccaaaagttaaaaagccaatagtggaaccacgttcaagcgaagaattgtggtggcactggagaaagccagaaaaagagcaatggtccagatggcaaaggaggcgacctgatgttgaaacggttagtgtatataatgtgatagtggaaaatgctctttaattgtaattatcacatctatcattgccaaactacacc------attggtgt---------------------------------------------------------------------------------------------------------------------------------------------------------------------------------------------------------------------------------------------------------------------------------------------------ttattcttggtcacaatatgaagaaggggaaaattt------cagcataagtatattgtttcacatccgtactcagccatgagtcacgtgtcacttcctttttgcttgcaactaatggatatttttcacattcatcctgactcatatctgaatag
>_R_Hydrochorea_gonggrijpii_Tillett_45696@NODE_1_length_1351_cov_174.576138
--------------------------------------------------------------------------------------------gtttctaggatgtgagttcctttgaatttcatgtacactgcagtatatcttggtgatatatttattgctttgaagttctgtttatctgctttcagtggctatgtgtttcttttctagaagggcgtctctaaataactaaatttatagtttctagcatgtgaattgctttggatttcatatacactgcagtatattaggctgataaattacttatctttctctgtttcttttggcgtgtgtgtgtgtgtgccgtcacttcattatctgactttatcatgcttctacggtgtttaatgttatatggggataatctgtgtgattcttgaaatctacagacgccatacctgggttcatttccagctggaattttgcaagttagacttggtttgagtaatacacgaaggagggttacgccatatacctgtataaagtgtgaaaagaaagatgacaatgttgaatatgaatatgttgaacgtccaccttaccatgtatacaaagactcgacctctggcgagcttgaaccagcctctggtgctcgagcaagtattcctgagcaggagtattggcctgagggtactgctaatcaagttagggctgctagagctcctgaaccaactggtgaatcgtcagggtcaccatcttatggccaaaagcctggaagtaggaggaagaattacaaatcatctgcagctgcttcctctgaggcctatgtgggatcaaatgatcctaaccctcctgaatcttcagtggagtctgtggaagattctcaagatttctcatctgcctatgttgtttatcaatctgagcctgaggaagaagagactggatatgacctagataagaaattgggacgtccccatccatttattgatccaaaagttaaaaagccaatagtggaaccacgttcaagtgaagaattgtggtggcattggagaaagccagaaaaagagcaatggtccagatggcaaaggaggcgacctgatgttgaaacggttagtgtatatgatgtgatagtggaaaatgttctttaattgtaattatcacatctattattgccaaactacaccatgtaaattggtacatggtattccctccagtcctatttataagagtttgataaccgaattatacggtttaagaaagcggttagaattagttaaaaacaataagtgtgtgtaaaataaaccttcttttcccaagtaacaaggggcaagtaagagagagaaatagagtgaatataagtatcaacaatcttttaattaatccaatatatgtaatcaatgaggggcaaaaatgaaaaaaactcattaaatattcaaacaactcttgtcaagctcttataaaaaagat---------------------------------------------------------------------------------------------------------------------------------------------------------------------------------
>_R_Hydrochorea_marginata_Morim_563@NODE_1_length_935_cov_48.090909
tggcaatgttgggggcaacttgtgcttcaatcacttcagggttggtttctttctcttctcaacaatggcgtctctaaataactaaatttgtagtttctagcatgag--------ttgatttcctatacactggagtatatcttggtgatgtatttattactttgaagttctgtttatctgctttcagtggctatgtgtttcttttcttgaagggcgtctctaaataact--atttatagtttctagcatgtgaattgctttggatttcatatacactgcagtatattaggctgataaattacttatctttctctgtttcttttggcgtgtgtttgtgtatgtcgtcacttcattatctcactttttcatgcttctacagtgtttaatgttatatggggataatctgtgtgattcttgaaatctgcagaagccatacatgggttcatttccagctgaaattttgcaagttagacttggtttgagtaatacacgaaggagggttacgccgtatacctgtatacagtgtgaaaagaaagatgactatgttgaatatgaatatgttgaacgtccaccttaccatgtatacaaagactcgacctctggcgagcttgaaccagcc----------------------------------------------------------------------------------------------------------------------------------------------------------------------------------------------------------------------------------------------------------------------------------------------------------------------------------------------------------------------------------------------------------------------------------------------------------------------------------------------------------------------------------------------------------------------------------------------------------------------------------------------------------------------------------------------------------------------------------------------------------------------------------------------------------------------------------------------------------------------------------------------------------------------------------------------------------------------------------------------------------------------------------------
>_R_Hydrochorea_marginata_Morim_563@NODE_4_length_512_cov_32.039080
-----------------------------------------------------------------------------------------------------------------------------------------------------------------------------------------------------------------------------------------------------------------------------------------------------------------------------------------------------------------------------------------------------------------------------------------------------------------------------------------------------------------------------------------------------------------------------------------------------------------------------------------------------------------------------------------------------------------------------------------------------------------------------------------------------------------------------------------------------------------------------------------------------------------------------------------------------------------------------------------------------------------------------------------------------------------------------------------------------------gacctgatgttgaaacggttagtgtatatgatgtgatagtggaaaatgttctttaattgtaattatcacatctattagtgccaaactacaccatgtaaattggtacatggtactccttccagtcctatttataagagcttgataatcgaattacatggtttaagaaagtggttagaattaattaaaaacaataagtgtgtctaaaataaaccttcttttcccaagtaataaggggcaaggaagagagagaaatagagtgaatataagtatcaacaatcttttacttaatccaatatatgtaatcaatgaggagcaaaaatgaaaaaaactcattaaatgttcagacaactcttgtcaggcttttataaaaaagatcaagacaattcaaattttaggcttattcttgtgcagagtgtgagggatgggaaaatttgtctcacagcataagtatattgtttcacatccgtactcagccacgagtcac--------------------------------------------------------------------
>_R_Jupunba_asplenifolia_Ekman_6383@NODE_1_length_957_cov_53.261364
--------------------------------------------------------------------------------------------------------------------------------------------------------------------------------------------------------------------------------------------------------tgtgaattgctttggatttcatatacactgcagtatattaggctgataaattacttatctttctctgtttcttttg--------gcgcgtgtg-cgtcacttcattatctcactttgtcatgcttctacggtgtttaatgttatatggggataatctgtgtgattcttgaaatctacagacgccatacctgggttcatttcctgctggaattttgcaagttagacttggtttgagtaatacacgaaggagggttacgccatatacctgtataaagtgtgaaaagaaagatgactatgttgaatatgaatatgttgaacgtccaccttactatgtatacaaagactcgacctctggcgagcttgaaccagcctctggtgctcgagcaagtattcctgagcaggagtattggcctgagggtactgctaatcaagttagggctgctagagctcctgaaccaactggtgaatcgtcagggtcaccatcttatggccaaaagcctggaagtaggaggaagaattacaaatcatctgcagctgcttcctctgaggcctatgtgggatcaaatgatcctagccctcctgaatcttcagtggagtctgtggaagattctcaagatttctcatctgcctatgttgtttatcaatctgagcctgaggaagaagagactggatatgacctagataagaaattgggacgtccccatccatttattgatccaaaagttaaaaagccaatagtggaaccacgttcaagtgaagaattgtggtggcattggagaaagccagaaaaagagcaatggtccagatggcaaaggaggcgacctgatgttgaaacggttagtgtatatgatgtgatagttgaaaacgttctttaattgtaattatcacatctattattgccaaactacaccatgtaaattggtacatggtactccctccagtcctatttataagagcttgataacc---------------------------------------------------------------------------------------------------------------------------------------------------------------------------------------------------------------------------------------------------------------------------------------------------------------------------------------------------------------------------------------------------------------------
>_R_Jupunba_barbouriana_Iganci_847@NODE_1_length_1474_cov_224.588404
------------------cttgtgctgcaatcacttcagggttggtttctttctcttctcaacaatggcgtctctaaatatctaaatttgtagtttctagcatgtgagttgctttggatttcatatacactgcagtatatcttggtgatatatttattacttttaagttctgtttatctgctttcagtggctatgtgtttcttttctagaagggcgtctctaaataactaaatttatagtttctagcatgtgaattgctttggatttcatatacactgcagtatattaggctgataaattacttatctttctctgtttcttttggtgtgtgcgcgcgtgtg-cgtcacttcattatctcactttatcatgcttctacggtgtttaatgttatatgggcataatctgtgtgattcttgaaatctacagacgccatacctgggttcatttcctgctggaattttgcaagttagacttggtttgagtaatacacgaaggagggttacgccatatacctgtataaagtgtgaaaagaaagatgacaatgttgaatatgaatatgttgaacgtccaccttaccatgtatacaaagactcgacctctggcgagcttgaaccagcctctggtgctcgagcaagtattcctgagcaggagtattggcctgagggtactgctaatcaagttagggctgctagagctcctgaaccaactggtgaatcgtcagggtcaccatcttatggccaaaagcctggaagtaggaggaagaattacaaatcatctgcagctgcttcctctgaggcctatgtgggatcaaatgatcctaaccctcctgaatcttcagtggagtctgtggaagattctcaagatttctcatctgcctatgttgtttatcaatctgagcctgaggaagaagagactggatatgacctagataagaaattgggacgtccccatccatttattgatccaaaagttaaaaagccaatagtggaaccacgttcaagtgaagaattgtggtggcattggagaaagccagaaaaagagcaatggtccagatggcaaaggaggcgacctgatgttgaaacggttagtgtatatgatgtgatagtggaaaatattctttaattgtaattatcacatctattattgccaaactacaccatgtaaattggtacatggtactccctccagtcctatttataagaacttgataaccgaattacacggtttaagaaagtggttagaattagttaaaaacaataagtgtgtctaaaataaaccttcttttcccaagtaataaggggcaagtaagagagagaaatagagtgaatataagtataaacaatcttttaattaatgcaatatatgtaatcaatgaggggcaaaaatgaaaaaaactcattaaatgttcagacaactcttatcggactct---------------------------------------------------------------------------------------------------------------------------------------------------------------------------------------------
>_R_Jupunba_cochleata_Bonadeu_673@NODE_1_length_1691_cov_135.604089
tggcaatgttgggggcaacttgtgcttcaatcacttcagggttggtttctttctcttctcaacaatgacgtctctgcataactaaatttgtagtttctagcatgtgagttgctttggatttcatatacactgcagtatatcttggtgatatatttattactttgaagttctgtttatctgctttcagtggctatgtgtttctttgctagaagggcgtctctaaataactgaatttatagtttctagcatgtgaattgctttggatttcatatacactgcagtatattaggctgataaattacttatctttccctgtttcttttggcgtgtgtgtgcgtgtg-cgtcacgtcattatctcactttatcatgcttctacggtgtttaatgttatatggggttaatctgtgtgattcttgaaatctacagacgccatacctgggtttatttccagctggaattttgcaagttagacttggtttgagtaatacacgaaggagggttacgccatatacctgtataaagtgtgaaaagaaagatgacaatgttgaatatgaatatgttgaacgtccaccttaccatgtatacaaagactcgacctctggcgagcttgaaccagcctctggtgctcgagcaagtattcctgagcaggagtattggcctgagggtactgctaatcaagttagggctgctagagctcctgaaccaactggtgaatcgtcagggtcaccatcttatggccaaaagcctggaagtaggaggaagaattacaaatcatctgcagctgcttcctctgaggcctatgtgggatcaaatgatcctaaccctcctgaatcttcagtggagtctctggaagattctcaagatttctcatctgcttatgttgtttatcaatctgagcctgaggaagaagagactggatatgacctagataagaaattgggacgtccccatccatttattgatccaaaagttaaaaagccaatagtggaaccacgttcaagtgaagaattgtggtggcattggagaaagccagaaaaagagcaatggtccagatggcaaaggaggcgacctgatgttgaaacggttagtgtatatgatgtgatagtagaaaatgttctttaattgtgattatcacatctattattgccaaaccgcaccatgtaaattggtacatggtactccctccagtcgtatttataagagcttgataaccgaattacacggtttaagaaaacggttagaattaattaaaaacaataagtgtgtctaagataaaccctcttttcccaagtaataaggggcaagtaagagagagaaatagagtgaatataagtatcaacaatcttttaattaatccaatatatgtaatcaatgagggttaaaaatggaaaaaactcattaaatattcagacaactcttgtcgggctcttataaaaaagatcaagacaattcaaattttaggcttattcttgtgcacaatgtgagggatgg-------------------------------------------------------------------------------------------------------------------------------
>_R_Jupunba_commutata_Maguire_46145@NODE_1_length_1658_cov_153.337128
----------------------tgctgcaatcacttcagggttggtttctttctcttctcaacaatggcgtctctaaatatctaaatttgtagtttctagcatgtgagttgctttggatttcatatacactgcagtatatcttggtgatatatttattacttttaagttctgtttatctgctttcagtggctatgtgtttcttttctagaagggcgtctctaaataactaaatttatagtttctagcatgtgaattgctttggatttcatatacactgcagtatattaggctgataaattacttatctttctctgtttcttttggtgtgcgcgcgcgtgtg-cgtcacttcattatctcactttatcatgcttctacggtgtttaatgttatatggggataatctgtgtgattcttgaaatctacagacgccatacctgggttcatttcctactggaattttgcaagttagacttggtttgagtaatacacgaaggagggttacgccatatacctgtataaagtgtgaaaagaaagatgacaatgttgagtatgaatatgttgaacgtccaccttaccatgtatacaaagactcgacctctggcgagcttgaaccagcctctggtgctcgagcaagtattcctgagcaggagtattggcctgagggtactgctaatcaagttagggctgctagagctcctgaaccaactggtgaatcgtcagggtcaccatcttatggccaaaagcctggaagtaggaggaagaattacaaatcatctgcagctgcttcctctgaggcctatgtgggatcaaatgatcctaaccctcctgaatcttcagtggagtctgtggaagattctcaagatttctcatctgcctatgttgtttatcaatctgagcctgaggaagaagagactggatatgacctagataagaaattgggacgtccccatccatttattgatccaaaagttaaaaagccaatagtggaaccacgttcaagtgaagaattgtggtggcattggagaaagccagaaaaagagcaatggtccagatggcaaaggaggcgacctgatgttgaaacggttagtgtatatgatgtgatagtggaaaatgttctttaattgtaattatcacatctattattgccaaactacaccatgtaaattggtacatggtactcccttcagtcctatttataagaatttgataaccgaattacacggtttaagaaagcagttagaattagttaaaaacaataagtgtgtctaaaataaaccttcttttcccaagtaataaggggcaagaaagagagagaaatagagtgaatataagtataaaaaatcttttaattaatgcaatatatgtaatcaattaggggcaaaaatgaaaaaaactcattaaatgcttagacaactcttatcgaactcttataaaaaagaccaagacaattcaaattttaggcttattcttgtgcacaatgtgagggatgggaaaa--tgtctcacagcataagtatattgtttcacatccgcactcagccacgactcacatgtcacctccttttggcttgcaactaatggatatttttcacattc----------------------
>_R_Jupunba_floribunda_Iganci_883@NODE_1_length_1831_cov_118.160205
tggcaatgttgggggcaacttgttctgcaatcacttcagggttggtttctttctcttctcaacaatggcgtctctaaatatctaaatttgtagtttctagcatgtgagttgctttggatttcatatacactgcagtatatcttggtgatatatttattacttttaagttctgtttatctgcttgcagtggctatgtgtttcttttctagaagggcgtctctaaataactaaatttatagtttctagcatgtgaattgctttggatttcatatacactgcagtatattaggctgatatattacttatctttctctgtttcttttggtgtgtgtgcgcgtgtg-cgtcacttcattatctcactttatcatgcttctacggtgtttaatgttatatggggataatctgtgtgattcttgaaatctacagacgccatacctgggttcatttcctgctggaattttgcaagttagacttggtttgagtaatacacgaaggagggttacgccatatacctgtataaagtgtgaaaagaaagatgacaatgttgaatatgaatatgttgaacgtccaccttaccatgtatacaaagactcgacctctggcgagcttgaaccagcatctggtgctcgagcaagtattcctgagcaggagtattggcctgagggtactgctaatcaagttagggctgctagagctcctgaaccaactggtgaatcgtcagggtcaccatcttatggccaaaagcctggaagtaggaggaagaattacaaatcatctgcagctgcttcctctgaggcctatgtaggatcaaatgatcctaaccctcctgaatcttcagtggagtctgtggaagattctcaagatttctcatctgcctatgttgtttatcaatctgagcctgaggaagaagagactggatatgacctagataagaaattgggacgtccccatccatttattgatccaaaagttaaaaagccaatagtggaaccacgttcaagtgaagaattgtggtggcattggagaaagccagaaaaagaacaatggtccagatggcaaaggaggcgacctgatgttgaaacggttagtgtatatgatgtgatagtggaaaatgttctttaattgtaattatcacatctattattgccaaactacaccatgtaaattggtacatggtactccctccagtcctatttataagagcttgataaccgaattacacagtttaagaaaacggttagaattagttaaaaacaataagtgtgtctaaaataaaccttcttttcccaagtaataaggggcaagtaagagagagaaatagagtgaatataagtaccaacaatcttttaattaatgcaatatatataatcaatgaggggcaaaaatgaaaaaaactcattaaatgttcagacaactcttgtcgggctcttataaaaaagaccaagacaattcaaattttagtcttattctagtgcacaatgtgagggatgggaaaatttgtctcacagcataagtatattgtttcacatctgtactcagccacgagtcacatgtcacctccttttggcttgcaactaatggatatttttcacattcatcctgactcatatctgaatag
>_R_Jupunba_laeta_Mori_25147@NODE_1_length_1184_cov_64.354110
--------------------------------------------------------------------------------------------------------------------gacttcctatacactggagtatatcttggtgatatatttattactttgaagttctgtttatctgctttcagtggctatgtgtttcttttctagaagggcgtctctaaataactaaatttatagtttctaggatgtgaattgctttggatttcatatacactgcagtatactaggctgataaattacttatctttctctgtttcttttggtgtgtgagcgcgtgtg-cgtcacttcattatctcgctttatcatgcttctacggtgtttaatgttatatggggataatctgtgtgattcttgaaatctacagacgccatacctgggttcatttcctgctggaattttgcaagttagacttggtttgagtaatacacgaaggagggttacgccatatacctgtataaagtgtgaaaagaaagatgacaatgttgaatatgaatatgttgaacgtccaccttaccatgtatacaaagactcgacctctggcgagcttgaaccagcctctggtgctcgagcaagtattcctgagcaggagtattggcctgagggtactgctaatcaagttagggctgctagagctcctgaaccaactggtgaatcgtcagggtcaccatcttatggccaaaagcctggaagtaggaggaagaattacaaatcatctgcagctgcttcctctgaggcctatgtgggatcaaatgatcctaaccctcctgaatcttcagtggagtctgtggaagattctcaagatttctcatctgcctatgttgtttatcaatctgagcctgaggaagaagagactggatatgacctagataagaaattgggacgtccccatccatttattgatccaaaagttaaaaagccaatagtggaaccacgttcaagtgaagaattgtggtggcattggagaaagccagaaaaagagcaatggtccagatggcaaaggaggcgacctgatgttgaaacggtaagtgtatatgatgtgatagtggaaaatgttctttaagtgtaattatcacatctattattgccaaactacaccatgcaaattggtacatggtactctctccagtcctatttataagagcttgataatcaaattatacggtttaagaaagcggttagaattagttaaaaacagtaagtgtgtctaaaataaaccttcttttcccaagtaataaggg------------------------------------------------------------------------------------------------------------------------------------------------------------------------------------------------------------------------------------------------------------------------------------------------------------------------------
>_R_Jupunba_langsdorfii_Ribeiro_728@NODE_1_length_1536_cov_141.994517
tggcaatgttgggggcaacttgtgcttcaatcacttcagggttggtttctttctcttttcaacaatggcgtctctaaataactaaatttgtagtttctagcatgtgagttgctttggatttcatatacactgcagtatatcttggtgatatatttattactttgaagttctgtttatctgctttcagtggctatgtgtttcttttctagaagggcgtctctaaataactaaatttatagtttctagcatgtgaattgctttggatttcatatacactgcagtatattaggctgataaattacttatctttctctgtttcttttggcgtgtgtgtgcgtgtg-cgtcacttcattatctcactttatcatgcttctacggtgtttaatgttatatggggataatctgtgtgattcttgaaatctacagacgccatacctgggttcatttccagctggaattttgcaagttagacttggtttgagtaaaacacaaaggagggttacgccatatacctgtataaagtgtgaaaagaaagatgacaatgttgaatatgaatatgttgaacgtccaccttaccatgtatacaaagactcgacctctggcgagcttgaaccagcctctggtgctcgagcaagtattcctgagcaggagtattggcctgagggtactgctaatcaagttagggctgctagagctcctgaaccaactggtgaatcgtcaggttcaccatcttatggccaaaagcctggaagtaggaggaagaattacaaatcatctgcagctgcttcctctgaggcctatgtgggatcaaatgatcctaaccctcctgaatcttcagtggagtctgtggaagattctcaagatttctcatctgcctatgttgtttatcaatctgagcctgaggaagaagagactggatatgacctagataagaaattgggacgtccccatccatttattgatccaaaagttaaaaagccaatagtggaaccacgttcaagtgaagaattgtggtggcattggagaaagccagaaaaagagcaatggtccagatggcaaaggaggcgacctgatgttgaaacggttagtgtatatgatgtgatagtggaaaatgttctttaattgtaattatcacatctattattgccaaactacaccatgtaaattggttcatggtactccctccagtcctatttataagagcttgataaccaaattacacggtttaagaaagcggttagaattagttaaaaacaataagtgtgcctaaaataaaccttcttttcccaagtaataaggggcaagtaagagagagaaatatagtgaatataagtataaacaatcttttaattaatgcaatatatgtaatcaatgaggggcaaaaatgaaaaaaactcattaaatgttcagacaa------------------------------------------------------------------------------------------------------------------------------------------------------------------------------------------------------------
>_R_Jupunba_langsdorfii_Ribeiro_728@NODE_2_length_506_cov_2.832168
------------------------------------------------------------------------------------------------------------------------------------------------------------------------------------------------------------------------------------------------------------------------------------------------------------------------------------------------------------------------------------------------------------------------------------------------------------------------------------------------------------------------------------------------------------------------------------------------------------------------------------------------------------------------------------------------------------------------------------------------------------------------------------------------------------------------------------------------------------------------------------------------------------------------------------------------------------------------------------------------------------------------------------------------------------------------------------------------------------------------------------------------------------------------------------------------------------------------------------------------------------------------------------------------------------------------------------------------------------------------------------------aacaatcttttaattaatgcaatatatgtaatcaatgaggggcaaaaatgaaaaaaactcattaaatgttcagacaacttttatcagactctgataaaaaagaccaagacaattcaaattttaagcttattcttgtgcacaatgtgagggatgggaaaatttgtctcacagcataagtatattgtttcacatccgcactcagccatgagtcacatgtcacctccttttggcttgcaactaatggatatttttcacattcatcctgactcatatctgaatag
>_R_Jupunba_longipedunculata_Cardona_2682@NODE_1_length_1282_cov_166.902905
------------------------------------------------------------------ggcgtctctaaataactaaatttgtagtttctagcatgtgagttgctttggatttcctatacactggagtatatcttggtgatatatttattactttgaagttctgtttatctgctttcagtggctatgtgtttcttttctagaagggcgtctctaaataactaaatttatagtttctagcatgtgaattgctttggatttcatatacacagcagtatattaggctgataaattacttatctttctctgtttcttttg--------gcgtgtgtg-cgtcacttcattatctcactttatcatgcttctacggtgtttaatgttatatggggataatctgtgtgattcttgaaatctacagacgccatacctgggttcatttcctgctggaattttgcaagttagacttggtttgagtaatacacgaaggagggttacgccatatacctgtataaagtgtgaaaagaaagatgacaatgttgaatatgaatatgttgaacgtccaccttaccatgtatacaaagactcgacctctggcgagcttgaaccagcctctggtgctcgagcaagtattcctgagcaggagtattggcctgagggtactgctaatcaagttagggctgctagagctcctgaaccaactggtgaatcgtcagggtcaccatcttatggccaaaagcctggaagtaggaggaagaattacaaatcatctgcagctgcttcctctgaggcctatgtgggatcaaatgatcctaaccctcttgaatcttcagtggagtctgtggaagattctcaagatttctcatctgcctatgttgtttatcaatctgagcctgaggaagaagagactggatatgacctagataagaaattgggacgtccccatccatttattgatccaaaagttaaaaagccaatagtggaaccacgttcaagtgaagaattgtggtggcattggagaaagccagaaaaagagcaatggtccagatggcaaaggaggcgacctgatgttgaaacggttagtgtatatgatgtgatagtggaaaatgttctttaattgtaattatcacatctattattgccaaactacaccatgtaaattggtacatggtactccctccagtcctatttataagagcttgataaccaagttacacggtttaagaaagcggttagaattagttaaaaacaataagtgtgtctaaaataaaccttcttttcccaagtaataa-gggcaagtaagagagagaaatagagtgaatataagtataaacaatcttttaatgaat-----------------------------------------------------------------------------------------------------------------------------------------------------------------------------------------------------------------------------------------------------------------------
>_R_Jupunba_macradenia_Lourteig_3021@NODE_1_length_1224_cov_134.850915
--------------------------------------------------------------------------------------------------------------------------------------gtatatcttggtgatatatttattacttttaagttctgtttatctgcttgcagtggctatgtgtttcttttctagaagggcgtctctaaaaaactaaatttatagtttctagcatgtgaattgcttttgatttcatatacactgcagtatattaggctgataaattacttatctttctctgtttcttttggtgtgcgcgcgcgtgtg-cgtcacttcactatctcactttatcatgcttctacggtgtttaatgttatatggggataatctgtgtgattcttgaaatctacagacgccatacctgggttcatttcctgctagaattttgcaagttagacctggtttgagtaatacacgaaggagggttacgccatatacctgtataaagtgtgaaaagaaagatgacaatgttgaatatgaatatgttgaacgtccaccttaccatgtatacaaagactcgacctctggcgagcttgaaccagcctctggtgctcgagcaagtattcctgagcaggagtattggcctgagggtactgctaatcaagttagggctgctagagctcctgaaccaactggtgaatcgtcagggtcaccatcttatggccaaaagcctggaagtaggaggaagaattacaaatcatctgcagctgcttcctctgaggcctatgtgggatcaaatgatcctaaccctcctgaatcttcagtggagtctgtggaagattctcaagatttctcatctgcctatgttgtttatcaatctgagcctgaggaagaagagactggatatgacctagataagaaattgggacgtccccatccatttattgatccaaaagttaaaaagccaatagtggaaccacgttcaagtgaagaattgtggtggcattggagaaagccagaaaaagagcaatggtccagatggcaaaggaggcgacctgatgttgaaacggtttgtgtatatgatgtgatagtggaaaatgttctttaattgtaattatcacatctattattgccaaactacaccatgtaaattggtacatggtactccctccagtactacttataagagcttgataactaaattacatggtttaagaaagtggttagaattagttaaaaacaataaatgtgtttaaaataaaccttcttttcccaagtaataaggggcaagtaagagagagaaatagagtgaatataagtatcaacaatcttttaattaatcca--------------------------------------------------------------------------------------------------------------------------------------------------------------------------------------------------------------------------------------------------------------------
>_R_Jupunba_microcalyx_Iganci_855@NODE_2_length_577_cov_29.990000
---------------------------------------------------------------------------------------------------------------------------------------------------------------------------------------------------------------------------------------------------------------------------------------------------------------------------------------------------------------------------------------------------------------------------------------------------------------------------------------------------------------------------------------------------------------------------------------------------------------------------------------------------------------------------------------------------------------------------------------------------------------------------------------------------------------------------------------------------------------------------------------------------------------------------------------------------------------------------------------------------------------------------------------------------------------------------aaaagagcaatggtccagatggcaaaggaggcgacctgatgttgaaacggttagtgtatatgatgtgatagtggaaaatgttctttaattgtaattatcacatctattattgccaaactataccatgtaaattggtacatggtactccctccagtcctatttataagagcttgataatcgaattatacggtttaaaaaagcggttagaattagttaaaaacaataaatgggtttaaaataaaccttcttttcccaagtaataaggggcaagtaagagagagaaataaagtgaatataagtatcaacaatcttttaattaatgcaatatatgtaatcaatgaggggtaaaaatgaaaaaaactcgttaaatgttcagacaactctcgtcggactcttatgaaaaagataaagacaatttaaattttaggcttattcttctgcacaatgtgagggatgggaaaatttgtctcacagcataagtatattgtttcacatccgtactcagccacgagtcacatgtcacctccttttggcttgcaactaatggat-----------------------------------
>_R_Jupunba_nipensis_Mayo_19662@NODE_1_length_1054_cov_44.083930
---------------------------------------------------------------------------------------------------------------------------------------------------------------------------------------------------------------------------------------------------------------------------------------agtatattaggctgataaattacttatctttctctgtttcttttggcgcgtgtgcgcgtgtg-cgtcacttcattatctcactttgtcatgcttctacggtgtttaatgttatatggggataatctgtgtgattcttgaaatctacagacgccatacctgggttcatttcctgctggaattttgcaagttagacttggtttgagtaatacacgaaggagggttatgccatatacctgtataaagtgtgaaaagaaagatgactatgttgaatatgaatatgttgaacgtccaccttactatgtatacgaagactcgacctctggcgagcttgaaccagcctctggtgctcgagcaagtattcctgagcaggagtattggcctgagggtactgctaatcaagttagggctgctagagctcctgaaccaactggtgaatcgtcagggtcaccatcttatggccaaaagcctggaagtaggaggaagaattacaaatcatctgcagctgcttcctctgaggcctatgtgggatcaaatgatcctagccctcctgaatcttcagtggagtctgtggaagattctcaagatttctcatctgcctatgttgtttatcaatctgagcctgaggaagaagagactggatatgacctagataagaaattgggacgtccccatccatttattgatccaaaagttaaaaagccaatagtggaaccacgttcaagtgaagaattgtggtggcattggagaaagccagaaaaagagcaatggtccagatggcaaaggaggcgacctgatgttgaaacggttagtgtatatgatgtgatagttgaaaacgttctttaattgtaattatcacatctattattgccaaactacaccatgtaaattggtacatggtactccctccagtcctatttataagagcttgataacccaattacacggtttaaaaaagcggttagaattagttaaaaacaataagtgtgtctaaaataaaccttcttttcccaagtaataaggggcaagtgagagagagaaatagagtgaatataag---------------------------------------------------------------------------------------------------------------------------------------------------------------------------------------------------------------------------------------------------------------------------------------------
>_R_Jupunba_oxyphyllidia_Yonker_6157@NODE_1_length_1371_cov_139.101236
------------------------------------------------------------------ggcgtctctagataactaaatttgtagtttctagcatgtgagttgctttggatttcctatacactggagtatatcttggtgatatatttattactttgaagttctgtttatctgctttcagtggctctgtgtttcttttctagaagggcgtctctaaataactaaatttatagtttctagcttgtgaattgctttggatttcatatacactgcagtatattaggctaataaattacttatctttctctgtttcttttggcgtgtgtgtgcgcgtg-cgttacttcattatctcgctttatcatgcttctacggtgtttaatgttatatgggcataatctgtgtgattcttgaaatctacagacgccatacctgggttcatttcctgctggaattttgcaagttagacttggtttgagtaatacacgaaggaggtttaggccatatacctgtataaagtgtgaaaagaaagatgacaatgttgaatatgaatatgttgaacgtccaccttaccatgtatacaaagactcgacctctggcgagcttgaaccagcctctggtgctcgagcaagtattcctgagcaggagtattggcctgagggtactgctaatcaagttagggctgctagagctcctgagccaactggtgaatcgtcagggtcaccatcttatggccaaaagcctggaagtaggaggaagaattacaaatcatctgcagctgcttcctctgaggcctatgtgggatcaaatgatcctaaccctcctgaatcttcagtggagtctgtggaagattctcaagatttctcatctgcctatgttgtttatcaatctgagcctgaggaagaagagactggatatgacctagataagaaattgggacgtccccatccatttattgatccaaaagttaaaaagccaatagtggaaccacgttcaagtgaagaattgtggtggcattggagaaagccagaaaaagagcaatggtccagatggcaaaggaggcgacctgatgttgaaacggttagtgtatatgatgtgatagtggaaaatgttctttaattgttattatcacatctattattgccaaactacaccatgtaaattggtaaatggtactccctccagttctatttataagagcttgataaccgaattacacggtttaagaaagcggttagaattagttaaaaacaataagtgtgtctaaaataaaccttcttttcccaagtaataaggggcaagtaagagagagaaatagagtgaatataagtatcaacaatcttttaattaatgcaatatatgtaatcaatgaggggcaaaaatgaaaaaaactcattaaatatttagacaactcttg------------------------------------------------------------------------------------------------------------------------------------------------------------------------------------------------------
>_R_Jupunba_trapezifolia_Simon_1600@NODE_1_length_840_cov_143.281529
--------------------------------------------------------------------------------------------------------------------------------------------------------------------------------------------------------------------------------------------------------------------------------------------------------------------------------------------------------------------------------------------------------------------------------------------------------------------ctggaattttgcaagttagacttggtttgagtaatacacgaaggagggttacgccatatacctgtataaagtgtgaaaagaaagatgacaatgttgaatatgaatatgttgaacgtccaccttaccatgtatacaaagactcgacctctggcgagcttgaaccagcctctggtgctcgagcaagtattcctgagcaggagtattggcctgagggtactgctaatcaagttagggctgctagagctcctgaaccaactggtgaatcgtcagggtcaccatcttatggccaaaagcctggaagtaggaggaagaattacaaatcatctgcagctgcttcgtctgaggcctatgtgggatcaaatgatcctaaccctcctgaatcttcagtggagtctgtggaagattctcaagatttctcatctgcctatgttgtttatcaatctgagcctgaggaagaagagactggatatgacctagataagaaattgggacgtccccatccatttattgatccaaaagttaaaaagccaatagtggaaccacgttcaagtgaagaattgtggtggcattggagaaagccagaaaaagagcaatggtccagatggcaaaggaggcgacctgatgttgaaacggttagtgtatatgatgtgatagtggaaaatgttctttaattgtaattatcacatctattattgccaaactacaccatgtaaattggtacatggtactcccttcagtcctatttataagagcttgataaccgaattacacggtttaagaaagcagttagaattagttaaaaacaataagtgtgtctaaaataaaccttcttttcccaag---------------------------------------------------------------------------------------------------------------------------------------------------------------------------------------------------------------------------------------------------------------------------------------------------------------------------------------
>_R_Jupunba_villosa_Borges_423@NODE_1_length_1424_cov_168.345954
--------------------------------------------------------------------------------------------------------------------------------------------------------------------------------------------------------------------------------------------------------------------------------------------------ctgataaattacttatctttctctgtttcttttggcgtgtgtgtgcgtgtg-cgtcacttcattatctcactttatcatgcttctacggtgtttaatgttatatggggataatctgtgtgattcttgaaatctacagacgccatacctgggttcatttccagctggaattttgcaagttagacttggtttgagtaatacacgaaggaggattacgccatatacctgtataaagtgtgaaaagaaagatgacaatgttgaatatgaatatgttgaacgtccaccttaccatgtatacaaagactcgacctctggcgagcttgaaccagcctctggtgctcgagcaagtattcctgagcaggagtattggcctgagggtactgctaatcaagttagggctgctagagctcctgaaccaactggtgaatcgtcagggtcaccatcttatggccaaaagcctggaagtaggaggaagaattacaaatcatctgcagctgcttcctctgaggcctatgtgggatcaaatgatcctaaccctcctgaatcttcagtggagtctgtggaagattctcaagatttctcatccgcctatgttgtttatcaatctgagcctgaggaagaagagactggatatgacctagataagaaattgggacgtccccatccatttattgatccaaaagttaaaaagccaatagtggaaccacgttcaagtgaagaattgtggtggcattggagaaagccagaaaaagagcaatggtccagatggcaaaggaggcgacctgatgttgaaacggttagtgtatatgatgtaatagtggaaaatgttctttaattgtaattatcacatctattattgccaaactacaccatgtaaattggttcatggtactccctccagtcctatttataagagcttgataaccaaattacacggtttaagaaagcggttagaattagttaaaaacaataagtgtgcctaaaataaaccttcttttcccaagtaataaggggcaagtaagagagagaaatatagtgaatataagtataaacaatcttttaattaatgcaatatatgtaatcaatgaggggcaaaaatgaaaaaaactcgttaaatgttcagacaacttttatcggactcttataaaaaagaccaagacaatttaaattttaggcttattcttgtgcacaatgtgagggatgggaaaatttgtctcatagcataagtatattgtttcacatccgcactcagccacgagtcacatgtcacctccttttggcttgcaactaatggatatttttcacattcatcctgactcatatctgaatag
>_R_Punjuba_callejasii_Daly_5935@NODE_1_length_1138_cov_29.004713
-------------------------------------------------------------------------------------------------------------------------------------------------tgatatatttaatactttgaagttctgtttatctgctttcagtggctatgtgtttcttttctagaagggcgtcgctaaataactaaatttatagtttctagcatgtgaattgctgtggatttcatatacactgcagtatattaggctgataaattacttatctttctctgtttcttttggcgtgtgtgtgcgtgtgttgtcacttcattatctcactttatcatgcttctacggtgtttaatgttatatggggataatctgtgtgattcttgaaatgtgcagacgccatacctgggttcttttccagctggaattttgcaagttagacttggtttgagtaatacacgaaggagggttatgccatatacctgtataaagtgtgaaaagaaagatgactatcttgaatatgaatatgttgaacgtccaccttaccatgtatacaaagactcgacctctggcgagcttgaaccagcctctggtgctcgagcaagtattcctgagcaggagtattggcctgagggtactgctaatcaagttagggctgctagagctcctgaaccaactggtgaatcgtcaggatcaccatcttatggccaaaagcctggaagtaggaggaagaattataaatcatctgcagctgcttcctctgaggcctatgtgggatcaaatgatcctaaccctcctgaatcttcagtggagtctgtggaagattctcaagatttctcatctgactatgtggtttatcaatctgagcctgaggaagaagagactggatatgacctagataagaaattgggacgtccccatccatttattgatcctaaagttaaaaagccaatagtggaaccacgttcaagtgaagaattgtggtggcattggagaaagccagaaaaagagcaatggtccagatggcaaaggaggcgacctgatgttgaaacggttagtgtatatgatgtgatagtggaaaatgttctttaattgtaattatcacatctattattgccaaactacaccatgtaaattggtacctggtactccctccagtcctatttataagagctcgataacccaatttcgcggtttaagaaagcggtcagaattagttaaaaacaataagtgtgtttaaaataaaccttct------------------------------------------------------------------------------------------------------------------------------------------------------------------------------------------------------------------------------------------------------------------------------------------------------------------------------------------------
