# Supplementary material for: A new generic circumscription of Hydrochorea (Leguminosae, Caesalpinioideae, mimosoid clade) with an amphi-Atlantic distribution
Source: PhytoKeys. 2022 Aug 22;205:401–37. doi: 10.3897/phytokeys.205.82775 (PMC9849043; doi:10.3897/phytokeys.205.82775)
Supplement: Supplementary material 1 — Supplementary data file S1 [file phytokeys-205-401_article-82775__-s001.zip › RBH3_m19258_comp32194_c0_seq1.aln-cln]

>Albizia_burkartiana_StivalSantos_678@NODE_1_length_1093_cov_9.170520
-------------------------------------------------------------------------------------------------------------------------------------------------------------------------------------------------------------------------------------------------------aatgttgatatgatatcagcatctgcacttgtatgaattatcatgtatctgatgacttgtggtttgccatatgatcttgtggcttctcaattattaattgaagaaattgattttgaaatttgacagggggtgaagccaaatacaatgtcggaagggcaactttcccctgcattttgattgtatcaatcacaatcttgattgaacgaaaacatgagggttactgtaatttccagattacttcatcaccgccaaactctgcctagtacatgtgcacttgggaattctcgtgcattccaacctgattttgtacccagagatccaaaggccaaaccaagaaagtacaaaattcctcaattttatgatccatatggccccagatctcctccatcagagaaagtcattcagcttgcggagcgaattgcggcactacctgatgaagaacgccaccaaattatgcccactttggcagaaagactaaggcttccaaaattgcagccaatttcaactgaaggcatggacatggctccacaaggtggtgcggctggaccaaaggctgaggagaaaaaagcagagaaaacagcatttgatgtcaagttggaaaaatttgatactgctgcaaagatcaaggtgattaaggaggtcagaacgtttaccaacctgggtttgaaagaggccaaagatctagttgaaaaagcaccagttgtgctcaaacaaggggtcactaaagaagaagcaaatgacatgatagaaaaaattaaagctgctggaggagtagcagttatggagtaaaaggattatttgaggcaaagataactatattctataggttgaggccaataaattacaatttgatattgttttgagaattttcctgcaggtagatgttgttagagcttactgtctgtatttttgacagttaatattgcagtttgtcctgaaggtcaatctttttaaactcaaaaatatatcagccgatagccagttgatgtattcttacactccatgattctccttagagcacatgtagcttaaatattgttttgctctcaattg------aattttcaatgc
>Albizia_coripatensis_Hughes_2433@NODE_1_length_1334_cov_177.739857
tgtgtacatggaagtaggactttactttc-tcccttagtgggaatatcagtgttccatcttccatgtgatttcttgacggttttatcatctggggacgttgtgtaggctattatgctcgtgactttaataattctgattaattagattataagggacgtggtatttgatgggcgtgttattatttgcagctattttctaatgctccatgatgatactctcctcttctcattgagaataacttggtagaatgttgatatgatatgagcatctgc------atgaattatcatttatctcatgacttgtggtttgccatatgatcttgtggcttctcaattattaattgaagaaagtgattttgaaatttgacagggggtggagccaaatacaatgtcggaagggcaactttcccctgca-tttgattgtatgaatcacaatcttgattgaacgaaaacatgaggtttactgtaatttccagattacttcgtcgccaccaagctctgcctagtacatgtgcacttgggaattctcgtgcattccaacctgattttgtacccagagatccaaaggccaaaccaaggaagtacaaaattcctcaattttatgatccatatggccccagacctcctccatcagagaaagtcgttcagcttgcagagcgaattgcagcactacctgatgaagaacgtcgccaaattatgcctactttggcagaaagactaaggcttccaaagttgcagccaatttcaactgaaggcatggacatggctccacaaggtggcgcggctggaccaaaggctgaggagaaaaaagcagagaaaacagcatttgatgtcaagttggaaaaatttgatgctgctgcaaagatcaaggtgattaaggaggtcagaacatttaccaacctgggtttgaaagaggccaaagatctagttgaaaaagtaccagttgtgctcaaacaaggggtcactaaagaagaagcaaatgacatgatagaaaaaattaaagctgctggaggagtagcagttatggagtaaaaggattatttgaggcaaagagaactatattctataggttgaggccaataaattacaatttgatattgttttgagaattttcctgcaggtagatgttgttagagcttactgtttgtatttttgacagttaatattgcagtttgtcctggaggtcaatctttttaaactcaaaaatatatcagccgattgccagttgatgtattcttacactccctgattctccttagagcgcatgtagcttaaattttg---------------------------------
>Albizia_decandra_Vilhena_231@NODE_1_length_743_cov_40.094595
-----------------------------------------------------------------------------------------------------------------------------------------------------------------------------------------------------------------------------------------------------------------------------------------------------------------------------------------------------------aaggaagtgattttgaaatttgacagggggtgaagccaaatacaatgtcagaagggcaactttaccctgcgttttgactgtatgaatcaaaatcttgattgaacgaaaacatgaggtttactgtaatttccagattacttcctcgccgccaaacgttgcctattacatgtgcacttgggaattctcgtgcattccaacgtgattttgtacccagagatccaaaggccaaaccaagaaagtacaaaattcctcaattttatgatccatatggccccagacctcctccatcagagaaagtcattcagcttgcggagcaaattgcggcactacctgatgaagaacgccgccaaattatgcctactttggcagaaagactaaggcttccaaaattgcagccaatttcaactgaaggcatggacatggctccacaaggtggcgcggctggaccaaaggctgaggagaaaaaagcagagaaaacagcatttgatgtcaagttggaaaaatttgatactgctgcaaagatcaaggtgattaaggaggtcagaacatttaccaacctgggtttgaaagaggccaaagatctagttgaaaaagtaccagttgtgctcaaacaaggggtcactaaagaagaagcaaatgacattatagaaaaaattaaagctgctggaggagtagcagttatggagtaaaaggattatttgaggcaaagagaactatattctataggttgaggccaataaat-------------------------------------------------------------------------------------------------------------------------------------------------------------------------------------------------------------------------------------
>Albizia_glabripetala_Lewis_1652@NODE_1_length_911_cov_35.731415
-------------------------------------------------------------------------------------------------------------------------------------------------------------------ttttatggatgtgttattatttgcagctattttctgatgctccatgatgatactctcctcttctcaatgaaaataacttggtagaatgttgatatgatatcagcatctgcacttgtatgaattatcatgtatctgatgacttgtggtttgccatatgatcttgtcgcttctcaattattaattgaagaacgtgattttgaaatttgacagggggtgaagcgaaatacgatgccggaagggaaactttcccctgcattttgattgtatgaatcacaatcttgattgaaggaaaacatgaggtttactataatttccagattacttcctcgccgccatactctgcctagtacatgtgcacttgggaattctcgtgcatttcaacctgattttgtacccagagatccaaaggccaaaccaagaaagtataaaattcctcaattttataatccatatggccccagacctcctccatcagagaaagtcgttcagcttgcagagcgaattgcggcactacctgatgaagaacgccgcctaattatgcctactttggcagagagactaaggcttccaacgttgcagccaatttcaactgaaggcatggacatggctccacaaggtggtgcggctggaccaaaggctgaggagaaaaaagcagagaaaagagcatttgatgtcacgttggaaaaatttgatgctgctgcaaagatcaaggtgattaaggaggtcagaacatttaccagcctgggtttgaaagaggccaaagatctagttgaaaaagtaccagttgtactcaaacaaggggtcactaaagaagaagcaaatgacatgatagaaaaaattaaagctgctggaggagtagcagttatggagtaaaaggattatttgcggcaaagagaactatattctatagg----------------------------------------------------------------------------------------------------------------------------------------------------------------------------------------------------------------------------------------------------
>Albizia_multiflora_Hughes_3090@NODE_1_length_1207_cov_125.969027
----------------------------------------------------ttccgtcttccatgtgatttcttgacagttttatcatctggggacattgtgtaggctattatgcttgtgactttaataattctgattaattagattataagggacatggtatttgatgggtgtgttattatttgcagctattttctaatgctccatgatgatactctcctcttctcaatgaaaataactcggttgaatgttgatatcatatgagcatctgcacttgtatgaattatcatgtatctcatgacttgtggtttgccatatgatcttgtggcttctcaattattaattgaagaaagtgattttgaaatttgacagggggtgaagccaaatacaatgtcggaagggcaactttaccctgcattttgattgtatgaatcacaatcttgattgaacgaaaacatgaggtttactgtaatttccagattacttcctcgccgccaaactttgcctagtacatgtgcacttgggaattctcgtgcattccaacctgattttgtacccagagatccaaaggccaaaccaagaaagtacaaaattcctgaattttataatccatatggccccagacctcctccatcagagaaagtcatacagcttgcggagcgaattgcagcactgcctgatgaagaacgccgccaaattatgcctactttggcagaaagactaaggcttccaaaattgcagccaatttcaactgaaggcatggacatggctccgcaaggtggcgcggctggacctaaggctgaggagaaaaaagcagagaaaacagcatttgatgtcaagttggaaaaatttgatactgctgcaaagatcaaggtgattaaggaggtcagaacatttaccaacctgggtttgaaagaggccaaagatctagttgaaaaagtaccagttgtgctcaaacaaggggtcactaaagaagaagcaaatgacctgatagaaaaaattaaagctgctggaggagtagcagttatggagtaaaaggattatttgaggcaaagagaactatattctataggttgaggccaataaattacaatttgatattgttttgagaattttcctgcaggcagatgttgttagagcttactgtctttatttttgacagttaatattgcagtttgtcctggaggtcaatctttttaaactcaaaaatacatcagccgattgccagttgatgtattcttacactccatgattct-------------------------------------------------------------
>Albizia_sinaloensis_Hughes_1576@NODE_1_length_1224_cov_61.107236
-------ttggaaggaggactttactttctccccttggtggg-atgtcagcgttccatcttccatgtgatttcttgacagttttaccatctggggacgttttgtaggctattatgcttgtgactttaataattctgattaattagattataaaggacatggtattttatgggtgtgttatcatttgcagctattttctgatgctccatgatgatactctcctcttctcaaataatataacttggtagaatgttgatatgatatgagcatctgcacttgtatgaattatcatgtatctcatgacttgtggtttgccatatgatcttgtcgtttctcaattattaattgaagaaagggattttgaaatttgacagggggtgaagccaaatacaatgttggaagggaaactttcccctgcattttgattgtaccaatcacaatctttattgaacgaaaacatgaggtttactgtaatttccagattacttcatcgctgccaaactctgcctagtacatgtgcacttgggaattctcgtgcattccaacctgattttgtacccagagatccaaaggccaaaccaagaaagtacaaaattcctcaattttataatccatatggccccagacctcctccatcagagaaagtcattcagcttgcggagcgaattgcggcactgcctgatgaagaacgccgccaaattatgcctactttggcagaacgactaaggcttccaaaattgcagccaatttcaactgaaggcatggacatggctccacaaggtggcgcggctggacctaaggctgaggagaaaaaagcagagaaaacagcatttgatgtcaagttggaaaaatttgatactgctgcaaagatcaaggtgattaaggaggtcagaacatttaccaacctgggtttgaaagaggccaaagatctagttgaaaaagtaccagttgtgctcaaacaaggggtcactaaagaagaagcaaatgacatgatagaaaaaattaaagctgctggaggagtagcagttatggagtaaaaggattatttgaggcaaagagaactatattctataggttgaggccaataaattacaatttgatattgttttgagaatattcctgcaggtagatactgttagagcttactgtttgtattttggacagttaatattgcagtttgtcctggaggtcaatctttttaaact--------tatcagccgattgccagttgatgtattc------------------------------------------------------------------------------
>Albizia_subdimidiata_var_minor_Gorts_341@NODE_1_length_932_cov_35.681871
------------------------------------------------------------------------------------------------------------------------------------------------------------------------------------------------------------------------------------------------------------------------------tgcacttgtatgaattatcatgtatctcatgacttgtggtttgccatttgatcttgtggcttctcaattattaattgaagaaattgattttgaaattcgacagggggtgaagccaaatacaatgtcagaaggacaactttaccctgcgttttgattgtaggaatcaaaatcttgattgaacgaaaacatgaggtttactgtaattcccagattacttcctcgatgccaaactttgcctattagatgtgcacttgggaattctcgtgcattccaacctgattttgtacccagagatccaaaggccaaaccaagaaagtacaaaattcctcaattttatgatccatatggccccagacctcctccatcagagaaagtcgttcagcttgcagagcgaattgcggcactacctgatgaagaacgccgccaaattatgcctactttggcagaaagactaaggcttccaaagttgcagccaatttcaactgaaggcatggacatggctccacaaggtggcgcggctggaccaaaggctgaggagaaaaaagcagagaaaacagcatttgatgtcaagttggaaaaatttgatgctgctgcaaagatcaaggtgattaaggaggtcagaacatttaccagcctgggtttgaaagaggccaaagatctagttgaaaaagtaccagttgtactcaaacaaggggtcactaaagaagaagcaaatgacatgatagaaaaaattaaagctgctggaggagtagcagttatggagtaaaaggattatttgcggcaaagagaac--tattctataggttgaggccaataaattacaatttgatatttttttgagaattttcctgcaggtagatattgttagagcgtactgtttgtatttttgacagttaatattgcagtttgtcctggaggtcaatctttttaaac-------------------------------------------------------------------------------------------------------------------
>Albizia_tomentella_Leach_Dunlop_3801@NODE_1_length_1046_cov_207.600619
-------------------------------------------------gtgttccatcttccatgtgatttcttgacatttttatcatctggggacgttgtgtaggctattttgcttgtgactttaataattctgattgattagattataagggacatggaattttatgggtgtgttattatttgcagctattttctgacgctccatgatgatactctcctcttctcaatgaaaataactcggtagaatgttgatatgatatgagcatctgcacttgtatgaattatcatgtatctcatgacttgtggtttgcgatatgatcttgtagcttctcaattattaactgaagatagtgattttgaaatttgaca-ggggtgaatccaaatacaatgttagaagggcaactttcccctgcattttgattgtatgaatcacaatcttgattgaatgaaaacatgaggtttactgtaatttccagattacttcctcgccgccaaagtctgcctggtacatgtgcacttgggaattctcgtgcgttccaacctgattttgtacccagagatccaaaggccaaaccaagaaagtacaaaattccgcaattttataatccttatggccccagacctcctccatcagagaaagtcgttcagcttgcagagcgaattgcggcactacctgatgaagaacgccgccaaattatgcctactttggcagaaagactaaggcttccaaagttgcagcctatttcaactgaaggcatggacatggctccacaaggtggtgcggctggaccaaaggctgaggagaaaaaagcagagaaaacagcatttgatgtcaagttggaaaaatttgatgctgctgcaaagatcaaggtgattaaggaggtcagaacatttaccaacctgggtttgaaagaggctaaagatctagttgaaaaagtaccagttgtgctcaaacaaggggttactaaagaagaagcaaatgacatgatagaaaaaattaaagctgctggaggagtagcagttatggagtaaaaggattggttgtggcaaagggaaggatattctataggttgaggccagtaaattacaatt------------------------------------------------------------------------------------------------------------------------------------------------------------------------------------------------------------------------------
>Albizia_xerophytica_Hughes_1435@NODE_1_length_1301_cov_69.276144
tgtgtacttggaagtaggactttactttctccccttggtgggaatgtcagtgttccatcttccatgtgatttcttgacagttttagcatctggggacgttttgtaggctattatgcttgtgactttaataattctgattaattagattataaaggacatggtattttatggttttgttatcatttgcagctattttctgatgctccatgatgatactctcctcttctcaatgaatataacttggtagaatgttgatatgatatgagcatctgcacttgtatgaattatcatgtatctcatgacttgtggtttgccatatgatcttgtcgcttctcaattattaattgaagaaagtgattttgaaatttgacagggggtgaagccaaatacaatgtcggaaaggcaactttcccctgcattttgattgtaccaatcacaatctttattgaacgaaaacatgaggtttactgtaatttccagattacttcatcgccgccaaactctgcctagtacatgtgcacttgggaattctcgtgcattccaacctgattttgtacccagagatccaaaggccaaaccaagaaagtacaaaattcctcaattttataatccatatggccccagacctcctccatcagagaaagtcattcagcttgcggagcgaattgcggcactgcctgatgaagaacgccgccaaattatgcctactttggcagaacgactaaggcttccaaaattgcagccaatttcaactgaaggcatggacatggctccacaaggtggtgcggctggacctaaggctgaggagaaaaaagcagagaaaacagcatttgatgtcaagttggaaaaatttgatactgctgcaaagatcaaggtgattaaggaggtcagaacatttaccaacctgggtttgaaagaggccaaagatctagttgaaaaagtaccagttgtgctcaaacaaggggtcactaaagaagaagcaaatgacatgatagaaaaaattaaagctgctggaggagtagcagttatggagtaaaaggattatttgaggcaaagagaactatattgtataggttgaggccaataaattacattttgatattgttttgagaatattcctgcaggtagatattgttagagcttaatgtttgtattttggacagttaata-------ttgtcctggaggtcaatctttttaaact--------tatcagccgattgccagttgatgtattcttacgctccatgattctccttagagcacatgtagcttaa---------------------------------------
>Balizia_pedicellaris_Queiroz_15529@NODE_1_length_1366_cov_351.906941
---------------------------------------------atcagtgtttcatcttccatgtgatttcctgacagttttatcatctggggacgttgtgtaggctattatgctcgtgacttcaataattctgattaattagattataagggacgtggtattttatgggtgtgttattatttgcagctattttctgatgctccatgatgatactctccccttctcaatgaaaataacttggtagaatgttgatatgatatgagcatctgcacttgtatgaattatcatgtatctcatgacttgtggtttgccatatgatcttgtggcttctcaattattaattgaagaaagtgattttgaaattggacagggggtgaagccaaatacaatgtctgaagggcaactttcccctgcattttgattgtatgaatcacaatcttgattgaacgaaaacatgaggtttactgtaatttccagattacttcctcgccaccaaactctgcctagtacatgtgcgcttgggaattctcgtgcattccaacctgattttgtacccagagatccaaaggccaaaccaagaaagtacaaaattcctcaattttatgatccctatggccccagacctcctccatcagagaaagtcgttcagcttgcagagcgaattgcggcactacctgatgaagaacgccgccaaattatgcctactttggcagaaagactaaggcttccaaagttgcagccaatttcaactgaaggcatgggcatggctccacaaggtggtgcggctggaccaaaggctgaggagaaaaaagcagagaaaacagcatttgatgtcaagttggaaaaatttgatgctgctgcaaagatcaaggtgattaaggaggtcagaacatttaccaacctgggtttgaaagaggccaaagatctagttgaaaaagcaccagttgtgctcaaacaaggggtcactaaagaagaagcaaatgatatgatagaaaaaattaaagctgctggaggagtagcagttatggagtaaaaggattatttgaggcaaagagaactataatctataggttgaggccaataaattacaatttgatattgttttgagaattttcctgcacgtagatattgttagagcttactgtttgtattttttacagttaatattgcagtttgtcctggaggtcaatctttttaaactcaaaaatatatcagccgattgccagttgatgtattcttacactccatgattctcctgcgcatgacaattacttggtaattatttgatcctgtattttttggtagttttatatgc
>Calliandra_bella_LPQ15696@NODE_1_length_1311_cov_181.015397
tgtgtacttggaaatgggactttactttttctcccatgtgggaatatcagtg-------ttccctgtaatttatttacttttttatcatccggggatgttgcatagaccatcatgctcatgactttaacactttttattgattagattataagtaagggccatgttattatacggtttgttatttccagctattttctgatgctccatgacgatactctggtcttctctatgaa-------------aaggttgatatgatgtgaacctctgcacttgtatgaactatcatgtatattatgacttggggttcttcacatgatcttgtggcttctctagtatttgctaaagaaaatggttttgaactttgacagggggtgaag-caaatactatgttggaagagaaactttccgctgcattttgattctga----gtcaatcttgattgaacgaaaacatgaggtttactgtaatttccagattacttcctcgccgccaaactctgcttagtacatgtgcacttgggaattgtcgtgcattccaacctgatttcacacccagagatccaaaggccaaaccaataaagtacaagattcctcaattttatgatccatacggtcctagacctcctccctcagagaaagtcattcagcttgcagagcgaattgcagcactacctgatgaagaacggcgcctaattatgccaactttggctgaaaagctaaggcttcctaagttgcagccaatttcaaccgaaggcatggacatggctccacaaggtggcgcagctggacccaaggccgaagagaaaaaagaagaaaaaacatcatttgacatcaagttggaaaagttcgatgctgccgcaaagatcaaggtgattaaggaggtaagagcatttacttccctgggtttgaaagaggcgaaagatctagttgaaaaagtaccagttgtgctcaaacaaggggttactaaagaagaagcaaatgaggtgattgaaaaaattaaagctgctggaggagtagcagttatggtgtaaaaggtttgtctgagac--agagaactatattctataggttgagaccaataaattaaaatttgatattgttttgagaattttcctgtaggtaga----------------------tacttttgacagtta--attgcagtttgtcctggaggtcaatctttttaaacaagaaagtatatcaactagttgctagttgatgagttcctacactccatgattctgcttcccaat-------------aactg---------------------------------
>Enterolobium_cyclocarpum_MWC9020@NODE_1_length_1223_cov_222.961606
----------------------------------------------------------------------------------------------------------ccaagcttccaaatgagttggacaattattattaatttgattataagggacgtggtattttgtgggtgtgtcattgtttgcagctattttctgatgctccatgatgatactctcctcctctcaatgaatataacttggtagaatgttgatatgatatgaacatctgcacttgtatgaattatcatgtatctcatgacttgtggtttgccatatgatcttgtagcttctcaattattaattgaagaaagtgattttgagatttgtcaggggttgaatccaaatacaatgttggaagggcaactttcccctgcattttgatcatatgaatcacaatcttgattgaacgaaaacatgaggtttactgtaatttccagattacttcctcgctgccaaactctgcctagtacatgtgcacttgggaattctcgtgcattccaacctgattttgtacccagagatccaaaggccaaaccaagaaagtacaaaattccccaattttatgatccatatggccccagacctcctccatcagagaaagtcgttcagcttgcagagcaaattgcggcacttcctgatgaagaacgccgccaaattatgcctactttggcagaaagactaaggcttccaaagttgcagccaatttcaactgaaggcatggacatggctccacaaggtggtgcggctggaccaaaggctgaggagaaaaaagcagagaaaacagcatttgatgtcaagttggaaaaatttgatgctgctgcaaagatcaaggtgattaaggaggtcagaacatttaccaacctgggattgaaagaggccaaagatctagttgaaaaagtaccagttgtactcaaacaaggggtcaccaaagaagaagcaaatgacatgatagaaaaaattaaagctgctggaggagtagcagttatggagtaaaaggattatttgaggcaaagagaactatattctataggttgaggccaatatattacaatttgatattgttttgagagttttcctgcaggtagatattgttagatcttactgcttgtatttttgacagttaatattgcagtttgtcctggtggtcaatctttttaaactcaaaaatacatcagcctattgccagttggtgtattcttaca--ccatgattctcctgctcatgactattacctggtaattatttgatcctgtattttttggtagtcttat----
>Hydrochorea_corymbosa1_Bonadeu_655@NODE_1_length_1116_cov_188.124411
---------------------------------------------------------------------------------------------------------------------------------------------------------ggacgtggtattttatgggtgtgttattatttgcagctattttctgatgctccatgatgatactctccccttctcaatgaaaataacttggtagaatgttgatatgatatgagcatctgcactagtatgaattatcatgtatctcatgacttgtggtttgtcaaatgatgttgtggcttctcaattattaattgaagaaagtgattttgaaatttgacagggggtgaagccaaatacaatgtctgaagggcaactttcccctgcattttgattgtatgaatcacaatcttgattgaacgaaaacatgaggtttactgtaatttccagattacttcctcgccaccaaactctgcctagtgcatgtgcgcttgggaattctcgtgcattccaacctgattttgtacccagagatccaaaggccaaaccaagaaagtacaaaattcctcaattttatgatccctatggccccagacctcctccatcagagaaagtcgttcagcttgcagagcaaattgcggcactacctgatgaagaacgccgccaaattatgcctactttggcagaaagaataaggcttccaaagttgcagccaatttcaactgaaggcatggacatggctccacaaggtggtgcggctggaccaaaggctgaggagaaagaagcagagaaaacagcatttgatgtcaagttggaaaaatttgatgccgctgcaaagatcaaggtgattaaggaggtcagaacatttaccaacctgggtttgaaagaggccaaagatctagttgaaaaagcaccagttgtgctcaaacaaggggtcactaaagaagaagcaaatgacatgatagaaaaaattaaagctgctggaggagtagcagttatggagtaaaaggattatttgacgaaaagagaactatattctataggttgaggccaataaattacaatttgatattgttttgagaattttcctgcaggtagatattgttagagcttactgtttgtattttttacagttaatattgcagtttgtcctggaggtcaatctttttaaactcaaaaatatatcagccgattgccagttgatgttttcttacactccatgattctcctgcgcatgac-------------------------------------------------
>Jupunba_abbottii_Zanoni_21220@NODE_1_length_1019_cov_65.223992
---------------------------------------------------------------------------------------------ggacgttgtgtaggctattatgcccgtgacttt-ataattctgattaattagattataagggacgtggtattttatgggtgtgttattatttgcagctattttctgatgcttcgtgatgatactctcctcttctcaatgaaaataacttggtagaatgttgatatgatatgagcatctgcactcgtatgacttatcatgtatctcatgacttgtggtttgccatatgatcttgtggcttctcaattattaattgaagaaagtgattttgaaatttgacggggggtgaagccaaatacaatgtctgaagggcaactttcccctgcattttgattgtatgaatcacaatcttgattgaacgaaaacatgaggtttactgtaatttccagattacttcctcgccaccaaactctgcctagtacatgtgcacttgggaattctcgtgcattccaacctgattttgtacccagagatccaaaggccaaaccaagaaagtacaaaattcctccattttatgatccatatggtgccagacctcctccatcagagaaagtcgttcagcttgcagagcaaattgcggcactacctgatgaagaacgccgccaaattatgcctactttgtcagaaagactaaggcttccaaagttgcagccaatttcaactgaaggcatggacatggctccacaaggtggagcggctggaccaaaggctgaggagaaaaaagcagagaaaacaacatttgatgtcaagttggaaaaatttgatgctgctgcaaagatcaaggtgattaaggaggtcagaacatttaccaacctgggtttgaaagaggccaaagatctagttgaaaaagtaccagttgtgctcaaacaaggggttactaaagaagaagcaaatggcatgatagaaaaaattaaagctgctggaggagtagcagttatggagtgaaaggattatttgaggaaaagagaactatattctataggttgaggccaataaattacaatttgatattgttttgagaa-------------------------------------------------------------------------------------------------------------------------------------------------------------------------------------------------------------
>Jupunba_floribunda_Iganci_883@NODE_1_length_1170_cov_127.698994
----------------------------------------------------------------------------------------------------------------------------------------------------ataagggacgtggtattttatgggtgtgttattatttgcggctattctctgatgctccatgatgatactctcctcttctcaatgaaaataacttggtagaatattgatatgatatgagcatcggcacttgtatgacttatcatgtatctcatgacttgtggtttgccatatgatcttgtggcttctcaattattaattgaagaaagtgattttgaaatttgacagggggtgaagccaaatacaatgtctgaagggcaactttcccctgcattttgattgtatgaatcacaatcttgattgaacgaaaacatgaggtttactgtaatttccagattacttcctcgccaccaaactctgcctagtacatgtgcacttgggaattctcgtgcattccaacctgattttgtacccagagatccaaaggccaaaccaagaaagtacaaaattcctcaattttatgatccatatggccccagacctcctccatcagagaaagtcgttcagcttgcagagcgaattgcggcactacctgatgaagaacgccgcctaattatgcctactttggcagaaagactaaggcttccaaagttgcagccaatttcaactgaaggcatggacatggctccacaaggtggtgcggctggaccaaaggctgaggagaaaaaagcagagaaaacagcatttgatgtcaagttggaaaaatttgatgctgctgcaaagatcaaggtgattaaggaggtcagaacatttaccaacctgggtttgaaagaggccaaagatctagttgaaaaagcaccagttgtgctcaaacaaggggtcactaaagaagaagcaaatgacatgatagaaaaaattaaagctgctggaggagtagcagttatggagtaaaaggattatttgacgaaaggagaactatattctataggtagaggccaataaattacaatttgatattgttttgagaattttcctgcaggtagatattgttagagcttactgtttgtatttttgacagttaatattgcagtttgtcctggaggtcaatccttttaaaatcaaaaatatatcagccgattgccagttgatgtattcttacactccacgattctcctgcgcatgactattacttggtaattatttgatcctgtattttt----------------
>Jupunba_idiopoda_Quesada_1718@NODE_1_length_1109_cov_86.358527
---------------------------------------------------------------------------------------------ggacgttgtgtaggctatgatgctcgtgacttt-ataattctgattaattagattataagggacgtggtattttatgggcgtgttattatttgcagctattttctgatgcttcatgatgatactctcctcttctcaatgaaaataagttggtagaatgttgatatgatatgagcatctgcacttgtatgacttatcatgtatctcatgacttgtggtttgccatatgatcttgtggcttctcaattattaattgaagaaagtgattttgaaatttgacagggggtgaagccaaatacaatgtctgaagggcaactttcccctgcattttgattgtatgaatcacaatcttgattgaacgaaaacatgaggtttactgtgatttccagattacttcctcgccaccaaactctgcctactacatgtgcacttgggaattctcgtgcattccaacctgattttgtacccagggatccaaaggccaaaccaagaaagtacaaaattcctcaattttatgatccatatggccccagacctcctccatcagagaaagtcgttcagcttgcagagcgaattgcggcactacctgatgaagaacgccgccaaattatgcctactttggcagaaagactaaggcttccaaagttgcagccaatttcaactgaaggcatggacatgggtccacaaggtggagcggctggaccaaaggctgaggagaaaaaagcagagaaaacagcatttgatgtcaagttggaaaaatttgatgctgctgcaaagatcaaggtgattaaggaggtcagaacatttaccaacctgggtttgaaagaggccaaagatctagttgaaaaagcaccagttgtgctcaaacaaggggtcactaaagaagaagcaaatgacttgatagaaaaaattaaagctgctggaggagtagcagttgtggagtaaaaggattatttgaggcaaagagaactatattctataggttgaggccaataaattacaatttgatattgttttgagaattttcctgcaggtagatagtgttagagcttactgtttgtatttttgacagttaatattgcagtttgtcctggaggtcaatctttttaaac-------------------------------------------------------------------------------------------------------------------
>Jupunba_limae_Iganci_261@NODE_1_length_1985_cov_71.511006
tgtgtacttggaagtaggactttacttccgccccttagtgggaatatcagtgtttcatcttccatgtgatttctagacagttttatcatctggggacgttgtgtaggctattatgctcgtgactttaataattctgattaattagattataagggacgtggtattttatgggtgtgttattatttgcggctattctctgatgctccatgatgatactctcctcttctcaatgaaaataacttggtagaatgttgatatgatatgagcatctgcacttgtatgacttatcatgtatctcatgacttgtggtttgcgatatgatcttgtggcttctcaattattaattgaagaaagtgattttgaaatttgatagggggtgaggccaaatacaatgtctgaagggcaactttcccctgcattttgattgtatgaatcacaatcttgattgaacgaaaacatgaggtttactgtaatttccagattacttcctcgccaccaaactctgcctagtacatgtgcacttgggaattctcgtgcattccaacctgattttgtacccagagatccaaaggccaaaccaagaaagtacaaaattcctcaattttatgatccatatggccccagacctcctccatcagagaaagtcgttcagcttgcagagcgaattgcggcactacctgatgaagaacgccgcctaattatgcctactttggcagaaagactaaggcttccaaagttgcagccaatttcaactgaaggcatggacatggctccacaaggtggtgcggctggaccaaaggctgaggagaaaaaagcagagaaaacagcatttgatgtcaagttggaaaaatttgaggctgctgcaaagatcaaggtgattaaggaggtcagaacatttaccaacctgggtttgaaagaggccaaagatctagttgaaaaagcaccagttgtgctcaaacaaggggtcactaaagaagaagcaaatgacatgatagaaaaaattaaagctgctggaggagtagcagttatggagtaaaaggattatttgacgaaaagagaactatattctataggctgaggccaataaattacaatttgatattgttttgagaattttcctgcaggtagatattgttagagcttactgtttgtatttttgacagttaatattgcagtttgtcctggaggtcaatctttttaaactcaaaaatatagcagccgattgccagttgatgtattcttacactccatgattctcctgcgcatgactattacttggtaattatttgatcctgtattttttggtagtcttatatgt
>Jupunba_oppositifolia_Liegier_16014@NODE_1_length_1150_cov_122.054054
---------------------------------------------------------------------------gtcagttttatcatctggggacgttgtgtaggctattatgctcgtgacttt-ataattctgattaattagattataagggacgtggtattttatgggtgtgttattatttgcggctattctctgatgctccatgatgatactctcctcttctgaatg---ataacttggtagaatgttgatatgatatgagcatctgcacttgtatgacttatcatgtatctcatgacttgtggtttgccatatgatcttgtggcttctcaattattaattgaagaaagtgattttgaaatttgacagggggtgaagccaaatacaatgtctgaagggcaactttcccctgcattttgatggtatgaatcacaatcttgattgaacgaaaacatgaggtttactgtaatttccagattacttcctcgccaccaaactctgcctagtacatgtgcacttgggaattctcgtgcattccaacctgattttgtacccagagatccaaaggccaaaccaagaaagtacaaaattcctccattttatgatccatatggtcccagacctcctccatcagagaaagtcgttcagcttgcagagcaaattgcggcactacctgatgaagaacgccaccaaattatgcctactttggcagaaagactaaggcttccaaagttgcagccaatttcaactgaaggcatggacatggctccacaaggtggagcggctggaccaaaggctgaggagaaaaaagcagagaaaacaacatttgatgtcaagttggaaaaatttgatgctgctgcaaagatcaaggtgattaaggaggttagaacatttaccaacctgggtttgaaagaggccaaagatctagttgaaaaagtaccagttgtgctcaaacaaggggttactaaagaagaagcaaatggcatgatagaaaaaattaaagctgctggaggagtagcagttatggagtaaaaggattatttgaggaaaagagaactatattctataggttgaggtcaataaattacaatttgatattgttttgagaattttcctgcaggtagatattgttagagcttactgtttgtatttttgacagttaatattgcagtttgtgctggtggtcaatctgtttatactcaaaaatatatcagccgattgccag-----------------------------------------------------------------------------------------
>Jupunba_oxyphyllidia_Yonker_6157@NODE_1_length_1224_cov_108.204010
----------------ggactttacttctgccccttagtgggaatatcagtgtttcatcttccatgtgatatcttgacagttttatcatctggggacgttgtgtaggctatgatgctcgtgacttt-ataattctgattaattagattataagggacgtggtattttatgggtgtgttattatttgcagctattttctgatgcttcatgatgatactctcctcttctcaatgaaaataacttggtagaatgttgatatgatatgagcatctgcacttgtatgacttatcatgtatctcatgacttgtggtttgccatatgatcttgtggcttctcaattattaattgaagaaagtgattttgaaatttgacagggggtgaagccaaatacaatgtctgaagggcaactttcccctgcattttgattgtatgaatcacaatcttgattgaacgaaaacatgaggtttactgtgatttccagattacttcctcgccaccaaactctgcctagtacatgtgcacttgggaattctcgtgcattccaacctgattttgtacccagagatccaaaggccagaccaagaaagtacaaaattcctcaattttatgatccatatggccccagacctcctccatcagagaaagtcgttcagcttgcacagcgaattgcggcactacctgatgaagaacgccgccaaattatgcctactttggcagaaagactaaggcttccaaagttacagccaatttccactgaaggcatggacatggctccacaaggtggagcagctggaccaaaggctgaggagaaaaaagcagagaaaacagcatttgatgtcaagttggaaaaatttgatgctgctgcaaagatcaaggtgattaaggaggtcagaacatttaccaacctgggtttgaaagaggccaaagatctagttgaaaaagcaccagttgtgctcaaacaaggggtcactaaagaagaagcaaatgacttgatagaaaaaattaaagctgctggaggagtagcagttatggagtaaaaggattatttgaggcaaagagaactatattctataggttgaggccaataaattacaatttgatattgttttgagaattttcctgcaggtagatattgttagagcttactgtttgtatttttggcagttaatattgcagtttgtcctggaggtcaatctttttaaactcaaaaatatatcagccgattgccagttgatgtattct-----------------------------------------------------------------------------
>Jupunba_villosa_Borges_423@NODE_1_length_1305_cov_140.746743
tgtgtacttggaagtaggactttacttccgccccttagtgggaatatcagtgtttcatcttccatgtgatttcttgacagttttatcatctggggacgttgtgtaggctattatgctcgtgacttt-ataattctgattaattagattataagggtcgtggtattttatgggtgtgttattatttgcagctattttctgatgcttcatgatgatactgtcctcttctcaatgaaaataacttggtagaatgttgatatgatatgagcatctgcaattgtatgacttatcatgtatcttatgacttgtggtttgccatatgatcttgtggcttctcaattattaattgaagaaagtgattttgaaatttgacagggggtgaagccaaatacaatgtctgaagggcaactttcccctgcattttgattgtatgaatcacaatcttgattgaacgaaaacatgaggtttactgtaatttccagattacttcctcgccaccaaactctgcctagtacatgtgcacttgggaattctcgtgcattccaacctgattttgtacccagagatccaaaggccaaaccaagaaagtacaaaattcctcaattttatgatccatatggccccagacctcctccatcagagaaagtcgttcagcttgcagagcgaattgcggcactacctgatgaagaacgccgcctaattatgcctactttggcagaaagaataaggcttccaaagttgcagccaatttcaactgaaggcatggacatggctccacaaggtggtgcggctggaccaaaggctgaggagaaaaaagcagagaaaacagcatttgatgtcaagttggaaaaatttgatgctgctgccaagatcaaggtgattaaggaggtgagaacatttaccaacctgggtttgaaagaggccaaagatctagttgaaaaagcaccagttgtgctcaaacaaggggtcactaaagaagaagcaaatgacatgatagaaaaaattaaagctgctggaggagtagcagttatggagtaaaaggattatttgacgaaaagagaactatattctataggttgaggccaataaattacaatttgatattgttttgagaactttcctgtaggtagatattgttagagcttactgtttgtatttttgacagttaatattgcagtttgtcctggaggtcaatctttttaaaatcaaaaatatagcagccgattgccagttgatgtattcttacactccatgattctcctgcgcatgactattacttggtaattatttgatcctgtattt------------------
>Punjuba_racemiflora_Jimenez_Soares_3626@NODE_1_length_1224_cov_126.896251
----------------------------cgccccttggtgggaatatcagtgttccatcttccatttgatttcttgacagttttatcatctggggacgttgtgtaggctattatgcttgtaactttaataattctgattaattagattataagggacatggtattttatgggtgtgttattatttgcagctatcttctgatgcttcatgatgatactctcctcttctcaatgaaactaacttggtagaatgttgatatgatatgagcatctgcacttgcatgaactatcatgtatctcatgacttgtggtttg-catatgatcttgtggcttctcaattattaattgaagaaagtgattttgaaatttgacagggggtgaagccaaatacattgtcggaagggctactttcccccgcattttgattgtatgaatcacaaccttgattgaatgaaaacatgaggtttactgtagtttccagattacttcctcgccgccaaactctgcctagtacatgtgcacttgggaattatcgtgctttccaacctgattttgtacccagagatccaaaggccaaaccaagaaagtacaaaattcctcaattttatgatccatatggccccagacctcctccatcagagaaagtcgttcagcttgcagagcgaattgcggcactacctgatgaagaacgccgccaaattatgcctactttggcagaaagactaaggcttccaaagttgcagccaatttcaactgaaggcatggacatggctccacaaggtggcagcgctggaccaaaggctgaggagaaaaaagcagagaaaacagcatttgatgtcaagttggaaaaatttgatgctgctgcaaagatcaaggtgattaaggaggtcagaacatttaccaacctgggtttgaaagaggctaaagatctagttgaaaaagcaccagttgtgctcaaacaaggggtcactaaagaagaagcaaatgacatgatagaaaaaattaaagctgctggaggagtagcagttatggagtaaaaggattatttgaggcaaagagaactgtattctataggttgaggccaataaattacaatttgatattgttttgagaattttcctgcaggtagatattgttagagcttactgtttgtatttttgacggttaatattgcagtttgtcctggaggtcaatctttttaaactcaaaaatacatcagccgattgccagttgatgtattcttacactccatga-----------------------------------------------------------------
>_R_Afrocalliandra_redacta_Germishuizen_5585@NODE_1_length_980_cov_142.683278
--------------------------------------------------------------------------------------------------------------------------------------------------------------------------------gtctcagattcaaatatccatggatacatcat------------ttgttgttggcttacataattcag-aaaacactagttttatcgaagc--ctaaaagttcatttctctttagtgtcaaaagaaaatgtggttcaccacgtgatcttgtggcttctcaagtatgtgctgaagaaaatggttttgacctttgacagggggtgaag-caaatactatgtcagaagagcaactttccgctgtattttgat----tcagagtcgatcttaattgaacgtaaacatgaggtttactgtaatttccagattagttcctcg---cctaactcttcccagtacgtgtgtgcttgggaactctcgtgcattccaacctgattttgtacccagagatccaaaagccaaacgagtaaagtacaaaatccctcaattttatgatccatatggccccagacctcctccctcacagaaagtcatccagcttgcagagcgaattgcagcactacctgatgaagaacgccgcttaattatgcctactttagcagaaagattaaggcttccgaagttgcagccaatttcaactgaagacatggtcatggctccacaaggtggcgcggctggaccgaagactgaggagaaaaaagcagaaaaaacatcatttgacgtcaagttggagaagtttgatgctaccgcaaagatcaaggtgattaaggaggtaagaacatttaccaacctgggtttgaaggaggccaaagatctagttgagaaagtaccagttgtgctcaaacaaggggttactaaagaagaagcaaatgagattatagaaaaaattaaagctgctggaggagcagcagttatggagtgaaagaattgtttggggcaaagggagctatattctctaggttgagaccaataaattacaatttgatgttgttttgagaattttcctg-aggtagatattgttagagtgtactgtttgtacttttgactgttataattgcaatttgt------------------------------------------------------------------------------------------------------------------------------------------
>_R_Albizia_adinocephala_FHO33_88@NODE_1_length_1617_cov_108.024026
tgtgtacttggaagtaggactttactttctccccttggtgggaatgtcagtgttccatcttccatgtgatttcctgacagttttagcatctggggacgttttgtaggctattatgcttgtgactttaataattctgattaattagattataaaggacatggtattttatggttgtgttatcatttgcagctattttctgatgctccatgatgatactctcctcttctcaatgaatataacttggtagaatgttgatatgatatgagcatctgcacttgtatgaattatcatgtatctcatgacttgtggtttgccatatgatcttgtcgcttctcaattattaattgaagaaagtgattttgaaatttgacagggggtgaagccaaatacaatgtcggaaaggcaactttcccctgcattttgattgtaccaatcacaatctttattgaacgaaaacatgaggtttactgtaatttccagattacttcatcgccaccaaactctgcctagtacatgtgcacttgggaattctcgtgcattccaacctgattttgtacccagagatccaaaggccaaaccaagaaagtacaaaattcctcaattttataatccatatggccccagacctcctccatcagagaaagtcattcagcttgcggagcgaattgcggcactgcctgatgaagaacgccgccaaattatgcctactttggcagaacgactaaggcttccaaaattgcagccaatttcaactgaaggcatggacatggctccacaaggtggcgcggctggacctaaggctgag------------gagaaaacagcatttgatgtcaagttggaaaaatttgatactgctgcaaagatcaaggtgattaaggaggtcagaacatttaccaacctgggtttgaaagaggccaaagatctagttgaaaaagtaccagttgtgctcaaacaaggggtcactaaagaagaagcaaatgacatgatagaaaaaattaaagctgctggaggagtagcagttatggagtaaaaggattatttgaggcaaagaggactatattctataggttgaggccaataaattacaatttgatattgttttgagaatattcctgcaggtagatattgttagagcttaatgtttgtattttggacagttaata-------ttgtcctggaggtcaatctttttaaact--------tatcagccgattgccagttgatgtattcttacgctccatgattctccttagagcacatgtagcttaaatattgttttgctctccattt------aattttcaatgc
>_R_Albizia_edwallii_Dalmaso_272@NODE_1_length_807_cov_6.474734
-----------------------------------------------------------------------------------------------------------------------------------------------------------------------------------------------------------------------------------------------------------------------------------------------------------------------------------------------------------------------------------------------------------------------tttaccctgcattttgattatatgaatcacaatcttgattgaatgaaaacatgaggtttactgtaatttccagattactttgtcgccgccaaactctgcctagtacatgtgcacttgggaattctcgtgcgttccaacctgattttgtacccagagatccaaaggccaaaccaagaaagtacaaaattcctcaattttatgatccatatggccccagacctcctccatcagagaaagtcgttcagcttgcagagcgaattgcggcactacctgatgaagaacgccgccaaattatgcctactttggcagaaagactaaggcttccaaagttgcagccaatttcaactgaaggcatggacatggctccacaaggtggcgcggctggaccaaaggctgaggagaaaaaagcagagaaaacagcatttgatgtcaaattggaaaaatttgatgctgctgcaaagatcaaggtgattaaggaggtcagaacatttaccaacctgggtttgaaagaggccaaagatctagttgaaaaagtaccagtcgtgctcaaacaaggggtcactaaagaagaagcaaatgacatgatagaaaaaattaaagctgctggaggagtagcagttatggagtaaaaggattatttgaggcaaagagaactatattctataggttgaggccaataaattacaatttgatattgttttgagaattttcctgcaggtagatgttgttagagcttactgtttgtatttttgacagttaatattgcagtttgtcctggaggtcaatctttttaaactcaaaaat-----------------------------------------------------------------------------------------------------------
>_R_Albizia_inundata_Wood_26530@NODE_1_length_1052_cov_173.162487
-------------------------------------------------------------------------------------------------------------------------------------------------------------------------------------------------------------------------------------------------------------------------------------------attatcatgtatctcatgacttgtggtttgccatatgatcttgtggcttctcaattattaattgaagaaattgattttgaaattcgacagggggtgaagccaaatacaatgtcagaagggcaactttaccctgccttttgattgtatgaatcaaaattttgattgaacgaaaacatgaggtttactgtaatttccagattacttcctcaccgccaaactttgcctattacatgtgcacttgggaattctcgtgcattccaacctgattttgtacccagagatccaaaagccaaaccaagaaagtacaaaattcctcaattttatgatccatatggccccagacctcctccatcagagaaagtcgttcagcttgcagagcgaattgcggcactacctgatgaagaacgccgcctaattatgcctactttggcagaaagactaaggcttccaaagttgcagccaatttcaactgaaggcatggacatggctccacaaggtggtgcggctggaccaaaggctgaggagaaaaaagcagagaaaacatcatttgatgtcaagttggaaaaatttgatgctgctgcaaagatcaaggtgattaaggaggtcagaacatttaccagcctgggtttgaaagaggccaaagatctagttgaaaaagtaccagttgtactcaaacaaggggtcactaaagaagaagcaaatgacatgatagaaaaaattaaagctgctggaggagtagcagttatggagtaaaaggattatttgcggcaaagagaactatattctataggttgaagccaataaattacaattagatattgttttgagaattttcctgcaggtagatattgttagagcttactgtttgtatttttgacagttaatactgcagtttgtcctggaggtcaatctttttaaactcaaaaatatatcagccgattgccagttgatgtattcttacactccatacttctcctaagagcacatgtagcttaaatgttgttttgctctcaattt------aattttcaatgc
>_R_Albizia_niopoides_Simon_1601@NODE_1_length_1367_cov_102.620155
tgtgtacttggaagtaggactttactttctccccgtagtgagaatatcagtgtcccatcttccatgtgatttcttgacagttttatcatctgcggatgttttgtaggctattatgcttgtgattttaataattc-------ttagattataagggacatgatattttatgagtgtgttgttatttgcagctattttctgatgctccatgatgatactctcctcttctcaatgaaaataacttggtagaatgttgatatgatatcagcatccgcacttgtatgaattatcatgtatctgatgacttgtggtttgccatatgatcttgtcgcttctcaattattaattgaagaaagtgattttgaaatttgaca-ggggtgaagccaaatacaatgtcggaagggaatctttcccctgcattttgattgtatgaatcacaatcttgcttgaaggaaaacatgaggtttactgtaatttccagattacttcctcgccgccaaactcttcctagtacaggtgcacttgggaattctcgtgcatttcaacctgattttgtacccagagatccaaaggccaaaccaagaaagtacaaaattcctcaattttatgatccatatggccccagacctcctccatcagagaaagtcattcagcttgcagagcgaattgcggcgctacctgatgaagaacgccgccaaattatgcctactttggcagaaagactaaggcttccaaaattgcagccaatttcaactgaaggcatggacatggctccacaaggtggcgcggctggaccaaaggctgaggagaaaaaagcagagaaaacagcatttgatgtcaagttggaaaaatttgatactgctgcaaagatcaaggtgattaaggaggtcagaacatttaccaacctgggtttgaaagaggccaaagatctagttgaaaaagtaccagttgtgctcaaacaaggggtcactaaagaagaagcaaatgacatgatagaaaaaattaaagctgctggaggagtagcagttatggagtaaaaggattatttgcggcaaagagaactatattctataggttgaggccaataaattacaatttgatattgttttgagaattttcgtgcaggtagatattgttagagcttactgtttgtatttttgacagttaatattgcagtttgtcctggaggtcaatctttttaaactcaaa--------------------------------------------------------------------------------------------------------------
>_R_Albizia_subdimidiata_var_subdimidiata_Ferreira_210@NODE_1_length_897_cov_157.110976
----------------------------------------------------------------------------------------------------------------------------------------------------------------------------------------------------------------------------------------------------------------------tgagcatctgcacttgtatgaattatcatgtatctcatgacttgtggtttgccatatgatcttgtggcttctcaattattaattgaagaaattgattttgaaattcgacagggggtgaagccaaatacaatgtcagaagggcaactttaccctgccttttgattgtatgaatcaaaattttgattgaacgaaaacatgaggtttactgtaatttccagattacttcctcgccgccaaactttgcctattacatgtgcacttgggaattctcgtgcattccaacctgattttgtacccagagatccaaaagccaaaccaagaaagtacaaaattcctcaattttatgatccatatggccccagacctcctccatcagagaaagtcgttcagcttgcagagcgaattgcggcactacctgatgaagaacgccgcctaattatgcctactttggcagaaagactaaggcttccaaagttgcagccaatttcaactgaaggcatggacatggctccacaaggtggtgcggctggaccaaaggctgaggagaaaaaagcagagaaaacagcatttgatgtcaagttggaaaaatttgatgctgctgcaaagatcaaggtgattaaggaggtcagaacatttaccagcctgggtttgaaagaggccaaagatctagttgaaaaagtaccagttgtactcaaacaaggggtcactaaagaagaagcaaatgacatgatagaaaaaattaaagctgctggaggagtagcagttatggagtaaaaggattatttgcggcaaagagaac--tattctataggttgaggccaataaattacaatttgatattgttttgagaattttcctgcaggtagatattgttagagcttactgtttgtatttttga--------------------------------------------------------------------------------------------------------------------------------------------------------------
>_R_Albizia_tomentosa_Hughes_648@NODE_1_length_1056_cov_84.621042
-------------------------------------gtgggaatgtcagcgttccatcttccatgtgatttcttgacagttttaccatctggggacgttttgtaggctattatgcttgtgactttaataattctgattaattagattataaaggacatggtattttatgggtgtgttatcatttgcagctattttctgatgctccatgatgatactctcctcttctcaatgaatataacttggtagaatgttgatatgatatgagcatctgcacttgtatgaattatcatgtatctcatgacttgtggtttgccatatgatcttgtcgcttctcaattattaattgaagaaagggattttgaaatttgacagggggtgaagccaaatacaatgttggaagggcaactttcccctgcattttgattgtaccaatcacaatcttgattgaacgaaaacatgaggtttactgtaatttccagattacctcatctccgccaaactctgcctagtacatgtgcacttgggaattctcgtgcattccaacctgattttgtacccagagatccaaaggccaaaccaagaaagtacaaaattcctcaattttataatccatatggccccagacctcctccatcagagaaagtcattcagcttgcggagcgaattgcggcactgcctgatgaagaacgccgccaaattatgcctactttggcagaacgactaaggcttccaaaattgcagccaatttcaactgaaggcatggacatggctccacaaggtggcgcggctggacctaaggctgaggagaaaaaagcagagaaaaccgcatttgatgttaagttggaaaaatttgatactgctgcaaagatcaaggtgattaaggaggtcagaacatttaccaacctgggtttgaaagaggccaaagatctagttgaaaaagtaccagttgtgctcaaacaaggggtcactaaagaagaagcaaatgacatgatagaaaaaattaaagctgctggaggagtagcagttatggagtaaaaggattatttgaggcaaagagaactatattctataggttgaggccaataaattaca---------------------------------------------------------------------------------------------------------------------------------------------------------------------------------------------------------------------------------
>_R_Archidendron_clypearia_Wieringa_1849@NODE_1_length_1251_cov_208.092845
tgtgtacttggaagtaggactttacttccgccccttggtggaaatatcagtgttccatcttccatatgatttcttgacagttttatcatctggggacgttggttaggctattatgcttgtgactttaataattctgattaattagattttaagggacgtggtattttatgggtgtgttattatttgcagctattttctaatcctccatgatgatactctcctcttctcaatgaaaataactcggtagaatgttgatatgatatgagcatctgcacttgtatgaattatcatgtatctcatgac--------------------ttgtggcttctcaattattaattgaagaaagtgattttggaatttgacagggggtgaagccaaatacaatgtcggaagggcaactttcccctgcattttgattgtatgaatcacaatcttgattgaatgaaaacatgaggtttactgtaattttcagattacttcctcgccgccaaactctgcctagtacatgtgcacttgggaattctcgtgcattccaacctgattttgtacccagagatccaaaggccaaaccaagaaagtataaaattcctcaattttatgatccatatggccccagacctcctccatcagagaaagtcgttcagcttgcagagcgaattgcagcactacctgatgaagaacgccgccaaattatgcctgctttggcagaaagactaaggcttccaaagttgcagccaatttcaactgaaggcatggacatggctccacaaggtggcgcggctggaccaaaggccgaggagaaaaaggcagagaaaacagcatttgatgtcaagttggaaaaatttgatgctgctgcaaagatcaaggtgattaaggaggtcagaacatttaccaacctgggtttgaaagaggccaaagatctagttgaaaaagtaccagttgtgctcaaacaaggggtcactaaagaagaagcaaatgacatcatagaaaaaattaaagctgctggaggagtagcagttatggagtaaaaggattatttgaggcaaagagaactatattctataggttgaggccaataaattacaatttgatattgttttgagaattttcctgcaggtagatattgttagagcttactgtttgtatttttgacagttaatattgcagtttgccc------------------------------------------gttgattggtggattat--------------------------gatgtaatatattgatttcttgattcgaaatgt--tagttgatttgttcct
>_R_Balizia_elegans_Iganci_870@NODE_1_length_1329_cov_114.847444
tgtgtacttggaagtaggacttgacttccgccccttagtgggaatatcggtgttttatcttccatgtgatttcttgacagctttatcatctggggacgttgtgtaggctattatgctcgtgacttcaataattctgattaattagattataagggacgtggtattttatgggtgtgttattatttgcagctattttctgatgctccgtgatgatactctccccttctcaatgaaaataacttggtagaatgttgatatgatatgagcatctgcacttgtatgaattatcatgtatctcatgacttgtggtttgccatatgatcttgtggcttctcaattattaattgaagaaagtgattttgaaatttgaca-ggggtgaagccatatacaatgtcggaagggcaactttcccctgcattttgattgtatgaatcacaatcttgattgaacgaaaacatgaggtttactgtaatttccagattacttcctcgctaccaaactctgcctagtacatgtgcacttgggaattctcgtgcattccaacctgattttgtacccagagatccaaaggccaaaccaagaaagtacaaaattcctcaattttatgatccatatggccccagacctcctccatcagagaaagtcgttcagcttgcagagcgaattgcggcactacccgctgaggaacgccgccagattatgcctactttggcagaaagactaaggcttccaaagttgcagccaatttcaactgaaggcatggacatggctccacaaggtggtgcggctggaccaaaggctgaggagaaaaaagcagagaaaacagcatttgatgtcaagttggaaaaatttgatgctgctgcaaagatcaaggtgattaaggaggtcagaacatttaccaacctgggtttgaaagaggccaaagatctagttgaaaaagcaccagttgtgctcaaacaaggggtgactaaagaagaagcaaatgacatgatagaaaaaattaaagctgctggaggagtagcagttatggagtaaaaggattatttgacgaaaagagaactatattctataggttgaggccaataaattacaatttgatattgttttgagaattttcctgcaggtagatattgttagagcttactgtttgtatttttgacagttaatattgcagtttgtcctggaggtcaatctttttaaactcaaaaatatatcagccgattgccagttgatgtattcttacacaccatgattctcctgcgcatgacaattacttggtaattatttgatcc-------------------------
>_R_Balizia_leucocalyx_Aguilar_1939@NODE_1_length_1383_cov_127.160796
tgtgtacttggaagtaggactttacttccgccccttagtgagaatatcagtgtttcatcttccatgtgatttcttgacagttttatcagctggggaggttgtgtaggctattatgctcgtgactttaataattctgattaattagattataagggacgtggtattttatgggtgtgttattatttgcagctattttctgatgcttcatgatgatactctcctcttctcaatgaaaataacttggtagaatgttgatatgatatgagcatctacacttgtatgacttctcatgtatctcatgacttgtggtttgccatatgatcttgtggcttcctaattattaattgaagaaagtgattttgaaatttgaca-ggggtgaagccaaatacaatgtctgaagggcaacattcccctgcattttgattgtatgaatcacaatcttgattgaacgaaaacatgaggttcactgtaatttccagattacttcctcgccaccaaactctgcctagtacatgtgcgcttgggaattctcgtgcattccaacctgattttgtacccagagatccaaaggccaaaccaagaaagtacaaaattcctcaattttataatccatatggccccagacctcctccatcagagaaagtcgttcagcttgcagagcgaattgcggcactaccagatgaagaacgctgccaaattatgcctactttggcagaaagactaaggcttccaaagttgcagccaatttcaactgaaggcatggacatggctccacaaggtggtgcggctggaccaaaggctgaggagaaaaaagcagagaaaacagcatttgatgtcaagttggaaaaatttgatgctgctgcaaagatcaaggtgattaaggaggtcagaacatttaccaacctgggtttgaaagaggccaaagatctagttgaaaaagcaccagttgtgctcaaacaaggggtcactaaagaagaagcaaatgacatgatagaaaaaattaaagctgctggaggagtagcagttatggagtaaaaggattatttgaggaaaagagaactatattctataggttgaggccaataaattacaatttgatattgttttgagaattttcctgcaggtagatattgttagagcttactgtttgtatttttgacagttaatattgcagtttgtcctggaggtcaatctttttaaactcaaaaatatatcagcctattgccagttgatgtattcttacactccatgattctcctgcgcatgacaattacttggtaattatttgatcctgtattttttggt------------
>_R_Balizia_pedicellaris_Queiroz_15529@NODE_2_length_941_cov_13.515801
--------------------------------------------------------------------------------------------------------------------------------------------------------------------------------------------------------------------------------------------------------------------------------------------------------------------------------------------------------------------------------------------------------------------------------------------------------t----ccgcgccgttatgtaaggttaagtttaactattaagttatatatttg-------actctatgaaacacgtggtagctt-----------tacattggcattcaatttgccagttcatcatccatatggc---caagaaaaagacaaagttacacccctttctctcctcttcagcatctctcttcgttcatctcatctgcgcctcccgccaccttacccaa--gcttcatctcctcactcttaaccttatcttaagtttctcactct-acagaaag---aggagtctcaggggttatggtaattgtgggaaacttagatcccacaagtttataagcttacttattttatctagaagtctgaggaaaaatggcagaaaaaacagcatttgatgtcaagttggaaaagtatggtgcttctgcaaagatcaaggtagttaaggaggtcaaaacatttaccaacctgggttagaaagaggccaaagatctagttcaaaaagtgct-----------aacaaggggtaattaaagaagaggcaaaagacataattgaaaaaattaaagctactgaaggattagcagttatggagtataaggatttttgggggcaaagaaaactatattctatagattgaggcaaatgaattacaagttgatattgctttgagaattttcttggacacagatattattggagcttatcgggtgtattttttatagtgaaaactgcaacttaggagtgtgagtggaaaaatcaagcaagaaactaatgtacttagcaat-------taaatttttgtatc--------------------gtgatcaaatggagatag---------------tggggtgagatcgccagc
>_R_Balizia_spnov_Morim_577@NODE_1_length_1515_cov_209.441096
tgtgtacttggaagtaggactttacttccgccccttagtgggaatatcagtgtttcatcttccatgtgatttcttgacagttttatcatctggggacgttgtgtaggctattatgctcgtgactttaataattctgattaattagattataagggacgtggtattttatgggtgtgttattatttgcagatattttctgatgctccatgatgatactctcctcttctcaatgaaaataacttggtagaatgttgatatgatatgagcatctgcacttgtatgacttatcatgtatctcatgacttgtggtttgccatatgatcttgtggcttctcaattattaattgaagaaagtgattttgaaatttgacagggggtgaagccaaatacaatgtctgaagggcaactttcccctgcattttgattgtatgaatcacaatcttgattgaacgaaaacatgaggtttactgtaatttcaagattacttcctcgccaccaaactctgcctagtacatgtgcgcttgggaattctcgtgcattccaacctgattttgtacccagagatccaaaggccaaaccaagaaagtacaaaattcctcaattttatgatccctatggccccagacctcctccatcagagaaagtcgttcagcttgcagagcgaattgtggcactacctgatgaagaacgccgccaaattatgcctactttggcagaaagactaaggcttccaaagttgcagccaatttcaactgaaggcatggacatggctccacaaggtggtgcggctggaccaaaggctgaggagaaaaaagcagagaaaacagcatttgatgtcaagttggaaaaatttgatgctgctgcaaagatcaaggtgattaaggaggtcagaacatttaccaacctgggtttgaaagaggccaaagatctagttgaaaaagcaccagttgtgctcaaacaaggggtcactaaagaagaagcaaatgacatgatagaaaaaattaaagctgctggaggagtagcagttatggagtaaaaggattatttgacgaaaagagaactatattctataggttgaggccaataaattacaatttgatattgttttgagaattttcctgcaggtagatattgttagagcttactgtttgtaattttgacagttaatattgcagtttgtcctggaggtcaatctttttaaactcaaaaatatagcagccgattgccagttgatgtattcttacactccatgatgctcctgcgcatgacaattacttggtaattatttgatcctgtattttttggtagtcttatatgc
>_R_Balizia_spnov_Morim_577@NODE_2_length_527_cov_19.688559
-------------------------------------------------------------------------------------------------------------------------------------------------------------------------------------------------------------------------------------------------------------------------------------------------------------------------------------------------------------------------------------------------------------------------------------------------------------------------------------------------------------------------------------------------------------------------------------------------------------------------------------------------------------------------------------------gctttatctcctcactcttaaccttatcttaagtttctcactct-acagaaag---aggagtctcaggggttatggtaattgtgggaaacttagatcccacaagtttataagcttacttattttatctagaagtccgaggaaaaatggcagaaaaaacagcatttgatgtcaagttggaaaagtatggagcttctgcaaagatcaaggtagttaaggacgtcaaaacatttaccaacctgggttagaaagaggccaaagatctagttcaaaaagtgcc-----------aacaaggggtaattaaagaagaggcaaaagacataattgaaaaaattaaagctgctgatggactagcagttatggagtacaaggatttttgggggcaaagaaaactatattctatagattgaagcaaatgaattccaagttgatattgccttgagaattttcctggacacagatattgttggagcttactgggcgtattttttacagtgaaaactgcaacttaggagtgtgtgtaa-----------------------------------------caccttcttttatt-----------------------------------------------------------------------
>_R_Cathormion_obliquifoliolatum_Wieringa_6519@NODE_1_length_1255_cov_237.464167
--------------------------------------------------------------------------------------------------------------ttatgctcgtgacttt-ataattctgattaattagattataagggacgtggtattttatgggtgtgttattatttgcagctatactctgatgctccatgatgatactctcctcttctcaatgaaaataacttggtagaatgttgatatgatatgagcatctgcacttgtatgacttctcatgtatctcatgacttgtggtttgccatatgatcttgtggcttctcaattattaattgaagaaagtgattttgaaatttgaca-ggggtgaagccaaacacaatgtctgaagggcaactttcccctgcattttgattgtatgaatcacaatcttgattgaacaaaaacatgaggtttgctgtaatttccagattacttcctcgccaccaaactctgcctagtacatgtgcacttgcgaattctcgtgcattccaacctgattttgtacccagagatccaaaggccaaaccaagaaagtacaaaattcctcaattttatgatccatatggccccagacctcctccatcagagaaagtcgttcagcttgcagagcgaattgcggcactacctgatgaagaacgccgccaaattatgcctactttggcagaaaggctaaggcttccaaagttgcagccaatttcaactgaaggcatggacatggctccacaaggtggtgcggctggaccaaaggctgaggagaaaaaagcagagaaaacagcatttgatgtcaagttggaaaaatttgatgccgctgcaaagatcaaggtgattaaggaggtcagaacatttaccaacctgggtttgaaagaggccaaagatctagttgaaaaagcaccagttgtgctcaaacaaggggtcactaaagaagaagcaaatgacatgatagaaaaaattaaagctgctggaggagtagcagttatggagtaaaaggattatttgacgaaaagagaactatattctataggttgaggccaataaattacaatttgatattgttttgagaattttcctgcaggtagatattgttagagcttactgtttgtaattttgacagttaatattgcagtttgtcctggaggtcaatctttttaaactcaaaaatatagcagccgattgccagttgatgtattcttacactccatgatgctcctgcgcatgacaattacttggtaattatttgatcctgttttttttggtagtcttatatgc
>_R_Cathormion_rhombifolium_Deighton_3618@NODE_1_length_1120_cov_73.867689
-----------------------------------------------------------------------------------------------------------------tgctcgtgacttt-ataattctgattaattagattataagggacgtggtattttatgggtgtgttattatttgcagctattctctgatgctccatgatgatactctcctcttctcaatgaaaataacttggtagaatgttgatatgatatgagcatctgcaattgtatgacttctcatgtatctcatgacttgtggtttgccatatgatcttgtggcttctcaattattaattgaagaaagtgattttgaaatttgaca-ggggtgaagccaaacacaatgtctgaagggcaactttcccctgcattttgattgtatgaatcacaatcttgattgaacgaaaacatgaggtttactgtaatttccagattacttcctcgccaccaaactctgcctagtacatgtgcacttgcgaattctcgtgcattccaacctgattttgtacccagagatccaaaggccaaaccaagaaagtacaaaattcctcaattttatgatccatatggccccagacctcctccatcagagaaagtcgttcagcttgcagagcgaattgcggcactacctgatgaagaacgccgccaaattatgcctactttggcagaaaggctaaggcttccaaagttgcagccaatttcaactgaaggcatggacatggctccacaaggtggtgcggctggaccaaaggctgaggagaaaaaagcagagaaaacagcatttgatgtcaagttggaaaaatttgatgccgctgcaaagatcaaggtgattaaggaggtcagaacatttaccaacctgggtttgaaagaggccaaagatctagttgaaaaagcaccagttgtgctcaaacaaggggtcactaaagaagaagcaaatgacatgatagaaaaaattaaagctgctggaggagtagcagttatggagtaaaaggattatttgacgaaaagagaactatattctataggttgaggccaataaattacaatttgatattgttttgagaattttcctgcaggtagatattgttagagcttactgtttgtaattttgacagttaatattgcagtttgtcctggaggtcaatctttttaaactcaaaaatatagcagccgattgccagttgatg-----------------------------------------------------------------------------------
>_R_Hydrochorea_corymbosa2_Iganci_862@NODE_1_length_859_cov_278.083333
-------------------------------------------------------------------------------------------------------------------------------------------------------------------------------------------------------------------------------------------------------------------------------------------------------------------------------------------------------------------------------------------------------------------------------------------------------------------------------------------------------------------------------------------gggaattctcgtgcattccaacctgattttgtacccagagatccaaaggccaaaccaagaaagtacaaaattcctcaattttatgatccctatggccccagacctcctccatcagagaaagtcgttcagcttgcagagcaaattgcggcactacctgatgaagaacgccgccaaattatgcctactttggcagaaagactaaggcttccaaagttgcagccaatttcaactgaaggcatggacatggctccacaaggtggtgcggctggaccaaaggctgaggagaaaaaagcagagaaaacagcatttgatgtcaagttggaaaaatttgatgccgctgcaaagatcaaggtgattaaggaggtcagaacatttaccaacctgggtttgaaagaggccaaagatctagttgaaaaagcaccagttgtgctcaaacaaggggtcactaaagaagaagcaaatgacatgatagaaaaaattaaagctgctggaggagtagcagttatggagtaaaaggattatttgacgaaaagagaactatattctataggttgaggccaataaattacaatttgatattgttttgagaattttcctgcaggtagatattgttagagcttactgtttgtattttttacagttaatattgcagtttgtcctggaggtcaatctttttaaactcaaaaatatatcagccgattgccagttgatgttttcttacactccatgattctcctgcgcatgactattacttggtaattatttgatcctgtattttttggtagtcttatatgc
>_R_Hydrochorea_gonggrijpii_Tillett_45696@NODE_1_length_981_cov_147.478982
-------------------------------------------------------------------------------------------------------------------------------------------------------agggacgtggtattttatgggtgtgttattatttgcagctattttctgatgctccatgatgatactctccccttctcaatgaaaataacttggtagaatgttgatatgatatgagcatctgcacttgtatgaattatcatgtatctcatgacttgtggtttgtcatatgatgttgtggcttctcaattattaattgaagaaagtgattttgaaatttgacagggggtgaagccaaatacaatgtctgaagggcaactttcccctgcattttgattgtatgaatcacaatcttgattgaacgaaaacatgaggtttactgtaatttccagattacttcctcgccaccaaactctgcctagtacatgtgggcttgggaattctcgtgcattccaacctgattttgtacccagagatccaaaggccaaaccaagaaagtacaaaattcctcaattttatgatccatatggccccagacctcctccatcagagaaagtcgttcagcttgcagagcgaattgcggcactacctgatgaagaacgccgccaaattatgcctactttggcagaaagactaaggcttccaaagttgcagccaatttcaactgaaggcatggacatggctccacaaggtggtgcggctggaccaaaggctgaggagaaaaaagcagagaaaacagcatttgatgtcaagttggaaaaatttgatgctgctgcaaagatcaaggtgattaaggaggtcagaacatttaccaacctgggtttgaaagaggccaaagatctagttgaaaaagcaccagttgtgctcaaacaaggggtcactaaagaagaagcaaatgacatgatagaaaaaattaaagctgctggaggagtagcagttatggagtaaaaggattatttgacgaaaagagaactatattctataggttgaggccaataaattacaatttgatattgttttgagaattttcctgcaggtagatat------------------------------------------------------------------------------------------------------------------------------------------------------------------------------------------
>_R_Hydrochorea_marginata_Morim_563@NODE_1_length_1481_cov_164.369658
tgtgtacttggaagtaggactttacttccgccccttagtgggaatatcagtgtttcatcttccatgtgatttcttgacagttgcatcatctggggacgttgtgtaggctattatgctcgtgactttaataattctgattaattagattataagggacgtggtattttatgggtgtgttattatttgcggctattttctgatgcttcatgatgatactctcctcttctcaatgaaaataacttggtagaatgttgatatgatatgagcatctgcacttgtatgacttttcatgtctctcatgacttgtggtttgccatatgatcttgtggcttctcaattattaattgaagaaagtgattttgaaatttgacagggggtgaagccaaatacaatgtctgaagggcaactttcccctgcattttgattgtatgaatcacaatcttgattgaacgaaaacatgaggtttactgtaatttccagattacttcctcgccaccaaactctgcctagtacatgtgcgcttgggaattctcgtgcattccaacctgattttgtacccagagatccaaaggccaaaccaagaaagtacaaaattcctcaattttatgatccatatggccccagacctcctccatcagagaaagtcgttcagcttgcagagcgaattgcggcactacctgatgaagaacgccgccaaattatgcctactttggcagaaagaataaggcttccaaagttgcagccaatttcaactgaaggcatggacatggctccacaaggtggtgcggctggaccaaaggctgaggagaaaaaagcagagaaaacagcatttgatgtcaagttggaaaaatttgatgctgctgcaaagatcaaggtgattaaggaggtcagaacatttaccaacctgggtttgaaagaggccaaagatctagttgaaaaagcaccagttgtgctcaaacaaggggtcactaaagaagaagcaaatgacatgatagaaaaaattaaagctgctggaggagtagcagttatggagtaaaaggattatttgacgaaaagagaactatattctataggttgaggccaataaattacaatttgatattgttttgagaattttcctgcaggtagatattgttagaggttactgtttgtattttttacagttaatattgcagtttgtcctggaggtcaatctttttaaactcaaaaatatatcggccgattgccagttgatgttttcttacactccatgattctcctgcgcatgactattacttggtaattatttgatcctgtattttttggtagtcttatatgc
>_R_Jupunba_asplenifolia_Ekman_6383@NODE_1_length_750_cov_55.677563
--------------------------------------------------------------------------------------------------------------------------------------------------------------------------------------------------------------------------------------------------------------------------------------------------------------------------------atcttgtggcttctcaattattaattgaagaaagtgattttgaaatttgacagggggtgaagccaaatacaatgtctgaagggcaactttccgctgcattttgatggtatgaatcacaatcttgattgaacgaaaacatgaggtttactgtaatttccagattacttcctcgccaccaaactctgcctagtacatgtgcacttgggaattctcgtgcattccaacctgattttgtacccagagatccaaaggccaaaccaagaaagtacaaaattcctccattttatgatccatatggtgccagacctcctccatcagagaaagtcgttcagcttgcagagcaaattgcggcactacctgatgaagaacgccgccaaattatgcctactttggcagaaagactaaggcttccaaagttgcagccaatttcaactgaaggcatggacatggctccacaaggtggagcggctggaccaaaggctgaggagaaaaaagcagagaaaacaacatttgatgtcaagttggaaaaatttgatgctgctgcaaagatcaaggtgattaaggaggtcagaacatttaccaacctgggtttgaaagaggccaaagatctagttgaaaaagcaccagttgtgctcaaacaaggggtcactaaagaagaagcaaatgacatgatagaaaaaattaaagctgctggaggagtagcagttatggagtaaaaggattatttgaggaaaagagaactatattcta--------------------------------------------------------------------------------------------------------------------------------------------------------------------------------------------------------------------------------------------------------
>_R_Jupunba_barbouriana_Iganci_847@NODE_1_length_1031_cov_195.128931
------------------------------------------------------------------------------------------------------------------------------------------------------------------------------------------------ttttctgatgcttcatgatgatactctcctcttctcaatgaaaataacttggtagaatgttgatatgatatgagcatctgcacttgtatgacttatcatgtatctcatgacttgtggtttgccatatgatcttgtggcttctcaattattaattgaagaaagtgattttgaaatttgacagggggtgaagccaaatacaatgttggaagggcaactttcccctgcattttgattgtatgaatcacaatcttgattgaacgaagacatgaggtttactgtaatttccagattacttcctcgccaccaaactctgcccagtacatgtgcacttgggaattctcgtgcattccaacctgattttgtacccagagatccaaaggccaaaccaagaaagtacaaaattcctcaattttatgatccatatggccccagacctcctccatcagagaaagtcgttcagcttgcagagcgaattgcggcactacctgatgaagaacgccgcctaattatgcctactttggcagaaagactaaggcttccaaagttgcagccaatttcaactgaaggcatggacatggctccacaaggtggagcggctggaccaaaggctgaggagaaaaaagcagagaaaacagcatttgatgtcaagttggaaaaatttgatgctgctgcaaagatcaaggtgattaaggaggtcagaacatttaccaacctgggtttgaaagaggccaaagatctagttgaaaaagcaccagttgtgctcaaacaaggggtcactaaagaagaagcaaatgacatgatagaaaaaattaaagctgctggaggagtagcagttatggagtaaaaggattatttgacgaaaagagaactatattctataggttgaggccaataaattacaatttgatattgttttgagaattttcctgcaggtagatattgttagagcttactgtttgtatttttgacagttaatattgcagtttgttcaggaggtcaatctttttaaactcaaaaatatatcagccgat-----------------------------------------------------------------------------------------------
>_R_Jupunba_brachystachya_Lima_7438@NODE_1_length_1449_cov_111.438776
tgtgtacttggaagtaggactttacttccgccccttagtgggaatatcagtgtttcatcttccatgtgatttcttgacagttttatcatctggggacgttgtgtaggctattattctcgtgacttt-ataattctgattaattagattataagggacgtggtattttatgggtgtgttattatttgcagctattttctgatgcttcatgatgatactgtcctcttctcaatgaaaataacttggtagaatgttgatatgatatgagcatctgcaattgtatgacttatcatgtatcttatgacttgtggtttgccatatgatcttgtggcttctcaattattaattgaagaaagtgattttgaaatttgacagggggtgaagccaaatacaatgtctgaagggcaactttcccctgcattttgattgtatgaatcacaatcttgattgaacgaaaacatgaggtttactgtaatttccagattacttcctcgccaccaaactctgcctagtacatgtgcacttgggaattctcgtgcattccaacctgattttgtacccagagatccaaaggccaaaccaagaaagtacaaaattcctcaattttatgatccatatggtcccagacctcctccatcagagaaagtcgttcagcttgcagagcgaattgcggcactacctgatgaagaacgccgcctaattatgcctactttggcagaaagactaaggcttccaaagttgcagccaatttcaactgaaggcatggacatggctccacaaggtggtgcggctggaccaaaggctgaggagaaaaaagcagagaaaacagcatttgatgtcaagttggaaaaatttgatgctgctgccaagatcaaggtgattaaggaggtcagaacatttaccaacctgggtttgaaagaggccaaagatctagttgaaaaagcaccagttgtgctcaaacaaggggtcactaaagaagaagcaaatgacatgatagaaaaaattaaagctgctggaggagtagcagttatggagtaaaaggattatttgacgaaaagagaactatattctataggttgaggccaataaattacaatttgatattgttttgagaattttcctgcaggtagatattgttagagcttactgtttgtaattttgacagttaatattgcagtttgtcctggaggtcaatctttttaaactcaaaaatatagcagcctattgccagttgatgtattcttacactccatgattctcctgcgcatgacaattacttggtaattatttgatcctgtattttttggtagtcttatatgc
>_R_Jupunba_cochleata_Bonadeu_673@NODE_1_length_1167_cov_107.970642
-------------------------------------------------------------------------------------------------------------------------------------------------------------------------------------------------------------------------------------------------------------------------------gcacttgtatgacttatcatgtatctcatgacttgtggtttgccatatgatcttgtggcttctcaattattaattgaagaaagtgattttgaaatttgacagggggtgaagccaaatacaatctctgaagggcaactttcccctgcattttgattgtatgaatcacaatcttgattgaacgaaaacatgaggtttactgtaatttccagattacttcctcgccaccaaactctgcctagtacatgtgcacttgggaattcacgtgcattccaacctgattttgtacccagagatccaaaggccaaaccaagaaagtacaaaattcctcaattttatgatccatatggccccagacctcctccatcagagaaagtcgttcagcttgcagagcgaattgcagcactacctgatgaagaacgccgcctaattatgcctactttggcagaaaaactcaggcttccaaagttgcagccaatttcaactgaaggcatggacatggctccacaaggtggtgcggctggaccaaaggctgaggagaaaaaagcagagaaaacagcatttgatgtcaagttggaaaaatttgatgctgctgcaaagatcaaggtgattaaggaggtcagaacatttaccaacctgggtttgaaagaggccaaagatctagttgaaaaagcaccagttgtgctcaaacaaggggtcactaaagaagaagcaaatgacatgatagaaaaaattaaagctgctggaggagtagcagttatggagtaaaaggattatttgacgaaaagagaactatattctataggttgaggccaataaattacaatttgatattgttttgagaattttcctgcaggtagatattgttagagcttactgtttgtatttttgacagttaatattgcagtttgtcctggaggtcaatctttttaaaatcaaaaatatatcagccgattgccagttgatgtattcttacactccatgattctcctgcgcatgactattacttggtaattatttgatcctgtattttttggtagtcttatatgc
>_R_Jupunba_cochleata_Bonadeu_673@NODE_2_length_581_cov_11.702381
tgtgtacttggaagtaggactttacttccgccccttagtgggaaaatcagtgtttcatcttccctgtgatttcttgacagttttatcatctggggacgttgtgtaggctattatgctcgtgacttt-ataattctgattaattagattataagagacttggtattttatgggtgtgttattatttgcagctattttctgatgcttcatgatgatactctcctcttctcaatgaaaataacttggtagaatgttgatatgatatgagcatctgcacttgtatgacttatcatgtatctcatgacttgtggtttgccatatgatcttgtggcttctcaattattaattga----------------------------------------------------------------------------------------------------------------------------------------------------------------------------------------------------------------------------------------------------------------------------------------------------------------------------------------------------------------------------------------------------------------------------------------------------------------------------------------------------------------------------------------------------------------------------------------------------------------------------------------------------------------------------------------------------------------------------------------------------------------------------------------------------------------------------------------------------------------------------------------------------------------------------------------------------------------------------------------------------------
>_R_Jupunba_commutata_Maguire_46145@NODE_1_length_1319_cov_103.600644
------------------actttacttccgccccttagcgggaatatcagtgtttcatcttccatgtgatttcttgacagttttatcatctggggacgttgtgtaggctattatgctcgtgacttt-ataattctgattaattatattataagggacgtggtattttatgcgtgtgttattatttgcagctattttctgatgcttcatgatgatactctcctcttctcaatgaaaataacttggtagaatgttgatatgatatgagcatctgcacttgtatgacttatcatgtatctcatgacttgtggtttgccatatgatcttgtggcttctcaattattaattgaagaaagtgattttgaaatttgacagggggtgaagccaaatacaatgttggaagggcaactttcccctgcattttgattgtatgaatcacaatcttgattgaacgaagacatgaggtttactgtactttccagattacttcctcgccaccaaactctgcctagtacatgtgcacttgggaattctcgtgcattccaacctgattttgtacccagagatccaaaggccaaaccaagaaagtacaaaattcctcaattttatgatccatatggccccagacctcctccatcagagaaagtcgttcagcttgcagagcgaattgcggcactacctgatgaagaacgccgcctaattatgcctactttggcagaaagactaaggcttccaaagttgcagccaatttcaactgaaggcatggacatggctccacaaggtggagcggctggaccaaaggctgaggagacaaaagcagagaaaacagcatttgatgtcaagttggaaaaatttgatgctgctgcaaagatcaaggtgattaaggaggtcagaacatttaccaacctgggtttgaaagaggccaaagatctagttgaaaaagcaccagttgtgctcaaacaaggggtcactaaagaagaagcaaatgacatgatagaaaaaattaaagctgctggaggagtagcagttatggagtaaaaggattatttgacgaaaagagaactatattctataggttgaggccaataaattacaatttgatattgttttgagaattttcctgcacgtagatattgttagagcttactgtttgtatttttgacagttaatattgcagtttgtcctggagatcaatctttttaaaatcaaaaatatatcagccgattgccagttgatgtagggt-----------------gtgtttagaatagcggtgggaaaagta---------------tttaattgacttatggaa
>_R_Jupunba_filamentosa_Lima_7487@NODE_1_length_1448_cov_101.669584
tgtgtacttggaggtaggactttacttccgccccttagtgggaatatcagtgtttcatcttccatgtgatttcttgacagttttatcatctggggacgttgtgtaggctattatgctcgtgacttt-ataattctgattaattagattataagggacgtggtattttatgggtgtgttattatttgcagctattttctgatgcttcatgatgatactctcctcttctcaatgaaaataacttggtagaatgttgatatgatatgagcatctgcacttgtatgacttatcatgtatctcatgacttgtggtttgccatatgatcttgtggcttctcaattattaattgaagaaagtgattttgaaatttgacagggggtgaagccaaatacaatgtctgaagggcaactttcccctgcattttgattgtatgaatcacaatcttgattgaacgaaaacatgaggtttactgtaatttccagattacttcctcgccaccaatctctgcctagtacatgtgcacttgggaattctcgtgcattccaacctgattttgtacccagagatccaaaggccaaaccaagaaagtacaaaattcctcaattttatgatccatatggccccagacctcctccatcagagaaagtcattcagcttgcagagcgaattgcggcactacctgatgaagaacgccgccaaattatgcctactttggcagaaagactaaggcttccaaagttgcagccaatttcaactgaaggcatggacatggctccacaaggtggtgcggctggaccaaaggctgaggagaaaaaagcagagaaaacagcatttgatgtcaagttggaaaaatttgatgctgctgccaagatcaaggtgattaaggaggtcagaacatttaccaacctgggtttgaaagaggccaaagatctagttgaaaaagcaccagttgtgctcaaacaaggggtcactaaagaagaagcaaatgacatgatagaaaaaattaaagctgctggaggagtagcagttatggagtaaaaggattatttgacgaaaagagaactatattctacaggttgaggccaataaattacaatttgatattgttttgagaattttcctgcaggtagatattgttagagcttactgtttgtatttttgacagttaatattgcagtttgtcctgggggttaatctttttaaaatcaaaaatatagcagccgattgccagttgatgtattcttacactccatgattctcctgcgcatgactattacttggtaattatttgatcctgtattt------------------
>_R_Jupunba_laeta_Mori_25147@NODE_1_length_1053_cov_57.156762
------------------------------------------------------------------------------------------------------------------------------------------------------------------------tgggtgtgttattagttgcagctattttctgatgcttcatgatgatactgtcctcttctcaatggaaataacttggtggaatgttgatatgatatgagcatctgcacttgtatgacttatcatgtatctcatgacttgtggtttgccatatgatcttgtggcttctcaattattaattgaagaaagtgattttgaaatttgacagggggtgaagccaaatacaatgtctgaagggcaactttcccctgcattttgattgtatgaatcacaatcttgattgaatgaaaacatgaggtttactgtaatttccagattacttcctcgccgccaaactctgcctagtacatgtgcacttgggaattctcgtgcattccaacctgattttgtacccagagatccaaaggccaaaccaagaaagtacaaaattcctcaattttatgatccctatggccccagacctcctccatcagagaaagtcgttcagcttgcagagcgaattgcagcactacctgatgaagaacgccgccaaattatgcctactttggcagaaagactaaggcttccaaagttgcagccaatttcaactgaaggcatggacatggctccacaaggtggcgcgggtggaccaaaggctgaggagaaaaaagcagagaaaacagcatttgatgtcaagttggaaaaatttgatgctgctgcaaagatcaaggtgattaaggaggtcagaacatttaccaacctgggtttgaaagaggctaaagatctagttgaaaaagcaccagttgtgctcaaacaaggggtcactaaagaagaagcaaatgacatgatagaaaaaattaaagctgctggaggagtagcagttatggagtaaaaggattatttgatgaaaagagaactatattctataggttgaggccaataaattacaatttgatgttgttttgagaattttcctgcaggtagatattgttagagcttactgtttgtatttttgacagttaatattgcagattgtcctggaggtcaatctttttaaactcaaaaatatatcagccg-------------------------------------------------------------------------------------------------
>_R_Jupunba_langsdorfii_Ribeiro_728@NODE_1_length_1564_cov_101.224613
tgtgtacttggaagttggactttacttccgccccttggtgggaatatcagtttttcatcttccatgtgatttcttgtcagttttatcatctggggacgttgtgtaggctattatgctcgtgacttt-agaattctgattaattagattataagggacgtggtattttatgggtgtgttattatttgcggatattctctgatgctccatgatgatactctcctcttctcaatgaaaataacttggtagaatgttgatatgatatgagcatctgcacttgtatgacttatcatgtatctcatgacttgtggtttgccatatgatcttgtggcttctcaattattaattgaagaaagtgattttgaaatttgacagggggtgaagccaaatacaatgtctgaagggcaactttcccctgcattttgattgtatgaatcacaatcttgattgaacgaaaacatgaggtttactgtaatttccagattacttcctcgccaccaaactctgcctagtacatgtgcacttgggaattctcgtgcattccaacctgattttgtacccagagatccaaaggccaaaccaagaaagtacaaaattcctccattttatgatccatatggccccagacctcctccatcagagaaagttgtccagcttgcagagcgaattgcggcactacctgatgaagaacgccgccaaattatgcctactttggcagaaagactaaggcttccaaagttgcagccaatttcaactgaaggcatggacatggctccacaaggtggtgcggctggaccaaaggctgaggagaaaaaagcagagaaaacagcatttgatgtcaagttggaaaaatttgaggctgctgcaaagatcaaggtgattaaggaggtcagaacatttaccaacctgggtttgaaagaggccaaagatctagttgaaaaagcaccagttgtgctcaaacaaggggtcactaaagaagaagcaaatgacatgatagaaaaaattaaagctgccggaggagtggcagttatggagtaaaaggattatttgaggcaaagagaactatattctataggttgaggccaataaattacaatttgatattgttttgagaattttcctgcaggtagatagtgttagagcttactgtttgtatttttgacagttaatattgcagtttgtcttggaggtcaatctttttaaactcaaaaatacatctgccgattgccagttgatgtattcttagactccatgattcttctgcgcatgactattacttggtaattatttgatcctgtattttttggtagt---------
>_R_Jupunba_leucophylla_Iganci_839@NODE_1_length_1088_cov_192.409496
------------------------------------------------------------------------------------------------------------------------------------------------------------------------------------------------------------------------------------------------------------------gatatgagcatctgcacttgtatgacttatcatgtatctcatgacttgtggtttgccatatgatcttgtggcttctcgattattaattgaagaaagtgattttgaaatttgacagggggtgaagccaaatacaatgtctgaagggcaactttcccctgcattttgattgtatgaatcgcaatcttgattgaacgaaaacatgaggtttactgtaatttccagattacttcctcgccaccaaactctgcctagtacatgtgcacttgggaattctcgtgcattccaacctgattttgtacccagagatccaaaggccaaaccaagaaagtacaaaattcctcaattttatgatccatatggccccagacctcctccatcagagaaagtcgttcagcttgcagagcgaattgcggcactacctgatgaagaacgccgcctaattatgcctactttggcagaaagactaaggcttccaaagttgcagccaatttcaactgaaggcatggacatggctccacaaggtggagcggctggaccaaaggctgaggagaaaaaagcagagaaaacagcatttgatgtcaagttggaaaaatttgatgctgctgcaaagatcaaggtgattaaggaggtcagaacatttaccaacctgggtttgaaagaggccaaagatctagttgaaaaagcaccagttgtgctcaaacaaggggtcactaaagaagaagcaaatgacatgatagaaaaaattaaagctgctggaggagtagcagttatggagtaaaaggattatttgacgaaaagagaactatattctataggttgaggccaataaattacaatttgatgttgttttgagaattttcctgcaggtagatattgttagagcttactgtttgtattttttacagttaatattgcagtttgtcctggaggtcaatctttttaaaatcaaaaatatatcagccgattgctagttgatgtattcttacactccatgattctcctgcgcatgactattacttggtaattatttgatcctgtattttttggtagtcttatatgc
>_R_Jupunba_longipedunculata_Cardona_2682@NODE_1_length_1090_cov_164.867720
---------------------------------------------------------------------------------------------------------------------------------------------------------------------------------------------------------------tgatgatacgctcctcttctcaatgaaaataacttggtagaatgttgatatgatatgagcatctgcacttgtatgacttatcatgtatctcatgacttgtggtttgccatatgatcttgtggcttctcaattagtaattgaagaaagagattttgaaatttgacagggggtgaagccaaatacaatgtctgaagggcaactttcccctgcattttgattgtatgaatcacaatcttgattgaacaaaaacatgaggtttactgtaatttccagattacttcctcgccaccaaactctgcctagtacatgtgcacttgggaattctcgtgcattccaacctgattttgtacccagagatccaaaggccaaaccaagaaagtacaaaattcctcaattttatgatccatatggccccagacctcctccatcagagaaagtcgttcagcttgcagagcgaattgcggcactacctgatgaagaacgccgcctaattatgcctactttggcagaaagactaaggcttccaaagttgcagccaatttcaactgaaggcatggacatggctccacaaggtggtgcggctggaccaaaggctgaggagaaaaaagcagagaaaacagcatttgatgtcaagttggaaaaatttgatgctgctgcaaagatcaaggtgattaaggaggtcagaacatttaccaacctgggtttgaaagaggccaaagatctagttgaaaaagcaccagttctgctcaaacaaggggtcactaaagaagaagcaaatgacatgatagaaaaaattaaagctgctggaggagtagcagttatggagtaaaaggattatttgacgaaaagagaactatattctataggttgaggccaataaattacaatttgatattgttttgagaattttcctgtaggtagatattgttagagcttactgtttgtaattttgacagttaatattgcagtttgtcctggaggtcaatctttttaaaatcaaaaatatatcagccgattgccagttgatgtattcttacactccatgattctcctgcgcatgactattacttggtaattatttgatcctgta---------------------
>_R_Jupunba_macradenia_Lourteig_3021@NODE_1_length_1192_cov_130.120179
--------------------------------------------tatcagtgtttcatcttccatgtgatttcttgacagttttatcatctggggacgttgtgtaggctattatgctcgtgacttt-ataattctgattaattagattataagggacgtggtattttatgggtgtgttattatttgcagctattttctgatgcttcatgatgatactctcctcttctcaatgaaaataacttggtagaatgttgatatgatatgagcatctgcacttgtatgacttatcatgtatctcatgacttgtggtttgccatatgatcttgtggcttctcaattattaattgaagaaagtgattttgaaatttgacagggggtgaagccaaatacaatgtctgaagggcaactttcccctgcattttgattgtatgaatcacaatcttgattgaacgaaaacatgaggtttactgtaatttccagattacttcctcgccgccaaactctgcctagtacatgtgcacttgggaattctcgtgcattccaacctgattttgtacccagagatccaaaggccaaaccaagaaagcacaaaattcctcaattttatgatccatatggctccagacctcctccatcagagaaagtcgttcagcttgcagagcgaattgcggcactacctgatgaagaacgccgcctaattatgcctactttggcagaaagactaaggcttccaaagttgcagccaatttcaactgaaggcatggacatggctccacaaggtggagcggctggaccaaaggctgaggagaaaaaagcagagaaaacagcatttgatgtcaagttggaaaaatttgatgctgctgcaaagatcaaggtgattaaggaggtcagaacatttaccaacctgggcttgaaagaggccaaagatctagttgaaaaagcaccagttgtgctcaaacaaggggtcactaaagaagaagcaaatgacattatagaaaaaattaaagctgctggaggagtagcagttatggagtaaaaggattatttgacgaaaagagaactatattctataggttgaggccaataaattacaatttgatattgttttgagaattttcctgcaggtagatattgttagagcttactgtttgtatttttgacagttaatattgcagtttgtcctggaggtcaatctttttaaaatcaaaaatatatcagacgattgccggttgatgta---------------------------------------------------------------------------------
>_R_Jupunba_microcalyx_Iganci_855@NODE_1_length_1674_cov_81.601127
tgtgtacttggaagtaggactttacttccgccccttagtgggaatatcggtgtttcatcttccatgtgatttcttgacagttttgtcatctggggacgttgtgtaggctattatgctcgtgacttt-ataattctgattagttagattataagagacgtggtattttatgggtgtgttattatttgcagctattttctgatgcttcatgatgatactctcctcttctcaatgaaaataactcggtagaatattgatatgatctgagcatctgcacttgtatgatttttcatgtatctcatgacttgtggtttgccatacgaacttgtcgcatttcaattattaattgaagaaagtgattttgaaatttgacaggaggtgaagccatatacaatttcggaagggcaactttcccctgcattttgattgtatgaatcacaatcttgattgaatgaaaacatgaggtttactgtaatttccagattacttcctcgccgccaaactctgcctagtaaatgtgcacttgggaattctcgtgcattccaacctgattttgtacccagggatccaaaggccaaaccaagaaagtacaaaattcctcaattttatgatccatatggccccagacctcctccatcagagaaagtcattcagcttgcagagcgaattgcggcactacctgatgaagaacgccgcctaattatgcctactttggcagaaagactaaggcttccaaagttgcagccaatttcaactgaaggcatggacatggctccacaaggtggagcggctggaccaaaggctgaggagaaaaaagcagagaaaacagcatttgatgtcaagttggaaaaatttgatgctgctgcaaagatcaaggtgattaaggaggtcagaacatttaccaacctgggtttgaaagaggccaaagatctagttgaaaaagcaccagttgtgctcaaacaaggggtcactaaagaagaagcaaatgacatgatagaaaaaattaaagctgctggaggagtagcggttatggagtaaaaggattatttgaggaaaagagaactatattctataggttgaggccaataaattacaatttgatattgttttgagaattttcctgcaggtagatattgttagagcttactgtctgtatttttgacagttaatattgcagtttgtcctggaggtcaatctttttaaactcaaaaatatatcagccgattgccagttgatgtattcttacactccatgattctcctgcgcatgactattacttggtaattatttgatcctgtattttttggtagacttatatgc
>_R_Jupunba_microcalyx_Iganci_855@NODE_2_length_743_cov_103.716216
------------------------------ccccttagtgggaatatcggtgtttcatcttccatgtgatttcttgacagttttatcatctggggacgttgtgtaggctattatgctcgtgacttt-ataattctgattaattagattataagggacgtggtattttatgggtgtgttattatttgcagctattttcttatgcttcatgatgatactctcctcttctcaatgaaaataacttggtagaatgttgatatgatatgagcatctgcacttgtatgacttatcatgtatctcatgacttgtggtttgccatatgatcttgtcgcttctcaattattaattgaagaaagtgattttgaaatttgacagggggtgaagccatatacaacgtcggaagggcaactttcccctgcattttgattgtatgaatcacaatcttgattgaatgaaaacatgaggtttagtgtaatttccagattacttcctcgccgccaaactctgcctagtacatgtgcacttgggaattctcgtgcattccaacctgattttgtacccagagatccaaaggccaaaccaaggaagtacaaaattcctcaattttatgatccgtatggccccagacctcctccatcagagaaagtcgtccagcttgcagagcgaattgcggcactacctgatgaagaacgccgccaaattatgcctactttggcagaaagactaaggcttccaaagttgcagccaatttcaactgaaggcatggacatggctc-----------------------------------------------------------------------------------------------------------------------------------------------------------------------------------------------------------------------------------------------------------------------------------------------------------------------------------------------------------------------------------------------------------------------------------------------------------------------------------------------------------------------------------------------------------------
>_R_Jupunba_nipensis_Mayo_19662@NODE_1_length_891_cov_47.261671
---------------------------------------------------------------------------------------------------------------------------------------------------------------------------------------------ctattttctgatgcttaatgatgatcctctcctcttctcaatgaaaataactcggtagaatgttgatatgatatgagcatctgcacttgtatgaattatcatgtatctcatgacttgtggtttgccatatgatcttgtggcttctcaattattaattgaagaaagtgattttgaaatttgacagggggtgaagccaaatacaatgtctgaagggcaactttccgctgcattttgatggtatgaatcacaatcttgattgaacgaaaacatgaggtttactgtaatttccagattacttcctcgccaccaaactctgcctagtacatgtgcacttgggaattctcgtgcattccaacctgattttgtacccagagatccaaaggccaaaccaagaaagtacaaaattcctccattttatgatccatatggtgccagacctcctccatcagagaaagtcgttcagcttgcagagcaaattgcggcactacctgatgaagaacgccgccaaattatgcctactttggcagaaagactaaggcttccaaagttgcagccaatttcaactgaaggcatggacatggctccacaaggtggagcggctggaccaaaggctgaggagaaaaaagcagagaaaacaacatttgatgtcaagttggaaaaatttgatgctgctgcaaagatcaaggtgattaaggaggtcagaacatttaccaacctgggtttgaaagaggccaaagatctagttgaaaaagtaccagttgtgctcaaacaaggggttactaaagaagaagcaaatggcatgatagaaaaaattaaagctgctggaggagtagcagttatggagtaaaaggattatttgaggaaaagagaactatattctataggttgagg----------------------------------------------------------------------------------------------------------------------------------------------------------------------------------------------------------------------------------------------
>_R_Jupunba_trapezifolia_Simon_1600@NODE_1_length_1367_cov_260.965701
-------------------------------------gtgggaatatcagtgtttcatcttccatgtgatttcttgacagttttatcatctggggacgttgtgtaggctattatgctcgtgacttt-ataattctgattaattagattataagggacgtggtattttatgggtgtgttattatttgcagctattttctgatgcttcatgatgatactctcctcttctcaatgaaaataacttggtagaatgttgatatgatatgagcatatgcacttgtatgacttaccatgtatctcatgaattgtggtttgccatatgatcctgtggcttctcaattattaattgaagaaagtgattttgaaatttgacaggggttgaagccaaatacaatgtctgaagggcaactttcccctgcattttgattgtatgaatcacaatcttgattgaacgaaaacatgaggtttactgtaatttccagattacttcctcgccaccaaaccctgcctagtacatgtgcacttgggaattctcgtgcattccaacctgattttgtacccagagatccaaaggccaaaccaagaaaatacaaaattcctcaattttatgatccatatggccccagacctcctccatcagagaaagtcgttcagcttgcagagcgaattgcggcactacctgatgaagaacgccgcctaattatgcctactttggcagaaagactaaggcttccaaagttgcagccaatttcaactgaaggcatggacatggctccacaaggtggagcggctggaccaaaggctgaggagaaaaaagcagagaaaacagcatttgatgtcaagttggaaaaatttgatgctgctgcaaagatcaaggtgattaaggaggtcagaacatttaccaacctgggtttgaaagaggccaaagatctagttgaaaaagcaccagttgtgctcaaacaaggggtcactaaagaagaagcaaatgacatgatagaaaaaattaaagctgctggaggagtagcagttatggagtaaaaggattatttgacgaaaagagaactatattctataggttgaggccaataaattacattttgatattgttttgagaattttcctgcaggtagatattgttagagcttactgtttgtatttttgacagttaatattgcagtttgtcctggaggtcaatctttttaaaatcaaaaatatatcagccgattgccagttgatgtattcttacactccatgattctcctgcgcatgactattacttggtaattatttgattctgtgttttttgatagtcttatatgc
>_R_Jupunba_trapezifolia_Simon_1600@NODE_2_length_795_cov_14.037838
------------------------------------------------------------------------------------------------------------------------------------------------------------------------------------------------------------------------------------------------------------------------------------------------------------------------------------------------------------------------------------------------------------------------------------------------------------------------------------------------gttatttatttg-------actctatgaaacacgtggcagctt-----------cacattgacattcaatttgccagctcatcatccatatggc---caagaaaaagacaaagttacaaccccttctttcctcttcggcatctctctcccgtcatctcctctgcgcctcccgccgccatacccaa--gcttcatctcgtcactcttaaccttatcttaagtttctcactctggcagaaag---aggagtctcaggggttatggtaatagtgggaaacttagatcccacaagtttataagcttacttattttatctcaaagtctgaggaaaaatggcagaaaaaatagcatttgacgtgaagttggaaaaatatggtgcttctgcaaagatcaaggtggttaaggaggtcaaaacatttatcgacctgggtttgaaagaggccaaagatctagttcaaaaagtacc-----------aacaaggggtaattaaagaagaggcaaaagacatgattgaaaaaattaaagctgctagaggagtagcagttatggagtaaaaggacttatgggggcaaagaaaactatattctgtagattgaggcaaatgaattacaagttgatgttgctttgagaattttcttggacacagatattgttggagcttactggttg--ttttttacagtgaaaattgtaacttgggagtgtgggtggaaaaatcaagcaagaaactgaagtacttagcaat-------taaatttttgtatc--------------------gcgatcaaatggagatag---------------tagggtgagatcgccggt
>_R_Punjuba_callejasii_Daly_5935@NODE_1_length_873_cov_46.217337
-----------------------------------------------------------------------------------------------------------------------------------------------------------------------------------------------------------------atgatactctcctcttctcaatgaaactaacttggtagaatgttgatatgatatgagcatctgcacttgcatgaactatcatgtatctcatgacttgtggtttg-catatgatcttgtggcttctcaattattaattgaagaaagtgattttgaaatttgacagggggtgaagccaaatacattgtcggaagggcaactttcccctgcattttgattgtatgaatcacagccttgattgaatgaaaacatgaggttcactgtagtttccagattacttcctcgccgccaaactatgcctagtacatgtgcacttgggaattatcgtgctttccaacctgattttgtacccagagatccaaaggccaaaccaagaaagtacaaaattcctcaattttatgatccatatggccccagacctcctccatcagagaaagtcgttcagcttgcagagcgaattgcggcactacctgatgaagaacgccgccaaattatgcctactttggcagaaagactaaggcttccaaagttgcagccaatttcaactgaaggcatggacatggctccacaaggtggcggcgctggaccaaaggctgaggagaaaaaagcagagaaaacagcatttgatgtcaagttggaaaaatttgatgctactgcaaagatcaaggtgattaaggaggtcagaacatttaccaacctgggtttgaaagaggctaaagatctagttgaaaaagcgccagttgtgctcaaacaaggggtcactaaagaagaagcaaatgacatgatagaaaaaattaaagctgctggaggagtagcagttatggagtaaaaggattatttgaggcaaagagaactgtattctataggttgaggcca-------------------------------------------------------------------------------------------------------------------------------------------------------------------------------------------------------------------------------------------
>_R_Punjuba_killipii_Palodorios_6252@NODE_1_length_904_cov_76.010883
---------------------------------------------------------------------------------------------------------------------------------------------------------------------------gtgtgttattatttgcagctattttctgatgctccatgatgatactctcctcttctcaatgaaaataacttggtagaatgttgatatgatatgagcatctgcacttgcatgaactatcatgtatctcatgacttgtggt--------------------ttctcaattattaattgaagaaagtgattttgaaatttgacagggggtgaagtcaaatacattgtcggaagggcaactttcccctgcattttgattgtatgaatcacaaccttgattgaatgaaaacatgaggtttactgtagtttccagattacttcctcgccgccaaactctgactagtacatgtgcacttgggaattctcgtgcattccaacctgattttgtacccagagatccaaaggccaaaccaagaaagtacaaaattcctcaattttatgatccatatggccccagacctcctccatcagagaaagtcgttcagcttgcagagcgaattgcggcactacctgatgaagaacgccgccaaattatgcctactttggcagaaagactaaggcttccaaagttgcagccaatttcaactgaaggcatggacatggctccacaaggtggcgcggctggaccaaaggctgaggagaaaaaagcagagaaaacagcatttgatgtcaagttggaaaaatttgatgctgctgcaaagatcaaggtgattaaggaggtcagaacatttaccaacctgggtttgaaagaggccaaagatctagttgaaaaagcaccagttgtgctcaaacaaggggtcactaaagaagaagcaaatgacatgatagaaaaaattaaagctgctggaggagtagcagttatggagtaaaaggattatttgaggcaaagagaactacattctataggttgaggccaataaattacaat-------------------------------------------------------------------------------------------------------------------------------------------------------------------------------------------------------------------------------
>_R_Punjuba_lehmannii_Escobar_7465@NODE_1_length_1333_cov_87.520701
tgtgtactaggaagtaggactttacttccgccccttagtgggaatatcagtgttccatcttccatttgatttcttgacagttttatcatctggggacgttgtgtaggctattatgctcgtgactttaataattctgattaattagattataagggacgtggtattttatgggtgtgttattatttgcagctattttctgatgctccatgatgatactctcctcttctcaatgaaaataacttggtagaatgttgatatgatatgagcatctgcacttgcatgaactatcatgtatctcatgacttgtggtttg-catatgatcttgtggcttctcaattattaattgaagaaagtgattttgaaatttgacagggggtgaagccaaatacattgtcggaagggcaactttcccctgcattttgattgtatgaatcacaaccttgattgaatgaaaacatgaggtttactgtagtttccagattacttcctcgccgccaaactctgcctagtacatgtgcacttgggaattatcgtgctttccaacctgattttgtacccagagatccaaaggccataccaaggaagtacaaaattcctcaattttatgatccatatggccccagacctcctccatcagagaaagtcgttcagcttgcagagcgaattgtggcactacctgatgaagaacgccgccaaattatgcctactttggcagaaagactaaggcttccaaagttgcagccaatttcaactgaaggcatggacatggctccacaaggtggcggcgctggaccaaaggctgaggagaaaaaagcagagaaaacagcatttgatgtcaagttggaaaaatttgatgctgctgcaaagatcaaggtgattaaggaggtcagaacatttaccaacctgggtttgaaagaggctaaagatctagttgaaaaagcaccagttgtgctcaaacaaggggtcactaaagaagaagcaaatgacatgatagaaaaaattaaagctgctggaggagtagcagttatggagtaaaaggattatttgaggcaaagagaactgtattctataggttgaggccaataaattacaatttgatattgttttgagaattttcctgcaggtagatattgttagagcttactgtttgtatttttgacgattaatgttgcagtttgtcctggaggtcaatctttttaaactcaaaaatacatcagccgattgccagttgatgtattcttacactccatgattctcctgcg-------------------------------------------------------
