# Supplementary material for: A new generic circumscription of Hydrochorea (Leguminosae, Caesalpinioideae, mimosoid clade) with an amphi-Atlantic distribution
Source: PhytoKeys. 2022 Aug 22;205:401–37. doi: 10.3897/phytokeys.205.82775 (PMC9849043; doi:10.3897/phytokeys.205.82775)
Supplement: Supplementary material 1 — Supplementary data file S1 [file phytokeys-205-401_article-82775__-s001.zip › RBH3_m19852_comp32351_c0_seq1.aln-cln]

>Afrocalliandra_redacta_Germishuizen_5585@NODE_1_length_815_cov_153.597561
-----------------------------------------------------------------------------------------------------------------------------------------------------------------------------------------------------------------------------------------------------------------------------------------------------------------------------------------------------------------------------------------------tttttttttttttttttttttttgggtccccaagaattccctccactcctattttctcttcacttctctctccacccaaacataccctaagattgcatctctgaaggatccacaaggccttccaacacaacaagctgatccaacagtgcaagtttctcatcttcaagtgtcttcacctcatcttcaacctcttttagctctctcccgaatgcaaagctctcatcttccagcattagatactttcgcctcagtgctcgataatcatttccacctgaagacgagtctggcaatgaatctgagttagaaccctctggtttctgaaaagagggtgatatttcagtcatcatgtttctcttggaacccttttgtcctggtttttggacaaaaggtgcgtccttcatcacaatattcccttgtagctgaactgaagatgctctctgtgctgaattcttcttcttgcgtgatttagggttcaagatttcctctggaacgggaatccttggatcttgcatctctcactaatagttactacaaattacaaacaggctatgaagttagtttaacaaaatcactgcctcaaaataggctgtaaaattc--agagactatgcttcatgttaatcacctgctttggcttattaatatat--aatttgattaaggatgtcaccatatgaatcatcatcctcaacttctaagatgaatttggacccaaaa------aagaaaaaaaaaatcactaacagaagcatagtggtaattaatttatgcatatcaacagtccagatgatgatgtaattacggaaaacctcactac-------------------------------------
>Albizia_adinocephala_FHO33_88@NODE_1_length_1376_cov_103.269438
------------------------aaaccttgaaactaatggatacccaaatgttaagacataatatgcttctgtaagtacattcatacaaattaaaacaactcatcttaaatatttatcttgtacaacacaaataatatcacaattaaaaatctacttttgaaagtttaaatccacattccaaacactaacaagtcagtgatactccccccccacaagaaaagaaggaagaaaagggcgacacaagaagaggtattaagaatctatcacgactaaatacaaatagaagacttgtctgatttgcacaaacataatttttgatccaccaatttctaataatctatacagaacagcgaaacattggctccagttcagccaatttatcacaataaatgggttgctctatgagaagatgacggcaataggcatacacaaacgttcattcta-------gcaatttgcaacacactaagactgcatctctgaaggatccacaaggccttccaacacaacaagctgatccaacagtgcaagcttctcatcttcaagagtcttcacctcatcttcaaccgcttttagctctctccctaaggcaaagctctcatcttccagcattagatacttccgcctcagtgctcggtaatcatttccggccgaagaggagtctggcagtgaatctgagttagagccctctggtttcagaaaaggtggtgatatttctgttatcaagtttctcttggaacccttgagccctgatttttgtgaaaaaggtgcttcttccttcacattaatcccttgaagctgagctaaagatgctctctgggttgagctcttcttcttgcgtgacttagggttcaagatttcctctggaacaggaatccttggatcttgcatttctcaccaatagttactacaaattacacatacgctatgaagttagtttaacaaaagcacttcatcaatttaggcagtaaaattcagagagactatgcttcgtgttaatcacctgctttggcttataaatatataaaataagattaaggaggtcactagatgaatcatcatcctcaacttttaagatgaatttgagtgaaaaatcactcatgggatggaccaggtacaacagaaggatagtgatgattacttaattcatatctacaatccagatgatgatgtaattacgggaaacctcaccactaaaaattaatcgttgaatatttcagttaaatttcca
>Albizia_glabripetala_Lewis_1652@NODE_1_length_817_cov_66.370270
-----------------------------------------------------------------------------------------------------------------------------------------------------------------------------------------cactaacaagtcagtgatactccctccccacaagaagcgaaggaagaaaagcacaacacaagaagaggtattaagaatctatcatgactaaatacaaatataagacttgtctgatttgcacaagcataatttttgatcccccaatttctaatgatctatacagaacagcgaaacattggctccagttcagccaatttatcataataaatgggttgctctatgggaagatgatggcaataggcatacacaaacgttcattctagacaattgcaatttgcaacacactaagactgcatctctgaaggatccacaaggccttccaacacaacaagctgatccaacagtgcaagcttctcatcttcaagggtcttcacctcatcttcaaccgcttttagctctctccctaatgcaaagctctcatcttccagcattagatacttccgcctcagcgctcggtaatcatttccggccgaagaggagtctggcagggaatctgagttagagccctctggtttctgaaaaggtggtgatatttcggttatcaagtttctcttggaacccttgagccctgatttttgtgaaaaaggtgcttcttccttcacattaatcccttgtagctgagctaaagatgctctctgggttgagctcttcttcttgcgtgacttagggttcaagatttcctctggaacaggaatccttggatcttgcatttctcaccaatagttactacaaattacacatacgccatgaagttagtttaacaaaagcacttcatcaatttaggcagtaaaattcagagagactatgcttcgtgtta-----------------------------------------------------------------------------------------------------------------------------------------------------------------------------------------------------------------------------------------
>Albizia_inundata_Wood_26530@NODE_1_length_763_cov_194.456215
--------------------------------------------------------------------------------------------------------------------------------------------------------------------------------------------------------------------------------------------------------agacttgtctgattttcacagtggcagagttcaaatataagacttgtctgatttgcacaaacataattttagatccaccaatttctaatgatctatacagaacagcgaaacattggctccagttcagccaatttatcataataaatgggttgctctatgggaagatgactgcaataggcatacacaaacgttcattctagacaattgcaatttgcaacacactaagactgcatctctgaaggatccacaaggccttccaacacaacaagctgatccaacagtgcaagcttctcatcttcaagggtcttcacctcatcttcaaccgcttttagctctctccctaatgcaaagctctcatcttccagcattagatacttccgcctcagcgctcggtaatcatttccagccgaagaggagtctggcagtgaatctgagttagagccctctggtttctgaaaaggtggtgatatttcggttatcaagtttctcttggaacccttgagcccggatttttgtgaaaaaggtgattcttccttcacattaatcccttgtagctgagctaaagatgctctctgggttgagctcttcttcttgcgtgacttagggttcaagatttcctctggaacaggaatccttggatcttgcatttctcaccaatagttactacaaattacacacaagccatgaagttagtttaacaaaagcacttcatcaatttaggcagtaaaattcagagagactatgcttcgtgt-------------------------------------------------------------------------------------------------------------------------------------------------------------------------------------------------------------------------------------------
>Albizia_subdimidiata_var_subdimidiata_Ferreira_210@NODE_1_length_980_cov_83.730897
----------------------------------------------------------------------------------------------------------------------------------------------------------tacttttgaaagttcaaatccacattccaaacactaacaagtcagtgatactccctccccacaagaagagaaggaagaaaaagacgacaaaagaagaggtattaagaatctatcatgactaaatacaaatataagacttgtctgatttgcacaaacataatttttgatccaccaatttctaatgatctatacagaacagcgaaacattggctccagttcagccaatttatcataataaatgggttgctctatgggaagatgacagcaataggcatacacaaacgttcattctagacaattgcaatttgcaacacactaagactgcatctctgaaggatccacaaggccttccaacacaacaagctgat---------------------------------------------------------------tccctaatgcaaagctctcatcttccagcattagatacttccgcctcagcgctcggtaatcatttccagccgaagaggagtctggcagtgaatctgagttagagccctctggtttctgaaaaggtggtgatatttcggttatcaagtttctcttggaacccttgagcccggatttttgtgagaaaggtgattcttccttcacattaatcccttgtagctgagctaaagatgctctctgggttgagctcttcttcttgcgtgacttagggttcaagatttcctctggaacaggaatccttggatcttgcatttctcaccaatagttactacaaattacacatacgccatgaagttagtttaacaaaagcacttcatcaatttaggcagtaaaattcagagagactatgcttcgtgttaatcacctgctttggcttatagatatataaaataagattaaggatgtcactagatgaatcatcatcctcaacttttaagatgaatttgagtgaaaaatcactcatgggatggaccaagtacaacagaaggatagtgaagattacttaattcacatctacaatccagatgatgatgtaattacgggaaacctcaaca--------------------------------------
>Archidendron_clypearia_Wieringa_1849@NODE_1_length_1204_cov_204.915705
--------------------------------------------------------------------------caagtacattcacacaagccaagacaactcatctttcatacttaccttatacaacgcaaataatattatgattgaaaaactgcttttgaaagttccaatcgccattctaaacactaacaaaccagtgatacaccatccccatgaaaagagaagggagaaaaggcggacacaagaagaggtattaagaatctatcatgactaaatacaaatataagacttgtctgatttgcacaaacataatttttgatccaccaatttctaatgagctatacagaacggcgaaacattggctccagttcagccattttatcataataaatgggttgctcaatgggaagatgaaggcaacaggcatacacagacgttccttctagacaattgcaatttgtaacacactaagactgcatctctgaaggatccacaaggccttccaacacaacaagctgatccaacagtgcaagcttctcatcttcaagggtctttacctcatcttcaaccccttttagctctctccctaatgcaaagctctcatcttccagcattagatacttccgccttagggctcggtaatcatttccagccgaagaggagtctggcagtgaatctgagttagagccctctggtttctgaaatggcggtgatatttcagtcatcaagtttctcttggaacccttgtgccctgatttttgtgaaaaaggtgcttcctccttcacattaatcccttgtagctgagctaaagatgctctctgggttgagttcttcttcctgcgtgatttagggttcaagatttcctctggaacaggaatccttggatcttgcatttctcaccagtagttactacaaattacacataggctatgaagttagtttaacaaaagcactgcatcaatttaggctgtaaaattcagacagactatgcttcgtgttaatcacctgctttggcttataaatatataaaatatgataaaggatgtcaccagatgaatcatcatcctcaacttttaagatgaatttgaataaaaaatcactcatgggatggaccaagtacaacagaaggatagtgatgattacttaattcatatctacaatccagatgatgatgta--------aaacttcaccactataaattaatcgttgaatatttcagttaaatttcca
>Balizia_elegans_Iganci_870@NODE_1_length_1283_cov_99.641791
agtagccaatttctgatatattttaaaccttgaaattaatggatatccaaacgttgaggcttcatatgtttctgtaagtatgtttatacaaaccaagacaactcatcttacatgcttaatttatacaacacaaataacatcacaattaaaaagctgattttaaaagtttaaatcgccatgccaaatgctaacaagccagtgatactccctccccacgaaaagagaagggggaaaaggcggatacaagaagaggtattaagaatctatcatcactaaatacaaatataagacttgtctgatttgcacaaacattatttttgatccaccaatttctaatgagctatacagaacagcgaaacattggctccagttcagccattttatcataataaatgggttgctctatgggaagatgaaggcaataggcatacacagacgttgattctagacaattgcaattt-taacacactaagattgcatctctgaaggatccacaaggccttccaacacaacaagctgatccaacagtgcaagcttctcatcttcaagggtctttacctcatcttcaacctcttttagctctctccctaatgcaaagctctcatcttccagcattagatacttccgcctcagtgctcggtaatcatttccagccgaagaggagtctggcagtgaatctgagttagagccctctggtttctgaaatggtggtgatatttcggttatcaagtttctcctggaacccttgtgccctgatttttgtgaaaaaggtgcttcttccttcacattaatcccttgtagctgagctaaaaatgctctctgggttgagcttttcttcttgcgtgatttagggttcacgatttcctctggaacaggaatccttggatcttgcatttctcaccaatagttactacaaattacacataggctatgaagttagtttaacaaaaccactgcatcaatttaggctgtaaaattcagagagactatgcttcgtgttaatcacctgctttggcttgtaaatatataaaatatgattaaggatgtcactagatgaatcatcatcctcaacttttaagatgaatttgaataaaaaatcactcatgggatggaccaagtacaatagaaggatagtgatgattacttaattcatatctacaatccagatgatgatgtaattacgg--------------------------------------------------
>Balizia_leucocalyx_Aguilar_1939@NODE_1_length_1462_cov_105.103971
agtagccaatttctgatatattttaaaccttgaaattaatggatatccaaacgttgaggcttcatatgtttccgtaagtgagttcatacaaaccaagacaactcatcttacatgcttaatttatacaacacaaataacatcacaattaaaaagctgattttaaaagtttaaatcgccatgccaaatactaacaagccagtgatactccctccccacgaaaggagaagagagaaaaggcggatacaagaagaggtattaagaatctatcatcactaaataaaaatataagacttgtctgatctgcacaaacataatttttgatccaccaatttctaatgagctatacagaacagcgaaacattggctccagttcagccattttatcataataaatgggttgccctatgggaagatgaaggcaataggcatacacagacgttgattctagacaattgcaattt-taacacactaagattgcatctctgaaggatccacaaggccttccaacacaacaagctgatccaacagtgcaagcttctcatcttcaagggtctttacctcatcttcaacctcttttagctctctccctaatgcaaagctctcatcttccagcattagatacttccgcctcagtgctcggtaatcatttccggccgaagaggagtctggcagtgaatctgagttagagccctctggtttctgaaatggtggtgatatttcggttatcaagtttctcctggaacccttgtgccctgatttttgtgaaaaaggtgcttcttccttcagattaatcccttgtagctgagctaaagatgctctctgggttgagctcttcttcttgcgtgatttagggttcacgatttcctctggaacaggaatccttggatcttgcatttctcaccaatagttactacaaattacacataggctatgaagttagtttaacaaaaccactgcatcaatttaggctgtaaaattcagagagactatgcttcgtgttaatcacctgctttggcttgtaaatatataaaatatgattaacgatgtcactagatgaatcatcaacctcaacttttaagatgaatttgaatagaaaatcactcatgggatggaccaagtacaacagaaggatagtgatgattacttaattcatatctacaatccagatgatgatgtaattacgggaaacctcaccactataaattaatcgttgaatatttcagttgaatttcca
>Cathormion_obliquifoliolatum_Wieringa_6519@NODE_1_length_1046_cov_103.939455
----------------------------------------------------------gcttcatatgtttctgtaagtatgtttatacaacccaagacagctcatcttacatacttaatttatacaaaacaaataacatcacaattgaaaagctgattttaaaagtttaaatccccatgccaaatactaacaagccagtgatactccctccccacgaaaagagaagggggaaaaggcggatacaagaagaggtattaagaatctatcatcactaaatacaaatataagacttgtctgatttgcacaaacataatttttgatccaccaatttctaatgagctatacagaacagcgaaacattggctccagttcagccattttatcataataaatgggttgctctatgggaagatgaaggcaataggcatacacagacgttgattctagacaattgcgattt--------------------------------------------taacacactaagatgatccaacagtgtaagcttctcatcttcaagggtctttacctcatcttcaacctcttttagctctctccctaatgcaaagctctcatcttccagcattagatacttccgcctcagtgctcggtaatcatttccggccgaagaggagtctggcagtgaatctgagttagagccctctggtttctgaaatggtggtgatatttcggttatcaagtttctcctggaacccttgtgccctgatttttgtgaaaaaggtgcctcttccttcacattaatcccttgtacctgagctaaagatgctctctgggttgagctcttcttcttgcgtgatttagggttcacgatttcctctggaacaggaatccttggatcttgcatttctgaccactagttactacagattacacataggctaggaagttagtttcacaaaaccactgcatcaatttcggctgtaaaattcagagagactatgcttcgtgttaatcacctgctttggcttgtaaatatataaaatatgattaagcatgtcactagatgaatcattatcctcaacttttaagatgaatttgaataaaaaatcactcaagggatggaccaagtacaacagaaggatagtgatgattac------------------------------------------------------------------------------------------
>Hydrochorea_corymbosa2_Iganci_862@NODE_1_length_1194_cov_441.142230
atttttctacaatccccctattttaaaccttgaaattaatggatatccaaatgttgaggcttcatatgtttctataagtatgtttatacaaaccaagacaactcatcttacatacttaatttatacaaaacaaataacatcataattaaaaagctgattttaaaagtttaaatcgccatgccaaatactaacaagccagtgatactccctccccacgaaaagagaagggggaaaaggcggatacaagaagaggtattaagaatctatcatcactaaatacaaatataagacttgtttgatttgcacaaacataatttttgatccaccaatttctaatgagctatacagaacagcgaaacattggctccagttcagccattttatcataataaatgggttgctctatgggaagatgaaggcaataggcatacacagacgttgattctagacaattgcgattt-taacacactaagattgcatctctgaaggatccacaaggccttccaacacaacaagctgatccaacagtgtaagcttctcatcttcaagggtctttacctcatcttcaacctcttttagctctctccctaatgcaaagctctcatcttccagcattagatacttccgcctcagtgctcggtaatcatttccggccgaagaggagtctggcagtgaatctgagttagagccctctggtttctgaaatggtggtgatatttcggttatcaagtttctcctggaacccttgtgccctgatttttgtgaaaaaggtgcctcttccttcacattaatcccttgtacctgagctaaagatgctctctgggttgagctcttcttcttgcgtgatttagggttcacggtttcctctggaacaggaatccttggatcttgcatttctgaccactagttactacagattacacataggctaggaagttagtttcacaaaaccactgcatcaatttcggctgtaaaattcagagagactatgcttcgtgttaatcacctgctttggcttgtaaatatataaaatatgattaaggatgtcactagatgaatcattatcctcaacttttaagatgaatttgaataaaaaatcactcatgggatggaccaagtacaacagaaggatagtgatgattacttaattcatatctacaatccagatgatgatgtaattacgggaaacctca-----------------------------------------
>Hydrochorea_corymbosa2_Iganci_862@NODE_2_length_842_cov_26.296061
--------------------------------------------------------------------------------------------------------------------------------------agagagaacaatc-----------------------------------------------------------cgcgccccatga-------------agaagttgaaaattaatagatagattgagcgttta-----------aatatgtacatggatttgctaaagggaacttacatattcattgaaaaatcatttgcaagcaagcggcataagatagccgaacatcaa---caaattcattatttttttgaaaaaaattaaccactcta----------------------caacgaaaatccttgatccactcaaatgtaatagctggaaaactataatcgcatcgttgagtgtgtaaagagagatttaggtataagaaaccgaaccttgaagccaaaaatttcccct-------cttcttcgtcaagttcagccg--------------------acaacgacgttacttcgccgaatta-----tctcacccaggctttccctactcgttctcgcccaaatattggcctagccaccgatctttaccctcacctccttgtcaccgccgtaacgatcccctcttctccgtcaa----cgctcagtcgccggctacacgtactgcacccaaaaccatcactacgccaagccgccaatccctcgttcataatcgatg-----taaccgaattcacctcgtctcctaatataagagaagattaactttttttcct------------tttttgtcctgaatttctcaaaaggacttact-----ttacgaggagtcgatg--gtgagtttgagaaaatcaattttttagc-------------tactaaaaatttgtcttatttatcaattttttacttttgtcaattaattcct--------------------------taaaatttcatacccaatttttatatcctatttgatt----gttcatt------------------------------ggtaa-------------------------------------------------------------------------------------------------
>Hydrochorea_gonggrijpii_Tillett_45696@NODE_1_length_885_cov_152.220297
---------------------------------------------------------------------------------------------------------------------------------------------------------ctgattttaaaagtttaaattgccatgccaaatactaacaagccagtgatactccctccccacgaaaagagaagggggaaaaggcggatacaagaagaggtattaagaatctatcatcactaaatacaaatataagacttgtctgatttgcacaaacataatttttgatccaccaatttctaatgagctatacagaacagcgaaacattggctccagttcagccattttatcataataaatgggttgctctatgggaagatgaaggcaataggcatacacagacgttgattctagacaattgcgattt-taacaaactaagattgcatctctgaaggatccacaaggccttccaacacaacaagctgatccaacagtgtaagcttctcatcttcaagggtctttacctcatcttcaacctcttttagctctctccctaatgcaaagctctcatcttccagcattagatacttccgcctcagtgctcggtaatcatttccggccgaagaggagtctggcagtgaatctgagttagagccctctggtttctgaaatggtggtgatatttcggttatcaagtttctcctggaacccttgtgccctgatttttgtgaaaaaggtgcctcttccttcacattaatcccttgtacctgagctaaagatgctctctgggttgagctcttcttcttgcgtgatttagggttcacgatttcctctggaacaggaatccttggatcttgcatttctgaccactagttactacagattacacataggctaggaagttagtttcacaaaaccactgcatcaatttcggctgtaaaattcagagagactatgcttcgtgttaatcacctgctttggcttgtaaatatataaaatatgat----------------------------------------------------------------------------------------------------------------------------------------------------------------------------------------------------
>Hydrochorea_marginata_Morim_563@NODE_1_length_1402_cov_142.897358
tttttctgaaattttccctattttaaaccttgaaattaatggatatccaaatgttgaggcttcatatgtttctataagtatgtttatacaaaccaagacaactcatcttacatatttaatttatacaacacaaataacatctcaattgaaaagctgattttaaaagtttaaatcgccatgccaaatactaacaagccagtgatactccctccccacgaaaagagaagggggaaaaggcggatacaagaagaggtattaagaatctatcatcactaaatacaaatataagacttgtctgatttgcacaaacataatttttgatccaccaatttctaatgagctatacagaacagcgaaacattggctccagttcagccattttatcataataaatgggttgctctatgggaagatgaaggcaataggcatacacagacgttgattctagacaattgcgattt-taacacactaagattgcatctctgaaggatccacaaggccttccaacacaacaagctgatccaacagtgtcagcttctcatcttcaagggtctttacctcatcttcaacctcttttagctctctccctaatgcaaagctctcatcttccagcattagatacttccgcctcagtgctcggtaatcatttccggccgaagaggagtctggcagtgaatctgagttagagccctctggtttctgaaatggtggtgatatttcggttatcaagtttctcctggaacccttgtgccctgatttttgtgaaaaaagtgcctcttccttcacattaatcccttgtacctgagctgaagatgctctctgggttgagctcttcttcttgcgtgatttagggttcacgatttcctctggaacaggaatccttggatcttgcatttctgaccactagttactacagattacacataggctaggaagttagtttcacaaaaccactgcatcaatttcggctgtaaaattcagagagacaatgcttcgtgttaatcacctgctttggcttgtaaatatataaaatatgattaaggatatcactagatgaatcattatcctcaacttttaagatgaatttgaataaaaaatcactcatgggatggaccaagtacaacagaaggatagtgatgattacttaattcatatctacaatccagatgatgatgtaattacgggaaacctcactactataaattaatcgttgaatatttcagttgaatttcca
>Jupunba_abbottii_Zanoni_21220@NODE_1_length_758_cov_139.954479
--------------------------------------------------------------------------------------------------------------------------------------------------------------------------------------------------------------------------------aagggagaaaaggcgggtacaagaagaggtattaagaatctatcatcactaaatacaaatataagacttgtctgatttgcacaaacataatttttgatccaccaatttctaatgagctatacagaacggcgaaacattcgctccagttcagccattttatcataataaatgggttgctctatgggaagatgaaggcaataggcatacacagacgttgattctagacaattgcaatttgtaacacactaagattgcatctctgaaggatccacaaggccttccaacacaacaagctgatccaacagtgcaagcttctcatcttcaagggtctttacctcatcttcaacctcttttagctctctccctaatgcaaagctctcatcttccagcattagatacttccgcctcagtgctcggtaatcatttccggctgaagaggagtctggcagtgaatctgagttagagccctctggtttctgaaatggtggtgatatttcggttatcaagtttctcctggaacccttgtgccctgatttttgtgaaaaaggtgcttcttccttcacattaatcccttgtacctgagctaaagatgctctctgggttgagctcttcttcttgcgtgatttagggttcacgatttcctctggaacaggaatccttggatcttgcatttctgactaatagttactacagattacacataggctaggaagttagtttaacaaaaccactgcatcaatttcggctgtaaaattcag-------------------------------------------------------------------------------------------------------------------------------------------------------------------------------------------------------------------------------------------------------------
>Jupunba_asplenifolia_Ekman_6383@NODE_1_length_681_cov_38.870861
--------------------------------------------------------------------------------------------------------------------------------------------------------------------------------------------------------------------------------------------------------------------------------ctaaatacaaatataagacttgtctgatttgcacaaacataatttttgatccaccaatttctaatgagctatacagaacggcgaaacattcgctccagttcagccattttatcataataaatgggttgctctatgagaagatgaaggcaataggcatacacagacgttgattctagacaattgcaatttgtaacacactaagattgcatctctgaaggatccacaaggccttccaacacaacaagctgatccaacagtgcaagcttctcatcttcaagggtctttacctcatcttcaacctcttttagctctctccctaatgcaaagctctcatcttccagcattagatacttccgcctcagtgctcggtaatcatttccggctgaagaggagtctggcagtgaatctgagttagagccctctggtttctgaaatggtggtgatatttcggttatcaagtttctcctggaacccttgtgccctgatttttgtgaaaaaggtgcttcttccttcacattaatcccttgtacctgagctaaagatgctctctgggttgagctcttcttcttgcgtgatttagggttcgcgatttcctctggaacaggaatccttggatcttgcatttctgactaatagttactacagattacacataggctaggaagttagtttaacaaaacc------------------------------------------------------------------------------------------------------------------------------------------------------------------------------------------------------------------------------------------------------------------------------------------
>Jupunba_barbouriana_Iganci_847@NODE_1_length_682_cov_119.852893
-------------------------------------------------------------------------------------------------------------------------------------------------------------------------------------------------agccagtgatactccctccccacgaaaagagaagggagaaaaggcggatacaagaagaggtattaagaatttatcatcactaaatacaaatataagacttgtctgatttgcacaaacataatttttgatccaccaatttctaatgagctatacagaacagcgaaacattcgctccagttcagccagtttatcataataaatgggttgctctatgggaagatgaaggcaataggcatacacagacgttgattctagacaattgcaatttgtaacacactaagattgcatctctgaaggatccacaaggccttccaacacaacaagctgatccaacagtgcaagcttctcatcttcaagggtcttgac---------------------ctctctccctaatgcaaagctctcatcttccagcattagatacttccgcctcaatgctcggtaatcatttccggccgaagaggagtctggcagtgaatctgagttagagccctctggtttctgaaatggtggtgatatttcggttatcaagtttctcctggaacccttgtgccctgatttttgtgaaaaaggtgcttcttccttcacattaatcccttgtagctgagctaaagatgctctctgggttgagctcttcttcttgcgtgatttagggttcacgatttcctctggaacaggaatccttggatcttgcatt---------------------------------------------------------------------------------------------------------------------------------------------------------------------------------------------------------------------------------------------------------------------------------------------------------------------------------------------------
>Jupunba_brachystachya_Lima_7438@NODE_1_length_1313_cov_96.052589
------------ctgatatattttaaaccttgaaattaatagatatccaaacgttgaggcttcatatgtttctgcaagtacgttcatacaaaccaagataactcatcttacatgcttaatttgtacaacacaaataacatcaccattgaaaaactggttttaaaagtttaaatcaccatttcaaacactaataagccagtgatactccctccccacgaaaagagaagggagaaaaggcggatacaagaagaggtattaagaatctatcatcactaaatacaaatataagactcgtccgatttgcacaaacataatttttgatccaccaatttctaatgagctatacagaacagcgaaacattcgctccagtttagccagtttatcataataaatgggttgctctatgggaagatgaaggcaataggcatacacagacgttgattctggacaattgcaatttgtaacacactaagattgcatctctgaaggatccacaaggccttccaacacaacaagctgatccaacagtgcaagcttctcatcttcaagggtctttacctcatcgtcaacctcttttagctctctccctaatgcaaagctctcatcttccagcattagatacttccgcctcaatgctcggtaatcatttccagccgaagaggagtctggcagtgaatctgagttagagccctctggtttctgaaatggtggtgatatttcggttatcaagtttctcctggaacccttgtgccctgatttttgtgaaaaaggtgcttcttccttcacattaatcccttgtacctgagctaaagatgctctctgggttgagctcttcttcttgcgtgatttagggttcatgatttcctctggaacaggaatccttggatcttgcatttctgaccaatagttactacagattacacataggctatgaagttagtttaacaaaaccactgcatcaatttaggctgtaaaattcagagagactatgcttcgtgttaatcacctgctttggcttgtaaatatataaaatatgattaaggatgtcactagatgaatcatcatcctcaacttttaagatgaatttgaataaaaaatcactcatgggatggaccaagtacaacagaaggatagtgatgattacttaattcatatctacaatccagatgatgatgtaattacgggaaacctcaccactataaattaatcgttgaatatttcagttgaatttcca
>Jupunba_commutata_Maguire_46145@NODE_1_length_1192_cov_109.519283
agtagccaatttcagatatattttaaaccttgaaattaatggatatccaaactttgagacttcatatgtttccgcaaatacgttcatacaaatcaagacaactcatcttacatgcttaatttatacaacacaaataacatcacaattgaaaaactgattttaaaagtttaaatcgccatgccaaatactaacaagccagtgatactccctccccacgaaaagagaagggggaaaaggcggatacaagaagaggtattaagaatctatcatcactaaatacaaatacaagacttgtctgatttgcacaaacataatttttgatccaccaatttctaatgagctatacagaacagctaaacattggctccagttcagccattttatcatgataaatgggttgctctatgggaagatgaaggcaataggcatacacagacgttgattctacacaattgcaattt-taacacactaagattgcatctctgaaggatccacgaggccttccaacacaacaagctgatccaacagtgcaagcttctcatcttcaagggtctttacctcatcttcaacctcttttagctcgctccctaatgcaaagctctcatcttccagcattagatacttccgcctcaatgctcggtaatcatttccggccgaagaggagtctggcagtgaatctgagttagagccctctggtttctgaaatggtggtgatatttcggttatcaagtttctcctggaacccttgtgccctgatttttgtgaaaaaggtgcttcttccttcacattaatcccttgtacctgagctaaagatgctctctgggttgagctcttcttcttgcgtgatttagggttcacgatttcctctggaacaggaatccttggatcttgcatttctcaccaatagttactacaaattacacataggctatgaagttagtttgacaaaaccactgcatcaatttaggctgtaaaattcagagagactatgcttcgtgttaatcacctactttggcttgtaaatatataaaatataattaaggatgtcactagatgaatcatcatcctcaacttttaagatgaatttgaataaaaaatcactcatgggatggaccaagtacaacagaaggatagtgatgattgcttaattcatatctacaat------------------------------------------------------------------------
>Jupunba_filamentosa_Lima_7487@NODE_1_length_1416_cov_81.045556
agtagccaatttctgatatatgttaaaccttgaaattaacggatatccaaacgttgaggcttcatatgtttccgcaagtatgttaatacaaaccaagacaacttatcttacatgcttaatttgtacaacacaaataaaatcacgattgaaaagctgattttaaaagtttaaatcgtcattccaaacactaacacgccagtgatact-cctccccacgaaaagagaagggagaaaaggcggatacaagaagaggtattaagaatctatcatcactaaatacaaatataagacttgtctgatttgcacaaacataatttttgatccaccaatttctaatgagctatacagaacagcgaaacattggctccagttcagccaatttatcttaataaatgggttgctctatgggaagatgaaggcagtaggcatacacagacgttgattctagacaattgcaatttgtcacacactaagattgcatctctgaaggatccacaaggccttccaacacaacaagctgatccaacagtgcaagcttctcatcttcaagggtctttacctcatcttcaacctcttttagctctctccctaatgcaaagctctcatcttccagcattagatacttccgcctcagtgctcggtaatcatttccggccgaagaggagtctggcagtgaatctgagttagagccctctggtttctgaaatggtggtgatatttcggttaccaagtttctcctggaacccttgtgccctgatttttgtgaaaaaggtgcttcttccttcacattaatcccttgtagctgagctaaagatgctctctgggttgagctcttcttcttgcgtgatttagggttcacgatttcctctggaacaggaatcctgggatcttgcatttctcaccaatagttactacaaattacacataggctatgaagttagtttaacaaaaccgctgcatcaatttaggctgtaaaattcagagagactatgcttcgtgttaatcacctgctttggcttgtaaatatataaaatatgattaaggatgtcactagatgaatcatcatcctcaacttttaagatgaatttgaataaaaaatcactcatgggatggaccaagtacaacagaaggatagtgatgattacttaattcatatccacaatccagatcatgatgtaattacgggaaacctcaccactataaattaatcgttgaatatttcagttgaatttcca
>Jupunba_idiopoda_Quesada_1718@NODE_1_length_866_cov_93.939163
----------------------------------------------------------------------------------------------------------------------------------------------------------------------------------------acacaaacaagccagtgatactccctccccacaaaaagaggagggagaaaaggcggatacaagaagaggtattaagaatctatcatcactaaatacaaatataagactcgtctgatttgcacaaacataatttttgatccaccaatttctaatgagctatacagaacagcgaaacattcgctccagttcagccattttatcataataaatgggttgctctatgggaagatgaaggcaataggcatacacagacgttgattctagacaattgcaatttgtaacacactaagattgcatctctgaaggatccacaaggccttccaacacaacaagctgatccaacagtgcaagcttctcatcttcaagggtctttacgtcatcttcaacctcttttagctctctccccaatgcaaagctctcatcttccagcattagatacttccgcctcagtgctcggtaatcatttccggccgaagaggagtctggcagtgaatctgagttagagccctctggtttctgaaatggtggtgatatttcggttatcaagtttctcctggaacccttgtgccctgatttttgtgaaaaaggtgcttcttccttcacattaatcccttgtacctgagctaaagatgctctctgggttgagctcttcttcttgcgtgatttagggttcacgatttcctctggaacaggaatccttggatcttgcatttctgaccaatagttactacagattacacataggctaggaagttagtttaacaaaaccactgcatcaatttcggctgtaaaattcagagagaatatgcttcgtgttaatcacctgctttggcttgtaaatatataaaatatgattaaggatgtca-----------------------------------------------------------------------------------------------------------------------------------------------------------------------------------------
>Jupunba_langsdorfii_Ribeiro_728@NODE_1_length_1219_cov_106.852890
agtagccaatttctgatatattttaaaccttgaaattaatagatatccaaacgttgaggcttcatatgtttctgcaagtacgttcatacaaaccacgataactcatcttacatgcttaatttgtacaacacaaataacatcaccattgaaaaactggttttaaaagtttaaatcaccatttcaaacactaataagccagtgatactccctccccacgaaaagagaagggagaaaaggccgatacaagaagaggtattaagaatctatcatcactaaatacaaatataagactcgtccgatttgcacaaacataatttttgatccaccaatttctaatgagctatacagaacagcgaaacattcgctccagttcagccagtttatcataataaatgggttgctctatgggaagatggaggcaataggcatacacagacgttgattctagacaattgcaatttgtaacacactaagattgcatctctgaaggatccacaaggccttccaacacaacaagctgatccaacagtgcaagcttctcatcttcaagggtctttacctcatcttcaacctcttttagctctctccctaatgcaaagctctcatcttccagcattagatacttccgcctcaatgctcggtaatcatttccggccgaagaggagtctggcagtgaatctgagttagagccctctggtttctgaaatggtgatgatatttcggttatcaagtttctcctggaacccttgtgccctgatttttgtgaaaaaggtgcttcttccttcacattaatcccttgtacctgagctaaagatgctctctgggttgagctcttcttcttgcgtgatttagggttcatgatttcctctggaacaggaatccttggatcttgcatttctgaccaatagttactacagattacacataggctatgaagttagtttaacaaaaccactgcatcaatttaggctgtaaaattcagagagactatgcttcgtgttaatcacctgc--------------------------------------------------------------------------------------------------------------------------------------------------------------------------------------------------------------------------------
>Jupunba_leucophylla_Iganci_839@NODE_1_length_1620_cov_122.641607
agtagccaatttcttatatattttaaaccttgaaattaatagatatccaaatgttgaggcttcatatgtttctgcaagtacattcatataaaccaagacaactcatcttacatacttaatttgtacaacacaaataacatcacgattgaaaaactggttttaaaagtttaaatcgccatttcaaacactaacaaaccagtgatactccctccccacgaaaagagaagggagaaaaggcggatacaagaagaggtattaagaatccatcatcactaaatacaaatataagacttgtctgatttgcacaaacataatttttgatacaccaatttctaatgagctatacagaacagcgaaacattcgctccagttcagccatgttatcataataaatgggttgctctatgggaagatgaacgcaataggcatacacagacgttgattctagacaattgcaatttgtaacacactaagattgcatctctgaaggatccacaaggccttccaacacaacaagctgatccaacagtgcaagcttctcatcttcaagggtctttacctcatcttcaacctcttttagctctctccctaatgcaaagctctcatcttccagcattagatacttccgtctcagtgctcggtaatcatttccggccgaagaggagtctggcagtgaatctgagttagagccctctggtttctgaaatggtggtgatatttcggttatcaagtttctcctggaacccttgtgcactgatttttgtgaaaaaggtgcttcttccttcacattaatcccttgtagctgagctaaagatgctctctgggttgagctcttcttcttgcgtgatttagggttcacgatttcctctggaacaggaatccttggatcttgcatttctcaccaatagttactacaaattacacataggctacgaagttagtttaacaaaaccactgcatc------------aaaattcagagagactatgctgcgtgttaatcacctgctttggcttgtaaatatataaaatatgattaagcatgtcgctagatgaatcagcatcctcaacttttaagatgaatttgaataaaaaatcactcatgggatggaccaagtacaacagaaggatagtgatgattacttaattcatatctacaatccagatgatgatgtaattacgggaaacctcaccactataaattaatcgttgaatatttcagttgaatttcca
>Jupunba_nipensis_Mayo_19662@NODE_1_length_621_cov_22.937500
--------------------------------------------------------------------------------------------------------------------------------------------------------------------------------------------------------------------------------------------------------------------------------------------------------------------------------atccaccaatttctaatgagctatacagaacagcaaaacataggctccagttcagccattttatcataataaatgggttgctctatgggaagatgaaggcaataggcaaacacagacgttcgttctagacaattgcaatttgtaacacactaagactgcatctctgaaggatccacaaggccttccaacacaacaagctgatccaacagcgcaagcttctcatcttcaagggtctttacctcatcttcaacctcatttagctctctccctaaagcaaagctctcatcttccagcattagatacttccgcctcagtgctcggtaatcatttccggctgaagaggagtctggcagtgaatctgagttagagccctctggtttctgaaatggtggtgatatttcggctatcaagtttctcttggaacccttgcgccctgatttttgtgaaaaaggtgcttcttccttcacattaatcccctgtagctgagctaaagttgctctctgggttgagctcttcttcttgcgtgatttagggttcacgatttcctctggaacaggaatccttggatcttgcatttctcaccaatacttactacaaattacacacaggctatgaagttag------------------------------------------------------------------------------------------------------------------------------------------------------------------------------------------------------------------------------------------------------------------------------------------------------
>Jupunba_trapezifolia_Simon_1600@NODE_2_length_727_cov_35.986607
---------------------------tctagaaagacagaaatatgcga--------------------------------gccatg----------------------------------------------agaaagaacaatc-----------------------------------------------------------cgcgccccatga-------------agaagttgaaaattaatagatacattgagcgttta-----------agtatttacatggatttgctaaagggaacttagatattcattgaaaaatcatttgtaagcaagcggcataagatagccgaacatcaa---caaattgactatttttttggaaaaaattaaccactcta----------------------caacgaaaatccttgatccactcaaatgtaatcgctggaaaactataatcgcatcgttgagtgtgtaaagagagatttaggtataagaaaccgaaccttgaagccaaaaatttcccct-------cttcttcgtcaagttcagccg--------------------acaacgacgttacttcgccgaatta-----tctcacccaggctttccctactcgttttcgcccaaatattggcctagccaccgatctttaccctcacctccttgtcaccgccgcaacgatcccctcttctccgtcaac--tctctcagtcgccggctacacgtactgcacccaaaaccattaccacgccaagccgccaatccctcgttcataatcgatg-----taaccgaattcacctcgtttcccaatataagagaagatcacc-tcttttcct------------ttttggtcctgaattttccaaaaggagtgact-----t----------------------------------------------------------------------------------------------------------------------------------------------------------------------------------------------------------------------------------------------------------------------------------------------------------------------------
>Jupunba_villosa_Borges_423@NODE_1_length_1368_cov_116.402014
agtagccaatttctgatatattttaaaccttgaaattaatagatatccaaacgttgaggcttcatatgtttctgcaagtacgttcatacaaaccaagataactcatcttacatgcttaatttgtacaacacaaataacatcaccattgaaaaactggttttaaaagtttaaatcaccatttcaaacactaataagccagtgatactccctccccacgaaaagagaagggagaaaaggcggatacaagaagaggtattaagaatctatcatcactaaatacaaatataagactcgtccgatttgcacaaacataatttttgatccaccaatttctaatgagctatacagaacagcgaaacattcgctccagtttagccagtttatcataataaatgggttgctctatgggaagatgaaggcaataggcatacacagacgttgattctggacaattgcaatttgtaacacactaagattgcatctctgaaggatccacaaggccttccaacacaacaagctgatccaacagtgcaagcttctcatcttcaaaggtctttacctcatcttcaacctcttttagctctctccctaatgcaaagctctcatcttccagcattagatacttccgcctcaatgctcggtaatcatttccggccgaagaggagtctggcagtgaatctgagttagagccctctggtttctgaaatggtggtgatatttcggttatcaagtttctcctggaacccttgtgccctgatttttgtgaaaaaggtgcttcttccttcacattaatcccttgtacctgagctaaagatgctctctgggttgagctcttcttcttgcgtgatttagggttcatgatttcctctggaacaggaatccttggatcttgcatttctgaccaatagttactacagattacacataggctatgaagttagtttaacaaaaccactgcatcaatttaggctgtaaaattcagagagactatgcttcgtgttaatcacctgctatggcttgtaaatatataaaatatgattaaggatgtcactagatgaatcatcatcctcaacttttaagatgaatttgaataaaaaatcactcatgggatggaccaagtacaacagaaggatagtgatgattacttaattcatatctacaatccagatgatgatgtaattacgggaaacctcaccactataaattaatcgttgaatatttcagttgaatttcca
>Punjuba_lehmannii_Escobar_7465@NODE_1_length_1237_cov_79.755172
-----------------------------------ttaatggataccttga----ggcatataatatgttgctgcatgtatgttcacacaagccgaaacgactcaccttacatacttactttgtacaacgtaaataatattataattaaaaaactgtttttaaaagtttaaattgccattccaaacactaacaagccagtgatactccctccccacgaaaagagaagggagaaaaggcggacacaagaagaggtattaagaatctatcatgactaaatacaaatataagacttgtctgatttgcacaaacataa-ttttgatccaccaatttctaatgagctatacagaacagcgaaacattggctcccgttcagccattttatcataataaatgggttgctctatgggaagatgaaggcaatatgcatacacaggcgttcgttctagacaattgcaatttgtaacacactaagactgcatctctgaaggatccacaaggccttccaacacaacaagctgatccaacagcgcaagcttctcatcttcaaaggtctttacctcatcttcaacctcttttagctctctccctaatgcaaagctctcatcttccagcattagatacttccgcctcagtgctcggtaatcatttccagccgaagaggagtctggcagtgaatctgagttagagccctctggtttctgaaatggtggtgatatttcggttatcaagtttctcttggaacccttgtgccctgatttttgtgaaaaaggtgcttcttccttcacattaatcccttgtagctgagctaaagatgctctctgggttgagctcttcttcttgcgtgacttagggttcaagatttcctctggaacaggaatccttggatcttgcatttctcaccaatacttactacaaattacacacaggctatgaagttagtttaacaaaagcactacatcaatttacgctgtaaaattcagagagactatgcttcgtgttaatcacctgctttggcttataaatatataaaatatgatcaaggatgtcactagatgaatcatcatcctcatcttttaagatgaatttgagtaaaaaatcactcatgggatggaccaagtacaacagaaggatagtgatgattacttaattcatatctacaatccagatgatgatgtaattacgggaaacctcacctctataaattaatcgtcgaatatttcagttaaatttcca
>_R_Acacia_rostellifera_Murphy_466@NODE_1_length_1283_cov_151.242952
-------------------actttaaaccttgaaattaacgtatacacaaatgatgaggcataatatgtttccgtaggtatattcacacaagccgag--------------------------------------------acaattgaaaagctacttttaaaagtttaaatggtcattccaaactctaacaagccaatcatacttcctctcgatgaaaagagagcggagaaaaggcagacacaagaagaggtattaggaatctatcatgacaatatacaaatacaagacttgtctgatttgcacaaacataatttttgatccaccaaattctaatgagctatacagaaaagcgaaaca-tggctccagttcagccattttatcataataaatgggttgctctacgggaagatgaaggtaataggcatacacaggcgttccttctagacaattgcaatttgtaacacactaagactgcatctctgaaggatccacaaggccttccaacacaacaagctgatccaagagtgcaagcttctcatcttcaagggtctttacctcatcttcaacctcttttagctctgtccctaatgcaaagctctcatcttccaacattagatacttccgcctcagtgctcggtaatcatttccagccgaagaggagtctggcagtgaatctgagttagagccctctggtttctgaaaagatggtgatatttcggtcatcaagtttctcttggaacccttgagccctgatttttgtgaaaaaggtgcttcttccttcacattaatcccttgtagctgagctaaagatgctctctgggttgagctcttcttcttgcgtgatttagggttcaagatttcctctggaacaggaatccttggatcttgcatttcttaccaatagttactacaaattacacataggctatgaagttagtttaacaaaagcactgcatcaatttaggttgtaaaattc--agagactatgcttcgtgttaatcacctggtttggcttataagtatataaaatatggtcaaggatgtcactagatgaatcatcatcctcaactttt-agatgaatctgaataaaaaatcactcatgggatggaccaagt--aaatagacgatagtgatgattactt-------------------------------------gaaaacctcaccactataaattaatcgttgaatatttcagttaaatttcca
>_R_Albizia_burkartiana_StivalSantos_678@NODE_1_length_842_cov_9.867853
---------------------------------------------------------------------------------------------------------------------tactacaacagtgacaacaagatcatgtaaatcatgcatttttcaaaaatgtgaattctgacacaaatgatcgataggtcagtgatactccctccccacaagaagagaaggaagaaaaggcggacacaagaagaggtattaagaatctatcatgactaaatacaaatataagacttgtctgatttgcacaaacataatttttgatccaccaatttctaatgagctatacagagcagcgaaacattggctccagttcagccaatttatcataataaatgggttgctctatgggaagatgacggcaataggcatacacaaacgttcattctagacaattgcaatttgcaacacactaagactgcatctctgaaggatccacaaggccttccaacacaacaagctgatccaacagtgcaagcttctcatcttcaagggtcttcacctcatcttcaacctcttttagctctgtccctaatgcaaagctctcatcttccagcattagatacttccgcctcagtgctcggtaatcatttccggccgaagaggagtctggcagtgaatctgagttagagccctctggtttctgaaaaggtggtgatatttcggttatcaagtttctcttggaacccttgagccctgatttttgtgaaaaaggtgcttcttccttcacattaatcccttggagctgagctaaagatgctctctgggttgagctcttcttcttgcgtgacttagggttcaagatttcctctggaataggaatccttggatcttgcatttctcaccaatagttactacaaattacacatacgctatgaagttagtttaacaaaag-------------------------------------------------------------------------------------------------------------------------------------------------------------------------------------------------------------------------------------------------------------------------------------------
>_R_Albizia_coripatensis_Hughes_2433@NODE_1_length_1479_cov_153.039230
agtagctaatttctgatacagtttaaaccttgaaatgaatggatacccaaatgtcaagacataatatgtttctataaatacgttcatacaaaccaagacaactcatcttacatatttatcatctacaacacaaataatatcacaattaaaaaattacttttgaaagtttaaatccccgttccaaacaccaacaaatcagtgatactccctccccacaagaagagaaggaagaaaaggcggacacaagaagaggcattaagaatctatcatgactaaatacaaatataagacttgtctgatttgcacaaacataatttttgatccaccaatttctaatgagctatacagtacagcgaaacattggctccagttcagccaatttatcataataaatgggttggtctatgggaagatgacggcaataggcatacacagacgttcattctagacgattgctatttataacacactaagactgcatctctgaaggatccacaaggccttccaacacaacaagctgatccaacagtgcaagcttctcatcttcaagggtctttacctcatcttcaacctcttttagctctctccctaatgcaaagctctcatcttccagcattagatacttccgcctcagtgctcggtaatcatttccggccgaagaggagtctggcagtgaatctgagttagagccctctggtttctgaaaaggtggtgatatttcggttatcaagtttctcttggaacccttgagccccgatttttgtgaaaaaggtacttcttccttcacattaatcccttgtagctgagctaaagatgctctctgggttgagctcttcttcttgcgtgacttagggttcaagatttcctctggaacaggaatccttggaacttgcatttctcaccaatagttactacaaattacacataggctatgaagttagtttaacataagcactgcatcaatttaggctgttaaattc--agagtctatgcttcgtgttaatcacctgc-ttggcttataaatatataaaatatgattaaggatgtcactagatgaatcatcatcctcaacttttaagatgaatttgagtaaaaaatcactcatgggatggaccaagtacaacagaaggatagtgatgattacttaattcatatctacaatccagatgatgatgtacttacgggaaacctcaccactataaattaatcgttgaatacttcagttaaatttcca
>_R_Albizia_decandra_Vilhena_231@NODE_1_length_785_cov_48.677966
----------------------------------------------------------------------------------------------------------------------------------------------------------------------------------------------------------------------------------------------------------------------tctatcatgactaaatacaaatataagacttgtctgatttgcacaaacataatttttgatccaccaatttctaatgagctatacagaacagcgaaacattggctccagttcagccaatttatcataataaatgggttgctctatgggaagatgacggcaataggcatacacaaacgttcattctagacaattgcaatttgcaacacactaagactgcatctctgaaggatccacaaggccttccaacacaacaagctgatccaacagtgcaagcttctcatcttcaagggtcttcacctcatcttcaaccgcttttagctctctccctaatgcaaagctctcatcttccagcattagatacttccgcctcagtgctcggtaatcatttccggccgaagaggagtctggcagtgaatctgagttagagccctctggtttctgaaaaggtggtgatatttcggttatcaagtttctcttggaacccttgagccctgatttttgtgaaaaaggtgcttcttccttcacattaatccc---tagctgagctaaagatgctctctgggttgagctcttcttcttgcgtgacttagggttcaagatttcctctggaacaggaatccttggatcttgcatttctcaccaatagttactacaaattacacatacgctatgaagttagtttaacaaaagcacctcatcaatttaggctgtaaaattcagagagactatgcttcgtgttaatcacctgctttggcttacaaatatataaaataaaattaaggatat-------------------------------------------------------------------------------------------------------------------------------------------------------------------------------------------
>_R_Albizia_edwallii_Dalmaso_272@NODE_1_length_775_cov_8.493056
----------------------------------------------------------------------------------------------------------------------------------------------------------------------------------------------acaagtcagtgatactccctccccacaagaagagaaggaagaaaaggcggacacaagaagaggtattaagaatctatcatgactaaatacaaatataagacttgtctgatttgcacaaacataatttttgatccaccaatttctaatgagctatacagtacagcgaaacattggctccagttcagccaatttatcataataaatgggttggtctatgggaagatgacggcaac---catacacagacgttcattctagacgattgctatttgtaacacacaaagactgcatctctgaaggatccacaaggccttccaacacaacaagctgatccaacagtgcaagcttctcatcttcaagggtctttacctcatcttcaacctcttttagctctctccctaatgcaaagctctcatcttccagcattagatacttccgcctcagtgctcggtaatcatttccggccgaagaggagtctggcagtgaatctgagttagagccctctggtttctgaaaaggtggtgatatttcggttatcaagtttctcttggaacccttgagccctgatttttgtgaaaaaggtacttcttccttcacattaatcccttgtagctgaactaaagatgctctctgggttgagctcttcttcttgcgtgacttagggttcaagatttcctctggaacaggaatccttggaacttgcatttctcaccaatagttactacaaattacacataggctatgaagttagtttaacataagcactgcatcaatttag---------------------------------------------------------------------------------------------------------------------------------------------------------------------------------------------------------------------------------------------------------------------------
>_R_Albizia_multiflora_Hughes_3090@NODE_1_length_1240_cov_99.832330
-------------------------------------------cacccaaacattaaggcataatatgtttctgcaagtacattcatccaaaccgaaacaactcatcttacatatttatattgtacaacacaaataataccacaattgaaaagttacttttgaaagtttaaatccacattccaaacaccaacaagtcagtgatactccctctccacaagaagagaaggaaga--------acacaagaagaggtattaagaatctatcatgactaaatacaaatataagacttgtctgatttgcacaaacataatttttgatccaccaatttctattgagctatacagaacagcgaaacattgactccagttcagccaatttatcataataaatgggttgctctatgggaagatgacggcaataggcatacacaaacgttcattctagacaattgcaatttgcaacacactaagactgcatctctgaaggatccacaaggccttccaacacaacaagctgatccaacagtgcaagcttctcgtcttcaagggtcttcacctcatcttcaaccgcttttagctctctccctaatgcaaagctctcatcttccagcattagatacttccgcctcagtgctcggtaatcatttccggccgaagaggagtctggcagtgaatctgagttagagccttctggtttctgaaaaggtggtgatatttcggttatcaagtttctcttggaacccttgagccctgatttttgtgaaaaaggtgcttcttccttcacattaatccc---tagctgagctaaagatgctctctgggttgagctcttcttcttgcgcgacttagggttcaagatttcctctggaacaggaatccttggatcttgcatttctcaccaatagttactacaaattacacatacgccatgaagttagtttaacaaaagcacttcatcaatttaggcagtaaaattcagagagactatgcttcgtgttaatcacctgctttggcttataaatatataaaataagattaaggatgtcactagatgaatcatcatgctcaacttttaagatgaatttgagtgaaaaatcactcatgggatggaccaagtacaacagaaggatagtgatgattacttaattcacatctacaatccagatgatgaagtaattacgggaaacctcaacactataaattaatcgttgaatatttcagttaaatttcca
>_R_Albizia_niopoides_Simon_1601@NODE_1_length_1395_cov_106.638088
agtagctgatttctaacatagtttaaaccttaaaattaatggatatccaaacattaaggcatattatgtttttgtaaatacgttcatacaaactgagacaactcttcttacatacttattttatataatacaaataatattacaattgaaaagtttactttaaaagttaaaatccacattctaaacaccaacaagtcagtgatactccctccccacaaaaagagaaggaagaaaaggtcgacccaagaagaggtattaagaatctatcatgactaaatacaaatataagacttgtctgatttgcacaaacataatttttgatccaccaatttctaatgagctatacagaacagcgaaacattggctccagttcagccaatttatcataataaatgggttgctctatgggaagatgacggcaataggcataaacaaacgttcattctagacaattgcaatttgcaacacactaagactgcatctctgaaggatccacaaggccttccaacacaacaagctgatccaacagtgcaagcttctcatcttcaagggtcttcacctcatcttcaaccgcttttagctctctccctaatgcaaagttctcatcttccagcattagatacttccgcctcagtgctcggtaatcatttccggctgaagaggagtctggcagtgaatctgagttggagccctctggtttctgaaaaggcggtgatatttcggttataaagtttctcttggaacccttgagccctgatttttgtgaaaaaggtgcttcttccttcacattaatcccttgtagctgagctaaagatgctctctggattgagctcttcttcttgcgtgacttagggttcaagatttcctctggaacaggaatccttggatcttgcatttctcaccaatagttactacaaattacacatacgctatgaagttagtttaacaaaagcacctcaacaatttaggctgtaaaattcagagatactatgcttcgtgttaatcacctgctttggcttacaaatatataaaacaagattaagaatgtcactagatgaatcatcatccttaacttttaagatgaatttgagtgaaaaatcactcatgggatggaccaggtacaacagaaggatagtgatgattacttaattcatatctacaatccagatgatgatgtaattacgggaaacctcaccactataaattaatcgttcaatatttcagttaaatttcca
>_R_Albizia_sinaloensis_Hughes_1576@NODE_1_length_970_cov_60.174692
----------------------------------------------------------------------------------------------------------------------------------------------------------------------ttcaaatccacattccaaacactaacaagtcagtgatactccctccccacaagaaaagaaggaagaaaaggacgacacaagaaggggtattaagaatctatcacgactaaatacaaatataagacttgtctgatttgcacaaacataatttttgatccaccgatttctaatgatctatacagaacagctaaacattggctccagttcagccaatttatcacaataaatgggttgctctatgagaagatgacggcaatacgcatacacaaacgttcattctagacaattgcaatttgcaacacactaagactgcatctctgaaggatccacaaggccttccaacacaacaagctgatccaacagtgcaagcttctcatcttcaagggtcttcacctcatct---------------------cctaatgcaaagctctcatcttccagcattagatacttccgcctcagtgctcggtagtcatttccggccgaagaggagtctggcagtgaatctgagttagagccctctggtttctgaaaaggtggtgatatttcagttatcaagtttctcttggaacccttgagccctgatttttgtgaaaaaggtacttcttcctttacattaatcccttgtagctgagctaaagatgctctctgggttgagctcttcttcttgcgtgacttagggttcaagatttcctctggaacaggaatccttggatcttgcatttcttaacaatagttactacaaattacacatacgctatgaagttagtttaacaaaagcacttcatcaatttaggcagtaaaattcagagagactatgcttcgtgttaatcacctgttttggcttataaatatataaaataagattaaggatgtcactagatgaatcatcatcctcaacttttaagatgaatttgagtgaaaaatcacttatgggatggaccaagtacgacagaaggatagtgatgattacttaattcatat-------------------------------------------------------------------------------
>_R_Albizia_subdimidiata_var_minor_Gorts_341@NODE_1_length_837_cov_24.072368
---------------------------------------------------------------------------------------------------------------------------------------------------------------------------------------aacactaacaagtcagtgatactccctccccacaaaaagagaaggaagaaaaggacgacacaagaagaggtattaagaatctatcatgactaaatacaaatataagacttgtctgatttgcacaaacataatttttgatccaccaatttctaatgatctatacagaacagcgaaacattggctccagttcagccaatttatcataataaatgggttgctctatgggaagatgacggcaataggcatacacaaacgttcattccagacaatcgcaatttgcaacacacta------catctctgaaggatccacaaggccttccaacacaacaagctgatccaacagtgcaagcttctcatcttcaagggtcttcacctcatcttcaaccgcttttagctctctccctaatgcaaagctctcatcttccagcattagatacttccgcctcagtgctcggtaatcatttccggccgaagaggagtctggcagtgaatctgagttagagccctctggtttctgaaaaggtggtgatatttcggttatcaagtttctcttggaacccttgagccctgatttttgtgaaaaaggtgcttcttccttcacattaatcccttgtagctgagctaaagatgctctctgggttgagctcttcttcttgcgtgacttagggttcaagatttcctctggaacaggaatccttggatcttgcatttctcaccaatagttactacaaattacacatacgctatgaagttagtttaacaaaagcacctcatcaatttaggctgtaaaattcagagagactatgcttcgtgttaatcacctgctttggcttataaa-------------------------------------------------------------------------------------------------------------------------------------------------------------------------------------------------------------------
>_R_Albizia_tomentella_Leach_Dunlop_3801@NODE_1_length_1405_cov_180.307982
ggtagccagtgtctggtattcctttaatcttcgatttta----catcctggtcctgagacaaactatatttcagca----------------------------------------------------------------cactgcttttacctaaccattgagactttaatatgtttctgcaaaccca-----------ctcacaacatccccacgaaaagagaagggagaaaagtcaaacacaagaagagatattaagaatctatcatgactaaattcaaatataggacctgtctgattttcacaaacataattttttatccaccaatttctaatcagctatacagaacagccatacattgagtcctgttcaggcattttatcataataaatgggttgttctacgggaagatgaaggcaataggtatatacagacgttggttctagacaattgcaattagtaaaacactaagattgcatctctgaaggatccacaaggccttccaacacaacaagctgatccaacaatgcaagcttctcatcttcaagggtctttacctcatcttcaacctcttttagctctcttcctaatgcaaagctctcatcttccagcattagatacttccgcctcagtgctcggtaatcatttccagccgaagaggagtctggcagtgaatctgagttagaaccctctggtttctgaaaagtgggtgacatttcagtcacaaagtttctcttggaacccttgtgccctaatttttgtggaaaaggtgcttcttccttcacattaatcccttgcagctgagcaacagatactctctgggttgagctcttcttctttcgtgatttagggttcaagatttcctccggaacagggatccttggatcttgcatctctaaccaatagttactacaaattacacataggctatgaagttagtttaacaaaagcacagtatcaaaatgggccaaaaaattggcaga----ctgctttgtgttaaacacctgctttggcctatta--atataaagtatgattaaggatgtgacagcatgaatcatcatcctcaacttctaagatgaatttgaagaaaaaattacttaaggaattggccaagaataatggaagaatagtgttggttacttgattcatatgtacagtcca---ggtcatgtgattacacgaaacctcaccactataaattaatttttgaatatctcagtgcaattttca
>_R_Albizia_tomentosa_Hughes_648@NODE_1_length_1215_cov_78.346221
agtagctaattcctgatataattcaaaccttgaaattaattgatacccaaacattaaggcataatatgttactgtaagtacgttcatacaaactgaaacaactcatctaatatacttatctgatacaacacaaataatatcacaattaaacatctacttttgaaagttcaaatccacattccaaacactaacaagtcagtgatactccctccccacaagaaaagaaggaagaaaaggacgacacaagaagaggtattaagaatctatcacgactaaatacaaatataagacttgtctgatttgcacaaacataatttttgatccaccgatttctaatgatctatacagaacaacgaaacattggctccagttcagccaatttatcacaataaatgggttgctctatgagaagatgacggcaataggcatacacaaacgttcattctagacaattgcaatttgcaacacactaagactgcatctctgaaggatccacaaggccttccaacacaacaagctgatccaacagtgcaagcttctcatcttcaagggtcttcacctcatcttcaactgcttttagctctctccctaatgcaaagctctcatcttccagcattagatacttccgcctcagtgctcggtagtcatttccagccgaagaggagtctggcagtgaatctgagttagagccctctggtttctgaaaaggtggtgatatttcggttatcaagtttctcttggaacccttgagccctgatttttgtgaaaaaggtacttcttcctttacattaatcccttgtagctgagctaaagatgctctctgggttgagctcttcttcttgcgtgacttagggttcaagatttcctctggaacaggaatccttggatcttgcatttcttaccaatagttactacaaattacacatacgctatgaagttagtttaacaaaagcacttcatcaatttaggcagtaaaattcagagagactatgcttcgtgttaatcacctgctttggcttataaatatataaaataagattaaggatgtcactagatgaatcatcatcctcaacttttaagatgaatttgagtgaaaaatcacttatgggatggaccaagtacgacagaaggatagtgatgattacttaattcatatctacaatccagatgatgatgtaattacgggaaa----------------------------------------------
>_R_Albizia_xerophytica_Hughes_1435@NODE_1_length_1032_cov_77.220942
--------------------------------------------------------------------------------------------------------------------------------------------------------------------------------cattccaaacactaacaagtcagtgatactccc-ccccacaagaaaagaaggaagaaaagggcgacaca---agaggtattaagaatctatcacgactaaatacaaatacaagacttgtctgatttgcacaaacataatttttgatccaccaatttctaatgatctatacagaacagcgaaacattggctccagttcagccaatttatcacaataaatgggttgctctatgagaagatgacggcaataggcatacacaaacgttcattcta-------gcaatttgcaacacactaagactgcatctctgaaggatccacaaggccttccaacacaacaagctgatccaacagtgcaagcttctcatcttcaagagtcttcacctcatcttcaaccgcttttagctctctccctaaggcaaagctctcatcttccagcattagatacttccgcctcagtgctcggtaatcatttccggccgaagaggagtctggcagtgaatctgagttagagccctctggtttcagaaaaggtggtgatatttctgttatcaagtttctcttggaacccttgagccctgatttttgtgaaaaaggtgcttcttccttcacattaatcccttgaagctgagctaaagatgctctctgggttgagctcttcttcttgcgtgacttagggttcaagatttcctctggaacaggaatccttggatcttgcatttctcaccaatagttactacaaattacacatacgctatgaagttagtttaacaaaagcacttcatcaatttaagcagtaaaattcagagagactatgcttcgtgttaatcacctgctttggcttataaatatataaaataagattaaggaggtcactagatgaatcatcatcctcaacttttaagatgaatttgagtgaaaaatcactcatgggatggaccaggtacaacagaaggatagtgatgattacttaattcatatctataatccagatgatgatgtaattacgggaaacctcaccactataaattaatcgttgaata-----------------
>_R_Balizia_pedicellaris_Queiroz_15529@NODE_1_length_802_cov_376.188755
------------------------------------------------------------------------------------------------------------------------------------------------------------------------------------------------------------------------------------------------------------------------------------------------------------------------------------------------------atacagaacagcgaaacattggctccagttcagccattttatcataataaatgggctgctctatgggaagatgaaggcaataggcatacacagacgttgattctagacaattgcaattt-taacacactaagattgcatctctgaaggatccacaaggccttccaacacaacaagctgatccaacagtgcaagcttctcatcttcaagggtctttacctcatcttcaacctcttttagctctctccctaatgcaaagctctcatcttccagcattagatacttccgcctcagtgctcggtaatcatttccggccgaagaggagtctggcagtgaatctgagttagagccctctggtttctgaaatggtggtgatatttcggttatcaagtttctcctggaacccttgtgccctgatttttgtgaaaaaggtgcttcttccttcacattaatcccttgtagctgagctaaagatgctctctgggttgagctcttcttcttgcgtgatttagggttcacgatttcctctggaacaggaatccttggatcttgcattgctcaccaatagttactacaaattacacataggctatgaagttagtttaacaaaaccactgcatcaatttaggctgtaaaattcagagagactatgcttcgtgttaatcacctactttggcttgtaaatatataaaatatgattaaggatgtcactagatgaatcatcatcctcaagttttaagatgaatttgaataaaaaatcactcatgggatggaccaagtacaacagaaggatagtgatgattac------------------------------------------------------------------------------------------
>_R_Balizia_spnov_Morim_577@NODE_1_length_1301_cov_177.935795
tttttctgaaatttcccctattttaaaccttgaaattaatggatatccaaacgttgaggcttcatatgtttctgtaagtatgtttatacaacccaagacaactcatcttacatacttaatttatacaaaacaaataacatcacaattgaaaagctgattttaaaagtttaaatcgccatgccaaatactaacaagccagtgatactccctccccacgagaagagaagggggaaaaggccgatacaagaagaggtattaagaatctatcatcactaaatacaaatataagacttgtctgatttgcacaaacataatttttgatccaccaatttctaatgagctatacagaacagcgaaacattggctccagttcagccattttatcataataaatgggttgctctatgggaagatgaaggcaataggcatacacagacgttgattctagacaattgcgattt-taacacactaagattgcatctctgaaggatccacaaggccttccaacacaacaagctgatccaacagtgtaagcttctcatcttcaagggtctttacctcatcttcaacctcttttagctctctccctaatgcaaagctctcatcttccagcattagatacttccgcctcagtgctcggtaatcatttccggccgaagaggagtctggcagtgaatctgagttagagccctctggtttctgaaatggtggtgatatttcggttatcaagtttctcctggaacccttgtgccctgatttttgtgaaaaaggtgcctcttccttcacattaatcccttgtacctgagctaaagatgctctctgggttgagctcttcttcttgcgtgatttagggttcacgatttcctctggaacaggaatccttggatcttgcatttctgaccactagttactacagattacacataggctaggaagttagtttcacaaaaccactgcatcaatttcggctgtaaaattcagagagactatgcttcgtgttaatcacctgctttggcttgtaaatatataaaatatgattaaggatgtcactagatgaatcattatcctcaacttttaagatgaatttgaataaagaatcactcatgggatggaccaagtacaacagaaggatagtgatgattacttaattcatatctacaatccagatgatgatgtaattacgggaaacctcaccactataaattaatcgttgaatatttcagttgaa------
>_R_Balizia_spnov_Morim_577@NODE_2_length_667_cov_51.929739
--------------------------------------------------------------------------------------------------------------------------------------------------------------------------------------------------------------------------------------------------------------------------------------------------------------gaacttagatattcattgaaaaatcatttgcaagcaagcggcataagatagccgaacatcaa---caaattcactatttttttgaaaaaaattaaccactcta----------------------caacgaaaatccttgatccactcaaatgtaatagctggaaaactataatcgcatcgttgagtgtgtaaagagagatttaggtataagaaaccgaaccttgaagccaaaaatttcccct-------cttcttcgtcaagttcagccg--------------------acaacgacgttacttcgccgaatta-----tctcacccaggctttccctactcgttttcgcccaaatattggcctagccaccgatctttaccctcacctccttgtcaccgccgtaacgatcccctcttctccgtcaa----cgctcagtcgccggctacacgtactgcacccaaaaccatcaccacgccaagccgccaatccctcgttcataatcgatg-----taaccgaattcacctcgtctcctaatataagagaagatcaac-ttttttcct------------ttttggtcctgaatttttcaaaaggacttact-----ttacgaggagacgatg--ttgagtttgagaaaatcaattttttagc-------------tactaaaaatttgtcttatttatcaatt--------------------------------------------------------------------------------------------------------------------------------------------------------------------------------------------------------------------------------------
>_R_Calliandra_bella_LPQ15696@NODE_1_length_1022_cov_119.267725
-----------------------------------------------------------------------------------------------------------------------------------------------------------------------------------------------------------------------------------------------------------------------------------------------------------ctcgtctaaatctgatttttgatccaccaatttctaatgagctatacagaacagtgaaatatcggctctggttcagccattttatcattacaaatgggttgttctatgggaagatgaaggcaataggcacacacagccgtttgttctagacaatactgatatttgataccctaagattgcatctctgaaggatctacaaggccttccaacacaacaagttgatccaaaagtgcaagcttttcatcttcaagtgtctttacctcatcttcaacctcttttaactctctccctaaagcaaagctctcatcttccagcatgagatatcttcgcctcagtgctcggtaatcatttccacctgaagacgaatctggcagggaatctgagttagaaccctctggtttctgaaaagagggtgatatttcagtcatcatgcttctcttggatcccttttgtcctggtttttgggtaaaaggtgcttcatcctgcatcacattattccctagctgagctaatgctactttctgggttgagctcttcttcttccgtgatttagggttcaagatttcctccggaacaggaatccttggatcttgcatctctcaccagtagtaactacaatttacacataggctatgatgttagtttatcaaaagcacagcatcaaaataggctataaaattc--agagactatgcttatta--------------------------atataaaatatgatc-aggatgtcactagatgaatcatcatcttcaacctctaaaatggatttgaacaaaaaatcattcatgggata--ccaagtacaacagaaggatagtgataatta-------------------------------------------------------------------------------------------
>_R_Cathormion_obliquifoliolatum_Wieringa_6519@NODE_2_length_710_cov_33.735878
------------------------------------------atatgcga--------------------------------gccatg----------------------------------------------agagagaacaatc-----------------------------------------------------------cgcgccccatga-------------agaagttgaaaattaatagatacattgagcgttta-----------aatatgtacatggatttgctaaagggaacttagatattcattgaaaaatcatttgcaagcaagcggcataagatagccgaacatcaa---caaattcactatttttttgaaaaaaattaaccactcta----------------------caacgaaaatccttgatccactcaaatgtaatagctggaaaactataatcgcatcgttgagtgtgtaaagagagatttaggtataagaaaccgaaccttgaagccaaaaatttcccct-------cttcttcgtcaagttcagccg--------------------acaacgacgttacttcgccgaatta-----tctcacccaggctttccctactcgttttcggccaaatattggcctagccaccgatctttaccctcacctccttgtcaccgccgtaacgatcccctcttctccgtcaa----cgctcagtcgccggctacacgtactgcacccaaaaccatcaccacgccaagccgccaatccctcgttcataatcgatg-----taaccgaattcacctcgtctcctaatataagagaagattaac-ttttttcct------------tttttgtcctgaatttctcaaaaggacttact-----ttacgaggagtc-----------------------------------------------------------------------------------------------------------------------------------------------------------------------------------------------------------------------------------------------------------------------------------------------------------------
>_R_Cathormion_rhombifolium_Deighton_3618@NODE_1_length_1006_cov_69.367061
----------------------------------------------------------------------------------------------------------------------------------caaataacatcacaattgaaaagctgattttaaaagtttaaatcgccatgccaaatactaacaagccagtgatactccctccccacgaaaagagaagggggaaaaggcggatacaagaagaggtattaagaatctatcatcactaaatacaaatataagacttgtctgatttgcacaaacataatttttgatccaccaatttctaatgagctatacagaacagcgaaacattggctccagttcagccattttatcataataaatgggttgctctatgggaagatgaaggcaataggcatacacagacgttgattctagacaattgcgattt-taacacactaagattgcatctctgaaggatccacaaggccttccaacacaacaagctgatccaacagtgtaagcttctcatcttcaagggtctttacctcatcttcaacctcttttagctctctccctaatgcaaagctctcatcttccagcattagatacttccgcctcagtgctcggtaatcatttccggccgaagaggagtctggcagtgaatctgagttagagccctctggtttctgaaatggtggtgatatttcggttatcaagtttctcctggaacccttgtgccctgatttttgtgaaaaaggtgcctcttccttcacattaatcccttgtacctgagctaaagatgctctctgggttgagctcttcttcttgcgtgatttagggttcacgatttcctctggaacaggaatccttggatcttgcatttctgaccactagttactacagattacacataggctaggaagttagtttcacaaaaccactgcatcaatttcggctgtaaaattcagagagactatgcttcgtgttaatcacctgctttggcttgtaaatatataaaatatgattaaggatgtcactagatgaatcattatcctcaacttttaagatgaatttgaataaaaaatcacccatgggatggaccaagtacaacagaaggatagtg--------------------------------------------------------------------------------------------------
>_R_Enterolobium_cyclocarpum_MWC9020@NODE_1_length_1176_cov_246.611465
------------------------------------------------------------------------------------------------------------------------------------------------gcttttacccaaacattgaggctttaatatgtttctgcaaaccca-----------ctcacaccatccccaagaaacgagaagggagaaaagccaaacacaag---aggtattaagaatctatcatgactaaattcaaatatatgacttatctgattttcacaaacatactttttgatccaccaatttctaatcagctatacagaacagccaaacatcgagtccagttcaggcattttatcatgataaatgggttgttctatgggaagatgaaggcaaaaggcatatacagacgttggttctagacaattgcaatttgtaaaacactaagattgcatctctgaaggatccacaaggccttccaacacaacaagctgatccaacagtgcaagcttctcatcttcaagggtctttacctcatcttcaacctcttttagctctctccctaatgcaaagctctcatcttccagcattagatacttccgcctcagtgctcggtaatcatttccggccgaagaggagtctggcagtgaatctgagttagaaccctctggtttctgaaaagcgggtgacatttcagtcacaaagtttctcttggaacccctgtgccctgatttttgtggaaaaggtgcttcttccttcacattaatcccttgaagctgagctacagatgctctctgggttgagctcttcttctttcgtgatttagggttcaagatttcctctggaacagggatccttggatcttgcatctctcaccaatagttactacaaattacacataggctatgtagttagtttaacaaaagcacaatatcaaaatgggctgaaaaattcgcaga----ctgctttgtgttaaccacctgctttggcctatta--atataaagcacgattaaggatgtcacgccatgaatcatcatcctcaacttctaagatgaatttgaacaaaaaattacttaaggaattggccaagaataatggaaggatagtgttgattacttgattcatatgtacagtcca---ggtcatgtgattacaggaaacctcactactataaattaatctttgaatatctcagttaaattttca
>_R_Hydrochorea_corymbosa1_Bonadeu_655@NODE_1_length_828_cov_183.974127
----------------------------------------------------------------------------------------------------------------------------------------------------------------------------------------atactaacaagccagtgatactccctccccacgaaaagagaagggggaaaaggcggatacaagaagaggtattaagaatctatcatcactaaatacaaatataagacttgtctgatttgcacaaacataatttttgatccaccaatttctaatgagctatacagaacagcgaaacattggctccagttcagccattttatcataataaatgggttgctctatgggaagatgaaggcaataggcatacacagacgttgattctagacaattgcgattt-taacacactaagattgcatctctgaaggatccacaaggccttccaacacaacaagctgatccaacagtgtcagcttctcatcttcaagggtctttacctcatcttcaacctcttttagctctctccctaatgcaaagctctcatcttccagcattagatacttccgcctcagtgctcggtaatcatttccggctgaagaggagtctggcagtgaatctgagttagagccctctggtttctgaaatggtggtgatatttcggttatcaagtttctcctggaacccttgtgccctgatttttgtgaaaaaggtgcctcttccttcacattaatcccttgtacctgagctaaagatgctctctgggttgagctcttcttcttgcgtgatttagggttcacgatttcctctggaacaggaatccttggatcttgcatttctgaccactagttactacagattacacataggctaggaagttagtttcacaaaaccactgcatcaatttcggctgtaaaattcagagagactatgcttcgtgttaatcacctgctt------------------------------------------------------------------------------------------------------------------------------------------------------------------------------------------------------------------------------
>_R_Hydrochorea_corymbosa1_Bonadeu_655@NODE_2_length_530_cov_65.606316
---------------------------------------------------------------------------------------------------------------------------------------------------------------------------------------------------------------------------------------------------------------------------------------------------------------------------------------------------------------------atattta---ctacaactttctttttttggaaaaaattaaccactcta----------------------caacgaaaatccttgatccactcaaatgtaatagctcgaaaactataatcgcatcgttgagtgtgtaaagagagatttaggtataagaaaccgaaccttgaagccaaaaatttcccct-------cttcttcgtcaagttcagccg--------------------acaacgacgttacttcgccgaatta-----tctcacccaggctttccctactcgttttcgcccaaatattggcctagccaccgatctttaccctcacctccttgtcaccgccgtaacgatcccctcttctccgtcaa----cgctcagtcgccggctacacgtactgcacccaaaaccatcaccacgccaagccgccaatccctcgttcataatcgatg-----taaccgaattcacctcgtctcctaatataagagaagattaac-ttttttcct------------tttttgtcctgaatttttcaaaaggccttact-----ttacgaggagac-----------------------------------------------------------------------------------------------------------------------------------------------------------------------------------------------------------------------------------------------------------------------------------------------------------------
>_R_Jupunba_cochleata_Bonadeu_673@NODE_1_length_1519_cov_96.244105
agtagccaatttctcatatactttacaccttgaaattaatggataccttga----ggcatataatatgttattgcaagtatgttcacataaatcaagacaactcatcttacatacttaccttgtacaacacaaataatatcacaattaaaaagcttcatttaaaagttcaaatcgccattacaaacactaacaagctagtgatactccctccccacgaagagagaagggagagaaggtggacacaagaagaggtattaagaatctatcctgactaaaagcaaatataagacttgtctgatttgcacaaacataa-ttttgatccaccaatttctaatgagctatacagaacagcaaaacataggctccagttcagcca-tttatcataataaacgggttgctctatgggaagatgaaggaaataggcatacacagacgttcgttctagacaattgcaatttgtaacacactaagactgcatctctgaaggatccacaaggccttccaacacaacaagctgatccaacagcgcaagcttctcatcttcaagggtctttacctcatcttcaacctcttttagctctctccctaatgcaaagctctcatcttccagcattagatacttccgcctcagtgctcggtaatcatttccggccgaagaggagtctggcagtgaatctgagttagagccctctggtttctgaaatggtggcgatatttcggttatcaagtttctcctggaacccttgtgccctgatttttgtgaaaaaggtgcttcttccttcacattaatcccttgtacctgagctaaagatactctctgggttgagctcttcttcttgcgtgatttagggttcacgatttcctctggaacaggaatccttggatcttgcatttctcaccaatagttactacaaattacacataggctatgaagttagtttaacaaaacgactgcatcaatttaggctgtaaaattcagagagactatgcttcgtgttaatgacctgctttggcttgtaaatatataaaatatgattaaggatgtcactagatgaatcatcatcctcaacttttaagatgaatttgaataaaaaatcactcatgggatggaccaagtacaacagaaggatagtgatgattacttaattcatatctacaatccagatgatgatgtaattacgggaaacctcaccactataaattaatcgttgaatatttcagttgaatttcca
>_R_Jupunba_floribunda_Iganci_883@NODE_1_length_1450_cov_64.247633
agcggccaatttctgatatattttaaaccttgaaattaatggatatccaaacgttgaggcttcatacgtttccgcaagtacgttcatataaaccaagacaactcatctcacatgcttaatttatacaacacaaataacatcacaattgaaaagctaattttaaaagtttaaatcaccatgccaaatactaacaagccagtgatactccctccccacgaaaagagaagggagaaaaggcggatacaagaagaggtattaagaatctatcatcactaaatacaaatataagacttgtctgatttgcacaaacataatttttgatccaccaatttctaatgagctatacagaacagcgaaacattggctccagttcagccattttatcataataaatgggttgctctatgggaagatgaaggcaataggcatacacagacgttgattctagacaattgcaattt-taacacactaagattgcatctctgaaggatccacaaggc---------------------------------------------------------------cttcaacctcttttagctctctccctaatgcaaagctctcatcttccagcattagatacttccgcctcagtgctcggtaatcatttccggccgaagaggagtctggcagtgaatctgagttagagccctctggtttctgaaatggtggtgatatttcggttatcaagtttctcctggaacccttgtgccctgatttttgtgaaaaaggtgcttcttccttcacattaatcccttgtacctgagctaaagatgctctctgggttgagctcttcttcttgcgtgatttagggttcacgatttcctctggaacaggaatccttggatcttgcatttctgaccaatagttactacagattacacataggctataaagttagtttaacaaaaccactgcatcgatttaggctgtaaaattcagagagactatgcttcgtgttaatcacctgctttggcttgtaaatatataaaatatgattaagtatgtcactagatgaatcatcatcctcaacttttaagatgaatttgaataacaaatcactcatgggatggaccaagtacaacagaaggatagtgatgattacttaattcatatctacaatccagatgatgatgtaattacgggaaacctcaccactataaagtaatcgttgaatatttcagttgaatttcca
>_R_Jupunba_laeta_Mori_25147@NODE_1_length_914_cov_54.259259
----------------------------------------------------------------------------------------------------------------------------------------------------------------------------------------------------------------------------------------------ggacacaagaagaggtattaagaatctatcatgactaaaaacaaatataagacttgtctgatttgcacaaacataa-ttttgatccaccaatttctaataagctatacagaacagcaaaacataggctccagttcagccattttatcataataattgggttgctctatgggaagatgaaggcaataggcatacacagactttcgttctagacaattgcaatttgtaacacactaagactgcatctctgacggatccacaaggccttccaacacaacaagctgatccaacagcgcaagcttctcatcttcaagggtctttacctcatcttcaacctcttttagctctctccctaatgcaaagctctcatcttccagcattagatacttccgcctcagtgctcggtaatcatttccggcggaagaggagtctggcagtgaatctgagttagagccctctggtttctgaaatggtggtgatatttccgttatcaagtttctcttggaacccttgtgccctgatttttgtgaaaaaggagcttcttccttcacattaatcccctgtagctgagctaaagatgctctctgggttgagctcttcttcttgcgtgatttagggttcacgatttcctctggaacaggaatccttggatcttgcatttctcaccaatagttactacaaattacacataggctatgaagttagtttaacaaaaccactgcatcaatttaggctgtaaaattcagagagactatgcttcgtgttaatcacttgctttggcttgtaaatatataaaatatgattaaggatgtcactagatgaatcatcatcctcaacttttaagatgaatttgaataaaaaatcacccatgtgatggaccaagtacaacagaaggatagtgatgattacttaatt------------------------------------------------------------------------------------
>_R_Jupunba_leucophylla_Iganci_839@NODE_2_length_591_cov_58.373541
agtagccaatttctgatatattttaaaccttgaaattaatggatatccaaacgttgaggcttcatacgtttccgcaagtacgttcatacaaaccaagacaactcatcttacatgcttaatttatacaacacaaataacatcacaattgaaaagctaattttaaaagtttaaatcgccatgccaaatactaacaagccagtgatactccctccccacgaaaagcgaagggagaaaaggcggatacaagaagaggtattaagaatctatcatcactaaatacaaatataagacttgtctgatttgcacaaacataatttttgatccaccaatttctaatgagctatacagaacagcgaaacattggctccagttcagccattttatcataataaatgggttgctctatgggaagatgaaggcaataggcatacacagacgttgattctagacaactgcaattt-taacacactaagattgcatctctgaaggatccacaaggccttccaacacaacaagctgatccaacagtgcaagcttc------------------------------------------------------------------------------------------------------------------------------------------------------------------------------------------------------------------------------------------------------------------------------------------------------------------------------------------------------------------------------------------------------------------------------------------------------------------------------------------------------------------------------------------------------------------------------------------------------------------------------------------------------------------------------------------------------------------------
>_R_Jupunba_limae_Iganci_261@NODE_1_length_1432_cov_63.383764
------------------------aaaccttgaaattaatggatatccaaacgttgaggcttcatatgttttcacaagtacgtttatacaaaccaagacaactcatcttacatgcttaatttatacaacacaaataacatcacgattgaaaaactggatttaaacgtttaaatcgccattccaaatactaacaagccagtgatactccctccccacgaaaagagaagggagaaaaggcggatacaagaagaggtataaagaatctatcatcactaaatacaaatataagacttgtctgatttgcacaaacataatttttgatccaccaatttctaatgagctatacagaacagcgaaacattggctccagttcagccattttatcataataaaagggttgctctatgggaagataaaggcaataggcatacacagacgttgattctagacaattgcaattt-taacacactaagattgcatctctgaaggatccacaaggccttccaacacaacaagctgatccaacagtgcaagcttatcatcttcaagggtctttacctcatcttcaacctcttttagctctctccctaatgcaaagctctcatcttccagcattagatacttccgcctcagtgctcggtaatcatttccggccgaagaggagtctggcagtgaatctgagttagagccctctggtttctgaaatggtggtgatatttcggttatcaagtttctcctggaacccttgtgccctgatttttgtgaaaaaggtgcttcttccttcacattaatcccttgtacctgagctaaagatgctctctgggttgagctcttcttcttgcgtgatttagggttcatgatttcctctggaacaggaatccttggatcttgcatttctgaccaatagttactacagattacacataggctatgaagttagtttaacaaaaccactgcatcaatttaggctgtaaaattcagagagactatgcttcgtgttaatcacctgctttggcttgtaaatatataaaatatgattaaggatgtcactagatgaatcatcatcctcaacttttaagatgaatttgaataaaaaatcactcatgggatggaccaagtacaacagaaggatagtgatgattacttaattcatatctacaatccagatgatgatgtaattacggtaaacctcaccactataaattaatcgttgaatatttcagttgaatttcca
>_R_Jupunba_limae_Iganci_261@NODE_2_length_569_cov_56.766260
-----------------------------------------------caaacgttgaggcttcatatgtttctgcaagtacgttcatacaaaccaagataactcatcttacatgcttaatttgtacagcacaaataacatcaccattgaaaaactggttttaaaagtttaaatcaccatttcaaacactaataagccagtgatactccctccccacgaaaagagaagggagaaaaggcggatacaagaagaggtattaagaatctatcatcactaaatacaaatataagactcgtccgatttgcacaaacaaaatttttgatccaccaatttctaatgagctatacagaacagcgaaacattcgctccagttcagccagtttatcataataaatgggttgctctatgggaagatgaaggcaataggcatacacagacgttgattctagacaattgcaatttgtaacacactaagattgcatctctgaaggatccacaaggccttccaacacaacaagctgatccaacagtgcaagcttctcatcttcaagggtctttacctcatcttcaacctcttttagctctctccctaatgcaaagctctcatcttccagcat-------------------------------------------------------------------------------------------------------------------------------------------------------------------------------------------------------------------------------------------------------------------------------------------------------------------------------------------------------------------------------------------------------------------------------------------------------------------------------------------------------------------------------------------------------------------------------------------------------------------------------------------
>_R_Jupunba_longipedunculata_Cardona_2682@NODE_1_length_870_cov_119.436318
----------------------------------------------------------------------------------------------------------------------------------------------------------------------------------------------------------tactccctccccacgaaaagagaagggagaaaaggcggatacaagaagaggtattaagaatctatcatcactaagtacaaatataagacttgtctgatttgcacaaacataatttttgatccaccaatttctaataagctatacagaacagcgaaacattggctccagttcagccattttatcataataaatgggttgctctatgggaagatgaaggcaataggcatacacagacgttgaatctagacaattgcaatttgtaacacactaagattgcatctctgaaggatccacaaggccttccaacacaacaagctgatccaacagtgcaagcttctcatcttcaagggtctttacctcatcttcaacctcttttagctctctccctaatgcaaagctctcatcttccagcattagatacttccgcctcagtgctcggtaatcatttccggccgaagaggagtctggcagtgaatctgagttagagccctctggtttctgaaatgatggtgatatttcgcttatcaagtttctcctggaacccttgtgccctgatttttgtgaaaaaggtgcttcttccttcacattaatcccttgtacctgagctaaagatgctctctgggttgagctcttcttcttgcgtgatttagggttcacgatttcctctggaacaggaatccttggatcttgcatttctcaccaatagttactacaaattacacataggctatgaagttagtttaacaaaaccactgcatcaatttaggctgtaaaattcagagagactatgcttcgtgttaatcacctgctttggcttgaaaatatataaaatatgattaaggatgtcactaggtgaatcatcatcctcaa-------------------------------------------------------------------------------------------------------------------------------------------------------------------
>_R_Jupunba_macradenia_Lourteig_3021@NODE_1_length_846_cov_137.892068
------------------------------------------------------------------------------------------------------------------------------------------------------aaactggttttaaaagtttaaatcaccatttcaaacactaacaagccagtgatactccctccccacgaaaagagaagggagaaaaggcggatacaagaagaggtattaagaatctatcatcactaaatacaaatataggacttgtctgatttgcacaaacataatttttgatccaccaatttctaatgagctatacagaacagcgaaacattggctccagttcagccattttatcataataaatgggttgctctatgggaggatgaaggcaataggcatacacagacgttgattctagacaattgcaattt-taacacactaagattgcatctctgaaggatccacaaggccttccaacacaacaagctgatccaacagtgcaagcttctcatcttcaagggtctttacctcatcttcaacctcttttagctctctccctaatgcaaagctctcatcttccagcattagatacttccgcctcagtgctcggtaatcatttccggccgaagaggagtctggcagtgaatctgagttagagccctctggtttctgaaatggtggtgatatttcggttatcaagtttctcctggaacccttgtgccctgatttttgtgaaaaaggtgcttcttccttcacattaatcccttgtagctgagctaaagatgctctctggattgagctcttcttcttgcgtgatttagtgttcacgatttcctctggaacaggaatccttggatcttgcatttctcaccaatagttactacaaattacacataggctatgaagttagtttaacaaaaccactgcatcaatttaggctgtaaaattcagaaagactatgcttcg----------------------------------------------------------------------------------------------------------------------------------------------------------------------------------------------------------------------------------------------
>_R_Jupunba_microcalyx_Iganci_855@NODE_1_length_1207_cov_122.171681
agtagccaatttctgatatattttaaaccttgaaattaatagatatccaaatgttgaggcttcatatgtttctgcaagtatgttcatacaaatcaagacaactcatcttacatgcttaatttatacaacacaaataacatcacaattgaaaagctaattttaaaagtttaaatcgccatgccaaatactaacaagccagtgatactccctccccacgaaaagcgaagggagaaaaggcggatacaagaagaggtattaagaatctatcatcactaaatacaaatataagacttgtctgatttgcacaaacataatttttgatccaccaatttctaatgagctatacagaacagcgaaacattggctccagttcagccattttatcataataaatgggttgctctatgggaagatgaaggcaataggcatacacagacgttgattctagacaactgcaattt-taacacactaagattgcatctctgaaggatccacaaggccttccaacacaacaagctgatccaacagtgcaagcttctcatcttcaagggtctttacctcatcttcaacctcttttagctctctccccaatgcaaagctctcatcttccagcattagatacttccgcctcagtgctcggtaatcatttccggccgaagaggagtctggcagtgaatctgagttagagccctctggtttctgaaatggtggtgatatttcggttatcaagtttctcctggaacccttgtgccctgatttttgtgaaaaaggtgcttcttccttcacattaatcccttgtagctgagctaaagatgctctctgggttgagctcttcttcttgcgtgatttagggttcacgatttcctctggaacaggaatccttggatcttgcatttctcaccaatagttactacaaattacacataggctatgaagttagtttaacaaaaccactgcatcaatttaggctgtaaaattcagagagactatgcttcgtgttaatcacctgctttggcttgtaaatatataaaatatgattaaggatgtcactagatgaatcatcatcctcaacttttaagatgaatttgaataaaaaa-----------------------------------------------------------------------------------------------------------------------------------------
>_R_Jupunba_microcalyx_Iganci_855@NODE_2_length_532_cov_42.443956
agtagccaatttctgatatattttaaaccttgaaattaatggatatccaaacattgaggcttcatatgtttccgcaagtacgttcatacaaaccaagacaactcatcttacatgcttaatttatacaacacaaataatatcacaattgaaaagctgattttaaaagtttaaatcgccatgccaaatactaacaagccagtgatactccctccccacgaaaagagaagggagaaaaggcggatacaagaagaggtattaagaatctatcatcactaagtacaaatataagacttgtctgatttgcacaaacataatttttgatccaccaatttctaataagctatacagaacagcgaaacattggctccagttcagccattttatcataataaatgggttactctatgggaagatgaaggcaataggcatacacagacgttgattctagacaattgcaattt-taacacactaagattgcatctctgaaggatccacaaggccttccaacacaacaagctgatccaacagtg--------------------------------------------------------------------------------------------------------------------------------------------------------------------------------------------------------------------------------------------------------------------------------------------------------------------------------------------------------------------------------------------------------------------------------------------------------------------------------------------------------------------------------------------------------------------------------------------------------------------------------------------------------------------------------------------------------------------------------
>_R_Jupunba_oppositifolia_Liegier_16014@NODE_1_length_832_cov_73.503311
----------------------------------------------------------------------------------------------------------------------------------------------------------------------------------tttcaaacactaacaagccagtaatactccctccccacaaaaagagaagggagaaaaggcgggtacaggaagaggtattaagaatctatcatcactaaatacaaatataagacttgtctgatttgcacaaacataatttttgatccaccaatttctaatgagctatacagaacggcgaaacattcgctccagttcagccattttatcataataaatgggttgctctatgggaagatgaaggcaataggcatacacagacgttgattctagacaattgcaatttgtaacacactaagattgcatctctgaaggatccacaaggccttccaacacaacaagctgatccaacagtgcaagcttctcatcttca---------------------------------------------------------------agcattagatacttccgcctcagtgctcggtaatcatttccggctgaagaggagtctggcagtgaatctgagttagagccctctggtttctgaaatggtggtgatatttcggttatcaagtttctcctggaacccttgtgccctgatttttgtgaaaaaggtgcttcttccttcacattaatcccttgtacctgagctaaagatgctctctgggttgagctcttcttcttgcgtgatttagggttcacgatttcctctggaacaggaatccttggatcttgcatttctgactaatagttactacagattacacataggctaggaagttagtttaacaaaaccactgcatcaatttcggctgtaaaattcagagagactatgcttcgtgttaatcacctgctttggcttgtaaatatataaaatatgattaaggatgtcactagatgaatcatcatcctcaac------------------------------------------------------------------------------------------------------------------------------------------------------------------
>_R_Jupunba_oxyphyllidia_Yonker_6157@NODE_1_length_1037_cov_101.487500
---------------------------------------------------------------------------------------acaaaccaagataacttatcttacatgcttaatttgtacaacacaaataacatcacgactgaaaaattggctttaagagtttaaatcaccatttcaaacactaacaagccagtgatactccctccccacaaaaagagaagggagaaaaggcggatacaagaagaggtattaagaatctatcatcactaaatacaaatataagacttgtctgatttgcacaaacataatttttgatccaccaatttctaatgagctatacagaacagcgaaacattcgctccagttcagccattttatcataataaatgggttgctctatgggaagatgaaggcaataggcatacacagacgttgattctagacaattgcaatttgtaacacactaagattgcatctctgaaggatccacaaggccttccaacacaacaagctgatccaacagtgcaagcttctcatcttcaagggtctttacgtcatcttcaacctcttttagctctctccccaatgcaaagctctcatcttccagcattagatacttccgcctcagtgctcggtaatcatttccggccgaagaggagtctggcagtgaatctgagttagagccctctggtttctgaaatggtggtgatatttcggttatcaagtttctcctggaacccttgtgccctgagttttgtgaaaaaggtgcttcttccttcacattaatcccttgtacctgagctaaagatgctctctgggttgagctcttcttcttgcgtgatttagggttcacgatttcctctggaacaggaatccttggatcttgcatttctgaccaatagttactacagattacacataggctaggaagttagtttaacaaaaccactgcatcaatttcggctgtaaaattcagagagactatgcttcgtgttaatcacctgcttgggcttgtaaatttataaaatatgattaaggatgtcactagatgaatcatcatcctcaacttttaagatgaatttgaataaaaagtcactcatgggatggaccaagtacaa---------------------------------------------------------------------------------------------------------------
>_R_Jupunba_trapezifolia_Simon_1600@NODE_1_length_897_cov_236.062945
-----------------------------------------------------------------------------------------------------------------------------------------------------------------------------------------cattgagaacgtagaaggggcttcctc-----agctaccggggaacgctgcttagaatgcagaagaggtattaagaatctatcatcactaaatacaaatataagacttgtctgatttgcacaaacataatttttgatccaccaatttctaatgagctatacagaacagcgaaacattcgctccagttcagccagtttatcataataaatgggttgctctatgggaagatgaaggcaataggcatacacagacgttgattctacacaattgcaattt-taacacactaagattgcatctctgaaggatccacgaggccttccaacacaacaagctgatccaacagtgcaagcttctcatcttcaagggtctttacctcatcttcaacctcttttagctctctccctaatgcaaagctctcatcttccagcattagatacttccgcctcagtgctcggtaatcatttccggccgaagaggagtctggcagtgaatctgagttagagccctctggtttctgaaatggtggtgatatttcggttatcaagtttctcctggaacccttgtgccctgatttttgtgaaaaaggtgcttcttccttcagattaatcccttgtagctgagctaaagatgctctctgggttgagctcttcttcttgcgtgatttagggttcacgatttcctctggaacaggaatccttggatcttgcatttctgaccaacagttactacagattacacataggctatgaagttagtttaacaaaaccactgcatcaatttaggctgtaaaattcagagagactatgcttcgtgttaatcgcctgctttggcttgtaaatatataaaatatgattatggatgtcactagatgaatcatcatcctcaacttttaagatgaattt---------------------------------------------------------------------------------------------------------------------------------------------------
>_R_Punjuba_callejasii_Daly_5935@NODE_1_length_812_cov_34.073469
---------------------------------------------------------------------------------------------------------------------------------------------------------------------------------------------------------------------------------------------------------------------atctatcatgactaaatacaaatacaagacttgtctgatttgcacaaacataa-ttttgatccaccaatttctaatgagctatacagaacagcgaaacattggctccagttcagccattttatcataataaatgggttgctctatgggaagatgaaggcaataggcatacacagacgttcgttctagacaattgcaatttgtaacacactaagactgcatctctgaaggatccacaaggccttccaacacaacaagctgatccaacagcgcaagcttctcatcttcaagggtctttacctcatcttcaacctcttttagctctctccctaatgcaaagctctcatcttccagcattagatacttccgcctcagtgctcggtaatcatttccggccgaagaggagtctggcagtgaatctgagttagagccctctggtttctgaaatggtggtgacatttcggttatcaagtttctcttggaacccttgtgccctgatttttgtgaaaaaggtgcttcttccttcacattaatcccttgtagctgagctaaagatgctctctgggttgagctcttcttcttgcgtgacttagggttcaagatttcctctggaacaggaatccttggatcttgcatttctcaccaatacttactacaaattacacacaggctatgaagttagtttaacaaaagcactgcatcaatttaggctgtaaaatttagagagactatgcttcgtgttaatcacctgctttggcttataaatatataaaatatgatcaaggatgtcactagatgaatcatcatcctcatct-----------------------------------------------------------------------------------------------------------------------------------------------------------------
>_R_Punjuba_killipii_Palodorios_6252@NODE_1_length_1020_cov_48.611877
-----------------------------------------------------------------------------------------------------------------------------------------------------------------------------------------------------------------------caaaaagagaaggaagaaaagacggacacaagaagaggtattaagaatctatcatgactaaatacaaatacaagacttgtctgatttgcacaaacataa-ttttgatccaccaatttctaatgagctacacagaacagcgaaacattggctccaattcagccattttatcataataaatgggttgctctatgggaagatgaaggcaataggcatacacagacgttcgttctagacaattgcaatttgtaacacactaagactgcatctctgaaggatccacaaggccttccaacacaacaagctgatccaacagcgcaagcttctcatcttcaagggtctttacctcatcttcgacctcttttagctctctccctaatgcaaagctctcatcttccagcattagatacttccgcctcagtgctcggtaatcatttccggccgaagaggagtctggcagtgaatctgagttagagccctctggtttctgaaatggtggtgacatttcggttatcaagtttctcttggaacccttgtgccctgatttttgtgaaaaaggtgcttcttccttcacattaatcccttgtagctgagctaaagatgctctctgggttgagctcttcttcttgcgtgacttagggttcaagatttcctctggaacaggaatccttggatcttgcatttctcaccaatacttactacaaattacacacagtctatgaagttagtttaacaaaagcactgcatcaatttaggctgtaaaattcagagagactatgcttcgggttaatcacctgctttggcttataaatatataaaatatgatcaaggatgtcactagatgaatcatcatcctcatcttttaagatgaatttgagtaaaaaatcactcatgggatggaccaagtacaacagaaggatagtgatgattacttaattcatatctacaatccaaatgatgatgtaattacgggaaacctcaccactataaattaatcgttgaatatttcagttaaatttcca
>_R_Punjuba_racemiflora_Jimenez_Soares_3626@NODE_1_length_1163_cov_130.761510
-------------tgatatactttacaccttgaaattaatggataccttga----ggcatataatatgttgctgcagg----------------gaatcgactcaccttacatatttattttgtacaacgcaaataataccacaattaaaaaactatttttaaaagtttaaattgccattccaaacactaacaagccagtgatactccctccccacgaaaagagaagggagacaaggcggacacaagaagaggtattaagaatctatcatgactaaatacaaatataagacttgtctgatttgcacaaacataa-ttttgatccaccaatttctaatgagctatacagaacagcgaaacattggctcccgttcagccattttaacataataaatgggttgctctatgggaagatgaaggcaataggcatacacaggcgttcgttctagacaattgcaatttgtaacacactaagactgcatctctgaaggatccacaaggccttccaacacaacaagctgatccaacagcgcaagcttctcatcttcaagggtctttacctcatcttcaacctcttttagctctctccctaatgcaaagctctcatcttccagcattagatacttccgcctcagtgctcggtaatcatttccagccgaagaggagtctggcagtgaatctgagttagagccctctggtttctgaaatggtggtgatatttcggttatcaagtttctcttggaacccttgtgccctgatttttgtgaaaaaggtgcttcttccttcacattaatcccttgtagctgagctaaagatgctctctgggttgagctcttcttcttgcgtgacttagggttcaagatttcctctggaacaggattccttggatcttgcatttctcaccaatacttactacaaattacacacaggctatgaagttagtttaacaaaagcactgcatcaatttacgctgtaaaattcagagagactatgcttcgtgttaatcacctgctttggcttataaatatataaaatatgatcaaggatgtcactagatgaatcatcatcctcatcttttaagatgaatttgagtaaaaaatcactcatgggatggaccaagtacaacagaaggatagtgatgattacttaattcatatctacaatccagatgatgatgtaattacgggaaacctcac----------------------------------------
