# Supplementary material for: A new generic circumscription of Hydrochorea (Leguminosae, Caesalpinioideae, mimosoid clade) with an amphi-Atlantic distribution
Source: PhytoKeys. 2022 Aug 22;205:401–37. doi: 10.3897/phytokeys.205.82775 (PMC9849043; doi:10.3897/phytokeys.205.82775)
Supplement: Supplementary material 1 — Supplementary data file S1 [file phytokeys-205-401_article-82775__-s001.zip › RBH3_m20371_comp32533_c0_seq2_exon07.aln-cln]

>Acacia_rostellifera_Murphy_466@NODE_1_length_1427_cov_68.165185
agaggagggagagctggagggtacaaagagcttgatgaagaagaaatagaggaaactaaacgacgtaggcgggaggctgaagtaagatcatgtgaacatgggaacagacactcatatatgtcatccttttgttataatgtgatgttttttatctttgtcaggacgatggggagttgtatgatgaatttggtaatcttaagaagaaatttcgtgccaaaacacaacaagctgaggctgcaagagtgcttcctggttctgggcgtgctggatgggacgttgagggactaggtattttgttttaagaaaaaatagaatggtttattctcaataaagttttgctccactgccttttaaggctagcggggaacaagttgagatactccagagctggttgagttcaattttctttcatttcatgactagaaagtccaccagatgacacttggcgaacatgttccccaatgctctcattttgaattatctggacctgaaataacgaagtgctttccaatattcatgacagggattgacagggatgggcgagagagaagcagagacaggggaagggaccgtgatgagggagtgaacaggaacagagatcgacatgaccgagaaaggcacggcattcgaaatgtagagagggacagggggagagatcgagattgggattatgatgaccgaaatagagattatgggagagatagggaacgaagtagacaccgttattaaagatggcaccaacagtt-ttttatgcaccgcgactaccttaacgagaactggttatgttgcctttttattgaatccttgaatttggatattgccgaattcttctcgactggaaacagcatcttttcatggacaagccagagactatattttagtggctttttgttgggatgacatcttttcaatgtattgaaagattacattaaaaag-ttttatgaatttgtgtgaatgtagaaaacatctttataagagttctctcgtttgggattggacccagcttgaattctaactatagttagggatggtttgtttaaaaaaaacaacgaaagaaaatatgattcttgagctttgatgttgttgcatgaattttag-----------------------ccgcacgaccaactagatttctctaatgagttaactggcatagattttatcgcattgcatcacccttgatta
>Albizia_adinocephala_FHO33_88@NODE_1_length_1327_cov_56.856000
agaggagggcgagctggagggtacaaagagcttgatgaagaagaaatagaggaaactaaacgacgcaggcgggaggctgaagtaagatcatgtgaacatgggaacagacactcatatatgtcatccttgtgttataatgtgatcttttttaactttgtcaggacgatggggagttgtatgatgaatttggtaatcttaagaagaaatttcgtgccaaaacacagcaagctgaagctgcaagagtgcttcctggttctgggcgtgctggatgggaggttgagggactaggtattttgtttcaagaaaaaatagaatggtttattctcaataaagttttgcccctctgccttttaaggctaacggggaacaagttgagatactccagagctggttgagctcaattttctttcatttcatgactagaaagtccaccagatgacacttgcccaacatgttccccaatgctctcattttgaatttgctggacctgaaataaccaagtgctttccaatattcatgacagggattgacagggatgggcgagagagaagcagagacaggggaagggaacgtgatgagggggagaacaggaacagagatcgacatgaccgagaaaggcaaggcattcgaaatgtagagagggacagggggagagatcgtgattgggattatgatgaccgaaatagagattatgggagaggtagggaacgaagtagacaccgttattaaagatggcaccagcagtttttttttgcaccgcgaccaccttgactagaactggttatgttgcctttttattgaatccttgaatttggatattgccgcattcttcttgccgggaaacagcatcttttcatggagaagctagagac--tattttagtggctttttgttgggatgatatcttttcaatgtagcgaaagattacattaaaaaagttttatgaa--tgtgtgaatgtagaaaacatctttgtaagagttctctcctttgtgtttggacccagtttgaattctaactacacttagaaatggtttgtttaaaaaaaaagaaaaaagaaaatatgattattgagctttgacgtttttgcatgaattttagccgcatgacgagaagcaaaatgtccgcatgaccaactagatttctctaatgagttaactagcatagattttcttgcattgcatcacccatgatt-
>Albizia_decandra_Vilhena_231@NODE_1_length_533_cov_28.949561
------------------------------------------------------------------------------------------------------------------------------------------------------------------------------------------------------------------------------------------------------------------------------------------------------------------------------------------------------------------ggctaatggggaacaagttgagatactccagggctggttgagctcaattttctttcatttcatgactagaaagtccaccagatgacacttgccgaacatgttccccaatgctctcattttgaattagctggacctgaaataaccaagtgctttccaatattcatgacagggattgacagggatgggcgagagagaagcagagacaggggaagggaacgtgatgagggggagaacaggaacagagatcgacatgaccgagaaaggcaaggcattcgaaatgtagagagggacagggggagagatcgtgattgggattatgatgaccgaaatagagattatgggagaggtagggaacgaagtagacaccgttattaaagatggcaccaacagtttttttatgcaccgcg---accttgactagaactggttatgttacctttttatagaatccttaaatttggatattgccgcattcttcttgacgggaaacaacatcttttcatggacaagctagagac--tattttagtggctttttg---------------------------------------------------------------------------------------------------------------------------------------------------------------------------------------------------------------------------------------------------------------------------------------------------------------
>Albizia_inundata_Wood_26530@NODE_1_length_784_cov_235.117970
----------------------------------------------------------------------------------------------------------------------------------------------------------------------------------------------------------------------------------------------------------------------------------------------------------------------------gtttattctcaataaagttttgctcctctgccttttaaggctaacggggaacaagttgagatactccagagctggttgagctcaattttctttcatttcataactagaaagtccaccagatgacacttgccgaacatgttccccaatgctctcattttgaattagctggacctgaaataaccaagtgctttccaatattcatgacagggattgacagggatgggcgagagagaagcagagacaggggaagggaacgtgatgagggggagaacaggaacagagatcgacatgaccgagaaaggcaaggcattcgaaatgtagagagggacagggggagagatcgtgattgggattatgatgaccgaaatagagattatgggagaggtagggaacgaagtagacaccgttattaaagatggcaccaacagtttttttatgcactgcg---accttgactagaactggttatgttgcctttttattgaatccttaaatttggatattgccacattcttcttgacgggaaacaacatcttttcatggacaagctaggac---tattttagtggctttttgttgggataatatcttttcaatgtatcgaaggattacattaaaaaagttttatgaatttgtgtgaatgtagaaaacatctttggaagagttctctcgtttgggattggacccagcttgaattctaactacagttagtgatggtttgtttaaaaaa---acaaaaagaaaatatgattcttgagctttgacgtttttgcatgaattttagccgcatgac--------------------------------------------------------------------------------------
>Albizia_multiflora_Hughes_3090@NODE_1_length_1005_cov_58.892241
--------------------------------------agaagaaatagaggaaactaaacgacgcaggcgggaggctgaagtaagatcatgtgaacatgggaacaggcactcatatatgtcatccttgtgttataatgtgatcttttttaactttgtcaggacgatggggagttgtatgatgaatttggtaatctaaagaagaaattccgtgccaaaacacagcaagcagaagctgcaagagtgcttcctggttctgggcgtgctggatgggaggttgagggactaggtattttgttttaagaaaaaataaaatggtttattctcaataaagttttgctcctctgcctttcaaggctaacggggaacaagttgagatactccagagctggttgagctgaattttctttcatttcatgactagaaagtccaccagatgacacttgccgaacatgttccccaatgctctcattttgaattagctggacctgaaataaccaagtgctttccaatattcatgacagggattgacagggatgggcgagagagaagcagagacaggggaagggaacgtgatgagggggagaacaggaacagaggtcgacatgaccgggaaaggcaaggcattcgaaatgtagagagggacagggggagagatcgtgattgggattatgatgaccgaaatagagattatgggagaggtagggaacgaagtagacaccgttattaaagatggcaccaacagtttttttatgcaccgcg---accttgactagaactggttatgttgcctttttattgaatccttaaatttggatattgccgtattcttcttgacgggaaacaacatcttttcatggacaagctagagac--tattttagtggctttttgttgggataatatcttttcaatgtatcgaaggattacattaaaaaagttttatgaatttgtgtgaatgtagaaaacatctttgtaagagttctctcgtttgggattggacccagcttgaattctaactacagttagagatggtttgtttaaaaaaac---------------------------------------------------------------------------------------------------------------------------------------------------
>Albizia_subdimidiata_var_subdimidiata_Ferreira_210@NODE_1_length_860_cov_56.173691
----------------------------------------------------------------------------------------------------------------------------ccttgtgttataatgtgatcttttttaactttgtcaggacgatggggagttgtatgatgaatttggtaatctaaagaagaaattccgtgccaaaacacagcaagcagaacctgcaagagtgcttcctggttctgggcgtgctggatgggaggttgagggactaggtattttgttttaagaaaaaatagaatggtttattctcaataaagttttgctcctctgccttttaaggctaacggggaacaagttgagatactccagagctggttgagctcaattttctttcatttcataactagaaagtccaccagatgacacttgccgaacatgttccccaatgctctcattttgaattagctggacctgaaataaccaagtgctttccaatattcatgacagggattgacagggatgggcgagagagaagcagagacaggggaagggaacgtgatgagggggagaacaggaacagagatcgacatgaccgagaaaggcaaggcattcgaaatgtagagagggacagggggagagatcgtgattgggattatgatgaccgaaatagagattatgggagaggtagggaacgaagtagacaccgttattaaagatggcaccaacagtttttttatgcactgcg---accttgactagaactggttatgttgcctttttattgaatccttaaatttggatattgccacattcttcttgacgggaaacaacatcttttcatggacaagctag-gac--tattttagtggctttttgttgggataatatcttttcaatgtatcgaaggattacattaaaaaagttttatgaatttgtgtgaatgtagaaaacatctttggaagagttctctcgtt-------------------------------------------------------------------------------------------------------------------------------------------------------------------------------------------------------------
>Balizia_leucocalyx_Aguilar_1939@NODE_1_length_1319_cov_54.732689
agaggagggcgagctggagggtacaaagagcttgatgaagaagaaatagaggaaactaaacgacgcaggcgggaggctgaagtaagatcatgtgaacatgggaacaaacactcatatatgtcatccttgtgttataatgtgatcttttttaactttgtcaggatgacggggagttgtatgatgaatttggtaatcttaagaagaaatttcgtgccaaaacacagcaagctgaagctgcaagagtgcttcctggttctgggcgtgctggatgggaggttgagggactaggtattttgttttaag-aaaaatagaatggtttactctcaataaagttttgctcctctgccttttaaggctaacggggaacaa--tgagatactccagagctggttgagctcaattttctttcgtttcatgactagaaagtccaccagatgacatttgccgaatatgttccccaatgctctcattttgaattagctggacctgaaataaccaagtgctttccaatattcatgacagggattgacagggatgggcgagagagaagcagagacaggggaagggaacgtgatgagggggagaacaggaacagagatcgacatgaccgagaaaggcaaggcattcgaaatgtagagagggacagggggagagatcgagattgggattatgatgaccgaaatagagattatgggagagatagggaacgaagtagacaccgttattaaatatggcaccaacagttattttatgcaccgcgaccaccttgactagaactggttatgttgccttgttattgaagccttgaatttggatattgccgaattcttcttgacgggaaacagcatcttttcatggacaagctagagactatattttagtggctttttgttgggataatatcttttcaatgtatcgaaagattacattaaaaaa-ttttatgaatttgtgtgaatgtagaaaacatctttgtaagagttctctggtttgggattggactcagcttgaattctaactatagttagaaatggtttgtttaaaaaaaacaaagaaagaaaatatgattcttgagctttgatgttgttgcgtgagttttagccgcatgacgagaagcaaaatgtccgcatgaccagctagatt-------tgagttaactggcatagattttcttgcattacatcacccacgatt-
>Balizia_pedicellaris_Queiroz_15529@NODE_1_length_680_cov_195.206400
----------------------------------------------------------------------------------------------------------------------------------------------------------------------------------------------------------------------------------------------------------------------------------------------------------------------------------------------------------------------------------------------------------------------------------------------------------------------------------------------------------------------------------------------------------------------------------------------------------------------------------------------------------------------------------------------------------atagagattatgggagagatagggaacgaagtagacaccgttattaaaggtggcaccaacagttattttatgcatcgcgaccaccttgactagaactggttatgttgccttgttattgaatccttgaatttggatattgccgaattcttcttgacgggaaccagcatcttttcatggacaagctagagactatattttagtggctttttgttgggataatatcttttcaatgtatcgaaagattacattaaaaaa-ttttatgaatttgtgtgaatgtagaaaacatctttgtaaaagttctctcgtttgggattggacccagcttgaattctaactatagttagaaatggtttgtttaaaaaaaacaaagaaagaaaatatgattcttgagctatag--------------ttttagccgcatgacgagaagcaaaatgtccgcacgaccagctagatttc-----tgagttaactggcatagattttcttgcattgcatcacccatgattt
>Balizia_pedicellaris_Queiroz_15529@NODE_2_length_655_cov_201.925000
agaggagggcgagctggagggtacaaagagcttgatgaagaagaaatagaggaaactaaacgacgcaggcgggaggctgaagtaagatcatgtgaacatgggaacagacactcatatatgtcatccttgtgttataatgtgatcttttttaactttgtcaggacgacggggagttgtatgatgaatttggtaatcttaagaagaaatttcgtgccaaaacacagcaagctgaagctgcaagagtgcttcctggttctgggcgtgctggatgggaggttgagggactaggtattttgttttaagaaaaaatagaatggtttattctcaataaagtcttgctcctctgccttttaaggctaacggggaacaa--tgagatactccagagctggttgagctcaattttctttcatttcatgactagaaagtccaccagatgacacttgccgaacatgttccccaatgctctcattttgaattagctggacctgaaataaccaagtgctttccaatattcatgacagggattgacagggatgggcgagagaggagcagagacaggggaagggaacgtgatgagggggagaacaggaacagagatcgacatgaccgagaaaggcaaggcattcgaaatgtagagagggacagggggagagat----------------------------------------------------------------------------------------------------------------------------------------------------------------------------------------------------------------------------------------------------------------------------------------------------------------------------------------------------------------------------------------------------------------------------------------------------------------------------------------------------------------------------------------------------------
>Cathormion_obliquifoliolatum_Wieringa_6519@NODE_1_length_956_cov_136.366260
-------------------------------------------------------------------------------------------------------------------------------------------------------------------------------------------------------------atttcgtgccaaaacacagcaagctgaagctgcaagagtgcttcctggttctgggcgtgctggatgggaggttgagggactaggtattttgttttaagaaaaaatagaatggtttattctcaataaagttttgctcctctgccttttaaggctaacggggaacaa--tgagatactccagagctggttgcgctcaattttctttcatttcatgactagaaagtccaccagataacacttgccgaacatgttccccaatgctctcattttgaattagctggacctgaaataaccaagtgctttccaatattcatgacagggattgacagggatgggcgagagagaagcagagacaggggaagggaacgtgatgagggggagaacaggaacagagatcgacatgaccgagaaaggcaaggcattcgaaatgtagagagggacagggggagagatcgagattgggattatgatgaccgaaatagagattatgggagagatagggaacgaagtagacaccgttattaaagatggcaccaacagttattttatgcaccgcgaccaccttgactagaactggttatgttgccttgttattgaatccttgaatttggatattgccgaattcttcttgacgggaaacagcatcttttcatggacaagctagagactatattttagtggctttttgttgggataacatcttttcaatgtatcgaaagattacattaaaaaa-ttttatgaatttgtgtgaatgaagaaaatatctttgtaagagttctctagtttgggattggacccagcttgaattctaactatagttagaaatggtttgtttaaaaaaaacaatgaaagaaaatatgattcttgagctttgatgttgttgcgtgagtttaagccgcatgacgagaagcaaaatgtccgcatgaccagctagatttc-----tgagttaactggcatagat---------------------------
>Hydrochorea_corymbosa1_Bonadeu_655@NODE_1_length_763_cov_260.656780
---------------------------------------------------------------------------------------------------------------------------------------------------------------------------------------------------------------ttcgtgccaaaacacagcaagctgaagctgcaagagtgcttcctggttctgggcgtgctggatgggaggttgagggactaggtattttgttttaagaaaaaatagaatggtttattctcaataaagttttgctcctctgccttttaaggctaacggggaacaa--tgagatactccagagctggttgcgctcaattttctttcatttcatgactagaaagtccactagatgacacttgccgaacatgttccccaatgctctcattttgaattagctggacctgaaataaccaagtgctttccaatattcatgacagggattgacagggatgggcgagagagaagcagagacaggggaagggaacgtgatgagggggagaacaggaacagagatcgacatgaccgagaaaggcaaggcattcgaaatgtagagagggacagggggagagatcgagattgggattatgatgaccgaaatagagactatgggagagatagggaacgaagtagacaccgttattaaagatggcaccaacagttattttatgcaccgcgaccaccttgactagaactggttgtgttgcc-----------tccttgaatttggatattgccgaattcttcttgacgggaaacagcatcttttcatggacaagctagagactatattttagtggctttttgttgggataatatcttttcaatgtatcgaaagattacattaaaaaa-ttttatgaatttgtgtgaatgtagaaaacatctttg-aagagttctc------------------------------------------------------------------------------------------------------------------------------------------------------------------------------------------------------------------
>Hydrochorea_gonggrijpii_Tillett_45696@NODE_1_length_925_cov_76.290094
--------------------------------------------------ggaaactaaacgacgcaggcgggaggctgaagtaagatcatgtgaacatgggaacagacactcatatatgtcatccttgtgttataatgtgatcttttttaactttgtcaggacgacggggagttgtatgatgaatttggtaatcttaagaagaaatttcgtgccaaaacacagcaagctgaagctgcaagagtgcttcctggttctgggcgtgctggatgggaggttgagggactaggtattttgttttaagaaaaaatagaatggtttattctcaataaagttttgctcctctgccttttaaggctaacggggaacaa--tgagatactccagagctggttgcgctcaattttctttcatttcatgactagaaagtccactagatgacacttgccgaacatgttccccaatgctctcattttgaattagctggacctgaaataaccaagtgctttccaatattcatgacagggattgacagggatgggcgagagagaagcagagacaggggaagggaacgtgatgagggggagaacaggaacagagatcgacatgaccgagaaaggcaaggcattcgaaatgtagagagggacagggggagagatcgagattgggattatgatgaccgaaatagagattatgggagagatagggaacgaagtagacaccgttattaaagatggc----acagttattttatgcaccgcgaccaccttgactagaactggttatgttgccttgttattgaatccttgaatttggatgttgccgaattcttcttgacgggaaacagcatcttttcatggacaagctagagactatattttagtggctttttgttgggataatatcttttcaatgtatcgaaagattacattaaaaaa-ttttatgaatttgtgtgaatgtagaaaacatctttgtaagagtt---------------------------------------------------------------------------------------------------------------------------------------------------------------------------------------------------------------------
>Jupunba_abbottii_Zanoni_21220@NODE_1_length_748_cov_88.739195
------------------------------------------------------------------------------------------------------------------------------------------------------------------------------------------------------------------------------------------------------------------------ctggatgggaggttgagggactaggtattttgctttaagaaaaaatagaatggtttattctcaataaagttttgctcctctgccttttaaggctaacggggaacaatttgagatactccagagctggttgagctcaattttctttcatttcatgactagaaagtccaccagatgacacttgcctaacatgttccccaatgctctcattttgaattagctggacctgaaataatcaagtgctttccaatattcatgacagggattgacagggatgggcgagagagaagcagagacaggggaagggaacgtgatgagggcgagaacaggaacagagatcgacatgaccgagaaaggcaaggcattcgaaatgtagagagggacagggggagagatcgagattgggattatgatgaccgaaatagagattatgggagagatagggaacgaagtagacaccgttattgaagatggcaccaacagttattttatgcaccgcgaccaccttgactagaactggttatgttgccttgttattgaatccttgaatttggatattgccaaattcttcttgacgggaaacagcatcttttcatggacaagctagagactatattttagtggctttttgttgggataatatcttttcaatgtatcgaaagattacattgaaaaa-ttttatgaatttgtgtgaatgtagaaaacatctttgtaagagttctctcgtttgggattggacctagcttgaat---------------------------------------------------------------------------------------------------------------------------------------------------------------------------------------
>Jupunba_brachystachya_Lima_7438@NODE_1_length_1346_cov_41.427108
agaggagggcgagctggagggtacaaggagcttgatgaagaagaaatagaggaaactaaacgacgcaggcgggaggctgaagtaagatcatgtgaacatgggaacagacactcatatatgtcatccttgtgttataatgtgatcttttttaactttttcaggacgacggggagttgtatgatgaatttggtaatcttaagaagaaatttcgtgccaaaacacagcaagctgaagctgcaagagtgcttcctggttctgggcgtgctggatgggaggttgagggactaggtattttgttttaagaaaaaatagaatggtttattctcaataaagttttgctcttctgccttttaaggctaacggggaacaatttgagatactccagagctggttgagctcaattttctttcatttcatgactagaaagtccaccagatgacacttgccgaacatgttccccaatgctctcattttgaattagctggacctgaaataaccaagtgctttccaatattcatgacagggattgacagggatgggcgagagagaagcagagacaggggaagggaacgtgatgagggggagaacaggaacagagatcgacatgaccgagaaaggcaaggcattcgaaatgtagagagggacagggggagagatcgagattgggattatgatgaccgaaatagagattatgggagagatagggaacgaagtagacaccgttattaaagatggcaccaacagttattttatgcaccgcgaccaccttgactagaactggtgatgttgccttgttattgaatccttgaatttggatattgccgaattcttcttgatgggaaacagcatcttttcatggacaagctagagactatattttagtggctttttgttgggataatatcttttcaatgtatcgaaagattacattaaaaaa-ttttatgaatttgtgtgaacgtagaaaacatctttgtaagagttctctcgtttgggattggatccagcttgaattctaactataggtagagatggtttgtttaaaaaaaacaaagaaagaaaatatgattcttgagctttgatgttgttgcgtgagttttagccgcatgacgagaagcaaaatgtccgcatgaccaactagatttctctaatgagttaactggcatagattatcttgcattgcatcacccatgatat
>Jupunba_cochleata_Bonadeu_673@NODE_1_length_1432_cov_40.674539
agaggagggcgagctggagggtacaaggagcttgatgaagaagaaatagaggaaactaaacgacgcaggcgggaggctgaagtaagatcatgtgaacatgggaacagacactcatatatgtcatccttgtgttataatgtgatcttttttaactttgtcaggacgacggggagttgtatgatgaatttggtaatcttaagaagaaatttcgtgccaaaacacagcaagccgaagctgcaagagtgcttcctggttctgggcgtgctggatgggaggttgagggactaggtattttgttttaagaaaaaatagaatggtttattctcaataaagttttgctcctctgccttttaaggctaacggggaacaatttgagatactccagagctggttgagctcaattttctttcatttcatgactagaaagtccaccagatgacacttgccgaacatgttccccaatgctctcattttgaattagctggacctgaaataaccaagtgctttccaatattcatgacagggattgacagggatgggcgtgagagaagcagagacaggggaagggaacgtgatgagggggagaacaggaacagagatcgacatgaccgagaaaggcaaggcattcgaaatgtagagagggacagggggagagatcgagattgggattatgatgaccgaaatagagattatgggagagatagggaacgaagtagacaccgttattaaagatggcaccaacagttattttatgcaccgcgaccaccttgactagagctggctatgttgccttgttattgaatccttgaatttggatattgccgaattcttcttgacgggaaacagcatcttttcatggacaagctagagactatattttagtggctttttgttgggataatatcttttcaatgtatcgaaagattacattaaaaat-ttttatgaatttgtgtgaatgtagaaaacatctttgtaagagttctctcgtttgggattggacccagcttgaattctaactataggtagagatggtttgtttaaaaaa---aaacaaagaaaatatgattcttgagctttgatgttgttgcatgagttttagccgcatgacgagaagcaaaatgtccgcatgaccaactagatttctctaatgagttaactggcatagattttcttgcattgcatcacccatgattt
>Jupunba_commutata_Maguire_46145@NODE_1_length_1317_cov_54.562903
agaggagggcgagctggagggtacaaggagcttgatgaagaagaaatagaggaaactaaacgacgcaggcgggaggctgaagtaagatcatgtgaacatgggaacagacactcatatatgtcatccttgtgttataatgtgatcttttttaactttgtcaggacgacggggagttgtatgatgaatttggtaatcttaagaagaaatttcgtgccaaaacacagcaagctgaagctgcgagagtgcttcctggttctgggcgtgctggatgggaggttgagggactaggtattttgttttaagaaaaaatagaatggtttattctccataaagttttgctcctctgccttttaaggctaacggggaacaatttgagatactccagagctggttgagctcaattttctttcatttcatgactagaaagtccaccagatgacacttgccgaacatgttccccaatgctctcattttgaattagctggacctgaaataaccaagtgctttccaatattcatgacagggattgacagggatgggcgagagagaagcagagacaggggaagggaacgtgatgagggggagaacaggaacagagatcgacatgaccgagaaaggcaaggcattcgaaatgtagagagggacagggggagagatcgagattgggattatgatgaccgaaatagagattatgggagagatagggaacgaagtagacaccgttattaaaggtggcaccaacagttattttatgcaccgcgaccaccttgactagaactggttatgttgccttgttattgaatccttgaatttggatattgccgaattcttcttgacgggaaacagcatcttttcatggacaagctagagactatattttagtggctttttgttgggataatatcttttcaatgtatcgaaagattacattaaaaag-ttttatgaatttgtgtgaatgtagaaaacatctttataagagttctctcgtttgggattggatccagcttgaattctaactataggtagagatggtttgtttaaaaaaaagaaagaaagaaaatatgattcttgagctttgatgttgttgcatgagttttagccgcatgacgagaagcaaaatgtccgcatgaccaactagatttctctaatgagttaactggcatagattttcttgcattgcatcacccatgatt-
>Jupunba_filamentosa_Lima_7487@NODE_1_length_1126_cov_45.972355
-----------------agggtacaaggagcttgatgaagaagaaatagaggaaactaaacgacgcaggcgggaggctgaagtaagatcatgtgaacatgggaacagacgctcatatatgtcatccttgtgttataatgtgatcttttttaactttgtcaggacgacggggagttgtatgatgaatttggtaatcttaagaagaaatttcgtgccaaaacacagcaagctgaagctgcaagagtgcttcctggttctgggcgtgctggatgggaggttgagggactaggtattttgttttaagaaaaaatagaatggtttattctcaataaagttttgctcctctgccttttaaggctaacagggaacaatttgagatactccagagctggttgagctcaattttctttcatttcatgactagaaagtccaccagatgacacttgccgaacatgttccccaatgctctcattttgaattagctggacctgaaataaccaagtgctttccaatattcatgacagggattgacagggatgggcgagagagaagcagagacaggggaagggaacgtgatgagggggagaacaggaacagagatcgacatgaccgagaaaggcaaggcattcgaaatgtagagagggacagggggagagatcgagattgggattatgatgaccgaagtagagattatgggagagatagggaacgaagtagacaccgttattaaagatggcaccaacagttattttatgcaccgcgaccaccttgactagaactgtttatgttgccttgttattgaatccttgaatttggatattgccgaattcttcttgacgggaaacagcatcttttcatggacaagctagagactatattttagtggctttttgttgggataatatcttttcaatgtatcgaaagattacattaaaaaa-ttttaagaatttgtgtgaatgtataaaacatttttgtaagagttctctcgtttgggattggacccagcttgaattctaactataggtagagatggtttgtttaaaaaaaacaaagaaagaaaatatgattcttgagctttgatgttgttgcatgagttttagccgcatgacgagaagcaaaatgtccgcatgaccaactagatttc---------------------------------------------------
>Jupunba_langsdorfii_Ribeiro_728@NODE_1_length_1693_cov_39.959777
agaggagggcgagctggagggtacaaggagcttgatgaagaagaaatagaggaaactaaacgacgcaggcgggaggctgaagtaagatcatgtgaacatgggaacagacactcatatatgtcatccttgtgttataatgtgatcttttttaactttgtcaggacgatggggagttgtatgatgaatttggtaatcttaagaagaaatttcgtgccaaaacacagcaagctgaagctgcaagagtgcttcctggttctgggcgtgctggatgggaggttgagggactaggtattttgttttaagaaaaaatagaatggtttattctcaataaagttttgctcctctgccttttaaggctaacggggaacaatttgagatcctccagagctggttgagctcaattttctttcatttcttgactagaaagtccaccagatgacacttgccgaacatgttccccaatgctctcattttgaattagctggacctgaaataaccaagtgctttccaatattcatgacagggattgacagggatgggcgagagagaagcagagacaggggaagggaacgtgatgagggggagaacaggaacagagatcgacatgaccgagaaaggcaaggcattcgaaatgtagagagggacagggggagagatcgagattgggattatgatgaccgaaatagagattatgggagagatagggaacgaagtagacaccgttattaaagatggcaccaacagttattttatgcaccgcgaccaccatgactagaactggttatgttgccttgttattgaatccttgaatttggatattgccgaattcttcttgacgggaaacatcatcttttcatggacaagctagagactatattttagtggctttttgttgggataatatcttttcaatgtatcgaaagattacattaaaaaa-ttttatgaatttgtgtgaatgtataaaacatctttgtaagagttctctcgtttgggattggacccagcttgaattctaactgtaggtagagatggtttgtttaaaaaaaacaaagaaagaaaatatgattcttgagctttgatgttgttgcatgagttttagccgcatgacgagaagcaaaatgtccgcatgaccaactagatttctctaatgagttaactggcatagattttcttgcattgcatcacccatgattt
>Jupunba_leucophylla_Iganci_839@NODE_1_length_1396_cov_90.130402
agaggagggcgtgctggagggtacaaggagcttgatgaagaagaaatagaggaaactaaacgacgcaggcgggaggctgaagtaagatcatgtgaacatgggaacacacactcatatatgtcatccttgtgttataatgtgatattttttaactttgtcaggacgacggggagttgtatgatgaatttggtaatctcaagaagaaatttcgtgccaaaacacagcaagctgaagctgcaagagtgcttcctggttctgggcgtgctggatgggaggttgagggactaggtattttgctttaagaaaaaatagaatggtttattctcaataaagttttgctcctctgccttttaaggctaacggggaacaatttgagatactccagagctggttgagctcaattttctttcatttcatgactagaaagtccaccagatgacacttgccgagcatgttccccaatgctctcattttgaattagctggacctgaaataaccaagtgctttccaatattcatgacagggattgacagggatgggcgagagagaagcagagacaggggaagggaacgtgatgagggggagaacaggaacagagatcgacatgaccgagaaaggcaaggcattcgaaatgtagagagggacagggggagagatcgagattgggattatgatgaccgaaatagagattatgggagagatagggaacgaagtagacaccgttattaaagatggcaccaacagttattttatgcaccgcgaccaccttgactagaactggttatgttgccttgttattgaatccttgaatttggatattgccgaattcttcttgacgggaaacagcgtcttttcatggacaagctagagactatattttagtggctttttgttgggataatatcttttcaatgtatcgaaagattacattaaaaaa-ttttatgaatttgtgtgaatgtagaaaacatctttgtaagagttctctcgtttgggattggacccagcttgaattctaactataggtagagatggtttgtttaaaaaaaacaaagaaagaaaatatgattcttgagctttgatgtttttgcatgagttttagccgcatgacgagaagcaaaatgtccgcatgaccaactagatttctctgatgagttaactggcatagattttcttgcattgcatcacccatgatta
>Jupunba_macradenia_Lourteig_3021@NODE_1_length_826_cov_70.476636
----------------------------------------------------------------------------------------------------------------------------------------------------------------ggacgacggggagttgtatgatgaatttggtaatcttaagaagaaatttcgtgccaaaacacagcaagctgaagctgcaagagtgcttcctggttctgggcgtgctggatgggaggttgagggactaggtattttgttttaagaaaaaatagaatggtttattctcaataaagtcttgctcctctgccttttaaggctaacggggaacaatttgagatactccagagctggttgagctcaattttctttcatttaatgactagaaagtccaccagatgacacttgccgaacatgttccccaatgctctcattttgaattagctggacctgaaataaccaagtgctttccaatattcatgacagggattgacagggatgggcgagagagaagcagagacaggggaagggaacgtgatgagggggagaacaggaacagagatcgacatgaccgagaaaggcaaggcattcgaaatgtagagagggacagggggagagatcgagattgggattatgatgaccgaaatagagattatgggagagatagggaacgaagtagacaccgttattaaagatggccccaacagttattttatgcaccgcgaccaccttgactagaactggttatgttaccttgttattgaatccttgaatttggatattgccgaattcttcttgacgggaaacagcatcttttcatggacaagctagagactatatttcagtggctttttgttgggataatatcttttcaatgtatcgaaagattacattaaaaaa-ttttatgaatttgtgtgaatgtagaaaacatctttgtaagagttctctc----------------------------------------------------------------------------------------------------------------------------------------------------------------------------------------------------------------
>Jupunba_microcalyx_Iganci_855@NODE_1_length_1300_cov_75.524121
------------------gggtacaaggagcttgatgaagaagaaatagaggaaactaaacgacgcaggcgggaggctgaagtaagatcatgtgaacatgggaacagacactcatatatgtcatccttatgttataatgtgatcttttttaactttgtcaggacgacggggagttgtatgatgaatttggtaatctcaagaagaaatttcgtgccaaaacacagcaagctgaagctgcaagagtgcttcctggttctgggcgtgctggatgggaggttgagggactaggtattttgctttaagaaaaaatagaatggtttattctcaataaagttttgctcctctgccttttaaggctaacggggaacaatttgagatactccagagctggttgagctcaattttctttcatttcatgactagaaagtccaccagatgacacttgccgagcatgttccccaatgctctcattttgaattagctggacctgaaataaccaagtgttttccaatattcatgacagggattgacagggatgggcgagagagaagcagagacaggggaagggaacgtgatgagggggagaacaggaacagagatcgacatgaccgagaaaggcaaggcattcgaaatgtagagagggacagggggagagatcgagattgggattatgatgaccgaaatagagattatgggagagatagggaacgaagtagacaccgttattaaagatggcaccaacagttattttatgcaccgcgaccaccttgactagaactggttatgttgccttgttattgaatccttgaatttggatattgccgaattcttcttgacgggaaacagcatcttttcatggacaagctagagactatattttagtggctttttgttggcataatatcttttcaatgtatcgaaagattacattaaaaaa-ttttatgaatttgtgtgaatgtagaaaacatctttgttagagttctctcgtttgggattggaccca-cttgaattctaactataggtagagatggtttgtttaaaaaaaacaaagaaagaaaatatgattcttgagctttgatgttgttgcatgagttttagccgcatgacgagaagcaaaatgtccgcatgaccagctagatttctctaatgagttaactggcatagattttcttgcattgcatcacccatgatta
>Jupunba_oppositifolia_Liegier_16014@NODE_1_length_1103_cov_44.460039
-------------------------------------------------------ctaaacgacgcaggcgggaggctgaagtaagatcatgtgaacgtgggaacagacactcatatatgtcatccttgtgttataatgtgatcttttttaactttgtcaggacgacggggagttgtatgatgaatttggtaatcttaagaagaaatttcgtgccaaaacacagcaagctgaagctgcaagagtgcttcctggttctgggcgtgctggatgggaggttgagggactaggtattttgctttaagaaaaaatagaatggtttattctcaataaagttttgctcctctgccttttaaggctaacggggaacaatttgagatactccagagctggttgagctcaattttctttcatttcatgactagaaagtccaccagatgacacttgcctaacatgttccccaatgctctcattttgaattagctggacctgaaataatcaagtgctttccaatattcatgacagggattgacagggatgggcgagagagaagcagagacaggggaagggaacgtgatgagggcgagaacaggaacagagatcgacatgaccgagaaaggcaaggcattcgaaatgtagagagggacagggggagagatcgagattgggattatgatgaccgaaatagagattatgggagagatagggaacgaagtagacaccgttattaaagatggcaccaacagttattttatgcaccgcgaccaccttgactagaactggttatgttgccttgttattgaatccttgaatttggatattgccaaattcttcttgacgggaaacagcatcttttcatggacaagctagagactatattttagtggctttttgttgggataatatcttttcaatgtatcgaaagattacattgaaaaa-ttttatgaatttgtgtgaatgtagaaaacatctttgtaagagttctctcgtttgggattggacctagcttgaattctaactataggtagggatggtttgtttaaaaaaaacaaagaaagaaaatatgattcttgagctttgatgttgttgcatgagttttagccgcatgacgagaagcaaaatgtccgcatgaccaactagatttctctaatgagttcac-------------------------------------
>Jupunba_trapezifolia_Simon_1600@NODE_1_length_985_cov_208.984946
------------------------------------------------------------------------------------------------------------------------------------------------------------------------------------------------atcttaagaagaaatttcgtgccaaaacacagcaagctgaagctgcgagagtgcttcctggttctgggcgtgctggatgggaggttgagggactaggtattttgttttaagaaaaaatagaatggtttattctcaataaagttttgctcctctgccttttaaggctaacggggaacaatttgagatactccagagctggttgagctcaattttctttcatttcatgactagaaagtccaccagatgacacttgccgaacatgttccccaatgctctcattttgaattagctggacctgaaataaccaagtgctttccaatattcatgacagggattgacagggatgggcgagagagaagcagagacaggggaagggaacgtgatgagggggagaacaggaacagagatcgacatgaccgagaaaggcaaggcattcgaaatgtagagagggacagggggagagatcgagattgggattatgatgaccgaaatagagattatgggagagatagggaacgaagtagacaccgttattaaaggtggcaccaacagttattttatgcaccgcgaccaccttgactagaactggttatgttgccttgttattgaatccttgaatttggatattgccgaattcttcttgacgggaaacagcatcttttcatggacaagctagagactatattttagtggctttttgttgggataatatcttttcaatgtatcgaaagattacattaaaaag-ttttatgaatttgtgtgaatgtagaaaatatctttgcaagagttctctcgtttgggattggacccagcttgaattctaactataggtagagatggtttgtttaaaaaaag-aaagaaagaaaatatgattcttgagctttgatgttgttgcatgagttttag---------------------------------------------------agtgtgtttggattagcttttgagaatagcttc----------g
>Punjuba_lehmannii_Escobar_7465@NODE_1_length_968_cov_68.172840
--------------------------------------------------------------------------------------------------tgggaacagacactcatatatgtcatccttgtgttataatgtgatcttttttaactttgtcaggacgatggggagttgtatgatgaatttggtaatcttaagaagaaatttcgtgccaaaacacagcaagctgaagctgcaagagtgcttcctggttctgggcgtgctggatgggaggttgagggactaggtattttgttttaagaaaaaatagaatggtttattctcaataaagttttgctcctctgccttttaaggctaacggggaacaatttgagatactccagagctggttgagctcaattttctttcatttcatgactagaaagtccaccagatgacgcttgccgaacatgttccccaatgctctcattttgaattagctggacttgaaataaccaagtgctttccaatattcatgacaggaattgacagggatgggcgagagagaagcagagacaggggaagggaacgtgatgagggggagaacaggaacagagatcgacatgaccgagaaaggcaaggcattcgaaatgtagagagggacagggggagagatcgagattgggattatgatgaccgaaatagagattatgggagagatagggggcgaagtagacaccgttattaaagatggcaccaacagtttttttatgcaccgcgaccaccttgactagaactggttatgttgccttgttattgaatccttgaatttggatattgccgaattcttcttgacgggaaacagcatcttttcatggacaagctagagactatattttagtggctttttgttgggataatatcttttcaatgtatcgaaagattacattaaaaaagttttatgaatttgtgtgaatgtagaaaacatctttgtaagagttctctcatttgggattggacccagcttgaattctaactatagttagagatggtttgtttaaaaaaaacaaagaaagaaaatatga---------------------------------------------------------------------------------------------------------------------------------
>_R_Afrocalliandra_redacta_Germishuizen_5585@NODE_1_length_991_cov_103.472648
--------------------------------------------------------------------------------------------------------------------------atccttgtgttataacgtgatcttttttaactttttcaggacgacggagagttgtatgatgaatttggtaatcttaagaagaaatttcgtgccaaaacacagcaagttgaagctgcaagagtgcttcctggttcagggcgtgctgggtgggaggttgagggactaggtatttcgtttcaataaaaaatagaactgtttattctccataaagttttgctccactgccttttaaggctaatggg-----------------------------gagttcgattttcttcaatttcatgactagaacgtccgccagatgacacttgccaaacacgttcacctatgctctcgttttgaattagcgggacctgaaataaccaagcgctttccaat-ttcatgacagggattgacagggatgggcgagagagaagcagagacaggggaagggaacgtgatgagggggagaacaggaacagagatcgacacgaccgagaaaggcaaggcattcgaaatgtagagagggacaaggggagagatcgagattgggattatgatgatcgaaatagagattatgggagagatagggaacgaagtagacaccgttattaaagatggaagcgaccgtt-tattatgcaccgcgactaccttgact--cactggttatgttgcctttttattgaatccttgaatttggatgttgccgaattcttcttgactggaaacagcatctcttcatggacaatctagagactatattttagtggctttttgttgggataatatcttttcaatgtatc--------------------------gaatttgtgtgaatttagaaaacatctttttaagagttctctcatttgggatgtgacccagcttgaattataactatggttagagatggtttgtcttgagaaaacaaa------------------------------------------ttttagccgcatgacgtgaagcaaattgtccgcatgaccaactatatttttctaatgggttaactggc-tatactctctagcattgcatcacccatgattt
>_R_Albizia_burkartiana_StivalSantos_678@NODE_1_length_513_cov_6.331878
---------------------------------------------------------------------------------------------------------------------------------------------------------------------------------------------------------------------------------------------------------------------------gatgggaggttgagggactaggtattttgttttaagaaaaaatagaatggtttattctcaataaagttttgcccctctgccttttaaggctaacggggaacaagttgagatactccagagctggttgagctcaattttctttcatttcatgactagaaagtccaccagatgacacttgccgaacatgttccccaatgctctcattttgaattagctggacctgaaataaccaagtgctttccaatattcatgacagggattgacagggatgggcgagagagaagcagagacaggggaagggaacgtgatgagggggagaacaggaacagagatcgacatgaccgagaaaggcaaggcattcgaaatgtagagagggacagggggagagatcgtgattgggattatgatgaccgaaatagagattatgggagaggtagggaacgaagtagacaccgttattaaagatggcaccaacagtttttttatgcaccgcgaccaccgtgactagaactg-------------------------------------------------------------------------------------------------------------------------------------------------------------------------------------------------------------------------------------------------------------------------------------------------------------------------------------------------------------------------------------------------------------------------------
>_R_Albizia_coripatensis_Hughes_2433@NODE_1_length_1236_cov_88.930112
agaggagggcgagctggagggtacaaagagcttgatgaagaagaaatagaggaaactaagcgacgcaggcgggaggctgaagtaagatcatgtgaacatgggaacagacactcatatatgtcatccttgtgttgtaatgtgatcttttttaactttgtcaggacgatggggagttgtatgatgaatttggtaatcttaagaagaaatttcgtgccaaaacacagcaagctgaagctgcaagagtgcttcctggttctgggcgtgctggatgggaggttgagggactaggtattttgtttcaagaaaaaatagaatggtttattcttaataaagttttgctcctctgccttttaaggctaacggggaacaagtcgagatacttcagagctggttgagctcaattttctttcatttcatgactagaaagtccaccagatgacacttgccgaacatgttccccaatgctctcattttgaattagctggacctgaaataaccaagtgctttccaatattcatgacagggattgacagggatgggcgagagagaagcagagacaggggaagggaacgtgatgagggggagaacaggaacagagatcgacatgaccgagaaaggcaaggcattcgaaatgtagagagggacagggggagagatcgtgattgggattatgatgaccgaaatagagattatgggagaggtagggaacgaagtagacaccgttattaaagatggcaccaacagtttttttatgcaccgcgaccaccttgactagaactggttatgttgcctttttattgaatccttgaatttggatattgccgaattcttcttgacgggaaacagcatcttttcatggacaagctagagac--tattttagtggctttttgttgggacaatatcttttcagtgtatcgaaagattacattaaaaaaggtttatgaatttgtgtgaatgtagaaaacatgtttgtaagagttctctcgttcgggattggacccagcttgaattctaactatagttagacatggtttgtttaaaaaaacaagggaaaa--------------------------ttacgcacaggtccc---------acagaaggcaaaatatagaaacaatcccccgaaatcgcaaaatgaaaaaatggtcccaa----------------------------c
>_R_Albizia_edwallii_Dalmaso_272@NODE_1_length_748_cov_8.248196
-----------------------------------------------------------------------------------------------------------------------------------------------------------------------------------------------------------------------------------------------------------------------------------------------------------------------------------------------------------------aggctaacggggaacaagtcgagatacttcagagctggttgagctcaattttctttcatttcatgactagaaagtccaccagatgacacttgccgaacatgttccccaatgctctcattttgaattagctggacctgaaataaccaagtgctttccaatattcatgacagggattgacagggatgggcgagagagaagcagagacaggggaagggaacgtgatgagggggagaacaggaacagagatcgacatgaccgagaaaggcaaggcattcgaaatatagagagggacagggggagagatcgggattgggattatgatgaccgaaatagagattatgggagaggtagggaacgaaggagacaccgttattaaagatggcaccaacagtttttttatgcaccgcgaccaccttgactagaactggttatgttgcctttttattgaatccttgaatttggatattgccgaattcttcttgacgggaaacagcatcttttcatggacaagctagagac--tattttagtggctttttgttgggataatatcttttcaatgtatcgaaagattacattaaaaaaggtttatgaatttgtgtgaatgtagaaaacatctttgtaagagttctctcgttcgggattggacccagcttgaattctaactatagttagacatggtttgtttaaaaaaac-aaagaaagaaaatatgattcttgagctttgacgttgttgcatgaattttagccgc-------------------------------------------------------------------------------------------
>_R_Albizia_glabripetala_Lewis_1652@NODE_1_length_666_cov_28.983022
-----------------------------------------------------------------------------------------------------------------------------------------------------------------------------------------------------------------------------------------------------------------------------------------------------------------------------------------------------------cttttaaggctaacggggaacaagttgagatactcctgagctggttgagctcaattttctttcatttcatgactagaaagtccaccagatgacacttgccgaacatgttccccaatgctctcattttgaattagctggacctgaaataaccaagtgctttccaatattcatgacagggattgacagggatgggcgagagagaagcagagacaggggaagggaacgtgatgagggggagaacagaaacagagatcgacatgaccgagaaaggcaaggcattcgaaatgtagagagggacagggggagagatcgtgattgggattatgatgaccgaaatagagattatgggagaggtagggaacgaagtagacaccgttattaaagatggcaccaacagtttttttatgcactgcg---accttgactagaactggttatgttgcctttttattgaatccttaaatttggatattgccacattcttcttgacgggaaacaacatcttttcatggacaagctag-gac--tattttagtggctttttgttgggataatatcttttcaatgtatcgaaggattacattaaaaaagttttatgaatttgtgtgaatgtaggaaacatctttgtaagagttctctcgtttggaattggacccagcttgaattctaact--------------------------------------------------------------------------------------------------------------------------------------------------------------------------------
>_R_Albizia_niopoides_Simon_1601@NODE_1_length_1377_cov_48.405385
agaggagggcgagctggtgggtacaaagagcttgatgaagaagaaatagaggaaactaaatgacgcaggcgggaggctgaattaagatcatgtgaacatgggaacagacactcgtatatgtcatccttgtgttataatgtgagcttttttaactttgtcaggacgatggggagttgtatgatgaatttggtaatcttaagaagaaattccgtgccaaaacacagcaagctgaagctgcaagagtgcttcctggttctgggcgtgctggatgggaggttgagggactaggtattttgttttaagaaaaaatagaatggtttattctcaataaaggtttgctcctctgccttttgaggctaacggggaacaagttgagatactccagaactggttgagctcaattttctttcatttcatgactagaaagtccaccagatgacacttgcctaacatgttccctaatgctctcattttgaattagctggacctgaaataaccaagtgctttccaattttcatgacagggattgacagggatgggcgagagagaagcagagacaggggaagggaacgtgatgagggggagaacaggaacagagatcgacatgaccgagaaaggcaaggcattcgaaatgtagagagggacagggggagagatcgtgattgggattatgatgaccgaaatagagattatgggagaggtagggaacaaagtagacaccgttattaaagatggcaccaacagtttttttatgcaccgcgaccaccttgaccagaacgggttatgttgccttttttttgaatccttgaatttggatatcgccgcattcttcttgacgggaaa---catcttttcatggacaagctagagac--tatcttagtggctttttgttgggataatatcttttcaatgtatcgaaatattacattaaaaaagttttatgaatttgtgtgagtgtaaaaaacatctttgtaagagttctctcgtttgggattggacccagcttgaattctaactacagttagagatggtttgtttaaaaaaaac--aaaaagaaaatatgattcttgagctttgacgttttagcatgaattttagccgcatgacgagaagcaaaatgtccgcatgaccaactagatttctctaatgagttaactggcatagattttcttgcattgcatcacccatgatta
>_R_Albizia_subdimidiata_var_minor_Gorts_341@NODE_1_length_762_cov_28.094891
-----------------------------------------------------------------------------------------------------------------------------------------------------------------------------------------------------------------------------------------------------cttcctggttctggacgtgctggatgggaggttgagggactaggtattttgttttaagaaaaaatagaagggtttattctcaataaagttttgctcctctgccttttaaggctaacggggaataagttgagatactccagagctggttgagctcaattttctttcatttcatgactagaaagtccaccagatgacacttaccgaacatgttccccaatgctctcattttgaattagctggacctgaaataaccaagtgctttccaatattcatgacagggattgacagggatgggcgagagagaagcagagacaggggaagggaacgtgatgagggggagaacaggaacagagatcgacatgaccgagaaaggcaaggcattcgaaatgtagagagggacagggggagagatcgtgattgggattatgatgaccgaaatagagattatgggagaggtagggaacgaagtagacaccgttattaaagatggcaccaacagtttttttatgcaccgcg---accttgactagaactggttttgttgcctttttattgaatccttaaatttggatgttgccgcattcttcttgacgggaaacatcatcttttcatggacaagctagagac--tattttagtggctttttgttgggataatatcttttcaatgtatcgaaggattacattaaaaaagttttatgaatttgtgtgaatgtagaaaacatctttggaagagttctctcgtttgggattggacccagcttgaat---------------------------------------------------------------------------------------------------------------------------------------------------------------------------------------
>_R_Albizia_tomentella_Leach_Dunlop_3801@NODE_1_length_1153_cov_80.687732
----------------gagggtacaaagagcttgatgaagaagaaatagaagaaactaaacgacgcaggcgggaggctgaggtaagatcatgtgaccatgggaacagatactcatatgtgtcatccttgcgttctaatgtgatcttttttaactttgtcaggacgatggggagttgtatgatgaatttggtaatcttaagaagaaatttcgtgccaaaacacacaaagctgaagctgcaagagtgcttcctggttctgggcgtgctggatgggaggttgatggactaggtattttgttttaagaaaaaacagaatgatttattctcaatgaagttttactccactgccttttaaggttaatggggaacaagttgagatactccagagctagttgagctcgattttctttcatttcatgactagaaagtccaccagatgacacttgccgaacatgttccacaatgctctcattttgaattagctggaactgagataatcaagtgcttaccaatattcatgacagggattgacagggatgggcgagagagaagcagagacaggggaagggaacgtgatgagggggacaacaggaacagagatcgacatgaccgagaaaggcaaggcattcgaaatgtagagagggacagggggagagatcgagattgggattacgatgaccgaactagagattatgggagagatagggaacgaagtagacaccgttattaaagacgacaccaacagtt-ttttatgcaccgcgactaccttgactagaactggttatgttgcctttttattgaatccttgaatttggatattgccgaattcttcttgacgggaaacagcatattttcatggacaagctagagactatatgttagtggctttttgttgggataatatcttttcaatgtatcgaaagattccattaaaaaagttttctgaatttgtgtgaatgtagaaaacatccttgttagagttctcccgtttggga----------------ttctaactatactaagagatggtttgtttgaaaaaaac--agagagaaaatatgattcttgagctttgatgttgttgcatgaattttagccgcatgacgtgaagcaaaatggccgcatgaccaactagatttctccaatgagttgatt-----------------actggattac--------c
>_R_Albizia_tomentosa_Hughes_648@NODE_1_length_1035_cov_51.618998
------------------gggtacaaagagcttgatgaagaagaaatagaggaaactaaacgacgcaggcgggaggctgaagtaagatcatgttaacatgggaacagacactcatatatgtcatccttgtgttataatgtgatcttttttaactttgtcaggacgatggggagttgtatgatgaatttggtaatcttaagaagaaatttcgtgccaaaacacagcaagctgaagctgcaagagtgcttcctggttctgggcgtgctggatgggaggttgagggactaggtattttgtttcaagaaaatatagaatggtttattctcaataaagttttgcccctctgccttttaaggctaacggggaacaagttgagatactccagagctggtcgagctcaattttctttcatttcatgactataaagtccaccagatgacacttgccgaacatgttccccaatgctctcattttgaattagctggacctgaaataaccaagtgctttccaatattcatgacagggattgacagggatgggcgagagagaagcagagacaggggaagggaacgtgatgagggggagaacaggaacagagatcgacatgaccgagaaaggcaaggcattcgaaatgtagagagggacagggggagagatcgtgattgggattatgatgaccgaaatagagattatgggagaggtagggaacgaagtagacaccgttattaaagatggcaccaacagtttttttatgcaccgcgaccaccttgactagaactggttatgttacctttttattgaatccttgaatttggatattgccgcattcttcttgccgggaaacagcatcttttcatggagaagctagagac--tattttagtggctttttgttgggataatatcttttcaatgtatcgaaagattacattaaaaaagttttatgaatttgtgtgaatgtagaaaacatctttgtaagagttctctcgtttgggattggacccagtttgaattctaactacacttagaaatggtttgtttaaaaaaaaaagaaaa--------------------------------------------------------------------------------------------------------------------------------------------
>_R_Albizia_xerophytica_Hughes_1435@NODE_1_length_921_cov_48.970379
--------------------------------------------------------------acgcaggcgggaggctgaagtaagatcatgtgaacatgggaacagacactcatatatgtcatccttgtgttataatgtgatcttttttaactttgtcaggacgatggggagttgtatgatgaatttggtaatcttaagaagaaatttcgtgccaaaacacagcaagctgaagctgcaagagtgcttcctggttctgggcgtgctggatgggaggttgagggactaggtattttgtttcaagaaaaaatagaatggtttattctcaataaagttttgcccctctgccttttaaggctaacggggaacaagttgagatactccagagctggttgagctcaattttctttcatttcatgactagaaagtccaccagatgacacttgccgaacatgttccccaatgctctcattttgaattagctggacctgaaataaccaagtgctttccaatattcatgacagggattgacagggatgggcgagagagaagcagagacaggggaagggaacgtgatgagggggagaacaggaacagagatcgacatgaccgagaaaggcaaggcattcgaaatgtagagagggacagggggagagatcgtgattgggattatgatgaccgaaatagagattatgggagaggtagggaacgaagtagacaccgttattaaagatggcaccaacaagttttttatgcaccgcgaccaccttgactagaactggttatgttgcctttttattgaatccttgaatttggatattgccgcattcttcttgccgggaaacagcatcttttcatggagaagctagagac--tattttagtggctttttgttgggataatatcttttcaatgtatcgaaagattacattaaaaaaattttatgaatttgtgtgaatgtagaaaacatctttgtaagagttctc------------------------------------------------------------------------------------------------------------------------------------------------------------------------------------------------------------------
>_R_Archidendron_clypearia_Wieringa_1849@NODE_1_length_1059_cov_95.003055
---------------------tacaaagagcttgatgaagaagaaatagaggaaactaaacgacgcaggcgggaggctgaagtaagatcatgtgaacatgggaacagacactcatatatgtcatccttgtgttataatgtgatgttttttaactttgtcaggacgatggggagttgtatgatgaatttggtaatcttaagaagaaatttcgtgccaaaacacagcaagctgaagctgcaagagtgcttcctggttctgggcgtgctggatgggaggttgagggactaggtattttgttttaaggaaaaatagaatggtttattctcaataaagttttgctccgctgccttttaaggc-----gttaacaagttgagatactccagagctggttgagctcaattttccgtcatttcatgactagaaagtccaccagatgacacttgccgaacatgttccccaatgctctcattttgaattagctggacctgaaataaccaagtgctttccaatattcatgacagggattgacagggatgggccggagagaagcagagacaggggaagggaacgtgatgagggagagaacaggaacagagatcgacatgaccgagaaaggcaaggcactcgaaatgtagagagggacagggggagagatcgagattgggattatgatgaccgaaatagagattatgggagagatagggaacgaagtagacaccgttattaaagatggcaccaacagtt-tttcatgcaccgcgactaccttgactagaactggttatgttgcctttttattgaatccttgaatttggatattgccgaattcttcttgacgggaaacagctccttttcatggataagctagagactatattttagtggctttttgttgcgagaatatcttttcaatgcatcgaaaaattacattaaaaaagttttatgaatttgggtgaatgtagaaaacatctttgtaagagttctctcgtttgggattgaacccagcttgaattctaactatagttagtgatggtttgtttaaaaaaac-aaagaaagaaaatatgattctt----------------------------------------------------------------------------------------------------------------------------
>_R_Balizia_elegans_Iganci_870@NODE_1_length_1276_cov_50.844871
agaggagggcgagctggagggtacaaagagcttgatgaagaagaaatagaggaaactaaacgacgcaggcgggaggctgaagtaagatcatgtgaacatgggaacagacactcatatatgtcatccttgtgttataatgtgatcttttttaactttgtcaggacgacggggagttgtatgatgaatttggtaatcttaagaagaaatttcgtgccaaaacacagcaagctgaagctgcaagagtgcttcctggttctgggcgtgctggatgggaggtggagggactaggtattttgttttaagaaaaaatagaatggtttattctcaataaagttttgctcctctgccttttaaggctaacggggaacaa--tgagatgctccagagctggttgagctcaattttctttcatttcatgactagaaagtccaccagatgacacttgccgaacatgttccccaatgctctcattttgaattagctggacctgaaataaccaagtgctttccaatattcatgacagggattgacagggatgggcgagagagaagcagagacaggggaagggaacgtgatgagggggagaacaggaacagagatcgacatgaccgagaaaggcaaggcattcgaaatgtagagagggacagggggagagatcgagattgggattatgatgaccgaaatagagattatgggagagatagggaacgaagtagacaccgttattaaagatggcaccaacagtttttttatgcaccgcgacctccttgactagaactggttatgttgccttgttattgaatccttgaatttggatattgccgaattcttcttgacgggaaacagcatcttttcatggacaagctagagactatattttagtggctttttgttgggataatatcttttcaatgtatcgaaagattacattaaaaaa-ttttatgaatttgtgtgaatgtagaaaacatctttgtaagagttctctcgtttgggattggacccagcttgaattctaactatagttagaaatggtttgtttaaaaaaaacaaagaaagaaaatatgattcttgagctttgatgttgttgcgcgagttttagccgcatgacgagaagcaaaatgtccgcatgaccagctagatttc-----tgagttaactggcatagattttcttgcattgcatcacccatgattc
>_R_Balizia_spnov_Morim_577@NODE_1_length_527_cov_57.855932
agaggagggcgagctggagggtacaaagagcttgatgaagaagaaatagaggaaactaaacgacgcaggcgggaggctgaagtaagatcatgtgaacatgggaaaagacactcatatatgtcatccttgtgttataatgtgatcttttttaactttgtcaggacgacggggagttgtatgatgaatttggtaatcttaagaagaaatttcgtgccaaaacacagcaagctgaagctgcaagagtgcttcctggttctgggcgtgctggatgggaggttgagggactaggtattttgttttaagaaaaaatagaatggtttattctcaataaagttttgctcctctgccttttaatgctaacggggaacaa--tgagatactccagggctggttgagctcaattttcttttatttcatgactagaaagtccaccagatgacacttgccgaacatgttccccaatgctctcgttttgaattagctggacctgaaataaccaagtgctttccaatattcatgac--------------------------------------------------------------------------------------------------------------------------------------------------------------------------------------------------------------------------------------------------------------------------------------------------------------------------------------------------------------------------------------------------------------------------------------------------------------------------------------------------------------------------------------------------------------------------------------------------------------------------------------------------------------------------------------------------
>_R_Calliandra_bella_LPQ15696@NODE_1_length_1065_cov_102.100202
---------------------------------------------------------------------------------------------agatcaaggaatgcataatttaagggattacacttgtgttataatgtgattttttttaacttcttcaggacgatggggagttgtatgatgaatttggtaatcttaagaagaaatttcgtgccaaaacacagcaagctgaagctgcaagagtgcttcctggctccgggcgtgctgggtgggaggttgagggactaggtattttgtttgaagaaaaaatagaacggtttattctccataaagttttgctccactgccttttaacgctaatgaagagcattttcgttcatttcatgactagcagagctcgattttctttcatttcatgactagaacgtctgccagatgacacttgccgaacatgatcacctatgctctcattttgaattagctggacctgaaataatctcttgctttccaat-tttatgacagggattgacagggatgggcgagagagaagcagagaccggggaagggaacgtgatgaggtggagtacaggaacagagatcgacatgatcgcgaaaggcaaggcattcgaaatgtagagagggacaaggggagagatcgagattgggattatgatgaccgaaatagagattatgggagagatagggaacgaagtagacaccgtcattaaagatggaagcaacagct-ttttatgcaccacgaccgccttgact-ccctggtttatgttgcctttttattgaatcctttggtttggatgttgccaaattcatcttgactggaaacaggatctcttcatggacaagctagagactatattttagtggctttttgttgggataatatctttttaatgtattaaaatattacgttg--------ttatgaatttgtgtgaatttagaaaacatctttgtaagagttctctcatttgggatgtgacacagcttgaattctaactatagctagagatggtttgtttgaaaaaacaaaacaaa--------------------------------------tttttgccgcgt-----------------ctgcgagaccaactatatttttcaattgagttaactggc-tatattctctggcaccgtatcacttggcat-t
>_R_Cathormion_rhombifolium_Deighton_3618@NODE_1_length_1010_cov_45.631297
--------------------------------------------------ggaaactaaacgacgcaggcgggaggctgaagtaagatcatgtgaaaatgggaacagacactcatatatgtcatccttgtgttataatgtgatcttttttaactttgtcaggacgacggggagttgtatgatgaatttggtaatcttaagaagaaatttcgtgccaaaacacagcaagctgaagctgcaagagtgcttcctggttctgggcgtgctggatgggaggttgagggactaggtattttgatttaagaaaaaatagaatggtttattctcaataaagttttgctcctctgccttttaaggctaacggggaacaa--tgagattctccagagctggttgcgctcaattttctttcatttcatgactagaaagtccaccagatgacacttgccgaacatgttccccaatgctctcattttgaattagctggacctgaaataaccaagtgctttccaatattcatgacagggattgacagggatgggcgagagagaagcagagacaggggaagggaacgtgatgagggggagaacaggaacagagatcgacatgaccgagaaaggcaaagcattcgaaatgtagagagggacagggggagagatcgagattgggattatgatgaccgaaatagagattatgggagagatagggaacgaagtagacaccgttattaaagatggcaccaacagttattttatgcaccgcgaccaccttgactagaactggttatgttgccttgttattgaatccttgaatttggatattgccgaattcttcttgacgggaaacagcatcttttcatggacaagctagagactatattttagtggctttttgttgggataacatcttttcaatgtatcgaaagattacattaaaaaa-ttttatgaatttgtgtgaatgaagaaaatatctttgtaagagttctctagtttgggattggacccagcttgaattctaactatagttagaaatggtttgtttaaaaaaaacaatgaaagaaaata------------------------------------------------------------------------------------------------------------------------------------
>_R_Enterolobium_cyclocarpum_MWC9020@NODE_1_length_926_cov_106.017668
----------------------------------------------------------------------------------------------------------------------tgtcatccttgtgttataatgtgatcttttttaactttgtcaggacgatggggagttgtatgatgaatttggtaatcttaagaagaaatttcgtgccaaaacacagcaagctcaagctgcaagagtgcttcctggttctgggcgtgctggatgggaggttgagggactaggtattttgttttaagaaaaaatagaatggtttactctcaataaagttttgctccactgcctttcaaggctaacggggaacaagttgagatacaccagagctggttgagctcaattttctttcatttcatgactagaaagtccaccagatgacacttgccgaacatgttccccaatgctcacattttgaattagctggacctgaaataaccaagtgctttccaatattcatggcagggattgacagggatgggcgagagagaagcagagacagggtaagggaacgtgatgagggggagaacaggaacagagatcgacatgaccgagaaaggcaaggcatccgaaatgtagagagggacagggggagagatcgagattgggattatgatgaccgaaatagagattatgggagagatagggaacgaagtagacaccgttattgaagatggcaccaacagtt-ttttatgcaccgcgactaccttgactagaactggttatgttgcctttttattgaatccttgaatttggatattgccgaattcttctt---gggaaacagcatcttttcatggacaagctagagactatatgttagtggctttttgttgggataatatcttttcaatgtatcgaaagattacgttaaaaaggttttatgaatttgtgtgaatgcagaaaacatctttgtaagagttctctcttttgggattagacccagcttgaattcgaactatagtcagaga---------------------------------------------------------------------------------------------------------------------------------------------------------------------
>_R_Hydrochorea_corymbosa2_Iganci_862@NODE_1_length_1035_cov_199.895918
------------------------------------------------------------------------------------------------------------------------------ttgtgttataatgtgatcttttttaactttgtcaggacgacggggagttgtatgatgaatttggtaatcttaagaagaaatttcgtgccaaaacacagcaagctgaagctgcaagagtgcttcctggttctgggcgtgctggatgggaggttgagggactaggtattttgttttaagaaaaaatagaatggtttattatcaataaagttttgctcctctgccttttaaggctaacggggaacaa--tgagatactccagagctggttgcgctcaattttctttcatttcatgactagaaagtccactagatgacacttgccgaacatgttccccaatgctctcattttgaattagctggacctgaaataaccaagtgctttccaatattcatgacagggattgacagggatgggcgagagagaagcagagacaggggaagggaacgtgatgagggggagaacaggaacagagatcgacatgaccgagaaaggcaaggcattcgaaatgtagagagggacagggggagagatcgagattgggattatgatgaccgaaatagagattatgggagagatagggaacgaagtagacaccgttattaaagatggcaccaacagttattttatgcaccgcgaccaccttgactagaactggttatgttgccttgttattgaatccttgaatttggatattgccgaattcttcttgacgggaaacagcatcttttcatggacaagctagagactatattttagtggctttttgttgggataatatcttttcaatgtatcgaaagattacattaaaaaa-ttttatgaatttgtgtgaatgtagaaaacatctttgtaagagttctctagtttgggattggacccagcttgaattctaactatagttagaaatggtttgtttaaaaaaaacaaagaaagaaaatatgattcttgagctttgatgttgttgcgtgagttttagccgcatgacgagaagcaaaatgtccgcatgaccagctagatttc-----tgagttaactggcatagat--------------------------t
>_R_Hydrochorea_marginata_Morim_563@NODE_1_length_1235_cov_78.881693
agaggagggcgagctggagggtacaaagagcttgatgaagaagaaatagaggaaactaaacgacgcaggcgggaggctgaagtaagatcatgtgaacatgggaacagacactcatatatgtcatccttgtgttataatgtgatcttttttaactttgtcaggacgacggggagttgtatgatgaatttggtaatcttaagaagaaatttcgtgccaaaacacagcaagctgaagctgcaagagtgcttcctggttctgggcgtgctggatgggaggttgagggactaggtattttgttttaagaaaaaatagaatggtttattctcaataaagttttgctcctctgccttttaaggctaacggggaacaa--tgagatactccagagctggttgcgctcaattttctttcatttcatgactagaaagtccactagatgacacttgccgaacatgttccccaatgctctcattttgaattagctggacctgaaataaccaagtgctttccaatattcatgacagggattgacagggatgggcgagagagaagcagagacaggggaagggaacgtgatgagggggagaacaggaacagagatcgacatgaccgagaaaggcaaggcattcgaaatgtagagagggacagggggagagatcgagattgggattatgatgaccgaaatagagattatgggagagatagggaacgaagtagacaccgttattaaagatggcaccaacagttattttatgcaccgcgaccacattgactagaactggttatgttgccttgttattgaatccttgaatttggatattgccgaattcttctcgacgggaaacagcatcttttcatggacaagctagagactatattttagtggctttttgttgggataatatcttttcaatgtatcgaaagattacattaaaaaa-ttttatgaatttgtgtgaatgtagaaaacatctttgtaagagttctctagtttgggattggacccagcttgaattctaactatagttagaaatggtttgtttaaaaaaaacaaagaaagaaaatatgattcttgagctttgatgttgttgcgtgagttttagccgcatgacgagaagcaaaatgtccgcatgaccagctagatttc-----tgagttaactggcatagattttcttgcattgca------------t
>_R_Jupunba_asplenifolia_Ekman_6383@NODE_1_length_573_cov_45.068548
--------------------------------------------------------------------------------------------------------------------------------------------------------------------------------------------------------------------------------------------------------------------------------------------------------------gaaaaaatagaatggttttttctcaataaagttttgctcctctgccttttaaggctaacggggaacaatttgagatactccagagctggttgagctcaattttctttcatttcatgactagaaagtccaccagatgacacttgcctaacatgttccccaatgctctcattttgaattagctggacctgaaataaccaagtgctttccaatattcatgacagggattgacagggatgggcgagagagaagcagagacaggggaagggaacgtgatgagggggagaacaggaacagagatcgacatgaccgagaaaggcaaggcattcgaaatgtagagagggacagggggagagatcgagattgggattatgatgaccgaaatagagattatgggagagatagggaacgaagtagacaccgttattaaagatggcaccaacagttattttatgcaccgcgaccaccttgactagaactggttatgttgccttgtaattgaatccttgaatttggatattgccaaattcttcttgacgggaaacagcatcttttcatggacaagctagagacta---------------------------------------------------------------------------------------------------------------------------------------------------------------------------------------------------------------------------------------------------------------------------------------------------------------------------------
>_R_Jupunba_barbouriana_Iganci_847@NODE_1_length_1166_cov_59.648301
----------------------acaaggaacttgatgaagaagaaatagaggaaactaaacgacgcaggcgggaggctgaagtaagatcatgtgaacatgggaacagacactcatatatgtcatccttgtgttataatgtgatcttttttaactttgtcaggacgacggggagttgtatgatgaatttggtaatcttaagaagaaatttcgtgccaaaacacagcaagctgaagctgcaagagtgcttcctggttctgggcgtgctggatgggaggttgagggactaggtattttgttttaagaaaaaatagaatggtttattctcaataaagttttgctcctctgccttttaaggctaacggggaacaatttgagatactccagagctggttgagctcaattttctttcatttcatgactagaaagtccaccagatgacacttgccgaacatgttccccaatgctctcattttgaattagctggacctgaaataaccaagtgctttccaatattcatgacagggattgacagggatgggcgagagagaagcagagacgggggtagggaacgtgatgagggggagaacaggaacagagatcgacatgaccgagaaaggcaaggcattcgaaatgtagagagggacagggggagaggtcgagattgggattatgatgaccgaaatagagattatgggagagatagggaacgaagtagacaccgttattaaagatggcaccaacagttattttatgca-----------ttgactagaactggttatgttgccttgttattgaatccttgaatttggatattgccgaattcttcttgacgggaaacagcatcttttcatggacaagctagagactatattttagtggctttttgttgggataatatcttttcaatgtatcgaaagattacattaaaaag-ttttatgaatttgtgtgaatgtagaaaacatctttgtaagagttccctcgtttgggattggacccagcttgaattctaactataggtagagatggtttgtttaaaaaaaacaaagaaagaaaatatgattcttgagctttgatgttgttgcatgagttttagccgcatgacgagaagcaaaatgtccgcatgaccaactagatatctctaatgagttaactggcatagattttcttgcattgcatcacccatgatt-
>_R_Jupunba_idiopoda_Quesada_1718@NODE_1_length_860_cov_32.572158
---------------------------------------------------------------------------------------------------------------------------------------------------tttaac--tgtcaggatgacggggagttgtatgatgaatttggtaatcttaagaagaaatttcgtgccaaaacacagcaagctgaagctgcaagagtgcttcctggttctgggcgtgctggatgggaggttgagggactaggtatttttctttaagaaaaaatagaatggtttattctcaataaagttttgctcctctgccttttaaggctaacggggaacaatttgagatactccagagctggttgagctcaattgtctttcatttcatgactagaaagtccaccagatgacacttgccgaacatgttccccaatgctctcattttgaattagctggacctgaaataaccaagtgctttccaatattcatgacagggattgacagggatgggcgagagagaagcagagacaggggaagggaacgtgatgagggggagaacaggaacagagatcgacatgaccgagaaaggcaaggcattcgaaatgtagagagggacagggggagagatcgagattgggattatgatgaccgaaatagagattatgggagagatagggaacgaagtagacaccgttattaaagatggcaccaacagttattttatgcaccgcgaccaccttgactagaactggttatgttgccttgttattgaatccttgaatttggatattgccaaattcttcttgacgggaaacagcatcttttcatggacaagctagagactatattttagtgcctttttggtgggataatatcttttcaatgtatcgaaagattacattaaaaaa-ttttatgaatttgtgtgaacgtagaaaacatctttgtaagagttctctcgtttgggattggacccagcttga-----------------------------------------------------------------------------------------------------------------------------------------------------------------------------------------
>_R_Jupunba_limae_Iganci_261@NODE_1_length_1285_cov_46.254139
agaggaaggcgagctggagggtacaaggagcttgatgaagaagaaatagaggaaactaaacgacgcaggcgggaggctgaagtaagatcatgtgaacatgggaacagacgctcatatatgtcatccttgtgttataatgtgatcttttttaactttgtcaggacgacggggagttgtatgatgaatttggtaatcttaagaagaaatttcgtgccaaaacacagcaagctgaagctgcaagagtgcttcctggttctgggcgtgctggatgggaggttgagggactaggtattttgttttaagaaaaaatagaatggtttattctcaataaagttttgctcctctgccttttaaggctaacggggaacaatttgagatactccagagctggttgagctcaattttctttcatttcatgactagaaagtccaccagatgacacttgccgaacatgttccccaatgctctcattttgaattagctggacctgaaataaccaagtgctttccaatattcatgacagggattgacagggatgggcgagagagaagcagagacaggggaagggaacgtgatgagggggagaacaggaacagagatcgacatgaccgagaaaggcaaggcattcgaaatgtagagagggacagggggagagatcgagattgggattatgatgaccgaaatagagattatgggagagatagggaacgaagtagacaccgttattaaagatggcaccaacagttattttatgcaccgcgaccaccttgactagaactggttatgttgccttgttattgaatccttgaatttggatattgccgaattcttcttgacgggaaacagcatcttttcatggacaagctagagactatattttagtggctttttgttgggataatatcttttcaatgtatcgaaagattacattaaaaaa-ttttatgaatttgtgtgaatgtagaaaacatctttgtaagagttctctcgtttgggattggacccagcttgaattctaactataggtagagatggtttgtttaaaaaaaacaaagaaagaaaatatgattcttgagctttgatgttgttgcatgagttttagccgcatgacgagaagcaaaatgtccgcatgaccaactagatttctctaatcagttaactggcacagatttttttgcattgcatcacccatgatt-
>_R_Jupunba_nipensis_Mayo_19662@NODE_1_length_539_cov_34.727273
--------------------------------------------------------------------------------------------------------------------------------------------------------------------------------------------------------------------------------------------------------------------------------------------------------------------------------------------------------------------------gggaacaatttgagatactccagagctggttgagctcaattttctttcatttcatgactagaaagtccaccagatgacacttgcctaacatgttccccaatgctctcattttgaattagctggacctgtaataaccaagtgctttccaatattcatgacagggattgacagggatgggcgagag---agcagagacaggggaagggaacgtgatgagggggagaacaggaacagagatcgacatgaccgagaaaggcaaggcattcgaaatgtagagagggacagggggagagatcgagattgggattatgatgaccgaagtagagattatgggagagatagggaacgaagtagacaccgttattaaagatggcaccaacagttattttatgcaccgcgaccaccttgactagaactggttatgttgccttgttattgaatccttgaatttggatattgccaaattcttcttgacgggaaacagcatcttttcatggacaagctagagactatattatagtggctttttgttgggataata----------------------------------------------------------------------------------------------------------------------------------------------------------------------------------------------------------------------------------------------------------------------------------------------------
>_R_Jupunba_oxyphyllidia_Yonker_6157@NODE_1_length_989_cov_71.864035
------------------------------------------------------------------------------------agatcatgtgaacatgggaacagacactcatatatgtcatccttgtgttataatgtgatcttttttaac--tgtcaggatgacggggagttgtatgatgaatttggtaatcttaagaagaaatttcgtgccaaaacacagcaagctgaagctgcaagagtgcttcctggttctgggcgtgctggatgggaggttgagggactaggtatttttctttaagaaaaaatagaatggtttattctcaataaagttttgctcctctgccttttaaggctaacggggaacaatttgagatactccagagctggttgagctcaattttctttcatttcatgactagaaagtccaccagatgacacttgccgaacatgttccccaatgctctcattttgaattagctggacctgaaataaccaagtgctttccaatattcatgacagggattgacagggatgggcgagagagaagcagagacaggggaagggaacgtgatgagggggagaacaggaacagagatcgacatgaccgagaaaggcaaggcattcgaaatgtagagagggacagggggagagatcgagattgggattatgatgaccgaaatagagattatgggagagatagggaacgaagtagacaccgttattaaagatggcaccaacagttattttatgcaccgcgaccaccttgactagaactggttatgttgccttgttattgaatccttgaatttggatattgccaaattcttcttgacgggaaacagcatcttttcatggacaagctagagactatattttagtgcctttttgttgggataatatcttttcaatgtatcgaaagattacattaaaaaa-ttttatgaatttgtgtgaacgtagaaaacatctttgtaagagttctctcgtttgggattggacccagcttgaattctagctataggtagagatggtttgtttaaaaaaaacaaagaaagaaaatgtgattcttgagc------------------------------------------------------------------------------------------------------------------------
>_R_Jupunba_villosa_Borges_423@NODE_1_length_1206_cov_57.671391
agaggagggcgagctggagggtacaaggagcttgatgaagaagaaatagaggaaactaaacgacgcaggcgggaggctgaagtaagatcatgtgaacatgggaacagacactcatatatgtcatccttgtgttataatgtgatcttttttaactttttcaggacgacggggagttgtatgatgaatttggtaatcttaagaaaaaatttcgtgccaaaacacagcaagctgaagctgcaagagtgcttcctggttctgggcgtgctggatgggaggttgagggactaggtattttgttttaagaaaaaatagaatggtttaatctcaataaagttttgctcttctgccttttaaggctaacggggaacaatttgagatactccagagctggttgagctcaattttctttcatttcatgactagaaagtccaccagatgacacttgccgaacatgttccccaatgctctcattttgaattagctggacctgaaataaccaagtgctttccaatattcatgacagggattgacagggatgggcgagagagaagcagagacaggggaagggaacgtgatgagggggagaacaggaacagagatcgacatgaccgagaaaggcaaggcattcgaaatgtagagagggacagggggagagatcgagattgggattatgatgaccgaaatagagattatgggagagatagggaacgaagtagacaccgttattaaagatggcaccaacagttattttatgcaccgcgaccaccttgactagaactggtgatgttgccttgttattgaatccttgaatttggatattgccgaattcttcttgatgggaaacagcatcttttcatggacaagctagagactatattttagtggctttttgttgggataatatcttttcaatgtatcgaaagattacattaaaaaa-ttttatgaatttgtgtgaacgtagaaaacatctttgtaagagttctctcgtttgggattggactcagcttgaattctaactataggtagagatggtttgtttaaaaaaaacaaagaaagaaaatatgattcttgagctttgatgttgttgcgtgagttttagccgcatgacgagaagcaaaatgtccgcatgaccaactagatttctctaatgagttaactggcatagattatcttgcattgcatcacccatgatt-
>_R_Punjuba_callejasii_Daly_5935@NODE_1_length_753_cov_23.761834
------------------------------------------------------------------------------------------------------------------------------------------------------------------------------------------------------------------------------------------------------------gttctgggcgtgctggatgggaggttgagggactaggtattttgttttaagaaaaaatagaatggtttattctcaaaaaagttttgctcctctgccttttaaggctaaaggggaacaatttgagatactccagagctggttgagctcaattttctttcatttcattactagaaagtccaccagatgacgcttgccgaacatgttccccaatgctctcattttgaattagctggacttgaaataaccaagtgctttccaatattcatgacagggattgacagggatgggcgagagagaagcagagacaggggaagggaacgtgatgagggggagaacaggaacagagatcgacatgaccgagaaaggcaaggcattcgaaatgtagagagggacagggggagagatcgagattgggattatgatgaccgaaatagagattatcggagagatagggagcgaagtagacaccgttattaaagatagcaccaacagtttttttatgcaccgcgaccaccttgactagaactggttatgttgccttgttattgaatccttgaatttggatattgccgaattcttcttgacgggaaacagcatcttttcatggacaagctagagactatattttagtggctttttgttgggataatatcttttcaatgtatcgaaagattacattaaaaaagttttatgaatttgtgtgaatgtagaaaacatctttgtaagagttctctcatttgggattggaccctg----------------------------------------------------------------------------------------------------------------------------------------------------------------------------------------------
>_R_Punjuba_killipii_Palodorios_6252@NODE_1_length_693_cov_27.150974
---------------------------------------------------------------------------------------------------------------------------------------------------------------------------------------------------------------------------cacagcaagctgaagctgcaagagtgcttcctggttctgggcgtgctggatgggaggttgagggactaggtattttgttttaagaaaaaatagaatggtttattctcaataaagttttgctcctctgccttttaaggctaacggggaacaatttgagatacgccagagctggttgagctcaattttctttcatttcatgactagaaagtccaccagatgacgcttgccgaacatgttccccaatgctctcattttgaattagctggacttgaaataaccaagtgctttccaatattcatgacagggattgacagggatgggcgagagagaagcagagacaggggaagggaacgtgatgagggggagaacaggaacagagatcgacatgaccgagaaaggcaaggcattcgaaatgtagagagggacagggggagagatcgagattgggattatgttgaccgaaatagagattatgggagagatagggagcgaagtagacaccgttattaaagatggcaccaacagtttttttatgcgccgcgaccaccttgactagaactggttatgttgccttgttattgaatccttgaatttggatattgccgaattcttcttgacgggaaacagcatcttttcatggacaagctagagactatattttagtggctttttgttgggataatatcttttcaa-------------------------------------------------------------------------------------------------------------------------------------------------------------------------------------------------------------------------------------------------------------------------------------------
>_R_Punjuba_racemiflora_Jimenez_Soares_3626@NODE_1_length_987_cov_69.084615
----------------------------------------------------------------------gggaggctgaagtaagatcatgtgaacatgggaacagacactcatatatgtcatccttgtgttataatgtgatcttttttaactttgtcaggacgatggggagttgtatgatgaatttggtaatcttaagaagaaatttcgcgccaaaacacagcaagctgaagctgcaagagtgcttcctggttctgggcgtgctggatgggaggttgagggactaggtattttgttttaagaaaaaatagaatggtttattctcaataaagttttgctcctctgccttttaaggctaacggggaacaatttgagatactccagagctggttgagctcaattttctttcatttcatgactagaaagtccaccagatgacgcttgccgaacatgttccccaatgctctcattttgaattagctggacttgaaataaccaagtgctttccaatattcatgacagggattgacagggatgggcgagagagaagcagagacaggggaagggaacgtgatgagggggagaacaggaacagagatcgacatgaccgagaaaggcaaggcattcgaaatgtagagagggacagggggagagatcgagattgggattatgatgaccgaaatagagattatgggagagatagggagcgaagtagacaccgttattaaagatggcaccaacagtttttttatgcaccgcgaccaccttgactagaactggttatgttgccttgttattgaatccttgaatttggatattgccgaattcttcttgacgggaaacagcatcttttcatggacaggctagagactatattttagtggctttttgttgggataatatcttttcaatgtatcgaaagattacattaaaaaagttttatgaatttgtgtgaatgtagaaaacatctttgtaagagttctctcatttgggattggacccagcttgaattctaactatagttagagatggtttgtttaaaaaaaacaaagaaa-------------------------------------------------------------------------------------------------------------------------------------------
