# Supplementary material for: A new generic circumscription of Hydrochorea (Leguminosae, Caesalpinioideae, mimosoid clade) with an amphi-Atlantic distribution
Source: PhytoKeys. 2022 Aug 22;205:401–37. doi: 10.3897/phytokeys.205.82775 (PMC9849043; doi:10.3897/phytokeys.205.82775)
Supplement: Supplementary material 1 — Supplementary data file S1 [file phytokeys-205-401_article-82775__-s001.zip › RBH3_m22004_comp33059_c0_seq1_exon01.aln-cln]

>Afrocalliandra_redacta_Germishuizen_5585@NODE_1_length_2093_cov_337.584821
----------------------------------------------------------------------------ctggcttgcttttctaagaaattgtcaaaagctgaacattttgtgaagaacacagaaatcactagtcagattactaaactaaaatgtcaaagcattacacaaagtcatatgacatgacaagaataaaaatagagcacataacatacctgttggtacatttgaagccaaatttgaaaggacaagtatgaccacggcaagcatagctattccggcgacactatttactttagaatagggctccataaagtcccacatagcacttggaattccagttttattaaagccatctacagtgatgaacataccacagaagaatatcaaaagtgaatatgaaacctgtttcaaaggggac----gaaaaaaaaaattagttctaaacagttgcaaaatgatcagttgtttgttaattactgagtctttaccttctctaagctcggcctagcatctttgaaatcaagaacaaccaaagcaagtgcagcagtaattgcagtccatgacatgttcattccaaccaacaaagcgactaacatccctgaagtgattatataaacacaagctttccaaagtatgcgtttccatttcgggtttaaaaagtcatttccttcgaaaaaattcgtaattgtaccacttggtgatctatc------cgctgctactgctgctgctactgcgaatgcctctgaatggttgttttcctcccttatgtgagaatttatgccattgacttcctcctttaaagcactcgagtctctagcagaatcaaaatgagcttcgctggagcttcctcggtttctcaaactttgaacctgaggagaagagttttggatgctgatagattctgtaaagttgaaatcttgggaattgaaggatgtcaagtgagacatcgtagctggagaaaacctatgagaattaacatcctcttcagctacaaattccacagcagcgtcttcttcatccttatgaacagacaataatttccaatacatagacagaagaatcaaagcattcataacaatccccacaagcatagcaggaacaatcccaatcaagaactcaccaaatgatatgccactttgaacagctattaccaaattctggggattacctatcggtgttgcagaggacccaatattagcacttgaagcaagagcaagaagcaatggatgaggaggcagattatgttgccttgcaactttcaatacaaattcagtcaaaacaacacaagatgtgtcatttgtgaatagagcacttgagattgcagaaatcacacagattctacaaagcaagtcttttgccccttgacttttccaagatagtaactttcccaagtatttgaacatatctgctctctcaagatatacactcacaaccattgtcccaaagagaagacctaaaattgctaaatcaatggctgcataagcttgatttggagttagaacttgaaagatgaccataagcatggcacctaaaagtgaccctgctgttctacctataggaaggaaaggtacagcagggaaaactgctaatacccagaagattgcaaaggcaaatgaacctagaatcactttttgaagaggagctaaagccatcattgaaaaacaaacaaacccaga-----actaaaatttcaaacttttcataagagaaaaac-ttaagaagccattagaattggaattcagtattggagaataatgaaagttcaaatcccagaacatgaaatgaaatgaaaggtcagtattggtaaaaagt--------tatcatgcatctccatcaatc-cgtaacaatggattttcattctgcatttt--------------------------------------------------------cagagtgagattggtacgagatggtaaatgagtggcaatataaaggaattggaaagtggaattggaatttaaatattg--aaagttgaaaactttgctgagagatcgcagagagaaaggagagggccgaaaggacgcagaggataggtaataagattgaagttaaacgaggaagaaattaaaatattatttattttattacaattttgtatgattttc-----
>Albizia_adinocephala_FHO33_88@NODE_1_length_1749_cov_313.061603
-------------------------------------------------------------------------------------------------------------------------------------------------------------------------------------------------------------------------------------------------------------------------------------------------------------------------------------------------------------------------------------------------------------------------------------------------------------------------------------------------------tttttttttaccttctctaagcttggcctagcatccttgaagtcaagaacaaccaaggcaagtgcagcagtaattgcagtccatgacatgttcattccaaccagcaaagcaactaacattcctaaagtgataatataaacacaagctttccagagtatgcgtttccatttcgggtctaaaaagtcatttcgttcgaaaaagtttgtaattggaccacttggttgtctatcttctactgctgc------agctgcagctgcaaaagcctctgaatggttgttttcctcccttatctgggaactcatgccattgacctcatcctttaatgcactcgagtgtcttgcagaatccatatgaacttcgctcgagcttgctcggtttctcaggctctgaacctgaggagaagagttttgaaagctgatagattcaatatagttggattcttgggaattgaaggatgtcaagtgagacatagtggctggagaaaacctatgagaattgacttcctcttcagctacaacttccacagcagcatcttcttcatccttatgaacagacaataacttccaatacatggacaaaagaatcaaagcattcacaacaatccccacaagcatagcaggaacaatcccaatcaagaactcaccaaatgatatgccactctgaacagctatcaccagattctgggggttacctattggtgttgcagaggacccaatattagcacttgaagcaagagcaaggagcaatggatgaggaggcaaattatgttgccttgcaactttcaatacaaattcagtcaaaacaacacaagatgtgtcatttgtaaagagagcacttgagattgcagaaatcacacagattctacaaagcaagtcctttgccccttgacttttccaagacagtaacttgcccaagtacttgaacatgtctgctctctcaagatacacactcacaaccattgtcccaaaaagaagacccagaattgctagatcaatggctgcataagcttgatttggagttagaacttgaaagatgaccataagcatggcacctaaaagtgaccctgctgttctgcctataggaaggaaaggcacagcagggaaaactgctaatacccagaagattgcaaaggcaaatgaaccaagaatcacttttggaagaggagctagagccattattggaagccaaacaagccccaaaaactactatagtttcgaacttttcaaaagattacaactttaagaggccataacaactggaattcagtatgggagaataatgaaggttcaaatcccagaacatgaaatgacatgcatctccatcaatccataagaatgaattctctgaaatcctccttcaccattctcaggatgctagacaattctccagcattttcaggacgtggagagaaaataaatggaagattaataagtagagagaaggaagattaacagagtgagattggttcgaggtggcaaatgaatggtaatttaaagggattggaaagtgggattggaatttgaatattgaaaaagttggaaactttgctgagagatcgtagagagaaaggagagggccgaaaggacgcaggaggataggaataggattgaagttgaacaaggaagaaattaaaatatgattttctttattacaattttgtattaagttcttttt
>Albizia_burkartiana_StivalSantos_678@NODE_1_length_1469_cov_14.516266
-------------------------------------------------------------------------------------------------------------------------------------------------------------------------------------------------------------------------------------------------------------------------------------------------------------------------------------------------------------------------------------------------------------------------------------------------------------------------------------------------------tttttttttaccttctctaagcttggcctagcatccttgaagtcaagaacaaccaaggcaagtgcagcagtaattgcagtccatgacatgttcattccaaccagcaaagcaactaacattcctaaagtgatcacataaacacaagctttccagagtatgcgtttccatttcgggtttaaaaagtcatttcctttgaaaaagtttgtaattggaccacttggtggtctatcttctactgc---------tgctgctgctgcaaatgcctctgaatggttgttttcctcccttatctgggaactcatgccattgacctcatcctttaatgcactcgagtttcttgcagaatccatatgaacttcgctcgagcttcctcggtttctcaggctctgaacctgaggagaagagttttgaaagctgatagattcaatatagttggattcttgggaattgaaggatgtcaagtgagacatagtggctggagaaaacctatgagaattgacttcctcttcagctatagcttccacagcagcatcttcttcatccttatgaacagacaataacttccagtacattgacaaaagaatcaaagcattcacaacaatccccacaagcatagcaggaagaatcccaatcaagaactcaccaaatgatatgccactctgaacagctatcaccagattctgggggttacctattggtgttgcagaggatccaatattggcacttgaagcaagagcaaggagcaatggatgaggaggcaaattatgttgccttgcaactttcaatacaaattcagtcaaaacaacacaagatgtgtcatttgtaaagagagcacttgagattgcagaaatcacacagattctacaaagcaagtcctttgccccttgacttttccaagacagtaacttgcccaagtacttgaacatgtctgctctctcaagatacacactcacaaccattgtcccaaaaagaagacccagaattgctagatcaatggctgcataagcttgatttggagttagaacttgaaagatgaccataagcatggcacctaaaagtgaccctgctgttctgcctataggaaggaaaggcacagcagggaaaactgctaatacccagaagattgcaaaggcaaatgaaccaagaatcacttttggaagaggagctaaagccattattggaagccaaacaagccccaaaaactactaaactttcaaacttttcaaaagataaaatctttaagaggccataacaactggaattcagtatgggagaataatgaaggttcaaatcccagaacatgaaatgacatgcatctccatcaatccacaagaatgaattctctgaaatcctccttcaccattctcaggatgctagacaattctccagcattttcaggacgtggagagaaaataattggaagattaataggtagagagaaggaagattaacagagtgggattggttc--------------------------------------------------------------------------------------------------------------------------------------------------------------------------------------------------------------
>Albizia_decandra_Vilhena_231@NODE_1_length_1508_cov_61.902166
---------------------------------------------------------------------------------------------------------------------------------------------------------------------------------------------------------------------------------------------------------------------------------------------------------------------------------------------------gaattccagttttattgaatccatctacggtgataaacattccacagaagaatatcaaaagtgaatatgaaacctgttccaaaaggagcaaaaaaaaaaaaaaaatagttcttagcagttacagaatgttcagttgctagttacagtcgttttttttaccttctctaagcttggcctagcatccttgaagtcaagaacaaccaaggcaagtgcagcagtaattgcagtccatgacatgttcattccaaccagcaaagcaactaacattcctaaagtgatcatataaacacaagctttccagagtatccgtttccattttgggtctaaaaagtcatttcctccgaaaaagtttgtaattggaccacttggctgtctatcttctac------------tgctgctgcagcaaatgcctctgaatggttgttttcctcccttatctgggaactcatgccattgacctcatcctttaatgcactcgagtttcttgcagaatccatatgaacttcgctcgagcttcctcggtttctcaggctctgaacctgaggagaagagttttgaaagctgatagattcaatatagttggattcttgggaattgaaggatgtcaagtgagacatagtggctggagaaaacctatgagaattgacttcctcttcagctgcaacttccacagcagcatcttcttcatccttatgaacagacaataacttccaatacatggacaaaaggatcaaagcattcacaacaatccccacaagcatagcaggaagaatcccaatcaagaactcaccaaatgatatgccactctgaacagctatcaccagattctgggggttacctattggtgttgcagaggatccaatattggcacttgaagcaagagcaaggagcaatggatgaggaggcaaattatgttgccttgcaactttcaatacaaattcagtcaaaacaacacaagatgtgtcatttgtaaagagagcacttgagattgcagaaatcacacagattctacaaagcaagtcctttgccccttgacttttccaagacagtaacttgcccaagtacttgaacatgtctgctctctcaagatacacactcacaaccattgtcccaaaaagaagacccagaattgctagatcaatggctgcataagcttgatttggagtaagaacttgaaagatgaccataagcatggcacctaaaagtgaccctgctgttctgcctataggaaggaaaggcacagcagggaaaactgctaatacccagaagattgcaaaggcaaatgaaccaagaatcacttttggaaggggagctaaagccattattggaagccaaacaagccccaaaaactactagagtttcaaacttttcaaaagataaaaactttaagaggccataacaactggaattcagaatgggagaataatgaaggttcaaatcccagaacatgaaatgacatgcatctccatcaatccataagaatgaattctctgaaatcctccttcac--------------------------------------------------------------------------------------------------------------------------------------------------------------------------------------------------------------------------------------------------------------------------------------------------------------------------
>Albizia_inundata_Wood_26530@NODE_1_length_1658_cov_3401.134124
-----------------------------------------------------------------------------------------------------------------------------------------------------------------------------------------------------------------------aacatacctgttggtacatttgaagccaaatttgagaggacaagtatgaccacggcaagcacagctattccggcggcactatctactttagaatagggctccataaagtcccacaaagaacttggaattccagttttattgaatccatctacggtgataaacattccacagaagaatatcaaaagtgaatatgaaacctgttccaaaaggagcaaagaaaa-aaaaaattagttcttagcagttacagaatgttcagttgctagttacaggc-ttttttttaccttctctaagcttggcctagcatccttgaagtcaagaacaaccaaggcaagtgcagcagtaattgcagtccatgacatgttcattccaaccagcaaagcaactaacattcctaaagtgatcatataaacacaagctttccagagtatccgtttccatttcgggtctaaaaagtcatttcctccgaaaaagtttgtaattggaccacttggttgtctatcttctactgc---------tgctgctgctgcaaatgcctctgaatggttgttttcctcccttatctgggaactcatgccattgacctcatcctttaatgcactcgagtttcttgcagaatccatatgaacttcgctcgagcttcctcggtttctcaggctctgaacctgaggagaagagttttgaaagctgatagattcaatatagttggattcttgggaattgaaggatgtcaagtgagacatagtggctggagaaaacctatgagaattgacttcctcttcagctacaacttccacagcagcatcttcttcatccttatgaacagacaataacttccaatacatggacaaaagaatcaaagcattcacaacaatccccacgagcatagcaggaagaatcccaatcaagaactcaccaaatgatatgccactctgaacagctatcaccagattctgtgggttacctattggtgtagcagaggacccaatattagcacttgaagcaagagcaaggagcaacggatgaggaggcaaattatgttgccttgcaactttcaatacaaattcagtcaaaacaacacaagatgtgtcatttgtaaagagagcacttgagattgcagaaatcacacagattctgcatagcaaatcctttgccccttgacttttccaagatagtaacttgcccaagtacttgaacatgtctgctctctcaagatacacactcacaaccattgtcccaaaaagaagacccagaattgctagatcaatggctgcataagcttgatttggagttagaacttgaaagatgaccataagcatggcacctaaaagtgaccctgctgttctgcctataggaaggaaaggcacagcagggaaaactgctaatacccagaagattgcaaaggcaaatgaaccaagaatcacttttggaagaggagctaaagccattattggaagccaaacaagccccaaaaactactaaagtttcaaacttttcaaaagataaaaactttaagaggccataacaactggaattcagtatgggagaataatgaaggttcaaatcccagaacatgaaatgacatgcatctccatcgatccataagaatgaattctctgaaatcctccttcaccattctcaggatgctagacaattctccagcattt----------------------------------------------------------------------------------------------------------------------------------------------------------------------------------------------------------------------------------------------------------------------------------------
>Albizia_niopoides_Simon_1601@NODE_1_length_2016_cov_259.685405
--------------------------------------------------------------------------------------------------------------------------------------------atgacatgaagaataaaaatagaggggataacacataaaaacagatggtaaaattatactggaaggaaatttgtcaacatacctgttggtacatttgaagccaaatttgagaggacaagtatgaccacggcaaggacagctattccggcggcactatctactttagaatagggctccataaagtcccacaaagcacttggaattcctgttttattgaatccatctaccgtgataaacattccacagaagaatatcaaaagtgaatatgaaacctgttccaaaagaagcagagggaaaaaaaaattagctcttagcagttgcagaatgttcagttgctagttacaggctctttttttaccttctctaagcttggcctagcatccttgaaatcaagaacaaccaaggcaagtgcagcagtaattgcagtccatgacatgttcattccaaccagcaaagcaactaacattcctaaagtgatcatataaacacaagctttccagagtatgcgtttccatttcgggtctaaaaagtcatttccttcgaaaaagtttgtaaccggaccacttggttgtctatcttctac------------tgctgctgctgcaaacgcctctgaatggttgttttcctcccttatctgggaactcatgccattgacctcatcctttaatgcactcgagtgtctagcagaatccatatgaacttcgctcgagcttgctcggtttcttaggctctgaacctgaggagaagagttttgaaagctgatagattcaatatagttggattcttgggaattgaaggatgtcaagtgagacatagtggctggagaaaacctgtgagaattgacctcctcttcagctacagcttccacagcagcatcttcttcatccttatgaatagacaataacttccaatacattgacaaaagaatcaaagcattcacaacaatccccacaagcatagcaggaagaatcccaatcaagaactcaccaaatgatatgccactctgaacagctatcaccagattctgggggttacctattggtgttgcagaggaaccaatattggcacttgaagcaagagcaaggagcaatggatgaggaggcagattatgttgccttgcaactttcaatacaaattcagtcaaaacaacacaagatgtgtcatttgtaaagagagcacttgagattgcagaaatcacacagattctacaaagcaagtcctttgccccttgacttttccaagacagtaacttgcccaagtacctgaacatgtctgctctctcaagatacacactcacaaccattgtcccaaaaagaagacccagaattgctagatcaatggctgcataagcttgatttggagttagaacttgaaagatgaccataagcatggcacctaaaagtgaccctgctgttctgcctataggaaggaaaggaacagcggggaaaactgctaatacccagaagattgcaaaggcaaatgaaccaagaatcacttttggaagaggagctaaagccattattggaagccaaacaagccccaaaaactactagagtttcaaacttttcgaaagataaaaactttaagaggccagaacaactggaattcagtatgggagaataatgaaggttcaaatcccagaaaatgaaatggcatgcatctccatcaatccataagaatgaattctctgaaatcctccttcaccattctcaggatgctagacaattctccagcattttcaggacgtggagagaaaataattggaagattaataagtagagagaaggaagattaacagagtgggattggtttgaggtggaaaatgaatggtaatttaaagggattggaaagtgggattggaatttgaatattgaaaaa-ttggaaactttgctgagagatcgtagagagaaaggagatggccgaaaggacgccggaggataggaataggattgaagttgaacaaggaagaaaataaaatatgattttc------------------------------
>Albizia_sinaloensis_Hughes_1576@NODE_1_length_1871_cov_168.921405
---------------------------------------------------------------------------------------------------------------------------------------------------------------------------------------------------atactggaaggaaatttgtcaacatacctgttggtacatttgaagccaaatttgagaggacaagtatgaccacggcaagcacagctattccggcggcactatctactttagaatagggctccataaagtcccacaaagcacttggaattccagttttattgaatccatctacggtgataaacattccacagaagaatatcaaaagtgaatatgaaacctgttccacaacgagcaaagaaaa-aaaaaattagttcttagcagttgcagaatgttcagttgctagttacaggctttttttttaccttctctaagcttggcctagcatccttgaagtcaagaacaaccaaggcaagtgcagcagtaattgcagtccatgacatgttcattccaaccagcaaagcaactaacattcctaaagtgataatataaacacaagctttccagagtatgcgtttccatttcgggtctaaaaagtcatttccttcgaaaaagtttgtaattggaccacttggttgtctatcttctac------------tgctgctgctgcaaaagcctctgaatggttgttttcctcccttatctgggaactcatgccattgacctcatcctttaatgcactcgagtgtcttgcagaatccatatgaacttcgctcgagcttgctcggtttctcaggctctgaacctgaggagaagagttttgaaagctgatagattcaatatagttggattcttgggaattgaaggatgtcaagtgagacatagtggctggagaaaacctatgagaattgacttcctcttcagctacaacttccacagcagcatcttcttcatccttatgaacagataataacttccaatacatggacaaaagaatcaaagcattcacaacaatccccacaagcatagcaggaacaatcccaatcaagaactcaccaaatgatatgccactctgaacagctatcaccagattctgggggttacctattggtgttgcagaggacccaatattagcacttgaagcaagagcaaggagcaatggatgaggaggcaaattatgttgccttgcaactttcaatacaaattcagtcaaaacaacacaagatgtgtcatttgtaaagagagcacttgagattgcagaaatcacacagattctacaaagcaagtcctttgccccttgacttttccaagacagtaacttgcccaagtacttgaacatgtctgctctctcaagatacacactcacaaccattgtcccaaaaagaagacccagaattgctagatcaatggctgcataagcttgatttggagttagaacttgaaagatgaccataagcatggcacctaaaagtgaccctgctgttctgcctataggaaggaaaggcacagcagggaaaactgctaatacccagaagattgcaaaggcaaatgaaccaagaatcacttttggaagaggagctaaagccattattggaagccaaacaagccccaaaaactactatagtttcaaacttttcaaaagattaaaactttaagaggccataacaactggaattcagtatgggagaataatgaaggttcaaatgccagaacatgaaatgacatgcatctccatcaatccataagaatgaattctctgaaatcctccttcaccattctcaggatgctagacaattctccagcattttcaggacgtggagagaaaataattggaagattaataagtagagagaaggaagattaacagagtgggattggttcgaggtggcaaatgaatggtaatttaaagggattggaaagtgggattggaatttgaatattgaaaaagttggaaactttgctgagagatcgtagagagaaag---------------------------------------------------------------------------------------------------------
>Albizia_tomentella_Leach_Dunlop_3801@NODE_1_length_1924_cov_311.314564
---------------------------------------------------------------------------------tcagattactaaa----cttaaatgtcaaagcattcaatttagaacaccgtcatatgacatgacatgaagaataaaaatagaggctataacacgtaaaaagagatggtaaaattatattagaaggaaagttgtcaacacacctgttggtacatttgaagccaaatttgagaggacaagtatgaccacagcaagcacagctattccagcggcactatctactttagaatagggctccataaagtcccacaaagcacttggaattccagttttgttgaagccatctactgtggtgaacattccacagaagaatatcaaaagtgaatatgaaacctgttccaaaagaagcaaaaaaataaaaaaaatagttctgagcagttttaaaaagttcagttgctagttacagtccaagtctttaccttctccaagcttggcctagcatccttgaaatcaagaacaaccaaggcaagcgcagcagtaattgcagtccatgacatattcattccaaccagcaaggcaactaacattcctaaagtgatcacataaacacaagctttccagagtatgcgtttccatttcgggtctaaaaagtcatttccttcgaaaaagtttgcaattataccacttggtggtctatttgctactgt---------tgctgctgctgcaaatgcctctgaatggttgttttcctcccttatctgggaactcatgccattgacctcatcctttaatgcacttgagtttcttgcagtatccatatgaacttcgctcgagcttcctcggtttctcagactctgagcctgaggagaa---------------atagattcaataaagttggattcttgggaattgaaggatgtcaagtgagacatagtggctggcgaaaacctatgagaattgacttcctcttcagcaacaacttccacagcagcatcttcttcatccttttgaacagacaataacttccaatacatggacaaaagaatcaaagcgttcacaacaattcccacaagcatagcaggaagaatcccaatcaagaactcaccaaatgatatgccactctgaactgctatcaccagattctgggggttacctattggtgttgcagaggacccaatattagcacttgaagcaagagcaaggagcaatggatgaggaggcaaattatgttgccttgcaactttcaatacaaattcagtcaaaacaacacaagatgtgtcatttgtaaagagagcacttgagattgcagaaatcacacagattctacaaagcaagtcctttgccccttgacttttccaagacagtaacttgcccaagtatttgaacatgtctgctctctcaagatacacactcacaaccattgtcccaaaaagaagacccagaattgctagatcaatggctgcataagcttgatttggagtcagaacttgaaagatgaccataagcatggcacctaaaagtgaccctgctgttctgcctataggaaggaaaggcacagcagggaaaactgctaatgcccagaagattgcaaaggcaaatgaaccaagaatcactttgggaagaggagctaaagccattattgaaagccaaacaagccccaaaaactagt-----------------aaaagataaaaactttaagaagccatatcaactggaattca-----ggagaataatgaaagttcaaatcccagaacatgaaatgacatgcatctccatcaatccataaaagtgaattctctgaaatcctccttcaccattctcaggaagccagacaattctccagcattttcaggacgtggagagaaaataattggaagattaataagtagagagaaggaagattaatagagtaagattggttcaaggtggtaaatgaatggtaatttaaagggattgga---------tggaatttgaatattgaaaaggttggaaactttgctgagagatcgcaaa----------------------------------------------------------------------------------------------------------------
>Albizia_tomentosa_Hughes_648@NODE_1_length_2077_cov_193.711000
-------------------------------------------------ggtcaaactacagaacagaacaatttattggcttgcatttctaagaagctgtcaaaagctgaacattttgtgaagaactcagtcatatgacatgacatgaagaataaaaatagaggagataacacataaaaacagatggtaaaattatactggaaggaaatttgtcaacatacctgttggtacatttgaagccaaatttgagaggacaagtatgaccacggcaagcacagctattccggcggcactatctactttagaatagggctccataaagtcccacaaagcacttggaattccagttttattgaatccatctacggtgataaacattccacagaagaatatcaaaagtgaatatgaaacctgttccaaaacgagcaaagaaaaaaaaaaattagttcttagcagttgcagaatgttcagttgctagttacaggcttttttttaaccttctctaagcttggcctagcatccttgaagtcaagaacaaccaaggcaagtgcagcagtaattgcagtccatgacatgttcattccaaccagcaaagcaactaacattcctaaagtgataatataaacacaagctttccagagtatgcgtttccatttcgggtctaaaaagtcatttccttcgaaaaagtttgtaattggaccacttggttgtctatcttctac------------tgctgctgctgcaaaagcctctgaatggttgttttcctcccttatctgggaactcatgccattgacctcatcctttaatgcactcgagtgtcttgcagaatccatatgaacttcgctcgagcttgctcggtttctcaggctctgaacctgaggagaagagttttgaaagctgatagattcaatatagttggattcttgggaattgaaggatgtcaagtgagacatagtggctggagaaaacctatgagaattgacttcctcttcagctacaacttccacagtagcatcttcttcatccttatgaacagataataacttccaatacatggacaaaagaatcaaagcattcacaacaatccccacaagcatagcaggaacaatcccaatcaagaactcaccaaatgatatgccactctgaacagctatcaccagattctgggggttacctattggtgttgcagaggacccaatattagcacttgaagcaagagcaaggagcaatggatgaggaggcaaattatgttgccttgcaactttcaatacaaattcagtcaaaacaacacaagatgtgtcatttgtaaagagagcacttgagattgcagaaatcacacagattctacaaagcaagtcctttgccccttgacttttccaagacagtaacttgcccaagtacttgaacatgtctgctctctcaagatacacactcacaaccattgtcccaaaaagaagacccagaattgctagatcaatggctgcataagcttgatttggagttagaacttgaaagatgaccataagcatggcacctaaaagtgaccctgctgttctgcctataggaaggaaaggcacagcagggaaaactgctaatacccagaagattgcaaaggcaaatgaaccaagaatcacttttggaagaggagctaaagccattattggaagtcaaacaagccccaaaaactactaaagtttcaaacttttcaaaagattaaaactttaagaggccataacaactggaattcagtatgggagaataatgaaggttcaaatcccagaacatgaaatgacatgcatctccatcgatccataagaatgaattctctgaaatcctccttcaccattctcaggatgctagacaattttccagcattttcaggacgtggagagaaaataattggaagattaataagtagagagaaggaagattaacagagtgggattggttcgaggtggcaaatgaatggtaatttaaagggattggaaagtgggattggaatttgaatattgaaaaagttggaaactttgctgagagatcgtagagagaaaggtgagggtcgaagggacgcaggaggataggaatag---------cgaatagga----------------------------------------------------
>Balizia_pedicellaris_Queiroz_15529@NODE_2_length_714_cov_488.015175
-----------------------------------------------------------------------------------gcaattctaagaaactgtcaaaagctgaacattttgtgaagaacagagtcatatgacatgacatgaagaataaaaatagaggagataacacataaaaacagatggtaaaattatactggaaggaaatttgtcaacatacctgttggtacatttgaagccaaatttgagaggacaagtacgaccacggcaagcacagctatgccggcggcactatctactttagaatagggctccataaagtcccacaaagcacttggaattccagttttattgaatccatctacggtgataaacattccacagaagaatatcaaaagtgaatatgaaacctgttccaaaaggagcaaaaaaaacaaaaaattagttctaagcagttgcagaatgttcagttgctagttacaggc-tttttattaccttctctaagcttggcctagcatctctgaagtcaagaacaaccaaggcaagtgcagcagtaattgcagtccatgacatgttcattccaaccagcaaagcaactaacattcctaaagtgatcatataaacacaagctttccagagtatgcgtttccatttcgggcctaaaaagtcatttccttcgaaaaagtttgcaattgtaccacttggtggtctatctgccactgctgctactggtgctgctactgcaaatgcctctgaatggttgttttcctcccttatctgggaactcatgccatt----------------------------------------------------------------------------------------------------------------------------------------------------------------------------------------------------------------------------------------------------------------------------------------------------------------------------------------------------------------------------------------------------------------------------------------------------------------------------------------------------------------------------------------------------------------------------------------------------------------------------------------------------------------------------------------------------------------------------------------------------------------------------------------------------------------------------------------------------------------------------------------------------------------------------------------------------------------------------------------------------------------------------------------------------------------------------------------------------------------------------------------------------------------------------------------------------------------------------------------------------------------------------------------------------------------------------------------------------------------------------------------------------------------------
>Balizia_spnov_Morim_577@NODE_1_length_2178_cov_474.482807
atctgcaagttttttgccaagtgcacagatgctatttggtttagaggtgggtcaaactacagaacagaacaatttactggcttgcatttctaagaaactgtcaaaagctgaacaatttgtgaagaacagagtcatatgacatgacatgaagaataaaaatagagaagataacacataaaaacagatggtaaaattaaactggaaggaaacttgtcaacatacctgttggtacatttgaagccaaatttgagaggacaagtacgaccacggcaagcacagctattccggcggcactatctactttagaatagggctccataaagtcccacaaagcacttggaattccagttttattgaatccatctacggtgataaacattccacagaagaatatcaaaagtgaatatgaaacctgttccaaaaggagcaaaaaaaacaaaaaattagttctaagcagttgcagaatgttcagttgctagttacaggc-ttttttttaccttctctaagcttggcctagcatctctgaagtcaagaacaaccaaggcaagtgcagcagtaattgcagtccacgacatgttcattccaaccagcaaagcaactaacattcctaaagtgatcatataaacacaagctttccagagtatgcgtttccatttcgggcctaaaaagtcatttccttcgaaaaagtttgtaattgtaccacttggtggtctatctgccactgctgctactggtgctgctactgcaaatgcctctgaatggttgttttcctcccttacctgggaactcatgccattgacctcatcctttaatgcactcgagtttcttgcagaatccatatgaacttcaatcgagcttcctcggtttctcaggctctgaacctgaggagaagagttttgaaagctgatagattcaataaagttggattcttgggaattgaaggatgtcatgtgagacatagtggctggcgaaaacctatgagaattgacttcctcttcacctaaaacttccacagcagcatcttcttcatccttatgaatggacaataacttccaatacatggacaaaagaatcaaagcattcacaacaatccccacaagcatagcaggaagaatcccaatcaagaactcaccaaatgatatgccactctgaacagctatcaccagattctgggggttacctattggtgttgcagaggacccaatattagcacttgaagcaagagcaaggagcaatggatgaggaggcaaattatgttgccttgcaactttcaatacaaattcagtcaaaacaacacaagatgtgtcatttgtaaagaaagcacttgagattgcagaaatcacacagattctacaaagcaagtcccttgccccttgacttttccaagacagtaacttgcccaagtacttgaacatgtctgctctctcaagatacacactcacaaccattgtcccaaaaagaagacccagaattgccagatcaatggctgcataagcttgatttggagttagaacttgaaagatgaccataagcatggcacctaaaagtgaccctgctgttcttcctataggaaggaaaggcacagcagggaaaactgctagtacccagaagattgcaaaggcaaatgaaccaagaatcacttttggaagaggagctaaagccattattggaagccaaacaagccccaaaaactaccaaagtttcaaacttttcaaaagataaaaactttaagaagccataacaactggaattcagtatgggagaacaatgaaagttcaaatcccagaacatgaaatgacatgcaactccatcaatccataagaatgaattctctgaaatcctccttcaccattctcaggatgctagacaattctccagcattttcaggacgtggggagaaaataattggaagattaataagtagagagaaggaagattaacagagcgagattggttcgaggtggcaaatgaatggtaatttaaagggattggaaagtgggattggaatttgaatattgaaaaagttggaaactttgctgagagatcgtagagagaaaggagagggccgaaaggacgcaggaggataggaatacgattgaagttgaacaaggaagaaattaaaatatgattttctttattacaattttgtattaat--------
>Cathormion_obliquifoliolatum_Wieringa_6519@NODE_1_length_1931_cov_252.370469
----------------------------------------------------------------------------------------------------------------------------aacacagtcatatgacatgacatgaagaataaaaatagaggagataacacataaaaactgatggtaaaattatactggaaggaaatttgtcaacatacctgttggtacatttgaagctaaatttgagaggacaagtacgaccacggcaagcacagctattccggcggcactatctactttagaatagggctccataaagtcccacaaagcacttggaattccagttttattgaatccatctacggtgataaacattccacagaagaatatcaaaagtgaataagaaacctgttccaaaaggagcaaaaaataaaaaaaattagttctaagcagttgcagaatgttcagttgctagttacaggc--tttttttaccttctctaagcttggcctagcatctctgaagtcaagaacaaccaaggcaagtgcagcagtaattgcagtccatgacatgttcattccaaccagcaacgcaactaacattcctaaagtgatcatataaacacaagctttccagagtatgcgtttccatttcgggcctaaaaagtcatttccttcgaaaaagtttgtaattgtaccacttggtggtctatctgccactgctgctactggtgctgctactgcaaatgcctctgaatggttgttttcctcccttatctgggaactcatgccattgacctcatcctttaatgcacttgagtttcttgcagaatccatatgaacttcactcgagcttcctcggtttcttaggctctgaacctgaggagaagagttttgaaagctgatagattcaataaagttggattcttgggaattgaaggatgtcatgtgagacatagtggctggcgaaaacctatgagaattgaattcctcttcacctacaacttccatagcagcatcttcttcatccttatgaatggacaataacttccaatacatggacaaaagaatcaaagcattcacaacaatccccacaagcatagcaggaagaatcccaatcaagaactcaccaaatgatatgccactctgaacagctatcaccagattctgggggttacctattggtgttgcagaggacccaatattagcacttgaagcaagagcaaggagcaatggatgaggaggcaaattatgttgccttgcaactttcaatacaaattcagtcaagacaacacaagatgtgtcatttgtaaagaaagcacttgagattgcagaaatcacacagattctacaaagcaagtcccttgccccttgacttttccaagacagtaacttgcccaagtacttgaacatgtctgctctctcaagatacacactcacaaccattgtcccaaaaagaagacccagaattgccagatcaatggctgcataagcctgatttggagttagaacttgaaagatgaccataagcatggcacctaaaagtgaccctgctgttctgcctataggaaggaaaggcactgcagggaaaactgctaatacccagaagatggcaaaggcaaatgaaccaagaatcacttttggaagaggagctaaagccattattggaagccaaacaagccccaaagcctaccaaagtttcaaacttttcaaaagataaaaactttcagaagccataacaactggaattcagtatgggagaataatgaaagttcaaatcccagaacatgaaatgacatgcaactccatcaatccataagaatgaattctctgaaatcctccgtcaccattctcaggatgctagacaattctccagcattttcaggacgtggagagaaaataattggaagattaataagtagagagaaggaagattaacagagtgagattggttcgaggtggcaaatgaatggtaatttaaagggattggaaagtgggattggaatttgaatattgaaaaagttggaaactttgctgagagatcgtagagaga------------------------------------------------------------------------------------------------------------
>Cathormion_rhombifolium_Deighton_3618@NODE_1_length_2107_cov_148.199507
---------------------------------------------------------------------------------------ttctaagaaactgtcaaaagctgaacattttgtgaagaacacagtcatatgacatgacatgaagaataaaaatagaggagataacacataaaaacagatggcaaaattatactggaaggaaatttgtcaacgtacctgttggtacatttgaagctaaatttgagaggacaagtacgaccacggcaagcacagctattccggcggcactatctactttagaatagggctccataaagtcccacaaagcacttggaattccagttttattgaatccatctacggtgataaacattccacagaagaatatcaaaagtgaatatgaaacctgttccaaaaggagcaaaaaaaacaaaaaattagttctaagcagttgcagaatgttcagttgctagttacaggc-ttttttttaccttctccaagcttggcctagcatctctgaagtcaagaacaaccaaggcaagtgcagcagtaattgcagtccatgacatgttcattccaaccagcaacgcaactaacattcctaaagtgatcatataaacacaagctttccagagtatgcgtttccatttcgggcctaaaaagtcatttccttcgaaaaagtttgtaattgtaccacttggtggtctatctgccactgctgctactggtgctgctactgcaaatgcctctgaatggttgttttcctcccttatctgggaactcatgccattgacctcatcctttaatgcactcgagtttcttgcagaatccatatgaacttcactcaagcttcctcggtttctcaggctctgaacctgaggagaagagttttgaaagctgatagattcaatgaagttggattcttgggaattgaaggatgtcatgtgagacatagtggctggcgaaaacctatgagaattgacttcctcttcacctacaacttccacagcagcatcttcttcatccttatgaatggacaataacttccaatacatggacaaaagaatcaaagcattcacaacaatccccacaagcatagcaggaagaatcccaatcaagaactcaccaaatgatatgccactctgaacagctatcaccagattctgggggttacctattggtgttgcagaggacccaatattagcacttgaagcaagagcaaggagcaatggatgaggaggcaaattatgttgccttgcaactttcaatacaaattcagtcaagacaacacaagatgtgtcatttgtaaagaaagcacttgagattgcagaaatcacacagattctacaaagcaagtcccttgccccttgacttttccaagacagtaacttgcccaagtacttgaacatgtctgctctctcaagatacacactcacaaccattgtcccaaaaagaagacccagaattgccagatcaatggctgcataagcttgatttggagttagaacttgaaagatgaccataagcatggcacctaaaagtgaccctgctgttctgcctataggaaggaaaggcactgcagggaaaactgctaatacccagaagattgcaaaggcaaatgaaccaagaatcacttttggaagaggagctaaagccattattggaagccaaacaagccccaaagcctaccaaagtttcaaacttttcaaaagataaaaactttaagaagccataacaactggaattcagtatgggagaataatgaaagttcaaatcccagaacatgaaatgacatgcaactccatcaatccataagaatgaattctctgaaatcctccttcaccattctcaggatgctagacaattctccagcattttcaggacgtggagagaaaataattggaagattaataagtagagagaaggaagattaacagagtgagattggttcgaggtggcaaatgaatggtaatttaaagggattggaaagtgggattggaatttgaatattgaaaaagttggaaactttgctgagagatcgtagagagaaaggagagggccgaaaggacgcaggaggataggaatacgattgaagttgaacaaggaagaaattaaaatatgattttctttattacaattttgtattaattccttttt
>Enterolobium_cyclocarpum_MWC9020@NODE_1_length_2150_cov_469.983599
atttgcaaggtttttgccaagtgcacagctgcaatttggtgtagaggttggtcaaactacagatcagaacaattttctggcttgcatttctaagaaactgtcaaaagctgaacattttgtgaagaacacagtcatatgacatgacatgtagaataaaaatagaggctataacacgtaaaaagggatggtaaaattatattagaaggaaatttgtcaacatacctgttggtacatttgaagccaagtttgagaggacaagtatgaccacggcaagcacagctattccggcggcactgtctactttagaatagggctccataaagtcccacaaagcacttggaattccagttttattgaagccatctactgtgatgaacattccacagaagaatatcaaaagtgaatatgaaacctgttccaaaaggagcaa-------aaaaaattagttctaagcagttgcagaaagttcagttgctagttacagtccaagtctttaccttctccaagcttggcctagcatccttgaaatcaagaacaaccaaggcaagtgcagcagtaattgcagtccatgacatattcattccaaccagcaaagcaactaacattcctaaagtgatcatataaacacaagctttccagagtatgcgtttccatttcgggtctaaaaagtcatttcctccgaaaaagtttgtaattgtaccgcttggtggtccatctgctgc------------tgctgctgctgcaaatgcctctgaatggttgttttcctcccttatctgggaactcatgccattgacctcatcctttaatgcactcgggtttcttgcagaatccacatgaacttcgctcgagcttcctcggtttctcaggctctgaacctgaggagaagagttttgaaagctgatagattcaataaagttggattcttgggaattgaaggatgtcaaatgagacatagtggctggagaaaacctatgagaattgacttcctcttcagctacaacttccacagcagcatcttcttcatccttttgaatagacaataacttccaatacatggacaaaagaatcaaagcattcacaacaatccccacaagcatagcaggaagaatcccaatcaagaactcaccaaatgatatgccactctgaacagctatcaccagattctgggggttacctattggtgttgcagaggacccaatattagcacttgaagcaagagcaaggagcaatggatgaggaggcaaattatgttgccttgcaactttcaatacaaattcagtcaaaacaacacaagatgtgtcatttgtaaagagagcacttgagattgcagaaatcagacagattctgcaaagcaagtccttcgccccttgacttctccaagacagtaacttgcccaagtacttgaacatgtctgctctctcaagatacacactcacaaccattgtcccgaaaagaagacccagaattgctagatcaatggctgcataagcttgatttggagttagaacttgaaagatgaccataagcatggcacctaaaagtgaccctgctgttctgcctataggaaggaaaggcacagcagggaaaactgctaatacccagaagattgcaaaggcaaatgagccaagaatcacttttggaagaggagctagagccattattgaaagccaaacaagccccaaaaactactgaagtttcaaacttttcaaaagatagaaagtttaagaagccataaaaactggaattcagtatgggagaataatgaaagttcaaatcccagaacatgaaatgacatgcatctccatcaatccataagaatgaattctctgaaatcctccttcaccattatcaggactctagacaattctctagcattttcaggacgtggagagaaaataattggaagattaacaagtagagagaaggaagattaacagagagagattggttcgaggtagtaaatgaatggcaatttaaagggattggacagtgggattggaatt----------------------------------------------------------------------------------------------------------------------------------------------------------
>Hydrochorea_corymbosa1_Bonadeu_655@NODE_1_length_1677_cov_312.856350
------------------------------------------------------------------------------------------------------------------------------------------------------------------------------------------------------------------------------------------------ccaaatttgagaggacaagtacgaccacggcaagcacagttattccggcggcactatctactttggaatagggttccataaagtcccaaaaagcacttggaattccagttttattgaatccatctacggtgataaacattccacagaagaatatcaaaagtgaatatgaaacctgttccaaaaggagcaaaaaaaacaaaaaattagttctaagcagttgcagaatgttcagttgctagttacaggc-ttttttttaccttctctaagcttggcctagcatctctgaagtcaagaacaaccaaagcaagtgcagcagtaattgcagtccatgacatgttcattccaaccagcaaagcaactaacattcctaaagtgatcatataaacacaagctttccagagaatgcgtttccatttcgggcctaaaaagtcatttccttcgaaaaagtttgtaattgtaccacttggtggtctatctgccactgctgctactggtgctgctactgcaaatgcctctgaatggttgttttcctcccttatctgggaactcatgccattgacctcatcctttaatgcactcgagtttcttgcagaatccatatgaacttcagtcgagcttcctcggtttctcaggctctgaacctgaggagaagagttttgaaagctgatagattcaataaagttggattcttgggaattgaaggatgtcatgtgagacatagtggctggcgaaaacctatgagaattgacttcctcttcacctacaacttccacagcagcatcttcttcatccttatgaatggacaataacttccaatacatggacaaaagaatcaaagcattcacaacaatccccacaagcatagcaggaagaatcccaatcaagaactcaccaaatgatatgccactctgaacagctatcaccagattctgggggttacctattggtgttgcagaggacccaatattagcacttgaagcaagagcaaggagcaatggatgaggaggcaaattatgttgccttgcaactttcaatacaaattcagtcaagacaacacaagatgtgtcatttgtaaagaaagcacttgagattgcagaaatcacacagattctacaaagcaagtcccttgccccttgacttttccaagacagtaacttgcccaagtacttgaacatgtctgctctctcaagatacacactcacaaccattgtcccaaaaagaagacccagaattgccagatcaatggctgcataagcttgatttggagttagaacttgaaagatcaccataagcatggcacctaaaagtgaccctgctgttctgcctataggaaggaaaggcactgcagggaaaactgctaatacccagaagattgcaaaggcaaatgaaccaagaatcacttttggaagaggagctaaagccattattggaagccaaacaagcccc-aaaactaccgaagtttcaaactattcaaaagataaaaactttaagaagccataacaactggaattcagtatgggagaataatgaaagttcaaatcccggaacatgaaatgacatgcaactccatcaatccataagaatgaattctctgaaatcctccttcaccattctcaggatgctagacaattctccagcattttcaggacgtggagagaaaataattggaagattaat-----------------------------------------------------------------------------------------------------------------------------------------------------------------------------------------------------------------------------------------------------
>Hydrochorea_corymbosa2_Iganci_862@NODE_1_length_2032_cov_564.145169
-----------------------------------------------------------------------------------------------------------------------------------tcatatgacatgacatgaagaataaaaatagaggagataacacataaaaactgatggtaaaattatactggaaggaaatttgtcaacatacctgttggtacatttgaagccaaatttgagaggacaagtacgaccacggcaagcacagctattccggcggcactatctactttagaatagggctccataaagtcccaaaaagcacttggaattccagttttattgaatccatctacggtgataaacattccacagaagaatatcaaaagtgaatatgaaacctgttccaaaaggagcaaaaaaaacaaaaaattagttctaagcagttgcagaatgttcagttgctagttacaggc-ttttttttaccttctctaagcttggcctagcatctctgaagtcaagaacaaccaaagcaagtgcagcagtaattgcagtccatgacatgttcattccaaccagcaaagcaactaacattcctaaagtgatcatataaacacaagctttccagagaatgcgtttccatttcgggcctaaaaagtcatttccttcgaaaaagtttgtaattgtaccacttggtggtctatctgccactgctgctactggtgctgctactgcaaatgcctctgaatggttgttttcctcccttatctgggaactcatgccattgacctcatcctttaatgcacttgagtttctagcagaatccatatgaacttcactcgagcttcctcggtttctcaggctctgaacctgaggagaagagttttgaaagctgatagattcaataaagttggattcttgggaattgaaggatgtcatgtgagacatagtggctggcgaaaacctatgagaattgacttcctcttcacctacaacttccacagcagcatcttcttcatccttatgaatggacaataacttccaatacatggacaaaagaatcaaagcattcacaacaatccccacaagcatagcaggaagaatcccaatcaagaactcaccaaatgatatgccactctgaacagctatcaccagattctgggggttacctattggtgttgcagaggacccaatattagcacttgaagcaagagcaaggagcaatggatgaggaggcaaattatgttgccttgcaactttcaatacaaattcagtcaagacaacacaagatgtgtcatttgtaaagaaagcacttgagattgcagaaatcacacagattctacaaagcaagtcccttgccccttgacttttccaagacagtaacttgcccaagtacttgaacatgtctgctctctcaagatacacactcacaaccattgtcccaaaaagaagacccagaattgccagatcaatggctgcataagcttgatttggagttagaacttgaaagatgaccataagcatggcacctaaaagtgaccctgctgttctgcctataggaaggaaaggcactgcagggaaaactgctaatacccagaagattgcaaaggcaaatgaaccaagaatcacttttggaagaggagctaaagccattattggaagccaaacaagccccaaaaactaccaaagtttcaaacttttcaaaagataaaaactttaagaagccataacaactggaattcagtatgggagaataatgaaagttcaaatcccggagcatgaaatgacatgcaactccatcaatccataagaatgaattctctgaaatcctccttcaccattctcaggatgctagacaattctccagcattttcaggacgtggagagaaaataattggaagattaataagtagagagaaggaagattaacagagtgagattggttcgaggtggcaaatgaatggtaatttaaagggattggacagtgggattggaatttgaatattgaaaaagttggaaactttgctgagagatcgtagagagaaaggagagggccgaaaggacgcaggaggataggaatacgattgaagttgaataaggaagaaattaaaatatgattttctttattacaattttgtattaatttcttttt
>Hydrochorea_gonggrijpii_Tillett_45696@NODE_1_length_1667_cov_306.535220
--------------------------------------------------------------------------------------------------------------------------------------------------------------------------------------------------------------------------------------------------------------acaagtacgaccacggcaagcacagctattccggcggcactatctactttagaatagggttccataaagtcccaaaaagcacttggaattccagttttattgaatccatctacggtgataaacattccacagaagaatatcaaaagtgcatatgaaacctgttccaaaaggagcaaaaaaaacaaaaaattagttctaagcagttgcagaatgttcagttgctagttacaggc--tttttttaccttctctaagcttggcctagcatctctgaagtcaagaacaaccaaggcaagtgcagctgtaattgcagtccatgacatgttcattccaaccagcaaagcaactaacattcctaaagtgatcatataaacacaagctttccagagtatgcgtttccatttcgggcctaaaaagtcatttccttcgaaaaagtttgtaattgtaccacttggtggtctatctgccactgctgctactggtgctgctactgcaaatgcctctgaatggttgttttcctcccttatccgggaactcatgccattgacctcatcctttaatgcactcgagtttcttgcagaatccatatgaacttcactcgagcttcctcggtttctcaggctctgaacctgaggagaagagttttgaaagctgatagattcaataaagttggattcttgggaattgaaggatgtcatgtgagacatagtggctggcgaaaacctatgagaattgacttcctcttcacctacaacttccacagcagcatcttcttcatccttatgaatggacaataacttccaatacatggacaaaagaatcaaagcattcacaacaatccccacaagcatagcaggaagaatcccaatcaagaactcaccaaatgatatgccactctgaacagctatcaccagattctgggggttacctattggtgttgcagaggacccaatattagcacttgaagcaagagcaaggagcaatggatgaggaggcaaattatgttgccttgcaactttcaatacaaattcagtcaagacaacacaagatgtgtcatttgtaaagaaagcacttgagattgcagaaatcacacagattctacaaagcaagtcccttgccccttgacttttccaagacagtaacttgcccaagtacttgaacatgtctgctctctcaagatacacactcacaaccattgtcccaaaaagaagacccagaattgccagatcaatggctgcataagcttgatttggagttagaacttgaaagatgaccataagcatggcacctaaaagtgaccctgctgttcttcctataggaaggaaaggcacagcagggaaaactgctagtacccagaagattgcaaaggcaaatgaaccaagaatcacttttggaagaggagctaaagccattattggaagccaaacaagccccaaaaactaccaaagtttcaaacttttcaaaagataaaaactttaagaagccataacaactggaattcagtatgggagaataatgaaagttcaaatcccagaacatgaaatgacatgcaactccatcaatccataagaatgaattctctgaaatcctccttcaccattctcaggatgatagacaattctccagcattttcaggacgtggggagaaaataattggaagattaataag--------------------------------------------------------------------------------------------------------------------------------------------------------------------------------------------------------------------------------------------------
>Jupunba_abbottii_Zanoni_21220@NODE_1_length_1802_cov_178.706087
-------------------------------------------------------------------------------------------------------------------------------------------------------------------------------------------gtaaaattatactggaaggaaatttgtcaacatacctgttggtacatttgaagccaaatttgagaggacaagtacgaccacggcaagcacagctattccggcggcactatctactttagaatagggctccataaagtcccacaaagcacttggaattccagttttattgaatccatctacggtgataaacattccacagaagaatatcaaaagtgaatatgaaacctgttccaaaaggagcaaaaaaaacaaaaaattagttctaagcagttgcagaatgttcagttgctagttacaggc-tttttattaccttctctaagcttggcctagcatctctgaagtcaagaacaaccaaggcaagtgcagcagtaattgcagtccatgacatgttcattccaaccagcaaagcaactaacattcctaaagtgatcatataaacacaagctttccagactatgcgtttccatttcgggcctaaaaagtcatttccttcgaaaaagtttgtaattgtaccacttggtggtctatctgctactgctgctactggtgctgctactgcaaatgcctctgcatggttgttttcctcccttatctgggaactcatgccattgatctcatcctttaatgcactcgagtttcttgcagaatccatatgaacttcgctcgagcttcctcggtttctcagactctgaacctgaggagaagagttttgaaagctggtagattcaataaagttggattcttgggaattgaaggatgtcatgtgagacatagtggctggcgaaaacctatgagaattgacttcctcttcagctacaacttccacagcagcatcttcttcatccttatgaacggacaataacttccaatacatggacaaaagaatcaaagcattcacaacaatccccacaagcatagcaggaagaatcccaatcaagaactcaccaaatgatatgccactctgaacagctatcaccagattctgggggttacctattggtgttgcagaggacccaatattagcacttgaagcaagagcaaggagcaatggatgaggaggcaaattatgttgccttgcaactttcaatacaaattcagtcaaaacaacacaagatgtgtcatttgtaaagaaagcacttgagattgcagaaatcacacagattctacaaagcaagtcccttgccccttgacttttccaagacagtaacttgcccaagtacttgaacatgtctgctctctcaagatacacactcacaaccattgtcccaaaaagaagacccagaattgccagatcaatggctgcataagcttgatttggagttagaacttgaaagatgaccataagcatggcacctaaaagtgaccctgctgttctgcctataggaaggaaaggcactgcagggaaaactgctaatacccagaagattgcaaaggcaaatgaaccaagaatcacttttggaagaggagctaaagccattattggaagccaaacaagccccaaaaactaccaaagtttcaaacttttcaaaagataaaaactttaagaagccataacaactggaattcagtatgggagaataatgaaacttcaaatcccggaacatgaaatgacatgcaactccatcaatccataagaatgaattctctgaaatcctccttcaccattctcaggatgctagacaattctccagcattttcaggacgtggggagaaaataattggaagattaataagtagagagaaggaagattaacagagtgggattggttcgaggtggcaaatgaatgataatttaaagggat------------------------------------------------------------------------------------------------------------------------------------------------------------------------------
>Jupunba_barbouriana_Iganci_847@NODE_1_length_2137_cov_330.793204
atctgcaagttttttgctaagtgcacagatgctatttgctttagaggtgggtcaaactacagaacagaacaatttactgacttgcatttctaagaaactgtcaaaagcggaacattttgtgaagaacagagtcatatgacatgacatgaagaataaaaatagaggagataacacataaaaacagatggtaaaattatactggaaggaaatttgtcaacatacctgttggtacatttgaagccaaatttgagaggacaagtacgaccacggcaagcacagctattccggcggcactatctactttagaatagggctccataaagtcccacaaagcacttggaattccagttttattgaatccatctacggtgataaacattccacagaagaatatcaaaagtgaatatgaaacctgttccaaaaggagcaaaaaaaacaaaaaattagttctaagcagttgcagaacgttcagttgctagttacaggc-ttttttttaccttctctaggcttggcctagcatctttgaactcaagaacaaccaaggcaagtgcagcagtaattgcagtccatgacatgttcattccaaccagcaaagcaactaacattcctaaagtgatcatataaacacaagctttccagagtatgcgtttccatttcgggtctaaaaagtcatttccttcgaaaaagtttgtaattgtaccacttggtggtctatctgctactgctgctacaggtgctgctactgcaaatgcctctgaatggttgttttcctcccttatctgggaactcatgccattgacctcatcctttaatgcactcgagtttcttgcagaatccatatgaacttcgctcgagcttcctcggtttctcagactctgaacctgaggagaagagttttgaaagctggtagattcaataaagttggattcttgggaattgaaggatgtcatgtgagacatagtggctggcgaaaacctatgagaattgacttcctcttcagctacaacttccacagcagcatcctcttcatccttatgaacggacaataacttccaatacatggacaaaagaatcaaagcattcacaacaatccccacaagcatagcaggaagaatcccaatcaagaactcaccaaatgatatgccactctgaaaagctatcaccagattctgggggttacctattggtgttgcagaggaccctatattagcacttgaagcaagagcaaggagcaatggatgaggaggcaaattatgttgccttgcaactttcaatacaaattcagtcaaaacaacacaagatgtgtcatttgtaaagaaagcacttgagattgcagaaatcacacagattctacaaagcaagtcccttgccccttgacttttccaagacagtaacttgcccaagtacttgaacatgtctgctctctcaagatacacactcacaaccattgtcccaaaaagaagacccagaattgcgagatcaatggctgcataagcttgatttggagttagaacttgaaagatgaccataagcatggcacctaaaagtgaccctgctgttcttcctataggaaggaaaggcacagcagggaaaactgctaatacccagaagattgcaaaggcaaatgaaccaagaatcacttttggaagaggagctaaagccattattggaagccaaacaagccccaaaaaataccaaagtttgaaacttttcaaaagataaaaactttaagaagccataacaactggaattcagtatgggagaataatgaaagttcaaatcccagaacatgaaatgacatgcatctccatcaatccataagaatgaattctctgaaatcctccttcaccatgctcaggatgctagacaattctccagcattttcagaacgtggagagaaaataattggaagattaataagtagagagaaggaagattaacagagtgagattggatcaaggtggcaaatgaatggtaatttaaagggattggaaagtgggattggaatttgaatattgaaaaagttggaaactttgctgagagatcgtagagagaaaggagagggccgaaaggacgcaggaggataggaatacgattgaagttgaa---------------------------------------------------------
>Jupunba_brachystachya_Lima_7438@NODE_1_length_2469_cov_200.464883
atctgcaagttttttgctaagtgcacagatgctatttggtttagaggtgggtcaaactacagaacagaacaatttactggcttgcatttctaagaaactgtcaaaagctgaacattttgtgaagaacagagtcatatgacatgacatgaagaataaaaatagaggagatgacacataaaaaaagatggtaaaattatactggaaggaaatttgtcaacatacctgttggtacatttgaagccaaatttgagaggacaagtacgaccacggcaagcacagctattccggcggcactatctactttagaatagggctccataaagtcccacaaagcacttggaattccagttttattgaatccatctacggtgataaacattccacagaagaatatcaaaagtgaatatgaaacctgttccaaaaggagcaaaaaaagaaagaaattagttcaaagcagttgcagaatgttcagttgcttgttaaaggc-ttttttttaccttctctaagcttggcctagcatccttgaagtcaaggacaaccaaggcaagtgcagcagtaattgcagtccatgacatgttcattccaaccagcaaagcaactaacattcctaaagtgatcatataaacacaagctttccagagtatgcgtttccatttcgggtctaaaaagtcatttccttcgaaaaagtttgtaattgtaccacttggtggtctatctgatactgctgctactggtgctgctactgcaaatgcctctgcatggttgttttcctcccttatctgggaactcatgccattgacctcatcctttaatgcactcgagtttcttgcagaatccatatgaacttcgctcgagcttcctcggtttctcagactctgaacctgaggaggagagttttgaaagctggtagattcaataaagttggattcttgggaattgaaggatgtcatgtgagacatagtggctggcgaaaacctatgagaattgacttcctcttcagctacaacttccacagcagcatcttcttcatccttatgaacggacaataacttccaatacatggacaaaagaatcaaagcattcacaacaatccccacaagcatagcaggaagaatcccaatcaagaactcaccaaatgatatgccactctgaactgctatcaccagattctgggggttacctattggtgttgcagaggacccaatattagcacttgaagcaagagcaaggagcaatggatgaggaggcaaattatgttgcctcgcaactatcaatacaaattcagtcaaaacaacacaagatgtgtcatttgtaaagaaagcacttgagattgcagaaatcacacagactctacaaagcaagtcccttgccccttgacttttccaagacagtaacttgcccaagtacttgaacatgtctgctctctcaagatacacactcacaaccattgtcccaaaaagaagacccaggattgccagatcaacggctgcataagcttgatttggagttagaacttgaaagatgaccataagcatggcacctaaaagtgaccctgctgttctgcctataggaaggaaaggcactgcagggaaaactgccaatacccagaagattgcaaaggcaaatgaaccaagaatcacttttggaagaggagctaaagccattattggaagccaaacaagccccaaaaaataccaaagtttcaaacttttcaaaagataaaaactttaagaagccataacaactggaattcagtatgggaggataatgaaagttcaaatcccagaacatgaaatgacatgcatctccatcaatccataagaatgaattctctgaaatcctccttcaccattctcaggatgctagacaattctccagcattttcaggacgtggaggcaaaataattggaagattaataagtagagagaaggaagattaacagagtgagattggttcgaggtggcaaatgaatggtaatttaaagggattggaaagtgggattggaatttgaatattgaaaaagttggaaactttgctgagagatcgtagagagaaaggagagggccgaaaggacgcaggaggataggaataggattgaagtggaacaaggaagaaattaaaatatgattttctttattacaattttgtattaatttcttttt
>Jupunba_commutata_Maguire_46145@NODE_1_length_2186_cov_242.388810
--------gttttttgctaagtgcacagatgctatttggtttagaggtgggtcaaactacagaacagaacaatttactggcttgcatttctaagaaactgtcaaaagctgaacattttgtgaagaacagagtcaaatgacatgacatgtagaataaaaatagaggagataacacataaaaacagatggtaaaattatactggaaggaaatttgtcaacatacctgttggtacatttgaagccaaatttgagaggacaagtacgaccacggcaagcacagctattccggcggcactatctactttagaatagggctccataaagtcccacaaagcacttggaattccagttttattgaatccatctacggtgataaacattccacagaagaatatcaaaagtgaatatgaaacctgttccaaaaggagcaaaaaaaacaaaaaattagttctaagcagttgcagaatgttcagttgctagttacaggc-ttttttttaccttctctaagcttggcctagcatctttgaagtcaagaacaaccaaggcaagtgcagcagtaattgcagtccatgacatgttcattccaaccagcaaagcaactaacattcctaaagtgatcatataaacacaagctttccagagtatgtgtttccatttcgggtctaaaaagtcatttccttcgaaaaagtttgtaattgtaccacttggtggtctatctgctactgctgctactggtgctgctactgcaaatgcctctgaatggttgttttcctcccttatctgggaactcatgccattgacctcatcctttaatgcactcgagtttcttgcagaatccatatgaacttcgctcgagcttcctcggtttctcagactctgaacctgaggagaagagttttgaaagctggtagattcaataaagttggattcttgggaattgaaggatgtcatgtgagacatagtggctggcgaaaacctatgagaattgacttcctcttcagctacaacttccaaagcagcatcttcttcatccttatgaacggacaataacttccaatacatggacaaaagaatcaaagcattcacaacaatccccacaagcatagcaggaagaatcccaatcaagaactcaccaaatgatatgccactctgaacagctatcaccagattctgggggttacctattggtgttgcagaggacccaatattagcacttgaagcaagagcaaggagcaatggatgaggaggcaaattatgttgccttgcaactttcaatacaaattcagtcaaaacaacacaagatgtgtcatttgtaaagaaagcacttgagattgcagaaatcacacagattctacaaagcaagtcccttgccccttgacttttccaagacagtaacttgcccaagtacttgaacatgtctgctctctcaagatacacactcacaaccattgtcccaaaaagaagacccagaattgcgagatcaatggctgcataagcttgatttggagttagaacttgaaagatgaccataagcatggcacctaaaagtgaccctgctgttctgcctataggaaggaaaggcactgcagggaaaactgctaatacccagaagattgcaaaggcaaatgaaccaagaatcacttttggaagaggagctaaagccattattggaagccaaacaagccccaaaaaataccaaagtgtcaaacttttcaaaagataaaag-tttaagaagccataacaactggaattcagtatgggaggataacgaaagttcaaatcccagaacatgaaacgacatgcaactccatcaatccataagaatgaattctctgaaatcctccttcaccattctcaggatgctagacaattctccagcattttcaggacgtggagagaaaataattggaagattaataagtagagagaaggaagattaacagagtgagattggttcgaggtggcaaatgaatggtaatttaaagggattggaaagtgggattggaatttgaatattgaaaaaattggaaactttgctgagagatcgtagagagcaaggagagggccgaaaggacgcaggaggataggaataggattgaagttgaacaaggaagaaattaaaatatgatttcgtttattacaattttgtattaatttcttttt
>Jupunba_filamentosa_Lima_7487@NODE_1_length_2305_cov_198.752693
atctgcaagttttttgctaagtgcacagatgctatttggtttagaggtgggtcaaactacagaacagaacaatttactggcttgcatttctaagaaactgtcaaaagctgaacattttgtgaagaacagagtcatatgacatgacatgaagaataaaaatagaggagataacacataaaaacagatggtaaaattatactggaaggaaatttgtcaacatacctgttggtacatttgaagccaaatttgagaggacaagtacgaccacggcaagcacagctattccggcggcactatctactttagaatagggctccataaagtcccacaaagcacttggaattccagttttattgaatccatctacggtgataaacattccacagaagaatatcaaaagtgaatatgaaacctgttccaaaaggagcaaaaaaaaaaaaaaattagttctaagcagttgcagaatgttcagttgctagttacaggc-ttttttttaccttctctaagcttggcctagcatccttgaagtcaagaacaaccaaggcaagtgcagcagtaattgcagtccatgacatgttcattccaaccagcaaagcaactaacattcctaaagtgatcatataaacacaagctttccagagtatgcgtttccatttcgggtctaaaaagtcatttccttcgaaaaagtttgtaattgtaccacttggtggtctatctgatactgctgctgctggtgctggtgctgcaaatgcctctgcatggttgttttcctcccttatctgggaactcatgccattgacctcatcctttaatgcactcgagtttcttgcagaatccatatgaacttcggtcgagcttcctcggtttctcagactctgaacctgaggaggagagttttgaaagctggtagattcaataaagttggattcttgggaattgaaggatgtaatgtgagacatagtggctggcgaaaacctatgagaattgacttcctcttcagctacagcttccacagcagcatcttcttcatccttatgaacggacaataacttccaatacatggacaaaagaatcaaagcattcacaacaatccccacaagcatagcaggaagaatcccaatcaagaactcaccaaatgatatgccactctgaacagctatcaccagattctgggggttacctattggtgttgcagaggacccaatattagcacttgaagcaagagcaaggagcaatggatgaggaggcaaattatgttgcctcgcaactttcaatacaaattcagtcaaaacaacacaagatgtgtcatttgtaaagaaagcacttgagattgcagaaatcacacagattctacaaagcaagtcccttgccccttgacttttccaagacagtaacttgcccaagtacttgaacatgtctgctctctcaagatacacactcacaaccattgtcccaaaaagaagacccaggattgccagatcaacggctgcataagcttgatttggagttagaacttgaaagatgaccataagcatggcacctaaaagtgaccctgctgttctgcctataggaaggaaaggcactgcagggaaaactgccaatacccagaagattgcaaaggcaaatgaaccaagaatcacttttggaagaggagctaaagccattattggaagccaaacaagccccaaaaaataccaaagtttcaaacttttcaaaagataaaaactttaagaagccataacaactggaattcagtatgggaggataatgaaagttcaaatcccagaacatgaaatgacatgcatctccatcaatccataagaatgaattctctgaaatcctccttcaccattctcaggatgctagacaattctccagcattttcaggacgtggaagcaaaataattggaagattaataagtagagagaaggaagattaacagagtgagattggttcgaggtggcaaatgaatggtaatttaaagggattggaaagtgggattggaatttgaatattgaaaaagttggaaactttgctgagagatcgtagagagaaaggagagggccgaaaggacgcaggaggataggaatagcattgaagtggaacaaggaagaaattaaaatatgattttctttattacaattttgtattaatttcttttt
>Jupunba_floribunda_Iganci_883@NODE_1_length_2541_cov_207.211039
atctgcaagttttttgctaagtgcacagatggtatttggtttagaggtgggtcaaactacagaacagaacaatttactggcttgcatttctaagaaactgtgaaaagctgaacattttgtgaagaacagagtcatatgacatgacatgaagaataaaaatagaggagataacacataaaaacagatggtaaaattatactggaaggaaatttgtcaacatacctgttggtacatttgaagccaaatttgagaggacaagtacgaccacggcaagcacagctatgccggcggcactatctactttagaatagggctccataaagtcccacaaagcacttggaattccagttttattgaatccatctacggtgataaacattccacagaagaatatcaaaagtgaatatgaaacctgttccaaaaggagcaaa-aaaaaaaaaaattagttctaagcagttgcagaatgttcagttgctagttacaggc-ttttttttaccttctctaagcttggcctagcatctttgaagtcaagaacaaccaaggcaagtgcagcagtaattgcagtccatgacatgttcattccaaccagcaaagcaactaacattcctaaagtgatcatataaacacaagctttccagagtatgcgtttccatttcgggtctaaaaagtcatttccttcgaaaaaggttgtaattgtaccacttggtggtctatctgctactgctgctactggtgctgctactgcaaatgcctctgaatggttgttttcctcccttatctggaaactcatgccattgacctcatcctttaatgcactcgagtttcttgcagaatccatatgaacttcgctcgagcttcctcggtttctcagactctgaacctgaggaggagagttttgaaagctggtagattcaataaagttggattcttgggaattgaaggatgtcatgtgagacatagtggctggcgaaaacctatgagaattgacttcctcttcagctacaacttccacagcagcatcttcttcatccttatgaatggacaataacttccaatacatggacaaaagaatcaaagcattcacaacaatccccacaagcatagcaggaagaatcccaatcaagaactcaccaaatgatatgccactctgaacagctatcaccagattctgggggttacctattggtgttgcagaggaccctatattagcacttgaagcaagagcaaggagcaatggatgaggaggcaaattatgttgccttgcaactttcaatacaaattcagtcaaaacaacacaagatgtgtcatttgtaaagaaagcacttgagattgcagaaatcacacagattctacaaagcaagtcccttgccccttgacttttccaagacagtaatttgcccaagtacttgaacatgtctgctctctcaagatacacactcacaaccattgtcccaaaaagaagacccagaattgccagatcaatggctgcataagcttgatttggagttagaacttgaaagatgaccataagcatggcacctaaaagtgaccctgctgttctgcctataggaaggaaaggcactgcagggaaaactgccaatacccagaagattgcaaaggcaaatgaaccaagaatcacttttggaagaggagctaaagccattattggaagccaaacaagccccaaaaaataccaaagtttcaaacttttcaaaagataaaaactttaagaagccataacaactggaattcagtatgggaggataatgaaagttcaaatcccagaacatgaaatgacatgcatctccatgaatccataagaatgaattctctgaaatcctccttcaccattctcaggatgctagacaattctccagcattttcaggacgtggagggaaaataattggaagattaataagtagagagaaggaagattaacagagtgagattggttcgaggtggcaaatgaatggtaatttaaagggattggaaagtgggattggaatttgaatattgaaaaagttggaaactttgctgagagatcgtagagagaaaggagagggccgaaaggacgcaggaggataggaataggattgaagtggaacaaggaagaaattaaaatatgattttctttattacaattttgtattaatttc-tttt
>Jupunba_leucophylla_Iganci_839@NODE_1_length_1566_cov_560.926797
--------------------------------------------------------------------------------------------------------------------------------------------------------------------------------------------------------------------------------------------------------------------------------------------------------------------------------aagtcccacaaagcacttggaattccagttttattgaatccatctacggtgataaacattccacagaagaatatcaaaagtgaatatgaaacctgttccaaaaggagcaaaaaaaaaaaaaaattagttcaaagcagttgcagaacgttcagttgctagttaaggct-ttttttttaccttctctaagcttggcctagcatctttgaagtcaagaacaaccaaggcaagtgcagcagtaattgcagtccatgacatgttcattccaaccagcaaagcaactaacattcctaaagtgatcatataaacacaagctttccagagtatgcgtttccatttcgggtctaaaaagtcatttccttcgaaaaagtttgtaattgtaccacttggtggtctatctgctactgctgctactggtgctgctactgcaaatgcctctgaatggttgttttcctcccctatctgggaactcatgccattgacctcatcctttaatgcactcgagtttcttgcagaatccatatgaacttcgctcgagcttcctcggtttctcaggctctgaacctgaggagaagagttttgaaagctggtagattcaataaagttggattcttgggaattgaaggatgtcatgtgagacatagtggctggcgaaaacctatgagaattgacttcctcttcagctacagcttccacagcagcatcttcttcatccttatgaacggacaataacttccaatacatggacaaaagaatcaaagcattcacaacaatccccacaagcatagcaggaagaatcccaatcaagaactcaccaaatgatatgccactctgaacagctatcaccagattctgggggttacctattggtgttgcagaggaccctatattagcacttgaagcaagagctaggagcaatggatgaggaggcaaattatgttgccttgcaactttcaatacaaattcagtcaaaacaacacaagatgtgtcatttgtaaagaaagcacttgagattgcagaaatcacacagattctacaaagcaagtcccttgccccttgacttttccaagacagtaacttgcccaagtacttgaacatgtctgctctctcaagatacacactcacaaccattgtcccaaaaagaagacccagaattgcaagatcaatggctgcataagcttgatttggagttagaacttgaaagatgaccataagcatggcacctaaaagtgaccctgctgttctgccaataggaaggaaaggcactgcagggaaaactgctaatacccagaagattgcaaaggcaaatgaaccaaggatcacttttggaagaggagctaaagccattattggaagccaaacaagccccaaaaaataccaaagtttcaaacttttcaaaagataaaaactttaagaagccataacaactggaattcagtatgggaggataatgaaagttcaaatcccagaacatgaaatgacatgcatctccatcaatccataagaatgaattctctgaaatcctccttcaccattctcaggatgctagacaattctccagcatt-----------------------------------------------------------------------------------------------------------------------------------------------------------------------------------------------------------------------------------------------------------------------------------------
>Jupunba_nipensis_Mayo_19662@NODE_1_length_1583_cov_52.974768
-----------------------------------------------------------------------------------------------------------------------------------------------------------------------------------------------------------------------------------------------------------------------------------------------gcggcactatctactttagaatagggctccataaagtcccacaaagcacttggaattccagttttattgaatccatctacggtgataaacattccacagaagaatatcaaaagtgaatatgaaacctgttccaaaaggagcaaaaaaaacaaaaaattagttctaagcagttgcagaatgttcagttgctagttacaggc-tttttattaccttctctaagcctggcctagcatctctgaagtcaagaacaaccaaggcaagtgcagcagtaattgcagtccatgacatgttcattccaaccagcaaagcaactaacattcctaaagtgatcatataaacacaagctttccagactatgcgtttccatttcgggcctaaaaagtcatttccttcgaaaaagtttgtaattgtaccacttggtggtctatctgccactgctgctactggtgctgctactgcaaatgcctctgaatggttgttttcctcccttatctgggaactcatgccattgacctcatcctttaatgcactcgagtttcttgcagaatccatatgaacttcgctcgagcttcctcggtttctcagactctgaacctgaggagaagagttttgaaagctggtagattcaataaagttggattcttgggaattgaaggatgtcatgtgagacatagtggctggcgaaaacctatgagaattgacttcctcttcagctacaacttccatagcagcatcttcttcatccttatgaacggacaataacttccaatacatggacaaaagaatcaaagcattcacaacaatccccacaagcatagcaggaagaatcccaatcaagaactcaccaaatgatacgccactctgaacagctatcaccagattctgggggttacctattggtgttgcagaggacccaatattagcacttgaagcaagagcaaggagcaatggatgaggaggcaaattatgttgccttgcaactttcaatacaaattcagtcaaaacaacacaagatgtgtcatttgtaaagaaagcacttgagattgcagaaatcacacagattctacaaagcaagtcccttgccccttgacttttccaagacagtaacttgcccaagtacttgaacatgtctgctctctcaagatacacactcacaaccattgtcccaaaaagaagacccagaattgccagatcaatggctgcataagcttgatttggagttagaacttgaaagatgaccataagcatggcacctaaaagtgaccctgctgttctgcctataggaaggaaaggcactgcagggaaaactgctaatacccagaagattgcaaaggcaaatgaaccaagaatcacttttggaagaggagctaaagccattattggaagacaaacaagccccaaaaactaccaaagtttcaaacttttcaaaagataaaaactttaagaagccataacaactggaattcagtatgggagaataatgaaagttcaaatcccagaacatgaaatgacatgcaactccatcaatccataagaatgaattctctgaaatcctccttcaccattctcaggatgctagacaa-----------------------------------------------------------------------------------------------------------------------------------------------------------------------------------------------------------------------------------------------------------------------------------------------------
>Jupunba_oppositifolia_Liegier_16014@NODE_1_length_999_cov_245.759219
-----------------------------------------------------------------------------------------------------------------------------------------------------------------------------cataaaaacagatggtaaaattatactggaaggaaatttgtcaacatacctgttggtacatttgaagccaaatttgagaggacaagtacgaccacggcaagcacagctattccggcggcactatctactttagaatagggctccataaagtcccacaaagcacttggaattccagttttattgaatccatctacggtgataaacattccacagaagaatatcaaaagtgaatatgaaacctgttccaaaaggagcaaaaaaaacaaaaaattagttctaagcagttgcagaatgttcagttgctagttacaggc-tttttattaccttctctaagcttggcctagcatctctgaagtcaagaacaaccaaggcaagtgcagcagtaattgcagtccatgacatgttcattccaaccagcaaagcaactaacattcctaaagtgatcatataaacacaagctttccagagtatgcgtttccatttcgggcctaaaaagtcatttccttcgaaaaagtttgtaattgtaccacttggtggtctatctgctactgctgctactggtgctgctactgcaaatgcctctgcatggttgttttcctcccttatctgggaactcatgccattgatctcatcctttaatgcactcgagtttcttgcagaatccatatgaacttcgctcgagcttcctcggtttctcagactctgaacctgaggagaagagttttgaaagctggtagattcaataaagttggattcttgggaattgaaggatgtcatgtgagacatagtggctggcgaaaacctatgagaattgacttcctcttcagctacaacttccacagcagcatcttcttcatccttatgaacggacaataacttccaatacatggacaaaagaatcaaagcattcacaacaatccccacaagcatagcaggaagaatcccaatcaagaactcaccaaatgatatgccactctgaacagctatcaccagattctg-------------------------------------------------------------------------------------------------------------------------------------------------------------------------------------------------------------------------------------------------------------------------------------------------------------------------------------------------------------------------------------------------------------------------------------------------------------------------------------------------------------------------------------------------------------------------------------------------------------------------------------------------------------------------------------------------------------------------------------------------------------------------------------------------------------------------------------------------------------------------------------------------------------------------------------------------------------------------------------------------------------------------------
>Jupunba_villosa_Borges_423@NODE_2_length_584_cov_24.053254
atctgcaagttttttgctaagtgcacagatgctatttggtttagaggtgggtcaaactacagaacagaacaatttactggcttgcatttctaagaaactgtcaaaagctgaacattttgtgaagaacacagtcatatgacatgacatgaagaataaaaatagaggagataacacataaaaacagatggtgaaattatactggaaggaaatttgtcaacatacctgttggtacatttgaagccaaatttgagaggacaagtacgaccacggcaagcacagctattccggcggcactatctactttagaatagggctccataaagtcccacaaagcacttggaattccagttttattgaatccatctacggtgataaacattccacagaagaatatcaaaagtgaatatgaaacctgttccaaaaggagcaaaaaaaaaaaa--------------------------------------------------------------------------------------------------------------------------------------------------------------------------------------------------------------------------------------------------------------------------------------------------------------------------------------------------------------------------------------------------------------------------------------------------------------------------------------------------------------------------------------------------------------------------------------------------------------------------------------------------------------------------------------------------------------------------------------------------------------------------------------------------------------------------------------------------------------------------------------------------------------------------------------------------------------------------------------------------------------------------------------------------------------------------------------------------------------------------------------------------------------------------------------------------------------------------------------------------------------------------------------------------------------------------------------------------------------------------------------------------------------------------------------------------------------------------------------------------------------------------------------------------------------------------------------------------------------------------------------------------------------------------------------------------------------------------------------------------------------------------------------------
>Jupunba_villosa_Borges_423@NODE_3_length_510_cov_312.341801
------------------------------------------------------------------------------------------------------------------------------------------------------------------------------------------------------------------------------------------------------------------------------------------------------------------------------------------------------------------------------------------------------------------------------------------------------------------aaagcagttgcagaatgttcagttgctagttaaaggc-ttttttttaccttctctaagcttggcctagcatccttgaagtcaaggacaaccaaggcaagtgcagcagtaattgcagtccatgacatgttcattccaaccagcaaagcaactaacattcctaaagtgatcatataaacacaagctttccagagtgtgcgtttccatttcgggtctaaaaagtcatttccttcgaaaaagtttgtaattgtaccacttggtggtctatctgatactgctgctactggtgctgctactgcaaatgcctctgcatggttgttttcctcccttatctgggaactcatgccattgacctcatcctttaatgcactcgagtttcttgcagaatccatatgaacttcgctcgagcttcctcggtttctcagactctgaacctgaggaggagagttttgaaagctggtagattcaataaagttggattcttgggaattgaaggatgtcatgtgagacata---------------------------------------------------------------------------------------------------------------------------------------------------------------------------------------------------------------------------------------------------------------------------------------------------------------------------------------------------------------------------------------------------------------------------------------------------------------------------------------------------------------------------------------------------------------------------------------------------------------------------------------------------------------------------------------------------------------------------------------------------------------------------------------------------------------------------------------------------------------------------------------------------------------------------------------------------------------------------------------------------------------------------------------------------------------------------------------------------------------------------------------------------------------------------------------------------------------------------------------------------
>Punjuba_callejasii_Daly_5935@NODE_1_length_1839_cov_53.534620
-----------------------------------------------------------------------------------------------------------------------------------------------------------------------------------------------gattatactggaaggaaatttgtcaacatacctgttggtacatttgaagccaaatttgagaggacaagtatgaccacggcaagcacagctattccggcgacactatctactttagaatagggctccataaagtcccacaaagcacttggaattccagttttattgaatccatctacggtgataaacattccacagaagaatatcaaaagtgaatatgaaacctgttccaaaaggagcaaaagaaaaaaaaaattagttttaagcagttgcagaatgatcagttgctagttacaggc-ttttttttaccttctctaagcttggcctagcatccttgaagtcaagaacaaccaaggcaagtgcagcagtaattgcagtccatgacatgttcattccaaccagcaaagcaactaacattcctaaagtgatcatataaacacaagctttccagagtatgcgtttccatttcgggtctaaaaagtcatttccttcgaaaaagtttgtaattgtaccacttggtggtctatcttctactgctgctactgttgctgctgctgcaaatgcctctgaatggttgttttcctcccttatctgggaactcatgccattgacctcatcctttaatgcactcgagtttcttgcagaatccatatgaacttcgctcgagcttcctcggtttctcaggctctgaacctgaggagaagagttttgaaagctgatagattcaataaagttggattcttgggaattgaaggatgtcaagtgagacatagtggctggcgaaaacctatgagaattgacttcctcttcagctacaccttccacagcagcatcttcttcatccttatgaacagacaataacttccaatacatggacaaaagaatcaaagcattcacaacaatccccacaagcatagcaggaagaatcccaatcaagaactcaccaaatgatatgccactctgaacagctatcaccagattctgggggttacctattggtgttgcagaggacccaatattagcacttgaagcaagagcaaggagcaatggatgaggaggcaaattatgttgccttgcaactttcaatacaaattcagtcaaaacaacacaagatgtgtcatttgtaaagacagcacttgagattgcagaaatcacacagactctacaaagtaagtcccttgccccttgacttttccaagacaataacttgcccaagtacttgaacatgtctgctctctcaagatacacactcacaaccattgtcccaaaaagaagacccagaattgctagatcaatggctgcataagcttgatttggagttagaacttgaaagatgaccataagcatggcacctaaaagtgatcctgctgttctgcctataggaaggaaaggcactgcagggaaaactgctaatacccagaagattgcaaaggcaaatgaaccaagaatcacttttggaagaggagctaaagccattattggaagccaaacaagccccaaaaactattatagtttcaaacttttcaaaagataaaaactttaagaagccatagcaactggaattcagtatgggagaataatgaaagttcaaatcccagaacatgaaatgacatgcatctccatcaatccataagaatgaattctctgaaatcctccttcaccattgtcaggatgctagacaattctccagcattttcaggacgtggagagaaaataattggaagataaataagtagagagaaggaagattaacagagtgagattggttcgaggtggcaaatgaatggtaatttaaagggattggaaagtgggattggaatttgaatattgaaaaagttg----------------------------------------------------------------------------------------------------------------------------------------
>Punjuba_racemiflora_Jimenez_Soares_3626@NODE_1_length_2084_cov_269.140010
-----------------------------------------------------------------------------------------------------------------aatttgtgaagaacagagccatatgacatgacatgaaggataaaaatagaggagataacacataaaaacagatggtaaaattatactggaaggaaatttgtcaacatacctgttggtacatttgaagccaaatttgagaggacaagtatgaccacggcaagcacagcgattccggcgacactatctactttagaatagggctccataaagtcccacaaagcacttggaattccagttttattgaatccatctacggtgataaacattccacagaagaatatcaaaagtgaatatgaaacctgttccaaaaggag------gaaaaaaaaattagttctaagcagttgcagaatgttcagttgctagttacaggctttttttttaccttctctaagcttggcctagcatccttgaaatcaagaacaaccaaggctagtgcagcagtaattgcagtccatgacatattcattccaaccagcaaagcaactaacattcctaaagtgatcatataaacacaagctttccagagtatgcgtttccatttcgggtttaaaaagtcatttccttcgaaaaagtttgtaattggaccacttggtggtctatcttctactgctgctactgctgctgctactgcaaatgcctctgaatgattgttttcctcccttatctgggaactcatgccattgacctcatcctttaatgcactcgagtttcttgcagaatccatatgaacttcgctcgagcttcctcggtttctcaggctctgaacctgaggagaagagatttgaaagctgatagattcaataaagttggattcttgggaattgatggatgtcatgtgagacatagtggctggcgaaaacctatgagaattgacttcctcttcagctacagcttccacagcagcatcatcttcatccttttgaacagacaataacttccaatacatggacaaaagaatcaaagcatttacaacaatccccacaagcatagcaggaagaatcccaatcaagaactcaccaaatgatatgccactctgaacagctatcaccagattctgggggttacctattggtgttgcagaggacccaatattagcacttgaagcaagagcaagaagcaatggatgaggaggcaaattatgttgccttgcaactttcaatacaaattcagtcaaaacaacacaagatgtgtcatttgtaaagagagcacttgagattgcagaaatcacacagattctacaaagcaagtcccttgccccttgacttttccaagacagtaacttgcccaagtacttgaacatgtctgctctctcaagatacacactcacaaccattgtcccaaaaagaagacccagaattgctagatcaatggctgcataagcttgatttggagttagaacttgaaagatgaccataagcatggcacctagaagtgaccctgctgttcttcctataggaaggaaaggcacagcagggaaaactgctaatacccagaagattgcaaaggcaaatgaaccaagaatcacttttggaagaggagctaaagccattattggaagccaaacaagccccaaaaactactaaa-tttcaaacttttcaaaagataaaaactttaagaagccataacaactggaattcagtatgggagaataatgaaagttcaaatcccagaacatgaaatgacatgcatctccatcaatccataagaatgaattctctgaaatcctccttcaccattctcaggatgctagacaattctccagcattttcaggacgtggagagaaaataattggaagattaataagtagagagaaggaagattaacagagtgagattggttcgaggtggcaaatgaatggtaatttaaagggattggaaagtgggattggaatttgaatattgaaaaagttggaaactttgctgagagatcgtagagagaaaggagagggccgaaaggacgcaggaggat--gaacaggattgaagttgaacaaggaagaaattaaaatatgattttctttattacaattttgtattaatttcttttt
>_R_Acacia_rostellifera_Murphy_466@NODE_1_length_2360_cov_333.621551
atttgcaagttttttgctaagtgcacagctgctatttggtttagagg---------ctacagatcagaacaattttctggcttgcatttctaagaaactgtc-aaagctgaacattttgtcaagaatgacatgacatgacatgacatgaagaataaaaatagaggagataacacgtaaaaacagatggtaaagttatactggaacgaaatttgtcaacatacccgttggtacatttgaagccaaatttgagaggagaagtatgaccacggcaagcacagctattccggcggcactatcgactttagaatagggctccataacgtcccacaaagcacttggaagtccagttttattgaagccttctacggtgataaacattccacaaaagaatatcaaaagtgaataagaaacctgttccaaaaggagc-------aaaaaaaattagttccaagcagttgcagaatgttcagttgctagttacaggc-----ttttaccttctctaagcttggcctagcatccttgaaatcaataacaaccaaggcaagtgcagcagtaattgcagtccatgacatattcattccaaccagcaaagcaactaacattcctaaagtgataatataaacacaagctttccagagtatgcgtttccatttcgggtttaaaaagtcatttccttcgaaaaagtctgtaattgtaccacttggtggtctatctgctgc------------tgctgctgctgcaaatgcctctgaatagttgttttcctcccttatctgggaactcatgccaatgccctcatcctttaatgcactcgagtttcttgcagaatccatatgaacttcgctcgagcttccacggtttctcagactctgaacctgaggagaggagttttgaaagctgatagattcaacaaagttggattcttgggaattgaaggatgtcacgtgagacatagtggctggcgaaaacctatgagaattgacttcctcttcagctacaacttccgcagcagcatcttcttcatccttatgaatacacaataacttccaatacatggacaaaagaatcaaagcattcacaaaaatccccacaagcatagcaggaacaatcccaatcaaaaactcaccaaatgatatgccactctgaacagctatcaccagattctgggggttacctattggtgttgcagaggacccaatattagcacttgaagcaagagcaagtagcaaaggatgaggaggcaaattatgttgccttgcaactttcaatacaaattcagtcaaaacaacgcaagatgtgtcatttgtaaagagagcacttgagattgcagaaatcacacagattctacaaagcaagtcctttgccccttgacttttccaagacagtaacttgcccaagtacttgaacatgtctgctctctcaagatacacactcacaaccattgtcccaaaaagaagacccagaattgctagatcaatggctgcataagcttcatttggagttagaacttgaaagatgaccataagcatggcacctaaaagtgaccctgctgttctgcctataggaaggaaaggcacagcagggaaaactgctaatacccagaagattgcaaaggcaaatgaaccaagaatcacttttggaagaggagctaaagccattactgaaagccaaacaagccccagaaactactgaagtttcaaacttttcaaaagataaaaactttaagaagcc-taacaactggaattcagtatgggagaataatgaaagttcaaatcccagaacatgaaatgacatgcatctccatcaatccataagaatgaattctctgaaatcctccttcaccattctctggatgctagacaattctccagcattttcaggacgtggagagaaaataattggaagattcataagaagagagaaggaagattaacagagtgtgattggttcgaggtggtaaatgaatggtaatttaaagggaatggaaagtgggattggaatttgaatattgaaaaagttggaaactttgcagagagatcgcagagagaaaggagagggccgaa----------atgataggaataggattgaaggtgaacaaggaagaaattaaaatatgattttctttatt-------------tatttcttttt
>_R_Albizia_adinocephala_FHO33_88@NODE_2_length_579_cov_21.850598
atttgcaagttttttgctgagtgtacagatgctatttggtttaggggtgggtcaaactacagaacagaacaatttattggcttgcatttctaagaagctgtcaaaagctgaacattttgtgaagaactcagtcatatgacatgacatgaagaataaaaatagaggagataacacataaaaacagatggtaaaattatactggaaggaaatttgtcaacatacctgttggtacatttgaagccaaatttgagaggacaagtatgaccacggcaagcacagctattccggcggcactatctactttagaatagggctccataaagtcccacaaagcacttggaattccagttttattgaatccatctacggtgataaacattccacagaagaatatcaaaagtgaatatgaaacctgttcca-----------------aaa--------------------------------------------------------------------------------------------------------------------------------------------------------------------------------------------------------------------------------------------------------------------------------------------------------------------------------------------------------------------------------------------------------------------------------------------------------------------------------------------------------------------------------------------------------------------------------------------------------------------------------------------------------------------------------------------------------------------------------------------------------------------------------------------------------------------------------------------------------------------------------------------------------------------------------------------------------------------------------------------------------------------------------------------------------------------------------------------------------------------------------------------------------------------------------------------------------------------------------------------------------------------------------------------------------------------------------------------------------------------------------------------------------------------------------------------------------------------------------------------------------------------------------------------------------------------------------------------------------------------------------------------------------------------------------------------------------------------------------------------------------------------------------------------
>_R_Albizia_coripatensis_Hughes_2433@NODE_1_length_2354_cov_346.778656
atttgcaagttttttgccaagtgcacagatgctatttggtttaggggtgggtcaaactacagaacagaacaatttactggcttgcatttctaagaaactgtcgaaacctgaacattttgtgaagaacacagtcatatgacatgacatg------------------------acatgaca-----------------------------gacatgaacatacctgttggtacatttgaagccagatttgagaggacaagtatgaccacggcaagcacagctattccggctgcactatctactttagcatagggctccataaagtcccacaaagcacttggaattccagttttattgaatccatctacggtgataaacattccacagaagaatatcaaaagtgaatatgaaacctgttccaaaaggagcaaa-gaaaaaaaaaattagttattagcagctgcagaatgttcagttgctagttacaggctttttttttaccttctctaagcttggcctagcatccttgaagtcaagaacaaccaaggcaagtgcagcagtaattgcagtccatgacatgttcattccaaccagcaaagcaactaacattcctaaagtgatcatataaacacaagctttccagagtatgcgtttccatttcgggtttaaaaagtcatttccttggaaaaagtttgtaattggaccacttggtggtctatctgctactgc---------tgctgctgctgcaaatgcctctgaatggttgttttcctcccttatctgggaactcatgccattgacctcatcctttaatgcactcgagtttcttgcagaatccatatgaacttcgctcgagcttcctcggtttctcaggctctgaacctgaggagaagagttttgaaagctgatagattcaatatagttggattcttgggaattgaaggatgtcaagtgagacatagtggctggagaaaacctatgagaattgacttcctcttcagctgcatcttccccaacagcatcttcttcatccttatgaacagacaataacttccaatacattgacaaaagaatcaaagcattcacaacaatccccacaagcatagcaggaagaatcccaatcaagaactcaccaaatgatatgccactctgaacagctatcaccagattctgagggttacctattggtgttgcagaggacccaatattagcacttgaagcaagagcaaggagcaatggatgaggaggcaaattatgttgccttgcaactttcaatacaaattcagtcaaaacaacacaagatgtgtcatttgtaaagagagcacttgagatcgcagaaatcacagagattctacaaagcaagtcctttgccccttgacttttccaagacagtaacttgcccaagtacttgaacatgtctgctctctcaagatacacactcacaaccattgtcccaaaaagaagacccagaattgctaaatcaatggctgcataagcttgatttggagttagaacttgaaagatgaccataagcatggcacctaaaagtgaccctgctgttctgcctataggaaggaaaggcacagcagggaaaactgctaatacccagaagattgcaaaggcaaatgaaccaagaatcacttttggaagaggggctaaagccattattggaagccaaacaagccccaaaaactactaaagtttcaaacttttcaaaagataaaaactttaagaggccataacaactggaattcagtatgggagaataatgaaggttcaaatcccagaatatgaaatgacatgcatctcaatcaatccataagaatgaattctctgaaatcctccttcaccattctcaggatgctagacaattcttcagcattttcaggacgtggagagaaaataattggaagattaatgagtagagagaaggaagtttaaccgagtgagattggttcgaggtggccaatgaatggtaatttaaagggattggaaagtgggattggaatttgaatattgaaaaagttggaaactttgctgagagatcgtagagagaaaggagagggccgaaaggacgcaggaggataggaataggattgaagttgaacaaggaagaaattaaaatatgattttctttattacaattttgtattaatttcttttt
>_R_Albizia_edwallii_Dalmaso_272@NODE_1_length_1472_cov_11.916725
--------------------------------------------------------------------------------------------------------------------------------------------------------------------------------------------------------------------------------------------------------------------------------------------------------------------------------------------------------------------------------------------------------------------------------------------------------------------------------------------------------------------------------------catccttgaagtcaagaacaaccaaggcaagtgcagcagtaattgcagtccatgacatgttcattccaaccagcaaagcaactaacattcctaaggtgatcatataaacacaagctttccagagcatgcgtttccatttcgggtttaaaaagtcatttccttcgaaaaagtttgtaattggaccacttggtggtctatctgc---------------tggtgctgctgcaaatgcctctgaatggttgttttcctcccttatctgggaactcatgccattgacctcatcctttaatgcactggagtttcttgcagaatccatatgaacttcgctcgagcttcctcggtttctcaggctctgaacctgaggagaagagttttgaaagctgatagattcaatatagttggattcttgggaattgaaggatgtcaagtgagacatagtggctggagaaaacctatgagaattgacttcctcttcagctgcaacttccccaacagcatcttcttcatccttatgaacagacaataacttccaatacattgacaaaagaatcaaagcattcacaacaatccccacaagcatagcaggaagaatcccaatcaagaactcgccaaatgatatgccactctgaacagctatcaccagattctgtgggttacctattggtgttgcagaggacccaatattagcacttgaagcaagagcaaggagcaatggatgaggaggcaaattatgttgccttgcaactttcaatacaaattcagtcaaaacaacacaagatgtgtcatttgtaaagagagcacttgagattgcagaaatcacacagattctacaaagcaagtcctttgccccttgacttttccaagacagtaacttgcccaagtacttgaacatgtctgctctctcaagatacacactcacaaccattgtcccaaaaagaagacccagaattgctaaatcaatggctgcataagcttgatttggagttagaacttgaaagatgaccataagcatggcacctaaaagtgaccctgctgttctgcctataggaaggaaaggcacagcagggaaaactgctaatacccagaagattgcaaaggcaaatgaaccaagaatcacttttggaagaggggctaaagccattattggaagccaaacaagccccaaaaactactaaagtttcaaacttttcaaaagataaaaactttaagaggccataacaactggaattcagtatgggagaataatgaaggttcaaatcccagaacatgaaatgacttgcatctcaatcaatccataagaatgaattctctgaaatcctccttcaccattctcaggatgctagacaattcttcagcattttcaggacgtggagagaagatagttggaagattaatgagtagaaagaaggaagattaaccgagtgagattggttcgaggtggccaatgaatggtaatttaaagggattggaaagtgggattg---------------------------------------------------------------------------------------------------------------------------------------------------------------
>_R_Albizia_glabripetala_Lewis_1652@NODE_1_length_1638_cov_95.358104
-----------------------------------------------------------------------------------------------------------------------------------------------------------------------------------------------------------------------------------------------------------------------------------------------------ctatctactttagaatagggctccataaagtcccacaaagcacttggaattccagttttattgaatccatctacggtgataaacattccacagaagaatatcaaaagtgaatatgaaacctgttccaaaaggagcaaagaaaaaaaaaaattagttcttagcagttaaagaatgttcagttgctagttacaggctttttttttaccttctctaagcttggcctagcatccttgaagtcaagaacaaccaaggcaagtgcagcagtaattgcagtccatgacatgttcattccaaccagcaaagcaactaacattcctaaagtgatcatataaacacaagctttccagagtatccgtttccatttcgggtctaaaaagtcatttcctccgaaaaagtttgtaattggaccacttggttgtctatcttctactgc---------tgctgctgctgcaaatgcctctgaatggttgttttcctcccttatctgggaactcatgccattgacctcatcctttaatgcactcgagtgtcttgcagaatccatatgaacttcgctcgagcttgctcggtttcttaggctctgaacctgaggagaagagttttgaaagctgatagattcaatatagttggattcttgggaattgaaggatgtcaagtgagacatagtggctggagaaaacctatgagaattgacttcctcttcagctacagcttccacagcagcatcttcttcatccttatgaacagacaataacttccaatacattgacaaaagaatcaaagcattcacaacaatccccacaagcatagcaggaagaatcccaatcaagaactcaccaaatgatatgccactctggacagctatcaccagattctgggggttacctattggtgttgcagaggatccaatattggcacttgaagcaagtgcaaggagcaatggatgaggaggcaaattatgttgccttgcaactttcaatacaaattcagtcaaaacaacacaagatgtgtcatttgtaaagagagcactggagattgcagaaatcacacagattctacaaagcaagtcctttgccccttgacttttccaagacagtaacttgcccaagtacttgaacatgtctgctctctcaagatacacactcacaaccattgtcccaaaaagaagacccagaattgctagatcaatggctgcataagcttgatttggagttagaacttgaaagatgaccataagcatggcacctaaaagtgaccctgctgttctgcctataggaaggaaaggcacagcagggaaaactgctaatacccagaagattgcaaaggcaaatgaaccaagaatcacttttggaagaggagctaaagccattattggaagccaaacaagccccaaaaactactaaagtttaaaacttttcaaaagataaaaactttaagaggccataacaactggaattcagtatgggagaataatgaaggttcaaatcccagaacatgaaatgacatgcatctccatcgatccataagaatgaattctctgaaatcctccttcaccattctcaggatgctagacaattctccagcattttcaggacgtggagagaaaataattggaagattaataagtagagagaaggaagat----------------------------------------------------------------------------------------------------------------------------------------------------------------------------------------------------------------------------------
>_R_Albizia_glabripetala_Lewis_1652@NODE_2_length_697_cov_76.125806
--------------------------------------------------------------------------------------------------------------------------------------------------------------------------------------------------------------------------------------------------------------------------------------------------------------------------------------------------------------------------------------------------------------------------------------------------------------------------------------------------------------------------------------------------------------------------------------------------------------------caactaacattcctaaagtgatcatataaacacaagctttccagagtatccgtttccatttcgggtctaaaaagtcaattcctccgaaaaagtttgtaattggtccacttggctgtctatcttctgctgc---------tgctgctgctgcaagtgcctctgaatggttgttttcctcccttatctgggaactcatgccattgacctcatcctttaatgcactcgagtttcttgcagaatccatatgaacttcgctcgagcttcctcggtttctcaggctctgaacctgaggagaagagttttgaaagctgatagattcaatatggttggattcttgggaattgaaggatgtcaagtgagacatagtggctggagaaaacctatgagaattgacttcctcttcagctacaacttccacagcagcatcttcttcatccttatgaacagacaataacttccaatacatggacaaaagaatcaaagcattcacaacaatccccacgagcatagcaggaagaatcccaatcaagaactcaccaaatgatatgccactctgaacagctatcaccagattctgtgggttacctattggtgtagcagaggacccaatattagcacttgaagcaagagcaaggagcaatggatgaggaggcaaattatgttgccttgcaactttcaatacaaattcagtcaaaacaacacaaga----------------------------------------------------------------------------------------------------------------------------------------------------------------------------------------------------------------------------------------------------------------------------------------------------------------------------------------------------------------------------------------------------------------------------------------------------------------------------------------------------------------------------------------------------------------------------------------------------------------------------------------------------------------------------------------------------------------------------------------------------------------------------------------------------------------------------------------------------------------------------------------------
>_R_Albizia_multiflora_Hughes_3090@NODE_1_length_2058_cov_237.725896
-----------------------------------------------tgggtcaaactacagaacagaacaatttactggcttgcatttctaagaagctgtcaaaaggtgaacattttgtgaagaatacagtcatatgacatgacatgaagaataaaaatagaggaaataacacataaaaacagatggtaaaattatactggaaggaaatttgtcaacatacctgttggtacatttgaagccaaatttgagaggacaagtatgaccacggcaagcacagctattccggcggcactatctactttagaatagggctccataaagtcccacaaagcacttggaattccagttttattgaatccatctacggtgataaacattccacagaagaatatcaaaagtgaatatgaaacctgttccaaaaggagcaaagaaaa-aaaaaattagttcttagcagttacagaatgttcagttgctagttacaggctttttttttaccttctctaagcttggcctagcatccttgaagtcaagaacaaccaaggcaagtgcagcagtaattgcagtccatgacatgttcattccaaccagcaaagcaactaacattcctaaagtgatcatataaacacaagctttccagagtatccgtttccatttcgggtctaaaaagtcatttcctccgaaaaagtttgtaattggaccacttggctgtctatcttctactgc---------tgctgctgctgcaagtgcctctgaatggttgttttcctcccttatctgggaactcatgccattgacctcatcctttaatgcactcgagtttcttgcagaatccatatgaacttcgctcgagcttcctcggtttctcaggctctgaacctgaggagaagagttttgaaagctgatagattcaatatagttggattcttgggaattgaaggatgtcaagtgagacatagtggctggagaaaacctatgagaattgacttcctcttcagctacaacttccacagcagcatcttcttcatccttatgaacagacaataacttccaatacatggacaaaagaatcaaagcattcacaacaatccccacgagcatagcaggaagaatcccaatcaagaactcaccaaatgatatgccactctgaacagctatcaccagattctgcgggttacctattggtgtagcagaggacccaatattagcacttgaagcaagagcaaggagcaatggatgaggaggcaaattatgttgccttgcaacttttaatacaaattcagtcaaaacaacacaagatgtgtcatttgtaaagagagcacttgagattgcagaaatcacacagattctacaaagcaagtcctttgccccttgacttttccaagatagtaacttgcccaagtacttgaacatgtctgctctctcaagatacacactcacaaccattgtcccaaaaagaagacccagaattgctagatcaatggctgcataagcttgatttggagttagaacttgaaagatgaccataagcatggcacctaaaagtgaccctgctgttctgcctataggaaggaaaggcacagcagggaaaactgctaatacccagaagattgcaaaggcaaatgaaccaagaatcacttttggaagaggagctaaagccattattggaagccaaacaagccccaaaaactactaaagtttcaaacttttcaaaagataaaaactttaagaggccataacaactggaattcagtatgggagaataatgaaggttcaaatcccagaacatgaaatgacatgcatctccatcaatccataagaatgaattctctgaaatcctccttcaccattctcaggatgctagacaattctccagcattttcaggacgggaagagaaaataattggaagattaataagtagagagaaggaagattaacagagtgggattggttcgaggtggcaaatgaatggtaatttaaagggtttggaaagtgggattagaatttgaatattgaaaaagttggaaactttgctgagagatcgtagagagaaaggagagggccgagaggacgcaggaggataggaat------------------------------------------------------------------------
>_R_Albizia_subdimidiata_var_minor_Gorts_341@NODE_1_length_1754_cov_77.370304
------------------------------------------------------------------------------------------------------------------------------------------------------------------------------------acatatggtaaaattatactggaaagaaatttgtcaacatacccgttggtacatttgaagccaaatttgagaggacaagtatgaccacggcaagcacggctattccggcggcactatctactttagaatagggctccataaagtcccacaaagcacttggaattccagttttattgaatccatctacggtgataaacattccacagaagaatatcaaaagtgaatatgaaacctgttccaaaaggagcaaagaaaa-aaaaaattagttcttagcagttacagaatgttcagttgctagttacaggctttttttttaccttctctaagcttggcctagcatccttgaagtcaagaacaaccaaggcaagtgcagcagtaattgcagtccatgacatgttcattccaaccagcaaagcaactaacattcctaaagtgatcatataaacacaagctttccagagtatccgtttccatttcgggtctaaaaagtcatttcctccgaaaaagtttgtaattggtccacttggctgtctatcttctgctgc---------tgctgctgctgcaagtgcctctgaatggttgttttcctcccttatctgggaactcatgccattgacctcatcctttaatgcactcgagtttcttgcagaatccatatgaacttcgctcgagcttcctcggtttctcaggctctgaacctgaggagaagagttttgaaagctgatagattcaatatggttggattcttgggaattgaaggatgtcaagtgagacatagtggctggagaaaacctatgagaattgacttcctcttcagctacaacttccacagcagcatcttcttcatccttatgaacagacaataacttccaatacatggacaaaagaatcaaagcattcacaacaatccccacgagcatagcaggaagaatcccaatcaagaactcaccaaatgatatgccactctgaacagctatcaccagattctgtgggttacctattggtgtagcagaggacccaatattagcacttgaagcaagagcaaggagcaatggatgaggaggcagattatgttgccttgcaactttcaatacaaattcagtcaaaacaacacaagatgtgtcatttgtaaagagagcactggagattgcagaaatcacacagattctacaaagcaagtcctttgccccttgacttttccaagacagtaacttgcccaagtacttgaacatgtctgctctctcaagatacacactcacaaccattgtcccaaaaagaagacccagaattgctagatcaatggctgcataagcttgatttggagttagaacttgaaagatgaccataagcatggcacctaaaagtgaccctgctgttctgcctataggaaggaaaggcacagcagggaaaactgctaatacccagaagattgcaaaggcaaatgaaccaagaatcacttttggaagaggagctaaagccattattggaagccaaacaagccccaaaaactactaaagtttcaaacttttcaaaagataaaaactttaagaggccataacaactggaattcagtatgggagaataatgaaggttcaaatcccagaacatgaaatgacatgcatctccatcgatccataagaatgaattctctgaaatcctccttcaccattctcaggatgctagacaattctccagcattttcaggacgtggagagaaaataattggaaggttaataagtagagagaaggaag------------------------------------------------------------------------------------------------------------------------------------------------------------------------------------------------------------------------------------
>_R_Albizia_subdimidiata_var_subdimidiata_Ferreira_210@NODE_1_length_1864_cov_292.639619
---------------------------------------------------------------------------------------------------------------------------------------------------------------------agataacacataaaaacagatggtaaaattatactggaaagaaatttgtcaacatacctgttggtacatttgaagccaaatttgagaggacaagtatgactacggcaagcacagctattccggcggcactatctactttagaatagggctccataaagtcccacaaagcacttggaattccagttttattgaatccatctacggtgataaacattccacagaagaatatcaaaagtgaatatgaaacctgttccaaaaggagcaaagaaaa-aaaaaattagttcttagcagttacagaatgttcagttgctagttacaggctttttttttaccttctctaagcttggcctagcatccttgaagtcaagaacaaccaaggcaagtgcagcagtaattgcagtccatgacatgttcattccaaccagcaaagcaactaacattcctaaagtgatcatataaacacaagctttccagagtatccgtttccatttcgggtctaaaaagtcatttcctccgaaaaagtttgtaattggtccacttggctgtctatcttctactgc---------tgctgctgctgcaagtgcctctgaatggttgttttcctcccttatctgggaactcatgccattgacctcatcctttaatgcactcgagtttcttgcagaatccatatgaacttcgctcgagcttcctcggtttctcaggctctgaacctgaggagaagagttttgaaagctgatagattcaatatggtcggattcttgggaattgaaggatgtcaagtgagacatagtggctggagaaaacctatgagaattgacttcctcttcagctacaacttccacagcagcatcttcttcatccttatgaacagacaataacttccaatacatggacaaaagaatcaaagcattcacaacaatccccacgagcatagcaggaagaatcccaatcaagaactcaccaaatgatatgccactctgaacagctatcaccagattctgtgggttacctattggtgtagcagaggacccaatattagcacttgaagcaagagcaaggagcaatggatgaggaggcaaattatgttgccttgcaactttcaatacaaattcagtcaaaacaacacaagatgtgtcatttgtaaagagagcactggagattgcagaaatcacacagattctacaaagcaagtcctttgccccttgacttttccaagacagtaacttgcccaagtacttgaacatgtctgctctctcaagatacacactcacaaccattgtcccaaaaagaagacccagaattgctagatcaatggctgcataagcttgatttggagttagaacttgaaagatgaccataagcatggcacctaaaagtgaccctgctgttctgcctataggaaggaaaggcacagcagggaaaactgctaatacccagaagattgcaaaggcaaatgaaccaagaatcacttttggaagaggagctaaagccattattggaagccaaacaagccccaaaaactactaaagtttcaaacttttcaaaagataaaaactttaagaggccataacaactggaattcagtatgggagaataatgaaggttcaaatcccagaacatgaaatgacatgcatctccatcgatccataagaatgaattctctgaaatcctccttcaccattctcaggatgctagacaattctccagcattttcaggacgtggagagaaaataattggaaggttaataagtagagagaaggaagattaacagagtgggattggttcgaggtggcaaatgaatcgtaatttaaagggattggaaggtgggattggaatttgaatattgaaaaagttggaaacgttgc------------------------------------------------------------------------------------------------------------------------------
>_R_Albizia_xerophytica_Hughes_1435@NODE_1_length_1731_cov_189.255744
------------------------------------------------------------------------------------------------------------------------------------------------------------------------------------------------------------------------------------------------------------------------------------------------------------------------------------------------------------------------------------------------------------------------------------------------agaagaaaaaaatagttcttagcagttgcagaatgttcagttgctagttacaggctttttttttaccttctctaagcttggcctagcatccttgaagtcaagaacaaccaaggcaagtgcagcagtaattgcagtccatgacatgttcattccaaccagcaaagcaactaacattcctaaagtgataatataaacacaagctttccagagtatgcgtttccatttcgggtctaaaaagtcatttccttcgaaaaagtttgtaattggaccacttggttgtctatcttctactgctgc------tgctgctgctgcaaaagcctctgaatggttgttttcctcccttatctgggaactcatgccattgacctcatcctttaatgcactcgagtgtcttgcagaatccatatgaacttcgctcgagcttgctcggtttctcaggctctgaacctgaggagaagagttttgaaagctgatagattcaatatagttggattcttgggaattgaaggatgtcaagtgagacatagtggctggagaaaacctatgagaattgacttcctcttcagctacaacttccacagcagcatcttcttcatccttatgaacagacaataacttccaatacatggacaaaagaatcaaagcattcacaacaatccccacaagcatagcaggaacaatcccaatcaagaactcaccaaatgatatgccactctgaacagctatcaccagattctgggggttacctattggtgttgcagaggacccaatattagcacttgaagcaagagcaaggagcaatggatgaggaggcaaattatgttgccttgcaactttcaatacaaattcagtcaaaacaacacaagatgtgtcatttgtaaagagagcacttgagattgcagaaatcacacagattctacaaagcaagtcctttgccccttgacttttccaagacagtaacttgcccaagtacttgaacatgtctgcgctctcaagatacacactcacaaccattgtaccaaaaagaagacccagaattgctagatcaatggctgcataagcttgatttggagttagaacttgaaagatgaccataagcatggcacctaaaagtgaccctgctgttctgcctataggaaggaaaggcacagcagggaaaactgctaatacccagaagattgcaaaggcaaatgaaccaagaatcacttttggaagaggagctaaagccattattggaagccaaacaagccccaaaaactactatagtttcaaacttttcaaaagattaaaactttaagaggccataacaactggaattcagtatgggagaataatgaaggttcaaatcccagaacatgaaatgacatgcatctccatcaatccataagaatgaattctcagaaatcctccttcaccattctcaggatgctagacaattctccagcattttcaggacgtggagagaaaataattggaagattaataagtagagagaaggaagattaacagagtgggattggttcgaggtggcaaatgaatgctaatttaaagggattggaaagtgggattggaatttgaatattgaaaaagttggaaactttgctgagagatcgtagagagaaaggagagggccgaaaggacgcaggaggataggaataggattgaagttgaagaaggaagaaattaaaatatgattttctttattacaattt-----------------
>_R_Archidendron_clypearia_Wieringa_1849@NODE_1_length_2221_cov_359.222481
atttgcaagttttttgcttagtgcgcagctgctatttggtttagaggtgggtcaaactacagattagaacaattttctggcttgcatttctaagaaactgtcaaaagctgaacattttgtgaagaacacagacaaatgacatgacatgaagaataaaaatagaggagacaacacataaaaacagatggtaaaatcatactggaaggaaatttgtcaacatacctgtcggtacatttgaagccaaatttgagaggacaagtatgaccacggcaagcacagctattccggcggcactatcgactttagaatagggctccatgaagtcccagaaagcacttggaattccagttttattgaagccatctacggtgataaacattccacagaagaatatcaaaagtgaatatgaaacctgttccaaaaggagc------aaaaaaaaattagttctaagcagttgcagaatgttcagttgctagttacaggc-----ttttaccttctctaagcttggcctagcatccttgaaatcaagaacaaccaaggcaagtgcagcagtaattgcagtccatgacatattcattccaaccagcaaagcaactaacattcctaaagtgatcatataaacacaagctttccagagtatgcgtttccttttcgggtttaaaaagtcatttccttcgaaaatgtttgtaattgtaccacttggtggtctatctgctactgc---------tgcagctactgcaaatgcctctgaatggttgttttcctcccttatctgggaactcatgccattgacgtcttcctttaatgcactcgagtttcttgcagattccatatgaacttcgcccgggcttcctcggtttctcagactctgaacctgaggagaagagttttgaaagctgatagattcaacaaagttggattcttgggaattgaaggatgtcaagtgagacatagtggctggcgaaaacctatgagaattgacttcctcttcagctacaacttccacagcagcatcttcttcatccttatgaacagacaataacttccaatacatggacaaaagaatcaaagcattcacaacaatccccacaagcatagcaggaagaatcccaatcaagaactcaacaaatgatatgccactctgaacagctatcaccagattctgggggttacctattggtgttgcagatgagccaatattggcacttgaagcaagagcaaggagcaatggacgaggaggcaaattatgttgcctagcaactttcaatacaaattcagtcaaaacaacacaagatgtgtcatttgtaaagagagcacttgagattgcagaaatcacacagattctacaaagcaagtcctttgccccttgacttttccaagacagtaacttgcccaagtacttgaacatgtctgctctctcaagatatacactcacaaccattgtcccaaaaagaagacccagaattgccagatcaatggctgcataagcttgatttggagttagaacttgaaagatgaccataagcatggcacctaaaagtgaccctgctgttctgcctataggaaggaaaggcacagcagggaaaactgctaatacccagaagattgcaaaggcaaatgaaccaagaatcacttttggaagaggagctaaagccattattgaaagccaaacaagccccaaaaactactatagtttcaaacttttcaaaa-ataaaaactttaagaagccatgacaactggaattcagtatgggagaataatgaacgttcaaatcccagaatatgaaatgacatgcatctccatcaatccataagaatgaattctctgaaatcctccttcaccattctcgggatgcaagacaattctccagcattttcaggacgtggagagaaaataattggaagattaataagtagagagaaggaagattaacagagtgagattggttcgaggtggcaaatgaatggtaatttaaagggattggaaagtgggattggaatttgaatattgaaaaagttggaaact-----------tcgcagcgagaaaggagagggccgaaaggacgcaggaggataggaataggattgaagttgaacaaggaagaaattaaaatacgattttctttattacaattttgtattaatttcttttt
>_R_Balizia_elegans_Iganci_870@NODE_1_length_2212_cov_213.338642
atctgcaagttttttgccaagtgcacagatgctatttggtttagaggtgggtcaaactacagaacagaacaaactactggcttgcatttctaagaaactgtcaaaagctgaacattttgtgaagaacagagtcatatgacatgacatgaagaataaaaatagaggagataacacataaaaacagatggtaaaattatactggaaggaaatttgtcaacatacctgttggtacatttgaagccaaatttgagaggaaaagtacgaccacggcaagcacagctattccggcggcactatctactttagaatagggctccataaagtcccacaaagcacttggaattccagttttattgaatccatctacggtgataaacattccacagaagaatatcaaaagtgaatatgaaacctgttccaaaaggagcaaaaaaaacaaaaaattagttctaagcagttgcagaatgttcagttgctagttacaggctttttttttaccttctctaagcttggcctagcatctctgaagtcaataacaaccaaggcaagtgcagcagtaattgcagtccatgacatgttcattccaaccagcaaagcaactaacattcctaaagtgatcatataaacacaagctttccagagtatgggtttccatttcgggcctaaaaagtcatttccttcgaaaaagtttgtaattgtaccacttggtggtctatctgccactgctgctactggtgctgctactgcaaatgcctctgaatggttgttttcctcccttatctgggaactcatgccattgacctcatcctttaatgcactcgagtttcttgcagaatccatatgaacttcactcgagcttcctcggtttctcaggctctgaacctgaggagaagagttttgaaagctgatagattcaataaagttggattcttgggaattgaaggatgtcatgtgagacatagtggctggcgaaaacctatgagaattgacttcctcttcacctacaacttccacagcagcatcttcttcatccttatgaatggacaataacttccaatacatggacaaaagaatcaaagcattcacaacaatccccacaagcatagcaggaagaatcccaatcaagaactcaccaaatgatatgccactctgaacagctatcaccagattctgggggttacctattggtgttgcagaggacccaatattagcacttgaagcaagagcaaggagcagtggatgaggaggcaaattatgttgccttgcaactttcaatacaaattcagtcaagacaacacaagatgtgtcatttgtaaagaaagcacttgagattgcagaaatcacacagattctacaaagcaagtcccttgccccttgacttttccaagacaataacttgcccaggtacttgaacatgtctgctctctcaagatacacactcacaaccattgtcccaaaaagaagacccagaattgccagatcaatggctgcataagcttgatttggagttagaacttgaaagatgaccataagcatggcacctaaaagtgaccctgctgttcttcctataggaaggaaaggcacagcagggaaaactgctagtacccagaagattgcaaaggcaaatgaaccaagaatcacttttggaagaggagctaaagccattattggaagccaaacaagccccaaaaactaccaaagtttcaaacttttcaaaagataaaaactttaagaagccataacaactggaattcagtatgggagaataatgaaagttcaaatcccagaacatgaaatgacatgcaactccatcaatccataagaatgaattctctgaaatcctccttcaccattctcaggatgatagacaattctccagcattttcaggacgtggggagaaaataattggaagattaataagtagagagaaggaagattaacagagtgagattggttcgaggtggcaaatgaatggtaatttaaagggattggaaagtgggattggaatttgaatattgaaaaagttggaaactttgctgagagatcgtagagagaaaggagagggccgaaaggacgcaggaggataggaatacgattgaagttgaacaaggaagaaattaaaatatgattttctttattacaattttgtattaatttcttttt
>_R_Balizia_leucocalyx_Aguilar_1939@NODE_1_length_2352_cov_237.929231
atctgcaagttttttgccaagtgcacagattctatttggtttagaggtgggtcaaactacagaacagaacaatttactggcttgcatttctaagaaactgtcaaaagctgaacattttgtgaagaacacagtcatatgacatgacatgaagaataaaaatagaggagataacacataaaaacagatggtaaaattataccggaaggaaatttgtcaagatacctgttggtacatttgaggccaaatttgagaggacaagtacgaccacggcaagcacagctattccggcggcactatctactttagaatagggctccataaagtcccacaaagcacttggaattccagttttattgaatccatctacggtgataaacattccacagaagaatatcaaaagtgaatatgaaacctgttccaaaaggagcaaaaaaaacaaaaaattagttctaagcagttgcagaatgttcagttgctagttacaggc--tttttttaccttctctaagcttggcctagcatctctgaagtcaagaacaaccaaggcaagtgcagcagtaattgcagtccatgacatgttcattccaaccagcaaagcaaccaacattcctaaagtgatcatataaacacaagctttccagagtatgcgtttccatttcgggcctaaaaagtcatttccttcgaaaaagtttgtaattgtaccacttggtggtctatctgccactgctgctactggtgctgctactgcaaatgcctctgaatggttgttttcctcccttatctgggaactcatgccattgacctcatcctttaaagcactcgagtttcttgcagaatccatatgaacttcactcgagcttcctcggtttctcaggctctgaacctgaggagaagagttgtgaaagctgatagattcaataaagttggattcttgggaattgaaggatgtcatgtgagacatagtggctggcgaaaacctatgagaattgacttcctcttcatctacaacttccacagcagcatcttcttcatccttatgaacggacaataacttccaatacatggacaaaagaatcaaagcattcacaacaatccccacaagcatagcaggaagaatcccaatcaagaactcaccaaatgatatgccactctgaacagctatcaccagattctgagggttacctattggtgttgcagaggacccaatattagcacttgaagcaagagcaaggagcaatggatgaggaggcaaattatgttgccttgcaactttcaatacaaattcagtcaaaacaacacaagatgtgtcatttgtaaagaaagcacttgagattgcagaaatcacacagattctacaaagcaagtcctttgccccttgacttttccaagacagtaacttgcccaagtacttgaacatgtctgctctctcaagatacacactcacaaccattgtcccaaaaagaagacccagaattgccagatcaatggctgcataagcttgatttggagttagaacttgaaagatgaccataagcatggcacctaaaagtgaccctgctgttctgcctataggaaggaaaggcactgcagggaaaactgctaatacccagaagactgcaaaggcaaatgaaccaagaatcacttttggaagaggagctaaagccattattggaagccaaacaagccccaaaaactaccaaagtttcaaacttttcaaaagataaaaactttaagaagccataacaactggaattcagtatgggagaataatgaaagttcaaatcccggaacatgaaatgacatgcaactccatcaacccataagaatgaattctctgaaatcctccttcaccattctcaggatgctagacaattctccagcattttcaggacgtggggagaaaataattggaagattaataagtagagagaaggaagattaacagagtgagattggttcgaggtggcaaatgaatggtaatttaaagggattggaaagtgggattggaatttgaatattgaaaaagttggaaactttgctgagagatcgtagagagaaaggagagggccgaaaggacgcaggaggataggaatacgattgaagttgaacaaggaagaaattaaaatatgattttctttattacaattttgtattaatttcttttt
>_R_Balizia_pedicellaris_Queiroz_15529@NODE_1_length_1021_cov_451.626294
-----------------------------------------------------------------------------------------------------------------------------------------------------------------------------------------------------------------------------------------------------------------------------------------------------------------------------------------------------------------------------------------------------------------------------------------------------------------------------------------------------------------------------------------------------------------------------------------------------------------------------------------------------------------------------------------------------------------------------------------------------------------------------------------------------------------------------------------------------------------------------------------------------------------------------------------------------------------------------------------------------------------------------------------------------------------------------------------------------------------------------------------------------gaagaatcccaatcaagaactcaccaaatgatatgccactctgaacagctatcaccagattctgggggttacctattggtgttgcagaggacccaatattagcacttgaagcaagagcaaggagcaatggatgaggaggcaaattatgttgccttgcaactttcaatacaaattcagtcaaaacaacacaagatgtgtcatttgtaaagaaagcacttgagattgcagaaatcacacagattctacaaagcaagtcccttgccccttgacttttccaagacagtaacttgcccaagtacttgaacatgtctgctctctcaagatacacactcacaaccattgtcccaaaaagaagacccagaattgccagatcaatggctgcataagcttgatttggagttagaacttgaaagatgaccataagcatggcacctaaaagtgaccctgctgttctgcctataggaaggaaaggcactgcagggaaaactgctaatacccagaagattgcaaaggcaaatgaaccaagaatcacttttggaagaggagctaaagccattattggaagccaaacaagccccaaaaactaccaaagtttcaaacttttcaaaagataaaaactttaagaagccataacaactggaattcagtatgggagaataatgaaagttcaaatcccggaacatgaaatgacatgcaactccatcaatccataagaatgaattccctgaaatcctccttcaccattctcaggatgctagacaattctccagcattttcaggacgtggggagaaaataattggaagattaataagtagagagaaggaagattaacagagtgagattggcttgaggtggcaaatgaatggtaatttaaagggattggaaagtgggattggaatttgaatattgaaaaagttggaaactttgctgagagatcgtagagagaaaggagagggccgaaaggacgcaggaggataggaatacgattgaagttgaacaagaaagaaattaaaatatgat----------------------------------
>_R_Calliandra_bella_LPQ15696@NODE_1_length_1811_cov_356.446367
------------------------------------------------------------------------------------------------------------------------------------------------------------------------------------------------------------------------------------------------------------------------------------------ttccagcaacagtatttactttagaatagggttccatgaaatcccacatagcacttggaattccagttttattgaagccatctacagtgatgaacattccacagaagaatatcaaaagtgaatatgaaacctgttccaaaggag------gggaagaaaaattagttataaacagttacagaatgttcagttgttagttattacataagactttaccttctctaagcttggcctggcatctttgaaatcaagaacaatcaaagcaagtgcagcagtaattgcactccatgacatgttcattccaaccaacaaagcaactaacatccctaaagtgattatataagcgcaagctttcgaaagtgtgcgtttcaatttcgggtttaaaatctcttttacttggaaaaaacttgcaattgtaccacttggtggtctatctgctgctgctgctgctgctgttgctgttgcgaatgcatctgaatggttgttttcctcctttatctgggtactcatgccattgacctcatcctttaaagcattggagtttctagtagaatccatatgagcttcgctcgagcttcctcggtttctcagactttgaacctgaggagaagagttttggatgctgatagattctgtaaagttgaaatcttgggaattgaaggatgtcaagtgagacatagtggctggagaaaacctatgagaattaacttcctcttcagctacaaattccgcagcagcatcttcttcatccttatgaacagacaataatttccaatacattgacaaaagaatcaaagcattcacaacaatcccaacaagcatagcaggagcaatcccaatcaagaactcaccaaatgaaattccactttgaacagcaattaccaaattctggggattacctattggtgttgcagatgatccaatattggcacttgaagcaagagcaagaagcaatggatgaggaggcagattatgttgccttgcaactttcaatacaaattcagtcaaaacaacacaagatgtgtcatttgtaaagagagcgctggagattgcagaaattatacagattctacaaagtaagtcctttgccccttgacttttccaagacagtaactttcccaagtatttgaacatatctgctctttcaagatacacactcacaaccattgtcccaaagagaagacccagaattgctagatcaatggctgcataagcttgatttggagttagaacttgaaagacgaccataagcatggcacctaaaagtgaccctgctgttctgcctatgggaaggaaaggcacagcagggaaaactgctaatacccagaagactgcaaaggcaaatgaacctagaatcactttaggaagagcagctaaagccattattga-agctaaacaaacaaacaaacccactaaattttcagacttttcaaaagagaaaaac-ttaagaagacataacaattggaattcagtatgcaatgaaatgaaaactcagtatt----ggtaaaagttagcatgcatcctcatgaatctacaagaatgaatactc---------------------------------------atcctgcattttcaggatgtggagagaaaacaattggaagattaacagagtgatgaga-------------------tttggtacgagatggtaaatgagtggaaatttataaggatcaaaaagtgggattggaatttaaatattg--aaagttgaaaactttgctgagggattgcagaaagaaaggaga-ggccgaaaggccgcaggaggatgggaatatgattgaagt-------------------------------------------------------------
>_R_Hydrochorea_marginata_Morim_563@NODE_1_length_2369_cov_354.569372
atctgcaagttttttgctcagtgcacagatgctatttggtttagaggtgggtcaaactacagaacagaacaatttactggcttgcatttctaagaaactgtcaaaagctgaacattttgtcaagaacagagtcatatgacatgacatgaagaataaaaatagaggagataacacataaaaacagatgggaaaattatgctggaaggaaatttgtcaacatacctgttggtacatttgaagccaaatttgagaggaaaagtacgaccacggcaagcacagctattccggcggcactatctactttagaatagggttccataaagtcccaaaaagcacttggaattccagttttattgaatccatctacggtgataaacattccacagaagaatatcaaaagtgaatatgaaacctgttccaaaaggagcgaaaaaaacaaaaaattagttctaagcagttgcagaatgttcagttgctagttacaggc--attttttaccttctctaagcttggcctagcatctctgaagtcaagaacaaccaaggccagtgcagcagtaattgcagtccatgacatgttcattccaaccagcaacgcaactaacattcctaaagtgatcatataaacacaagctttccagagtatgcgtttccatttcgggcctaaaaagtcatttccttcgaaaaagtttgtaattgtaccacttggtggtctatctgccactgctgctactggtgctgctactgcaaatgcctctgaatggttgttttcctcccttatctgggaactcatgccattgacctcatcctttaatgcactcgagtttcttgcagaatccatatgaacttcagtcgagcttcctcggtttctcaggttctgaacctgaggagaagagttttgaaagctgataggttcaataaagttggattcttgggaattgaaggatgtcatgtgagacatagtggctggcgaaaacctatgagaattgacttcctcttcacctacaacttccacagcagcatcttcttcatccttatgaatggacaataacttccaatacatggacaaaagaatcaaagcattcacaacaatccccacaagcatagcaggaagaatcccaatcaagaactcaccaaatgatatgccactctgaacagctatcaccagattctgggggttacctattggtgttgcagaggacccaatattagcacttgaagcaagagcaaggagcaatggatgaggaggcaaattatgttgccttgcaactttcaatacaaattcagtcaagacaacacaagatgtgtcatttgtaaagaaagcacttgagattgcagaaatcacacagattctacaaagcaagtcccttgctccttgacttttccaagacagtaacttgcccaagtacttgaacatgtctgctctctcaagatacacactcacaaccattgtcccaaaaagaagacccagaatcgccagatcaatggctgcataagcttgatttggagttagaacttgaaagatgaccataagcatggcacctaaaagtgaccctgctgttctgcctataggaaggaaaggcactgcagggaaaactgctaatacccagaagattgcaaaggcaaatgaaccaagaatcacttttggaagaggagctaaagccattattggaagccaaacaagccccaaaaactaccaaagtttcaaacttttcaaaagataaaaactttaagaagccataacaactggaattcagtatgggagaataatgaaagttcaaatcccggagcatgaaatgacatgcaactccatcaatccataagaatgaattctctgaaatcctccttcaccattctcaggatgctagacaattctccagcattttcaggacgtggggagaaaataattggaagattaataagtagagagaaggaagattaacagagtgagattggttcgaggtggcaaatgaatggtaatttaaagggattggaaagtgggattggaatttgaatattgaaaaagttggaaactttgctgagagatcgtagagagaaaggagagggccgaaaggacgcaggaggataggaatacgattgaagttgaacaaggaagaaattaaaatatgattttctttattacacttttgtattaatttcttttt
>_R_Jupunba_asplenifolia_Ekman_6383@NODE_1_length_1610_cov_99.556425
----------------------------------------------------------------------------------------------------------------------------------------------------------------------------------------------------------------------------------------------agccaaatttgagaggacaagtacgaccacggcaagcacagctattccggcggcactatctactttagaatagggctccataaagtcccacaaagcacttggaattccagttttattgaatccatctacggtgataaacattccacagaagaatatcaaaagtgaatatgaaacctgttccaaaaggagcaaaaaaaacaaaaaattagttctaagcagttgcagaatgttcagttgctagttacaggc-tttttattaccttctctaagcttggcctagcatctctgaagtcaagaacaaccaaggcaagtgcagcagtaattgcagtccatgacatgttcattccaaccagcaaagcaactaacattcctaaagtgatcatataaacacaagctttccagactatgcgtttccatttcgggcctaaaaagtcatttccttcgaaaaagtttgtaattgtaccacttggtggtctatctgccactgctgctactggtgctgctactgcaaatgcctctgaatggttgttttcctcccttatctgggaactcatgccattgacctcatcctttaatgcactcgagtttcttgcagaatccatatgaacttcactcgagcttcctcggtttctcaggctctgaacctgaggagaagagttttgaaagctgatagattcaataaagttggattcttgggaattgaaggatgtcatgtgagacatagtggctggcgaaaacctatgagaattgacttcctcttcagctacaacttccacagcagcatcttcttcatccttatgaacggacaataacttccaatacatggacaaaagaatcaaagcattcacaacaatccccacaagcatagcaggaagaatcccaatcaagaactcaccaaatgatatgccactctgaacagctatcaccagattctgggggttacctattgctgttgcagaggacccaatattagcacttgaagcaagagcaaggagcaatggatgaggaggcaaattatgttgccttgcaactttcaatacaaattcagtcaaaacaacacaagatgtgtcatttgtaaagaaagcacttgagattgcagaaatcacacagattctacaaagcaagtcccttgccccttgacttttccaagacagtaacttgcccaagtacttgaacatgtctgctctctcaagatacacactcacaaccattgtcccaaaaagaagacccagaattgccagatcaatggctgcataagcttgatttggagttagaacttgaaagatgaccataagcatggcacctaaaagtgaccctgctgttctgcctataggaaggaaaggcactgcagggaaaactgctaatacccagaagattgcaaaggcaaatgaaccaagaatcacttttggaagaggagctaaagccattattggaagccaaacaagccccaaaaactaccaaagtttcaaacttttcaaaagataaaaactttaagaagccataacaactggaattcagtatgggagaataatgaaacttcaaatcccggaacatgaaatgacatgcaactccatcaatcaataagaatgaattctctgaaatcctccttca---------------------------------------------------------------------------------------------------------------------------------------------------------------------------------------------------------------------------------------------------------------------------------------------------------------------------
>_R_Jupunba_cochleata_Bonadeu_673@NODE_1_length_2536_cov_211.275722
atctgcaagttttttgccaagtgcacagatgctatttggtttagaggtgggtcaaactacagaacagaacaatttactggcttgcatttctaagaaactgtcaaaagctgaacattttgtgaagaacacagtcatatgacatgacatgaagaataaaaatagaggagataacacaaaaaaacagatggtaaaattatactggaaggaaatttgtcaacatacctgttggtacatttgaagccaaatttgagaggaaaaggacgacgacggcaagcacagctattccggcggcactatctactttagaatagggctccataaagtcccacaaagcacttggaattccagttttattgaatccatctacggtgataaacattccacagaagaatatcaaaagtgaatatgaaacctgttccaaaaggagcaaaaaaaaaaaaaaattagttctaagcagttgcagaatgttcagttgctagttacaggc-ttttttttaccttctctaagcctggcctagcatccttgaagtcaagaacaaccaaggcaagtgcagcagtaattgcagtccatgacatgttcattccaaccagcaaagcaactaacattcctaaagtgatcatataaacacaagctttccagagtatgcgtttccttttcgggtctaaaaagtcatttccttcgaaaaagtttgtaattgtgccacttggtggtctatctgctactgctgctactggtgctgctactgcaaatgcctctgaatggttgttttcctcccttatctgggaactcatgccattgacctcatcctttaatgcactcgagtttcttgcagaatccatatgaacttcgctcgagcttcctcggtttctcagactctgaacctgaggagaagagttttgaaagctggtagattcaataaagttggattcttgggaattgaaggatgtcatgtgagacatagtggctggcgaaaacctatgagaattgacttcctcttcagctacaacttccaaagcagcatcttcttcatccttatgaacggacaataacttccaatacatggacaaaagaatcaaagcattcacaacaatccccacaagcatagcaggaagaatcccaatcaagaactcaccaaatgatatgccactctgaacagctatcaccagattctgggggttacctattggtgttgcagaggaaccaatattagcacttgaagcaagagcaaggagcaatggatgaggaggcaaattatgttgccttgcaactttcaatacaaattcagtcaaaacaacacaagatgtgtcatttgtaaagaaagcacttgagattgcagaaatcacacagattctacaaagcaagtcccttgccccttgacttttccaagacagtaacttgcccaagtacttgaacatgtctgctctctcaagatacacactcacaaccattgtcccaaaaagaagacccagaattgcgagatcaatggctgcataagcttgatttggagttagaacttgaaagatgaccataagcatggcacctaaaagtgaccctgctgttcttcctataggaaggaaaggcacagcagggaaaactgctaatacccagaagattgcaaaggcaaatgaaccaagaatcacttttggaagaggagctaaagccattattggaagccaaacaagccccaaaaactaccaaagtttcaaacttttcaaaagataaaaactttaagaagccataacaactggaattcagtatgggagaataatgaaagttcaaatcccagaacatgaaatgacatgcaactccatcaatccataagaatgaattctctgaaatcctccttcaccattctcaggatgctagacaattctccagcattttcaggacgtggagggaaaataattggaagattaataagtggagagaaggaagattaacagagtgagattggttcgaggtagcaaatgaatggtaatttaaagggattggaaagtgggattggaatttgaatattgaaaaagttggaaactttgctgagagatcgtagagagaaaggagagggccgaaaggacgcaggaggataggaatacgattgaagtcgaacaaggaagaaattaaaatatgattttctttattacaattttgtattaatttcttttt
>_R_Jupunba_idiopoda_Quesada_1718@NODE_1_length_1988_cov_146.000523
atctgcaagttttttgctaagtgcacaggtgctatttggtttagaggtgggtcaaactacagcacagaacaatttactggcttgcatttgtaagaaactgtcaaaagctgaacattttgtgaagaacacagtcatatgacatgacatgaagaataaaaatagaggagattacacataaaaacagatggtaaaattatactggaaagaaatttgtcaacatacctgttggtacatttgaagccaaatttgagaggacaagtacgaccacggcaagcacagctattccggcggcactatcgactttcgaatagggctccataaagtcccacaaagcacttggaattccagttttattgaatccatctacggtgataaacattccacagaagaatatcaaaagtgaatatgaaacctgttccaaaaggagcaaaaaaaaaaaaaaattagttcta---agttgcagaatgttcagttgctagttacaggctttttttttaccttctctaagcttggcctagcatctttgaagtcaagaacaaccaaggcaagtgcagcagtaattgcagtccatgacatgttcattccaaccagcaaagcaactaacattcctaaagtgatcatataaacacaagctttccagagtatgcgtttccatttcgggtctaaaaagtcatttccttcgaaaaagtttgtaattgtgccacttggtggtctatctgctactgctgctactggtgctgctactgcaaatgcctctgcattgttgttttcctcccttatctgggaactcatgccattgacctcatcctttaatgcactcgagtttcttgcagactccatttgaacttcgctcgagcttcctcggtttctcagactctgaacctgaggagaagagttttgaaagctggtagattcaataaagttggattcttgggaattgaaggatgtcatgtgagacatagtggctggcgaaaacctatgagaattgacttcctcttcagctacaacttccacagcagcatcttcttcatccttatgaacggacaataacttccaatacatggacaaaagaatcaaagcattcacaacaatccccacaagcatagcaggaagaatcccaatcaagaactcaccaaatgatatgccactctgaacagctatcaccagattctgggggttacctattggtgttgcagaggacccaatattcgcacttgaagcaagagcaaggagcaatggatgaggaggcaaattatgttgccttgcaactttcaatacaaattcagtcaaaacaacacaagatgtgtcatttgtaaagaaagcacttgagattgcagaaatcacacagattctacagagcaagtcccttgccccttgacttttccaagacagtaacttgcccaagtacttgaacatgtctgctctctcaagatacacactcacaaccattgtcccaaaaagaagacccagaattgcgagatcaatggctgcataagcttgatttggagttagaacttgaaagatgaccataagcatggcacctaaaagtgaccctgctgttcttcctataggaaggaaaggcacagcagggaaaactgctaatacccagaagattgcaaaggcaaatgaaccaagaatcacttttggaagaggagctaaagccattattggaagccaaacaagccccaaaaactaccaaagtttcaaacttttcaaaagataaaaactttaagaagccataacaactggaattcagtttgggagaataatgaaagttcaaatcccagaacatgaaatgacatgcatctccatcaatccataagaatgaattctctgaaatcgtccttcaccattctcaggatgctagacaattctccagcattttcaggacgtggagagaaaataattggaagattaataagtagagagaaggaagattaacagagtgagattggttcgaggtggcaaatgaatggtaatttaaagggat------------------------------------------------------------------------------------------------------------------------------------------------------------------------------
>_R_Jupunba_laeta_Mori_25147@NODE_1_length_1891_cov_78.008820
------------------------------------------------------------------------------ggcttgcatttctaagaaactgtcaaaagctgaacattttgggaagaacagagtcatatgacatgacatgaagaataaaaatagaggagataacacataaaaacagatggtaaaattatactggaaggaaatttgtcaacatacctgttggtacatttgaagccaaatttgagaggacaagtacgaccacggcaagcacagctattccggcggcactatctactttagaatagggctccatgaagtcccacaaagcacttggaattccagttttattgaatccatcaacggtgataaacattccacagaagaatatcaaaagtgaatatgaaacctgttccaaaaggagcaaaaaaagaaaaaaattagttctaagcagttgcagaatgttcagttgctagttacaggc-ttttttttaccttctctaagcttggcctagcatctttgaagtcaagaacaaccaaggcaagtgcagcagtaattgcagtccatgacatgttcattccaaccagcaaagcaactaacattcctaaagtgatcatataaacacaagctttccagagtatgcgtttccatttcgggtctaaaaagtcatttccttcgaaaaagtttgtaattgtaccacttggtggtctatctgctactgctgctactggtgctgctactgcaaatgcctctgcatggttgttttcctcccttatctgggaactcatgccattgacctcatcctttaatgcactcgagtttcttgcagaatccatatgaacttcgctcgagcctcctcggtttctcagactctgaacctgaggaggagagttttgaaagctggtagattcaataaagttggattcttgggaattgaaggatgtcatgtgagacatagtggctggcgaaaacctatgagaattaaattcctcttcagctacaacttccacagcagcatcttcttcatccttatgaacggacaataacttccaatacatggacaaaagaatcaaagcattcacaacaatccccacaagcatagcaggaagaatcccaatcaagaactcaccaaatgatatgccactctgaacagctatcaccagattctgggggttacctattggtgttgcagaggacccaatattagcacttgaagcaagagcaaggagcaatggatgaggaggcagattatgttgccttgcaactttcaatacaaattcagtcaaaacaacacaagatgtgtcatttgtaaagaaagcacttgagattgcagaaatcacacagattctacaaagcaagtcccttgccccttgacttttccaagacagtaacttgcccaagtacttgaacatgtctgctctctcaagatacacactcacaaccattgtcccaaaaagaagacccagaattgccagatcaacggctgcataagcttgatttggagttagaacttgaaagatgaccataagcatggcacctaaaagtgaccctgctgttctgcctataggaaggaaaggcactgcagggaaaactgccaatacccagaagactgcaaaggcaaatgaaccaagaatcacttttggaagaggagctaaagccattattggaagccaaacaagcccccaaaaataccaaagtttcaaacttttcaaaagataaaaactttaagaagccataacaactggaattcagtatgggaggataatgaaagttcaaatcccagaacatgaaatgacatgcatctccatcaatccataagaatgaattctctgaaatcctccttcaccattctcaggatgctagacaattctccagcattttcaggaagtggagggaaaataattggaagattaataagtagagagaaggaagattaacagagtgagattggttcgaggtggca-----------------------------------------------------------------------------------------------------------------------------------------------------------------------------------------------------
>_R_Jupunba_langsdorfii_Ribeiro_728@NODE_1_length_2104_cov_211.596448
---------------------------------------------------------------------------------------------------------------------------------------------------------------------------------------------------------------------tcaacatacctgttggtacatttgaagccaaatttgagagggcaagtacgaccacggcaagcacagctattccggcggcactatctactttagaatagggctccataaagtcccacaaagcacttggaattccagttttattgaatccatctacggtgataaacattccacagaagaatatcaaaagtgaatatgaaacctgttccaaaaggagcaaaacaaaaaagaaattagttctaagcagttgcagaatgctcagttgctagttacaggc-ttttttttaccttctctaagcttggcctagcatctttgaagtcaagaacaaccaaggcaagtgcagcagtaattgcagtccatgacatgttcattccaaccagcaaagcaaccaacattcctaaagtgatcatataaacacaagctttccagagtatgcgtttccatttcgggtctaaaaagtcatttccttcgaaaaagtttgtaactgtaccacttggtggtctatctgctactgctgctactggtgctgctactgcaaatgcctctgaatggttgttttcctcccttatctgggaactcatgccattgacctcatcctttaatgcactcgagtttcttgcagaatccatatgaacttcgctcgagcttcctcggtttctcagactctgaacctgaggagaagagttttgaaagctggtagattcaacaaagttggattcttgggaattgaaggatgtcatgtgagacatagtggctggcgaaaacctatgagaattgacttcctcttcagctacaacttccacagcagcatcttcttcatccttatgaacggacaataacttccaatacatggacaaaagaatcaaagcattcacaacaatccccacaagcatagcaggaagaatcccaatcaagaactcaccaaatgatatgccactctgaacagctatcaccagattctgggggttacctattggtgttgcagaggacccaatattagcacttgaagcaagagcaaggagcaatggatgaggaggcaaattatgttgccttgcaactttcaatacaaattcagtcaaaacaacacaagatgtgtcatttgtaaagaaagcacttgagattgcagaaatcacacagattctacaaagcaagtcccttgccccttgacttttccaagacagtaacttgcccaagtacttgaacatgtctgctctctcaagatacacactcacaaccattgtcccaaaaagaagacccagaattgcgagatcaatggctgcataagcttgatttggagttagaacttgaaagatgaccataagcatggcacctaaaagtgaccctgctgttcttcctataggaaggaaaggcacagcagggaaaactgccaatacccagaagattgcaaaggcaaatgaaccaagaatcacttttggaagaggagctaaagccattattggaagccaaacaagccccaaaaactaccaaagtttcaaacttttcaaaagataaaaactttaagaagccataacaactggaattcagtatgggagaataatgaaagttcaaatcccagaacatgaaatgacatgcatctccatcaatccataagaatgaattctctgaaatcctccttcaccattctcaggatgctagacaattctccagcattttcaggacgtggagggaaaataattggaagattaacaagtagagagaaggaagattaacagagtgagattggttcgaggtggcaaatgaatggtaatttaaagggattggaaagtgggattggaatttgaatattgaaaaagttggaaactttgctgagagatcgtagagtgaaaggagagggccgaaaggacgcaggaggataggaataggattgaagttgaacaaggaagaaatt-aaatatgattttctttattacaattttgtattaatttcttttt
>_R_Jupunba_leucophylla_Iganci_839@NODE_2_length_623_cov_13.388278
atctgcaagttttttgctaagtgcacggatgctatttggtttagaggtgggtcaaactacagaacagaacaatttactggcttgcatttctaagaaactgtcaaaagctgaacattttgtgaagaacagagtcatatgacatgacatgaagaataaaaatagaggagataacacataaaaacagatggtaaaattatactggaaggaaatttgtcaacatacctgttggtacatttgaagccaaatttgagaggacaagtacgaccacggcaagcacagctattccggcggcactatctacttcagaatagggctccataaagtcccacaaagcacttggaattccagttttattgaatccatctacggtgataaacattccacagaagaatatca-------------------------------------------a--------------------------------------------------------------------------------------------------------------------------------------------------------------------------------------------------------------------------------------------------------------------------------------------------------------------------------------------------------------------------------------------------------------------------------------------------------------------------------------------------------------------------------------------------------------------------------------------------------------------------------------------------------------------------------------------------------------------------------------------------------------------------------------------------------------------------------------------------------------------------------------------------------------------------------------------------------------------------------------------------------------------------------------------------------------------------------------------------------------------------------------------------------------------------------------------------------------------------------------------------------------------------------------------------------------------------------------------------------------------------------------------------------------------------------------------------------------------------------------------------------------------------------------------------------------------------------------------------------------------------------------------------------------------------------------------------------------------------------------------------------------------------------------------
>_R_Jupunba_leucophylla_Iganci_839@NODE_3_length_548_cov_17.700637
------------------------------------------------------------------------------------------------------------------------------------------------------------------------------------------------------------------------------------------------------------------------------------------------------------------------------------------------------------------------------------------------------------------------------------------------------------------------------------------------------------------------------------------------------------------------------------------------------------------------------------------------------------------------------------------------------------------------------------------------------------------------------------------------------------------------------------------------------------------------------------------------------------------------------------------------------------------------------------------------------------------------------------------------------------------------------------------------------------------------------------------------------------------------------------------------------------------------------------------------------------------------------------------------------------------------------------------------------------------------------------------------------------------------------------------------------------------------------------------------------------------------------------------------------------------------------------------------------------------------------------------------------------------------------------------------------------------------------------------------------------------------------------------------------------------------------------------------------------------------------ctccatcaatccataagaatgaattctctgaaatcctccttcaccattctcaggatgctagacaattctccagcattttcaggacgtggagagaaaataattggaagattaataagtagagagaaggaagattaacagagtgagattggttcgaggtggcaaatgaatggtaatttaaagggattggaaagtgggattggaatttgaatattgaaaaagttggaaactttgctgagagatcgtagagagaaaggagagggccgaaaggacgcaggaggataggaatacgattgaagttgaacaaggaagaaattaaaatatgattttctttattacaattttgtattaatttctttct
>_R_Jupunba_limae_Iganci_261@NODE_1_length_1897_cov_245.747253
-----------------------------------------------------------------------------------------------------------------------------------------------------------------------------------------------------------------------------------------------------------------------------------------------------------------------------------------------------------------------------acggtgataaacattccacagaagaatatcaaaagtgaatatgaaacctgttccaaaaggagcaaa-aaaaaaaaaaattagttcaaagcagttgcagaatgttcagttgctagttaaaggc-ttttttttaccttctctaagcttggcctagcatccttgaagtcaaggacaaccaaggcaagtgcagcagtaattgcagtccatgacatgttcattccaaccagcaaagcaactaacattcctaaagtgatcatataaacacaagctttccagagtgtgcgtttccatttcgggtctaaaaagtcatttccttcgaaaaagtttgtaattgtaccacttggtggtctatctgatactgctgctactggtgctgctactgcaaatgcctctgcatggttgttttcctcccttgtctgggaactcatgccattgacctcatcctttaatgcactcgagtttcttacagaatccatatgaacttcgctcgagcttcctcggtttctcagactctgaacctgaggaggagagttatgaaagctggtagattcaataaagttggattcttgggaattgaaggatgtcatgtgagacatagtggctggcgaaaacctatgagaattgacttcctcttcagctacaacttccacagcagcatcttcttcatccttatgaacggacaataacttccaatacatggacaaaagaatcaaagcattcacaacaatccccacaagcatagcaggaagaatcccaatcaagaactcaccaaatgatatgccactctgaacagctatcaccagattctgggggttacctattggtgttgcagaggacccaatattagcacttgaagcaagagcaaggagcaatggatgaggaggcaaattatgttgcctcgcaactatcaatacaaattcagtcaaaacaacacaagatgtgtcatttgtaaagaaagcacttgagattgcagaaatcacacagattctacaaagcaagtcccttgccccttgacttttccaagacagtaacttgcccaagtacttgaacatgtctgctctctcaagatacacactcacaaccattgtcccaaaaagaagacccaggattgccagatcaacggctgcataagcttgatttggagttagaacttgaaagatgaccataagcatggcacctaaaagtgaccctgctgttctgcctataggaaggaaaggcactgcagggaaaactgccaatacccagaagattgcaaaggcaaatgaaccaagaatcacttttggaagaggagctaaagccattattggaagccaaacaagccccaaaaaataccaaagtttcaaacttttcaaaagataaaaactttaagaagccataacaactggaattcagtatgggaggataatgaaagttcaaatcccagaacatgaaatgacatgcatctccatcaatccataagaatgaattctctgaaatcctccttcaccattctcaggatgctagacaattctccagcattttcaggacgtggaggcaaaataattggaagattaataagtagagagaaggaagattaacagagtgagattggttcgaggtggcaaatgaatggtaatttaaagggattggaaagtgggattggaatttgaatattgaaaaagttggaaactttgctgagagatcgtagagaggaaggagagggccgaaaggacgcaggaggataggaataggattgaagtggaacaaggaagaaattaaaatatgattttctttattacaattttgtattaatatctttat
>_R_Jupunba_limae_Iganci_261@NODE_2_length_627_cov_24.630909
atctgcaagttttttgctaagtgcacagatgctatttggtttagaggtgggtcaaactacagaacagaacaatttactggcttgcatttctaagaaactgtcaaaagctgaacattttgtgaagaacagagtcatatgacatgaaatgaagaataaaaatagaggagataacacataaaaacagatggtgaaattatactggaaggaaatttgtcaacatacctgttggtacatttgaagccaaatttgagaggacaagtacgaccacggcaagcacagctattccggcggcactatctactttagaatagggctccataaagtcccacaaagcacttggaattccagttttattgaatccatctacggtgataaacattccacagaagaatatcaaaagtgaatatgaaacctgttccaaaaggagcaaaaaaaaaaaa--------------------------------------------------------------------------------------------------------------------------------------------------------------------------------------------------------------------------------------------------------------------------------------------------------------------------------------------------------------------------------------------------------------------------------------------------------------------------------------------------------------------------------------------------------------------------------------------------------------------------------------------------------------------------------------------------------------------------------------------------------------------------------------------------------------------------------------------------------------------------------------------------------------------------------------------------------------------------------------------------------------------------------------------------------------------------------------------------------------------------------------------------------------------------------------------------------------------------------------------------------------------------------------------------------------------------------------------------------------------------------------------------------------------------------------------------------------------------------------------------------------------------------------------------------------------------------------------------------------------------------------------------------------------------------------------------------------------------------------------------------------------------------------------
>_R_Jupunba_longipedunculata_Cardona_2682@NODE_1_length_1955_cov_198.299255
--------------------------------------------agttgggtcaaactacagaacagaacaatttactggcttgcatttctaagaaactgtcaaaagctgaacattttgtgaagaacacagtcatatgacatgacatgaagaataaaaatagaggagataacaaataaaaccagatggtaaaattatactggaaggaaatttgtcaccatacctgttggtacatttgaagccaaatttgagaggacaagtacgaccacggcaagcacagctattccggcggcactatctactttagaatagggctccatgaagtcccacaaagcacttggaattccagttttattgaatccatctacggtgataaacattccacagaagaatatcaaaagtgaatatgaaacctgttccaaaaggagcaaaagaaa-aaaaaattagttctaagcagttgcagaatgttcagttgctagttacaggc-ttttttttaccttctctaagcttggcctagcatctttgaagtcaagaacaaccaaggcaagtgcagcagtaattgcagtccatgacatgttcattccaaccagcaaagcaactaacattcctaaagtgatcatataaacacaagctttccagagtatgcgtttccatttcgggtctaaaaagtcatttccttcgaaaaagtttgtaattgtaccacttggtggtctatctgctactgctgctactggtgctgctactgcaaatgcctctgaatggttgttttcctcccttatctggaaactcatgccattgacctcatcctttaatgcactcgagtttcttgcagaatccatatgaacttcgctcgagcttcctcggtttctcagactctgaacctgaggagaagagttttgaaagctggtagattcaataaagttggattcttgggaattgaaggatgtcatgtgagacatagtggctggcgaaaacctatgagaattgacttcctcttcagctacagcttccacagcagcatcttcttcatccttatgaacggacaataacttccaatacatggacaaaagaatcaaagcattcacaacaatccccacaagcatagcagggagaatcccaatcaagaactcaccaaatgatatgccactctgaacagctatcaccagattctgggggttacctattggtgttgcagaggacccaatattagcacttgaagcaagagctaggagcaatggatgaggaggcaaattatgttgccttgcaactttcaatacaaattcagtcaaaacaacacaagatgtgtcatttgtaaagaaagcacttgagattgcagaaatcacacagattctacaaagcaagtcccttgccccttgacttttccaagacagtaacttgcccaagtacttgaacatgtctgctctctcaagatacacactcacaaccattgtcccaaaaagaagacccagaattgggagatcaatggctgcataagcttgatttggagttagaacttgaaagatgaccataagcatggcacctaaaagtgaccctgctgttcttcctataggaaggaaaggcactgcagggaaaactgctaatacccagaatattgcaaaggcaaatgaaccaagaatcacttttggaagaggagctaaagccattattggaagccaaacaagccccaaaaactaccaaagtttcaaacttttcaaaagataaaaactttaagaagccataacaactggaattcagtatgggagaataatgaaagttcaaatcccagaacatgaaatgacatgcatctccatcaatccataagaatgaattctctgaaatcctccttcaccattctcaggatgctagacaattctccagcattttcaggacgtggagagaaaataattggaagattaataagtagagagaaggaagattagcagagtgagattggttcgaggtggcaaatgaatggtaatttaaagggattggaaagtggg-------------------------------------------------------------------------------------------------------------------------------------------------------------------
>_R_Jupunba_macradenia_Lourteig_3021@NODE_1_length_1758_cov_229.038073
------------------------------------------------------------------------------------------------------------------------------------------------------------------------------------------------------------------------acatacctgttggtacatttgaagccaaatttgagaggacaagtacgaccacggcaagcacagctattccggcggcactatctactttagaatagggctccataaagtcccacaaagcacttggaattccagttttattgaatccatctacggtgataaacattccacagaagaatatcaaaagtgaatatgaaacctgttccaaaaggagcaaaacaaacaaaaaattagttctaagcagttgcagaatgttcagttgctagttacaggctttttttttaccttctctaagcttggcctagcatctctgaagtcaagaacaaccaaggcaagtgcagcagtaattgcagtccatgacatgttcattccaaccagcaaagcaactaacattcctaaagtgatcatataaacacaagctttccagagtatgcgtttccatttcgggtctaaaaagtcatttccttcgaaaaagtttgtaattgtaccacttggtggtctatctgctactgctgctactggtgctgctactgcaaatgcctctgaatggttgttttcctcccttatctgggaactcatgccattgacctcatcctttaatgcactcgagtttcttgcagaatccatatgaacttcgctcgagcttcctcggtttctcagactctgaacctgaggagaagagttttgaaagctggtagattcaataaagttggattcttgggaattgaaggatgtcatgtgagacatagtggctggcgaaaacctatgagaattgacttcctcttcatctacaacttccacagcagcatcttcttcatccttatgaacggacaataacttccaatacatggacaaaagaatcaaagcattcacaacaatccccacaagcatagcaggaagaatcccaatcaagaactcaccaaatgatatgccactctgaacagctatcaccagattctgggggttacctattggtgttgcagaggacccaatattagcacttgaagcaagagcaaggagcaatggatgaggaggcaaattatgttgccttgcaactttcaatacaaattcagtcaaaacaacacaagatgtgtcatttgtaaagaaagcacttgagattgcagaaatcacacagattctacaaagcaagtcccttgccccttgacttttccaagacagtaacttgcccaagtacttgaacatgtctgctctctcaagatacacgctcacaaccattgtcccaaaaagaagacccagaattgcgagatcaatggctgcataagcttgatttggagttagaacttgaaagatgaccataagcatggcacctaaaagtgaccctgctgttctgcctataggaaggaaaggcactgcagggaaaactgctaatacccagaagattgcaaaggcaaatgaaccaagaatcacttttggaagaggagctaaagccattattggaagccaaacaagccccaaaaactaccaaagtttcaaacttttcaaaagataaaaactttaagaagccataacaactggaattcagtatgggagaataatgaaagttcaaatcccagaacatgaaatgacatgcaactccatcaatccataagaatggattctctgaaatcctccttcaccattctcaggatgctagacaattctccagcattttcaggacgtggggagaaaataattggaagattaataagtagagagaaggaagattaacagagtgagattggttcgaggtggcaaatgaat----------------------------------------------------------------------------------------------------------------------------------------------------------------------------------------------
>_R_Jupunba_microcalyx_Iganci_855@NODE_1_length_1852_cov_344.867042
--------------------------------------------------------------------------------------------------------------------------------------------------------------------------------------------------------------------------------------------------------------------------------------------------------------------------------------------------------------------------------------------------------------------------------------------------------------------------------------------------------ttttttttaccttctctaagcttggcctagcatctttgaagtcaagaacaaccaaggcaagtgcagcagtaattgcagtccatgacatgttcattccaaccagcaaagcaactaacattcctaaagtgatcatataaacacaagctttccagagtatgcgtttccatttcgggtctaaaaagtcatttccttcgaaaaagtttgtaattgtaccacttggtggtctatctgctactgctgctactggtgctgctactgcaaatgcctctgaatggttgttttcctcccctatctgggaactcatgccattgacctcatcctttaatgcactcgagtttcttgcagaatccatatgaacttcgctcgagcttcctcggtttctcaggctctgaacctgaggagaagagttttgaaagctggtagattcaataaagttggattcttgggaattgaaggatgtcatgtgagacatagtggctggcgaaaacctatgagaattgacttcctcttcagctacagcttccacagcagcatcttcttcatccttatgaacggacaataacttccaatacatggacaaaagaatcaaagcattcacaacaatccccacaagcatagcaggaagaatcccaatcaagaactcaccaaatgatatgccactctgaacagctatcaccagattctgggggttacctattggtgttgcagaggaccctatattagcacttgaagcaagagctaggagcaatggatgaggaggcaaattatgttgccttgcaactttcaatacaaattcagtcaaaacaacacaagatgtgtcatttgtaaagaaagcacttgagattgcagaaatcacacagattctacaaagcaagtcccttgccccttgacttttccaagacagtaacttgcccaagtacttgaacatgtctgctctctcaagatacacactcacaaccattgtcccaaaaagaagacccagaattgcgagatcaatggctgcataagcttgatttggagttagaacttgaaagatgaccataagcatggcacctaaaagtgaccctgctgttctgccaataggaaggaaaggcactgcagggaaaactgctaatacccagaagattgcaaaggcaaatgaaccaaggatcacttttggaagaggagctaaagccattattggaagccaaacaagccccaaaaaataccaaagtttcaaacttttcaaaagataaaaactttaagaagccataacaactggaattcagtatgggaggataatgaaagttcaaatcccagaacatgaaatgacatgcatctccatcaatccataagaatgaattctctgaaatcctccttcaccattctcaggatgctagacaattctccagcattttcaggacgtggagggaaaataattggaagattaataaggagagagaaggaagattaacagagtgagattggttcgaggtggcaaatgaatggtaatttaaagggattggaaagtgggattggaatttgaatattgaaaaagttggaaactttgctgagagatcgtagagagaaaggagagggccgaaaggacgcaggaggataggaataggattgaagttgaacaaggaagaaattaaaatatgattttctttgttacaattttgtattaatttcttttt
>_R_Jupunba_microcalyx_Iganci_855@NODE_2_length_540_cov_24.164147
atccgcaagttttttgctaagtgcacagatgctatttggtttagaggtgggtcaaactacagaacagaacaatttactggcttgcatttctaagaaactgtcaaaagctgaacattttgtgaagaacacagtcatatgacatgacatgaagaataaaaatagaggagataacaaataaaaccagatggtaaaattatactggaaggaaatttgtcaacatacctgttggtacatttgaagccaaatttgagaggacaagtacgaccacggcaagcacagctattccggcggcactatctactttagaatagggctccatgaagtcccacaaagcacttggaattccagttttattgaatccatctacggtgataaacattccacagaagaatatcaaaagtgaat----------------------------------a--------------------------------------------------------------------------------------------------------------------------------------------------------------------------------------------------------------------------------------------------------------------------------------------------------------------------------------------------------------------------------------------------------------------------------------------------------------------------------------------------------------------------------------------------------------------------------------------------------------------------------------------------------------------------------------------------------------------------------------------------------------------------------------------------------------------------------------------------------------------------------------------------------------------------------------------------------------------------------------------------------------------------------------------------------------------------------------------------------------------------------------------------------------------------------------------------------------------------------------------------------------------------------------------------------------------------------------------------------------------------------------------------------------------------------------------------------------------------------------------------------------------------------------------------------------------------------------------------------------------------------------------------------------------------------------------------------------------------------------------------------------------------------------------
>_R_Jupunba_oppositifolia_Liegier_16014@NODE_2_length_717_cov_174.343750
------------------------------------------------------------------------------------------------------------------------------------------------------------------------------------------------------------------------------------------------------------------------------------------------------------------------------------------------------------------------------------------------------------------------------------------------------------------------------------------------------------------------------------------------------------------------------------------------------------------------------------------------------------------------------------------------------------------------------------------------------------------------------------------------------------------------------------------------------------------------------------------------------------------------------------------------------------------------------------------------------------------------------------------------------------------------------------------------------------------------------------------------------------------------------------------------------------------------------------------------------------------------------------------------------------------------------------------------acaagatgtgtcatttgtaaagaaagcacttgagattgcagaaatcacacagattctacaaagcaagtcccttgccccttgacttttccaagacagtaacttgcccaagtacttgaacatgtctgcactctcaagatacacactcacaaccattgtcccaaaaagaagacccagaattgccagatcaatggctgcataagcttgatttggagttaaaacttgaaagatgaccataagcatggcacctaaaagtgaccctgctgttctgcctataggaaggaaaggcactgcagggaaaactgctaatatccagaagattgcaaaggcaaatgaaccaagaatcacttttggaagaggagctaaagccattattggaagccaaacaagccccaaaaactaccaaagtttcaaacttttcaaaagataaaaactttaagaagccataacaactggaattcagtatgggagaataatgaaacttcaaatcccggaacatgaaatgacatgcaactccatcaatccataagaatgaattctctgaaatcctccttcaccattctcaggatgctagacaattctccagcattttcaggacgtggagagaaaataattggaagattaataagtagagagaaggaagattaacagagtgagattggttcgaggtggcaaatgaatggtaatttaaagggattggaaagtgggattggaatttga-------------------------------------------------------------------------------------------------------------------------------------------------------
>_R_Jupunba_oxyphyllidia_Yonker_6157@NODE_1_length_1905_cov_228.473195
--------------------------------------------------------------------------------------------------------------------------------------------------------ataaaaatagaggagataacacataaaaacagatggtaaaattatactggaaggaaatttgtcaacatacctgttggtacatttgaagccaaatttgagaggacaagtacgaccacggcaagcacagctattccggcggcactatctactttagaatagggctccataaagtcccacaaagcacttggaattccagttttattgaatccatctacggtgataaacattccacagaagaatatcaaaagtgaatatgaaacctgttccaaaaggagcaaaaaaaaaaagaaattagttcta---agttgcagaatattcagttgctagttacaggctttttttttaccttctctaagcttggcctagcatctttgaagtcaagaacaaccaaggcaagtgcagcagtaattgcagtccatgacatgttcattccaaccagcaaagcaactaacattcctaaagtgatcatataaacacaagctttccagagtatgcgtttccatttcgggtctaaaaagtcatttccttcgaaaaagtttgtaattgtgccacttggtggtctatctgctactgctgctactggtgctgctactgcaaatgcctctgcatggttgttttcctcccttacctgggaactcatgccattgacctcatcctttaatgcactcgagtttcttgcagactccatttgaacttcgctcgagcttcctcggtttctcagactctgaacctgaggagaagagttttgaaagctggtagattcaataaagttggattcttgggaattgaaggatgttatgtgagacatagtggctggcgaaaacctatgagaattgacttcctcttcagctacaacttccacagcagcatcttcttcatccttatgaacggacaataacttccaatacatggacaaaagaatcaaagcattcacaacaatccccacaagcatagcaggaagaatcccaatcaagaactcaccaaatgatatgccactctgaacagctatcaccagattctgggggttacctattggtgttgcagaggacccaatattcgcacttgaagcaagagcaaggagcaatggatgaggaggcaaattatgttgccttgcaactttcaatacaaattcagtcaaaacaacacaagatgtgtcatttgtaaagaaagcacttgagattgcagaaatcacacagattctacagagcaagtcccttgccccttgacttttccaagacagtaacttgcccaagtacttgaacatgtctgctctctcaagatacacactcacaaccattgtcccaaaaagaagacccagaattgcgagatcaatggctgcataagcttgatttggagttagaacttgaaagatgaccataagcatggcacctaaaagtgaccctgctgttcttcctataggaaggaaaggcacagcagggaaaactgctaataaccagaagattgcaaaggcaaatgaaccaagaatcacttttggaagaggagctaaagccattattggaagccaaacaagccccaaaaactaccaaagtttcaaacttttcaaaagataaaaacgttaagaagccataacaactggaattcagtttgggagaataatgaaagttcaaatcccagaacatgaaatgacatgcatctccatcaatccataagaatgaattctctgaaatcgtccttcaccattctcaggatgctagacaattctccagcattttcaggacgtggagagaaaataattggaagattaataagtagagagaaggaagattaacagagtgagattggttcgaggtggcaaatgaatggtaatttaaagggattggaaagtgggattggaatttgaatattgaaaaagttggaaactttgctgagagat----------------------------------------------------------------------------------------------------------------------
>_R_Jupunba_trapezifolia_Simon_1600@NODE_1_length_2017_cov_291.728848
--------------------------------------------------------------------------------------------------------------------------------gagtcatattgcatgacatgaagaataaaaatagaggagataacacataaaaacagatggtaaaattatactggaaggaaatttgtcaacatacctgttggtacatttgaagccaaatttgagaggacaagtacgaccacggcaagcacagctattccggcggcactatctactttagaatagggctccataaagtcccacaaagcacttggaattccagttttattgaatccatctacggtgataaacattccacagaagaatatcaaaagtgaatatgaaacctgttccaaaaggagcaaaaaaaacaaaaaattagttctaagcagttgcagaatgttcagttgctagttacaggctttttttttaccttctctaagcttggcctagcatctttgaagtcaagaacaaccaaggcaagtgcagcagtaattgcagtccatgacatgttcattccaaccagcaaagcaactaacattcctaaagtgatcatataaacacaagctttccagagtatgcgtttccatttcgggtctaaaaagtcatttccttcgaaaaagtttgtaattgtagcacttggtggtctatctgctactgctgctactggtgctgctactgcaaatgcctctgaatggttgttttcctcccttatctgggaactcatgccattgacctcatcctttaatgcaatcgagtttcttgcagaatccatatgaacttcgctcgagcttcctcggtttctcagactctgaacctgaggagaagagttttgaaagctggtagattcaataaagttggattcttgggaattgaaggatgtcatgtgagacatagtggctggcgaaaacctatgagaattgacttcctcttcagctacaacttccaaagcagcatcttcttcatccttatgaacggacaataacttccaatacatggacaaaagaatcaaagcattcacaacaatccccacaagcatagcaggaagaatcccaatcaagaactcaccaaatgatatgccactctgaacagctatcaccagattctgagggttacctattggtgttgcagaggacccaatattagcacttgaagcaagagcaaggagcaatggatgaggaggcaaattatgttgccttgcaactttcaatacaaattcagtcaaaacaacacaagatgtgtcatttgtaaagaaagcacttgagattgcagaaatcacacagattctacaaagcaagtcccttgccccttgacttttccaagacagtaacttgcccaagtacttgaacatgtctgctctctcaagatacacactcacaaccattgtcccaaaaagaagacccagaattgcgagatcaatggctgcataagcttgatttggagttagaacttgaaagatgaccataagcatggcacctaaaagtgaccctgctgttctgcctataggaaggaaaggcactgcagggaaaactgctaatacccagaagattgcaaaggcaaatgaaccaagaatcacttttggaagaggagctaaagccattattggaagccaaacaagccccaaaaactacc-aagtttcaaacttttcaaaagataaaaactttaagaagccataacaactggaattcagtatgggagaataatgaaagttcaaatcccagaacatgaaatgacatgcatctccatcaatccataagaatgaattctctgaaatcctccttcaccattctcaggatgctagacaattctccagcattttcaggacgtggagagaaaataattggaagattaataagtagagagaaggaagattaacagagtgagattggttcgaggcggcaaatgaatggtaatttaaagggattggaaagtgggattggaatttgaatattgaaaaaattggaaactttgctgagagatcgtagagagcaaggagagggccgaaaggacgcaggaggataggaataggattgaagttgaacaaggaagaaattaaaatatgatttcgtttattaca---------------------
>_R_Jupunba_villosa_Borges_423@NODE_1_length_947_cov_185.451724
------------------------------------------------------------------------------------------------------------------------------------------------------------------------------------------------------------------------------------------------------------------------------------------------------------------------------------------------------------------------------------------------------------------------------------------------------------------------------------------------------------------------------------------------------------------------------------------------------------------------------------------------------------------------------------------------------------------------------------------------------------------------------------------------------------------------------------------------------------------------------------------------------------------------------------------------------------------------------------------------------------------------------------------------------------------------------------------------------------------------------------------------------------------------------------------------------------------------------------------------------------------------------------------------------------------------------------------------acaagatgtgtcatttgtaaagaaagcacttgagattgcagaaatcacacagattctacaaagcaagtcccttgccccttgacttttccaagacagtaacttgcccaagtacttgaacatgtctgctctctcaagatacacactcacaaccattgtcccaaaaagaagacccaggattgccagatcaacggctgcataagcttgatttggagttagaacttgaaagatgaccataagcatggcacctaaaagtgaccctgctgttctgcctataggaaggaaaggcactgcagggaaaactgccaatacccagaagattgcaaaggcaaatgaaccaagaatcacttttggaagaggagctaaagccattattggaagccaaacaagccccaaaaaataccaaagtttcaaacttttcaaaagataaaaactttaagaagccataacaactggaattcagtatgggaggatcaaaaaagttcaaatcccagaacatgaaatgacatgcatctccatcaatccataagaatgaattctctgaaatcctccttcaccattctcaggatgctagacaattctccagcattttcaggacgtggaggcaaaataattggaagattaataagtagagagaaggaagattaacagagtgagattggttcgaggtggcaaatgaatggtaatttaaagggattggaaagtgggattggaatttgaatattgaaaaagttggaaactttgctgagagatcgtagagaagaaggagagggccgaaaggacgcaggaggataggaataggattgaagtggaacaaggaagaaattaaaatatgattttctttattacaattttgtattaatttcttttt
>_R_Punjuba_killipii_Palodorios_6252@NODE_1_length_1794_cov_103.267909
---------------------------------------------------------------------------------------------------------------------------------------------------------------------agataacacataaaaacagatggtaaaattatactggaaggaaatttgtcaacatacctgttggtacatttgaagccaaatttgagaggacaagtatgaccacggcaagcacagctattccggcgacactatctactttagaatagggctccataaagtcccacaaagcacttggaattccagttttattgaatccatctacggtgataaacattccacagaagaatatcaaaagtgaatatgaaacctgttccaaaaggagggaa------aaaaaattagttctaagcagttgcagaatgttcagttgctagttacaggctttttttttaccttctctaagcttggcctagcatccttgaaatcaagaacaaccaaggctagtgcagcagtaattgcagtccatgacatattcattccaaccagcaaagcaactaacattcctaaagtgatcatataaacacaagctttccagagtatgcgtttccatttcgggtttaaaaagtcatttccttcgaaaaagtttgtaattggaccacttggtggtctatcttctactgctgctactgctgctgctactgcaaatgcctctgaatggttgttttcctcccttatctgggaactcatgccattgacctcatcctttaatgcactcgagtttcttgcagaatccatatgaacttcgctcgagcttcctcggtttctcaggctctgaacctgaggagaagagttttgaaagttgatagattcaataaagttggattcttgggaattgaaggatgtcatgtgagacatagtggctggcgaaaacctatgagaattgacttcctcttcagctacaacttccacagcagcatcttcttcatccttttgaacagacaataacttccaatacatggacaaaagaatcaaagcattcacaacaatccccacaagcatggcaggaagaatcccaatcaagaactcaccaaatgatatgccactctgaacagctatcaccagattctgggggttacctattggtgttgcagaggacccaatattagcacctgaagcaagagcaaggagcaatggatgaggaggcaaattatgttgccttgcaactttcaatacaaattcagtcaaaacaacacaagatgtgtcatttgtaaagagagcacttgagattgcagaaatcacacagattctacaaagtaagtcccttgccccttgacttttccaagacagtaacttgcccaagtacttgaacatgtctgctctctcaagatacacactcacaaccattgtcccaaaaagaagacccagaattgctagatcaatggctgcataagcttgatttggagttagaacttgaaagatgaccataagcatggcacctagaagtgaccctgctgttcttcctataggaaggaaaggcacagcagggaaaactgctaatacccagaagattgcaaaggcaaatgaaccaagaatcacttttggaagaggagctaaagccattattggaagccaaacaagccccaaaaactactaaagtttcaaacttttcaaaagataaaaactttaagaatccataacaactggaattcagtatgggagaataatgaaagttcaaatcccagaacatgaaatgacatgcatctccatcaatccataagaatgaattctctgaaatcctccttcacctttctcaggatgctagacaattctccagcattttcaggacgtggagagaaaataattgggagattaataagtagagagaaggaagattaacagagtgagattgtttcgtggtgg-------------------------------------------------------------------------------------------------------------------------------------------------------------------------------------------------------
>_R_Punjuba_lehmannii_Escobar_7465@NODE_1_length_2248_cov_174.770613
atttgcaagttttttgccaagtgcacagatgctatttgggttagaggtgggtcaagttacagaacagaacaatttactggcttgcatttctaagaaactgtcaaaagctgaacattttgtgaagaacagagtcatatgacatgacatgaaggataaaaatagaggagataacacataaaaacagatggtaaaattatactggaaggaaatttgtcaacatacctgttggtacatttgaagccaaatttgagaggacaagtatgaccacggcaagcacagctattccggcgacactatctactttagaatagggctccataaagtcccacaaagcatttggaattccagttttattgaatccatctacggtgataaacattccacagaagaatatcaaaagtgaatatgaaacctgttccaaaaggagcaaaaaaaa-aaaaaattagttctaagcagttgcagaatgttcagttgctagttacaggctttttttttaccttctctaagcttggcctagcatccttgaaatcaagaacaaccaaggctagtgcagcagtaattgcagtccatgacatgttcattccaaccagcaaagcaactaacatacctaaagtgatcatataaacacaagctttccagagtatgcgtttccatttcgggtctaaaaagtcatttccttcgaaaaagtttgtaattgtaccacttggtggtctatcttctactgctgctactgctgctgctactgcaaatgcctctgaatggttgttttcctcccttatctgggaactcatgccattgacctcatcctttaatgcactcgagtttctttcagaatccatatgaacttcgctcaagcttcctcggtttctcaggctctgaacctgaggagaagagttttgaaagctgatagattcaataaaattggattcttgggaattgaaggatgtcatgtgagacatagtggctggcgaaaacctatgagaattgacttcctcttcagctacaacttccacagcagcatcttcttcatccttatgaacagacactaacttccaatacatggacaaaagaatcaaagcattcacaacaatccccacaagcatagcaggaagaatcccaatcaagaactcaccaaatgatatgccactctgaacagctatcaccagattctgggggttacctattggtgttgcagaggacccaatattagcacttgaagcaagagcaaggagcaatggatgaggaggcaaattatgttgccttgcaactttcaatacaaattcagtcaaaacaacacaagatgtgtcatttgtaaagagagcacttgagattgcagaaatcacacagattctacaaagtaagtcccttgccccttgacttttccaagacagtaacttgcccaagtacttgaacatgtctgctctctcaagatacacactcacaaccattgtcccaaaaagaagacccagaattgctagatcaatggctgcataagcttgatttggagttagaacttgaaagatgaccataagcatggcacctagaagtgaccctgctgttcttcctataggaaggaaaggcacagcagggaaaactgctaatacccagaagattgcaaaggcaaatgaaccaagaatcacttttggaagaggagctaaagccattattggaagccaaacaagccccaaaaactactaaagtttcaaaattttcaaaagataaaaactttaagaagccataacaactggaattcagtatgggagaataatgaaagttcaaatcccagaacatgaaatgacatgcatctccatcaatccataagaatgaattctctgaaatcctccttctccattctcaggatgctagacaattctccagcattttcaggacgtggagagaaaataattggaagattaataagtagagagaaggaagattaacagagtgagattggttcgaggtggcaaatgaatggtaatttaaagggattggaaagtgggattggaatttaaatattgaaaaagttggaaactttgctaagagatcgtagagagaaaggagagggccgaaaggacgcaggaggataggaacaggattgaagttgaacaaggaagaaattaaaatatgattttctttattacaattttgtattaatttctttt-
