# Supplementary material for: A new generic circumscription of Hydrochorea (Leguminosae, Caesalpinioideae, mimosoid clade) with an amphi-Atlantic distribution
Source: PhytoKeys. 2022 Aug 22;205:401–37. doi: 10.3897/phytokeys.205.82775 (PMC9849043; doi:10.3897/phytokeys.205.82775)
Supplement: Supplementary material 1 — Supplementary data file S1 [file phytokeys-205-401_article-82775__-s001.zip › RBH3_m22212_comp33123_c0_seq1_exon09.aln-cln]

>Acacia_rostellifera_Murphy_466@NODE_2_length_1268_cov_81.848866
atgtttattttccaatgtcaagtataatttgaactaaaaaaatcaaattgaatgccctgattcttattcca------------tatc-ttt----aggttaatgtatctacttttgttc-----------tttttgcactttcctaaaactagatattggaactgacatatggatattgatattactttctctcacttttgcaatctgcgacgctgcagggtgacattttggaagacccagcaaatgagccaaaaaaggatatgtacatgatgtctgtggatccagaggatgctccgaatcaagcagagtaatgatttcc-aatgttcttataacatatctattttaatgccagcgcatcaccgctgtcaagttttcatttggctctacagtttctaacacctgcatttctatcttgcagatatgtggaaattgggatagagttaggattacctgtttcgcttaatgggaagaggttttcaccagcatcattgctttccgaactcaatgatatcggtggaaggcatggaattggaaggatcgatatggttgaaaaccggcttgttggtatgaagagccgaggagtttatgaaactcctgggggaacaatccttttcaccgcagcacgtgagttagagtctttgacacttgaccgggaaacaattcaagtcaaagattcattagcccttaaatatgcagagctggtgtatgctggaaggtggtttgatcctctccgggagtccatggatgccttcatggagaagatcacagcaactacaacaggctctgtgactttgaaactgtacaagggctctgttactgttaccggccggaacagcccttatagcctgtacagacaggatatttcatcatttgagagcagtcagatatatgatcaggccgatgccgctgggtttattcggctttatggccttccaatgagggtgagagccatgcttgagaagggtatgtaggagttgg-ttttgtatgcccctgatgaat-aacatgtctgttttgttgcgctcaacatttttataaccatgttataagacacca-----------------------------------------------actaaatgagtttatttattt-attttttttataaggcactgc------------------------------ttgtttctaaagagtat-------------------aatatttccatgtatgcccat----------aataaaagtagtgtg------tgagagtaatcattaatatgatat-------------------agagtta
>Afrocalliandra_redacta_Germishuizen_5585@NODE_1_length_1260_cov_206.180051
gattatgtttctaagtatcagatgcaacgtggcacttggaattgcaattaaa---------------------------------------------------------------------------------------------------------------------------------------------------------------------------------------------------------------------------------------------------------------aatactgaatattttgtca-------------tttctaaaatattggtgcttcatggtgtat-tgtttctgctagactcgacacttcataacaaatgctcttccatctagcagatatgtggaaatcgggatagaatctggattacctgtctcggttaatgggaagaggctttcaccggcatccttactctctgaactcaatgaaattggtggaaggtatggaattggtcggattgacatggttgaaaaccggcttgttggtatgaagagccgaggagtttatgaaactcccgggggaaccattcttttcactgcagctcaggagttggagtctttgacacttgacagagaaacaatccagttcaaagatatgatggccattaaatatgcagaattggtctatgctggaaggtggtttgatcctctccgagagtccatggatgccttcatggagaagattacagcaactacaacaggttctgtgacattgaaactatacaagggatctgttactgtggccagccgaaagagcccttatagcttgtataggcaggacatttcatcatttgagagtggtcagatttatgatcaagccgatgccgctgggttcattcggctttatggccttccaatgagggtgcgagcaatgcttgatcaaggtatgtaagagtttca-----tttaggcttggt-gattgtcatgcttgttttgttgcattcagtttttatgtaacttgtat-ggggaatttcacaaattgcgttttccatgagcttaaactacaataatgcatgcaggcatcacataatttcc-ttatctcccttgtcaac--------tggcagtatggtgtggaaaacgtagtgtgtaccttgtgggtttattctagttacagaataatgttgaaaaaag-----------------tagggtaaatatcattgttggccattatagtagcagagacatagtattggga-----------------caaaaaaggaat
>Afrocalliandra_redacta_Germishuizen_5585@NODE_2_length_801_cov_70.338398
----------------------------------------------------------catgtttacctaa------------ttta-att----agattgaaaaagttagttgattta------------------gttaataaaacatttattatcagaaataccctattcatctttct-taattctcctattccttcttctccttgattattgttgatggagaatcaataaaggtaaattaggaaaatattgaccaatatgaaaactatgtct-tatatatttaagactataattaactctttaaatatgtcttatattaaggattggaggagtatctattttaatgc----------------------------------caacagtttctaacacgtgcatttttatcttgcagatatgtggaaattggtatagagttaggattaccagtttcggttaacgggaagaaactttcaccagcatcattgctgtcagaactcaatgatatcggtggaaggcatggaattggccgaatcgacatggttgagaaccggcttgttggtatgaagagccgaggagtttatgaaactccaggcggaacgatccttttcacagcagcacgtgagttagaatcgttgacacttgacagggaaacaattcaagtaaaagattcattagcccttaaatatgcagagctggtttatgctggaaggtggttcgatcctctccgggaatccatggatgccttcatggagaagataacagcaactacatcaggttctgtaactttgaaattatataaaggatctgttactgtcaccggccggaatagcccttgtagcctttacaggcaggatatatcgtcgtttgagagtagtcagatatatgatcaggccgatgccaccgggtttattaggctctatgg-------------------------------------------------------------------------------------------------------------------------------------------------------------------------------------------------------------------------------------------------------------------------------------------------------------------------------------------------------------------------------------------------
>Albizia_adinocephala_FHO33_88@NODE_1_length_1908_cov_100.759694
gattttgttttttagtatcagatgcaacgtgactcctggaattgcaattaaatcctctggtctttagtataagacccagttgatttctttggaagaaattaaagaagctaaataaaatacttttaaactgttaatcatttttctccaaactaatttatttaacttataaactgatatataaaccaatgacatata-----------acatatgctatgataagtactttatttaattttcttaacctctctaaaaaaaagtca------------------actagagg-----------------tagtactgaatattttgtcatgtggcctttcgttttttaaaatattggtgcttcatagtgttcatgtttctgctagactgcacactttataacacatgctcttctatctagcagatatgtggaaatcgggatagaatctggattacctgtcgcagtcaatgggaagaggctttcaccggcatacttactctctgaactcaatgaaattggtggaaggcatggaattggtaggattgacatggttgaaaaccggcttgttgggatgaaaagccgaggagtttatgaaactcccgggggaaccattcttttcactgcagctcgggagttggagtctttgacgcttgaccgagaaacgatccagttcaaagatatagtggccactaaatatgcagagttggtgtatgccggaaggtggtttgatcctctccgagagtccatggatgccttcatggagaagatcacagcaaccacaacaggttctgtgacattgaaattatacaagggctctgttactgtgaccggccggaagagcccttatagcttgtataggcaggacatttcatcattcgagagtggtcagatttatgatcaagctgatgctgccgggttcatccggctttatggccttccaatgagggtgcgagccatgcttgatcaaggtatctaagtgtttca-----tctagtcttggt-gattaacgtgcttgttttgttgcactcaatttttgtgtgacttttgtgggggaatttcacaaacttctttatctattagcttaaataacaataatgcatgaggacatcacataatttcc-ttgtctccctgatcaactaaaagtctaacagtatggtgtagaaaacgtaagatccgtattaagtaacttatttagtttttttagtctctcaaaaaaaattattgtttattgtgtgtgaagtgttctgcaatgtggaggcccactatagcaggatcttaatattaatcactat------------cgaaa-----aa
>Albizia_coripatensis_Hughes_2433@NODE_2_length_1156_cov_107.414272
atgtttgttttccaatgtcaggtataattcggactaaaagaatcaaattgaatgccctgattcttattcca------------tatctttt----aggttaatgtatctac--ttgttc-----------tttttgcactgtcctaaaactacatattggaactgacatatggatattgatattactttctctcacttttgcaatctgcgacgctgcagggtgacattttggaagacccggcaaatgagccaaaaaaggatatgtacatgatgtctgtggatccagaggatgctccgaatcaagcagagtaatgatttccttatgttcttatatcatatctattttaatgccagcgcatcaccgcagtcaagttttcatttggctcaacagtttctaacacctgcatttctatcttgcagatatgtggaaattgggatagattcaggattacctgtttctgttaatcggaagaggttttcaccagcatcattgctttccgaactcaatgatatcggtggaaggcatggaattggccggatcgatatggtcgaaaaccggcttgttggtatgaagagccgaggagtttatgaaactcctgggggaacaatccttttcaccgctgcacgtgagttagagtctttgacacttgaccgggaaacaattcaagtcaaagattcattagcccttaaatatgcagagctggtgtatgctggaaggtggtttgatcctctccgggagtccatggatgccttcatggagaagatcacaacaactacaacaggctctgtgattttgaaactgtacaagggctctgttactgttaccggccggaacagcccttatagcctgtacaggcaggatatttcatcatttgagagtggtcagatatatgatcaggccgatgccgccgggtttattcggctttatggccttccaatgagggtgagagccatgcttgagaagggtatctaggaattgg-ttttgtacgcacctgataaataaacatgcctgttttgttgccctcaacatttttataaccaactccattgattttctcattttcttttattta------------tcaac-cctaataaggttattgagtaggacattttagtt-aataatttatttaaaaattga------------------------------tttttgacagaacttaaatcttg------------------------------------------------------------------------------------------------------------------t
>Albizia_coripatensis_Hughes_2433@NODE_3_length_919_cov_21.046318
-------------------------------------------------------------------------------------------------------------------------------------------------------------------------------------------------------------------------------------------------------------------------------------------------------------------------------------atcttagatccggtcctcctaaacaggccgacccgattgttttcccggctctactaaacatgacactttcgaacgcatgcactttcatcttgcaggtacgtggaaattggtatagagtcaggattaccagtttcagttaatggcaagaggctttcaccagcatccttactctcagaactcaattaaattggcggaaggcacggcatt---------gacatgatcgaaaaccggctttttggtatgaaggctcgagaaatttataaaacccctgggggaaccatcctgttcacagcaacac----------gtgtttgacacttgagagggaaacaatccaagttaaagattcattagccttgaaatatgcagacctagtttatgtgggaaaatggtttgatcctctaggagagtccattgatgccttcatggagaagatcacagcaagcacaacaggttctgtgacattgaagctatacaagggctctattactgtgactggccggaaaagcccttatagcttgtacaggcaaaatatttcatcttttgagaatgatccaatctatgatcaagctcatgctactggatttatacagatttgtggccttccaacgagggtgagagccatgcttgagcagggcatctaggacttct-ttttctgcaattttgtctggaaaatatgtgtgtgta----------------------------------------ttacatcattttatatatttgctttcgcatctgatatctttgtagctactaga----atgttctagcca------------------------------------------------------------------------------------------------------------ttaggtaaatcttttcttaaatgtgttctgt--------------------------cgactactttgc-----aaaaact
>Albizia_edwallii_Dalmaso_272@NODE_1_length_869_cov_8.984029
-----------------------------------------------------------------------------------------------------------------------------------------------------------------------------------------------------------------------------------------------------------------------------------------------------------------------------------------------------------------------------------------------------accttataacacatgctcttctatctagcagatatgtggaaatcgggatagaatctggattacccgttgcagtcaatgggaagaggctttcaccggcatccttcctctctgaactcaatgaaattggtggaaggcatggaattggtcggattgacatggttgaaaaccggcttgttggtatgaaaagccgaggagtttatgaaactcccgggggaaccattcttttcaccgcagctcgggagttggagtctttgacgcttgaccgagaaacaatccagttcaaagatatagtggccgctaaatatgcagagttggtgtatgccggaaggtggtttgatcctctccgagagtccatggatgccttcatggagaagatcacggcaaccacaacaggttctgtgacattgaaactatacaagggctctgttactgtgaccggccggaagagcccttatagcttgtataggcaggacatttcatcatttgagagtggtcagatttatgatcaagccgatgctgcagggttcattcggctttatggccttccaatgagggtgcgagcaatgcttgatcaaggtatctaagtgtttca-----tctaggcttggt-gattaacattcttgttttgttgcactcaattgttgtgtaacttttgtgggggaatttcataaacttctttatctattagcttgaactacaataatgcatgagggcctcacataatttcc-tggtctccctgatcaactgacagtctaacagtatggtgtagaaagcgtagggtgaaccttgggggtctaatttagttacagaaccgtgtcaaagaaaattattgattattatgattagatcgaattttagttt--gtcttggtaat------------------------------------------------tt
>Albizia_glabripetala_Lewis_1652@NODE_1_length_1011_cov_33.279443
----------------------------------------attgcaattaaatcctctagtctttagtataaaacccagttgattttttttggagaaattaaaaaagctaaataaaatacttttaaactgttaatcatttttctccaaactaatttacttgacttataaactgatatataaatcaatgacataca-----------acatatgctatgtcaagtactttatttaattttcttaacctctccaaaaaaaagtca------------------actggagt-----------------tagtactgaatatcttgtcttgtggcctttcgttttttaaaatattggtgcttcata--------gtttctgctagacttgacactttataacacatggtcttctatctagcagatatgtggaaatcgggatagaatctggattacccgtcgcagtcaatgggaagaggctttcaccggcatccttactctctgaactcaatgaaattggtggaaggcatggaattggtaggattgacatggttgaaaaccggcttgttggcatgaaaagccgaggagtttatgaaactcccgggggaaccattcttttcaccgcagctcgggaattggagtctttgacgcttgaccgagaaacaatccagttcaaagatatagtagccactaaatatgcagagttggtgtatgccggaaggtggtttgatcctctccgagagtccatggatgccttcatggagaagatcacagcaaccacaacaggttctgtgacattgaaattatacaagggctctgttaccgtgactggccggaagagcccttatagcttgtataggcaggacatttcatcatttgagagtggtcagatttatgatcaagccgatgccgccgggttcattcggctttatggccttccaatgagggtgcgagcaatgcttgatcaaggtatctgattgtttca-----tctaggcttggt-gattaacatgcttgttttgttgcactcaatttttgtgtgacttctgtgggggaattccacaaacttctttatctattagcttaaactacaataatgcatgaggg--------------------------------------------------------------------------------------------------------------------------------------------------------------------------------------------------------------------
>Albizia_glabripetala_Lewis_1652@NODE_3_length_540_cov_43.723542
----------------------------------------------------------------------------------------------------------------------------------------------------------------------------------------------------------------------------------------------------------------------------------------------------------------------------------------------------------------------------------------------------------------------------------------------------------------------------------------------------------ttactctctgaactcaatgaaattggtggaaggcatggaattggtaggattgacatggttgaaaaccggcttgttgggatgaaaagccgaggagtttatgaaactcccgggggaaccattcttttcactgcagctcgggagttggaggctttgacgcttgaccgagaaacaatccagttcaaagatatagtggccattaaatatgcagagttggtgtatgccggaaggtggtttgatccactacgggagtccatggatgccttcatggagaagatcacagcaaccacaactggttcggtgacattgaaactatacaagggctctgttaccgtgaccggccggaagagcccttatagcttgtataggcaggacatttcatcatttgagagtggtcagatttatgatcaagctgatgctgccgggttcattcggctttatggccttccaatgagggtgcgagcaatgcttgatcaaggta------------------tctaggcttggt-gattaacatgcttgttttgttgtacgcaatttttgtgcgacttctgtggg--------------------------------------------------------------------------------------------------------------------------------------------------------------------------------------------------------------------------------------------------------------------------
>Albizia_multiflora_Hughes_3090@NODE_1_length_1254_cov_143.212404
------------------------caacgtgactcttggaattgcaattaaatcctctggtctttagtataaaacccagtttattattattttttaaattgaagaagcgaaataaaatacttttaaactgttaatcatttttctccaaactaatttacttaacttataaactgatatataaactagtgatataca-----------acatatgctatggtaagtactttatttaattttcttaccctcttcaaaaaaaagtca------------------actggagg-----------------tagtactgaatattttatcatgtggcctttcgtattttaaaatattggtgcttcatagtgttcatgtttctgctagacttaacactttataacacatgctcttctatctagcagatatgtggaaatcgggatagaatctggattacccgtcgcagtcaatgggaagaggctttcaccagcatccttactctctgaactcaatgaaattggtggaaggcatggaattggtaggattgacatggttgaaaaccggcttgttgggatgaaaagccggggagtttatgaaactcctgggggaaccattcttttcaccgcagctcgggagttggaggctttgacgcttgaccgagaaacaatccagttcaaagatatagtggccgttaaatatgcagagttggtgtatgccggaaggtggtttgatccgcttcgggaatccatggatgccttcatggagaagatcacagcaaccacaactggttcagtgacattgaaactatacaagggctctgttaccgtgaccggccggaagagcccttgtagcttgtataggcaggacatttcatcatttgagagtggtcagatttatgatcaagccgatgccgctgggttcatccggctttatggccttccaatgagggtgcgagcaatgcttgatcaaggtatctaattgtttca-----tctaggcttggt-gattaacatgcttgttttgttgcactcaatttttgtgtgacttctgtgggggaattccacaaacttctttatctattagcttaaactacaataatgcatgagcgcatcacataatttcc-ttgtctccctgatcaaccaacagtctaacattatggtgtagaaaacgtagatggaaacttc-------------------------------------tctatttttttttcttccaaactaatatataatttaaagatgcacagttaaaaaaaatt----------------aattctgtctt----------at
>Albizia_multiflora_Hughes_3090@NODE_3_length_975_cov_11.479955
------------------------------------------------------------------------------------------------------------------------------------------------------------------------------------------------------------tctcttgcgctgaagggtgatatattggaagacctagtagacgagcctaaaaaggaaatgtacatgatatctgtggatccagaggatgctccagatcaagcagagtaaagatatccttatgatattggattatgcacttttatattggtgtgcttcatagtgttcaagtatctgctaaacatgacactttctaacacatgctctttcatcttgcaggtacgtagaaattggtatagagtcagaactaccagtttcagttaatggcaagaggctttcaccagcatccttactctcagaactcaatgaaattggtcgaaggcaccgcattggccgggtcaacatgatcgaaaaccggcttgttggtatgaaggctcgaggaatttatgaaactcctgggggaaccatcctgttcacagcaacacgtgagttggagtgtttgacacttgagagagaaacaatccaagttaaagattcattagccttgaaatatgcagagctagtttatgcgggaaaatggtttgatcctctaagagagtccatcgatgccttcatggagaagatcacagcaagcacaacaggttctgggacattgaagctatgcaagggctctattactgtgactagccggaacagcccttatagcttgtacaggcaagatatttcatcttttgagaatgatccaatctatgatcaagctcgtgctactgggtttgtacagatttttggccttccaacgagggtgagagccatgcttgagtagcgtatctaaggcttct-ttttctgcaattttgtatggaaattatgtgtgca------------------------------------------ttacatttttttatatatttgcttgcgcatctgatatctttgtagctactaga----atgttctagcta------------------------------------------------------------------------------------------------------------ttaggtaaatattttcttaaatgtgttctgt--------------------------caactact---------------t
>Albizia_niopoides_Simon_1601@NODE_3_length_550_cov_36.088795
-------------------------------------------------------------------------------------------------------------------------------------------------------------------------------------------------------------------------------------------------------------------------------------------------------------------------------------------------------------------------------------------------------------------------------------------------------------------------------------------------------------------------------------------------------------------------------------------------------------------------------------------------------------------------------------------------------------------------------------------------------------------------------------------------------------------------------------------------------accggccggaagagcccttatagcttgtataggcaggacatttcatcatttgagagtggtcagatttatgatcaagcagatgccgccgggttcattcggctttatggccttccaatgagggtgcgagcaatgcttgatcaaggtatctaagtgtttca-----tccaggcttggt-gattaacatgtttgttttgttgccctcaatttttgtttgacttctgtggaggaatttcacaaacttctttatctattagcttaaactacaataatgtacgagggcatcacattatttcc-ttttctccctgatcaactaacagtctaacattatggtgtagaaaacgtagatggaaacttatttat--------------------------------ctgttattttttttttccaaactaacatataatttaaaaatacacaatttttaaaattt---------------taattttgtctt--gtaaagaaga
>Albizia_sinaloensis_Hughes_1576@NODE_1_length_1167_cov_86.899083
----------tttagtatcagatacaacgtgactcttggaattgcaattaaatcctctggtctttagtataagacccagttgattttttttgaagaaattaaagaagctaaataaaatacttttaaactgttaatcatttttcttcaaactaatttacttaacttataaattgatatataaactaatgacataaa-----------acatatgttatggtaagtactttatttaattttcttaacttctcc-aaaagaattca------------------actggagg-----------------tagtactgaatattttgtcatgtggcctttcggtttttaaaatattggtgcttcatagtgttcatgtttctgctagacttcacactttataacacatactcttctatctagcagatatgtggaaatcgggatagaatctggattacctgtcgcagtcaatgggaagaggctttcaccggcatacttactctctgaactcaatgaaattggtggaaggcatggaattggtaggattgacatggttgaaaaccggcttgttgggatgaaaagccgaggagtttatgaaactcccgggggaaccattcttttcactgcagctcgggagttggagtctttgacgcttgatcgagaaacgatccagttcaaagatatagtggccactaaatatgcagagttggtgtatgctggaaggtggtttgatcctctccgagagtccatggatgccttcatggagaagatcacagcaaccacaacaggttctgtgacattgaaattatacaagggctctgttactgtgaccggccggaagagcccttatagcttgtataggcaggacatttcatcatttgagagtggtcagatttatgatcaagctgatgctgccgggttcatccggctttatggccttccaatgagggtgcgagcaatgcttgatgaaggtatctaagtgtttca-----tctagtcttggt-gattaacatgcttgttttgttgcactcgatttttgtgtgacttttgtgggggaatttcacaaacttctttatctattagcttaaactacaataatgcatggggacatcacataatttcc-ttgtctccctgatcaactaacagtctaacagtatggtgtagaaaacat--------------------------------------------------ttttttttttttccctcaaaactaatatataatttaaagat-cacat-------------------------------------------------ta
>Albizia_subdimidiata_var_minor_Gorts_341@NODE_2_length_775_cov_12.279370
------------------------------------------------------------ttcttattcca------------tatc-ttt----aggttaatttatcttcttttgttc-----------tttttgcactgtcct-aaactagatattggaactgac--atggatattgatattactttctctcacttctgcaatctgcgacgctgcagggtgacattttggaagacccggcaaatgagccaaaaaaggatatgtacatgatgtctgtggatccagaagatgctccgaatcaagcagagtaatgatttccttgtgttcttataacatatctattttaatgccggcgcatcacggcagtgaagttttcatttggctcagcagtttctaacacctccatttctatcttgtagatatgtggaaattggaatagagtcaggattagctgtttcggttaatgggaagaggttatcaccagcatcattgctctctgaactcaatgatatcggtggaaggcatggaattggccggatcgatatggtcgaaaaccggcttgttggtatgaagagccgaggagtttatgaaactcctgggggaacaatccttttcaccgcagcacgtgagttagagtctttgacacttgaccgggaaacaattcaagtcaaagattcattagccctcaaatatgcagagctggtgtatgctggaaggtggtttgatcctctccgggagtccatggacgccttcatggagaagatcacagcaactactacaggctctgtgactttgaaactgtacaagggctctgttactgttaccggccggaacagcccttatagcctgtacaggcaggatattt-----------------------------------------------------------------------------------------------------------------------------------------------------------------------------------------------------------------------------------------------------------------------------------------------------------------------------------------------------------------------------------------------------------------------------------------------------------------
>Albizia_subdimidiata_var_subdimidiata_Ferreira_210@NODE_1_length_1314_cov_88.927243
----------tttagtatcagatgcaactagactcttggaattgcaattaaatcctttgctctttagtatatgacccagttgatttttttttgagaaattaaataagctaaataaaatacttttaaactgttaatcatttttcttcaaactaatttacttgatttataaactgatatataaaccaatgacttaca-----------acatatgttacgttaagtactttatctaattttcccaacctctccaaaaaaaagtca------------------actggagt-----------------tagtactaaatgttttatcatgtggccttttgttttttaaaatattggtgcttcttagtgttcatgtttctgctagacttaacactttataacacatgcttttctatctagcagatatgtggaaatcgggatagaatctggattacccgtcgcagtcaatgggaagagcctttcaccggcatccttactctctgaactcaatgaaattggtggaaggcatggaattgggaggattgacatggttgaaaaccggcttgttgggatgaaaagccgaggagtttatgaaactcccgggggaaccattcttttcactgcagctcgggagttggaggctttgacgcttgaccgagaaacaatccagttcaaagatatagtggccattaaatatgcagagttggtgtatgccggaaggtggtttgatcctctccgagagtccatggatgccttcatggagaagatcacagcaaccacaactggttcggtgacattgaaactatacaagggctctgttaccgtgaccggccggaagagcccttatagcttgtataggcaggacatttcatcatttgagagtggtcagatttatgatcaagccgatgccgctgggttcattcggctttatggccttccaatgagagtgcgagcaatgcttgatcaaggtatctaattgtttca-----tctaggcttggt-gattaacatgcttgttttgttgtactctatttttgtgtggcttctgtgggggaattccacaaacttctttatctattagcttaaactacaataatgcatgagggcatcacataatttcc-ttgtctccctgttcaactaacagtctaacattatggtgtagagaacgtagatggaaacttctgtgtctgtttttt-----------------------ttttttttttttcttctcaaactaatatataatttaaagatacacagtaaaaaaaaaaaaaaaggggtcaatta-----------------gagtaac
>Albizia_subdimidiata_var_subdimidiata_Ferreira_210@NODE_3_length_525_cov_7.015625
------------------------------------------------------------------------------------------------------------------------------------------------------------------------------------------------------------------------------------------------------------------------------------------------------------------------------------------------------------------------------------------------------------------------------------------------------------------------------------------------------------------------------aattggtggaaggcacggcattggccgggccgacatgatcgaaaaccagcttgttggtatgaaggcttgaggaatttatgaaactcctgggggaaccatcctgttcacagcaacacgtgagttggagtgtttgacacttgagagagaaacaatccaagttaaagattcattagccttgaaatatgcagagctagtttatgtgggaaaatggtttgatcctttaagcgaatccattgatgccttcatggagaagatcacagcaagcacaataggttctgtgacattgaagccatacaagggctcaattactgtgattggctggaacagtcgttatagcttgtacaggcaagatatttcatcatttgagaatgatccaatctatgatcaagctcatgctactgggtttgtacagatttatggccttccaacgagggtgagagccatgcttgagcagggtatctaagacttat-ttttctgcaattttgtctggaaaatatgcgtgta------------------------------------------ttacatttt--------------------------------------------------------------------------------------------------------------------------------------------------------------------------------------------------------------------------------------------------------t
>Albizia_tomentella_Leach_Dunlop_3801@NODE_1_length_1506_cov_183.395381
ga-tttgttttcaagtatcagatgcaatgtgactcttggaattgcaattctatactctagtccttagtataagacctagttaactttttttaaagaaatcagaaaagctaaataaaatacttttgtactatttatcttttttcttcaaattaatttgtttgacttataaactgatatataatccaattgtataca-----------acatatgctatggtaagtactttatttaactttcttaacctcttcaaagaaagtcaactgaatcttatatcaaaaactagagt-----------------tattacagaatattttgtcatgtggccttttgttttttaaaatattggtgcttcatagtgttcatgtttctgccagacttgacactttataacgcaagctcttctatctagcagatatgtggaaatcgggatagaatctggcttgcccatcgcagtcaatgggaagaggctttcaccggcatccttactctctgaactcaatgaaattggtggaaggcatggaattggtcggattgacatggttgaaaaccggcttgtcggtatgaagagccgaggagtttatgaaactcctgggggaaccattcttttcactgcagttcaggagttggagtctttgacgcttgaccgagaaacaatccagttcaaagatataatggccactaaatatgcagagttggtgtatgccggaaggtggtttgatcctctccgagagtctatggatgccttcatggagaagatcacagcaaccacaacaggttccgtgatattgaaactatacaagggctctgttaccgtggccggccggaagagcccttatagcttgtataggcaggacatttcatcatttgagagtggtcagatttatgatcaagccgatgccgccgggttcattcggctttatggccttcccatgagggtgcgagcaatgcttgatcaaggtatctaagagtttcg-----tctaggcttggt-ggttaacatggttgttttgttgcactcaattcttgtgtaacttttctgggagaatttcacaaacttcat--ctatttagcttaaactacaataatgcgtgagggcatcacataattttc-gtgtctcactgatcagctgacagtgtaacagtgtggtgtagaaaacgtagagtgaaccttgtgggtctagtttagttacagaaccgtgtcaaagaaaattgttgcttcttatggtgtgatggaattttggttctggtctttgtaattataaggacctaaaactaaggatttaaaattatatttttaaaaaaagggc
>Albizia_tomentosa_Hughes_648@NODE_1_length_1438_cov_83.858927
gattttgttttttagtatcagatgcaacgtgactcttggaattgcaattaaatcctctggtctttagtataagacccagttgattttttttgaagaaattaaagaagctaaataaaatacttttaaactgttaatcatttttcttcaaactaatttacttaacttataaattgatatataaactaatgacataaa-----------acatatgctatggtaagtactttatttaattttcttatcttctcc-aaaaaaattca------------------actggagg-----------------tagtactgaatattttgtcatgtggcctttcggtttttaaaatattggtgcttcatagtgttcatgtttctgctagacttcacactttataacacatactcttctatctagcagatatgtggaaatcgggatagaatctggattacctgttgcagtcaatgggaagagactttcaccggcatacttactctctgaactcaatgaaattggtggaaggcatggaattggtaggattgacatggttgaaaaccggcttgttgggatgaaaagccgaggagtttatgaaactcctgggggaaccattcttttcactgcagctcgggagttggagtctttgactcttgaccgagaaacgatccagttcaaagatatagtggccactaaatatgcagagttggtgtatgccggaaggtggtttgatcctctccgagagtccatggatgccttcatggagaagatcacagcaaccacaacaggttctgtgacattgaaattatacaagggctctgttactgtgaccggccggaagagcccttatagcttgtataggcaggacatttcatcatttgagagtggtcagatttatgatcaagctgatgctgccgggttcatccggctttatggccttccaatgagggtgcgagcaatgcttgatcaaggtatctaagtgtttca-----tctagtcttggt-gattaacatgcttgttttgttgcactcaatttttgtgtgacttttgtgggggaatttcacaaacttctttatctattagcttaaactacaataatgcatggggacatcacataatttcc-ttgtctccctgatcaactaacagtctaacagtatggtgtagaaaactt-----------------------------------------------------tttttttttccctccaaactaatatataatttaaagat-cacattttaaaaaaaaaaagagt---------caattatgtcttttggaaaataca
>Albizia_xerophytica_Hughes_1435@NODE_1_length_1358_cov_80.106948
gattttgttttttagtatcagatgcaacgtgactcttggaattgcaattaaatcctctggtctttagtataagacccagttgattttttttgaagaaattaaaaaagctaaataaaatacttttaaactgttaatcatttttctccaaactaatttatttaacttataaactgatatataaaccaatgacataca-----------acatatgctatggtaagtggtttatttaattttcttaacctctcccaaaaaaagtca------------------actagagg-----------------tagtactgaatattttgtcatgtggcctttcggattttaaaatattggtgcttcatagtgttcatgtttctgctagacttcacactttataacacatgctcttctatctagcagatatgtggaaatcgggatagaatctggattacctgtcgcagtcaatgggaagaggctttcaccggcatacttactctctgaactcaatgaaattggtggaaggcatggaattggtaggattgacatggttgaaaaccggcttgttgggatgaaaagccgaggagtttatgaaactcccgggggaaccattcttttcactgcagctcgggagttggagtctttgacgcttgaccgagaaacgatccagttcaaagatatagtggccactaaatatgcagagttggtgtatgccggaaggtggtttgatcctctccgagagtccatggatgccttcatggagaagatcacagcaaccacaacaggttctgtgacattgaaattatacaagggctctgttactgtgaccggccggaagagcccttatagcttgtataggcaggacatttcatcatttgagagtggtcagatttatgatcaagctgatgccgccgggttcatccggctttatggccttccaatgagggtgcgagcaatgcttgatcaaggtatctaagtgtttca-----tctagtcttggt-gattaacatgcttgttttgttgcactcaatttttgtgtgacttttgtgggggaatttcacaaacttctttatctattagcttaaacgacaataatgcatgaggacatcacataatttcc-ttgtctccctgatcaactaacagtctaacagtatggtgtagaaaacgt----------------------------------------------------ttttttttccccctccaaactaatatataatttaaagatccacatttaaaaaaaaaaaagagt---------caattctgtctttcggaaaatacc
>Archidendron_clypearia_Wieringa_1849@NODE_1_length_1113_cov_254.911197
gattttgttttcaagtatcagatgcaacgtgactcttggaattgcaattaaatgctctgatccttaatacaagacccagttgactttttttgcacaaattaaggaagctaaataaaatacttttaaactgtttatcgtttttctccaaactaatttacttgacttataaactgatatataatcgaatgacacaca-----------acatatgctatggtaagtactttatttacctttcttaacctctccctaaaaagtcaactggatcttatattaaagatcggagg-----------------tagtattgaatattttgtcatgtggccttttgttttttaaaatattactgcttcatagtgtttgtgtttctgctagacttgacactttataacacatgctcttctatctagcagatacgtggaaatcgggatagaatctggattacccgtcgcagtcaatgggaagaggctttcaccggcatccttactctctgaactcaatgaaattggtggaaggcatggaattggtcggattgacatggttgaaaaccggcttgttggaatgaagagccgaggagtttatgaaactcctgggggaaccattcttttcaccgcagctcgggagttggagtctttgacgcttgaccgggaaacaatccagttcaaagatatagtggccgtgaaatatgcagagttggtgtatgccggaaggtggtttgatcctctccgagagtccatggatgccttcatggagaaggtcacagcaaccacaacaggttctgtgacattgaaactatacaagggctctgttactgtaaccggccggaagagcccttatagcttgtataggcaagacatttcatcatttgagagtggtcagatttatgatcaagccgatgccgccgggttcattcggctttatggccttccaatgagggtgcgagcaatgcttgatcaaggtatctaagagtttca-----tctgggcgtggt-gattaacatgcgtgttttgttacactcaatttttgtgtaacttttgtgggggaatttcacaaacttctttatctattagcttaaactacaataatgcatgtgggcatcacataatttcc-ttgt------------------------------------------------------------------------------------------------------------------------------------------------------------------------------------------------
>Archidendron_clypearia_Wieringa_1849@NODE_2_length_1079_cov_108.154691
-------------------------------------------------------------------------------------------------gttaatttatttacttttgttc-----------tttttgcactggcctaaaactagatattggaactgacatatggatattgatattactttctctcacttttgcaatctgcgacgctgcagggtgacattttggaagacccggcaaatgagccaaaaaaggatatgtacatgatgtctgtggatccaggggatgctccgaatcaagcagagtaatgatttccttatgttctaatgacatatctattttaatgccaacgcatcaccgcagtcaagttttcatttggctcaacaatttctaacacctgcatttctatcttgcagatatgtggaaattgggatagagtcaggattacctgtttcggttaatgggaagaggttttcaccagcatcattgctttcagaactcaatgatatcggtggaaggcatggaattggccggatcgatatggttgaaaaccggcttgttggtatgaagagccgaggagtttatgaaactcctgggggaacaatccttttcaccgcagcacgtgagttagagtctttgacacttgaccgggaaacaattcaagtcaaagattcattagcccttaaatatgcagagctggtgtatgctggaaggtggtttgatcctctccgggagtccatggatgccttcatggagaagatcacagcaactacaacaggctctgtgactttgaaactgtacaagggctctgttactgttactggccgaaacagcccttatagcctgtacaggcaggatatttcatcatttgagagtagtcagatatatgatcaggccgatgccgccgggtttattcggctttatggccttccaatgagggtgagagccatgcttgagaagggtatctaggagttgg-ttttgtatgctcctgataaac-aacatgcctgttttgttgctctcaacatttttataactaactcaagtgattttctcattttcttttattta------------tcaacgtttaatgggattattgagtgagatctcttaatt-aataattcatttagagattgg------------------------------tttttgaccgagttcaaatcgtgggattcatgggataaaa------------------------------------------------------------------------------------------------tt
>Archidendron_clypearia_Wieringa_1849@NODE_3_length_789_cov_28.183989
------------------------------------------------------------------------------------------------------------------------------------------------------------------------------------------------------------------------------------------------------------------------------------------------------------------------------------------------------tttatattggtgtgcttcatagtgttcaagtatctgctaaacatgacactttctaacacatgcactttcatcttgcaggtacgtggaaattggtgtagagtcaggactaccagtttcagttaatggcaagaggctttcaccacaatccttaatctcagaactcaatgaaatcggtggaaggcatggaattggccgggccgacatgattgaaaaccggcttgttggtatgaaagctcaaggaatttatgaaactcctgggggaaccatcctattcacagcaacacgagagttagagtgtttgacacttgatagagaaacaatccaagttaaagattcattagccttgaaatatgcagagctagtttatgtgggaaaatggtttgatcctctaagagagtccattgatgccttcatggagaagatcacagcaagcacaacaggttctgtgacattgaagctatacaagggctctataactgtgactggccggaacagccctaacagcttgtacaggcaagatatttcatcttttgagaatgatccaatctatgatcaagctcatgctactgggtttatacagatttatggccttccaacgagggtgagagccattcttgagcagggtatctaaggcttct-ttttctgcaattttgtcggaaa---atatgtgca------------------------------------------ttacatttttttatatatttgctctcgcatctgatatctttgtagctactaga----atgttctagcta------------------------------------------------------------------------------------------------------------ttaggtaaatcttttcttaaatgtgttctgt-------------------------------------------------c
>Balizia_elegans_Iganci_870@NODE_1_length_1561_cov_104.921159
gattttgttttcaagtaccagatgcaatgtgactcttggaattgcaattaaatagcctggtgt------tatgtccgagttgactttttttgaagaaattaaggaagttaaataaaatacttttaaattgtttatcgtttttctccaaactaatttgcttgacttataaatcgatatataatccaatgatacaca-----------acatatgttatgataagtactttatctagctttcttaacctctccaaaaaaagtcaaatagatcttatattaaggattggagg-----------------tagtattgaatattttgtcatgtggccttttgaattttaaaatattggtgcttcatagttttcat-tttctgctagactcgacactttataacacatgctcttctttctagcagatatgtggaaatcgggatagaatctggattacccgtcgcagtcaatgggaagaggctttcaccggcatccttactctctgaactcaatgaaatcggtggaaggcatggaattggtcggattgacatggttgaaaaccggcttgtcggtatgaagagccgaggagtttatgaaactccagggggaaccattcttttcaccgcagctcgggagttggagtctttgacacttgaccgagaaacaatccagttcaaagatatagtggccattaaatatgcagagttggtgtatgctggaaggtggtttgatcctctccgagagtccatggatgccttcatggagaagatcacagcaaccacaacaggttctgtgacattgaaactatacaagggctctgttaccgtgaccggccggacgagcccttatagcttgtataggcaggacatttcatcatttgagagtggtcagatttatgatcaagctgatgccgccgggttcattcggctttatggtcttccaatgagggtgcgagcaatgcttgatcaagatatctaagagtttca-----tctaggcttggt-gattaacttgcttgttttgttgcattcaatttttgtgtaacttttgtgggggaatttcacaaacttctttatctataagcttaaactacaataatgcatgagggcatcacataatttcctttgtctcactgatcaactaacagtctaacagtatggtgtagaaaacgtagagtgaaccttgtgtgtctaatttagttacagaaccatgtcaaagaaaattgttgcttcgtatagttaggttgaatttttattttaatctctataattataaggacttaaaactaaggatttaaaattatatttttaaaaaaggaga
>Balizia_elegans_Iganci_870@NODE_2_length_1011_cov_70.234475
-tgtttattttccaat-tcaagtataactcggactaaaaagatcaaattgaatgccctgattcttattcca------------tatc-ttt----aggttaatgtatctacttttgttc-----------tttttgcagtgtcctaaaactagatattggaactgac--atggatattgatattactttctctcacttttgcaatctgcgacgctgcagggtgacattttggaagacccggcaaatgagccaaaaaaggatatgtacatgatgtctgtggatccagaggatgctccgaatcaagcagagtaatgatgtccttatgttcttagaacatatctatttcaataccagcgcatcaccgcagtcaagttttcatttggctcaacagtttctaacacctgcatttctatcttgtagatatgtggaaattgggatagagtcaggattacctgtttcggttaatgggaagaggttttcaccagcatcattgctttccgaactcaatgatattggtggaaagcatggaattggccggatcgatatggttgaaaaccggcttgttggtatgaagagccgaggagtttatgaaactcctgggggaacaatccttttcaccgcagcacgtgagttagagtctttgacacttgaccgggaaacaatccaagtcaaagattcattagcccttaaatatgcagagctggtgtatgctggaaggtggtttgatcctctccgggagtccatggatgccttcatggagaagatcacagcaactacaacaggctctgtgactttgaaactgtataagggctctgttactgttaccggccggaacagcccttatagcctgtacaggcaggatatttcatcatttgagagtagtcagatatatgatcaggccgatgccgccgggtttattcggctttatggccttccaatgagggtgagagccatgcttgagaagggtatctaggagttgg-ttttgtattcacctgataaataaacatgcctgttttgttgcgctcaacattt-----------------------------------------------------------------------------------------------------------------------------------------------------------------------------------------------------------------------------------------------------------------------------------------t
>Balizia_elegans_Iganci_870@NODE_4_length_543_cov_21.092275
gattttgttttcaagtatcagatgcaacgtgactcttggaattgcaattaaatactctagtccttagtagaagacccagtagattttttttggaaaaattaaggaagttaaataaaatactttcaaactatttatcgtttttctctaaattaatttccttaacttataagctaatatataatccaatgacacaca-----------acatctgctatggtaagtactttatttagctttcttaacctcgtcaaaaaaagttaattagatcttatattaaggaccggagg-----------------aagtactgaatattttgtcatgtggccttttgttttttaaaatattggtgcttcatagtttttgtgtttctgctagacttgacactttataacacatgctcttctatctagcagatatgtggaaatcgggatagaatctggattacccgtcgcagtcaatgggaagaggctttcaccggcatc----------------------------------------------------------------------------------------------------------------------------------------------------------------------------------------------------------------------------------------------------------------------------------------------------------------------------------------------------------------------------------------------------------------------------------------------------------------------------------------------------------------------------------------------------------------------------------------------------------------------------------------------------------------------------------------------------------------------------------------------------------------------------------------------------------------------------------------------------------
>Balizia_leucocalyx_Aguilar_1939@NODE_2_length_1167_cov_62.517431
--------------------agtataatttggactgaaaaaatcaaattgaatgccctgattcttattcca------------tatc-ttt----gggttaatgtatctactgttgttc-----------tttttgcactgtcctaaaactagatattggaactgac--atggatattgatattacttcctctcccttttgcaatctgcgacgctgcagggtgacattttggaagacccggcaaatgaaccaaaaaaggatatgtacatgatgtctatggatccagaggatgctccgaatcaagcagagtaatgatttccttatgttcttataacatatctattttaatgcccgc-catcaccgcagtcaagttttcatttggctcaacagtttctaacacctgcatttctatcttgtagatatgtaaaaattgggatagagtcaggattacctgtttcggttaatgggaagaggttttcaccagcatcattgctctctgaactcaatgatatcggtggaaggcatggaattggccggatcgatatggttgaaaaccggcttgttggtatgaagagccgaggagtttatgaaactcctgggggaacaatccttttcaccgcagcacgtgagttagagtctttgacacttgaccgggaaacaatccaagtcaaagattcattagcccttaaatatgcagagctggtgtatgctggaaggtggtttgatcctctccgggagtccatggatgccttcatggagaagatcacagcaacaacaacaggctctgtgactttgaaactgtacaagggctctgttactgttaccggccggaacagcccttatagcctgtacaggcaggatatttcatcatttgagagtagtcagatatacaatcaggccgatgccgccgggtttattcggctttatggccttccaatgagggtgagagccatgcttgagaagggtatctaggacttggtttttgtattcacctgataaataaacatgcctgttttgttgcgctcaacatttttatacctaactgaggtgattttctcattttcttttattta------------tcaacgctcaatatgattattgaataagatctcttaatt-aacaatttatctagagattga------------------------------tttttgatcgagtttaagtcgtgtgatctataagataaaattgttgtttcttct----------------------------------------------------------------------------------at
>Balizia_pedicellaris_Queiroz_15529@NODE_1_length_1173_cov_579.567084
------------------------------------------------------------------------------------------------------------------------------------------------------------------------------------------------------------------------------------------------------------------------------------------------------------------------------------------gccttttgttttttaaaatattggtgattcatagttttcatgtttctgctagacttgacactttataacacatgctcttctatctagcagatatgtggaaatcgggatagaatctggattacccgtcgcagtcaatgggaagaggctttcaccggcatccttactttctgaactcaatgaaatcggtggaaggcatggaattggtcggattgacatggttgaaaaccggcttgtcggtatgaagagtcgaggagtttatgaaactcccgggggaaccattcttttcaccgcagctcgggagttggagtctttgacgcttgaccgagaaacaatccagttcaaagatatagtggccgttaaatatgcagagttggtgtatgctggaaggtggtttgatcctctccgagagtccatggatgccttcatggagaagatcacagcaaccacaacaggttctgtgacattgaaactatacaagggctctgttactgtgaccggccggacgagcccttatagcttgtataggcaggacatttcatcatttgagagtggtcagatttatgatcaagctgatgccgccgggttcattcggctttatggtcttccaatgagggtgcgagcaatgcttgatcaaggtatctaagagtttca-----tctaggcttggt-gattaacatgcttgttttgttccactcaatttttgtgtaacttttgtgggggaatttcacaaacctctttatctataagcttaaactacaataatgcatgagggcatcacataatttcc-tagtctcactgatcaactaactgtctaactgtatggtgtagaaaacgtagagtgaaccacgtgt-tctaatttagttacagaaccatgtaaaagaaaattgttgtttcttatgattagattgaattttggttttagcctttataattataaggactcaaaactaaggatttaaaattatatttttaaaaaaattta
>Balizia_spnov_Morim_577@NODE_1_length_1027_cov_149.124486
--------------------------------------------------------------------------------------------------------------------------------------------------aaactagatattggaactgac--atggatattgatattactttctttcacttttgcaatctgcgacgctgcagggtgacattttggaagacccggcaaatgagccaaaaaaggatatgtacatgatgtctgtggatccagaggatgctccgaatcaagcagagtaatgatttcctcatgttctcataacatatctattttaatgccagcgcatcaccgcagtcaagttttcatttggctcaacagtttctaacacctgcatttttatcttgtagatatgtggaaattgggatagagtcaggattacctgtttcggttaatgggaagaggttttcaccagcatcattgctctctgaactcaatgatatcggtggaaggcatggaattggccggatcgatatggttgaaaaccggcttgttggtatgaagagccgaggagcttatgaaactcctggtggaacaatccttttcaccgcagcacgtgagttagagtctttgacacttgaccgggaaacaatccaagtcaaagattcattagcccttaaatatgcagagctggtgtatgctggaaggtggtttgatcctctccgggagtccatggatgccttcatggagaagatcacagcaactacaacaggctctgtgactttgaaactgtacaagggctctgttactgttaccggccggaacagcccttatagcctgtacaggcaggatatttcatcatttgagagtagtcagatatacaatcaggccgatgccgccgggtttattcggctttatggccttccaatgagggtgagagccatgcttgagaagggtatctaggagttgg-ttttgtattcacctgataaataaacatgcttgttttgttgcactcaacatttttataactaactcaggtgattttctcattttcttttattta------------tcaacgttcaatgggattattgaacaagatcttttaatt-aataatttatctagagattag------------------------------tctttgactgagtttaagttgtgtgatt------------------------------------------------------------------------------------------------------------ta
>Balizia_spnov_Morim_577@NODE_2_length_688_cov_340.436019
-------------------------------------------------------------------------------------------gaaaaaattaaggaagttaaataaaatacttttaaattgtttatcgtttttctccaaactaatttgcttgacttataaattgatatataatccaataatacaca-----------acatatgttatggtaagtactttatctagctttcttaacctctccaaaaaaagtcaagtagatcttatattaaggatcggagg-----------------tagtattgaatattttgtcatgtggccttttgttttttaaaatattggggcttcatagttttcgtgtttctgctagacttgacactttatgacacatgctcttctatctatcagatatgtggaaatcggaatagaatctggattacccgtcgcagtcaatgggaagaggctttcaccggcatccttactgtctgaactcaatgaaatcggtggaaggcatggaattggtcggattgacatggttgaaaaccggcttgtcggtatgaagagccgaggagtgtatgaaactcccgggggaaccattcttttcaccgcagctcgggagttggagtctttgacgcttgaccgagaaacaatccagtttaaagatatagtggccgttaaatatgcagagttggtgtatgctggaaggtggtttgatcctctccgagagtccatggatgctttcatggagaagatcacagcaaccacaacaggttctgtgacattgaaactataca-----------------------------------------------------------------------------------------------------------------------------------------------------------------------------------------------------------------------------------------------------------------------------------------------------------------------------------------------------------------------------------------------------------------------------------------------------------------------------------------------------------------------------
>Calliandra_bella_LPQ15696@NODE_1_length_1482_cov_260.564413
gattatgtttctaagtatcagatgcaacgtggcacttggaattgcaatta-----------------------------------------------------------------------------------------------------------------------------------------------------------------------------------------------------------------------------------------------------------------aatactaaatattttgtcatatagccttttgttttctaaactattggtgcttcataatgtttgtgtttctgctaaacttgccactttgtaacacacgctcttctatcaagcagatatgtagaaattgggattgaatctggcttacccgtcgcagtcaatgggatgaggctttcaccagcagccttactctctaaactcaatgaaattggtggtaggcatggaattggtcggattgacatggttgaaaaccggcttgtcggtatgaagagccgaggaatttatgaaactcccggtggaaccattcttttcactgcagctcgggagttggagtctttgacacttgaccgagaaacaatccagttcaaagatatagtggccattaaatacgcagagttggtatatgccggaaggtggtttgatcctctccgagagtccatggacgccttcatggagaagatcacagcaactacagcaggttccgtgacattgaaactatacaagggctctgttaccgtggccggccggaagagcccttatagcttgtataggcaggacatttcatcatttgagagtagtcagatttacgatcaagccgatgccgctgggttcattcggctttatggccttccaatgagggtgcgagcaatgcttgatcaaggtatgtaagggtttca-----tctaggcttggt-gattaatatgcttgttttgttgcattcaatttctgtgtaacttttgt-ggggaatttcacaaactacgttatctattcgcttgaactacaataatgcatgcaggtatagtgtgtttatt-ttagctatagaattgtcaaagaaaa--------------------------------------------------tttaagaactaggattaatattattattggctcttacagtttgattgaattttggttctggttaaattgtctagaaggacttaaaaccaagcgcttaaacttagagcagtaaaaaagaata
>Calliandra_bella_LPQ15696@NODE_2_length_909_cov_77.885817
------------------------------------------------------------tatttacctaa------------tctg-att----agattaaggaagttagttgag------------------------------------------------------------------ttagttaatcgaatataaattatctaaaacaccctaatcatctttcttaattatttcacccttcctccttaaatatgaaaattatgtcttatatttagtaccaaaa-------tcaattctttaaatatgtcttatcttaaggactagagggagtatcagttttaatacaagtgcttaactgtagtcaagcttttattaggcttaacaatttctaacacgtgcatttcaatcttgcagatatgtggaaatcgggatagaatcaggattaccagtttcagttaacgggaagaaactttcaccagcatcattgctttccgagctcaatgatatcggtggaaagcatggaattggccggattgatatggtagaaaaccggcttgttggtatgaagagccgaggagtttatgaaactcccggtggaacaatccttttcacagcggcacgcgagttagaatctttgacacttgacagggaaacaattcaagtgaaagattcattagcccttaaatatgcagagctggtttatgctggaaggtggttcgatcctctccgggaatccatggatgccttcatggagaagattactgcaactacaacaggttctgtgactttgaaactgtacaagggatctgtcattgttaccggccgaaatagcccttatagcctttacaggcaggatatttcgtcatttgagagtagtcagatatatgatcaagccgatgctgccgggtttattcggctttatggccttccaatgagggtaagagccatgcttgagaagggtatctaggagctgg-ttttatatgcatttgataaat-aacaagccggttttgttgtgttcaacatttttgta-----------------------------ctattta------------tca--------------------------------------------------------------------------------------------------------------------------------------------------------------------------------------------------------------------------------ct
>Cathormion_obliquifoliolatum_Wieringa_6519@NODE_2_length_922_cov_113.752018
----------------------------------------------------------------------------------------------------aatatatctacttttgttc-----------tttttgcactatcctaacactagatattggaactgac--atggatattgatattactttctctcacttttgcaatctgcgacgctgcagggtgacattttggaagacccggcaaatgagccaaaaaaggatatgtacatgatgtctatggatccagaggatgctccgaatcaagcagagtaatgatttccttatgttctgataacatatctattttaatgccaccgcatcaccgcagtcaagttttcatttggctcaacagtttctaacacctgcatttctatcttgcagatatgtggaaattgggatagagtcaggattacctgtttcggttaatgggaagaggttttcaccagcatcattgctctccgaactcaatgatatcggtggaaggcatggaattggccggatcgatatggttgaaaaccggcttgttggtatgaagagccgaggagtttatgaaactcctgggggaacaatccttttcaccgcagcacgtgagttagagtctttgacacttgaccgggaaacaatccaagtcaaagattcattagcccttaaatatgcagagctggtgtatgctggaaggtggtttgatcctctccgggagtccatggatgccttcatggagaagatctcagcaactacaacaggctctgtgactttgaaactgtacaagggctctgttactgttaccggccggaacagcccttacagcctgtacaggcaggatatttcatcatttgagagtagtcggatatatgatcaggccgatgccgccgggtttattcggctttatggccttccaatgagggtgagagccatgcttgagaagggtatctaggagttgg--tctgtattcacctgataaataaacatgcctgttttgttacgctcaacattttta--------------------------------------------------------------------------------------------------------------------------------------------------------------------------------------------------------------------------------------------------------------------------------------t
>Cathormion_rhombifolium_Deighton_3618@NODE_1_length_1175_cov_90.108379
---------------------------cgtgactcttggaattgcaattaaatagtttaatctttagtataagaccaagctgactttttctgaagaaattaaggaagttaaataaaatacttttaaactgtttatcgtttttttccaaactaatttacttgacttataaactgatatataatccaataatacaca-----------acatatgctatagtaagtactttatctagctttcttaacctctcccaaaaaagtcaagtggatcttatatttaggaccggaaa-----------------tagtattgaatattttgtcacgtggtcttttgttttttaaaatattggtgcttcatagttttcatgtttccgctagacttgacactctataacacatgctcttctatctagcagatatgtggaaatcgggatagaatctggattacccgttgcagtcaatgggaagaggctttcaccggcatccttactctctgaactcaatgaaatcggtggaaggcatggaattggtcggattgacatggttgaaaaccggcttgtcggtatgaagagccgaggagtgtatgaaactcccgggggaaccattcttttcaccgcagctcgggagttggagtctttgacgcttgaccgagaaacaatccagttcaaagatatagtggccattaaatatgcagagttggtgtatgctggaaggtggtttgatcctctccgagagtccatggatgctttcatggagaagatcacagcaaccacaacaggttctgtgacattgaaactatacaagggctctgttaccgtgaccggccggacgagcccttatagcttgtataggcaggacatttcatcatttgagagtggtcagatttatgatcaagccgatgccgccgggttcattcggctttatggccttccaatgagggtgcgagcaatgcttgatcaaggtatctaagagtttca-----tctaggcttggt-gattaacatgcttgttttgttgcactcaatttttgtgtaacttttgtgggggaatttcacaaacttctttatctattagcttaaactacaataatgcatgagggcatcacataatttcc-ttgtctcactgatcaactaacagtctgacagtatggtgtagaaaacgtagagtgatccttgtgtgtctaatttagttacagaaccatgtcaaagaaaattgttgcttcttgtgg----------------------------------------------------------------------------------
>Enterolobium_cyclocarpum_MWC9020@NODE_1_length_1398_cov_252.395155
gattttgttttcaagtatcagatgcaccgtgactcttggaattccaattatatactctggtccttagtataagacagatctagtttttattagagaaatcaaggaagctaaataaaatacttttaaactgtttatcgtttttttccaaattaatttgtttaatttataaattgatatataatacaatgacacacg-----------acatatgctatggtaagttttttatttagtttttttaacctttccaaagaaagttaattagattttatattaaggaatagagg-----------------tagtactgaatattttgtcatgtggccttttgtttttcaaaatattggtgcttcatagtgttcgtgtttctgctagacttgacactttgtaacacatgctgttctatctagcagatatgtggaaatcgggatagaatctggattacctgtcgcagtcaatggggagaggctttcaccggcatccttactctctaaactcaatgaaattggtggaaggcatggaattggtcggattgacatggttgaaaaccggcttgtcggtatgaagagccgaggagtttatgaaactcccgggggaaccattcttttcaccgcagttcgggagttggagtcattgacgcttgaccgagaaacaatccagttcaaagatataatggccactaaatatgcagagttggtgtatgccggaaggtggtttgatcctctccgagagtccatggatgccttcatggagaagatcacagcaaccacaacaggttctgtggcattgaaactatacaagggctctgttactgtggcccgccggaagagcccttatagcttgtataggcaggacatttcatcatttgagagcagtcagatttatgatcaagctgatgccgccgggttcattcggctttatggccttccaatgagggtgcgagcaatgcttgatcaagatatctaggagtttca-----tctaggcttggt-gattaacatgcttgttttgttgcactcaa---ttgtgtaacttttgtgggagaacttcacaaacttctttatctattagcttgaactacaataatgcaagagggcatcacctaatttcc-ttgtctcactgatcagctgacagtctaacagtatggtgtagaaaacgtagagtgaaccttgtaggtctaatttagttacagaaccgtgtcaaagaaaattgttttttcttatggtgagatggaattttggttttaatctttgtaattataaggacttgatactaaggatttaaaattatatttttaaaaaaagatg
>Enterolobium_cyclocarpum_MWC9020@NODE_2_length_1363_cov_97.374028
atgtttattttccaatgtcaagtataattcggacttaaaaaatcaaattgaatgccctgattcttattcca------------tatc-ttt----aggttaatgtgtctatttttgttc-----------tttttgcattgtcctaaaactagatattggaactgacatatggatattgatattactttctctcacttttgcaatatgcaaccctgcagggtgacattttggaagacccggcaaatgagccaaaaaaggatatgtacatgatgtctgtggatccagaggatgctccgaatcaagcagagtaatggtttccttattttcttttaacatatctattttaatgccagc----------------gttttcatttggctcaacagtttctaacacctgcatttctatcttgcagatatgtggaaattgggatagagtcaggattacctgtttcgattaatgggaagaggttttcaccagcgttattgctctccgaactcaatgatatcggtggaaggcatggaattggccggatcgatatggttgaaaaccggcttgttggtatgaagagccgaggagtttatgaaactcctgggggaacaatccttttcactgcagcacgtgagttagagtctttgacacttgaccgggaaacaattcaagtcaaagattcattagcccttaaatatgcagagctggtgtatgctggaaggtggtttgatcctctccgggagtccatggatgccttcatggagaagatcacagcaactacaacaggctctgtgactttgaaactgtacaagggctctgttactgttaccggccggaacagcccttatagcctgtacaggcaggatatttcatcatttgagagtggtcagatatatgatcaggctgatgctgcagggtttattcggctttatggccttccaatgagggtgagggcaatgcttgagaagggtatttaggagttgg-tttagtatgcacttgataaat-aacatgcctgttttgttgctctcaacatttttgtgatttttcctgggaaattttaccaacttcgttatctattagcttacattacaataatgcatgaaggcattacaggcgattccttggctctcttatgaagtaacaatgcaccattg---------------------ggaaatttctacctattttcaattttata--ttgctagattatcttgcttgctcatctaac-----------cttctttgaatgcacacaaataacatggcatattgttcaattatgcaagccattattctgggaaaaaaca
>Hydrochorea_corymbosa1_Bonadeu_655@NODE_1_length_1023_cov_204.310950
---------------------------------------------------------------------------------------------------------------------------------------------------------------------------------------------------------------------------------------------------------------------------------------ggatcggaga-----------------tagtattgaatattttgtcatgtggccttttgttttttaaaatattggtgcttcatagtttccgtgtttctgctagacttgacactttataacacatgctcttctatctagcagatatgtggaaatcgggatagaatctggattacccgtcgcagtcaatgggaagaggctttcaccggcatccttactctctgagctcaatgaaatcggtggaaggcatggaattggtcggattgacatggttgaaaaccggcttgtcggtatgaagagccgaggagtttatgagactcctgggggaaccattcttttcaccgcagctcgggagttggagtctttgacgcttgaccgagaaacaatccagttcaaagatatagtggccattaaatatgcagagttggtgtatgctggaaggtggtttgatcctctccgagagtccatggatgccttcatggagaagatcacagcaaccacaacaggttctgtgacattgaaactatacaagggctctgttaccgtgaccggccggacgagcccttatagcttgtataggcaggacatttcatcatttgagagtggtcagatttatgatcaagccgatgccgctgggttcattcggctttatggccttccaatgagggtgcgagcaatgcttgatcaaggtatctaagagtttca-----tctaggcttggt-gattaacatgcttgttttgttgcactcaatttttgtgtaacttttgtgggggaatttcacaaacttctttatctatgagcttaaactacaataatgcatgagggcatcacataatttcc-ttgtctcactgatcaactaacagtctgacagtatggtgtagaaaacgtagagtgaaccttgtgtgtctgatatagttacagaaccatgtcaaagaaaattgttgcttcttatatttaggttgaattttgattttaatctctgga--------------------------caaaacaagatcagcaa-------ac
>Hydrochorea_corymbosa2_Iganci_862@NODE_1_length_1217_cov_297.984509
--------------------------------------------------------------------------------------------------------------------------ttaaattgtttatcgtttttcttcaaactaatttgcttaacttataaactgatatataatccaatgatacaca-----------acatatgttatggtaagtactttatctagctttcttaacctctccaaaaaaagtcaagtggatcttatattaaggatcggaga-----------------taatattgaatattttgtcatgtggccttttgttttttaaaatattggtgcttcatagttttcgtgtttctgctagacttgacactttataacacgtgctcttctatctagcagatatgtggaaatcgggatagaatctggattacccgtcgcagtcaatgggaagaggctttcaccggcatccttactctctgaactcaatgaaatcggtggaaggcatggaattggtcggattgacatggttgaaaaccggcttgtcggtatgaagagccgaggagtttatgaaactcccgggggaaccattcttttcaccgcagctcgggagttggagtctttgacgcttgaccgagaaacaatccagttcaaagatatagtggccattaaatatgcagagttggtgtatgctggaaggtggtttgatcctctccgagagtccatggatgctttcatggagaagatcacagcaaccacaacaggttctgtgacattgaaactatacaagggctctgttaccgtgaccggccggacgagcccttatagcttgtataggcaggacatttcatcatttgagagtggtcagatttatgatcaagccgatgctgccggtttcattcggctttatggccttccaatgagggtgcgagcaatgcttgatcaaggt-------------a-----tctaggcttggt-gattaacatgcttgttttgttgcactcaatttttgtgtaacttttgtgggggaatttcacaaacttctttatctattagcttaaactacaataatgcatgagggcatcacataatttcc-ttgtctcactgatcaactaacattctaacagtatggtgtagaaaacgtagagtgaaccttgtgtgtctgatatagttacagaaccatgtcaaagaaaattgttgcttcttatatttaggttgaattttgattttaatctctataattataaggacttaaaactaaggatttaaaattatatttttaaaaaaaga--
>Hydrochorea_gonggrijpii_Tillett_45696@NODE_2_length_987_cov_76.990110
-----------------------------------------------------------------------------------------------------------------------------------------------------------------------------------------------------------------------------ggacattttggaaaacccggcaaatgagccaaaaaaggatatgtacatgatgtctgtggatccagaggatgctccgaatcaggcagagtaatgatttcctcatgttcttataacatatctattttaatgccagcgcatcaccgcagtcaagttttcatttggctcaacagtttctaacacctgcatttctatcttgcagatatgtggaaattgggatagagtcaggattacctgtttcgcttaatgggaagaggttttcaccagcatcattgctttccgaactcaatgatatcggtggaaggcatggaattggccggatcgatatggttgaaaaccggcttgttggtatgaagagccgaggagtttatgaaactcctgggggaacaatccttttcaccgcagcacgtgagttagagtctttgacacttgaccgggaaacaatccaagtcaaagattcattagcccttaaatatgcagagctggtgtatgctggaaggtggtttgatcctctccgggagtccatggatgccttcatggagaagatcacagcaactacaacaggctctgtgactttgaaactgtacaagggctctgttactgttaccggccggaacagcccttatagcctgtacaggcaggatatttcatcatttgagagtagtcagatatatgatcaggccgatgccgccgggtttattcggctttatggccttccaatgagggtgagagccatgcttgagaagggtatctaggagttgg-ttttgtattcacctaataaataaacgtgcctgttttgttgcgctcaacatttttataactaactcaggtgagtctttcattttcttttattta------------tcaatgttcaatgctgttattgaataagatcttttaatt-aacaatttatttagagattaa------------------------------tttttgattgagtttaagtggtgtgatctatagaataaaattgttgttttttctat--------------------------------------------------------------------------------ta
>Hydrochorea_marginata_Morim_563@NODE_1_length_1863_cov_142.108063
gattttgttttcaagtactagatgcaacgtgactcttggaattgcaattaaatagtctggtctttaatacaagtccaagttgactatttctgaagaaattaaggaagttaaataaaatacttttaaattgtttatcgtttttcttcaaactaatttgcttgacttataaactgatatataatccaatgatacaca-----------acatatgttatggtaagtactttatctagctttcttaacctctccaaaaaaagtcaagtggatcttatattaaggatcggagg-----------------tagtattaaatattttgtcatgtggccttttgttttttaaaatattggtgcttcatagttttcgtgtttctgctagacttgacactttataacacatgctcttctatctagcagatatgtggaaatcgggatagaatctggattacccgtcgcagtcaatgggaagaggctttcaccggcatccttactctctgaactcaatgaaatcggtggaaggcatggaattggtcggattgacatggttgaaaatcggcttgtcggtatgaagagccgaggagtttatgaaactcccgggggaaccattcttttcaccgcagctcgggagttggagtctttgacgcttgaccgagaaacaatccagttcaaagatatagtggccattaaatatgcagagttggtgtatgctggaaggtggtttgatcctctccgagagtccatggatgccttcatggagaagatcacagcaaccacaacaggttctgtgacattgaaactatacaagggctctgttaccgtgaccggccggacgagcccttatagcttgtataggcaggacatttcatcatttgagagtggtcagatttatgatcaagctgatgccgccgggttcattcggctttatggccttccaatgagggtgcgagcaatgcttgatcaaggtatctaagagtttca-----tctaggcttggt-gattaacatgcttgttttgttgcactcaatttttgtgtaacttttgtggggtaatttcacaaacttctttatctattagcttaaactacaataatgcatgagggtatcacataatttcc-ttgtctcactgatcaactaacattctaacagtatggtgtagaaaacgtagagtgaactttgtgtgtctaatttagttacagaaccatgtcaaagaaaattgttgcttcttatagttaggttgaattttgattttaatctctataattatacggacttataactaaggatttaaaattatatttttaaaaaaagaac
>Jupunba_abbottii_Zanoni_21220@NODE_1_length_1139_cov_106.840866
-------------------------------------------------------tctagtccttagtagaagacgcagttgacttttttgaaaaaaattaaggaagttaaataaaatacttttaaactgtttatcgtttttcttcaaactaatttgcttgacttataaactgatatataatccaatgacagaca-----------acatctgttttggtaagtactttatttagctttcttaacctcaccaaaaaaagtcaattggatcttatattaaggatcgggag-----------------tagtactgagtattttgtcatgtggccttttgttttttaaaatattggtgcttcatagttttcatgtttctgctagacttgacactttataacacatgctcttctatctagcagatatgtggaaatcgggatagaatctggattacccgtcgcagtcaatgggaagaggctttcaccggcatccttactctctgaactcaatgaaatcggtggaaggcatggaattggtcggattgacatggttgaaaaccggcttgtcggtatgaagagccgaggagtttatgaaactcccgggggaaccattcttttcaccgcagctcgggagttggagtctttgacgcttgaccgagaaacaatccagttcaaagatatagtggccgttaaatatgcagagttggtgtatgctggaaggtggtttgatcctctccgagagtccatggatgccttcatggagaagatcacagcaaccacaacaggttctgtgacattgaaactatacaagggctctgttaccgtgaccggccggacgagcccttatagcttgtataggcaggacatttcatcatttgagagtggtcagatttatgatcaagctgatgccgccgggttcattcggctttatggtcttccaatgagggtgcgagcaatgcttgatcaaggtatctaagagtttca-----tctaggcttggt-gattaacatgcttgttttgttgcactcaatttttgtgtaacttttgtggggggatttcacaaacttctttatctattagcttaaactacaataatgcatgagggcatcacataatttcc-tagtctcactgatcaactaacagtctaacagtatggtgtagaaaacgtagagtgaaccttgtgtgtctaatttaggtttgggatcacggtggagaagc------------------------------------------------------------------------------------------------gt
>Jupunba_asplenifolia_Ekman_6383@NODE_2_length_746_cov_24.473842
----------------------------------------------------------------------------------------------------------------------------------------------------------------------------------------------------------------------------------------------------atgagccaaaaaaggatatgtacatgatgtccgtggatccagaggatgctccgaatcaagcagagtaatgatttccttatgttcttatagcatatctattttaataccagcgcatcaccgcagtcaagttttcatttggctcaacagtttctaacacctgcatttctatcttgtagatatgtggaaattgggatagagtcaggattacctgtttgggttaatgggaagaggttttcaccagcatcattgctctccgaactcaatgatatcggtggaaggcatggaattggccggatcgatatggttgaaaaccggcttgttggtatgaagagccgaggagtttatgaaactcctgggggaacaatccttttcaccgcagcacgtgagttagagtctctgacacttgaccgggaaacaattcaagtcaaagattcattggcccttaaatatgcagagctggtgtatgctggaaggtggtttgatcctctccgggagtccatggatgccttcatggagaagatcacagcaactacaacaggctctgtgactttgaaactgtacaagggctctgttactgttaccggccggaacagcccttatagcctgtacaggcaggatatttcatcatttgagagtagtcagatatatgatcaggccgatgccgccgggtttatccggctttatggccttccaatgagggtgagagccatgcttgagaagggtatctaggagttgg-ctttgtatt------------------------------------------------------------------------------------------------------------------------------------------------------------------------------------------------------------------------------------------------------------------------------------------------------------------------------------c
>Jupunba_barbouriana_Iganci_847@NODE_1_length_1375_cov_171.722650
gattttgttttcaagtatcagatgcaacgtgactcttggaattgcaactaaatactctagttcttagtagaagacccagttgattttttttggaaaaattaaggaagttaaataaaatactttcaaactgtttatcgtttttctctaaactaatttgcttgacttatgagctgatatataatccaatgacacaca-----------gcatctgctatggtaagtactttatttagctttcttaacctcaccaaaaaaaatcaactgggtcttatattaagaaccggagg-----------------gagtattgaatattttgtcatgtggccttttgttttttaaactattggtgcttcatagttttcatgtttctgctagacttgacactttataacacatgctcttctatctagcagatatgtggaaatcgggatagaatctggattacccgtcgcagtcaatgggaagaggctttcaccggcatccttactgtctgaactcaatgaaatcggtggaaggcatggagttggtcggattgacatggttgaaaaccggcttgtcggtatgaagagccgaggagtttatgaaactcccgggggaaccattcttttcaccgcagctcgggagttggagtctttgacgcttgaccgagaaacaatccagttcaaagatatagtggccgttaaatatgcagagttggtgtatgctggaaggtggtttgatcctctccgagagtccatggatgccttcatggagaagatcacagcaaccacaacaggttctgtgacattgaaactatacaagggctctgttaccgtgaccggccggacgagcccttatagcttgtataggcaggacatttcgtcatttgagagtggtcagatttatgatcaagccgatgccgccgggttcattcggctttatggtcttccaatgagggtgcgagcaatgcttgatcaaggtatctaagagtttca-----tctaggcttggt-gattaacatgcttgttttgttccactcaattcttgtgtgactcttgtgggggaatttcacaaacttctttatctattagcttaaactacaataatgcatgagggcatcacataatttcc-ttgtctcactgatcaactaacagtctaacagtatggtgtagaaaacgtagagtgaaccttgtgtgtctaatttagttacagaaccatgtcaaagaaatttgttgcttcttatagttaggttgaattttgattttaatctctataattataaggacttaaaactaaggatttaaaattatatttttaaaaaaagaaa
>Jupunba_barbouriana_Iganci_847@NODE_2_length_1280_cov_90.372402
atgtttattttccaatgtcaagtataattcggactaaaaaaatcaatttgaatgccctgattcttattcca------------tatc-ttt----aggctaatgtatctacttttgttc-----------tttttgcactgtcctaaaacttgatattggaactgacatatggatgttgatattactttctctcacttttgcaatctgcgacgctgcagggtgacattttggaagacccggcaaatgagccaaaaaaggatatgtacatgatgtctgtggatccagaggatgctccgaatcaagcagagtaatgatttccttatgttcttatagcatatctattttaatgccagcgcatcaccgcagtcaagttttcatttggctcaacaggttctaacacctgcatttctatcttgcagatatgtggaaattgggatagagtcaggattgcctgtttcggttaatgggaagaggttttcaccagcatcattgctctctgaactcaatgatatcggtggaaggcatggaattggccggatcgatatggttgaaaaccggcttgttggtatgaagagccgaggagtttatgaaactcctggtggaacaatccttttcaccgcagcacgtgagttagagtctttgacacttgaccgggaaacaattcaagtcaaagattcattggcccttaagtatgcagagttggtgtatgctggaaggtggtttgatcctctccgggagtccatggatgccttcatggagaagatcacagcaactacaacaggctctgtgactttgaaactgtacaagggctctgttactgttaccggtcggagcagcccttatagcctgtacaggcaggatatttcatcatttgagagtagtcagatatacaatcaggccgatgccgccgggtttattcggctttatggccttccaatgagggtgagagccatgcttgagaagggtatctaggagttgg-ctttgtattcacctgataaataaacatgcctattttgttgcgctcaacatttttataactaactcagatgattttctcattttcttttattta------------tcaatgctcaatggggttattgaacaagatctcttaatt-aacaatttatctaaagattga------------------------------tttttgctcgagtttaagtcgtatgatccatgggataaaattgttgtttcttctatt-----------tttgtcttaagata------aaaaatggcatattgttcaattatat----------------------ta
>Jupunba_barbouriana_Iganci_847@NODE_3_length_640_cov_43.827709
gattttgttttcaagtatcagatgcaacgtgactcttggtattgcaattaaatagtctggtctttaatataagtccgagttgactttttctgaaaaaattaaggaagct-----aaatacttttaaattgtttactgtttttctccaaaataatttacttgacttataaactgatatataatccaatgatacata-----------gcatttgttatggtaagtactttatctagcttttttaatctctccaaaaaaagtcaaatggatcttatattaaggatcggaga-----------------tggtattgaatgttttgtcatgtggccttttgttttttaaaatattggtgcttcatagttttcgtgtttctgctagacttgacactttataacacatgctcttctatctagcagatatgtagaaatcgggatagaatctggattacctgtcgcagtcaatgggaagaggctttcaccggcatccttactgtctgaactcaatgaaattggtggaaggcatggaattggtcggattgacatggttgaaaaccggcttgttggtatgaagagccgaggagtttatgaaactcccgggggaaccattcttttcaccgcagctcgggagttggagtcttt-------------------------------------------------------------------------------------------------------------------------------------------------------------------------------------------------------------------------------------------------------------------------------------------------------------------------------------------------------------------------------------------------------------------------------------------------------------------------------------------------------------------------------------------------------------------------------------------------------------------------------------------------------------------------------------------------
>Jupunba_brachystachya_Lima_7438@NODE_2_length_1238_cov_57.670112
atgtttattttccaatgtcaagtataattcggactaaaaaaatcaaattgaatgccctgattcttattcca------------tatc-ttt----aggttagtgtatctacttttgtt------------tttttgcactgtcctaaaactagatattggaactgacatatggatattgatattactttctctcactgttgcaatctgcgacgctgcagggtgacattttggaagacccggcaaatgagccaaaaaacgatatgtacatgatgtctgtggatccagaggatgctccgaatcaagcagagtaatgatttccttatgttcttatagcatatctattttaatgccagcgcatcaccgcagtcaagttttcatttggctcaacagtttctaacacctgcatttctatcttgcagatatgtggaaattgggatagagtcaggattacctgtttcggttaatgggaagaggttttcaccagcatcattgctttccgaactcaatgatatcggtggaaggcatggaattggccggatcgatatggttgaaaaccggcttgttggtatgaagagccgaggagtttatgaaactcctggtggaacaatccttttcaccgcagcacgtgagttagagtctttgacacttgaccgggaaacaatccaagtcaaagattcattagcccttaaatatgcagagctggtgtatgctggaaggtggtttgatcctctccgggagtccatggatgccttcatggagaagatcacagcaactacaacaggctctgtgactttgaaactgtacaagggctctgttaccgttaccggccggaacagcccttatagcttgtacaggcaggatatttcatcatttgagagtagtcagatatacgatcaggccgatgccgccgggtttattcggctttatggccttccaatgagggtgagagccatgcttgagaagggtatctaggagttgg-ttttgtattcacctgataaataaacatgcctgttttgttgcactcaacatttttataactaactcaagtgattttttcatttt-ttttattta------------tcaacgttcaataaggttattaaacaagatctcttaatt-aacaatttatctaaagattga------------------------------tttttgattgagtttaatctgcatgattcatgacataaaattgttgtttcttt-----------------------------------------------------------------------------------ta
>Jupunba_cochleata_Bonadeu_673@NODE_1_length_1221_cov_44.842657
-------------------------------------------------------------------------------------------------------------------------------------------------------------------------------------------------------tgcaatctgcgacgctgcagggtgacattttggaagacccggcaaatgagccaaaaaaggatatgtacatgatgtctgtggatccagaggatgctccgaatcaagcagagtaatgatttcctcatgttcatataacatatctattttaatgccggcgcatcaccgcagtcaagttttcatttggctcaacagtttctaacacctccatttctatcttgcagatatgtggaaattgggatagagtcaggattacctgtttcggttaatgggaagaggttttcaccagcatcattgctctctgaactcaatgatatcggtggaaggcatggaattggccggatcgatatggttgaaaaccggcttgttggtatgaagagccgaggagtttatgaaactcctggtggaacaatccttttcaccgcagcacgtgagttagagtctttgacacttgaccgggaaacaatccaagtcaaagattcattagcccttaaatatgcagagctggtgtatgctggaaggtggtttgatcctctccgggagtccatggatgccttcatggagaagatcacagaaactacaacaggctctgtgactttgaaactgtacaagggctctgttactgttaccggccggaacagcccttatagtctgtacaggcaggatatttcatcatttgagagtagtcagatatatgatcaggccgatgccgccgggtttattcggctttatggccttccaatgagggtgagagccatgcttcagaagggtgtctaagagttgg-ttttgtattcacctgataaaaaaacatgcctgttttgttgcgctcaacatttttataactaacttaggtgattttctcatttt-ttttattta------------tcaacgtttaatggggttattgaacaagatctcttatat-------------agagattga------------------------------tttttgatcaagtttaagtcgtgtgattcatggaataaaattgtcgtttcttctatt-----------attgtcttaaggtaa-----aagaaaggcccattgttcaattatgcaagccattctcttaagaaaaaaca
>Jupunba_cochleata_Bonadeu_673@NODE_5_length_555_cov_49.939331
-------------------------aacgtgactcttggaattgcaatta---agtctggtctttagtataagaccaagctgactttttctaaagagattaaggaagctaaataaaatacttttaaactgtttatcgtttttctccaaactaatttgcttgacttataaactgatatataatccaatgatacaca-----------acatatgctatagtaagtactttatatagctttcttaacctctccaaaaaaagtcaagtgaatcttatattaaggaccggagg-----------------tagtattgaatattttgtcatgtggccttttgttttttaaaatattggtgcttcatagtttacatgtttctgctagacttgacactttataacacatgctcttctatctagcagatatgtggaaatcgggatagaatctggattacccgttgcagtcaatgggaagaagctttcaccggcatccttactgtctgaactcaatgaaatcggtggaaggcatggagttggtcggattgacatggttgaaaaccggcttgtcggtatgaagagccgaggagtttatgaaactcctgggggaacc------------------------------------------------------------------------------------------------------------------------------------------------------------------------------------------------------------------------------------------------------------------------------------------------------------------------------------------------------------------------------------------------------------------------------------------------------------------------------------------------------------------------------------------------------------------------------------------------------------------------------------------------------------------------------------------------------------------------------------
>Jupunba_commutata_Maguire_46145@NODE_1_length_1362_cov_132.257588
gattttgttttcaagtatcagatgcaacgtgactcttggaattgcaattaaataaccttgttctcagtataagatccagttgattttttttaaagaaattaagaaagctaaataaaatacttttaaactatttatcatttttctctaaactaatttgcttgacttataaactgatatataattcaataacacacaat-------atatatatactatggtaagtactttatttagcttttttaacatctccaaaaaaagttaattggatcttgtattaaagaccgaaag-----------------tagtactgaatattttgttatgtggccttttgttttttaaaatattggtgcttcatagtgttcgtgtttctgctagacttgacac--tataacacatgctcttctatctagcagatatgtagaaatcgggatagaatctggattacccgtcgcagtcaatgggaagaagctttcaccggcatccttactgtcagaactcaatgaaatcggtggaaggcatggagttggtcggattgacatggttgaaaaccggcttgtcggtatgaagagccgaggagtttatgaaactcccgggggaaccattcttttcaccgcagctcgggagttggagtctttgacgcttgaccgagaaacaatccagttcaaagatatagtggccgttaaatatgcagagttggtgtatgctggaaggtggtttgatcctctccgagagtccatggatgccttcatggagaagatcacagcaaccacaacaggttctgtgacattgaaactatacaagggctctgttaccgtgaccggccggacgagcccttatagcttgtataggcaggacatttcatcatttgagagtggtcagatttatgatcaagctgatgccgccgggttcattcggctttatggtcttccaatgagggtgcgagcaatgcttgatcaagatatctaagagtgtca-----tctaggcttggt-gattaacatgcttgttttgttgcactcaatttttgtgtaacttttgtgggggaatttcacaaacttctttatctattagcttaaactacaataatgcatgagagcatcacataatttcc-ttgtctcactgatcaactaacagtctaacagtatggtgtagaaaacgtagattgaaccttgtgtgtctaatttagttacagaaccgtgtcaaagaaaattgttgcttcttatagttaggttgaattttgattttaatctctataattatacgg--------------ttttaaaattatatttttaaaaaaaga--
>Jupunba_commutata_Maguire_46145@NODE_2_length_874_cov_86.786700
--------------------------------------------------------------------------------------------------------------------------------------------------------------------------------------------------------------------------------------------------------------------------------gtctgtggatccagaggatgctccgaatcaagcagagtaatgatttccttatgttcttataacatatctattttaat--------atcaccgcagtcaagttttcatttggctcaacagtttctaacacctgcatttctatcttgcagatatgtggaaattgggatagagtcaggattacctgtttctgttaatgggaagaggttttcaccagcatcattgctctccgaactcaatgatatcggtggaaggcatggaattggccgaatcgatatggttgaaaaccggcttgttggtatgaagagccgaggagtttatgaaactcctggtggaacaatccttttcaccgcagcacgtgagttagagtctttgacacttgaccgggaaacaatccaagtcaaagattcattagcccttaaatatgcagagctggtgtatgctggaaggtggtttgatcctctccgggagtccatggatgccttcatggagaagatcacagcaactacaacaggctctgtgactttgaaactgtacaagggctctgttactgttaccggccggaacagcccttatagcctgtacaggcaggatatttcatcatttgagagtagtcagatatatgatcaggccgatgccgccgggtttattaggctttatggccttccaatgagggtgagagccatgcttgagaagggtatctagtagttgg-ttttgtattcacctgataaataaacatgtctgttttgttgcgctcaacatttttataactaactcaggtgattttctcattttcttttattta------------ttaatgttcaatggggttattgaacaagatcttttaatt-aataatttatctagagattga------------------------------tttttaatcgagt-----------------------------------------------------------------------------------------------------------------------------
>Jupunba_commutata_Maguire_46145@NODE_3_length_617_cov_7.301852
----------------------------------------------------------------------------------------------------------------------------------------------------------------------------------------------------------------------------------------------------------------------------------------------------------------------------------------------------cttttatattggtgtgcatcatagtgttcaagtatctgctaaacatgacactttctaacacatgcactttcatcttgcaggtacgtagaaattggtatagagtgaagactaccagtttcagctaatggcaagaggctttaaccaacatccttactctcagaactcaatgaaattggtggaaggtacggcattggccgggctgacatgatcgaaaaccg----------------gctcaaggaatttatgaaactcctgggggaaccatcctgttcactgcaacac----------gtgtttgacacttgagagagaaacaatccaagttaaagattcactagccttgaaatatgcagagctagtttatgtgggaaaatggtctgatcctctaagagagtccattgatgccttcatggagaagatcacagcaagcacgacaggttctgtgacattgaagctatacaagggctctataactgtgactggccggaacatcccttatagcttgtacaggcaagatatttcatcttttgagaatgatccaatccatgatcaagctcatgctactgggtttatacagatttatggccttccaacgagggtgagagccatgcttgagcaggg-------------------------------------------------------------------------------------------------------------------------------------------------------------------------------------------------------------------------------------------------------------------------------------------------------------------------------------------------------------
>Jupunba_filamentosa_Lima_7487@NODE_1_length_1494_cov_113.602682
gattttgttttcaagtatcagatgcaacgtgactcttggaattgcaattaaataaccttgttcttaggataagatccagttgactttttttggagaaattaagaaaactaaataaaatacttttaaaccatttatcgtttttctctaaactaatttgcttgacttataaactgatatataattcaataaaacaca-----------acatatactatggtaagtactttatttagctttcttaacatctccaaaaaaaattaactggatcttgtattaaagaccgaaag-----------------tagtactgaatattttgtcatgtggccttttgttttttaaaatattggtgcttcatagtgttcgtgtttctgctagacttgacactttataacacatgctcttctatctagcagatatgtagaaatcgggatagaatctggattacccgtcgcagtcaatgggaagaggctttcaccggcatccttactgtctgaactcaatgaaatcggtggaaggcatggaattggtcggattgacatggttgaaaaccggcttgtcggtatgaagagccgaggagtttatgaaactcccgggggaaccattcttttcaccgcagctcgggagttggagtctttgacacttgaccgagaaacaatccagttcaaagatatagtggccgttaaatatgcagagttggtgtatgctggaaggtggtttgatcctctccgagagtccatggatgccttcatggagaagatcacagcaaccacaacaggttctgtgatattgaaactatacaagggctctgttaccgtgaccggccggacgagcccttatagcttgtataggcaggacatttcatcatttgagagtggtcagatttatgatcaagccgatgccgcggggttcattcggctttatggccttccaatgagggtgcgagcaatgcttgatcaaggtatctaagagtttca-----tcaaggcttggt-gattaacatgcttgttttgttgcactcaatttttgtgcaacttttgtgggggaatttcacaaa---ctttatctatttgcttaaactacaataatgcatgagggcatcacataatttcc-tagtctcactgatcaactaacagtctaacagtatggtgtagaaaacgtagagtgaaccttgtgtgtctaatctagttacagaaccaggtcaaagaaaatttttgcttcatataaataggttgaattttgattttaatctctataattataaggacttaaaactaaggatttaaaattatatttttaaaaaaagata
>Jupunba_floribunda_Iganci_883@NODE_2_length_1381_cov_63.508436
atgtttattttccaatgtcaagtataattcggacttaaaaaatcaaattgaatgccctgattcttattcca------------tatc-ttt----aggttaatgtatctacttttgtt------------tttttgcactgtcctaaaactagatattggaactgacatatggatattg-tattactttctctcacttctgcaatctgctacgctgcagggtgacattttggaagacccggcaaatgagccaaaaaaggatatgtacatgatgtctgtggatccagaggatgctccgaatcaagcagagtaataatttccttatgttcttatagcatgtctattttaatgccagcgcatcaccgcagtcaagttttcatttggctcaacagtttctaacacctgcatttctatcttgcagatatgtggaaattgggatagagtcaggattacctgtttcggttaatgggaagaggtcttcaccagcatcattgctttccgaactcaatgatattggtggaaggcatggaattggccggatcgatatggttgaaaaccggcttgttggtatgaagagccgaggagtttatgaaactcctggtggaacaatccttttcaccgcagcacgtgagttagagtctttgacacttgaccgggaaacaatccaagtcaaagattcattagcccttaaatatgcagagctggtgtatgctggaaggtggtttgatcctctccgggagtccatggatgccttcatggagaagatcacagcaactacaacaggctctgtgactttgaaactgtacaagggctctgttactgttaccggccggaacagcccttatagtctgtacaggcaggatatttcatcagttgagagtagtcagatatatgatcaggccgatgccgccgggtttattcggctttatggccttccaatgagggtgagaaccatgcttcagaagggtgtctaggagttgg-ttttttattcacctgataaacaaacatgcctgttttgttgcgctcaacatttttataactaactcaggtgattttttcattttcttttattta------------tcaacgctcaatggggttattgaataagatctcttaattaaacaatttatctagagaatga------------------------------tttttgatcgagtttaagttgtgtgatttataagataaaattgttgtttcttctatt-----------tttttcttaagataa-----aaaaaaggcccattgttcaattatgcaagccattctcttaagaaaacaat
>Jupunba_floribunda_Iganci_883@NODE_3_length_743_cov_11.180180
--------------------------------------------------------------------------------------------------------------------------------------------------------------------------------------------------------------------------------------------------------------------------------------------------------------------------------------------------------------------cttcatagtgttcaagtatctgctaaacatgacacttcctaacacatgcactttcatcttgcaggtacgtagaaattggtatagagtcaggactaccagtttcagctaatggcaagaggctttcacctgcatccttactctcagaactcaatgaaattggtggaaggcatggcattggccgggccgacatgatcgaaaaccg----------------gctcgaggaatttatgaaactcctcggggaaccatcctgttcacagcaacac----------gtgtttgacacttgagagagaaacaatccaagtaaaagattcatcagccttgaaatatgcagagctaatttatgtgggaaaatggtttgatcctctaagagagtccattgatgccttcatggagaagatcacagcaagcacgacaggttctgtgacattgaagctatacaagggctctataactgtgactggccggaacatcccttatagcttgtacaggcaagatatttcatctttagagaatgatccaatccatgatcaagctcatgctactgggtttatacagatttatggccttccaacgagggtgagagccatgcttgagcagggtatctaatacttc--ttttctgcaattttgtccggaaaatatacgtgta------------------------------------------ttacatttttttatatatttgctttcgtatctgatatctttg----tactaga----atgttctagcta------------------------------------------------------------------------------------------------------------ttaggtaaatcttttcttaaatgtgttctgt-------------------------------------------------c
>Jupunba_laeta_Mori_25147@NODE_1_length_1115_cov_65.293834
-------------------------------------------------------------------tacaagaccgagttgactttttctgaagaaattaaggaagctaaataagatacttttaaactgtttatcgtttttctccaaactaatttgtttgacttataaaccgatatataatccaatgatacaca-----------acatatgttttggtaagtactttatctagctttcttaatctctccaagaaaagtctagtggatcttatattaaggatcggaga-----------------tagtattgaatattttgtcatgtggccttttgtttttcaaaatattggtgcttcatagttttcatgtttctgctagacttgacactttataacacatgctcttctatctaacagatatgtggaaatcgggatagaatctggattacccgtcgcagtcaatgggaagaggctttcaccggcatccttactgtctgaactcaatgaaatcggtggaaggcatggaattggtcggattgacatggttgaaaaccggcttgtcggtatgaagagccgaggagtttatgaaactcccgggggaaccattcttttcaccgcagctcgggagttggagtctctgacgcttgaccgagaaacaatccagtttaaagatatagtggccgttaaatatgcagagttggtgtatgctggaaggtggtttgatcctctccgagagtccatggatgccttcatggagaagatcacagcaaccacaacaggttctgtgacattgaaactatacaagggctccgttacggtgaccggccggacgagcccttatagcttgtataggcaagacatttcatcatttgagagtggtcagatttatgatcaagccgatgccgccgggttcattcggctttatggccttccaatgagggtgcgagcaatgcttgatcaaggtatctgagagtttca-----tctaggtttggt-gattaacatgcttgttttgttgcactcaatttttgtgtaacttttgtgggggaatttcacaagcttctttatctactagcttaaactacaataatgcatgagggcatcacataatttcc-ttgtctcactgatcaactaacagtctaacagtatggtgtaaaaaacgtagagtgaaccttgtgtgtctaatttagttacagaaccatgtcaaagaaaa--------------------------------------------------------------------------------------------------
>Jupunba_laeta_Mori_25147@NODE_3_length_565_cov_3.831967
-----------------------------------------------------------------------------------------------------------------------------------------------------------------------------------------------------------------------------------------------------------------------------------------------------------------------------------------------------------------------------------------------------------------------------------ggtatgtagaaattgg--tagagtcaggactaccagtttcagttaatggcaagaggctttcaccagcatccatactctcagaactcaatgaaattggtggaaggtacggcattggacgggctgacatgatcgaaaaccg----------------gctcaaggaatttatgaaactcctgggggaaccatcctgttcactgcaacac----------gtgtttgacacttgagagagaaacaatccaagttaaagattcattagccttgaaatatgcagagctagtttatgtgggaaaatggtttgatcctgtaagagagtccattgatgccttcatggagaagatcacagcaagcacaacaggttctgtgacattgaagctatacaagggctctattactgtgattggccggaacagcccttatagcttgtacaggcaagatatttcatcttttgagaataatccaatctatgatcaagctcattctaccgggtttatacagatttatggccttccaacgagggtgagagccatgcttgagcagggtatctaagacttct-ttttctgcaattttgtctggaaaatatacg----------------------------------------------------------------------------------------------------------------------------------------------------------------------------------------------------------------------------------------------------------------------------------------------------------------
>Jupunba_langsdorfii_Ribeiro_728@NODE_2_length_1283_cov_61.863184
atgtttattttccaatgtcaagtataattcggactaaaaaaatcaaattgaatgccctgattcttattcca------------tatc-ttt----aggttaatgtatctacttttgtt------------tttttgcactgtcctaaaactagatatcggaactgacatatggatattgatattactttccctcacttttgcaatctacgacgctgcagggtgacattttggaagacccggcaaatgagccaaaaaaggatatgtacatgatgtctgtggatccagaggatgctccgaatcaagcagagtaatgatttccttgtgttcttataacatatctattttaatgccagcgcatcaccgcagtcaagttttcatttggctcaacagtttctacctcctgcatttctatcttgtagatatgtggaaattgggatagagtcaggattacctgtttccgttaatgggaagaggttttcaccagcatcattgctctccgaactcaatgatatcggtggaaggcatggaattggccggatcgatatggttgaaaaccggcttgttggtatgaagagccgaggagtttatgaaactcctggtggaacaatccttttcaccgcagtacgtgagttagagtctttgacacttgaccgggaaacaattcaagtcaaagattcattggcccttaaatatgcagagctggtgtatgctggaaggtggtttgatcctctccgggcgtccatggatgccttcatggagaagatcacagcaactacaacaggctctgtgactttgaaactgtacaagggctctgttactgttaccggccggaacagcccttatagcctgtacaggcaggatatttcatcatttgagagtagtcagatatatgatcaggccgatgccgccgggtttattcggctttatggccttccaacgagggtgagagccatgcttgagaagggtatctaggagttgg-ttttgtattcaccaaataaataaacatgcctgttttgttgcgctcaacatttttataactaactcaggtgattttttcattttcttttattta------------tcaacgttcaat-gggttattgaacaagatctcttagtt-aataatttatctagagattaa------------------------------tttttaatcgagtttaaatcatgtgatctatgagataaaattgttgattcttctatt-----------tctgtcttaggatt------aacaaaggcccattgttcaattatgcaaaacattctct----------tt
>Jupunba_leucophylla_Iganci_839@NODE_2_length_1362_cov_114.231128
---------ttccaatgtcaagtataattcggactaaaaaaatcaaattgaatgacctgattcttattcca------------tatc-ttt----aggttaatgtatctacttttgtt------------tttttgcactgacctaaaactagatattggaactgacatatggatattgatattactttctctcacttttgcaatctgcgacgctgcagggtgacattttggaagacccggcaaatgagccaaaaaaggatatgtacatgatgtctgtggatccagaggatgctccgaatcaagcagagtaatgatttcgttatgtgcttatagcatatctattttaatgccagcgcatcaccgcagtcaagttttcatttggctcaacagtttctaacacctgcatttctatcttgtagatatgtaaaaattgggatagagtcaggattacctgtttcggttaatgggaagaggttttcaccagcatcattgctttccgaactcaatgatatcggtggaaagcatggaattggccggatcgatatggttgaaaaccggcttgttggtatgaagagccgaggagtttatgaaactcctggtggaacaatccttttcaccgcagcacgtgagttagagtctttgacacttgaccgggaaacaatccaagtcaaagattcattagcccttaaatatgcagagctggtgtatgctggaaggtggtttgatcctctccgggagtccatggatgccttcatggagaagatcacagcaacaacaacaggctctgtgactttgaaactgtacaagggctctgttactgttaccggccggaacagcccttatagcctatacaggcaggatatttcatcatttgagtgtagtcagatatatgatcaggccgatgccgccgggtttattcggctttatggccttccaatgagggtgagagccatgcttcagaagggtatctaggagttgg-ttttgtattcacctgataaataaacatgcctgttttgttgcgctcaacattttgaca---aactcaggtgattttctcattttcttttattta------------ttaatgttcaatggggttattgaacaagatcttttaatt-aacaatttatctagagattga------------------------------tttttgatcgagtttaagtcgtg--------------aaattgttgtttcttttatt-----------tttgtcttaagata------aaaaaaggcccattgttcaattatgcaagccattctcttaagaaaaaaat
>Jupunba_leucophylla_Iganci_839@NODE_3_length_702_cov_79.187200
gattttgttttcaagtatcagatgcaacgtgactcttggaattgcaattaaatagtctagtctttagtataaaaccgagctcactttttctgaagaaatcaaggaagctaaataaaatacttttaaactgtgtatcgtttttctccaaactaatttgtttgacttataaactgatatataattcaatgatacaca-----------acatatactatagtaagtactttatctagctttcttaacctctcctaaaaaagtcaagt-gatcttatattaaggaccggagg-----------------tagtattgaatattttgtcatgtggccttttgttttttaaaatattggtgcttcatacttttcatgtttctgctagacttgacactttataacacatgctcttctatctagcagatatgtagaaatcgggatagaatctggattacccgtcgcagtcaatgggaagaggctttcaccggcatccttactgtctgaactcaatgaaattggtggaaggcatggaattggtcggattgacatggttgaaaaccggcttgtcggtatgaagagccgaggagtttatga----------------------------------------------------------------------------------------------------------------------------------------------------------------------------------------------------------------------------------------------------------------------------------------------------------------------------------------------------------------------------------------------------------------------------------------------------------------------------------------------------------------------------------------------------------------------------------------------------------------------------------------------------------------------------------------------------------------------------------------------------
>Jupunba_limae_Iganci_261@NODE_2_length_1491_cov_53.806931
atgtttattttccaatgtcaagtataattcggactaaaaaaatcaaattgaatgccctgattcttattcca------------tatc-ttt----aggttaatgtatctacttttgttt-----------tttttgcactgtcctaaaactagatattggaactgacataccgatattgatattactttctctcacttttgcaatctgcgacgctgcagggtgacattttggaagacccggcaaatgagccaaaaaaggatatgtacatgatgtctgtggatccagaggatgctcctaatcaagcagagtaatgatttccttatgatcttatagtatatctattttaatgccagcgcatcaccgcagtcaagttttcatttggctcaacagtttctaacacctgcatttctatcttgcagatatgtggaaattgggatagagtcaggattacctgtttcagttaatgggaagaggttttcaccagcatcattgctctctgaactcaatgatatcggtggaaggcatggaattggccggatcgatatggttgaaaaccggcttgttggtatgaagagccgaggagtttatgaaactcctgggggaacaatccttttcaccgcagcacgtgagttagagtctttgacacttgaccgggaaacaatccaagtcaaagattcattagcccttaaatatgcagagctggtgtatgctggaaggtggtttgatcctctccgggagtccatggatgccttcatggagaagatcacagcaacaacaacaggctctgtgactttgaaactgtacaagggctctgttactgttaccggccggaacagcccttatagcctgtacaggcaggatatttcatcattcgagagtagtcagatatatgatcaggccgatgccgccgggtttattcggctttatggccttccaatgagggtgagagccatgcttgagaagggtatctaggacttgg-ttttgtattcacctgataaataaatatgcctg-tttgttgcgctcaacgtttttataactgactcaggtgattttctcatttttttttattta------------ttaatgctcaataggtttattgaacaagatttcttaatt-aacaatttgtttaaaaattaa------------------------------tttttgatcgaatttaagtcgtatgatttatgggataaaattgttggttcttctatt-----------tgtcttttaagat-------aaaaaagacccattgttcaattatgcaagccattctcttaagaaaaaatg
>Jupunba_longipedunculata_Cardona_2682@NODE_2_length_990_cov_80.805038
------------------------------------------------------------------------------------------------------------------------------------------------------------------------tatggatatttatattactttctctcacttttgcaatctgcgacgctgcagggtgacattttggaagacccggcaaatgagccaaaaaaggatatgtacatgatgtctgtggatccagaggatgctccgaatcaagcagagtaatgatttcgttatgttcttatagcatatctattttaatgccagcgc-ccaccgcagtcaagttttcatttggctcaacagtttctaacacctgcatttctatcttgcagatatgtggaaattgggatagagtcaggattacctgtttcggttaatgggaagaggttttcaccagcatcattgctctctgaactcaatgatatcggtggaaggcatggaattggccggatcgatatggttgaaaaccggcttgttggtatgaagagccgaggagtttatgaaactcctgggggaacaatccttttcaccgcagcacgtgagttagagtctttgacacttgaccgggaaacaatccaagtcaaagattcattagcccttaaatatgcagagctggtgtatgctggaaggtggtttgatcctctccgggagtccatggatgccttcatggagaagatcacagcaactacaacaggctctgtgactttgaaactgtacaagggctctgttactgttaccggccggaacagcccttatagcctgtacaggcaggatatttcatcatttgagagtagtcagatatatgatcaggccgatgccgccgggtttattcggctctatggccttccaatgagggtgagagccatgcttgagaagggtatctaggagttgg-ttttgtattcacctgataaataaacatgcctgttttgtttccctcaacatttttataactaacttagttgattttctcattttcttttatttatcggtttatttatcaatgctcaatagggttattgaacaagatctcttaatt-aacaatttatctagag-----------------------------------------------------------------------------------------------------------------------------------------------------------------------------
>Jupunba_macradenia_Lourteig_3021@NODE_2_length_1069_cov_57.697581
------------------------------------------------------------tgcttattcca------------tatc-ttt----aggttaatgtatctacttttgtt------------tttttgcactgtcctaaaactagatattggaactgacatatcgatattgatattactttctctcacttttgcaatctgcgacgctgcagggtgacattttggaagacccggcaaatgagccaaaaaaggatatgtacttgatgtctgtggatccagaggatgctccgaatcaagcagagtaatgatttccttatgttcttataacatatctattttaatgccagcgcatcaccgcagtcaagttttcatttggctcaacagtttctaacacctgcatttctatcttgcagatatgtggaaattgggatagagtcaggattacctgtttcggttaatgggaagaggttttcaccagcatcattgctctccgaactcaatgatatcggtggaaggcatggaattggccggatcgatatggttgaaaaccggcttgttggtatgaagagccgaggagtttatgaaactcctggtgggacaatccttttcaccgcagcacgtgagttagagtctttgacacttgaccgggaaacaattcaagtcaaagattcattggcccttaaatatgcagagctggtgtatgctggaaggtggtttgatcctctccgggagtccatggatgccttcatggagaagatcacagcaactacaacaggctctgtgactttgaaactgtacaagggctctgttactgttaccggccggaacagcccttatagcctgtacaggcaggatatttcatcatttgagagtagtcagatatatgatcaggccgatgccgccgggtttattcggctttatggccttccaatgagggtgagagccatgcttgagaagggtatctaggagttgg-ttttgtattcaccaaataaataaacatgtctgttttgttgcgctcaacatttttataactaactcaggtgactttctcatgttcttttattta-------------------tcaatggggttattgaataagatctcttaatt-aacaatttatttagagattga------------------------------tttttaatcgagtttaag----------------------------------------------------------------------------------------------------------------------tg
>Jupunba_microcalyx_Iganci_855@NODE_1_length_1584_cov_142.912409
gattttgttttcaagtatcagaggcaacgtgactcttggaattgcaagtaaatagtctggtctttagtataagaccgagttgactttttttgaagaaattaaggaagctaattaaaatacttttaaactgtttaccgtttttctccaaactaatttacttgacttataaactgatatataatccaatgatacaca-----------acatatgctatgataagtactttatctagctttcttaacctttccaaaaaaagtcaagtggattttatattgaggaccggagg-----------------cagtattgaatattttgtcatgtggccttttgttttttaaaatattggtgctttatagttttcatgtgtctgctagacttgacactttataacacatgctcttctatctaacagatatgtggaaatcgggatagaatctggattacccgtcgcagtcaatgggaagaggctttcaccggcatccttactctctgaactcaatgaaatcggtggaaggcatggaattggtcggattgacatggttgaaaaccggcttgtcggtatgaagagccgaggagtttatgaaactcccgggggaaccattcttttcaccgcagctcgggagttggagtctttgacgcttgaccgagaaacaatccagttcaaagatatagtggccattaaatatgcagagttggtgtatgctggaaggtggtttgatcctcttcgagagtccatggatgccttcatggagaagatcacagcaaccacaacaggttctgtgacattgaaactatacaagggctctgttaccgtgaccggccggacgagcccttatagcttgtataggcaggacatttcatcatttgagagtggtcagatttatgatcaagccgatgcagccgggttcattcggctttatggccttccaatgagggtgcgagcaatgcttgatcaaggtatctaagagtttca-----tctgggcttggt-gattaacatgcttgttttgttgcactcaatttttgtgtaacttttgtgggggaatttcacaaacctctttatctattagcttaaactacaataatgcatgagggcatcgcataatttcc-ttgtctcactgatcaactaacagtctaacagtatggtgtagaaaacgtagagtgaaccttgtgtgtctaatttagttacagaaccatgtcaaagaaaattgttgctttttatagttaggttgaattttgattttaatttctataattatacggacttaaaactaagaatttaaaattatatttttaaga-----ca
>Jupunba_microcalyx_Iganci_855@NODE_2_length_1313_cov_82.802589
---------ttccaatgtcaagtataattcggactaaaaaaatcaaattgaatgacctgattcttattcca------------tatc-ttt----aggttaatgtatctacttttgtt------------tttttgcactgacgtaaaactagatattggaactgacatatggatattgatattactttctctcacttttgcaatctgcgacgctgcagggtgacattttggaagacccggcaaatgagccaaaaaaggatatgtacatgatgtctgtggatccagaggatgctccgaatcaagcagagtaatgatatccttatgttcttataacatatctattttaatgccagcgcatcaccgcagtcaagttttcatttggctcaacagtttctaacacctgcatttctatcttgtagatatgtggaaattgggatagagtcaggattacctgtttcggttaatgggaagaggttttcaccagcatcattgctctccgaactcaatgatatcggtggaaggcacggaattggccggatcgatatggttgaaaaccggcttgttggtatgaagagccgaggagtttatgaaactcctggtggaacaatccttttcaccgcagcacgtgagttagagtctttgacacttgaccgggaaacaatccaagtcaaagattcattagcccttaaatatgcagagctggtgtatgctggaaggtggtttgatcctctccgggagtccatggatgccttcatggagaagatcacagcaactacaacaggctctgtgactttgaaactgtacaagggctctgttactgttaccggccggaacagcccttatagtctgtacaggcaggatatttcatcatttgagagtagtcagatatatgatcaggccgatgccgccgggtttattcggctttatggccttccaatgagggtgagagccatgcttcagaagggcatctaggagttgg-ttttgtattcacctgataaataaacatgcctgttttgttgcgctcaacatttttacaacaaactcaggtgattttctcattttcttttattta------------ttaatgttcaatggggttattgaacaagatcttttaatt-aacaatttatctagagattga------------------------------tttttgatcgagtttaagtcgtg--------------aaattgttgtttcttttatt-----------tttgtcttaagata------aaaaaaggcccattgttcaattatgcaaaccattctcttaagaaaaaa-t
>Jupunba_nipensis_Mayo_19662@NODE_1_length_933_cov_34.633178
------------------------------------------------------------------------------------------------------------------------------------------------------------------cttataaactgatatataatccaataatacaca-----------atatatgctatagtaagtactttatctagctttcttatcctctcccaaaaaggtcaagtagatcttatattaagaaccgaagg-----------------tagtattgaatattttgtcatgtggccttttgttttttaaaatattggtgcttcatagttttcatgtttctgctagacttgacacttcataacacatgctcttctatctagcagatatgtggaaatcgggatagaatctggattacccgtcgcagtcaatgggaagaggctttcaccggcatacttactctctgaactcaatgaaatcggtggaaggcatggaattggtcggattgacatggttgaaaaccggcttgtcggtatgaagagccgaggagtttatgaaactcctgggggaaccattcttttcaccgcagctcgggagttggagtctttgacgcttgaccgagaaacaatccagttcaaagatatagtggccgttaaatatgcagagttggtgtatgctggaaggtggtttgatcctctccgagagtccatggatgccttcatggagaagatcacagcaaccacaacaggttctgtgacattgaaactatacaagggctctgttaccgtgaccggccggacgagcccttatagcttgtataggcaggacatttcatcatttgagagtggtcagatttatgatcaagctgatgccgccgggttcattcggctttatggtcttccaatgagggtgcgagcaatgcttgatcaaggtatctaagagtttca-----tctaggcttggt-gattaacatgcctgttttgttgcactcaatttttgtgtaacttttgtgggggaatttcacaaacttctttatctattagcttaaactacaataatgcatgagggcatcacataatttcc-ttgtctcactg-----------------------------------------------------------------------------------------------------------------------------------------------------------------------------------------
>Jupunba_nipensis_Mayo_19662@NODE_2_length_672_cov_18.428571
-----------------------------------------------------------------------------------------------------------------------------------------------------------------------------------------------------------------------------------------------------------------------------------------------------------------------atgatttccttatgttcttatagcatatctattttaataccagcgcatcaccgcagtcaagttttcatttggctcaacagtttctaacacctgcatttctatcttgtagatatgtaaaaattgggatggaatcaggattacctgtttgggttaatgggaagaggttttcaccagcatcattgctctccgaactcaatgatatcggtggaaggcatggaattggccggatcgatatggttgaaaaccggcttgttggtatgaagagccgaggagtttatgaaactcctgggggaacaatccttttcaccgcagcacgtgagttagagtctctgacacttgaccgggaaacagtccaagtcaaagattcattagcccttaaatatgcagagctggtgtatgctggaaggtggtttgatcctctccgggagtccatggatgccttcatggagaagatcacagcaactacaacaggctctgtgactttgaaactgtacaagggctctgttactgttaccggccggaacagcccttatagcctgtacaggcaggatatttcatcatttgagagtagtcagatatatgatcaggccgatgccgccgggtttatccggctttatggccttccaatgagggtgagagccatgcttgagaagggtatctaggagttgg-tt-------------------------------------------------------------------------------------------------------------------------------------------------------------------------------------------------------------------------------------------------------------------------------------------------------------------------------------------t
>Jupunba_oppositifolia_Liegier_16014@NODE_2_length_950_cov_78.388316
--------------------------------------------------------------------------------------------------------------------------------------------------------------ggaactgac--atggatattgatattactttctctcacttttgcaatctgcgacgctgcagggtgacattttggaagacccggcaaatgagccaaaaaaggatatgtacatgatgtccgtggatccagaggatgctccgaatcaagcagagtaatgatttccttatgttcttatagcatatctattttaatgccagcgcatcattgcagtcaagttttcatttggctcaacagtttctaacacctgcatttctatcttgtagatatgtaaaaattgggatagagtcaggattacctgtttgggttaatgggaagaggttttcaccagcatcattgctctccgaactcaatgatatcggtggaaggcatggaattggccggatcgatatggttgaaaaccggcttgttggtatgaagagccgaggagtttatgaaactcctgggggaacaatccttttcaccgcagcacgtgagttagagtctctgacacttgaccgggaaacaattcaagtcaaagattcattggcccttaaatatgcagagctggtgtatgctggaaggtggtttgatcctctccgggagtccatggatgccttcatggagaagatcacagcaactacaacaggctctgtgactttgaaactgtacaagggctctgttactgttaccggccggaacagcccttatagcctgtacaggcaggatatttcatcatttgagagtagtcagatatatgatcaggccgatgccgccgggtttatccggctttatggccttccaatgagggtgagagccatgcttgagaagggtatctaggagttgg-ttttgtgttcacctgataaataaacatgcctgttttgttgcgctcaacatttttataactaactcaggtgattttttcattttcttttattta---------------atactcaat-ggcttattgaacaaaatctct---------------------------------------------------------------------------------------------------------------------------------------------------------------------------------------------------
>Jupunba_trapezifolia_Simon_1600@NODE_1_length_1346_cov_222.703331
-----------------------------------------------------------------------------agctgactttttctaaagaaattaaggaagttaaataaaatacttttaaactgtttatcatttttctccaaactaatttgcttgacttataaactgatatataatacaatgatacaca-----------acatatactatagtaagtactttatctaactttcttaacctcttcaaaaatagtcaagtagatcttatattaaggacttgaga-----------------tagtattgaatat----tcatgtggcctttaggtttttaaaatattggtgcttcatagtgttcgtgtttctgctagacttgacactttataacacatgctcttctatctagcagatatgtagaaatcgggttagaatctggattacccgtcgcagtcaatgggaagaagctttcaccggcatccttactgtctgaactcaatgaaatcggtggaaggcatggagttggtcggattgacatggttgaaaaccggcttgtcggtatgaagagccgaggagtttatgaaactcccgggggaaccattcttttcaccgcagctcgggagttggagtctttgacgcttgacagagaaacaatccagttcaaagatatagtggccattaaatatgcagagttggtgtatgctggaaggtggtttgatcctctccgagagtccatggatgctttcatggagaagatcacagcaaccacaacaggttctgtgacattgaaactatacaagggctctgttaccgtgaccggccggacgagcccttatagcttgtataggcaggacatttcatcatttgagagtggtcagatttatgatcaagctgatgccgccgggttcattcggctttatggccttccaatgagggtgcgagcaatgcttgatcaaggtatctaagagtttca-----tctaggcttggt-gattaacatgcttgttttgttgcactcaatttttgtgtgactctcgtgggggaatttcacaaacttctttatctattagcttaaactacaataatgcatgagggcatcacataatttcc-ttgtctcactgatcaactaacagtctaacaggatggtgtagaaaacgtagagtgaaccttgtgtgtctaatttagttacagaaccatgtcaaagaaaattgttgcttcttatagttaggttgaattttgattttaatctctataattataaggacttagaactaaggatttaaaattagatttttaaaa-----ta
>Jupunba_villosa_Borges_423@NODE_1_length_1611_cov_138.899609
gattttgttttcaagtatcagatgcaacgtgactcttggaattgcaattaaatagtctggtctttaatataagtccgagttgactttttctgaagaaattaaggaagctaaata------ctttaaattgtttattgtttttctccaaactaatttgcttgacttataaactgatatataatccaatgatacata-----------acatatgttatggtaagtactttatctagctttcttaatctctccaaaaaaagtctagtagatcttgtattaaggaccgaaga-----------------tagtattgaatattttgtcatgtggccttttgttttttaaaatattggtgcttcatagttttcatgtttctgctagacttgacactttataacacatgctcttctatctagcagatatgtggaaatcgggatagaatctggattacccgtcgcagtcaatgggaagaggctttcaccggcatccttactgtctgaactcaatgaaattggtggaaggcatggaattggtcggattgacatggttgaaaaccggcttgtcggtatgaagagccgaggagtttatgaaactcccgggggaaccattcttttcactgcagctcgggagttggagtccttgacgcttgacagagaaacaatccagttcaaagatatagtggctgctaaatatgcagagttggtgtatgctggaaggtggtttgatcctctccgagagtccatggatgccttcatggagaagatcacagcaaccacaacaggttctgtgacattgaaactatacaagggctctgttaccgtgaccggccggacgagcccttatagcttgtataggcaggacatttcatcatttgagagtggtcagatttatgatcaagccgatgccgccgggttcattcggctttatggccttccaatgagggtgcgagcaatgcttgatcaaggtatctaagagtttca-----tctaggcttggt-gattaacatgcttgttttgttgcactcaatttttgtgtaacttttgtgggggaatttcacaaacttctttatctattagcttaaactacaataatgcatgagggcatctcataatttcc-ttgtctcaatgatgaactaacagtctaacagtatggtgtagaaaacgtagagtgaaccttgtgtgtctaatttagctacagaaccatgtcaaagaaaattgttgcttcttatagttaggttgaattttgattttaatctctataattataaggacttaaaactaaggatttaaaattatatttttaaaaaaagata
>Punjuba_lehmannii_Escobar_7465@NODE_1_length_1295_cov_104.124795
------------------------------------tggaattgcaattaaatactcttgtccttagtataagatccagttgactttttttggagaaattgaggaagctaaataaaatatttttatactgtttatcgtttttctccaaactaatttgcttaacttataaactgatatataatccaataacacaca-----------acatatgctatggtaagtactttatttatctttcttaacctctccaaaaaaagttaactagatcttatattaaagaccgaagg-----------------tagtactgaatattttgtcatgtggccttttgtattttaaaatattggggcttcatagtgttcatgtttctgctagacttggcactttataacacatgctcttctatctagcagatatgtggaaatcgggatagaatctggattacccgtcgcagtcaatgggaagaggctctcaccggcgtccttactgtctgaactcaatgaaataggtggacggcatggaattggtcggattgacatggttgaaaatcggcttgtcggtatgaagagccgaggagtttatgaaactcccggtggaaccattcttttcaccgcagctcgggagttggagtctttgacgcttgaccgagaaacaatccagttcaaagatatagtggctgctaaatatgcagagttggtgtatgctggaaggtggtttgatcctctccgagagtccatggatgccttcatggagaagatcacagcaaccacaacaggttctgtgacattgaaactatacaagggctctgttaccgtgaccggccggacgagcccttatagcttgtataggcaggacatttcatcatttgagagtggtcagatttatgatcaagccgatgccgccgggttcattcggctttatggccttccaatgagggtgcgagcaatgcttgatcaaggtatctgagagtttca-----tctaggcttggt-gattaacatgcttgttttgttgcactcaatttttgtgtaacttttgtgggggaatttcacaaacttctttatctattagcttaaactgcaataatgcatgagggcatcacataatttcc-ttgtctcacggatcaactaacagtctaacagtatggtgtagaaaacgtagagtgaaccttgtgggtctaatttagttacagaatcatgtcaaagaaaattgttgcttcttatagtttggttgaattttgattttaatctctataattataaggacttaaaactaaggatttaaaattatatttttaaaaaaagaaa
>Punjuba_lehmannii_Escobar_7465@NODE_2_length_1075_cov_50.414830
----------------------------------------------------------------------------------------------------------------------------------------------------------------------------gatattgatattactttctctcacttttgcaatctgcgacgctgcagggtgacattttggaagacccggcaaatgagccaaaaaaggatatgtacatgatgtctctggatccagaggatgctccgaatcaagcagagtaatgatttccttatgttcttataacatatctattttaat--------atcaccgcagtcaagttttcatttggctcaacagtttctaacacctgcatttctatcttgcagatatgtggaaattgggatagagtcaggattacctgtttcggttaatgggaagaggttttcaccggcatcattgctctccaaactcaatgatatcggtggaaggcatggaattggccggatcgatatggttgaaaaccggcttgttggtatgaagagccgaggagtttatgaaactcctggtggaacaatccttttcaccgcagcacgtgagttagagtctttgacacttgaccgggaaacaatccaagtcaaagattcattagcccttaaatatgcagagctggtgtatgctggaaggtggtttgatcctctccgggagtccatggatgccttcatggagaagatcacagcaactacaacaggctctgtgactttgaaactgtacaagggctctgttactgttaccggccggaacagcccttatagcctgtacaggcaggatatttcatcatttgagagtagtcagatatatgatcaggccgatgccgctgggtttattcggctttatggccttccaatgagggtgagagccatgcttgagaagggtatctaggagttgt-ttttgtatgcacctgataaataaacatgcctgttttgttgcgctcaacatttttataactcacgcaagtgattttcttattttcttttattta------------tcatcatttaatggaattattaagtgagatttctcaatt-aataatttattaaaagattaa------------------------------tttttgacagagcttaaatc----------tgaaataaaactgttgttgtttttatt-----------c-tgtcttaaatta------aaaaaaggcccattgttcaattatgcaaaccattttct----------ca
>Punjuba_racemiflora_Jimenez_Soares_3626@NODE_1_length_1641_cov_105.748721
gattttgttttcaaatatcagatgcaacgtgactcttggaattgcaattaaatactcttgtccttagtataagacctagttgattttttttagagaaattaaggaagctaaataaaatacttttaaactgtttatcgtttttctccaaactaatttgcttgactcataaactgatatataatccaataacacaca-----------atatatgctatggtaagtactttatttagttttcttaacctctccaaaaaaagttaactggatcttatattaaagaccgaagg-----------------tagtactgaatattttgtcatgtggccttttgtattttaaaatattggggcttcatagtgttcatgtttctgctagacttggcactttataacacatgctcttctatctagcagatatgtggaaatcgggatagaatctggattacccgtcgcagtcaatgggaaaaggctttcaccggcatccttactgtctgaactcaatgaaattggtggacggcatggaattggtcggattgacatggttgaaaaccggcttgtgggtatgaagagccgaggagtttatgaaactcctggtggaaccattcttttcaccgcagctcgggagttggagtctttgacgcttgaccgagaaacaatccagttcaaagatatagtggctgctaaatatgcagagttggtgtatgctggaaggtggtttgatcctctccgagagtccatggatgccttcatggagaagatcacagcaaccacaacaggttctgtgacattgaaactatacaagggctctgttaccgtgaccggccggacgagcccttatagcttgtataggcaggacatttcatcatttgagagtggtcagatttatgatcaagccgatgccgccgggttcattcggctttatggccttccaatgagggtgcgagcaatgcttgatcaaggtatctgagagtttca-----tctaggcttggt-gattaacatgcttgttttgttgccctcaatttttgtgtaacttttgtgggag-atttcacaaacttctttatctattagcttaaactacaataatgcatgagggcatcacataatttcc-ttgtctcactgatcaactaacagtctaacagtatggtgtagaaatcgtagagtgaaccttgtgggtctaatttagttacagaaccatgtcaaagaaaattgttgcttcttatagttaagttgaattttgattttaatctctataattataaggacttaaaactaaggatttaaaattatatttttaaaaaaagaca
>Punjuba_racemiflora_Jimenez_Soares_3626@NODE_2_length_1330_cov_66.695930
atgtttattttccaatgtcaagtataattcggaccaaaaaaatcaatttgaatgccctgattcttattcca------------tatc-ttt----aggtcaatgtatctacttttgttc-----------tttttgcgctgtcctaaaactagatattggaactgacatatggatattgatattactttctctcacttttgcaatctgcgatgctgcagggtgacattttggaagacccggcaaatgagccaaaaaaggatatgtacatgatgtctctggatccagaggatgctccgaatcaagcagagtaatgatttccttttgttcttataacatatatattttaat--------atcaccgcagtcaagttttcatttggctcaacagtttctaacacctgcatttctatcttgcagatatgtggaaattgggatagagtcaggattacctgtttcggttaatgggaagaggttttcaccagcatcattgctttccgaactcaatgatatcggtggaaggcatggaattggccggatcgatatggttgaaaaccggcttgttggtatgaagagccgaggagtttatgaaactcctgggggaacaatccttttcaccgcagcccgtgagttagagtctttgacacttgaccgggaaacaattcaagtcaaagattcattagcccttaaatatgcagagctggtgtatgctggaaggtggtttgatcctctccgggagtccatggatgccttcatggagaagatcacagcaactacaacaggctctgtgactttgaaactgtacaagggctctgttactgttaccggccggaacagcccttatagcctgtacaggcaggatatttcatcatttgagagtagtcagatatatgatcaggccgatgccgccgggtttattcggctttatggccttccaatgagggtgagagccatgcttgagaagggtatctaggagttgt-ttttgtatgcacctgataaataaacatgcctgttttgttgcgctcaacatttttgtaactaacttaagtgattttttcattttcttttattta------------tcaatgctcaatagagttattgaacgaaatctcttagtt-aataatttatttaaagattgt------------------------------tttttaatagagcttaaattgtatgattcatggaataaaattgttgtttcttttatt-----------c-tatctt---tta------aaaaaaagcccattgttcaattatgcaaaccattctctaaagaaaaagta
>_R_Acacia_rostellifera_Murphy_466@NODE_1_length_1367_cov_176.504651
gattttgttttcaagtatcagatgcaacgtgactcttggaattgcatttaaatactttggtctttagcataagacccagttgatttttttttgagaaattaaggaagctaaataaaatatttttaaattgtttatcgtttttctttaaactaatttgtttgacttataaattgatatataactcagtgacacaca-----------acatatggtatggtaagtactttatttagctttcttagcctctccaaaaaagatcaactggatcttatcttaaggatcggagg-----------------tagtactgaatattatgtcatgtggccttttgttttttaaaataccggtgcttcatagtgcccgtgtttctgctagacttgacacttaaaaacacatgctcttctatctatcagatatgtggaaatcgggatagaatctggattacccgtctcagtcaatgggaagaggctttcaccggcatccttactttctgaactcaatgaaattggtggaaggcatggaattggtcggattgacttggtggaaaaccggcttgtcggtatgaagagccgaggagtttatgaaactcccgggggaaccattcttttcactgcagctcgggagttggagtctttgacgcttgaccgagaagcaatccagttcaaagatatagtggccattaaatatgcagagttggtgtatgccggaaggtggtttgatcctctccgagagtccatggatgccttcatggagaagatgacagcaaccacaacaggttctgtgacattgaaactatacaagggctctgttaccgtgactagccggaagagcccttatagcttgtatagggaagacatttcatcatttgagagtggtgagatttatgatcaagctgatgccgccgggttcattcgtctttatggccttccaatgagggtgcgagcaatgctggatcaaggtatttaagagtttca-----tctaggcttggt-gattaacatgcttgttttgttgcact-----------aaacttttgtgggggaatttcacaaacttgtttatctattagctttaacgacaataatacatgtgggcatcacctaatttca-ttgactcactgatcaactaacagtttgacagcatggtgtagaaaacgtagagtgagccttgtgggtctaatgtagttacagaactgtgtcaaagaaaattgttgcttttggt----------------------------------tgtaaggacttaaaactaaggattta----------------------tg
>_R_Acacia_rostellifera_Murphy_466@NODE_3_length_928_cov_18.835488
-----------------------------------------------------------------------------------------------------------------------------------------------------------------------------------------------------------------------------------------------------------------------------------tgtggatccagaggatgctcctgatcaagcagagtaaacatatccttatgatattggattatgcacttttatattggtgtgcttcatagtgttcaagtatctgctaaacaagactctttctaacacatgcactttcatcttgcaggtacgtggaaattggtatagagtcaggactaccagtttcagttaatggcaagaggctttcaccacaatccttactctcagaactcaatgaaattggtggaaggcatggaattggctgggccgacatgattgaaaaccggtttgttggtatgaaagctcgaggaatttatgaaactcctgggggaaccatcttattcacagcaacacgtgagttagagtgtttgacacttgagagagaaacaatccaagttaaagattcattagccttgaaatatgcagagctagtttatgcgggaaaatggtttgatcctctaagagagtccattgatgccttcatggagaagatcacagcaagcacaacaggttctgtgacattgaagctatacaagggctctataactgtgactggccggaacagcccttgtagcttgtacaggcaagatatttcatcttttgagaatgatccaatctatgatcaagctcatgctactgggtttatacagatttatggccttccaacgagggtgagagccatgcttgagcagggtatctaagacttct-ttttctgcaattttgtcggaaa---atatgtgta------------------------------------------ttacatttttttatatatttgctttctcgtctgatatctttgtagctactaga----atgttttagcta------------------------------------------------------------------------------------------------------------ctaggtaaatcttttcttaaaagtattttgt--------------------------agactactttgc-----aaaaaca
>_R_Albizia_burkartiana_StivalSantos_678@NODE_1_length_943_cov_12.028153
------------------------------------------------------------------------------------------------------------------------------------------------------------------------------------------------------------------------------------------------------------------------------------------------g-----------------gagtactaaatattttgtcatgtggcctttcgttttttaaaatattggtgcttcatagtgttcatgtttctgctatacttcacactttataacacatgctcttctatctagcagatatgtggaaatcgggatagaatctggattacccgtcgcagtcaatgggaagaggctttcaccggcatccttactctctgaactcaatgaaattggtggaaggcatggaattggtaggattgacatggttgaaaaccggcttgttgggatgaaaagccgaggagtttatgaaactcccgggggaaccattcttttcaccgcagctcgggagttggagtctttgacgcttgaccgagaaacaatccagttcaaagatatagtggccgttaaatatgcagagttggtgtatgccggaaggtggtttgatcctctccgagagtccatggatgccttcatggagaagatcacagcaaccacaacaggttctgtgacattgaaactatacaagggctctgttaccgtgaccggccggaagagcccttatagcttgtataggcaggacatttcatcatttgagagtggtcagatttatgatcaagccgatgccgccgggttcattcggctttatggccttccaatgagggtgcgagcaatgcttgatcaaggtgtctaattgtttca-----tctaggcttggt-gattaacatgcttgttttgttgcactcaatttttgtttgacttctgtgggggaatttcacaaacttctttatctattagcttaaactacaataatgcatgagggcatcacataatttcc-ttgtctccctcatcaactaacagtctaacagtatggtgtagaaaacatagatggaaacttcttttt--------------------------------ttatttatttttcctcccaaactaatatataatttaaagataca----------------------------------------------------cc
>_R_Albizia_coripatensis_Hughes_2433@NODE_1_length_1521_cov_221.736150
gattttgttttttagtatcagatgcaacatgactcttggaactgcaattaaatactctggtctttaatataacacatagttgatttttttttgagaaattaaggaagctaaataaaatacttttaaactagcaatcgtttttctccaaactaatttgtttgacttataaattgatatataaaccaacgatacaca-----------acatatgttatggtaagtactttatttaatttttttaacctctccaacaaaagtcagctggatcttgtattaaagactggggg-----------------tagtactgaatattttgtcatgtggtcttttgtttttt--aatattggtgcttcatagtgttcatgtttctgctagacttgacactttataacacatgctcttctatctggcagatatgtggaaatcgggatagaatctgggttacctgtcgcagtcaatgggaagaggctttcaccggcatccttactctctgaactcaatgaaattggtggacggcatggaattggtcggattgacatggttgaaaaccggcttgttggcatgaaaagccgaggagtttatgaaactcccgggggaaccattcttttcaccgcagctcgggagttggagtctttgacgcttgaccgagaaacaatccagttcaaagatacagtggccgctaaatatgcagagttggtttatgccggaaggtggtttgatcctctccgagagtccatggatgccttcatggagaagatcacagcaaccacaacaggttctgtgacattgaaactatacaagggctctgttaccgtgaccggccggaagagcccttatagcttgtataggcaggacatttcatcatttgagagtggtcagatttatgatcaagccgatgccgcagggttcattcggctttatggccttccaatgagggtgcgagcaatgcttgatcaaggtatctaagtgtttca-----tctaggcttggt-gattaacattcttgttttgttgcactcaa--tttgtgtaacttttgtgggggaatttcataaacttctttatctattagcttaaactacaataatgcatgagggcaacacataatttcc-ttggctcactgatcaactaaaagtctaacagtatggtgtagaaaacgtagagtgaaccttgtgggcctaatttagttacagaaccgtatcaaagaaaattgttgcttcttatggttggattaagttttggttttagtctctgtaattataaggacttaaaactaaggatttaaaattatatttttaaaaaaagata
>_R_Albizia_decandra_Vilhena_231@NODE_1_length_802_cov_36.088276
-------------------------------------------------------------------------------------------------------------------------------------------------------------------------------------------------------------------------------------------------------ctccaaaaaaaagtca------------------actggagg-----------------tagtactgaatgttttatcatgtggcctttcgttttttaaaatattggtgcttcatagtgttcatgtttctgctagacttgacactttataacacatgctcttctatctagcagatatgtggaaatcgggatagaatctggattacccatcgcagtcaatgggaagaggctttcaccggcatccttactctctgaactcaatgaaattggtggaaggcatggaattggtaggattgacatggttgaaaaccggcttgttgggatgaaaagccgaggagtttatgaaactcccgggggaaccattcttttcaatgcagctcgggagttggagtctttgacgcttgaccgagaaacaatccagttcaaagatatagtggccgttaaatatgcagagttggtgtatgccggaaggtggtttgatccgctccgggagtccatggatgccttcatggagaagatcacagcaaccacaacaggttctgtgacattgaaactatataagggctctgttaccgtgaccggccggaggagcccttatagcttgtataggcaggacatttcatcatttgagagtggtcagatttatgatcaagccgatgccgccgggttcattcggctttatggccttccaatgagggtgcgagcaatgcttgatcaaggtatctaagtttttca-----tctaggcttggt-gattaacatgcttgttttgttgcactcaatttttgtgtgacttctgtgggggaattccacaaacttctttatctattagcttaaactaca----------------------------------------------------------------------------------------------------------------------------------------------------------------------------------------------------------------------------------
>_R_Albizia_decandra_Vilhena_231@NODE_2_length_670_cov_19.268128
---------------------------------------------------------------------------------------------------------------------------------------------------------------------------------------------------------------------------------------------------------------------------------------------------------------------------attctttatgttcttataagttatctattttagtgccagcgcatcaccgcagtcaagttttcatttggctcaacattttctaacacctgcatttctatcttgcagatatgtggaaattgggatagagtcaggattacctgtttcggttaatgggaagagattttcaccagcatcattgctctccgaactcaatgatatcggtggaaggcatggaattggccggattgatatggttgaaaaccggcttgttggtatgaagagccgaggagtttatgaaactcccgggggaacaatccttttcactgcagcacgtgagttagagtctttgacacttgaccgggaaacaattcaagtcaaagattcattagccctcaaatatgcagagctggtgtatgctggaaggtggtttgatcctctccgggagtccatggatgccttcatggagaagattacaacaactacaacaggttctgtgactttgaaactgtacaagggctctgttactgttactggccggaagagcccctacagcttgtacaggcaggatatttcatcgtttgagagtggtcagatatacgatcaggccgatgcagccgggtttatacggctttatggtcttccaatgagggtgcgagcaatgcttgagcagggtatctaggagttgg-ttttg-----------------------------------------------------------------------------------------------------------------------------------------------------------------------------------------------------------------------------------------------------------------------------------------------------------------------------------------
>_R_Albizia_edwallii_Dalmaso_272@NODE_2_length_707_cov_5.176380
--------------------------------------------------------------------------------------------------------------------------------------------------------------------------------------------------------------------------------------------------------------------------------------------------------acttttggtaggcagatggactttttttcttccccttcccaaacagtcttaatgccaccgcatcaccgcagtcaagttttcatttggctcaacagtttctaacacctgcatttctatcttgcagatatgtggaaattgggatagagtcaggattacctgtttcggttaatgggaagaggttttcaccggcaccattgctctccgaactcaatgatatcggtggaaggcatggaattggccggatcgatatggtcgaaaaccggcttgttggtatgaagagccgaggagtttatgaaactcctgggggaaccatccttttcacggcagcacgtgagttagagtctttgacacttgaccgggaaacaattcaagtcaaagattcattagccctcaaatatgcagagctggtgtatgctggaaggtggtttgatcctctccgggagtccatggatgccttcatggagaagatcacagcaactacaacaggctctgtgactttgaaactgtacaagggctctgttactgttaccagccggaacagcccttatagcctgtacaggcaggacatttcatcattcgagagtggtcagatatatgatcaggccgatgccgccgggtttattcggctttatggccttccaatgagggtgagagccatgcttgagaagggtatctaggagttgg-ttttgtacgcacctgataaat-------------------------------------------------------------------------------------------------------------------------------------------------------------------------------------------------------------------------------------------------------------------------------------------------------------------------
>_R_Albizia_glabripetala_Lewis_1652@NODE_2_length_750_cov_37.835067
-------------------------------------------------------------------------------------------------------------------------------------------------------------------------------------------------------------------------------------------------------------------atatgtacatgatgtctgtggatccagaggatgctccgaatcaagcagagtaacgatttccttgtgttcttataacatatctattttaatgccagcgcatcaccgcagtgaagttttcatttggcccagcagtttctaacacctccatttctatcttgtagatatgtggaaattgggatagagtcaggattacctgtttcggttaatgggaagaggttatcaccagtatcattgctttctgaactcaatgatattggtggaaggcatggaattggccggatcgatgtggttgaaaaccggcttgttggtatgaagagccgaggagtttatgaaactcctgggggaacaatccttttcactgcagcacgtgagttagagtctttgacacttgaccgggaaacaattcaagtcaaagattcattagccctcaaatatgcagagctggtgtatgctggaaggtggtttgatcctctccgggagtccatggatgccttcatggagaagatcacagcaactactacaggctctgtgactttgaaactgtacaagggctcggttactgttaccggccggaacagcccttatcgcttgtataggcaggatatttcatcatttgagagtagtcagatatatgatcaggccgatgccgctgggtttattcggctttatggccttccaatgcgggtgagagccatggttgagaagggtatctaggagttgg-ttttgtatgcacctgataaataaacatg------------------------------------------------------------------------------------------------------------------------------------------------------------------------------------------------------------------------------------------------------------------------------------------------------------------
>_R_Albizia_inundata_Wood_26530@NODE_1_length_892_cov_185.169654
-----------------------------------------------------------------------------------------------------------------------------------------------------------------------------------------------------------------------------------------------------------------------------------------actagagg-----------------tagtaccgaatattttgtcatgtggccttccgttttttaaaatattggtgcttcttagtgttcatgtttctgctagacttaacactttataacagatgcttttctatctagcagatatgtggaaatcgggatagaatctggattacccatcgcagtcaatgggaagaggctttcaccggcatccttactctctgaactcaatgaaattggtggaaggcatggaattggtaggattgacatggttgaaaaccggcttgttgggatgaaaagccgaggagtttatgaaactcccgggggaaccattcttttcactgcagctcgggagttggaggctttgacgcttgaccgagaaacgatccagttcaaagatatggtggccattaaatatgcagagttggtgtatgccggaaggtggtttgatccactccgggagtccatggatgccttcatggaggagatcacagcaaccacaactggttcggtgacattgaaactatacaagggctctgttaccgtgaccggccggaagagcccttatagcttgtataggcaggacatttcatcatttgagagtggtcagatttatgatcaagctgatgctgccgggttcattcggctttatggccttccaatgagggtgcgagcaatgcttgatcaaggta------------------tctaggcttggt-gattaacatgcttgttttgttgtacgcaatttttgtgcgacttctgtgggggaattccacaaacttctttatctattagcttaaactacaataatgcatgagggcatcacataatttcc-ttgtctccctgttcaactaacagtctgtcattatggggtagaaaacgtagatggaaacttctgtgt--------------------------------tcttttttttttactct-------------------------------------------------------------------------------aa
>_R_Albizia_inundata_Wood_26530@NODE_2_length_789_cov_70.038147
--------------------------------------------------------------------------------------------------------------------------------------------------------------------------------------------------------------------------------------------------------------------------------------------------------gactcaagcagagtaatgatttccttgtgttcttataacatatctattttaatgccggcgcatcaccgcagtgaagttttcatttggctcagcagtttctaacacctccatttctatcttgtagatatgtggaaattggaatagagtcaggattagctgtttcggttaatgggaagaggttatcaccagcatcattgctctctgaactcaatgatatcggtggaaggcatggaattggccggatcgatatggtcgaaaaccggcttgttggtatgaagagccgaggagtttatgaaactcctgggggaacaatccttttcaccgcagcacgtgagttagagtctttgacacttgaccgggaaacaattcaagtcaaagattcattagccctcaaatatgcagagctggtgtatgctggaaggtggtttgatcctctccgggagtccatggacgccttcatggagaagatcacagcaaccactacaggcactgtgactttgaaactgtacaagggctctgttactgttaccggccggaacagcccttatagcctgtacaggcaggatatttcatcatttgagagtagtcagatatatgatcaggccgatgccgccgggtttattcggctttatggccttccaatgcgggtgagagccatgcttgagaagggtatctaggagttgg-ttatgaatgcacctgataaataaacatgcctgttttcttgcacgcaacatttttataaccaactccatttattttctcattttgttttattta------------tca----------------------------------------------------------------------------------------------------------------------------------------------------------------------------------------------------------------------------------
>_R_Albizia_multiflora_Hughes_3090@NODE_2_length_1117_cov_70.855769
------------------------------ggactaaaaaaatcaaattgaatgccctgattcttattcca------------tatc-ttt----aggttaatttatcttctttcgttc-----------tttttgcactgtcctaaaactagatattggaactgac--atggatgttgatattactttccctgacttctgcaatctgcgacgctgcagggtgacattttggaagacccggcaaatgagccaaaaaaggatatgtacatgatgtctgtggatccggaggatgctccgaatcaagcagagtaatgatttccttatgttcttataagatatctattttagtgccagcgcatcaccgcagtcaagttttcatttggctcaacagtttctaacacctgcatttctatcttgcagatatgtggaaattgggatagagtcaggattacctgtttcggttaatgggaagagattttcaccagcatcattgctctctgaactcaatgatatcggtggaaggcatggaattggccggattgatatggtcgaaaaccggcttgttggtatgaagagccgaggagtttatgaaactcctgggggaacaatccttttcaccgcagcacgtgagttagagtctttgacacttgaccgggaaacaattcaagtcaaagattcattagccctcaaatatgcagagctggtgtatgctggaaggtggtttgatcctctccgggagtccatggatgccttcatggagaagatcacagcaactacaacaggctctgtgactttgaaactgtacaagggctctgttactgttactggccggaacagcccttatagcctgtacaggcaggatatttcatcatttgagagtagtcagatatatgatcaggccgatgccgccgggtttattcggctttatggccttccaatgagggtgagagccatgcttgagaaggatatctaggagttgg-ttttgtatgcacctgataaataaacatgcctgttttgttgcacccaacatttttataaccaactccattgattttctcattttctttgattta------------tcaa-----ggtgagattattgtgtaagacctcttagtt-aataatttatct--agattaa------------------------------tttttgacagcacttaaattgtgtgatc-------------------------------------------------------------------------------------------------------------t
>_R_Albizia_niopoides_Simon_1601@NODE_1_length_1194_cov_62.664279
---------------------------------------------aattgaatgccctgatccttgttcca------------tatc-ttt----aggttaatgtatctacttttgtt------------attttgccctgtcctaaaactagatattggaactgacatatggatattgatattactttctctcacttctgcaatctgcgacgctgcagggggacattttggaagacccggcaaatgagccaaaaaaggatatgtacatgatgtctgtggatccagaggatgctccgaatcaagcagagtaatgatttttttgtgttcttgaaacatatctattttaatgccaccgcatcaccgctgtgaagttttcatttggctcagcagtttctaacacctgcatttgtatcttgcagatatgtggaaattgggatagagtcaggattacctgtttcggttaatgggaagagattttcaccagcatcattgctctccgaactcaatgatatcggtggaaggcatggaattggccggattgatatggtcgaaaaccggcttgttggtatgaagagccgaggagtttacgaaactcctggaggaacaatccttttcactgcagcacgtgagttagagtctctgacacttgaccgggaaacaattcaagtcaaagattcattagccctcaaatatgcagagctggtgtatgcgggaaggtggtttgatcctctccgggagtccatggatgccttcatggagaagatcacagcaactacaacaggctctgtgactttgaaactgtacaagggctctgttactgttaccggccggaacagcccttatagcctgtacaggcaggatatttcatcatttgagagtagtcagatatatgatcaggccgatgccgccgggtttattcggctttatggccttccaatgagggtgagagccatgcttgagaagggtatctaggagttgg-ttttgtatgcacctgacaaataaacatgcctgttttgttgcactcaacatttttataaccaactccattgattttctcattttctttgattta------------tcaa-----gacgaggttattgggtgagcttttttagtt-agtaatttatttagaaattga------------------------------tttttagcagcacttaaa-cgtgtgatccatgaaataaaattgttgtttcttttatt----------atctgtcttaagata------aaaaaaggcccattgttcaattatgccaaccgttctct----------gc
>_R_Albizia_niopoides_Simon_1601@NODE_2_length_550_cov_38.534884
-------------------------------------------------------------------------------------------------------------------------------------------------------------------------------------------------------------------------------------------------------------------------------------------------------------------------------------------------------------------------------------------------------------------------------------------------------------------------------------------------------------------------------------------------------------------------------------------------------------------------------------------------------------------------------------------------------------------------------------------------------------------------------------------------------------------------------------------------------accggccggaagagcccttatagcttgtataggcaggacatttcatcatttgagagtggtcagatttatgatcaagccgatgccgccgggttcattcggctttatggccttccaatgagggtgcgagccatgcttgatcaaggtatctagttgtttca-----tctaggcttggt-gattaacatgcttgttttgttgcactcaatttttgtgtgacttctgtgggggaattccacaaacttctttatctattagcttaaactacaataatgcacgagggcatcacataatttcc-ttgtctctctgatcaactaacagtctaacattatgctgtagaaaacgtagatggaaacttttttat--------------------------------ccatta-tttttttttccaaattaatatataatttaaatatacataattttaaaaaagt---------------taattctgttttaaggaaaggaca
>_R_Albizia_subdimidiata_var_minor_Gorts_341@NODE_1_length_879_cov_35.203242
--------------------------------------------------------------------------------------------------------------------------------------------------------------------------------------------------------------------------gtaagtactttatctaattttcccaacctctccaaaaaaaagtca------------------accggagg-----------------tagtactaaatgttttatcatgtggccttttgttttttaaaatattggtgcttcatagtgttcatgtttctgctagacttaacactttataacacatgctcttctatctagcagatatgtggaaattgggatagaatctggattacccgtcgcagtcaatgggaagaggctttcaccggcatccttactctctgaactcaatgaaattggtggaaggcatggaattggtaggattgacatggttgaaaaccggcttgttgggatgaaaagccgaggagtttatgaaactcccgggggaaccattcttttcactgcagctcgggagttggaggctttgacgcttgaccgagaaacgatccagttcaaagatatagtggccgttaaatatgcagagttggtgtatgccggaaggtggtttgatccactccgggagtccatggatgccttcatggagaagatcacagcaaccacaactggttcggtgacattgaaactatacaagggctctgttaccgtgaccggccggaagagcccttatagcttgtataggcaggacatttcatcatttgagagtggtcagatttatgatcaagctgatgctgccgggttcattcggctttatggccttccaatgagggtgcgagcaatgcttgatcaaggtatctaattgtttca-----tctaggcttggt-gattaacatgcttgttttgttgtactctatttttgtgtggcttctgtgggggaattccacaaacttctttatctattagcttaaactacaataatgcatgagggcatcacataatttcc-ttgtctccctgatcaactaa--------------------------------------------------------------------------------------------------------------------------------------------------------------------------------
>_R_Albizia_subdimidiata_var_subdimidiata_Ferreira_210@NODE_2_length_1030_cov_29.070304
----------------------------------------aatcaaattgaatgccctgattcttattcca------------tatc-ttt----aggttaatttatcttcttttgttc-----------tttttgcactgtcct-aaactagatattggaactgacgtatggatattggtattactttctctcacttttgcaatctgcgacgctgcagggggacattttggaagacccggcaaatgagccaaaaaaggatatgtacatgatgtctgtggatccagaagatgctccgaatcaagcagagtaatgatttccttgtgttcttataacatatctattttaatgcctgcgcatcaccgcagtcaagttttcatttggctgaacagttcctaacacctgcatttctatcttgcagatatgtcgaaattgggatagagtcaggattacctgtttcggttaatgggaagaggttatcaccagcatcattgctctctgaactcaatgatatcggtggaaggaatggaattggccggatcgatatggtcgaaaaccggcttgttggtatgaagagccgaggagtttatgaaactcctgggggaacaatccttttcaccgcagcacgtgagttagagtctttgacacttgaccgggaaacaattcaagtcaaagattcattagccctcaaatatgcagagctggtgtatgctggaaggtggtttgatcctctccgggagtccatggacgccttcatggagaagatcacagcaactactataggctctgtgactttgaaactgtacaagggctctgttactgttacaggccggaacagcccttatagcctgtacaggcaggatatttcatcatttgagagtagtcagatatatgatcaggccgatgccgccgggtttgttcggctttatggccttccaatgcgggtgagagccatgcttgagaagggcatctaggagttgg-ttttgtatgcacctgataaataaacatgcctgttttgttgcacccaacatttttataaccaactccattgattttctcattttctttgattta------------tgaa-----ggtgaggtta-----------------------------------------------------------------------------------------------------------------------------------------------------------------------------------------------------------------t
>_R_Albizia_tomentella_Leach_Dunlop_3801@NODE_2_length_1165_cov_80.047794
atgtttattttccaatgtcaactataattcggacttaaaaagtccaattgaatgccctgattcttattcca------------tatc-tct----aggttagcgtatctacttttgttc-----------cttttgcattgtcctaaaactagatattggaactgacatgtggctattgatattactttctttcacttttgcaatctgcaaccctgcagggtgatatcttggaagacccagcaaatgagccaaaaaaggatatgtagatgatgtctgtggatccagaggatgctccaaatcaagcagagtaatgatttccttacgttcttataacatatctattgtatcgccagcacatcaccgcaatcaagttttcatttggctcaatagtgtctaacacctgcatttcaatcttgcagatatgtggaaattgggatagagtcaggattacctgtttcggttaatgggaagaggttttcaccagcatcattgctctccgaactcaatgatatcggtggaaggcatggaattggtcggatcgatatggttgaaaaccggcttgttggtatgaagagccgaggagtttatgaaactcctgggggaacaatccttttcactgcagcacgtgagttagagtctttgacacttgaccgggaaacaattcaagtcaaagattcattagcccttaaatatgcagagctggtgtatgctggaaggtggtttgatcctctccgggagtccatggatgccttcatggagaagataacagcaactacaacaggctcagtgactttgaaactgtacaagggctctgttactgttactgcccggaacagcccctatagcctgtacaggcaggatatttcatcatttgagagtagtcagatatatgatcaggctgatgctgccgggtttattcggctttatggccttccaatgagggtgagggcaatgcttgagaagggtatttaggagttgg-tttagtatgcacttgataaat-aacatgcctgttttgttgctctcaacatttctgcgatttttcctgggaaattttaccaacttcgttatctgttagcttacattacaataatgtatgagggcgttacaggtgattccttatctctcttatgaaataacagtgcaccattg---------------------ggaaatttctccctat-----------------------------------------------------------------------------------------------------------------------------t
>_R_Albizia_tomentosa_Hughes_648@NODE_2_length_755_cov_10.980826
-------------------------------------------------------------------------------------------------------------------------------------ggggattatggcttattttgtatgttgagcttagtggggagaggctggtctctcgaaatacc----------------------agagaggacttgagtgaactttgggaattcctttgtaagtgggtgtgtagaggtt-------tgtccagaat-----------------cagtgcccatttccttgtaactctgattctgttttg----------aatagctaata----tcaaacctccgttttttctgtcaagctattgttcccatttctgttttt-----attcacagcaattgccgtaaggctgagattacctgttttggttaatgggaagaggttttcaccagcaacattgctctccgaacccaatgatattggtggaaggcatggaattggccggattgatatggtcgaaaaccggcttgttgttatgaagagcggaggagtttatgaaactcctgggggaacaatccttttcactgcagcacgtgagttagagtctttgacacttg----------aattcaagtcaaagattcattagccctcaaatatgcagagttggtgtatgctggaaggtggtttgatcctctccgggagtccatggatgcgttcatggagaagatcacagcaactacaacaggctctgtcactttgaaactgtacaagggctctgttactgttaccgtccggaacagcccttatagcttgtacaggcaggatatttcatcatttgagagtagtcagatatatgatcaggtcgatgccgccgggtttattcggttttatggccttccaatgagggtgagagccatgc-----------------------------------------------------------------------------------------------------------------------------------------------------------------------------------------------------------------------------------------------------------------------------------------------------------------------------------------------------------------------
>_R_Albizia_xerophytica_Hughes_1435@NODE_2_length_877_cov_23.570000
-----------------------------------------------------------------------------------------------------------------------------------------------------------------------------------------------------------------------------ggacattttggaagacccggcaaatgagccaaaaaaggatatgtacatgatatctgtggatccagaggatgctccgaatcaagcagagtaatgatttccttgtgttcttataacatatctattttaatg-----------ccgcagtgaagttttcatttagctctgcag---------------tttctatcttgtagatatgtggaaattgggatagagtcaggattacctgtttcggttaatgggaagaggttttcatcagcatcattgctctccgaactcaatgatatcggtggaaggcatggaattggccggatcgatgtggtcgaaaaccggcttgttggtatgaagagccgaggagtttatgaaactcctgggggaacaatccttttcaccgcagcacgtgagttagagtctttgacacttg----------aattcaagtcaaagattcattagccctcaaatatgcagagctggtgtacgctggaaggtggcttgatcctctccgggagtccatggatgccttcatggagaagatcacagcaactacaacaggctctgtgactttgaaactgtacaagggctc-gttactgttaccggccggaacagcccttatagcctgtacaggcaggatatttcatcatttgagagtagttagatatatgatcaggccgatgccgccgggtttattcggttttatggccttccaatgagggtgagagccatgcttcagaagggtatctgggagtcgg-ttttgtgtgcacctgataaataaacatggctgttttgttgcactcaacatttttataaccaac---------tttctcattttctttgattta------------tcaa-----gatgaggttattgagtaagacttcttagtt-aataatttatctaaatattaa------------------------------tttt-------------------------------------------------------------------------------------------------------------------------------------t
>_R_Balizia_elegans_Iganci_870@NODE_3_length_723_cov_4.950464
--------------------------------------------------------------------------------------------------------------------------------------------------------------------------------------------------------------------------------------------------------------------------------------------------------------------------------------------------------------------------------------tccgctgaacaagacactttctaacacatgcactttcatcttgcaggtacgtggaaatt------gagtcaggactaccagtttcagttaatggcaagaggttctcaccagcatccttattctcagaactcaatgaaattggtggaaggcatggcattggccgggccgacatgatcgaaaaccg----------------gctcgaggaatttatgaaactccagggggaaccatcctgttcacagcaacac----------gtgtttgacacttgcgagagaaacaatccaagttaaggattcgttagccttgaaatatgcagagctagtttatgtgggaaaatggtttgatcctctaagagagtccattgatgccttcatggagaagatcacagcaagcacaacaggttctgtgacattgaagctatgcaagggctctattactgtgactggccggaacagaccttatggcttgtaaaggcaagatatttcatcttttgagaatgatccaatctatgaccaagctcatgcaactgggtttatacaaatttatggccttccaacgagggcgacagccatgcttgagcggggtatctaagacttcc-ttttcttcaattttgtgtgcaaaatatgtgtgtgtc----------------------------------------ttaccattttttatatattagctttcgcttctgatatctttgtagctactaga----atgttctagcta------------------------------------------------------------------------------------------------------------ttaggtaaatcttttcttaaatgtggtctat--------------------------------------------------
>_R_Balizia_leucocalyx_Aguilar_1939@NODE_1_length_1339_cov_156.389065
gattttgttttcaagtatcagatgcaacgtaactcttggaattgcaattaaatattctaatccttagtagaagactcagttgactttttttggaaaaattaaggaagttaaataaaatacttttaaactgtttatcgtttttttccaaactaatttgcttgacttataaactgatatataatctaataacacaca-----------acatctgctatgataagtactttatttagttttcttaacctcatcaaaaaaagtcaactggatcttatattaaggaccgaaag-----------------tagtactgaatattttatcatgtggcttttcattttttaaaatattggtgcttcatagtgttcatgtttctgctagacttgacactttataacacgtgctcttctatctagcagatatgtggaaatcgggatagaatctggattacccgttgcagtcaatgggaagaggctttcaccggcatccttactctctgaactcaatgaaatcggtggaaggcatggaattggtcggattgacatggttgaaaaccggcttgtcggtatgaagagccgaggagtttatgaaactcccgggggaaccattcttttcactgcagctcgggagttggagtctttgacgcttgaccgagaaacaatccagttcaaagatatagtggccgttaaatatgcagagttggtgtatgctggaaggtggtttgatcctctccgagagtccatggatgctttcatggagaagatcacagcaaccacaacaggttctgtgacattgaaactatacaagggctctgttaccgtgaccggccggacgagcccttatagcttgtataggcaggacatttcatcatttgagagtggtcagatttatgatcaagctgatgccgccgggttcattcggctttatggtcttccaatgagggtgcgagcaatgcttgatcaaggtatctaagagtttca-----tctaggcttggt-gattaacatgcttgttttgttgcactcaatttttgtgtaacttttgtgggggaatttcacaaacttctttatccataagcttaaactacaataatgcacgagggtatcacataatttcc-ttgtctcactgatcaactaacagtctaacagtatggtgtagaaaacggagggtgaaccttgtgtgtctaatttagttacagaaccatgtcaaagaaaattgttgcttcttatagttaggttgaattttgattttaatctctataattataaggacttaaa------------------------------------
>_R_Balizia_pedicellaris_Queiroz_15529@NODE_2_length_619_cov_139.895390
--------------------------------------------------------------------------------------------------------------------------------------------------aagctagatattggaactgacatatggatattgatattactttctctcacttttgcaatctgcgacgctgcagggtgacattttggaagacccggcaaatgagccaaaaaaggatatgtacatgatgtctgtggatccagaggatgctccgaatcaagcagagtaatgatttccttatgttcttataacatatctattttaat--------atcaccgcagtcaagttttcatttggc-caacagtttctaacacctgcatttctatcttgcagatatgtggaaattgggatagagtcaggattacctgtttcggttaatgggaacaggttttcaccagcatcattgctctccgaactcaatgatatcggtggaaggcatggaattggccggatcgatatggttgaaaaccggcttgttggtatgaagagccgaggagtttatgaaactcctgggggaactatccttttcaccgcagcacgtgagttagagtctttgacacttgaccgggaaacaatccaagtcaaagattcattagcccttaaatatgcagagctagtgtatgctggaaggtggtttgatcctctccgggagtccatggatgccttcatggagaagatcacagcaac-------------------------------------------------------------------------------------------------------------------------------------------------------------------------------------------------------------------------------------------------------------------------------------------------------------------------------------------------------------------------------------------------------------------------------------------------------------------------------------------------------------------------------------------------------------
>_R_Cathormion_obliquifoliolatum_Wieringa_6519@NODE_1_length_1264_cov_308.961125
--------------------------acgtgactcttggaattgcaattaaatactctagtccttagtagaagacccaatagattttttttggaaaaattaaggaaattaaataaaatactttcaaactgtttatcgtttttctctaaattaatttgcttgacttataag------------ccgatgacacaca-----------acatctgctgtggtaagtattttatttagcttttttagcctcgtcaaaaaaagtcaactgg---------------------------------------------------------------------------------tattggtgcttcatagttttcatgtttgtgctagacttgacactttataacacatgctcttctatcgagcagatatgtggaaatcgggatagaatctggattacccatcgcagtcaatgggaagaggctttcaccggcatccttactctctgaactcaatgaaatcggtggaaggcatggaattggtcggattgacatggttgaaaaccggcttgtcggtatgaagagccgaggagtgtatgaaactcccgggggaaccattcttttcaccgcagctcgggagttggagtctttgacgcttgaccgagaaacaatccagttcaaagatatagtggccattaaatatgcagagttggtgtatgctggaaggtggtttgatcctctccgagagtccatggatgctttcatggagaagatcacagcaaccacaacaggttctgtgacattgaaactatacaagggctctgttaccgtgaccggccggacgagcccttatagcttgtataggcaggacatttcgtcatttgagagtggtcagatttatgatcaagctgatgccgccgggttcattcggctttatggtcttccaatgagggtgcgagcaatgcttgatcaaggtatctaagagtttca-----tctaggcttggt-gattaacatgcttgttttgttgcactcaatttttgtgtaacttttgtgggggaatttcacaaacttctttatctattagcttaaactacaataatgcatgagggcatcacataatttcc-ttgtctcactgatcaactaacagtctaacagtatggtgtagaaaacgtagagtgaaccttgtgtgtctaatttagttacagaaccatgtcaaagaaaattgttgcttcttgt-----ggttgaattttgattttaatctctataattataaggacttaaaactgaggatttaaaattatatttttaaaaaaagaaa
>_R_Cathormion_rhombifolium_Deighton_3618@NODE_2_length_924_cov_57.010626
-------------------------------------------------------------------------------------------------------------------------------------------------------------------------------------------ttctctcacttttgcaatctgcgacgctgcagggtgacattttggaagacccggcaaatgagccaaaaaaggatatgtacatgatgtctatggatccagaggatgctccgaatcaagcagagtaatgatttccttatgttcttataacatatctattttaatgccagcgcatcaccgcagtcaagttttcatttggctcaacagtttctaacacctgcatttctatcttgcagatatgtggaaattgggatagagtcaggattacctgtttcggttaatgggaagaggttttcaccagcatcattgctctccgaactcaatgatatcggtggaaggcatggaattggccggatcgatatggttgaaaaccggcttgttggtatgaagagccgaggagtttatgaaactcctgggggaacaatccttttcaccgcagcacgtgagttagagtctttgacacttgaccgggaaacaatccaagtcaaagattcattagcccttaaatatgcagagctggtgtatgctggaaggtggtttgatcctctccgggagtccatggatgccttcatggagaagatcacagcaactacaacaggctctgtgactttgaaactgtacaagggctctgttactgttaccggccggaacagcccttctagcctgtacaggcaggatatttcatcatttgagagtagtcggatatatgatcaggccgatgccgccgggtttattcggctttatggccttccaatgagggtgagagccatgcttgagaagggtatctaggagttgg--tctgtattcacctgataaataaacatgcctgttttgttgcgctcaacatttttataactaacacgggtgattttctcattttcttttatttg------------tcaatgtttaatggggttattgaataagatct-----------------------------------------------------------------------------------------------------------------------------------------------------------------------------------------------------
>_R_Hydrochorea_corymbosa1_Bonadeu_655@NODE_2_length_756_cov_73.805991
--------------------------------------------------------------------------------------------------------------------------------------------------------------------------------------------------------------------------------------------------aaatgagccaaaaaaggatatgtacatgatgtctgtggatccagaggatgctccgaatcaagcagagtaatgagttccttatgttcttatagcatatctattttaatgccagttcatcaccgcagtcaagttttcatttggctcaacagtttctaacacctgcatttctatcttctagatatgtggaaattgggatagagtcaggattacctgtttcggttaatgggaagaggtcttcaccagcatcattgctctccgaactcaatgatatcggtggaaggcatggaattggccggatcgatatggttgaaaaccggcttgttggtatgaagagccgaggagtttatgaaactcctgggggaacaatccttttcaccgcagcacgtgagttagagtctttgacacttgaccgggaaacaatccaagtcaaagattcattagcccttaaatatgcagagctggtgtatgctggaaggtggtttgatcctctccgggagtccatggatgccttcatggagaagatcacagcaactacaacaggctctgtgactttgaaactgtacaagggctctgttactgttactggccggaacagcccttatagcctgtacaggcaggatatttcatcatttgagagtagtcagatatacgatcaggccgatgccgccgggtttatccggctttatggccttccaatgagggtgagagccatgcttgagaagggtatctaggagttgg-ttttgtattcacctgat----------------------------------------------------------------------------------------------------------------------------------------------------------------------------------------------------------------------------------------------------------------------------------------------------------------------------a
>_R_Hydrochorea_corymbosa2_Iganci_862@NODE_2_length_1016_cov_148.145682
--------------------------------------------------------------------------------------------------------------------------------------tgcactgtcctaaaactagatattggaactgac--atggatattgatattactttctctcacttttgcaatctgcgacgctgcagggggacattttggaagacccggcaaatgagccaaaaaaggatatgtacatgatgtctgtggatccagaggatgctccgaatcaagcagagtaatgatttcctcatgttctcataacatatcgattttaatgccagcgcatcaccgcagtcaagttttcatttggctcaacaatttctaacacctgtatttttatcttgtagatatgtggaaattgggatagagtcaggattacctgtttcggttaatgggaagaggttttcaccagcatcattgctctctgaactcaatgatatcggtggaaggcatggaattggccggatcgatatggttgaaaaccggcttgttggtatgaagagccgaggagtttatgaaactcctggtggaacaatccttttcaccgcagcacgtgagttagagtctttgacacttgaccgggaaacaatccaagtcaaagattcattagcccttaaatatgcagagctggtgtatgctggaaggtggtttgatcctctccgggagtccatggatgccttcatggagaagatcacagcaactacaacaggctctgtgactttgaaactgtacaagggctctgttactgttaccagccggaacagcccttatagcctgtacaggcaggatatttcatcatttgagagcagtcagatatatgatcaggccgatgccgccgggtttatccggctttatggccttccaatgagggtgagagccatgcttgagaagggtatctaggagttgg-ttttgtattcacctgataaataaacatgcctgttttgttttgctcaacatttttataactaactcaggtgagtttttcattttcttttattta------------tcaatgttcaattgggttattgaataagatcttttaatt-aacaatttatttagagattaa------------------------------tttttgatt-------------------------------------------------------------------------------------------------------------------------------ta
>_R_Hydrochorea_gonggrijpii_Tillett_45696@NODE_1_length_1276_cov_142.278565
--------------------------------------------------------------------------------------------aagaaattaaggaagttaaataaaatacttttaaattgtttatcgtttttcttcaaactaatttgcttgacttataaactgatatataatccaatgatacaca-----------acatatgttatggtaagtactttatctagctttcttaacctctccaaaaaaagtcaagtggatcttatattaaggatcagagg-----------------tagtattgaatattttgtcatgtggccttttgttttttaaaatattggtgcttcatagttttcgtgtttctgctagacttgacactttctaacacgtgctcttctatctagcagatatgtggaaatcgggatagaatctggattacccgtcgcagtcaatgggaagaggctttcaccggcatccttactctctgaactcaatgaaatcggtggaaggcatggaattggtcgaattgacatggttgaaaatcggcttgtcggtatgaagagccgaggagtttatgagactcctgggggaaccgttcttttcaccgcagctcgggagttggagtctttgacgcttgaccgagaaacaatccagttcaaagatatagtggccgttaaatatgcagagttggtgtatgctggaaggtggtttgatcctctccgagagtccatggatgccttcatggagaagatcacagcaaccacaacaggttctgtgacattgaaactatacaagggctctgttaccgtgaccggccggacgagcccttatagcttgtataggcaggacatttcatcatttgagagtggtcagatttatgatcaagccgatgccgctgggttcattcggctttatggccttccgatgagggtgcgagcaatgcttgatcaaggtatctaagagtttca-----tctaggcttggt-gattaacatgcttgttttgttgcactcaatttttgtgtaacttttgtggggggatttcacaaacttccttatctattagcttaaactacaataatgcatgagggcatcacataatttcc-ttgtctcactgatcaactaacagtctaacagtatggtgtagaaaacgtagagtgaaccttgtgtgtctaatttagttacagaaccatgtcaaagaaaatcgttgcttcttat-----ggttgaattttgattttaatctctataattataaggacttaaaactaaggatttaaaattatatttttaaaaaaagata
>_R_Hydrochorea_marginata_Morim_563@NODE_2_length_1260_cov_114.015216
------------------------taattcggactaaaaagatcaaattcaatgccctgattcttattcca------------tatc-ttt----aggttaatgtatctacttttgttc-----------tttttgcactgtcctaaaactagatattggaactgac--atggatattgatattactttctctcacttttgcaatctgcgacgctgcagggtgacattttggaagacccggcaaatgagccaaaaaaggatatgtacatgatgtctgtggatccagaggatgctccgaatcaagcagagtaatgatttcctcatgttctcataacatatctattttaatgccagcgcatcaccgcagtcaagttttcatttggctcaacagtttctaacacctgcatttttatcttgtagatatgtggaaattgggatagagtcaggattacctgtttcggttaatgggaagaggttttcaccagcatcattgctctctgaactcaatgatatcggtggaaggcatggaattggccggatcgatatggttgaaaaccggcttgttggtatgaagagccgaggagtttatgaaactcctggtggaacaatccttttcaccgcagcacgtgagttagagtctttgacacttgaccgggaaacaatccaagtcaaagattcattagcccttaaatatgcagagctggtgtatgctggaaggtggtttgatcctctccgtgagtccatggatgccttcatggagaagatcacagcaactacaacaggctctgtgagtttgaaactatacaagggctctgttactgttaccggccggaacagcccttatagcctgtacaggcaggatatttcatcatttgagagtagtcagatatatgatcaggccgatgccgccgggtttattcggctttatggccttccaatgagggtgagagccatgcttgagaagggtatctaggagttgg-ttttgtattcacctgataaataaacatgcctg-tttgttgcgctcaacgtttttatacccaactctggtgattttctcattttcttttattta------------tcaatgttcaatggggttattgaataagatctcttaatt-aacaatttatctaaagattga------------------------------tttttaatcgagtttaagtcatataatttataggataaaattgttgtttctttcctt-------------tgtcttaagata------gaaaaaggcctgtggttcaattatgcaagccattctcttaagaaaaaaaa
>_R_Jupunba_abbottii_Zanoni_21220@NODE_2_length_959_cov_62.424036
----------------------------------------------------------------------------------------------------------------------------------------------------------------------------------------------------------------cgacgctgcagggtgacattttggaagacccggcaaatgagccaaaaaaggatatgtacatgatgtccgtggatccagaggatgctccgaatcaagcagagtaatgatttccttatgttcttatagcatatctattttaatacctgcgcatcaccgcagtcaagttttcatttggctcaacagtttctaacacctgcatttctatcttgtagatatgtggaaattgggatagagtcaggattacctgtttgggttaatgggaagaggttttcaccagcatcattgctttccgaactcaatgatatcggtggaaggcatggaattggccggatcgatatggttgaaaaccggcttgttggtatgaagagccgaggagtttatgaaactcctgggggaacaatccttttcaccgcagcacgtgagttagagtctctgacacttgaccgggaaacaattcaagtcaaagattcattggcccttaaatatgcagagctggtgtatgctggaaggtggtttgatcctctccgggagtccatggatgccttcatggagaagatcacagcaactacaacaggctctgtgactttgaaactgtacaagggctctgttactgttaccggccggaacagcccttatagcctgtacaggcaggatatttcatcatttgagggtagtcagatatacgatcaggccgatgccgccgggtttattcggctttatggccttccaatgagggtgagagccatgcttgagaagggtatctaggagttgg-ctttgtattcacctgataaataaacatgcctgttttgttgcgctcaacatttttataactaactcaggtgattttttcattttcttatattta---------------atgctcaat-gggttattgaacaagatctcttaatt-aacaatttatctagagattga------------------------------tttttaatc--------------------------taaaattgttgttt---------------------------------------------------------------------------------------ct
>_R_Jupunba_asplenifolia_Ekman_6383@NODE_1_length_935_cov_50.203963
---------------------------------------------------------------------------------------------------------------------------------------------------------------------------------------------------------------------------------ctttatctagctttcttatcctctcccaaaaaggtcaagtagatcttatattaagaaccgaagg-----------------tagtattgaatattttgtcatgtggccttttgttttttaaaatattggtgcttcatagttttcatgtttctgctagacttgacactttataacacatgctcttctatctagcagatatgtggaaatcgggatagaatctggattacccgtcgcagtcaatgggaagaggctttcaccggcatccttactctctgaactcaatgaaatcggtggaaggcatggaattggtcggattgacatggttgaaaaccggcttgtcggtatgaagagccgaggagtttatgaaactcctgggggaaccattcttttcaccgcagctcgggagttggagtctttgacgcttgaccgagaaacaatccagttcaaagatatagtggccgttaaatatgcagagttggtgtatgctggaaggtggtttgatcctctccgagagtccatggatgccttcatggagaagatcacagcaaccacaacaggttctgtgacattgaaactatacaagggctctgttaccgtgaccggccggacgagcccttatagcttgtataggcaggacatttcatcatttgagagtggtcagatttatgatcaagctgatgccgccgggttcattcggctttatggtcttccaatgagggtgcgagcaatgcttgatcaaggtatctaagagtttca-----tctaggcttggt-gattaacatgcttgttttgttgcactcaatttttgtgtaacttttgtgggggaatttcacaaacttctttatctattagcttaaactacaataatgcatgagggcatcacataatttcc-tagtctcactgatcaactaacagtctaacagaatggtgtagaaaacgtagagtgaaccttgtgtg-----------------------------------------------------------------------------------------------------------------------------------
>_R_Jupunba_brachystachya_Lima_7438@NODE_1_length_1517_cov_127.620139
gattttgttttcaagtatcagatgcaacgtgactcttggaattgcaattaaatagtctggtctttaatataagtccgagttgactttttctgaagaaattaaggaagct-----aaatacttttaaattgtttattgttttcctccaaactaatttgcttgacttataaactgatatataattcaatgatatata-----------acatatgttatggtaagtactttatctagctttcttaatctctccaaaaaaagtctagtggatcttatattaaggaccggaga-----------------tagtattgaatattttgtcatgtggccttttgttttttaaaatattggtgcttcatggttttcatgtttctgctagacttgacactttataacacatgctcttctatctagcagatatgtggaaatcgggatagaatctggattacccgtcgcagtcaatgggaagaggctttcaccggcatccttactgtctgaactcaatgaaattggtggaaggcatggaattggtcggattgacatggttgaaaaccggcttgtcggtatgaagagccgaggagtttatgaaactcccgggggaaccattcttttcaccgcagctcgggagttggagtctttgacgcttgaccgagaaacaatccagttcaaagatatagtggccgttaaatatgcagagttggtgtatgctggaaggtggtttgatcctctccgagagtccatggatgccttcatggagaagatcacagcaaccacaacaggttctgtgacattgaaactatacaagggctctgttactgtgaccggccggacgagcccttatagcttgtataggcaggacatttcatcatttgagagtggtcagatttatgatcaagccgatgccgccgggttcattcggctttatggccttccaatgagggtgcgagcaatgcttgatcaaggtatctaagagtttca-----tctaggcttggt-gattaacatgcttgttttgttgcactcaatttttgtgtaacttttgtgggggaatttcacaaacttctttatctattagcttaaactacaataatgcatgagggcatctcataatttcc-ttgtctcaatgatgaactaacagtctaacagtatggtgtagaaaacgtagagtgaaccttgtgtgtctaatttagctacagaaccatgtcaaagaaaattgttgcttcttatagttgggttgaattttgattttaatctctataattatacggacttaaaactaaggatttataattatagttttaaaaaaagata
>_R_Jupunba_cochleata_Bonadeu_673@NODE_2_length_933_cov_56.052570
-------------------------------------------------------------------------------------------------------------------------------------------------------------------------------------------------------tgcaatctgcgacgctgcagggtgacattttggaagacccggcaaatgagccaaaaaaggatatgtacatgatgtctatggatccagaggatgctccgaatcaagcagagtaatgatttccttatgttcttataacatatctattttaatgccagcgcatcaccgcagtcaagttttcatttggctcaacagtgtctaacacctgcatttctatcttgtagatatgtggaaattgggatagagtcaggattacctgtttcggttaatgggaagaggttttcacctgcatcattgctctctgaactcaatgatatcggtggaaagcatggaattggccggatcgatatggttgaaaaccggcttgttggtatgaagagccgaggagtttatgaagctcctggtggaacaatccttttcaccgcagcacgtgagttagagtctttgacacttgaccgggaaacaatccaagtcaaagattcattagcccttaaatatgcagagctggtgtatgctggaaggtggtttgatcctctccgggagtccatggatgccttcatggagaagatcacagcaactacaacaggctctgtgactttgaaactgtacaagggctctgttactgttaccggccggaacagcccttatagcctgtacaggcaggatatttcatcatttgagagtagtcagatatatgatcaggctgatgccgccgggtttattcggctttatggccttccaatgagggtgagagccatgcttcagaagggtgtctaggagttgg-ttttgtattcacctgataaataaacatgcctgttttgttgtgctcaacatttttataaataactcaggtgattttttcattttcttttattta------------ttaacgtttaat-gggttattgaataagatcttttaatt-aacaatttatctaa-------------------------------------------------------------------------------------------------------------------------------------------------------------------------------
>_R_Jupunba_cochleata_Bonadeu_673@NODE_3_length_754_cov_42.966027
gattttgttttcaagtatcagatgcaacgtgactcttggaattgcaattaaatagtctggtctttaatataaatccgagttgactttttctgaagaaattaaggaagct-----aaatacttttaaattgtttattgtttttctccaaactaatttacttgacttataaactgatatataatccaatgatacata-----------acgtatgttatggtaagtactttatctagctttcttaatctcttcaaaaaaagtctagtggatcttatattaaggaccggaga-----------------tagtattgaatattttgtcatgtggccttttgttttttaaaatattggtgcttcatagtgttcgtgtttctgctagacttgacactttataacacatgctcttctatctagcagatatgtagaaatcgggatagaatctggattacccgtcgcagtcaatgggaagaggctttcaccggcatccttactgtctgaactcaatgaaatcggtggaaggcatggaattggtcggattgacatggttgaaaaccggcttgtcggtatgaagagccgaggagtttatgaaactcctgggggaacc------------------------------------------------------------------------------------------------------------------------------------------------------------------------------------------------------------------------------------------------------------------------------------------------------------------------------------------------------------------------------------------------------------------------------------------------------------------------------------------------------------------------------------------------------------------------------------------------------------------------------------------------------------------------------------------------------------------------------------
>_R_Jupunba_cochleata_Bonadeu_673@NODE_4_length_571_cov_228.275304
--------------------------------------------------------------------------------------------------------------------------------------------------------------------------------------------------------------------------------------------------------------------------------------------------------------------------------------------------------------------------------------------------------------------------------------------------------------------------------------------------------------------------------------------------ttggtcggattgacatggttgaaaaccggcttgtcggtatgaagagccgaggagtttatgaaactcctgggggaaccattcttttcaccgcagctcgggagttggagtctttgacgcttgaccgagaaacaatccagttcaaagatatagtggccgttaaatatgcagagttggtgtatgctggaaggtggtttgatcctctccgagagtccatggatgccttcatggagaagatcacagcaaccacaacaggttctgtgacattgaaactatacaagggctctgttaccgtgaccggccggacgagcccttatagcttgtataggcaggacatttcatcatttgagagtggtcagatttatgatcaagccgatgcagccgggttcattcggctttatggccttccaatgagggtgcgagcaatgcttgatcaaggtatctgagagtttca-----tgaaggcttggt-gattaacatgcttgttttgttgcactcaatttttgtgtaacttttgtgggggaatttcacaaacttctttatctattagcttaaactacaataatgcatgagggcatc----------------------------------------------------------------------------------------------------------------------------------------------------------------------------------------------------------------
>_R_Jupunba_filamentosa_Lima_7487@NODE_2_length_1218_cov_41.194566
atgtttattttccaatgtcaagtataattcggactaaaaaaatcaaattgaatgccctgcttcttattcca------------tatc-ttt----aggttaatgtatctacttttgttc-----------tttttgcactgtcctaaaaccagatattggaactgac--atgcacattgatattactttctctcacttttgcaatctgctacgctgcagggtgacattttggaagacccggcaaatgaaccaaaaaaggatatgtacatgatgtctatggatccagaggatgctccgaatcaagcagagtaatgatttccttatgttcttataacatatctattttaatgccagcgcatcaccgcagtcaagttttcatttggctcaacagtttctaatacctgcatttctatcttgtagatatgtggaaattgggatagagtcaggattacctgtttcagttaatgggaagaggttttcaccagcatcattgctctctgaactcaatgatatcggtggaaggcatggaattggccggatcgatatggttgaaaaccggcttgttggtatgaagagccgaggagtttatgaaactcctggtggaacaattcttttcaccgcagcacgtgagttagagtctttgacacttgaccgggaaacaattcaagtcaaagattcattggcccttaaatatgcagagctggtgtatgctggaaggtggtttgatcctctccgggagtccatggatggcttcatggagaagatcacagcaacaacaacaggctctgtgactttgaaactgtacaagggctctgttactgttaccggccggaacagcccttatagcctgtacaggcaggatatttcatcatttgagagtagtcagatatatgatcaggccgatgccgccgggtttattcggctttatggccttccaatgagggtgagagccatgcttgagaagggtatctaggagttgg-ttttgtattcacctgataaataaacatgcctgctttgtttcgctcaacatttttataactaactctggtgattttctcattttcttttattta------------ttaacgctcaatagggttattgaagaatatcttttaatt-aacaatttatctagagat---------------------------------------------------------------------------------------------------------------------------------------------------------------------------
>_R_Jupunba_floribunda_Iganci_883@NODE_1_length_1798_cov_92.075537
gattttgttttcaagtatcagatgcaacgtgactcttggaattgcaattaaatactctagtccttagtagaaggcccagttgattttttttggaaaaattaaggaagttaaataaaatactttcaaactgtttatcgtttttctctaaactaatttgtttgacttagaagctgatatataatccaatgacacaca-----------acatctgctatggtaattactttatttagctttcttaacctcgccaaaaaaaatcaactggatcttatattaagaaccggagg-----------------gagtactgaatattttgtcatgtggccttttgttttttaaaatattggtgcttcatagttttcatgtgtctgctagacttgacactttataacacatgctcttctatctaacagatatgtggaaatcgggatagaatctggattacccgtcgcaatcaatgggaagaggctttcaccggcatccttactctctgaactcaatgaaatcggtggaaggcatggaattggtcggattgacatggttgaaaaccggcttgtcggtatgaagagccgaggagtttatgaaactcccgggggaaccattcttttcaccgcagctcgggagttggagtctttgacgcttgaccgagaaacaatccagttcaaagatatagtggccgttaaatatgcagagttggtgtatgctggaaggtggtttgatcctctccgagagtccatggatgccttcatggagaagatcacagcaaccacaacaggttctgtgacattgaaactatacaagggctctgttacggtgaccggccggacgagcccttatagcttgtataggcaggacatttcatcatttgagagtggtcagatttatgatcaagccgatgccgccgggttcattcggctttatggccttccaatgagggtgcgagcaatgcttgatcaaggtatctgagagtttca-----tctaggcttggt-gattaacatgcttgttttgttgcactcaatttttgtgtaacttttgtgggggaatttcataaacttctttatctatgagcttaaactacaataatgcatgagggcatcacataatttcc-ttgtctcactgatcaactaacagtctaacggtctggtgtagaaaacgtagagtgaaccttgtgtgtctaatttagttacagaaccatgtcaaagaaaattgttgcttcttatagttgggttgaattttgattttaatctctataattataaggactt--aactaaggatttaaaattatatttttaaaaaaagatg
>_R_Jupunba_floribunda_Iganci_883@NODE_4_length_530_cov_46.055188
-------------ggtatcagaggcaacgtgactcttggaattgcaattaaatagtctggtctttagtttaagaccgagttgactttttttgaagaaattaaggaagctaaataaaatacttttaaactgtttaccgtttttctccaaactaatttgttttacttataaactgatatagaatccaatgatataca-----------acatatgctatgataagtattttatctagttttcttaacctctccaaaaaaagtcaagtggatcttatattgaggaccggaag-----------------tagtattgaatattttgtcatgtggccttttgttttttaaaatattggtgcttcatagttttcatgtttctgctagacttgacactttataacacatgctcttctatctagcagatatgtggaaatcgggatagaatctggattacccgtcgcagtcaatgggaagaggctgtcaccggcatctttactctctgaactcaatgaaatcggtggaaggcatggaattggtcggattgacatggttgaaaaccggcttgtcgg----------------------------------------------------------------------------------------------------------------------------------------------------------------------------------------------------------------------------------------------------------------------------------------------------------------------------------------------------------------------------------------------------------------------------------------------------------------------------------------------------------------------------------------------------------------------------------------------------------------------------------------------------------------------------------------------------------------------------------------------------------------------------
>_R_Jupunba_idiopoda_Quesada_1718@NODE_1_length_1165_cov_73.050551
---------------------------------------------------------------------------------------------------------------ataaaatacttttaaactgtttatcgtttttcttcaaactaatttgcttgacttataaactaatatataatccaatgacggaca-----------acatctgctatggtaagtactttatttagctttcttaacctcaccaaaaaaagtcaactggatcttatattaaggatcgggag-----------------tagtactgagtatgttgtcatgtggccttttgttttttaaaatattggggcttcatagttttcatgtttctgctagacttgacactctataacacatgctcttctatctagcagatatgtggaaatcgggatagaatctggattacccgtcgcagtcaatgggaagaggctttcaccggcatccttactctctgaactcaatgaaatcggtggaaggcatggaattggtcggattgacatggttgaaaaccggcttgtcggtatgaagagccgaggagtttatgaaactcccgggggaaccattcttttcaccgcagctcgggagttggagtctttgacgcttgaccgagaaacaatccagttcaaagatataatggccgttaaatatgcagagttggtgtatgctggaagatggtttgatcctctccgagagtccatggatgccttcatggagaagatcacagcaaccacaacaggttctgtgacattgaaactatacaagggctctgttaccgtgaccggccggacgagcccttatagcttgtataggcaggacatttcatcatttgagagtggtcagatttatgatcaagccgatgccgccgggttcattcggctttatggccttccaatgagggtgcgagcaatgcttgatcaagatatctaagagtttca-----tctaggcttggt-gattaacatgcttgttttgttccactcaatttttgtgtaacttttgtgggggaatttcataaacttctttatctattagcttaaactacaataatgcatga-ggcatcacataatttcc-ttgtctcactgatcaactaacagtctaacagtatgctgtagaaaacgtagagtgaaccttgtgtgtctaatttagttacagaaccatgtcaaagaaaattgttgcatcttatagttaggttgaatttttattttaatctctataattataaggacttaaaac----------------------------------
>_R_Jupunba_idiopoda_Quesada_1718@NODE_2_length_942_cov_38.593064
----------------------------------------------------------------------------------------------------------------------------------------------------------tattggaactgacatatggatattgatattactttctctcacttttgcaatctacgccgccgcagggtgacattttggaagacccggcaaatgagccaaaaaaggatatgtacatgatgtctatggatccagaggatgctccgaatcaagcagagtaatgatttccttatgttcttatagcatatctattttaatgccagcgcatcattgcagtcaagttttcatttggctcaacagtttctaacacctgcatttctatcttgtagatatgtggaaattggaatagagtcaggattacctgtttcggttaatgggaagaggttttcaccagcatcattgctttctgaactcaatgatatcggtggaaggcatggaattggccggatcgatatggttgaaaaccggcttgttggtatgaagagccgaggagtttatgaaactcctgggggaacaatccttttcaccacagcacgtgagttagagtctttgacacttgaccgggaaacaattcaagtcaaagattcattggcccttaaatatgcagagctggtgtatgctggaaggtggtttgatcctctccgggagtccatggatgccttcatggagaagatcacagcaacaacaacaggctctgtgactttgaaattgtacaagggctctgttactgttaccggccggaacagcccttatagtctgtacaggcaggatatttcatcatttgagagtagtcagatatatgatcaggccgatgccgccgggtttattcggctttatggccttccaatgagggtgagagccatgcttgagaagggcatctaggagttgg-ttttgtattcacctgataaataaacatgcctgttttgttgcgctcgacatttttataactaactcaggtgattttttcattttcttttatcta------------ttgatgctcaatgagg---------------------------------------------------------------------------------------------------------------------------------------------------------------------------------------------------------------------
>_R_Jupunba_laeta_Mori_25147@NODE_2_length_1007_cov_29.213978
------------------------------------------------------------------------------------------------------------------------------------------------------tagatattggaactgacatatggatattgatattacattctctcacttttgcaatctgcgacgctgcagggtgacattttggaagacccggcaaatgagccaaaaaaggatatgtacatgatgtctgtggatccagaggatgctccgaatcaagcagagtaatgatttccttatgttcttatagcatatctattttaatgtcagcgcatcaccgcagtcaagttttcatttggctcaacagtttctaactcctgcatttctatcttgcagatatgtggaaattgggatagagtcaggattacctgtttcggttaatgggaagaggttttcaccagcatcattgctttctgaactcaatgatatcggtggaaggcatggaattggtcggatcgatatggttgaaaaccggcttgttggtatgaagagccgaggagtttatgaaactcctggtggaacaatccttttcaccgcagcacgtgagttagagtctttgacacttgaccgggaaacaatccaagtcaaagattcattagcccttaaatatgcagagctggtgtatgctggaaggtggtttgatcctctccgtgagtccatggatgccttcatggagaagatcacagcaactacaacaggttctgtgactttgaaactgtacaagggctctgttactgttactggccggaacagcccttatagcctgtacaggcaggatatttcatcatttgagagtagtcagatatatgatcaggccgatgccgccgggtttattcggctttatggccttccaatgagggtgagagccatgcttcagaagggtatctaggagttgg-ttttgtattcacctgataaataaacatgcctgttttgttgcgctcaacatttttataactaactcaggtgattttctcatgttcttttattta------------ttaacgcttaatggggttattgaacaagatcttttaatt-aataacttatctagagcttaa------------------------------tttttgatcgagtt--------------------------------------------------------------------------------------------------------------------------ta
>_R_Jupunba_langsdorfii_Ribeiro_728@NODE_1_length_1368_cov_119.051898
----------------------------------------------------------------------------------------------------------------------acttttaaactgtttatcgtttttctccaaactaatttgcttgacttataaactgatatataattcaataacacaca-----------gcatatgatatgataagtactttatttagttttcttaacctctccaaaaaaagttaactggatctt-tattaaaaaccgaagg-----------------tagtactgaatattttgtcatgtggccttttgttttttaaaatattggtgcttcatagtgttcgtgtttctgctagacttgacactttataacacatgctcttctatctagcagatatgtggaaatcgggatagaatctggattacccgttgcagtcaatgggaagaggctttcaccggcatccttactctctgaactcaatgaaattggtggaaggcatggaattggtcggattgacatggttgaaaaccggcttgtcggtatgaagagccgaggagtttatgaaactcccgggggaaccattcttttcaccgcagctcgggagttggagtctttgacgcttgaccgagaaacaatccagttcaaagatatagtggccgttaaatatgcagagttggtgtatgctggaaggtggtttgatcctctccgagagtccatggatgccttcatggagaagatcacagcaaccacaacaggttctgtgacattgaaactatacaagggctctgttaccgtgaccggccggacgagcccttatagcttgtataggcaggacatttcatcatttgagagtggtcagatttatgatcaagccgatgccgcggggttcattcggctttatggccttccaatgagggtgcgagcaatgcttgatcaaggtatctaagagtttca-----tcaaggcttggt-gattaacttgcttgttttgttgcactcaatttttgtgtaacttttgtgggggaatttcacaaacttctttatctattagcttaaactacaataatgcatgagggcatcacataatttcc-ttgtctcactgatcaactaacagtctaacagtatggtgtagaaaacgtagagtgaaccttgtgtgtctaatttagttacagaaccatgtcaaagaaaattgttgcttcttatagttaggttgaattttgattttaatctctataattataaggacttaaaactaaggatttaaaattatatttttaaaaaaagaca
>_R_Jupunba_leucophylla_Iganci_839@NODE_1_length_1742_cov_167.418619
gattttgttttcaagtatcagaggcaacgtgactcttggaattgcaagtaaatagtctggtctttagtataagaccgagttgactttttttgaagaaattaaggaagctaattaaaatacttttaaactatttaccgtttttctccaaactaatttacttgacttataaactgatatataatccaatgatacaca-----------acatatgctatgataagtactttatctagctttcttaacctttccaaaaaaagtcaagtggattttatattgaggaccggagg-----------------tagtattgaatattttgtcatgtggccttttgttttttaaaatattggtgcttcatagttttcatgtgtctgctagacttgacactttataacacatgctcttctatctaacagatatgtggaaatcgggatagaatctggattacccgtcgcagtcaatgggaagaggctttcaccggcatccttactctctgaactcaatgaaatcggtggaaggcatggaattggtcggattgacatggttgaaaaccggcttgtcggtatgaagagccgaggagtttatgaaactcccgggggaaccattcttttcaccgcagctcgggagttggagtctttgacgcttgaccgagaaacaatccagttcaaagatatagtggccattaaatatgcagagttggtgtatgctggaaggtggtttgatcctcttcgagagtccatggatgccttcatggagaagatcacagcaaccacaacaggttctgtgacattgaaactatacaagggctctgttaccgtgaccggccggacgagcccttatagcttgtataggcaggacatttcatcatttgagagtggtcagatttatgatcaagccgatgcagccgggttcattcggctttatggtcttccaatgagggtgcgagcaatgcttgatcaagatatctaagagtttca-----tctaggcttggt-gattaacatgcttgttttgttgcactcaatttttgtgtaacttttgtgggggaatttcacaaacctctttatctattagcttaaactacaataatgcatgagggcatcacataatttcc-ttgtctcactgatcgactagcagtctaacagtatggtgtagaaaacgtagagtgaaccttgtgtgtctaatttagttacagaaccatgtcaaagaaaattgttgctttttatagttaggttgaattttgattttaatttctataattatgcggacttaaaactaagaatttaaaattatatttttaaga-----aa
>_R_Jupunba_limae_Iganci_261@NODE_1_length_1767_cov_95.542604
gattttgttttcaagtatcagatgcaaagtgacgcttggaagtgcaattaaatagtctggtctttaatataagtccgagttgactttttctgaagaaattaaggaagct-----aaatacttttaaattgtttattgtttttctccgaactaatttgcttgacttataaactgatatataatctaatgatacata-----------acatatgttatggtaagtactttatctagctttcttaatctctccaaaaaaagtctagtggatcttatattaaggaccggaga-----------------tagtattaaatattttgtcatgtggccatttggtttttaaaatattggtgcttcatagttttcatgtttctgctagacttgacactttataacacatgctcttctatctagcagatatgtggaaatcgggatagaatctggattacccgtcgcagtcaatgggaagaggctttcaccggcatccttactttctgaactcaatgaaattggtggaaggcatggaattggtcggattgacatggttgaaaaccggcttgtcggtatgaagagccgaggagtttatgaaactcccgggggaaccattcttttcaccgcagctcgggagttggagtctttgacacttgaccgagaaacaatccagttcaaagatatagtggccgttaaatatgcagagttggtgtatgctggaaggtggtttgatcctctccgagagtccatggatgccttcatggagaagatcacagcaaccacaacaggttctgtgacattgaaactatacaagggctctgttacggtgaccggccggacgagcccttatagcttgtataggcaggacatttcatcatttgagagtggtcagatttatgatcaagccgatgccgctgggttcattcggctttatggccttccaatgagggtccgagcaatgcttgatcaaggtatctgagagtttca-----tctaggtttggt-gattaacatgcttgttttgttgcactcaattttt-----------gtgggggaatttcacaaacttctttatctattagcttaaactacaataatgcatgagggcatcacataatttcc-ttgtctcactgatcaactaacagtctaacagtatggtgtagaaaacgtagagtgaaccttgtgtgtctaatttagttacagaaccatgtcaaagataattgttgcttcttatagttagattgaattttgattttaatctctataattataaggacttaaaactaaggatttaaaattatatttttaaaaaaagagc
>_R_Jupunba_longipedunculata_Cardona_2682@NODE_1_length_1084_cov_144.058590
-------------------------------------------------------------------------------------------------------------------------------ctatttatcgtttttctccaaattaatttgttttacttataaactgatatataagccaatgacacaca-----------acatatgctatggtacgtactttatttaactttcttaacctctccaaaaaaagtcaactggattttctattaaggaccagatg-----------------tagtactgaatattttattgcgtggctttttgttttttaaaatattggtgcttcatagtgttcatgtttctgctagacttgacactttataacacatgctcttctatctagcagatatgtggaaatcgggatagaatctggattacccgtcgcagtcaatgggaagaggctttcaccggcatccttactctctgaactcaatgaaatcggtggaaggcatggaattggtcggattgacatggttgaaaaccggcttgtcggtatgaagagccgaggagtttatgaaactcccgggggaaccattcttttcaccgcagctcgggagttggagtctttgacgcttgacagagaaacaatccagttcaaagatatagtggccgttaaatatgcagagttggtgtatgctggaaggtggtttgatcctctccgagagtccatggatgccttcatggagaagatcacagcaaccacaacaggttctgtgacattgaaactatacaagggctctgttacggtgaccggccggacgagcccttatagcttgtataggcaggacatttcatcatttgagagtggtcagatttatgatcaagccgatgccgccgggttcattcggctttatggccttccaatgagggtgcgagcaatgcttgatcaaggtatctaagagtttca-----tttaggcttggt-gattaacatgcttgttttgttgcactcaatttttgtgcaacttttgtgggggaatttcacaaacttctttgtctattagcttaaactacaataatgcatgagagcatcacataatttcc-ttgtctcactgatcaactaacagtctaacaggatggtgtagaaaacgtagagtgaaccttgtgggtctaatttagttacagaaccatgtcaaagaaaattgttgcttcttatagttacgttgaattt---------------------------------------------------------------------
>_R_Jupunba_longipedunculata_Cardona_2682@NODE_3_length_509_cov_121.784722
-------------------------------------------------------------------------------------------------------------------------------------------------------------------------------------------------------------------tgctatgataagtactttatctagttttcttaacctctccaataaaagtcaagtggatcttatattaaggatcagaga-----------------tagtattaaatatctttgtatgtggccttttgttttttaaaatattggtgcttcatagttttcgtgtatctgctagacttgacactttataacacatgctcttctatctagcagatatgtagaaatcgggatagaatctggattacccgtcgcagtcaatgggaagaagctttcaccggcatccttactgtctgaactcaatgaaatcggtggaaggcatggagttggtcggattgacatggttgaaaaccggcttgtcggtatgaagagccgaggagtttatgaaactcctgggggaaccattcttttcaccgcagctcgggagttggagtctttgacgcttgaccgagaaacaatccagttcaaagatatagtggccgttaaatatgcagagttggtgtatgctggaaggtggtttgatcct---------------------------------------------------------------------------------------------------------------------------------------------------------------------------------------------------------------------------------------------------------------------------------------------------------------------------------------------------------------------------------------------------------------------------------------------------------------------------------------------------------------------------------------------------------------------------------------------------------
>_R_Jupunba_macradenia_Lourteig_3021@NODE_1_length_1231_cov_140.363951
--------------------------------------------caattaaatactcttgtccttagtatgagacccagttgactttttttggagaaattaaggaagcgaaataaaatacttttaaactgtttatcgtttttctccaaactaatttgtttaacttataaactgaggtataatccaatgacacaca-----------acatatgctgtggcaagtactttatttagctttattaacttctccaaaaaaagtcaactggatcttatattaaggattggaag-----------------tagtactgaatattttatcatgtggc-------tttttaaaatattggtgcttcgtagtgttcatgtttctgctagacttgacaatttataacacatgctcttctatatagcagatatgtggaaatcgggatagaatctggattacccgttgcagtcaatgggaagaggctttcaccggcatccttactctctgaactcaatgaaatcggtggaaggcatggaattggtcggattgacatggtcgaaaaccggcttgtcggtatgaagagccgaggagtttatgaaactcccgggggaaccattcttttcaccgcagctcgggagttggagtctttgacgcttgaccgagaaacaatccagttcaaagatatagtggccgttaaatatgcggagttggtgtatgctggaaggtggtttgatcctctccgagagtccatggatgcgttcatggagaagatcacagcaaccacaacaggttctgtgacattgaaactatacaagggctctgttacggtgaccggccggacgagcccttgtagcttgtataggcaggacatttcatcatttgagagtggtcagatttatgatcaagccgatgccgccgggttcattcggctttatggccttccaatgagggtgcgagcaatgcttgatcaaggtatctaagagtttca-----tctaggcttggt-gattaacaagcttgttttgttgcactcaatttttgtgtaacttttgtgggggaatttcacaaacttcttttagcat---------------------------gtttgggacagcgttt-ttgcctcaataagcccgttttacgtgaataatgacttattgccactggagaattttttttgagtgtttgtgatagtttctaaaacgtattacagattcaagttacttatttaaaaaactctgagttgtagtttataacttatgaaagattatgatccaaaaatccgattgcgaagctataatattataaaataatt
>_R_Jupunba_oppositifolia_Liegier_16014@NODE_1_length_1093_cov_125.613189
------------------------------------------------------------tccttagtagaagacgcagttgacttttttaagaaaaattaaggaagttaaataaaatacttttaaactgtttatcgtttttcttcaaactaatttgcttgacttataaactgatatataatctaattacagaca-----------acatctgctatggtaagtactttatttagctttcttaacctcaccaaaaaaagtcaactggattttatattaaggatcgggag-----------------tagtactaagtattttgtcatgtggccttttgttttttaaaatattggtgcttcatagttttcatgtttctgctagacttgacactttataacacatgctcttctatctagcagatatgtggaaatcgggatagaatctggattacccgtcgcagtcaatgggaagaggctttcaccggcatccttactctctgaactcaatgaaatcggtggaaggcatggaattggtcggattgacatggttgaaaaccggcttgtcggtatgaagagccgaggagtttatgaaactcccgggggaaccattcttttcaccgcagctcgggagttggagtctttgacgcttgaccgagaaacaatccagttcaaagatatagtggccgttaaatatgcagagttggtgtatgctggaaggtggtttgatcctctccgagagtccatggatgccttcatggagaagatcacagcaaccacaacaggttctgtgacattgaaactatacaagggctctgttaccgtgaccggccggtcgagcccttatagcttgtataggcaggacatttcatcatttgagagtggtcagatttatgatcaagctgatgccgccgggttcattcggctttatggtcttccaatgagggtgcgagcaatgcttgatcaaggtatctaagagtttca-----tctaggcttggt-gattaacatgcttgttttgttgcactcaatttttgtgtaacttttgtgggggaatttcacaaacttctttatctattagcttaaactacaataatgcatgagggcatcacataatttcc-tagtctcactgatcaactaacagtctaacagtatggtgtagaaaacgtggagtgaaccttgtgtgtcta-------------------------------------------------------------------------------------------------------------------------------
>_R_Jupunba_oxyphyllidia_Yonker_6157@NODE_1_length_1189_cov_124.289568
------------------------------------------------------------------------------------------------------taaagttaaataaaatacttttaaattgtttatcgtttttcttcaaactaatttgcttgacttataaactaatatataatccaatgacggaca-----------acatctgctatggtaagtactttatttagctttcttaacctcaccaaaaaaagtcaactggatcttatattaaggattgggag-----------------tagtactgagtattttgtcatgtggccttttgttttttaaaatattggtgcttcatagttttcatgtttctgctagacttgacactttataacacatgctcttctatctagcagatatgtggaaatcgggatagaatctggattacccgtcgcagtcaatgggaagaggctttcaccagcatccttactctctgaactcaatgaaatcggtggaaggcatggaattggtcggattgacatggttgaaaaccggcttgtcggtatgaagagccgaggagtttatgaaactcccgggggaaccattcttttcaccgcagctcgggagttggagtctttgacgcttgaccgagaaacaatccagttcaaagatatagtggccgttaaatatgcagagttggtgtatgctggaagatggtttgatcctctccgagagtccatggatgccttcatggagaagatcactgcaaccacaacaggttctgtgacattgaaactatacaagggctctgttaccgtgactggccggacgagcccttatagcttgtataggcaggacatttcatcatttgagagtggtcagatttatgatcaagccgatgccgccgggttcattcggctttatggccttccaatgagggtgcgagcaatgcttgatcaagatatctaagagtttca-----tctaggcttggt-gattaacatgctcgttttgttccactcaatttttgtgtaacttttgtgggggaatttcataaacttctttatctattagcttaaactacaataatgcatgagggcatcacataatttcc-ttgtctcactgatcaactaacagtctaacagtatggtgtagaaaacgtagagtgaaccttgtgtgtctaatttagttacaggaccatgtcaaagaaaattgttgcttcttatagttaggttgaattttgattttaatctctataattataaggacttaaaactaaggatttaaaat--------------------
>_R_Jupunba_oxyphyllidia_Yonker_6157@NODE_2_length_962_cov_73.263277
------------------------------------------------------------------------------------------------------------------------------------------ctgtcctaaaacttgatattggaactgacatatggatattgatattactttctctcacttttgcaatctgcgccgctgcagggtgacattttggaagacccggcaaatgagccaaaaaaggatatgtacatgatgtctatggatccagaggatgctccgaatcaagcagagtaatgatttccttatgttcttatagcatatctattttaatgccagcgcatcatcgcagtcaagttttcatttggctcaacagtttctaacacctgcatttctatcttgtagatatgtggaaattgggatagagtcaggattacctgtttcggttaatgggaagaagttttcaccagcatcattgctttctgaactcaatgatatcggtggaaggcatggaattggccggatcgatatggttgaaaaccggcttgttggtatgaagagccgaggagtttatgaaactcctgggggaacaatccttttcaccgcagcacgtgagttagagtctttgacacttgaccgggaaacaattcaagtcaaagattcattggcccttaaatatgcagagctggtgtatgctggaaggtggtttgatcctctccgggagtccatggatgccttcatggagaagatcacagcaacaacaacaggctctgtgactttgaaactgtacaagggctctgttactgttaccggccggaacagcccttatagtctgtacaggcaggatatttcatcatttgagagtagtcagatatatgatcaggccgatgccgccgggtttattcggctttatggccttccaatgagggtgagagccatgcttgagaagggcatctaggagttgg-ttttgtattcacctgataaataaacatgcctgttttgttgcgctcgacatttttataactaactcaggtgattttttcattttcttttatcta------------tggaccctcaata----tattgaa-------------------------------------------------------------------------------------------------------------------------------------------------------------------------------------------------------------
>_R_Jupunba_trapezifolia_Simon_1600@NODE_2_length_1053_cov_25.307615
-------------------------------------------------------------------------------------tc-ttt----aggttaatgtatctacttttgttct----------tttttgcactgtcctaaaacttgatattggaactgacatatggatgttgatattactttctctcacttatgcaatctgcgacgctgcagggtgacattttggaagacccggcaaatgagccaaaaaaggatatgtacatgatgtctgtggatccagaggatgctccgaatcaagcagagtaatgatttccttatgttcttataacatatctattttaatgcccacgcatcaccgcagtcaagttttcatttggctcaacagtttctaacacctgcatttctatcttgcagatatgtggaaattgggatagagtcaggattacctgtttcggttaatgggaagaggttttcaccagcatcattgctctctgaactcaatgatatcggtggaaggcatggaattggccggatcgatatggttgaaaaccggcttgttggtatgaagagccgaggagtttatgaaactcctggtggaacaatccttttcaccgcagcacgtgagttagagtctttgacacttgaccgggaaacaatccaagtcaaagattcattagcccttaaatatgcagagctggtgtatgctggaaggtggtttgatcctctccgggagtccatggatgccttcatggagaagatcacagcaacaacaacaggctctgtgactttgaaactgtacaagggctctgttactgttaccggccggaacagcccttatagcctgtacaggcaggatatttcatcatttgagagtagtcagatatatgatcaggccgatgccgccgggtttattcggctttatggccttccaatgagggtgagggccatgcttgagaagggtatctaggagttgg-ctttgtattcacctgataaataaacatgcctgttttgttgcgctcaacatttttataactaactcaagtgattttctcattttcttttattta------------tcaacgctcaatagggttattgaacaagatcttttaatt-aacaatttatttaaagattag------------------------------cttttgatagag------------------------------------------------------------------------------------------------------------------------------
>_R_Jupunba_villosa_Borges_423@NODE_2_length_1120_cov_58.289549
-------------------------------------------------------cctgcttcttattcca------------tatc-ttt----aggtttgtgtatctacttttgtt------------tttttgcactgtcctaaaactagatattggaactgacatatggatattgatattactttctctcacttttgcaatctgcgacgctgcagggtgacattttggaagacccggcaaatgagccaaaaaaggatatgtacatgatgtctgtggatccagaggatgctccgaatcaagcagagtaatgatttccttatgttcttatagcatatctattttaatgccagcgcatcaccgcagtcaagttttcatttggctcaacagtttctaacacctgcatttctatcttgcagatatgtggaaattgggatagagtcaggattacctgtttcggttaatgggaagaggttttcaccagcatcattgctttccgaactcaatgatatcggtggaaagcatggaattggccggatcgatatggttgaaaaccggcttgttggtatgaagagccgaggagtttatgaaactcctggtggaacaatccttttcaccgcagcacgtgagttagagtctttgacacttgaccgggaaacaatccaagtcaaagattcattagcccttaaatatgcagagctggtgtatgctggaaggtggtttgatcctctccgggagtccatggatgccttcatggagaagatcacagcaacaacaacaggctctgtgactttgaaactgtacaagggctctgttaccgttaccggccggaacagcccttatagcttgtacaggcaggatatttcatcatttgagagtagtcagatatatgatcaggccgatgccgccgggtttattcggctttatggccttccaatgagggtgagagccatgcttgagaagggtatctaggagttgg-ttttgtattcacctgataaataaacatgcctgttttgttgcgctcaacattttt----tatatacaagtgattttctcattttcttttattta------------ttaacgctcaat-gggttattgaataagatcttttaatt-aacaatttatttaaagattga------------------------------tttttgatcgagtttaagttgtgtgatccatgggataaaactgttgtttcttctatt-------------------------------------------------------------------------------ct
>_R_Punjuba_callejasii_Daly_5935@NODE_1_length_1091_cov_43.665680
------------------------------------------------------------------------------------------------------------------------------actgtttatcgtttttctctaaactaatttgcttgactcataaactgatatataatccaataacacaca-----------agatatgctatggtaagtactttatttagctttcttaatctttccaaaaaaagttaactggatctcatattaaagaccgaagg-----------------tagtactgaatattttgtcatgtggccttttgtattttaaaatattggtgcttcatagtgttcatgtttctgctagacttggcactttataacacatgctcttctatctagcagatatgtggaaatcgggatagaatctggattacccatcgcagtcaatgggaagaggctttcaccggcatccttactgtctgaactcaatgagatcggtggaaggcatggaattggtcggattgacatggttgaaaaccggcttgtcggtatgaagagccgaggagtttatgaaacccccgggggaaccattcttttcaccgcagctcgggagttggaggctttgacgcttgaccgagaaacaatccagttcaaagatatagtggctgctaaatatgcagagttggtgtatgctggaaggtggtttgatcctctccgagagtccatggatgccttcatggagaagatcacagcaaccacaacaggttctgtgacattgaaactatacaagggctctgttaccgtgaccggccggaagagcccttatagcttgtataggcaggacatttcatcattcgagagtggtcagatttatgatcaagccgatgccgccggattcattcggctttatggccttccaatgagggtgcgagcaatgcttgatcaaggtgtctgagagtttca-----tctaggcttggt-gattaacatgcttgttttgttgcactcaatttttgtgtaacttttgggggggaatttcacaaacttgtttatctatttgcttaaactacaataatgcatgaaggcatcacataatttcc-ttgtctcgctgatcaactaacagtctaacagtatggtgtagaaaacgtagagtgaaccttgtgggtctaatttagttacagaaccatgtcaaagaaaattgttgcttcttatagttaggttgaattttgattt---------------------------------------------------------------
>_R_Punjuba_callejasii_Daly_5935@NODE_2_length_843_cov_16.114883
---------------------------------------------------------------------------------------------------------------------------------------------------------------------acctatgcatattgatattactttctctcacttttgcaatctgcgacgctgcagggtgacattttggaagacccggcaaatgagccaaaaaaggatatgtacatgatgtctctggatccagaggatgctccgaatcaagcagagtaatgatttccttatgttcttattacatatctattttaat--------atcaccgcagtcaagttttcatttggctcaacaatttctaacacctgcatttctatcttgcagatatgtggaaattgggatagagtcaggattacctgtttcggttaatgggaagaggttttcaccagcatcattgctctccgaactcaatgatatcggtggaaggcatggaattggccggatcgatatggttgaaaaccggcttgttggtatgaagagccgaggagtttatgaaactcctggtggaacaatccttttcaccgcagcacgtgagttagagtctttgacacttgaccgggaaacaattcaagtcaaagattcattagcccttaaatatgcagagctggtgtatgctggaaggtggtttgatcctctccgggagtccatggatgccttcatggagaagatcacagcaactacaacaggctctgtgactttgaaactgtacaagggctctgttactgttaccggccggaacagcccttatagcctgtacaggcaggatatttcatcatttgagagtagtcagatatatgatcaggccgatgccgccgggtttattcggctttatggccttccaatgagggtgagagccatgcttgagaagggtatctaggagttgt-ttttgtatgcgcctgataaataaacatgcctgttt----------------------------------------------------------------------------------------------------------------------------------------------------------------------------------------------------------------------------------------------------------------------------------------------------------t
>_R_Punjuba_killipii_Palodorios_6252@NODE_1_length_1073_cov_71.559237
------------------------------------------------------------------------gacccagttgattttttttggagaaattaaggaaactaaataaaatatttttaaactgtttatcgattttctccaaactaatttgcttgacttataaactgatatataatctaataacacaca-----------acatatgctatggtaagtactttatttagctttcttaacctctccaaaaaaagttaactggatcttatattaaagaccgaaga-----------------tagtactgaatattttgtcatgtggccttttgtattttaaaatattggggcttcatagtgttcatgtttctgctagacttggcactttataacacatgctcttctatctagcagatatgtggaaatcgggatagaatctggattacccgtcgcagtcaatgggaagaggctttcaccggcatccttactgtctgaactcaatgaaattggtggacggcatggaattggtcggattgacatggttgaaaatcggcttgtcggtatgaagagccgaggagtttatgaaactcccggtggaaccattcttttcaccgcagctcgggagttggagtctttgacgcttgaccgagaaacaatccagttcaaagatatagtggctgctaaatatgcagagttggtgtatgctggaaggtggtttgatcctctccgagagtccatggatgccttcatggagaagatcacagcaaccacaacaggttctgtgacattgaaactatacaagggctctgttaccgtgaccggccggacgagcccttatagcttgtataggcaggacatttcatcatttgagagtggtcagatttatgatcaagccgatgccgccgggttcattcggctttatggccttccaatgagggtgcgagcaatgcttgatcaaggtatctgagagtttca-----tctaggcttggt-gattaacatgctttttttgttgcactcaatttttgtgtaacttttgtgggggaatttcacaaacttctttatctattagcttaaactgcaataatgcatgagggcatcacataatttcc-ttgtctcgctgatcaactaacagtctaacagtatggtgtagaaaacgtaaagtgaaccttg---------------------------------------------------------------------------------------------------------------------------------------
>_R_Punjuba_killipii_Palodorios_6252@NODE_2_length_760_cov_35.311859
----------------------------------------------------------------------------------------------------------------------------------------------------------------------------------------------------------------------------------------------------------------------tgtacatgatgtctgtggatccagaggatgctccgaatcaagcagagtaatgatttccttatgttcttataacatatctattttaat--------atcaccgcagtcaagttttcatttggctcaacagtttctaacacctgcatttctatcttgcagatatgtggaaattgggatagagtcaggattacctgtttcggttaatgggaagaggttttcaccggcatcattgctctccgaactcaatgatatcggtggaaggcatggaattggccggatcgatatggttgaaaaccggcttgttggtatgaagagccgaggagtttatgaaactcctggtggaacaatccttttcaccgcagcccgtgagttagagtctttgacacttgaccgggaaacaattcaagtcaaagattcattagcccttaaatatgcagagctggtgtatgctggaaggtggtttgatcctctccgggagtccatggatgccttcatggagaagatcacagcaactacaacaggctctgtgactttgaaactgtacaagggctctgttactgttaccggccggaacagcccttatagcctgtacaggcaggatatttcatcatttgagagtagtcagatatatgatcaggccgatgccgccgggtttattcggctttatggccttccaatgagggtgagagccatgcttgagaaggttatctaggagttgt-ttttgtatgcacctgataaataaacatgcctgttttgttccgctcaaca--------------------------------------------------------------------------------------------------------------------------------------------------------------------------------------------------------------------------------------------------------------------------------------------t
