# Supplementary material for: A new generic circumscription of Hydrochorea (Leguminosae, Caesalpinioideae, mimosoid clade) with an amphi-Atlantic distribution
Source: PhytoKeys. 2022 Aug 22;205:401–37. doi: 10.3897/phytokeys.205.82775 (PMC9849043; doi:10.3897/phytokeys.205.82775)
Supplement: Supplementary material 1 — Supplementary data file S1 [file phytokeys-205-401_article-82775__-s001.zip › RBH3_m22327_comp33176_c0_seq1_exon03.aln-cln]

>Acacia_rostellifera_Murphy_466@NODE_1_length_1539_cov_70.946648
aaactgccatatcaaagattaaagttttggctgaactagaacagtgtaaagatgaattcttgaactag-------gaaggttagcattaaggcaagtttttatttatttactcacattttgggaatcagaaactatgttgccttagctcacttcttcttaagttattctattcctgggagatttatagaacattgtcttgttagagaatgttaaatgttatataggtagtt-ataattaccaaagttttgaggatatatcagtgttgcaaccatttgattctcttgctctaaaacccgtgttgtcgatgatatatctatatatatatgttcttattacaccccataaattcag-ccccc------tcctcattgcttgtattgtgacttctagaagattaatctagttattaattttgtattgttcttataggtgcagaatctttgctttactctgaaaggataaggatgtctgtatcgacgacaagattaactatgaaagtgaatcaaccagctgatcatttaggaaatgcaaatctaaggtctgaaaattatcttcctcgatcaggcccctctgatcagcatcctcaagagcacacagaaaccgtagagcacactgtataccaaacttgtcacctgaattctgctccaggtattatttggctcatttaacaatgcattttattgtctatgtgggttcaatctattgccagtgaatgctgactttgttattaaaatctatgagcttcccagttacgttaatcaaagttccatgccagcttgacagagcattagacattggcaaaaactttgaagaaaacaatttactgtagacttgtttgattataactttactacatagagggcatggaatttgaagggtcccctgatttagaaaagcttgtattttgggatgcctagttgtgtcacctattttctaaaagctttgatgtttgtattttttctctgcacattgaaagctattgtatgaaatccggctacaaa-atgaggttcttcttttgtgctgcagggaatgtcaccctcaactcacatttaatagctcgttgttgattggaaatttgggatgtgaaaaaactttaaagttatttctcctatacagtttgttttcgttgtacgaattatgaatatgtgtataatatagttagccccctttttagaagaacatgatatgtaattgttagttgtaacttgccttctctagctgctaatatggttttagttatttcttttggtagtttggacgtctcctcaaagccctaagcctaacctatgatgtcaacaaagccatttctatgtatagatgagtggaaatagaggaacttggcttgttctgctcgagttgttttctaaatgattagactgggcagtgaggtgaaatggattggatcaagttctcatgataattggggggacatggtacttctttgaacagttataacgggtgggtgtttgtaa
>Albizia_coripatensis_Hughes_2433@NODE_1_length_1244_cov_80.369323
aaacagccatatcaaagatgaaagttttggctgaactagaacactgtaaagatgaattcttgaactaggaaggctaggatctagacttacggcgagtttttatttatttactcacattttgggcatctgaaattctgttgcctaagctcacttcttctgaagttatggtattcctgggaaatttatagaacattgtcttgttagagaatgttaaatgttatataggtagtt-acaattaccaaagttttgaggatatatcagtgttgtaaccaattgattctcttgctctaaaacccgtttcgttgatgatatatttatatgtatatgttcttattacgccctataaatatag-ccccctttgtttcctcattgcttgtattgtgacttctcgaagattaatctagttattaattttttgttgttcttgtagatgcagaatctttgctttactctaaaaggataaggatgtctgtatcaacgacaagattgactatgaaagtgaatcaaccagctgatcatttaggaaatgcaaatctaaggtctgaaaatcatcttcctcgatcaggcccctctgatcagcatcctcaggagcatgcagaaaccgtcaaggccactttataccaaacttgtcactcggattctgctccaggtattatttggttcatttaacaacgtattttcttatttatgtgggttcaatctattgccagtgaatgctgactttgtttttcaggtctatgagcttcccagttacgttaatcaaagttccatgccagcttgacagagcattagacatcagcaaaaactttgaagcaaacaatttgctgtagacttgtttgattataacttttagtgttaaatgatgtaattaattagttgttagtaaatagttggtagatagtagttgatggtagatagttg----------------agatagtagttggtagtagatattagttactagatagtagttggtggatagtagttgagggcatctaataggctcgctctataaatacccatgtaagtc----------------------------------------------ttgtatgaaaatatgagaaaca--ttctccatgtgcttcaatgtgatcctttaa--------------tataata----------------------------------aacgggt----------tgcgtcccc--------------atttgagttagttcattctgatgtttggggtt--------------------------------------------------------------------------------------tttgttcagttttgtctcagattgtcaatctgag-------------------------------------------------------------------------------------------
>Albizia_coripatensis_Hughes_2433@NODE_2_length_740_cov_9.167421
--------------------------------------------------------------------------------------------------------------------------------------------------------------------------------------------------------------------------------------------------------------------------------------------------------------------------------------------------------------------------------------------------------------------------------------------------------------------------------------------------------------------------------------------------------------------------------------------------------------------------------------------------------------------------------------------------tgttttgggatgcctagttgtgtcacctattttctaaaaggaaaattgctttcaaggacctgactgaaaagatatttgctaaatgagaccaa--cagaagatttctgtacacgacggaagatatttgcatatact-----acggaaaatattctacacacatgaaagattcttgcacatcttcagaagatatcttgcacgcgaa-ggtcttatttgacaaataggtttctaataaggtatttttaaata-attttccctttactaaaagctttggtgtttgtattttctctctgcacattagaagctattgtatgaaatccggctacaaacatgaggttcttcttttgtgctgcagggaatttcaccctcaactcacatttaatagctcgttgttgattggaactttgggatgtgaaaaaccataaaagttatttctcctatgcagtttgttttggttgtacaaattatgaatatatgtataatacagttagctccctttttagaagaacaggatatgcaattattagttgtaactttccttctctagatgtttttatggtttgagttatttcatttggtagtttggacgtctcctcaaagctctaagcctaacctgttatgtcaacacagccacttctatgtacagatgagtgaaaatagaggaacttggcttgttctgctcgagttgtcttctaaatgattagactgggcagtgaggtgaaatggattggatcaagttc-------------------------------------------------------------
>Albizia_decandra_Vilhena_231@NODE_1_length_541_cov_23.521552
-------------------------------------------------------------------------------------------------------------------------------------------------------------------------------------------------------------------------------------------------------------------------------------attctcttgctctaaaacccgttttgttgatgatatatttatatgtttatgttcttattacgccctacaaatatag-ccccctttttttcctcattgcttgtattgtgacttctagaagattaatctagttattaattttttgttgttcttattggtgcagaatctttgctttactctgaaaggataaggatgtctgtatcaacgacaagattaactatgaaagtgaatcaaccagctgatcatttaggaaatgcaaatctaaggtctgaaaatcatcttcctcgatcaggtccctcggatcagcatcctcaagagcacacagaaaccgtcaagcacactgtataccaaacttgtcactcggattctgctccaggtattatttggctcatttaacaatgcattttcttatctatgtgggttgaatctattgccagtgaattttgactttgttattcaagtctatgagcttcccagttacgttagtcaaagttccatgcgagcttgaaagagcattagacatgggcaaaaactttgaagcaaa---------------------------------------------------------------------------------------------------------------------------------------------------------------------------------------------------------------------------------------------------------------------------------------------------------------------------------------------------------------------------------------------------------------------------------------------------------------------------------------------------------------------------------------------------------------------------------------------------------------------------------------------------------------------------------
>Albizia_edwallii_Dalmaso_272@NODE_1_length_738_cov_4.852123
--------------------------------------------------------------------------------------------------------------------------------------------------------------------------------------------------------------------------------------------------------------------------------------------------------------------------------------------------------------------------------------------------------------------------------------------------------------------------------------------------------------------------------------------------------------------------------------------------------------------------------------------------------------------------------------------------------------------------------------------------------------------------------------------------------------------------------------gcttcaatgtgattcttcaac----------ctcaataataactttactacataaaaggcatggaatttgaagggtcccctgatttggaaaagcttgtgttttgggatgcctagttgtgtcacctattttctaaaagctttggtgtttgtattttctctctgcacattagaagctagtgtatgaaatccggctacaaacatgaggttcttcttctgtgctgcagggaatgtcaccctcaactcacatttaatagctcgttgttgattggaactttgggatgtgaaaaaacgtaaaagttatttctcctatgcagtttgttttggttgtacaaattatgaatatatgtataatacagttagctccctttttagaagaacatgatatgcaattgttagttgtaactttccttctctagatgtttttatggtttgagttatttcatttggtagtttggacgtctcctcaaagctctaagcctaacctgttatgtcaacacagccatttctatgtatagatgagtgaaaatagaggaacttggcttgttctgctcgagttgttttctaaatgattagacagggcagtgaggtgaaatggattggatcaagttctcatgataattggggggacatggtacttcgttgaacagttataacgggtgggtgtttgtaa
>Albizia_inundata_Wood_26530@NODE_2_length_565_cov_116.094118
-------------------------------------------------------------------------------------------------------------------------------------------------------------------------------------------------------------------------------------------------------------------------------------------------------------------------------------------------------------------------------------------------------------------------------------------------------------------------------------------------------------------------------------------------------------------------------------------------------------------------------------------------------------------------------------------------------------------------------------------------------------------------------------------------------------------------------------------------------------------------------------------------------------agggtcccctgatttggaaaagcttgtactttgggatgcctaattgtgtcacctattttctataagctttggtgtttgtattttctctcttcaaattagaagctatggtatgaaatcctgctacaaacatgaggttcttcttttgtgctgcagggaatgtcaccctcagctcacatttaatagctcgttgttgattggaactttgggatgtgaaaaaacgtaaaagttatttctcctatacagtttgttttggttgtacaaattatgaatatatgtataatacagttagcgccctttttagaagaacatgatatgcaattgttagttgtaactttccttctctagctgtttttatggtttgagttatttcatttggtaggttggacgtctcctcatagctctaagcctaacctgttatgtcaacacagccatttctatgtatagatgagtgaaaatagaggaacttggcttgttctgctcgagttgttttctaaatgattagactgggcagtgaggtgaaatggattggatcaagttctcatgataattgggg----------------------------------------------
>Albizia_multiflora_Hughes_3090@NODE_1_length_1354_cov_44.920125
--------------------------------------------------------------------aaaaattcgccttaagacttaaggcgaatttttatttatttactcacattttgggcgtctgaaactctgttgccttagctcacttcttctgaagttatgctattcctgggggatttatagaacattgttttattagagaatgttaaatgttatataggtagtt-acaactaccaaagttttgaggatatatcagtgttgtaaccaattgattctcttgctctaaaacccgttttgttgatgatatatttatatgtatatgttcttattacgccctataaatatag-cctcctttgtttcctcattgcttgtattgtgacttctagaagattaatctagttattaattttttgttgttcttattggtgcagaatctgtgctttattctgaaaggatgaggatgtctgtatcaacgacaagattgagtaagaaaatgaatcaacgagctgatcatttaggaaatgcaaatctaaggtctgaaaatcatcttcctcgatcaggtccctctgatcagcatcctcaagagcacacagaaaccgtcaagcacactgtatgccaaacttgtcactcggattctgctccaggtattatttggctcatttaacaatgcattttcttatctacgtgggttcaatctattgccattgaatgctgatttttttattcaagtctatgaacttcccggttacgttagtcaaagttccatgcgagcttgaaagagcattagacatgggcaaaaactttgaagcaaacaatttactgtagactcgtttgattataacttcactacatgaaaggcatagaatttgaagggtcccctgatttggaaaagcttgtattttgggatgcctaattgtgtcaactattttctaaaagctttggtgtttgtattttctctctgcacattagaagctattgtatgaaatcctgctacaaacatgaggtttttcttttgtgctgcagggaatgtcaccctcaactcacatttaatagctcgttgttgattggaactttgggatgtgaaaaaac-tcagagttatttctcctacacagtttgttttggttgtacaaattatgattatatgtataatacagtttgcccacttttcagaagaacatgatatgcagttgttagttgtaactttccttctctagctgtttttatggtttgagttatttcatttggtagtttggacgtctcctcatagctctaagcctcacctgttatgtcaacacagccatttctatgtatagatgagtgaaaatagaggaacttggcttgttctgctcgagttgttttctaaatgattagactgggcagtgaggtgaaatggattggatcaagttctcatg--------------------------------------------------------
>Albizia_sinaloensis_Hughes_1576@NODE_1_length_1240_cov_18.853826
----------------------------------------------------------------------------------------------------------------------------------------------------------------------------------------------------------------------atgttgtataggtagtt-acaattaccaaagtttttagcatatatcagtgttgtaaccaattgattctcttgctctaaaaccgggtttgttgataatatatttatatgtacatgttcttattacgccctatgaatacag-tcccctttgtttcctcattgcttgtattgtgagttctagaagattaatctagttattaattttttgttgttcttataggtgcagagtctttgctttactctgaaaggataaggatgtctgtatcaacgacaagattgactatgaaactgaatcaacctgctgatcatttaggaaatgcaaatctagggtctgaaaatcatcttcctcgatcaaacccctctgatcagcatcctcaagagcacgcagaaaccatcaaggccactttataccaaacgtgtcactcggattctgctccaggtattatttgtttcatttaacaatccattttcttatctatgtgggttcaatctattgccaatgaatgctgactttgtttttcaagtgtatgaccttcccagttacgttaattaaagttccatgccagcttgagagagcattagacatcagcaaaaactttgaagcaaacaatttactgtagacttgtttgattataactttactacataaaaggcatggaatttgaagggtcccctggtttggaaaagcttgtattttgggatgcctagttgtgtcacctattttctaaaagctttggtgcttgtattttccctctgcacattagaagctattgtatgaaatcctgctacaaacatgaggttcttcttttgtgctgcagggaatgtcaccctcaactcacatttaatagctcgttgttgattggaactttgggatgtgaaaaaacataaaagttatttctcctatacagtttgttttggtggtacaaattatgaatatatgtataacacagttagctccctttttagaagaacatgatatgcaattgttagttgtaactttccttctctatctgtttttatggtttgagttatttcatttggtagcttggaggtctcctcgtagctctaagtctaacctgttatgtcaacacagccatttctatgtatagatgagtgaaaatagaggaactcggcttgttctgctcgagttgttttctaaatgattagactgggcagtgaggtgaaatggattggatcaagttctcatgataattggggggacatggtacttcgttgaa--------------------------
>Albizia_subdimidiata_var_minor_Gorts_341@NODE_1_length_1087_cov_11.449505
------------------------------------------------------------------------------------------------------------------------------------------------------------------------------------------------ttgttttattagagaatgttaaatgttatataggtagtt-acaattaccaaagttttgaggatatatcagtgttgtaaccaattgattctcttgctctaaaacccgttttgttgatgatataattatatgtttatgttcttattacgccctataaatatag-cccccttcgtttcctcattgcttgtattgtgacttctagaagattaatctagttattaattttttgttgttcttattggtgcagaatctttgctttattctgaaaggacgaggatgtctgtatcaacgacaagattgactaagaaaatgaatcaaccagctgatcatttaggaaatgcaaatctaaggtctgaaaatcatcttcctcgatcaggtccctctgatcagcatcctcaagagcacacagaaaccgtcaagcacactgtataccaaacttgtcactcggattctgctccaggtattgtttggctcatttaacaatgcattttcttatctacgtgggttcaatctattgccattgaatgctgattttgttattcaagtctatgagcttcccagatacgttagtcaaagttccatgcgagcttgaaagagcattagacatgggcaaaaactttgaagcaaacaatttactgtagacccgtttgattataacatcactacatgaaaggcatggagtctgaagggtcccctgatttggaaaagcttgtattttgggatgcctaattgtgtcacctgttttctataagctttggtgtttgtattttctctcttcaaattagaagctatggtatgaaatcctgctacaaacatgaggttcttcttttgtgctgcagggaatgtcaccctcaactcacatttaatagctcgttgttgattggaactttgggatgtgaaaaaacgtaaaagttatttctcctatacagtttgttttggttgtacaaattatgaatatatgtataatacagttagccccctttttagaagaacatgatatgcaattgttagttgtaactttccttctctagctgtttttatggtttgagttatttcatttggtaggttggacgtctcctcatagc--------------------------------------------------------------------------------------------------------------------------------------------------------------------------------------------------------
>Albizia_tomentella_Leach_Dunlop_3801@NODE_1_length_1206_cov_75.724535
---------------------------------------------------------------------------agggtctagacctaaggcgagtttttatttatttactcacattttgggcatcagaactcctgttgccttagctcacttatcctgaagttatgctattcctaggagatttttagaacattgtcttgttagagaattttaaatgtaatatcggtagtt-acagttatcaaa-ttttgaggatatatcagcgttgtaaccaattgattctcttgctttaaaacccgttttgttgatgatatatctatgtgtatatgttcttattagaccctataaatatag-ccccctttgcttcctcagtacttgtattgtgacttctagaagattaatctagttattagtttttttttgttccaataggtgcagaatctttgctttactctgaaaggataaggatgtctttatcaacaataagattgactatgaaaacgaatcaaccagctgatcatttaggaaatgcagatgtaaggtctgaacatcatcttcctcgatcagacccctctgatcaacatcctcaagagcacacagaaaccgtcaaacacactgtttaccaaacttgtcactcgaattctgctccaggtattatttggctcatttaacagtgcatattcttatctatttggcttcaatctactgccagtggatgccgactttgttattgaagtctatgagcttcccagttactatactcaaagttccgtgccagcttgacagagcattatac--------aaactttgaagcaaataatttactgtagacttgtttgacttcaactttactacatataaggcatggaatttgaagggtcctctgatttggaaaagcttgtactttgggatgcctagttgtgtcaccaattttctaaa-----------------tttctctctgcacattagaagctattgtatgaaatccggctaaaaacatgaggttcttcttttgtgctgcagggaatgtcaccctcaactcacatttagtagctcgtcgttgattggaacttagggatgtgaaaaaacgcaaaagttttttctcctatacagtttgttttggttgtacaaattatga--atatgtataatacggttagccccttttttagaagaacatgatatgtaattgttaattgtaactttccttctctagctgcttatatggtttgagttatttcatttggtagtttggacgtctcctcaaacgtataggcctaacctgttatgtcaaca------------------------------------------------------------------------------------------------------------------------------------------------------------------------------
>Balizia_elegans_Iganci_870@NODE_1_length_1505_cov_49.863445
aaacagccatatcaaagatgaaagttttggctgaactagaacagtgcaaagatgaattcttgaactagaaaggctaggatctagacttaaggcgagtttttatttatttactcacattttgggcatcagaaactctgttgccttagctcacttcttctgaagttatgctatttctgggagatttatagaacattgtcttgttagagaatgttaaatgttttataggtagttaacaattaccaaagttttgaggatgtatcagtgttgtaaccaattgattctcttgctctttaacccgttttgttgatgatatatccatatgtatatgttcttattacgccctataagtatagcccccctttgtttcctcattgcttgtattgtggcttctagaagattaatctagttattaattttttgttgttcttataggtgcagaatctttgctttactctgacaggataaggatgtctgtaccaacgacaagattgactatgaaagtgaatcaaccagctgatcatttaggaaatgcaaatctaaggtctgaaaatcatcttcctcgatcaggcccctctgatcagcatcctcaagagcacacagaaaccgtcaagcacactgtgtaccaaacttgtcactcgaattctgctccaggtattatttggctcatttgacaatgcattttcttatctatgtgggttcaatctattgccagtgaatgctgactttgttattcaagtctatgagcttcccagttacgttaatcaaagttccatgccagcttgacagagcattagacatcggcaaaaactttgaagcgaacaatttactgtagacttgtttgattataattttactacataaaaggcatggcatttgaatggtcccctgatttggaaaagcttgtgttttgggatgcctagttgtgtcacctattttctaaaagctttggtgtttgtattttctctctgcacattagaagctattgtatgaaatccggctacaaaaacgagg---ttcttttgtgctgcagggaatgtcaccctcaactcacatttaatagctcgttgttgattggaactttgggatgtgaaaaaacgtaaaagttatttctcctatccagtttgttttggttggacgaattgtgaatatatgtataatacagttagccccctttttagaagaacatgatatgtaattggtagttgtaactttccttctctagatgcttatatggtttgagttatttcatttggtagtttggacgtctcctcagagctctaagcctaaccttttatgtcaacacagccatttctatgtatagatgagtggaaatagaggaacttggcttgttctgctcgagttgttttctaaatgattagactgggcggtgaggtgaaatggattggatcaagttctcgtaataattggggggacatggtacttctttgaacagttataatgggtgggtgtttgtaa
>Balizia_pedicellaris_Queiroz_15529@NODE_1_length_1062_cov_198.956306
-------------------------------------------------------------------------------------------------------------------------------------------------------------------------------------------------------------------------------------------------------------------------------------------------------------------------------------------------------------------------------------------------------------------------------------------------------------------------------------------------------------------------------------------------------------------------------------------------------------agagcacacagaaaccgtcaagcacactgtgtaccaaacttgtcactcgaattctgctccaggtattatttggctcatttgacaatgcattttcttatctatgtgggttcaatctattgccagtgaatgctgactttgttattcaagtctatgagcttcccagttacgttaatcaaagttccatgccagcttgacagagcattagacatcggcaaaaactttgaagtgaacaatttactgtagacttgtttgattataattttactacataaaaggcatggcatttgaagggtcccctgatttggaaaagcttgtgttttgggatgcctagttgtgtcacctgctttctaaaagctttggtgtttgtattttctctctgcacattagaagctattgtatgaaatcgggctacaaaaacgagg---ttcttttgtgctgcagggaatgtcaccctcaactcacatttaatagctcgttgttgattggaactttgggatgtgaaaaaacgtaaaagttatttctcctatccagtttgttttggttgtacgaattgtgaatatatgtataatacagttagccccctttttagaagaacatgatatgtaattgttagttgtaactttccttctctagatgcttatatggtttgagttatttcatttggtagtttggacgtctcctcagagctctaagcctaacctgttatgtcaacacagccatttctatgtatagatgagtggaaatagaggaacttggcttgttctgctcgagttgttttctaaatgattagactgggcggtaaggtgaaatggattggatcaagttctcgtgataattggggggacatggtacttctttgaacagttgtaatgggtgggtgtttgtaa
>Balizia_spnov_Morim_577@NODE_1_length_1474_cov_151.781536
---------------------------------------------------------------------------------------------gagtttttatttatttactcacattttgggcatcagaaactctgttgccttagctcacttcttctgaagttatgctattcctgggagatttatagaacattgccttgttagagaatgttaaatgttatataggtagttagcaattaccaaagttttgaggatatatcagtgttgtaaccaattgattctcttgctctataacccgttttgttgatgatatatctatatgtatatgttcttattgcgccctataagtatagcccccctttgtttcctcattgcttgtattgtggcttgtagaagattaatttagttattaattttttgttgttcttataggtgcagaatctttgctttacactgaaaggataaggatgtctgtatcaacgacaagattgactatgaaagtggatcaaccagctgatcatttaggaaatgcaaatctaaggtctgaaaatcatcttcctcgatcaggcccctctgatcagcatcctcaagagcacacagaaaccgtcaagcacactgtgtaccaaacttgtcactcgaattctgcttcaggtattatttggctcatttgacaatgcattttcttatctatgtgggttcaatctattgccagtgaatgctgactttgttattcaagtctatgagcttcccagttacgttaatcaaagttccatgcctgcttgacagagcattggacatcggcaaaaactttgaagcgagcaatttactgtagatttgtttgattataattttactacataaaaggcatggcatttgaagagtcccctgatttggaaaagcttgtgttttgggatgcctagttgtgtcacctattttctaaaagctttggtgtttgtattttctctctgcacattagaagctattgtatgaaatccggctacaaaaatgagg---ttcttttgtgctgcagggaatgtcaccctcaactcacatttaatagctcgttgttgattggaactttgagatgtgaaaaaacgtaaaagttatttctcctatccagtttgttttggttgtacgaattgtgaatatatgtataatacagttagccccctttttagaagaacatgatgtgtaattgtttgttgtaactttccttctctagatgcttatatggtttgagttatatcatttggtagtttggacgtctcctcagagctctaagcctaacctgtaatgtcaacacagccatttctatgtatagatgagtggaaatagaggaacttggcttgttctgctcgatttgttttctaaatgattagactgggcagtggggtgaaatggattggatcaagttctcgtgataattggggggacatggtacttctttgaacagttataacgggtgggtgtttgtaa
>Calliandra_bella_LPQ15696@NODE_1_length_1096_cov_133.568204
--------------------------------------------------------------------------------------------ctagagtaattctgttcattggagattaaataatagaacattgtcttgttaaaggggacacttttttgagctacaatttatattaaa---taatagaacattgtctactcagagaatgttaaattatgtatagatagtt-atagttacaaaaattctgagcatatgtcaatgttatagccaattgattatattgctctaaaacctgttctgttgatgatatacctatatgtataagttcttgttatgctctttaattatag-cccccttcatttcctcactgcttgtattgtgacttgtagaagattaatctagtagttaatattttgttgatcttataggtgtggagcctatgctttactctgaaaggatcaggatgtctgtgtcaaccacaagattgactatgaaaatgaatcaaccagctgatcatttaggaaatgcaaatctaaggtctgaaaatcttcttgctcgatcaggtccctctgatcagcatcctcaagagcacacagaaactgtcaagcacactgtataccaaacttgtcactcgaattctgctccaggtatcagttggcccattttacaattcaactagtt---------------------------------------------------tctttaatttaatcaaataagttaaatatg-----------------------------------------------------------------------------tcttatattaatgaacagagggag---------------------------------------------------------------tattttataaaagctttgg---------tctctctctgctcattagaagctattgtatgaaatccggctacaaacatgaggttcttctttatgcttgcagggaatgtcacccccaactcaaatttaacagctcgttgttgatcggaactttgggatatgagaaaacatacaagtcatttctcctacacagttttagttgtacgtacaaatgatgaatacgtgtctaacacagttatc-tcctttttagaacaacatcacatgtaattgttagttgcaactttacctttctgtagctactcatggtttgagttattttatttggtagtttggacgtctcctcaaagtactaagcgtaacctgttatgtcaaaacagccactttcatgtatagatgagtggaattagaag------------------------------------------------------------------------------------------------------------------------------------------
>Cathormion_obliquifoliolatum_Wieringa_6519@NODE_1_length_1277_cov_142.557283
-----------------------------------------------------------------------------------------------------------------------------------------------------------------------------------------------------------------------------------------------ccaaagttttgaggatatatcagtgttgtaaccaattgattctcttgctctataacccgttttgttgatgatatatctatatgtgtatgttcttattgcgccctataagtatagcccccctttgtttcctcattgcttgtattgtggcttctagaagattaatctagttattaagtttttgttgttcttataggtgcagaatcttggctttactctgaaaggataaggatgtctgtatcaacgacaagattgactatgaaagtgaatcaaccagctgatcatttaggaaatgcaaatctagggtctgaaaatcatcttcctcgatcaggcccctctgatcagcatcctcgagagcacacagaaaccgtcaagcacactgtgtaccaaacttgtcactcgaattctgctccaggtattatttggctcatttgacaatgcattttcttatctatgtgggttcaatctattgccagtgaatgctgactttgttattcaagtctatgagcttcccagttacgttaatcaaagttccatgccagcttgacagagcattggacatcggcaaaaactttgaagcgagcaatttactgtagacttgtttgattataatgttactacataaaaggcatggcatttgaagggtcccctgatttggaaaagcttgtgttttgggatgcctagttgtgtcacctattttctaaaagctttggtgtttgtattttctctctgcacattagaagctattatacgaaatccggctacaaaaatgagg---ttcttttgtgctgcagggaatgccaccctcaactcacatttaatagctcgttgttgattggaactttgggatgtgaaaaaacgtaaaagttatttctcctttccagtttgttttggttgtacgaattgtgaatatatgtataatacagttagccccctttttagaagaacatgatatgtaattgttagttgtaactttccttctctagatgcttatatggtttgagttatttcatttggtagtttggacgtctccacagagctctaagcctaacctgttatgtcaacacagccatttctatgtatagatgagtggaaatagaggaactaggcttgttctgctcgagttgttttctaaatgattagactgggcagtgagg-----tggattggatcaagttctcgtgataattgggggcacatggtacttctttgaacagttataacgggtgggtgtttgtaa
>Cathormion_rhombifolium_Deighton_3618@NODE_1_length_1211_cov_41.449735
--------------------------------------------------------------------------------------------cgagtttttatttatttactcacattttgggcatcagaaactctgttgccttagctcacttcttctgaagttatgctattcctgggagatatatagaacattgtcttgttagagaatgttaaatgttatataggtagttaacaattaccaaagttttgaggatatatcagtgttgtaaccaattgattctcttgctctataacccgttttgttgatgatatatctatatgtgtatgttcttattgcgccctataagtatagcccccctttgtttcctcattgcttgtattgtggcttctagaagattaatctagttattaagtttttgttgttcttataggtgcagaatctttgctttactctgaaaggataaggatgtctgtatcaacgacaagattgactatgaaagtgaatcaaccagctgatcatttaggaaatgcaaatctagggtctgaaaatcatcttcctcgatcaggcccctctgatcagcatcctcgagagcacacagaaaccgtcaagcacactgtgtaccaaacttgtcactcgaattctgctccaggtattatttggctcatttgacaatgcattttcttatctatgtgggttcaatctattgccagtgaatgctgactttgttattcaagtctatgagcttcccagtaacgttaatcaaagttccatgccagcttgacagagcattggacatcggcaaaaactttgaagcgagcaatttactgtagacttgtttgattataatgttactacataaaaggcatggcatttgaagggtcccctgatttggaaaagcttgtgttttgggatgcctagttgtgtcacctattttctaaaagctttggtgtttgtattttctctctgcacattagaagctattgtatgaaatccggctacaaaaatgagg---ttcttttgtgctgcagggaatgtcaccctcaactcacatttaatagctcgttgttgattggaactttgggatgtgaaaaaacgtaaaagttgtttctcctatccagtttgttttggttgtacgaattgtgaatatatgtataatacagttagccccctttttagaagaacatgatatgtaattgttagttgtaactttccttctctagatgcttatatggtttgagttatttcatttggtagtttggacgtctactc--agctctaagcctaacctgttatgtcaacacagcca------------------------------------------------------------------------------------------------------------------------------------------------------------------------
>Enterolobium_cyclocarpum_MWC9020@NODE_1_length_1378_cov_102.511145
--------------------------------------------------------------gactggaccggctagtttgccggttttcggtctggaccggccaggccggtccaggtttcagtacaaagtattagatatagtagttgtgattattatattattaaattaaacctagaaactctatattgtgattttttattataatcagttacactctatatatcccgttaacaattatcaaagttgtgaggata---------tgtaaccaattgattcacttgctctaaaatccgttttgttgatgatatatctatatgtatatgttcttattacgccctataaatgtag-cctcctttatttcctcattgcttgtattgtgacttccagaagattaatctggttattgattttttgttgttcttataggtgcagaatctttgctttactctgaaaggataaggatgtctgtatcaacgacaagattgactatgaaagtgaatcagccagctgatcatttaggaaatgcaaatctaaggtctgaaaatcatcttcgtcgatcgggcccctctgatcagcatcctcaagagcacacagaaaccgtcaagcacactgtataccaaacttgtcactcgaattctgctccacgtattatttggcttatttaacaatgcattttcttatctatgcgggttcaatctaatgccagtgaatgctgactttgttattcaagtctatgagcttcccagttacgttaatcaaagttccatgccaacttgacagag-----agcatcggcaaaaactttgaagcaaacaatttactgtatacttgtttgattataaccctactacataaaaggcatggaatttgaaggctcccctgatttggaaaagcttgtattttgggatgcctagttgtgttacctattttctaaaagctttggtgtttgtattttctctctgcacattagaagctattgtatgaaatccggctacaaatatgagattcttcttttgtgctgcagggaatgtcaccctcaactcacatttaatagctcgttgctgattggaactttgggatgtgaaaaaacatggaagttatttcacctatacagtttgttttggttgtacaaattatcaatatatgtataataaagttagccccctttttagaagaacatgatatgtaattgttagttgtaactttccttctcaagctgcttatatggtttgagttatttcatttggtagtttggacgtctcctcaaagctctaggcctaacctgttatgtcaacacatccatttctatgtatagatgagtggaaatagagaaacttggcttgttctgctcgagttgttttctaaatgattagactgggcagtgaggtgaaatggattggatcaagttcttatgata-----------------------------------------------------
>Hydrochorea_corymbosa1_Bonadeu_655@NODE_1_length_1189_cov_101.973545
--------------------------------------------------------------------------------------------------------------------------------------------------------------------------------------------------------------------------------------------------------------------------------------------------------------gttgatgatatatctatatgtatatgttcttattgcgccctataagtatagcccccctttgtttcctcattgcttgtattgtggcttctagaagatttatctagttattaagtttttgttgttcttataggtgcagaatctttgctttactctgaaaggataaggatgtctgtatcaacgacaagattgactatgaaagtgaatcaaccagctgatcatttaggaaatgcaaatctaaggtctgaaaatcatcttcctcgatcaggcccctctgatcagcatcctcaagagcacacagaaaccgtcaagcacactgtgtaccaaacttgcccgtcgaattctgctccaggtattatttggctcatttgacaatgcattttcttatctatgtgggttcaatctattgctagtgaacgctgactttgttattcaagtctatgagcttcccagttacgttaatcaaagttccatgccagcttgacagagcattggatatcggcaacaactttgaagcgagcaatttactgtagacttgtttgattataatgttactacataaaaggcatggcatttgaagggtcccctgatttggaaaagcttgtgttttgggatgcctagttgtgtcacctattttctaaaagctttggtgtttgtattttctctctgcacattagaagctattgtatgaaatccggctacaaaaatgagg---ttcttttgtgctgcagggaatgtcaccctcaactcacatttaatagctcgttgttgattggaactttgggatgtgaaaaaacgtaaaagttatttctcctatccagtttgttttggttgtacgaattgtgaatatatgtataatacagttagccccctttttagaagaacatgatatgtaattgttagttgtaactttccttctctagatgcttatatggtttgagttatttcatttggtagtttggacgtctcctcagagctctaagcctaacctgttatgtcaacacagccatttctatgtatagatgagtggaaatagaggaacttggcttgttctgctcgagttgttttctaaatgattagactgggcagtgaggtgaaatggattggatcaagttctcgtgataattgggggcacatgggacttctttgaacagttataacgggcgggtgtttgtaa
>Hydrochorea_marginata_Morim_563@NODE_1_length_1603_cov_80.098952
aaacagccatatcaaagatgaaagttgtggctgaactagaacagtgcaaagatgaattcttgaactaggaaggctaggatctagacttaaggcgagtttttatttatttactcacattttgggcatcagaaactctgttgccttagctcacttcttctgaagttatgctattcctgggagatttatagaacattgtcttgttagagaatgttaaatgttatataggtagttgacaattaccaaagttttgaggatatatcagtgttgtaaccaattgattctcttgctctataacctgttttgttgatgatatatctatatgtatatgttcttattgcgccc--taagtatagcccccctttgtttcctcattgcttgtattgtggcttctagaagattaatctagttattaagtttttgttgttcttgtaggtgcagaatctttgctttactctgaaaggataaggatgtctgtatcaacgacaagattgactatgaaagtgaatcaaccagctgatcatttaggaaatgcaaatctaaggtctgaaaatcatcttcctcgatcaggcccctctgatcagcatcctcaagagcacacagaaaccgtcaagcacactgtgtaccaaac------ctcgaattctgctccaggtattatttggctcatttgacaatgcattttcttatctatgtgggttcaatctattgccagtgaacgctgactttgttattcaagtctatgagcttcccagttacgttaatcaaagttccatgccagcttgacagagcattggacatcggcaacaactttgaagcgagcaatttactgtagacttgtttgattataatgttactacataaaaggcatggcatttgaagggtcccctgatttggaaaagcttgtgttttgggatgcctagttgtgtcacctattttctaaaagctttggtgtttgtattttctctctgcacattagaagctattgtatgaaatccggctacaaaaatgagg---ttcttttgcgctgcagggaatgtcaccctcaactcacatttaatagctcgttgttgattggaactttgggatgtgaaaaaacgtaaaagttatttctcctatccagtttgttttggttgtacgaattgtgaatatatgtataatacagttagccccctttttagaagaacatgatatgtaattgttagttgtaactttccttctctagatgcttatatggtttgagttatttcatttggtagtttggacgtctcctcagagctctaagcctaacctgttatgtcaacacagccatttctatgtatagatgagtggaaatagaggaacttggcttgttctgctcgagttgttttctaaatgattagacc-ggcagtgaggtgaaatggattggatcaagttctcgtgataattggggggacatggtacttctttgaacagttataacgggtgggtgtttgtaa
>Jupunba_abbottii_Zanoni_21220@NODE_1_length_1134_cov_48.233680
-----------------------------------------------------------------------------------------------------------------------------------------------------------------------------------------tagaacattgtcttgttagagaatgttaaatgttatataggtagttaaccattaccaaagttttgaggatatatcagtgttgtaaccaattgattctcttgctctataacccgttttgttgatgatatatctatatgtatatgttcttattacgccctataagtatagcccccctttgtttcctcagtgcttgtattgtggcttctagaagatt-atctagttattaatattttgttgctcttataggtgcagaatctttgctttactctgaaaggataaggatgtctgtatcaacgacaagattgactatgaaagtgaatcaaccagctgatcatttaggaaatgcaaatctaaggtctgaaaatcatcttcctcgatcaggcccctctgatcagcatcctcaagagcacacagaaaccgtcaagcacactgtgtaccaaacttgtgacttgaattctgctccaggtattatttggctcatttgacaatgcattttctcatctatgtgggttcaatctattgccagtgaatgctgactatgttattcaagtctatgagcttcccagttacgttaatcaaagttccatgccagcttgacagagcattagacatcggcaaaaactttgaagcgagcaatttactgtagacttgtttgattataattttactacataaaaggcatggaatttgaagggtcccctcatttggaaaagcttgtgttttgggatgcctagttgtgtcacctattttctaaaagctttggtgtttgtattttatctctgcacattagaagctattgtatgaaatccggctacaaaaatgagg---ttcttttgtgctgcagggaatgtcaccctcaactcacatttaatagctcgttgttgattggaactttgggatgtgaaaaaacgtaaaagttatttctcctatccagtttgttttggttgtacgaattgtgaatatatgtataatacagttagccccctttttagaagaacatgatatgtaattgttagttgtagctttccttctctagatgctaatatggtttgagttattgcatttggtagtttggacgtctcctcagagctttaaatgtgtgtttggatgaaaacaaaatcatggttttgttg-------------------------------------------------------------------------------------------------------------------------------------------------------------
>Jupunba_asplenifolia_Ekman_6383@NODE_1_length_638_cov_17.942959
---------------------------------------------------------------------------------------------------------------------------------------------------------------------------------------------------------------atgttaaatgtgatattggtagttaaccattaccaaagttttgaggatatatcagtgttgtaaccaattgattctcttgctctataacccgttttgttgatgatatatctatatgtatatgttcttattacgccctataagtatagcccccctttgtttcctcagtgcttgtattgtggcttctagaagattaatctagttattaattttttgttgctcttataggtgcagaatctttgctttactctgaaaggataaggatgtctgtatcaacgacaagattgactatgaaagtgaatcaaccagctgatcatttaggaaatgcaaatctaaggtctgaaaatcatcttcctcgatcaggcccctctgatcagcatcctcaagagcacacagaaaccgtcaagcacactg--taccgaacttgtgactcgaattctgctccaggtattatttggctcatttgacaatgcattttcttatctatgtgggttcaatctattgccagtgaatgctgactttgttattgaagtctatgagcttcccagttacgttaatcaaagttccatgccagcttgacagagcattagacatcggcaaaaactttgaagcgagcaatttactgtagacttgtttgattata-----------------------------------------------------------------------------------------------------------------------------------------------------------------------------------------------------------------------------------------------------------------------------------------------------------------------------------------------------------------------------------------------------------------------------------------------------------------------------------------------------------------------------------------------------------------------------------------------------------------------------------------------------
>Jupunba_cochleata_Bonadeu_673@NODE_1_length_1677_cov_46.100625
aaacagccatatcaaagatgaaagttttgtctgaactagaacagtgtaaagatgaattcttgaactaggaaggctaggatctagacttaaggcgagtttttatttatttactcacattttgggcatcagaaactctgttgccttagctcacttcttctgaagttatgctattcctcggagatttatagaacattgtcttgttagagaatgttaaatgttatatagg----------ttgccaaagttttgaggatatatcagtgttgtaaccaattgattctcttgctctataacccgtttttttgatgatatatctatatgtatatgttcttgttacgccctataagtatagcccccctttgtttcctcgttgcttgtattgtggcttccagaagattaatctagttattaattttttgttgttcttataggtgcagaatctttgctttactctgaaaggataaggatgtctgtatcaacgacaagattgactatgaaagtgaatcaaccagctgatcatttaggaaatgcaaatctaaggtctgaaaatcatcttcctcgatcaggcccctctgatcagcatcctcaagagcacacagaaaccgtcaagcacactgtgtaccaaacttgtcac------tctgctccaggtattatttggcccatttgacaatgcattttcttatctatgtgggttcaatctattgccagtgaatgctgactttgttattcaagtctatgagcttcccagttacgttaatcaaagttccatgccagcttgacagagcattagacatcggcaaaaactttgaagagagcaatttactgtagacttgtttgattataagtttactacataaaaggcatggaatttgaagggtcccctgatttggaaaagcttgtgttttgggatgcctagttgtgtgacctattttctaaaagctttggtgtttgtattttctctctgcacattagaagctattgtatgaaatccggctacaaaaatgagg---ttcttttgtgctgcagggaatgtcaccctcaactcacatttaatagctcgttgttgattggaacgttgggatgtgaaaaaacgtaaaagttatttctcctatccagtttgttttggttgtacgaattgtgaatatatgtataatacagttagccccctttttagaagaacatgatatgtaattgttagttgtaactttccttctctagatgcttatatgatttgagttatttcatttggtagtttggacgtctcctcagagctccaagcctaacctgttgtgtcaacacagccatttctatgtatagatgagtggaaatagaggaacttggcttgttctgctcgagttgttttctaaatgattagactgggcggtgaggtgaaatggattggatcaagttctcgtgataattggggggacatggtacttctttgaacagttataatgggtgggtgtttctaa
>Jupunba_idiopoda_Quesada_1718@NODE_1_length_1393_cov_41.089666
aaacagccatatcaaagatgaaagtttttgctgaactagaacagtttaaagatgaattcttgaactaggaaggatatgatctagacttaaggcgagattttatttatttaatcacattttgggcatcagaaactctgttgccttagctcacttcttctgaagttatgctattcctgggagatttatagaacattgtcttgttagagaatgttaaatgttatataggtagttaaccattaccaaagttttgaggatatatcagtgttgtaaccaattgattctcttgcactataacccgttttgttgatgatatatctatatgtatatgttcttattacgccctataagtatagcccccctttgtttcctcagtgcttgtattgtggcttctagaagattaatctagttattaatgttttgttgctcttataggtgcagaatctttgctttactctgaaaggataaggatgtctgtatcaacgacaagattgactatgaaagtgaatcaaccagctgatcatttaggaaatgcaaatctaaggtctgaaaatcatcttcctcgatcaggcccctctgatcagcatcctcaagagcacacagaaaccgtcaagcacactgtgtaccaaacttgtgactcgaattctgctccaggtattatttggctcatttgacaatgcattttcttatctatgtgggttcaatctattgccagtgaatgctgactttgttattcaagtctatgagcttcccagttacgttaatcaaagttccatgccagcttgacagagcattagacatcggcaaaatctttgaagcgagcaatttactgtagacttgtttgattataattttactacataaaaggcatggaatttgaagggtcccctgatttggaaaagctcgtgctttgggatgcctagttgtgtcacctattttctaaaagctttggtgtttgtattttctctctgcacattagaagctattgtatgaaatccggctacaaaaatgagg---ttcttttatgctgcagggaatgtcaccctcaactcacatttaatagctcgttgttgattggaactttgggatgtgaaaaaacgtagaagttatttctcctatccagtttgttttggttgtacgaattgtgaatatatgtataatacagttagccccctttttagaagaacgtgatatgtaattgttagttgtagctttccttctctagatgcttatatggtttgagttatttcatttggtagtttggacgtctcctcaaagttttaagtacgtgtttggatgaaaacaaaaccatggttttgataaaaatcatgcaaaca--------------------cccacatgattctttaaa----------------------------------------------------------------agcacttttttttttttttcaaaaccattgtttcttataa
>Jupunba_laeta_Mori_25147@NODE_1_length_998_cov_24.706840
---------------------------------------------------------------------------------------------------------------------------catcagaaactctgttgccttagctcacttcttcagaagttatgctattcctgggagatttctagaacattgtcttgttagagaatgttaaacgttatataggtagttaacaatcaccaaagttttgaggatagatcagtgttgtaaccaattgattctcttgctctataacccgttttgttgatgatat---------------------------------------------------------------------------------------atctagttattaattttttgttgttcttataggtgcagaatctttgctttactctgaaaggataaggatgtctgtatcaacgacaagattgactatgaaagtgaatcaaccagctgatcatttaggaaatgcaaatctaaggtctgaaaatcatcttcctcgatcaggcctctctgatcagcatcctcaagagcacacagaaaccgtcaagcacactgtgtaccaaacttgtcactcgaattctgctccaggtattgtttggctcatttgacaatgcattttcttatctatgtgggttcaatctattgccagtgaatgctgactttgttattcaagtctaagagcttcccagttacgttaatcaaagttccatgccagcttgacagagcattagacatcggcaacaactttgaagcgagcaatttactgtagacttgtttgattataattttactgcataaaaggcaaggaatttgaagggtcccctgatttggaaaagcttgtgttttgggatgcctagttgtgtcacctattttctaaaagctttggtgtttgtattttctctctgcacattagaagctgttgtatgaaatccggctacaaaaatgagg---ttctcttgtgctgcagggaatgtcaccctcaactcacatttaatagctcgttgttgattggaactttgggatgtgaaaaaacgtaaaagttatttctcctatccagtttgttttgattgtacgaattgtgaatatatgtataatacagttagccccatttttagatgaacatgatatgtaattgttagttg-------------------------------------------------------------------------------------------------------------------------------------------------------------------------------------------------------------------------------------------------------------------------------
>Jupunba_langsdorfii_Ribeiro_728@NODE_1_length_1412_cov_73.487640
aaacagccatatcaaagatgaaagttttggctgaactagaacagtgtaaagatgaattcttgaactaggaaggctaggatctagacttaaggcgagtttttatttatttactcacattttgggcatcagaaactctgttgccttagctcacttcttctgaagttatgctattcctgggagatttatagaacattgtcttgttagagaatgttaaatgttatataggtagttaacaattaccaaagttttgaggatatatcagtgttgtaaccaattgattctcttgctctataacccctttttttgatgatatatctatatgtatatgttcttattacgccctataagtatagcccccctttgtttcctcattgcttgtattgtggcttctagaagattaatctagttattaatttttttttgttcttataggtgcagaatctttgctttactctgaaaggataaggatgtctgtatcaacgacaagattgactatgaaagtgaatcaaccagctgatcatttaggaaatgcaaatctaaggtctgaaaatcatcttcctcgatcaggcccctctgatcagcatcctcaagagcacacagaaaccgtcaagcacactgtgtaccaaacttgtcactcgaattctgctccaggtattatttggctcatttgacaatgcattttcttatctatgtgggttcaatctattgacagtgaatgctgactttgttattcaagtctatgatcttcccagttacgttaatcaaagttccatgccagcttgacagagcatgagacatcggcaaaaactttgaagcgagcaatttactgtagacttgtttgattataattttactacataaaaggcatggaatttgaagggtcccctgatttggaaaagcttgtgttttgggatgcctacttgtgtcacctattttctaaaagctttggtgcttgtattttctctctgcacattagaagctattgtatgaaatccggcaacaaaaatgagg---ttcttttgtgctgcagggaatgtcaccctcaactcacatttaatagctcgttgttgattggaactttgggatgtgaaaaaacgtaacagttatttctcctatccagtttgttttggttgcacgaattgtaaatatatgtataatacagttagcccccttttcagaagagcatgatatgtaattgttagttgtaactttccttctctagatgcttgtatggtttgagttatttcatttggtagtttggacg--------------------------------------------------------------------------------------------------------------------------------------------------------------------------------------------------------------------
>Jupunba_limae_Iganci_261@NODE_1_length_1831_cov_44.429304
aaacagcgaaaccaaagatgaaagttttggctgaactagaacagtgtaaagatgaattcttgaactaggaaggctaggatctagacttaaggcgagtttttatttatttactcacattttgggcatcagaaactctgttgccttagctcacttcttctgaagttatgctattcctgggagatttctagaacattgtcttgttagagaatgttaaacgttatataggtagttaacaattaccaaagttttgaggatatatcagtgttgtaaccaattgattctcttgctctataacccgttttgttgatgatatatctatatgtatatgttcttattacgccctataagtatagcccccctttgtttcctcattgtttgtattgtggcttctagaagattaatctagttattaattttttgttgttcttataggtgcagcatctttgctttactctgaaaggataaggatgtctgtatcaacgacaagattgactatgaaagtgaatcaaccagctgatcatttaggaaatgcaaatctaaggtctgaaaatcatcttcctcgatctggcccctctgatcagcatcctcaagagcacacagaaaccgtcaagcacactgtgtaccaaacttgtcactcgaattctgctccaggtattatttggctcatttgacaatgcattttcttatctatgtgggttcaatctattgccagtgaatgctgactttgttattcaaatctatgagcttcccagttacgttaatcaaagttccatgccagcttgacagagcattagacatcggcaaaaactttgaatcgagcaatttactgtagacttgtttgattataattttactgcataaaaggcatggaatttgaagggtcccctgatttggaaaagcttgtgttttgggatgcctagttgtgtcacctattttctaaaagctttggtgtttgtattttctctctgcacattagaagctattgtatgaaatccggctacaaaaatgagg---ttcttttgtgctgcagggaatgtcaccctcaactcacatttaatagctcgttgttgattggaactttgggatgtgaaaaaacgtaaaagttatttctcctatccagtttgttttggttgaacgaattgtgaatatatgtataatacagttagccccctttttagatgaacatgatatgtaattgttagttgtaactttccttctctagatgcttatatggtttgagttatttcatttggtagtttggacgtctcctcagagctctaaacctaacctgttatgtcaacacagccatttctatgtaaagatgagtggaaatagaggaacttggcttgttctgctcgagttgttttctaaatgattagactgggcagtgaggtgaaatggattggatcaagttctcgtcataattggggggacatggttgttctttgaacagttataacgggtgggtgtttgtaa
>Jupunba_longipedunculata_Cardona_2682@NODE_1_length_1243_cov_63.219554
--------------------------------------------tgcaaagatgaattcttgaactagaaaggctaggatctagactt-aggcgagtttttatttatttactcacattttgggcatcagaaactctgttgccttagctcacttcttctgaagttatgctattcctgggagatttatagaacattgtcttgttagagaatgttaaatgttatataggtagttaacaattaccaaagttttgaggatatatcagtgttgtaaccaattgattctcttgctctataacccgttttgttgatgatatatctatatgtatatgttcttattaggccctataagtataggccccc-ttgtttcctcattgcttgtattgtggcttctagaagattaatctagttattaattttttgttgttcttataggtgcagaatctttgctttactctgaaaggataaggatgtctgtatcaacgacaagattgactatgaaagtgaatcaaccagctgatcatttaggaaatgcaaatctaaggtctgaaaatcatcttcctcgatcaggcccctctgatcagcatcctcaagagcacacagaacccgtcaagcacactgtgtaccaaacttgtcactcgaattctgctccaggtattatttggctcatttgacaatgcatttacttatctatgtgggttcaatctattgccagtgaatgctgactttgttattcaagtctatgagcttcccagttacgttaatcaaagttccatgccagcttgacagagcattagacatcggcaaaaactttgaagcgagcaatttactgtagacttgtttgattataattttactacataaaaggcatggcatttgaagggtcccctgatttggaaaagcttgtgttttgggatgcctagttgtgtcacctattttctaaaagctttggtgtttgtattttctctctgcacattagaagctattgtatgaaatccggctacaaaaattagg---ttcttttgtgctgcagggaatgtcaccctcaactcacatttaatagctcgttgttgattggaactttgggatgtgaaaaaacgtaaaagttatttctcctatccagtttgttttggttgttcgaattgtgaatatatgtataatacagttagcccccttttt---agaacatgatatgtaattgttagttgtaactttccttctctagatgcttatatggtttgagttatttcatttggtagtttggacgtctcctcagagctctaagcctaacctgtta--------------------------------------------------------------------------------------------------------------------------------------------------------------------------------------
>Jupunba_macradenia_Lourteig_3021@NODE_1_length_1310_cov_45.284672
-------------------------------------------------------------------------------------cttaaggcgagtttttatttatttactcacattttgggcatcagaaactctgttgccttagcgcacttcttctgaagttatgctattcctgggagatttatagaacattgtcttgttagagaatgttaaatgttatataggtagttaacaattaccaaagttttgaggatatatcagtgttgtaaccaattgattctcttgctctataacccgttttgttgatgatatatctatatgtatatgttcttattgcgccctataagtatagcccgcttttgtttcctcattgcttgtattgtggcttctagaagattaatctagttattaattttttgttgttcttataggtgcagaatctttgctttactctgaaaggataaggatgtctgtatcaacgacaagattgactatgaaagtgaatcaaccagctgatcatttaggaaatgcaaatctaaggtctgaaaatcatcttcctcgatcaggcccctctgatcagcatcctcaagagcacacagaaaccgtcaagcacactgtgtaccaaacttgtcactcgaattctgctccaggtattatttggctcatttgacaatgcattttcttatctatgtgggttcaatctattgccagtgaatgctgactttgttattcaagtctatgagcttcccagttacgttaatcaaagttccatgccagcttgacagagcattagacatcggcaaaaactttgaagcgagcaatttactgtagacttgtttgattataattttactacataaaaggcatggcatttgaagggtcccctgatttggaaaagcttgtgttttgggatgcctagttgtgtcacctattttctaaaagctttggtgtttgtattttctctctgcacattagaagctattgtatgaaatccggctacaaaaatgagg---ttcttttgtgctgcagggaatgtcaccctcaacccacatttaatagctcgttgttgattggaactttgggatgtgaaaaaacgtaagagttatttctcctatccagtttgttttggttgtacgaattgtgaatatatgtataatacagttggccccc-ttttagaagaacatgatatgtaattgttagttgtaactttccttctctagatgcttatatggtttgagttatttcatttggtagtttggacgtctcctcagagctctaagcctaacctgttatgtcaacacagccatttctatgtatagatgagtggaaatagaggaacgtggcttgttctgctcgagttgttttctaaatgattagactgggcggtgaggtgaaat-----------------------------------------------------------------------------
>Jupunba_microcalyx_Iganci_855@NODE_1_length_1571_cov_65.304552
aaacagccatatcaaagatgaaagttttggctgaactagaacagtgcaaagatgaattcttgaactagaaaggctaggatctagacttaaggcgagtttttacttatttactcacgttttgggcatcagaaactctgttgccttagcttacttcttctgaagttatgctattcctgggagatttatagaacattgtcttgttagagaattttaaatgttatataggtagttaacaattaccaaagttttgaggatatatcagtgttgtaaccaattgattctcttgctctataacccgttttgttgatgatatatctctatgtatatgttcttattacgccctataagtatagcccccctttgtttcctcattgcttgtattgtggcttctagaagattaatctagttattaattttttgttgttcttataggtgcagaatctttgctttactctgaaaggatgaggatgtctgtatcaacgacaagattgactatgaaagtgaatcaaccagctgatcatttaggaaatgcaaatctaaggtctgaaaatcatcttcctctatcaggcccctctgatcagcatcctcaagagcacacagaaaccgtcaagcacactgtgttccaaacttgtcactcgaattctgctccaggtattatttggctcatttgacaatgcattttcttatctatgtgggttcaatctattgccagtgaatgctgactttgttattcaagtctatgagcttcccagttacgttaatcaaagttccatgccagcttgacagagcattagacattggcaaaaactttgaagcgagcaatttactgtagacttgtttgattataattttactacaaaaaaggcatggcatttgaagggtcccctgatttggaaaagcttgtgttttgggatgcctagttgtgtcacctattttctaaaagctttggtgtttgtattttctctctgcacattagaagctattgtatgaaatccggctacaaaaatgagg---ttgttttgtgctgcagggaatgtcaccctcaactcacatttaatagctcgttgttgattggaactttgggatgtgaaaaaacgtaaaagttatttctcctatccagtttgttttggttgtacgaattgtgaatatatgtataatacagttagccccctttttagaagaacacgatatgtaattgttagttgtaactttccttctctagatgcttatatggtttgagttatttcatttggtagtttggacgtcttctcagagctccaagcctaacctgttatgtcaacacagccatttctatgtatagatgagtggaaatagaggaacttggcttgttctgctcgagttgttttctaaatgattagactgggcagtgaggtgaaatgaattggatcaaattctcgtgataattggggggacatggtacttcttt-----------------------------
>Jupunba_nipensis_Mayo_19662@NODE_1_length_579_cov_28.950199
----------------------------------------------------------------------------------------------------------------------------------------------------------------------------------------------------------------------------------------------------------------------------------------------------------------------tatatctatatgtatatgttcttattacgccctataagtatagcccccctttgtttcctcagtgcttgtattgtggcttctagaagattaatctagttattaattttttgttgctcttataggtgcagaatctttgctttactttgaaaggataaggatgtctgtatcaacgacaagattgactatgaaagtgaatcaaccagctgatcatttaggaaatgcaaatctaaggtctgaaaatcatcttcctcgatcaggcccctctgatcagcatcctcaagagcacacagaaaccgtcaagcacactg--taccgaacttgtgactcgaattctgctccaggtattatttggctcatttgacaatgcattttcttatctatgtgggttcaatctattgccagtgaatgctgactttgttatgcaagtctatgagcttcccagttacgttaatcaaagttctatgccagcttgacagagcattagacatcggcaaaaactttgaagcgagcaatttactgtagacttgtttgattataattttactacataaaaggcatggaatttgaagggtccactgatt---------------------------------------------------------------------------------------------------------------------------------------------------------------------------------------------------------------------------------------------------------------------------------------------------------------------------------------------------------------------------------------------------------------------------------------------------------------------------------------------------------------------------------------------------------------------------------------------------------
>Jupunba_oppositifolia_Liegier_16014@NODE_1_length_1122_cov_52.492823
-----------------------------------------------------------------------------------------------------------------------------------------------------------------------------gtgggagatttatagaacattgtcttgttagagaatgttaaatgttatataggtagttaaccattaccaaagttttgaggatatatcagtgttgtaaccaattgattctcttgctctataacccgttttgttgatgatatatctatatgtatatgttcttattacgccctataagtatagcccccctttgtttcctcagtgcttgtattgtggcttctagaagattaatctagttattaattttttgttgctcttataggtgcagaatctttgctttactctgaaaggataaggatgtctgtatcaacgacaagattgactatgaaagtgaatcaaccagctgatcatttaggaaatgcaaatctaaggtctgaaaatcatcttcctcgatcaggcccctctgatcagcatcctcaagagcacacagaaaccgtcaagcacactgtgtaccaaacttgtgactttaattctgctccaggtattatttggctcatttgacaatgcattttcttatctatgtgggttcaatctattgccagtgaatgctgactttgttattcaagtctatgagcttcccagttacgttaatcaaagttccatgccagcttgacagagcattagacatcggcaaaaactttgaagcgaacaatttactgtagacttgtttgattataattttactacataaaaggcatggaatttgaagggtcccctgatttggaaaagcttgtgttttgggatgcctagttgtgtcacctattttctaaaagctttggtgtttgtattttctctctgcacattagaagctattgtatgaaatccggctacaaaaatgggg---ttcttttgtgctgcagggaatgtcaccctcaactcacatttaatagctcgttgttgattggaacttagggatgtgaaaaaacgtaaaagttatttctcctatccagtttgttttggttgtacgaattgtgaatatatgtataatacagttagccccctttttagaagaacatgatatgtaattgttagttgtagctttccttctctggatgctaatatggtttgagttattgcatttggtagtttggacgtctcctcagagctttaagtgc---------------------------------------------------------------------------------tttaagtgtg----------------------------------------------------------------------------------------------------
>_R_Afrocalliandra_redacta_Germishuizen_5585@NODE_1_length_854_cov_135.550837
-------------------------------------------------------------------------------------cttgaggtgag------tttatttactcacattttgggcatcagaaactctgtagccttagttcacttcttc--gagttatgctattcattggagattaatagaacattacactttttatgagctgcaatgtatgtatagatagtt-actattacaaaagttttgaggatatgtcaatgttacagcccattgatgatattgctctaaaa---------------------------------------------------------------ccttcatttcctcattgcttgta---tgtcttctagaagattaatctagttactaactttttgttcatct------tgtagaacctttgctctactctgagaggataaggatgtctgtatcaacgacaagattgactatgaaagtgaatcaactagctgatcatttaggaaatgcaaatctaaggtctgaaaaccatcttcctcgatcaggcccctctgatcagcgtcctcaagagcacacagaaaccgtcaagcacactgtataccaaccttgtcactcaaattctgctccaggtattagttggcccatttaacaattcactttcttatccatgtgggttcaatctactgcttgtgcatgctgacattgttattgaagtctatgagcttcccagttccgttaatcaaagttccatgccagctggacagatcattagaaataatagaaaactttgaagcagataatttattgtacacttgtttgattatgactttgctgcagaaaagaaatgaaaattgaagggtcctctgatttggaaaagcttgtattttaggatgccttgttgtgtcacctagtccctcaggttctttgc-----------------------------ttgtttaacaataaccaaggagaaggaggggg------------------------------------------------------------------------gacattggaagatgatgaagatatttt------------------------------------------------------------------------------------------------------------------------------------------------------------------------------------------------------------------------------------------------------------------------------------------------------------------------------------------------------------------------------
>_R_Albizia_adinocephala_FHO33_88@NODE_1_length_1347_cov_36.392126
taacagccataacaaagatgaaagttttggctgaactagaacagtgtaaagatgaattattgaactaggaaggctaggatctagacttaaggcgagtttttatttatgtactcacattttgggcatcagaaactctgttgccttagctcactccttctgaagttatgctattcctgggagatttatagaacattgtcttgttagagaatgtcaaatgttgtataggtagtt-acaattaccaaagttttgagcatatatcagtgttgtaaccaattgattctcttgctctaaaacctggtttgttgataa------tatatgtatatgttcttattacgccctatgaatacag-tcccctttgtttcctcattgcttgtattgtgagttctagaagattaatctagttattaattttttgttgttcttataggtgcagagtctttgctttactctgaaaggataaggatgtctgtatcaacgacaagattgactatgaaactgaatcaaccggctgatcatttaggaaatgcaaatctagggtctgaaaatcatcttcctcgatcaaacccctctgatcagcatcctcaagagcacgcagaaaccatcaaggccactttataccaaacttgtcactcggattctgctccaggtattatttgtttcatttaaaaatgcattttcttatctatgtgggttcaatctattgccaatgaatgctgactttgtttttcaagtgtatgaccttcccagttacgttaattaaagttccatgccagcttgagagagcattagacatcagcaaaaactttgaggcaaacaatttactgcagacttgtttgattataactttactacataaaaggcatggaatttgaagggtcccctggtttggaaaagcttgtattttgggatgcctagttgtgtcacctattttctaaaagctttggtgcttgtattttccctctgcacattagaagctattgtatgaaatcctgctacaaacatgaggttcttcttttgtgctgcagggaatttcaccctcaactcacatttaatagctcgttgttgattggaactttgggatgtgaaaaaacataaaagttatttctcctatacagtttgttttggtggtacaaattatgaatatatgtataatacagttagcaccctttttagaagaacatgatatgcaattgttagttgtaactttccttctctatctgtttttatggtttgagttatttcatttggtagcttggacgtctcctcatagctctaagtctaacctgttatgtcagcacagcca------------------------------------------------------------------------------------------------------------------------------------------------------------------------
>_R_Albizia_glabripetala_Lewis_1652@NODE_1_length_1028_cov_32.838065
----------------------------------------------------------------------------------------------------------------------------------------------------------------------------------------------------------------------------------------------------------------------------------------------ctctaaaacccgttttgttgatgatataattatatgtttatgttcttattacgccctataaatatag-cccccttcgtttcctcattgcttgtattgtgagttctagaagattaatctagttattaattttttgttgttcttattggtgcagaatctttgctttattctgaaaggacgaggatgtctgtatcaacgacaagattgactaagaaaatgaatcaaccagctgatcatttaggaaatgcaaatctaaggtctgaaaatcatcttcctcgatcaggtccctctgatcagcatcctcaagagcacacagaaaccgtcaagcacactgtataccaaacttgtcactcggattctgctccaggtattatttggctcatttaacaatgcattttcttatctacgtgggttcaatctattgccattgaatgctggttttgttattcaagtctatgagcttcccagttacgttagtcaaagttccatgcgagcttgaaagagcattagacatgggcaaaaactttgaagcaaacaatttactgtagacccgtttgattataacttcactacatgaaaggcatggagtctgaagggtcccctgatttggaaaagcttgtattttgggatgcctaattgtgtcacctgttttctataagctttggtgtttgtattttctctcttcaaattagaagctatggtatgaaatcctgctacaaacatgaggttcttcttttgtgctgcagggaatgtcaccctcaactcacatttaatagctcgttgttgattggagctttgggatgtgaaaaaacgtaaaagttatttctcctatacagtttgttttggtcgcacaaattatgaatatatgtataatacagttagccccctttttagaagaacatgatatgcaattgttagttgtaactttccttctctagctgtttttatggtttgagttatttcatttggtaggttgaacgtctcctcatagctctaagcctaacctgttatgtcaacacagccat-----------------------------------------------------------------------------------------------------------------------------------------------------------------------
>_R_Albizia_inundata_Wood_26530@NODE_1_length_566_cov_118.747554
--------------------------------------------------------------------------------------------------------------------------------------------------------------------------------------------------------------------------------------------------------------------------------------------------------------------------------tgtttatgttcttattacgccctataaatatag-cccccttcgtttcctcattgcttgtattgtgacttctagaagattaatctagttattaattttttgttgttcttattggtgcagaatctttgctttattctgaaaggatgaggatgtctgtatcaacgacaagattgactaagaaaatgaatcaaccagctgatcatttaggaaatgcaaatctaaggtctgaaaatcatcttcctcgatcaggtccctctgatcagcatcctcaagagcacacagaaaccgtcaagcacactgtataccaaacttgtcactcggattctgctccaggtattatttggctcatttaacaatgcattttcttatctacgtgggttcaatctattgccattgaatgctgattttgttattcaagtctatgagcttcccaggtacgttagtcaaagttccatgcgagcttgaaagagcattagacatgggaaaaaactttgaagcaaacaatttactgtagacccgtttgattatatcatcactacatgaaaggcatggagtttgaagggtcccct-------------------------------------------------------------------------------------------------------------------------------------------------------------------------------------------------------------------------------------------------------------------------------------------------------------------------------------------------------------------------------------------------------------------------------------------------------------------------------------------------------------------------------------------------------------------------------------------------------------
>_R_Albizia_niopoides_Simon_1601@NODE_1_length_1227_cov_61.762609
-----------------------------------------------------------------------------------------------------------------------------------------ttgccttagctcacttcttctgaagttatgctattcctgggagatttatagaacattgttttattagagaatgttaaatgttatataggtagtt-acaatcaccaaagttttgaggatatatcagtgttgtaaccaatttattctcttgctctaaaacccgttttgttgatgatatatttatatgtatatgttcgtatcacgccctatgaatatag-ccccctttgtttcctcattgcttgtattgtgacttctagaagattaatctagttattaattttttgttgttcttattggtgcagaatctttgctttactctgaaaggatgag---------------tacaagattgactaagaaaatgaatcaaccagctgatcatttaggaaatgcaaatctaaggtctgaaaatcatcttcctcgatcaggtccctctgatcagcatcctcaagagcacacagaaaccgttaagcacactgtataccaaacttgtcactcggattctgctccaggtattatttggctcatttaacaatgcattttcttatctatgtgggttcaatctattgccattgaatgctgattttgttattcaagtctatgagcttcccagttacgttagtcaaagttccatgcgagcttgaaagagcattagacatcggcaaaaactttgaagcaaacaatttactgtagactcgtttgattataacttcactacatgaaaggcatagaacttgaagggtcccctgatttgggaaagcttgtattttgggatgcctaattgtgtcgcctattttctaaaagctttggtgtttgtattttctctctgcacattagaagctattgtatgaaatcctgctacaaacatgaggttcttcttttgtgctgcagggaatgtcaccctcaactcacatttaatagctcgttgttgattggaactttgggatgtgaaaaaacgtaaaagttatttctcctgtacagtttgttttggttgtacaaattatgaatatatgtataatacagttagctccctttttacaagaacatgacatgcaactgttagttgtaactttccttctctagctgtttttatggtttgagttatttcatttggtagtttggacgtctccttatagctctaagcctaacctgttatgtcaagacagccatttctatgtatacatgagtgaaaatagaggaactcggcttgttctgctcgagttgttttctaaa--------------------------------------------------------------------------------------------------------
>_R_Albizia_subdimidiata_var_subdimidiata_Ferreira_210@NODE_1_length_1197_cov_74.665179
--------------------------------------------------------------------------------------------------------------------------------------ctgttgccttagctcacttcttctgaatttatgctattcctgggagatttatagaacattgttttattagagaatgttaaatgttatataggtagtt-acaattaccaaagttttgaggatatatcagtgttgtaaccaattgattctcttgctctaaaacccgttttgttgatgatataattatatgtttatgttcttattacgccctataaatatag-cccccttcgtttcctcattgcttgtattgtgacttctagaagattaatctagttattaattttttgttgttcttattggtgcagaatctttgctttattctgaaaggacgaggatgtctgtatcaacgacaagattgactaagaaaatgaatcaaccagctgatcatttaggaaatgcaaatctaaggtctgaaaatcatcttcctcgatcaggtccctctgatcagcatcctcaagagcacacagaaaccgtcaagcacactgtataccaaacttgtcactcggattctgctccaggtattgtttggctcatttaacaatgcattttcttatctacgtgggttcaatctattgccattgaatgctgattttgttattcaagtctatgagcttcccaggtacgttagtcaaagttccatgcgagcttgaaagagcattagacatgggcaaaaactttgaagcaaacaatttactgtagacccgtttgattatcacatcactacatgaaaggcatggagtctgaagggtcccctgatttggaaaagcttgtattttgggatgcctaattgtgtcacctgttttctataagctttggtgtttgtattttctctcttcaaattagaagctatggtatgaaatcctgctacaaacatgaggttcttcttttgtgctgcagggaatgtcaccctcaactcacatttaatagctcgttgttgattggaactttgggatgtgaaaaaacgtaaaagttatttctcctatacagtttgttttggttgtacaaattatgaatatatgtataatacagttagccccctttttagaagaaaatgatatgcaattgttagttgtaactttccttctctagctgtttttatggtttgagttattgcatttggtaggttggacgtctcctcatagctctaagcctaacctgttatgtcaacacagccatttctatgtatagatgag------------------------------------------------------------------------------------------------------------------------------------------------------
>_R_Albizia_tomentosa_Hughes_648@NODE_1_length_1184_cov_25.933153
--------------------------------------------------------------------------------------------------------------------------------------------------------------------------------------------aacattgtcttgttagagaatgtcaaatgttgtataggcagtt-acaattaccaaagttttgagcatatatcagtgttgtaaccaattgattctcttgctctaaaacctggtttgttgataatatatttatatgtatatgttcttattacgccctatgaatccag-tcccctttgtttcctcattgcttgtattgtgagttctagaagattaatctagttattaattttttgttgttcttataggtgtagagtctttgctttactctgaaaggataaggatgtctgtatcaacgacaagattgactatgaaactgaatcaaccggctgatcatttaggaaatgcaaatctagggtctgaaaatcatcttcctcgatcaaacccctctgatcagcatcctcaagagcacgcagaaaccatcaaggccactttataccaaacttgtcactcggattctgctccaggtattatttgtttcatttaacaatgcattttcttatctatgtgggttcaatctattgccaatgaatgctgactttgtttttcaagtgtatgaccttcccagttacgttaattaaagttccatgccagcttgagagagcattagacatcagcaaaaactttgaagcaaacaatttactgtagacttgtttgattataactttactacataaaaggcatggaatttgaagggtcccctggtttggaaaagcttgtattttgggatgcctagttgtgtcacctattttctaaaagctttggtgcttgtattttccctctgcacattagaagctattgtatgaaatcctgctacaaacatgaggttcttcttttgtgctgcagggaatgtcaccctcaactcacatttaatagctcgttgttgattggaactttgggatgtgaaaaaacataaaagttatttctcctatacagtttgttttggtggtacaaattatgaatatatgtataacacagttagctccctttttagaagaacatgatatgcaattgttagttgtaactttccttctctgtctgtttttatggtttgagttatttcatttggtagcttggacgtctcctcgtagctctaagtctaacctgttatgtcaacacagccatttctatgtatagatgagtgaaaatagaggaactcggcttgttctgctcgagttgttttc------------------------------------------------------------------------------------------------------------
>_R_Albizia_xerophytica_Hughes_1435@NODE_1_length_1363_cov_35.202177
taacagccataacaaagatgaaagttttggctgaactagaacaatgtaaagatgaattcttcaactaggaaggctaggatctagacttaaggcgagtttttatttatgtactcacattttgggcatcagaaactctgttgccttagctcacttcttctgaagttatgctattcctgggagatttatagaacattgtcttgttagagaatgtcaaatgttgtattggtagtt-acaattaccaaagttttgagcatatatcagtgttgtatccaattgattctcttgctctaaaacctggtttgttgataatatatttatatgtatatgttcttattactccctatgaatacag-tcccctttgtttcctcattgcttgtattgtgagttctagaagattaatctagttattaattttttgttgttcttataggtgcagaatctttgctttactctgaaaggataaggatgtctgtatcaacgacaagattgactatgaaactgaatcaaccagctgatcatttaggaaatgcaaatctaaggtctgaaaatcatcttcctcgatcaaacccctctgatcagcatcctcaagagcacgcagaaaccatcaaggccactttataccaaacttgtcactcggattctgctccaggtattatttgtttcatttaacaatgcattttcttatctatgtgggttcaatctattgccagtgaatgctgactttgtttttcaagtctatgaccttcccagttacgttaattaaagttccatgccagcttgagagagcattagacatcagcaaaaactttgaagcaaacaatttactgtagacttgtttgattataactctactacataaaaggcatggaatttgaagggtcccctgatttggaaaagcttgtattttgggatggctagttgtgtcacctattttctaaaagctttggtgcttgtattttccctctgcacattagaagctattgtatgaaatcctgctacatacatgaggttctccttttgtgctgcagggaatgtcaccctcaactcacatttaatagctcgttgttgattggaactttgggatgtgaaaaaacgtaaaagttatttctcctatacagtttgttttggttgtacaaattatgaatatatgtataatacagttagctccctttttagaagaacatgatatgcaattgttagttgtaactttccttctctatctgtttttatggtttgagttatttcatttggtagcttggacgtctcctcaaagctctaagcctaacctgttatgtcaacaccgccatttctatgtatag-----------------------------------------------------------------------------------------------------------------------------------------------------------
>_R_Archidendron_clypearia_Wieringa_1849@NODE_1_length_1197_cov_91.051786
--------------------------------------------------------------------gaaggctaggatctagacttaaggcgagtttttatttatttactcacattttgggcatcagaaactctgttgccttagctcacttcttctgaagttatgctattcctgggagatttatagaacattgtcttgttagagaatgttagatgttatataggtagtt-acaattaccacagttttgaggatatatcagtgttgtaaccaattgattctcttgctctaaaacccgttttgttgatgatatatctatatgtatatgttcttattacgccctataaatatag-ccccctttgtttcctcattgcttgtattgtgacttctagaagattaatgtagttattaattttttgttgttcttataggtgcagaatctttgctttactctgaaaggataaggatgtctgtatccatgacaagattgactatgaaagtgaatcaaccaactgatcgtttaggaaatgcaaatctaaggtctgaaaatcatcttcctcggccaggcccctctgatcagcatcctcaagagcacacagaaaccgtcaagcacactgcataccaaacttgtcactcgaattctgctccaggtattatttggctcatttaacaatgaattttcttatctatgtgggttcaatctattgccagcgaatgctgactttgttattcaagtctatgagcttcccagttacgttaatcaaagttccatgccaggttgacagagcattagacgtctgcaaaaactttgaagcaaacaatttactgtagacttgtttgattataactttactacatggaaggcatggaatttgaagggtcccctgatttggaaaagcttgtattttgggatgcctagttgtgtcgcctattttctaaaagctttggtgtttgtattttctctctgcacattagaagctattgtatgaaatccggctacaaacatgaggttcttcttttgtgctgccgggaatgtcaccctcaacgcacatttaatagctcgttgttgattggaactttgggatgtg-aaaaacgtaaaagttatttctcctatacagcttgttttggttgtacaattt---tgaatgtgtataatacagttagccccctttttagaagaacatgatatgtaattgttagttgtaactttccttctctggctgcttatatggtttgagttatttcatttggtagtttggacgtct-----------------------------------------------------------------------------------------------------------------------------------------------------------------------------------------------------------------
>_R_Balizia_leucocalyx_Aguilar_1939@NODE_1_length_1683_cov_64.339975
aaacagccatatcaaagatgaaagttgtggctgaactagaacagtgcaaagatgaattcttgaactaggaaggctaggatctagacttaaggcgagtgtttatttatttactcatattttgggcatcagaaactctgttgccttagctcacttcttctgaagttatgctattcctgggagatttatagaacattgtcttgttagagaatgttaaatgttatataggtagttaacaattaccaaagttttgaggatatatcagtgttgtaaccaattgattctcttgctttataacccgttttgttgatgatatatctatatgtatatgttcttattgcgccctataagtatagcccccctttgtttcctcattgcttgtattgtggcttctagaagattaatctagttattaattttttgttgttcttataggtgcagaatctttgctttactctgaaaggataaggatgtctgtatcaacgacaagattgactatgaaagtgaatcaaccagctgatcatttaggaaatgcaaatctaaggtctgaaaatcatcttcctcgatcaggcccctctgatcggcatcctcaagagcacacagaaaccgtcaagcacactttgtaccaaacttgtcactcgaattctgctccaggtattatttggctcatttgacaatgcattttcttatttatgtgggttcaatctattgccagtgaatgctgactttgttattcaagtctatgagtttcccagttacgttaatcaaagttccatgccagcttgacagagcattggacatcggcaaaaactttgaagggagcaatttactgtagacttgtttgattataattttactacataaaaggcatggcatttgaagggtcccctgatttggaaaagcttgtgttttgggatgcctagttgtgtcacctattttctaaaagctttggtgtttgtattttctctctgcacattagaagctattgtatgaaatccggctacaaaaatgagg---ttcttttgtgctgcagggaatgtcaccctcaactcacatttaatagctcgttgttgattggaactttgggatgtgaaaaaacgtaaaagttatttctcctatccagtttgttttggttgtacgaattgtgaatatatgtataatacagttagccccctttttagaagaacatgatatgtaattgttagttgtaactttccttctctagatgcttatatggtttgagttatttcatttggtagtttggacgtctcctcatagctctaagcctaacctgttatgtcaacacaaccatttctatgaatagatgagtggaaatagaggaacttggcttgttctgctcgagttgttttctaaatgattagactgggcggtgaggtgaaatggattggatcaagttctcgtgataattggggggacatggtacttctttgaacagttataatgggtgggtgtttgtaa
>_R_Hydrochorea_corymbosa2_Iganci_862@NODE_1_length_1429_cov_170.007278
-----------------------------------------------------------------------------------------------------------------------------------------------------------------------------------------------------------------------------------------caattactaaagttttgaggatatatcattgttgtaaccaattgattctcttgctctataacccgttttgttgatgatatatctatatgtatatgttcttattgcgccctataagtatagcccccctttgtttcctcattgcttgtattgtggcttctagaagattaatctagttattaagtttttgttgttcttataggtgcagaatctttgctttactctgaaaggataaggatgtctgtatcaacgacaagattgactatgaaagtgaatcaaccagctgatcatttaggaaatgcaaatctaaggtctgaaaatcatcttcctcgatcaggcccctctgatcagcatcctcaagagcacacagaaaccgtcaagcacactgtgtaccaaacttgtccctcgaattctgctccaggtattatttggctcatttgacaatgcattttcttatctatgtgggttcaatctattgccagtgaacgctgactttgttattcaagtctatgagcttcccagttacgttaatcaaagttccatgccagcttgacagagcattggacatcggcaaaaactttgaagcgtgcaatttactgtagacttgtttgattataatgttactacataaaaggcatggcatttgaagggtcccctgatttggaaaagcttgtgttttgggatgcctagttgtgtcacctattttctaaaagctttggtgtttgtattttctctctgcacattagaagctattgtatgaaatccggctacaaaaatgagg---ttcttttgtgctgcagggaatgtcaccctcaactcacatttaatagctcgttgttgattggaactttgggatgtgaaaaaacgtaaaagttatttctcctatccagtttgttttggttgtacgaattgtgaatatatgtataatacagttagccccctttttagaagaacatgatatgtaattgttagttgtaactttccttctctagatgcttatatggtttgagttatttcatttggtagtttggacgtctcctcagagctctaagcctaacctgttatgtcaacacagccatttctatgtatagatgagtggaaatagaggaacttggcttgttctgctcgagttgttttctaaatgattagactgggcagtgaggtgaaatggattggatcaagttctcgtgataattgggggcacatggtacttctttgaacagttataacgggtgggtgtttgtaa
>_R_Hydrochorea_gonggrijpii_Tillett_45696@NODE_1_length_1169_cov_57.943223
------------------------------------------------------------------------------------------------------------------cattttgggcatcagaaactctgttgccttagctcacttcttctgaagttatgctattcctgggagatttatagaacattgtcttgttagagaatgttaaatgttatataggtagttgacaattaccaaagttttgaggatatatcagtgttgtaaccaattgattctcttgctctataacccgttttgttgatgatatatctatatgtatatgttcttattgcgccc--taagtatagcccccctttgtttcctcattgcttgtattgtggcttctagaagattaatctagttattaagtttttgttgttcttataggtgcagaatctttgctttactctgaaaggataaggatgtctgtatcaacgacaagattgactatgaaagtgaatcaaccagctgatcatttaggaaatgcaaatctaaggtctgaaaatcatcttcctcgatcaggtccctctgatcagcatcctcaagagcacacagaaaccgtcaagcacactgtgtaccaaacttgtccctcgaattctgctccaggtattatttggctcatttgacaatgcattttcttatctatgtgggttcaatctattgccagtgaacgctgactttgttattcaagtctatgagcttcccagttacgttaatcaaagttccatgccagcttgacagagcattggacatcggcaaaaactttgaagcgagcaatttactgtagacttgtttgattataatgttactacataaaaggcatggcatttgaagggtcccctgatttggaaaagcttgtgttttgggatgcctagttgtgtcacctattttctaaaagctttggtgtttgtattttctctctgcacattagaagctattgtatgaaatccggctacaaaaatgagg---ttcttttgtgctgcagggaatgtcaccctcaactcacatttaatagctcgttgttgattggaactttgggatgtgaaaaaacgtaaaagttatttctcctatccagtttgttttggttgtacgaattgtgaatatatgtataatacagttagccccctttttagaagaacatgatatgtaattgttagttgtaactttccttctctagatgcttatatggtttgagttatttcatttggtagtttggacgtctcctcagagctctaagcctaac--------------------------------------------------------------------------------------------------------------------------------------------------------------------------------------------
>_R_Jupunba_barbouriana_Iganci_847@NODE_1_length_1370_cov_79.614076
aagcagccatatcaaagatgaaagttttggctgaactagaacagtgtaaagatgaattcttgaactaggaaggctaggatctagacttaaggcgagtttttatttatttactcacattttgggcatcagaaactctgttgccttagctcacttcttctgaagttatgctattcctgggggatttatagaacattgtcttgttagagaatgttaaatgttatataggtagttaacaattaccaaagttttgaggatatatcagtgttgtaaccaattgattctcttgctctataacccgttttgt---tgatatatctatatgtttatgttcttattacgccctataagtatagcccccctttgtttcctcattgcttgtattgtggcttctagaagattaatctagttattaattttttgttgttcttataggtgcagaatctttgctttactctgaaaggataaggatgtctgtatcaacgacaagattgactatgaaagtgaatcaaccagctgagcacttaggaaatgcaaatctaaggtctgaaaatcatcttcctcgatcaggcccctctgatcagcatcctccagagcacacagaaaccgtcaagcacactgtgtaccaaacttgtcaatcgaattctgctccaggtattatttggctcatttgacaatgcattttcttatctatgtgggttcaatctattgccagtgaatgctgactttgttattcaagtctatgagcttcccagttacgttaatcaaagttccatgccagcttgacagagcattagacatcggcaaaaactttgaagcgagcaatttactgtagacttgtttgattataattttactacataaaaggcatggaatttgaagggtcccctgatttggaaaagcttgtgtttt-ggatgcctagttgtgtcacctattttctaaaagctttggtggttgtatttcctctctgcacattagaagctattgtatgaaatccggctacaaaaatgagg---ctcttttgtgctgcagggaatgtcagcctcaactcacatttaatagctcgttgttgattggaacattgggatgtgaaaaaatgtaaaagttatttctcctatccagtttgttttggtcgtacgaattgtgaatatatgtataatacagttagcccccttgttagaagaacatgatatgtaattgttagttgtaactttccttctctagatgcttatatggtttgagttatttcatttggtagtttggacgtctcctcagagctctaagcctaacctgttatgtcaacacagccatttctatgtatagatgagtggaaatagaggaacttggcttgtt-----------------------------------------------------------------------------------------------------------------------------
>_R_Jupunba_brachystachya_Lima_7438@NODE_1_length_1535_cov_47.775720
aaacagccataccaaagatgaaagttttggctgaactagaacagtgtaaagatgaattcttgaactaggaaggctaggatctaggcttaaggcgagtttttatttatttactcacattttgggcatcagaaactctgttgccttagctcacttcttctgaagttatgctattcctgggagatttctagaacattgtcttgttagagaatgttaaaagttatataggtagttaacaattaccaaagttttgaggatatatcagtgttgtaaccaattgattctcttgctctataacccgttttgttgatgatatatctatatgtatatgttcttattacgccctataagtatagcccccctttgtttcctcattgcttgtattgtggcttctagaagattaatctagttattaattttttgttgttcttataggtgcagaatctttgctttactctgaaaggataaggatgtctctatcaacgacaagattgactatgaaagtgaatcaaccagctgatcatttaggaaatgcaaatctaaggtctgaaaatcatcttcctcgatcaggcttctctgatcagcatcctcaagagcacacagaaaccgtcaagcacactgtgtaccaaacttgtcactcgaattctgctccaggtattatttggctcatttgacaatgcattttcttatctatgtgggttcaatctattgtcagtgaatgctgactttgttattcaagtctatgagcttcccagttacgttaatcaaagttccatgccagcttgacagagcattagacatcggcaaaaactttgaagcgagcaatttactgtagacttgtttgattataattttactacatagaaggcatggaatttgaacggtcccctgatttgtaaaagcttgtgttttgggatgccttgttgtgtcacctattttctaaaagctttggtgtttgtattttctctctgcacattagaagctattgtatgaaatccggctacaaaaattagg---ttcttttgtgctgcagggaatgtcaccctcaactcacatttaatagctcgttgttgattggaactttgggatgtgaaaaaacgtaaaagttatttctcctatccagtttgttttggttgttcgaattgtgaatatatgtataatatagttagcccccttttt---agaacatgatatgtaattgttagttgtaacttttcttctctagatgcttatatggtttgagttatttcatttggtagtttggacgtctcctcagagctctaagcctaacctgttatgtcaacacagccatttctatgtatagatgagtggaaatagaggaacttggcttgttctgctcgagttgttttctaaatgattagactgggcagtgaggtgaaatggattggatcaagttctcgtgataattggggggacatggtacttctttgaacagttataacgggtgggtgtttgtaa
>_R_Jupunba_commutata_Maguire_46145@NODE_1_length_1475_cov_57.814020
aaacagccatatcaaagatgaaagttttggctgagctagaacagtgcaaagatgtattcttgaactagaaaggctaggatctagacttaaggcgagtttttatttatttactcacattttgggcatcagaaactctgttgccttagctcacttcttctgaagttatgctattcctgggagatttatagaacattgtcttgttagagaatgttaaatgttatataggtagttaacaattaccaaagttttgaagatatatcagtgttgtaaccaattgattctcttgctctataacccgttttgttgatgatgtatctatatgtatatgttcttattacgccctataagtatagcccccctttgtttcctcattgcttgtattgtggcttctagaagattaatctagttactaattttttgttgttcttataggtgcagaatctttgctttactctgaaaggataaggatgtctgtatcaacgacaagattgactatgaaagtgaatcaaccagctgatcatttagggaatgcaaatctaaggtctgaaaatcatcttcctcgatcaggcccctctgatcagcatcctcaagagcacacagaaaccgtcaagcacactgtgtaccaaacttgtcactcgaattctgctccaggtattatttggctcatttgacaatgcattttcttatctatgtgggttcaatctattgccagtgaatactgactttgttattcaagtctatgagcttcccagttacgttaatcaaagttccatgccagcttgacagagcattagacatcggcaaaaactttgaagcgagcaatttactgtagacttgtttgattataattttactacataaaaggcatggaatttgaagggtcgcctgatttggaaaagcttgtgttttgggatgcctagttgtgtcaccta-tttctaaaagctttggtgtttgtattttctctctgcacattagaagctattgtatgaaatccggctacaaaaatgagg---ttcttttgtgctgcagggaatgtcaccctcaactcacatttaatagcttgttgttgattggaactttgggatgtgaaaaaacgtaaaagttatttctcctatccagtttgttttggttgtacgaattgtgaatatatgtataatacagttag-cccctttttagaagaacatgatatgtaattgatagttgtaactttccttctctagatgcttatatggtttgagttatttcatttggtagtttggacgtctcctcagagctctaagcctaacctgttttgtcaacacagccatttctatgtatagatgagtggaaatagaggaacttggcttgttctgctcgagttgttttctaaatgattagactgggcggtgaggtgaaatggattggatcaagttctcgtgataattggggggacacggtacttctttgaacagttataatgggtgg----------
>_R_Jupunba_filamentosa_Lima_7487@NODE_1_length_1322_cov_65.222490
-------------------------------------------------------------------------ctaggatctagactaaaggcgagtttttatttatttactcacattttgggcatcagaaactctgttgccttagctcacttcttctgaagttatgctattcctgggagatttatagaacattgtcttgttagagaatgttaaatgttatataggtagttaacaattaccaaagttttgaggatatatcagtgttgtaaccaattgattctcttgctctataacccgttttgttgatgatatatctatatgtatatgttcttattacgccctataagtatagcccccctttgtttcctcgttgcttgtattgtggcttctagaagattaacctagttattaattttttgttgttcttataggtgcagaatctttgctttactctaaaaggataaggatgtctgtatcaacgacaagattgactatgaaagtgaatcaacaagctgatcatttaggaaatgcaaatctaaggtctgaaaatcatcttcctcgatcaagcccctctgatcagcatcctcaagagcacacagaaaccgtcaagcacactgtgtaccaaacttgtcactcgaattctgctccaggtattatttggctcatttgacaatgcattttcttatcgatgtgggttcaatctattgccagtgaatgctgactttgttattcaagtctatgagcttcccagttacgttaatcaaagttccatgccagcttgacagagcattagacattggcaaaaactttgaagcgagcaatttactgtagacttgtttgattataattttactacatgaaaggcatggcatttgaagggtcccctgaattggaaaagcttgtgttttgggatgcctagttgtgtcacctattttccaaaagctttggtgtttgtattttctctctgcacattagaagctattgtatgaaatccggctacaaaaatgagg---ttcttttgtgctgcagggaatgtcaccctcaactcacatttaatagctcgttgttgattggaactttgggatgtgaaaaaacgtaaaagttatttctcctatccagtttgttttggttgtacgaattgtgaatatacgtataatacagttagccccctttttagatgaacatgatatgtaattgttagttgtaactttccttctctagatgcttatatggtttgagttatttcatttggtagtttggacgtctcctcagagctctaaacctaacctgttatgtcaacacagccatttctatgtatagatgagtggaaatagaggaacttggcttgttctgctcgagttgttttctaaatgattagactgggcagtgaggtgaaa------------------------------------------------------------------------------
>_R_Jupunba_floribunda_Iganci_883@NODE_1_length_1675_cov_51.096996
aaacagccatatcaaagatgaaagttttggctgaactagaacagtgctacgatgaattcttgaactagaaaggctaggatctagacttaaggcgagtttttatttatttactcacattttgggcatcag-aactctgttgccttagctcacttcttctgaagttatgctattcctgggagatttatagaacattgtcttgttagagaatgttaaatgttatataggtagttaacaattaccaaagttttgaggatatatcagtgttgtaaccaattgattctcttgctctataacccgttttgttgatgatatatctatatgtatatgttcttattatgccccataagtataggccccc-ttgtttcctcattgcttgtattgtggcttctagaagattaagctagttattaattttttgttgttcttatagctgcagaatctttgctttactctgaaaggataaggatgtctgtatcaacgacaagattgactatgaaagtgaatcaaccagctgatcatttaggaaatgcaaatctaaggtctgaaaatcatcttcctcgatcaggcccctctgatcagcatcctcaagagcacacagaacccgtcaagcacactgtgtaccaaacttgtcactcgaattctgctccaggtattatttggctcatttgacaatgcatttacttatctatgtgggttcaatctattgccagtgaatgctgactttgttattcaagtctatgagcttcccagttacgttaatcaaagttccatgccagcttgacagagcattagacatcggcaaaaactttgaagcgagcaatttactgtagacttgtttgattataattttactacataaaaggcatggcatttgaagggtcccctgatttggaaaagcttgtgttttgggatgcctagttgtgtcacctattttctaaaagctttggtgtttgtattttctctctgcacattagaagctattgtatgaaatccggctacaaaaattagg---ttcttttgtgctgcagggaatgtcaccctcaactcacatttaatagctcgttgttgattggaactttgggatgtgaaaaaacgtaaaagttatttctcctatccagtttgttttggttgttcgaattgtgaatatatgtataatacagttagcccccttttt---agaacatgatatgtaattgttagttgtaactttccttctctggatgcttatatggtttgagttatttcatttggtagtttggacgtctcctcagagctctaagcctaacctgttatgtcaacacagccatttctatgtatagatgagtggaaatagaggaacttggcttgttctgctcgagttgttttctaaatgattagactgggcagtgaggtgaaatggattggatcaagttctcgtgataattggggggacatggtacttctttgaacagttataacgggtgggtgtttgtaa
>_R_Jupunba_leucophylla_Iganci_839@NODE_1_length_1573_cov_99.466578
aaacagccatatcaaagatgaaagttttggctgaactagaacagtgcaaagatgaattcttgaactagaaaggctaggatctagacttaaggcgagtttttacttatttactcacgttttgggcatcagaaactctgttgccttagcttacttcttctgaagttatgctattcctgggagatttatagaacattgtcttgttagagaattttaaatgttatataggtagttaacaattaccaaagttttgaggatatatcagtgttgtaaccaattgattctcttgctctataacccgttttgttgatgatatatctctatgtatatgttcttattacgccctataactatagcccccctttgtttcctcattgcttgtattgtggcttctagaagattaatctagttattaattttttgttgtttttataggtgcagaatctttgctttactctgaaaggatgaggatgtctgtatcaacgacaagattgactatgaaagtgaatcaaccagctgatcatttaggaaatgcaaatctaaggtctgaaaatcatcttcctctatcaggcccctctgatcagcatcctcaagagcacacagaaaccgtcaagcacactgtgttccaaacttgtcactcgaattctgctccaggtattatttggctcatttgacaatgcattttcttatctatgtgggttcaatctattgccagtgaatgctgactttgttattcaagtctatgagcttcccagttacgttaatcaaagttccatgccagcttgacagagcattagacattggcaaaaactttgaagcgagcaatttactgtagacttgtttgattataattttactacaaaaaaggcatggcatttgaagggtcccctgatttggaaaagcttgtgttttgggatgcctagttgtgtcacctattttctaaaagctttggtgtttgtattttctctctgcacattagaagctattgtatgaaatccggctacaaaaatgagg---ttgttttgtgctgcagggaatgtcaccctcaactcacatttaatagctcgttgttgattggaactttgggatgtgaaaaaacgtaaaagttatttctcctatccagtttgttttggttgtacgaattgtgaatatatgtataatacagttagccccctttttagaagaacatgatatgtaattgttagttgtaactttccttctctagatgcttatatggtttgagttatttcatttggtagtttggacgtcttctcagagctctaagcctaacctgttatgtcaacacagccatttctatgtatagatgagtggaaatagaggaacttggcttgttctgctcgagttgttttctaaatgattagactgggcagtgaggtgaaatgaattggatcaaattctcgtgataattggggggacatggtacttctttgaacagttataacgggtgggtgtttgtaa
>_R_Jupunba_oxyphyllidia_Yonker_6157@NODE_1_length_1252_cov_48.429787
------------------------------------------------------------------------------------------ggcgagtttttatttatttactcacattttgggcatcagaaactctgttgccttagctcacttcttctgaagttatgctattcctgggagatttgtagaacattgtcttgttagagaatgttaaatgttatataggtagttaaccattaccaaagttttgaggatatatcagtgttgtaaccaattgattctcttgctctataacccgttttgttgatgatatatctatatgtatatgttcttattacgccctataagtatagcccccctttgtttcctcagtgcttgtattgtggcttctagaagattaatctagttattaattttttgttgctcttataggtgcagaatctttgctttactctgaaaggataaggatgtctgtatcaacgacaagattgactatgaaagtgaatcaaccagctgatcatttaggaaatgcaaatctaaggtctgaaaatcatcttcctcgatcaggcccctctgatcagcatcctcaagagcacacagaaaccgtcaagcacactgtgtaccaaacttgtgactcgaattctgctccaggtattatttggctcatttgacaatgcattttcttatctatgtgggttcaatctattgccagtgaatgctgactttgttattcaagtctatgagcttcccagttacgttaatcaaagttccatgccagcttgacagagcattagacatcggcaaaaactttgaagcgagcaatttactgtagacttgtttgattataattttactacataaaaggcatggaatttgaagggtcccctgatttggaaaagcttgtgctttgggatgcctagttgtgtcacctattttctaaaagctttggtgtttgtattttctctctgcacattagaagctattgtatgaaatccggctacaaaaatgagg---ttcttttatgctgcagggaatgtcaccctcaactcacatttgatagctcgttgttgattggaactttgggatgtgaaaaaacgtaaaagttatttctcctatccagtttgttttggttgtacgaattgtgaatatatgtataatacagttagccccctttttagaagaacatgatatgtaattgttagttgtagctttccttctctagatgcttatatggtttgagttatttcatttggtagtttggacgtctcctcagagttttaagtgtgtgtttggatgaaaacaaaaccatggttttgataaaaatcatgcaaaaa--------------------cccacatgat----------------------------------------------------------------------------------------------------------------
>_R_Jupunba_trapezifolia_Simon_1600@NODE_1_length_831_cov_64.488402
-----------------------------------------------------------------------------------------------------------------------------------------------------------------------------------------------------------------------------------------------------------------------------------------------------------------------------------------------------------------------------------------------------------------------------------------------------------------------------------------------------------------------------------------------------------------------------------------------------------------------------------------------------------------------------------------------------------------------------------------------------------------------gcttcccagttacgttaatcaaagttccatgccagcttgacagagcattagacattggcaaaaactttgaagcgaacaatttccagtagacttgtttgattataattttactacataaaaggcatggcatttgaagggtcccctgatttggaaaagcttgtgttttgggatgcctagttgtgtcacctattttctaaaagctttggtgtttgtattttctctctgcacattagaagctattgtaagaaatccggctacaaaaatgagg---ttcttttgtgctgcagggaatgtcaccctcaactcacatttgatagctcgttgttgattggaactttgggatgtgaaaaaacgtaaaagttatttctcctatccagtttgttttggttgtacgaatagtgaatatatgtataatacagttagcccccttgttagaagaacatgatatgtaattgttagttggaactttccttctctagctgcttatatggtttgagttatttcttttggtagtttggacgtctcctcagagctctaagcctaacctgttatgtcaacacagccatttctatgtatagatgagtggaaatagaggaacttggcttgttctgctcgagttgttttctaaatgattagactgggcagtgaggtgaaatggattggatcaagttctcgtgataattggggggacatggtacttctttgaacagttataacgggtgggtgtttgtaa
>_R_Jupunba_trapezifolia_Simon_1600@NODE_2_length_693_cov_56.105016
---------------------------------------------------------------------------------------------------------tattactcacattttgggcatcagaaactctgttgccttagctcacttcttctgaagttatgctattcctgggggatttatagaatattgtcttgttagagaatgttaaatgttatataggtagttaacaattaccaaagttttgaggatatatcagtgttgtaaccaattgattctcttgctctataacccgttttgttgatgatgtatctatatgtatatgttcttattacgccctataagtatagcccccctttgtttcctcattgcttgtattgtggcttctagaagattaatctagttattaattttttgttgttcttataggtgcagaatctttgctttactctgaaaggataaggatgtctgtatcaacgacaagattgactatgaaagtgaatcaaccagctgatcacttaggaaatgcaaatctaaggtctgaaaatcatcttcctcgatcaggcccctctgatcagcatcctccagagcacacagaaaccgtcaagcacactgtgtaccaaacttgtcaatcgaattctgctccaggtattatttggctcatttgacaatgcattttcttatctatgtgggttcaatctattgccagtgaatgctgactttgttattcaagtctatgagcttcccagttacgttaatcaaagttccatgccagcttgacagagcattagacat------------------------------------------------------------------------------------------------------------------------------------------------------------------------------------------------------------------------------------------------------------------------------------------------------------------------------------------------------------------------------------------------------------------------------------------------------------------------------------------------------------------------------------------------------------------------------------------------------------------------------------------------------------------------------------------------------
>_R_Jupunba_villosa_Borges_423@NODE_1_length_1692_cov_64.969040
aaacagccatatcaaagatgaaagttttggctgaactagaacagtgcaaagatgaattcttgaactagaaaggctagaatctagacttaaggcgagtttttatttatttactcacattttgggcatcagaaactctgttgccttagctcacttcttctgaagttatgctattcctgggagatttatagaacatcgtcttgttagagaatgttaaatgttatataggtagttaacaattaccaaagttttgaggatatatcagtgttgtaaccaattgattctcttgctctataacccgttttgttgatgatatatctatatgtatatgttcttattacgccctataagtatagcccccctttgtttcctcgttgcttgtattgtggcttctagaagattaatctagttattaattttttgttgttcttataggtgcagaatctttgctttactctaaaaggataaggatgtctgtatcaacgacaagattgactatgaaagtgaatcaaccagctgatcatttaggaaatgcaaatctaaggtctgaaaatcatcttcctcgatcaggcccctctgatcagcatcctcaagagcacagagaaaccgtcaagcacactgtgtaccaaacttgtcactcgaattctgctccaggtattatttggctcatttgacaatgcattttcttatctatgtgggttcaatctattgccagtgaatgctgactttgttattcaagtctatgagcttcccagttacgttaatcaaagttccatgccagcttgacagagcattagacattggcaaaaactttgaagcgagcaatttactgtagacttgtttgattataattttactacataaaaggcatggcatttgaagggtcccctgatttggaaaagcttgtgttttgggatgcctagttgtgtcacctattttccaaaagctttggtgtttgtattttctctctgcacattagaagctattgtatgaaatccggctacaaaaatgagg---ttcttttgtgctgcagggaatgtcaccctcaactcacatttaatagctcgttgttgattggaactttgggatgtgaaaaaacgtaaaagttatttctcctatccagtttgttttggttgtacgaattgtgaatatatgtataatacagttagccccctttttagatgaacatgatatgtaattgttagttgtaactttccttctctagatgcttatatggtttgagttatttcatttggtagtttggacgtctcctcagagctctaaacctaacctgttatgtcaacacagccatttctatgtatagatgagtggaaatagaggaacttggcttgttctgctcgagttgttttctaaatgattagactgggcagtgaggtgaaatggattggatcaagttctcgtcataattggggggacatggtacttctttgaacagttataacgggtgggtgtttgtaa
>_R_Punjuba_callejasii_Daly_5935@NODE_1_length_1113_cov_11.457529
-----------------------------------------------------------------------------------------------------------------------------------------------------------------gttatgctattcctgggagatttatagaacattgtcttgttagagaatgttaaatgttatataggtagttaacaattaccaaagttttgaggatatatcagtgttgtaaccaattgattctcttgctctaaaacccattttgttgatgatatatctatatgtatatgttcttattacgctctataaatatagcccccctttgtttcctcgttgcttgtattgtggcttctagaagattaatctagttattaattttttgttgttctt-taggtgcagaatctttgctttactctgaaaggataaggatgtctgtatcaacgacaagattgactatgaaagtgaatcaaccagctgatcatttaggaaatgcaaatctaaggtctgaaaaccatcttcctcgatcaggcccctctgatcagcatcctcaagagcacacagaaaccgtcaagcacactgtgtaccaaacttgtcactcgaattctgctccaggtattatttgactcatttgacaatgcattttcttatctatgtgggttcaatctattgccagtgaatgctgactttgttattcaagtctatgagcttcccagttacgttaatcaaagttccatgccagcttgaaagagcattagacatcggcaaaaactttgaagcgagcaatttactgtagacttgtttgattataattttactacataaaaggcatggaatttgaagggtcccctgattttgaaaagcttgtgttttggaatgcctagttgtgtcacctattttctaaaagctttggtgtttgtattttctctctgcacattagaagctattgtatgaaatccggcgacaaaaatgagg---ttcttttgtgctgcagggaatgtcaccctcaactcacatttaatagctcgttgttgattggaactttgggatgtgaaaaaacgtaaacgttatttctcatatccagtttgtttttgttgtacgaattatgaatatatgtataataccagctgttccccctttagaagaacatgatatgtaattgttagttgtaactttccttctctagatgcttatatggtttgagttatttcatttggtagtttggacgtctcctcaaag---------------------------------------------------------------------------------------------------------------------------------------------------------------------------------------------------------
>_R_Punjuba_killipii_Palodorios_6252@NODE_1_length_980_cov_40.861573
-------------------------------------------------------------------------------------------------------------------------------------------------------------------------------------------------------------------------------------------------------------------------------------------------------------------tgatatatctatatgtatatgttcttattacgctctataaatatagcccccctttgtttcctcattgcttgtattgtggcttctagacgattaatctagttattaattttttgttgttcttataggtgcagaatctttgctttactctgaaaggataaggatgtctgtatcaacgacaagattgactatgaaagtgaatcaaccagctgatcatttaggaaatgcaaatctaaggtctgaaaatcatcttcctcgatcaggcccctctgatcagcatcctcaagagcacacagaaactgtcaagcaca--gtgtaccaaacttgtcactcgaattctgctccaggtattatttggctcatttgacaatgcattttcttatctatgtgggttcaatctattgtcagtgaatgctgactttgttattcaagtctatgggcttcccagttacgttaatcaaagttccatgccagcttgacagagcattagacatcggcaaaaactttgaagcgagcaatttactgtagacttgtctgattataattttactacataaaaggcatggaatttgaagggtcccctgatttggaaaagcttgtgttttgggatgcctagttgtgtcacctattttctaaaagctttggtgtttgtattttctctctgcacattagaagctattgtatgaaatccggcgacaaaaatgagg---ttcttttgtgctgcagggaatgtcaccctcaactcacatttaatagctcgttgttgattggaactttgggatgtgaaaaaacgtaaaagttatttctcctatccagtttgttttggttgtacgaattatgaatatatgcataataccagctgttccccctttagaagaacatgatatgtaattgttagttgtaactttccttctctagatgcttatatggtttgagttatttcatttggtagtttggacgtctcctcaaagctctaagcctaacc-------------------------------------------------------------------------------------------------------------------------------------------------------------------------------------------
>_R_Punjuba_lehmannii_Escobar_7465@NODE_1_length_1182_cov_40.104072
-------------------------------------------------------------------------------------cttaaggcgagtttttatttatttactcacattttgggcatcagaaactctgttgccttagctcacttcttctgaagttatgctattcctgggagatttatagatcattgtcttgttagagaatgttaaatgttatataggtagttaacaattaccaaagttttgaggatatatcagtgttgtaaccaattgattctcttgctctaaaacccattttgttgttgatatatctatatgtatatgttcttattacgctctataaatatagcccccctttgtttcctcgttgcttgtattgtggcttctagaagattaatctagttattaattttttgttgttcttataggtgcagaatctttgctttactctgaaaggataaggatgtctgtatcaacgacaagattgactatgaaagtgaatcaaccagctgatcatttaggaaatgcaaatctaaggtctgaaaatcatcttcctcgatcaggtccctctgatcagcatcctcaagagcacacagaaaccgtcaagcacactgtgtaccaatcttgtcactcgaattctgctccaggtattatttggctcatttgacaatgcattttcttatctatgtgggttcaatctattgccagtgaatgctgactttgttattcaagtctatgagcttcccagttacgttaatcaaagttccatgccagcttgacagagcattagacatcggcaaaaactttgaagcgagcaatttactgtagacttgtttgattataattttactacataaaaggcatggaatttgaagggccccctgatttggaaaagcttgtgttttgggatgcctagttgtgtcacctattttctaaaagctttggtgtttgtattttctctctgcacaatagaagctattgtatgaaatccggcgacaaaaatgagg---ttcttttgtgctgcagggaatgtcaccctcaactcacgtttaatagctcgttgttaattggaactttgggatgtgaaaaaacgtaaaagttatttctcctatccagtttgttttggttgtacgaattatgaatatatgtataataccagctgttccccctttagaagaacatgatatgtaattgttagttgtaactttccttctctatatgcttatatggtttgagttatttcatttggtagtttggacgtc------------------------------------------------------------------------------------------------------------------------------------------------------------------------------------------------------------------
>_R_Punjuba_racemiflora_Jimenez_Soares_3626@NODE_1_length_1418_cov_66.138702
-------------------------------------agaacagtgtaaagatgaattcttgaactaggaaggctaggatctagacttaaggcgagtttttatttatttactcacattttgggcatcagaaactc-gttgccttagctcacttcttctgaagttattctattcctgggagatttatagaacattgtcttgttagagaatgttaaatgttatataggtagttaacaattaccaaagttttgaggatatatgagtgttgtaaccaattgattctcttgctctaaaacccgttttgttgatgatatatctatatgtatatgttcttattacgccctataaatatagcctccctttgtttcctcattgcttgtattgtggcttctagaagattaatctagtttttaattttttgttgttcttataggtgcagagtctttgctttactctgaaaggataaggatgtctgtatcaacgacaagatggactatgaaagtgaatcaaccagctgatcatttaggaaatgcaaatctacggtctgaaaatcatcttcctggatcaggcccctctgatcagcatcctcaagagcacgcagaaaccgtcaag--cactgtgtaccaaacttgtcactcgaattctgctccaggtattatttggctcatttgacaatgcattttcttatctatgtgggttcaatctattgccagtgcatgctgactttgttattcaagtctatgagcttcccagttacgttaatcaaagttccatgccagcttgacagagcattagacatcggcaaaaactttgaagcgagcaatttactgtagacttgtttgattataattttactacataaaaggcatggaatttgaagggtctcctgatttggaaaagcttgtgttttgggatgcctagttgtgtcacctattttctaaaagctttggtgtttgtattttctctctgcacattagaagctattgtatgaaatccggcgacaaaaatgagg---ttcttttgtgctgcagggaatgtcaccctcaactcacatttaatagctcgttgttgattggaactttgggatatgaaaaaacgtaaaagttatttctcctatccagtttgttttggttgtacgaattatgaatatatgtataataccagctgttccccctttagaagaacatgatatgtaattgttagttgtaactttccttctctagatgcttatatggtttgagttatttcatttggtagtttggacgtctcctcaaagctctaagcctaacctgttatgtcaacacagccatttctatgtatagatcagtggaaatagaggaacttggcttgttctgctcgagttgttttctaaatgactagactgggcagtgaggtgaaatggattgggacaagttctcgtgataattggggggacatggtacttctttgaacagttataa-----------------
