# Supplementary material for: A new generic circumscription of Hydrochorea (Leguminosae, Caesalpinioideae, mimosoid clade) with an amphi-Atlantic distribution
Source: PhytoKeys. 2022 Aug 22;205:401–37. doi: 10.3897/phytokeys.205.82775 (PMC9849043; doi:10.3897/phytokeys.205.82775)
Supplement: Supplementary material 1 — Supplementary data file S1 [file phytokeys-205-401_article-82775__-s001.zip › RBH3_m23662_comp33575_c0_seq1.aln-cln]

>Acacia_rostellifera_Murphy_466@NODE_1_length_1599_cov_161.693824
gttgatctccagatccatcggagcttttagactggccttctttcaaagatgtgcatgcgtatggtctcaaatcatattggtttgccagccactggaagaaggccaatctagaatctcttatggagatg-------------agttgtttccataaattctttagtttcagtatttgtcacatggtaattagttagtggttagtatggtatttagggaaaatgtatggggataatagaatatatggaagactgtttgatgatttgcatccctaatagcttatattgggatgagaattgagatagatatttggtgtcaatgaattgagtatgtgttaggttacgtctttactcattaccacctatcactatatttcttatctgttgcttaaaattctccaatacggaaagaatcatcttcatttgctaacatatttccttgtgaacttgcagccatggatgtcagtaacggagatgatgaagcttcagtttattctcttgtcacaaattccatagcttcacagcagaaacaagttctttcacctgaagatcttgcctgggctgattcctgcctaattgaagatgctgatattttagaaagttcatggaatcctctgaaaaatgtgttgcttgacattattagttcgacgccagaatctttcaacattggtggaggagcagatattgagattcttccctcaattgaggagaacaagactgctgggtttctgggaactggtaatgattcttcttcagcctgtaaagcttgggagataatttctgatagtattcaggacgaaactatggcttacacacagccatcatcttcctctgaaggaaatcttatgccagtttctgaaggaaacatgcaagcaagtaaccatagtgatatggagtacacttctttgtcttcttcaacttataatgctctaccaataagtctagcaactgcaaatagtgatgatatttcggacaataaaaagactgaaactctgccttctcctccagtctttgagagaaatccttttttgccaacttacagtgaagatctgaaagataatgaaaccacggattcaggacttaatctggatttattagctcatgacacgaagctattatctgatgatatcttcaaactctgggatttgaatattccaacagaggaagaatttgttaaacagttgaacaaagctttgtcaataaattccttacaaacgacgcagccatcttttgatgattcggagctgtggcaagttttgaatcaaggattacctgatcatcttgtttcttctaaaaactcagagcagttcaaagttttggaggacggaacacttcataatctcattgaaggctttgctgacctgtctttgaagaactagttcttcttctcta---ttttttaacctctccctatgagattcttcta-----gccattaaaatt----tgctacaaatttaacataatatattctttttcttctatttggtctgctgggttgaaatttctgttcatctgcatctatgattaggttttgaatgattcct------------------------------------
>Afrocalliandra_redacta_Germishuizen_5585@NODE_1_length_1144_cov_155.912840
-----------------------------------------------------------------------------------------------------------------------------------------------------------------------------------------------------------atagtatctagggaagttgtatgggaattataga--atagggaggactgtttgatgatttgcatcactaataacttgtattgggatgagaattgagatagatatatagtgtcaatgaattgagtatg----------------------------------------attcttatctgctgcttaaaactctccgatattcaaagaaccgtcttcatttggtaacatattctgccgtgaacttgcagccatggatgtccataaaggagaggatgatgtctcagtttattcttctgtcaaaaatcccctagatttacagcagaaagaaattctttcacttgaagatcttgcctgggctgattcctgcctaattgaagatgctgatattttagaaagtgcatggaatcctctgaaaaatgctttgcttgatattatcagttcaacgccagaatctttcaacattcatggaggagtagatattgagattcttccctcaattgaggagaataagaatgcggggtttgtggaaactggtaatgattcttcttcagtctgtacagatttggaaatgattactgatagtattcaggacgatcgtatggcttacacacagacatcatcttcctttgaagaaaaccttgtgccagtttctgaaggaaatatgcaagcgagcaactatgttgatatggagcacgcttctgtgtcttcttcaacatttaatactctaccaataagtctagcaactgcaaatagagatgatgttcccgacaatcaaaagaccgaaactctggcttctcctcgagtttttcggggaaatccttttttgccaacttacagtgaagatcaggaagataatgaaaccacggattcaggacttaatctggatttattagctcatgacacggagcaatcatctgatgatatcttcaaaatctgggatttgaatattcccacagaggaagattttgttaaacagttgaacaaagctttggaagcaaattccttagaaatgacaccgacatcttttgatgattccgagcagtggaaagttttggaggaagggccacttgataatcttgtttcttctaaaagttcagagcagttgaatgttttggaggaaggaccacttgataatctcattgagggctttgctgacctgtccttgaatagatagtccccccttt--------------------------------------------------------------------------------------------------------------------------------------------------------------------------------------------------
>Albizia_burkartiana_StivalSantos_678@NODE_1_length_1352_cov_10.210486
-----------------------------------------------------------------------------------------------------------------------atggaactgaactacgattttcaattgtctccataaattctttagtttcagtatttgtcacgtggtaattagttagtggttagtatggtatttagggaaaatgtatggggataatagaatatatggaagactgtttgatgatttgcatccctaatagcttatattgggatgagaattgagatagatatatggtgtcaatgaattgagtatgtgtcagattacgtctttactcattaccatctatcactatatttcttatctgttgcttaaaattctccaatacgcaaagaaccatcttcatttgctaacatatttccctgtgaacttgcagccatggatgtcaataatggagatgatgaagtttcagtttattctcttgtcataaattccatagattcgcagcagaaacaagttctttcacctgaagatcttgcttgggctgattcctgcctaactgaagatgctgatattttagaaagtacatggaatcctctgaaaaatgctttgcttgacattattagttctacgccagaatctttcaacattgatggaggagcagatattgagattcttccctcaattgaggagaacaagactgctgggtttctgggaactggtaatgattcttcttcagtctgggaagcttgggaaataatttctgatagtattcaggacgaaacaatggcttacgcacaaccatcatcttcctctgaagaaaatctaatgccagtttctgaaggaaacatgcaagcaagtaaccatagtgatatggagcacacttctgtgtcttcttcaacttataatgctctacccataagtctagcaactgcaaatagtgatgatattcccgacaatgaaaagaccgaaactctgccttctcctccagtctttgagggaaatccttttttaccaacttacactgaagatctgaaagataatgaaaccacggattcaggacttaatctggatttattagctcatgacatgaagcaatcatctgatgatatcttcaaaatctgggatttgaatattccaacagaggaagaatttgttaaacagttgaacaaagctttgtcaacaaattccttacaaatgacgcagccatcttttgatgattcggagcagtggcaagttttggatcaaggattacctgataatcttgtttcttccaaaaactcaaagcagttgaatgtttcggaggacggaccgcttgataatctcattgaaggctttgctgacctgtctttgaatagctagttcttttttt------gtttttaaccactccctatgagattcttctatatatgccattaaaattaccctgctacaaatgtaacataatatattctttt----------------------------------------------------------------------------------------------------------
>Albizia_edwallii_Dalmaso_272@NODE_1_length_1323_cov_5.781546
----------------------gcttttagactggccttcttttaaagatgtacaagcgtat-gtctcaaatcatattggtttgccagccactggaagaaggccaatctagaatctcttatggaactgaactacgattttcaattgtttccataaattctttagtttcagtatttgtcacatggtaattagttagtggttagtatggtatttagggaaaatgtatggggataatagagtatatggaagactgtttgatgatttgcatccctaatagcttatattgggatgagagttgagatagatatatggtgtcaatgaattgagtatgtgtcaggttacgtctttactcattaccatctatcactatatttcttatctgttgcttaaaattctccaatacgcaaagaaccatcttcatttgctaacatatttccctgtgaacttgcagccatggatgtcaataatggagatgatgaagtttcagtttattctcttgtcataaattccatagattcgcagcagaaacaagttctttcacctgaagatcttgcctgggctgattcctgcctaattgaagatgctgatattttagaaagtacatggaatcctctgaaaaatgctttgcttgacattattagttctacgccagaatctttcaacattgatggaggagcagatattgagattcttccctcaattgaggagaacgagactgctgggtttctgggaactggtaatgattcttcttcagtctgtgaagcttgggaaataatttctgatagtattcgggacgaaactatggcttacacacagccatcatcttcctctgaagaaaatcttgtgccagtttctgaaggaaacatgcaagcaagtaaccatagtgatatggagcacacttctgtgtcttcttcaacttataatgctctaccaataagtctggcaactgcaaatagtgatgatattcccgacaatgaaaagaccgaaactctgccttctcctccagtctttgagggaaatccttttttgccaacttacagtgaagatctgaaagataatgaaaccacggattcaggacttaatctggatttattagctcatgacatgaagcaatcatctgatgatatcttcaaaatctgggatttgaatattccaacagaggaagaatttgttaaacagttgaacaaagctttgtcaacaaattcctcacaaatgacgcagccatcttttgatgattcggagcagtggcaagttttggatcaaggattacctgataatcttgtttcttctaaaaactctgtgccgttgaatgttttggaggacggaccacttgataatctcattgaa------------------------------------------------------------------------------------------------------------------------------------------------------------------------------------------------------------------------------------------
>Albizia_multiflora_Hughes_3090@NODE_1_length_1554_cov_120.191605
gttgatctccagatccatcggagcttttacattgggcttctttcaaaaatgtgcaagcgtatggtctcaaatcatattggtttgccagccacttgaagaaggccaatctagaatctcttatggaaccgaactacgattttcaattgtttccataaattctttagtttcagtatttgtcacgtggtaattagttagtggttagtatggtatttcgggaaaatgtatggggataatagaatatatggaagactgtttgatgacctgcatccctaatagcttatattgggatgagaattgagatacatatatggtgtcaatgaattgagtatgtgtcagattacgtctttactcattaccatctatcactatatttcttatctgttgcttaaaattctccaatacgcaaagaaccatcttcatttgctgacatatttccctgtgaacttgcagccatggatgtcaataatggagatgatgaagtttcagtttattctcttgtcataaattccatagattcgcagcagaaacaagttctttcacctgaagatcttgcttgggctgattcctgcctaattgaagatgctgatattttagaaagtacatggaatcctctgaaaaatgctttgcttgacattattagttctacgccagaatctttcaacattgatggaggagcggatattgagattcttccctcaattgaggagaacaagactgctcggtttctgggaactggtaatgattcttcttcagtctgggaagcttgggaaataatttctgatagtattcaggacgaaactatggcttacgcacagccatcatcttcctctgaagaaaatattatgccagtttctgaaggaaacatgcaagcaagtaaccatagtgatatggagcacacttctgtgtcttcttcaacttataatgctctacccataagtctagcaactgcaaatagtgatgatattcccgacaatgaaaagactgaacctctgcctt---ctccagtctttgagggaaatccttttttgccaacttacactgaacatctgaaagataatgaaaccacggattcaggacttaatctggatttattagctcatgacatgaagcaatcatctgatgatatcttcaaaatctgggatttgaatattccaacagaggaagaatttgttaaacagttgaacaaggctttgtcaacaaattccttacaaatgacgcagccatcttttgatgattcagagcagtggcaagttttggatcaaggattacctgataatcttgtttcttctaaaaactcaaagcagttgaatgttttggaggacggaccgcttgataatctcattgaaggctttgctgacctgtctttgaatagctagttcttttttt------ttttttaaccactccctatgagattcttctatatatgccattaaaattaccctgccacaaatgtagcataatgtattctttttcttctatttggtctgctggtttgaaatttcttttcatc-------------------------------------------------------------------
>Albizia_subdimidiata_var_minor_Gorts_341@NODE_1_length_1053_cov_31.776639
------------------------------------------------------------------------------------------------------------------------------------------------------------------------------------------------------------------------------------------------------------------------------------------------tgagaattgagatacatatatggtgtcaatgaattgagtatgtgtcaggttacgtctttactcattaccatctatcactatatttcttatctgttgcttaaaattctccaatacgcaaagaaccatcttcgtttgctaacatatttccctgtgaacttgcagccatggatgtcaataatggagatgatgaagtttcagtttattctcttgtcataaattccatagattcgcagcagaaacaagttctttcacctgaagatcttgcttgggctgattcctgcctaattgaagatgctgatattttagaaagcacatggaatcctctgaaaaatgctttgcttgacattattggttctacgccagaatctttcaacattgatggaggagcagatattgagattcgtccctcaattgaggagaacgagactgctgggtttctgggaactggtaatgattcttcttcagtctgggaagcttgggaaataatttctgatagtattcaggacgaaactatggcttacgcacagccatcatcttcctctgaagaaaatcttataccagtttctgaaggaaacatgcaagcaagtaaccattgtgatatggggcgcacttctgtgtcttcttcaacttataatgctctgcccataagtctagcaactgcaattagtgatggtattcccgacaatgaaaagaccaaaactctgccttctcctccagtctttgagggaaatccttttttaccaacttactctgaagatctgaaagataatgaaaccacggattcaggacttaatctggatttattagctcatgacatgaagcaatcatctgatgatatcttcaaaatctgggatttgaatattccaacagaggaagaatttgttaaacagttgaacaaggctttgtcaacaaattccttacaaatgacgcagccatcttttgatgattcggagcagtggcaagttttggatcaaggattacctgataatcttgtttcttccaaaaactcaaagcagttgaatgttttggggg--------------------------------------------------------------------------------------------------------------------------------------------------------------------------------------------------------------------------------------------------------------------
>Albizia_subdimidiata_var_subdimidiata_Ferreira_210@NODE_1_length_1516_cov_104.009729
gttgatctccagatccatcggagcttttacattggccttctttcaaaaatgtgcaagcgtatggtctcaaatcatattggtttgccagccactggaagaaggtcaatctagaatctcttatggaactgaactacgattttcagttgtttccataaattctgtagtttcagtatttgtcacatcgtaattagttagtggttagtatggtatttagggaaaatttatggggataatagaatatatggaagactgtttgatgatttgcatccctaatagcttatattgggatgagaattgagatcgatatatggtgtcaatgaattgagtatgtgtcaggttacgtctttactcgttaccatctatcactatatttcttatctgttgcttaaaattctccaatacgcaaagaaccatcttcgtttgccaacatatttccctgtgaacttgcagccatggatgtcgataatggagatgatgaagtttcagtttattctcttgtcataaattccatagattcgcagcagaaacaagttctttcacctgaagatcttgcttgggctgattcctgcctgattgaagatgctgatattttagaaagtacatggaatcctctgaaaaatgctttgcttgacattattggttctacgccagaatctttcaacattgacggaggagcagatattgagattcttccctcaattgaggagaacaagactgctgggtttctgggaacttgtaatgattcttcttcagtctgggaagcttgggaagtaatttctgatagtgttcaggacgaaactatggcttacgcacagccatcatcttcctctgaagaaaatcttatgccagtttctgaaggaaacatgcaagcaagtaaccatagtgatatggagcacacttctgtgtcttcttcaacttataatgctctgcccataagtctagcaactgcaattagtgatggtattcccgacaatgaaaagaccgaaactctgccttctcctccagtctttgagggaaatccttttttaccaacttactctgaagatctgaaagataatgaaaccacggattcaggacttgatctggatttattagctcatgacatgaagcaatcatctgatgatatcttcaaaatctgggatttgaatattccaacagaggaagaatttgttaaacagttgaacaaggctttgtcaacaaattccttacaaatgacgcagccatcttttgatgattcggagcagtggcaagttttggatcaaggattacctgataatcttgtttcttccaaaaactcaaagcagttgaatgttttggaggacggaccgcttgataatctcattgaaggctttgctgacctgtctttgaatagctagttctttttt---------ttttaaccactccctatgagattcttctatatatgccattaaaattaccctgccacaaatgtagcataatatattcttttttcttc----------------------------------------------------------------------------------------------------
>Albizia_xerophytica_Hughes_1435@NODE_1_length_1380_cov_98.784344
-----------------------------------------------------------------------------------------------------------------------------------------------atgtttccataaattctttagtttcagtatttttcacgtggtaattagttagtggttagtgtggtatttagggaaaatgtatggggataatagaatatatggaagactgtttgatgatttgcatccctaatagcttatattgggatgagaattgagatagatatatggtgtcaatgaattgagtatgtgtcaggttacgtctttactcgttgccatctatcactatatttcttatctgttgcttaaaattctccaatacgcaaagaaccatcttcatttgctaacatatttccctgtgaacttgcagccatggatgtcaataatggagatgatgaagtttcagtttattctcttctcataaattccatagattcgcagcagaaacaagttctttcacctgaagaccttgcttgggctgattcctgcctaattgaagatgctgatattttagaaagtacatggaatcctctgaaaaatgctttgcttgacattattagttctacgccagaatctttcaacattgatggaggagcagatattgagattcttccctcaattgaggagaacaagactgctgggtttctgggaactggtaatgattcttcttcagtctgggaagcttgggaaataatttctgatagtattcaggacgaaactatggcttacgcacagccatcatcttcctctgaagaaaatcttatgccagtttctgaaggaaacatgcaagcaactaaccatagtgatatggagcacacttctgtgtcttcttcaacttataatgctctaccaataagtctagcaactgcaaatagtgatgatattcccgacaatgaaaagaccgaaactctgccttctcctccagtctttgagggaaatccttttttaccagcttacgctgaagatctgaaagataatgaaaccacggattcaggacttaatctggatttattagctcatgacgtgaagcaatcatctgatgatatcttcaaaatctgggatttgaatattccaacagaggaagaatttgttaaacagttgaacaaagctttgtcaacaaattccttacaaatgaagcagccatcttttgatgattcggagcagtggcaagttttggatcagggattatctgataatcttgtttcttctaaaaactcaaagcagttgaatgttttggaggacggaccgcttgataatctcattgaaggctttgctgacctgtctttgaatagctagttcgtttttt------gtttttaaccactccctatgagattcttctatatatgccattaaaattaccctgctacaaatgtaacataatatattcttttacttctgtttggtctgctgggttgaaatttcttttcatctgcatctatgatta-----------------------------------------------------
>Archidendron_clypearia_Wieringa_1849@NODE_1_length_1369_cov_194.070433
---------------------------------------------------------------gtctcaaatcatattggtttgccagccactggaagaaggccaatctagaatctcttgtggaactg-------------aattgtttccataaattctttagtttaggtatttgtcacatggtaattagttagtagttagtatggtatttagggaaaatgtatggggataacagaatatatggaagactgtttgatgatttgcatccctaatagcttatattgggatgagaattgagatagatatatggtgtcaacgaattgagtatgtgtcaggttacgtctttactcattaccatctatcactatatttcttatctgttgcttaaaattctccaatacgcaaaaaaccatcttcatttactaacatatttccatgtgaacttgcagccatggatgtcagtaatggagatgatgaagtttcagtttattctcttgtcataaattccatagatttgcagcagaaacaagttctctcacctgaagatcttgcctgggctgattcctgcctaattgaagatgctgatattttagaaagtacgtggaatcctctgaaaaatgttttgcttgacattattagttctacgccagaatctttcaacattgatggaggagcagatattgagattcttccctcaattgaggagaacaggactgctgggtttctgggaactggtatcgattcttcttcagtctgtaaagcttgggaaataatttctgatagtattcaggacgaaactatggcttacacacagccatcatcttcctctgaagaaaatcttatgccagtttctgaaggaaacatgcaagcaagtaaccatagtgatatggagcacacttctgtgtcttcttcaacttataatgctctatcaataagtctagcaactgcaaatagtgatgatattcccgacaatgaaaagaccgaaactctggcttctcctgcagtcttcgagggaaatccttttttgccaacttacagtgaagatctgaaagataatgaaaccacggattcaggacttaatctggatttattagctcatgacatgaagcaatcatctgatgatatcttcaaaatctgggatttgaatattccaacagaggaagaatttgttaaacagttaaacaaagctttgtcaacaaattccttgcaaacgacgcagctatcttttgatgatttggagcagtggcaagttttggatcaaggattacctgataatcttgtttcttctaaaaactcagagcatttgaatgttttggaggacggaccacttgataatctcattgaaggctttgctgacctgtctttgaatagctagttctttttttttttttttttttaaccactccctatgagattcttctatatatgccattaaaattaccc----------------------------------------------------------------------------------------------------------------------------------------
>Balizia_leucocalyx_Aguilar_1939@NODE_1_length_1690_cov_126.311841
--tgatctccagatccattggagctttttgattggccttctttcaaagatgtgcaagcgtatggtctcaaatcatattagtttgccaaccactggaagaaggccaatctagaatctcttatggaactgaactacgattttcaactgtttccataaattctttagtttcagtagttgtcacatggtaattagttagtggttagtatggtatttagggaaaatgtatggggataatagaatatatggaagactgtttgatgatttgcattcctaatagcttatattgggatgagcattgggatagatatatggtgtcaatgaattgagtatgtgtcaggttacgtctttactcattaccatctatcactatatttcttgtctgttgcttaaaattctccaatacgcaaagaaccatcttcatttgct-acatatttccctgtgaacttgcagccatggatgtcaataatggagatgatgaagtttcagtttattctcttgtcataaattccatagattcgcagcagaaacaagttctttcacctgaagatcttgcctgggctgattcctgcctaattgaagatgctgatattttagaaagtacatggaatcctctgaaaaatgctttgcttgacattattagttctacgccagaatctttcaacatcgatggaggagcagatattgagattcttccctcaattgaggagaacaagactgctgagtttctgggaactggtaatgattcttctccagtctgtaaagcttgggaaataatttctgatagtattcaggacgaaactatggcttacacacagccatcatcttcctctgaagaaaatcttatgccagtttctgaaggaaacatgcaagcaagcaaccatagtgatatggatcacacttctgtgtcttcttcaacttataatactctaccaataagtctagcaactgcaattagtgatgatattcccgacaatgaaaagaccgaaactctgccttctcctcctatctttgagggaaatccttttttgccaacttacagtgaagatctgaaagataatgaaaccacggattcaggacttaatctggatttattagctcatgacatgaagcaatcatctgatgatatcttcaaaatctgggatttgaatattccaacagaggaagaatttgttaaacagttgaacaaagctttgtcaacaaattccttacaaacgacgcagccaccttttgatgattcggagcagtggcaagttttggatcaaggagtacctgataatctcgtttcttctaaaaactcaaagcagttgaatgttttggaggacggaccacttgataatctaattgaaggctttgctgacctgtctttgaatagctagttcttttttttgttttgttttacaccactccctatgagattcttctatagatgccattaaaatttccctgctacaaatttaacataatatattctttttcttctatttggtctgctgggttgaaatttcttttcatctgcatctatgattaggttttgaatgattacttgaaaagccaaggactcttgtgtttgacatggaacc
>Calliandra_bella_LPQ15696@NODE_1_length_1420_cov_162.237528
-------------------------------------ttctttcaaagatgtgcaagcctatgatattgaatcac-ttggtttgccaaccactggaagaaggcctatatataatctcttatggaattgaacgaggatcttgaaacgtttatataaattct---gtttcagtgtttgtcgc--ggtaattagtt---------------------------------------------------------------tcagtatttgtccccaagagctttcatt-ggatgagaattgagatagatatgtggggtcagtgaattgagtttgtgtcaggttaagtctttactcattaccatctatcactatatttcttatctgctgcttaaaactctccaatatgcaaataaccatcttcatttgttaacatatttccc-atgaacttgcagccatggatgtctataatggagaggatgacgtttcagtttattcacttgtcataaattcgctagattcacagcagaaagaagttctttcatctgaagatcttgcctgggctgattcctgcctaattggagatgctgaaatcttagaaggtacatggaatcctctgaaaaatgctttgcttgacattattagttctacgccagaatctttcaacattgatggaggagtagatattgagattcttccttcaattgaggagaacaagaatgcagggtttctggaaattggtaacgattcttcttcagcttctacaactttggaaatgattactgatagtattcaggacgatcctatggcttacacgcagacatcatcttcctttgaagaaaatcttatgccagtttctgaagaaaacatgcaagcaagtaaccatgttgatatggagcacacttctgtgtcttcttcaacttataatactctaccaataagtcttgctactgcaaatagtgatgatgttcatgacaatgaaaagaccgaaactctgtcttctccttcagcctttcagggaaatccctttttgccaacttacaatgaagatctggaggataatgaatccatga---cggatccaggactggatttattagctcatgacatgaagcaatcatctgatgatatcttcaaaatctgggatttgaatattccaactgaggaagattttgttaaacagttgaacaaagctttggaaacaaactccttacaaatgatacccacatcttttgaagattccgggcagtggaaagttttggaggaagcgccacttgaaaattttgtttcttctaaaagttcagagcagttgaatgttttggaggaagttccacttgataatctcattgaaggctttgctgacatgtccttgaatagatagtcccccatct-----------tgatcactccctgtgagactcttct----gtgccattataattaatctactatgaattt--tacaatatatttctctcttcatttttggcctgctggaatgaaatttctttacctctgcatatatgatcatgttttgaatgattc--------------------------------------
>Cathormion_obliquifoliolatum_Wieringa_6519@NODE_1_length_1695_cov_235.676829
gttgatctccagatccatcggagcttttagattggccttctttcaaagatgtgcaagcgtatggtctcaaatcatattagtttaccagccactggaagaaggccaatctagaatctcttatggaactgaactacgattttcaattgtttccataaattctttcgtttcagtagttgtagcatggtaattagttagtggttagtatggtatttagggaaaatgtatggggataatagaatatatggaagactgtttgatgatttaaatccctaatagcttatattgggatgagaattgagttagatatatggtgtcaatgaattgagtatgtgtcaggttacgtctttactcattaccatctatcactatatttcttatctgttgcttaaaattctccaatacgcaaagacccatcttcatttgct-acatatttccctgtgaacttgcagccatggatatcaataatggagatgatgaagtttcagtttattctctggtcataaattccatagattcgcagcagaaacaagttctttctcctgaagatcttgcctgggctgattcctgcctaattgaagatgctgatattttagaaagtacatggaatcctctgaaaaatgctttgcctgacattattagttctacgcctgaatctttcaacattgatggaggagcagatattgagattcttccctcaattgaggagaacaagactgctgggtttctgggaactggtaatgattcttctccagtctgtaaagcttgggaaataatttctgatagtattcaggacgaaactatggcttacacacagccatcatcttcctctgaagaaaatcttatgccagtttctgaaggaaacatgcaagcaaggaaccatagtgacatggatcacacttctgtgtgttcttcaacttatgatactctaccaataagtctagcaactgcaaatagtgatgatattcccgacaatgaaaagaccgaaactctgccttctcctcctgtctttgagggaaatccttttttgccaacttacagtgaagatctgaaagataatgaaatcacggattcaggacttaatctggatttattagcgcatgacatgaagcaatcatctgataatatcttcaaaatctgggatttgaatattccaacagaggaagaatttgttaaacagttgaacaaagccttgtcaacaaattccttacaaacgacgcagccatcttttgatgattcggagcagtggcaagttttggatcaaggagtacctgataatcttgtttcttctaaaaactcagagcagttgattgttttggcgggcggaccacttgataatctcattgaaggctttgctgacctgtctttgaatagctagttctttttttttttttgttttacaccactccctatgaaattcttctatagatgccattaaaattaccctgctacaaatttaacatagtatattctttttcttctatttggtctgctgggttgaaatttcttttcatctgcatctatgattaggttttgaatgattccttgaaaagccaaggactcttgtgcttgacatgtaacg
>Enterolobium_cyclocarpum_MWC9020@NODE_1_length_1565_cov_256.521505
-----------------tcggagcttttatactggccttctttcaaggatgtgcaagcgtatggtctcaaatcatattgttttgccagccactggaagaagaccaatctggaatctcttatggaactgaactacgattttcaattgtttccataaattctttagtttcattatttctcacatggtaattagttagtggtttgtatggtatttagggaaaatgtatggggataatagaatatatggaagactgttcgatgatttgcatccctaatagcttatattgggatgagaattgagatagatatatggtgtcaataaattgagcatgtgtcaggttacatttctccttattaccatctatcactatatttcttatccgttgcttaaaattatccaatacgctaagaaccatcttcatttgctaacatatttccctgtgaacttgcagccatggatgtcagtgacggagatgatgaagtttcagtttattctcttgtcataaattccatagattcgcagcagaaagaagttctttcacctgaagatcttgcctgggctgattcctgcctaattgaagatgctgatattttagaaagtacatggaatcctctgaaaaatgctttgcttgacattattagttctacgccagaatctttcaacattgatggaggagcagatattgagattcttccctcaattgaggagaacaagaatgcagggtttctgggaactggtaatgatttttcttcagtcagtgaagcttttgacataattaccgatattattcaggacgaaacaatggcttacacacagccatcatcttcgtctgaagaaaatcttatgtcagtttctgaaggaaacatgcaaacaagtaaccatagtgatatggagcacacttccgtgtcttcttcaacttataatgctctaccaataagtctagcaactgcaattagtgatgatattcccgacaatgaaaagaccaaaactccgccttctcccccagtctttgagggaaatccatttttgccaacttacagtgaagatctgaaagataatgaaacctcggattcaggacttaatctggatttattagctcatgacatgaagcaatcatctgataatatcttcaaaatctgggatttgaatatcccaactgaggaagaatttgttaaacagttggacaaagctttggcaacaaatcccttacaaacgacggagccatcttttgatgattcggatcagtggcaagttttggggccaggattacctgataatcttgtttcttctaaacactcagagcagttgaatgttctggaggatggaccacttgataatctcattgaaggctttgctgacttgtctttgaatagctagttcttccaactcc---ccccggggcccccccctatgagattctttt----atgccattcaaattaccctactacaaatttaacgtaatatattctttttcgtctatttggtctgctgggttaaaatttctattcatctgcatctatgattaggttttgaatgattccttgaaaagctaaggactcctgtgttttacatgcaccc
>Jupunba_abbottii_Zanoni_21220@NODE_1_length_1209_cov_87.326855
--------------------------------------------------------------------------------------------------------------------------------------------------------------------------tagttgtcacatggtaattagttagtggttagtatggtatttagggaaaatgtatggggataattgaatatatggaagactgtttgatgatttgcatccctaatagcttatattgggatgagaattgagatagatatatggtgtcaatgaattgagtatgtgtcaggttacgtctttactcattaccatctatcactatatttcttatctgttgcttaaaattctccaatacgcaaagaaccatcttcatttgct-acatatttccctgtgaacttgcagccatggatgtcaattatggagatgatgacgtttcagtttattctcttgtcataaattccatagattcgcagcagaaacaagttctttcacctgaagatcttgcctgggctgattcctgcctaattgaagatgctgatattttagaaagtacatggaatcctctgaaaaatgctttgcttgacattattagttctacgccagaatctttcaacattgatggaggagcagatattgagattcttccctcaattgaggagaacaaaactgctgggtttctgggaactggtaatgattcttctccagtctgtaaagcttgggaaataatttctgatagtattcaggacgaaactatggcttacacacggccatcatcttcctctgaagaaaatcttatgccagtttctgaaggaaacatgcaagcaagcaaccatagtgatatggatcacacttctgtgtcttcttcaacttataatactctaccaataagtctagcaactgcaaatagtgatgatattcccgacaatgaaaagaccgaaactctgcctt---ctcctgtttttgagggaaatccttttttgccaacttacagtgaagatctgaaagataatgaaaccgcggattcaggacttaatctggatttattagctcatgacatgaagcaatcatctgatgatatcttcaaaatctgggatttgaatattccaacagaggaagaatttgttaaacagttgaacaaagctttgtcaacaaataccttacaaacgacgcagccaccttttgatgattcggagcagtggcaggttttggatcaaggagtacctgataatcttgtttcttctaaaaactcagagcagttgaatgttttggagcacggaccacttgataatctcattgaaggctttgctgacctgtctttgaatagctagttcttt------------------------------------------------------------------------------------------------------------------------------------------------------------------------------------------------------
>Jupunba_asplenifolia_Ekman_6383@NODE_1_length_1008_cov_50.116004
---------------------------------------------------------------------------------------------------------------------------------------------------------------------------------------------------------------------------atttatggggataattgaatatatggaagactgtttgatgatttgcatccctaatagcttatattgggatgagaattgagatagatatatggtgtcaatgaattgagcatgtgtcaggttacgtctttactcattaccatctatcactatatttcttatctgttgcttaaaattctccaatacgcaaagaaccatcttcatttgct-acatatttccctgtgaacttgcagccatggatgtcaattatggagatgatgacgtttcagtttattctcttgtcataaattccatagattcgcagcagaaacaagttctttcacctgaagatcttgcctgggctgattcctgcctaattgaagatgctgatattttagaaagtacatggaatcctctgaaaaatgctttgcttgacattattagttctacgccagaatctttcaacattgatggaggagcagatattgagattcttccctcaattgaggagaacaagactgctgggtttctgggaactggtaatgattcttctccagtctgtaaagcttgggaaataatttctgatagtattcaggacgaaactatggcttacacacagccatcatcttcctctgaagaaaatcttatgccagtttctgaaggaaacatgcaagcaagcaaccatagtgatatggatcacacttctgtgtcttcttcaacttataatactctaccaataagtctagcaactgcaaatagtgatgatattcccgacaatgaaaagaccgaaattctgcctt---ctcctgtctttgagggaaatccttttttgccaacttacagtgaagatctgaaagataatgaaaccacggattcaggacttaatctggatttattagctcatgacatgaagcaatcatctgatgatatcttcaaaatctgggatttgaatattccaacggaggaagaatttgttaaacagttgaacaaagctttgtcaacaaataccttacaaacgacacagccaccttttga-------------------------------------------------------------------------------------------------------------------------------------------------------------------------------------------------------------------------------------------------------------------------------------------------------------------------------------------------------------
>Jupunba_floribunda_Iganci_883@NODE_1_length_1625_cov_113.083333
----------------------------------------------------gcaagcgtatggtctcaaatcatattagtttgccagccactggaagaaggccaatctagaatctcttatggaactgaactacgattttcaattgtttccataaattctttagtctcagtagttgtcacatggtaattagttagtggttagtatggtatttagggaaaatgtatggggataattgaatatatggaagactgtttgatgatttgcatccctaatagcttatattgggatgagaattgagatagatatatggtgtcaatgaattgagtatgtgtcaggttacgtctttactcattaccatctatcacactatttcttatctgttaattaaaattctccaatacgcaaagaaccatcctcatttgct-acatatttccctgtgaacttgcagccatggatgtcaataatggagatgatgaagtttcagtttattctcttgtcataaattccatagattcgcagcagaaacaagttctttcacctgaagatcttgcctgggctgattcctgcctaattgaagatgctgatattttagaaagtacatggaatcctctgaaaaatgctttgcttgacattattagttctacgccagaatctttcaacattgatggaggagcagatattgagattcttccctcaattgaggagaacaagactgctgggtttctgggaactggtaatgattcttctccagtctgtaaagcttgggaaataatttctgatggtattcaggacgaaactatggcttacacacagccatcatcttcctctgaagaaaatcttatgccagtttctgaaggaaacatgcaagcaagcaaccacagtgatatggatcacacttctgtgtcttcttcaacttataatactctaccaataagtctagcaactgcaaatagtgatgatattcccgacaatgaaaagaccgaaactctg---tcttctcctgtctttgagggaaatccttttttgccaacttacagtgaagatctgaaagataatgaaaccacggagtcaggacttaatgtggatttattagctcatgacatgaagcaatcatctgatgatatcttcaaaatctgggatttgaatattccaacagaggaagaatttgttaaacagttgaacaaagctttgtcaacaaattccttgcaaacgacgcagccatcttttgatgattcggagcagtggcaagttttggatcaaggagtacctgataatcttgtttcttctaaaaactcagagcagttgaatgtcttggaggacggaccacttgataatctcattgaagggtttgctgacctgtctttgaatagctagttctttttt---ttttgttttacaccactctctatgagattcttctatagatgccattaaaattaccctactacaaatttaacataatatattctttttcttctatttggtctgctgggttgaaatttcttttcatctgcatctatgattaggttttgaatgattccttgaaaagccaaggactcttgtgtttgacatgtaacc
>Jupunba_langsdorfii_Ribeiro_728@NODE_1_length_1517_cov_133.650000
----------------------------------------------agacgtgcaagcgtatggtctcaaatcatattagtttg-cagccactggaagaaggccaatctagaa-ctcttacggaactgaactacgattttcaattgtttccataaattctttagtttcagtagttgtcacatggtaattagttagtggttagtatggtatttagggaaaatgtatggggataatagaatatatggaagactgtttgatgatttgcatccctaatagcttatattgggatgagaattgagatagatatatggtgtcaatgaattgagtatgtgtcag---acgtctttactcattaccatctatcactatatttcttatctgttgcttaaaattctccaatacgcaaaggaccatcttcatttgct-acatatttccctgtgaacttgcagccatggatgtcaataatggagatgatgaagtttcagtttattctcttgtcataaattccatagattcgcagcagaaacaagttctttcacctgaagatcttgcctgggctgattcctgcctaattgaagatgctgatattttagaaagtacatggaatcctctgaaaaatgctttgcttgacattattagttctacgccagaatctttcaacattgatggaggagcagatattgagattcttccctcaattgaggagaacaagactgctgggtttctgggaactggtaatgattcttctccagtctgtaaagcttgggaaataatttctgatagtattcaggacgaaactatggcttacacacagccatcatcttcctctgaagaaaatcttatgccagtttctgaaggaaacatgcaagcaagtaaccatagtgatatggatcacacttctgtgtcttcttcaacttataatactctaccaataagtctagcaactgcaaatagtgatgatattcccgacaatgaaaagaccgaaactctgccttctcctcctgtctttgagggaaatccttttttgccaacttacagtgaagatctgaaagataatgactccacggattcaggacttaatctggatttattagctcatgacatgaagcaatcatctgatgatatcttcaaaatctgggatttgaatattccaacagaggaagaatttgttaaacagttgaacaaagctttgtcaacaaattccttacaaacgacgcagccatcttttgatgattcggagcagtggcaagttttggatcaaggagtacctgataatcttgtttcttctagaaactcagagcagttgaatgtcttggaggacggaccacttgataatctcattgaaggctttgctgatatgtctttgaatagctagttctttttttttttttgttttacaccactctctataagattcttctatagatgccattaaaattaccctgctacaaatttaacatagtatattctttttcttctatttggtctgctgggttgaaatttcttttcatctgcatctatgattaggttttgaatgattccttgaaaagccaaggactcttgtgttt-----------
>Jupunba_microcalyx_Iganci_855@NODE_1_length_1672_cov_151.225078
gttgatctccagatccatcggagcttctagattggccttctttcaaagatgtgcaagcgtatgatctcaaatcatattagtttgccagccactggaagaaggccaatctagaatctcttatggaactgaactacgattttcaattgtttccataaattctttagtttcagtagttgtcgcatggtaattagttagtggttagtatggtatttagggaaaatgtatgggtataatagaatatatggcagactgtttgatgatttgcatccctaatagcttatattgggatgagaattgagatagatatatggtgtcaatgaattgagtatgtgtcaggttacgtctttactcattaccatctatcactatatttcttatctgttgcttaaaattctccaatacgcaaagaaccatcttcatttgct-tcatatttccctgtgaacttgcagccatggatgtcaataatggagatgatgaagtttcagtttattctctggtcataaattccatagattcgcagcagaaacaagttctttcacctgaagatcttgcctgggctgattcctgcctaattgaagatgctgatattttagaaagtacatggaatcctctgaaaaatgctttgcttgacattattagttctacgccagaatctttcaacgttgatggaggagcagatattgagattcttccctcaattgaggagaacaagactgctgggtttctgggaactggtaatgattcttctccagtctgtaaagcttgggaaataatttctgatagtattcaggacgaaactatggcttacacacaaccatcatcttcctctgaagaaaatcttatgccagtttctgaaggaaacatgcaagcaagtaaccttagtgatatggatcacacttctgtgtcttcttcaacttataatactctaccaataagtctagcaactgcaaatagtgatgatattcccgacaatgaaaagaccgaagctctgccttcttctcctgtctttgagggaaatccttttttaccaacttacagtgaagatctgaaagataatgaaaccacggattcaggacttaatctggatttattagctcatgacatgaagcaatcatctgatgatatcttcaaaatctgggatttgaatattccaacggaggaagaatttgttaaacagttgaacaaagctttgtcaacaaattccttacaaacgacgcagccatcttttgatgattcggagcagtggcaagttttggatcaaggagtacctgataatcttggttcttctaaaaactcagagcagttgaatgttttggaggacggaccacttgataatctcattgaaggctttgctgacctgtctttgaatagctagttctttttttttttttgttttacaccactccctatgagattcttctatagatgccattaaaattaccctgctacaaatttaacataatgtattctttttcttctatttggtctgctgggttgaaatttcttttcatctgcatctatgattaggttttgaatgattccttgaaaagccaaggactcttgtgcttgacatgtaacc
>Punjuba_callejasii_Daly_5935@NODE_1_length_1003_cov_15.651188
----------------------------------------------------------------------------------------------------------------------------------------------------------------------------------------------------------------------------------------------tatatggaagactgtttgatgatttgcatccctaatagcttatattgggatgagaattgagatagatatatggtgtcaatgaattgagtatgtgtcaggttacgtctttactcattaccatctatcactatatttcttatctgttgcttaaaattctccaatacgcaaagaaccatcttcatttgct---acatttccctgtgaacttgcagccatggatgtcaataatggagatgatcaagtttcagtttattctcttgtcataaattccatagattcgcagcagaaacaagttctttcacctgaagatcttgcctgggctgattcctgcctaaatgaagatgctgatattttagaaagtacatggaatcctctgaaaaatgctttgcttgacattattagttctacgccagaatctttcaatattgatggaggagcagatattgagattcttccctcaattgaggagaacaagactactgggtttctgggaactggtaatgattcttcttcagtctatgaagcttgggaaataatttctgatagtattctggacgaaactatggcttacacacagccatcatcttcctctgaagaaaatcttatgccagtttctgaaggaaacatgcaagcaagtaaccatagtgatatggagcacacttctgtgtcttcttcaacttataatgctctaccaataagtctagcaactgcaaatagtgatgatattcccgacaatgaaaagaccgaaactctgccttctcctcctgtctttgagggaaatccttttttgccaacttacagtgaagatctgaaagataatgaaaccgcggattcaggacttaatctggatttattagctcatgatatgaagcaatcatctgatgatatcttcaaaatctgggatttgaatattccaacagaggaagaatttgttaaacagttgaacaaagctttgtcaacaaattccttacaaacgacgcagccattttttgatgattcggagcag------------------------------------------------------------------------------------------------------------------------------------------------------------------------------------------------------------------------------------------------------------------------------------------------------------------------------------------------
>Punjuba_racemiflora_Jimenez_Soares_3626@NODE_1_length_1349_cov_141.051887
---------------------------------ggccttctttcaaagatgtgcaagcgtatggtctcaaatcatattagtttgccagccactggaagaaggccaatctagaatctcttatggaactgaactacgattttcaattgtttccataaattctttagtttcagtatttgtcacatggtaattagttagtggttagtatggtatttagggaaaatgtatggggataatagaatatatggaagactgtttgatgatttgcatccctaatagcttatattggaatgagaattgagatagatatatggtgtcaatgaattgagtatgtgtcaggttacgtctttacacattaccatctatcactatatttcttatctgttgcttaaaattctccaatacgcaaagaaccatcttcatttgct-acttatttccctgtgaacttgcagccatggatgtcaataatggagatgatcaagtttcagttttttctcttgtcataaattccatagattcgcagcagaaacaagttctttcacctgaagatcttgcctgggctgattcctgcctaattgaagatgctgatattttagaaagtacatggaatcctctgaaaaatgctttgcttgacattattagttctacgccagaatctttcaatattgatggaggagcagatattgagattcttccctcaattgcggagaacaagactgctgggtttctgggaactggtaatgattcttcttcagtctatgaagcttgggaaataatttctgatagtattcaggacgaaactatggcttacacacagccatcatcttcctctgaagaaaatcttatgccagtttctgaaggaaacatgcaagcaagtaaccatagtgatatggagcacacttctgtgtcttcttcaacttataatactctaccaataagtctagcaactgcaaatagtgatgttattcccgacaatgaaaagaccgaaactctgccttctcctcctgtctttgagggaaatccttttttgccaacttacagtgaagacctgaaagatagtgaaaccgcagattcaggacttaatctagatttattagctcatgatatgaagcaatcatctgatgatatcttcaaaatctgggatttgaatattccaacagaggaagaatttgttaaacagttgaacaaagctttgtcaacaaattccttacaaaggacgcagccatcttttgatgattcggagcagtggcaagttttggatcaaggattaccttataatcttgttgcttctaaaaactcagagcagttgaatgttttggaggacggaccacttgataatctcattgaaggctttgctgacctgtctttgaataggtagttctttt-----------------------------------------------------------------------------------------------------------------------------------------------------------------------------------------------------
>_R_Albizia_adinocephala_FHO33_88@NODE_1_length_1195_cov_170.213775
-----------gatccatcggagctt----------cttctttaaaaaatgtgcaagcgtatggtctcaaatcatattggtttgccagccactgcaagaaggccaatctagaatctcttgtggaactgaactacgattttcaattgtttccataaattctttagtttcagtatttttcacgtggtaattagttagtggttagtatggtatttagggaaaatgtatggggataatagaatatat-gaagactgtttgatgatttgcatccctaatagcttatattgggatgagaattgagatagatatatggtgtcaatgaattgagtatgtgtcaggttacgtctttactcgttaccatctatcactatatttcttatctgttgcttaaaattctccaatacgcaaagaaccatcttcatttgctaacatatttccctgtgaacttgcagccatggatgtcaataatggagatgatgaagtttcagtttattctcttgtcataaattccatagattcgcagcagaaacaagttctttcacctgaagaccttgcttgggctgattcctgcctaattgaagatgctgatattttagaaagtacatggaatcctctgaaaaatgctttgcttgacattattagttctaagccagaatctttcaacattgatggaggagcagatattgagattcttccctcaattgaggagaacaagactgctgggtttctgggaactggtaatgattcttcttcagtctgggaagcttgggaaataatttctgatagtattcaggacgaaactatggcttacgcacagccatcatcttcctctgaagaaaatcttatgccagtttctgaaggaaacatgcaagcaactaaccatagtgatatggagcacacttctgtgtcttcttcaacttataatgctctgccaataagtctagcaactgcaaatagtgatgatattcccgacaatgaaaagaccgaaactctgccttctcctccagtctttgagggaaatccttttttaccagcttacgctggagatctgaaagataatgaaaccacggattcaggacttaatctggatttattagctcatgacgtgaagcaatcatctgatgatatcttcaaaatctgggatttgaatattccaacagaggaagaatttgttaaacagttgaacaaagctttgtcaacaaattccttacaaatga-----------------------------------------------------------------------------------------------------------------------------------------------------------------------------------------------------------------------------------------------------------------------------------------------------------------------------------------------------------------------------
>_R_Albizia_adinocephala_FHO33_88@NODE_2_length_539_cov_17.809524
----------------------------------------------------------------------------------------------------------------------------------------------------------------------------------------------------------------------------------------------------------------------------------------------------------------------------------------------------------------------------------------------------------------------------------------------------------------------------------------------------------------------------------------------------------------------------------------------------------------------------------------------------------------------------------------------------------------------------------------------------------------------------------------------------------------------------------------------------------------------------------------------------------------------------------------------------------------------------------------------------------------------------------------------------------------------------------------------------------------------------------------------------------------------------------ggatttgaatattccaacagaggaagaatttgttaaacagttgaacaaagctttgtcaacaaattccttacaaatgacgcagccatcttttgatgattcggagcagtggcaagttttggatcagggattatctgataatcttgtttcttctaaaaactcaaagcagttgaatgttttggaggacggaccgcttgataatctcattgaaggctttgctgacctgtctttaaatagctagttcgtttttt------gtttttaaccactccctatgagattcttctatatatgccattaaaattaccctgctacaaatgtaacataatatattctttttcttctatttggtctgctgggttgaaatttcttttcatctgcatctatgattatgttttgaatgattctttgaaatgcctaggactctcgtgtgtgacatgtaacc
>_R_Albizia_coripatensis_Hughes_2433@NODE_1_length_1735_cov_181.499397
gttgatctccagatccatcggagcttttagactggccttcttctaaagatgtgcaagcatatggtctcaaatcatattggtttgccagccactggaagaaggccaatctagaatctcttatggaactgaactacgattttcaattgtttccataaattctttagtttcagtatttgtcacatggtaattagttagtggttagtatggtatttagggaaaatgtatggggataatagaatatatggaagactgtttgatgatttgcatccctaatagcttatattgggatgagagttgagatagatatatggtgtcaatgaattgagtatgtgtcaggctacgtctttactgattaccatctatcactatatttcttatctgttgcttaaaattctccaatacgcaaagaaccatcttcatttgctaacatatttccctgtgaacttgcagccatggatgtcagtaatggagatgatgaagtttcagtttattctcttgtcataaattccatagattcgcagcagaaacaagttctttcacctgaagatcttgcctgggctgattcctgcctaattgaagatactgatattttagaaagtacatggaatcctctgaaaaatgctttgcttgacattattagttctacgccagaatctttcaacattgatggaggagcagatattgagattcttccctcaattgaggagaacgagactgctgggtttctgggaactggtaatgattcttcttcagtctgtgaagcttgggaaataatttctgatagtattcaggacgaaactatggct---acacagccatcatcttcctctgaagaaaatcttataccagtttctgaaggaaaaatgcaagcaagtaaccatagtgatatggagcacacttctgtgtcttcttcaacttataatgctctaccaataagtctagcaactgcaaatagtgatgatattcccgacaatgaaaagaccaaaactctgccttctcctccagtctttgagggaaatccttttttgccaacttacagtgaagatctgaaagataatgaaaccacggattcaggacttaatctggatttattagctcatgtcatgaagcaatcatctgatgatatcttcaaaatctgggacttgaatattccaacagaggaagaatttgttaaacagttgaacaaagctttgtcaacaaattcctcacaaatgacgcagccatcttttgatgattcggagcagtggcaagttttggatcaaggattacctgataatcttgtttcgtctaaaaactctgtgcagttgaatgttttggaggacggaccacttgataatctcattgaaggctttgctgacctgtctttgaatagctagtttttttttttttttttttttaaacccctccctatgagattcttctatatatgccattaaaattaccctgctacaaatttaacataatatattctttttcttctatttggtctgctgggttgaaatttcttttcatctgtatctatgattaggttttgaatgattccttgaaaagccaaggactcttgtgtttgacatgcaacc
>_R_Albizia_decandra_Vilhena_231@NODE_1_length_929_cov_35.092723
------------------------------------------------------------------------------------------------------------------------------------------------------------------------------------------------------------------------------------gataatagaatatatggaagactgtttgatgatttgcatccctaatagcttatattgggatgagaattgagatagatatatggtgtcaatgaattgagtatgtgtcaggttacgtctttactcattaccatctatcactatatttcttatctgttgcttaaaattctccaatacgcaaagaacaatcttcatttgctaacatatttccctctgaacttgcagccatggatgtcaataatggagatgatgaagtttcagtttattctcttgtcataaattccatagattcgcagcagaaacaagttctttcacctgaagatcttgcttgggctgattcctgcctaattgaagatgctgatattttagaaagtacatggaatcctctgaaaaatgctttgcttgacattattagttctacgccagaatctttcaaaattgatggaggaacggatattgagattcttccctcaattgaggagaacaagattgctgcgtttctgggaactggtaatgattcttcttcagtctgggaagcttgggaaataatttctgatagtattcaggacgaaactatggcttacgcacagccatcatcttcctctgaagaaaatcttatgccagtttctgaaggaaacatgcaagcaagtaaccatagtgatatggagcacacttctgtgtcgtcttcaacttataatgctctacccataagtctagcaactgcaaatagtgatgatattcccgacaatgaaaagaccgaaagtctgcctcctcctccagtctttgagggaaatccttttttgccgacttacactgaagatctgaaagataatgaaaccacggattcaggacttaatctggatttattagctcatgacatgaagcaatcatctgatgatatcttcaaaatctgggatttgaatattccaa-----------------------------------------------------------------------------------------------------------------------------------------------------------------------------------------------------------------------------------------------------------------------------------------------------------------------------------------------------------------------------------------------------------------------------------------
>_R_Albizia_glabripetala_Lewis_1652@NODE_1_length_1062_cov_41.895431
---------------------------------------------------------------------------------------------------------------------------------------------------------aaattctttagtttcagtatttgtcacggggtaattagttagtggttagtatggtatttagggaaaatgtatggggataatagaatatatggaagactgtttgatgatttgcatccctaatagcttatattgggatgagaattgatatacatatatggtgtcaatgaattgagtatgtgtcagattacgtctttactcattaccatctatcactatatttcttatctgttgcttaaaattctccaatacgcaaagaaccatcttcatttgctgacatatttccctgtgaacttgcagccatggatgtcaataatggagatgatgaagtttcagtttattctcttgtcataaattccatagattcgcagcagaaacaagttctttcacctgaagatcttgcttgggctgattcctgcctgattgaagatgctgatattttagaaagtacatggaatcctctgaaaaatgctttgcttgacattattggttctacgccagaatctttcaacattgacggaggagcagatattgagattcttccctcaattgaggagaacaagactgctgggtttctgggaacttgtaatgattcttcttcagtctgggaagcttgggaagtaatttctgatagtgttcaggacgaaactatggcttacgcacagccatcatcttcctctgaagaaaatcttatgccagtttctgaaggaaacatgcaagcaagtaaccatagtgatatggagcacacttctgtgtcttcttcaacttataatgctctgcccataagtctagcaactgcaattagtgatggtattcccgacaatgaaaagaccgaaactctgccttctcctccagtctttgagggaaatccttttttaccaacttactctgaagatctgaaagataatgaaaccacggattcaggacttgatctggatttattagctcatgacatgaagcaatcatctgatgatatcttcaaaatctgggatttgaatattccaacagaggaagaatttgttaaacagttgaacaaggctttgtcaacaaattccttacaaat-------------------------------------------------------------------------------------------------------------------------------------------------------------------------------------------------------------------------------------------------------------------------------------------------------------------------------------------------------------------------------
>_R_Albizia_glabripetala_Lewis_1652@NODE_2_length_716_cov_52.834116
--------------------------------------------------------------------------------------------------------------------------------------------------------------------------------------------------------------------------------------------------------------------------------------------------------------------------------------------------------------------------------------------------------------------------------------------------------------------------------------------------------------cttgtcataaattccatagattcgcagcagaaacaagttctttcacctgaagatcttgcttgggctgattcctgcctaattgaagatgctgatattttagaaagtacatggaatcctctgaaaaatgctttgcttgacattattagttctacgccagaatctttcaacatagatggaggagcggatattgagattcttccctcaattgaggagaacaagactgctgggtttctgggaactggtaatgattcttcttcagtctgggaagcttgggaaataatttctgatagtattcaggacgaaactatggcttatgcacagccatcatcttcctctgaagaaaatcttgtgccagtttctgaaggaaacatgcaaacaagtaaccatagtgatatggagcacacttctgtg---tcttcaacttataatgctctacccataagtctagcaactgcaaatagtgatgatattcccgacaatgaaaagaccgaaactctgccttctcctccagtctttgagggaaatccttttttgccaacttacactgaagatctgaaagataatgaaacgacggattcaggacttaatctggatttattagctcatgacatgaagcaatcatctgatgatatcttcaagatatgggatttgaatattccaacagaggaagaatttgttaaacagttgaacaaggctttgtcaacaaattccttacaaat-------------------------------------------------------------------------------------------------------------------------------------------------------------------------------------------------------------------------------------------------------------------------------------------------------------------------------------------------------------------------------
>_R_Albizia_inundata_Wood_26530@NODE_1_length_1309_cov_132.222488
------------------------------------------------------------------------------------------------agaaggccaatctagaatctcttatgggactgtactacgattttcaattgtttccataaattctttagtttcagtatttgtcacattgtaattagttagtggtcagtatggtatttagggaa----tatggggataatagaatatatggaagactgtttgatgatttgcatccctaatagcttatattgggataaaaattgagatagatatatggtgtcaatgaattgagtatgtgtcaggttacgtatttactcattaccatctatgactatatttcttatctgttgctttaaattctccaatacgcaaagaaccaccttcgtttgctaacatatttccctgtgaacttgcagccatggatgtcgataatggagatgatgaagtttcagtttattctcttgtcataaattccatagattcgcagcagaaacaagttctttcacctgaagatcttgcttgggctgattcctgcctgattgaagatgctgatattttagaaaggacatggaatcctctgaaaaatgctttgcttgacattattggttctacgccagaatctttcaacattgacggaggagcagatattgagattcttccctcaattgaggagaacaagaatgctgggtttctgggaacttgtaatgattcttcttcagtctgggaagcttgggaaataatttctgatagtgttcaggacgaaactatggcttacgcacagccatcatcttcctctgaagaaaatcttatgccagcttctgaaggaaacatgcaagcaagtaaccatagtgatatggagcacacttctgtgtcttcttcaacttataatgctctgcccataagtctagcaactgcaattagtgatggtattcccgacaatgaaaagaccgaaactctgccttctcctccagtctttgagggaaatccttttttaccaacttactctgaagatctgaaagataatgaaaccacggattcaggacttgatctggatttattagctcatgacatgaagcaatcatctgatgatatcttcaaaatctgggatttgaatattccaacagaggaagaatttgttaaacagttgaacaaggctttgtcaacaaattccttacaaatgacgcagccatcttttgatgattcggagcagtggcaagttttggatcaaggattacctgataatcttgtttcttccaaaaactcaaagcagttgaatgttttggaggacggaccgcttgataatctcattgaaggctttgctgacctgtctttgaatagctagttcttttttt------tttttaaaccactccctat-------------------------------------------------------------------------------------------------------------------------------------------------------------------------
>_R_Albizia_niopoides_Simon_1601@NODE_1_length_1449_cov_86.516764
-------------------------------------------------------agcgtatggtctcaaatcatattggtttgccggccactggaagaaggccaatctaaaatctcttatggaactgaactacgattttcaattgtttccataaattctttagtttcagtatttatcacgtggtcattagttagtggttagtatcgtatttagggaaaatgtatggggataatagaatatatggaagactgtttgatgatttgcatccctaatagctcatattgggatgagaattgagatacatatatggtgtcaatgaattgagtatgtgtcagattacgtctttacgcattaccatctatcactatatttcttacctgttgcttaaaattctccaatacgcaaagaaccatcttcatttgctgacatatttccctgtgaactcgcagccatggacgccaataatggagatgatgaagtttcagtttattctcttgtcataaattccatagattcgcagcagaaacaagttctttcacctgaagatcttgcttgggctgattcctgcctaattgaagatgctgatatttcagaaggtacatggaatcctctgaaaaatgctttgcttgacattattatttctacgccagaatctttcaacattgatggaggagtggatattgagattcttccctcaattgaggagaacaagactgctggatttctgggaactggtaatgattcttcttcagtcggggaaggttgggaaatgatttctgatagtattcaggacgaaactatggcttacgcacagccatcatcttcctctgaagaaaatcttacgccagtttctgaaggaaacatgcaagcaagtaaccatagtgatatggagcacacttctgtg---tcttcaacttataatgctctacccataagtctattaactgcaattatcgatggtattcccgacaatgaaaagaccgaaactttgccatctcgtcctgtctttgagggaaatccttttttgccaacttacactgaagatctgaaagataatgaaaccacggattcaggacttaatctggatttattagctcatgacacgaagcaatcatctgatgatatcttcaaaatctgggatttgaatattccaacagaggaagaatttgtcaaacagttgaacaaagctttgtcaacaaattccttacaaatgacgcagccatcttttgatgattcggagcagtggcaggttttggatcaaggattacctgataatcttgtttcttctaaaaactcaaagcagttgaatgttttggaggacggaccgcttgataatctcattgaaggctttgctgacctgtctttgaatagctagttcttttttt------gtttttaaccactccctatgagattcttctatatatgccattaaaattaccctgctacaaatgtaac--aatatattctttttcttctatttggtctgctgggttgaaatttcttttcatc-------------------------------------------------------------------
>_R_Albizia_sinaloensis_Hughes_1576@NODE_1_length_1430_cov_83.923873
---------------------------------------------------------cgtatggtctcaaatcgtattggtttgtcagccactggaagaaggccaatctagaatctcttatggaattgaactacgattttcaattgtttccataaattctttagtttcagtatttttcacgtagtaattagttagtggttagtatggtatttagggaaaatgtatggggataatagaatatatgga--actgtttgatgatttgcatccctaatagcttatattgggatgagaattgagatagatatatggtgtcaatgaattgagtttgtgtcaggttacgtctttactcgttgccatctatcactatatttcttatctgttgcttaaaattctccaatacgcaaagaaccatcttcatttgctaacatatttccctgtgaacttgcagccatggatgtcaataatggagatgatgaagtttcagtctattctcttgtcataaattccatagattcgcagcagaaacaagttctttcacctgacgaccttgcttgggctgattcctgcctaattgaagatgctgatattttagaaagtacgtggaatcctctgaaaaatgctttgcttgacattattagttctacgccagaatctttcaacattgatgcaggagtagatattgagattcttccctcaattgaggagaacaagactgctgggtttctgggaactggtaatgattcttcttcagtctgggaagcttgggaaataatttctgatagtattcaggacgaaactatggcttacgcacagccatcaccttcctctgaagaaaatcttatgccagtttctgaaggaaacatgcaagcaactaaccatagtgatatggagcacacttctgtgtcttcttcaacttataatgctctaccaataagtctagcaactgcaaatagtgatgatattcccgacaatgaaaagaccgaaactctgccgtctcctccagtctttgagggaaatccttttttaccaacttacactgaagatctgaaagataatgaaaccacggattcaggacttaatctggatttattagctcatgacgtgaagcaatcatctgatggtatcttcaaaatctgggatttgaatattccaacagaggaagaatttgttaaacagttgaacaaagctttgtcaacaaattccttacaaatgacgcagccatctcttgatgattcggagccgtggcaagttttgaatcaaggattacctgataatcttgtttcttctaaaaactcaaagcagttgaatgttttggaggacggaccgcttgataatctcattgaaggctttgctgacctgtctttgaatagctagttcttttttt------gtttttaaccactccctatgagattcttctatatatgccattaaaattaccctgctacaaatgtaacataatatattctttttcttctatttggtctgccg---------------------------------------------------------------------------------------
>_R_Albizia_tomentella_Leach_Dunlop_3801@NODE_1_length_1405_cov_143.411898
---------------------------------------------------------------------------------------------------------------------ttatggaactgaactactattttcagttgtttccataaattctctggtttcagtatttgtccaatggtaattaattaatggttagtatggtatttagggaaaatttatggggataatagaatatatggaacactgtttgatgatttgcatccctaatagcttatattgggatgaggattgagatagatatacggtgtcaatgaattgagtatgtgttaggttacgtctctactcattaccatctatcactatatttcttatcggttgcttaaaattctccaatacgctaagaaccatcttcatttgctaacatatttccctgtg---ttgcagccatggatgtcagtaatggagatgatgatgtttcagctttttctcttgtcataaattccatagattcgcagcagaaagaagttctttcacctgaagatcttgcctgggctgattccttcctaattgaagatgctgatattttagaaagtacatggaatcctctgaaaaatgctttgattgacattattagttctacgccagaatctttcaacattgatggaggagtagattttgagattcttccctcaattgaggagaacaagaatgcagggtttctgggaactggtaatgatttttcttcagtcggtgaagcttttgaaataattactgatagtattcaggacgaaacaatggcttacgcacagccatcatcttcgtctgaagaaaatcttatgtcagtttctgaaggaaacatgcaagcaagcaaccatagtgatatggagcacacttctgtgtcttcttcaacttataatgctctaccaataagtctagcaactccaaatagtaatgatattcccgacaatgaaaagacccaaactccgccttctcctccaatctttcagggaaatccttttttgccaacttacagtgaagatctgaaagataatgaaaccacggattcaggacttaatctgaatttattagctcatgacatgaataaatcatctgatgatatattcaaaacctgggatttgaatatcccaactgaggaagaatttgttaaacagttggacaaagctttggcaacaaattccttacaaacgacgcagccatcttttgatgattcggagcagtggctagttttggggccaggattacctgataatcttgtttcttctaaatactcagagcagttgaatgtcctggaggacggaccacttgataatctcattgaaggctttgctgacctgtctttgaatagctagtccccccccccct---tcctcccaccactccctatgagattcttct----atgccattcaaattaccctaccacaaatttaatgtaatatattctttttcttctattttgtctgcttggttgaaatttcttttcatctacatctatgattagg---------------------------------------------------
>_R_Albizia_tomentosa_Hughes_648@NODE_1_length_1302_cov_111.449796
---------------------------------------------------------------------------------------------------------------------------------------------------------------------------atttttcacgtggtaattagttagtggttagtatggtatttagggaaaatgtatggggataatagaatatatggaagactgtttgatgatttgcatccttaatagcttatattgggatgagaattgagatagatatatggtgtcaatgaattgagtttgtgtctggttacgtctttactcgttgccatctatcactatatttcttatctgttgcttaaaattctccaatacgcaaagaaccatcttcatttgctaacatatttccctgtgaacttgcagccatggatgtcaataatggagatgatgaagtttcagtttattctcttgtcataaattccatagattcgcagcagaaacaagttctttcacctgaagaccttgcttgggctgattcctgcctaattgaagatgctgatattttagaaagtacatggaatcctctgaaaaatgctttgcttgacattattagttctacgccagaatctttcaacattgatggaggagtagatattgagattcttccctcaattgaggagaacaagactgctgggtttctgggaactggtaatgattcttcttcagtctgggaagcttgggaaataatttctgatagtattcaggacgaaactatggcttacgcacagccatcatcttcctctgaagaaaatcttatgccagtttctgaaggaaacatgcaagcaactaaccatagtgatatggagcacacttctgtgtcttcttcaacttataatgctctaccaataagtctagcaactgcaaatagtgatgatattcccgacaatgaaaagaccgaaactctgccgtctcctccagtctttgagggaaatccatttttaccaacttacactgaagatctgaaagataatgaaaccacggattcaggacttaatctggatttattagcttatgacgtgaagcaatcatctgatgatgtcttcaaaatctgggatttgaatattccaacagaggaagaatttgttaaacagttgaacaaagctttgtcaacaaattccttacaaatgacgcagccatctcttgatgattcggagccgtggcaagttttggatcaaggattacctgataatcttgtttcttctaaaaactcaaagcagttgaatgttttggaggacggaccgcttgataatctcattgaaggctttgctgacctgtctttgaatagctagttcttttttt------gtttttaaccactcgctatgagattcttctatatatgccattaaaattaccctgctacaaatgtaacataatatattctttttct-------------------------------------------------------------------------------------------------------
>_R_Balizia_elegans_Iganci_870@NODE_1_length_1603_cov_87.595020
gttgatctccagatccattggagcttttagattggccttctttcaaagatgtgcaagcgtatggtctcaaatcatattagtttgccaaccactggaagaaggccaatctagaatctcttatggaactgaactacgattttcaattgtttccataaattctttagtttcagtagttgtcacatggtaattagttggtggttagtatggtatttagggaaaatgtatggggataatagaatatatggaagactgtttgatgatttgcatccctaatagcttatattgggatgagaattgagatagatatatggtgtcaatgaattgagtatgtgtcaggttacgtctttactcattaccatctatcactatatttcttgtctgttgcttaaaattctccaatacgcaaagaaccatcttcatttgct-acatatttccctgcgaacttgcagccatggatgtcaataatggagatgatgaagtttcagtttactctcttgtcataaattccatagattcgcagcagaaacaagttctttcacctgaagatcttgcctgggctgattcctgcctaattgaagatgctgatattttagaaagtacatggaatcctctgaaaaatgctttgcttgacattattagttctacgccagaatctttcaacattgatggaggagcagatattgagattcttccctcaattgaggaggacaagactgctgggtttctgggaactggtaatgattcttctccagtctgtaaagcttgggaaataatttctgatagtattcaggacgaaactatggcttacacacagccatcatcttcctctgaagaaaatcttatgccagtttctgaaggaaacatgcaagcaagcaaccatagtgatatggatcacacttctgtgtcttcttcaacttatgatactctaccaataagtctagcaactgcaaatagtgatgatattcccgacaatgaaaagaccgaaactctgccttctccttctgtctttgagggaaatccttttttgccaacttacagtgaagatctgaaagataatgaaaccacggattcaggacttaatctggatttattagctcatgacatgaagcaatcatctgatgatatcttcaaaatctgggatttgaatattccaacagaggaagaatttgttaaacagttgaacaaagctttgtcaacaaattccttacaaacgacgcagccaccttttgatgattcggagcagtggcaagttttggatcaaggagtacctgataatctcgtttcttctaaaaactcaaagcagttgaatgttttggaggacggaccacttgataatctaattgaaggctttgctgacctgtctttgaatagctagttctttttttttttttgtttttcaccactccctatgagattcttctatagatgccattaaaatttccctgctacaaatttaacataatatattctttttgttctatttggtctgctgggttgaaatttcttttcatctgcatctatgattaggttttgaatgattccttgaaaagccaaggactcttgtgtttgacatctaacc
>_R_Balizia_pedicellaris_Queiroz_15529@NODE_1_length_1752_cov_355.877431
gttgatctccagatccatcggagcttctagattggccttctttcaaagatgtgcaagcgtatggtctcaaatcatattagtttgccagccactggaagaaggccaatctagaatctcttatggaactgaactacgattttcaattgtttccataaattctttagtttcagtagttgtcacatggtaattagttagtggttagtatggtatttagggaaaatgtatggggataatagaatatatggaagactgtttgatgatttgcatccctaatagcttatattgggatgagaattgagatagatatatggtgtcaatgaattgagtatgtgtcaggttacgtctttactcattatcatctatcactatatttcttatccgttgcttaaaattctccaatacgcaaagaaccaacttcatttgct-acatatttccctgtgaacttgcagccatggatgtcaataatggagatgatgaagtttcagtttattctcttgtcataaattccatagattcgcagcagaaacaagttctttcacctgaagatcttgcctgggctgattcctgcctaattgaagatgctgatattttagaaagtacatggaatcctctgaaaaatgctttgcttgacattattagttctacgccagaatctttcaacattgatggaggagcagatattgagattcttccctcaattgaggagaacaagactgctgggtttctgggaactggtaatgattcttctccagtctgtaaagcttgggaaatagtttctgatagtattcaggacgaaactatggcttacacgccgccatcatcatcctctgaagaaaatcttatgccagtttctgaaggaaacatgcaagcaagcaaccatagtgatatggatcacacttctgtgtcttcttcaacttataatgctctaccaataagtctagcaactgcaaatagtgatgatattcccgacaatgaaaagacagaaactccgccttctcctcctgtctttgagggaaatccttttttgccaacttacagtgaagatctgaaagataatgaaaccacggattcaggacttaatctggatttattagctcatgacatgaagcaatcatctgatgatatcttcaaaatctgggatttgaatattccaacagaggaagaatttgttaaacagttgaacaaagctttgtcaacaaattccttgcaaacgacgcagccatcttttgatgattcggagcagtggcaagttttggatcaaggagtacctgataatctcgtttcttctaaaaactcagagcagttgaatgttttggaggacggaccacttgataatctaattgaaggctttgctgatctgtctttgaatagctagttctttttttttttttgttttacaccactccctatgagattcttctatagatgccattaaaattaccctgctacaaatttaacataatatattctttttcatctatttggtctgctgggttgaaatttcttttcatctgtatctatgattaggttttgaatgattccttgaaaggccaaggactcttgtgcttgacatgtaacc
>_R_Balizia_spnov_Morim_577@NODE_1_length_1644_cov_295.400881
-------------------ggagcttttagattggcattctttcaaagatgtgcaagcgtatggtctcaaatcatattagtttgccagccactggacgaaggccaatctagaatctcttatggaactgaactacgattttcaattgtttccataaattctttagtttcagtagttgtcacatggtaattagttagtggttagtatggtatttagggaaaatgtatggggataatagaatatatggaagactgtttgatgatttgcatccctaatagcttatattgggatgagaattgagatagatatatggtgtcaatgaattgagtatgtgtcaggttacctctttactcattaccatctatcactatatttcttatctgttgcttaaaattctctaatacgcaaagaaccaacttcatttgct-acatatttccctgtgaacttgcagccatggatgtcaataatggagatgatgaagtttcagtttattctcttgtcacaaattccatagattcgcagcagaaacaagttctttcacctgaagatcttgcctgggctgattcctgcctaattgaagatgctgatattttagaaagtacatggaatcctctgaaaaatgctttgcttgacattattagttctacgccagaatctttcaacattgatggaggagcagatattgagattcttccctcaattgaggagaacaagactgctgggtttctgggaactggtaatgattcttctccaatctgtaaagcttgggaaataatttctgatagtattcaggatgaaactatggcttacacacagccatcatcttcctctgaagaaaatcttatgccagtttctgaaggaaacatgcaagcaagcaaccatagtgatatggatcacacttctgtgtcttctacaacttataatactctaccaataagtctagcaactgcaaatagtgatgatattcccgacaatgaaaagaccgaaactctgccttctcctcctgtctttgagggaaatccttttttgccaacttacagtgaagatctgaaagataatgaaaccacggattcaggacttaatctggatttattagctcatgacatgaagcaatcatctgatgatatcttcaaaatctgggatttgaatattccaacagaggaagaatttgttaaacagttgaacaaagctttgtcaacaaattccttacaaacgacgcagccaccttttgatgattcggagcagtggcaagttttggatcaaggagtacctgataatctcgtttcttctaaaaactcggagcagttgaatgttttgggggacggaccacttgataatctaattgaaggctttgctgacctgtctttgaatagctagttctttttt----tttgttttacaccactccctatgagattgttctatagatgccattaaaatttccctgctacaaatttaacataatatattctttttcttctatttcgtctgctgggttgaaatttctttccatctgcgtctatgattaggttttgaatgattccttgaaaagccaaggactcttgtgtttgacatgtaacc
>_R_Cathormion_rhombifolium_Deighton_3618@NODE_1_length_1261_cov_86.699324
------------------------------------------------------------------------------------------------------------------------------------------------------------------------------------------------------ttagtatggtatttagggcaaatgtatggggataatagaatatatggaagactgtttgatgatttgcatccgtaatagcttatattgggatgagaattgagatagatatatggtgtcaatgaattgagtatgtgtcaggttacgtctttactcattaccatctatcactatatttcttatctgttgcttaaaattctccaatacgcaaagacccatcttcatttgct-acatatttccctgtgaacttgcagccatggatatcaataatggagatgatgaagtttcagtttattctctggtcataaattccatagattcgcagcagaaacaagttctttcacctgaagatcttgcctgggctgattcctgcctaattgaagatgctgatattttagaaagtacatggaatcctctgaaaaatgctttgcttgacattattagttctacgcctgaatctttcaacattgatggaggagcagatattgagattcttccctcaattgaggagaacaagactgctgggtttctgggaactggtaatgattcttctccagtctgtaaagcttgggaaataatttctgatagtattcaggacgaaactatggcttacacacagccatcatcttcctctgaagaaaatcttatgccagtttctgaaggaaacatgcaagcaaggaaccatagtgatatggatcacacttctgtgtgttcttcaacttatgatactctaccaataagtctagcaactgcaaatagtgatgatattcccgacaatgaaaagaccgaaactctgccttctcctcctgtctttgagggaaatccttttttgccaacttacagtgaagatctgaaagataatgaaatcacggattcaggacttaatctggatttattagctcatgacatgaagcaatcatctgatgatatcttcaaaatctgggatttgaatattccaacagaggaagaatttgttaaacagttgaacaaagccttgtcaacaaattccttacaaacgacgcagccatcttttgatgattcggagcagtggcaagttttggatcaaggagtacctgataatcttgtttcttctaaaaactctcagcagttgattgttttggcgggcggaccacttgataatctcattgaaggctttgctgacctgtctttgaatagctagttctttttttgtttttgttttacaccactacctatgagattcttctatagatgccattaaaattaccctgctacaaatttaaca------------------------------------------------------------------------------------------------------------------------
>_R_Hydrochorea_corymbosa1_Bonadeu_655@NODE_1_length_1249_cov_131.665829
----------------------------------------------------------------------------------------------------------------------------------------ttttcaattgtttccataaattctttcgtttcagtagttgtagcatggtaattagttagtggttagtatggtatttagggaaaatgtatggggataatagaatatatggaagactgtttgatgatttgcatccctaatagcttatattgggatgagaattgagatagatatatggtgttaatgaattgagtatgtgtcaggttacgtctttactcattaccatctatcactatatttcttatctgttgcttaaaattctccaatacgcaaagacccatcttcatttgct-acatatttccctgtgaacttgcagccatggatatcaataatggagatgatgaagtttcagtttattctctggtcataaattccatagattcgcagcagaaacaagttctttcacctgaagatcttgcctgggctgattcctgcctaattgaagatgctgacattttagaaagtacatggaatcctctgaaaaatgctttgcttgacattattagttctacgcctgaatctttcaacgttgatggaggagcagatattgagattcttccctcaattgaggagaacaagactgctgggtttctgggaactggtaatgattcttctccagtctgtaaagcttgggaaataatttctgatagtattcaggacgaaactatggcttacacacagccatcatcttcctctgaagaaaatcttatgccagtttctgaaggaaacatacaagcaaggaaccatagtgatatggatcacacttctgtgtcttcttcaacttatgatactctaccaataagtctagcaactgcaaatagtgatgatattcccgacaatgaaaagaccgaaactttgccttctcctcctgtctttgagggaaatccttttttgccaacttacagtgaagatctgaaagataatgaaatcacggattcaggacttaatctggatttattagctcatgacatgaagcaatcatctgatgatatcttcaaaatctgggatttgaatattccaacagaggaagaatttgttaaacagttgaacaaagccttgtcaacaaattccttacaaacgacgcagccatcttttgatgattcggagcagtggcaagttttggatcaaggagtacctgataatcttgtttcttctaaaaactcagagcagttgattgttttggcggacggaccacttgataatctcattgaaggctttgctgacctgtctttgaatagctagttcttttttt--------------------------------------------------------------------------------------------------------------------------------------------------------------------------------------------------
>_R_Hydrochorea_corymbosa2_Iganci_862@NODE_1_length_1576_cov_188.671269
gttgatctccagatccattggagcttttagattggccttcgttcaaagatgtgcaagcgtatggtctcaaatcatattagtttgccagccactggaagaaggccaatctagaatctcttatggaactgaactgcgattttcaattgtttccataaattctttcgtttcagtagttgtagcatggtaattagttagtggttagtatggtatttagggaaaatgtatggggataatagaatatatggaagactgtttgatgatttgcatccctaatagcttatattgggatgagaattgagatagatatatggtgttaatgaattgagtatgtgtcaggttacgtctttactcattaccatctatcactatatttcttatctgttgcttaaaattctccaatacgcaaagacccatcttcatttgct-acatatttccctgtgaacttgcagccatggatatcaataatggagatgatgaagtttcagtttattctctggtcataaattccatagattcgcagcagaaacaagttctttcacctgaagatcttgcctgggctgattcctgcctaattgaagatgctgatattttagaaagtacatggaatcctctgaaaaatgctttgcttgacattattagttctacgcctgaatctttcaacattgatggaggagcagatattgagattcttccctcaattgaggagaacaagactgctgggtttctgggaactggtaatgattcttctccagtctgtaaagcttgggaaataatttctgatagtattcaggacgaaactatggcttacacacagccatcatcttcctctgaagaaaatcttatgccagtttctgaaggaaacatgcaagtaaggaaccatagtgatatggatcacacttctgtgtcttcttcaacttatgatactctaccaataagtctagcaactgcaaatagtgatgatattcccgacaatgaaaagaccgaaactctgccttctcctcctgtctttgagggaaatccttttttgccaacttacagtgaagatctgaaagataatgaaatcacggattcaggacttaatctggatttattagctcatgacatgaagcaatcatctgatgatatcttcaaaatctgggatttgaatattccaacagaggaagaatttgttaaacagttgaacaaagccttgtcaacaaattccttacaaacgacgcagccatcttttgatgattcggagcagtggcaagttttggatcaaggagtacctgataatcttgtttcttctaaaaactcagagcagttgattgttttggcggacggaccacttgataatctcattgaaggctttgctgacctgtctttgaatagctagttctt-ttttttttttgttttacaccactccctatgagattcttctatagatgccattaaaattaccctgctacaaatttaacatagtatattctttttcttttatttggtctgctgggttgaaatttcttttcatctgcatctatgattaggttttgaatgattcctggaaaagccaaggactcttgtgcttgacatgtaa--
>_R_Hydrochorea_gonggrijpii_Tillett_45696@NODE_1_length_1182_cov_135.885973
---------------------------------------------------------------------------------------------------------------------------------------------------------------------------------------------------tggttagtatggtatttagggaaaatgtatggggataatagaatatatggaagactgtttgatgatttgcatccctaatagcttatattgggatgagaattgagaaagatatatggtgtcaatgaattgagtatgtgtcaggttacgtctttactcattaccatctatcactatatttcttatctgtggcttaaaattctccaatacgcaaagacccatcttcatttgct-acatatttccctgtgaacttgcagccatggatatcaataatggacatgatgaagtttcagtttattctctggtcataaattccctagattcgcagcagaaacaagttctttcacctgaagatcttgcctgggctgattcctgcctaattgaagatgctgatattttagaaagtacatggaatcctctgaaaaatgctttgcttgacattattagttctacgcctgaatctttcaacattgatggaggagcagatattgagattcttccctcaattgaggagaacaagactgctgggtttctgggaactggtaatgattcttctccagtctgtaaagcttgggaaataatttctgatagtattcaggacgaaactatggcttacacacagccatcatcttcctctgaagaaaatcttatgccagtttctgaaggaaacatgcaagcaaggaaccatagtgatatggatcacacttctgtgtcttcttcaacttatgatactctaccaataagtctagcaactgcaaatagtgatgatattcccgacaatgaaaagaccgaaactctgccttctcctcctgtctttgagggaaatccttttttgccaacttacagtgaagatctgaaagatgatgaaatcacggattcaggactcaatctggatttattagctcatgacatgaagcaatcatctgatgatatcttcaaaatctgggatttgaatattccaacagaggaagaatttgttaaacagttgaacaaagccttgtcaacaaattccttacaaacgacgcagccatcttttgatgattcggagcagtggcaagttttggatcaaggagtacctgataatcttgtttcttctaaaaactcagagcagttgattgttttggcggacggaccacttgataatctcattgaaggctttgctgacctgtctttgaatagatagtt----------------------------------------------------------------------------------------------------------------------------------------------------------------------------------------------------------
>_R_Hydrochorea_marginata_Morim_563@NODE_1_length_1391_cov_184.727549
-----------------------------------------------------------------------------------------------------------------------------------------------------------------------------------------------------------------tttagggaaaatgtatggggataatagaatatatggaagactgtttgatgatttgcatccctaatagcttatattgggatgagaattgagatagatatatggtgtcaatgaattgagcatgtgtcaggttacgtctttactcattaccatctatcactatatttcttatctgttgcttaaaattctcctatacgcaaagatccatcttcatttgct-acatatttccctgtgaacttgcagccatggatgtcaataatggagatgatgaagtttcagtttattctctggtcataaattccatagattcgcagcagaaacaagttctttcacctgaagatcttgcctgggctgattcctgcctaattgaagatgctgatattttagaaagtacatggaatcctctgaaaaatgctttgcttgacattattagttctacgcctgaatctttcaacattgatggaggagcagatattgagattcttccctcaattgaggagaacaagactgctgggtttctgggaactggtaatgattcttctccagtctgtaaagcttgggaaataatttctgatagtattcaggacgaaactatggcttacacacagccatcatcttcctctgaagaaaatcttatgccagtttttgaaggaaacacgcaagcaaggaaccatagtgatatggatcacacttctgtgtcttcttcaacttatgatactctaccaataagtctagcaactgcaaatagtgatgatattcccgacaatgaaaagaccgaaactctgccttctcctcctgtctttgagggaaatccttttttgccaacttacagtgaagatctgaaagataatgaaatcacggattcaggactcaatctggatttattagctcatgacatgaagcaatcatctgatgatatcttcaaaatctgggatttgaatattccaacagaggaagaatttgttaaacagttgaacaaagccttgtcaacaaattccttacaaacgacgcagccatcttttgatgattcggagcagtggcaagttttggatcaaggagtacctgataatcttgtttcttctaaaaactcagagcagttgattgttttggcggacggaccacttgataatctcattgaaggctttgctgacctgtctttgaatagctagttctttttttttttttgttttacaccactccctatgagattcttctatagatgccattaaaattaccctgctacaaatttaacatagtatattctttttcttctatttggtctgctgggttgaaatttcttttcatctgcatctatgattaggttttgaatgattccttgaaaagccaaggactcttgtgcttgacatgtaacg
>_R_Jupunba_barbouriana_Iganci_847@NODE_1_length_1584_cov_153.315196
gttgatctccagatccatcggagcttttagattggccttctttcaaagatgtgcaagcgtatggtctcaaatcatattagtttgctagccactggaagaaggccaatctagaatctcttatggaactgaactacgattttcaattgtttccataaattctttagtttcagtagttgtcacatggtaattagttagtggttagtatggtatttaggg-aaatgtatggggataatagaatatatggaagactgtttgatgatttgcatccctaatagcttatattgggatgagaattgagatcgatatatggtgtcaatgaattgagtatgtgtcaggttacgtctttactcattaccatctatcactatatttcttatctgttgcttaaaattctccaatacgcaaagaaccatcttcatttgct-acatatttccctgtgaacttgcagccatggatgtcaataatggagatgatgaagtttcagtttattctcttgttatgaattccatagattcgcagcagaaacaagttctttcacctgaagatcttgcctgggctgattcctgcctaattgaagatgctgatattttagaaagtacatggaatcctctgaaaaatgctttgcttgacattattagttctacgccagaatctttcaacattgatggaggagcagatattgagattcttccctcaattgaggagaacaagactgctgggtttctgggaactggtaatgattcttctccagtctgtaaagcttgggaaataatttctgatagtagtcaggacgaaactatggcttacacacagccatcatcttcctctgaagaaaatcttatgccagtttctgaaggaaacatgcaagcaagtaaccatagtgatatggatcacacttctgtgtcttcttcaacttataatactctaccaataagtctagcaactgcaaatagtgatgatattcccgacaatgaaaagaccgaaactctgccttctcctcctgtctttgagggaaatccttttttgccaacttacagtgaagatctgaaagataatgaaaccacggattcaggacttaatctggatttattagctcatgacatgaagcaatcatctgatgatatcttcaaaatctgggatttgaatattccaacagaggaagaatttgttaaacagttgaacaaagctttgtcaacaaattccttacaaacgacgcagccatcttttgatgattcggagcactggcaagttttggatcaaggagtacctgataatcttgtttcttctaaaaactcagagcagttgaatgttttggaggacggaccacttgataatctcattgaaggctttgctgacctgtctttgaatagctagttctttttttt-gtttgttttacaccactccctatgagattcttctatagatgccattaaaattaccctgctacaaatttaacataatatattctttttcttctatttggtctgctgggttgaaatttcttttca---------------------------------------------------------------------
>_R_Jupunba_brachystachya_Lima_7438@NODE_1_length_1707_cov_107.322699
gttgatctccagatccatcggagcttttagattggccttctttcaaagatgtgcaagcgtatggtctcaaatcatattagtttgccagccactggaagaaggccaatctagaatctcttatggaactgaactacgattttcaattgtttccataaattctttagtttcagtagttgtcacatggtaattagttagtggttagtatggtatttagggaaaatgtatggggataatagaatatatggaagactgtttgatgatttgcatccctaatagcttatattgggatgagaattgagatagatatatggtgtcaatgaattgagtatgtgtcaggttacgtctttactcattaccatctatcactatatttcttatctgttgcttaaaattctccaatacgcaaaggaccatcttcatttgct-acatatttccctgtgaacttgcagccatggatgtcaataatggagatgatgaagtttcagtttattctcttgtcataaattccatagattcgcagcagaaacaagttctttcacctgaagatcttgcctgggctgattcctgcctaattgaagatgctgatattttagaaagtacatggaatcctctgaaaaatgctttgcttgacattattagttctacgccagaatctttcaacattgatggaggagcagatattgagattcttccctcaattgaggagaacaagactgctgggtttctgggaactggtaacgattcttctccagtctgtaaagcctgggaaataatttctgatagtattcaggacgaaactatggcttacacacagccatcatcttcctctgaagaaaatcttatgccagtttctgaaggaaacatgcaggcaagtaaccatagtgatatggatcacacttctttgtcttcttcaacttataatattctaccaataagtctagcaactgcaaatagtgatgatattcccgacaatgaaaagaccgaaactctgccttctcctcctgtctttgagggaaatccttttttgccaacttacagtgaagatctgaaagataatgaaaccacggattcaggacttaatctggatttattagctcatgacatgaagcaatcatctgatgatatcttcaaaatctgggatttgaatattccaacagaggaagaattcgttaaacagttgaacaaagctttgtcaacaaattccttacaaacgacgcagccatcttttgatgattcggagcagtggcaagttttggatcaaggagtacctgttaatcttgtttcttctaaaaactcagagcagttgaatgttttggcggatggaccacttgataatctcattgaaggctttgctgacctgtctttgaatagctagttcttttttttttttttttttacaccactccctatgagattcttctatagatgccattaaaattaccctgctacaaatttaacataatatattctttttcttctatttggtctgctgggttgaaatttcttttcatctgcatctatgattaggttttgaatgattccttgaaaagccaaggactcttgtgcttgagatgtaacc
>_R_Jupunba_cochleata_Bonadeu_673@NODE_1_length_1786_cov_114.064365
gttgatctccagatccatcggagcttctagattggccttctttcaaagatgtgcatgcgtatggtctcaaatcatattagtttgccagccactggaagaaggccaatctagaatctcttgtggaactgaactacgattttcaattgtttctataaattctttagtttcagtagttgtcgcatggtaattagttagtggttagtatggtatttagggaaaatgtatggggataatagaatatatggaagactgtttgatgatttgcatccctaatagcttatattgggatgagaattgagatagatatatggtgtcaatgaattgagtatgtgtcaggttacgtctttactcattaccatctatcactatatttcttatccgttgcttaaaattctccaatacgcaaagaaccatcttcatttgct-acatatttccctgtgaacttgcagccatggatgtcaataatggagatgatgaagtttcagtttattctctggtcataaattccatagattcgcagcagaaacaagttctttcacctgaagatcttgcctgggctgattcctgcctaattgaagatgctgatattttagaaagtacatggaatcctctgaaaaatgctttgcttgacattattagttctacgccagaatctttcaacattgatggaggagcagatattgagattcttccctcaattgaggagaacaagactgctgggtttctgggaactggtaatgattcttctccggtctgtaaagcttgggaaataatttctgatagtattcaggacgaaactatggcttacacacagccatcatcttcctctgaagaaaatcttatgccagtttctgaaggaaacatgcaagcaagtaaccatagtgatatggatcacacttctgtgtcttcttcaacttataatactctaccaataagtctagcaactgcaaatagtgatgatattcccgacaatgaaaagaccgaaactctgccttcttctcctgtctttgagggaaatccttttctgccaacttacagtgaagatctgaaagataatgaaaccacggattcaggacttaatctggatttattagctcatgacatgaagcaatcatctgatgatatcttcaaaatctgggatttgaatattccaacagaggaagaatttgttaaacagttgaacaaagctttgtcaacaaattccttacaaacgacgcagccatcttttgatgattcggagcagtggcaagttttggatcaaggagtacctgataatcttgtttcttctaaaaactcagagcagttgaatgttttggaggacggaccacttgataatctcattgaaggctttgctgacctgtctttgaatagctagttctttttttttttttgttttacgccactccctatgagattcttctatagatgccattaaaattaccctggtacaaatttaacataatatattctttttcttctatttggtctgctgggttgaaatttcttttcatctgcatctatgattaggttttgaatgattccttgaaaagccaaggactc--gtgtttgacatgtaacc
>_R_Jupunba_commutata_Maguire_46145@NODE_1_length_1580_cov_115.632735
gttgatctccagatccatcggagcttttagattggccttctttcaaagatgtgcaagcgtatggtctcaaatcatattagtttgccagccactggaagaaggccaatctagaatctcttatggaactgaactacgattttcaattgtttccataaattctttagtttcagtagttgtcacatggtaattagttagtggttagtatggtatttagggaaaatgtatggggataattgaatatatggaagactgtttgatgatttgcatccctaatagcttatattgggatgagaattgagatagatatatggtgtcaatgaattgagtatgtgtcaggttacgtctttactcattaccatctatcactatatttcttatctgttgcttaaaattctccaatacgcaaagaaccatcttcatttgct-acatatttccctgtgaacttgcagccatggatgtcaataatggagatgatgaagtttcagtttattctcttgtcataaattccatagattcgcagcagaaacaagttctttcacctgaagatcttgcctgggctgattcctgcctaattgaagatgctgatattttagaaagtacgtggaatcctctgaaaaatgctttgcttgacattattagttctacgccagaatctttcaacattgatggaggagcagatattgagattcttccctcaattgaggagaacaagactgctgggtttctgggaactggtaatgattcttctccagtctgtaaagcttgggaaataatttctgatagtattcaggacgaaactatggcttacacacagccatcatcttcctctgaagaaaatcttatgccagtttctgaaggaaacatgcaagcaagcaaccatagtgatatggatcacacttctgtgtcttcttcaacttataatactctaccaataagtctagcaactgcaaatagtgatgatattcccgacaatgaaaagaccgaaactctgccttctcctcctgtctttgagggaaatccttttttgccaacttacagtgaagatctgaaagataatgaaaccacgtattcaggacttaatctggatttattagctcatgacatgaagcaatcatctgatgatatcttcaaaatctgggatttgaatattccaacagaggaagaatttgttaaacagttgaacaaagctttgtcaacaaataccttacaaacgacgcagccaccttttgatgattcggagcagtggcaagttttggatcaaggagtacctgataatcttgtttcttctaaaaactcagagcagttgaatgttttggaggacggaccacttgataatctcattgaaggctttgctgacctgtctttgaatagctagttctt-ttttttgtttgttttacaccactccctatgagattcttctatagatgccattaaaattaccctgctacaaatttaacataatatattctttttcttctatttggtctgctgggttgaaatttcttttcatctgcatctatgattaggttttgaatgattccttgaaaagccaaggactcttgtgtttgacatgtaacc
>_R_Jupunba_filamentosa_Lima_7487@NODE_1_length_1760_cov_96.291741
gttgatctccagatccatcggagcttttagattggccttctttcaaagatgtgcaagcgcatggtctcaaatcatattagtttgccggccactggaagaaggccaatctagaatctcttatggaactgaactaagattttcaattgtttccataaattctttagtttcagtagttgtcacatggtaattagttagtggttagtatggtatttagggaaaatgtatggggacaattgaatatatggaagactgtctgatgatttgcatccctaaaagcttatattgggatgagaattgagatagatatatggtgtcaatgaattgagtttgtgtcaggttacgtctttactcattaccatctatcactatatttcttatctgttgcttaaaattctccaatacgcaaagaaccatgttcatttgct-acatatttccctgtgaacttgcagccatggatgtcaataatggagatgatgaagtttcagtttattctcttgtcataaattccatagattcgcagcagaaacaagttctttcacctgaagatcttgcctgggctgattcctgcctaattgaagatgctgatattttagaaagtacatggaatcctctgaaaaatgctttgcttgacattattagttctacgccagaatctatcaacattgatggaggagcagatattgagattcttccctcaattgaggagaacaagactgctgggtttctgggaactggtaatgattcttctccggtctgtaaagcgtgggaaataatttctgatagtattcaggacgaaactatggcttacacacagccatcatcttcctctgaagaaaatcttatgccagtttctgaaggaaacatgcaagcaagcaaccatagtgatatggatcacacttctgtgtcttcttcaacttataatactctaccaataagtctagcaactgcaaatagtgatgatattcccgacaatgaaaagaccgaaactctgccttctcctcctgtctttgagggaaatccttttttgccaacttacagtgaagatctgaaagataatgaaaccacggattcaggacttaatctggatttattagctcatgacatgaagcaatcatctgatgatatcttcaaaatctgggatttgaatattccaacagaggaagaatttgttaaacagttgaataaagctttgtcaacaaataccttacaaacgacgcagccaccttttgatgattcggagcagtggcaagttttggatcaaggagtacctgataatctcgtttcttctaaaaactcagagcagttgaatgttttggaggacggaccacttgataatctcattgaaggctttgctgacctgtctttgaataactagttctttttt---ttttgttttacaccactccctatgagattcttctatagatgccattaaaattaccctgctacaaatttaacataatatattctttttcttctatttggtctgctgggttgaaatttcttttcatctgcatctatgattaggttttgaatgattccttgaaaagccaaggactcttgtgtttgacatgtaacc
>_R_Jupunba_idiopoda_Quesada_1718@NODE_1_length_837_cov_108.943421
----------------------------------------------------------------------------------------------------------------------------------------------------------------------------------------------------------------------------------------------------------------------------------------------------------------------------------------------------------------------------------------------------------------------------------------------------------------------------------------------------------------------------------------------acaagttctttcacctgaagatcttgcctgggctgattcctgcctaattgaagatgctgatattttagaaagtacatggaatcctctgaaaaatgctttgcttgacattattagttctacgccagaatctttcaacattgatggaggagcagatattgagattcttccctcaattgaggagaacaagactgctgggtttctgggaactggtaatgattcttctccagtctgtaaagcttgggaaataatttctgatagtattcaggacgaaactatggcttacacacagccatcatcttcctctgaagaaaatcttgtgccagtttctgaaggaaacatgcaagcaagtaaccatagtgatatggatcacacttctgtgtcttcttcaacttataatactctaccaataagtctggcaactgcaaatagtgatgatattcccgacaatgaaaagaccgaaactctgccttctcctcctgtctttgagggaaatccttttttgccaacttacagtgaagatctgaaagataatgaaaccacggattcaggacttaatctggatttattagctcatgacatgaagcaatcatctgatgatatcttcaaaatctgggatttgaatattccaacagaggaagaatttgttaaacagttgaacaaagctttgtcaacaaattccttacaaacgacgcagccatcttttgatgattcggagcagtggcaagttttggatcaaggagtacctgataatcttgtttcttctaaaaactcagagcagttgaatgttttggaggacggaccacttgataatctcattgaaggctttgctgacctgtc-------------------------------------------------------------------------------------------------------------------------------------------------------------------------------------------------------------------------
>_R_Jupunba_laeta_Mori_25147@NODE_1_length_1238_cov_45.218777
----------------------------------------------------------------------------------------------------------------------------------------------------------------------------gttgtcacatggtaattagttagtggttagtatggtatttagggaaaatgtatggggataatagaata-atggaagactgtttgatgatttgcatccctaatagcttatattgggatgagaattgagatagatatatggtgtcaatgaattgagtatgcgtcaggttacgtctttactcattaccatctatcactatatttcttatctgttgcttaaaattctccaatacgcaaaggaccatcttcatttggt-acatgtttccctgtgaacttgcagccatggatgtcaataatggagatgatgaagtttcagtttattctcttgtcataaattccatagattcgcagcagaaacaagttctttcacctgaagatcttgcctgggctgattcctgcctaattgaagatgctgatattttagaaagtacatggaatcctctgaaaaatgctttgcttgacattattagttctacgccagaatctttcaacattgatggaggagcagatattgagattcttccctcgactgaggagaacaagactgctgggtttctgggaactggtaatgattcttctccagtctgtaaagcttgggaaataatttctgatagtattcaggacgaaactatggcttacacacagccatcatcttcctctgaagaaaatcttatgccagtttctgaaggaaacatgcaagcaagtaaccatagtgatatggatcacacttctgtgtcttcttcaacttataatactttaccaataagtctagcaactgcaaatagtgatgatattcccgacaatgaaaagaccgaaactctgctttctcctcctgtctttgagggaaatccttttttgccaacttacagtgaagatctgaaagataatgaaaccacggattcaggacttaatctggatttattagctcatgacatgaagcaatcatctgatgatatcttcaaaatctgggatttgaatattccaacagaggaagaatttgttaaacagttgaacaaagctttgtcaacaaattccttacaaacgacgcagccatcttttgatgattcggagcagtggcaagttttggatcagggattacctgataatcttgtttcttctaaaaactcagagcagttgaatgttttggaggacggaccacttgataatctcattgaaggctttgctgacctgtctttgaatagctagttcttttttgtttt--gttttacaccactccctatg------------------------------------------------------------------------------------------------------------------------------------------------------------------------
>_R_Jupunba_leucophylla_Iganci_839@NODE_1_length_1688_cov_219.176288
gttgatctccagatccatcggagcttctagattggccttctttcaaagatgtgcaagcgtatgatctcaaatcatattagttttccagccactggaagaaggccaatctagaatctcttatggaactgaactacgattttcaattgtttccataaattctttagtttcagtagttgtcgcatggtaattagttagtggttagtatggtatttagggaaaatgtatggggataatagaatatatggaagactgtttgatgatttgcatccctaatagcttatattgggatgagaattgagatagatatatggtgtcaatgaattgagtatgtgtcaggttacgtctttactcattaccatctatcactatatttcttatctgttgcttaaaattctccaatacgcaaagaaccatcttcatttgct-acatatttccctgtgaacttgcagccatggatgtcaataatcgagatgatgaagtttcagtttattctctggtcataaattccatagattcgcagcagaaacaagttctttcacctgaagatcttgcctgggctgattcctgcctaattgaagatgctgatattttagaaagtacatggaatcctctgaaaaatgctttgcttgacattattagttctacgccagaatctttcaacgttgatggaggagcagatattgagattcttccctcaattgaggagaacaagactgctgggtttctgggaactggtaatgattcttctccagtctgtaaagcttgggaaataatttctgatagtattcaggacgaaactatggcttacacacagccatcatcttcctctgaagaaaatcttatgccagtttctgaaggaaacatgcaagcaagtaaccttagtgatatggatcacacttctgtgtcttcttcaacttataatactctaccaataagtctagcaactgcaattagtgatgatattcccgacaatgaaaagaccgaaactctgccttctcctcctgtctttgagggaaatccttttttgccaacttacagtgaagatccgaaagataatgaaaccacggattcaggacttaatctggatttattagctcatgacatgaagcaatcatctgatgatatcttcaaaatctgggatttgaatattccaacggaggaagaatttgttaaacagttgaacaaagctttgtcaacaaattccttacaaacgacgcagccatcttttgatgattcggagcagtggcaagttttggatcaaggagtacctgataatcttgtttcttctaaaaactcagagcagttgaatgttttggaggacggaccacttgataatctcattgaaggctttgctgacctgtctttgaatagctagttctttttttttttttgttttacaccattccctatgagattcttctatagatgccattaaaattaccctgctacaaatttaacataatatattctttttcttctatttggtctgctgtgttgaaatttcttttcatctgcatctatgattaggttttgaatgattccttgaaaagccaaggactcttgtgtttgacatgtaacc
>_R_Jupunba_limae_Iganci_261@NODE_1_length_1932_cov_95.135310
gttgatctccagatccatcggagcttttagattggccttctttcaaagatgtgcaagcgtatggtctcaaatcatattagtttgccagccactggaagaaggtcaatctagaatctcttatggaactgaactacgattttcaattgtttccataaattctttagtttcagtagttgtcacatggtaattagttagtggttagtatggtatttagggaaaatgtatggggataatagaatatatggaagactgtttgatgatttgcatccctaatagcttatattgggatgagaattgagatagatatatggtgtcaatgaattgagtatgtgtcaggttacgtctttactcattaccatctatcactatatttcttatctgttgcttaaaattctccaatacgcaaaggaccatcttcatttgct-acatatttccctgtgaacttgcagccatggatgtcaataatggagatgatgaagtttcagtttattctcttgtcataaattccatagattcgcagcagaaacaagttctttcacctgaagatcttgcctgggctgattcctgcctaattgaagatgctgatattttagaaagtacatggaatcctctgaaaaatgctttgcttgacattattagttctacgccagaatctttcaacattgatggaggagcagatattgagattcttccctcaattgaggagaacaagactgctgggtttctgggaactggtaatgattcttctccagtctgtaaagcttgggaaataatttctgatagtattcaggacgaaactatggcttacacacagccatcatcttcctctgaagaaaatcttatgccagtttctgaaggaaacatgcaagcaagtaaccatagtgatatggatcacacttctgtgtcttcttcaacttataatactctaccaataagtctggcaactgcaaatagtgatgatattcccgacaatgaaaagaccgaaactctgccttctcctcctgtctttgagggaaatccttttttgccaacttacagtgaagatctgaaagataatgaaaccacggattcaggacttaatctggatttattagcttatgacatgaagcaatcatctgatgatatcttcaaaatctgggatttgaatattccaacagaggaagaatttgttaaacagttgaacaaagctttgtcaacaaattccttacaaacgacgcagccatcttttgatgattcggagcagtggcaagttttggatcaaggagtacctgttaatcttgtttcttctaaaaactcagagcagttgaatgttttggaggacggaccgctggataatctcattgaaggctttgctgacctgtctttgaatagctagttctttttt---ttttgttttacaccactccctatgagattcttctatagatgccattaaaattcccctgctacaaatttaacataatatattctttttcttctatttggtctgctgggttgaaatttcttttcatctgcatctatgattaggttttgaatgattccttgaaaagccaaggactcttgtgtttgacatgtaacc
>_R_Jupunba_longipedunculata_Cardona_2682@NODE_1_length_1286_cov_103.009926
---------------------------------------------------------------------------------------------------------------------------------------------------------------------------------------------------------gtatggtatttagggaaaatgtatggggataatagaatatatggaagactgtttgatgatttgcatccctaatagcttatattgggatgagaattgagatcgatatatggtgtcaatgaattgagtatgtgtcaggttacgtctttactcattaccatctatcactatatttctgatctattgcttaaaattctccaatacgcaaagaaccatcttcatttgct-acatatttccctgtgaacttgcagccatggatgtcaataatggagatgatgaagtttcagtttattctcttgttatgaattccatagattcgcagcagaaacaagttctttcacctgaagatcttgcctgggctgattcctgcctaattgaagatgctgatattttagaaagtacatggaatcctctgaaaaatgctttgcttgacattattagttctacgccagaatctttcaacattgatggaggagcagatattgagattcttccctcaattgaggagaacaagactgctgggtttctgggaactggtaatgattcttctccagtctgtaatgcttgggaaataatttctgatagtagtcaggacgaaactatggcttacacacagccatcatcttcctctgaagaaaatcttatgccagtttctgaaggaaacatgcaagcaagtaaccatagtgatatggatcacacttctgtgtgttcttcaacttataatactctaccaataagtctagcaactgcaaatagtgatgatattcccgacaatgaaaagaccgaaactctgccttctcctcctgtctttgagggaaatccttttttgccaacttacagtgaagatctgaaagataatgaaaccacggattcaggacttaatctggatttattagctcatgacatgaagcaatcatctgatgatatcttcaaaatctgggatttgaatattccaacagaggaagaatttgttaaacagttgaacaaagctttgtcaacaaattccttacaaacgacgcagccatcttttgatgattcggagcagtggcaagttttggatcaaggagtacctgataatcttttttcttctaaaaactcagagcagttgaatgttttggaggacggaccacttgataatctcattgaaggctttgctgacctgtctttgaatagctagttcttcttctt--ttttttttacaccactccctatgaga---ttctatagatgccattaaaattaccctgctacaaagttaacataatatattctttttcttctatttggtctgctg---------------------------------------------------------------------------------------
>_R_Jupunba_macradenia_Lourteig_3021@NODE_1_length_1208_cov_112.668435
--------------------------------------------------------------------------------------------------------------------------------------------------------------------------------------------------gtggttagtatagtatttagggaaaatgtatggggataatagaatgtatggaagactgtttgatgatttgcatccctaatagcttatattgggatgagaattgagatagatatatggtttcaatgaattgagtatgtgtcaggttacgtctttactcattaccatctatcactatatttcttatctgttgcttaaaattctccaatacgcaaagaaccaagttcatttgct-acatatttccctgtgaacttgcagccatggatgtcaataatggagatgatgaagtttcagtttattctcttgtcataaattccatagattcgcagcagaaacaagttctttcacctgaagatcttgcctgggctgattcctgcctaattgaagatgctgatattttagaaagtacatggaatcctctgaaaaatgctttgcttgacattattagttctacgccagaatctttcaacattgatggaggagcagatattgagattcttccctcaattgaggagaacaagactgctgggtttctgggaactggtaatgattcttctccagtctgtaaagcttgggaaataatttctgatactattcaggacgaaactatggcttacacacagccatcatcttcctctgaagaaaatcttatgccagtttctgaaggaaacatgcaagcaagtaaccatagtgatatggatcacacttctgtgtcttcttcaacttatgatactctaccaataagtctggcaactgcaaatagtgatgatattcccgacaatgaaaagaccgaaactctgccttctcctcctgtctttgagggaaatccttttttgccaacttacagtgaagatctgaaagataatgaaaccacggattcaggacttaatctggatttattagctcatgacatgaagcaatcatctgatgatatcttcaaaatctgggatttgaatattccaacagaggaagaatttgttaaacagttgaacaaggctttgtcaacaaattccttacaaacgacgcagccatcttttgatgattcggagcagtggcaagttttggatcaaggagtacctgataatcttgtttcttctaaaaactcagagcagttgaatgttttggaggacagaccacttgataatctcattgaaggctttgctgacctgtctttgaatagctagttcttttttttttttttttgt-----------taca------------------------------------------------------------------------------------------------------------------------------------------------------------------------
>_R_Jupunba_nipensis_Mayo_19662@NODE_1_length_1028_cov_33.378549
--------------------------------------------------------------------------------------------------------------------------------------------------------------------------------------------------------------------------------------------------------------------------------atagcttatattgggatgagaattgagatagatatatggtgtcaatgaattgagtatgtgtcaggttacgtctttagtcattaccatctatcactatatttcttatctgttgcttaaaattctccaatacgcaaagaaccatcttcatttgct-acatatttccctgtgaacttgcagccatggatgtcaataatggagatgatgacgtttcagtttattctcttgtcataaattccatagattcgcagcagaaacaagttctttcacctgaagatcttgcctgggctgattcctgcctaattgaagatgctgatattttagaaagtacatggaatcctctgaaaaatgctttgcttgacattattagttctacgccagaatctttcaacattgatggaggagcagatattgagattcttccctcaattgaggagaacaagactgctgggtttctgggaactggtaatgattcttctccagtctgtaaagcttgggaaataatttctgatagtattcaggacgaaactatggcttacacacagccatcatcttcctctgaagaaaatcttatgccagtttctgaaggaaacatgcaagcaagcaaccatagtgatatggatcacacttctgtgtcttcttcaacttataatactctaccaataagtctagcaactgcaaatagtgatgatattcccgacaatgaaaagaccgaaattctgcctt---ctcctgtctttgagggaaatccttttttgccaacttacagtgaagatctgaaagataatgaaaccacggattcaggacttaatctggatttattagctcatgacatgaagcaatcatctgatgatatcttcaaaatctgggatttgaatattccaacggaggaagaatttgttaaacagttgaacaaagctttgtcaacaaataccttacaaacgacacagccaccttttgatgattcggagcagtggcaagttttggatcaaggagtacctgaaaatcttgtttcttctaaaaactcagagcag------------------------------------------------------------------------------------------------------------------------------------------------------------------------------------------------------------------------------------------------------------------------------------
>_R_Jupunba_oppositifolia_Liegier_16014@NODE_1_length_1221_cov_104.650350
--------------------------------------------------------------------------------------------------------------------------------------------------------------------------tagttgtcacatggtaattagttagtggttagtatggtatttagggaaaatgtatggggataattgaatatatggaagactgtttgatgatttgcatccctaatagcttatattgggatgagaattgagatagatatatggtgtcaatgaattgagtatgtgtcaggttacgtctttactcattaccatctatcactatatttcttatctgttgcttaaaattctccaatacgcaaagaaccatcttcatttgct-acatatttccctgtgaacttgcagccatggatgtcaattatggagatgatgacgtttcagtttattctcttgtcataaattccatagattcgcagcagaaacaagttctttcacctgaagatcttgcctgggctgattcctgcctaattgaagatgctgatattttagaaagtacatggaatcctctgaaaaatgctttgcttgacattattagttctacgccagaatctttcaacattgatggaggagcagatattgagattcctccctcaattgaggagaacaaaactgctgggtttctgggaactggtaatgattcttctccagtctgtaaagcttgggaaataatttctgatagtattcaggacgaaactatggcttacacacggccatcatcttcctctgaagaaaatcttatgccagtttctgaaggaaacatgcaagcaagcaaccatagtgatatggatcacacttctgtgtcttcttcaacttataatactctaccaataagtctagcaactgcaaatagtgatgatattcccgacaatgaaaagaccgaaactctgcctt---ctcctgtttttgagggaaatccttttttgccaacttacagtgaagatctgaaagataatgaaaccgcggattcaggacttaatctggatttattagctcatgacatgaagcaatcatctgatgatatcttcaaaatctgggatttgaatattccaacagaggaagaatttgttaaacagttgaacaaagctttgtcaacaaataccttacaaacgacgcagccaccttttgatgattcggagcagtggcaggttttggatcaaggagtacctgataatcttgtttcttctaaaaactcagagcagttgaatgttttggagcacggaccacttgataatctcattgaaggctttgctgacctgtctttgaatagctagttcttttttttgttttgtt-----------------------------------------------------------------------------------------------------------------------------------------------------------------------------------------
>_R_Jupunba_oxyphyllidia_Yonker_6157@NODE_1_length_1271_cov_131.871859
--------------------------------------------------------------------------------------------------------------gaatctcttatggaactgaactacgattttcaattttttccataaattctttagtttcagtagttg-cacatggtaattagttagtggttagtatggtatttagggaaaatgtatggggacaatagaatgtatggaagactgtttgatgatttgcatccctaatagcttatattgggatgagaattgagatagatatatggtgtcaatgaattgagtatgtgtcaggttacgtctttactcattaccatctatcactatatttcttatctgttgcttaaaattctccaatacgcaaaggaccatcttcatttgct-acatatttccctgtgaacttgcagccatggatgtcaataatggagatgatgaagtttcggtttattctcttctcataaattccatagattcgcagcagaaacaagttctttcacctgaagatcttgcctgggctgattcctgcctaattgaagatgctgatattttagaaagtacatggaatcctctgaaaaatgctttgcttgacattattagttctacgccagaatctttcaacattgatggaggagcagatattgagattcttccctcaattgaggagaacaagactgctgggtttctgggaactggtaatgattcttctccagtctgtaaagcttgggaaataatttctgatagtattcaggacgaaactatggcttacacacagccatcatcttcctctgaagaaaatcttgtgccagtttctgaaggaaacatgcaagcaagtaaccatagtgatatggatcacacttctgtgtcttcttcaacttataatactctaccaataagtctggcaactgcaaatagtgatgatattcccgacaatgaaaagaccgaaactctgccttctcctcctgtctttgagggaaatccttttttgccaacttacagtgaagatctgaaagataatgaaaccacggattcaggacttaatctggatttattagctcatgacatgaagcaatcatctgatgatatcttcaaaatctgggatttgaatattccaacagaggaagaatttgttaaacagttgaacaaagctttgtcaacaaattccttacaaacgacgcagccatcttttgatgattcggagcagtggcaagttttggatcaaggagtacctgataatcttgtttcttctaaaaactcagagcagttgaatgttttggaggacggaccacttgataatctcattgaaggctttgctgacctgtctttgaatagctagtactttt-----------------------------------------------------------------------------------------------------------------------------------------------------------------------------------------------------
>_R_Jupunba_trapezifolia_Simon_1600@NODE_1_length_1611_cov_164.852828
gttgatctccagatccatcggagcttttagattggccttctttctaagatgtgcaagcgtatggtctcaaatcatattagtttgccagccactggaagaaggccaatctagaatctcttatggaactgaactacgattttcaattgtttccataaattctttagtttcagtagttgtcacatggtaattagttagtggttagtatgttatttagggaaaatgtatggggataattgaatatatggaagactgtttgatgatttgcatccctaatagcttatattgggatgagaattgagatagatatatggtgtcaatgaattgagtatgtgtcaggttacgtctttactcattaccatctatcactatatttcttatctgttgcttaaaattctccaatacgcaaaggaccatcttcatttgct-acatatttccctgtgaacttgcagccatggatgtcagtaatggagatgatgaagtttcagtttattctcttgtcataaattccatagattcgcagcagaaacaagttctttcacctgaagatcttgcctgggctgattcctgtctaattgaagatgctgatattttagaaagtacatggaatcctctgaaaaatgctttgcttgacattattagttctacgccagaatctttcaacattgatggaggagcagatattgagattcttccctcaattgaggagaacaacactgctgggtttctgggaactggtaatgattcttctccagtctgtaaagcttgggaaataatttctgatagtattcaggacgaaactatggcttacacacagccatcatcttcctctgaagaaaattttatgccagtttctgaaggaaacatgcaagcaagcaaccatagtgatatggatcacacttctgtgtcttcttcaacttataatactctaccaataagtctagcaactgcaaatagtgatgatattcccgacaatgaaaagaccgaaactctgccttctcctcctgtctttgagggaaatccttttttgccaacttacagtgaagatctgaaagataatgaaaccacggattcaggacttaatctggatttattagctcatgacatgaagcaatcatctgatgatatcttcaaaatctgggatttgaatattccaacagaggaagaatttgttaaacagttgaacaaagctttgtcaacaaataccttacaaacgacgcagccaccttttgatgattcggagcagtggcaagttttggatcaaggagtacctgataatcttgtttcttctaaaaactcagagcagttgaatgttttggaggacggaccactggataatctcattgaaggctttgctgacctgtctttgaatagctagttcttctcttttttttgttttacaccactccctatgagattcttctatagatgccattaaaattaccctgctacaaatttaacataatatattctttttcttctatttggtctgctgggttgaaatttcttttcatctgcatctatgattaggttttgaatgattccttgaaaagccaaggactcttgtgtttgacatgtaacc
>_R_Jupunba_villosa_Borges_423@NODE_1_length_1557_cov_141.579054
gttgatctccagatccatcggagcttttagattggccttctttcaaagatgtgcaagcgtatggtctcaaatcatattagtttgccagccactggaagaaggtcaatctagaatctcttatggaactgaactacgattttcaattgtttccataaattctttag-ttcagtagttgtcacatggtaattagttagtggttagtatggtatttagggaaaatgtatggggataatagaatatatggaagactgtttgatgatttgcatccctaatagcttatattgggatgagaattgagatagatatatggtgtcaatgaattgagtatgtgtcaggttacgtctttactcattaccatctatcactatatttcttatctgttgcttaaaattctccaataagcaaaggaccatcttcatttgct-acatatttccctgtgaacttgcagccatggatgtcaataatggagatgatgaagtttcagtttattctcttgtcataaattccatagattcgcagcagaaacaagttctttcacctgaagatcttgcctgggctgattcctgcctaattgaagatgctgatattttagaaagtacatggaatcctctgaaaaatgctttgcttgacattattagttctacgccagaatctttcaacattgatggaggagcagatattgagattcttccctcaattgaggagaacaagactgctgggtttctgggaactggtaatgattcttctccagtctgtaaagcttgggaaataatttctgatagtattcaggacgaaactatggcttacacacagccatcatcttcctttgaagaaaatcttatgccagtttctgaaggaaacatgcaagcaagtaaccatagtgatatggatcacacttctgtgtcttcttcaacttataatactctaccaataagtctggcaactgcaaatagtgatgatattcccgacaatgaaaagaccgaaactctgccttctcctcctgtctttgagggaaatccttttttgccaacttacagtgaagatctgaaagataatgaaaccacggattcaggacttaatctggatttattagctcatgacatgaagcaatcatctgatgatatcttcaaaatctgggatttgaatattccaacagaggaagaatttgttaaacagttgaacaaagctttgtcaacaaattccttacaaacgacgcagccatcttttgatgattcggagcagtggcaagttttggatcaaggagtacctgataatcttgtttcttctaaaaactcagagcagttgaatgttttggaggacggaccacttgataatctcattgaaggctttgctgacctgtctttgaatagctagttcttttttttattttgttttacacctctccctatgagattcttctatagatgccattaaaattaccctactacaaatttaacataatatattctttttcttctatttggtctgctgggttgtaatttcttttcatctgcatctatgattaggttttgaatgattccttg----------------------------------
>_R_Punjuba_killipii_Palodorios_6252@NODE_1_length_1057_cov_84.813265
-----------------------------------------------------------------------------------------------------------------------------------------------------------------------------------------------------------------tttagggaaaatgtatggggataatagaatatatggaagactgtttgatgatttgcatccctaatagcttatattgggatgagaattgagatagatatatggtgtcaatgaattgagtatgtgtcaggttacgtctttactcattaccatctatcactatatttcttatctgttgcttaaaattctccaatacgcaaagaaccatcttcacttgctaacatatttccctgtgaacttgcagccatggatgtcaataatggagatgatgaagtttcagtttattctcttgtcataaattccatagattcgcagcagaaacaagttctttcacctgaagatcttgcctgggctgattcctgcctaattgaagatgctgatattttagaaagtacatggaatcctctgaaaaatgctttgcttgacattattagttccacgccagaatctttcaacattgatggaggagcagatattgagattcttccctcaattgaggagaacaagactgctgggtttctgggaactggtaatgattcttctccagtctgtaaagcttgggaaataatttctgatagtattcaggatgaaactatggcttacacacagccatcatcttcctctgaagaaaatcttatgccagtttctgaaggaaacatgcaagcaagtaaccatagtgatatggagcacacttctgtgtcttcttcaacttataatgctctgccaataagtctagcaactgcaaatagtgatgatattcccgacaatgaaaagaccgaaactctgccttctcctcctgtctttgagggaaatccttttttgccaacttacagtgaagatctgaaagataatgaaaccgcggattcaggacttaatctggatttattagctcatgatatgaagcaatcatctgatgatatcttcaaaatctgggatttgaatattccaacagaggaagaatttgttaaacagttgaacaaagctttgtcaacaaattccttacaaacgacgcagccatcttttgatgattcggagcagtggcaaactttggatcaaggat--------------------------------------------------------------------------------------------------------------------------------------------------------------------------------------------------------------------------------------------------------------------------------------------------------------------------
>_R_Punjuba_lehmannii_Escobar_7465@NODE_1_length_1384_cov_94.778118
-------------------------------------------------tgtgcaagcgtatggtctcaaatcatattggtttgccagccactggaagaaggccaatctagaatctcttatggaactgaactacgattttcaattgtttccataaattctttagtttcagtatttgtcacatggtaattagttagtggtttgtatggtatttagggaaaatgtatggggataatagaatatatggaagactgtttgatgatttgcatccctaatagcttatattgggatgagaattgagatagatatatggtgtcaatgaattgagtatgtgtcaggttacgtctttactcattaccatctatcactatatttcttatctgttgcttaaaattctccaatacgcaaagaaccatcttcacttgctaacatatttccctgtgaacttgcagccatggatgtcaataatggagatgatgaagtttcagtttattctcttgtcataaattccatagattcgcagcagaaacaagttctttcacctgaagatcttgcctgggctgattcctgcctaattgaagatgctgatattttagaaagtacatggaatcctctgaaaaatgctttgcttgacattattagttccacgccagaatctttcaacattgatggaggagcagatattgagattcttccctcaattgaggagaacaagactgctgggtttctgggaactggtaatgattcttctccagtctgtaaagcttgggaaataatttctgatagtattcaggatgaaactatggcttacacacagccatcatcttcctctgaagaaaatcttatgccagtttctgaaggaaacatgcaagcaagtaaccatagtgatatggagcacacttctgtgtcttcttcaacttataatgctctgccaataagtctagcaactgcaaatagtgatgatattcccgacaatgaaaagaccgaaactctgccttctcctcctgtctttgagggaaatccttttttgccaacttacagtgaagatctgaaagataatgaaaccgcggattcaggacttaatctgaatttattagctcatgatatgaagcaatcatctgatgatatcttcaaaatctgggatttgaatattccaacagaggaagaatttgttaaacagttgaacaaagctttgtcaacaaattccttacaaacgacgcagccatcttttgatgattcggagcagtggcaagttttggatcaaggattacctgataatcttgtttcttctaaaaactcagagcagttgaatgttttggaggacggaccacttgataatctcattgaaggctttgctgacctgtctttgaatagctagttcttttttttttttggtttttaaccactccctatgagattcatctatatatgccat---------------------------------------------------------------------------------------------------------------------------------------------------
