# Supplementary material for: A new generic circumscription of Hydrochorea (Leguminosae, Caesalpinioideae, mimosoid clade) with an amphi-Atlantic distribution
Source: PhytoKeys. 2022 Aug 22;205:401–37. doi: 10.3897/phytokeys.205.82775 (PMC9849043; doi:10.3897/phytokeys.205.82775)
Supplement: Supplementary material 1 — Supplementary data file S1 [file phytokeys-205-401_article-82775__-s001.zip › RBH3_m24158_comp33727_c0_seq1.aln-cln]

>Albizia_burkartiana_StivalSantos_678@NODE_1_length_1117_cov_8.661959
--------------------------------caaatagattaaaaaaactaaataaactaatatgagtatttttgtaaataggtgtcatgggtgcttagcaactttctcatgcacaattagctctcaaacctattttcaattcgcaaaccacccttttattcaaaaatatatcaactaactataactaactcttcttagccgtcctgagtcattattatgattgcataacac----agaaatctgaatcctcatactcaggcaacaaggcaagaagagaaacaaataagccttttagacctctagtcagtggatgacaagtggttttgatcttgtttgattgtccactagaaattgaatgatcccatctacaggtacttagcaatgctactaaaattggagttacaatgacgccaaaagacattaacaaaccataccaaaacttggtatctcaaatcagaatatcaaaacattattctctgcacacaagtgaaaagctcctacgaagaatgagattcagatagtttcaagcattcactctgacacctccgaaggcatatgtcattccaattagggacttgatgttggttaacgcacacagtacgagcacaggcatcagcacaggcatcaagctcagagacaccacagacagtgacacaagtatcaggaatggggtctttcgagaatgaacccaccttcttcagcatcctctttgatgtacagacccgctcacacacgaagatgtcatcagaactcttctcccttcccctcgcacttttcagcctctgctcttcggcgtgccgttttttcactctaaaaacttgtcctgcaatgacagccgggattgcagcccccaacagagaccaccacacttccaccatcactgatatgcaagttaagctgctcttctactctatcgtatgtgctatacactttcaacaaaacaatgaaaacctacaaagtttccaggtgactcgctaattcagattatccccactaagtaataaaagaaaaattatagacacaaggcaattcatagtacccaaatccttcatgtatcactatttcaaatccaaagcaatatagattgatcaagttaagagaaaaaaattgcagcaaaagcccacatctgatatctcaatgtaacagcaca--------------------------------------------------------------------------------------------------------------------------------------------------------------------------
>Albizia_coripatensis_Hughes_2433@NODE_1_length_1374_cov_153.875096
---------------------------------------------------------------atgagtaattttataaataggtgtcatgggtgcttagcaactttctcttacacaatcaactctcaaacctattttcaatatgcaaaccacccttttattcaacaatatatcaactaactataactaactcttcttagccgtcctgagtcattgttatgattgcataacacacaaagaaatctgaatcctcatattcaggcaacaaggcaagaagagaaacaaataagcctattagacctctagtcagtgcatgacaagtggttttgaacctgtttgattgtccgctagaaattgaatgatcccatgtacaggtacttagaaatgctactaaatttggagttacaatgacgccaacagacattaataaaccataccaaaacttggtatctcaaatcagaatatgaaaacataattctctgcacgcaagtgaaaagctcctaagaagaatgagattcggatagtttcaggcattcactctgacacctccgaaggcatatgtcattccaattaggtacttgatgttggttaacacacacagtacgagcacaagcatcagcacaggcatcaagctcagagacaccacagacagtgacacaagtatcaggaatggggtctttcgagaatgagcccaccttcttcagcatcctctttgacgtacagacccgctcacacacgaagatgtcatcagaactcttctcccttcccctggcacttttcagcctctgctcttcagcatgccgttttttcactctaaaagcttgtcctgcaatgacagccgggattgcagcccccaacagagaccaccacacttccaccatcactgatatgcaagttaagctgctcttctactctatcgtatgtgctgtacactttcaacaaaacaatgaaaacctacaaagtttcccggtgacttgttaattcagattatccccactaagtaataaaaggaaaattataaacacaagccaattcatagtacccaaatctttcatgtatcactatttcaaatc----------------------------------------------------------------------------------------------------------------aggcctaaaaaaatgtacctgaagcaagaggaaaaaaattattgattaaaataccctgatttgacgtggtgtatttctaggtcaataatctaccgtggaaaaaagacaactttaccttcagaatattaacttcctaag
>Albizia_edwallii_Dalmaso_272@NODE_1_length_1203_cov_9.072300
ttgtgctttaagtaggatctagttattttatttagagggattaaataaactaaatagattactacgagtattgttataaatagatgccatgggcgcttagcaactttctgatgcacaatcaactctcaaccgtattttcagtatgcaaaccacccttttattcaaaaatatatcaaccaactataactaactcttcttggccgtcctgagtcattattatgattgcataacacacacagaaatctgaatcctcatattcaggcaacaaggcaagaagagaaacaaataagcctttcagacctctagtcagtggatgacaagtggttttgaacctgtttgattgtccgctagaaattgaatgatcccatgtacaggtactaagcaatgctactaaatttggagttacaatgacgctaaaagacattaacaaaccataccaaaacttggtatctc-aatcagaatatcaaaacataattctctgcacacaagtgaaaagctcctaagaagaatgagattcagatagtttcaggcattcactctgacacctccgaaggcatatgtcattccaattaggtacttgatgttggttaacacacacagtacgagcacaagcatcagcacaggcatcaagctcagagacaccacagacagtgacacaagtatcaggaatggggtctttcgagaatgagcccaccttcttcagcatcctctttgacgtacagacccgctcacacacgaagatgtcatcagaactcttctcccttcccctcgcacttttcagcctctgctcttcagcatgccgttttttcactctaaaagcttgtcctgcaatgacagccgggattgcagcccccaacagagaccaccacacttccaccatcactgatatgcaagttaggctgctcttctactctgtcgtatgtgctatacactttcaacaaaacaatgaaaacctacaaagtttccaggtgacttgttaattcagattatccccactaagtaataaaaggaaaattataaacacaagccaattcatagtacccatatctttcatgtatcgctatttcaaatccaaagcaatatagattgttcaagttaagagaaaaaaattgcagcaaaagcccacatctaatatctcaatgtaacagcacacatcattggaactcagctctcgaagccaaatcaggcct------------------------------------------------------------------------------------------------------------------------------------
>Albizia_glabripetala_Lewis_1652@NODE_1_length_897_cov_59.414634
-----------------------------------------------------------------------------------------------------------------------------------------------------------------------------------actataattaactcttcttagcagtcctgagtcattattatgattgcataacac----agaaatctgaatcctcatactcaggcaacaaggcaagaagagaaacaaacaagccttttagacctctagtcagtggatgacaagtggttttgaacctgtttaattgtccgctagaaattgaatgatcccatctaaaggtactcagcaatgctactataattggaattacaatgacgccaaaagacattaacaaaccataccaaaacttggtatctcaaatcagaatatcaaaacataattctctgcacacaagtgaaaagctcctacgaagaatgagattcagatagtttcaagcattcactctgacacctccgaaggcatatgtcattccaattagggacttgatgttggttaacacacacagtacgagcacaggcatcagcacaggcatcaagctcagagacaccacagacagtgacacaagtatcaggaatggggtctttcgagaatgagcccaccttcttcagcatcctctttgatgtacagacccgctcacacacaaagatgtcatcagaactcttctcccttcccctcgcacttttcagcctctgctcttcggcgtgccgctttttcactctaaaagcttgtcctgcaatgacagccgggattgcagcccccaacagagaccaccacacttccaccatcactgatatgcaagttaagctgcttttctactctatcgtatgtgctctacaccttcaacaaaacaatgaaaacctacaaagtttccaggtgactcgttaattcagatcatccccactaagtaatcaaagaaaaattatagacacaaggcaattcatagtacccaaatctttgatgtatcactatttcaaatccaaag-----------------------------------------------------------------------------------------------------------------------------------------------------------------------------------------------------------------------------------------------------
>Albizia_inundata_Wood_26530@NODE_1_length_1073_cov_176.778978
-------------------------------------------------------------------------------ataggtgtcatgggtgcttagcaacttttgcatgcacaatcagctctcaaacctattttcaattcgcaaaccacccttgtattcaaaaatatatcaactaactataactaactcttcttagccgtcctgagtcattattatgattgcataacac----agaaatctgaatcctcatactcaggcaacaaggcaagaagagaaacaaacaagccttttagacctctagtcagtggatgacaagtggttttaaacctgtttaattgtgcgctagaaattgaatgatcccatctaaaggtactcagcaatgctactataattggagttacaatgacgccaaaagacattaacaaaccataccaaaacttggtatctcaaatcagaatatcaaaacataattctctgcacacaagtgaaaagctcctacgaagaatgagattcagatagtttcaagcattcactctgacacctccgaaggcatatgtcattccaattagggacttgatgttggttaacacacacagtacgagcacaggcatcagcacaggcatcaagctcagagacaccacagacagtgacacaagtatcaggaatggggtctttcgagaatgagccgaccttcttcagcatcctctttgatgtacagacccgctcacacacaaagatgtcatcagaactcttctcccttcccctcgcacttttcagcctctgctcttcggcgtgccgctttttcactctaaaagcttgtcctgcaatgacagccgggattgcagcccccaacagagaccaccacacttccaccatcactgatatgcaagttaagctgcttttctactctatcgtatgtgctctacaccttcaacaaaacaatgaaaacctacaaagtttccaggtgactcgttaattcagattatccccactaagtaataaaagaaaaattatagacacaaggcaattcatagtacccaaatctttgatgtatcactatttcaaatccaaagcaatatagattgttcaagttcagagaaaaaaattgcagcaaaagcccacatctgatatctcaatgtaacagcacac-------------------------------------------------------------------------------------------------------------------------------------------------------------------------
>Albizia_niopoides_Simon_1601@NODE_1_length_1133_cov_114.611742
----------------------------------------------------------------------------------ggtgtcatgggtgcttagcaactttctcatgcataatcatctctcaaacctattttcaattcgcaaaccatcctttcattaaaaaatatatcaactaactataactaactcttcttagccgtcctgagtcattattatgattgcacaacac----agaaatctgaatcctcatactcaggcaacaaggcaagaagagaaacaaataagccttttagacctctagtcagtggatgacaagtggttttgaacttgtttgattgtccgctagaaattgaatgatcccatctacagctacgtagcaatgctactaaaattggagttacaatgacgccaaaagacattaacaaaccataccaaaacttggtatctcaaatcaaaacatcaaaacatcattctctgcacaaaagtgaaaagctcctacgaagaatgagattcagatagtttcaagcattcactctgacacctccgaaggcatatgtcattccaattagggacttgatgttggttaacacacacagtacgagcgcaggcatcggcacaggcatcaagctcagagacaccacagacagtgacacaagtatcaggaatggggtctttcgagaatgagcccaccttcttcagcattctctttgatgtacagactcgctcacacacgaagatgtcatcagaactcttctcccttcccctcgcacttttcagcctctgctcttcggcgtgccgttttttcactctaaaagcttgtcctgcaatgacagccgggattgcagcccccaacagagaccaccacacttccaccatcactgatatgcaagttaagctgctcttctactctatcgtatgtgctatacaacttcaacaaaacaatgaaaacctacaaagtttccaagtgactcgttaattcagattatccccaccaagtaagaaaagaaaaattatagacacaaggcaattcatagtacccaaatctttcatgtatcactatttcaaatccaaagcaatatagattgttcaagttgagagaaaaaaattgcagcaaaagcccacatctgatacctcaatgtaacagcacacatcattggaactcagctctcgaagccaaatcaggcctaaaaaaatgtacttgaaacaagaggaa---------------------------------------------------------------------------------------------------------
>Albizia_tomentella_Leach_Dunlop_3801@NODE_1_length_1322_cov_135.230522
ttctttataaagtaggacttatttatcttatttaaaaaaattaagaaagctaaataaattat------tatttttaacaataggtttcatggttgcttagcaactatctcatgcccaatcaactcttaaatttattttcaattggcaaaccacccctttattaaaaaatatatcaactaactacaactaaatcttcttagccgtcctgagtcattattatgattgcataacacacacagaaatctgaatcctcatattcaggcaacaaggcaagaagagaaacaaataagccttttagacctatagtcagtggatgacaagtggttttgaacctgtttgattgtccgctagaaattgaatgatcccatctacaggtacttagcaatgctactaaatttggagttacaatgacgccaaaagacattaagaaaccataccaaaactaggtatttcagatcagaatctcaaaacataattctctgcacacaagtgaaaagctcctaagaggaatgagattcagatagcttcaggcattcactctgacacctccgaaggcatatgtcattccaattaggtacttgatgttggttaacacacacagtacgagcacaggcatcagcacaggcatcgagctcagagacaccacagacagtgacacaagtatcaggaatggggtctttcgagaatgaacccaccttcttcagcatcctctttgatgtacagacccgctcacacacaaagatgtcatcagaactcttctcccttccccttgcacttttcagcctctgctcttccgcgtgccgtttttttactctaaaagcttgtcctgcaatgacagccgggattgcagcccccaacagagaccaccacacttccaccattactgataggcaagttaagctgctcttctaccctatcgcatatgctgtacactttcaacaaaacgatgaaaaccaataaagtttccaggtgact-attaattcagattatt---------------aagaaaaattttaaacacaaggcaaatcatagtaccacaatctttcatgtatctctatttcaaatccaaagcaatatagattgttcaagttaagagaaaaaaattgcagcaaaagcccatatctgatatctcaatgtaacaacacacatcgttggaactcagctctccaagccaaattaggcccaaaaaaatgtacttgaagcaaaagggaaaaaagtattgattataatacccttatttgacgtggtgtatttctagctcaataatctaccatgggaaaaagacaacttcacc----------------------
>Archidendron_clypearia_Wieringa_1849@NODE_1_length_1234_cov_175.401901
ttatcctgaaggtatgacctatttatcttacttagaaagatgaaaaaagctaaatagattac------tatccctaacaaccggtgtcatgggtgcgtagtaactatctcatgcgcaatcaactctcaaacttattttcaattggcaa-----------------------atcaactaactataactaactcttcttagccgtcctgagtcattattatgatggcataacacacaaagaaatatgaatcctcatattcaagcaacaaggcaagaagagagacaaataagccttttagacctctagtcagtggatgacaagtggttttgaacctgtttgattgtccgctagaaattgaatgatcccatctacaggtacttagcaatgcttctaaatttggagttaaaatgacgccaaaagacaataacaaaccataccaaaacttggtatctcaaatcagaatatcaaaacataattcgcag--cacaagtgaaaagctcctaagaggaatgagattcagatagtttcaggcattcactctgacacctccgaaggcatatgtcattccaattaggtacttgatgttggttaacacacacagtacgagcacaggcatcagcacaggcatcaagctcagagacaccacagacagtgacacaagtatcaggaatggggtctttcgagaatgagcccaccttcttcagcatcctctttgatgtacagacccgctcacacacaaagatgtcatcagaactcttctcccttcccctcgcacttttcagcctctgctcttcggcgtgacgttttttcactctaaaagcttgtcctgcaatgacagccgggattgcagcccccaacagagaccaccacacttccaccatcactgatatgcaagttaagctgctcttctacgctatcgtatatgctgtacactttcaacaaaacaatgaaaacctataaagtttccaggtgactcattaattgggattatccccactaagtaataaaagaaaaattataaacacacggcaattcatagtaccaaaatctttcctgtatcactatttcaaatccaaagcaatatagattgttcaagttaagagaaaaaaattgcagcaaaagcccacatctgatatctcaatgtaacagcacacatcattggaactcagctctcaaagccaaaataggcctaaaaaactgtacttgaagcaaaagggaaaaaattattgattaaaataccctgatttgacgtggtg-------------------------------------------------------------------
>Balizia_leucocalyx_Aguilar_1939@NODE_1_length_1513_cov_92.823120
ttattcttaaagtaggatctatttattttattgagagagataaaaaaagctaaata------tacaaatatttttataaatagatgttatgggtgtttagcgactttctcatgcacaatcgactttccaatctattttcaattcgcaaaccacccttttattccaaaatatatcaactaactataactaactcttcttagccgtcctgagtcattattatgattgcataacacac--agaaatctgaatcctcatattcaggcaacaaggcaagaagagaaacaaataagccctttagacctctagtcagtggatgacaagtggctttgaacctgtttgattgtccgctagaaattgaatgatcccatctacaggtacttagcaatgctactatatttgaaattacaatgtcaccaaaagacattaataaaccataccaaaacttggtatctcaaatcagaagatcaaaacataattctctgcacacaagtgaaaagctcctaagaagaatgagattcagatagtttcaggcattcactctgacacctccgaaggcatatgtcattccaattaggtacttgatgttggttaacacacacagtacgggcacaagcatcagcacaggcatcaagctcagagacaccacagacagtgacacaagtatcaggaatggggtctttcgagaatgagcctaccttcttcagcatcctctttgacgtacagacccgctcacacacaaagatgtcatcagaactcttctcccttcccctcgcacttttcagcctctgctcttcggcatgccgttttttcactctaaaagcttgtcctgcaatgacagctgggattgcggcccccaacagagaccaccacacttccaccatcactgatatgcacgttaagctgctcttctaccctatcgtatatgctgtacactttcaacaaaacaatgaaaacttataaagtttccaggtgactcattaattcagattatccccactaagtaataaaagaaaaattataaacacaaggcaattcatagtaccaaaatctttcatgtatcactatttcaaatccaaagcaatatagattgttcaagttaagagtaaaaaattgcagcaaaagcccacatctgatatctcaatgtaacagcacacatcactggaactcagctctcgaagccaaattaggcctaaaaaaatgtgcttgaagcaaaagggaaaaaattattgattaaaataccctgatttgacgtggtgtatttctagctcaataatctaccgtggaaaagacacaactttgccttcagaatattaactt------
>Balizia_pedicellaris_Queiroz_15529@NODE_1_length_1016_cov_329.091571
ttattcttaaagtaggatctatttatttcattaagagagattaaaaaagctaaataaattactacgggtatttttataaatagatgttatgggtgcgtagcgactttctcatgcacaatcgactttcaaatctattttcaattcgcaaaccacccttttatttaaaaaaatatcacctaactataactaactcttcttagccgtcctgagtcattattatgattgcataacacacaaagaaatctgaatcctcatattcaggcaacaagtcaagaagagaaacaaagaagccctttagacctctggtcagtggatgacaagtggtttcgaacctgtttgattgtccgctagaaattgaatgatcccatctactggtatttagcaatgctactaaatttggaattacaatgtcgccaaaagacattaataaaccata-caaaacttggtatctcaaatcagaatatcaaaacataattctctgcacacaagtgaaaagctcctaagaggaatgagattcagatagtttcagacattcactctgacacctccgaaggcatatgtcattccaattaggtacttgatgttggttaacacacacagtacgagcacaggcatcagcacaggcatcaagctcagagacaccacagacagtgacacaagtatcaggaatggggtctttcgagaatgagcccaccttcttcagcatcctctttgacgtacagacccgctcacacacgaagatgtcatcagaactcttctcccttcccctcgcacttttcagcctctgctcttcggcgtgccgttttttcactctaaaagcttgtcctgcaatgacagccgggattgcggcccccaacagagaccaccacacttccaccatcactgatatgcaagttaagctgctcttctaccctat----------------------------------------------------------------------------------------------------------------------------------------------------------------------------------------------------------------------------------------------------------------------------------------------------------------------------------------------------------------------------------------------------------------------
>Cathormion_obliquifoliolatum_Wieringa_6519@NODE_1_length_992_cov_288.763074
ttattcttaaagtaggatatatttattttattgagagagattaaaaaaactaaatagattactatgagtattcttataaatagatgttatgggtgtttaacaactttctcatacccaatcgactttcaaatctattttcaattcgcaaaccacccttttattcaaaaatatatcaactaactataactaactcttcttagccgtcctgagtcattattatgattgcataacacacaaagaaatctgaatcctcatattcaggcaacaaggcaagaagagaaacaaataagccctttagacctctagtcagtggatgacaagtggttttgaacctgtttgattgtccgctagaaatagaatgatcccatctacaggtacttagcaatgctactatatttgaaattacaatgtcgccaaaagacattaataaaccataccaaaacttggtatctcaaatcagaatatcaaaacataattctctgcacacaagtgaaaagctcctaagaggaatgagattcagatagtttcaggcattcactctgacacctccgaagacatatgtcattccaattaggtacttgatgttggttaacacacacagtacgggcacaagcatcagcacaggcatcaagctcagagacaccacagacagtgacacaagtatcaggaatggggtctttcgagaatgagcccaccttcttcagcatcctctttgacgtacagacccgctcacacacaaagatgtcatcagaactcttctcccttcccctcgcacttttcagcctctgctcttcggcatgccgttttttcactctaaaagcttgtcctgcaatgacagccgggattgcagcccccaacagagaccaccacacttccaccatcactgatatgcaagttaagctgctcttctaccctatcgcatatgctg-acactttcaacaaaacaatgaaaacctataaagtttccaggtgac-------------------------------------------------------------------------------------------------------------------------------------------------------------------------------------------------------------------------------------------------------------------------------------------------------------------------------------------------------------
>Hydrochorea_corymbosa2_Iganci_862@NODE_1_length_649_cov_288.385522
------------------------------------------------------------------------------------------------------------------------------------------------------------------------------------------------------------------------------------------------------------------------------------------------------------------------------------------------------------------------------------------------------------------------------------------------------------------------------------------------------------------------------------------------------------------------------------------------------------------------------------------------------------------------------------------------gggtctttcgagaatgagcccaccttcttcagcatcctctttgatgtacagacccgctcacacacaaagatgtcatcagaactcttctcccttcccctcgcacttttcagcctctgctcttcggcatgccgttttttcactctaaaagcttgtcctgcaatgacagctgggattgcggcccccaacagagaccaccacacttccaccatcactgatatgcaagttaagctgctcttctaccctatcgtatatgctgtacactttcaacaaaacaatgaaaacttataaagtttccaggtgactcattaattcagattatccccactaagtaataaaagaaaaattataaacacaaggcaattcatagtaccaaaatctttcatgtatcactatttcacatccaaagcaatatagattgttcaagttaagagaaaaaaattgcagcaaaagcccacatctgatatctcaatgtaacagcacacatcactggaactcagctctcgaagccaaattaggcctaaaaaaatgtacttgaagcaaaagggaaaaaattattgattaaaataccctgatttgacgg--tgtatgtctagctctataatctaccgtgggaaaaagacaactttaccttcagaatattaacttcctagg
>Hydrochorea_gonggrijpii_Tillett_45696@NODE_1_length_1080_cov_132.282154
----------------------------------------------------------------------------------------------------------------------------------------------------------------------------tcaaccaactataactaactcttcttagccgtcctgagtcattattatgattgcataacacacaaagaaatctgaatcctcatattcaggcaacaaggcaagaagagaaacaaataagccctttagacctctagtcagtggatgacaagtggttttgaacctgtttgattgtccgctagaaatagaatgatcccatctacaggtacttagcaatgctactatatttgaaattacaatgtcgccaaaagacattaataaaccataccaaaacttggtatctcaaatcagaatatcaaaacataattctctgcacacaagtgaaaagctcctaagaggaatgagattcagatagtttcaggcattcactctgacacctccgaagacatatgtcattccaattaggtacttgatgttggttaacacacacagtacgggcacaagcatcagcacaggcatcaagctcagagacaccacagacagtgacacaagtatcaggaatggggtctttcgagaatgagcccaccttcttcagcatcctctttgatgtacagacccgctcacacacaaagatgtcatcagaactcttctcccttcccctcgcacttttcagcctctgctcttcggcatgccgttttttcactctaaaagcttgtcctgcaatgacagctgggattgcggcccccaacagagaccaccacacttccaccatcactgatatgcaagttaagctgctcttctaccctatcgtatatgctgtacactttcaacaaaacaatgaaaacttataaagtttccaggtgactcattaattcagattatccccactaagtaataaaagaaaaattataaacacaaggcaattcatagtaccaaaatctttcatgtatcactatttcacatccaaagcaatatagattgttcaagttaagagaaaaaaattgcagcaaaagcccacatctgatatctcaatgtaacagcacacatcactggaactcagctctcgaagccaaattaggcctaaaaaaatgtacttgaagcaaaagggaaaaaattattgattaaaataccctgatttgacgg-----------------------------------------------------------------------
>Hydrochorea_marginata_Morim_563@NODE_1_length_1500_cov_155.560787
-------------------------------------agatttaaaaaactaaatagattactacgagtatttttataaatagatgttatgggtgcttagcgactttctcatgcacagtcgactttcaaatctattttcaattcgcaaaccacccttttattcaaaaatatatcaactaactataactaactcttcttagccgtcctgagtcattattatgattgcataacacacaaagaaatctgaatcctcatattcaggcaacaaggcaagaagagaaacaaataagccctttagacctctagtcagtggatgacaagtggttttgaacctgtttgattgtccgctagaaatagaatgatcccatctacaggtacttagcaatgctactatatttgaaattactatgtcgccaaaagacattaataaaccataccaaaacttggtatctcaaatcagaatatcaaaacataattctctgcacacaagtgaaaagctcctaagaggaatgagattcagatagtttcaggcattcactctgacacctccgaagacatatgtcattccaattaggtacttgatgttggttaacacacacagtacgggcacaagcatcagcacaggcatcaagctcagagacaccacagacagtgacacaagtatcaggaatggggtctttcgagaatgagcccaccttcttcagcatcctctttgatgtacagacccgctcacacacgaagatgtcatcagaactcttctcccttcccctcgcacttttcagcctctgctcttcggcatgccgttttttcactctaaaagcttgtcctgcaatgacagccgggattgcggcccccaacagagaccaccacacttccaccatcactgatatgcaagttaagctgctcttctaccctatcgtatatgctgtacactttcaacaaaacaatgaaaacttataaagtttccaggtgactcattaattcagattatccccactaagtaataaaagaaaaattataaacacaaggcaattcatagtaccaaaatcttacatgtatcactatttcacatccaaagcaatatagattgttcaagttaagagaaaaaaattgcagcaaaagcccacatctgatatctcaatgtaacagcacacatcactggaactcagctctcgaagccaaattaggcctaaaaaaatgtacttgaagcaaaagggaaaaaattattgattaaaataccctgatttgacgg--tgtatgtctagctctataatctaccgtgggaaaaagacaactttaccttcagaatattaacttcctagg
>Jupunba_abbottii_Zanoni_21220@NODE_1_length_1057_cov_91.316327
----------------------------------------------------------------------------------------------------------------------------------------------------accacccttttatt-------------------cataactaactcttcttagccgtcctgagtcattattatgattgcataacac----agaaatctgaatcctcatattcaggcaacaagtcaagaagagaaacaaataagcgttttagacctctagtcagtggatgacaagtg--tttgaacctgtttgattggccgctagaaattgaatgatcccatctactggtacttagcaatgctactaaatttggaattacaatgtcgccaaaagacattaataaaccataccaaaacttggtatctcaaatcagaatatcaaaacataattctctgcacacaagtgaaaagctcctaagaagaatgagattcagatagtttcaggcattcactctgacacctccgaaggcatatgtcattccaattaggtacttgatgttggttaacacacacagtacgagcacaggcatcagcacaggcatcaagctcagagacaccacagacagtgacacaagtatcaggaatggggtctttcgagaatgagcccaccttcttcagcatcctctttgatgtacagacccgctcacacacgaagatgtcatcagaactcttctcccttcccctcgcacttttcagcctctgatcttcggcatgccgttttttcactctaaaagcttgtcctgcaatgacagcagggattgcggcccccaacagagaccaccacacttccaccatcactgatatgcaagttaagctgctcttctaccctatcgtatatgctgtacactttcaa-aaaacaatgaaaacctaaaaattttcctggtgactcgttaattcagattatccccactaagtaataaaagaaaaattataaacacaaggcaattcatagtaccaaaatctttcatgtatcactatttcaaatccaaagcaatatagattgttcaagttaagagaaaaaaatcccagcaaaagcccacatctgatatctcaatgtaacagcacacatcattggaactcagctctcgaagccaaattaggcctcaaaaaatgtacttgaagcaaaagggaaaaaattattga---------------------------------------------------------------------------------------------
>Jupunba_asplenifolia_Ekman_6383@NODE_1_length_748_cov_50.703428
--------------------------------------------------------------------------------------------------------------------------------------------------------------------------------------------------------------------------------------------------------------------------------------------------------------------------------------------------------------gaaattgaatgatcccatctactggtacttagcaatgctactaaatttggaattacaatgtcgccaaaagacattaataaaccatacaaaaacttggtatctcaaatcagaatatcaaaacataattctctgcatacaagtgaaaagctcctaagaagaatgagattcagatagtttcaggcattcactctgacacctccgaaggcatatgtcattccaattaggtacttgatgttggttaacacacacagtacgagcacaggcatcagcacaggcatcaagctcagagacaccacagacagtgacacaagtatcaggaatggggtctttcgagaatgagcccaccttcttcagcatcctctttgatgtacagacccgctcacacacgaagatgtcatcagaactcttctcccttcccctcgcacttttcagcctctgctcttcggcatgccgttttttcactctaaaagcttgtcctgcaatgacagccgggattgcggcccccaacagagaccaccacacttccaccatcactgatatgcaagttaagctgctcttctaccctatcgtatatgctgtacactttcaacaaaacaatgaaaacctacaaattttcctggtgactcgttaattcagattatccccactgagtaataaaagaaaaattataaacacaaggcaattcatagtaccaaaatctttcatgtatcactatttcaaatctaaagcaatatagattgttcaagtt---------------------------------------------------------------------------------------------------------------------------------------------------------------------------------------------------------------------------------
>Jupunba_brachystachya_Lima_7438@NODE_1_length_1412_cov_104.470412
-----------gtaggatctatttatcttattcagagagattaaagaagctaaataaattaatacgagtatttttataaatagatattatgggtgcttagcaactttctcatgctcaatcgactttcaaatctattttcaattcgcaaaccacccttttattcaaaaatatatcaactaactataactaactcttcttatccgtcctgagtcattattatgagtgcata--acacaatgaaatctgaatcctcatattcaggcaacaaggcaagaagagaaacaaataagccctttagacctctagtcagtggatgacaagtggttttgaacctgtttgattgtccgctagaaattgaatgatcccatctacaggtacttagcaatgctactatatttgaaattacaatgtcgccaaaagacattaataaaccataccaaaacttggtatctcaaatcagaagatcaaaacataattctctgcacacaagtgaaatgctcctaagaggaatgagattcagatagtttcaggcattcactctgacacctccgaaggcatatgtcattccaattaggtacttgatgttgattaacacacacggtacgagcacaggcatcagcacaggcatcaagctcagagacaccacagacagtgacacaagtatcaggaatggggtctttcgagaatgagcccaccttcttcagcatcctctttgatgtacagacccgctcacacacgaagatgtcatcagaactcttctcccttcccctcgcacttttcagcctctgctcttcggcgtgccgttttttcactctaaaagcttgtcctgcaatgacagccgggattgcggcccccaacagagaccaccacacttccaccatcactgatatgcaagttaggctgctcttctaccctatcgcatatgctgtacactttcaacaaaacaatgaaaacctatagagtttacaggtgactcattaattcagattatccccactaagtaataaaagaaaaattataaacacaaggcaattcatagtaccaaaatctttcatgtatcactatttcaaatccaaagcattatagattgttcaagttaagagaaaaaaattgcagcaaaagcccacatctgatatctcaatgtaacagcacacatcattggaactcagctctcgaagccaaattaggcctaaaaaaatgtacttgaagcaaaagggaaaaaattactgattaaaataccctgatttgatgg--tgtatgtctagctcaataatctaccgtgggaaaaagacaactttaccttcagaatattaacttcctagg
>Jupunba_filamentosa_Lima_7487@NODE_1_length_1298_cov_92.769861
ttgtctttaaagtaggatctatttatcttatttaaaaagattaaagaaactaaatagattactacaaatatttttataaatagttgtcgtgcgtgcttagcaactttctcatgcacaatcaactctcaaacctattttcaatttgcaaaccaccctttcattcaaaaatatatcaactaactataactaactcttcttagccgtcctgagtcattattatgattgcataacacacaaacaaatctgaatcctcat-ttcaggcaacaaggcaagaagagcaacaaataagccttttagacctctagtcagtggatgacaagtggttttgaacctgtttgattgtccgctagaaattgaatgatcccatctacaggtacttagcaatgctactaaatttggagttacaatgacgccaaaagacattaataaaccataccaaaacttggtatctcaaatcagaagatcaaaacataattctctgcacacaagtgaaaagctcctaagaggaatgaggttcagatagtttcaggcattcactctgacacctccgaaggcatatgtcattccaattaggtacttgatgttgattaacacacacggtacgagcacaggcatcagcacaggcatcaagctcagagacaccacagacagtgacacaagtatcaggaatggggtctttcgagaatgagcccaccttcttcagcatcctctttgatgtacagacccgctcacacacgaagatgtcatcagaactcttctcccttcccctcgcacttttcagcctctgctcttcggcgtgccgttttttcactctaaaagcttgtcctgcaatgacagccgggattgcggcccccaacagagaccaccacacttccaccatcactgatatgcaagttaagctgctcttctaccctatcgcatatgctgtacactttcaacaaaacaatgaaaacctatagagtttacaggtgactcattaattcagattatccccactaagtaataaaagaaaaattataaacacaaggcaattcatagtaccaaaatctttcatgtatcactatttcaaatccaaagcattatagattgttcaagttaagagaaaaaaattgcagcaaaagcccacatctgatatctcaatgtaacagcacacatcattggaactcagctctcgaagacaaattaggcctaaaaaaatgtacttgaagcaaaagggaaaaaattattgattaaaataccctgatttgatgg--tgtatgtctagctcaataacc------------------------------------------------
>Jupunba_idiopoda_Quesada_1718@NODE_1_length_958_cov_68.572077
--------------------------------------------------------------------------------------------------------------------------------------------------------------------------------ctaactataactaactcttcttagccgtcctgagtcattattatgattgcataacacac--agaaatctgaatcctcatattcaggcaacaagtcaagaagagaaacaaataagccttttagacctctagtcggtggatgacaagtggttttgaacctgtttgattgtccgctaaaaattgaatgatcccatctacaggcacttagcaatgctactaaatttggagttacaatgacgccaaaagacattaataaaccataccaaaacttggtatctcaaatcagaagatcaaaacataattctctgcacacaagtgaaaagctcctaagaggaatgagattcagatagtttcaggcattcactctgacacctacgaaggcatatgtcattccaattaggtacttgatgttggttaacacacacagtacgagcacaggcatcagcacaggcatcaagctcagagacaccgcagacagtgacacaagtatcaggaatggggtctttcgagaatgagcccaccttcttcagcatcctctttgatgtacagacccgctcacacacgaagatgtcatcagaactcttctcccttcccctcgcacttttcagcctctgctcttcagcgtgccgttttttcactctaaaagcttgtcctgcaatgacagccgggattgcagcccccaacagagaccaccacacttccaccatcactgatatgcaagttaagctgcttttctactctatcgtatatgctgtacactttc-----aacaatgaaaacctacaaagtttccaggcgactcgttaattcagattatccccactaagtaataaaagaaaaattataaacacaaggcaattcatagtgccaaaatctttcatttatcactatttcaaatccaaagcaataaagattgttcaagttaagagaaaaaaattgcagcaaaagcccacatctgatatttcaa--------------------------------------------------------------------------------------------------------------------------------------------------------------------------------------
>Jupunba_laeta_Mori_25147@NODE_1_length_987_cov_41.873626
-------------------------------------------------------------------------------------------------------------------------------------------------------------------------------------------------------------------------------------------------------------------------caaggcaagaagggaaacaaataagccttttagacctctagtcagtggatgacgagtggttttgaacctgtttgattgtccgctagaaattgaatgatcccatctacaggtacttaccaatgctactaaatttggaattacaatgtcgccaaaagacattattaaaccataccaaaacttggtatctcaaatcagaatatcaaaacataattctctgcacacaagtgaaaagctcctaagaagaatgagattcagatagtttcaggcattcactctgacacctccgaaggcatatgtcattccaattaggtacttgatgttggttaacacacacagtacgagcacaggcatcagcacaggcatcaagctcggagacaccacagacagtgacacaagtatcaggaatggggtctttcgagaatgagcccaccttcttcagcatcctctttgatgtacagacccgctcacacacgaagatgtcatcagaactcttctcccttcccctcgcacttttcagcctctgctcttcggcgtgccgttttttcactctaaaagcttgtcctgcaatgacagccgggattgcggcccccaacagagaccaccacacttccaccatcactgatatgcaagttaagctgctcttctaccctatcgcatatgctgtacactttcaacaaaacaatgaaaacctatagagtttacaggtgactcattaattcagattatccccactaagtaataaaagaaaaattataaacacaaggcaattcatagtaccaaaatctttcatgtatcactatttcaaatccaaagcaatatagattgttcaagttaagagaaaaaaattgcagcaaaagcccacatctgatatctcaatgtaacagcacacatcattggaactcagctctcgaagccaaattaggcctaaaaaaatgtacttgaagcaaaagggaaaaaattattgatt-aaataccctgatttgacggt----------------------------------------------------------------------
>Jupunba_leucophylla_Iganci_839@NODE_1_length_1725_cov_156.837379
ttatctttaaagtaggatctatttatcttattcaaaaagatcaaagaagctaaatagattactacaagtatttttataaataggtgtcatgggtgcttagcaactttctcatgcacaat-aactcccaaacctattttcaatttgcaaaccaccctttcattcaaaaatatatcaactacctataactaactcttcttagccgtcctgagtcattatcatgattgcataacacacaaagaaatctgaatcctcatattcaggcaacaaggcaagaagagaaacaaagaagccttttagacctctagtcggtggatgacgagtggttttgagcctgtttgattgtccgctagaaactgaatgatcccatctacaggtacttagcaatgctactaaatttggaattacaatgtcgccaaaagacattaataaaccataccaaaacttggtatctcaaatcagaatatcaaaacataattctctgcacacaagtgaaaagctcctaagaggaatgagattcagatagtttcaggcattcactctgacacctacgaaggcatatgtcattccaattaggtacttgatgttggttaacacacacagtacgagcacaggcatcagcacaggcatcaagctcagatacaccacagacagtgacacaagtatcaggaatggggtcttttgagaatgagcccacctttttcagcatcctctttgatgtacagacccgctcacacacgaagatgtcatcagaactcttctcccttcccctcgcacttttcagcctctgctcttcggcgtgccgttttttcactctaaaagcttgtcctgcaatgacagccgggattgcggcccccaacagagaccaccacacttccaccatcactgatatgcaagttaagctgctcttctaccctatcgtatatgctgtacactttcaacaaaacaatgaaaacttgtaaagtttccaggtgactcattaattcagattatccccactaagtaataaaacaaaaattataaacacaaggcaattcatagtaccaaaatctttcatgtatcactatttcaaatccaaagcaatatagattgttcaagttaagagaaaaaaattgcagcaaaagcccacatctgatatctcaatgtaacagcacacatcattggaactcagctctcgaagccaaattaggcataaaaaaatgtacttgaagcaaaagggaaaaaataattgattaaaataccctgatttgacgg--tgtatgtctagctcaataatctaccgtgggaaaaagacaactttaccttcagaatattaacttcctagg
>Jupunba_limae_Iganci_261@NODE_1_length_1586_cov_80.872763
ttatctttaaagtaggatctatttatcttattcagagagattaaagaagctaaataaattaatacgagtatttttataaatagatattatgggtgcttagcaactttctcatgcacaatcgactttcaaatctattttcaattcgcaaaccacccttttattcaaaaatatatcaactaactataactaactcttcttagccgtcctgagtcattattatgagtgcataacacacaaagaaatctgaatcctcat-ttcaggcaacaaggcaagaagagcaacaaataagccttttagacctctagtcagtggatgacaagtggttttgaacctgtttgattgtccgctagaaattgaatgatcccatctacaggtacttagcaatgctactaaatttggagttacaatgacgccaaaagacattaataaaccataccaaaacttggtatctcaaatcagaagatcaaaacataattctctgcacacaagtgaaaagctcctaagaggaatgagattcagatagtttcaggcattcactctgacacctccgaaggcatatgtcattccaattaggtacttgatgttgattaacacacacggtacgagcacaggcatcagcacaggcatcaagctcagagacaccacagacagtgacacaagtatcaggaatggggtctttcgagaatgagcccaccttcttcagcatcctctttgatgtacagacccgctcacacacgaagatgtcatcagaactcttctcccttcccctcgcacttttcagcctctgctcttcggcgtgccgttttttcactctaaaagcttgtcctgcaatgacagccgggattgcggcccccaacagagaccaccacacttccaccatcactgatatgcaagttaagctgctcttctaccctatcgcatatgctgtacactttcaacaaaacaatgaaaacctatagagtttacaggtgactcattaattcagattatccccactaagtaataaaagaaaaattataaacacaaggcaattcatagtaccaaaatctttcatgtatcactatttcaaatccaaagcattatagattgttcaagttaaaagaaaaaaattgcagcaaaagcccacatctgatatctcaatgtaacagcacacatcattggaactcagctctcgaagccaaattaggcctaaaaaaatgtacttgaagcaaaagggaaaaaattattgattaaaataccctgatttgatgg--tgtatgtctagctcaataatctaccgtgggaaaaagacaactttaccttcagaatattaacttcctagg
>Jupunba_longipedunculata_Cardona_2682@NODE_1_length_1152_cov_122.511628
---------------------------------------------------------------------------------agatgttatgggtgcttagtaagtgtctcatgcacaatcgactctcaaatcgattttcaattcgcaagccacccttttattcaaaaat--------------------actcttcttagccgtcctgagtcattattatgattgcatgacacacaaagaaatctgaatcctcatattcaggcaacaaggcaagaagagaaacaaataagccttttagacctctagtcagtggatgacaagtggttttgaacctgtttgattgtccgctagaaattgaatgatcccatctacaggtacttagcaatgctactaaatttggagtaacaatgacgccaaaagacattaataaaccataccaaaacttggtatctcaaatcagaatatcaaaacataattctctgcatacaagtgaaaagctcctaagaggaatgagattcagatagtttcaggcattcactctgacacctacgaaggcatatgtcattccaattaggtacttgatgttggttaacacacacagtacgagcacaggcatcagcacaggcatcaagttcagatacaccacagacagtgacacaagtatcaggaatgggttctttcgagaatgagcccaccttcttcagcatcctctttgacgtacagacccgctcacacacgaagatgtcatcagaactcttctcccttcccctcgcacttttcagcctctgctcttcggcgtgccgttttttcactctaaaagcttgtcctgcaatgacagccgggattgcggcccccaacagagaccaccacacttccaccatcactgatatgcaagttaagctgctcttctaccctatcgtatatgctgtacactttcaacaaaacaatgaaaacttataaagtttccaggtgactcattaattcagattatccccactaagtaataaaagaaaaattataaacacaaggcaattcatagtaccaaaatctttcatgtatcactatttcaaatccaaagcaatatagattgttcaagttaagagaaaaaaattgcagcaaaagcccacatctgatatctcaatgtaacagcacacatcattggaactcagctctcgaagccaaattaggcctaaaaaaatgtacttgaagcaaaagggaaaaaattattgattaaaataccctgatttgacgga----------------------------------------------------------------------
>Jupunba_oppositifolia_Liegier_16014@NODE_1_length_1068_cov_91.742684
---------------------------------------------------------------------------------------------------------------------accgactctcaaatctatttccaattcgcaaaccacccttttatt-------------------cataactaactcttcttagccgtcctgagtcattattatgattgcataacac----agaaatctgaatcctcatattcaggcaacaagtcaagaagagaaacaaataagccttttagacctctagtcagtggatgacaagtg--tttgaacctgtttgattggccgctagaaattgaatgatcccatctactggtacttagcaatgctactaaatttggaattacaatgtcgccaaaagacattaataaaccataccaaaacttggtatctcaaatcagaatatcaaaacataattctctgcacacaagtgaaaagctcctaagaagaatgagattcagatagtttcaggcattcactctgacacctccgaaggcatatgtcattccaattaggtacttgatgttggttaacacacacagtacgagcacaggcatcagcacaggcatcaagctcagagacaccacagacagtgacacaagtatcaggaatggggtctttcgagaatgagcccaccttcttcagcatcctctttgatgtacagacccgctcacacacgaagatgtcatcagaactcttctcccttcccctcgcacttttcagcctctgatcttcagcatgccgttttttcactctaaaagcttgtcctgcaatgacagcagggattgcggcccccaacagagaccaccacacttccaccatcactgatatgcaatttaagctgctcttctaccctatcgtatatgctgtacactttcaacaaaacaatgaaaacctacaaattttcctggtgactcgttaattcagattatccccactaagtaataaaagaaaaattataaacacaaggcaattcatagtaccaaaatctttcatgtatcactatttcaaatccaaagcaatatagattgttcaagttaagag-aaaaaatcccagcaaaagcccacatctgatatctcaatgtaacagcacacatcattggaactcagctctcgaagccaaattaggcctcaaaatatgtacttgaagc-----------------------------------------------------------------------------------------------------------------
>Jupunba_oxyphyllidia_Yonker_6157@NODE_1_length_1149_cov_103.732276
------------------------------------------------------------------------------------------------------actttttcatgcacaatccactctcaaatctatttccaattcgcaaaccacccttttattcaaaaatatatcaactaactataactaactcttcttagccgtcctgagtcattattatgattgcataacacac--agaaatctgaatcctcatattcaggcaacaagtcaagaagagaaacaaataagccttttagacctctagtcggtggatgacaagtggttttgaacctgtttgattgtccgctagaaattgaatgatcccatctacaggcacttagcaatgctactaaatttggagttacaatgacgccaaaagacattaataaaccataccaaaacttggtatctcaaatcagaagatcaaaacataattctctgcacacaagtgaaaa-ctcctaagaggaatgagattcagatagtttcaggcattcactctgacacctacgaaggcatatgtcattccaattaggtacttgatgttggttaacacacacagtacgagcacaggcatcagcacaggcatcaagctcagagacaccgcagacagtgacacaagtatcaggaatggggtctttcgagaatgagcccaccttcttcagcatcctctttgatgtacagacccgctcacacacgaagatgtcatcagaactcttctcccttcccctcgcacttttcagcctctgctcttcggcgtgccgttttttcactctaaaagcttgtcctgcaatgacagccgggattgcagcccccaacagagaccaccacacttccaccatcactgatatgcaagttaagctgctcttctactctatcgtatatgctgtacactttcaacaaaacaatgaaaacctacaaagtttccaggcgactcgttaattcagattatccccactaagtaataaaagaaaaattataaacacaaggcaattcatagtgccaaaatctttcatttatcactatttcaaatccaaagcaatattgattgttcaagttaagagaaaaaaattgcagcaaaagcccacatctgatatttcaatgtaacagcacacatcattggaactcagctctcgaagccaaattaggcctaaaaagatgtacttgaagcaaaagggaaaaaattattgattaaaataccctgatttgacgtgg---------------------------------------------------------------------
>Jupunba_trapezifolia_Simon_1600@NODE_1_length_1429_cov_175.762737
ttatctttaaagtaggatctatttatcttattcaaaaagattaaagaatctaaatagattactacgagtatttttataaataggtgtcatgggtgcttagcaactttctcatgtacaatcaactctcaatcctattttaaatttgcaaaccaccctttcattcaaaaatatatcaaccaactataactaactcttcttagccgtcctgagtcattattatgattgcataacacacaaggaaatctgaatcctcatattcaggcaacaaggcaagaagagaaacaaataagccttttagacctctagtcggtggatgacaagtggttttgaacctgtttaattgtccgctagaaattgaatgatcccatctacaggtacttagcaatgctactatatttgaaattacaatgtcgccaaaagacattaacaaaccataccaaaacttggtatctcaaatcagaatatcaaaacataattctctgcacacaagtgaaaagctcctaagaagaatgagattcagatagtttcaggcattcactctgacacctccgaaggcatatgtcattccaattaggtacttgatgttggttaacacacacagtacgagcacaggcatcagcacaggcatcaagctcagagacaccacagacagtgacacaagtatcaggaatggggtctttcgagaatgagcccaccttcttcagcatcctctttgatgtacagacccgctcacacacgaagatgtcatcagaactcttctcccttcccctcgcacttttcagcctctgctcttcggcgtgccgttttttcactctaaaagcttgtcctgcaatgacagccgggattgcggcccccaacagagaccaccacacttccaccatcactgatatgcaagttaagctgctcttctaccctatcgtatatgctgtacactttcaacaaaacaatgaaaacttataaagtttccaggtgactcattaattcagattatccccactaagtaataaaagaaaaattacaaacacaaggcaattcatagtaccaaaa--------------------------------------------------------------------------------------------------------------------------------------------------------------------------------------------------------------------------------------------------gacaactttaccttcagaatattaacttcctagg
>Punjuba_killipii_Palodorios_6252@NODE_1_length_829_cov_36.546543
--------------------------------------------------------------------------------------------------------------------------------------------------------------------------------------------------------------------------------------------------------------------------------------------------ccttttagacctctagtcagtgtatgacaagtcgttttgaaccagtttgattgtccgctagaaattgaatgatcccatctacatgtacttagcaatgctactaaatttggagttataatgacgccaaaagacattaacaaaccataccaaaacttggtatctcaaatcagaatatcaaaacataattctctgcacacaagtgaaaagctcctaagaggaatgagattcagatagtttcaggcattcactctgacacctccgaaggcatatgtcattccaattaggtacttgatgttggttaacacacacagtacgagcacaagcatcagcacaggcatcaagctcagagacaccacagacagtgacacaagtatcaggaatggggtctttcgagaatgagcccaccttcttcagcatcctctttgacgtacagacccgctcacacacgaagatgtcatcagaactcttctcccttcccctcgcacttttcagcctctgctcttcggcatgccgttttttcactctaaaagcttgtcctgcaatgacagccgggattgcagcccccaacagagaccaccacacttccaccatcactgatatgcaagttaagctactcttctaccctatcgtatatgctgtacactttcaacaaaacaatgaaaacttgtaaagtttcaaggtgactcattaattcagattatccccactaagtaataaaagaagaattataaacacaaggcaattcaggtt-----------------------------------aagagatatagattgttcaagttaagagaaaaaaattgcagcaaaagcccacatctgatatctcaatgtaacggcgcac-------------------------------------------------------------------------------------------------------------------------------------------------------------------------
>_R_Acacia_rostellifera_Murphy_466@NODE_1_length_1682_cov_130.595639
ttatccttaagctatgacctatttatcttatttagaaagattaaagaaattaaatagat------gactatttttaacaacaggtgtcatgggtgtttggtaaccatcttatgcgcaatcaactgtcaatcttaatttcaattggaaaaccacccttttattaagaaatatatcaactaactataacaaactcttcttagccgtcctgagtcattattatgattgcataacacaa--ataaatctggatcctcatattcaggcaacaaggcaagaagagaaacaaataagccttttagacctctagtcagtggatgacaagtggttttgaacctgtttgattgtccgctagaaattgaatgattccatctacaggtacttagcgatgctactaaagttggagttacaatgatgccaaaagacatcaacaaaccataccaaaacttggtatctcaaatcagaatatcaaaacataattctctgcacacaagtgaaaagctcctaagaggaatgagattcagatagtttcaggcattcactctgacacctccgaaggcatatgtcattccaattaggtacttgatgttggttaacacacacagtacgagcacaggcatcagcacaggcatcaagctcagagacaccacagacagtgacacaagtatcgggaatggggtctttcgagaatgagcccaccttcttcagcatcctctttgaagtacagacccgctcacacacgaagatgtcatcagaactcttctcccttcccctcgcacttttcagcctctgctcttcggcgtgcctttttttcactctaaaagcttgtcctgcaatgacagccgggattgcagcccccaacagagaccaccacacttccaccatcactctaa-------------------------aagtgtatatgctgtacactttcaacaaaacaatgaaaacctataaagtttccaggtgactcattaattcggattatccccactaagtaataaaagaaaaattataaacacaaggcaattcatagtaccaaaatctttcatgtatcaccatttcaaatccaaagcaatatagattgttcaaattaagagaaaaaaattgcagcaaaagcccacatctgatatctcaatgtaatagcaaacatcattggaactcagctctcgaagccaaattaggcctaaaaaagtgtacatgaagcaaaagggaaaaagttattgattaaaataccctgatttgacgtgatgtatttctagctcaataatctaccgtggggaaaggacaactttaccatcagaatattaacttcctagg
>_R_Afrocalliandra_redacta_Germishuizen_5585@NODE_1_length_1052_cov_167.853333
-------------------------------------------------------------------gtagaattgtacaaagattgtaataaggattaagg-----ttcaactatgtacaatctcgtgatatagttgaaagagttttaggagtcttgtacataggaatggagagagtatc---aactaactcttcttagttgtcctgagtcattattatgattgcacaa-acactgagaaaattgagtcttcatattcaggcaacaaggcaagaacagaagcaaataagctttttagacctctagccaatggatgacaagtggttttgaacccgtttgat-------------------------------------ttaccaatgctactcaatttggggttacaatgacgccaaaagac---aataaaccataccaaaacttggtatctcaaatcagaatatcaaaacataattctctgcaca-agtgaaaaagctcttaagaggaatgagactcagatagtttcaggcattcactctgacacctccgaaggcatatatcgttccaattaggtacttgatgttggttaacacacacggtacgagcacaggcatcggcacaggcatcgagctcggagacaccacagacagtgacacaagtatcaggaatggggtcttttgagaatgaaccgaccttcttcagcatcctctttgatgtacagacacgctcacacacgaagatgtcatctgaacttttttcccttcccctagcacttttcagcctctgctcttcggcatgccgttttttcaccctaaaagcttgtcctgcaatgacagctgggattgcagcccccaacagagaccaccacacttccaccatgactgatatggaagttaagcccctcttttcttccc-------tgctgtaaacttcc--------------------------------------------------------------------------aaaattataaatacaaggcaattcatggtaccaaaatgtttcatgcaccac--tttcaaatccaaagca----agattgttcaagttacaacaaca--------acaaagtctttatcccactaaggaggtttagctacatggatcgtatgacttcagtactctatcataaaccaaatacctagatatgttcttaaac---------aaaagatcccgtttaataaactcacatttaacat-----------------------------------------------------------------------
>_R_Albizia_adinocephala_FHO33_88@NODE_1_length_1293_cov_102.495888
--------------------------------------------------------------------------------------------gtgcttagcaaatttctcatacgcaattagctctcaaacctattttcaattcgcaaaccaaccttttattaaaaaatatatcaaccaactataactaactcttcttagccgtcctgagtcattattatgattgcataacacac--agaaatctgaaccctcatgctcaggcaacaaggtaagaagagaaacaaataagccttttagacctctagtcagtggatgacaagtggttttgaacctgtttaattgtccgctagaaattgaatgatcccatctacaggtacttagcaatgctactaaaattggagttacaaggacgccaaaagacatt----aaccataccaaaacttggtatctcaaatcagaatatcaaaacataattctctgcacacaagtgaaaagctcctacgaagaatgagattcagatagtttcaggcattcactctgacacctccgaaggcatatgtcattccaattagggacttgatgttggttaacacacacagtacgagcacaggcatcagcacaggcatcaagctcagagacaccacagacagtgacacaagtatcaggaatggggtctttcgagaatgagcccaccttcttcagcatcctctttgatgtacagacccgctcacacacgaaaatgtcatcagaactcttctcccttccccttgcactcttcagcctctgctcttcggcgtgccgttttttcactctaaaagcttgtcctgcaatgacagccgggattgcagcccccaacagagaccaccatacttccaccatcactgatatgcaagttaagctgctcttctactctatcgtatgtgctatacactttcaacaaaacaatgaaaacctacaaaatttccaggtgactcgttaattcagattttccccactaagtaataaaagaaaacttatagacacaaggcaattcatagcacccaaatctttcatgtatcactatttcaaatccaaagcaatatagattgttcaagttaagagaaaaaaattgcagcaaaagcccacatctgatatctcaatgtaacagcacacatcattggaactcagccctcgaagccaaatcaggcctaaaaaaatgtacttgaaacaagagggaaaaaattattgattaaactaccctgatttgacgtggtgtatttctagctcaataatctaccgtggaaaaaagacaactttaccttcagaatattaacttcctagg
>_R_Albizia_decandra_Vilhena_231@NODE_1_length_651_cov_34.292683
----------------------------------------------------------------------------------------------------------------------------------------------------------------------------------------------------------------------------------------------------------------------------------------------------------------------------------------------------ttgtccgccagaaattgaatgatcccatctacaggtacttagcaaagctactaaaattggagttacaatgacgccaaaagacattaacaaaccataccaaaacttggtatctcaaatcagaatatcaaaacataattctctgcacacaagtgaaaagctcctaagaagaatgagattcagatagtttcaagcattcactctgacacctccgaaggcatatgtcattccaattagggacttgatgttggttaacacacacagtacgagcacaggcatcagcacaggcatcaagctcagagacaccacagacagtgacacaagtatcaggaatggggtctttcgagaatgagcccaccttcttcagcatcctctttgatgtacagacccgctcacacacgaagatgtcatcagaactcttctcccttcccctcgcactcttcagcctctgctcttcggcgtgccgttttttcactctaaaagcttgtcctgcaatgacagccgggattgcagcccccaacagagaccaccacacttccaccatcactgatatgcaagttaagctgcttttctactctatcgtatgtgctatacaccttcaacaaaacaatgaaaacctacaaagtttccaggtgactcgttaattcagat-----------------------------------------------------------------------------------------------------------------------------------------------------------------------------------------------------------------------------------------------------------------------------------------------------------------------------------------------
>_R_Albizia_multiflora_Hughes_3090@NODE_1_length_1232_cov_102.408658
-----------------------------------ataaattaaaaaaactaaataaattaat--gaatatttttataaataggtgtcatgggagcttagcaactttctcatgcacaatcagctctcaaatctattttcaattcgcgaaccacccttttattaaaaaatatatcaactaactacaactaactcttcttagccgtcctgagtcattattatgattgcataacacac--agaaatctgaatcctcatattcaggcaacaaggcaagaagagaaacaaataagccttttagacctccagtcagtggatgacaagtggttttgaacttgtttgattgtccgctagaaattgaatgatcccatctacaggtacttagcaatgctactaaaattagagttacaatgacgccaaaagacattaacaaaccataccaaaacttggtatctcaaatcagaatatcaaaacataattctctgcacacaagtgaaaagctcctacgaagaatgagattcggatagtttcaagcattcactctgacacctccgaagacatatgtcattccaattagggacttgatgttggttaacacacacagtacgagcacaggcatcagcacaggcatcaagctcagagacaccacagacagtgacacaagtatcaggaatggggtctttcgagaatgagcccaccttcttcagcatcctctttgatgtacagacccgctcacacacgaagatgtcatcagaacttttctcccttcccctcgcgcttttcagcctctgctcttcggcgtgccgttttttcactctaaaagcttgtcctgcaatgacagccgggattgcagcccccaacagagaccaccacacttccaccatcactgatatgcaagttaagctgctcttctactctatcgtacgtgctatacaccttcaacaaaacaatgaaaacctacaaagtttccaggtgactcgttaattcagattatccccaccaagtaacaaaagaaaaattatagacacaaggcaattcatagtacccaaatctttcatgtatcactatttcaaatccaaagcaatatagattgttcaagttaagagaaaaaaagtgcagcaaaagcccacatctgatatctcaatgtaacagcacacatcattggaactcagctctcaaagccaaatcaagcctaaaaaaatgtacttgaaac--gaggaaaaaaattattgattaaaataccctgatttgacgtggtttatttcttggt--------------------------------------------------------
>_R_Albizia_sinaloensis_Hughes_1576@NODE_1_length_1182_cov_72.585520
-------------------------------------------------------------------------------------------------------------------------gctctcaaacctattttcaatttgcaaaccacccttttattaaaaaatatatc----aactataactaactcttcctagccgtcctgagtcattattatgatcgcataacacac--agaaatctgaatcctcatactaaggcaacaaggcaagaagagaaacaaataagccttttagacctctagtcagtggatgacaagcggttttgaacctgtttaattgtccgctagaaattgaatgatcccatctacaggtacttagcaatgctactaaaattggagttacaatgacgccaaaagacattaacaaaccataccaaaacttggtatctcaaatcagaatatcaaaacataattctctgcacacaagtgaaaagctcctacgaagaatgagattcagatagtttcaggcattcactctgacacctccgaaggcatatgtcattccaattagggacttgatgttggttaacacacacagtacgagcacaggcatcagcacaggcatcaagctcagagacaccacagacagtgacacaagtatcaggaatggggtctttcgagaatgagcccaccttcttcagcatcctctttgatgtacagacccgctcacacacgaaaatgtcatcagaactcttctcccttccccttgcacttttcagcctctgctcttccgcgtgccgttttttcactctaaaagcttgtcctgcaatgacagccgggattgcaacccccaacagagaccaccacacttccaccatcactgatatgcaagttaagctgctcttctactctatcgtatgtgctatacactttcaacaaaacaatgaaaacctacaaagtttccaggtgactcgttaattcagattttccccactaagtaataaaagaaaacttatagacacaaggcaattcatagcacccaaatctttcacgtatcactatttcaaatccaaagcaatatagattgttcaagttaagagaaaaaaattgcagcaaaagcccacatctgatatctcaatgtaacagcacacatcattggaactcagctctcgaagccaaatcaggcctaaaaaaatgtacttgaaacaagagggaaaaaattattgattaaaataccctgatttgacgtggtgtatttctagctcaataatctaccgtggaaaaaagacaactttac-----------------------
>_R_Albizia_subdimidiata_var_minor_Gorts_341@NODE_1_length_772_cov_43.648921
-------------------------------------------------------------------------------------------------------------------------------------------------------------------------------------------------------------------------------------------------------------------------------------------------------------------------atgacaagtggttttgaacctgtttaattgtccgctagaaattgaatgatcccatctaaaggtactcagcaatgctactataattggaattacaatgacgccaaaagacattaacaaaccataccaaaacttggtatctcaaatcagaatatcaaaacataattctctgcacacaagtgaaaagctcctacgaagaatgagattcagatagtttcaagcattcactctgacacctccgaaggcatatgtcattccaattagggacttgatgttggttaacacacacagtacgagcacaggcatcagcacaggcatcaagctcagagacaccacagacagtgacacaagtatcaggaatggggtctttcgagaatgagccgaccttcttcagcatcctctttgatgtacagacccgctcacacacaaagatgtcatcagaactcttctcccttcccctcgcacttttcagcctctgctcttcggcgtgccgctttttcactctaaaagcttgtcctgcaatgacagccgggattgcagcccccaacagagaccaccacacttccaccatcactgatatgcaagttaagctgcttttctactctatcgtatgtgctctacaccttcaacaaaacaatgaaaacctacaaagtttccaggtgactcgttaattcagatcatccccactaagtaataaaagaaaaattatagacacaaggcaattcatagtacccaaatctttgatgtatcactatttcaaatccaaagcaata------------------------------------------------------------------------------------------------------------------------------------------------------------------------------------------------------------------------------------------------
>_R_Albizia_subdimidiata_var_subdimidiata_Ferreira_210@NODE_1_length_1113_cov_102.833977
----------------------------------------------------------------------------------------------------------------------------------------------------------------------------tcaacgaactataactaactcttcttagccgtcctgagtcattattatgattgcataacacac--agaaatctgaatcctcatactcaggcaacaaggcaagaacagaaacaaataagccttttagacctctagtccgtggatgacgagtggttttgaccctgtttaattgtccgctagaaattgaatgatcccatctacaggtacttagcaatgctactaaaattggagttacaatgacgccaaaagacattaacaaaccataccaaaacttggtatctcaaatcagaatatcaaaacataattctctgcacacaagtgaaaagctcctacgaagaatgagattcagatagtttcaagcattcactctgacacctccgaaggcatatgtcattccaattagggacttgatgttggttaacacacacagtacgagcacaggcatcagcacaggcatcaagctcagagacaccacagacagtgacacaagtatcaggaatggggtctttcgagaatgagcccaccttcttcagcatcctctttgatgtacagacccgctcacacacaaagatgtcatcagaactcttctcccttcccctcgcacttttcagcctctgctcttcggcgtgccgttttttcactctaaaagcttgtcctgcaatgacagccgggattgcagcccccaacagagaccaccacacttccaccatcactgatatgcaagttaagctgcttttctactctatcgtatgtgctatacaccttcaacaaaacaatgaaaacctacaaagtttccaggtgactcgttaattcagattatccccacaaagtaataaaagaaaaattatagacacaaggcaattcatagcacccaaatctttcatgtatcactatttcaaatccaaagcaatatagattgttcaagttaagagaaaaaaattgcagcaaaagcccacatctgatatctcaatgtaacagcacacatcattggaactcagctctcgaagccaaatcaggcctaaaaaaatgtacttgaaacaagaggagaaaaattattgattaaaataccctgatttgacgtggtgtatttctaggtcaataatctac---------------------------------------------
>_R_Albizia_tomentosa_Hughes_648@NODE_1_length_915_cov_88.539379
---------------------------------------------------------------------------------------------------------------------------------------------------------------------------------------------------------------------------------cataacacac--agaaatctgaatcctcatactaaggcaacaaggcaagaagagaaacaaataagccttttagacctctagtcagtggatgacaagtggttttgaacctgtttaattgtccgctagaaattgaatgatcccatctacaggtacttagcaatgctactaaaattggagttacaatgacgccaaaagacattaacaaaccataccaaaacttggtatctcaaatcagaatatcaaaacataattctctgcacacaagtgaaaagctcctacgaagaatgagattcagatagtttcaggcattcactctgacacctccgaaggcatatgtcattccaattagggacttgatgttggttaacacacacagtacgag------------------------------------cacagacagtgacacaagtatcaggaatggggtctttcgagaatgagcccaccttcttcagcatcctctttgatgtacagacccgctcacacacgaaaatgtcatcagaactcttctcccttccccttgcacttttcagcctctgctcttcggcgtgccgttttttcactctaaaagcttgtcctgcaatgacagccgggattgcagcccccaacagagaccaccacacttccaccatcactgatatgcaagttaagctgctcttctactctatcgtatgtgctatacactttcaacaaaacaatgaaaacctacaaagtttccaggagactcgttaattcagattttccccactaagtaataaaagaaaacttatagacacaaggcaattcatagcacccaaatctttcacgtattactatttcaaatccaaagcaatatagattgttcaagttaggagaaaaaaattgcagcaaaagcccacatctgatatctcaatgtaacagcacacatcattggaactcagctctcga---------------------------------------------------------------------------------------------------------------------------------------------------
>_R_Albizia_xerophytica_Hughes_1435@NODE_1_length_1026_cov_85.427819
-----------------------------------------------------------------------------------------------------------------------------------------------------------------------------caaccaactataactaactcttcttagccgtcctgagtcattattatgattgcataacacac--agaaatctgaatcctcatactcaggcaacaaagcaagaagagaaacaaataagccttttagacctctagtcagtggatgacaagtggttttgaacctgtttaattgtccgctagaaattgaatgatcccatctacaggtacttagcaatgctactaaaattggagttacaatgacgccaaaagacattaacaaaccataccaaaacttggtatctcaaatcagaatatcaaaacataattctctgcacacaagtgaaaagctcctacgaagaacgagattcagagagtttcaagcattcactctgacacctccgaaggcatatgtcattccaattagggacttgatgttggttaacacacacagtacgagcacaggcctcagcacaggcatcaagctcagagacaccacagacagtgacacaagtatcaggaatggggtctttcgagaatgagcccaccttcttcagcatcctctttgatgtacagacccgctcacacacgaaaatgtcatcagaactcttctcccttccccttgcacttttcagcctctgctcttcggcgtgccgttttttcactctaaaagcttgtcctgcaatgacagccgggattgcagcccccaacagagaccaccacacttccaccatcactgatatgcaagttaagctgctcttctactctatcgtatgtgctatacactttcaacaaaacaatgaaaacctacaaagtttccaggtgactcgttaattcagattttccccactaagtaataaaagaaaacttatagacacaaggcaattcatagcacccaaatctttcatgtatcactatttcaaatccaaagcaaaatagattgttcaagttaagagaaaaaaattgcagcaaaagcccacatctgatatctcaatgtaacagcacacatcattggaactcagctctcgaagccaaatcaggcctaaaaaatg----------------------------------------------------------------------------------------------------------------------------
>_R_Balizia_elegans_Iganci_870@NODE_1_length_1260_cov_98.917160
--------------------------------------------------------------------------------------------------------------------------------------------------aaaccacccttttattcaaaaatatatcaactaactataactaactcttcttagccgtcctgagtcattattatgatcgcataacacacaaagaaatctgaatcctcatattcaggcaacaaggcaagaagagaaacaaatcagccctctagacctctagtcagtggatgacaactggttttgaacctgtttgattgtccgctagaaattgaatgatcccatctacaggtacttagcaatgctactatatttgaaattacaatgtcgccaaaagacattaataaaccataccaaaacttggtatctcaaatcagaatatcaaaacataattctctgcacacaagtgaaaagctcctaagaggaatgagattcagatagtttcaggcattcactctgacacctccgaagacatatgtcattccaattaggtacttgatgttggttaacacacacagtacgggcacaagcatcagcacaggcatcaagctcagagacaccacagacagtgacacaagtatcaggaatggggtctttcgagaatgagcccaccttcttcagcatcctctttgatgtacagacccgctcacacacgaagatgtcatcagaactcttctcccttcccctcgcacttttcagcctctgctcttcggcgtgccgttttttcactctaaaagcttgtcctgcaatgacagctgggattgcggcccccaacagagaccaccacacttccaccatcactgatatgcaagttaagctgctcttctaccctatcgtatatgctgtacactttcaacaaaacaatgaaaacttgtaaagtttccaggtgacttattaattcagattatccccactaagtaataaaagaaaaattataaacacaaggcaattcatggtaccaaaatctttcatgtatcactatttcaaatccaaagcaatatagattgttcaagttaagagaaaagaattgcagcaaaagcccacatctgatatctcaatgtaacagcacacatcattggaactcagctctcgaagccaaattaggcctaaaaaaatgtacttgaagcaaaagggaaaaaattattgattaaaataccctgatttgacgtggtgtatttctagctcaataatctaccgtggaaaagacacaactttgccttcagaatattcacttcctagg
>_R_Balizia_spnov_Morim_577@NODE_1_length_1431_cov_258.857558
ttattcttaaagtaggatctatttattttattaagagagataaaaaaagctaaatagattactacgagtatttttataaatagatgttatgggtgcttagcaactttctcatgcgtaatcgactttcaaatctattttcaattcgcaaaccacccttttattaaaaaatatatcaaccaactataactaactcttcttagccgtcctgagtcattattatgattgcataacacacaaagaaatctgaatcctcatattcaggcaacaaggcaagaagagaaacaaataaaccctttagacctctagtcagtggatgacaagtggttttgaacctgtttgattgtccgctagaaattgaatgatcccatctacaggtacttagcaatgctactatatttgaaattacaatgtcgccaaaagacattaataaaccataccaagacttggtatctcaaatcagaatatcaaaacataattctctgcacacaagtgaaaagctcctaagaggaatgagattcagatagtttcaggcattcactctgacacctccgaagacatatgtcattccaattaggtacttgatgttggttaacacacacagtacgggcacaagcatcagcacaggcatcaagctcagagacaccacagacagtgacacaagtatcaggaatggggtctttcgagaatgagcccaccttcttcagcatcctctttgatgtacagacccgctcacacacaaagatgtcatcagaactcttctcccttcccctcgcacttttcagcctctgctcttcggcgtgccgttttttcactctaaaagcttgtcctgcaatgacagccgggattgcggcccccaacagagaccaccacacttccaccatcactgatacgcaagttaagctgctcttctaccctatcgcatatgctgtacactttcaacaaaacaatgaaaacttgtaaagttttcaggtgactcattaattcagattatccccactaagtaataaaagaaaaattataaacacaaggcaattcatagtaccaaaatctttcatgtatcactgtttcaaatccaaagcaatatagattgttcaagttaagagaaaagaattgcagcaaaagcccacatctgatatctcaatgtaacagcacacatcattggaactcagctctcgaagccaaattaggcctaaaaaaatgtacttgaagcaaaagggaaaaaattattgattaaaataccctgatttgacgtggagtatttctagctcaataatctaccgtggaaaagacacaactttgccttcagaatattaacttcctagg
>_R_Calliandra_bella_LPQ15696@NODE_1_length_1187_cov_176.883784
atatttattgatttgaactaatattgtgcaacc--aggagtaaacgagaactgataattatgcataagtagaattgtataaagattgtaataaaggtcaaga-----tgcaactaagcacaatctcaccaattggttaaaagggtc-----------ttataagagagtatttcaattaactttaaccaactcttcttagtcgtccctggtcattattatgattatatgatcgcacaagaaaactgaatcctcaaattcacgcaacaaggc---aagattaacaactaagcc--------------tcaacggatgagcagtggttttgaacctgttttg------------------------------------agttagcaatactgctaaatttggagttacaaagacgccaaaagacattaataaaccataccaaaacttggtatctcaaatcagaatatcaaaacataattttctgcacacaagtgaaaagctcctaagaggaatgagattcagataatttcaggcattcactctgacacctccgaaggcaaatgtcgttccaattaggtacttgatgttggttaacacacacagttcgagcacaggcatcggcacaggcgtcgagctcggagacaccacagacagtgacacaagtatcaggaatggggtctttcgagaatgaaccaaccttcttaagcatcctcttcgatgtacagacacgctcacacacaaagatatcatctgaacttttctcccttccccttgcactcttcagcctctgctcttctgcgtgccgttttttgaccctaaaagcttgtcctgcaatgacagctgggattgcagcccccagcagagaccaccacacttccaccatcacttgtacgcaagttaagctgctcttctctaccctcgcatatgctgtacacttccaacaaaacaatgaaaacctatgaa---------------cttaagtcagattataaacactcagtaattaaagaaaaa-tataaacacaaggcaatttgtagtaccaaaatccttcatgcaaaactatttcaaatccaaagcaatacaaattgttcaagttactacaacaacaacagagc-------------------------------------atcacaaagcctttaccccacaaggcagggttggctatatagattgcaccttgcacaacg-------------------------------ctattgcactttatcataaacccaatcctt------------------------------------------------
>_R_Cathormion_rhombifolium_Deighton_3618@NODE_1_length_1252_cov_70.964255
--------------------------------------------------------------------------------tagatgttatgggtgtttaacaactttctcatacccaatcgactttcaaatctattttcaattcgcaaaccacccttttattcaaaaatatatcaactaactataactaactcttcttagccgtcctgagtcattattatgattgcataacacacagagaaatctgaatcctcatattcaggcaacaaggcaagaagagaaacaaataagccctttagacctctagtcagtggatgacaagtggttttgaacctgtttgattgtccgctagaaatagaatgatcccatctacaggtacttagcaatgctactatatttgaaattacaatgtcgccaaaagacattaataaaccataccaaaacttggcatctcaaatcagaatatcaaaacataattctctgcacacaagtgaaaagctcctaagaggaatgagattcagatagtttcaggcattcactctgacacctccgaagacatatgtcattccaattaggtacttgatgttggttaacacacacagtacgggcacaagcatcagcacaggcatcaagctcagagacaccacagacagtgacacaagtatcaggaatggggtctttcgagaatgagcccaccttcttcagcatcctctttgatgtacagacccgctcacacacaaagatgtcatcagaactcttctcccttcccctcgcacttttcagcctctgctcttcggcgtgccgttttttcactctaaaagcttgtcctgcaatgacagccgggattgcagcccccaacagagaccaccacacttccaccatcacagatatgcaagttaagctgctcttctaccctatcgtatatgctgtacactttcaacaaaacaatgaaaacttataaagtttccaggtgactcgttaattcagattatccccactaagtaataaaagaaaaattataaacacaaggcaattcattgtaccaaaatctttcatgtatcactatttcaaatccaaagcaatatagattgttcaagttaagagaaaaaaattgcagcaaaagcccacatttgatatctcaatgtaacagcacacatcattggaactcagctttcgaagccaaattaggcctaaaaaaatgtacttgaagcaaaagggaaaaaattattgattaaaataccctaatttaacgtggtgtatttctagctcaataatctaccgtggaaaagacacaactttgccttcagaatattaacttcctagg
>_R_Enterolobium_cyclocarpum_MWC9020@NODE_1_length_1244_cov_182.312768
-----------------------------------------aaaaaaaactaaatagattac------tatttttaacaacaggggtcatgggtgcttagtgactatcttatgcgcaatcagctctcaaacttattttcaattggcaaaccaaccttttattaaaaaatatatcaactaactataactacctcttctcagccgtcctgagtcattattatgactgcataacac----agaaatctgaatcctcatattcaggcaacaaggcaagaagagaaacaaaaaagccttttaggcctctagtcagtggatgacaag------tgaacctgtttgattgtcccctagaaattgaatgatcccatctacaggtacttagcaatgctaccaaatttggagttacaatgacgccaaaagacattaacaaaccataccaaaacttggtatctcaaatcagaatatcaaaacataattctctgcacacaagtgaaaagctcctaagaggaatgagattcagatagtttcaggcattcactctgacaccttcgaaggcatatgtcattccaattaggtacttgatgttggttaacacacacagtacgagcacaggcatcagcacaggcatcaagctcagagacaccacagacagtgacacaagtatcaggaatggggtctttcgagaatgaacccaccttcttaagcatcctctttgacgtacagacccgctcacacacgaagatgtcatcagaactcttctcccttcctctcgcacttttcagcctctgctcttcagcgtgccgttttttcactctaaaagcttgtcctgcaatgacagccgggattgcagcccccaacagagaccaccacacttccaccatcactgatatgcaagttaagctgctcttctaccctatcgcatatgc--tacactttcaacaaaacaat-caaacctatgaagtttccaggtgactcattaattcagattatccccactatgtaataaaagaaaaattataaacacaaggcaattcatagtaccaaaatctttcatatatcactatttcaaatccaaagcaatatagattgttcaagttaagagaaaaaaactacagcgaaagcccacatctgatatctcaacgtaacaacacacatcattggaactcagctctcgaagccaaattaggcctaaaaaaatgtacttgaagcagaagggaaaaaattattgattaaaataccctgatttgaagtggtgtacttctagctcaataatctaccat-ggaaaaatacaacttta------------------------
>_R_Hydrochorea_corymbosa1_Bonadeu_655@NODE_1_length_1018_cov_272.512980
---------------------------------------------------------------------------ataaatagatgttatgggtgcttagcaactttttcatgcgcaatcgactttcaaatctattttcaattcgcaaaccacccttttattcaaaaatatatcaactaactataactaactcttcttagccgtcctgagtcattactatgattgcataacacacaaagaaatctgaatcctcatattcaggcaacaaggcaagaagagaaacaaataagccctttagacctctagtcagtggatgacaagtggttttgaacctgtttgattgtccgctagaaatagaatgatcccatctacaggtacttagcaatgctactatatttgaaattacaatgtcgccaaaggacattaataaaccataccaaaacttggtatctcaaatcagaatatcaaaacataattctctgcacacaagtgaaaagctcctaagaggaatgagattcagatagtttcaggcattcactctgacacctccgaagacatatgtcattccaattaggtacttgatgttggttaacacacacagtacgggcacaagcatcagcacaggcatcaagctcagagacaccacagacagtgacacaagtatcaggaatagggtctttcgagaatgagcccaccttcttcagcatcctctttgatgtacagacccgctcacacacaaagatgtcatcagaactcttctcccttcccctcgcacttttcagcctctgctcttcggcatgccgttttttcactctaaaagcttgtcctgcaatgacagctgggattgcggcccccaacagagaccaccacacttccaccatcactgatatgcaagttaagctgctcttctaccctatcgtatatgctgtacactttcaacaaaacaatgaaaacttgtaaagtttccaggtgactcattaattcagattatccccactaagtaataaaagaaaaattataaacacaaggcaattcatagtaccaaaatctttcatgtatcactatttcacatccaaagcaatatagattgttc--------------------------------------------------------------------------------------------------------------------------------------------------------------------------------------------------------------------------------------
>_R_Jupunba_barbouriana_Iganci_847@NODE_1_length_1222_cov_149.266376
ttatctttaaagtaggatctatttatcttattcaaaaacattaaagaaactaaatagattactacgagtatttttataaataggtgtcgtgggtgcttagcaactttctcatgcacaatcaaccctcagacctattttcaatttgcaaaccaccctttcattcaaaaatatatcaactaactataactaactcttcttagccgtcctgagtcattattatgattgcataacacacacagaaatctgaatcctcatattcaggcaacaaggcaagaagagaaacaaataagccttttagacctctagtcagtggatgacaaggggttttgaacctgtttgattgtccgctagaaattgaatgataccatgtacaggtacttagcaatgctactaaatttggagtaacaacgacgccaaaagacattaataaaccataccaaaacttggtatctcaaatcagaatatcaaaacataattctctgcatacaagtgaaaagctcctaagaagaatgagattcagatagtttcaggcattcactctgacacctacgaaggcatatgtcattccaattaggtacttgatgttggttaacacacacagtacgagcacaggcatcagcacaggcatcaagctcggagacaccacagacagtgacacaagtatcaggaatggggtctttcgagaatgagcccaccttcttcagcatcctctttgacgtacagacccgctcacacacaaagatgtcatcagaactcttctcccttcccctcgcacttttcagcctctgctcttcggcatgccgttttttcactctaaaagcttgtcctgcaatgacagccgggattgcggcccccaacagagaccaccacacttccaccatcactgatatgcaagttaagctgctcttctaccctatcgtatatgctgtacactttcaacaaaacaatgaaaacttataaagtttgcaggtgactcattaattcagattatccccactaagtaagaaaagaaaaattat-aacacaaggcaattcatagtaccaaaatctttcatgtatcactatttcaaatccaaagcaatatagattgttcaagttaagagaaaaaaattgcagcaaaagcccacatctgatatctcaatgtaacagcacacatcattggaactcagctctcgaagccaa---------------------------------------------------------------------------------------------------------------------------------------------
>_R_Jupunba_cochleata_Bonadeu_673@NODE_1_length_1167_cov_105.064220
ttatctttaaagtaggatctatttatcttatttagagagattaaagaagctaaatagattactacgagtatttttataaatagatgttatgggtgcttagcaactttcttatgcacaatcgactctcaaatctattttcaattcgcaaaccacccttttattcaaaaatatatcaactaactataactaactcttcttagccgtcccgagtcattattatgattgcataacacacaaagaaacctgaatcctcatattcaggcaacaaggcaagaagagaaacaaataagccttttagacctctagtcagtggatgacaagtggttttgaacctgtttgattgtccgctagaaattgaatgatcccatctacaggtacttagcaatgctactaaatttggagttacaatgacgccaaaagacattaataaaccataccaaaacttggtatctcaaatcagaagatcaaaacataattctctgcacacaagtgaaaagctcctaagaggaatgagattcagatagtttcaggcattcactctgacacctccgaaggcatatgtcattccaattaggtacttgatgttggttaacacacacagtacgagcacaggcatcagcacaggcatcaagctcagatacaccacagacagtgacacaagtatcaggaatggggtctttcgagaatgagccaaccttcttcagcatcctcttcgatgtacagacccgctcacacacaaagatgtcatcagaactcttctcccttcccctcgcacttttcagcctctgctcttcggcgtgccgttttttcactctaaaagcttgtcctgcaatgacagccgggattgcggcccccaacagagaccaccacacttccaccatcactgatatgcaagttaagctgctcttctaccctatcgtatatgctgtacgctttcaacaaaacaatgaaaacttataaagtttccaggtgactcatcaattcagattatccccactaagtaataaaagaaaaattataaacacaaggcaattcatagtaccaaaatctttcatgtatcactatttcaaatccaaagcattatagattgttcaagttaagagaaaaaaattgcagcaaaagcccacatctgatatctcaatgtaacagcacacatcattggaactc------------------------------------------------------------------------------------------------------------------------------------------------------------
>_R_Jupunba_cochleata_Bonadeu_673@NODE_2_length_515_cov_6.977169
----------------------------------------------------------------------------------------------------------------------------------------------------------------------------------------------------------------------------------------------------------------------------------------------------------------------------------------------------------------------------------------------------------------------------------------------------------------------------------------------------------------------------------------------------------------------------------------------------------------------------------------------------------------------------------------------------------------------------------------------------------------------------------------------------------------------------------------------------------------------------------------------------------------------------------------------------------------------------------------------------------------------------------------------------------------------------------------------------------------------------------ttcaagttaagagaaaaaaattgcagcaaaagcccacatctgatatctcaatgtaacagcacacatcattggaactcagctctcgaagccaaattaggcctaaaaaaatgtacttgaagcaaaagggaaaaaattattgtttaaaataccctgatttgacgg--tgtatgtctagctcaataatctaccgtgggaaaaagacaactttaccttcagaatattaacttcctagg
>_R_Jupunba_commutata_Maguire_46145@NODE_1_length_1524_cov_147.276434
ttatccttaaaatagaatctatttatcttattcaaaaagattaaagaagctaaatagattactataagtatttttataaataggtgtcatgggtgcttagcaactttctcatgcacaatcaactctcaatcctattttcaatttgcaaaccaccctttcattcaaaaatatatcaaccaactataactaactcttcttagccgtcctgagtcattattatgattgcataacacacagagaaatctgaatcctcatattcaggcaacaaggcaagaagagaaacaaataagccctttagacctctagtcagtggatgacaagtggttttgaacctgtttgattgtccgctagaaattgaatgatcccatctacaggtacttagcaatgctactaaatttggagttacaatgacgccaaaagacattaataaaccataccaaaacttggtatctcaaatcagaatatcaaaacataattctctgcacacaagtgaaaagctcctaagaagaatgagattcagatagtttcaggcattcactctgacacctacgaaggcatatgtcattccaattaggtacttgatgttggttaacacacacagtacgagcacaagcatcagcacaggcatcaagctcagagacaccacagacagtgacacaagtatcaggaatggggtctttcgagaatgagcccaccttcttcagcatcctctttgatgtacagacccgctcacacacgaagatgtcatcagaactcttctcccttcccctcgcacttttcagcctctgctcttcggcgtgccgttttttcactctaaaagcttgtcctgcaatgacagccgggattgcagcccccaacagagaccaccacacttccaccatcactgatatgcaagttaagctgctcttctaccctatcgtatatgctgtacactttcaacaaaacaatgaaaacttataaagtttccaggtgactcattaattcagattatccccactaagtaataaaagaaaaattataaacacaaggcaattcatagtaccaaaatctttcatgtatcactatttcaaatccaaagcaatatagattgttcaagttaagagaaaaaaattccagcaaaagcccacatctgatatctcaatgtaacagcacacatcattggaactcagctctcgaagccaaattaggcctaaaaaaatgtacttgaagcaaaaggg-aaaaattattgattaaaataccctgatttgatgg--tgtatgtctagctcaatagtctaccgtgggaaaaagacaactttaccttcagaatattaacttcctagg
>_R_Jupunba_floribunda_Iganci_883@NODE_1_length_1250_cov_103.455243
------------------------------------------------------------actacgagtatttttataaataggtctcatgggtgcttagcaacttgctcaagcacaatcaactctcaaacctattttcaatttgcaaaccaccctttcattcaaaaatatatcaactaactataactaactcttcttagccgtcctgagtcattattatggttgcataacacacaaagaaatctgaatcctcatattcaggcaacaaggcaagaagagaaacaaataagccttttagacctctagtcagtggatgacaagtggttttgaacctgtttgattgtccgctagaaattgaatgatcccatctacaggtacttagcaatgctactatatttgaaattacaatgtcgccaaaagacattaataaaccataccaaaacttggtatctcaaatcagaatatcaaaacataattctctgcatacaagtgaaaagctcctaagaagaatgagattcagatagtttcaggcattcactctgacacctacgaaggcatatgtcattccaattaggtacttgatgttggttaacacacacagtacgagcacaagcatcagcacaggcatcaagctcagagacaccacagacagtgacacaagtatcaggaatggggtctttcgagaatgagcccaccttcttcagcatcctctttgatgtacagacccgctcacacacgaagatgtcatcagaactcttctcccttcccctcgcacttttcagcctctgctcttcggcgtgccgttttttcactctaaaagcttgtcctgcaatgacagccgggattgcggcccccaacagagaccaccacacttccaccatcactgatatgcaagttaagctgctcttctaccctatcgtatatgctgtacgctttcaacaaaacaatgaaaacttgtaaagtttccaggtgactcattaattcagattatccccactaagtaataaaagaaaaattataaacacaaggcaactcatagtacaaaaatctttcatgtatcactatttccaatccaaagcaatatagattgttcaagttaagagaaaaaacttgcagcaaaagcccacatctgatatctcaatgtaacagcacacatcattggaactcagctctcgaagccaaattaggcctaaaaaaaagtacttgaagcaaaagggaaaaaattattgattaaaataccctgatttgacgtggtgtatttctagctcaataatctaccgtggaaaagacacaactttgccctcagaata-------------
>_R_Jupunba_langsdorfii_Ribeiro_728@NODE_1_length_1696_cov_80.911674
ttatccttaaagtaggatctatttatcttattcaaaaagattaaagaagttaaata-----------------------------------------------------------------------------------------------------cgagtattaaatatatcaactaactataactaactcttcttagccgtcctgagtcattattacgattgctta--acacagagaaatctgaatcgtcatattcaggcaacaaggcaagaagagaaacaaataagccttttagacctctagtcagtggatgacaagtggttttgaacctgtttgattgtccgctagaaattgaatgatcccatctacaggtacttagcaatgctactaaatttggagttacaatgacgccaaaagacattaataaaccataccaaaacttggtatctcaaatcagaagatcaaaacataattctctgcacacaagtgaaaagctcctaagaggaatgagattcagatagtttcaggcattcactctgacacctccgaaggcatatgtcattccaattaggtacttgatgttggttaacacacacagtacgagcacaggcatcagcacaggcatcaagctcagagacaccacagacagtgacacaagtatcaggaatggggtctttcgagaatgagcccaccttcttcagcatcctctttgatgtacagacccgctcacacacgaagatgtcatcagaactcttctcccttcccctcgcacttttcagcctctgctcttcggcgtgccgttttttcactctaaaagcttgtcctgcaatgacagccgggattgcggcccccaacagagaccaccacacttccaccatcactgatatgcaagttaagctgctcttctaccctatcgtatatgctgtacactttcaacaaaacaatgaaaaattgtaaagtttccaggtgactcattaattcagattatccccactaagtaataaaagaaaaattataaaaagaaggcaattcatagtaccaaaatctttcatgtatcactatttcaaatccaaagcaatatagattgttcaagttaagagaaaaaaattccagtaaaagcccacatctgatatctcaatgtaacagcacacatcattggaactcagctctcgaagccaaattaggcctaaaaaaacgtacttgaactaaaagggagaaaaatattgattaaaataccctgatttgacgtggtgtatttctagctcaataatctaccgtggaaaaaagacaactttaccttcagaatattaacttcctagg
>_R_Jupunba_macradenia_Lourteig_3021@NODE_1_length_1100_cov_111.657869
----------------------------------------------------------------------------------------------------------------------------------------------ccgtaaatcacaattttacttttaaaagcttcaatcactattccaaacaagcatataactgtcctgagtc---attatgattgcataacacacagagaaatctgaatcctcatattcaggcaacaaggcaagaagagaaacaaataagccttttagacctctactcagtggatgacgagtggttttgaacctgtttgattgtccgctagaaattgaatgatcccatctacaggtacttagcaatgctactaaatttggaagtacaatgtcgccaaaagacattaacaaaccataccaaaacttggtatctcaaatcagaatatcaaaacataattctctgcacacaagtgaaaagctcctaagaggaatgagattcagatagtttcaggcattcactctgacacctccgaagacatatgtcattccaattaggtacttgatgttggttaacacacacagtacgggcacaagcatcagcacaggcatcaagctcagagacaccacagacagtgacacaactatcaggaatggggtctttcgagaatgagcccaccttcttcagcatcctctttgacgtacagacccgctcacacacaaagatgtcatcagaactcttctcccttcccctcgcacttttcagcctctgctcttcggcgtgccgttttttcactctaaaagcttgtcctgcaatgacagccgggattgcggcccccaacagagaccaccacacttccaccatcactgatatgcaagttaagctgctcttataccctatcgtatatgctgtacactttcaacaaaacaatgaaaacttgtaaagtttccaggtgactcattaattcagattatccccactaagtaataaaagaaagattataaacacaaggcaattcatagtaccaaaatctttcatgtatcactatttcaaatccaaagcaatatagattgttcaagttaagagaaaaaaattgcagcaaaagcccacatctgatatctcaatgtaacagcacacatcattggaactcagctctcgaagccaaattaggcctaaaaaaatgtacttgaagcaaaagggaaaaaattattgattaaaatac------------------------------------------------------------------------------------
>_R_Jupunba_microcalyx_Iganci_855@NODE_1_length_1047_cov_180.634021
ttatctttaaagtaggatctatttatcttattcaaaaaaattaaagaagctaaatagattactacaagtatttttataaataggtgtcatgggtgcttagcaactttctcatgcacaat-aactctcaaacctattttcaatttgcaaaccaccctttcattcaaaaatatatcaactacctataactaactcttcttagccgtcctgagtcattattatgattgcataacacacaaagaaatctgaatcctcatattcaggcaacaaggcaagaagagaaacaaagaagccttttagacctctagtcggtggatgacgagtggttttgagcctgtttgattgtccgctagaaattgaatgatcccatctacaggtacttagcaatgctactaaatttggaattacaatgtcgccaaaagacattaataaaccataccaaaacttggtatctcaaatcagaatatcaaaacataattctctgcatacaagtgaaaagctcctaagaagaatgagattcagatagtttcaggcattcactctgacacctacgaaggcatatgtcattccaattaggtacttgatgttggttaacacacacagtacgagcacaggcatcagcacaggcatcaagctcagatacaccacagacagtgacacaagtatcaggaatggggtcttttgagaatgagcccacctttttcagcatcctctttgatgtacagacccgctcacacacgaagatgtcatcagaactcttctcccttcccctcgcacttttcagcctctgctcttcggcgtgccgttttttcactctaaaagcttgtcctgcaatgacagccgggattgcggcccccaacagagaccaccacacttccaccatcactgatatgcaagttaagctgctcttctaccctatcgtatatgctgtacactttcaacaaaacaatgaaaacttataaagtttccaggtgactcattaattcagattatccccactaagtaataaaagaaaaattataaacacaagg------------------------------------------------------------------------------------------------------------------------------------------------------------------------------------------------------------------------------------------------------------------------------------------------------
>_R_Jupunba_microcalyx_Iganci_855@NODE_2_length_555_cov_11.194561
----------------------------------------------------------------------------------------------------------------------------------------------------------------------------------------------------------------------------------------------------------------------------------------------------------------------------------------------------------------------------------------------------------------------------------------------------------------------------------------------------------------------------------------------------------------------------------------------------------------------------------------------------------------------------------------------------------------------------------------------------------------------------------------------------------------------------------------------------------------------------------------------------------------------------------------------------------------------------------------acttataaagtttccaggtgactcattaattcagattatccccactaagtaataaaagaaaaattataaacacaaggaaattcatagtaccaaaatctttcatgtatcactatttcaaagccaaagcaatatagattgttcaagttaagagaaaaaaattccagcaaaagcccacatctgatatctcaatgtaaccgcacacatcatcggaactcagctctcgaagccaaattaggcctaaaaaaatgtacttgaagcaaaagggaaaaaattattgattaaaataccctgatttgacgg--tgtatttctggctcaataatctaccgtgggaaaaagacaactttaccttcagaacattaacttcctagg
>_R_Jupunba_nipensis_Mayo_19662@NODE_1_length_811_cov_31.339237
----------------------------------------------------------------------------------------------------------------------------------------------------------------------------------------------------------------------------------------------------------ctcatattcaggcaacaagtcaagaagtgaaacaaataagccttttagacctctagtcagtggatgacaagtgg-tttgaacctgtttgattgtccgctagaaattgaatgatcccatctactggtacttagcaatgctactaaatttggaattacaatgtcgccaaaagacattaataaaccataccaaaacttggtatctcaaatcagaatatcaaaacataattctctgcatacaagtgaaaagctcctaagaagaatgagattcagatagtttcaggcattcactctgacacctccgaaggcatatgtcattccaattaggtacttgatgttggttaacacacacagtacgagcacaggcatcagcacaggcatcaagctcagagacaccacagacagtgacacaagtatcaggaatggggtctttcgagaatgagcccaccttcttcagcatcctctttgatgtacagacccgctcacacacgaagatgtcatcagaactcttctcccttcccctcgcacttttcagcctctgctcttcggcatgccgttttttcactctaaaagcttgtcctgcaatgacagcagggattgcggcccccaacagagaccaccacacttccaccatcactgatatgcaagttaagctgctcttctaccctatcgtatatgctgtacactttcaacaaaacaatgaaaacctacaaattttcctggtgactcgttaattcagattatccccactaagtaataaaagaaaaattataaacacaaggcaattcatagtacaaaaatctttcatgtatcac---------------------------------------------------------------------------------------------------------------------------------------------------------------------------------------------------------------------------------------------------------------------
>_R_Jupunba_villosa_Borges_423@NODE_1_length_1290_cov_127.475680
-----------------------------------------------agctaaataaattaatacgaatgtttttataaatagatattatgggtgtttagcaactttctcatgcacaatcgact-tcaaacctattttcaatttgcaaaccaccctttcattcaaaaatatatcaactaactataactaactcttcttagccgtcctgagtcattattatgagtgcata--acacaatgaaatctgaatcctcatattcaggcaacaaggcaagaagagaaacaaataagccctttagacctctagtcagtggatgacaagtggttttgaacctgtttgattgtccgccagaaattgaatgatcccatctacaggtacttagcaatgctactatatttgaaattacaatgtcgccaaaagacattaaaaaaccataccaaaacttggtatctcaaatcagaagatcaaaacataattctctgcacacaagtgaaatgctcctaagaggaatgagattcagatagtttcaggcattcactctgacacctccgaaggcatatgtcattccaattaggtacttgatgttggttaacacacacggtacgagcacaggcatcagcacaggcatcaagctcagagacaccacagacagtgacacaagtatcaggaatggggtctttcgagaatgagcccaccttcttcagcatcctctttgacgtacagacccgctcacacacgaagatgtcatcagaactcttctcccttcctctcgcacttttcagcctctgctcttcggcgtgccgttttttcactctaaaagcttgtcctgcaatgacagccgggattgcggcccccaacagagaccaccacacttccaccatcactgatatgcaagttaagctgctcttctaccctatcgtatatgctgtacactttcaacaaaacaatgaaaacctacaaattttcctggtgactcgttaattcagattatccccactaagtaataaaagaaaaattataaacacaaggcaattcatagtaccaaaatctttcatgtatcactatttcaaatccaaagcaatatagattgttcaagttaagagaaaaaaattccagcaaaagcccacatctgatatctcaatgtaacagcacacatcattggaactcagctctcgaagccaaattaggcctaaaaaaatgtacttgaagcaaaagggaaaaaattattgattaaaataccctgatttgacgg--tgtatgtctggctcaataatctaccgtgggaaaaagacaactttaccttcagaatattaacttcctagg
>_R_Punjuba_callejasii_Daly_5935@NODE_1_length_868_cov_44.361568
------------------------------------------------------------------------------------------------------------------------------------------------------------------------------------------------------------------------ttatgattgcataacacac--agaaatctgaatcctcatattcaggcaacaaggcaagaagagaaacaaataagccttttagacctctagtcagtggatgacaagtcgttttgaacctgtttgattgtccgctagaaattgaatgatcccatctacaggtgcttagcaatgctactaaatttggagttataatgacgccaaaagacattaacaaaccataccaaaacttggtatctcatatcagaatatcaaaacataattctctgcacacaagtgaaaagctcctaagaggaatgagactcagatagtttcaggcattcactctgacacctccgaaggcatatgtcattccaattaggtacttgatgttggttaacacacacagtacgagcacaagcatcagcacaggcatcaagctcagagacaccacagacagtgacacaagtgtcaggaatggggtcttttgagaatgagcccaccttcttcagcatcctctttgacgtacagacccgctcacacacgaagatgtcatcagaactcttctcccttcccctcgcacttttcagcctctgctcttcggcgtgccgttttttcactctaaaagcttgtcctgcaatgacagccgggattgcagcccccaacagagaccaccacacttccaccatcactgatatgcaagttaagctgctcttctaccctatcgtatatgctgcacactttcaacaaaacaatgaaaacttataaagtttccaggtgactcattaattcagattatccccactaagtaataaaaggagaattataaacacaaggcaattcatagtacaaaaatctttcatgtatcactatttcaaatccaaagaaatatag---------------------------------------------------------------------------------------------------------------------------------------------------------------------------------------------------------------------------------------------
>_R_Punjuba_lehmannii_Escobar_7465@NODE_1_length_1236_cov_96.388266
-----------------------------------------------------------------------------caacaggtgtcatgggtgcttagtaactttctcattcgcaatcaactctcaaatttattttcaattggcaaaccacatttttattaaaaaatatatcaactaactataaccaactcttcttagccgtcctgagtcattattatgattgcata--acacaaagaaatctgtatcctcatattcagtcaacaaggcaagaagagaaacaaataagccttttagacctctagtcagtggatgacaagtcgttttgaacctgtttgattgtccgctagaaattgaatgatcccatctacatgtacttagcaatgctactaaatttggagttataatgacgccaaaagacattaacaaaccataccaaaacttggtatctcaaatcagaatatcaaaacataattctctgcacacaagtgaaaagctcctaagaggaatgagattcagatagtttcaggcattcactctgacacctccgaaggcatatgtcattccaattaggtacttgatgttggttaacacacacagtacgagcacaagcatcagcacaggcatcaagctcagagacaccacagacagtgacacaagtatcaggaatggggtctttcgagaatgagcccaccttcttcagcatcctctttgacgtacagacccgctcacacacaaagatgtcatcagaactcttctcccttcccctcgcacttttcagcctctgctcttcggcgtgccgttttttcactctaaaagcttgtcctgcaatgacagccgggattgcggcccccaacagagaccaccacacttccaccatcactgatatgcaagttaagctgctcttctgccctgtcgtatatgctgtacactttcaacaaaacaatgaaaacttgtaaagtttccaggtgactcattaattcagattatccccactaagtaataaaagaagaattataaacacaaggcaattcatagtaccaaaatctttcatgtatcactatttcaaatccaaagcaatatagattgttcaagttaagagaaaaaaattgcagcaaaagcccacatctgatatctcaatgtaacagcacacatcattggaactcagctctcgaagccaaattaggcctaaaaaaatgtacttgaagcaaaagggaaaaaaatattgattaaaataccctgatttgaccg--tgtatttctagctcaataatctaccgtggaaaaaagacaactttaccttcagaatattaac--------
>_R_Punjuba_racemiflora_Jimenez_Soares_3626@NODE_1_length_1409_cov_107.454955
------------------------------------------aatctggatcgttgaaattttaatctaacggtgaaagagggaaaaggaagggaagaggtaaaggagagaagc-caaataactctcgaacttatttaaaattggcaaaccacccttttattaaaaaatatatcaactaactataactaactcttcttagccgtcctgagtcattattatgattgcataacac----agaaatcagaatcctcatattcaggcaacaaggcaagaagagaaacaaataaaccttttagacctctagtcagtggatgacaagtcgttttgaacctgtttgattgtccgctagaaattgaatgatcccatctacaggtacttagcaatgctactaaatttggagttataatgacgccaaaagacattaacaaaccataccaaaacttggtatctcaaatcagaatatcaaaacataattctctgcacacaagtgaaaagctcctaagaggaatgagattcagatagtttcaggcattcactctgacacctccgaaggcatatgtcattccaattaggtacttgatgttggttaacacacacagtccgagcacaagcatcagcacaggcatcaagctcagagacaccacagacagtgacacaagtatcaggaatggggtctttcgagaatgagcccaccttcttcagcatcctctttgacgtacagacccgctcacacacgaagatgtcatcagaactcttctcccttcccctcgcacttttcagcctctgctcttcggcgtgccgttttttcactctaaaagcttgtcctgcaatgacagccgggattgcggcccccaacagagaccaccacacttccaccatcactgatatgcaagttaagctgctcttctaccctatcgtatatgctgtacactttcaacaaaacaatgaagacttataaagtttccaggtgactcattaattcagattatccccactaagtaataaaagaagaattataaacacaaggcaattcagagtaccaaaatctttcatgtatcactatttcaaatccaaagcaatatagattgttcaagttaagagaaaaaaattgcagcaaaagcccccatctgatatctcaatataacaacacacatcattggaacacagctctcgaagccaaattaggcct-aaaaaatgtacttgaagcaaaagggaaaaaattattgattaaaataccctgatttgacgtggtgtatttctagctcaataatctaccgtggaaaagacacaactttgccttcagaatattaacttccaagg
