# Supplementary material for: A new generic circumscription of Hydrochorea (Leguminosae, Caesalpinioideae, mimosoid clade) with an amphi-Atlantic distribution
Source: PhytoKeys. 2022 Aug 22;205:401–37. doi: 10.3897/phytokeys.205.82775 (PMC9849043; doi:10.3897/phytokeys.205.82775)
Supplement: Supplementary material 1 — Supplementary data file S1 [file phytokeys-205-401_article-82775__-s001.zip › RBH3_m24189_comp33746_c0_seq1_exon02.aln-cln]

>Acacia_rostellifera_Murphy_466@NODE_1_length_1590_cov_119.754131
tgtctctatatttattattcaatactttcaccttttccatttctttttcaa---ttatttcttttgattgtgtatggaaacatgcaaaagaaaat--caccgtcccatgaaacaacattattcacaggaatgatgcagctcatccttcacattccatgtaaaatacaggaaaatgtgtccagatttttcaaagaaaatccaaaagaaaggcagaatgcttgcactttagtaact--aaaaaatgtttactagttcttttactc----catgtaaacaaagagccgtcggtcaactggcaattccccaaagatgggctgaacaactatacaaaagtaaaaaacgaacaagaaaaatggctaaagcgaggaatattcacctttgtcaagcaacgaggtacaattcagatttgaccagcaacaccaattcccggcagcatttaccacattgca-ggagtattatttaaccagaccctatcgtgctccaaaactattatcacaagtcaccaataaagagatcggctgtgttaggttcgctgcatccattgcatgatgtcctttctgataacagagtccgaccaatttactccatggattgatggcaaaacttgagacgtagacatacttaggcgcctgtattgggttgaagttccagcagcattcggtggtcgcatcatcattgcaatggttggaaagggctttggccatatattacttgatgaggtaaagaaatgccgatcggagtcccttctgaaaaatctggaataacccttgagcttctctttgggagtagcatttagctttgtcatgcttgcatttgagttaccaccgtcggtgggttttccatgaggatgactacgaatctcagctgatggtttcagtcgatctaggaaccgcagaatgaaattcccaacactacgacccacttctatgtctctttcttgaatgctccggtgaactttgattgctatgtcaaatgcagcacgagttcgtctgtaaataaccaaatcagaaagaccaaaaagttaattgtatcgcagcaccacttattaagaagccactgttgcagatagccacaatgatatgaacttcctgaagagggaaaaaatgatgctgtttattacacatcgataaaccataaaagaaatctaataggttttcatcaatgcataaaagctaaacctaaagtaatgaacatcatagtctagaatatccaagaaaactaatggcttgctcggtatctgaaatacaaa-ttaggaaaagaaatacgaaaggaattgaagaacatgagcgaagacctggattgcacataaaaggcaagtaggaaaaatcaatggaaattcaaattccacataaaaagcaggaagcaaataatccaaaaagatatgtaacatgagcgaagac-tgggtttcacataaaaggcaattaggaaataatcaatggaaaatccacta
>Afrocalliandra_redacta_Germishuizen_5585@NODE_1_length_1038_cov_158.054110
----------------------------------------------------------------------------------------------------------------------------------------------------------------------------------------------------------------------------------------------------------------------------gtgtaaacaagggg--------gaactgacaaatccccaaagatgggctg---aactataccgcagtcagaaatggacaagaaaaatggctaaagcaaagaatcttcaccttaatcaagcaacgaggtacaattcagatttgaccagcaacaccgatt-ccagcagcatttgccacattgcacagagt-ctatttaaccagaccctatcgagctccaaaactattatcactagtcacgaataaagagatctgctgtattaggtttgctgcatccattgcatgatgtccttcctgataacagagtctgaccaatttactctgtgggttggtggcgaaacttcagatgtaaacatacttaggcgccggtattgggttgaagttccagcagcattcggtggtcgcatcatcatcgcaatggttggaaaggtctttggccatatgttagttgatgaggtaaagaaatgccgatcagagtcccttctgaaaaacctggaataccccttaggtttctctttgggattagcatttagctttgtcatgcttccacttgagtttccaccgttggtgggttttccgtgaggaagactacgaatctgagctgatggtttcagtcgatctaggaaccgcagaataaaattccccacactacgacccacttctatgtctctttcttgaatgctcctgtgaactttgagtgctacatcaaatgcagcacgagttcgtctgtaaagaaccaaatcagatagaccaaaaagttaattgtatcacagcactaattattaagaaggcactgttgcagaaagccacaatgatatgaacttgctgaagagggaaaaaatgatgctgtttatcatacatggatatacgataaaagaaatctaacaggttttcatcaatgcataaaagctaagctcaaagtaatgaacatcatagtctagaatatccaagaaaactaatagcttgtttggcatctgtaataaaac-ttaggaaagaaataatgaaaggaattagagaacatgagtgaaaacttgga------------------------------------------------------------------------------------------------aagacttgga----------------------------------------------
>Albizia_adinocephala_FHO33_88@NODE_1_length_1563_cov_85.100942
tgtctctatatttattatgtaatactttcacctcttcc------------------atttcttttgattttgtatggaaacatgcaaaagaaaatcacaccatcccatgaaacaacattattcacaagaatgatacagctcattcttc------------acatacaggaaaatgtgtctagctttttcaaagaaaatccaaacgaaaggcagaacgcttgtactgtagtaact-aaaaagatgtttactagttcttttaatctaaccatgtagacaaagggtcaacagtcaactggcaattccccaaagatgggctgaacaactatacaaaagtcagaaacgaacaagaaaaatggctaaagcgaggaatattcacctttatcaagcaacgatgtacaattcagatttgaccagcaacaccaattcccggcagcatttaccacattgcacaaagtattatttaaccagaccctgccgtgctccaaaactatcatcacaagtcacgaat--agagattggctgtgttaggttcgctgcatccattgcatgatgtcctttctgataacagagtccgaccaatttactccgtggattgatggcaaaacttgagacctagatatagttaggcgcctgtattgggttgaacttccagcagcattcggtggtcgcatcatcattgcaatggttggaaagggctttggccatatattagttgatgaggtaaagaaatgccgatcagaatcccttctgaaaaatctggaataccccttaagcttctctttgggagtagcatttagctttgtcatgcttacacttgagttaccaccattggtgggttttccattgggatgactacgaatctgagctgatggtttcagtcgatctaggaaccgcagaatgaaattcccaacattacgacccacttctatgtctctttcttgaatgctccggtgaactttgagtgctatgtcaaatgcagcacgagttcgtctgcaaagaaccacatcagaatgaccaaaaagttaattgtatcgcagcaccacttattaagaagccactgttgcagaaagccacaatgatatgaacttcctgaagagggaaaaaatgatgttgtttattaaacatcgataaacgataaaagaaatctaataggttttcatcaatgcataaaagctaaacctaaagtaatgaacatcatagtctagaatatcaaagaaaactaatggattgttcggtatctgtaataaaaaaataggaaaaggaatgcgaaaggaattgaagaaaatgagcgaagacctggattgcatataaagggcaagaaggaaaaatcaatggaaacttaaattcctcataaaaatcaggaagcaaataatccaaaaggttatgtaacatgaacaaagacttggatttcaaattaaaggcaatatgaaa----------------------
>Albizia_edwallii_Dalmaso_272@NODE_1_length_1126_cov_6.452848
----------------------------------------------------------------tgattgtgtatggaaacatgcaaaagaaaatcacatcatcccatgaaacaacattattcacaagaatgatacagctcattcttcacattccatgtaacatacaggaaaatgtgtctagctttttcaaagaaaatccaaaagaaaggcagaacgctggtactgtagtaaataaaaaaaatgtttactagttcttttaatctaaccatgtaaacaaagggtcaacagtcaactggcaaattcccaaagatgggctgaacaactacacaaaagtcagaaacgaacaagaaaaatggccaaagcgaggaatattcacctttatctagcaacaaggtacaattcagatttgaccagcaacaccaattcccggaagcatttaccacattgcacaaagtattatttaaccagaccctgtcgtgctccaaaactattatcacaagtcacaaataaagagatcggctgtgttaggttcgctgcatccattgcatgatgtcctttctgataacagagtccgaccaatttactccgtggattgatggcaaaacttgagacgtagacatacttaggcgcctgtattgggttgaagttccagcagcattcggtggtcgcatcatcattgcaatggttggaaagggctttggccatatattagttgatgaggtaaagaaatgccgatcagtgtcccttctgaaaaatctggaataccccttaggcttctcttggggagtagcatttggctttgtcatgcttacacttgagttaccaccgttggtgggttttccatgaggatgactacgaatctgagctgatggtttcagtcgatctaggaaccgcagaatgaaattcccaacattacgacccacttctatgtctctttcttgaatgctccggtgaactttgagtgctatgtcaaatgcagcgcgagttcgtctgtaaagaaccaaatcagaaagaccaaaaagttaattgtatcgcagcactacttataaagaagccactgttgcagcaagccacaatgatatgaacttcctgaagaggg-aaaaatgatgctgtttattaaacatcgataaatgataaaagaaatgtaataggttttcatcaatgcataaaagctaaacctatagtaa-------------------------------------------------------------------------------------------------------------------------------------------------------------------------------------------------------------------------------------------------------------------------
>Albizia_glabripetala_Lewis_1652@NODE_1_length_1082_cov_55.135323
------------------------------------------------------------------------------------------------------------------------------------------------------------------------------------------------------------------ctcattcttcacattccagtaactaaaaaaaatgtttaccagttcttttaatctaaccatgtagacaaagggtcaacagtcaattggcaattcaccaaagatgggctgaacaactatacaaacgtgagaaacgaacaagaacagcggctaaagcgaggaatattcacctttatcaaacaacgaggtaccattcagatttaaccagcaacaccaattcccggcagcattcaccacattgcataaagtattatttaaccagaccctgtcgtgctccaaaactattatcacaagtcacgaataaagagatcggctgtgttaggttcgctgcatccattgcatgatgtcctttctgataacagagtccgaccaatttactccgtggattgatggcaaaacttgagacgtagacatagttaggcgcctgtattgggttgaacttccagcagcattcggtggtcgcatcatcattgcaatggttggaaagggctttggccatatattagttgatgaggtaaagaaatgccgatcagaatcccttctgaaaaatctggaataccccttaagcttctctttgggagtagcgtttagctttgtcatgcttacacttgagttacc------ggtgggttttccattgggatgactacgaatctgagctgatggtttcagtcgatctaggaaccgcagaatgaaattcccaacattacgacccacttctatgtctctttcttgaatgctccggtgaactttgagtgctatgtcaaatgcagcacgagttcgtctgcaaagaaccacatcagaatgaccaaaaagttaattgtatcgcagcaccacttattaagaagccactgttgcagaaagccacaatgatatgaacttcctgaagagggaaaaaatgatgctgtttattaaacatcgataaacgataaaagaaatctaataggttttcatcaatgcattaaagctaaacctaaagtgatgaacatcatagtctagaatatccaagaaaactaatggatcgttcggtatctgtaataaaaaaataggaaaaggaatgcgaaaggaattgaagaaaatgagtgaa----------------------------------------------------------------------------------------------------------------------------------------------------------------
>Albizia_inundata_Wood_26530@NODE_1_length_1158_cov_198.928377
-----------------------------------------------------------------------gtatggaaacatgcaaaagaaaatcacaccatcccatgaaacaacattattcacaagaatgatacagctcattcttcacattccatgtgacatacaggaaaatgtgtctagctttttcaaagaaaatccaaaagcaaggcagaacgcttgtactgtagtaact-aaaaaaatgttaactagttcttttaatctaaccatgtagacaaagcgtcaacagtcaattggcaattcaccaaagatgggctgaacaactatacaaaagtgagaaacgaacaagaacagcggctaaggcgagggatattcacctttatcaaacaacgaggtaccattcagatttaaccagcaacaccaattcccggcagcattcaccacattgcatagagtattatttaaccagaccctgtcgtgctccaaaactattatcacaagtcacgaataaagagatcggctgtgttaggttcgctgcatccattgcatgatgtcctttctgataacagagtccgaccaatttacaccgtggattgatggcaaaacttgagacgtatacatacttaggcgcctgtattgggttgcagttccagcagcattcggtggtcgcatcatcattgcaatggttggaaagggctttggccatatattagttgatgaggtaaagaaatgccgatcagagtcccttctgaaaaatctggaataccccttaggcttctctttgggagtagcatttagctttgtcatgcttaaacttgagttaccaccgttggtggtttttccatgaggatgacttcgaatctgagctgatggtttcagtcgatctaggaaccgcagaatgaaattcccaacattacgacccacttctatgtctctttcttgaatgctccggtgaactttgagtgctatgtcaaatgcagcacgagttcgtctgtaaagaaccaaatcagaaagaccaaaaagttaattgtatcccagcaccacttattaagaagccattgttgcagaaagccacaatgatatgaaattgctgaagagggaaaaaatgatgaggtttattacacatcgataaacggtaaaagaaatctaataggttttcatcgatgcataaaagctaaacctaaagtaatgaacatcatagtctagaatatccaagaaaactaatggct---------------------------------------------------------------------------------------------------------------------------------------------------------------------------------------------------------------------------------
>Albizia_subdimidiata_var_minor_Gorts_341@NODE_1_length_1160_cov_32.277008
-------------------------------------------------------------------------------------------------------------------------------------------tcattcttcacattccatgtgacatacaggaaaatgtgtctagctttttcaaagaaaatccaaaagcaaggcagaacgcttgtactgtagtaact-aaaaaaatgttaactagttcttttaatctaaccatgtagacaaagggtcaacagtcaattggcaattcaccaaagatgggctgaacaactatacaaacgtgagaaacgaacaagaacagcggctaaagcgaggaatattcacctttatca---gacgaggtaccattcagatttaaccagcaacaccaattcccggcagcattcaccacattgcataaagtattatttaaccagaccctgtcgtgctccaaaactattatcacaagtcacgaataaagagatcggctgtgttaggttcgctgcatccattgcatgatgtcctttctgataacagagtccgaccaatttacaccgtggattgatggcaaaacttgagacgtagacatacttaggcgcctgtattgggttgcagttccagcagcattcggtggtcgcatcatcattgcaatagttggaaagggctttggccatatattagttgatgaggtaaagaaatgccgatcagagtcccttctgaaaaatctggaataccccttaggcttctctttgggagtagcatttagctttgtcatgcttacacttgagttaccaccgttggtggtttttccatgaggatgacaacgaatctgagctgatggtttcagtcgatctaggaaccgcagaatgaaattcccaacattacgacccacttctatgtctctttcttgaatgctccggtgaactttgagtgctatgtcaaatgcagcacgagttcgtctgtaaagaaccaaatcagaaagaccaaaaagttaattgtatcccagcaccacttattaagaagccactgttgcagaaagccacaatgatatgaaattgctgaagagggaaaaaatgatgctgtttattacacatcgataaacgataaaagaaatctaatgggttttcatcaatgcataaaggctaaacctaaagtaatgaacatcatagtctagaatatccaagaaaactaatggcttgttcggtatctgtaataaaaaattaggaaaagaaatacgaaaggaattgaagaacatgagcgaagacctata--------------------------------------------------------------------------------------------------------------------------------------------------------
>Albizia_tomentosa_Hughes_648@NODE_1_length_1222_cov_86.413100
------------------------------cctcttcc------------------atttcttttgattgtgtatggaaacatgcaaaagaaaatcacaccatcccatgaaacaacattattcacaagaatgatacagctcattcttc------------acatacaggaaaat-tgtctagctttttcaaagaaaatccaaaagaaaggcagaacgcttgtactgtagtaactaaaaaagatgtttactagttcttttaatctaaccatgtagacaaagggtcaacagtcaactgccaattccccaaagatgggctgaacaactatacaaaagtcagaaacgaacaagaaaaatggctaaagcgaggaatattcacctttatcaagcaacgatgtacaattccgatttgaccggccacaccaattcccggcagcacttaccacattgcacaaagtattattt-----gaccctgccgtgctccaaaactattatcacaagtcacgaataaagagattggctgtgttaggttcgctgcatccattgcatgatgtcctttctgataacagagtccgaccaatttactccgtggattgatggcaaaacttgagacgtagacatagttaggcgcctgtattgggttgaacttccagcagcattcggtggtcgcatcatcattgcaatggttggaaagggctttggccatatattagttgatgaggtaaagaaatgccgatcagaatcccttctgaaaaatctggaataccccttaagcttctctttgggagtagcatttagctttgtcatgcttacacttgagttactaccattggtgggttttccattgggatgactacgaatctgagctgatggtttcagtcgatctaggaaccgcagaatgaaattcccaacattacgacccacttctatgtctctttcttgaatgctccggtgaactttgagtgctatgtcaaatgcagcacgagttcgtctgcaaagaaccacatcagaatgaccaaaaagttaattgtatcgcagcaccacttattaagaagccactgttgcagaaagccacaatgatatgaacttcctgaagagggaaaaaatgatgctgtttattaaacatcgataaacgataaaagaaatctaataggttttcatcaatgcataaaagctaaacctaaagtaatgaacatcatagtctagaatatcaaagaaaactaatggattgtttggtatctgtaataaaaaaataggaaaaggactgcgaaaggaattgaagaa--------------------------------------------------------------------------------------------------------------------------------------------------------------------------
>Balizia_leucocalyx_Aguilar_1939@NODE_1_length_1511_cov_148.632497
--tctctacatttattatgcaatactttcaccttttccatttctttttcaattcttatttcttttgattgtgtatagaaacatgcaaaagaaaatcacaccatcccatgaaacaccattattcacaagaatgacacagctcattcttcatattccatgaaacatacaggaaaatgtgtctagctttttgaaagaaaatccaatggaaaggcagaatgcttgtactggagtaactaaaaaaaatgtttactagttcttttaatctaagcatgtagacaaagggtcaacagtcaactggcgattcctcaaagatgggctggacaactatacaaaagtcagaaacgaacaagaaaaatggctaaagcgaggaatattcacctttatcaagcaacgaggtacaattcagatttgaccaccaacaccaattcccggcagcatttacctcgttgcacaaagtattatttaaccagaccctatcgtgctccaaaactattatcacaagtcacgaattaagagatcggctgtgttaggttcgctgcatccattgcatgatgtcctttctgataacagagtccgaccaatttactccgtggattgatggcaaaactcgagacgtagaaatacttaggcgcctgtattgggttgaagttccagcagcacttggaggtcgcatcatcattgcaatggttggaaatggctttggccatacattagttgatgaggtaaagaaatgccgatcagagtcccttctgaaaaatctggaataccccttaggcttctctttgggagtagcatttagctttgtcatgcttacacttgagttaccaccgttggtgggttttccatgaggatgactacgaatctgagctgatggtttcagtcgatctaggaaccgcagaatgaaattcccaacattacgacccacttctatgtctctttcttgaatgctccggtggactttgagtgctatgtcaaatgcagcacgagttcgtctgtaaagaaccaaatcagaaagaccaaaaagttaattgtatcgcagcaccatttattaagaagccactgttgcagaaagccacaatgatatgaactcgctgaagagggaaaaaatgatgctgcttattacacatcgataaacgataaaagaaatctaataggttttcatcaatgcataaaagctaaacctaaagtaatgaacatcatagtctagaatatccaagaaaactaatggcttgttcggtatctgtaataagaaattaggaaaagca--atagaaggaattgaagaacatgagcgaagacctggattgcacataaagggcaagaaggaaaaatcaatggaaattcaaattccacataaaaagcaggaagccaataatccaaaaagatatgtaacatgagcgaagacttggatttcacat-aaaggcaataaggaaataatcaacggaaaatccacta
>Cathormion_rhombifolium_Deighton_3618@NODE_1_length_1236_cov_90.075065
------------------------------------------------------------------------------------------------------------------------------------atacagctcattcttcacattccatgtaacatacaggaaaatgtgtctagctttttcaaagaaaatccaatggaaaggcagaatgcttgtactggagtaactaaaaaaaatgtttactagttcttttaatctaaccatgtagacaaagggtcaacagtcaactggc-attcctcaaagatgggctggacaactatacaaaagtcagaaacgaacaagaaaaatggctaaagcgaggaatattcacctttatcaagcaacgaggtacaattcagatttgac---caacaccaattcccggcagcatttacctcgttgcacaaagtatcatttaaccagaccctatcgtgctccaaaactattatcacaaatcacggataaagagatcggctgtgttaggttcgatgcatccattgcatgatgtcctttctgataacagagtccgaccaatttactccgtggattgatggcaaaacttgagacgtagaaatacttaggcgcctgtattgggttgaagttccagcagcatttggaggtcgcatcatcattgcaatggttggaaatggctttggccatacattagttgatgaggtaaagaaatgccgatcagagtcccttctgaaaaatctggaataccccttaggcttctctttgggagtagcatttagctttgtcatgcttacacttgagttaccaccgttggtgggttttccatgaggatgactacgaatctgagctgatggtttcagtcgatctaggaaccgcagaatgaaattcccaacattacgacccacttctatgtctctttcttgaatgctccggtggactttgagtgctatgtcaaatgcagcacgagttcttctgtaaagaaccaaatcagcaagaccaaaaagttaattgtatcgcagcaccacttattaagaagccactgttgcagaaagccacaatgatatgaacttgctgaagagggaaaaaatgatgctgcttattacacatcgataaacgattaaagaaatctaataggttttcatcaatgcataaaagcaaaacctaaagtaatgaacatcatagtctagaatatccaagaaaactactggcttgttaggtatctgtaataaaaaattaggaaaagcaatatagaaggaattgaagaacatgagcgaagacctgggttgcacataaagggcaagaaagaaaaatgaatggcgac----------------------------------------------------------------------------------cactaacagaagaccaagttgtaaattgatta
>Enterolobium_cyclocarpum_MWC9020@NODE_1_length_1412_cov_175.110112
------------------------------------------------------------------------------------------------------------------acattattcacaagaatgatacagctcattcttcacattccatgtaacatacaggaaaatgtgtctagctttttcaaagaaaatccaaaagaaaggcagaatgcttgtactgtagtaacaaaaaaaaatgtttgctagttctttttatctaaccatgtggacaaagggtcaacagtcaactggcaattccccaaagctgggctgaacaactatacaaaagtcagaaacgaacaagaaaaatggccaaagcgagcaatattcaccttcatcaagcaacgaggtacaattcagatt-------------------ccggcagcatttaccacaatgcacaaagtattatttaaccagaccctatggagctccaaaactattaccacaagtcacgaataaagagatcggctgtgttagcctcgctgcatccattgcatgatgtcctttctgataacagagtccgaccaatttactccggggattgatggcaaaacttgagacgtagacatacttaggcgcctgtattgggttgaagttccagcagcattcggtggtcgcatcatcattgcaatggttggaaagggctttggccatatattagttgatgaggtaaataaatgccgatcagagtcccttctgaaaaatttggaataccccttaggcttctctttggcagtagcatttagctttgtcatgcttacacctgagttaccaccgttggtgggttttccatgaggatgactacgaatctgagccgatggtttcagtcgatctaggaaccgcagaatgaaattcccaacattacgacccacttctatgtctctttcttgaatgctccggtgaactttgagtgctacgtcaaatgcagcacgagttcgtctgtaaaaaaccaaatcagaaagaccaaaaggttaattgtatcgcagcaccacttattaagaagccactgttgcagaaagccacaatgatatgaacttcctgaagaggggaaaaatgatgctgtttattacacatcgataaacgataaaagaaatctaataggttttcatcaatgcataaaagctaagcctaaagtaatgaacatcatagtctagagtatccaagaaaacaaatggcttgttcggtatctgcaataaaaaattaggaa-----------aaggaattgaagaacatgagcgaaggcctggattgcacataaagagcaagaaggaaaaattaatggaaattcaaatttcacctataaagcaggaagcaaataatccaaaaagatatgtaacatgagcgaagacttggatttcatgtaaaaggcaacaagaaaatgatcaatggaaaatccacta
>Hydrochorea_corymbosa2_Iganci_862@NODE_1_length_1514_cov_485.396162
tgtctctacatttattatgcaatactctcacctttcccatttctttttcgattcttatttcttttgattgtgtatggaaacatgcaaaagaaaatcacaccatcccatgaaacaccattattcacaagaatgatacagctcattcttcacattccatgtaacatacaggaaaatgtgtctagctttttcaaagaaaatccaatggaaaggcagaatgcttgtactggagtaactaaaaaaaatgtttactagttcttttaatctaaccatgtagacaaagggtcaacagtcaactggcaattcctcaaagatgggctggacaagtatacaaaagtcagaaacgaacaagaaaaatggctaaagcgaggaatattcacctttatcaagcagcgaggtacaattctgatttgaccagcaacaccaattcccggcagcatttacctcgttgcacaaagtattatttaaccagaccctgtcgtgatccaaaactattatcacaagtaacgaataaagagatcggctgtgttaggttcgctgcatccattgcatgatgtcctttctgataacagagtccgaccaatttactccgtggattgatggcaaaacttgagacgtagaaatacttaggcgcctgtattgggttgaagttccagcagcatttggaggtcgcatcatcattgcaatggttggaaatggctttggccatacattagttgatgaggtaaagaaatgccgatcagagtcccttctgaaaaatctggaataccccttaggcttctctttgtgagtagcatttagctttgtcatgcttacacttgagttaccaccgttggtgggttttccatgaggatgactacgaatctgagctgatggtttcagtcgatctaggaaccgcagaatgaaattcccaacattacgacccacttctatgtctctttcttgaatgctccggtggactttgagtgctatgtcaaatgcagcacgagttcgtctgtaaagaaccaaatcagcaagaccaaaaagttaattgtatcgcagcaccacttattaagaagccactgttgcagaaagacacaatgatatgaacttgctgaagagggaaaaaatgatgctgcttattacacatcgataaacgataaaagaaatctaataggttttcatcaatgcataaaagcaaaacctaaagtaatgaacatcatagtctagaatatccaagaaaactactggcttgttcggtatctgtaataaaaaattaggaaaagcaatatagaaggaattgaagaacatgagcgaagacctggattgcacataaagggcaagaaagaaaaatgaatggaaat------------------------------------------------------------------------------------------------------------------
>Hydrochorea_gonggrijpii_Tillett_45696@NODE_1_length_1119_cov_165.754319
---------------------------------------------------------------------------------------------------------------------------------------------------------------------------aatgtgtctagctttttaaaaaaaaatccaatggaaaggcagagtgcttgtactggagtaactaaaaaaaatgtttactagttcttttaatctaaccatgtagacaaagggtcaacagtcaactggcaattcctcaaagatgggctggacaactatacaaaagtcagaaacgaacaagaaaaatggctaaagcgaggaatattcacctttatcaagcaacgaggtacaattcagatttgaccagcaacaccaattcccggcagcatttacctcgttgcacaaagtattatttaaccagaccctatcgtgctccaaaactattatcacaagtcacgaataaagagatcgcctgtgttaggttcgctgcatccattggatgatgtcctttctgataacagagtccgaccaatttactccgtggattgatggcaaaacttgagacgtagaaatacttaggcgcctgtattgggttgaagttccagcagcatttggaggtcgcatcatcattgcaatggttggaaatggctttggccatacattagttgatgaggtaaagaaatgccgatcagagtcccttctgaaaaatctggaataccccttaggcttctctttgggagtagcatttagctttgtcatgcttacacttgagttaccaccgttggtgggttttccatgaggatgactacgaatctgagctgatggtttcagtcgatctaggaaccgcagaatgaaattcccaacattacgacccacttctatgtctctttcttgaatgctccggtggactttgagtgctatgtcaaatgcagcacgagttcgtctgtaaagaaccaaatcagaaagaccaaaaagttaattgtatcgcagcaccacttattaagaagccactgttgcagaaagccagaatgatatgaacttgctgaagagggaaaaaatgatgctgcttattacatatcgataaacgataaaagaaatctaataggttttcatcaatgcataaaagcaaaacctaaagtaatgaacatcatagtctagaatatccaagaaaactaatggcttgttcggtatctgtaataaataattaggaaaagcaatatagaaggaattgaagaacatgag--------------------------------------------------------------------------------------------------------------------------------------------------------------------
>Jupunba_abbottii_Zanoni_21220@NODE_1_length_1144_cov_109.416120
-------------------------------------------------------------------------------------------------------------------------------------------------------------------------------------------------------------aaaggcagaatgcttgtactgtagtaact-aaaaaaatgtttactagttcttttaatctaaccatgtagacaaagggtcaacagttaactggcaattcctcaaagatgggctggacaactatacaaaagccagaaacgaacaagaaaaatggctaaagcgaggaatattcacctttatcaagcaacaaggtacaatttagatttgaccagcaacaccaattcccggcagcatttacctcgttgcacaaagtattatttaaccagaccctatcgtgctccaaaactattatcacaagtcacgaataaagagatcggctgtgttaggttcgctgcatccattgcatgatgtcctttctgataacagagtccgaccaatttactccgtggattgatggcaaaacttgagacgtagaaatacttaggcgcctgtattgggttgaagttccagcagcatttggaggtcgcatcatcattgcaatggttggaaatggctttggccatacattagttgatgaggtaaagaaatgccgatcggagtcccttctgaaaaatctggaataccccttaggcttctctttgggagtagcatttagctttgtcatgcttacacttgagttaccaccgttggtgggttttccatgaggatgactacgaatctgagctgatggtttcagtcgatctaggaaccgcagaatgaaattcccaacattacgacccacttctatgtctctttcttgaatgctccggtggactttgagtgctatgtcaaatgcagcacgagttcgtctgtaaagaaccaaatcagaaagaccaaaaagttaattgtatcgcagcaccacttattaagaagccactgttgcagaaagccacaatgatatgaacttgctgaagagggaaaaaatgatgctgcttattacacatcgataaacgataaaagaaatctaataggttttcatcaatgcataaaagctaaacctaaagtaatgaacatcatagtctagaatatccaagaaaactaatggcttgttcggtatctgtaataaaaaattaggaaaagcaatatagaaggaattgaagaacatgagcgaagacctggattgcacataaagggcaagaaggaaaaatcaatggaaattcaaattcca--------------------------------------------------------------------------------------------------------
>Jupunba_cochleata_Bonadeu_673@NODE_1_length_1606_cov_124.245258
-gtctatacatttattatgcaatactttcaccttttccatttctttttcaattcttatttcttttgattgtgtatgtaaacatgcaaaagaaaatcacaccatcccatgaaacagcattattcacaagaatgatacagctcattcttcacattccatgtaacatacaggaaaatgtgtctagctttttcaaagaaaatccaatggaaaggcagaatgcttgtactgtagtaattaaaaaaaatgtttaccagttcttttaatctaaccatgtagacaaagggtcaacagtcaactggcaattccccaaagatgggctggacaactatacaaaagtcagaaaagaacaagaaaaatggctaaagcgaggaatattcaccttcatcaagcaacaaggtacaattcagatttgaccagcaacaccaattcccggcagcatttagctccttgcacaaagtattatttaaccagaccctatcgtgcccc-aaactattatcacaagtcacgaataaagagatcggctgtgttaggttcgctgcatccattgcatgatgtcctttctgataacagagtccgaccaatttactccgtggattgatggcaaaacttgagacgtagaaatacttaggcgcctgtattgggttgaagttccagcagcatttggtggtagcatcatcattgcaatggttggaaatggctttggccatacattagttgatgaggtaaagaaatgccgagcagagtcccttctgaaaaatctggaataccccttaggcttctctttgggagtagcatttagctttgtcatgcttacacttgagttaccaccgttggtgggttttccatgaggatgactacgaatctgagctgatggtttcagtcgatctaggaaccgcagaatgaaattcccaacattacgacccacttctatgtctctttcttgaatgctccggtggactttgagtgctatgtcaaatgcagcacgagttcgtctgtaaagaaccaaatcagaaagaccaaaaagttaattgtatcgcagcaccacttattaagaagccactgttgcagaaagccacaatgatatgaacttgctgaagagggaaaaaatgatgctgcttattacacatcgataaacgataaaagaaatctaataggttttcatcaatgtataaaagctaaacctaaagtaatgaacatcatagtctagaatatccaagaaaactaatggcttgttcggtatctgcaataaaaaattaagaaaagcaatatagaaggaattgaagaacatgagcgaagacctggattgcacataaagggcaagaaggaaaaatcaatggaaattcaaattccacataaaaagcaggaagccaataatccaaaaagatatgtaacatgagcgaagacttggatttcacat-aaaggcaataaggaaataatcaatggaaaatccacta
>Jupunba_floribunda_Iganci_883@NODE_1_length_1552_cov_120.045424
-----ttatatttattatgcaatact-tcaccttttccatttctttttcaattcttatttcttttgattgtgtatggaaacatgcaaaagaaaatcacaccatcccatgaaacaccattattcacaagagtgatacagctcattcttcacattccatgtaacatacaggaaaatgtgtctagctttttcaaagaaaatccaatggaaaggcagaatgcttgtactgtagtaactaaaaaaaatgtttactaggtcttttaatctaaccatgtagacaaagggtcaacagtcaactggcaattcctcaaagatgggctggacaactatacaaaagtcagaaacgaacaagaaaaatggctaaagcgaggaatattcacctttatcaagcaacgaggtacaattcagatttgaccagcaacaccaattcccggcagcttttacctcgttgcacaaagtattatttaaccagaccctatcgtgctccaaaactattatcacaagtcacgaataaagagatcggctgtgttaggttcgctgcatccattgcatgatgtcctttctgataacagagtccgaccaatttactccgtggattgatggcaaaacttgagacgtagaaatacttaggcgcctgtattgggttgaagttccagcagcatttggaggtcgcatcatcattgcaatggttggaaatggctttggccatacattagttgatgaggtaaagaaatgccgatcagagtcccttctgaaaaatctggaataccccttaggcttctctttgggagtagcatttagctttgtcatgcttacacttgagttaccaccgttggtgggttttccatgaggatgactacgaatctgagctgatggtttcagtcgatctaggaaccgcagaatgaaattcccaacattacgacccacttctatgtctctttcttgaatgctccggtggactttgagtgctatgtcaaatgcagcacgagttcgtctgtaaagaaccaaatcagaaagaccaaaaagttaattgtatcgcagcaccacttattaagaagccactgttgcagaaagccataatgatatgaacttgctgaagagggaaaaaatgatgctgcttattacacatcgataaacgataaaagaaatctaataggttttcatcaatgcacaaaagctaaacctaaagtaatgaacatcatggtctagaatatccaagaaaactaatggcttgttcggtatc--taataaaaaattaggaaaagcaatatagaaggaattgaagaacatgaacgaagacctggattgcacataaagggcaagaaggaaaaatcaatggaaattcaaattccacataaaaagcaggaagccaataatccaaagagatatgtaacatgagcgaagacttggatttcacataaaaggaaataaggaaat--------------------
>Jupunba_idiopoda_Quesada_1718@NODE_1_length_1165_cov_98.172794
-----------------------------------------------------------------------------------------------------------------------------aagaatgatacagctcattcttcacattccatgtaacatacaggaaaatgtgtctagctttttcaaagaaaatccaatggaaaggcagaatgcttttactggagtaactaaaaaaaatgtttactagttcttttaatctaaccatgtagacaaagggtcaacagtcaactggcaattcctcaaagatgggctggacaactatacaaaagtcagaaacgaacaagaaaaatggctaaagcgaggaacattcacctttatcaagcaacgaggtacaattcagatttgaccagcaacatcaattaccggcagcatttacctcgttgcacaaagtattatttaaccagaccctatcgtgctccaaaactattatcacaagtcacgaataaagagatcggctgtgttaagttcgctgcatccattgcatgatgtcctttctgataacagagtccgaccaatttactccgtggattgatggcaaaacttgagacgtagaaatacttaggcgcctgtattgggttgaagttccagcagcatttggaggtcgcatcatcattgcaatggttggaaatggctttggccatacattagttgatgaggtaaagaaatgccgatcagagtcccttctgaaaaatctggaatacccctttggcttctctttgggagtagcatttagctttgtcatgcttacacttgagttaccaccgttggtgggttttccatgaggatgactacgaatctgagctgatggtttcagtcgatctaggaaccgcagaatgaaattcccaacattacgacccacttctatgtctctttcttgaatgctccggtggactttgagtgctatgtcaaatgcagcacgagttcgtctgtaaagaaccaaatcagaaagaccaaaaagttaattgtatcgcagcaccacttattaagaagccactgttgcagaaagccacaatgatatgaacttgctgaagagggaaaaaatgatgctgcttattacacatcgataaacgataaaagaaatctaataggttttcatcaatgcataaaagctaaacctaaagtaatgaacatcatagtctagaatatccaagaaaactaatggcttgttcggtatctgtaataaaaaattaggaaaagcaatatagaaggaattgaagaacatgag--------------------------------------------------------------------------------------------------------------------------------------------------------------------
>Jupunba_laeta_Mori_25147@NODE_1_length_1000_cov_57.719393
--------------------------------------------------------------------------------------------------------------------------------------------------------------------------------------------------------------------gaatgcttgtactgtagtaactaaaaaaaatgtttactagttctttcaatctaaccatgtagacaaagggtcaacagtcaactggcaattccccaaagatgggctggacaactatacaaaagtcagaaacgaacaagaaaaatggctaaagcgaggaatattcacctttatcaagcaacgaggtccaattcagatttgaccagcaacaccaattcccggcagcatttacctcattgcacaaagtattatttaaccagaccctatcgtgctccaaaactattatcacaagtcacgaataaagagatcggctgtgttaggttcgctgcatccattgcatgatgtcctttctgataacagagtccgaccaatttactccgtggattgatggcaaaacttgagacgtagaaatacttaggcgcctgtattgggttgaagttccagcagcatttggaggtcgcatcatcattgcaatggttggaaatggctttggccatacattagttgatgaggtaaagaaatgccgatcagagtcccttctgaaaaatctggaatactccttaggcttctctttgggagtagcatttagctttgtcatgcttacacttgagttaccaccgttggtgggttttccatgaggatgactacgaatctgagctgatggtttcagtcgatctaggaaccgcagaatgaaattcccaacattacgacccacttctatgtctctttcttgaatgctccggtggactttgagtgctatgtcaaatgcagcacgagttcgtctgtaaagaaccaaatcagaaagaccaaaaagttaattgtaccgcagcaccacttattaagaagccactgttgcagaaagccacaatgatatgaacttgctgaagagggaaaaaatgatgctgcttattacacatt-ataaacgataaaagaaatctaataggttttcatcaatgcataaaagctaaacctaaagtaatgaacatcatagtctagattatcc-------------------------------------------------------------------------------------------------------------------------------------------------------------------------------------------------------------------------------------------------
>Jupunba_langsdorfii_Ribeiro_728@NODE_1_length_1913_cov_92.495643
tgtctctgcatttattatgcaatactttcaacttttccatttctttttcaattcttatttcttttgattgtgtatggaaacatgcaaaagaaaatcacaccatcccatgaaacaccattattcacaagaatgatacagctcattcttcacattccatgtaacatacaggaaaatgtgtctagctttttcaaagaaaatccaatggaaaggcagaatgcttgtactgtagtaacgaaaaaaaatgtttactagttcttttaatctaaccatgtagacaaagggtcaacagtcaactggcaattccccaaagatgggctggacaactatacaaaagtcagaaacgaacaagaaaaatggctaaagcgaggaatattcacctttatcaagcaacgaggtacaattcagatttgaccagcaacaccaattcccggcagcatttacctcgttgcacaaagtgttatttaaccagaccctatcgtgctccaaaactattatcacaagtcacgaataaagagatcggctgtgttaggttcgctgcatccattgcatgatgtcctttctgataacagagtccgaccaatttactccgtggattgatggcaaaacttgagacgtagaaatacttaggcgcctgtattgggttgaagttccagcagcatttggaggtcgcatcatcattgcaatggttggaaatggctttggccatacattagttgatgaggtaaagaaatgccgatcagagtcccttctgaaaaatctggaataccccttaggcttctctttgggagtagcatttagctttgtcatgcttacacttgagttaccaccgttggtgggttttccatgaggatgactacgaatctgagctgatggtttcagtcgatctaggaaccgcagaatgaaattcccaacattacgacccacttctatgtctctttcttgaatgctccggtggactttgagtgctatgtcaaatgcagcacgagttcgtctgtaaagaaccaaatcagaacgaccaaaatgttaattgtatcgcagcaccacttgttaagaagccactgttgcagaaagccacaatgatatgaacttgctgaagagggaaaaaatgatgctgcttattacacatcgataaaccataaaagaaatctaataggttttcatcaatgcataaaagctaaacctaaagtaatgaacatcatagtctagaatatccaagaaaactaatggcttgttcggcatctgtaataaaaaattaggaaaagcaatatagaaggaattgaagaacatgagcgaagacctggattgcacataaagggcaagaaggaaaaatcaatggaaattcaaattccacataaaaagcaggaagccaataatccaaaaagatatgtaacatgagcgaagacttggatttcacataaaaggcaataaggaaataatcaatggaaaatccacta
>Jupunba_leucophylla_Iganci_839@NODE_1_length_1667_cov_208.877987
tgtctctacatttattatgcaatactttcaccttttccatttctttttcaattcttatttcttttgattgtgtatggaaacatgcaaaagaaaatcacaccatcccatgaaacaccattattcacaagaatgatacagctcattcttcacattccatgtaacatacaggaaaatgtgtctagctttttcaaagaaaatccaatggaaaggcagaatgcttgtactgtagtaactaaaaaaaatgtttactagttcttttaatctaaccatgtagacaaagggttaacattcaactggcaattcctcaaagatgcgctggacaactatacaaaagtcagagacgaacaagaaaaatggctaaagcgacgaatattcacctttatcaagcaacgaggtacaattcagctttgaccagcaacaccaattcccggcagcatttacctcgttgcacagagtattatttaaccagaccctatcgtgctccaaaactattatcacaagtcacgaataaagagatcggctgtgttaggttcgctgcatccattgcatgatgtccttcctgataacagagtccgaccaatttactccgtggattgatggcaaaacttgagacgtagaaatacttaggcgcctgtattgggttgaagtgccagcagcatttggaggtcgcatcatcattgcaatggttggaaatggctttggccatacattagttgatgaggtaaagaaatgccgatcagagtcccttctgaaaaatctggaataccccttaggcttctctttgggagtagcatttagctttgtcatgcttacacttgagttaccaccgttggtgggttttccatgaggatgactacgaatctgagctgatggtttcagtcgatctaggaaccgcagaatgaaattcccaacattacgacccacttctatgtctctttcttgaatgctccggtggactttgagtgctatgtcaaatgcagcacgagttcgtctgtaaagaaccaaatcagaaagaccaaaaagttaattgtatcgcagcaccacttattaagaagccactgttgcagaaagccacaatgatatgaacttgctgaagagggaaaaaatgatgctgcttattacacatt-ataaacgataaaagaaatctaataggttttcatcaatgcataaaagctaaacctaaagtaatgaacatcatagtctagaatatccaagaaaactaatgacttgttcggtatctgtaataaaaaattaggaaaagcaatatagaaggaattgaagaacatgagcgaagacctggattgcacataaagggcaagaaggaaaaatcaatggaaattcaaattccacataaaaagcaggaagccaataatccaaaaagatatgtaacatgagcgaagacttggatttcacataaaaggcaataaggaaataatcaatggaaaatccacta
>Jupunba_limae_Iganci_261@NODE_1_length_1712_cov_103.325382
tgtctctacatttattatgcaatactttcaccttttccatttctttttcaattcttatttcttttgattgagtatggaaacatgcaaaagaaaatcacaccatcccaagaaacaccattattcacaagaatgacacagctcattcttcacattccatgtaacagacaggaaaatgtgtctagctttttcaaagaaaatccaatggaaaggcagaatgcttgtactgtagtaactaaaaaaaatgtttactagttcttttaatctaaccatgtagacaaagggtcaacagtcaaccggcaattctccaaagatgggctggacaactatacaaaagtcagaaacgaacaagaaaaatggctaaagcgaggaatattcacctttagcaagcaacgaggtacaattcagatttgaccagcaacaccaattcccggcagcatttacgtcattgcacaaagtattatttaaccagatcctatcgtgctccaaaactattatcacaagtcaggaataaagagatcggctgtgttaggttcgctgcatccattgcatgatgtcctttctgataacagagtccgaccaatttactccgtggattgatggcaaaacttgagacgtagaaatacttaggcgcctgtattgggttgaagtgccagcagcatttggaggtcgcatcatcattgcaatggttggaaatggctttggccatacattagttgatgaggtaaagaaatgccgatcagagtcccttctgaaaaatctggaataccccttaggcttctctttgggagtagcatttagctttgtcatgcttacacttgagtcaccaccgttggtgggttttccatgaggatgactacgaatctgagctgatggtttcagtcgatctaggaaccgcagaatgaaattcccaacattacgacccacttctatgtctctttcttgaatgctccggtggactttgagtgctatgtcaaatgcagcacgagttcgtctgtaaagaaccaaatcagaaagaccaaaaagttaattgtatcgcagcaccacttattacgaagccactgttgcagaaagccacaatgatatgaacttgctgaagagggaaaaaatgatgctgcttattacacatt-ataaacgataaaagaaatcaaataggttttcatcaatgcataaaagccaaacctaaagtaatgaacatcatagtctagaatacccaagaaaactaatgacttgttcggtatctgtaataaaaaattaggaaaagcaatatagaaggaattgaagaacgtgagcgaagacctggattgcacataaagggcaagaaggaaaaatcaatggaaattcaaattccacataaaaagcaggaagccaataatccaaaaagatatgtaacatgagcgaagacttggatttcacataaaaggcaataaggaaataatcaatggaaaatccacta
>Jupunba_longipedunculata_Cardona_2682@NODE_1_length_1183_cov_125.888788
-----------------------------------------------------------------------------aaacatgcaaaagaaaatcacaccatcccatgaaacaccattattcacaagaatgatacagctcattcttcacattccatgtaacatacaggaaaatgtgtctagctttttcaaagaaaatccaatggaaaggcagaatgcttgtactgtagtaactaaaaaaaatgtttactagtacttttaatctaaccatgtagacaaagggtcaccagtcaactggcaattcctcaaagatgggctggacaactatacaaaagtcagaaacgaacaagaaaaatggctaaagcgagaaatattcacctttatcaagcaacgaggtacaattcagatttgaccagcaacaccaattcccggcagcatttacctcgttgcac--agtattatttaaccagaccctatcgtgctccaaaactattatcacaagtcacgaataaagagatcggctgtgttaggttcgctgcatccattgcatgatgtcctttctgataacagagtccgaccaatttactccgtggattgatggcaaaacttgagacgtagaaatacttaggcgcctgtattgggttgaagtgccagcagcatttggaggtcgcatcatcattgcaatggttggaaatggctttggccatacattagttgatgaggtaaagaaatgccgatcagagtcccttctgaaaaatctggaataccccttaggcttctctttgggagtagcatttagctttgtcatgcttacacttgagttaccaccgttggtgggttttccatgaggatgactacgaatctgagctgatggtttcagtcgatctaggaaccgcagaatgaaattcccaacattacgacccacttctatgtctctttcttgaatgctccggtggactttgagtgctatgtcaaatgcagcacgagttcgtctgtaaagaaccaaatcagaaagaccaaaaagttaattgtatcgcagcaccacttattaagaagccactgttgcagaaagccacaatgatatgaacttactgaagagggaaaaaatgatgctgcttattacacatcgataaacgataaaagaaatctaataggttttcattaatgcataaaagctaaacctaaagtaatgaacatcatagtctagaatatccaagaaaactaatggcttgttcggtatctgtaataaaaacttaggaaaag------------------------------------------------------------------------------------------------------------------------------------------------------------------------------------------------
>Jupunba_oppositifolia_Liegier_16014@NODE_1_length_1166_cov_121.660239
---------------------------------------------------------------------------------------------------------------------------------------------------------------------caggaaaatgtgtctagctttttcaaagaaaatccaatggaaaggcagaatgcttgtactgtagtaact-aaaaaaatgtttactagttcttttaatctaaccatgtagacaaagggtcaacagttaactggcaattcctcaaagatgggctggacaactatacaaaagccagaaacgaacaagaaaaatggctaaagcgaggaatattcacctttatcaagcaacgaggtaaaattcagatttgaccagcaacaccaattcccggcagcatttacctcgttgcacaaagtattatttaaccagaccctatcgtgctccaaaactattatcacaagtcacgaataaagagatcggctgtgttaggttcgctgcatccattgcatgatgtcctttctgataacagagtccgaccaatttactccgtggattgatggcaaaacttgagacgtagaaatacttaggcgcctgtattgggttgaagttccagcagcatttggaggtcgcatcatcattgcaatggttggaaatggctttggccatacattagttgatgaggtaaagaaatgccgatcagagtcccttctgaaaaatctggaataccccttaggcttctctttgggagtagcatttagctttgtcatgcttacacttgagttaccaccgttggtgggttttccatgaggatgactacgaatctgagctgatggtttcagtcgatctaggaaccgcagaatgaaattcccaacattacgacccacttctatgtctctttcttgaatgctccggtggactttgagtgctatgtcaaatgcggcacgagttcgtctgtaaagaaccaaatcagaaagaccaaaaagttaattgtatcgcagcaccacttattaagaagccactgttgcagaaagccacaatgatatgaacttgctgaagagggaaaaaatgatgctgcttattacacatcgataaaggataaaagaaatcaaataggttttcatcaatgcataaaagctaaacctaaagtaatgaacatcatagtctagaatatccaagaaaactaatggcttgttcggtatctgtaataaaaaattaggaaaagcaatatagaaggaattgaagaacatgagcgaagacctggattgcacataaagggcaagaaggaaaaatca--------------------------------------------------------------------------------------------------------------------------
>Jupunba_oxyphyllidia_Yonker_6157@NODE_1_length_1143_cov_116.842402
--------------------------------------------------------------------------------------------------------------------------------------------------------tccatgtaacatacaggaaaatgtgtctagctttttcaaagaaaatccaatggaaaggcagaatgcttttactggagtaactaaaaaaaatgtttactagttcttttaatctaaccatgtagacaaagggtcaacagtcaactggtaattcctcaaagatgggctggacaactatacaaaagtcagaaaggaacaagaaaaatggctaaagccaggaatattcacctttatcaagcaacgaggtacaattcagatttgaccagcaacaacaattcccggcagcatttacctcgttgcacaaagtattatttaaccagaccctatcgtgctccaaaactattatcacaagtcacgaataaagagatcggctgtgttaggttcgctgcatccattgcatgatgtcctttctgataacagagtccgaccaatctactccgtggattgatggcaaaacttgagacgtagaaatacttaggcgccggtattgggttgaagttccagcagcatttggaggtcgcatcatcattgcaatggttggaaatggctttggccatacattagttgatgaggtaaagaaatgccgatcatagtcccttctgaaaaatctggaataccccttaggcttctctttgggagtagcatttagctttgtcatgcttacacttgagttaccaccgttggtgggttttccatgaggatgactacgaatctgagctgatggtttcagtcgatctaggaaccgcagaatgaaattcccaacattacgacccacttctatgtctctttcttgaatgctccggtggactttgagtgctatgtcaaatgcagcacgagttcgtctgtaaagaaccaaatcagaaagaccaaaaagttaattgtatcgcagcaccacttattaagaagccactgttgcagaaagccacaatgatatgaacttgctgaagagggaaaaaatgatgctgcttattacacatcgataaacgataaaagaaatctaataggttttcatcaatgcataaaagctaaacctaaagtaatgaacatcatagtctagaatatccaagaaaactaatggcttgttcggtatctgtaataaaaaattaggaaaagcaatatagaaggaattgaagaacatgagcgaag---------------------------------------------------------------------------------------------------------------------------------------------------------------
>Jupunba_trapezifolia_Simon_1600@NODE_1_length_1507_cov_283.455234
tgtctctacatttattatgcaatactttcaccttttccatttcgttttcaattcttatttcttttgattgtgtatggaaacatgcaaaagaaaatcacaccatcccatgaaacaccattattcacaagaatgatacagctcattcttcacattccatgtaacatacaggaaaatgtgtctagctttttcaaagaaaatccaatggaaaggcagaatgcttgtactgtagtaactaaaaaaaatgtttactagttcttttaatctaaccatgtagacaaagggtcaacagtcaactggcaattcctcaaagatgggctggacaactacacaaaagtcagaaacgaacaagaaaaatggctaaagcgaggaatattcacctttatcaagcaacgaggcacaattcagatttgaccagcaacaccaattccgggcagcatttacctcgttgcacaaagtattatttaaccagaccctatcgtgctccaagactattatcacaagtcacgaataaagagatcggttgcgttaggttcgctgcatccattgcatgatgtcctttctgataacagagtccgaccaatttactccgtggattgatggcaaaacttgagacgtagaaatacttaggcgcctgtattgggttgaagttccagcagcatttggaggtcgcatcatcattgcaatggttggaaatggctttggccatacattagttgatgaggtaaagaaatgccgatcagagtcccttctgaaaaatctggaataccccttgggcctctctttgggagtagcatttagctttgtcatgcttacacttgagttaccaccgttggtgggttttccatgaggatgactacgaatctgagctgatggtttcagtcgatctaggaaccgcagaatgaaattcccaacattacgacccacttctatgtctctttcttgaatgctccggtggactttgagtgctatgtcaaatgcagcacgagttcgcctgtaaagaaccaaatcagaaagaccaaaaagttaattgtatcgcagcaccacttattaagaagccactgttgcagaaagccacaatgatatgaacttgctgaagagggaaaaaattatgctgcttattacacatcgataaacgacaaaagaaatctaataggttttcatcaatgcataaaagctaaacctaaagtaatgaacatcatagtctagaatatccaagaaaactaatggcttgttcggtatatgtaataaaaacttaggaaaaggaatatagaaggaattgaagaacatgagcgaagacctggtttgcacataaagggaaagaaggaaaaagcaatggaaattcaaattccacataaaaagcaggaagccaataatccaaaaagatatgtaacatgagcgaagacttggat---------------------------------------------
>Jupunba_villosa_Borges_423@NODE_1_length_1521_cov_143.792936
------------------------ctttcaccttttccatttctttttcaattcttatttcttttgattgtgtatggaaacatgcaaaagaaaatcacaccatcccaagaaacaccattattcacaagaatgacacagctcattcttcacattccatgtaacatacaggaaaatgtgtctagctttttcaaagaaaatccaatggaaaggcagaatgcttgtactgtagtaactaaaaaaaatgtttactagttcttttaatctaaccatgtagacaaagggtcaacagtcaaccggcaattccccaaagatgggctggacaactatacaaaagtcagaaacgaacaagaaaaatggctacagcaaggaatattcacctttagcaagcaacgaggtacaattcagatttgaccagcaacaccaattcccggcagcatttacctcattgcacaaagtattatttaaccagaccctatcgtgctccaaaactattatcacaagtcaggaataaagagatcggctgtgttaggttcgctgcatccattgcatgatgtcctttctgataacagagtccgaccaatttactccgtggattgatggcaaaacttgagacgtagaaatacttaggcgcctgtattgggttgaagtgccagcagcatttggaggtcgcatcatcattgcaatggttggaaatggctttggccatacattagttgatgaggtaaagaaatgccgatcagagtcccttctgaaaaatctggaataccccttaggcttctctttgggagtagcatttagctttgtcatgcttacacttgagttaccaccgttggtgggttttccatgaggatgactacgaatctgagctgatggtttcagtcgatctaggaaccgcagaatgaaattcccaacattacgacccacttctatgtttctttcttgaatgctccggtggactttgagtgctatgtcaaatgcagcacgagttcgtctgtaaagaaccaaatcagaaagaccaaaaagttaattgtatcgcagcaccacttattacgaagccactgttgcaaaaagccacaatgatatgaacttgctgaagagggaaaaaatgatgctgcttattacacatt-ataaacgataaaagaaatctaataggttttcatcaatgcataaaagccaaacctaaagtaatgaacatcatagtctagaatatccaagaaaactaatgacttgttcggtatctgtaataaaaaattaggaaaagcaatatagaaggaattgaagaacatgagcgaagacctggattgcacataaagggcaagaaggaaaaatcaatggaaattcaaattccacataaaaagcaggaagccaataatccaaaaagatatgtaacatgagcgaagacttggatttcacataaaaggcaataaggaaataatcaatggaaaatccacta
>Punjuba_killipii_Palodorios_6252@NODE_1_length_1018_cov_64.030818
--------------------------------------------------------------------------------------------------------------------------------------------------------------------------------------------------------------------------------------------------------------------------------------------------------------------agatgggctggacaactatacaaaagtcagaaacgaacaagaaaaatggctacagcgaggaatattcacctatatcaagcaacgaggtacaattcagatttgaccagcaacaccaattcccggcagcatttacctcattgcacaaagtattatttaaccagaccctatcgtgctccaaaactattatcacaagtcacgaataaagagatcggctgtgttaggttcgctgcatccattgcatgatgtcctttctgataacagagtccgaccaatttactccgtggattgatggcaaaacttgagacgtagacatacttaggcgcctgtattgggttgaagttccagcagcattcggtggtcgcatcatcattgcaatggttggaaatggctttggccatacattagttgatgaggtaaagaaatgccgatcagagtcccttctgaaaaatctggaataccccttaggcttctctttgggagtagcatttagctttgtcatgcttacacttgagttaccaccgttggtgggttttccatgaggatgactacgaatctgagctgatggtttcagtcgatctaggaaccgcagaatgaaattcccaacattacgacccacttctatgtctctttcttgaatgctccggtggattttgagtgctatgtcaaatgcagcacgagttcgtctgtaacgaaccaaatcagaaagaccaaaacgttaattgtatcgcagcaccacttattaagaagccactgttgcagaaagccacaatgatatgaacttgctgaagagggaaaaaatgatgctgtttattacacatcgataaacgataaaagaaatctaataggttttcatcaatgcataaaagctaaacctaaagtaatgaacatcatagtctagaatatccaagaaaactaatggcttgttcggtatctgtaataaaaaattaggaaaagcaatatagaaggaattgaagaacatgagcgaagacctggattgcacataaagggcaagaagaag--------------------------------------------------------------------------------------------------------------------------------
>Punjuba_racemiflora_Jimenez_Soares_3626@NODE_1_length_1258_cov_114.620660
--------------------------------------------------------------------------------------------------------------------------------aatgatacagctcattcttcacattccatgtaacatacaggaaaatgtgtctagctttttcaaagaaaatccaatggaaaggcagaatgcttgtactgtagtaactaaaaaaaatgtttactagttcttttaatctaaccatgtagacaaagggtcaacagtcaactggcaattccccaaagatgggctggacaactatacaaaagtcagaaacgaacaagaaaaatggctaaagcgaggaatattcacctatatcaagcaacgaggtacaa-tcagatttgaccagcaacaccaattcccggcagcatttacctcattgcacaaagttttatttaaccagaccctatcgtgctccaaaactattatcacaagtcacgaataaagagatcggctgtgttaggttcgctgcatccattggatgatgtcctttctgataacagagtccgaccaatttactccgtggattgatggcaaaacttgagacgtagacatacttaggcgcctgtattgggttgaagttccagcagcattcggtggtcgcatcatcattgcaatggttggaaatggctttggccatacgttagttgatgaggtaaagaaatgccgatcagagtcccttctgaaaaatctggaataccccttaggcttctctttgggggtagcatttagctttgtcatgcttacacttgagttaccaccgttggtgggttttccatgaggatgactacggatctgagctgatggtttcagtcgatctaggaaccgcagaatgaaattcccaacattacgacccacttctatgtctctttcttgaatgctccggtggactttgagtgctatgtcaaatgcagcacgagttcgtctgtaacgaaccaaatcagaaagaccaaaaagttaattgtatcgcagcaccacttattaagaagccactgttgcagaaagccacaatgatatgaacttgctgaagagggaaaaaatgatgctgtttattacacatcgataaacgataaaagaaatctaataggttttcatcaatgcataaaagctaaacctaaagtaatgaacatcatagtctagaatatccaagaaaactaatggcttgttcggtatctgtaacaaaaaattaggaaaagtaatatagaaggaattgaagaacatgagcgaagaccaggattgcacataaagggcaagaaggaaaaatcaatggaaattcaaattccacataaaaagcaggaagccaataatccaaaaag------------------------------------------------------------------------
>_R_Albizia_burkartiana_StivalSantos_678@NODE_1_length_1371_cov_8.664894
tgtctctatatttattatgtaatactttcacatcttccatttctttttcaattcttatttcttttgattgtgtatggaaacatgcaaaagaaaatcacaccatcccatgaaacaacattattcacaagaatgatacagctcattcttc------------acatacaggaaaatgtgtctagctttttcaaagaaaatccaaaagaaaggcagaacgcttgtactgtagtaactaaaaaagatgtttactagttcttttaatctaaccatgtagacaaagggtcaacagtcaactggcaattccccaaagatgggctgaacaactatacaaaagtcagaaacgaacaagaaaaatggctaaagcgaggaatattcacctttatcaagcaacgaggtacaactcagatttgaccagcaacaccaattcccggcagcatttaccacattgcacaaagtattatttaaccagaccctgtcgtgctccaaaactattatcacaagtcacgaataaagagatcggc--tgttaggttcgctgcatccattgcatgatgtcctttctgataacagagtccgaccaatttactccgtggattgatggcaaaacttgagacgtagacacagttaggcgcctgtattgggttgaagttccagcagcattcggtggtcgcatcatcattgcaatggttggaaagggctttggccatatattagttgatgaggtaaagaaatgccgatcagaatcccttctgaaaaatctggaataccccttaggcttctctttgggagtagcatttagctttgtcatgcttacacttgagttaccaccgttggtgggttttccatgaggatgactacgaatctgagctgatggtttcagtcgatctaggaaccgcagaatgaaattcccaacattacgacccacttctatgtctctttcttgaatgctccggtgaactttgagtgctatgtcaaatgcagcacgagttcgtctgcaaagaaccacatcagaatgaccaaaaagttaattgtatcgcagcaccacttattaagaagccactgttgcagaaagccacaatgatatgaacttcctgaagagggaaaaaatgatgctgtttattaaacatcgataaacgataaaagaaatctaataggttttcatcaatgcataaaagctaaacctaaagtaatgaacatcatagtctagaatatccaagaaaactaatggcttgttcggtacctgtaataaaaaaataggaaaagaaatgcgaaaggaattaaagaaaatgagcgaagacctggat-------------------------------------------------------------------------------------------------------------------------------------------------------
>_R_Albizia_coripatensis_Hughes_2433@NODE_1_length_1520_cov_134.217602
----------------atgtaatactttcaccttttccatttctttttcaattcttatttcttttgattgtgtatagaaacatgcaaaagaaaatcacatcatcccatgaaacaacattattcacaagaatgatacagctcattcttcacattccatgtaacatacaggaaaatgtgtctagctttttcaaagaaaatccaaaagaaaggcagaacgcttgtactgtagtaaataaaaaaaatgtttactaggtcttttaatctaaccatgtaaacaaagggtcaacagtcaactggcaattccccaaagatgggctgaacaactatacaaaagtcagaaacgaacaagaaaaatggccaaagcgaggaatattcacctttatctagcaacaaggtacaattcagatttgaccagcagcaccaattcccggcagcatttaccacattgcacaaagtattatttaaccagaccctgtcgtgctccaaaacaattatcacaagtcacaaataaagagatcggctgtgttaggttcgctgcatccattgcatgatgtcctttctgataacagagtccgaccaatttattcggtggattgatggcaaaacttgagacgtagatatacttaggcgcctgtattgggttgaagctccagcagcattcggtggtcgcatcatcattgcaatggttggaaagggctttggccatatattagttgatgaggtaaagaaatgccgatcagagtcccttctgaaaaatctggaataccccttaggcttctcttggggagtagcatttggctttgtcatgcttacacttgagttaccaccgttggtgggttttccatgaggatgactacgaatctgagctgatggtttcagtcgatctaggaaccgcagaatgaaattcccaacattacgacccacttctatgtctctttcttgaatgctccggtgaactttgagtgctatgtcaaatgcagcgcgagttcgtctgtaaagaaccaaatcagaaagaccaaaaagttaattgtatcgcagcaccacttattaagaagccactgttgcagaaagccacaatgatatgaacttgccgaagagggaaaaaatgatgctgtttattacacatcgataaacgataaaagaaatctaataggttttcatcaatgcataaaagctaaacctaaagtaatgaacatcatagtctagaatatccaagaaaactaatggcttgttcggtatctgtaataaaaaattaggaacagaattacgaaaggatttgaagaacatgagcgaaggaaaaatctagactatgatgttcattattaaaaatcaatggaaattcaaattccacataaaaaccaggaagcaaataatccaaaaagatatgtaacatgagcgaagacttggatttcacttaaaaggcaataaggaaataatcaatggaaaatccacta
>_R_Albizia_decandra_Vilhena_231@NODE_1_length_892_cov_26.284663
--------------------------------------------------------------------------------------------------------------------------------------------------------------------------------------------------------------------------------------------------------------------------------------------------------------------------------------tacaaaagtcagaaacgaacaagaaaaatggctaaagcgaggaatattcacctttatcaagcaacgaggtacaattcagatttgaccagcaacaccaattcccggcagcatttaccacattgcacaaagtattatttaaccagaccctgccgtgctcgaaaactattatcacaagtcacgaataaagagatcggctgtgttaggttcgctgcatccattgcatgatgtcctttctgataacagagtccgaccaatttactccgtggattggcggcaaaacttgagacgtagacatagttaggcgcctgtattgggttgaacttccagcagcattcggtggtcgcatcatcattgcaatggttggaaagggctttggccatatattagctgatgaggtaaagaaatgccgatcagaatcccttctgaaaaatctggaataccccttaagcttatctttgggagtagcatttagctttgtcatgcttacacttgagttaccaccgttggtgggttttccattgggatgactacgaatctgagctgatggtttcagacgatctaggaaccgcagaatgaaattcccaacattacgacccacttctatgtctctttcttgaatgctccggtgaactttgagtgctatgtcaaatgcagcacgagttcgtctgcaaagaaccacatcagaatgaccaaaaagttaattgtatcgcagcaccacttattaagaagccagtgttgcagaaagccacaatgatatgaacttcctgaagagggaaaaaatgatgctgttt---------------acgataaaagaaatctaataggttttcatcaatgcataaaagctaaacctaaagtaatgagcatcatagtctagaatatccaagaaaactaatggattgt------------------------------------------------------------------------------------------------------------------------------------------------------------------------------------------------------------------------------
>_R_Albizia_multiflora_Hughes_3090@NODE_1_length_1324_cov_99.338412
--tttattacattattatgtaatactttcaccttttccatttctttttcaatt-ttatttcttttgattgtgtatggaaacatgcaaaagaaaatcacaccatcccatgaaacaacattattcacaagaatgatacagctcattcttcacattccacgtgacatacaggaaaatgtgtctagctttttcaaagaaaatccaaaagaaaggcagaacgcttgtactgtagtaactaaaaaaaatgtttactagttcttttaatctaaccatgtagacaaagggtcaacggtctattggcaattcaccaatgatgggctgaacaactatacaaaagtgagaaacgaaaaagaacagcggctaaagcgaggaatattcacctttatcaagcaacgaggtaccattcagatttaaccagcaacaccaattccc---------cgccacattgcataaagtattatttaaccagaccctgtcgtgctccaaaactattatcacaagtcacgaataaagagatcggctgtgttaggttcgctgcatccattgcatgatgtcctttctgataacagagtccgaccaatttactccatggattgatggcaaaacttgagacgtagacatacttaggcgcctgtattgggttgcagttccagcagcattcggtggtcgcatcatcattgcaatggttggaaagggctttggccatacattagttgatgaggtaaagaaatgccgatcagagtcccttctgaaaaatctggaataccccttagacttctctttgggagtagcatttagctttgtcatgcttacacttgagttaccacctttggtggtttttccatgaggatgactacgaatctgagctgatggtttcagtcgatctaggaaccgcagaatgaaattcccaacattacgacccacttctatgtctctttcttgaatgctccggtgaactttgagtgctatgtcaaatgcagcacgagttcgtctgtaaagaaccaaatcagaaagaccaaaaagttaattgtatcccagcaccacttattaagaagccacggttgcagaaaaccacaatgatatgaaattgctgaagagggaaaaagtgatgctgtttattacacatcgataaacgataaaagaaatctaatgggttttcatcaatgcataaaagctaaacctaaagtaatgaacatcatagtctagaatatccaagaaaactaatggcttgttcggtatctgtaataaaaaattaggaaaagaaatacgaaaggaattgaagaacatgagcgaagacctggattgcacataaaggg------------------------------------------------------------------------------------------------------------------------------------------
>_R_Albizia_niopoides_Simon_1601@NODE_1_length_1283_cov_117.237148
------------------------------------------------------------------------------------------------acaccatcccatgaaacaacattattcacaagaatgatacagctcattcttcacattccatgtaacatacaggaaaatgtgtctagctttttcaaagaaaacccaaaagaaaggcagaacgcttgtgctgtagtaactaaaaaaaatctttactagttcttttaatccaaccatgtagacaaagggtcaacagtcaattggcaattccccaaagatgggctgaacaactatacaaaagtccgaaacgaacaagaacagcggctaaagcggggaatattaacctttatcaagcaacgaggtaccattcagatttaaccagcaacaccaattcccggcagcattcaccacattgcataaagcattatttaatcagaccctgtcgtgcgccaaaactattatcacaagtcacgaataaagagatcggctgtgttaggttcgctgcatccattgcatgatgtcctttctgataacagagtccgaccaatttactccgtggattgatggcaaaacttgagacgtagacatacttaggcgcctgtattgggttgcagttccagcagcattcggtggtcgcatcatcattgcaatggttggaaagggctttggccatatattagttgatgaggtgaagaaatggcgatcagagtcccttctgaaaaatctggaataccccttaggcttctctttgggagtagcatctagctttgtcatgcttacacttgagttaccaccgttggtggtttttccatgaggatgactacgaatctgagctgatggtttcagtcgatctaggaaccgcagaatgaaattcccaacattacgacccacttctatgtctctttcttgaatgctccggtgaactttgagtgctatgtcaaatgcagcacgagttcgtctgtaaagaaccaaatcagaaagaccaaaaggttaatcgcatcccagcaccacttattaagaagccaccgttgcagaaagctacaatgatatgaaattgctgaagaaggaaaaaatgatgctgtttattacacatcgataaacgataaaagaaatctaatgggttttcatcaatgtataaaagctaaacctgaagtaatgaacatcatagtctagaacatccaagaaaactaatggcttgttcggtatctgtaataaaaaattcggaaaagaaatacgaaaggaattgaagaatatgagcgaagacctggattgcacataaaggggaagaaggaaaaatcaatggaaattcaaatgccacataaaacgcaggaagcaaataatcca-----------------------------------------------------------------------------
>_R_Albizia_sinaloensis_Hughes_1576@NODE_1_length_1147_cov_69.162617
----------------------------------------------------------------------------------------------------------------------------------------------------------------------aggaaaatgcgtctagctttttcaaagaaaatccaaaaggaaggcagaacgcttgtactgtagtaactaaaaaagatgtttactagttcttttaatctaaccatgtagacaaagggtcaacagtcaactgccaattccccaaagatgggctgaacaactatacaaaagtcagaaacgaacaagaaaaatggctaaagcgaggaatattcacctttaacaagcaacgatgtacaattcagatttgaccggcaacaccaattcccggcagcatttaccacattgcacaaattattatttaaccagaccctgccgtgctccaaaactattatcacaagtcacgaataaagagattggctgtgttaggttcgctgcatccattgcatgatgtcctttctgataacagagtccgaccaatttactccgtggattgatggcaaaacttgagacgtagacatagtcaggcgcctgtattgggttgaacttccagcagcattcggtggtcgcatcatcattgcaatggttggaaagggctttggccatatattagttgatgaggtaaagaaatgccgatcagaatcccttctgaaaaatctggaatacctcttaagcttctctttgggagtagcatttagctttgtcatgcttacacttgagttaccaccattggtgggttttccattgggatgactacgaatctgagctgatggtttcagtcgatctaggaaccgcagaatgaaattcccaacattacgacccacttctatgtctctttcttgaatgctccggtgaactttgagtgctatgtcaaatgcagcacgagttcgtctgcaaagaaccacatcagaatgaccaaaaagttaattgtatcgcagcaccacttattaagaagccactgttgcagaaagccacaatgatatgaacttcctgaagagggaaaaaatgatgctgtttattaaacatcgataaacaataaaagaaatctaataggttttcatcaatgcataaaagctaaacctaaagtaatgaacatcatagtctagaatatcaaagaaaactaatggattgttcggtatctgtaataaaaaaataggaaaaagaatgcgaaaggaattgaagaaaatgagcgaagacctggattgcaca-------------------------------------------------------------------------------------------------------------------------------------------------
>_R_Albizia_subdimidiata_var_subdimidiata_Ferreira_210@NODE_1_length_1219_cov_118.973730
------------------------------------------------------------------------------------------------------------------------------------------------------------tgtgacatacaggaaaatgtgtctagctttttcaaagtaaatccaaaagcaaggcagaacgcttgtactgtagtaact-aaaaaaatgtttactagttcttttaatctaaccatgtagacaaagggtcaacagtcaattggcaattcaccaaagatgggctgaacaactatacaaaagtgagaaacgaacaagaacaggggctaaagcgaggaatattcacctttatcaaacaacgaggtaccattcagatttaaccagcaacaccaattcccggcagcattcaccacattgcacaaagtattatttaaccagaccctgtcgtgctccaaaactattatcacaagtcacgaataaagagatcggctgtgttaggttcgctgcatccattgcatgatgtcctttctgataacagagtccgaccaatttactccgtggattgatggaaaaacttgagacgtagacatacttaggcgcctgtattgggttgcagttccagcagcattcggtggtcgcatcatcattgcaatggttggaaagggctttggccatatattagttgatgaggaaaagaaatgccgatcagagtcccttctgaaaaatctggaataccccttaggcttctctttgggagtagcatttagctttgtcatgcttacacttgagttaccaccgttggtggtttttccatgaggatgacaacgaatctgagctgatggtttcagttgatctaggaaccgcagaatgaaattcccaacattacgacctacttctatgtctctttcttgaatgctccggtgaactttgagtgctatgtcaaatgcagcacgagttcgtctgtaaagaaccaaatcagaaagaccaaaatgttaattgtatcccagcaccacttattaagaagccactgttgcagaaagccacaatgatatgaaattgctgaagagggaaaaaatgatgctgtttattacacatcgataaacgataaaaggaatctaatgggttttcatcaatgcataaaggctaaacctaaagtaatgaacatcatagtctagaatatccaagaaaactaatggcttgttcggtatctgtaataaaaaattaggaaaagaaatacgaaaggaattgaagaacatgagcgaagacctggattgcacataaagggcaagaagtaaaaatcaatggaaattcaaatgccacataaaaagcaggaagcaaataa---------------------------------------------------------------------------------
>_R_Albizia_tomentella_Leach_Dunlop_3801@NODE_1_length_1338_cov_131.878668
---------------------------------------------------------------------------------------------------------catgaatcaacattattcacaagattgatacagctcattcttcacattccatgtaacatacaggaaaatgtgtctagctttttcaaagaaaatccaaaagaaaggcagaacgcttgtacggtagtaact---aaaaatgttcactagttcttttgatctaaccatgtagacaaagggtcaacagtcaactggcaattccccaaagatgggctgaaaaactgtacaaaagtcagaaacgaacaagaaaaatggctcaagcgaggaatattcacctttatcaagcaacgcggtacaattcagatttgaccagcaacaccaattcccggcagcatttaccacattgcacaaagtattacttaaccagaccctatcgtgctccgaaactatcatcacaagtcacgaataaagagatcggctgtgttaggttcgctgcatccattgcatgatgtcctttctgataacagagtccgaccaatttactccgtggattgatggcaaagcttgagacgtagatatacttaggcgcctgtattgggttgaagttacagcagcattcggtggtcgcatcatcattgcaatggttggaaagggctttggccatatattagttgatgaggtaaagaaatgcctatcagagtcccttctgaaaaatctggaatactccttaggcttctctttggtagtagcatttagctttgccgtgcttacacttgagttaccaccgttggtgggtttcccatgaggatgactacgaatctgagctgatggtttcagtcgatctaggaaccgcagaatgaaattcccaacattacgacccacttctatgtctctttcttgaatgctccggtgaactttgagtgctatgtcaaatgcagcacgagttcgtctgtaaaaaaccaaatcagaaagaccaaaaagttaattgtatcgcagcaccacttattaagaagccacttttgcagaaagccacaatgatatgaacttcctgaacagggaaaaaatgatgctgtttattacacat-------cgataaaagaaatctaatgggttttcatcaatgcataaaagctaaacctaaagtaatgaacatcatagtctagaatatccaagaaaactaatgtcttcttcagtatctgtaataaaatattaggaaaagaaatacgaaaggaattgaagaatatgagcgaagacctggattgcacataaagggcaagaaagaaaaatcaatggaaattcaaattccacataaaaagcaggaagcaaataatccaaaaagatatgtaacatgagcgaagacttggatttcacataaaaggctataaggaaataatcaatggaaaatcca---
>_R_Albizia_xerophytica_Hughes_1435@NODE_1_length_1368_cov_66.629744
tgtctctatatttattatgtaatactttcacctcttcc------------------atttcttttgattgtgtatggaaacatgcaaaagaaaatcacaccatcccatgaaacaacattattcacaagaatgatacagctcattcttc------------acatacagaaaaatgtgtctagctttttcaaagaaaatccaaaagaaaggcagaacgcttgtactgtagtaacgaaaaaagatgtttactagctattttaatctaaccatgtggacaaagggccaacagtcaactggcaattccccaaagatgggctgaacaactatacaaaagtcagaaacgaacaagaaaaatggctaaagcgaggaatattcacctttatcaagcaacgatgtacaattcagatttgaccagcaacaccaattcccggcagcatttaccacattgcacaaagtattatttaaccagaccgtgccgtgctccaaaactattatcacaagtcacgaataaagagattggctgtgttaggttcgctgcatccattgcatgatgtcctttctgataacagagtccgaccaatttactccgtggattgatggcaaaacttgagacgtagacatagttaggcgcctgtattgggttgaacttccagcagcattcggtggtcgcatcatcattgcaatggttggaaagggctttggccatatattagttgatgaggtaaagaaatgccgatcagaatcccttctgaaaaatctggaataccccttaagcttctctttgggagtagcatttagctttgtcatgcttacacttgagttaccaccattggtgggttttccattgggatgactacgaatctgagctgatggtttcagtcgatctaggaaccgcagaatgaaattcccaacattacgacccacttctatgtctctttcttgaatgctccggtgaactttgagtgctatgtcaaatgcagcacgagttcgtctgcaaagaaccacatcagaatgaccaaaaagttaattgtatcgcagcaccacttattaagaagccactgttgcagaaagccacaatgatatgaacttcctgaagagggaaaaaatgatgctgtttattaaacatcgataaacgataaaagaaatctaatagattttcatcaatgcataaaagctaaacctaaagtaatgaacatcatagtctagaatatcaaagaaaactaatggattgttcggtatctgtaataaaaaaataggaaaaggaatgcgaaaggaattgaagaaaatgagcaaagacctggattgcacataaagggcaagaaggaaaaataaatggaaactcaaatt-----------------------------------------------------------------------------------------------------------
>_R_Archidendron_clypearia_Wieringa_1849@NODE_1_length_1340_cov_168.452890
-------------------------------------------------------------------------------------------------------------aaacaacattattcacaagaatgatacagctcattcttcacattcaatgtaacataaaggaaaatgtgtctagctttttcaaagaaaatccaaaagaaagacagaatgcttgtactgtagtaact--ataaaatgtttactagttcttttaatctaaccatggagacaaagggtcaacagtcacctggcaattcctcaaagatgggctgagcaactatac-aaagtcagaaacgaacaagaaaaatggctaaagcgaggaatattcacctttatcaagcaacgaggtacaatccagatttgactagcaacaccaattcccggcagcatttaccacattgcacaaagtattatttaaccagaccctatcgtgctccaaaactattatcacaagtcacgaataaagagatcggctgtgttaggttcgctgcatccattgcatgatgtcctttctaataacagagtccgaccaatttactcggtggattgatggcaaaacttgagacgtagacatacttaggcgcctgtattgggttgaagttccagcagcattcggtggtcgcatcatcattgcaatggttggaaagggctttggccatatattagttgataaggtaaagaaatgccgatcagattcccttcttaaaaatctggaataccccttaggcttctctttgggagtagcatttagctttgtcaagcttacatttgagttaccaccgttggtgggttttccatgaggatgactacgaatctgagctgatggtttcagtcgatctaggaaccgcagaatgaaattcccaacactacgacccacttctatgtctctttcttgaatgctccggtgaactttgagtgctatgtcaaatgcagcacgagttcgtctgtaaagaatcaaatcagaaagaccaaaaagttaattgtatcgcagcaccacttattaagaagccactgtagcagaaagccacaatgatatgaacttcctgaagagggaaaaaatgatgctgtttattacacatcgataaacgataaaagaaatctaataggttttcatcaatgcataaaagctaagcctaaagtaatgaacatcatagtctagaatatccaagaaaactaatggcttgttcggtatctgtaataaaaa-taaggaaaagaaatacgaaaggaattgaagaacatgagcgaaaacctgaattgcacataaagggcaagaaggaaaaatcaatggaaattcaaattccacac-aaaagcaggaagcaaataatccaaaaagatatgtaaaatgagcgaagacttggatttcacataaaaggcaataaggaaataatcaatggaaaatccac--
>_R_Balizia_elegans_Iganci_870@NODE_1_length_1576_cov_119.669780
tgtctctacatttattatgcaatactttcaccttttccatttctttttcaattcttatttcttttgattgtgtatggaaacatgcaaaagaaaatcacaccatcccatgaaacaccattattcacaagaatgatacagctcattcttcacattccatgtaacatgcaggaaaatgtg-ctagctttttcaaagaaaatccaatggaaaggcagaatgcttgtgctgtagtaactaaaaaaaatgtttactagttcttttaatataaccatgtagacaaagggtcagcagtcaactggcaattccccaaagatgggctggacaactatacaaacgtcagaaacgaacaagaaaaatggctaaagcgaggaatattcacctttatcaagcaacgaggtataattcagatttgaccagcaacaccaattcccggcagcatttacctcattgcacaaagtattatttaaccagaccctatcgtgctccaaaactattatcacaagtcacgaataaagagatcggctgtgttaggttcgctgcatccattgcatgatgtcctttctgataacagagtccgaccaatttactctgtagattgatggcaaaacttgagacgtagaaatacttaggcgcctgtattgggttgaagtgctagcagcatttggaggtcgcatcatcattgcaatggttggaaatggctttggccatacattagttgatgaggtaaagaaatgccgatcagagtcccttctgaaaaatctggaataccccttaggcttctctttgggagtagcatttagctttgtcatgcttgcacttgagttaccaccgttggtgggttttccatgaggatgactccgaatctgagctgatggtttcagtcgatctaggaaccgcagaatgaaattcccaacattacgacccacttctatgtctctttcttgaatgctccggtggactttgagtgctatgtcaaatgcagcacgagttcgtctgtaaagaaccaaatcagaaagaccaaaaagttaattgtatcgcagcaccacttattaagaagccactgttgcagaaagccacaatgatatgaacttgctgaagagggaaaaaatgatgctgcttattacacatt-ataaacgataaaagaaatctaataggttttcatcaatgcataaaagctaaacctaaagtaatgaacatcatagtctagaatatccaagaaaactaatgacttgttcggtatatgtaataaaaaattaggaaaagcaatacagaaggaattgaagaacatgagcgaagacctggattgcacataaagggcaagaacgaaaaatcaatggaaattcaaattccacataaaaagcaggaagccaataatccaaaaagatatgtaacatgagcgaagacttggatttcacataaaaggcaataaggaaataatcaatggaaaatccacta
>_R_Balizia_pedicellaris_Queiroz_15529@NODE_1_length_1589_cov_421.004563
tgtctccacatttattatgcaatactttcaccttttccatttctttttcaattcttatttcttttgattgtgtatggaaacatgcaaaagaaaatcacaccatcccatgaaacaccattattcacaagaatgatacagctcattcttcacattccatgtaacatacaggaaaatgtgtctagctttttcaaagaaaatccaatggaaaggcagaatgcttgtgctgtagtaactaaaaaaaatgtttactagttcttttaatataaccatgtagacaaagggtcaatagtcaactggcaattccccaaagatgggctggacaactatacaaaagtcagaaacgaacaagaaaaatggctaaagcgaggaatattcacctttatcaagcaacgaggtacaattcagatttgaccagcaacaccaattcccggcagcatttaccccattgcacaaagtattatttaaccagaccctatcgtgctccaaaactattatcacaagtcacgaataaagagatcggctgtgttaggttcgctgcatccattgcatgatgtcctttctgataacagagtccgaccaatttgttctgtggattgatggcaaaacttgagacgtagaaatacttaggcgcctgtattgggttgaagtgccagcagcatttggaggtcgcatcatcattgcaatggttggaaatggctttggccatacattagttgatgaggtaaagaaatgccgatcagagtcccttctgaaaaatctggaataccccttaggcttctctttgggagtagcatttagctttgtcatgcttacacttgagttaccaccgttggtgggttttccatgaggatgactccgaatctgagctgatggtttcagtcgatctaggaaccgcagaatgaaattcccaacattacgacccacttctatgtctctttcttgaatgctccggtggactttgagtgctatgtcaaatgcagcacgagttcgtctgtaaagaaccaaatcagaaagaccaaaaagttaattgtatcgcagcaccacttattaagaagccactgttgcagaaagccacaatgatatgaacttgctgaagagggaaaaaatgatgctgcttattacacatt-ataaacgataaaagaaatctaataggttttcatcaatgcataaaagctaaacctaaagtaatgaacatcatagtctagaatatccaagaaaactaatgacttgttcggtatctgtaataaaaaattaggaaaagcaatatagaaggaattgaagaacatgagcgaagacctggattgcacataaagggcaagaaggaaaaatcaatggaaattcaaattccacataaaaagcaggaagccaataatccaaaaagatatgtaacatgagcgaaaacttggatttcacataaaaggcaataaggaaataatcaatggaaaatccacta
>_R_Balizia_spnov_Morim_577@NODE_1_length_1483_cov_356.278011
tgtctctacatttattatgcaatactttcacc--tttcatttctttttcaattcttatttcttttgattgtgtatggaaacatgcaaaagaaaatcacaccatcccatgaaacaccattattcacaagaatgatacagctcattcttcacattccatgtaacatacaggaaaatgtgtctagctttttcaaagaaaatccaatggaaaggcagaatgcttgtgctgtagtaactaaaaaaaatgtttactagttcttttaatataaccatgtagacaaagggtcaacactcaactggcaattccccaaagatgggctggacaactatacaaaagtcagaaacgaacaagaaaaatggctaaagcgaggaatattcacctttatcaagcaacgaggtacaattcagatttgaccagcaacaccaattcccagcagcatttacctcattgcacaaagtattatttaaccagaccctatcgtgctccaaaactattatcacaagtcacgaataaagagatcggctgtgttaggttcgctgcatccattgcatgatgtcctttctgataacagagtccgaccaatttactctgtggattgatggcaaaacttgagacgtagaaatacttaggcgcctgtattgggttgaagtgccagcagcatttggaggtcgcatcatcattgcaatggttggaaatggctttggccatacattagttgatgaggtaaagaaatgccgatcagagtcccttctgaaaaatctggaataccccttaggcttctctttgggagtagcatttagctttgtcatgcttacacttgagttaccaccgttggtgggttttccatgaggatgactccgaatctgagctgatggtttcagtcgatctaggaaccgcagaatgaaattcccaacattacgacccacttctatgtctctttcttgaatgctccggtggactttgagtgctatgtcaaatgcagcacgagttcgtctgtaaagaaccaaatcagaaagaccaaaaaattaattgtatcgcagcaccacttattaagaagccactgttgcagaaagccacaatgatatgaacttgctgaagagggaaaaaatgatgctgcttattacacatt-ataaacgataaaagaaatctaataggttttcatcaatgcataaaagctaaacctaaagtaatgaacatcatagtctagaatatccaagaaaactaatgacttgttcggtatctgtaataaaaaattaggaaaagcaatatagaaggaattgaagaacatgagcgaagacctggattgcacataaagggcaagaaggaaaaatcaatggaaattcaaattccacataaaaagc----------------------------------------------------------------------------------------------
>_R_Calliandra_bella_LPQ15696@NODE_1_length_1404_cov_250.896006
------------------------------------------------------------------------------------tattataatatcttataatatctttagtagtcaatcttgttaattagctaatatcttaatttattagttatttgatttaaattattaaatagatttaggttt---agataaatatcttagagatattatatcttttatcttttatttatt-----ttatattatctagttttttaggtttgcctctatataaaagcatcttatatttagttattcaat----------gaatcaataaatcaataagatttccgctgcttctttgatttctgaattctaca----------accttaatcaagcaacgaggtacaatttagatttgaccagcaatatcgatt-ccaacagcatttaccacattgcacaaagtattatttaaccagaccctatcgagctccaaaactattaccactactagtcaagaatgagatcggctgtgttaggttcgctgcatccattgcatgatgtccttcctaataacagactctgaccaatttactctgcgggttggtggcaaagcttcagtcatagacatgcttaggcgcctgtattgggttgaagttccagcagcatttggcggtcgcatcatcattgcaatggttggaaagggcttcggccatatattagttgatgaggtaaagaaatgccgatcagagtcccttctgaaaaatctggaataccccttaggcttctctttgggagtagcattaagctttgttatgcttaaacttgagtttccacccttggtgggttttccgtgagggtgattacgaatctgagctgatggtttcagtcgatctaggaaccgcagaatgaaattgccaacattacgacccacttctatgtctctttcttgaatgctccggtgaactttgagtgctacgtcaaatgcagcccgggttcgtctatatagaaccaaatcagagggatcaaaatgttaattgtatcacatcactaattattaagaagttgctgttgcagaaagccacaatgatatgaacttgctgaagatagagaaaa-aatgttgtttatcacacat-------cggtaaaagaaatctattaggttttcatcactgcataaaaactaagcccaaagtaatgaatatcacagactagaatatccaagaaaactaatacattgttcagtatcagtaataaata-ttaggaaagaaataactaaaggaattaaagaacatgagggaaaacttggattgcacataaaaagcaaggaggaaaaatcaatggaaattcaaattccacataaaaagcagaaaacaaataatccaa----------aacatgagcgaagacttggatttcacaaaaaaggca-tatggaaacga-----ggaaattccacta
>_R_Cathormion_obliquifoliolatum_Wieringa_6519@NODE_1_length_1228_cov_234.260870
tgtctctacatttattatgcaatactttcaccttttccatttctttttcaattcttatttcttttgattgtgtatggaaacatgcaaaagaaaatcacaccatcccatgaaaaaccattattcacaagaatgatacagctcattcttcacattccatgtaacaaacaggaaaatgtgtctagctttttcaaaaaaaatccaatggaaaggcagaatgcttgtactggagtaactaaaaaaaatgtttactagttcttttaatctaaccatgtagacaaagggtcaacagtcaactggcaattcctcaaagatgggctggacaactatacaaaagtcagaaacgaacaagaaaaatggctaaagcgaggaatattcacctttatcaagcaacgaggtacaattcagatttgaccagcaacaccaattcccggcagcatttacctcgttgcacaaagcattatttaaccagaccctatcgtgccccaaaactattatcacaagtcacgaataaagagatcgcctgtgttaggttcgctgcatccattggatgatgtcctttctgataacagagtccgaccaatttactccgtggattgatggcaaaacttgagacgtagaaatacttaggcgcctgtattgggttgaagttccagcagcatttggaggtcgcatcatcattgcaatggttggaaatggctttggccatacattagttgatgaggtaaagaaatgccgatcagagtcccttctgaaaaatctggaataccccttaggcttctctttgggagtagcatttagctttgtcatgcttacacttgagttaccaacgttggtgggttttccatgaggatgactacgaatctgagctgatggtttcagtcgatctaggaaccgcagaatgaaattcccaacattacgacccacttctatgtctctttcttgaatgctccggtggactttgagtgctatgtcaaatgcagcacgagttcgtctgtaaagaacca----------------------------------------------------------------------------------------------------------------------------------------------------------------------------aaacctaaagtaatgaacatcatagtctagaatatccaagaaaactaatggcttgttcggtatctgtaataaataattaggaaaagcaatatagaaggaattgaagaacatgagcgaagacctggattgctcataaagggcaagaaagaaaaatcaatggaaatt-----------------------------------------------------------------------------------------------------------------
>_R_Hydrochorea_corymbosa1_Bonadeu_655@NODE_1_length_1207_cov_3711.971354
--------------------------------------------ttttcaattcttatttcttttgattgtgtatggaaacatgcaaaggaaaatcacaccatcccatgaaacaccattattcacaagaatgatacagctcattcttcacattccatgtaacatacaggaaaatgtgtctagctttttcaaagaaaatccaatggaaaggcagaatgcttgtactggagtaactaaaaaaaatgtttactagttcttttaatctaaccatgtagacaaagggtcaacagtcaactggcaattcctcaaagatgggctggacaactatacaaaagtcagaaacgaacaagaaaaatggctaaagcgaggaatattcacctttatcaagcaacgaggtacaattcagatttgaccagcaacaccaattcccggcagcatttacctcgttgcacaaagtattatttaaccagaccctgtcgtgctgcaaaactattatcacaagtaacgaataaagagatcggctgtgttaggttcgctgcatccattgcatgatgtcctttctgataacagagtccgaccaatttactccgtggattgatggcaaaacttgagacgtagaaatacttaggcgcctgtattgggttgaagttccagcagcatttggaggtcgcatcatcattgcaatggttggaaatggctttggccatacattagttgatgaagtaaagaaatgccgatcagagtcccttctgaaaaatctggaataccccttaggcttctctttgtgagtagcatttagctttgtcatgcttacacttgagttaccaccgttggtgggttttccatgaggatgactacgaatctgagctgatggtttcagtcgatctaggaaccgcagaatgaaattcccaacattacgacccacttctatgtctctttcttgaatgctccggtggactttgagtgctatgtcaaatgcagcacgagttcgtctgtaaagaaccaaatcagcaagaccaaaaagttaattgtatcgcagcaccacttattaagaagccactgttgcagaaagccacaatgatatgaacttgctgaagagggaaaaaatgatgctgcttattacacatcgataaacgataaaagaaatctaataggttttcatcaatgcataaaagcaaaacctaaagtaatgaacatcatagtctagaatatccaagaaaactactggcttgttcggtatctgtaataaa-------------------------------------------------------------------------------------------------------------------------------------------------------------------------------------------------------------
>_R_Hydrochorea_marginata_Morim_563@NODE_1_length_1688_cov_185.459963
tgtctctacattttttatgcaatactttcacctttcccatttctttttcaattcttatttcttttgattgtgtatggaaacatgcaaaagaaaatcacaccatcccatgaaacaccattattcacaagaatgatacagctcattcttcacattccatgtaacatacaggaaaatgtgtctagctttttcaaagaaaatccaatggaaaggcagaatgcttgtactggagtaactaaaaaaaatgtttactagttcttttaatctaaccatgtagacaaagggtcaacagtcaactggcaattcctcaaagatgggctggacaactatacaaaagtcagaaacgaacaagaaaaatggctaaagcgaggaatattcacctttatcaagcaacgaggtacaattcagatttgaccagcaacaccaattcccggcagcatttacctcgttgcacaaagtattatttaaccagaccctgtcgtgctccaaaactattatcacaagtaacgaataaagagatcggctgtgttaggttcgctgcatccattgcatgatgtcctttctgataacagagtccgaccaatttactccgtggattgatggcaaaacttgagacgtagaaatacttaggcgcctgtattgggttgaagttccagcagcatttggaggtcgcatcatcattgcaatggttggaaatggctttggccatacattagctgatgaggtaaagaaatgccgatcagagtcccttctgaaaaatctggaataccccttaggcttctctttgtgagtagcatttagctttgtcatgcttacacttgagttaccaccgttggtgggttttccatgaggatgactacgaatctgagctgatggtttcagtcgatctaggaaccgcagaatgaaattcccaacattacgacccacttctatgtctctttcttgaatgctccggtggactttgagtgctatgtcaaatgcagcacgagttcgtctgtaaagaaccaaatcagcaagaccaaaaagttaattgtatcgcagcaccacttattaagaagccactgttgcagaaagccacaatgatatgaacttgctgaagagggaaaaaatgatgctgcttattacacatcgataaacgataaaagaaatctaataggttttcatcaatgcataaaagcaaaacctaaagtaatgaacatcatagtctagaatatccaagaaaactactggcttgttcggtatctgtaataaaaaattaggaaaagcaatatagaaggaattgaagaacatgagcgaagacctggattgcacataaagggcaagaaagaaaaatgaatggaaattcaaattccacataaaaagcaggaagccaataatccaaaaagatatgtaacatgagcgaagacttggatttcacat-aaaggcaataaggaaataatcaatggaaaatccacta
>_R_Jupunba_asplenifolia_Ekman_6383@NODE_1_length_819_cov_62.102426
--------------------------------------------------------------------------------------------------------------------------------------------------------------------------------------------------------------------------------------------------------------------------------------------------------------------------------------------------------acaacaaaaatggctaaagcgaggaatattcacatttatcaagcaacgaggtacaattcagatttgaccagcaacaccaattcccggcagcatttacctcgttgcacaaagtattatttaaccagaccctatcgtgctccaaaactattatcacaagtcacgaataaagagatcggctgtgttaggttcgctgcatccattgcatgatgtcctttctgataacagagtccgaccaatttactccgtggattgatggcaaaacttgagacgtagaaatacttaggcgcctgtattgggttgaagttccagcagcatttggaggtcgcatcatcattgcaatggttggaaatggctttggccatacattagttgatgaggtaaagaaatgccgatcagagtcccttctgaaaaatctggaataccccttaggcttctctttgggagtagcatttagctttgtcatgcttacacttgagttaccaccgttggtgggttttccatgaggatgacttcgaatctgagctgatggtttcagtcgatctaggaaccgcagaatgaaattcccaacattacgacccacttctatgtctctttcttgaatgctccggtggactttgagtgctatgtcaaatgcggcacgagttcgtctgtaaagaaccaaatcagaaagaccaaaaagttaattgtatcgcagcaccacttattaagaagccactgttgcagaaagccacaatgatatgaacttgctgaagagggaaaaaatgatgctgcttattacacatcgataaacgataaaagaaatctaataggttttcatca---------------------------------------------------------------------------------------------------------------------------------------------------------------------------------------------------------------------------------------------------------------------------------------------------
>_R_Jupunba_barbouriana_Iganci_847@NODE_1_length_1431_cov_173.042097
tgtctctacatttattatgcaatactttcaccttttccatttctttt-----------------------------------------------tcacaccatcccatggaacatcattattcacaagaatgataaagctcattcttcacattccatgtaacatacaggaaaatgtgtctagctttttcaaagaaaatccaatggaaaggcagaatgcttgtactgtagtaacaaaaaaaaatgtttactagttcttttaatctaaccatgtagacaaagcgtccacagtcaactggcaattcctcaaagatgggctggacaactatacaaaagtcagaaacgaacaagaaaaatggctaaagcgaggaatattcacctttatcaagcaacgaggtacaattcagatttgaccagcaacaccaattcccggcagcatttaccttgttgcacaaagtgttatttaaccagaccctgtcgtgctccaaaactattatcacaagtcacgaataaagagatcggctgtgttaggttcgctgcatccattgcatgatgtcctttctgataacagagtccgaccaatttactccgtggattgatggcaaaacttgagacgtagaaatacttaggcgcctgtattgggttgaagttccagcagcatttggaggtcgcatcatcattgcaatggttggaaatggctttggccatacattagttgatgaggtaaagaaatgccgatcagagtcccttctgaaaaatctggaataccccttaggcttctctttgggagtagcatttagctttgtcatgcttacacttgagttaccaccgttggtgggttttccatgaggatgactacgaatctgagctgatggtttcagtcgatctaggaaccgcagaatgaaattcccaacattacgacccacttctatgtctctttcttgaatgctccggtggactttgagtgctatgtcaaatgcagcacgagtttgtctgtaaagaaccaaatcagaaagaccaaaaagttaattgtatcgcagcaccacttattaagaagccactgttgcagaaagccacaatgatatgaacttgctgaagagggaaaaaatgatgctgcttattacacatcgataaacgataaaagaaatctaataggttttcatcaatgcataaaagctaaacctaaagtaatgaacatcatagtctagaatatccaagaaaactaatggcttgttcggtatctgtaataaaaaatcaggaaaagcaatatagaaggaattgaagaacatgagcgaagacctggattgcacataaagggcaagaaggaaaaatcaatggaaattcaaattccacataaaaagcaggaagccaataatccaaagagatatgtaacatgagcgaagacttggatttcacataaaaggcaataaggaaataatcaatggaaaatcc----
>_R_Jupunba_brachystachya_Lima_7438@NODE_1_length_1416_cov_112.928305
---------------------------tcaccttttccatttctttttcaattattatttcttttgattgtgtatggaaacatgcaaaagaaaatcacaccatcccaagaaacaccattattcacaagaatgacacagctcattcttcacattccatgtaacatacaggaaaatgtgtctagctttttcaaagaaaatccaatggaaaggcagaatgcttgtagtgtagtaactaaaaaaaatgtttactagttcttttaatctaaccatgtagacaaagggtcaacagtcaaccggcaattccccaaagatgggctggacaactatacaaaagtcagaaacgaacaagaaaaatggctaaagcgaggaatattcacctttagcaagcaacgaggtacaattcagatttgaccagcaacaccaattcccggcagcatttacctcattgcacaaagtattatttaaccagaccctatcgtgctccaaaactattatcacaagtcaggaataaagagatcggctgtgttaggttcgctgcatccattgcatgatgtcctttctgataacagaggccgaccaatttactccgtggattgatggcaaaacttgagacgtagaaatacttaggcgcctgtattgggttgaagtgccagcagcatttggaggtcgcatcatcattgcaatggttggaaatggctttggccatacattagttgatgaggtaaagaaatgccgatcagagtcccttctgaaaaatctggaataccccttaggcttctctttgggagtagcatttagctttgtcatgcttacacttgagttaccaccgttggtgggttttccatgaggatgactacgaatctgagctgatggtttcagtcgatctaggaaccgcagaatgaaattcccaacattacgacccacttctatgtctctttcttgaatgctccggtggactttgagtgctatgtcaaatgcagcacgagttcgtctgtaaagaaccaaatcagaaagaccaaaaagttaattgtatcgcagcaccacttattacgaagccactgttgcagaaagcgacaatgatatgaacttgctgaagagggaaaaaatgatgctgcttattacacatt-ataaacgataaaagaaatctaataggttttcatcaatgcataaaagccaaacctaaagtaatgaacatcatagtctagaatatccaagaaaactaatgacttgttcggtatctgtaataaaaaattaggaaaagcaatatagaaggaattgaagaacatgagcgaagacctggattgcacataaagggcaagaaggaaaaatcaatggaaattcaaattccacataaaaagcaggaagccaataatccaaaaagatatgcaacatgagcgaagacttggatttcacataaaaggcaataaggaaataatc----------------
>_R_Jupunba_commutata_Maguire_46145@NODE_1_length_1440_cov_137.825385
-----------------tgcaatactttcacctttgccatttatttttcaattcttattacttttgattgtgtatggaaacatgcaaaagaaaatcacaccatcccatgaaacaccattattcacaagaatgatacagctcattcttcacattccatgtaacatacaggaaaatgtgtctagctttttcaaagaaaatccaatggaaaggaagaatgcttgtactgtagtaactaaaaaaaatgtatactagttcttttaatctaaccatgtagacaaagggtcaacagtcaactggcaattccccaaagatgggctggacaactatacaaaagtcagaaacgaacaagaaaaatggctaaagcgaggaatattcacctttatcaagcaacgaggtacaattcagatttgaccagcaacaccaattcccggcagcatttacctcgttgcacaaagtattatttaaccagaccctatcgtgctccaaaactattatcacaagtcacgaataaagagatcggttgcgttaggttcgctgcatccattgcatgatgtcctttctgataacagagtccgaccaatttactccgtggattgatggcaaaacttgagacgcagaaatacttaggcgcctgtattgggttgaacttccagcagcatttggaggtcgcatcatcattgcaatggttggaaatggctttggccatacattagttgatgaggtaaagaaatgccgatcagagtcccttctgaaaaatctggaataccccttaggcttctctttgggagtagcatttagctttgtcatgcttacacttgagttaccaccgttggtgggttttccatgaggatgactacgaatctgagctgatggtttcagtcgatctaggaaccgcagaatgaaattcccaacattacgacccacttctatgtctctttcttgaatgctccggtggactttgagtgctatgtcaaatgcagcacgagttcgtctgtaaagaaccaaatcagaaagaccaaaaagttaattgtatcgcagcaccacttattaagaagccactgctgcagaaagccacaatgatatgaacttgctgaagagggaaaaaattatgctgcttattacacatcgataaacgataaaagaaatctaataggttttcatcaatgcataaaagctaaacctaaagtaatgaacatcatagtctagaatatacaagaaaactaacggcttgttcggtatctgtaataaaaaattaggaaaagcaatatagaaggaattgaagaacatgagcgaagacctggtttgcacttaaagggcaagaaggaaaaatcaatggaaattcaaattccacataaaaagcaggaagccaataatccaaagagatatgtaacatgagcgaagacttggatttcacataaaaggcaataaggaaataatcaa--------------
>_R_Jupunba_filamentosa_Lima_7487@NODE_1_length_1507_cov_108.533566
tgtctctacatttattatgcaatactttcaccttttccatttctttttcaattcttatttcttttgattgtgtatggaaacatgcaaaagaaaatcacaccatcccaagaaacaccattattcacaagaatgacacagctcattcttcacattccatgtaacatacaggaaaatgtgtctagctttttcaaagaaaatccaatggaaaggcagaatgcttgtactgtagtaactaaaaaaaatgtttactagttcttttaatctaaccatgtagacaaagggtcaacagtcaaccggcaattccccaaagatgggctggacaactatacaaaagtcagaaacgaacaagaaaaatggctaaagcgaggaatattcacctttagcaagcaacgaggtacaattcagatttgaccagcaacaccaattcccggcagcatttacctcattgcacaaagtattatttaaccagaccctatcgtgctccaaaactattatcacaagtcaggaataaagagatcggctgtgttaggttcgctgcatccattgcatgatgtcctttctgataacagagtccgaccaatttactccgtggattgatggcaaaacttgagacgtagaaatacttaggcgcctgtattgggttgaagtgccagcagcatttggaggtcgcatcatcattgcaatggttggaaatggctttggccatacattagttgatgaggtaaagaaatgccgatcagagtcccttctgaaaaatctggaataccccttaggcttctctttgggagtagcatttagctttgtcatgcttacacttgagtcaccaccgttggtgggttttccatgaggatgactacgaatctgagctgatggtttcagtcgatctaggaaccgcagaatgaaattcccaacattacgacccacttctatgtctctttcttgaatgctccggtggactttgagtgctatgtcaaatgcagcacgagttcgtctgtaaagaaccaaatcagaaagaccaaaaagttaattgtatcgcagcaccacttattacgaagccactgttgcagaaagccacaatgatatgaacttgctgaagagggaaaaaatgatgctgcttattacacatt-ataaacgataaaagaaatctaataggttttcatcaatgcataaaagccaaacctaaagtaatgaacatcatagtctagaatatccaagaaaactaatgacttgttcggtatctgtaataaaaaattgggaaaagcaatatagaaggaattgaagaacatgagcgaagacctggattgcacataaagggcaagaaggaaaaatcaatggaaattcaaattccacataaaaagcaggaagccaataatccaaaaagatatgtaacatgagcgaagacttggatttcacataaaaggcaataaggaaataatcaatggaaaatccacta
>_R_Jupunba_macradenia_Lourteig_3021@NODE_1_length_1159_cov_132.941774
--------------------------------------------------------------------------------------------------------------------------------------------------------------------------------------------------aaatccaatggaaaggcagaatgcttgtactggagtaactaaaaaaaatgtttactagttcttttaatctaaccatgtagacaaagggtcaacagtcaactggcaattcctcaaagatgggctggacaactatacaaaagtcagaaacgaacaagaaaaatggctaaaccgaggaatattcacctttatcaagcaacgaggtacaattcagatttgaccagcaacaccaattcccggcagcatttacctcgttgcacaaagtattatttaaccagaccctatcgtgctccaaaactatcatcacaagtcacgaataaagagatcggctgtgttaggttcgctgcatccattgcatgatgtcctttctgataacagagtccgaccaatttactccgtggattgatggcaaaacttgagacgtagaaatacttaggcgcctgtattgggttgaagttccagcagcatttggaggtcgcatcatcattgcaatggttggaaatggctttggccatacattagttgatgaggtaaagaaatgccgatcagagtcccttctgaaaaatctggaataccccttaggcttctctttgggagtagcatttagctttgtcatgcttacacttgagttaccaccgttggtgggttttccatgaggatgactacgaatctgagctgatggtttcagtcgatctaggaaccgcagaatgaaattcccaacattacgacccacttctatgtctctttcttgaatgctccggtggactttgagtgctatgtcaaatgcagcacgagttcgtctgtaaagaaccaaatcagaaagaccaaaaagttaattgtatcgcagcaccacttattaagaagccactgttgcagaaagccacaatgatatgaacttgctgaagagggaaaaaatgatgctgcttattacacatcgataaacgataaaagaaatctaataggttttcatcaatgcgtaaaagctaaacctaaagtaatgaacatcatagtctagaatatccaagaaaactaatggcttgttcggtatctgtaataaaaaattaggaaaagcaatatagaaggaattgaagaacatgaacgaagaccgggattgcacataaagggcaagaaggaaaaatcaatggaaattcaaattccacat-----------------------------------------------------------------------------------------------------
>_R_Jupunba_microcalyx_Iganci_855@NODE_1_length_1703_cov_145.315498
tgcctctacatttattatgcagtactttcaccttttccatttctttttcaattcttatttcttttgattgtgtatggaaacatgcaaaagaaaatcacaccatcccatgaaacaccattattcacaagaatgatacagctcattcttcacattccatgtaacatacaggaaaatgtgtctagctttttcaaagaaaatccaatggaaaggcagaatgcttgtactgtagtaactaaaaaaaatgttcactagttcttttaatctaaccatgtagacaaagggttaacagtcaactggcaattcctcaaagatgcgctggacaactatacaaaagtcagagacgaacaagaaaaatggctaaagcgaggaatattcacctttatcaagcaacgaggtacaattcagatttgaccagcaacaccaattcccggcagcatttacctcgtggcacaaagtattatttaaccagaccctatcgtgctccaaaactattatcacaggtcacgaataaagagatcggctgtgttaggttcgctgcatccattgcatgatgtcctttctgataacagagtccgaccaatttactccgtggattgatggcaaaacttgagacgtagaaatacttaggcgcctgtattgggttgaagttccagcagcatttggaggtctcatcatcattgcaatggttggaaatggctttggccatacattagttgatgatgtaaagaaatgccgatcagagtcccttctgaaaaatctggaataccccttaggcttctctttgggagtagcatttagctttgtcatgcttacacttgagttaccaccgttggtgggttttccatgaggatgactacgaatctgagctgatggtttcagtcgatctaggaaccgcagaatgaaattcccaacattacgacccacttctatgtctctttcttgaatgctccggtggactttgagtgctatgtcaaatgcagcacgagttcgtctgtaaagaaccaaatcagaaagaccaaaaagttaattgtatcgcagcaccacttattaagaagccaccgttgcagaaagccacaatgatatgaacttgctgaagagggaaaaaatgatgctgcttattacacatt-ataaacgataaaagaaatctaataggttttcatcaatgcataaaagctaaacctaaagtaatgaacatcatagtctagaatatccaagaaaactaatgacttgttcggtatctgtaataaaaaattaggaaaagcaatatagaaggaattgaagaacatgagcgaagacctggattgcacataaagggcaagaaggaaaaatcaatggaaattcaaattccacataaaaagcaggaagccaataatccaaaaagatatgtaacatgagcgaagacttggatttcacataaaaggcaataggcaaataatcaatggaaaattcacta
>_R_Jupunba_nipensis_Mayo_19662@NODE_1_length_994_cov_41.248637
--------------------------------------------------------------------------------------------------------------------------------------------------------------------------------------------------------------------------------------------------------------------------------------------------------------------agatgggctggacaactatacaaaagccagaaacgaacaacaaaaatggctaaagcgaggaatattcacctttatcaagcaacgaggtacaattcagatttgaccagcaacaccaattcccggcagcatttacctcgttgcacaaagtattatttaaccagaccctatcgtgctccaaaactattatcacaagtcacgaataaagagatctgctgtgttaggttcgctgcatccattgcatgatgtcctttctgataacagagtccgaccaatttactccgtggattgatggcaaaacttgagacgtagaaatacttaggcgcctgtattgggttgaagttccagcagcatttggaggtcgcatcatcattgcaatggttggaaatggctttggccatacattagttgatgaggtaaagaaatgccgatcagagtcccttctgaaaaatctggaataccccttaggcttctctttgggagtagcatttagctttgtcatgcctacacttgagttaccaccgttggtgggttttccatgaggatgactacgaatctgagctgatggtttcagtcgatctaggaaccgcagaatgaaattcccaacattacgacccacttctatgtctctttcttgaatgctccggtggactttgagtgctatgtcaaatgcagcacgagttcgtctgtaaagaaccaaatcagaaagaccaaaaagttaattgtatcgcagcaccacttattaagaagccactgttgcagaaagccacaatgatatgaacttgctgaagagggaaaaaatgatgctgcttattacacatcgattaacgataaaagaaatctaataggttttcatcaatgcataaaagctaaacctaaagtaatgaacatcatagtctagaatatccaagaaaactaatggcttgttcggtatctgtaataaaaaattaggaaaagcaatatagaaggaattgaagaacatgagcgaagacctgga--------------------------------------------------------------------------------------------------------------------------------------------------------
>_R_Jupunba_oxyphyllidia_Yonker_6157@NODE_2_length_509_cov_74.689815
---------------------------------------------------------------------------------------------------------------------------------------------------------------------------------------------------------atggaaaggcagaatgcttttactggagtaactaaacaaaatgtttactagttcttttaatctaaccatgaagacaaagggtcaacagtcaactggcaattcctcaaagatgggctggacaactatacaaaggtcagaaacgaacaagaaaaatggctaaagcgaggaatattcacctttatcaagcaacgaggtacaattcagatttgaccagcaacaccaattcccggcagcatttaccttgttgcacaaagtattatttaaccagaccctatcgtgctccaaaactattatcacaagtcacgaataaaaagatcggctgtgttaggttcgctgcatccattgcatgatgtcctttctgataacagagcccgaccaatctactccgtggattgatggcaaaacttgagacgtagaaatacttaggcgcctgtattgggttgaagttccagcagcatttggaggtcgcatcatcattgcaatggttggaaatggctttggccatacat------------------------------------------------------------------------------------------------------------------------------------------------------------------------------------------------------------------------------------------------------------------------------------------------------------------------------------------------------------------------------------------------------------------------------------------------------------------------------------------------------------------------------------------------------------------------------------------------------------------------------------------------------------------------------------------------------------------------------------------------------------------------
>_R_Punjuba_callejasii_Daly_5935@NODE_1_length_901_cov_30.802184
--------------------------------------------------------------------------------------------------------------------------------------------------------------------------------------------------------------------------------------------------------------------------------------------------------------------------------caactatacaaaagtcagaaacgaacaagaaaaatggctaaagcgacgaatattcacctatatcaagcaacgaggtacaa-tcagatttgaccagcaacaccaattcccggcagcatttacctcattgcacaaagttttatttaaccagaccctatcgtgctccaaaactattatcacaagtcacgaataaagagatcggctgtgttaggttcgctgcatccattgcatgatgtcctttctgataacagagtccgaccaatttactccgtggattgatggcaaaacttgagacgtagacatacttaggcgcctgtattgggttgaagttccagcagcattcggtggtcgcatcatcattgcaatggttggaaatggctttggccatacattagttgatgaggtaaagaaatgccgatcagagtcccttctgaaaaatctggaataccccttaggcttctctttgggagtagcgtttagctttgtcatgcttacacttgagttaccaccgttggtgggttttccatgaggatgactacgaatctgagctgatggtttcagtcgatctaggaaccgcagaatgaaattcccaacattacgacccacttctatgtctctttcttgaatgctccggtggactttgagtgctatgtcaaatgcagcacgagttcgtctgtaacgaaccaaatcagaaagaccaaaaagttaattgtatcgcagcaccacttattaagaagccactgttgcagaaagccacaatgatatgaactcgctgaagagggaaaaaatgatgctgtttattacacatcgataaacgataaaagaaatctaataggttttcatcaatgcataaaagctaaacctaaagtaatgaacatcatagtctagaatatccaagaaaact----------------------------------------------------------------------------------------------------------------------------------------------------------------------------------------------------------------------------------------
>_R_Punjuba_lehmannii_Escobar_7465@NODE_1_length_1418_cov_70.347502
-------------------------------------catttctttttcaattcttatatcttttgattgtgtatggaaacatgcaaaagaaaatcacaccatcccatgaaacaccattattcacaagaatgatacagctcattcttcacattccatgtaacatacaggaaaatgtgtctagctttttcaaagaaaatccaatggaaaggcagaatgcttgtactgtagtaactaaaaaaaatgtttactagttcttttaatctaaccatgtagacaaagggtcaacagtcaactggcaaat-cccaaagatgggctggacaactatacaaaagtcagaaacgaacaagaaaaatggctacagcgaggaatattcacctatatcaagcaacgaggtacaattcagatttgaccagcaacaccaattcccggcagcatttacctcattgcacaaagtattatttaaccagaccctatcgtgctccaaaactattatcacaagtcacgaataaagagatcggctgtgttaggttcgctgcatccattgcatgatgtcctttctgataacagagtccgaccaatttactccgtggattgatggcaaaacttgagacgtagacatacttaggcgcctgtattgggttgaagttccagcagcattcggtggtcgcatcatcattgcaatggttggaaatggctttggccatacattagttgatgaggtaaagaaatgccgatcagagtcccttctgaaaaatctggaataccccttaggcttctctttgggagtagcatttagctttgtcatgcttacacttgagttaccaccgttggtgggttttccatgaggatgactacgaatctgagctgatggtttcagtcgatctaggaaccgcagaatgaaattcccaacattacgacccacttctatgtctctttcttgaatgctccggtgtattttgagtgctatgtcaaatgcagcacgagttcgtctgtaacgaaccaaatcagaaagaccaaaacgttaattgtatcgcagcaccacttattaagaagccactgttgcagaaagccacaatgatatgaacttgctgaagagggaaaaaatgatgctgtttattacacatcgataaacgataaaagaaatctaataggttttcatcaatgcataaaagctaaacctaaagtaatgaacatcatagtctagaatatccaagaaaactaatggcttgttcggtatctgtaataaaaaattaggaaaagcaatatagaaggaattgaagaacatgagcgaagacctggattgcacataaagggcaagaagaaaaaatcaatggaaattcaaattccacataaaaagcaggaagccaataatccaaaaagatatgtaacatgagcgaagacttggatttcaaataaaaggcaataaggaaataatcaatggaaaatccacta
