# Supplementary material for: A new generic circumscription of Hydrochorea (Leguminosae, Caesalpinioideae, mimosoid clade) with an amphi-Atlantic distribution
Source: PhytoKeys. 2022 Aug 22;205:401–37. doi: 10.3897/phytokeys.205.82775 (PMC9849043; doi:10.3897/phytokeys.205.82775)
Supplement: Supplementary material 1 — Supplementary data file S1 [file phytokeys-205-401_article-82775__-s001.zip › RBH3_m24668_comp33912_c0_seq3_exon07.aln-cln]

>Acacia_rostellifera_Murphy_466@NODE_1_length_2022_cov_327.911568
tttcaacttttgagatgcaagaaattgatcccttatttaacaaatggaatgagctattcatttcgtcataatggtgggcatttctcattggtgtctgcc---ttttttttaaaggctaataaatttgtcttgtagatttttgtgttcaagaagacatagttgattgtttagttatggtttgattatgaccttgtaaaa-aaattttgtcccaagttttcactgatagaagagaaaaaggaatctcttgtgaatcatcagacagaaattgtctgtctaatgtttattcaggggttattgaagattgaggaaaatctgttcttctgtttcatctaatttatattgacccacgatctagcatctattgttaagggtatctattgtctgtttctaagcagaaacttcaatcatttggatcagaaatatcgaaggttgcacacatgatgattgatgctgtcataaaactatgcaaggcactttctgaatcagtaaactcggagtcatgtgatgtaagactagcgagccttgacaaggataataaaaagatggtccatgttatcaacataacaaactgtgcaatagaaaatttatctcagattggtgtccttgctgctaatgatggaggcaattcagtaaacattcttaatgtgacatggaaaggtgtagtctttttgcttcaacttggtcggaaatatttagcagaagtagtaagcatagcaaatttactggtagatttaattgccttggtaatcgagcctctgaaatgtgcggctatggcttggtcttcggccaaggatgctgtttctgtaactgaagctaaaaggattctggtgccagtgaaattttatctaattaatgcagtaaaaatagcttcactgtatcctcatcaagcctatgaagtatacagagagattatgctctgtgtcatcaagatcacaaatttaaaaattgcaatgagcaatgaaaactttttgaaaagtgtatgtgctgcaagtactgagcttttggagcaaactacgatggatctggcaatgtctttactaaattctgatgaactgaaatttgaacagaagtgtgaagtactggaatggttatttcctaatgaaggggattcttatgcttctcttgatgctccgacctttgcaaattgtagcttagcatctatgaatgaaatctttcacatcagatgtgaagacataaacaaaggaagaatactaataacagctcgagttgctatgtttattaattt------cctgagatgttctctcggatttgatgaagatctaaaattgggacttgtcaacaaacttcaatggtttcttgatattttagttgaagaagatgtatactctaacatacttgttttacaacttcctttattgcgtggctctgggaagacaacccagctggtttggcagcctttgtttacttctctcttgcatgcagtcaaaaccttcatgattgtgatctcttcaagcactgcttggggggatatggagtcatttttacttgagaatttctttcatcctcactctctttgctgggagatagtgatggaatgctggtgttttatgctgcgacatgctgaaacagacatggcaaatagcttgattagcaaactatgttcgttacttaagcttctggcgtcctcagaatctgttgcccttcctaattcttcattacggatattggcaagatccataagctttttgcttatatatggtgcaaaatcaatggtttatgaggtctatatgtctcttgttgaagatgttagaactcagttgtcgtcaattttatgtttggccctattcgttgaaggttttccattggatttattatcagataagttgagaaatactgccgttcaaagagtcatatcagattatttcgacttcatagacagctttgatgaagcatcattgaagaccagcacttctggtctatttggcattccagtctctattctgtctgcttctttacaatcactgtaagtattttgtttagttgatatttattcgtc---------------------------------------------------------------------------------------------------------------------------------------------------------------------------------------------------------------------------------------------------------------------------------------------------------------------------
>Afrocalliandra_redacta_Germishuizen_5585@NODE_1_length_2205_cov_354.521147
----------------------------------------------------------tatttcgtcataatgatgaccacttcttattgatgtctttc---ttttttaaagagactcataaatttgtcttctaattttttgggttcaacaagatgtagttgattatgtagttatgatttgattatgagcttctgaca--ttttttatcataaattttcaccaataaaagagaggaagaaatctcgtgtgaatcatcagacagaagttttctgtctaatgtttattcagggagtagagaagattgaggaaaatc---tgttttgtttcaccttatttatgttgacccatgatctagcatctattgttaacggtatttactatctgttcctaagcagaaacttcaatcatttgggtcagacatatcgaaggttgcacacatgatgattgatgctgtcataaaactatgcaaggctctatctgaatcagtaaacttggagaaatgtgatgttgagttagtgagccttgacaagcataataataagatggatcatgttatcaacataacaaaatgtgcaatagaaaatttatctcagattggtgtccttgctgctaatgatggaggcaattcagtgaacattcttaatgtgacatggaaaggtgttgtctctttgcttcatattggtcggaaatatttagcagaagtagtaagcataacaaatgtactgttagatttaattgcattagtaacagagcctctgaaatgcgcggctttggcttgggcttctcccaatgaaactgtttctgtaactgaagctaaaaggattctggtgccagtaaaattttatctaattaatgcagtaaaaatagcctcattgtatcctcatcaagcctatgcagtatataaagagattatgctctatgtcatcaagatcacaactttaaaaattgcaatgagcaatgaaagctctctgaaaagtgtatgtgcagtaagtactgagcttttggagcaaacaaccatggatctggcaatgtctttgctaaattctgatgaactgaaatttgaacagaagtctgaagtacttgagtggttgttcactaatgaaggggattctaattttgctcttgatgctccgaccattgctaattgtagcttagcatctatgaatgaaatcttgcatattagatgtgaagatatgaacagaggaagaatactagtaacagctcgagttgctttgtttattaattg------cctgaaatgttctgtcgaagttggtgaagatcttaaattaggacttgtcaacaaacttcaatggtttctcgatattttagttgaagaagatgtatactctaacatacttgttttgcaacttcctttattgcatggctctgggaaaacagtccagctggtttggcagcctttgtttacttctctattgcatgcagtcaaaaccttcatgattgtggtctcttcaagcactgcttggggggatatggagtcatttttacttgataatttctttcatcctcactttctttgctgggagatagtgatggagtgctggtgctttatactgcgtcatgctgaaacagacatggcaaatagcatgattagcaaactatgctcattccttaagcttctggcatcctcagaatctgttgctattcctaatacttcattccgaatattggcaagatcattatgctttttgctatcctatggtgaaaaatcaatagttaatcaagtctatatgtctcttgttgaagatgacagaatccagttgtcatcaattttatggttggccttgttcattgaaggttttccattggatttattatcagataaattgagaaattctgccattcaaagagtcatatcagattatttcgacttcatagactactttgatgaagcatcattgaagacacacacttctggtctatttggcattccagtctttattctgtctgcttctttgcaatcactgtaagtattttgttttgctgatattttttccactgtaattatttatttttgctaaaattactggcttaccttatctgttatctatatatgtaggtctctgtttcattattggt-----ttttatgcatttgcattactaataa-aagggatgttcaaaattgaactgaatgatggtaac-gaaaccgtcca---------------aaagtgtaattgatctagaggctttgaaagctgattcaatcaatttagtcaccgttttggtacacgattaagtgtatgcc--------------------------------------------------------------
>Albizia_adinocephala_FHO33_88@NODE_1_length_1174_cov_171.275296
-------------------------------------------------------------------------------------------------------------------------------------------------------------------------------------------------------------------------------------------------------------------------------------------------------------------------------------------------------------------------------------------------------------------------------------------------------------------------------------------------------------------------------------------------------------------------------------------------------------------------------------------------------------------------------------------------------------------------------------------------------------------------------------------------------------------------------------------------------------------------------------------------------------------------------------------------------------------------------------------------------------------------------------------------------------------------------------------------------------------------------------------------------------------------------------------------------------------------------------------------------------------------------------------------------------------------------------------------------------------------------------------------------------------------------------------------------------------------agcctttgtttatttctctcttgcatgcagtcaaaaccttcatgattgtggtctcttcaagcactgcttgggggaatatggagtcatttttacttgataatttctttcatcctcactctctttgctgggagatagtgatggaatgctggtgttttatgctgcgacatgctgaaacagacatggcaaatagcttgattagcaaactatattcgttacttaagcttctggcgtccttagaatctgttgcccttcctaattcttcattacgaatattggcaagatccataagctttttgctaacgtatggtgcaaaatcaatggttaatgaggtctatatgtctcttgttgaagatgccagaactcagttgtcgtcaagtttatttttggccctattcattgaaggttttccattggatttattatcagataagttgagaaatactgccattcaaagagtcatatcagattattttgacttcatagacagctttgatgaagcatcattgaagaccagcacttctggtctatttggcattccagtctctattctgtctgcttctttgcaatcactgtaagtattttgtttagttgatatttattcgcctgtaattacttattctggataaaattactggcttaccatatctgttatcaacttgtgtcgatcactgtttccttaatggtattttttttttgcattcacatggcacataatatggggtgttcaaaattgaactgaatcaatgcaac-cagtcctaccaaaacttataaagaataaggtataattgattttgagcctttatagacaggttcagtcaatttggcgatcggtttggtacacctagaagtatacttttttttataattagttttttataggcctaatccattgctaagcttgagttgaatcttgtttaa
>Albizia_adinocephala_FHO33_88@NODE_2_length_1065_cov_143.875506
tttcaacttttgagatgccagaaattgatcccttatttgacaaatggaatgagctattcatttcgtcacaatggttgccatttcttattgacgtctgtctttttttttttaagggctaataaatttgtcttgtagatttttattttcaagaaggtagagttgattgtttagttatgatttggctatgaccttgcaaaattttttttgtcccaagttttcactgatagaaaagaaaaagaaatctcttgtgaatca------------------------------tcagggagtagtgaagattgaggaaaatctttccttctgttttatctaatttatattgacccactatctagcatctattgttaagggtatttgctgtctgttcctaagcagaaacttcaatcatttggatcagaaatattgaaggttgcacacatgatgattgatgctgtcacaaaactatgcaaggcactttctgaatcagtaaactcggaatcatgtgatgtaggactagtgagccttgacaaggataataaaaagatggtccatgttatcaacattacaaaatgtgcaatagaaaatttatctcagattggtgtccttgctgctaatgatggaggcaattcagtaaacattcttaatgtgacatggaaaggtgtagtctctttgcttcaaattggtcggaaatatttagcagaagtagtgagcatagcaaatttactggtagatttaattgccttggtaactg-------------------------------------------------------------------------------------------------------------------------------------------------------------------------------------------------------------------------------------------------------------------------------------------------------------------------------------------------------------------------------------------------------------------------------------------------------------------------------------------------------------------------------------------------------------------------------------------------------------------------------------------------------------------------------------------------------------------------------------------------------------------------------------------------------------------------------------------------------------------------------------------------------------------------------------------------------------------------------------------------------------------------------------------------------------------------------------------------------------------------------------------------------------------------------------------------------------------------------------------------------------------------------------------------------------------------------------------------------------------------------------------------------------------------------------------------------------------------------------------------------------------------------------------------------------------------------------------------------------------------------------------------
>Albizia_adinocephala_FHO33_88@NODE_3_length_814_cov_381.370421
--------------------------------------------------------------------------------------------------------------------------------------------------------------------------------------------------------------------------------------------------------------------------------------------------------------------------------------------------------------------------------------------------------------------------------------------------------------------------------------------------------------------------------------------------------------------------------------------------------------------------------------------------------------------------------------------------tcaaattggtcggaaatatttagcagaagtagtgagcatagcaaatttactggtagatttaattgccttggtaactgagcctctgaaatgtgcggctgtggcttggtcttcgcccaaggatactgtttctgtaactgatgctaaaaggattctggtgccagtgaaattttatctaatgaatgtagtgaaaatagcttcactctatcctcatcaagcctatgcagtatacagagagattatgctgtgtgtcatcaagatcacaactttaaaaattgcaatgagcaatgaaaactttctgaaaagtgtatgttctgcaagtactgagcttttggagcaaacaaccatggatctggcaatgtctttactaaattctgatgaactgaaatttgaacagaagtgtgaagtactggaatggttgttcactaatgaaggggattcttatgcgtctcttgatgctccgacctttgcaaattgtagcttagcgtctatgaatgaaatcttccacatcagatgtcaagacataaacagaggaagaatactaataacagctcgagttgctttgtttattaattt------cctgagatattctctcgaacttgatgaagatctaaaattgggacttgtcaacaaacttcaatggtttcttgatattttagttgaagaagatgtatactctaacatacttgttttgcaacttcctttattgcgtggctctggtaagacagtccagctggtttggcagcctttgtttatttctctcttgcatgcagtcaaaaccttcatgattgtggtctcttcaagcactgcttgggggaat--------------------------------------------------------------------------------------------------------------------------------------------------------------------------------------------------------------------------------------------------------------------------------------------------------------------------------------------------------------------------------------------------------------------------------------------------------------------------------------------------------------------------------------------------------------------------------------------------------------------------------------------------------------------------------------------------------------------------------------------------------------------------------------------------------------------------------------------------------------------------
>Albizia_burkartiana_StivalSantos_678@NODE_1_length_1870_cov_11.160331
----------------------------------------------------------------------------------------------------------------aggctaataaatttgtcttgtagatttttgtgttcaagaagatatagttgattgtttagttatgatttggctatgaccttgtaaaattttttgtgt--caagttttcaccgatagaaaagaaaaagaaatctcttgtgaatca------------------------------tcagggaatagtgaagattgaggaaaatcttttcttctgtttcatctaatttatgttgacccactatctagcatctattgttaagggtatttactgtctgttcctaagcagaaacttcaatcatttggatcagaaatattgaaggttgcacacatgatgattgatgctgtcataaaactatgcaaggcactttctgaatcagtaaactcggagtcatgtgatgtaggactagtgagccttgacaaggataataaaaagatggtccatgttatcaacattacaaaatgtgcaatagaaaatttatctcagattggtgtccttgctgctaatgatggaggcaattcagtaaacattcttaatgtgacatggaaaggtgtagtctctttgcttcaaattggtcggaaatatttagcagaagtagtgagcatagcaaatttactggtagatttaattgccttggtaactgagcctctgaaatgtgcggctgtggcttggtcttcgcccaaggatactgtttctgtaactgaagctaaaaggattctggtgccagtgaaattttatctaatgaatgcagtgaaaatagcctcactctatcctcatcaagcctatgcagtatacagagagattatgctgtgtgtcatcaaggtcacaactttaaaaattgcaatgagcaatgaaaactttctgaaaagtgtatgtgctgtcagtactgagcttttggagcaaacaaccatggatctggcaatgtctttactaaattctgatgaactgaaatttgaacagaagtgtgaagtactggaatggttgttcactaatgaaggggattcttatgcgtctcttgatgctacgacctttgcaaattgtagcttagcatctatgaatgaaatattccacatcagatgtgaagacataaacagaggaagaatactaataacagctcgagttgctttgtttattaattt------cctgagatattctctcgaacttgatgaagatctaaaattgggacttgtcaacaaacttcaatggtttcttgatattttagttgaagaagatgtatactctaacatatttgttttacaacttcctttattgcgtggctctggtaagacagtccagctggtttggcagcctttgtttatttctctcttgcatgcagtcaaaaccttcatgattgtggtctcttcaagcactgcttgggggaatatggagtcatttttacttgataatttctttcatccccactctctttgctgggagatagtgatggaatgctggtgttttatgctgcgacatgctgaaacagacatggcaaatagcttgattagcaaactatgttcgttacttaagcttctggcgtcctcagaatctgttgcccttcctaattcttcattacgaatattggcaagatccattagctttttgctaacgtatggtgcaaaatcaatggttaatgaggtctatatgtctcttgttgaagatgccagaactcagttgtcgtcaattttatgtttggccctattcattgaaggttttccattggatttattatcagataagttgagaaatactgccattcaaagagtcatatcagattattttgacttcatagacagctttgatgaagcatcattgaagaccagcacttctggtctatttggcattccagtctctattctgtctgcttctttgcaatcactgtaagta--ttgtttagttgatatttattcgtc---------------------------------------------------------------------------------------------------------------------------------------------------------------------------------------------------------------------------------------------------------------------------------------------------------------------------
>Albizia_coripatensis_Hughes_2433@NODE_1_length_1506_cov_357.927222
tttcaacttttgagatgcaagaaattgattccttatttaacaaatggaatgagctattcatttcgtcacaatggtttccatttcttattgatgtctctctttttttttttgaaggctaataaatttgtcttgtagatttttatgttcaagaaggtatagttgattgtttagttatgatttggctatgaccttgtaaaattttttttgtcccaagttttcactgatagaaaagaaaaggaaatctcttgtgaatca------------------------------tcagggaatagtgaagattgaggaaaatcttttcttctgtttcatctaatttatattgacccactatctagcatctgttgttaagggtatttactgtctgttcctaagcagaaacttcaatcatttggatcagaaatattgaaggttgcacacatgatgattgatgctgtcataaaactatgcaaggcactttctgaatcagtaaactcggagtcatgtgatgtaggactagtgagccttgacaaggataataaaaagatggtccttgttatcaacataacaaaatgtgcaatagaaaatttatctcagattggtgtccttgctgctaatgatggaggcaattcagtaaacattcttaatgtgacatggaaaggtgtagtctctttgcttcaaattggtcggaaatatttagcagaagtagtgagcatagcaaatttactggtagatttaattgccttggtaactgagcctctgaaatgtgcggctgtggcttggtctttgcccaaggatactgtttctgtaactgaagctaaaaggattctggtgccagtgaaattttatctaatgaatgcagtgaaaatagcctcactctatcctcatcaagcctatgcagtatacagagagattatgctatgtgtcatcaagatcacgactttaaaaattgcaatgagcaatgaaaactttctgaaaagtgtatgtgctgtaagtactgagcttctggagcaaacaaccatggatctggcaatgtctgtactaaattctgatgaactgaaatttgaacagaagtgtgaagtactggaatggttgctcactaatgaaggggattcttatgcgtctcttgatgctccaacctttgcaaattgtagcttagcatctatgaatgaaatcttccacatcagatgtgaagacataaacagaggaagaatactaataacagctcgagttgctttgtttattaattt------cctgagatgttctctcaaacttgatgaagatctaaaattgggacttgtcaacaaacttcaatggtttcttgatattttagttgaagaagatgtatactctaacatgcttgttttacaacttcctttattgcgtggctctgggaagacagtccagctagtttggcagcctttgtttatttctctc-----------------------------------------------------------------------------------------------------------------------------------------------------------------------------------------------------------------------------------------------------------------------------------------------------------------------------------------------------------------------------------------------------------------------------------------------------------------------------------------------------------------------------------------------------------------------------------------------------------------------------------------------------------------------------------------------------------------------------------------------------------------------------------------------------------------------------------------------------------------------------------------------------------------------------------
>Albizia_glabripetala_Lewis_1652@NODE_1_length_2030_cov_105.452125
--------------------------------------------------------------------------------------------------------------------------atttgtcttgtagatttttgtgttcaaaaaggtatagttgattgtttagttatgatttggctatgaccttgtaaaattttttttgtcccaagttttcaccgatagaaaagaaaaagaaatctcttgtgaatca------------------------------tcagggaatagtgaagattgaggaaaatcttttcttctgtttcatctaatttatattgacccactatctagcatctattgttaagggtatttactgtctgttcctaagcagaaacttcaatcatttggatcagaaatattgaaggttgcacacatgatgattgatgctgtcataaaactatgcaaggaactttctgaatcagtagactcggagtcatgtgatgtagcactagtgacccttgacaaggataataaaaagatggtccttgttatcaacattacaaaatgtgcaatagaaaatttatctcagattggtgtccttgctgctaatgatggaggcaattcagtaaacattcttaatgtgacatggaaaggtgtagtctctttgcttcaaattggtaggaaatatttagcagatgtagtgagcataacaaatttactggtagatttaattgccttggtaactgagcctctgaaatgtgcggccgtggcttggtcttcgcccaaggatactgtttctgtaactgaagctaaaaggattctggtgccagtgaaattttatctaatgaatgcagtgaaaatagcctcactctatcctcatcaagcctatgcagtatacagagagattatgctgtgtgtcatcaagatcacaactttaaaaattgcaatgagcaatgaaaactttatgaaaagtgcatgtgctgtaagtactgagcttttggagcaaacaaccatggatctggcaatgtctttactaaattctgatgaactgaaatttgaacataagtgtgaagtactggaatggttgttcactaatgatggggattcttatgtgcctcttgatgctccgacctttgcaaattgtagcttagcatctatgaatgaaatcttccacatcagatgtgaagacataaacagaggaagaatactaataacagctcgagttgccttgtttattaattt------cctgagatattctctcgaacttgatgaagatctaaaattgggacttgtcaacaaacttcaatggtttcttgatattttagttgaagaagatgtatactcgaacatacttgttttacaacttcctctattgcgtggctctggtaagacagtccagctggtttggcagcctttgtttatttctctcttgcatgcagtcaaaaccttcatgattgtggtctcttcaagcactgcttgggggaatatggagtcatttttacttgataatttctttcatcctcactctctttgctgggagatagtgatggaatgctggtgttttatgctgcgacatgctgaaacagacatggcaaatagcttgattagcaaactatgctcgttacttaagcttctggcgtcctcagaatctgttgcccttcctaattcttcattacgaatattggcaagatccataagctttttgctaacgtatggtgcaaaatcaatggttaatgaggtctatatgtctcttgttgaagataccagaactcagttgtcgtcaattttatgtttggccctattcattgaaggttttccattggatttattatcagataagttgagaaatactgccattcaaagagtcatatcagattattttgacttcatcgacagctttgatgaagcatcattgaagaccagcacttctggtctatttggcattccagtctctattctgtctgcttctttgcaatcactgtaagcattttgtttagttgatatttattcgcctgtgattacttattttagataaaattactggcttaccatatctgtaatcaacttttgtcgatcactgtttccttaatggtattttttttttgcattcacatggcacataatacggggtgttcaaaattgaactgaatcaatgcaac-cagtactaccaaaac---------------------------------------------------------------------------------------------------------------------------------------------------------
>Albizia_inundata_Wood_26530@NODE_1_length_1910_cov_496.132615
------------------------------------------------------------------------------------------------------------------------------------------------ttcaagaaggtatagttgattgtttagttatgatttggctatgaccttgtaaaattttttttgtcccaagttttcaccgatagaaaagaaaaagaaatctcttgtgaatca------------------------------tcagggaatagtgaagattgaggaaaatcttttcttctgtttcatctaatttatattgacccactatctagcatctattgttaagggtatttactgtctgttcctaagcagaaacttcaatcatttggatcagaaatattgaaggttgcacacatgatgattgatgctgtcataaaactatgcaaggaactttctgaatcagtaaactcggagtcatgtgatgtagcactagtgacccttgacaaggataataaaaagatggtccttgttatcaacattacaaaatgtgcaatagaaaatttatctcagattggtgtccttgctgctaatgatggaggcaattcagtaaacattcttaatgtgacatggaaaggtgtagtctctttgcttcaaattggtaggaaatatttagcagaagtagtgagcatagcaaatttactggtagatttaattgccttggtaactgagcctctgaaatgtgcggctgtggcttggtctttgcccaaggatactgtttctgtaactgaagctaaaaggattctggtgccagtgaaattttatctaatgaatgcagtgaaaatagcctcactctatcctcatcaagcctatgcagtatacagagagattatgctgtgtgtcatcaagatcacaactttaaaaattgcaatgagcaatgaaaactttctgaaaagtgcatgtgctgtaagtactgagctcttggagcaaacaaccatggatctggcaatgtctttactaaattctgatgaactgaaatttgaacataagtgtgaagtactggaatcgttgttcactaatgatggggattcttatgcgtctcttgatgctccgacctttgcaaattgtagcttagcatctatgaatgaaatcttccacatcagatgtgaagacataaacagaggaagaatactaataacagctcgagttgccttgtttattaattt------cctgagatattctctcgaacttgatgaagatctaaaattgggacttgtcaacaaacttcaatggtttcttgatattttagttgaagaagatgtatactctaacatacttgttttacaacttcctttattgcgtggctctggtaaggcagtccagctggtttggcagcctttgtttatttctctcttgcatgcagtcaaaaccttcatgattgtggtctcttcaagcactgcttgggggaatatggagtcatttttacttgataatttctttcatcctcactctctttgctgggagatagtgatggaatgctggtgttttatgctgcgacatgctgaaacagacatggcaaatagcttgattagcaaactatgctcgttacttaagcttctggcgtcctcagaatctgttgcccttcctaattcttcattacgaatattggcaagatccataagctttttgctaacgtatggtgcaaaatcaatggttaatgaggtctatatgtctcttgttgaagatgccagtactcagttgtcatcaattttatgtttggccctattcattgaaggttttccattggatttattatcagataagttgagaaatactgccattcaaagagtcatatcagattattttgacttcatcgacagctttgatgaagcatcattgaagaccagcacttctggtctatttggcattccagtctctattctgtctgcttctttgcaatcactgtaagtattttctttagttgatatttattcgcctgtaattacttattttagataaaattactggcttaccatatctgtaatcaacttttgtcgatcactgtt------------------------------------------------------------------------------------------------------------------------------------------------------------------------------------------------------------------------------------------------------
>Albizia_multiflora_Hughes_3090@NODE_1_length_2460_cov_227.136802
tttcaacttttgagatgccagaaattgatcccttatttgacaaatggaatgagctgttcatttcttcacaatggttgccatttcttaatgatatctgcccttttttttttaagggctaataaatttgtcttgtagatttttatgttcaagaaggtatagttgattgtttagttatgatttggctatgaccttgtaaaattttttttgtcccaagttttcaccgatataaaagaaaaagaaatctcttgtgaatca------------------------------tcagggaatagtgaagattgaggaaaatcttttcttctgtttcatctaatttatattgacccactatctagcatctattgttaagggtatttactgtctgttcctaagcagaaacttcaatcatttggatcagaaatattgaaggttgcacacatgatgattgatgctgtcataaaactatgcaaggaactttctgaatcagtaaactcggagtcatgtgatgtaggactagtgagccttgacaaggataataaaaagatggtccatgttatcaacattacaaaatgtgcaatagaaaatttatctcagattggtgtccttgctgctaatgatggaggcaattcagtaaacattcttaatgtgacatggaaaggtgtagtctctttgtttcaaattggtaggaaatatttagcagaagtagtgagcatagcaaatttactggtagatttaattgccttggtaactgagcctctgaaatgtgtggctgtggcttggtcttcgcccgaggatactgtttctctaactgaagctaaaaggattctggtgccagtgaaattttatctaatgaatgcagtgaaaatagcctcactctatcctcatcaagcctatgcagtatacagagagattatgctgtgtgtcatcaagatcacaactttaaaaattgcaatgagcaatgaaaactttctgaaaagtgcatgtgctgtaagtactgagcttttggagcaaacaaccatggatctggcaatgtctttactaaattctgatgaactgaaatttgaacataagtgtgaagtactggaatggttgttcactaatgatggggattcttatgcgtctcttgatgctccgacctttgcaaattgtagcttagcatctatgaatgaaatcttccacatcagatgtgaagacataaacagaggaagaatactaataacagctcaagttgctttgtttattaattt------cctgagatattctctcgaacttgatgaagatctaaaattgggacttgtcaacaaacttcaatggtttcttgatattttagttgaagaagatgtatactctaacatacttgttttacaacttcctttattgcgtggctctggtaagacagtccagctggtttggcagcctttgtttatttctctcttgcatgcagtcaaaaccttcatgattgtggtctcttcaagcactgcttgggggaatatggagtcatttttacttgataatttctttcatcctcactctctttgctgggagatagtgatggaatgctggtgttttatgctgcgacatgctgaaacagacatggcaaatagcttgattagcaaactatgttcgttacttaagcttctggcgtcctcagaatctgttgcccttcctaattcttcattacggatattggcaagatccataagctttttgctaacgtatggtgcaaaatcaatggttaatgaggtctatatgtctcttgttgaagatgccagaactcagttgtcgtcaattttatgtttggccctattcattgaaggttttccattggatttattatcagataagttgagaaatactgccattcaaagagtcatatcagattattttgacttcatcgacagctttgatgaagcatcattgaagaccagtacttctggtctatttggcattccagtctctattctgtctgcttctttgcaatcactgtaagtattttgtttagttgatatttattcgcctgtaattacttattttagataaaattactggcttaccatatctgtgatcaacttttgtcgatcactgtttccttaatggta--ttttttttgcattcacatggcacataatacggggtgttcaaaattgaactgaatcaatgcaac-cattcctaccaaaacttataaagaataaggtataattgattttgagcctttatagacaggttcagtcaatttggcgatcggtttggtacacctagaagtatacctttttttataattagttttttataggcttaatccattgctaagcttgagttgaatcttgtttaa
>Albizia_niopoides_Simon_1601@NODE_1_length_2336_cov_274.667552
---------------------------------------------------agctgttcatttcgtcacaatgattgccatttcttattgatgtctgtctttttttttttaacggctaataaatttgtcttgtagatttttatgttcaagaaggtatagttgattgtttagttatgatttggctatgacgttgtaaaattttttttgtcccaagttttcactgatagaaaagaaaagaaaatctcttgtgaatca------------------------------tcagggaatagtgaagattaaggaaaatcttttcttctgtttcatctaatttatattgacccactatctagcatctattgttaagggtatttactgtctgttcctaagcagaaacttcaatcatttggatcagaaatattgaaggttgcacacatgatgattgatgctgtcataaaactatgcaaggcactttctgaatcagtaaactcggagtcatgtgatttaggactagtgagccttgacaaggataataaaaagatggtttatgttatcaacattacaaaatgtgcaatagaaaatttatctcagattggtgtccttgctgctaatgatggaggcaattcagtaaacattcttaatgtgacatggaaaggtgtagtctctttgcttcaaattggtcggaaatatttagcagaagtagtgagcatagcaaatttactggtagatttaattgccttggtaactgagcctctgaaatgtgcggctgtggcttggtcttcgcccaaggatactgtttctgtaactgaagctaaaaggattctggtgccagtgaaattttatctaatgaatgcagtgaaaatagtctcactctatcctcatcaagcctatgcagtatacagagagattatgctgtgtgtcatcaagatcacaactttaaaaattgcaatgagcaatgaaaactttctgaaaagtgcatgtgctgtaagtactgagcttttggagcaaacaaccatggatctggcaatatctttactaaattctgatgaactgaaatttgaacataagtgtgaagtactggaatggttgttcactaatgatggggattcttttgcgtctcttgatgctccgacctttgcaaattgtagcttagcatctatgaatgaaatcttccacatcagatgtgaagacataaacagagggagaatactaataacagctcgagttgctttgtttattaattt------cctgagatattctctcgaacttgatgaagatctaaaattgggacttgtcaacaaacttcaatggtttcttgatattttagttgaagaagatgtatactctaacatacttgttttacaacttcctttattgcgtggctctggtaagacagtccagctggtttggcagcctttgtttatttctttcttgcatgcagtcaaaaccttcatgattgtggtctcttcaagcactgcttgggggaatatggagtcatttttacttgataatttctttcatcctcactctctttgctgggagatagtgatggaatgctggtgttttatgctgcgacatgctgaaacagagatggcaaatagcttgattagcaaactatgttcgttacttaagcttctggcgtcctcagaatctgttaaccttcctaattcttcattacgaatattggcaagatccataagctttttgctaacgtatggtgcaaaatcaatggttaatgaggtctatatgtctcttgttgaagatgccagaactcagttgtcgtcaattttatgtttggccctattcattgaaggttttccattggatttattatcagataagttgagaaatactgccattcacagagatatatcagattattttgacttcatcgacagctttgatgaagcatcattgaagaccagcacttctggtcaatttggcattccagtctctattctgtctgcttctttgcaatcactgtaagtattttgtttagttgatatttattcgcctgtaattacttattttagataaaattactggcttaccatatctgtaatcaacttttgtcgatcattgtttccttaatggta--ttttttttgcattcacatggcacataatacgaggtgttcaaaattgaactgaatcaatgcaac-cagccctaccaaaacttataaagaataaggtataattgattttgagcctttatagacaggtttagtcaatttggcgatcggtttggtacacctagaagtatgcc-ttttttataattagttttttataggcttaatccattgctaagcttgagttgaatcttgtttaa
>Albizia_sinaloensis_Hughes_1576@NODE_1_length_2059_cov_148.242180
----------------------------------------------------------------------------------------------------------------------------------------tttttattttcaagaaggtatagttgattgtttagttatga-ttggctatgaccttgcaaaattttttttgtcccaagttttcactgatagaaaagatgaagaaatctcttgtgaatca------------------------------tcagggaatagtgaagattgaggaaaatcttttcttctgtttcatctaatttatattgacccactatctagcatctattgttaagggtatttactgtctgttcctaagcagaaacttcaatcatttggatcagaaatattgaaggttgcacacatgatgattgatgctgtcataaaactatgcaaggcactttctgaatcagtaaactcggaatcatgtgatgtaggactagtgagccttgacaaggataataaaaagatggtccatgttatcaacattacaaaatgtgcaatagaaaatttatctcagattggtgtccttgctgctaatgatggaggcaattcagtaaacattcttaatgtgacatggaaaggtgtagtctctttgcttcaaattggtcgaaaatatctagcagaagtagtgagcatagcaaatttactggtagatttaattgccttggtaactgagcctctaaaatgtgcggctgtggcttggtcttcgcccaaggatgctgtttctgtaactgatgctaaaaggattctggtgccagtgaaattttatctaatgaatgcagtgaaaatagcctcactctatcctcatcaagcctatgcagtatacagagagattatgctgtgtgtcatcaagatcacaactttaaaaatggcaatgagcaatgaaaactttctgaaaagtgtatgttctgtaagtactgagcttttggagcaaacaaccatggatctggcaatgtctttactaaattctgatgaactgaaatttgaacagaagtgtgaagtactggaatggttgttcactaatgaaggggattcttatgcgtctcttgatgctccgacctttgcaaattgtagcttagcatctatgaatgaaatcttccacatcagatgtgaagacataaacagaggaagaatactaatgacagctcgagttgctttgtttattaattt------cctgagatattctatcgaacttgatgaagatcttaaattgggacttgtcaacaaacttcaatggtttcttgatattttagttgaagaagatgtatactctaacatacttgttttacaacttcctttattgcgtggctctggtaagacagtccagctggtttggcagcctttgtttatttctctcttgcatgcagtcaaaaccttcatgattgtggtctcttcaagcactgcttgggggaatatggagtcatttttacttgataatttctttcatcctcactctgtttgctgggagctagtgatggaatgctggtgttttatgctgcgacatgctgaaacagacatggcaaatagcttgattagcaaactatgttcgttacttaagtttctggcgtccttagaatctgttgcccttcctcattcttcattacgaatattggcaagatccataagctttttgctaacgcatggtgcaaaatcaatggttaatgaggtctatatgtctcttgttgatgatgccaaaactcagttgtcgtcaagtttatgtttggccctattcattgaaggttttccattggatttattatcagataagttgagaaatactgccattgaaagagtcctatcagattattttgacttcatagacagctttgatgaagcgtcattgaagaccagcacttctggtctatttggcattccagtctctattctgtctgcttctttgcaatcactgtaagtattttgtttagttgatatttattcgcctgtaattacttattttggataaaattactggcttaccatatctgttatcaacttgtgtcgatcactgtttccttattggta--ttttttttgcattcacatggcacataatatggggtgttcaaaactgaactgaatcaatgcaac-cagtcctaccaaaacttataaagaataaggtataattgattttgagcctttatagacaggttcag-------------------------------------------------------------------------------------------------------
>Albizia_sinaloensis_Hughes_1576@NODE_2_length_500_cov_11.319149
---------------------------------------------------------------------------------------------------------------------------------------------------------------------------------------------------------------------------------------------------------------------------------------------------------------------------------------------------------------------------------------------------------------------------------------------------------------------------------------------------------------------------------------------------------------------------------------------------cacaggtatttctgtacatatgcctatatgttcaa-aataatcatttttaagaaggt---------------------------atttctttgtttttt-------acaaattcttaga-----------------------------------------------------------------------------cttaatatttaagttattaatttatttttcaatcattgactaaataaaatctaaactacaattaatgctttaaaataa---catatgttacagcctcactgtatcctcatcaagcatatg-agcatagagagagattatgctctgcatcacaaagatcataactttaaaagttggagagagcaatgaagactttctgaaaagtgtatgtgcaagaactactgaccttttggagcaaacaaccatagatcttgcaaagtcattactaaattttaatgaactgaaattcgaatagaac---------------tggttgtttactaatgaaggggattcttatacttctctttatgc----------------------ttaccaactcccagcaattgcttttccttctca------------------------ccaccaacaacacccagagaagctttgct--ctagttt---------------------------------------------------------------------------------------------------------------------------------------------------------------------------------------------------------------------------------------------------------------------------------------------------------------------------------------------------------------------------------------------------------------------------------------------------------------------------------------------------------------------------------------------------------------------------------------------------------------------------------------------------------------------------------------------------------------------------------------------------------------------------------------------------------------------------------------------------------------------------------------------------------------------------------------------------------------------------------------------------------------------------------------------------------------------------------------------------------------------------------
>Albizia_subdimidiata_var_minor_Gorts_341@NODE_1_length_2072_cov_42.851629
---------------------------------------------------------------------------------------ttgatgtctgccttttttttttaaaagcctaataaatttgtcttgtagattttcatgttcaagaaggtatagttgattgtttagttatgatttggctatgaccttgtaaaattttttttgtcccaagttttcaccgatagaaaagaaaaagaaatctcttgtgaatca------------------------------tcagggaatagtgaagattgaggaaaatcttttcttctgtttcatctaatttatattgacccactatctagcatctattgttaagggtatttactgtctgttcctaagcagaaacttcaatcatttggatcagaaatattgaaggttgcacacatgatgattgatgctgtcataaaactatgcaaggaactttctgaatcagtagactcggagtcatgtgatgtagcactagtgacccttgacaaggataataaaaagatggtccttgttatcaacattacaaaatgtgcaatagaaaatttatctcagattggtgtccttgctgctaatgatggaggcaattcagtaaacattcttaatgtgacatggaaaggtgtagtctctttgcttcaaattggtaggaaatatttagcagaagtagtgagcatagcaaatttactggtagatttaattgccttggtaactgagcctctgaaatgtgcggctgtggcttggtctttgcccaaggatactgtttctgtaactgaagctaaaaggattctggtgccagtgaaattttatctaatgaatgcagtgaaaatagcctcactctatcctcatcaagcctatgcagtatacagagagattatgctgtgtgtcatcaagatcacaactttaaaaattgcaatgagcaatgaaaactttctgaaaagtgcatgtgctgtaagtactgagcttttggagcaaacaaccatggatctggcaatgtctttactaaattctgatgaactgaaatttgaacataagtgtgaagtactggaatcgttgttcactaatgatggggattcttatgcgtctcttgatgctccgacctttgcaaattgtagcttagcatctatgaatgaaatcttccacatcagatgtgaagacataaacagaggaagaatactaataacagctcgagttgccttgtttattaattt------cctgagatattctctcgaacttgatgaagatctaaaattgggacttgtcaacaaacttcaatggtttcttgatattttagttgaagaagatgtatactctaacatacttgttttacaacttcctttattgcgtggctctggtaagacagtccagctggtttggcagcctttgtttatttctctcttgcatgcagtcaaaaccttcatgattgtggtctcttcaagcactgcttgggggaatatggagtcatttttacttgataatttctttcatcctcactctctttgctgggagatagtgatggaatgctggtgttttatgctgcgacatgctgaaacagacatggcaaatagcttgattagcaaactatgttcgttacttaagcttctggcgtcctcagaatctgttgcccttcctaattcttcattacgaatattggcaagatccataagctttttgctaacgtatggtgcaaaatcaatggttaatgaggtctatatgtctcttgttgaagatgccagtactcagttgtcgtcaattttatgtttggtcctattcattgaaggttttccattggattcattatcagataagttgagaaatactgccattcaaagagtcatatccgattattttgacttcatcgacagctttgatgaagcatcattgaagaccagcacttctggtctatttggcattccagtctctattctttctgcttctttgcaatcactgtaagtattttctttagttgatatttattcgcctgtaattacttattttagataaaattactggcttaccatatctgtaatctacttttgtcgattactgtttccttaatggta---tttttttgcattcacatggcacataatacggggtgttcaaaattgaactggatcaatgcaac-cagtcctaccaaaacttat-----------------------------------------------------------------------------------------------------------------------------------------------------
>Albizia_tomentosa_Hughes_648@NODE_1_length_2457_cov_171.886975
tttcaacttttgagatgccagaaattgatcccttatttgacaaatggaatgagctattcatttcgtcacaatggttgccatttcttattgatgtctgtctttttttttttaaaggctaataaatttgtcttgtagatttttattttcaagaaggtatagttgattgtttagttatga-ttggctatgaccttgcaaaattttttttgtcccaagttttcactgatagaaaagaagaagaaatctcttgtgaatca------------------------------tcagggaatagtgaagattgaggaaaatcttttcttctgtttcatctaatttatattgacccactatctagcatctattgttaagggtatttactgtctgttcctaagcagaaacttcaatcatttggatcagaaatattgaaggttgcacgcatgatgattgatgctgtcataaaactatgcaaggcactttctgaatcagtaaactcggaatcatgtgatgtaggactagtgagccttgacaaggataataaaaagatggtccatgttatcaacattacaaaatgtgcaatagaaaatttatctcagattggtgtccttgctgctaatgatggaggcaattcagtaaacattcttaatgtgacatggaaaggtgtagtctctttgcttcaaattggtcggaaatatctagcagaagtagtgagcatagcaaatttactggtagatttaattgccttggtaactgagcctctgaaatgtgcggctgtggcttggtcttcgcccaaggatgctgtttctgtaactgatgctaaaaggattctggtgccagtgaaattttatctaatgaatgcagtgaaaatagcctcactctatcctcatcaagcctatgcagtatacagagagattatgctgtgtgtcatcaagatcacaactttaaaaattgcaatgagcaatgaaaactttctgaaaagtgtatgttctgtaagtactgagcttttggagcaaacaaccatggatctggcaatgtctttactaaattctgatgaactgaaatttgaacagaagtgtgaagtactggaatggttgttcactaatgaaggggattcttatgcgtctcttgatgctccgacctttgcaaattgtagcttagcatctatgaatgaaatcttccacatcagatgtgaagacataaacagaggaagaatactaatgacagctcgagttgctttgtttattaattt------cctgagatattctatcgaacttgatgaagatcttaaattgggacttgtcaacaaacttcaatggtttcttgatattttagttgaagaagatgtatactctaacatacttgttttacaacttcctttattgcgtggctctggtaagacagtccagctggtttggcagcctttgtttatttctctcttgcatgcagtcaaaaccttcatgattgtggtctcttcaagcactgcttgggggaatatggagtcatttttacttgataatttctttcatcctcactctgtttgctgggagctagtgatggaatgctggtgttttatgctgcgacatgctgaaacagacatggcaaatagcttgattagcaaactatgttcgttacttaagtttctggcgtccttagaatctgttgcccttcctcattcttcattacgaatattggcaagatccataagctttttgctaacgcatggtgcaaaatcaatggttaatgaggtctatatgtctcttgttgatgatgccaaaactcagttgtcgtcaagtttatgtttggccctattcattgaaggttttccattggagttattatcagataagttgagaaatactgccattgaaagagtcatatcagattattttgacttcatagacagctttgatgaagcatcattgaagaccagcacttctggtctatttggcattccagtctctattctgtctgcttctttgcaatcactgtaagtattttgtttagttgatatttattcgcctgtaattacttattttggataaaattactggcttaccatatctgttatcaacttgtgtcgatcactgtttccttattggta--ttttttttgcattcacatggcacataatatggggtgttcaaaactgaactgaatcaatgcaac-cagtcctaccaaaacttataaagaataaggtataattgattttgagcctttatagacaggttcagtcaatttgacgatcggtttggtacacctagaagtatacttttttttataattagttttttataggcctaatccattgcaaagcttgagttgaatcttgtttaa
>Albizia_xerophytica_Hughes_1435@NODE_1_length_2360_cov_154.697766
---------------------------------------------------------------------------------------------------------------------------tttgtcttgtagatttttattttcaagaaggtatagttgattgtttagttatga-ttggctatgacggtgcaaaattttttttgtcccaagttttcactgatagaaaagaagaagaaatctcttgtgaatca------------------------------tcagggaatagtgaagattgaggaaaatcttttcttctgtttcatctaatttatattgacccactatctagcatctattgttaagggtatttactgtctgttcctaagcagaaacttcaatcatttggatcagaaatattgaaggttgcacacatgatgattgatgctgtcataaaactatgcaaggcactttctgaatcagtaaactcggaatcatgtgatgtaggactagtgagccttgacaaggataataaaaagatggtccatgttatcaacattacaaaatgtgcaatagaaaatttatctcagattggtgtccttgctgctaatgatggaggcaattcagtaaacattcttaatgtgacatggaaaggtgtagtctctttgcttcaaattggtcggaaatatctagcagaagtagtgagcatagcaaatttactggtagatttaattgccttggtaactgagcctctgaaatgtgctgctgtggcttggtcttcgcccaaggatactgtttctgtaactgatgctaaaaggattctggtgccagtgaaattttatctaatgaatgcagtgaaaatagcctcactctatcctcatcaagcctatgcagtatacagagagattatgctgtgtgtcatcaagatcacaactttaaaaattgcaatgagcaatgaaaactttctgaaaagtgtatgttctgtaagtactgagcttttggagcaaacaaccatggatctggcaatgtctttactaaattctgatgaactgaaatttgaacagaagtgtgaagtactggaatggttgttcactaatgaaggggattcttatgcgtctcttgatgctccgacctttgcaaattgtagcttagcatctatgaatgaaatcttccacatcagatgtgaagacataaacagaggaagaatactaatgacagctcgagttgctttgtttattaattt------cctgagatattctctcgaacttgatgaagatcttaaattgggacttgtcaacaaacttcaatggtttcttgatattttagttgaagaagatgtatactcttacatacttgttttacaacttcctttattgcgtggctctggtaagacagtccagctggtttggcagcctttgtttatttctctcttgcatgcagtcaaaaccttcatgattgtggtctcttcaagcactgcttgggggaatatggagtcatttttacttgataatttctttcatcctcactctctttgctgggagatagtgatggaatgctggtgttttatgctgcgacatgctgaaacagacatggcaaatagcttgattagcaaactatgttcgttacttaagtttctggcgtccttagaatctgttgcccttcctcattcttcattacgaatattggcaagatccataagctttttgctaacgcatggtgcaaaatcaatggttaatgaggtctatatgtctcttgttgatgatgccagaactcagttgtcgtcaagtttatgtttggccctattcattgaaggttttccattggatttattatcagataagttgagaaatactgccattgaaagagtcatatcagattattttgacttcatagacagctttgatgaagcatcattgaagaccagcacttctggtctatttggcattccagtctctattctgtctgcttctttgcaatcactgtaagtattttgtttagttgatatttattcgcttgtaattacttattttggataaaattactggcttaccatatctgttatcaacttgtgtcgatcactgtttccttattggta--ttttttttgcattcacatggcacataatatggggtgttcaaaactgaactgaatcaatgcaac-cagtcctaccaaaacttataaagaataaggtataattgattttgagcctttatagacaggttcagtcaatttggcgatcggtttggtacacctagaagtatacttttttttataattagttttttataggcctaatccattgcaaagcttgagttgaatcttgtttaa
>Archidendron_clypearia_Wieringa_1849@NODE_1_length_2350_cov_373.422349
--------------------gaaattgaccccttttttaacaaatggaatgagctattcatttcgtcataatggttgccatttcttattgatgtgtgtctttgtttttttaaaggctaataaatttgccttgtagatttttgtgttcaagaagatatagttgattgtttagttttgatttggttatgaccttgtaaaa-tttttttgtcctaagttctcactaatagaagagaaaaagaaatctcttgtgaatcatcagacagaaattgtctgtctaatgtttattcagggaatcgtgaagattgcggaaaatctgttcttctgtttcatttaatttatattgacccacgttctagcatctattgttaagggtatttactatctgttcctaagcagagacttcaatcatttggatcagaaatattgaaggttgcacacatgatgattgatgctgtcataaaactatgcaaggcactttctgaatcagtaaactcagagtcatgtgatgtaagactagtgagccttgacaaggataataaaaagatggtccatgttatcaacataacaaaatgtgcaatagaaaatttatctcagattggtgtcctcgctgctaatgatggtggcaattcagtaaacattcttaatgtgacatggaaaggtgtagtctctttacttcaaattggtcggaaatatttagcagaagtaatgagcatagcaaatttactggtagatttaattgccttggtaactgagcctctgaaatgtgcggctgtggcttggtcttcacccaaggatactgtttctgtaactgaagctaaaaggattctggtgccagtgaaattttatctaattaatgcagtaaaaattgcctcactgtatcctcatcaagcctatgcagtatacagagagattatgctgtgtgtcatcaagatcacaactttaaaaattgcaatgagcaatgaaaactttctgaaaagtgtttgtgctgtaagtactgagcttttggagcaaacaaccatggatctggcaatgtctttactaaattctgatgaattgaaatttgaacagaagtgtgaagtactggaatggttgttcgctaatgaaggggattcttataattctcttgatgctccgacctttgcaaattgtagcttagcatctatgaatgaaatctttcacatcagatgtgaagacataaacagaggaagaatactaataacagctcaagttgctctatttattaattt------cctgagatgttctctcgaacttgatgaagatctaaaattgggacttgtcaacaaacttcaatggtttcttgatattttagttgaagaagatgtatactctaacatacttgttttccaacttcctttattgcgtggctctgggaagacagtccagctggtttggcagcctttgtttacttctctcttgcatgcagtcaaaaccttcatgattgtggtctcttcaagcactgcttggggggatatggagtcatttttacttgagaatttctttcatcctcactccctttgctgggagatagtgatggaatgctggtgttttatgctgcgacatgctgaaacagacatggcaaatagcttgattagcaaactatgttcgttacttaagcttctggcgtcctcagaatctgttgcccttcctacttcttcattacgaatattggcaagatccataagctttttgctaatatatggtgcaaaatcaatggttaatgaggtctatatctctcttgttgaagatgccagaactcagttgtcgtcaattttatgtttggccctattcattgaaggttttccattggatttattatcagataagttgagaaatactgccgttcaaagagtcatatcagattatttcgacttcatagacagctttgatgaagcatcattgaagaccagcacttctggtctatttggcattccagtctctattctgtctacttctttacaatcactgtaagtattttgtttatttgatatttattcgtc-------------------taaaataactggcttaccatatctgttatcaacttgggttgatctctgtttcattaatggta---ttttttcgcattcacatagcacataatatggggtgttcagaattgaactgaatcaatgcaac-cagtccgaccaaaacttataaggaataaggtataattgattttgagcctttgtagacaggttcagtcaatttggcgatcggtttggtacacccagaagtataccttttttcataattagttttttataggcctaatccattgctaaacttgagtccaatcttgtttaa
>Balizia_elegans_Iganci_870@NODE_1_length_2517_cov_201.890984
tttcaacttttgagatgcaagaaattgatcccttatataacaaatggaataagctattcatttcgtcataatggttgctatttcttattgttgtccgtc--tttttttttaaaggctaataaatttgtcttgtagatttttgtgttcaagaatatgtagttgattgtttagttatgatttggttatgaccttgtaaaattttttttgtcccaagttttcactgatagaaaagaacaagaaatctcttgtgaatcatcagacagaaat--tctgtctaatgtttattcagggaatagtgaagattgaggcaaatcttttcttctgcttcatctaatttatattgacccacgatctagcatctattgttaagggtatttactgtctgttcccaagcagaaacttcaatcatttggatcagaaatattgaaggttgcacacatgatgattgatgctgacataaaactatgcaaggcactttctgaatcagtaaactcggagtcatgtgatgtaagactagtgagccttgacaaggataataaaaagatggtccatgttatcaacataacaaaatgtgcaatagaaaatttatctcagattggtgtcctggctgctaatgatggaggcaattcagtaaacattcttaatgtgacatggaaaggtgtagtctctttgcttcaaattggtcggaaatatttagcagaagtagtgagcatagcaaatttactggtagatttaactgccttggtaactgagcctctgaaatgtgctgctgtgggttggtcttcgcccaaggatactgtgtctgtaactgaagctaaaaggattctggtgcctgtgaaattttatctaattaatgcagtgaaaatagcttcactgtatcctcatcaagcctatgcagtatacagagagattatgctctgtgtcatcaagatcacaactttaaaaattgcaatgagcaatgaaaactttctgaaaggtgtatgtgctgtaagtactgagcttttggagcaaacaaccatggatctggcaatgtctttactaaattctgatgaactgaaatgtgaacagaagtgtgaagtactggaatggttgttcactaatgaaggggattcttatgcttctcttgatgctccgacctttgcaaattgtagcttagcatctatgaatgaaatctttgacatcagatgtgaagacataaacagaggaagtatactaataacagctcgagttgctttgtttattaattt------cctgagatgttctctcgaacttgatgaagatctaaaattgggacttgtcaacaaacttcaatggtttcttgatattttggttgaagaagatgtatactctaacatacttgttttacaacttcctttattgcgcggctttgggaagacagtccagctggtttggcagcctttgtttatttctctcttgcatgcagtcaaaaccttcatgattgtggtctcttcaagcactgcttgggggaatatggagtcatttttacttgagaatttctttcatcctcactctctttgctgggagatagtgatggaatgctggtgttttatgctgcgacatgctgaaacagacatggcaaatagtttgattagcaaactatgttcgttacttaagcttctggcgtcctcagaatctgttgcccttcctaattcttcattacgtttattggcaagatccataagctttttgctaacgtatggtgcaaaatcaatggttaatgaggtctatatgtctcttgttgaagatgccagaactcagttgtcatcaattttatgtttggccctattcattgaaggttttccattggatttattatcagataagttgagaaatactgccgtccaaagagtcatatcagattattttgacttcatagacagctttgatgaagcagcattgaagaccagcacttctggtctatttggcattccagtctctattctgtctgcttctttgcaatcactgtaagtatttt-ttcggttggtatttattcgtctgtaattacttattttagataaaattactggcttaacatatctgttatcaacttgtgtcgatctctgtttccttaatggttttttttttttgcgttcacatggcccataatatggggtgttcaaaattgaactgaatcaatgcaacccggtccaaccaaaacttataaag----------aattgattttgagcctttatagacaggttcagtcaatttggcgatcggtttgatacacccagaagtatacc-tttttaataattagttttttacaggcctaatccattgctaagcttgagttgaatcttgtttaa
>Balizia_leucocalyx_Aguilar_1939@NODE_1_length_2632_cov_232.735812
tttcaacttttgagatgcaagaaattgatcccttatttaacaaatggaatgagctattcatttcgtcataatggttgctatttcttattgatttctgtc--tttttttttaaaggctaataaatttgtcttgtagatttttgtgttcaagaatatatagttgattgtttagttatgatttggttatgaccttgtaaaattttctttgtcgcaagttttcactgaaagaaaaaaacaagaaatctcttgtgaataatcagacagaaattgtctgtctaatgtttattcagggaatagtgaagattgaggaaaatcttttcttctgtttcatctaatttatattgacccacgatctagcatctattgttaagggtatttactgtctgttcccaagcagaaacttcaatcatttggatcagaaatattgaaggttgcacacatgatgattgatgctgtcataaaactatgcaaggcactttctgaatcagtaaactcggagtcatgtgatgcaagactagtgagccttgacaaggataataaaaagatggtccatgttatcaacataacaaaatgtgcaatagaaaatttatctcagattggtgtcctggctgctaatgatggaggcaattcagtcaacattcttaatgtgacatggaaaggtgtagtctctttgcttcaaattggtcggaaatatttagcagaagtagtgagcatagcaaatttactggtagatttaactgccttggtaactgagcctctgaaatgtgctgctgtggcttggtcttcgcccaaggatactgtttctgtaactgaagctaaaaggattctggtgccagtgaaattttatctaattaatgcagtgaaaatagcttcactgtatcctcatcaagcctatgcagtatacagagagattatgctgtgtgtcatcaagatcacaactttaaaaattgcaatgagcaatgaaaactttctgaaaggtgtatgtgctgtaagtactgagcttttggagcaaacaaccatggatctggcaatgtctttactaaattctgatgaactgaaatgtgaacagaagtgtgaagtactggaatggttgttcactaatgaaggggattcttatgcttctcttgatgctccgacctttgcaaattgtagcttagcatctatgaatgaaatctttcacatcagatgtgaagacataaacagaggaagaatactattaacagctcgagttgctttgtatattaattt------cctgagatgttctctcgaacttgatgaagatctaaaattgggacttgtcaacaaacttcaatggtttcttgatattttagttgaagaagatgtatactctaacatacttgttttacaacttcctttattgcgtggctctgggaagacagtccagctggtttggcagcctttgtttatttctctcttgcatgcagtcaaaaccttcatgattgtggtctcttcaagcactgcttgggggaatatggagtcatttttacttgagaatttctttcatcctcactctctttgctggggtatagtcatggaatgctggtgtttcatgctgcgacatgctgaaacagacatggcaaatagcttgattagcaaactatgttcgttacttaagcttctggcgtcctcagaatcagttgcccttcctaattcttcattacgtatattggcaagatccataagctttttgcttacgtatggtgcaaaatcaatggttaatgaggtctatatgtctcttgttgaagatgccagaactcagttgtcatcaattttatgtttggccctattcattgaaggttttccattggatttattatcagataagttgagaaatactgccgttcaaagagtcatatcagattattttgacttcatagacagctttgatgaagcagcattgaagaccagcacttctggtctatttggtattccagtctctattctgtctgcttctttgcaatcactgtaagta-tttgtttagttgatatttattcgtctgtaattacttattttagataaaattactggcttaacatatctgttatcaacttgtgtcgatctctgtttccttaatggta-tttttttttgcattcacatggcacataatatggggtgttcaaaattgaactgaatcaatg---tccagtccgaccaaaacttataaagaataaggtataattgattttgagcctttatagacaggttcagtcaatttggcgatcggtttgatacacccagaagtatacctttttttataattagttttttataggcctaatccattgctaagcttgagttgaatcttgtttaa
>Balizia_leucocalyx_Aguilar_1939@NODE_2_length_939_cov_22.690255
-----------------------gatgatta----------ttctcagtttatccattccatttttgatgatattttccgatctttgttgacaactgcctagccctctgttgacgccgatggttctctctggtaaaatcttctgtt--------------------------------------ccaatattgtagat-----------------------------------------------------------gg---------------caaatagttttaaataaaatgggtaaggttaaagtattcgtttgaattt------ttatgtttgtatcaaattttattttagtcttgtttataaagtatatttttagtttttt----------aatcttaacgctgttagttgtatttaatgaaatata---------------------------------------------ttgactcatcaaatttaagtgatggttgtgtaa-------------------------ttagaagct-----------------------------------aatgataatttcattttaatattttttcaattaa-attgaaaataaaacagaaaaa-----------------gacgaaaacaacgtcttcacttcaa------------------------------------------------------------cactgcgcaacttattctccaaaccagagcaaag---tttgatatttaccatttgaggccatttctgtaaccgaaactaaaaggattctggtgccagtgaaattctatctaactaatgcagtaaaaatagcctcactgtatctgcatcaagcc--------------------tatgctctgcgtcatcaagatcacaacttcaaaaattacggcgagcaatgaaaacttttt-----------------------------------------------------------------------------------------------------------------------------------------------------------------------------------------------------------------------------------------------------------------------------ctggtttcgagaatcagttgagt---------cttcaagagggg--aaaacgctgttttgtc------tttctctggtttatttttaatttaaacaaaaaaaatgcaaacatagtcagcttttaattgca----caatcatcgtttaaacttgataagttagt--------------------------tttttccattaaataaaactaac-gggttaaaatcgaaa----------------------------------------------------------------------------------------------------------------------------------gacaaaaaatacactcaata----------------------------------------------------------------------------------------------------------------------aattgaagggactaaaataatatctgatataaatataaaatgtaaactatactctaaacaatgttt-------------------------------ttattttttaata----------------------------------------------------------------------------------cagtaatttttgtttt--------------------------------------------------------------------------------------------------------------------------------------------------------------------------------------------------------------------------------------------------------------------------------------------------------------------------------------------------------------------------------------------------------
>Balizia_pedicellaris_Queiroz_15529@NODE_2_length_653_cov_553.117057
---------------------------------------------------------------------------------------------------------------------------------------------------------------------------------------------------------------------------------------------------------------------------------------------------------------------------------------------------------------------------------------------------------------------------------------------------------------------------------------------------------------------------------------------------------------------------------------------------------------------------------------------------------------------------------------------------------------------------------------------------------------------------------------------------------------------------------------------------------------------------------------------------------------------------------------------------------------------------------------------------------------------------------------------------------------------------------------------------------------------------------------------------------------------------------------------------------------------------------------------------------------------------------------------------------------------------------------------------------------------------------------------------------------------------------------------------------------------------------------------------------------ttcatgattgtggtctcttcaagcactgcttgggggaatatggagtcatttttacttgagaatttctttcatcctcaccctctttgctgggagatagtgatggaatgctggtgttttatgctgcgacatgctgaaacagacatggcaaatagcttgattagcaaactatgttcgttacttaagcttctggcgtcctcagaatctgttgcccttcctaattcttcattacgtatattggcaagatccataagctttttgctaacgtatggtgcaaaatcaatggttaatgaggtctatatgtctcttgttgaagatgccagaactcagttgtcatcaattttatgtttggccctattcattgaaggttttccattggatttattatcagataagttgagaaatactgccgttcaaagagtcatatcagattattttgacttcatagacagctttgatgaagcagcattgaagaccagcacttctggtctatttggcattccagtctgtattctgtctgcttctttgcaatcactgtaagtatttt-tttggttggtatttattcgtctgtaattacttattttagataaaattactggcttaacatatctgttatcaacttgtgtcgatctctgtttccttaatggttttttttt-----------------------------------------------------------------------------------------------------------------------------------------------------------------------------------------------------------------------------------
>Calliandra_bella_LPQ15696@NODE_1_length_2444_cov_368.425433
tttcaacccttaatatgctagaagtttatcccttatttaacaaatggaattatttatttatttcattataacggtgataatttcttattgatcacttta---tgttttataaaggctaataaatttgtcttctagatttttgtgttcaacaagatgtagttgattatttagatatgatttggttataagcttctgaca--ttttttgtcataaattttcactaattaaagagaggaagaaatctcttgtgaatcatcagacagaaattgtctgtctaatgtttattcagggagtagagaagattgaggaaaatc---tgttttatttcatcttattcatattgacccatgatctagcatctattattaggggtatttactgtctgttcctaagcagaaactacaatcatttgggtcagacatattgaaggttgcacacatgatgattgatgctgccataaaactatgcaaggctctctctgaatcagtaaacttggagacatgtgatgtagggttagcgagccttgacaaggataataataagatggtccatgttaccaacataacaaaatttgcaatagaaaatttatcccagattggtgtccttgctgctaatgatggaggcaattcagtgaacattctaaatgtgacatggaaaggtgtggtctctttgcttcatattggtcggaaatatttagcagaagccgtaagcataacaaatgtactgttagatttaattgcattagtaacagagcctctgaaatgcgcggctttggcttgggcttctctcaaggatactgtttctgtagctgaagctaaaaggattctggtgccagtgaaattttatctaattaatgcagtaaaaatagcctcattgtatcctaatcaagcctatgcagtatatagagagatactgctctgcgtcattaagatcacaactttaaaaattgcaatgagcaatgaaagctctctgaaaagcgcatgtgcagtaagcactgagctgttggaccaaacaaccttggatctggcaatgtctttgctaaattctgatgaactgaaatttgaacagaagtctgaaatacttgagtgcttgttcactaatgaaggggattctaattccattcttgatgctccgacctttgcaaattgtaacttagcatctatgaatgaaatctttcaccttagatgtgaagatatgaaaagaggaagaatgctaataacagctcgagttgctttgtttattaattg------cctgaaatgttctctcgaagttgatgaagatcttaaattaggacttgtcaacaaacttcaatggtttcttgatattttagttgaagaagatgtatactctaacatacttgttttgcaaattccttcattgcatggctctgggaaaacagtccagctggtttggcagcctttgtttacttctcttttgcttgcagtcaaaaccttcatgattgtggtctcttcaagcactgcttggggggatatggagtcatttttacttgacaatttctttcatcctcactttctttgctgggagatagtgatggaatgctggtgctttatgctgcgtcatgctgaaacagacatggcaaatagcatgattagcaaactatgccaattacttaagcttctagcatcctcagaatctgttaatcttcctaattcttctttccgaatattggcaaggtcattatgctttttgctaacctacggtgcaaaatcaatagttaaccaggtctatatgtctcttgttgaagatgccagaacccagttgtcgtcaattttgtgtttggccctgtttattgaaggtttcccattagattcattatcagataaattgagaaatactgccgctcaaagagtcatatcagattatttcgacttcatagactactttgatgaagcatcattgaagacaagcacttctgatctatttggcgttccagtctctattttgtcctcttctttgcaatcactgtaagtattttgttttactgatattttataaactgtaattacttatttttgctaaaattactggcttaccttatctgttatcgacctgtgttggtctctgtttcattaatggta----ttttatgcatttatattgcaaataa-aaggggtgttcaaaattaaactgaatgatagtaac-caaaccgaccaaaagtaacaaagaataaagtgtaattgattttgatcctttgaaagctgattcaatcaatatagtccccggtgtggtacacccttaagtgtatgcttttttatgattagttttttttaaatctaacccattgccaagctttagtccggtcttgtttaa
>Cathormion_obliquifoliolatum_Wieringa_6519@NODE_1_length_2083_cov_248.845661
-------------------------------------------------------------------------------atttcttattgatgtctgtc--tttttttttaaaggctaataaatttgtcttgtagatttttgtgttcaagaatatatagttgattgtttagttatgatttggttatgaccttgtaaaattttttttgtcccaagttttcactgatagaaaagaacaagaaatctcttgtgaatcatcagacagaaattgtctgtctaatgtttattcagggaatagtgaagattgaggaaaatcttttcttctgcttcatctaatttatattgacccacgatctagcatctattgttaagggtatttactgtctgttcccaagcagaaacttcaatcatttggatcagaaatattgaaggttgcacacatgatgattgatgctgtcataaaactatgcaaggcactttctgaatcagtaaactcggagtcatgtgatgtaagactagtgagccttgacaaggataataaaaagatggtccatgttatcaacataacaaaatgtgcaatagaaaatttatctcagattggtgtcctggctgctaatgatggaggcaattcagtcaacattcttaatgtgacatggaaaggtgtagtctctttgcttcaaattggtcggaaatatttagcagaagtagtgagcatagcaaatttactggtagatttaactgccttggtaactgagcctctgaaatgtgctgctgtggcttggtcttcgcccaaggatactgtgtctgtaactgaagctaaaaggattctggtgccagtgaaattttatctaattaatgcagtgaaaatagcttcactgtatcctcatcaagcctatgcagtatacagagagattatgctctgtgtcatcaagatcacaactttaaaaattgcaatgagcaatgaaaactttctgaaaggtgtatgtgctgtaagtactgagcttttggagcaaacaaccatggatctggcaatgtctttactaaattctgatgaattgaaatgtgaacagaagtgtgaagtactggaatggttgttcactaatgaaggggattcttatgcttctcttgatgctccgacctttgcaaattgtagcttagcatctatgaatgaaatctttcacatcagatgtgaagacataaacagaggaagaatactaataacagctcgagttgctttgtttattaattt------cctgagatgttctctcgaacttgatgaagatctaaaattgggacttgtcaacaaacttcaatggtttcttgatattttagttgaagaagatgtatactctaacatacttgttttacaacttcctttattgcgtggctttgggaagacagtccagctggtttggcagcctttgtttatttctctcttgcatgcagtcaaaaccttcatgattgtggtctcttcaagcactgcttgggggaatatggagtcatttttacttgagaatttctttcatcctcactctctttgctgggagatagtgatggaatgctggtgttttatgctgcgacatgctgaaacagacatggcaaatagcttgattagcaaactatgttcgttacttaagcttctggcgtcctcagaatctgttgcccttcctaattcttcattacgtatattggcaagatccataagctttttgctaacgtatggtgcaaaatcaatggttaatgaggtctatatgtctcttgttgaagatgccagaactcagttgtcatcaattttatgtttggccctattcattgaaggttttccattggatttattatcagataagttgagaaatactgccgttcaaagagtcatatcagattattttgacttcatagacagctttgatgaagcagcattgaagaccagcacttctggtctatttggcattccagtctctattctgtctgcttctttgcaatcactgtaagtatttt-tttggttggtatttattcgtctgtaattacttattttagataaaattactggcttaacatatctgttatcaacttgtgtcgatctctgtttccttaatggtattttttttttgcgttcacatggcccataatatggggtcttcaaaattgaa----------------------------------------------------------------------------------------------------------------------------------------------------------------------------------------
>Cathormion_rhombifolium_Deighton_3618@NODE_1_length_2342_cov_145.233554
--------------------------------------------tggaatgagctattcatttcgtcataatggttgctatttcttattgatgtctgtc--tttttttttaaaggctaataaatttgtcttgtagatttttgtgttcaagaatatatagttgattgtttagttatgatttggttatgaccttgtaaaattttttttgtcccaagttttcactgatagaaaagaacaagaaatctcttgtgaatcatcagacggaaattgtctgtctaatgtttattcagggaatagtgaagattgaggaaaatcttttcttctgcttcatctaatttatattgacccacgatctagcatctattgttaagggtatttactgtctgttcccaagcagaaacttcagtcatttggatcagaaatattgaaggttgcacacatgatgattgatgctgtcataaaactatgcaaggcactttctgaatcagtaaactcggagtcatgtgatgtaagactagtgagcctcgacaaggataataaaaagatggtccatgttatcaacataacaaaatgtgcaatagaaaatttatctcagattggtgtcctggctgctaatgatggaggcaattcagtcaacattcttaatgtgacatggaaaggtgtagtctctttgcttcaaattggtcggaaatatttagcagaagtagtgagcatagcaaatttactggtagatttaactgccttggtaactgagcctctgaaatgtgctgctctggcttggtcttcgcccaaggatactgtgtctgtaactgaagctaaaaggattctggtgccagtgaaattttatctaattaatgcagtgaaaatagcttcactgtatcctcatcaagcctatgcagtatacagagagattatgctctgtgtcatcaagatcacaactttaaaaattgcaatgagcaatgaaaactttctgaaaggtgtatgtgctgtaagtactgagcttttggagcaaacaaccatggatctggcaatgtctttactaaattctgatgaattgaaatgtgaacagaagtgtgaagtactggaatggttgttcactgatgaaggggattcttatgcttctcttgatgctccgacctttgcaaattgtagcttagcatctatgaatgaaatctttcacatcagatgtgaagacataaacagaggaagaatactaataacagctcgagttgctttgtttattaattt------cctgagatgttctctcgaacttgatgaagatctaaaattgggacttgtcaacaaacttcaatggtttcttgatattttagttgaagaagatgtatactgtaacatacttgttttacaacttcctttattgcgtggctttgggaagacagtccagctggtttggcagcctttgtttatttctctcttgcatgcagtcaaaaccttcatgattgtggtctcttcaagcactgcttgggggaatatggagtcatttttacttgagaatttctttcatcctcactctctttgctgggagatagtgatggaatgctggtgttttatgctgcgacatgctgaaacagacatggcaaatagcttgattagcaaactatgttcgttacttaagcttctggcgtcctcagaatctgttgcccttcctaattcttcattacgtatattggcaagatccataagctttttgctaacgtatggtgcaaaatcaatggttaatgaggtctatatgtctcttgttgaagatgccagaactcagttgtcatcaattttatgtttggccctattcattgaaggttttccattggatttattatcagataagttgagaaatactgccgttcaaagagtcatatcagattattttgacttcatagacagctttgatgaagcagcattgaagaccagcacttctggtctatttggcattccagtctctattctgtctgcttctttgcaatcactgtaagtatttt-tttggttggtatttattcgtctgtaattacttattttagataaaattactggcttaacatatctgttatcaacttgtgtcgatctctgtttccttaatggtattttttttttgcgttcacatggcccataatatggggtcttcaaaattgaactgaatcaatgcaacccagtccgaccaaaacttataaagaataaggtataattgattttgagcctttatagacaggttcagtcaatttggcgatcggtttgatacacccagaagtataccttttttaataattagttttttataggcctaatccattgctaagcttgagttgaatcttgtttaa
>Enterolobium_cyclocarpum_MWC9020@NODE_1_length_2498_cov_398.701776
agacagtttttgaca-------gattgacaa----------taatattcagcactattcatctctacctttctgttcttctctcccattctctcacgtctcttgcttctcatcttctaatcctcttctcttcta----ccctaattcccaattttataaacattcatattacaatctgccatcaatcaccttgtaaaa-tgtttttgtcccaagtcttcactgatagaagagaaaaagatatctcttgtgaatcatcagacagaaattgtctgtctaatgtttattcaggggatagtgatgactgaggaaaatctgttcttctgtttcatctaatttatattgatccacgatctagcatctattgttaagggtatttactgtctgttcctaagcagaaacttcaatcatttggatcagaaatattgaaggttgcacacatgatgattgatgctgtcataaaactatgcaagggactttctgaatcagtaaacttggagtcatgcgatgtaagactagtgagccttgaaaaggataatgaaaagatggtccatgttatcaacataacaaaatgtgcaatcgaaaatttatctcagattggtgtccttgctgctaatgatggaggcaattcagtaaacattcttaatgtaacatggaaaggtgtagtctctttgcttcaaattggtcggaaatatttagcagaagtagtgagcatagcaaatttactggtagatttaattgccttggtaactgagcctctgaaatgtgcggctgtggcttggtcttcacccaaggatactgtttctgtaactgaagctaaaaggattctggtgccagtgaaattttatctaattaatgcagtaaaaatagcctcgctgtatcctcatcaagcctatgcagtatacagagagattatgctctgtattttcaagatcacaactttaaaaattgcaatgagcaatgaaaactttccgaaaagtgtatgtgctgtgagtagtgagcttttggagcagacaaccatggatctggcaatgtctttgctaaattctgatgaactgaaattcaaacagaagtgtgaaatactggaatggttgttcactaatgaaggggattgctatgcttctcttgatgcttcaacctttgtaaattgtagctttgcatctatgaatgaaatctttcacatcagatgtgaagacataaacagaggaagaatactaataacagctcgagttgctttgtttattaattt------cctgagatgttctctcggacttgatgaagatctaaaattgggacttgtcaacaaacttcaatggtttcttgatattttagttgaagaagatgtatactctagcatacttgttttacaacttcctttgttgcgtggctctgggaagacagtccagctggtttggcagcctttgtttacttctctcttgcatgcagtcaaaaccttcatgattgtggtctcttcaagcactgcttggggggatatggagtcatttttacttgagaatttctttcatcctcactctctttgctgggagatagtgatggaatgctggtgttttatgctgcgacatgctgagacagacatggcaaatagcttgattagcaaactatgttcgttacttaagcttctggcgtcttcagaatctgttgcccttcctaattcttcattacgaatattggcacgatccataagctttttgctaacgtatggtgcaaaatcaatggttaatgaggtctacatgtctcttgctgacgatgccagaactcagttatcgtcaatcttatgtttggccctattcattgaaggttttccattggatttattatcaaataagttgagaaatactgccgttcaaagagtcatatcagattattttgacttcatagacagctttgatgaagcaccattgaagaccagcacttctggtctatttggcattccagtctctattctgtctgcttctttgcaatcactgtaagtattttgtttagttgatatttattcgtctgtaattacttattttagatgaaattgctggcttaccgtatctgttttcaacttgtgttgatctttgtttccttaatgtaatttttttttggcattcacatggcacataatatggggtgttcaaaattgaactggatcaacgcaac-cagtcggaccaaaacttataaagagcagggtataattgattttgagcctttatagacaggttcagtcaatttggtgatcgttttggtacacccagaagtatacctttttttataattagtattttataggcgtaatctattgctaagcttgagtccaatcttgtttaa
>Hydrochorea_corymbosa2_Iganci_862@NODE_1_length_2149_cov_576.466571
---------------------------------------------------------------------------------------ttgatgtctgtctttttttttttaaaggctaataaatttgtcttgtagatttttgtgttcaagaatatatagttgattgtttagttatgatttggttatgaccttgtaaaattttttttgtcccaagttttcactgatagaaaagaacaagaaatctcttgtgaatcatcagacagaaattgtctgtctaatgtttattcagggaatagtgaagaatgaggaaaatcttttcttctgcttcatctaatttatattgacccacgatctagcatctattgttaagggtatttactgtctgttcccaagcagaaacttcaatcatttggatcagaaatattgaaggttgcacacatgatgattgatgctgtcataaaactatgcaaggcactttctgaatcagtaaactcggagtcatgtgatgtaagactagtgagccttgacaaggataataaaaagatggtccatgttatcaacataacaaaatgtgcaatagaaaatttatctcagattggtgtcctggctgctaatgatggaggcaattcagtcaacattcttaatgtgacatggaaaggtgtagtctctttgcttcaaattggtcggaaatatttagcagaagtagtgagcatagcaaatttactggtagatttaactgccttggtaactgagcctctgaaatgtgctgctgtggcttggtcttcgcccaaggatactgtgtctgtaactgaagctaaaaggattctggtgccagtgaaattttatctaattaatgcagtgaaaatagcttcactgtatcctcatcaagcctatgcagtatacagagagattatgctctgtgtcatcaagatcacaactttaaaaattgcaatgagcaatgaaaactttctgaaaggtgtatgtgctgtaagtactgagcttttggagcaaacaaccatggatctggcaatgtctttactaaattctgatgaattgaaatgtgaacagaagtgtgaagtactggaatggttgttcactaatgaaggggattcttatgcttctcttgatgctccgacctttgcaaattgtagcttagcatctatgaatgaaatctttcacatcagatgtgaagacataaacagaggaagaatactaataacagctcgagttgctttgtttattaattt------cctgagatgttctctcgaacttgatgaagatctaaaattgggacttgtcaacaaacttcaatggtttcttgatattttagttgaagaagatgtatactctaacatacttgttttacaacttcctttattgtgtggctttgggaagacagtccagctggtttggcagcctttgtttatttctctcttgcatgcagtcaaaaccttcatgattgtggtctcttcaagcactgcttgggggaatatggagtcatttttacttgagaatttctttcatcctcactctctttgctgggagatagtgatggaatgctggtgttttatgctgcgacatgctgaaacagacatggcaaatagcttgattagcaaactatgttcgtcacttaagcttctggcgtcctcagaatctgttgcccttcctaattcttcattacgtatattggcaagatccataagctttttgctaacgtatggtgcaaaatcaatggttaatgaggtctatatgtctcttgttgaagatgccagaactcagttgtcatcaattttatgtttggccctattcattgaaggttttccattggatttattatcagataagttgagaaatactgccgttcaaagagtcatatcagattattttgacttcatagacaactttgatgaagcagcattgaagaccagcacttctggtctatttggcattccagtctctattctgtctgcttctttgcaatcactgtaagtatttt-tttggttggtatttattcgtctgtaattacttattttagataaaatttctggcttaacatatctgttatcaacttgtgtcgatctctgtttccttaatggtttttttttttttcgttcacatggcccataatatggggtcttcaaaattgaactgaatcaatgcaacccagtccgaccaaaacttataaagaataaggtataattgattttgagcctttatagacaggttcagtcaattt------------------------------------------------------------------------------------------------
>Hydrochorea_gonggrijpii_Tillett_45696@NODE_1_length_2217_cov_212.871028
--------------------------------------------------------------------taatggttgctatttcttattgatgtctgtc-gtttttttttaaatgctaataaatttgtcttgtagatttttgtgttcaagaatatatagttgattgtttagttatgatttggttatgaccttgtaaaattttttttgtcccaagttttcactgatagaaaagaacaagaaatctcttgtgaatcatcagacagaaattgtctgtctaatgtttattcagggaatagtgaagaatgaggaaaatcttttcttctgcttcatctaatttgtattgacccacgatctagcatctattgttaagggtatttactgtctgttcccaagcagaaacttcaatcatttggatcagaaatattgaaggttgcacacatgatgattgatgctgtcataaaactatgcaaggcactttctgaatcagtaaactcggagtcatgtgatgtaagactagtgagccttgacaaggataataaaaagatggtccatgttatcaacataacaaaatgtgcaatagaaaatttatctcagattggtgtcctggctgctaatgatggaggcaattcagtcaacattcttaatgtgacatggaaaggtgtagtctctttgcttcaaattggtcggaaatatttagcagaagtagtgagcatagcaaatttactggtagatttaactgccttggtaactgagcctctgaaatgtgctgctgtggcttggtcttcgcccaaggatactgtgtctgtaactgaagctaaaaggattctggtgccagtgaaattttatctaattaatgcagtgaaaatagcttcactgtatcctcatcaagcctatgcagtatacagagagattatgctctgtgtcatcaagatcacaactttaaaaattgcaatgagcaatgaaaactttctgaaaggtgtatgtgctgtaagtactgagcttttggagcaaacaaccatggatctggcaatgtctttactaaattctgatgaattgaaatgtgaacagaagtgtgaagtactggaatggttgttcactaatgaaggggattcttatgcttctcttgatgctccgacctttgcaaattgtagcttagcatctatgaatgaaatctttcacatcagatttgaagacataaacagaggaagaatactaataacagctcgagttgctttgtttattaattt------cctgagatgttctctcgaacttgatgaagatctaaaattgggacttgtcgacaaacttcaatggtttcttgatattttagttgaagaagatgtatactctaacatacttgttttacaacttcctttattgcgtggctttgggaagacagtccagctggtttggcagcctttgtttatttctctcttgcatgcagtcaaaaccttcatgattgtggtctcttcaagcactgcttgggggaatatggagtcatttttacttgagaatttctttcatcctcactctctttgctgggagatagtgatggaatgctggtgttttatgctgcgacatgctgaaacagacatggcaaatagcttgattagcaaactatgttcgttacttaagcttctggcgtcctcagaatctgctgcccttcctaattcttcattacgtatattggcaagatccataagctttttgctaacgtatggtgcaaaatcaatggttaatgaggtctatatgtctcttgttgaagatgccagaactcagttgtcatcaattttatgtttggccctattcattgaaggttttccattggatttattatcagataagttgagaaatactgccgttcaaagagtcatatcagattattttgacttcatagacagctttgatgaagcagcattgaagaccagcacttctggtctatttggcattccagtctctattctgtctgcttctttgcaatcactgtaagtatttt-tttggttggtatttattcgtctgtaattacttagtttagataaaattactggcttaacatatctgttatcaacttgtgtcgatctctgtttccttaatggtttttttttttttcgttcacatggcccataatatggggtcttcaaaattgaactgaatcaatgcaacccagtccgaccaaaacttataaagaataaggtataattgattttgagcctttatagacaggttcagtcaatttggcgatcggtttgatacacccagaagtataccttttttaataat----------------------------------------------------
>Hydrochorea_gonggrijpii_Tillett_45696@NODE_2_length_579_cov_54.790837
------------------------------------------------------------------------------------------------------------------------------------------------------------------------------------------------------------------------------------------------------------------------------------------------------------------------------------------------------------------------------------------tagtctttt----------aattttgacgtcgttagtcgtatttaatgaaaaata---------------------------------------------ctgacccatcaaatttaagtgatggttgtataa-------------------------ttagaagct-----------------------------------aacgataatttcattttaatacttttacaattaa-attgaaaataaaccagaaaaa-----------------gacaaaaacaacgtcgtcacttcaa------------------------------------------------------------cact-agcaacttattctccaaaccagagcaaag---tttgatatttaccatttgaggccatttctgtagccgaaactaaaaggattctggtgccagtgaaattttatctaactaatgcagtaaaaatagcctcactgtatcctcatcaagcc--------------------tatgctctgcgtcatcaagatcacaacttcaaaaattagggcgagcaatgaaaactttct-----------------------------------------------------------------------------------------------------------------------------------------------------------------------------------------------------------------------------------------------------------------------------ctggtttggagaatcagatgagt---------cttcaagaggag--aaaacgctgttttgtc------tttctctggtttatttttaattttaacaaaaaaaatgcaagcatagtcagcttttaattgca----caattatcgcttaaatttgataagttagt--------------------------tttttccattaaataaaactaacgggttaaaattttaa-----------------------------------------------------------------------------------------------------------------------------------------------------------------------------------------------------------------------------------------------------------------------------------------------------------------------------------------------------------------------------------------------------------------------------------------------------------------------------------------------------------------------------------------------------------------------------------------------------------------------------------------------------------------------------------------------------------------------------------------------------------------------------------------------------------------------------------------------------------------------------------------------------
>Hydrochorea_marginata_Morim_563@NODE_1_length_2313_cov_395.600626
tttcaacttttgagatgcaagaaattgatcccttatataacaaatggaatgagctattcatttcgtcataatggttgctatttcttattggtgtctgtc--gttttttttaaaggctaataaatttgtcttgtagatttttgtgttcaagaatatatagttgattgtttagttatgatttggttatgaccttgtaaaattttttttgtcccaagttttcactgatagaaaagaacaagaaatctcttgtgaatcatcagacagaaattgtctgtctaatgtttattcagggaatagtgaagaatgaggaaaatcttttcttctgcttcatctaatttatattgacccacgatctagcatctattgttaagggtatttactgtctgttcccaagcagaaacttcaatcatttggatcagaaatattgaaggttgcacacatgatgattgatgctgtcataaaactatgcaaggcactttctgaatcagtaaactcggagtcatgtgatgtaagactagtgagccttgacaaggataataaaaagatggtccatgttatcaacataacaaaatgtgcaatagaaaatttatctcagattggtgtcctggctgctaatgatggaggcaattcagtcaacattcttaatgtgacatggaaaggtgtagtctctttgcttcaaattggtcggaaatatttagcagaagtagtgagcatagcaaatttactggtagatttaactgccttggtaactgagcctctgaaatgtgctgctgtggcttggtcttcgcccaaagatactgtgtctgtaactgaagctaaaaggattctggtgccagtgaaattttatctaattaatgcagtgaaaatagcttcactgtatcctcatcaagcctatgcagtatacagagagattatgctctgtgtcatcaagatcacaactttaaaaattgcaatgagcaatgaaaactttctgaaaggtgtatgtgctgtaagtactgagcttttggagcaaacaaccatggatctggcaatgtctttactaaattctgatgaattgaaatgtgaacagaagtgtgaagtactggaatggttgttcactaatgaaggggattcttatgcttctcttgatgctccgacctttgcaaattgtagcttagcatctatgaatgaaatctttcacatcagatttgaagacataaacagaggaagaatactaataacagctcgagttgctttgtttattaattt------cctgagatgttctctcgaacttgatgaagatctaaaattgggacttgtcgacaaacttcaatggtttcttgatattttagttgaagaagatgtatactctaacatacttgttttacaacttcctttattgcgtggctttgggaagacagtccagctggtttggcagcctttgtttatttctctcttgcatgcagtcaaaaccttcatgattgtggtctcttcaagcactgcttgggggaatatggagtcatttttacttgagaatttctttcatcctcactctctttgctgggagatagtgatggaatgctggtgttttatgctgcgacatgctgaaacagacatggcaaatagcttgattagcaaactatgttcgttacttaagcttctggcgtcctcagaatctgttgcccttcctaattcttcattacgtatattggcaagatccataagctttttgctgacgtatggtgcaaaatcaatggttaatgaggtctatatgtctcttgttgaagatgccagaactcagttgtcatcaattttatgtttggccctattcattgaaggttttccattggatttattatcagataagttgagaaatactgccgttcatagagtcatatcagattattttgacttcatagacagctttgatgaagcagcattgaagaccagcacttctggtctatttggcattccagtctctattctgtctgcttctttgcaatcactgtaagtatttt-tttggttggtatttattcgtctgtaattacttattttagataaaattactggcttaacatatctgttatcaacttgtgtcgatctctgtttccttaatggtttttttttttttttttt--------------------------------------------------------------------------------------------------------------------------------------------------------------------------------------------------------------------------
>Hydrochorea_marginata_Morim_563@NODE_2_length_1023_cov_41.632135
------------------------atgatta----------ttctcagtttatccattccatttttgataatattttccgatctttgttgacaactgcctagccctcttttgacgccgccggttctctccagtaaaatcttctgtt--------------------------------------ccaatattgtagat-----------------------------------------------------------gg---------------caaatagttttaaataaaataggtaaggttaaagtatttgtttgatttt------ttatgtttgtatcaaattttattttagtactgtttataaagtatatttttagtctttt----------aatcttgacgctgtaagttgtatttaatgaaaaata---------------------------------------------ttgactcatcaaatttaagtgatagttgtgtaa-------------------------ttagaagct-----------------------------------aatgataatttcattttaatatttttacaattaa-attgaaaataaaccagaaaaa-----------------gacgaaaacaccgtcttcacttcaa------------------------------------------------------------caccacgcaacttattctccaaaccagagcaaag---tttgatatttaccatttaaggccatttctgtaaccgaaactaaaaggattctggtgccagtgaaattctatctaactaatgcagtaaaaatagcctcactgtatcctcatcaagcc--------------------tatgctctgcgtcatcaagatcacaacttcaaaagttacggcgagcaatgaaaactttct-----------------------------------------------------------------------------------------------------------------------------------------------------------------------------------------------------------------------------------------------------------------------------ctggtttggagaatcagatgagt---------cttcaagaggag--aaaacgctgtttagtc------tttctctggtttatttttaatttaaac-aaaaaaatgcaagcatagtcaacttttaattgca----caatcattgcttaaatttgataagttagt--------------------------tttttccattaaataaaaataac-gggttaaaattgaaa----------------------------------------------------------------------------------------------------------------------------------gacaaaaaatgcattcaata----------------------------------------------------------------------------------------------------------------------aattgaagggactaaaataacatttgatacaaatataaaatgtaaactgtactctaagcaatgttt-------------------------------ttattttttaata----------------------------------------------------------------------------------cagtaatttttgttttccaaatactatgttcttgaatctagtcaggcacttaca----------------------------------------------------------caaaattac-----------------------------------------------------------------------------------acaggatgggccatattacacaaagctac------------------------acataaaagaacg------------------------------------------------------------------------------------------------------------------------------------------
>Jupunba_abbottii_Zanoni_21220@NODE_1_length_2148_cov_133.555287
---------------------------------------------------------------------------------------------------------------------------------------------gtgttcaagaatatatagttgattgtttagttatgatttggttatgaccttgtaaaattttttttgtcccaagttttcactgatagaaaagaacaagaaatctcttgttaatcatcagacagaaattgtctgtctaatgtttattcagggaatagtgaagatagaggaaaatcttttcttctgtttcatctaatttatattgacccacgatctagcatctattgttaagggtatttactgtctgttcccaagcagaaacttcaatcatttggatcagaaatattgaaggttgcacacatgatgattgatgctgtaataaaactatgcaaggaaatttctgaatcagtaaactcggagtcatgtgatgtaagactagtgagccttgacaaggataataaaaagatggtccatgttatcagcataacaaaatgtgcgatagaaaacttatctcagattggtgtcctggctgctaatgatggaggcaattcagtaaacattcttaatgtgacatggaaaggtgtagtctctttgcttcaaattggtcggaaatatttagcagaagtagtgagcatagcaaatttactggtagatttaactgccttggtaactgagcctctgaaatgtgctgctgtggcttggtcttcgcccaaggatactgtttctgtaactgaagctaaaaggattctagtgccagtgaaattttatctaattaatgcagtgaaaatagcttcactgtatcctcatcaagcctatgcagtatacagagagattatgctctgtgtcatcaagattacaactttaaaaattgcaatgagcaatgaaaactttctgaaaggtgtatgtgctgtaagtactgagcttttggagcaaacaaccatggatctggcaatgtctttactaaattctgatgaactgaaatgtgaacagaagtgtgaagtactggaatggttgttcactaatgaaggggattcttatgcttctctggatgctccgacctttgcaaattgtagcttagcatctatgaatgaaatctttcacatcagatgtgaagacataaacagaggaagaatactaatcacaactcgagttgctttgtttattaattt------cctgagatgttctctcgaacttgatgaagatctaaaattgggacttgtcaacaaacttcaatggtttcttgatattttagttgaagaagatgtatactctaacatacttgttttacaacttcctttattgcgtggctctgggaagacagtccagctggtttggcagcctttgtttatttctctcttgcatgcagtcaaaaccttcatgattgtggtctattcaagcactgcttgggggaatatggagtcatttttacttgagaatttctttcatcctcactctctttgctgggagatagtgatggaatgctggtgttttatgctgcgacatgctgaaacagacatggcaaatagcttgattagcaaactatgttcgttacttcagcttctggcgtcctcagaatctgttgcccttcctaattcttcattacgtatattggcaagatccataagctttttgctaacgtatggtgcaaaatcaatggttaatgaggtctatatgtctcttgttgaagatgccagaactcagttgtcatcaattttatgtttggccctattcattgaaggttttccattggatttattgtcagataagttgagaaatactgccgttcaaagagtcatatcagattattttgacttcatagacagctttgatgaagcagcatcgaagaccagcacttcttgtctatttggcattccagtctctattctgtctgcttccttgcaatcactgtaagtattttgtttagttgatatttattcgtctgtaattacttattttagataaaattactggcttaacatatctgttatcaacttgtgtcgatctctgtttccttaatggttttttttttttgcgttcacatggcacatgatatggggtgttcaaaattgaactgaatcaatgcaacccagtccgaccaaaacttataaagaataaggtataattgattttgagcc---------------------tttggtgatcggtttgatacacccagaagtatacctttttttataattag-tttttatgggcctaatc-------------------------------
>Jupunba_abbottii_Zanoni_21220@NODE_2_length_634_cov_14.610413
-------------------------------------------------------------------------------------------------------------------------------------------------------------------------------------------------------------------------------------------------------------------------------------------------------------gctaaaccatacgtttgatttt------ttatgttcgcatcaaattctattttagttttgtttataaagtctatttttagtctttt----------aattttgatgccgttagtcgtatttaatgaaaacta---------------------------------------------ctggctcatcaaatttaagtgatggttgtataa-------------------------ttagaagct-----------------------------------aatgatgattttattttaatatttttacaattaa-attgaaaataaaccagaaaaa-----------------gacaaaaacaacgtcttcacttcaa------------------------------------------------------------cactaagcaacttattctccataccagagcaaag---tttgatatttaccatttgaggccatttctgtaaccgaaactaaaaggattctggtgccagtgaaattttatctaactaatgcagtaaaaatagcctcactgtatcctcatcaagcc--------------------tatgctctgcgtcatcaagatcacaacttcaaaaattaaggcgagcaatgaaaactttct-----------------------------------------------------------------------------------------------------------------------------------------------------------------------------------------------------------------------------------------------------------------------------cttgtttggagaatcagatgagtc------------------------------------------------------------------------gtaaaaatcatggtttcagaagcattttttcac------aaattgagacaaaacttctttcacatat--------------------------ttacttcataattc------------gtaaaaactatta----------------------------------------------------------------------------------------------------------------------------------tctaaaagctaatctaaacac-------------------------------------------------------------------------------------------------------------------acacttcaagaggagaaaatgctgttttat--------------------------------------------------------------------------------------------------------------------------------------------------------------------------------------------------------------------------------------------------------------------------------------------------------------------------------------------------------------------------------------------------------------------------------------------------------------------------------------------------------------------------------------------------------------------------------------------
>Jupunba_asplenifolia_Ekman_6383@NODE_1_length_1868_cov_54.179229
-------------------------------------------------------------------------------------------------------------------------------------------------------------------------------------------------------------------------------------aagaacaagaaatctcttgttaatcatcagacagaaattgtctgtctaatgtttattcagggaatagtgaagatagaggaaaatcttttcttctgtttcatctaatttatattgacccacgatctagcatctattgttaagggtatttactgtctgttcccaagcagaaacttcaatcatttggatcagaaatattgaaggttgcacacatgatgattgatgctgtaataaaactatgcaaggcactttctgaatcagtaaactcggagtcatgtgatgtaagactagtgagccttgacaaggataataaaaagatggtccatgttatcaacataacaaaatgtgcgatagaaaatttatctcagattggtgtcctggctgctaatgatggaggcaattcagtaaacattcttaatgtgacatggaaaggtgtagtctctttgcttcaaattggtcggaaatatttagcagaagtagtgagcatagcaaatttactggtagatttaactgccttggtaactgagcctctgaaatgtgccgctgtggcttggtcttcgcccaaggatactgtttctgtaactgaagctaaaaggattctagtgccagtgaaattttatctaattaatgcagtgaaaatagcttcactgtatcctcatcaagcctatgcagtatacagagagattatgctctgtgtcatcaagattacaactttaaaaattgcaatgagcaatgaaaactttctgaaaggtgtatgtgctgtaagtactgagcttttggagcaaacaaccatggatctggcaatgtctttactaaattctgatgaactgaaatgtgaacagaagtgtgaagtactggaatggttgttcactaatgaaggggattcttatgcttctctggatgctccgacctttgcaaattgtagcttagcatctatgaatgaaatctttcacatcagatgtgaagacataaacagaggaagaatactaataacaactcgagttgctttgtttattaattt------cctgagatgttctctcgaacttgatgaagatctaaaattgggacttgtcaacaaacttcaatggtttcttgatattttagttgaagaagatgtatactctaacatacttgttttacaatttcctttattccgtggctctgggaagacagtccagctggtttggcagcctttgtttatttctctcttgcatgcagtcaaaaccttcatgattgtggtctattcaagcactgcttgggggaatatggagtcatttttacttgagaatttctttcatcctcactctctttgctgggagatagtgatggaatgctggtgttttatgctgcgacatgctgaaacagacatggcaaatagcttgattagcaaactatgttcgttacttcagcttctggcgtcctcagaatctgttgcccttcctaattcttcattacgtatattggcaagatccataagctttttgctaacgtatggtgcaaaatcaatggttaatgaggtctatatgtctcttgttgaagatgccagaactcagttgtcatcaattttatgtttggccctattcattgaaggttttccattggatttattgtcagataagttgagaaatactgccgttcaaagagtcatatcagattattttgacgtcatagacagctttgatgaagcagcatcgaagaccagcacttcttgtctatttggcattccagtctctattctgtctgcttccttgcaatcactgtaagtattttgtttagttgatatttattcgtctgtaattacttattttagataaaattactggcttaacatatctgttatcaacttgtgtcgatctctgtttccttaatgg--------------------------------------------------------------------------------------------------------------------------------------------------------------------------------------------------------------------------------------------
>Jupunba_barbouriana_Iganci_847@NODE_2_length_809_cov_34.468579
------------------------------------------------------------------------------------------------------------------------------------------------------------------------------------------------------------------------------------------------------------------------------------------------------------------------------------------------------------------aatcctgtttataaagtgtatttttagtctttc----------aattttgacgccgttagtcgtatttaatgaaaaata---------------------------------------------ttgactcatcaaatttaggtgatgattgtataa-------------------------ttagaagct-----------------------------------accgatgatttcattttaatatttttacaattaa-attaaaaataaaccagaaaaa-----------------gacgaaaacaacgtcttcactttaa------------------------------------------------------------cactcggcaacttattctccaaaccagagcaaag---tttgatatttaccatttgaagccatttctgtaaccgaaactaaaaggattctggtgccagtgaaattttatgtaactaatgcagtaaaaatagcctcactgtatactcatcaagac--------------------tatgctctgcgtcatcaagatcacaacttcaaaaattaaggcgagcaatgaaaactttct-----------------------------------------------------------------------------------------------------------------------------------------------------------------------------------------------------------------------------------------------------------------------------ctggtttggagaatcagatgagt---------cttcaagaggag--aaaacgctgttttgtc------tttctctggtttatttttaatttaaacaaaaaaaatgcaagcatagtcagcttttaattaca----taatcatcgcttaagcctgataagttagt--------------------------tttttcggttaaataaaactaacggggttaaaattgaaa----------------------------------------------------------------------------------------------------------------------------------gacaaaaaatgcactcaata----------------------------------------------------------------------------------------------------------------------aattgaagggactaaaataacatttgatacaaatataaaatgtaaattgtactctatgcaa--ttt-------------------------------ttattttttaata----------------------------------------------------------------------------------cagtaatttttgttttccaaatactatgttcttgaatctagtcaggtacttgca----------------------------------------------------------caaaattac-----------------------------------------------------------------------------------a-aggatgggccatattacacaaagttac------------------------acataaaagaacgataaac------------------------------------------------------------------------------------------------------------------------------------
>Jupunba_barbouriana_Iganci_847@NODE_3_length_561_cov_12.719008
----------------------------------------------------------------------------------------------------cgccctcttttgacgccgcttgttctctccagtaaaatcttgtgtt--------------------------------------ccaatattgtaaat-----------------------------------------------------------gg---------------caaatagttttaaataaaataggtaaagctaaagtatacgtttgatttt------ttatgttcgcatcaaattttattttaatcctgtttataaagtgtatttttagtctttc----------aattttgacgccgttagtagtacttaatgaaaaata---------------------------------------------ctgactcatcaaatttaaatgatggttgtgtaa-------------------------ttagaagct-----------------------------------aatgatgatttcattttagtatttttacaattaa-attaaaaataaaccagaaaaa-----------------gacaaaaacgacgtcttcactttaa------------------------------------------------------------cactcagcaacttattctccaaaccagagcaaag---tttgatatttaccatttgaagccatttctgtaaccgaaaccaaaaggattctggtgccagtgaaattttatgtaactaatgcagtaaaaatagcctcactgtatactcatcaagac--------------------tgtgctctgcgtcatcaagatcacaacttcaaaaattaaggcgagcaatgaaaactttct-----------------------------------------------------------------------------------------------------------------------------------------------------------------------------------------------------------------------------------------------------------------------------ctggtttggagaatcagat---------------------------------------------------------------------------------------------------------------------------------------------------------------------------------------------------------------------------------------------------------------------------------------------------------------------------------------------------------------------------------------------------------------------------------------------------------------------------------------------------------------------------------------------------------------------------------------------------------------------------------------------------------------------------------------------------------------------------------------------------------------------------------------------------------------------------------------------------------------------------------------------------------------------------------------------------------------------------------------------------------------------------------------------------------------------------------------------------------------------
>Jupunba_brachystachya_Lima_7438@NODE_1_length_2493_cov_222.298013
tttcaacttttgagatgcaagaaattgatcccttatttaacaaatggaatgagctattcatttcgtcataatggttgctatttcttattgatgtctgtc-ctttttttttaaaggctaataaatttgtcttgtagattattgtgttcaagaatatatag-tgattgtttagttatgatttggttatgaccttgtaaaattttttttgtcccaagttttcactgatagaaaagaacaagaaatctcttgtgaatcatcagacagaaattgtctttctaatgtttattcagggaatagtgaagatagaggaaaatcttttcttctgtttcatctaatttatattgacccacgatctagcatctattgttaagggtatttactgtctgttcccaagcagaaacttcaatcatttggatcagaaatattgaaggttgcacacatgacgattgatgctgtaataaaactatgcaaggcactttctgaatcagtaaactcggagtcatgtgatgtaagactagtgagccttgacaaggataataaaaatatggtccatgttatcaacataacaaaatgtgcgatagaaaatttatctcagattggtgtcctggctgctaatgatggaggcaattcagtaaaaattcttaatgtgacatggaaaggtgtagtctctttgcttcaaattggtcggaaatatttagcagaagtagtgagcatagcaaatttactggtagatttaactgccttggtaactgagcctctgaaatgtgctgctgtggcttggtcttcgcccaaggatactgtttctgtaactgaagctaaaaggattctggtgccagtgaaattttatctaattaatgcagtgaaaatagcttcactgtatcctcatcaagcctatgcagtatacagagagattatgctctgtgtcatcaagatcacaactttaaaaattgcaatgagcaatgaaaactttctgaaaggtgtatgtgctgtaagtactgagcttttggagcaaacaaccatggatctggcaatgtctttactaaattctgatgaactgaaatgtgaacagaagtgtgaagtactggaatggttgttcactaatgaaggggattcttatgcttctcttgatgctccgacctttgcaaattgtagcttagcatctatgaatgaaatctttcacatcagatgtgaagacataaacagaggaagaatactaatgacaactcgagttgctttgtttattaattt------cctgagatgttctctcgaacttgatgaagatctaaaattgggacttgtcaacaaacttcaatggtttcttgatattttagttgaagaagatgtatactctaacatacttgttttacaacttcctttattgcgtggctctgggaagacagtccagctggtttggcagcctttgtttatttctctcttgcatgcagtcaaaaccttcatgattgtggtctcttcaagcactgcttgggggaatatggagtcatttttacttgagaatttctttcatcctcactctctttgctgggagatagtgatggaatgctggtgttttatgctgcgacatgctgaaacagacatggcaaatagcttgtttagcaaactatgttcgttacttcagcttctggcgtcctcagaatctgttgcccttcctaattcttcattacgtatattggcaagatccataagctttttgctaacgtatggtgcaaaatcaatggttaatgaggtctatatgtcttttgttgaagatgccagaactcagttgtcatcaattttatgtttggccctattcattgaaggttttccattggatttattatcagataagttgagaaatactgccgttcaaagagtcatatcagattattttgacttcatagacacctttgatgaagcagcattgaagaccagcagttcttgtctatttggcattccagtctctattctgtctgcttccttgcaatcactgtaagtattttgtttagttgatatttattcgtctgtaattacttagtttagataaaattactggcttaacatatcttttatcaacttgtgtcgatctctgtttccttaatggtattttgtttttgcgttcacatggcacataatatggggtgttcaaaattgaactgaatcaatgcaacccagtccgaccaaaacttataaagaataagttataattgattttgagcctttatagacaggttcagtcaatttggtgatcggtttgatacacccagaagtataccgttttttataattaattttttataggcctaatccattgctaagcttgagttgaatcttgtttaa
>Jupunba_brachystachya_Lima_7438@NODE_2_length_931_cov_19.010539
-------------------------------------------------------------------------------------------------------------------------------------------------------------------------------------------------tagat-----------------------------------------------------------gg---------------caaatagttttaaataaaataggtaaagctaaagtatacgttagatttt------ttatgttcgtgtcaaattttattttagttttgttcataaagtatatttttagtctttt----------aattttgacaccattagtcgtatttaatgaaaaata---------------------------------------------ctgacttatcaaatttaggtgatggttgtgtaa-------------------------ttagaagtt-----------------------------------atcaatgatttcattttaatatttttacaattaa-attaaaaatgaaccagaaaaa-----------------gacaaaaacaacg-gttcactttaa------------------------------------------------------------cactaagcgacttattctccaaaccagagcaaag---tttgatatttaccatttgaagccatttctgtaaccgaaactaaaaggattctggtgccagtgaaattttatctaactaatgcagtaaaaatagcctcactgcatcctcatcaagac--------------------tatgctctgcgtcatcaagatcacaacttcaaaaattaaggcgagcaatgaaaactttct-----------------------------------------------------------------------------------------------------------------------------------------------------------------------------------------------------------------------------------------------------------------------------ctggtttggagaatcagatgagt---------cttcaagaggag--aaaacgctgttttgtc------tttgtctggtttatttttaatttaaacaaaaaaaatgcaagcatagtcagcttttaattaca----caatcatcacttaaacctgataagttagt--------------------------tttttccattaaataaaactaacggggttaaaattgaaa----------------------------------------------------------------------------------------------------------------------------------tacaaaaaatgcactcaata----------------------------------------------------------------------------------------------------------------------aactgaagggactaaaataacatttgatgcaaatataaaatgcaaactgtactctatgcaatgttt-------------------------------ttattgtttaata----------------------------------------------------------------------------------cagtaatttttgttttccaaatactatgttcttgaatctagtcaggtacttgca----------------------------------------------------------caaagttac-----------------------------------------------------------------------------------a-aggatgggccatattacacaaagttac------------------------acataaaagaacgataaacatcactgaa-----cagaaattggtactggcaattgtgtctcc-----------------------------------------------------------------------------------------
>Jupunba_cochleata_Bonadeu_673@NODE_2_length_1100_cov_10.691105
------------------------atgatta----------ttcttagtttttccattccatttttgataatattttccgatctttgttgacaactgcctcgccctc-tttgacgccgctggttctctccagtaaaatcttgtgttcca-------------------------------actgccaatattgtagat-----------------------------------------------------------gg---------------ccaatagttttaaataaaataggtaaagctaaagtgtacgtttgatttttt----ttatgttcgtatcaaattt--ttttagttctatttataaagtgtatttttactctttc----------aattttgacgtcgttagttttatttaatgaaaaata---------------------------------------------ctaactcatcaaatttaggtgatggttgtgtaa-------------------------ttagaagct-----------------------------------aagggtgatttcattttaatatttttacaattaa-attaaaaatgaaccagaaaaa-----------------gacaaaaacaacgtcttcactttaa------------------------------------------------------------cactaagcaaccgattctccaaaccagagcaaag---tttgatatttagcatttgaagccatttctgtaaccgaaactaaaaggattctggtgccagtgaaattttatctaactaatgcagtaaaaatagcctcactgcatcctcatcaagac--------------------tatgctctgcgtcatcaagatcacaacttcaaaaattaaggcgagcaatgaaaactttct-----------------------------------------------------------------------------------------------------------------------------------------------------------------------------------------------------------------------------------------------------------------------------ctggtttggagaatcagatgagt---------cttcaagaggag--aaaacgctgttttgtc------tttctctggtttatttttaatttaaacaaaaaaaatgcaagcatagttagcttttaattata----caatcatcatttaaacctgataagttagt--------------------------tttttccattaaataaaactaaaggggttaaaattgaaa----------------------------------------------------------------------------------------------------------------------------------gacaaaaaatacactcaata----------------------------------------------------------------------------------------------------------------------aattgaaaagactaaaataacatttgatgcaaatataaaatgtaaactgtactctatgcaatgttt-------------------------------ttattgtttaata----------------------------------------------------------------------------------caacaatttttgttttccaaatactgtgttcttgaatctagtcaggtacttgca----------------------------------------------------------caaaattac-----------------------------------------------------------------------------------a-aggatgggccatatcacacaaagttac------------------------acataaaagaacgataaacatcactgaa-----cagaaattgggactggcaattgtgtctcccaccattcccaatcaga------------------------------------------------------------------------
>Jupunba_commutata_Maguire_46145@NODE_2_length_851_cov_31.164083
-------------------------------------------------------------------------------------------------------------------------------------------------------------------------------------------------------------------------------------------------------------------------------------------------------------------------------------------------------------------------------aagtgtatttttagtctttc----------aattttgacgccgttagtcgtatttaatgaaaaata---------------------------------------------ttggctcatcaaatttaagtgatagttgtgtaa-------------------------ttagaagct-----------------------------------aacgatgatttcattttaatatttttacaattaa-attaaaaataaaccagaaaaa-----------------gacaaaaacaacgtcttcactttaaactcctctcacatacttaccaaaagcagt--ttaaagtagctcctctcacatacttacctcactcagcaacttattctccaaaccagagcaaag---tttgatatttaccatttgaagccatttctgtaaccgaaactaaaaggattctggtgccagtgaaattttatgtaactaatgcagtaaaaatagcctcactgtatactcatcaagac--------------------tatgctctgcgtcatcaagatcacaacttcaaaaattaaggcgagcaatgaaaactttct-----------------------------------------------------------------------------------------------------------------------------------------------------------------------------------------------------------------------------------------------------------------------------ctggtttggagaatcagatgagt---------cttcaagaggag--aaaacgctgttttgtc------tttctctggtttatttttaatttaaaca----aaatgcaagcatagtcagcttttaattaca----taatcatcgcttaaacctgataagttagt--------------------------tttttcggttaaataaaactaacggggttaaaattgaaa----------------------------------------------------------------------------------------------------------------------------------gacaaaaaatgcactcaata----------------------------------------------------------------------------------------------------------------------aattgaagggactaaaataacatttgatgcaaatataaaatgtaaattgtactcta----------------------------------------------------------------------------------------------------------------------------------------------------------------------------------------------------------------------------------------------------------------------------------------------------------------------------------------------------------------------------------------------------------------------------------------------------------------------------------------------------------------------------------------------------------------
>Jupunba_filamentosa_Lima_7487@NODE_2_length_936_cov_26.165308
------------------------------------------------------------atttttgataatattttccgatctttgttggcaactgcctcgccctcttttgacgccgctggttctccccagtaaaatcttgtgtt--------------------------------------ccaatattgtagat-----------------------------------------------------------gg---------------ccaatagttttaaataaaataggtaaagctaaggtatacgtttgatttt------ttatgttcgcatcaaattttattttagttctatttataaagtgtatttttagtctttt----------aagtttgacgccgttagtcttatttaatgaaaaata---------------------------------------------ctaacttaccaaatttaggtgatggttgtgtaa-------------------------ttagaagct----------------------------------aaacgatgatttcattttaatatttttacaattaa-attaaaaatgaaccagaaaaa-----------------gacaaaaacaacgtcttcactttac------------------------------------------------------------cactaagcaacttattctccaaaccagagcaaag---tttgatatttaccatttgaagccatttctgtaaccgaaactaaaaggattctggtgccagtgaaattttatctaactaatgcagtaaaaatagcctcactgcatcctcatcaagac--------------------tatgctctgcgtcatcaagatcacaacttcaaaaattaaggcgagcaatgaaaactttct-----------------------------------------------------------------------------------------------------------------------------------------------------------------------------------------------------------------------------------------------------------------------------ctggtttggagaatcagatgagt---------cttcaagaggag--aaaacgctgttttgtc------tttctctggtttatttttaatttaaacaaaaaaaatgcatgcatagttagcttttaattata----caatcatcacttaaacctgataagttagt--------------------------tttttccattaaataaaactaacggggttaaaattgaaa----------------------------------------------------------------------------------------------------------------------------------gacaaaaaatgcactcaata----------------------------------------------------------------------------------------------------------------------aactgaaaggactaaaataacatttgatgcaaatataaaatgtaaactgtactctatgcaatgttt-------------------------------ttattgtttaata----------------------------------------------------------------------------------cagtaattcttgttttccaaatactatgttcttgaatcta--------------------------------------------------------------------------------------------------------------------------------------------------------------------------------------------------------------------------------------------------------------------------------------------------------------------------------------------------------------------------------
>Jupunba_floribunda_Iganci_883@NODE_2_length_810_cov_5.889495
---------------------------------------------------------------------------------------------------------------------------------------------gtgtt--------------------------------------ccaatattgtagat-----------------------------------------------------------gg---------------caaatagttttaaataaaataggtaaagctaaagtatacgtttgatttt------ttatgttcgtatcaaatttaattttagttttatttataaagtgtatttttagtctttc----------aattttgacgtcgttagtcttatttaatgaaaaata---------------------------------------------ctaacttatcaaatttaggtgatggttgtgtaa-------------------------ttagaagct-----------------------------------aacgatgatttcattttaatatttttacaattaa-attaaaaatgaaccagaaaaa-----------------gacaaaaacaacgtcttcaatataa------------------------------------------------------------cactgggcaacttattctccaaaccagagcaaag---tttgatatttaccatttgaagccatttctgtaacctaaactaaaaggattctggtgccagtgaaattttatctaactaatgcagtgaaaatagcctcactgcatcctcatcaagac----------------------tgctctgcgtcatcaagagcacaacttcaaaaattaaggcgagcaatgaaaacttttt-----------------------------------------------------------------------------------------------------------------------------------------------------------------------------------------------------------------------------------------------------------------------------ctggtttggagaatcagatgagt---------cttcaagaggag--gaaacgctgttttgtc------tttctctggtttatttttaatttaaacaaaaaaaatgcaagcatagttagcttttaattata----caatcatcacttaaacctgataagttagt--------------------------tttttccattaaatagaactaacggagttaaaattgaaa----------------------------------------------------------------------------------------------------------------------------------gacataaaatacactcaata----------------------------------------------------------------------------------------------------------------------aattgaaaggactaaaccaacatttgatgcaaatataaaatgtaaactgtactctatgcaatgttt-------------------------------ttattgtttaata----------------------------------------------------------------------------------cagtaatttttgttttc-------------------------------------------------------------------------------------------------------------------------------------------------------------------------------------------------------------------------------------------------------------------------------------------------------------------------------------------------------------------------------------------------------
>Jupunba_leucophylla_Iganci_839@NODE_2_length_1408_cov_44.971450
ttttttggcttagatgaatgatggatgatta----------ttctcagtttatccattccatttttgataatattttccgatctttgttgacaactgcctcgccctcttttgacgccgcaggttctctccagtaaaatctcgtgtt--------------------------------------ccaatattgtagat-----------------------------------------------------------gg---------------caaatagttttaaataaaataggtaaagctaaagtgtatttttgatttttt---attatgttcacatcaaattttattttagtcctatttataaaatgtatttttagtccttt----------aatcttgatgtcgtttgtcgtatttaatgaaaaata---------------------------------------------ctgattcatcaaatttaagtgatggttgtgtaa-------------------------tttgaagct-----------------------------------aacgatgatttcattttaatatttttacaattaa-attgaaaataaaccagaaaaa-----------------gacaaaaacaacgtcttcacttcaa------------------------------------------------------------cactaagcaacttattctccaaaccagagcaaag---tttgatatttaccatttgaggccatttctgtaaccgaaactaaaaagattctggtgccagtgaaattttatctaactaatgcagtaaaaatagcctcactgtatcctcatcaagcc--------------------tatgctctgcgtcatcaagatcacaacttcaaaaattaaggccagcaatgaaaactttct-----------------------------------------------------------------------------------------------------------------------------------------------------------------------------------------------------------------------------------------------------------------------------ctggtttggagaatcagatgagt---------cttcaagaggag---aaacgctgttttgtc------tttctccggtttatttttaatttaaacaaaaaaaatacaagcatagtcagcttttaattaca----caatcatcgcttaaacctgataagttagt--------------------------tttttctgttaaataaaactaacgggattaaaattgaaa----------------------------------------------------------------------------------------------------------------------------------gataaaaaatgcattcaata----------------------------------------------------------------------------------------------------------------------aattgaagggactaaaataacatttgaagcaaatataaaatgtaaactgtactctatgcaatgttt-------------------------------ttattttttaata----------------------------------------------------------------------------------cagtaatttttgtttttcaaatactatgtccttgaatctagtcagttacttgca----------------------------------------------------------caaaattac-----------------------------------------------------------------------------------a-aggatgggccatattacacaaagttac------------------------acataaaagaacgttaaacatcactgaa-----cagaaattgggactggcaattgtgtctcctaccatacccaatcagaattgtgggtttgtttatgaataattttgcacattacagtaggatgggccatattacacaaaattacacacaa
>Jupunba_limae_Iganci_261@NODE_2_length_1025_cov_22.548523
------------------------------------------------------------------------------------ttgttgacaactgcctcaccctcttttgacgccgctggttctctccagtaaaattttgtgtt--------------------------------------ccaatattgtagat-----------------------------------------------------------gg---------------caaatagttttaaataaaatagttaaagctaaagtatacgtttgatttt------ttatgttggcatcaaattttattttagttctgtttataaagtatacatttagtctttt----------aattttgacgcagttagtcttatttaatgaaaaata---------------------------------------------ctaacttatcaaatttaggtgatggttgtgtaa-------------------------ttagaagct-----------------------------------aaagatgatttcattttaatatttttacaattaa-attaaaaatgaaccagaaaaa-----------------gacaaaaacaacgtcttcactttaa------------------------------------------------------------cactaagcaacttattctccaaaccagagcaaag---tttggtatttaccatttgaagccatttctgtaaccgaaactaaaaggattctggtgccagtgaaattttatctaactaatgcagtaaaaatagcctcactgcatcctcatcaagac--------------------tatgctctgcgtcatcaagatcacaacttcaaaaattaaggcgagcaatgaaaactttct-----------------------------------------------------------------------------------------------------------------------------------------------------------------------------------------------------------------------------------------------------------------------------ctggtttggaggatcagatgagt---------cttcaagaggag--aaaacgctgttttgtc------tttctctggtttatttttaatttaaacaaaaaaaatgcaagcatagtcagcttttaattaca----caatcatcacttaaacctgataagttagt--------------------------tttttccattaaataaaactaacggggttaaaattaaaa----------------------------------------------------------------------------------------------------------------------------------gac-aaaaatgcacttaata----------------------------------------------------------------------------------------------------------------------aactgaaaggactaaattaacatttgatgcaagtataaaatgtaaactgtactctatgcaatgttt-------------------------------ttattgtttaata----------------------------------------------------------------------------------cagtaatttttgttttccaaatactatgttcttgaatctagtcaggtacttgca----------------------------------------------------------caaaattac-----------------------------------------------------------------------------------a-aggatgggccatattacacaaagttac------------------------acataaaagaacgataaacatcactgaa-----cagaaattgagactggcaattgtgtctcccaccaaaccca------------------------------------------------------------------------------
>Jupunba_macradenia_Lourteig_3021@NODE_1_length_2234_cov_168.109411
-------------------agaaattgatcccttatttaacaaatggaatgagctattcatttcgtcaaaatggttgctatttcttattgatgtctgtc-ttttttttttaaaggctaataaatttgtcttgtagatttttgtgttcaagaatatatagttgattgtttagttatgatttggttatgaccttgtaaaattttctttgtcgcaagttttcactgatagaaaagaacaagaaatctcttgtgaataatcagacagaaattgtctgtctaatg-ttattcagggaatagtgaatattgaggaaaatcttttcttctgtttcatctaatttatattgaccgaccatctagcatctattgttaagggtatttactgtctgttcccaagcagaaacttcaatcatttggatcagaaatattgaaggttgcacacatgatgattgatgctgtcataaaactatgcaaggcactttctgaatcagtaaactcggagtcatgtgatgtaagactagtgagccttgacaaggataatgaaaagatggtccatgttatcaacataacaaaatgtgcaatagaaaatttatctcagattggtgtcgtggctgctaatgatggaggcaattcagtaaacattcttaatgtgacatggaaaggtgtagtctctttgcttcaaattggtcggaaatatttagcagaagtagtgagcatagcaaatttactggtagatttaactgccttggtagctgagcctctgaaatgtgctgctgtggcttggtcttcgcccaaggatactgtttctgtaactgaagctaaaaggattctggtgccagtgaaattttatctaattaatgcagtgaaaatagcttcactgtatcctcatcaagcctatgcagtatacagagagattatgctctgtgtcatcaagatcacaactttaaaaattgcaatgagcaatgaaaactttctgaaaggtgtatgtgctgtaagtactgagcttttggagcaaacaaccatggatctggcaatgtctttactaaattctgatgaactgaaatgtgaacagaagtgtgaagtactggaatggttgttcactaatgaaggggattcttatgcttctcttgatgctccgacctttgcaaattgtagcttagcatctatgaatgaaatctttcacatcagatgtgaagacataaacagaggaagaatactaataacagctcgagttgctttgtatattaattt------cctgagatgttatctcgaacttgatgaagatctaaaattgggacttgtcaacaaacttcaatggtttcttgatattttagttgaagaagatgtatactctaacatacttgttttacaacttcctttattgcgtggctctgggaagacagtccagctggtttggcagcctttgtttatttctctcttgcatgcagtcaaaaccttcatgattgtggtctcttcaagcactgcttgggggaatatggaatcatttttacttgagaatttctttcatcctcactctctttgctgggagatagtgatggaatgctggtgttttatgctgcgacatgctgaaacagacatggcaaatagcttgattagcaaactatgttcgttacttaagcttctggcgtcctcagaatcagttgcccttcctaattcttcattacgtatattggcaagatccataagctttttgcttacgtatggtgcaaaatcaatggttaatgaggtctatatgtctcttgttgaagatgctagaactcagttgtcatcaattttatgtttggccctattcattgaaggttttccattggatttattatcagataagttgagaaatactgccgttcaaagagtcatatcagattattttgacttcatagacagctttgatgaagcagcattgaagaccagcacttctggtctatttggtattccagtctctattctgtctgcttctttgcaatcactgtaagta-tttgtttagttgatatttattcgtctgtaattacttattttagataaaattactggcttaacatatctgttatcaacttgtgtcgatctctgtttccttaatggtattttttttttgcgttcacatggcacataatatggggtgttcaaaattgaactgaatcaatgcaacccagtccgaccaaaccttaaaaagaataaggtataattgattttgagcctttatagacaggttcagtcaatttggcgatcggtttgataca------------------------------------------------------------------------------
>Jupunba_macradenia_Lourteig_3021@NODE_2_length_913_cov_29.679426
--------------tgaatgatggatgatta----------ttctcagtttatccattccatttttgataatattttccgatctttgttgacaactgcctcgtcctcttttgacgccgctggttctctccagtaaaatcttgtgtt--------------------------------------ccaatattgtagat-----------------------------------------------------------gg---------------caaatagttttaaataaaatagctaaagctaaagtatatgtttgatttt------ttatgttcacatcaaattttattttaatcctatttataaagtgtatttttagtttttt----------aatcttgacgccgttagtcgtatttaatgaaaaata---------------------------------------------ttgacttatcaaatttaaatgatggttgtgtaa-------------------------ttagaagct-----------------------------------aatgatgatttcattttaatatttttacaattaa-attgaaaataaaccagaaaaa-----------------aacaaaaacaacgtcttcacttcaa------------------------------------------------------------cactaagcaacttattctccaaaccagagcaaag---tttgatatttaccatttgaggccatttctgtaaccgaaactaaaaggattctggtgccagtgaaattttatctaactaatgcagtaaaaatagcctcactgtatcctcatcaagcc--------------------tatgctctgcgtcatcaagatcacaac------------------caatgaaaactttct-----------------------------------------------------------------------------------------------------------------------------------------------------------------------------------------------------------------------------------------------------------------------------ctggtttggagaatcagatgagt---------cttcaagaggag--aaaacgctgttttgtc------tttctctggtttatttttaatttaaacaaaaaaaatgcaagcatagtcagcttttaattaca----caatcatcgcttaaacttgataagttagt--------------------------tttttttgttaaataaaactaacggggttaaaattgaaa----------------------------------------------------------------------------------------------------------------------------------gataaaaaatgtactcaata----------------------------------------------------------------------------------------------------------------------aactgaagggactaaaataatatttgaagcaaatataaaatgtaaactgtactctatgcaatgttt-------------------------------ttatttttta-------------------------------------------------------------------------------------------------------------------------------------------------------------------------------------------------------------------------------------------------------------------------------------------------------------------------------------------------------------------------------------------------------------------------------------------------------------------------------------------------------------
>Jupunba_microcalyx_Iganci_855@NODE_1_length_2314_cov_286.678140
-------------------------------------------------------------------------------------------------------------------ctaataaatttgtcttgtagatttttgtgttcaagaatat-------attgtttagttatgatttggttatgaccttgtaaaattttttttgccgcaagttttcactgatagaaaagaacaagaaatctcttgtgaatcatcagacagaaattgtctgtctaatgtttattcagggaatagtgaagattgaggaaaatcttttcttctgtttcatctaatttatattgacccacgatctagcatctattgttaaaggtatttactgtctgttcccaagcagaaacttcaatcatttggatcagaaatattgaaggttgcacacaggatgattgatgctgtcataaaactatgcaaggcactttctgaatcagtaaactcggagtcatgtgatgtaagactagtgagccttgacaaggataataaaaagatggtccatgttatcaacataacaaaatgtgcaatagaaaatttatctcagattggtgtcctggctgctaatgatggaggcaattcagtaaacattcttaatgtgacatggaaaggtgtagtctctttgcttcaaattggtcggaaatatttagcagaagtagtgagcatagcaaatttactggtagatttaactgccttggtaactgagcctctgaaatgtgctgctgtggcttggtcttcgcccaaggatactgtttctgtaactgaagctaaaaggattctggtgccagtgaaattttatctaattaatgcagtgaaaatagcttcactgtatcctcatcaagcctatgcaggatacagagaggttatgctctgtgtcatcaagatcacaactttaaaaattgcaatgagcaatgaaaactttctgaaaggtgtatgtgctgtaagtactgagcttttggagcaaacaaccatggatctggcaatgtctttactaaattctgatgaactgaaatgtgaacagaagtgtgaagtactggaatggttgttcactaatgaaggggattcttatgcttctcttgatgctccgacctttgcaaattgtagcttagcatctatgaatgaaatctttcacatcagatgtgaagacataaacagaggaagaatactaataacagctcgagttgctttgtttattaattt------cctgagatgttctctcgaacttgatgaagatctaaaattgggacttgtcaacaaacttcaatggtttcttgatattttagttgaagaagatgtatactctaacatacttgttttacaacttcctttattacgtggctctgggaagacagcccagctggtttggcagcctttgtttatttctctcttgcatgcagtcaaaaccttcatgattgtggtctcttcaagcactgcttgggggaatatggagtcatttttacttgagaatttctttcatcctcactctctttgctgggagatagtgatggaatgctggtgttttatgctgcgacatgctgaaacagacatggcaaatagcttgattagcaaactatgttcgttacttaagcttctggcgtcctcagaatctgttgcccttcctaattcttcattacgtatattggcaagatccataagctttttgctcacgtatggtgcaaaatcaatggttaatgaggtctatatgtctcttgttgaagatgccaaaactcagttgtcatcaattttatgtttggccctattcattgaagattttccattggatttattatcagataagttgagaaatactgccgttcaaagagtcatatcagattattttgacttcatagacagctttgatgaagcagcattgaagaccagcacttctggtctatttggcattccagtctctattctgtctgcttctttgcaatcactgtaagta-tttgtttagttgatatttattcgtctgtaattacttattttagataaaattactggcttaacatatctgttatcaacttgtgtcgatctctgtttccttaatggta-ttttttttggtgttcacatggcacataatatggggtgttcaaaattgaactgaatcaatgcaacccagtccgaccaaaacttataaagaataaggtataattgattttgagcctttttagacaggttcagtcaatttggcgatcggtttgatacacccagaagtatacctttttttataattagttttttataggcctaatccattgctaagcttgagttgaatcttgtttaa
>Jupunba_nipensis_Mayo_19662@NODE_1_length_1954_cov_41.322856
---------------------------------------------------------------------------------------------------------------------------------------------------------------------------------------------------------------tcccaagttttcactgatagaaaagaacaagaaatctcttgttaatcatcagacagaaattgtctgtctaatgtttattcagggaatagtgaagatagaggaaaatcttttcttctgtttcatctaatttatattgacccacgatctagcatctattgttaagggtatttactgtctgttcccaagcagaaacttcaatcatttggatcagaaatattgaaggttgcacacatgatgattgatgctgtaataaaactatgcaaggcactttctgaatcagtaaactcggagtcatgtgatgtaagactagtgagccttgacaaggataataaaaagatggtccatgttatcaacataacaaaatgtgcgatagaaaatttatctcagattggtgtcctggctgctaatgatggaggcaattcagtaaacattcttaatgtgacatggaaaggtgtagtctctttgcttcaaattggtcggaaatatttagcagaagtagtgagcatagcaaatttactggtagatttaactgccttggtaactgagcctctgaaatgtgctgctgtggcttggtcttcgcccaaggatactgtttctgtaactgaagctaaaaggattctagtgccagtgaaattttatctaattaatgcagtgaaaatagcttcactgtatcctcatcaagcctatgcagtatacagagagattatgctctgtgtcatcaagattacaactttaaaaattgcaatgagcaatgaaaactttctgaaaggtgtatgtgctgtaagtactgagcttttggagcaaacaaccatggatctggcaatgtctttactaaattctgatgaactgaaatgtgaacagaagtgtgaagtactggaatggttgttcactaatgaaggggattcttatgcttctctggatgctccgacctttgcaaattgtagcttagcatctatgaatgaaatctttcacatcagatgtgaagacataaacagaggaagaatactaataacaactcgagttgctttgtttattaattt------cctgagatgttctctcgaacttgatgaagatctaaaattgggacttgtcaacaaacttcaatggtttcttgatattttagttgaagaagatgtatactctaacatacttgttttacaatttcctttattccgtggctctgggaagacagtccagctggtttggcagcctttgtttatttctctcttgcatgcagtcaaaaccttcatgattgtggtctattcaagcactgcttgggggaatatggagtcatttttacttgagaatttctttcatcctcactctctttgctgggagatagtgatggaatgctggtgttttatgctgcgacatgctgaaacagacatggcaaagagcttgattagcaaactatgttcgttacttcagcttctggcgtcctcagaatctgttgcccttcctaattcttcattacgtatattggcaagatccataagctttttgctaacgtatggtgcaaaatcaatggttaatgaggtctatatgtctcttgttgaagatgccagaactcagttgtcatcaattttatgtttggccctattcattgaaggttttccattggatttattgtcagataagttgagaaatactgccgttcaaagagtcatatcagattattttgacttcatagacagctttgatgaagcagcattgaagaccagcacttcttgtctatttggcattccagtctctattctgtctgcttccttgcaatcactgtaagtattttgtttagttgatatttattcgtctgcaattacttattttagataaaattactggcttaacatatctgttatcaacttgtgtcgatctctgtttccttaatggttttttttttttgcgttcacatggcacatgatatggggtgttcaaaat--------------------------------------------------------------------------------------------------------------------------------------------------------------------------------------------
>Jupunba_oppositifolia_Liegier_16014@NODE_1_length_2292_cov_170.324605
-----------------caagaaattgatcccttatttaacaaatgcaatgagctattcatttcgtcataatggttgctatttcttattgatgtctgtctttttttttttaaaggctaataaatttgtcttgtagatttttgtgttcaagaatatatagttgattgtttagttatgatttggttatgaccttgtaaaattttttttgtcccaagttttcactgatagaaaagaacaagaaatctcttgttaatcatcagacagaaattgtctgtctaatgtttattcagggaatagtgaagatagaggaaaatcttttcttctgtttcatctaatttatattgacccacgatctagcatctattgttaagggtatttactgtctgttcccaagcagaaacttcaatcatttggatcagaaatattgaaggttgcacacatgatgattgatgctgtaataaaactatgcaaggcactttctgaatcagtaaactcggagtcatgtgatgtaagactagtgagccttgacaaggataataaaaagatggtccatgttatcaacataacaaaatgtgcgatagaaaacttatctcagattggtgtcctggctgctaatgatggaggcaattcagtaaacattcttaatgtgacatggaaaggtgtagtctctttgcttcaaattggtcggaaatatttagcagaagtagtgagcatagcaaatttactggtagatttaactgccttggtaactgagcctctgaaatgtgctgctgtggcttggtcttcgcccaaggatactgtttctgtaactgaagctaaaaggattctagtgccagtgaaattttatctaattaatgcagtgaaaatagcttcactgtatcctcatcaagcctatgcagtatacagagagattatgctctgtgtcatcaagattacaactttaaaaattgcaatgagcaatgaaaactttctgaaaggtgtatgtgctgtaagtactgagcttttggagcaaacaaccatggatctggcaatgtctttactaaattctgatgaactgaaatgtgaacagaagtgtgaagtactggaatggttgttcactaatgaaggggattcttatgcttctctggatgctccaacctttgcaaattgtagcttagcatctatgaatgaaatctttcacatcagatgtgaagacataaacagaggaagaatactaatcacaactcgagttgctttgtttattaattt------cctgagatgttctctcgaacttgatgaagatctaaaattgggacttgtcaacaaacttcaatggtttcttgatattttagttgaagaagatgtatactctaacatacttgttttacaacttcctttattgcgtggctctgggaagacagtccagctggtttggcagcctttgtttatttctctcttgcatgcagtcaaaaccttcatgattgtggtctattcaagcactgcttgggggaatatggagtcatttttacttgagaatttctttcatcctcactctctttgctgggagatagtgatggaatgctggtgttttatgctgcgacatgctgaaacagacatggcaaatagcttgattagcaaactatgttcgttacttcagcttctggcgtcctcagaatctgttgcccttcctaattcttcattacgtatattggcaagatccataagctttttgctaacgtatggtgcaaaatcaatggttaatgaggtctatatgtctcttgttgaagatgccagaactcagttgtcatcaattttatgtttggccctattcattgaaggttttccattggatttattgtcagataagttgagaaatactgccgttcaaagagtcatatcagattattttgacttcatagacagctttgatgaagcagcatcgaagaccagcacttcttgtctatttggcattccagtctctattctgtctgcttccttgcaatcactgtaagtattttgtttagttgatatttattcgtctgtaattacttattttagataaaattactggcttaacatatctgttatcaacttgtgtcgatctctgtttccttaatggttttttttttttgcgttcacatggcacatgatatggggtgttcaaaattgaactgaatcaatgcaacccagtccgaccaaaacttataaagaataaggtataattgattttgagcc---------------------tttggtgatcggtttgatacacccagaagtatacctttttttataattagttttttataggcctaatccattgctaagcttgag---------------
>Jupunba_oxyphyllidia_Yonker_6157@NODE_1_length_2233_cov_194.731911
---------------------------------------acaaatggaatgagctattcatttcgtcataatggttgctatttcttattgatgtctgtc--tttttttttaaaggctaataaatttgtcttgtagatttttgtgttcaagaatatatagttgattgtttagttatgatttggttatgaccttgcaaaattttctttgtcgcaagttttcactgaaagaaaagaacaagaaatctcttgtgaataatcagacagaaattgtctgtctaatgtttattcagggaatagtgaagattgaggaaaatcttttcttctgtttcatctaatttatattgacccacgatctagcatctattgttaagggtatttactgtctgttcccaagcagaaacttcaatcatttggatcagaaatattgaaggttgcacacatgatgattgatgctgtcataaaactatgcaaggcactttctgaatcagtaaactcggagtcatgtgatgtaagactagtgagccttgacaaggataataaaaatatggtccatgttatcaacataacaaaatgtgcaatagaaaatttatctcagattggtgtcctggctgctaatgatggaggcaattcagtaaacattcttaatgtgacatggaaaggtgtagtctctttgcttcaaattggtcggaaatatttagcagaagtagtgagcatagcaaatttactggtagatttaactgccttggtaactgagcctctgaaatgtgctgctgtggcttggtcttcgcccaaggatactgtttctgtaactgaagctaaaaggattctggtgccagtgaaattttatctaattaatgcagtgaaaatagcttcactgtatcctcatcaagcctatgcagtatacagagagattatgctctgtgtcatcaagatcacaactttaaaaattgcaatgagcaatgaaaactttctgaaaggtgtatgtgctgtaagtactgagcttttggagcaaacaaccatggatctggcaatgtctttactaaattctgatgaactgaaatgtgaacagaagtgtgaagtactggaatggttgttcactaatgaaggggattcttatgcttctcttgatgctccgacctttgcaaattgtagcttagcatctatgaatgaaatctttcacatcagatgtgaagacataaacagaggaagaatactaataacagctcgagttgctttgtatattaattt------cctgagatgttctctcgaacttgatgaagatctaaaattgggacttgtcaacaaacttcaatggtttcttgatattttagttgaagaagatgtatactctaacatacttgttttacaacttcctttattgcgtggctctgggaagacagtccagctggtttggcagcctttgtttatttctctcttgcatgcagtcaaaaccttcatgattgtggtctcttcaagcactgcttgggggaatatggagtcatttttacttgagaatttctttcatcctcactctctttgctgggggatagtgatggaatgctggtgttttatgctgcgacatgctgaaacagacatggcaaatagcttgattagcaaactatgttcgttacttaagcttctggcatcctcagaatcagttgcccttcctaattcttcattacgtatattggcaagatccataagctttttgcttacgtatggtgcaaaatcaatggttaatgaggtctatatgtctcttgttgaagatgccagaactcagttgtcatcaattttatgtttggccctattcattgaaggttttccattggatttattatcagataagttgagaaatactgccgttcaaagagtcatatcagattattttgacttcatagacagctttgatgaagcagcattgaagaccagcacttctggtctatttggtattccagtctctattctgtctgcttctttgcaatcactgtaagta-tttgtttagttgatatttattcgtctgtaattacttattttagataaaattactggcttaacatatctgttatcaacttttgtcgatctctgtttccttaatggtattttttttttgcgttcacatggcacataatatggggtgttcaaaattgaactgaatcaatg---cccagtccgaccaaaacttataaagaataaggtataattgattttgagcctttatagacaggttcagtcaatttggcaatcggtttgatacacccagaagtatacctttttttataa-----------------------------------------------------
>Jupunba_trapezifolia_Simon_1600@NODE_1_length_595_cov_197.412963
------------------------------------------------------------------------ggttgctatttcttattgatgtctgtc---ttttttttaaaggctaataaatttgtcttgtagatttttgtgttcaagaatatatagttgattgtttagttatgatttggttatgaccttgtaaaattttttttgtcccaagttttcactgatagaaaagaacaagaaatctcttgtgaatcatcagacagaaattgtctgtctaatgtttattcagggaatagtgaagatagaggaaaatcttttcttctgtttcatctaatttatattgacccacgatctagcatctattgttaagggtatttactgtctgttcccaagcagaaacttcaatcatttggatcagaaatattgaaggttgcacacatgatgattgatgctgtaataaaactatgcaaggcactttctgaatcagtaaactcggagtcatctgatgtaagactagtgagccttgacaaggataataaaaagatggtccatgttatcaacataacaaaatgtgcgatagaaaatttatctcagattggtgtcctggctgctaacgatggaggcaattcagtaaacattcttaatgtgacatggaaaggtgtagtctctt----------------------------------------------------------------------------------------------------------------------------------------------------------------------------------------------------------------------------------------------------------------------------------------------------------------------------------------------------------------------------------------------------------------------------------------------------------------------------------------------------------------------------------------------------------------------------------------------------------------------------------------------------------------------------------------------------------------------------------------------------------------------------------------------------------------------------------------------------------------------------------------------------------------------------------------------------------------------------------------------------------------------------------------------------------------------------------------------------------------------------------------------------------------------------------------------------------------------------------------------------------------------------------------------------------------------------------------------------------------------------------------------------------------------------------------------------------------------------------------------------------------------------------------------------------------------------------------------------------------------------------------------------------------------------------------------------------------------------------
>Jupunba_villosa_Borges_423@NODE_1_length_2710_cov_250.538929
tttcaacttttgagatgcaagaaattgatcccttatttaacaaatggaatgagctattcatttcgtcataatggttgctatttcttattgatgtctgtc-ctttttttttaaaggctaataaatttgtcttgtagatttttgtgttcaagaatatatag-tgattgtttagttatgatttggttatgaccttgtaaaattttttttgccccaagttttcactgatagaaaagaacaagaaatctcttgtgaatcatcagacagaaattgtctgtctaatgtttattcagggaatagtgaagatagaggaaaatcttttcttctgtttcatctaatttatattgacccacgatctagcatctattgttaagggtatttactgtctgttcccaagcagaaacttcaatcatttggatcagaaatattgaaggttgcacacatgacgattgatgctgtaataaaactatgcaaggcactttctgaatcagtaaactcggagtcatgtgatgtaagactagtgagccttgacaaggataataaaaatatggtccatgttatcaacataacaaaatgtgcgatagaaaatttatctcagattggtgtcctggctgctaatgatggaggcaattcagtaaacattcttaatgtgacatggaaaggtgtagtctctttgcttcaaattggtcggaaatatttagcagaagtagtgagcatagcaaatttactggtagatttaactgccttggtaactgagcctctgaaatgtgctgctgtggcttggtcttcgcccaaggatactgtttctgtaactgaagctaaaaggattctggtgccagtgaaattttatctaattaatgcagtgaaaatagcttcactgtatcctcatcaagcctatgcagtatacagagagattatgctctgtgtcatcaagatcacaactttaaaaattgcaatgagcaatgaaaactttctgaaaggtgtatgtgctgtaagtactgagcttttggagcaaacaaccatggatctggcaatgtctttactaaattctgatgaactgaaatgtgaacagaagtgtgaagtactggaatggttgttcactaatgaaggggattcttatgcttctcttgatgctctgacctttgcaaattgtagcttagcatctatgaatgaaatctttcacatcagatgtgaagacataaacagaggaagaatactaatgacaactcgagttgctttgtttattaattt------cctgagatgttctctcgaacttgatgaagatctaaaattgggacttgtcaacaaacttcaatggtttcttgatattttagttgaagaagatgtatactctaacatacttgttttacaacttcctttattgcgcggctctgggaagacagtccagctggtttggcagcctttgtttatttctctcttgcatgcagtcaaaaccttcatgattgtggtctcttcaagcactgcttgggggaatatggagtcatttttacttgagaatttctttcatcctcactctctttgctgggagatagtgatggaatgctggtgttttatgctgcgacatgctgaaacagacatggcaaatagcttgtttagcaaactatgttcgttacttcagcttctggcgtcctcagaatctgttgcccttcctaattcttcattacgtatattggcaagatccataagctttttgctaacgtatggtgcaaaatcaatggttaatgaggtctatatgtctcttgttgaagatgccagaactcagttgtcatcaattttatgtttggccctattcattgaaggttttccattggatttattatcagataagttgagaaatactgccgttcaaagagtcatatcagattattttgacttcatagacacctttgatgaagcagcattgaagaccagcacttcttgtctatttggcattccagtctctattctgtctgcttccttgcaatcactgtaagtattttgtttatttgatatttattcgtctgtaattacttagtttagataaaattactggcttaacatatcttttatcaacttgtgtcgatctctgtttccttaatggtactttgtttttgcgttcacatggcacataatatggggtgttcaaaattgaactgaatcaatgcaacccagtccgaccaaaacttataaagaataaggtataattgattttgagcctttatagacaggttcagtaaatttggtgatcggtttgatacacccagaagtatactgttttttataattaattttttataggcctaatccattgctaagcttgagttgaatcttgtttaa
>Punjuba_callejasii_Daly_5935@NODE_1_length_2168_cov_33.878049
----------------------------------------------------------------------------------------------------------------------------------------------------------------------------------tcggttatgaccttgtaaaaatttttttgtcccaagttttcactgatagaaaagaacaagaaatctcttgtgaatcatcagacagaaattgtctgtctaatgtttattcagggaatagtgaagattgaggaaaatcttttcttctgtttcatctaatttatattgacccacgatctagcatccattgttaaggatatttactgtctgttcccaagcagaaacttcaatcaattggatcagaaatattgaaggttgcacacatgatgattgatgctgtcataaaactatgcaaggcactttctgaatcagtaaactcggagtcatgtgatgtaagactagtgagccttgacaaggataataacaagatggtccatgttatcaacataacaaaatgtgcaatagaaaatttatctcagattggtgtcctggctgctaatgatggaggcaattcagtaaacattcttaatgtgacatggaaaggtgtagtctctttgcttcaaattggtcggaaatatttagcagaagtagtgagcatagcaagtttactggtagatttaactgccttggtaactgagcctctgaaatgtgctgctgtggcttggtcttcgcccaaggatactgtttctgtaactgaagctaaaaggattctggtgccagtgaaattttatctaattaatgcagtgaaagtagcctcactgtatcctcatcaagcctatgcagtatacagagagattatgctctgtgtcatcaagatcacaactttaaaaattgcaatgagcaatgaaaactttctgaaaggtgtatgtgctgtaagtactgagcttttggagcaaacaaccatggatctggcaatgtctttactaaattctgatgaactgaaatgtgaacagaagtgtgaagtactcgaatggttgttcactaatgaaggggattcttatgcttctcttgatgctccgacctttgcaaattgtagcttagcatctatgaatgaaatctttcacatcagatgtgaagacataaacagaggaagaatactaataacagctcgagttgctttgtttattaattt------cctgagatgttctctcgaacttgatgaagatctaaaattgggacttgtcaacaaacttcaatggtttcttgatattttagttgaagaagatgtatactctaacatacttgttttacaacttcctttattgtgtggctctgggaagacagtccagctggtttggcagcctttgtttatttctctcttgcatgcagtcaaaaccttcatgattgtggtctcttcaagcactgcttgggggaatatggagtcatttttacttgagaatttctttcatcctcactctctttgctgggagatagtgatggaatgctggtgttttatgctgcgacatgctgaaacagacatggcaaatagcttgattagcaaactatgttcgttacttaagcttctggcgtcctcagaatctgttgcccttcctaattcttcattacgaatattggcaagatccataagctttttgctaacgtatggtgcaaaatcaatggttaatgaggtctatatgtctcttgttgaagatgccagaactcagttgtcatcaattttatgtttggccctattcattgaaggttttccattggatttattatcagataagttgagaaatactgccgttcaaagagtcatatcagattattttgacttcatagacagctttgatgaagcagcattgaagaccagcacttctggtctatttggcattccagtctctattctgtctgcttctttgcaatcactgtaagtattttgtttagttgatatttattcgtctgtaattacttattttagataaaattactggcttaacatatctgttatcaacttgtgtcgatctctgtttccttaatgg--ttttttttttgcgttcacatggcacataatatggggtgttcaaaattgaactgaatcaatgcaacccagtccgaccaaaacttataaagaataaagtataattgattttgagcctttatagacaggttcagtcaatttggcgatc----------acccagaagtatacctttttttataattagttttttataggcctaatccattgctaagcttgagttgaatcttgtttca
>Punjuba_killipii_Palodorios_6252@NODE_1_length_2206_cov_134.480977
-------------------------------------------------------------------------------------------------------------------------------------------------------agatatagttgattgtttagttatgattcggttatgaccttgtaaaaatttttttgtcccaagttttcactgatagaaaagaacaagaaatctcttgtgaatattcagacagaaattgtctgtctaatgtttattcagggaagagtgaagattgaggaaaatcttttcttctgtttcatctaatttatattgacctacgatctagcatctattgttaaggatatttactgtctgttcccaagcagaaacttcaatcatttggatcagaaatattgaaggttgcacacatgatgattgatgctgtcataaaactatgcaaggcactttctgaatcagtaaactcagagtcatgtgatgtaagactagtgagccttgacaaggataataaaaagatggtccatgttatcaacataacaaaatgtgcaatagcaaatttatctcagattggtgtcctggctgctaatgatggaggcaattcagtaaacattcttaatgtgacatggaaaggtgtagtctcttcgcttcaaattggtcggaaatatttagcagaagtagtgagcattgcaagtttactggtagatttaactgccttggtaactgagcctctgaaatgtgctgctgtggcttggtcttcgcccaaggatactgtttctgtaactgaagctaaaaggattctggtgccagtgaaattttatctaattaatgcagtgaaaatagcctcactgtatcctcatcaagcctatgcagtatacagagagattatgctctgtgtcatcaagatcacaactttaaaaattgcaatgagcaatgaaaactttctgaaaggtgtatgtgctgtaagtactgagcttttggagcaaacaaccatggatctggcaatgtctttactaaattctgatgaactgaaatgtgaacagaagtgtgaagtactggaatggttgttcactaatgaaggggattcttatgcttctcttgatgccccgacctttgcaaattgtagcttagcatctatgaatgaaatctttcacatcagatgtgaagacataaacagaggaagaatactaataacagctcgagttgctttgtttattaattt------cctgagttgttctctcgaacttgatgaagatctaaaattgggacttgtcaacaaacttcaatggtttcttgatattttagttgaagaagatgtatactctaacatacttgttttacaacttcctttattgcgtggctctgggaagacagtccagctggtttggcagcctttgtttatttctctcttgcatgcagtcaaaaccttcatgattgtggtctcttcaagcactgcttgggggaatatggagtcatttttacttgagaatttctttcatcctcactctctttgctgggagatagtgatggaatgctggtgttttatgctgcgacatgctgaaacagacatgacaaatagcttgattagcaaactatgttcgttacttaagcttctggcgtcctcagaatctgttgcccttcctaattcttcattacgaatattggcaagatccataagctttttgctaacgtatggtgcaaaaacaatggttaatgaggtctatatgtctcttgttgaagatgccagaactcagttgtcatcaattttatgtttggccctattcattgaagattttccattggatttattatcagataagttgagaactactgccgttcaaagagtcatatcagattattttgacttcatagacagctttgatgaagcagcattgaagaccagcacttctggtctatttggcattccagtctctattctgtctgcttctttgcaatcactgtaagtattttgtttagttgatatttattcgtctgtaattacttattttagataaagttactggcttaacatatctgttatcaacttgtgtcgatctctgtttccttaatgtta-tttttttttgcgttcacatggcacataatatggggtgttcaaaattgaactgaatcaatgcaacccagtccgaccaaaacttataaagaataaagtataattgattttgagcctttatagacaggttcaatcaatttggcgatcggtttggtacacccggaagtatacctttttttataattagttttttataggcctaatccattgctaagcttgagttgaatcttgtttca
>Punjuba_killipii_Palodorios_6252@NODE_2_length_637_cov_17.830357
------------------------------------------------------------------------------------------------------------------------------------------------------------------------------------------------------------------------------------------------------------------------------------------------------------ggctaaagtatacatttggttct------ttatgttcacatcaaattttattttaatcctggttataaaatgtatttatagtctttt----------aatcttgatgccgttagtcgtatttaatgaaaaata---------------------------------------------ttaactcatcaaatttaaatgatggttgtgtaa-------------------------ttagaggtt-----------------------------------aatgatgatttcattttaatatttttacaattaa-attg-aaataaaccagaaaaa-----------------gacaaaaacaacgtcttcacttcaa------------------------------------------------------------cactatgcaacttattctccaagccagagcaaag---tttgatatttaccatttgaggccatttctgtaaccgaaactaaaaggattctggtgccagtgaaattttatctaactaatggagtaaaaatagcctcactgtatcctcatcaagcc--------------------tatgctctgcgtcatcaagatc---acttcaaaaattacggcgagcaatgaaaac--tct-----------------------------------------------------------------------------------------------------------------------------------------------------------------------------------------------------------------------------------------------------------------------------ctggtttggagaatcagatgagt---------cttcaagaggag--aagacgctgttttgtc------tttctctggtttatttttaatttaaacaaaaaaaatgcaagcatagtcagcttttaattgca----caatcatcgcttaaacttgataaattagt--------------------------ttt----------------------------------------------------------------------------------------------------------------------------------------------------------------------------------------------------------------------------------------------------------------------------------------------------------------------------------------------------------------------------------------------------------------------------------------------------------------------------------------------------------------------------------------------------------------------------------------------------------------------------------------------------------------------------------------------------------------------------------------------------------------------------------------------------------------------------------------------------------------------------------------------------------------------------------------
>Punjuba_racemiflora_Jimenez_Soares_3626@NODE_1_length_2559_cov_213.918211
tttcaacttttgagatgcaagaaattgatcccttatttaacaaatggaatgagctattcatttcgtcataatggttgccatttcttattgatgtctgtc-ttttttttttgaaggctaataaatttgtcttgtagatttttttgttcaagaagatatagttgattgtttagttatgatttggttatgaccttgtaaaattttttttgtcccaagttttcactgatagaaaagaacaagaaatctcttgtgaatcataagacagaaattctctgtctaatgtttattcagggaatagtgaagattgaggaaaatcttttcttctgtttcatctaatttatattgacccacgatctagcatctattgttaagggtatttactgtctgttcccaagcagaaacttcaatcatttggatcagaaatattgaaggttgcacacatgatgattgatgctgtcataaaactatgcaaggcactttctgaatcagtaaactcggagtcatgtgatgtaagactagtgagccttgacaaggataataaaaagatggcccatgttatcaacataacaaaatgtgcaatagaaaatttatctcagattggtgtcctggctgctaatgatggaggcaattcagtaaacattcttaatgtgacatggaaaggtgtagtctctttgcttcaaattggtcggaaatatttagcagaagtagtgagcatagcaaatttactggtagatttaactgccttggtaactgagcctctgaaatgtgctgctgtggcttggtcttcgcccaaggatactgtttctgtaactgaagctaaaaggattctggtgccagtgaaattttatctaattaatgcagtgaaaatagcctcactgtatcctcatcaagcctatgcagtatacagagagattatgctctgtgtcatcaagatcaaaactttaaaaattgcaatgagcaatgaaaactttctgaaaggtgtatgtgctgtaagtactgagcttttggagcaaacaaccatggatctggcagtgtctttactaaattctgatgaactgaaatgtgaacagaagtttgaagtactggaatggttgttcactaatgaaggggattcttatgcttctcttgatgctccgacctttgcaaattgtagcttagcatctataaatgaaatctttaacatcagatgtgaagacataaacagaggaagaatactaataacagctcgagttgctttgtttattaattt------cctgagatgttctcttgaacttgatgaggatctaaaattgggacttgtcaacaaacttcaatggtttcttgatattttagttgaagaagatgtatactctaacatacttgttttacaacttcctttattgcgtggttctgggaagacagtccagctggtttggcagcctttgtttatttctctcttgcatgcagtcaaaaccttcatgattgtggtctcttcaagcactacttgggggaatatggagtcatttttacttgagaatttctttcatcctcactctctttgctgggagatagtgatggaatgctggtgttttatgctgcgacatgctgaaacagacatggcaaatagcttgattagcaaactatgttcgttacttaagcttctggcgtcctcagaatctgttgcccttcctaattcttcattacgaatattggcaagatccataagctttttgctaacgtatggtgcaaaatcaatggttaatgaggtctatatgtctcttgttgaagatgccagaactcagttgtcatcaattttatgtttggccctattcattgaaggttttccattggatttattgtcagataagttgagaaatactgccgttcaaagagtcatatcagattattttgacttcatagacagctttgatgaagcagcattgaagaccagcacttctggtctatttggcattccagtctctattctgtctgcttctttgcaatcactgtaagtattttgtttagttgatatttatttgtctgtaattacttattttagataaaattactggcttaacatatctgttatcaacttgtgtcgatctctgtttccttaatggta-tatttttttgcgttcacatggcacataatac-gggtattcaaaattgaactgaatcaatgcaacccagtccgaccaaaacttatatagaataaggtataattgattttgagcctttatagacaggttcagtcaatttggcgatcggtttggtacacccagaagtatacctttttttataactagtttttcataggcctaatccattgctaagcttgagttgaatcttgtttaa
>_R_Albizia_coripatensis_Hughes_2433@NODE_2_length_878_cov_212.324594
--------------------------------------------------------------------------------------------------------------------------------------------------------------------------------------------------------------------------------------------------------------------------------------------------------------------------------------------------------------------------------------------------------------------------------------------------------------------------------------------------------------------------------------------------------------------------------------------------------------------------------------------------------------------------------------------------------------------------------------------------------------------------------------------------------------------------------------------------------------------------------------------------------------------------------------------------------------------------------------------------------------------------------------------------------------------------------------------------------------------------------------------------------------------------------------------------------------------------------------------------------------------------------------------------------------------------------------------------------------------------------------------------------------------------------------------------------------------------------------------------------------------------------------------------------------------------------------------------------------------------------------gctgcgacatgctgaaacagacatggcaaatagcttgattagcaaactatgttcgttacttaagcttctggcgtcctcagaatctgttgcccttcctaattcttcattacaaatattggcaagatccataagctttttgctaacttatggtgcaaaatcaatggttaatgaggtctatatggctcttgttgaagatgccagaactcagttgtcgtcaattttatgtttggccctattcattgaaggttttccattggatttattatcagataatttgagaaacactgccgttcaaagagtcatatcagattattttgacttcatagacagctttgatgaagcatcattgaacaccagcacttcaggtctatttggcattccagtctctattctgtctgcttctttgcaatcaccgtaagtattttgtttagttgatatttattcgcctgtaattacttattttagataaaatttcttgcttaccatatctgttatcaacttgtgtcgatctctgtttccttaatggta--tgttttttgcattcacatggcacataatatggggtgttcaaaattgaactgaatcaatgcaac-cagtccgaccaaaacttataaagaataaggtataattgattttgagcctttatagacaggttcagtcaatttggcgatcggtttggtacacctagaattatacctttttttataattagttttttataggcctaatccattgctaagcttgagttgaatcttgtttaa
>_R_Albizia_decandra_Vilhena_231@NODE_1_length_2048_cov_56.700152
------------------------------------------------------------------------------------------------------------------gctaataaatttgtcttgtagatttttatgttcaagaaggtatagttgattgttttgttatgatttggctgtgaccttgtaaaattttttttgtcccaagttttcactgatagaaaagaaaaagaaatctcttgtgaatca------------------------------tcagggaatagtgaagattgaggaaaatcttttcttctgtttcatctaatttatattcacctgctatctagcatctattgttaagggcatttactgtctgttcctaagcagaaacttcaatcatttggatcagaaatattgaaggttgcacacatgatgattgatgctgtcataaaactatgcaaggcactttctgaatcagtaaactcggagtcatgtgatgtaggactagtgagccttgacaaggataataaaaagatggtccatgttatcaacattacaaaatgtgcaatagaaaatttatctcagattggtgtccttgctgctaatgatggaggcaattcagtaaacattcttaatgtgacatggaaaggtgtagtctctttgcttcaaattggtaggaaatatttagcagaagtagtgagcatagcaaatttactggtagatttaattgccttggtaactgagcctctgaaatgtgcggctgtggcttggtcttcgcccaaggatactgtttctgtaactgaagctaaaaggattctggtgccagtgaaattttatctaatgaatgcagtgaaaatagcctcactctatcctcatcaagcctatgcagtatacagagagattatgctgtgtgtcatcaagatcacaactttaaaaattgcaatgagcaatgaaaactttatgaaaagtgcatgtgctgtaagtactgagcttttggagcaaacaaccatggatctggcaatgtctttactaaattctgatgaactgaaatttgaacataagtgtgaagtactggaatggttgttcactaatgatggggattcttatgtgtctcttgatgctccgacctttgcaaattgtagcttagcatctatgaatgaaatcttccacatcagatgtgaagacataaacagaggaagaatactaataacagctcgagttgctttgtttattaattt------cctgagatattctctcgaacttgatgaagatctaaaattgggacttgtcaacaaacttcaatggtttcttgatattttagttgaagaagatgtatactctaacatacttgttttacaacttcctttattgcgtggctctggtaagacagtccagctggtttggcagcctttgtttatttctctcttgcatgcagtcaaaaccttcatgattgtggtctcttcaagcactgcttgggggaatatggagttatttttacttgataatttctttcatcctcactctctttgctgggagatagtgatggaatgctggtgttttatgctgcgacatgctgaaacagacatggcaaatagcttgattggcaaactatgttcgttacttaagcttctggcgtcctcagaatctgttgcccttcctaattcttcattacgaatattggcaagatccataagctttttgctaacgtatggtgcaaaatcaatggttaatgaggtctatatgtctcttgttgaagataccagaactcagttgtcgtcaattttatgtttggccctattcattgaaggttttccattggatttattatcagataagttgagaaatactgccattcaaagagtcatatcagattattttgacttcatcgacagctttgatgaagcatcattgaagaccagcacttctggtctatttggcattccagtctctattctgtctgcttctttgcaatcactgtaagtattttgtttagttgatatttattcgcctgtgattacttattttagataaaattcctggcttaccatatctgtaatcaacttttgtcgatcactgtttccttaatggtattttttttttgcattcacatggcacataatacggggtgttcaaaattgaacagaatcaatgcaac-cagtactaccaaaacttataaagaataagg------------------------------------------------------------------------------------------------------------------------------------------
>_R_Albizia_edwallii_Dalmaso_272@NODE_1_length_2030_cov_9.222785
------------------------------------------------------------------------------------------------------------ttaaaggctaataaatttgtcttgtagatttttatgttcaagaaggtatagttgattgtttagttatgatttggctatgaccttgtaaaattttttttgtcccaagttttcactgatagaaaagaaaaagaaatctcttgtgaatca------------------------------tcagggaatagtgaagattgaggaaaatcttttcttctgtttcatctaatttatgttgacccactatctagcatctattgttaagggtatttactgtctgttcctaagcagaaacttcaatcatttggatcagaaatattgaaggttgcacacatgatgattgatgctgtcataaaactatgcaaggcactttctgaatcagtaaactcggagtcatgtgatgtaggactagtgagccttgacaaggataataaaaagatggtccatgttatcaacataacaaaatgtgcaatagaaaatttatctcagattggtgtccttgctgctaatgatggaggcaattcagtaaacattcttaatgtgacatggaaaggtgtagtctctttgcttcaaattggtcggaaatatttagcagaagtagtgagcatagcaaatttactggtagatttaattgccttggtaactgagcctctgaaatgtgcggctgtggcttggtcttcgcccaaggatactgtttctgtaactgaagctaaaaggattctggtgccagtgaaattttatctaatgaatgcagtgaaaatagcctcactctatcctcatcaagcctatgcagtatacagagagattatgctgtgcgtcatcaagatcacaactttaaaaattgcaatgagcaatgaaaactttctgaaaagtgtatgtgctgcaagtactgagcttttggagcaaacaaccatggatctggcaatgtctttactaaattctgatgaactgaaatttgaacagaagtgtgaagtactggaatggttgttcactaatgaaggggattcttatgcgtctcttgatgctccgacctttgcaaattgtaacttagcatctatgaatgaaatcttccacatcagatgtgaagacataaacagaggaagaatactaataacaggtcgagttgctttgtttattaattt------cctgagatgttctctcgaacttgatgaagatctaaaattgggacttgtcaacaaacttcaatggtttcttgatattttagttgaagaagatgtatactctaacatacttgttttacaacttcctttattgcgtggctctgggaagacagtccagctggtttggcagcctttgtttttttctctcttgcatgcagtcaaaaccttcatgattgtggtctcttcaagcactgcttgggggaatatggagtcatttttacttgataatttctttcatcctcactctctttgctgggagatagtgatggaatgctggtgttttatgctgcggcatgctgaaacagacatggcaaatagcttgattagcaaactatgttcgttacttaagcttctggcgtcctcagaatctgttgcccttcctaattcttcattacgaatattggcaagatccataagctttttgctaacgtatggtgcaaaatcaatggttaatgaggtctatatggctcttgttgaagatgccagaactcagttgtcgtcaattttatgtttggccctattcattgaaggttttccattggatttattatcagataagttgagaaacactgccgttcaaagagtcatatcagattattttgacttcatagacagctttgatgaagcatcattgaacaccagcacttcaggtctatttggcattccagtctctattctgtctgcttctttgcaatcaccgtaagtattttgtttagttgatatttattcgcctgtaattacttattttagataaaattactggctaaccatatctgttatcaacttgtgtcgatctctgtttccttaatggta-tgtttttttgcattcacatggcacataatatggggtgttcaaaattgaactgaatcaatgcaac-cagtccga----------------------------------------------------------------------------------------------------------------------------------------------------------------
>_R_Albizia_subdimidiata_var_subdimidiata_Ferreira_210@NODE_1_length_2249_cov_425.430479
-------------------agaaagtgtctcgtccttccaaaactgaaacacagtaccgtcttcaaatcgaaggt----------aattgatgcctgcctttttttttttaaaggctaataattttgtcttgtagatttttatgttcaagaaggtatagttgattgtttagttatgatttggctatgaccttataaaa--ttttttgtcccaagttttcaccgatagaaaagaaaaagaaatctcttgtgaatca------------------------------tcagggaatagtgaagattgaggaaaatcttttcttctgtttcatctaatttatattgacccactatctagcatctattgttaagggtatttactgtctgttccttagcagaaacttcaatcatttggatcagaaatattgaaggttgcacacatgatgattgatgctgtcataaaactatgcaaggaactttctgaatcagtaaactcggagtcatgtgatgtaggactagtgagccttgacaatgataacaaaaagatggtccatgttatcaacattacaaaatgtgcaatagaaaatttatctcagattggtgtccttgctgctaatgatggaggcaattcggtaaccattcttaatgtgacatggaaaggtgtagtctctttgcttcaaattggtaggaaatatttagcagaagtagcgagcatagcaaatttactggtagatttaattgccttggtaactgagcctctgaaatgtgctgctgtggcttggtcttcgcccaaggatactgtttctgtaaatgaagctaaaaggattctggtgccagtgaaattttatctaatgaatgcagtgaaaatagcctcactctatcctcatcaagcctatgcagtatacagagagattatgctgtgtgtcatcaagatcacaactttaaaaattgcaatgagcaatgaaaactttctgaaaagtgcatgtgctgtaagtactgagcttttggagcaaacaaccatggatctggcaacgtctttactaaattctgatgaactgaaatttgaacataagtgtgaagtactggaatggttgttcactaatgatggggattcttatgcgtctcttgatgctccgacctttgcaaattgtagcttagcatctatgaatgaaatcttcgaaatcagatgtgaagacataaacagaggaagaatactaataacagctcgagttgctttgtttatttattt------cctgagatattctctcgaacttgatgaagatctaaaattgggacttgtcaacaaacttcaatggtttcttgatattttagttgaagaagatgtatactctaacatacttgttttacaacttcctttattgcgtggctctggtaagacagtccagctggtttggcagcctttgtttatttctctcttgcatgcagtcaaaacctttatgattgtggtctcttcaagcactgcttgggggaatatggagtcatttttacttgataatttctttcatcctcactctctttgctgggagatagtgatggaatgctggtgttttatgctgcgacatgctgaaacagacatggcaaatagcttgattagcaaactatgttcgttacttaagcttctggcgtcttcagcatctgttgcccttcctaattcttcattacgaatattggcaagatccataagctttttgctaacatatggtgcaaaatcaatggttaatgaggtctatatgtctcttgttgaagatgccagtactcagttgtcgtcaattttatgtttggccctattcattgaaggttttccattggatttattatcagataagttgagaaatactgccattcaaagagtcatatcagattattttgacttcatcgacagctttgatgaagcatcattgaagaccagcacttctggtctatttggcattccagtctctattctgtctgcttctttgcaatcactgtaagtattttgtttagttgatatttattctcctgtaattacttattttagataaaattactggcttaccatatctgtaatcaacttttgtcgatcactgtttccttaatggtattttttttttgcattcacatggcacataatacggggtgttcaaaattgaactgaatcaatgcaac-cagtcctaccaaaacttataaagaataaggtataattgattttgagcctttatagacaggttcagtcaatttggcgatcggtttggtacacctagaagtatacctttttttat-------------------------------------------------------
>_R_Albizia_tomentella_Leach_Dunlop_3801@NODE_1_length_2356_cov_243.363756
------------------------------------------aatggaatgagctattcatttcgtcataatggttgccatttcttatggttgtctgtctttttttttttataggctaataaatatgtcttgtagatttttgtg-tcaagaagatatagttgattctctagttatgatctggttatgaccttgtaaa--tttttttgtcccaagttttcactgacacgagagaaaaagatatctcttgtgaatcaccagacagaaattgtctgtctaatgtttattcagggaatagtgaagattgaggaaaatctgttcttctgtttcatctaatttatattgacctgcgatctagcatctattgttaagggtatttactgtctgttcctaagcagaaacttcaatcatttggatcagaaatattgaaggttgcacgcatgatgattgatgctgtcataaaactatgcaaggcactttctgaatcagtaaacttggagtcatgtgatgtaagactagtgagccttgacaaggataatgaaacgatggtccatgttatcaacataacaaaatgtgcaatagaaaatttatctcagattggtgtccttgctgctaatgatggaggcaattcagtaaacattcttaatgtgacatggaaaggtgtagtctctttgcttcaaattggtcggaaatatttagcagaagtagtgagcatagcaaatttactggtagatttaatttccttggtaactgagcctctgaaatgtgcagctgtggcttggtctctgcccaaggatactgtttctgtaactgaagctaaaaggattctggtgccagtgaaattttatctaattaatgcagtaaaagtagcctcactgtatcctcatcaagcatatgcagtatacagagagattatgctctgcgtcatcaagatcacaactttaaaaattgcaatgagcaatgaaaactttctgaaaagtgtatgtgctgtaagtagtgagcttttggagcaaacaaccatggatctggcaatgtctttgctaaattctgttgaactgaaattcgaacagaagtgtgaaatactggaatggttgttcactaatgaaggggattgttatgcttctcttgatgttccgacctgtgcaaattgtagtttagcatctatgaatgaaatctttcacatcagatgtgaagacataaacagaggaagaatactaataactgttcgagttgctttgtttattaattt------cctgagatgttctctcgaacttgatgaaggtctaaaattgggacttgtcaacaaacttcaatggtttcttgatattttaattgaagaagatgtatactctaacatacttgttttacaacttcctttgttgcgtggctctgggaagacagtccagctggtttggcagcctttgtttacttctctcttgcatgcagtcaaaacctttatgattgtggtctcctcaagcactgcttggggggatatggagtcatttttacttgagaatttctttcatcctcactctctttgccaggagatagtgatggaatgctggtgttttatgctgcgacatactgaaacagacatgtcaaacagtttgattagcaaactatgttcgttacttaagcttctggcatcctcagaatctgttgcccttcctaattcttcattacgaatattggcaagatccataaactttttgcttaagtatggtgcaaaatcaatggttaatgaggtctatatgtctcttattgaaggtaccagaactcagttgccgtcaattttatgtttggccctattcattgaaggttttccgttggatttattatcagataagttgagaaattctgccgttcaaatagtcatatcagattatttcgacttcatagacagctttgatgaaacatcattgaagaccagcacttctggtctatttggcattccagtctctattctctctgcttctttgcaatcactgtaagta--ttgtttggttgatatttattcgtctgtaattacttattttagataaaattact-gcttaccatatctgttatcaacttgtgttgatctct-tttccttaatggta--ttttttttttttt----tggcacataatatggggtgttcaaaattgaattgaatcaatgcaat-cagtccgaccaaaacttataaagaacaaggtataattgattttgagcctttatagacaggtttaa-caatttggcgagcggtttggtacacccagaagtatacctttttttataattggttttttatagccgtaatccattgctaagcttgagtccaatgttgtttat
>_R_Archidendron_clypearia_Wieringa_1849@NODE_2_length_616_cov_43.183673
--------------------------------------------------------------------------------------------------------------------------------------------------------------------------------------------------------------------------------------------------------------------------------------------------------------------------------------------------------------------------------------------------------------------acgctgttagtcgtatttaatgaaaaata---------------------------------------------ccgactcatcaaattgaagtaatggttgtgtaa-----------------------atatagaagtt-----------------------------------aaagataatttcattttaatatttttataattaa-ataaaaaataaaccagaaaaa-----------------gacaaaaacaacctcttcacttcaa------------------------------------------------------------cgctgtgcaacttattct-caaaccagagcaagg---cttgatatttaccgtttgaggccatttctgtagccgaaactaaaaggattctggtgccagtgaaattgtatctaactaatgcagtaaaaatagcctcattgtatcttcatcaagcc--------------------tatgctctgcgtcatcaagatcacaactccaaaaattgcggcgagcaatgaaaactttct-----------------------------------------------------------------------------------------------------------------------------------------------------------------------------------------------------------------------------------------------------------------------------ctggtttggagactcagattagt---------cttcaagaggag--aagacgctgttttgtc------tttctctggtttatttttaatttaaacaaaaaaaatgcaagcatagtcagcttttaattgca----caatcattgtttaaacttgataagtttgt--------------------------ttttttcattaaataaaactaacagggttaaaattgaaa----------------------------------------------------------------------------------------------------------------------------------ggtaaaaaatacactcaata----------------------------------------------------------------------------------------------------------------------aacttgagggattgaaatgaaatttgat--------------------------------------------------------------------------------------------------------------------------------------------------------------------------------------------------------------------------------------------------------------------------------------------------------------------------------------------------------------------------------------------------------------------------------------------------------------------------------------------------------------------------------------------------------------------------------------------
>_R_Balizia_elegans_Iganci_870@NODE_2_length_1002_cov_17.708108
---------------------------------------------------------------tttgataatattgtccgatctttgttgacaactgcctatccctcttttgacgccgccggttctctccagtaaaatcttctgtt--------------------------------------ccaatattgtagat-----------------------------------------------------------gg---------------caaatagttttaaataaaataggtaaggttaaggtattcgtttgatttt------ttatgtttttatcaaattttattttattcttgtttataaagtatacttttagtctttt----------aatcttgacgccgttagttgtatttaatgaaaaata---------------------------------------------ttgactcatcaggtttaagtgatagttgtgtaa-------------------------ttagaagct-----------------------------------aacaataatttcattttaatatttttacaattaa-attgaaaataaaccagaaaaa-----------------gacgaaaacaacgtcttcacttcaa------------------------------------------------------------cactacgcaacttcttctccaaaccagagcaaag---tttgatatttaccatttgaggccatttctgtaaccgaaactaaaaggattctggtgccagtgaaattctatctaactaatgcagtaaaaatagcctcactgtatcctcatcaagcc--------------------tatgctctgcgtcatcaagatcacaacttccaaaattacggcgagcaatgaaaactttct-----------------------------------------------------------------------------------------------------------------------------------------------------------------------------------------------------------------------------------------------------------------------------ctggtttggagaatcagatgagt---------cttcaagaggag--aaaacactgttttgtc------tttctctggtttatttttaatttaaacaaaaaaaatgcaagcatagtcagcttttaattgca----caatcatcgcttaaacttgataagtcagt--------------------------tttttccattaaataaaactaac-aggttaaaattgaaa----------------------------------------------------------------------------------------------------------------------------------gacaaaaaatatattcaata----------------------------------------------------------------------------------------------------------------------aattgaagggacgaaaataacatttgatacaaatataaaatgtaaactgtactctaagcaatgttt-------------------------------ttattttttaata----------------------------------------------------------------------------------cagtaatttttgttttccaaatactatgttcttgaatctagtcaggtacttaca----------------------------------------------------------caaaattac-----------------------------------------------------------------------------------acaggatgggccatattacacaaagctac------------------------acataaaagaacgttaaaca-----------------------------------------------------------------------------------------------------------------------------------
>_R_Balizia_pedicellaris_Queiroz_15529@NODE_1_length_903_cov_548.916274
tttcaacttttgagatgcaagaaattgatcccttatataacaaatggaatgagctattcatttcgtcataatggttgctatttcttattgatgtctgtc-ttttttttttaaaggctaataaatttgtcttgtagatttttgtgttcaagaatatatagttgattgtttagttatgattcggttatgacc-tgtaaaattttttttgtcccaagttttcactgatagaaaagaacaagaaatctcttgtgaatcatcagacagaaattgtctgtctaatgtttattcagggaatagtgaagattgaggaaaatcttttcttctgcttcatctaatttatattgacccacgatctagcatctattgttaagggtatttactgtctgttcccaagcagaaacttcaatcatttggatcagaaatattgaaggttgcacacatgatgattgatgctgtcataaaactgtgcaaggcactttctgaatcagtaaactcggagtcatgtgatgtaagactagtgagccttgacaagggtaataaaaagatggtccatgttatcaacataacaaaatgtgcaatagaaaatttatctcagattggtgtcctggctgctaatgatggaggcaattcagtaaacattcttaatgtgacatggaaaggtgtagtctctttgcttcaaattggtcggaaatatttagcagaagtagtgagcatagcaaatttactggtagatttaactgccttggtaactgagcctctgaaatgtgcttctgtggcttggtctttgcccaaggatactgtgtctgtaactgaagctaaaaggattctggtgcctgtgaaattttatctaattaatgcagtgaaaatagc---------------------------------------------------------------------------------------------------------------------------------------------------------------------------------------------------------------------------------------------------------------------------------------------------------------------------------------------------------------------------------------------------------------------------------------------------------------------------------------------------------------------------------------------------------------------------------------------------------------------------------------------------------------------------------------------------------------------------------------------------------------------------------------------------------------------------------------------------------------------------------------------------------------------------------------------------------------------------------------------------------------------------------------------------------------------------------------------------------------------------------------------------------------------------------------------------------------------------------------------------------------------------------------------------------------------------------------------------------------------------------------------------------------------------------------------------------------------------------------------------------------------------
>_R_Balizia_pedicellaris_Queiroz_15529@NODE_3_length_610_cov_1053.115315
------------------------------------------------------------------------------------------------------------------------------------------------------------------------------------------------------------------------------------------------------------------------------------------------------------------------------------------------------------------------------------------------------------------------------------------------------------------------------------------------------------------------------------------------------------------------------------------------------------------------------------------------------------------------------------------------------------------------------------------------------------------------------------------------------------------------------------------------------------------------------------------------------------------------------gcagtatacagagagattatgctctgtgtcatcaagatcacaactttaaaaattgcaatgagcaatgaagactttctgaaaggtgtatgtgctgtaagtactgagcttttggagcaaacaaccatggatctggcaatgtctttactaaattctgatgcactgaaatgtgaacagaagtgtgaagtactggaatggttgttcactaatgaaggggattcttatgcttctcttgatgctccgacctttgcaaattgtagcttagcatctatgaatgaaatctttcacatcagatgtgaagacataaacagaggaagaatactaataacagctcgagttgctttgtttattaattt------cctgagatgttctctcgaacttgatgaagatctaaaattgggacttgtcaacaaacttcaatggtttcttgatattttagttgaagaagatgtatactctaacatacttgttttacaacttcctttattgctcggctttgggaagacagtccagctggtttggcagcctttgtttatttctctcttgcatgcagtcaaaaccttcatgattgtggtctcttcaagcactgcttgggggaatatggagtcatttttac----------------------------------------------------------------------------------------------------------------------------------------------------------------------------------------------------------------------------------------------------------------------------------------------------------------------------------------------------------------------------------------------------------------------------------------------------------------------------------------------------------------------------------------------------------------------------------------------------------------------------------------------------------------------------------------------------------------------------------------------------------------------------------------------------------------------------------------------------------
>_R_Balizia_spnov_Morim_577@NODE_1_length_2113_cov_568.879009
tttcaacttttgagatgcaagaaattgatcccttatataacaaatggaatgagctattcatttcgtcataatggttgctatttcttattgatgtctgtctttttttttttaaaggctaataaatttgtcttgtagatttttgtgttcaagaatatatagttgattgtttagttatgatttggttatgaccttgtaaaattttttttgtcccaagttttcactgatagaaaagaacaagaaatctcttgtgaatcatcagacagaaattgtctgtctaatgtttattcagggaatagtgaagattgaggaaaatcttttcttctgcttcatctaatttatattgacccacgatctagcatctattgttaagggtatttactgtctgttcccaagcagaaacttcaatcatctggatcagaaatattgaaggttgcacacatgatgattgatgctgtcataaaactatgcaaggcactttctgaatcagtaaactcggagtcatgtgatgtaagactagtgagccttgacaaggataataaaaagatggtccatgttatcaacataacaaaatgtgcaatagaaaatttatctcagattggtgtcctggctgctaatgatggaggcaattcagtaaacattcttaatgtgacatggaaaggtgtagtctctttgcttcaaattggtcagaaatatttagcagaagtagtgagcatagcaaatttacttgtagatttaactgccttggtaactgagcctctgaaatgtgctgctgtggcttggtcttcttccaaggatactgtgtctgtaactgaagctaaaaggattctggtgccagtgaaattttatctaattaatgcagtgaaaatagcttcactgtatcctcatcaagcctatgcagtatacagagagattatgctctgtgtcatcaagatcacaactttaaaaattgcaatgagcaatgaaaactttctgaaaggtgtatgtgctgtaagtactgagcttttggagcaaacaaccatggatctggcaatgtctttactaaattctgatgaattgaaatgtgaacagaagtgtgaagtactggaatggttgttcactaatgaaggggattcttatgcttctcttgatgctccgacctttgcaaattgtagcttagcatctatgaatgaaatctttcacatcagatgtgaagacataaacagaggaagaatactaataacagctcgagttgctttgtttattaattt------cctgagatgttctctcgaacttgatgaagatctaaaattgggacttgtcaacaaacttcaatggtttcttgatattttagttgaagaagatgtatactctaacatacttgttttacaacttcctttattgcgtggctttgggaagacagtccagctggtttggcagcctttgtttatttctctcttgcatgcagtcaaaaccttcatgattgtggtctcttcaagcactgcttgggggaatatggagtcatttttacttgagaatttctttcatcctcactctctttgctgggagatagtgatggaatgctggtgttttatgctgcgccatgctgaaacagacatggcaaatagcttgattagcaaactatgttcgttacttaagcttctggggtccttagaatctgttgcccttcctaattcttcatttcgtatattggcaagatccataagctttttgctaacgtatggtgcaaaatcaatggttaatgaggtctatatgtctcttgttgaagatgccagaactcagttgtcatcaattttatgtttggccctattcattgaaggttttcctttggatttattaccagataagttgagaaatactgccgttcaaagagtcatatctgattattttgatttcatagacagctttgatgaagcagcattgaagaccagcacttctggtctatttggcattccagtctctattctgtctgcttctttgcaatcactgtaagtatatt-tttggttggtatttattcgtctgtaattacttattttagataaaattactggcttaacatatctgttatcaactggtgttgatctctgtttccttaatggttctttttttt---------------------------------------------------------------------------------------------------------------------------------------------------------------------------------------------------------------------------------
>_R_Cathormion_rhombifolium_Deighton_3618@NODE_2_length_816_cov_14.602165
----------------------------------------------------------------------------------------------------catttttttta------------ttta---------------------------------------------------------------------------------------------------------------------------------------------------------------------------------------------------------------------------------------------------------------------------------------------------------------------------------------------------------------------------------------attatctaa-------------------------taataagat----------------------atatatgc-acacacatgtatttcaacacacatacctatatattcaa-aataattatttttaaagaggtattttatttgtat------------tcatttctttgttttta-------aaaaatttttaga-----------------------------------------------------------------------------cttgatatttaagttattaatttattttccaatccttgactaaataaaatctaaacttcaactaatcctttaaaatat---cggatgttacagcctcactatatcctcatcaaggcgatg-agtatagagagagattatgctctgcgtcacaaagatcgtaactttaaaagttggagcgagcaatgaagactttctgaaaagtgtatgtgcagaaactactgagcttttggagcaaacaaccatagatccggcaatgtcattactaaattttgatgaactgaaattcgaacagaag---------------tgtttgtttactaatgaaggggattctcatacttctcttgatgc----------------------ttgcccactcccagcgattgcttttccttc---------------------------tcactaaccacacccagagaagctttgct--ctagtttagagaatcaggtgcagtgtcgcagagtcaaaggg-----gaggggaaggaagatg------ttatttttgtttatttttaatttaaataaaaaataaacatattttgtcagtatttaattata----cattcaccacttaagtttgatgacttaac--------------------------attatctgttgaatgaaactag--gtgcaatgattggaa----------------------------------------------------------------------------------------------------------------------------------gactaaagatgtattttata----------------------------------------------------------------------------------------------------------------------aatataagggactgaaatgaaacttgatgcaaata-------------------------------------------------------------------------------------------------------------------------------------------------------------------------------------------------------------------------------------------------------------------------------------------------------------------------------------------------------------------------------------------------------------------------------------------------------------------------------------------------------------------------------------------------------------------------------------
>_R_Cathormion_rhombifolium_Deighton_3618@NODE_3_length_814_cov_25.938942
-----------------------------------------------------------------------------------------------------------------------------------------------------------------------------------------------------------------------------------------------------------------------------------------------------------agggtaaagtata-----------------ccatgttcgtatcaaa--ttattttagttttgtttataaaatatatttttagtttttc----------aatcttgatgctattagtcgtatttaatgaaaaata---------------------------------------------ctgacccatcaaatttaagtgatgattgtgtaa-------------------------ttagaagct-----------------------------------aacgataatttcattttaatatttttacaattaa-attgaaaataaaccagaaaaa-----------------gacaaaaacaacgtcttcacttcaa------------------------------------------------------------cactacgcaacttattctccaaaccagagcaaag---attgatatttaccatttgaggccatttctgtaaccgaaactaaaaggattctggtgccagtgaaattttatctaactaatgcagtaaaaatagcctcactgtatcctcatcaagcc--------------------tatgctctgcgtcatcaagatcacaacttcaaaaattacggcgagcaatgaaaactttct-----------------------------------------------------------------------------------------------------------------------------------------------------------------------------------------------------------------------------------------------------------------------------ctggtttggagaatcagatgagt---------cttcaagaggag--aaaacgctgttttgtc------tttctatggtttatttttaatttaaacaaaaaaaatgcaagcatagtcagcttttaattgca----caatcatcgcttaaattcgataagttagt--------------------------tttttccattaaataaaactaac-gggttaaaattgaaa----------------------------------------------------------------------------------------------------------------------------------gacaaaaaatacacttaat--------------------------------------------------------------------------------------------------------------------------taaagggactaaaataacatttgatacaaatataaaatgtaaactgtactctaagcaatgttt-------------------------------ttattttttaata----------------------------------------------------------------------------------cagtaatttttgttttccaaatacaatgttcttggatctagtcaggtacttaca----------------------------------------------------------caaaattac-----------------------------------------------------------------------------------ataggatggg--------------------------------------------------------------------------------------------------------------------------------------------------------------------------------------------------
>_R_Enterolobium_cyclocarpum_MWC9020@NODE_2_length_785_cov_26.567797
------------------------------------------------------------------------------------------------------ccctcttttgactccgctggttctctcca-caagttcttgtgtt--------------------------------------ccaatattgtagat-----------------------------------------------------------gg---------------caaatagttttatataaaataggcaaggcaaaattatac--------ct------ttattttgatatcaaattttattttagtcttgtttataaagtgtatttttagtttttt----------aatcttgacactgttagtcgtatttcatgaaaaata---------------------------------------------ctgactcatcaaatttatgtgatagttatataa-------------------------ttagaagtt-----------------------------------aatgatgattatatttcaatatttttataattaa-attaaaaataaaccag-aaaa-----------------gacaaaaacaacgtcttcacttcaa------------------------------------------------------------cactatgcaacttattctgcaaaccaaagcaaaggaccttgatatttaccatttgagggcatttctgaaaccgaaactagaaggattctggtgccagtgaaattttatctaactaatgcagtaaaaattgcctcactgtatcctcatcaagcc--------------------tatgctctgcgtcatcaaggt--caacttcaaaaattgcggcgagcaatgaaaaatttct-----------------------------------------------------------------------------------------------------------------------------------------------------------------------------------------------------------------------------------------------------------------------------ctggtttggagaatcagacgagt---------cttcaagaggag--aagacgatgttttgtc------tttctctggtttatttttaatttaaaca----aaatgcaagcatagtcagtttttagttgca----caatcttcgtttaaatttaataagttatt--------------------------tttttctgttaaataaaactaatggggttaaaattaaaa----------------------------------------------------------------------------------------------------------------------------------aac-aaaaatacactcaata----------------------------------------------------------------------------------------------------------------------aacttgaggaactaaaatgcaatt------------------------------------------------------------------------------------------------------------------------------------------------------------------------------------------------------------------------------------------------------------------------------------------------------------------------------------------------------------------------------------------------------------------------------------------------------------------------------------------------------------------------------------------------------------------------------------------------
>_R_Hydrochorea_corymbosa1_Bonadeu_655@NODE_1_length_1956_cov_2859.108364
----------------------------------------------------------------------------------------------------------------------------atgtcttgtagatttttgtg-tcaagaagatatagttgattctctagttatgatctggttatgaccttgtaaa--tttttttgtcccaagttttcactgatagaaaagaacaagaaatctcttgtgaatcatcagacagaaattgtctgtctaatgtttattcagggaatagtgaagaatgaggaaaatcttttcttctgcttcatctaatttatattgacccacgatctagcatctattgttaagggtatttactgtctgttcccaagcagaaacttcaatcatttggatcagaaatattgaaggttgcacacatgatgattgatgctgtcataaaactatgcaaggcactttctgaatcagtaaactcggagtcatgtgatgtaagactagtgagccttgacaaggataataaaaagatggtccatgttatcaacataacaaaatgtgcaatagaaaatttatctcagattggtgtcctggctgctaatgatggaggcaattcagtcaacattcttaatgtgacatggaaaggtgtagtctctttgcttcaaattggtcggaaatatttagcagaagtagtgagcatagcaaatttactggtagatttaactgccttggtaactgagcctctgaaatgtgctgctgtggcttggtcttcgcccaaggatactgtgtctgtaactgaagctaaaaggattctggtgccagtgaaattttatctaattaatgcagtgaaaatagcttcactgtatcctcatcaagcctatgcagtatacagagagattatgctctgtgtcatcaagatcacaactttaaaaattgcaatgagcaatgaaaactttctgaaaggtgtatgtgctgtaagtactgagcttttggagcaaacaaccatggatctggcaatgtctttactaaattctgatgaattgaaatgtgaacagaagtgtgaagtactggaatggttgttcactaatgaaggggattcttatgcttctcttgatgctccgacctttgcaaattgtagcttagcatctatgaatgaaatctttcacatcggatgtgaagacataaacagaggaagaatactaataacagctcgagttgctttgtttattaattt------cctgagatgttctctcgaacttgatgaagatctaaaattgggacttgtcaacaaacttcaatggtttcttgatattttagttgaagaagatgtatactctaacatacttgttttacaacttcctttattgtgtggctttgggaagacagtccagctggtttggcagcctttgtttatttctctcttgcatgcagtcaaaaccttcatgattgtggtctcttcaagcactgcttgggggaatatggagtcatttttacttgagaatttctttcatcctcactctctttgctgggagatagtgatggaatgctggtgttttatgctgcgacatgctgaaacagacatggcaaatagcttgattagcaaactatgttcgtcacttaagcttctggcgtcctcagaatctgttgcccttcctaattcttcattacgtatattggcaagatccataagctttttgctaacgtatggtgcaaaatcaatggttaatgaggtctatatgtctcttgttgaagatgccagaactcagttgtcatcaattttatgtttggccctattcattgaaggttttccattggatttattatcagataagttgagaaatactgccgttcaaagagtcatatcagattattttgacttcatagacagctttgatgaagcagcattgaagaccagcacttctggtctatttggcattccagtctctattctgtctgcttctttgcaatcactgtaagtatttt-tttggttggtatttattcgtctgtaattacttattttagataaaatttctggcttaacatatctgttatcaacttgtgtcgatctctgtt------------------------------------------------------------------------------------------------------------------------------------------------------------------------------------------------------------------------------------------------------
>_R_Jupunba_barbouriana_Iganci_847@NODE_1_length_2632_cov_247.171820
tttcaacttttgagatgcaagaaattgatcccttatgtaacaaatgcaatgagctattcatttcatcataatggttgctatttcttattgatgtctgtc--tttttttttaaaggctaataaatttgtcttgtagatttttgtgttcaagaatatatagttgattgtttagttatgatttggttatgaccttgtaaaatcttttttgtcccaagttttcactgatagaaaagaacaagaaatctcttgtgaatcatcagacagaaattgtctgtctaatgtttattcagggaatagtgaagatagaggaaaatcttttcttctgtttcatctaatttatattgacccacgatctagcatctattgttaagggtatttactgtctgttcccaagcagaaacttcaatcatttggatcagaaatattgaaggttgcacacatgatgattgatgctgtaataaaactatgcaaggcactttctgaatcagtaaactcggagtcatctgatgtaagactagtgagccttgacaaggataataaaaagatggtccatgttatcaacataacaaaatgtgcgatagaaaatttatctcagattggtgtcctggctgctaatgatggaggcaattcagtaaacattcttaatgtgacatggaaaggtgtagtctctttgcttcaaattggtcagaaatatttagcagaaatagtgagcatagcaaatttactggtagatttaactgccttggtaactgagcctctgaaatgtgctgctgtggcttggtcttcgcccaaggatactgtttctgtaactgaagctaaaaggattctggtgccagtgaaattttatctaattaatgcagtgaaaatagcttcactgtatcctcatcaagcctatgcagtatacagagagattatgctctgtgtcatcaagattacaactttaaaaattgcaatgagcaatgaaaactttctgaaaggtgtatgtgctgtaagtactgagcttttggagcaaacaaccatggatctggcaatgtctttactaaagtctgatgaactgaaatatgaacagaagtgtgaagtactggaatggttgttcactaatgaaggggattcttatgcttctcttgatgctccgacctttgcaaattgtagcttagcatctatgaatgaaatctttcacatcagatgtgaagacataaacagaggaagaatactaataacaactcgagttgctttgtttattaattt------cctgagatgttctctcgaacttgatgaagatctaaaattgggacttgtcaacaaacttcaatggtttcttgatattttagttgaagaagatgtatactctaacatacttgttttacaacttcctttattgcgtggctctgggaagacagtccagctggtttggcagcctttgtttatttctctcttgcatgcagtcaaaaccttcatgattgtggtctcttcaagcactgcttgggggaatatggagtcatttttacttgagaatttctttcatcctcactctctttgctgggagatagtgatggaatgctggtgttttatgctgcgacatgctgaaacagacatggcaaatagcttgattagcaaactatgtttgttacttcagcttctggcgtcctcagaatctgttgcccttcctaattcttcattacgtatattggcaagatccataagctttttcctaacgtacggtgcaaaatcaatggttaatgaggtctatatgtctcttgttgaagatgccagaactcagttgtcatcaattttatgtttggccctattcattgaaggttttccattggatttattgtcagataagttaagaaatactgccgttcaaagagtcatatcagattattttgacttcatagatagctttgatgaagcagcattgaagaccagcactt---gtctatttggcattccagtctctattctgtctgcttccttgcaatcactgtaagtattttgtttacttgatatttattcgtctctaattacttattgtagataaaattactggcttaacatatctgttatcaacttgtgtcgatctctgtttccttaatggtatttttttttagcgttcacatggcacatgatatggggtgttcaaaattgaactgaatcaatgcaactcagtccgaccaaaacttacaaagaataaggtataattgattttgagcctttatagacaggttcagtcaatttggtgatcggtttgatacacccagaagtatacctttttttataattagttttttataggcctaatccattgctaagcttgagttgaatcttgtttaa
>_R_Jupunba_cochleata_Bonadeu_673@NODE_1_length_2430_cov_255.079473
tttcaacttttgagatgcaagaaattgatcccttatttaacaaatggaatgagctattcatttcgtcataatggttgctatttcttattgatgtctgtc---tttattttaaaggctaataaatttgtcttgtaaatttttgtgttcaagaatatatag-tgattgtttagttatgatttggttatgaccttgtaaaattatttttgtcccaagttttcactgatagaaaagaacaagaaatctcttgtgaatcatcagacagaaattgtctgtctgatgtttattcagggaatagtgaagatagaggaaaatcttttcttctgtttcatctaatttatattgacccaggatctagcatctattgttaagggtatttactgtctgttcccaagcagaaacttcaatcatttggatcagaaatattgaaggttgcacacatgacgattgatgctgtaataaaactatgcaaggcactttctgaatcagtaaactcggagtcatgtgatgtaagactagtgagccttgacaaggataataaaaagatggtccatgttatcaacataacaaaatgtgcgatagaaaatttatctcagattggtgtcctggctgctaatgatggaggcaattcagtaaacattcttaatgtgacatggaaaggtgtagtctctttgcttcaaattggtcggaaatatttagcagaagtagtgagcatagcaaatttactggtagatttaactgccttggttactgagcctctgaaatgtgctgctgtggcttggtcttcgcccaaggatactgtttctgtaactgaagctaaaaggattctggtgccagtgaaattttatctaattaatgcagtgaaaatagcttcactgtatcctcatcaagcctatgcagtacacagagagattatgctctgtgtcatcaagatcacaactttaaaaattgcaatgagcaatgaaaactttctgaaaggtgtatgtgctgtaagtactgagcttttggagcaaacaaccatggatctggcaatgtctttactaaattctgatgaactgaaaggtgaacagaagtgtgaagtactggaatggttgttcactaatgaaggggattcttatgcttctcttgatgctccgacctttgcaaattgtagcttagcatctatgaatgaaatctttcacattagatgtgaagacataaacagaggaagaatactaataacaactcgagttgctttgtttattaattt------cctgagatgttctctcgaacttgatgaagatctaaaattgggacttgtcaacaaacttcaatggtttcttgatattttagttgaagaagatgtatactctaacatacttgttttacaacttcctttattgcgtggctctgggaagacagtccagctggtttggcagcctttgtttatttctctcttgcatgcagtcaaaaccttcatgattgtggtctcttcaagcactgcttgggggaatatggagtcatttttacttgagaatttctttcatcctcactctctttgctgggagatagtgatggaatgctggtgttttatgctgcgacatgctgaaacagacatggcaaatagcttgattagcaaactatgttcgttacttcagcttctggcgtcctcagaatctgttgcccttcctaattcttcattacgtatatttgcaagatccataagctttttgctaacgtatggtgcaaaatcaatggttaatgaggtctatatgtctcttgttgaagatgccagaactcagttgtcatcaattttatgtttggccctattcattgaaggttttccattggatttattatcagataagttgagaaatactgccgttcaaagagtcatatcagattattttgacttcatagacagctttgatgaagcagcattgaagaccagcacttcttgtctatttggcattccagtctctcttctgtctgcttccttgcaatcactgtaagtattttgtttagttgatatttattcgtctgtaattacttattttagataaaattactggcttaacatatctgttatcaacttgcgtcgatctctgtttccttaatggtattttgtttttgcgttcacatggcacataatatggggtgttcaaaattgaactgaatcaatgcaacccagtccgaccaaaacttataaagaataaggtataattgattttgagcctttatagacaggttcagt------------------------------------------------------------------------------------------------------
>_R_Jupunba_commutata_Maguire_46145@NODE_1_length_2346_cov_213.124725
tttcaacttttgagatgcaagaaattgatcccttatgtaacaaatgcaatgagctattcatttcatcataatggttgctatttcttattgatgtctgtc---ttttttttaaaggctaataaatttgtcttgtagatttttgtgttcaagaatatatagttgattgtttagttatgatttggttatgaccttgtaaaattttttttgtcccaagttttcactgatagaaaagaacaagaaatctcttgtgaatcatcagacagaaattgtctgtctaatgtttattcagggaatagtgaagatagaggaaaatcttttcttctgtttcatctaatttatattgacccacgatctagcatctgttgttaagggtatttactgtctgttcccaagcagaaacttcaatcatttggatcagaaatattgaaggttgcacacatgatgattgatgctgtaataaaactatgcaaggcactttctgaatcagtaaactcggagtcatctgatgtaagactagtgagccttgacaaggataataaaaagatggtccatgttatcaacataacaaaatgtgcgatagaaaatttatctcagattggtgtcctggctgctaatgatggaggcaattcagtaaacattcttaatgtgacatggaaaggtgtagtctctttgcttcaaattggtcggaaatatttagcagaagtagtgagcatagcaaatttactggtagatttaactgccttggtaactgagcctctgaaatgtgctgctgtggcttggtcttcgcccaaggatactgtttctgtaactgaagctaaaaggattctggtgccagtgaaattttatctaattaatgcagtgaaaatagcttcactgtatcctcatcaagcctatgcagtatacagagagattatgctctgtgtcatcaagattacaactttaaaaattgcaatgagcaatgaaaactttctgaaaggtgtatgtgctgtaagtactgagcttttggagcaaacaaccatggatctggcaatgtctttactaaagtctgatgaactgaaatgtgaacagaagtgtgaagtactggaatggttgttcactaatgaaggggattcttatgcttctcttgatgctccgacctttgcaaattgtagcttagcatctatgaatgaaatctttcacatcagatgtgaagacataaacagaggaagaatactaataacaactcgagttgctttgtttattaatat------cctgagatgttctctcgaacttgatgaagatctaaaattgggacttgtcaacaaacttcaatggtttcttgatattttagttgaagaagatgtatactctaacatacttgttttacaacttcctttattgcgtggctctgggaagacagtccagctggtttggcagcctttgtttatttctctcttgcatgcagtcaaaaccttcatgattgtggtctcttcaagcactgcttgggggaatatggagtcatttttacttgagaatttctttcatcctcactctctttgctgggagatagtgatggaatgctggtgttttatgctgcgacatgctgaaacagacatggcaaatagcttgattagcaaactacgtttgttacttcagcttctggcgtcctcagaatctgttgcccttcctaattcttcattacgtatattggcaagatccataagctttttcctaacgtacggtgcaaaatcaatggttaatgaggtctatatgtctcttgttgaagatgccagaactcagttgtcatcaattttatgtttggccctattcattgaaggttttccattggatttattgtcagataagttaagaaatactgccgttcaaagagtcatatcagattattttgacttcatagatagctttgatgaagcagcattgaagaccagcactt---gtctatttggcattccagtctctattctgtctgcttccttgcaatcactgtaagtattttgtttaattgatatttattcgtctgtaattacttattgtagataaaattactggcttaacatatctgttatcaacttgtgtcgatctctgtttccttaatggtatttttttttagcgttcacatggcacatgatatggggtgttcaaaattgaactgaatcaatgcaactcagtccgaccaaaacttacaaagaataaggtataattgattttgagcctttatagacaggttcagtcaatttggtgatcggtttgatacacccagaagtatacctttttttataattagttttttataggcctaatcc------------------------------
>_R_Jupunba_filamentosa_Lima_7487@NODE_1_length_2898_cov_191.980149
tttcaacttttgagatgcaagaaattgatcccttatttaacaaatggaatgagctattcatttcgtcataatggttgctatttcttattgatgtctgtc-ttttttttttaaaggctaataaatttgtcttgtagatttttgtgttcaagaatatatag-tgattgtttagttatgatttggttatgaccttgtaaaattttttttgtcccaagttttcactgatagaaaagaacaagaaatctcttgtgaatcatcagacagaaattgtctgtctaatgtttattcagggaatagtgaagatagaggaaaatcttttcttctgtttcatctaatttatattgacccacgatctagcatcttttgttaagggtatttactgtctgttcccaagcagaaacttcaatcatttggatcagaaatattgaaggttgcacacatgatgattgatgctgtaataaaaatatgcaaggcactttctgaatcagtagactcggagtcatgtgatgtaagactagtgagccttgacaaggataataaaaagatggtccatgttatcaacataacaaaatgtgcgatagaaaatttatctcagattggtgtcctggctgctaatgatggaggcaattcagtaaacattcttaatgtgacatggaaaggtgtagtctctttgcttcaaattggtcggaaatatttagcagaagtagtgagcatagcaaatttactggtagatttaactgccttggtaactgagcctctgaaatgtgctgctgtggcttggtcttcgcccaaggatactgtttctgtaactgaagctaaaaggattctggtgccagtgaaattttatctaattaatgcagtgaaaatagcttcactgtatcctcatcaagcctatgcagtatacagagagattatgctctgtgtcatcaagatcacaactttaaaaattgcaatgagcaatgaaaactttctgaaaggtgtatgtgctgtaagtagtgagcttttggagcaaacaaccatggatctggcaatgtctttactaaattctgatgaactgaaatgtgaacagaagtgtgaagtactggaatggttgttcactaatgaaggggattcttatgcttctcttgatgctccgacctttgcaaattgtagcttagcatctatgaatgaaatctttcacatcagatgtgaagacataaacagaggaagaatactaatgacaactcgagttgctttgtttattaattt------cctgagatgttctctcgaacttgatgaagatctaaaattgggacttgtcaacaaacttcaatggtttcttgatattttagttgaagaagatgtatactctaacatacttgttttacaacttcctttattgcgtggctctgggaagacagtccagctggtttggcagcctttgcttatttctctcttgcatgcaatcaaaaccttcatgattgtggtctcttcaagcactgcttgggggaatatggagtcatttttacttgagaatttctttcatcctcactctctttgctgggagatagtgatggaatgctggtgttttatgctgcgacatgctgaaacagacatggcaaatagcttgattagcaaactatgttcgttacttcagcttctggcatcctcggaatctgttgcccttcctaattcttcattacgtatattggcaagatccataagctttttgctaacgtatggtgcaaaatcaatggttaatgaggtctatatgtctcttgttgaagatgccagaactcagttgtcatcaattttatgtttggccctattcattgaaggttttccattggatttattatcagataagttgagaaatactgccgttcaaagagtcatatcagattattttgacttcatagacacctttgatgaagcagcattgaagaccagcacttcttgtctatttggcattccagtctctattctgtctgcttccttgcaatcactgtaagtattttgtttagttgatatttattcgtctgtaattacttagtttagataaaattactggcttaacatatctgttatcaacttgtgtcgatctctgtttccttaatggtattttgtttttgcgttcacatggcgcataatatggggtgttcaaaattgaactgaatcaatgcaacccagtccgaccaaaacttataaagaataaggtataattgattttgagcctttatagacaggttcagtcaatttggtgatcggtttgatacgcccagaagtataccgttttttataattagttttttataggcctaatccattgccaagcttgagttgaatcttgtttaa
>_R_Jupunba_floribunda_Iganci_883@NODE_1_length_2933_cov_197.549020
tttcaacttttgagatgcaagaaattgatctcttttttaacaaatggaatgagctattcatttcgtcataatggttgctatttcttattgatgtctgtc--tttttttttaaaggctaataaatttgtcttgtagatttttgtgttcaagaatatatagttgattgtttagttatgatttggttatgaccttgtaaaattttttttgtcgcaagttttcactgatagaaaagaacaagaaatctcttgtgaatcatcagacagaaattgtctgtctaatgtttattcagggaatagtgaagattgaggaaaatcttttcttctgtttcatctaatttatattgacccacgatctagcatctattgttaagggtatttactgtctgttcccaagcagaaacttcaatcatttggatcagaaatattgaaggttgcacacatgatgattgatgctgtcataaaactatgcaaggcactttctgaatcagtaaactcggagtcatgtgatgtaatactagtgagccttgacaaggataataaaaagatggtccatgttatcaacataacaaaatgtgcaatagaaaatttatctcagattggtgtcctggctgctaatgatggaggcaattcagtaaacattcttaatgtgacatggaaaggtgtagtctctttgcttcaaattggtcggaaatatttagcagaagtagtgagcatagcaaatttactggtagatttaactgccttggtaactgagcctctgaaacgtgctgctgtggcttggtcttcgcccaaggatactgtttctgtaactgaagctaaaaggattctggtgccagtgaaattttatctaattaatgcagtgaaaatagcttcactgtatcctcatcaagcctatgcagtatacagagagattatgctctgtgtcatcaagatcacaactttaaaaattgcaatgagcaatgaaaactttctgaaaggtgtatgtgctgtaagtactgagcttttggagcaaacaaccatggatctggcaatgtctttactaaattctgatgaactgaaatgtgaacagaagtgtgaagtactggaatggttgttcactaatgaaggggattcttatgcttctcttgatgctccgacctttgcaaattgtagcttagcatctatgaatgaaatctttcacatcagatgtgaagacataaacagaggaagaatactaataacagctcgagttgctttgtttattaattt------cctgagatgttctctcgaacttgatgaagatctaaaattgggacttgtcaacaaacttcaatggtttcttgatattttagttgaagaagatgtatactctaacatacttgttttacaacttcctttattgcgtggctctgggaagacagtccagctggtttggcagcctttgtttatttctctcttgcatgcagtcaaaaccttgatgattgtggtctcttcaagcactgcttgggggaatatggagtcatttttacttgagaatttctttcatcctcactctctttgctgggagatagtgatggaatgctggtgttttatgctgcgacatgctgaaacagacatggcaaatagcttgattagcaaactatgttcgttacttaagcttctggcgtcctcagaatctgttgcccttcctaattcttcattacgtatattggcaagatccataagctttttgctcacgtatggtgcaaaatcaatggttaatgaggtctatatgtctcttgttgaagatgccagaactcagttgtcatcaattttatgtttggccctattcattgaaggttttccattggatttattatcagataagttgagaaatactgccgttcaaagagtcatatcagattattttgacttcatagacagctttgatgaagcagcattgaagaccagcacttctggtctatttggcattccagtctctattctgtctgcttctttgcaatcactgtaagta-tttgtttagttgatatttattcgtctgtaa----ttattttagataaaattactggcttaacatatctgttatcaacttgtgtcgatctctgtttccttaatggaa-tttttttttgcgttcacatggcacataatatggggtgttcaaaattgaactgaatcaatgcaacccagtccgaccaaaacttataaagaataaggtataattgattttgagcctttatagacaggttcagtcaatttggcgatcggtttgatacacccagaagtatacctttttttataatttgttttttataggcctaatccattgctaagcttgagttgaatcttgtttaa
>_R_Jupunba_idiopoda_Quesada_1718@NODE_1_length_2183_cov_219.427350
---------------------------------------------------------------------------------------------------------------aaggctaataaatttgtcttttagatttttgtgttcaagaatatatagttgattgtttagttatgatttggttatgaccttgtaaaattttctttgtcgcaagttttcactgaaagaaaagaacaagaaatctcttgtgaataatcagacagaaattgtctgtctaatgtttattcagggaatagtgaagattgaggaaaatcttttcttctgtttcatctaatttatattgacccacgatctagcatctattgttaagggtatttactgtctgttcccaagcagaaacttcaatcatttggatcagaaatattgaaggttgcacacatgatgattgatgctgtcataaaactatgcaaggcactttctgaatcagtaaactcggagtcatgtgatgtaagactagtgagccttgacaaggataataaaaatatggtccatgttatcaacataacaaaatgtgcaatagaaaatttatctcagattggtgtcctggctgctaatgatggaggcaattcagtaaacattcttaatgtgacatggaaaggtgtagtctctttgcttcaaattggtcggaaatatttagcagaagtagtgagcatagcaaatttactggtagatttaactgccttggtaactgagcctctgaaatgtgctgctgtggcttggtcttcgcccaaggatactgtttctgtaactgaagctaaaaggattctggtgccagtgaaattttatctaattaatgcagtgaaaatagcttcactgtatcctcatcaagcctatgcagtatacagagagattatgctctgtgtcatcaagatcacaactttaaaaattgcaatgagcaatgaaaactttctgaaaggtgtatgtgctgtaagtactgagcttttggagcaaacaaccatggatctggcaatgtctttactaaattctgatgaactgaaatgtgaacagaagtgtgaagtactggaatggttgttcactaatgaaggggattcttatgcttctcttgatgctccgacctttgcaaattgtagcttagcatctatgaatgaaatctttcacatcagatgtgaagacataaacagaggaagaatactaataacagctcgagttgctttgtatattaattt------cctgagatgttctctcgaacttgatgaagatctaaaattgggacttgtcaacaaacttcaatggtttcttgatattttagttgaagaagatgtatactctaacatacttgttttacaacttcctttattgcgtggctctgggaagacagtccagctggtttggcagcctttgtttatttctctcttgcatgcagtcaaaaccttcatgattgtggtctcttcaagcactgcttgggggaatatggagtcatttttacttgagaatttctttcatcctcactctctttgctgggggatagtgatggaatgctggtgttttatgctgcgacatgctgaaacagacatggcaaatagcttgattagcaaactatgttcgttacttaagcttctggcatcctcagaatcagttgcccttcctaattcttcattacgtatattggcaagatccataagctttttgcttacgtatggtgcaaaatcaatggttaatgaggtctatatgtctcttgttgaagatgccagaactcagttgtcatcaattttatgtttggccctattcattgaaggttttccattggatttattatcagataagttgagaaatactgccgttcaaagagtcatatcagattattttgacttcatagacagctttgatgaagcagcattgaagaccagcacttctggtctacttggtattccagtctctattctgtctgcttctttgcaatcactgtaagta-tttgtttagttgatatttattcgtctgtaattacttattttagataaaattactggcttaacatatctgttatcaacttttgtcgatatctgtttccttaatggtattttttttttgcgttcacatggcacataatatggggtgttcaaaattgaactgaatcaatg---cccagtccgaccaaaacttataaagaataaggtataattgattttgagcctttatagacaggttcagtcaatttggcgatcggtttgatacacccagaagtatacctttttttataattagttttttataggcctaa---------------------------------
>_R_Jupunba_idiopoda_Quesada_1718@NODE_2_length_720_cov_34.620529
--------------------------------------------------------------------------------------------------------------------------------------------------------------------------------------------------------------------------------------------------------------------------------------------------------------------------------------------------------------------tcttatttatgaagtgtatctttagtctttt----------aattttgacgccgttagttgtatttaacgaaaaata---------------------------------------------ctgactcatcaaagttaagtgatggttgtataa-------------------------ttagaagct-----------------------------------aacgatgattttattttaatatttttacaattaa-attgaaaataaaccagaaaaa-----------------gacaaaaacaacgtcttcacttcaa------------------------------------------------------------cactaagcaacttattctccaaaccagagcaaag---tttgatatttaccatttgaggccatttctgtaaccgaaactaaaaggattctggtgccagtgaaattttatctaactaatgccgtaaaaatagcctcactgtatcctcatcaagcc--------------------tatgctctgcgtcatcaagatcacaacttcaaaaattaaggcgagcaatgaaaactttct-----------------------------------------------------------------------------------------------------------------------------------------------------------------------------------------------------------------------------------------------------------------------------ctagtttggagaatcagatgagtcttcacacacttcaagagaag--aaaacgctgttttatc------tttctctgatttatttttaatttaaacaaacaaaatgcaagcatagtcagcttttaattaca----caatcatcgcttaaacctgataagttagt--------------------------tttttccgttaaataaaac------------------------------------------------------------------------------------------------------------------------------------------------------------------------------------------------------------------------------------------------------------------------------------------------------------------------------------------------------------------------------------------------------------------------------------------------------------------------------------------------------------------------------------------------------------------------------------------------------------------------------------------------------------------------------------------------------------------------------------------------------------------------------------------------------------------------------------------------------------------------------------------------------------------------
>_R_Jupunba_laeta_Mori_25147@NODE_1_length_2097_cov_62.827228
-------------------------------------------------------------------------------------------------------------------------aatttgtcttgtagatttttgtgttcaagaatatatag-tgattgtttagttacgatttggttatgaccatgtaaaattttttttgtcccaagttttcactgatagaaaagaacaaga-----------gatcatcagacagaaattttctgtctaatgtttattcagggaatagtgaagatagaggaaaatcttttcttctgtttcatctaatttatattgacccacgatctagcatctattgttaagggtatttgctgtctgttcccaagcagaaacttcaatcatttggatcagaaatattgaaggttgcacacatgatgattgatgctgtaataaaactatgcaaggcactttctgaatcagtaaactcggagtcatgtgatgtaagactagtgagccttgacaaggataataaaaagatggtccatgttatcaacatgacaaaatgtgcgatagaaaatttatctcagattggtgtcctggctgctaatgatggaggcaattcagtaaacattcttaatgtgacatggaaaggtgtagtctctttgcttcaaattggtcggaaatatttagcagaagtagtgagcatagcaaatttactggtagatttaactgccttggtaactgagcctctgaaatgtgctgctgtggcttggtcttcgcccaaggatactgtttctgtaactgaagctaaaaggattctggtgccagtgaaattttatctaattaatgcagtgaaaatagcttcactgtatcctcatcaagcctatgcagtatacagagagattatgctctgtgtcatcaagatcacaactttaaaaattgcaatgagcaatgaaaactttctgaaaggtgtgtgtgctgtaagtactgagcttttggagcaaacaaccatggatctggcaacgtctttactaaattctgatgaactgaaatgtgaacagaagtgtgaagtactggaatggttgttcactaatgaaggggattcttatgcttctcttgatgctccgacctttgcaaattgtagcttagcatctatgaatgaaatctttcacatcagatgtgaagacataaacagaggaagaatactaataacaactcgagttgctttgtttattaattt------cctgagatgttctctcgaacttgatgaagatctaaaattgggacttgtcaacaaacttcaatggtttcttgatattttagttgaagaagatgtatactctaacatacttgttttacaacttcctttattgcgtggctctgggaagacagtccagctggtttggcagcctttgtttatttctctcttgcatgcagtcaaaaccttcatgattgtggtctcttcaagcactgcttgggggaatatggagtcatttttacttgagaatttctttcatcctcactctctttgctgggagatagtgatggaatgctggtgttttatgctgcgacatgctgaaacagacatggcaaatagcttgattagcaaactatgttcgttacttcagcttctggcgtcctcagaatctgttgcccttcctaattcttcattacgtatgttggcaagatccataagctttttgctaacgtatggtgcaaaatcaatggttaatgaggtctatatgtctcttgttgaagatgccagaactcagttgtcatcaattttatgtttggccctattcattgaaggttttccattggatttattatcagataagttgagaaatgctgccgttcaaagagtcatatcagattattttgacttcatagacagctttgatgaagcagcattgaagaccagcacttcttgtctatttggcattccagtctctattctgtctgcttccttgcaatcactgtaagtattttgtttagttgatatttattcgtctgtaattacttattttagataaaattactggcttaacatatctgttatcaacttgtgtcgatctctgtttccttaatggtattttgttcttgcgttcacatggcacataatatggggtgttcaaaattgaactgaatcaatgcaacccagtccgaccaaaacttataaagaataaggtataattgattttgagcctttatagacaggtacagtca----------------------------------------------------------------------------------------------------
>_R_Jupunba_laeta_Mori_25147@NODE_2_length_708_cov_15.800317
------------------------------------------------------------------------------------------------------------------------------------------------------------------------------------------------------------------------------------------------------------------------------------------------------------------------------------------------------------------agttctatttataaagtgtatttttagtctttc----------aattttgacgtcgttagtcttatttaatgaaaaata---------------------------------------------ctaacttatc-aatttaggtgatggttgtgtaa-------------------------ttagaagct-----------------------------------aacgatgatttcattttaatatttttacaattaa-attaaaaatgaaccagaaaaa-----------------gacaaaaacagcgtcttcactttaa------------------------------------------------------------cactaagcaacctattctccaaaccagagcaaag---ttagatatttaccatttgaagccatttctgtgaccgaaactaaaaggattctggtgccagtgaaattttatctaactaatgcagtaaaaatagcctcactgcatcctcatcaagac--------------------tatgctctgcgtcatcaagatcacaacttcaaaaattaaggcgagcaatgaaaactttca-----------------------------------------------------------------------------------------------------------------------------------------------------------------------------------------------------------------------------------------------------------------------------ctggtttggagaatcagatgagt---------cttcaagaggag--aaaacgctgttttgtt------tttctctggtttatttttaatttaaacaaaaaaaatgcaagcatagttagcttttaattata----caatcatcacttaaacctgataagttagt--------------------------tttttccattaaataaaactaacggggttaaaattgaaa----------------------------------------------------------------------------------------------------------------------------------gataaaaaatgcactcaata----------------------------------------------------------------------------------------------------------------------aattgaaaagactaaaataacattttatgcaaatataaaatgtaaactgtactctatgcaatgttt-------------------------------ttattgtttaata----------------------------------------------------------------------------------cagtaattt---------------------------------------------------------------------------------------------------------------------------------------------------------------------------------------------------------------------------------------------------------------------------------------------------------------------------------------------------------------------------------------------------------------
>_R_Jupunba_langsdorfii_Ribeiro_728@NODE_1_length_2970_cov_220.416177
tttcaacttttgagatgcaagaaattgatcccttatttaacaaatggaatgagctattcatttcgtcataatggttgctatttcttattgatgtttgtc-ttttttttttaaaggctaataaatttgtcttgtacatttttgtgttcaagaatatatagttgattgtttagttatgatttggttatgaccttgtaaaattttttttgtcccaagttttcactgatagaaaagaacaagaaatctcttgtgaatcatcagacagaaattgtctgtctaatgtttattcagggaatagtgaagattgaggaaaatattttcttctgcttcatctaatttatattgacccatgatctagcatctattgttaagggtatttactgtctgttcccaagcagaaacttcaatcatttggatcagaaatattgaaggttgcacacatgatgattgatgctgtcataaaactatgcaaggcactttctgaatcagtaaactcggagtcatgtgatgtaagactagtgagccttgacaaggataataaaaagatggtccatgttatcaacataacaaaatgtgctatagaaaatttatctcagattggtgtcctggctgctaatgatggaggcaattcagtaaacattcttaatgtgacatggaaaggtgtagtctctttgcttcaaattggtcggaaatatttagcagaagtagtgagcatagcaaatttactggtagatttaactgccttggtaactgagcctctgaaatgtgctgctgtggcttggtcttcgcccaaggatactgtgtctgtaactgaagctaaaaggattctggtgccagtgaaattttatctaattaatgcagtgaaaatagcttcactgtatcctcatcaagcctatgcagtatacagagagattatgctctgtgtcatcaagatcacaactttaaaaattgcaatgagcaatgaaaactttctgaaaggtgtatgtgctgtaagtactgagcttttggagcaaacaaccatggatctggcaatgtctttactaaattctgatgaactgaaatgtgaacagaagtgtgaagtactgaaatggttgttcactaatgaaggggattcttatgcttctcttgatgctccgacctttgcaaattgtagcttagaatctatgaatgaaatctttcacatcagatgtgaagacataaacagaggaagaatactaataacagctcgagttgctttgtttattaattt------cctgagatgttctctcgaacttgatgaagatctaaaattgggacttgtcaacaaacttcaatggtttcttgatattttagttgaagaagatgtatactctaacatacttgttttacaacttcctttattgcgtggctttgggaagacagtccagctggtttggcagcctttgtttatttctctcttgcatgcagtcaaaaccttcatgattgtggtctcttcaagcactgcttgggggaatatggagtcatttttacttgagaatttctttcatcctcactctctttgctgggagatagtgatggaatgctggtgttttatgctgcgacatgctgaaacagacatggcaaatagcttgattagcaaactatgttcgttacttaagcttctggcgtcctcagaatctgttgcccttcctaattcttcattacgtatattggcaagatccataagctttttgctaacgtatggtgcaaaatcaatggttaatgaggtctatatgtctcttgttgaagatgccagaactcagttgtcatcaattttatgtttggccctattcattgaaggttttccattggatttattatcagataagttgagaaatactgccgttcaaagagtcatatcagattattttgacttcatagacagctttgatgaagcagcattgaagaccagcacttctggtctatttggcattccagtctctattctgtctgcttctttgcaatcactgtaagtatttt-tttggttgatatttagtcgtctgtaattacttattttagataaaattactggcttaacatatctgttatcaacttgtgtcgatctctgtttccttaatggta-tttttttttgcgttcacatggcactttatatggggtgttcaaaattgaactgaatcaatgcaacccagtccgaccaaaacttataaagaataaggtatagttgattttgagcctttatagacaggttcagtcaatttggcgatcggtttgatacacccagaagtatacctttttttataattagttttttataggcctaatccattgctaagcttgagttgaatcttgtttaa
>_R_Jupunba_langsdorfii_Ribeiro_728@NODE_2_length_1014_cov_27.254002
-------------------------------------------------------------------------ttttccgatctttgttgacaactgcctcgccctcttttgacgccgctggttctctccaggaaaatcttgtgat--------------------------------------ccaatattgtagat-----------------------------------------------------------gg---------------aaaatacttttaaataaaataggtaaagctaaagtatacgtttgatttt------ttatgctcgcatcaaattttattttaattttgtttataaagtgtatttttagtctttc----------aattttgacgtcgttaattgtatttaatgaaaaata---------------------------------------------ctgagtcatcaaatttaagtgatggttgtgtaa-------------------------ttagaagct-----------------------------------aacgatgatttcattttaatacttttacaattaa-attaaaaataaaccagaaaaa-----------------gacaaaaacaacgtcttcactttaa------------------------------------------------------------cactaagcaacttattctccaaaccagagcaaag---tttgatatttaccatttgaagccatttctgtaaccgaaactaaaaggattctggtgccagtgaaattttatctaactaatgcagtaaaaatagcctcactgtatcctcatcaagac--------------------tatgctctgcgtcatcaagatcacaacttcaaaaattaaggcgagcaatgaaaactgtct-----------------------------------------------------------------------------------------------------------------------------------------------------------------------------------------------------------------------------------------------------------------------------ctggtttggggaatcagatgatt---------cttcaagaggag--aaaacgctgttttgtc------tttctttggtttatttttaatttaaacaaaaaaaatgccagcatagtcagcttttaattaca----caatcatcgcttaaacctaataagttagt--------------------------tttttccgttaaataaaactaacaggattaaaattgaaa----------------------------------------------------------------------------------------------------------------------------------gacaaaaaatgcacttaata----------------------------------------------------------------------------------------------------------------------aactgaagagactaaaataacatttgatacaaatataaaatgtaaactgtactctatgcaatgttt-------------------------------ttattttttaatc----------------------------------------------------------------------------------cagtaatttttgttttccaaatactatgttcttgaatctagtcaggtacttgca----------------------------------------------------------caaaattac-----------------------------------------------------------------------------------a-aggatgggccatattacacaaagttac------------------------acataaaagaacgttaaacatcactgaa-----cagatattcggactg-------------------------------------------------------------------------------------------------------
>_R_Jupunba_leucophylla_Iganci_839@NODE_1_length_2933_cov_341.567577
tttcaacttttgagatgcaagaaattgatcccttatttaacaaatggaatgagctattcatttcgtcataatggttgctatttcttattgatgtctgtctttttttttttaaaggctaataaatttgtcttgtagatttttgtgttcaagaatat-------attgtttagttatgatttggttatgaccttgtaaaattttttttgccgcaagttttcactgatagaaaagaacaagaaatctcttgtgaatcatcagacagaaattgtctgtctaatgtttattcagggaatagtgaagattgaggaaaatcttttcttctgtttcatctaatttatattgacccacgatctagcatctattgttaaaggtatttactgtctgttcccaagcagaaacttcaatcatttggatcagaaatattgaaggttgcacacaggatgattgatgctgtcataaaactatgcaaggcactttctgaatcagtaaactcggagtcatgtgatgtaagactagtgagccttgacaaggataataaaaagatggtccatgttatcaacataacaaaatgtgcaatagaaaatttatctcagattggtgtcctggctgctaatgatggaggcaattcagtaaacattcttaatgtgacatggaaaggtgtagtctctttgcttcaaattggtcggaaatatttagcagaagtagtgagcatagcaaatttactggtagatttaactgccttggtaactgagcctctgaaatgtgctgctgtggcttggtcttcgcccaaggatactgtttctgtaactgaagctaaaaggattctggtgccagtgaaattttatctaattaatgcagtgaaaatagcttcactgtatcctcatcaagcctatgcaggatacagagaggttatgctctgtgtcatcaagatcacaactttaaaaattgcaatgagcaatgaaaactttctgaaaggtgtatgtgctgtaagtactgagcttttggagcaaacaaccatggatctggcaatgtctttactaaattctgatgaactgaaatgtgaacagaagtgtgaagtactggaatggttgttcactaatgaaggggattcttatgcttctcttgatgctccgacctttgcaaattgtagcttagcatctatgaatgaaatctttcacatcagatgtgaagacataaacagaggaagaatactaataacagctcgagttgctttgtttattaattt------cctgagatgttctctcgaacttgatgaagatctaaaattgggacttgtcaacaaacttcaatggtttcttgatattttagttgaagaagatgtatactctaacatacttgttttacaacttcctttattacgtggctctgggaagacagcccagctggtttggcagcctttgtttatttctctcttgcatgcagtcaaaaccttcatgattgtggtctcttcaagcactgcttgggggaatatggagtcatttttacttgagaatttctttcatcctcactctctttgctgggagatagtgatggaatgctggtgttttatgctgcgacatgctgaaacagacatggcaaatagcttgattagcaaactatgttcgttacttaagcttctggcgtcctcagaatctgttgcccttcctaattcttcattacgtatattggcaagatccataagctttttgctcacgtatggtgcaaaatcaatggttaatgaggtctatatgtctcttgttgaagatgccaaaactcagttgtcatcaattttatgtttggccctattcattgaagattttccattggatttattatcagataagttgagaaatactgccgttcaaagagtcatatcagattattttgacttcatagacagctttgatgaagcagcattgaagaccagcacttctggtctatttggcattccagtctctattctgtctgcttctttgcaatcactgtaagta-tttgtttagttgatatttattcgtctgtaattacttattttagataaaattactggcttaacatatctgttatcaacttgtgtcgatctctgtttccttaatggta-ttttttttggtgttcacatggcacataatatggggtgttcaaaattgaactgaatcaatgcaacccagtccgaccaaaacttataaagaataaggtataattgattttgagcctttttagacaggttcagtcaatttggcgatcggtttgatacacccagaagtatacctttttttataattagttttttataggcctaatccattgctaagcttgagttgaatcttgtttaa
>_R_Jupunba_limae_Iganci_261@NODE_1_length_2956_cov_187.806877
tttcaacttttgagatgcaagaaattgatcccttatttaacaaatggaatgagctattcatttcgtcataatggttgctagttcttattgatgtctgtc-tgttttttttaaaggctaataaatttgtcttgtaga-ttttgtgttcaagaatatatag-tgattgtttagttatgatttggttatgaccttgtaaaattttttttgtcccaagttttcactgatagaaaagaacaagaaatctcttgtgaatcatcagacagaaattgtctgtctaatgtttattcagggaatagtgaagatagaggaaaatcttttcttctgtttcatctaatttatattgacccacgatctagcatctattgttaagggtatttactgtctgttcccaagcagaaacttcaatcatttggatcagaaatattgaaggttgcacacatgacgattgatgctgtaataaaactatgcaaggcattttctgaatcggtaaactcggagtcatgtgatgtaagactagtgagccttgacaaggataataaaaatatggtccatgttatcaacataacaaaatgtgcgatagaaaatttatctcagattggtgtcctggctgctaatgatggaggcaattcagtaaacattcttaatgtgacatggaaaggtgtagtctctttgcttcaaattggtcagaaatatttagcagaagtagtgagcatagcaaatttactggtagatttaactgccttggtaactgagcctctgaaatgtgctgctgtggcttggtcttcgcccaaggatactgtttctgtaactgaagctaaaaggattctggtgccagtgaaattttatctaattaatgcagtgaaaatagcttcactgtatcctcatcaagcctatgcagtatacagagagattatgctctgtgtcatcaagatcacaactttaaaaattgcaatgagcaatgaaaactttctgaaaggtgtatgtgctgtaagtactgagcttttggagcaaacaaccatggatctggcaatgtctttactaaattctgatgaactgaaatgtgaacagaagtgtgaagtactggaatggttgttcactaatgaaggggattcttatgcttctcttgatgctccgacctttgcaaattgtagcttagcatctatgaatgaaatctttcacatcagatgtgaagacataaacagaggaagaatactaatgacaactcgagttgctttgtttattaattt------cctgagatgttctctcgaacttgatgaagatctaaaattgggacttgtcaacaaacttcaatggtttcttgatattttagttgaagaagatgtatactctaacatacttgttttacaacttcctttattgcgtggctctgggaagacagtccagctggtttggcagcctttgtttatttctctcttgcatgcagtcaaaaccttcatgattgtggtctcttcaagcactgcttgggggaatatggagtcatttttacttgagaatttctttcatcctcactctctttgctgggagatagtgatggaatgctggtgttttatgctgcgacatgctgaaacagacatggcaaatagcttgattagcaaactatgttcgttacttcagcttctggcgtcctcagaatctgttgcccttcctaattcttcattacgtatattggcaagatccataagctttttgctaacgtatggtgcaaaatcaatggttaatgaggtctatatgtctcttgttgaagatgccagaactcagttgtcatcaattttatgtttggccctattcattgaaggttttccattggatttattatcagataagttgagaaatactgccgttcaaagagtcatatcagattattttgacttcgtagacacctttgatgaagcagcattgaagaccagcacttcttgtctatttggcattccagtctctattctgtctgcttccttgcaatcactgtaagtattttgtttagttgatatttattcgtctgtaattacttagtttagataaaattattggcttaacatatcttttatcaacttgtgtcgatctctgtttccttaatggtattttgtttttgcgttcacatggcacataatatggggtgttcaaaattgaactgaatcaatgcaacccagtccgaccaaaacttataaagaataaggtataattgattttgagcctttatagacaggttcagtcaatttggtgatcggtttgatacacccagaagtataccgttttttataattaattttttataggcctaatccattgctaagcttgagttgaatcttgtttaa
>_R_Jupunba_longipedunculata_Cardona_2682@NODE_1_length_2324_cov_139.475745
tttcaacttttgagatgcaagaaattgatcccttttttaacaaacggaatgagctattcatttcgtcataatggttgctatttcttattgatgtctgtc-tttttcttctaaaggctaataaatttgtcttgtagatttttgtgttcaagaatatatagttgattgtttagttatgatttgcttatgaccttgtaaaa-tttttttgtcgcaagttttcactgatagaaaagaacaagaaatctcttgtgaatcatcagacagaaattgtctgtctaatgtttattcagggaatagtgaagattgaggaaaatctcttcttctgtttcatctaatttatattgacccacgatctagcatctattgttaagggtatttactgtctgttcccaagcagaaacttcaatcatttggatcagaaatattgaaggttgcacacatgatgattgatgctgtcataaaactatgcaaggcactttctgaatcagtaaactcggagtcatgtgatgtaagactagtgagccttgacaaggataataaaaagatggtccatgttatcaacataacaaaatgtgcaatagaaaatttatctcagattggtgtcctggctgctaatgatggaggcaattcagtaaacattcttaatgtgacatggaaaggtgtagtctctttgcttcaaattggtcggaaatatttagcagaagtagtgagcatagcaaatttactggtagatttaactgccttggtaactgagcctctgaaatgtgctgctgtggcttggtcttcgcccaaggatactgtttctgtaactgaagctaaaaggattctggtgccagtgaaattttatctaattaatgcagtgaaaatagcttcactgtatcctcatcaagcctatgcagtatacagagagattatgctctgtgtcatcaagatcacaactttaaaaattgcaatgagcaatgaaaactttctgaaaggtgtatgtgctgtaagtactgagcttttggagcaaacaaccatggatctggcaatgtctttactaaattctgatgaactgaaatgtgaacagaagtgtgaagtactggaatggctgttcactaatgaaggggattcttatgcttctcttgatgctccgacctttgcaaattgtagcttagcatctatgaatgaaatctttcacatcagatgtgaagacataaacagaggaagaatactaataacagctcgagttgctttgtttattaattt------cctgagatgttctctcgaacttgatgaagatctaaaattgggacttgtcaacaaacttcaatggtttcttgatattttagttgaagaagatgtatactctaacatacttgttttacaacttcctttattgcgtggctctgggaagacagtccagctggtttggcagcctttgtttatttctctcttgcatgcagtcaaaaccttcatgattgtggtctcttcaagcactgcttgggggaatatggaatcatttttacttgagaatttctttcatcctcactctctttgctgggagatagtgatggaatgctggtgttttatgctgcgacatgctgaaacagacatggcaaatagcttaattagcaaactatgttcgttacttaagcttctggcgtcctcagaatctgttgcccttcctaattgttcattacgtatattggcaagatccataagctttttgctcacgtatggtgcaaaatcaatggttaatgaggtctatatgtctcttgttgaagatgccagaactcagttgtcatcaattttatgtttggccctattcattgaaggttttccattggatttattatcagataagttgagaaatactgccgttcaaagagtcatatcagattattttgacttcatagacagctttgatgaagcagcattgaagaccagcacttctggtctatttggcattccagtctctattctgtctgcttctttgcaatcactgtaagta-tttgtttagttgatatttattcgtctgtaattacttattttagataaaattactggcttaacatatctgttatcaacttgtgtcgatctctgtttccttaatggta-tttttttttgctttcacatggcacataatatggggtgttcaaaattgaactgaatcaatgcaacccagtccgaccaaaacttataaagaataaggtataattgattttgagcctttatagacaggttcagtcaatttggcgatcggtttgatacacccagaagtatacc----------------------------------------------------------------
>_R_Jupunba_longipedunculata_Cardona_2682@NODE_2_length_625_cov_33.613139
------------------------------------------------------------------------------------------------------------------------------------------------------------------------------------------------------------------------------------------------------------------------------------aatagttttaaataaaataggtaaagctaaagtatgcgtttgatttt------ttatgttcgcatcaaattttattttagttctatttataaagtatatttttagtctttc----------aattttgacgtcgttagtcttatttaatgaaaaata---------------------------------------------ctaacttatcaaatttaggtaatagttgtgtaa-------------------------ttagaagct-----------------------------------aacgatgattttattttaatatttttacaattaa-attaaaaatgaaccagaaaaa-----------------gataaaaacaacgtcttcactttaa------------------------------------------------------------cactaagcaacttattctccaaaccagagcaaag---tttgatatttaccatttgaagccatttctgtaaccgaaactaaaaggattctggtgccagtgaaattttatctaactaatgcagtaaaaatagcctcactgcatcctcatcaagac--------------------tatgctctgcgtcatcaagatcacaacttcaaaaattaaggcgagcaatgaaaactttct-----------------------------------------------------------------------------------------------------------------------------------------------------------------------------------------------------------------------------------------------------------------------------ctggtttggagaatcagatgagt---------cttcaagagcag--aaaacgctgttttgtc------tttctctggtttatttttaatttaaacaaaaaaaatgcaagcaaagttagcttttaattata----ctatcatcacttaaacctga------------------------------------------------------------------------------------------------------------------------------------------------------------------------------------------------------------------------------------------------------------------------------------------------------------------------------------------------------------------------------------------------------------------------------------------------------------------------------------------------------------------------------------------------------------------------------------------------------------------------------------------------------------------------------------------------------------------------------------------------------------------------------------------------------------------------------------------------------------------------------------------------------------------------------------------------------------------------------
>_R_Jupunba_microcalyx_Iganci_855@NODE_2_length_1012_cov_36.406417
----------------------------------------------------tccattccatttttgataatattttccgatctttgttgacaactgcctcgccctcttttgacgccgcaggttctctccagtaaaatctcgtgtt--------------------------------------ccaatattgtagat-----------------------------------------------------------gg---------------caaatagttttaaataaaataggtaaagctaaagtgtatttttgatttttt---attatgttcacatcaaattttattttagtcctatttataaaatgtatttttagtccttt----------aatcttgatgtcgtttgtcgtatttaatgaaaaata---------------------------------------------ctgattcatcaaatttaagtgatggttgtgtaa-------------------------ttagaagct-----------------------------------aacgatgatttcattttaatatttttacaattaa-attgaaaataaaccagaaaaa-----------------gacaaaaacaacgtcttcacttcaa------------------------------------------------------------cactaagcaacttattctccaaaccagagcaaag---tttgatatttaccatttgaggccatttctgtaaccgaaactaaaaagattctggtgccagtgaaattttatctaactaatgcagtaaaaatagcctcactgtatcctcatcaagcc--------------------tatgctctgcgtcatcaagatcacaacttcaaaaattaaggccagcaatgaaaactttct-----------------------------------------------------------------------------------------------------------------------------------------------------------------------------------------------------------------------------------------------------------------------------ctggtttggagaatcagatgagt---------cttcaagaggag---aaacgctgttttgtc------tttctccggtttatttttaatttaaacaaaaaaaatacaagcatagtcagcttttaattaca----caatcatcgcttaaacctgataagttagt--------------------------tttttctgttaaataaaactaacgggattaaaattgaaa----------------------------------------------------------------------------------------------------------------------------------gataaaaaatgcattcaata----------------------------------------------------------------------------------------------------------------------aactgaagggactaaaataacatttgaagcaaatataaaatgtaaactgtactctatgcaatgttt-------------------------------ttattttttaata----------------------------------------------------------------------------------cagtaatttttgtttttcaaatactatgtccttgaatctagtcagttacttgca----------------------------------------------------------caaaattac-----------------------------------------------------------------------------------a-aggatgggccatattacacaaagttac------------------------acataaaagaacg------------------------------------------------------------------------------------------------------------------------------------------
>_R_Jupunba_villosa_Borges_423@NODE_2_length_1041_cov_27.870332
ttttttggcttagatgaatgatggatgttta----------ttctcagtttattcattccattttttataatattttccgatctttgttgacaactgcctcgccctcttttgacgccgctggttctctccagtaaaatcttgtgtt--------------------------------------ccgatattgtagat-----------------------------------------------------------gg---------------caaatagttttaaataaaataggtaaagctaaagtatacgttagatttt------ttatgttcatgtcaaattttattttagtcttgttcataaagtgtatttttagtctttc----------aattttgacactgttagtcatatttaatgaaaaata---------------------------------------------ctgacttatcaaatttaggtgatggttgtgtaa-------------------------ttagaagtt-----------------------------------atcaatgatttcattttaatatttttacaattaa-attaaaaatgaaccagaaaaa-----------------gacaaaaacaacggcttcactttaa------------------------------------------------------------cactaagcgacttattctccaaaccagagcaaag---tttgatatttaccatttgaagccatttctgtaaccgaaactaaaaggattctggtgccagtgaaattttatctaactaatgcagtaaaaatagcctcactgcatcctcatcaagac--------------------tatgctctgcgtcatcaagatcacaacttcaaaaattaaggcgagcaatgaaaactttct-----------------------------------------------------------------------------------------------------------------------------------------------------------------------------------------------------------------------------------------------------------------------------ctggtttggagaatcagatgagt---------cttcaagaggag--aaaacgctgttttgtc------tttctctggtttatttttaatttaaacaaaaaaaatgcaagcatagtcagcttttaattaca----caatcatcacttaaacctaataagttagt--------------------------tttttccattaaataaaactaacagggttaaaattgaaa----------------------------------------------------------------------------------------------------------------------------------gacaaaaaatgtactcaata----------------------------------------------------------------------------------------------------------------------aaatgaagggactaaaataacatttgatgcaaatataaaatgcaaactgtactctatgcaatgttt-------------------------------ttattgtttaata----------------------------------------------------------------------------------cagtaatttttgttttccaaatactacgttcttgaatctagtcaggtac-----------------------------------------------------------------------------------------------------------------------------------------------------------------------------------------------------------------------------------------------------------------------------------------------------------------------------------------------------------------------
>_R_Punjuba_lehmannii_Escobar_7465@NODE_1_length_2409_cov_153.919383
----------------------------------------------------------------------------------------tgatgtctgtctttttttttttaaaggctaataaatttgtcgtgtagatttttgtgttcaagaagatatagttgattgtttagttatgattcggttatgaccttgtaaaaatttttttgtcccaagttttcactgatagaaaagaacaagaaatctcttgtgaatattcagacagaaattgtctgtctaatgtttattcagggaagagtgaagattgaggaaaatcttttcttctgtttcatctaatttatattgacctacgatctagcatctattgttaaggatatttactgtctgttcccaagcagaaacttcaatcatttggatcagaaatattgaaggttgcacacatgatgattgatgctgtcataaaactatgcaaggcactttctgaatcagtaaactcggagtcatgtgatgtaagactagtgagccttgacaaggataataaaaagatggtccatgttatcaacataacaaaatgtgcaatagaaaatttatctcagattggtgtcctggctgctaatgatggaggcaattcagtaaacattcttaatgtgacatggaaaggtgtagtctctttgcttcaaattggtcggaaatatttagcagaagtagtgagcattgcaagtttactggtagatttaactgccttggtaactgagcctctgaaatgtgctgctgtggcttggtcttcgcccaaggatactgtttctgtaactgaagctaaaaggattctggtgccagtgaaattttatctaattaatgcagtgaaaatagcctcactgtatcctcatcaagcctatgcagtatacagagagattatgctctgtgtcatcaagatcacaactttaaaaattgcaatgagcaatgaaaactttctgaaaggtgtatgtgctgtaagtactgagcttttggagcaaacaaccatggatctggcaatgtctttactaaattctgatgaactgaaatgtgaacagaagtgtgaagtactggaatggttgttcactaatgaaggggattcttatgcttctcttgatgccccgacctttgcaaattgtagcttagcatctatgaatgaaatctttcacatcagatgtgaagacataaacagaggaagaatactaataacagctcgagttgctttgtttattaattt------cctgagttgttctctcgaacttgatgaagatctaaaattgggacttgtcaacaaacttcaatggtttcttgatattttagttgaagaagatgtatactctaacatacttgttgtacaacttcctttattgcgtggctctgggaagacagtccagctggtttggcagcctttgtttatttctctcttgcatgcagtcaaaaccttcatgattgtggtctcttcaagcactgcttgggggaatatggagtcatttttacttgagaatttctttcatcctcactctctttgctgggagatagtgatggaatgctggtgttttatgctgcgacatgctgaaacagacatgacaaatagcttgattagcaaactatgttcgttacttaagcttctggcgtcctcagaatctgttgcccttcctaattcttcattacgaatattggcaagatccataagctttttgctaacgtatggtgcaaaaacaatggttaatgaggtctatatgtctcttgttgaagatgccagaactcagttgtcatcaattttatgtttggccctattcattgaagattttccattggatttattatcagataagttgagaactactgccgttcaaagagtcatatcagattattttgacttcatagacagctttgatgaagcagcattgaagaccagcacttctggtctatttggcattccagtctctattctgtctgcttctttgcaatcactgtaagtattttgtttagttgatatttattcgtctgtaattacttattttagatcaaattactggcttaacatatctgttatcaacttgtgtcgatctctgtttccttaatgtta-tttttttttgcgttcacatggcacataatatggggtgttcaaaattgaactgaatcaatgcaacccagtccgaccaaaactcataaagaataaagtataattgattttgagcctttatagacaggttcagtcaatttggcgatcggtttggtacacccggaagtatacctttttttataattagttttttataggcctaatccattgctaagcttgagttgaatcttgtttca
>_R_Punjuba_lehmannii_Escobar_7465@NODE_2_length_1041_cov_30.901452
ctgggggtggtggagaggtggggggtggtgg----------ggaggaggtgg-------------cggcggcggctaggggtggtaggaggtgacggtgg----------ggaggaggaggaggtcgtggcggtggcggttgtggc--------------------------------------gtgatgtggcaagt-----------------------------------------------------------gaa------------atgaaataagtgaaagaagaacatgtggaactaaagggtaaattagactttt-----gtaaccatacaatgtgatggtaatgaggattgggggggaggtatgaatgtggattacc----------aatttt----ttggtaatcatcattaccatggtaaa---------------------------------------------ccctattaccatgctaaag-agcaaccaaacac-------------------------tcttctctt-----------------------------------ggtaatgcaatcatgattaccattgcagacatgc-aatggggttgaaccaaacggg--------------------------------------------------------------------------------------------------------------ctcttattctgcaaaccagagcaaag---tttgatatttaccatttgaggccatttctgtaaccgaaactaaaaggattctggtgccagtgaaattttatctaactaatgcagtaaaaatagcctcactgtatcctcatcaagcc--------------------tatgctctgcgtcatcaagatcacaacttcaaaaattacggcgagcaatgaaaactttct-----------------------------------------------------------------------------------------------------------------------------------------------------------------------------------------------------------------------------------------------------------------------------ctggtttggagaatcagatgagt---------cttcaagaggag--aagacgctgttttgtc------tttctctggtttatttttaatttaaacaaaaaaaatgcaagcacaatcaacttttaatttta----caatcatcgcttaaacttgataaattagt--------------------------tttttcggttaaataaaactaac-gggttcaaattgaaa----------------------------------------------------------------------------------------------------------------------------------ggcaaaaaatgcactcaata----------------------------------------------------------------------------------------------------------------------gactgaagggactaaaatatcatttgatgtaaatataaaatgtaaactgtactttatgcaatgttt-------------------------------ttattttttaata----------------------------------------------------------------------------------cagtaatttttgttttctaaatattatgttcttgaatctagtcaggtacttaca----------------------------------------------------------caaaattac-----------------------------------------------------------------------------------ataggatggg--------------------------------------------------------------------------------------------------------------------------------------------------------------------------------------------------
>_R_Punjuba_racemiflora_Jimenez_Soares_3626@NODE_2_length_991_cov_38.687090
----------------------------------------------------------------------------tccgatctttgttgccaactgcctagccctcttctgacgccgctggttctctccagtaaaatcttgtgtt--------------------------------------ccaatattgtagat-----------------------------------------------------------gg---------------caaatagttttaaataaaattggaaagggtaaagtatatatttggtttt------ttatgtttatatcaaattttattttaatcttggttataaaatgtatttttagtttttt----------aatcttgacgccgttggtcatatttaatgaaaaata---------------------------------------------ttaactcatcaaatttaagtgatgtttgtgtaa-------------------------ttagaggtt-----------------------------------aatgatgatttcattttaatatttttacaattaa-attgaaaataaaccagaaaaa-----------------gacaaaaacaacgtcttcacttcaa------------------------------------------------------------cactatgcaacttattctccaaaccagagcaaag---tttgatatttaccatttgaggccatttctgtaaccgaaactaaaaggattctggtgccagtgaaattttatctaaataatgcagtaaaaatagcctcactgtatcctcatcaagcc--------------------tatgctctgcgtcatcaagatc---acttcaaaaattacggcgagcaatgaaaactttct-----------------------------------------------------------------------------------------------------------------------------------------------------------------------------------------------------------------------------------------------------------------------------ctggtttggagaatcagatgagt---------cttcaagaggag--acgacgctgttttgtc------tttctctggtttatttttaatttaaacaaaaaaaatgcaagcataatcagcttttaattgca----caatcatcgcttaaacttgataaattagt--------------------------tttttccgttaaataaaactaatgaggttaaaattgaat----------------------------------------------------------------------------------------------------------------------------------ggcaaaaaatgca--caata----------------------------------------------------------------------------------------------------------------------aactaaagggactaaaataacatttgatgcaaatataaaatgtgaactgtactctatgcaatgttt-------------------------------ttattttttagca----------------------------------------------------------------------------------cagtaatttttgttttccaaatattatgttcttgaatctagtcaggtacttgca----------------------------------------------------------caaaattac-----------------------------------------------------------------------------------ataggatgggccatattacacaaagttac------------------------acataa-------------------------------------------------------------------------------------------------------------------------------------------------
