# Supplementary material for: A new generic circumscription of Hydrochorea (Leguminosae, Caesalpinioideae, mimosoid clade) with an amphi-Atlantic distribution
Source: PhytoKeys. 2022 Aug 22;205:401–37. doi: 10.3897/phytokeys.205.82775 (PMC9849043; doi:10.3897/phytokeys.205.82775)
Supplement: Supplementary material 1 — Supplementary data file S1 [file phytokeys-205-401_article-82775__-s001.zip › RBH3_m24668_comp33912_c0_seq3_exon08.aln-cln]

>Acacia_rostellifera_Murphy_466@NODE_1_length_1804_cov_208.595831
ttttgtaaaatactcaataatttcatgaataacaatttttatctcaagaagtgaacatacattcaaatttagtctaccaacaaaaatcaaacctatggtattaatttctcccattttttatttattgttaattagccaaactgaacaaataaacatagtcaaaccgatcaaaaataaagccaaattgattgggagactgaacaaataggtcagcaatgtcctaaaaccagttgatttggtttagtacaaaaccaaacccaaaggaacctatgaacacccacaggacgtgcccatatatagacacaagacttctgatttgttcaatatgattagaaaattaaccaatggaattaatttctctca-ttttttgtttattgttaattagtgaacaaaacttaatccatgtctgtaccaactattcttatctttttcctgcagccagaccagtatacctgatattgatgcgaggaccttaaagttttttgtttcagttactcataatttaaaaggttctgaggacaaagtaattaaggaccattacatcacccttttgggtgaagtcctacatataatctcaaatctgggacatctgtactcatcaaatggtattgaagaagccatcttggagattgaaaatacctttgtctcagggccaacagcatctgatgactgcttgtacaaatgcaaaccacatttggctcaattcatggcaggactcatccacacagaattatcagagactgatgatgatgattcaaagaactgtgctattctaaacttgtttcacatgctcttgaaagaaaagcactgggccttcattcacttggcactaacagcgtttggatatttcgccatgcacaccaagtacaaaaagctatggaggttcgttccacctgacgcagccctttcatatgatatagcctcaggagcagaattagaccaagatagatttacagaggaagtcaaagcatttcttaacaaggaaatggctcttctttcaattaaaccaaacactgaacagcttgagttgcttgcaagagaaggtctagtgctgaagcaaatggtccataaaatacccaaaattgctgaagtagaagaggtacagtgtgagagcatggaagttgatgatgatgatcataataataactgttccaataataagaaaaggaaacttggagatgggattaacaaaggtgtggaattgcttaagagtggtttgaagattattggggatggcctttctcaatggaatcagaatcagttggggaacaatgaacttcatgtcaagttcttgactcagttttctcaattggagaatgaagttactcactttgaggaaatggctgggagcagtgagttatgttcatctcttgttccatagtacttctcctaaagctgatttgattagccaatgtttcagttgtataaaaaatttcaataggcatccttatcagtaaaattcctactcccttttacttttacccttggatattttatcttcacttgtcaaaatctcg------tgtgtgtttccaggtgtgaacgtaagtacaagatctgatcgttaacaatgtttgtatacaatacttctgcctaatgtgaagacccctgagatgtacgcttatctgtcctg--ggttttttcctatggaactaactgtaaataccaaagagaactgatcggtcattagccaatcataatttaaataatataatgtaattaaaatatataaatatgtaattataaaagtga----------------------t
>Albizia_burkartiana_StivalSantos_678@NODE_1_length_1331_cov_15.000000
----------------------------------------------------------------------------------------------------------------------------------------------------------------------------------------------------------------------------------------------------------------------------------------------------------------------------------------------------------------------------------------------------aacaaaacttaatccatgtcagtgccaactattcttatgtttttcctgcagccagaccagtatacctgatattgatgcgacgaccttaaagtttttggtttcagttactcataatttaaaaggttctgatgacaaagtaattaaggaccattacattacccttttgggtgaagtcctacagataatctcaaatcttagacatctttactcatcaaatggtattgaagaagccatcttggagattgaaaatacctttgtctcagggacaacagcatctgatagctgcttgtacaaatgcaaaccacatttggctcaattcatggcaggactcatccacacagaattatcagaaactgatgatgatgattcaaagaactgtgctgttctaaacttgtttcacatgctcttgaaagagaagcactgggccttcattcacttggcactaacatcgttcggatattttgccatgcacaccaagtacaacaacctatggaggttcgttccacccgacgcagccctttcatatgatatagcctcaggagcagaatcagaccaagatagatttacagaggagatcaaagcatttcttaacaagggaatggctcttctttcaattacaccaaacactgaacagcttgagttgcttgcaagagaaggtctagtgctgaagcaaatgctccataaaatacccaaaattgctgaagtagaagaggtaaaatgggagagcatggaagttgatgatgatgatcataataataactgttccaataataagaaaaggaaacatggagatgggattatcaaaggtgtggaattgcttaagagtggtttgaagattattggggatggtctttctcaatggaatcagaatcagttgggggacaatgaacttcatgtcaagttcttgactcagttttctcaattggagaatgtagttactcactttgaggaattggctgggtgcagagagttatgttcatctcttgttccatagcacttctcctaaagctgatttgattagccagtgtttcggttgtataaaaaatttcaacaggcatccttatcagtaaaattcctactcccttttacttttagccttagatattttaccttcacttgtcaaaatctc--------gtgtgtttccaggtgtgaacgtaagtacaagatctgatccttgacaatgtttgtatacagtggttctgcctagtgtgaagacccctgagatgtacgcatatttttcgaaatctgtctttccaatgtaactaactgcagataccaaaggaaactgatcggtcattagccaaacataattaaaataat----------------------------------------------------------------a
>Albizia_decandra_Vilhena_231@NODE_1_length_1185_cov_56.168773
-------------------------------------------------------------------------------------------------------------------------------------------------------------------------------------------------------------------------------------------------------------------------------------------------------------------acttctgatttgttcaatatgatatgaaaattaaccaatggaattaatttctctca-ttttttatttgttgttaattagtgaacaaaacttaatccatgtcagtgccaactattcttatgtttttcctgcagccagaccagtatacctgatattgatgagacgaccttaaagtttttggtttcagttactcataatttaaaaggttctgatgacaaagtaattaaggaccattacattacccttttgggtgaagtcctacagataatctcaaatcttagacatctgtactcatcaaatggcattgaagaagccatcttggaaattgaaaatacctttgtctcagggccaacagcatctgatggctgcttgtgcaaatacaaaccacatttggctcaattcatggcaggactcatccacacagaattatcagaaactgatgatgatgattcaaagaactgtgctgttctaaacttgtttcacatgctcttgaaagagaagcactgggccttcattcacttggcactaacatcgttcggatattttgccatgcacaccaagtacaacaagctatggaggtttgttccacctgacgcagccctttcatatgatatagcctcaggagcagaatcagaccaagatagatttacagaggagatcaaagcatttcttaacaagggaatggctcttctttcaattacaccaaacactgaacagcttgagttgcttgcaagagaaggtctagtgctgaagcaaatgctccataaaatacccaaaattgctgatgtagaagaggcaaaatgtgagagcatggaagttgatgatgatgatcataataataactgttccaataataagaaaaggaaacttggagatgggattatcaaaggtgtggaattgcttaagagtggtttgaagattattggggatggtctttctcaatggaatcagaatcagttggggaacaatgaacttcatgtcaagttcttgactcagttttctcaattggagaatgtagttactcactttgaggatttggctgggagcagagagttatgttcatctcttgttccatagcatttctcctaaagctgatttgattggccagtgtttcggttgtataaaaaatttcaataggcatccttatcagtaaaattcctacttccttttacttttagccttagatat-------------------------------------------------------------------------------------------------------------------------------------------------------------------------------------------------------------------------------------------------------------------------------------------
>Albizia_multiflora_Hughes_3090@NODE_1_length_1823_cov_163.745704
------------------------------------------------------------------------------------------------------------tctcatttttgatttgttgttaattaggcaaactgaacaaataaaattagccaaactgatcaaaaatcgaaccaaattgattggtagactgaccaaatatgtcagcaatgtcctaaagccggttgatttggtttagtccaaaaccaaaccaaaaggaacctatgaacacccacaagacgtgcacacatatagacacatgacttctgatttgttcaatatgatttgaaaattaactaatgtaattaatttctctca-ttttttatttgttgttaattagtgaacaaaacttaatccatgtcagtgccaactattcttatgttttccctgcagccagaccagtatacctgatattgatgagacgaccttaaagtttttggtttcagttactcataatttaaaagtttctgatgacaaagtaattaaggaccattacattacccttttgggtgaagtcctacagataatctcaaatcttagacatctgtactcatcaaatggcattgaagaagccatcttggagattgaaaatacctttgtctcagggccaacagcatctgatggctgcttgtgcaaatacaaaccacatttggctcaattcatggcaggactcatccacacagaattatcagaaactgatgatgatgatttaaagaactgtgctgttctaaacttgtttcacatgctcttgaaagagaagcactgggccttcattcacttggcactaacatcgttcggatattttgccatgcacaccaagtacaacaagctatggaggtttgttccacccgacacagccctttcatatgatatagcctcaggagcagaatcagaccaagatagatttacagaggagatcaaagcatttcttaacaagggaatggctcttctttcaattacaccaaacactgaacagcttgagttgcttgcaagagaaggtttagtgctgaagcaaatgctccataaaatacccaaaattgctgatgtagaagaggtaaaatgtgagagcatggaagttgatgatgacgatcataataataactgttccaataataagagaaggaaacttggagatgggattatcaaaggtgtggaattgcttaagagtggtttgaagattattggggatggtctttcccaatggaatcagaatcagttggggaacaatgaacttcatgtcaagttcttgactcagttttctcaattggagaatgtagttactcactttgaggatttggctgggagcagagagttatgttcatctgttgttccatagcatttctcctaaagctgatttgattagccagtgtttcggttgtataaaaaatttcaataggcatccttatcagtaaaattcctactcccttttacttttagccttagatattttactttcacttgtcaaaatctc--------gtgtgtttccaggtgtgaacgtaagtgcaagatctgatcgttgacaatgtttgtatacaatacttctgcctagtgggaagacccctgagatgta-gcatatttttcaaaatgtgtttttcctatgtaactaactgtatatacgaaaggaaactaatcagtcattagccaatcataattaaaaaa-----------------------tatatataattataaaagtaatatttaaataaaa---gtgttac
>Albizia_niopoides_Simon_1601@NODE_1_length_1646_cov_203.619503
-------------------------------------------------------catacattcaaatttagtctaccaaaaaaaatcaaaccaatggtgttaatttctctcatttttgatttgttgttaattaggcaaactgaacaaataaaattagccaaactgatcaaaaatcaaaccaaattgattggtagactgaccaaataggtcagcaatgtcctaaagctggttgatttggtttagtccaaaaccaaacctaaacgaacctatgaacacccacaagacgtgcacacatatagacacatgacttctgatttgttcaatatgatttgaaaattaaccaatggaattaatttctctca-ttttttatttgtcgttaatttgtgaacaaaacttaatccatgtcagtgccaactattcttatgtttttcctgcagccagaccagtatacctgatattgatgagacgaccttaaagtttttggtttcagttattcataatttaaaaggttctgatgacaaagtaattaaggaccattacattacccttttgggtgaagtcctacagataatctcaaatcttagacatctgtactcatcaaatggcattgaagaagccatcttggagattgaaaatacctttgtctcagggccaacagcatctgatggctgcttgtgcaaatgcaaaccacatttggctcaattcatggcaggactcatccacacagaattatcagaaactgatgatgatgattcaaagaactgtgctgttctaaacttgtttcacatgctcttgaaagagaagcactgggccttcattcacttggcactaacatcgtttggatattttgccatgcacaccaagtacaacaagctatggaggttcgttccacctgacgcagccctttcatatgatatagcctcagcagcagaatcagaccaagatagatttacagacgagatcaaagcatttcttaacaagggaatggctcttctttcaattacaccaaacactgaacagcttgggttgcttgcaagagaaggtttagtgctgaagcaaatgctccataaaatacccgaaattgctgatgtagaagaggtaaaatgtgagagcatggaagttgatgattatgatcataataataactgttccaataataagaaaaggaaacttggagatgggattatcagaggtgtggaattgcttaagagtggtttgaagattattggggatggtctttctcaatggaatcagaatcagttgggggacaatgaacttcatgtcaagttcttgactcagttttctcaattggagaatgtagttactcactttgaggatttggctgggagcagagagttatgttcatctcttgttccatagcacttctcctaaagctgatttgattagccagtgtttcggttgtataaaaaatttcaataggcatccttatcagtaaaattcctactcccttttacctttagccttggatattttactttcacttgtcaaaatctcg------tgggtgtttccaggtgtgaacgtaagtacaagatctgatcgttgacaatgtttgtatacaatacttctgcctagtgggaagacccctgagatgta-gcatatttttcaaaatgtgtttttcctatgtaactaactgtatataccaaaggaaactgatcagtcattagccaatcataatt------------------------------------------------------------------------a
>Albizia_subdimidiata_var_minor_Gorts_341@NODE_1_length_1332_cov_36.058167
----------------------------------------------------------------------------------------------------------------------------------------------------------------------------------------------------cctcttacttatctcatcaaaaccttattttttatttctttttttttttttctaa--agtgttatttgcccatgctaatatgtacaaatctttgatgttttcttatgtgaaagttaca------ttaatatcattcataaaattgatcatgaatgttacgatttacgcgtttcgattcacgattctgaaaataacgattcacgatttgtatcttgatttgataacctt-ggttttccctgcagccagaccagtatacctgatattgatgagacgaccttaaagtttttggtttcagttactcataatttaaaaggttctgatgacgaagtaattaaggaccattacattacccttttgggtgaagtcctacagataatctcaaatcttagtcatctgtactcatcaaatggcattgaagaagccatcttggagattgaaaatacctttgtctcagggccaacagcatctgatggctgcttatgcaaatacaaaccacatttggctcaattcatggcaggactcatccacacagaattatcagaaactgatgatgatgattcaaagaactgtgctgttctaaacttgtttcacatgctcttgaaagagaagcactgggccttcattcacttggcactaacatcgttcggatattttgccatgcacaccaggtacaacaagctatggaggtttgttccacccgacgcagccctttcatatgatatatccttaggagcagaatcagaccaagatagatttacagaggagatcaaagcatttcttaacaagggaatggctcttctttcaattacaccaaacactgaacagctcgagttgcttgcaggagaaggtttagtgctgaagcaaatgctccataaaatacccaaaattgctgatgtagaagaggtaaaatgtgagagcatggaagttgattatgatgatcataataataactgttccaataataagaaaaggaaacttggagatgggattatcaaaggtgtggaattgcttaagagtggtttgaagattattggggatggtctttctcaatggaatcagaatcagttggggaacaatgaacttcatgtcaagttcttgactcagttttctcaattggagaatgtagttactcactttgaggatttggctgggagcagagagttatgttcatctcttgttccatagcatttctcctaaagctgatttgattagccagtgtttcggttgcataaaaaatttcaataggcatccttatcagtaaaattcctactcccttttacttttagccttagatattttactttcacttgtcaaaatctcg--------tgttt----------------------------------------------------------------------------------------------------------------------------------------------------------------------------------------------------------------------------------------------------c
>Albizia_tomentella_Leach_Dunlop_3801@NODE_1_length_1874_cov_197.473567
ttttgtaaaatactcaatagtttcctgaataacaatttttatctcaagaagtgaacataaattcaaatttagtctaccaacaaaaatcaaaccaatggtattaatttttctcattttttatttattgttaattagccaaactgaacaaataaacttagccaaactgatcaaaaatcaaaccaaattgattcgtagactgaacaaataggtcagcaatgtcctaaaactggttgatttggtttagtccaaaaccaaacctaaatgaacctattaacaggcacaaaacgtgcacgcgtatagacacaagacttctaatttgttcaatatgatttggaaattaaccaatggaatcagtttctctca-atttttatttattgttaattagtgaacagaacttaatccatgccagtgccaactattcatatctttttcttgcagccagactagtatacctgatattgatgcgaggaccttaaagtttttggtttcagttactcataatttaaaaggttctgaggacaaagcaattaaggaccattacattacccttttgggtgaagtcctacagataatctcaaatctgagacatctgtactcatcaaatggtatcgaagaagccatattggagattgaaaatacctttgtctcagggccaacagcatctgatggctgcttgtacaaatgcaaaccacatttggctcaattcatggcaggactcgtccacacagaattatcagaaactgatgatgatgattcaaagaactgtgctgttctaaacttgtttcacatgctcttgaaagagaaacactgggccttcattcactttgcactaacagcgttcggatattttgccatgcacagcaagtacaacaagctatggaggttcgttccacctgacacagctctttcatatgatatagcttcaggagcagaatcagaccaaggtagatttacggaagagatcaaagcatttcttaacaaggaaatggctcttctttcaattacaccaaacaatgaacagcttgagttgcttgcaagagaaggtctagtgctgaagcaaacgttccataaaatacccaaaattgctgaagtagaagaggtaaaatgtgagagcatggaagttgatgatgatgatcataataataactgttgcaataataagaaaagaaaactcggtgatgggattatcaaaggtgtggaattgctcaagagtggtttgaagattattggcgatggtcttcctctatggaatcagaatcagttggggaacaatgaacttcatgccaagttcttggctcagttttctcaactggaaaatgaagttactcacattgaggaattggctgggagcatagagttatgttcatctcttggtccagatcacttctcctaaagctgatttgattagccagtgtttcagtcgtataaaaaatttcaacaggcatccttgtcagtaaaattcctactcccttttacttttacccttagatactttttattcacttgtcaaaatctcgtgt----------gtccaagtgtgaacgtaagtacaagatttgatccttgacaatgtttgtatacagtactcctgcctagtgtggagacgcctgacatgtacgcttatttttcgaaatctgtttttcctatgtaactaacagtagataccaaaggtaactgatgggtcattagtcaatcataattaaaataatataatgtaatta----------------------------------------------------a
>Albizia_xerophytica_Hughes_1435@NODE_1_length_1711_cov_114.003060
------------ctcaatagttccgtgaataacaatttttatctcaagaagtgaacatacattcaaatttagtctactaacaaaaatcaaaccaatggtgttaatttctctcattttttatttgttgttaattaggcaaactgaacaaataaagttagccaaactgatcaaaaatcaaaccaaattgattggtagactgaccaaataggtcagtaatgtcctaaagccggttgatttggtttagtccaaaaccaaacctaaaggaacctatgaacacccttaagacgagcacacatatagacacatggcttctgatttgttcaatatgatttgaaaattaaccaatggaattaatttctctca-tttttt---------------gtgaacaaaacttaatccatgtcagtgccaactattcttttgtttttcctgcagccagaccagtgtacctgatattgatgcgacgaccttaaagtttttggtttcagttactcataatttaaaaggttctgatgacaaagtaattaaggaccattatattacccttgtgggtgaagtcctacagataatctcaaatcttagacatctgtactcatcaaatggcattgaagaagccatcttggagattgaaaatacctttgtctcagggccaacagcatctgatggctgcttgtgcaaatacaaaccacatttggctcaattcatggcaggactcatccacacagaattatcagaaactgatgatgatgattcaaagaactgtgctgttctaaacttgtttcacatgctcttgaaagagaagcactgggccttcattcacttggcactgacatcgttcggatattttgccatgcacaccaagtacaacaagctatggaggtttgttccacccgatgcggccctttcatatgatatagcctcaggagcagaatcagaccaagatagatttacagaggagatcaaagcatttcttaacaagggaatggctcttctttcaattacaccaagcactgaacagcttgagttgcttgcaagagaaggtctagtgctgaaacaaatgctccataaaatacccaaaattgctgatgtagaagaggtaaattgtgagagcatgcaagttgatgatgatgatcataataataactgttccaataataagaaaaggaaacttggagatgggattatcaaaggtgtggaattgcttaagagtggtttgaagattattggggatggtctttctcaatggaatcagaatcagttggggaacaatgaacttcatgtcaagttcttgactcagttttctcaattggagaatgtagttactcactttgaggatttggctgggagcagagagttatgttcatctcttgttccatagcacttctcctaaagctgatttgattagccagtgtttcggttgtataaaaaatttcaataggcatcctta-------------tattcccttttacttttagccttagatattttactttcacttgtcaaaatcta--------gtgtgtttccaggtgtgaacgtaagtacaagatctgatcgttgacaatgtgtgtatacaatacttctgcctagtgggaagacccccgagatgta-gcatatttttcaaaatttgtttttcctatgtaactaactgtataaaccaaaggaaactgatcggtcattagccaatcataattaaaata---------------------taaatatataattataaaagtaatatttaaataaaaaatgtgttaa
>Archidendron_clypearia_Wieringa_1849@NODE_1_length_1634_cov_295.102762
-----------------------------------------------------------------------------------------------------------------------------tgttaattagccaaactgaacaaataaacttagtcaaactgatcaaacataaaaccaaattgattgggagactgaacaaataggccagcaatgtcctaaaaccggttgatttggtttagtccaaaaccaaacctaaaggaacctatgaactcccacaagacgtgcacatatatagacgcaagacttctgatttgttcaatatgattagaaaattaaccaatggaattaatttctctca-ttgtttatttattgttaattagtgaacaaaacttaatccatgtctgtgccaactattcttatctttttcctgcagccagaccagtatacctgattttgatgcgaggaccttaaaatttttggtttcggttactcataatttaaaaggttctgaggacaaagtaattaaggaccattacattgcccttttgggtgaagtcctacagataatctcaaatctgagacatctgtactcatcaaatggtattgaagaagccatcttggagattgaaaatacctttgtctcagggccaacagcatctgatggctgcttgtacaaatgtaaaccatatttgcctcaattcatggcaggactcatccacactgaattatcagaaactgatgatgatgattcaaagaactgtgctgttctaaacttgtttcacatgctcttgaaagaaaagcactgggccttcattcacttggctctaacagcgtttggatatttcgccatgcacaccaagtacaacaagctatggaggttcgttccacccgacgcagccctttcatatgatatagcttcaggagcagaatcagaccaagatagatttacagaggagttcaaagcgtttcttaacaaggaaatggctcttctttcaattacaccaaacgctgaacagcttgagttgcttgcaagagaaggtctagtgctgaagcacatggtccataaaatacccaaaattgctgaagtagaagaggtaaaatgtgagagcatggaagttgatgatgatgatcataataataactgttccaataaaaagaaaaggaaacttggagatgggattatcaaaggtgtggaattgcttaagtgtggtttgaagattattggggatgatctttctcaatggaatcagagtcagttggggaacaatgaacttcatgtcaagttcttgactcagttttctcaattggagaatgtagttactcactttgaggatttggctgggagcagggagttatgttcatctcttgttccatagcacttctcctaaagctgatttgattagccagtgtttcagttgtataaaaaatttcaataggcatccttatcagtaaaattcctactcccttttacttttacccttggatattttatcttcacttgtcaaaatctcgtgtgtgtgtgtgtttccaggtgtgaacgtaagtacaagatctgatcgttgacgatgtttgtatacaatacttctgcctaatgtgaagacccctgagatgtacgcatatttttcaaaatgtgtttttcctatgtaactaaatgtaaataccaaaggaaactgatcggttattagccaatcataattaaaata-------------------tataaatatatatttataaaagtaatatttaaataagaaatgtgtt-a
>Hydrochorea_gonggrijpii_Tillett_45696@NODE_1_length_1512_cov_165.851568
---------------------------------------------------------------------------------------------------------------------------------------------------------------------------------------------------------------------------cctaaaaccggttgatttggtttaggccaaaaccaaacctaaaggaacctatgaacacccacaaggcgggcacacatacagacacaagacttctgatatgttctatgtgatttgaaaattaaccaatggaattaatttctctcatttttttatttattgttaagtagtgaacaaaacttaatccatatcagtgccaactattgttatctttttcctgcagccagaccagtatacctgatattgatgcgacgaccttgaagtttttggtttcagttactcacaatttaaaaggttccgaggacaaagtaattaaggaccattgcattacccttttgggtgaagtcctacagataatctcaaatctgagacatctgtactcatcaaattgtattgaagaagccatcttggagattgaaaatacctttgtctcagggccaacagcatctgatgtctgcttgtacaaatgcaaaccacatttggctcaattcatggcaggactcatccacacagaattatcagaaactgacgatgatgattcaaagaactgtgctgttctacacttgtttcacatgctcttgaaagagaagcactgggccttcattcacttggcactaacagcgtttggatattttgccatgcacaccaagtacaacaagctatggaggttcgttcctcctgatgcagccctttcatatgatatagcttcaggagcagaatcagaccaagatagatttacagaggagatcaaagcatttcttgacaagggaatggctcttctttcaattacaccaaacactgaacagcttgagttgcttgcaagagaaggtctagtgctgaagcaaatgctccataaaatacccaaaattgctgaagtagaagacgtaaaatgtgagagcatggaagttgatgatgatgatcataataataactgttccaataataagaaaaggaaacttggaggtgggattatcaaaggtgtggaattgcttaagagtggtttgaaaattattggggatggtctttctcaatggagtcagaatcagttggggaacaatgaacttcatgtccagatcttgactcggttttctcaattggagaatgtagttactcactttgaggaattggctgggagcagagagttatgttcatctcttgttccatagcacttctcctaaagctgatttgattagccagtgtttcagttgtataaaacatttcaatagacatccttatcagtaaaattcctactcccttttacttttacacttagatatttaatcttcaattgtcaaaatctcgtgtgtgtgtgtgttttcaggtttgaacgtaagtacaagatctgatcgttggcaatgtttgtatacattacttctgcttagtgtaaagacccccgagatgtacgcatatttttcaaaatgtgtttttcctatgtaactaactgtatataccagaggaaactgatcggtaattagccaatcataattaaaataatataatgt-----------------atataatt--------------------------------a
>Jupunba_abbottii_Zanoni_21220@NODE_1_length_1776_cov_111.437316
--------------------------------caatttttatcttaagaagtgaacatacattcaaatttagtctaccaacaaaaatcaaaccaatggtattaatttctctcatttttgatttattgttaattagccaaactgagcaaataaacttagccaaactgataaaaaatcaaaccaaattgattggtagactgaacaaataggtcagcaatgtcctaaagccggttgatttggtttagtccaaaaccaaacctaaaggaacctatgaacacccacaagacgtgcacacatttagacacaagctttctgatttgttcaatatgatttgaaaattaaccaatggaattaatttctctcatttttttatttattgttaagtagtgaacaaaacttaatccatgtcagtgccaactatttttatctttttccggcagccataccactatacctgatatggatgcgacgaccttgaagtttttggtttcagttactcataatttaaaaggttctgaggacaaagtaattaaggaccattgcattacccttttgggtgaagtcctacagataatctcaaatctgagacatctgtactcatcaaatggtattgaagaagccatcttggagattgaaaatacctttgtctcagggccaacagcatctgatgtctgcttgtacaaatgcaaaccacctttggctcaattcatggcaggactcatccacacagaattatcagaaactgatgatgatgattcaaagaactgtgctgttctaaacttgtttcacatgctcttgaaagagaagcactgggccttcattcacttggcactaacagcgttcggatattttgccatgcacaccaagtacaacaagctatggaggttcgttccacctgacgcagccctttcatatgatatagcttcaggagcagaatcagaccaagatagatttacagaggagatcaaagcatttcttaacaagggaatggctcttctttcaattacaccaaacactgaacagcttgagttgcttgcaagagaaggtctagtgctgaagcaaatgctccataaaatacccaaaattgctgaagtagaagaggcaaaatgtgagagcattgaagttgatgatgatgatcataataataactgtttcaataataagaaaaggaaacttggagatgggattatcaaaggtgtggaattgctcaagagtggtttgaaaattattggggatggtctttctcaatggagtcagaatcagttggggaacaatgaacttcatgtcaagttcttgactcagttttctcaattggagaatgtagttactcactttgaggaattggctgggagcagagagttatgttcatctcttgttccataacacttctcctaaagctgatttgattagccagtgtttcagttgtataaaacatttcaataggcatccttatcagtaaaattcctactcccttttacttttacccttagatatttaatcttcaattgtcaatatctc--gtgtgtgtgtgtttccaggtttgaatgtaagtacaagatctgatcgttgacaatgtttgtatactttacttctgcctagtgtgaagacccatgagatgtacgcatatttttcaaaatgtgtttttcctatgtaactaactgtatataccaaaggaaactgatcggtaattagccaatcataattaaaataatataatgtaattaaaatatacaaatatataattataaaagtaatatttaaataaaaaatgtgttat
>Jupunba_idiopoda_Quesada_1718@NODE_1_length_1407_cov_188.043609
---------------------------------------------------------------------------------------------------------------------------------------------------------------------------------------------------------------------------------accggttgatttggtttagtccaaaaccaaacctaaaggaacctatgaacacccacaagacgtgcacacatatagacacaagacttctgatttgttcaatatgatttgaaaattaaccaatggaattaatttctctcatttttttatttatttttaagtagtgaacaaaacttaatccatgtcagtgccaactatttttatctttatcctgcagccagaccagtatacctgatattgatgcgacgaccttgaagtttttggtttcagttactcataatttaaaaggttctgaggacaaagtaattaaggaccattgcattacccttttgggtgaagtcctacagataatctcaaatctgagacatctgtactcatcaaatggtattgaagaagccatcttggagattgaaaatacctttatctcagggccaacagcatctgatgtctgcttgtgcaaatgcaaaccacatttggctcaattcatggcaggactcatccacacagaattatcagaaactgatgatgatgattcaaagaactgtgctgttctaaacttgtttcacatgctcttgaaagagaagcactgggccttcattcacttggcactaacagcgttcggatattttgccatgcacaccaagtacaacaagctatggaggttcgttccacctgacgcagccctttcatatgatatagcttcaggagcagaatcagaccaagatagatttacagaggagatcaaagcatttcttaacaagggaatggctcttctttcaattacaccaaacactgaacagcttgagttgcttgcaagagaaggtctagtgctgaagcaaatgctccataaaatacccaaaattgctgaagtagaagaggtaaaatgtgagagcatggaagttgatgatgatgatcataataataactgttccaataataagaaaaggaaacttggagatgggattatcaaaggtgtggaattgcttaagagtggtttgaaaattattggggatggtctttctcaatggagtcagaatcagttggggaacaatgaacttcatgtcaagttcttgactcggttttctcaattggagaatgtagttactcactttgaggaattggctgggagcagagagttatgttcatctcttgttccatagcacttctcctaaaactgatttgattagccagtgtttcagttgtataaaacatttcaaaagacatccttatctgtaaaattcctactcccttttgcttttacccttagatatttaatcttcaattgtcaaaatctcgtgtgtgtgtgtgtttccaggtttgaacgtaagtacaagatctgatcgttgacaatgtttgtatacattacttctgcttagtgtaaagacccctgagatgtacgcatatttttc------------------------------------------------------------------------------------------------------------------------------------------------a
>Jupunba_laeta_Mori_25147@NODE_1_length_1612_cov_52.179805
-------------------------------------------------------catacattcaaatttagtctaccaacaaaaatcaaaccaatggtattaatttctctcatttttgatttattgttaattagccaaactgagcaaataaacttggccacactgataaaaaatcaaaccaaattgattggtagactgaacaaataggtcagcaatgtcctaaaaccggttgatttg-------------------ctaaaggaacctatgaacacccacaagacgtgcacacatttagacacaagacttctgatttgttcaatatgatttgaaaattaaccaatggaattaatttctctcatttttttatttattgttaagtagtgaacaaaacttaatccatgtcagtgccaactatttttatctttttcctgcagccagaccactatacctgatatggatgcgacgaccttgaagtttttggtttcagttactcataatttaaaaggttctgaggacaaagtaattaaggaccattgcattacccttttgggtgaagtcctagagataatctcaaatctgagacatctgtacacatcaaatggtattgaagaagccatcttggagattgaaaatacctttgtctcagggccaacagcatccgatgtctgcttgtacaaatgcaaaccacatttggctcaattcatggcaggactcatccacacagaattatcagaaactgatgatgatgattcaaagaactgtgctgttctaaacttgtttcacatgctcttgaaagagaagcactgggccttcattcacttggcacttacagcgttcggatattttgccatgcacaccaagtacaacaagctatggaggttcgttccacctgacgcagccctttcatatgatatagcttcaggagcagaatcagaccaagatagatttacagaggagatcaaagcatttcttaacaagggaatggctcttctttcaattacaccaaacactgaacagcttgagttgcttgcaagagaaggtctagtgctgaagcaaatgctccataaaatacccaaaattgctgaagtagaagaggtaaaatgtgagagcatggaagttgatgatgatgatcataataataactgttccaataataagaaaaggaaacttggagatgggattatcaaaggtgtggaattgctcaagagtggtttgaaaattattggggatggtctttctcaatggagtcagaatcagttggggaacagtgaacttcatgtcaagttcttgactcagttttctcaattggagaatgtagttactcactttgaggaattggctgggagcagagagttatgttcatctcttgttccatagcacttctcctaaagctgatttgattagccagtgttt-------------gttttcaataggcatccttatcagtaaaattcctactcccttttacttttacccttagatatttaatcttcaattgtcaatatctc--gtgtgtgtgtgtttccaggtttgaacgtaagtacaacatctgatcgttgacaatgtttgcatacattacttctgcctagtgtgaagacccctgagatgtacgcatatttttcaaaatgtgtttttcctatgtaactaactgtatataccaaaggaaactgatcggtaattagccaatcata---------------------------------------------------------------------------a
>Jupunba_langsdorfii_Ribeiro_728@NODE_1_length_2082_cov_161.266833
ttttgtaaaatactcaatagtttcattaataacaattt---------------aacatacattcaaatttagtctaccaacaaaaatcaaaccaatggtattaatttctctcattttttatttattgttaattagccaaactgagcaaataaacttagccaaactgataaaaaatcaaaccaaattgattggtagactgaacaaataggtcagcaatgtcctaaaaccggttgatttggtttagtccaaaaccaaacataaaggaacctatgaacacccacaagacgtgcacacatatagacacatgacttctgatttgttcaatatgatttgaaaattaaccaatggaattaatttctctcatttttttatttattgttaagtagtgaacaaaacttaatccatgtcagtgccaactatttttatctttttcctgcagccagaccagtatacctgatattgatgcgacgaccttgaagtttttggtttcagttactcataatttaaaaggttctgaggacaaagtaattaaggaccattgcattacccttttgggtgaagtcctacagataatctcaaatctgagacatctgtactcatcaaatggtattgaagaagccatcttggagattgaaaatacctttgtctcagggccaacagcatctgatgtctgcttgtacaaatgcaaaccacatttggctcaattcatggcaggactcatccacacagaattatcagaaactgatgatgatgattcaaagaactgtgctgttctacacttgtttcacatgctcttgaaagagaagcactgggccttcattcacttggcactaacagcgttcggatattttgccatgcacaccaagtacaacaagctatggaggttcgttccacctgacgcagccctttcatatgatatagcttcaggagcagaatcagaccaagatagatttacagaggagatcaaagcatttcttaacaagggaatggctcttctttcaattacaccaaacactgaacagcttgagttgcttgcaagagaaggtctagtgctgaagcaaatgctccataaaatacccaaaattgctgaagtagaagaggtaaaatgtgagagcaaggaagttgatgatgatgatcataataataactgttccaataataagaaaaggaaacttggagatgggattatcaaaggtgtggaattgctcaagagtggtttgaaaattattggggatggtctttctcaatggagtcagaatcagttggggaacaatgaacttcatgtcaagttcttgactcggttttctcaattggagaatgtagttactcactttgaggaattggctgggagcagagagttatgttcatctcttgttccatagcacttctcctaaagctgatttgatttgccagtgtttcagttgtataaaacatttcaataggcatccttatcagtaaaattcccacttccttttacttttacccttagatatttaatcttcaattgtcaaaatctcgtgtgtgtgtgtgtttccaggtttgaacgtaagtacaagatctgatcgttgacaatgtttgtatacattacttctgcctagtgtaaagacccctgagatgtacgcatatttttcaaaatgtgtttttcctatgtaactaactgtatataccaaaggaaactgatcggtaattagccaatcataattaaaataatataatgtaattaaaatatacaaatatataattataaaagtaatatttaaataaaaaatgtgttac
>Jupunba_limae_Iganci_261@NODE_1_length_2151_cov_143.782064
ttttgtaaaatactcaatagtttcattaataacaatttttatcttaagaagtgaacatacattcaaatttagtctaccaacaataatcaaaccaatggtattaatttctctcatttttgatttattgttaattagccaaactgagcaaataaacttagccaaactgataaaaaatcaaaccaaattgattggtagactgaacaaataggtcagcaatgtcctaaaaccggttgatttggttttgtccaaaaccaaacctaaaggaacctatgaacacccacaagacgtgcacacatttagacacaagacttctgatttgttcaatatgatttgaaaattaaccaatggaattaatttctctcatttttttatttattgttaagtagtgaacaaaacttaatccatgtcagtgccaactatttttatctttttcctgcagccagaccactatacctgatatggatgcgacgaccttgaagtttttggtttcagttactcataatttaaaaggttctgaggacaaagtaattaaggaccattgcattacccttttgggtgaagtcctacagataatctcaaatctcagacatctgtactcatcaaatggtattgaagaagccatcttggagattgaaaatacctttgtctccgggccaacagcatctgatgtctgcttgtacaaatgcaaaccacatttggctcaattcatggcaggactcatccacacagaattatcagaaactgatgatgatgattcaaagaactgtgctgttctaaacttgtttcacatgctcttgaaagagaagcactgggccttcattcacttggcactaacagcgttcggatattttgccatgcacaccaagtacaacaagctatggaggttcgttccacctgacgcagccctttcatatgatatagcttcaggagcagaatcagaccaagatagatttacagaggagatcaaagcatttcttaacaagggaatggctcttctttcaattacaccaaacactgaacagcttgagttgcttgcaagagaaggtctagtgctgaagcaaatgctccataaaatacccaaaattgctgaagtagaagaggtaaaatgtgagggcatggaagttgatgatgatgatcataataataactgttcgaataataagaaaaggaaacttggagatgggattatcaaaggtgtggaattgcttaagagtggtttgaaaattattggggatggtctttctcaatggagtcagaatcagttggggaacaatgaacttcatgtcaagttcttgactcagttttctcaattggagaatgtagttactcactttgaggaattggctgggagcagagagttatgttcatctcttgttccatagcacttctcctaaagctgatttgattagccagtgtttcagttgtataaaacttttcaataggcatccttatcagtaaaattcctactcccttttacttttacccttagatatttaatcttcaattgtcaatatctt--gtgtgtgtgtgtttccaggtttgaacgtaagtacaagatctgatcgttgacaatgtttgtatacattacttctgcctagtgtggagacccctgagatgtacgcatatttttcaaaatgtgtttttcctatgtaactaactgtatataccaaaggaaactgatcggtaattagccaatcataattaaaataatataatgtaattaaaatatacatatatataattataaaagtaatatttaaataaaaaatgtgttac
>Jupunba_longipedunculata_Cardona_2682@NODE_1_length_1464_cov_150.044701
---------------------------------------------------------------------------------------------------------------------------------------------------------cttagccaaactgataaaaaatcaaaccaaattgattggtagactgaacaaataggtcagcaatgtcctaaaaccggttgatttggtttagtccaaaaccagacctaaaggaacctatgaacacccacaagacgtgcacacatatagacacaagacttctgatttgttcaatatgatttgaaaattaaccaatggaattaatttctctcttttttttatttattgttaagtagtaaacaaaacttaatccatgtcagtgccaactatttttatctttttcctgcagccaaaccagtatacctgatattgatgcgacgaccttgaagtttttggtttcagttactcataatttaaaaggttctgaggacaaagtaattaaggaccattgcattacccttttgggtgaagtcctacagataatctcaaatctgagacatctgtactcatcaaatggtattgaagaagccatctcggagattgaaaatacctttgtctcagggccaacagcatctgatgtctgcttgtacaaatgcaaaccacatttggctcaattcatggcaggactcatccacacagaattatcagaaactgatgatcatgattcaaagaactgtgctgttctaaacttgtttcacatgctcttgaaagagaagcactgggccttcattcacttggcactaacagcgttcggatattttgccatgcacaccaagtacaacaagctatggaggttcgttccacctgacgcagccctttcatatgatatagcttcaggagcagaatcagaccaagatagatttacagaggatatcaaagcatttcttaacaagggaatggctcttctttcaattgcaccaaacactgaacagcttgagttgcttgcaagagaaggtctagtgctgaagcaaatgctccataaaatacccaaaattgctgaagtagaagagataaaatgtgagagcatggaagttgatgatgatgatcataataataactgttccaataataagaaaaggaaacttggagatgggattatcaaaggtgtggaattgcttaagagtggtttgaaaattattggggatggtctttctcaatggagtcagaatcagttggggaacaatgaacttcatgtcaagttcttgactcagttttctcaattggagaatgtagttactcactttgaggaattggctgggagcagagagttatgttcatctcttgttccatagcacttctcctaaagctgatttgattagccagtgtttcagttgtataaaacatttcaataggcatccttatcagtaaaattcctactcccttttacttttacccttagatatttaatcttcaattgtcaatatctcgtgtgtgtgtgtgtttccaggtttgaacgt------aagatctgatcgttgacaatgtttgtatacattacttctgcctggtgtgaagacccctgagatg---------------------------------------------------------------------------------------------------------------------------------------------------------------
>Jupunba_nipensis_Mayo_19662@NODE_1_length_1235_cov_44.634715
------------------------------------------------------------------------------------------------------------------------------------------------------------------------------------------------------------------------------------------------------------------taaaggaacctatgaacacccacaagacgtgcacacatttagacacaagctttctgatttgttcaatatgatttgaaaattaaccaatggaattaatttctctcatttttttatttattgttaagtagtgaacaaaacttaatccatgtcagtgccaactatttttatctttttccggcagccataccactatacctgatatggatgcgacgaccttgaaggttttggtttcagttactcataatttaaatggttctgaggacaaagtaattaaggaccattgcattacccttttgggtgaagtcctacagataatctcaaatctgagacatctgtactcatcaaatggtattgaagaagccatcttggagattgaaaatacctttgtctcagggccaacagcatctgatgtctgcttgtacaaatgcaaaccacctttggctcaattcatggcaggactcatccacacagaattatcggaaactgatgatgatgattcaaagaactgtgctgttctaaacttgtttcacatgctcttgaaagagaagcactgggccttcattcacttggcactaacagcgttcggatattttgccatgcacaccaagtacaacaagctatggaggttcgttccacctgacgcagccctttcatatgatatagcttcaggagcagaatcagaccaagatagatttacagaggagatcaaagcatttcttaacaagggaatggctcttctttcaattacaccaaacactgaacagcttgagttgcttgcaagagaaggtctagtgctgaagcaaatggtccataaaatacccaaaattgctgaagtagaagaggtaaaatgtgagagcatggaagttgatgatgatgatcataataataactgtttcaataataagaaaaggaaacttggagatgggattatcaaaggtgtggaattgcttaagagtggtttgaaaattattggggatggtctttctcaatggagtcagaatcagttggggaacaatgaacttcatgtcaagttcttgactcagttttctcaattggagaatgtagttactcactttgaggaattggctgggagcagagagttatgttcatctcttgttccataacacttctcctaaagctgatttgattagccagtatttcagttgtataaaacatttcaataggcatccttatcagtaaaattcctactcccttttacttttacccttagatat-------------------------------------------------------------------------------------------------------------------------------------------------------------------------------------------------------------------------------------------------------------------------------------------
>Jupunba_oppositifolia_Liegier_16014@NODE_1_length_1514_cov_142.408490
--------------------------------------------------------------------------------------------------------------------------------------gccaaactgagcaaataaacttagccaaactgataaaaaatcaaaccaaattgattggtagactgaacaaataggtcagcaatgtcctaaagccggttgatttggtttagtccaaaaccaaacctaaaggaacctatgaacacccacaagacgtgcacacatttagacacaagctttctgatttgttcaatatgatttgaaaattaaccaatggaattaatttctctcatttttttatttattgttaagtagtgaacaaaacttaatccatgtcagtgccaactatttttatctttttccggcagccataccactatacctgatatggatgcgacgaccttgaagtttttggtttcagttactcataatttaaaaggttctgaggacaaagtaattaaggaccattgcattacccttttgggtgaagtcctacagataatctcaaatctgagacatctgtactcatcaaatggtattgaagaagccatcttggagattgaaaatacctttgtctcagggccaacagcatctgatgtctgcttgtacaaatgcaaaccacctttggctcaattcatggcaggactcatccacacagaattatcagaaactgatgatgatgattcaaagaactgtgctgttctaaacttgtttcacatgctcttgaaagagaagcactgggccttcattcacttggcactaacagcgttcggatattttgccatgcacaccaagtacaacaagctatggaggttcgttccacctgacgcagccctttcatatgatatagcttcaggagcagaatcagaccaagatagatttacagaggagatcaaagcatttcttaacaagggaatggctcttctttcaattacaccaaacactgaacagcttgagttgcttgcaagagaaggtctagtgctgaagcaaatgctccataaaatacccaaaattgctgaagtagaagaggcaaaatgtgagagcattgaagttgatgatgatgatcataataataactgtttcaataataagaaaaggaaacttggagatgggattatcaaaggtgtggaattgcttaagagtggtttgaaaattattggggatggtctttctcaatggagtcagaatcagttggggaacaatgaacttcatgtcaagttcttgactcagttttctcaattggagaatgtagttactcactttgaggaattggctgggagcagagagttatgttcatctcttgttccataacacttctcctaaagctgatttgattagccagtgtttcagttgtataaaacatttcaataggcatccttatcagtaaaattcctactcccttttacttttacccttagatatttaatcttcaattgtcaatatctcgtgtgtgtgtgtgtttccaggtttgaatgtaagtacaagatctgatcgttgacaatgtttgtatactttacttctgcctagtgtgaagacccctgagatgtacgcatatttttcaaaatgtgtttttcct--------------------------------------------------------------------------------------------------------------------------------a
>Jupunba_oxyphyllidia_Yonker_6157@NODE_1_length_1538_cov_176.091034
----------------------------------------------------------------------------------------------------------------------------------------------------------------------------------------------------ctgaacaaataggtcagcaatgtcctaaaaccggttgatttggtttagtccaaaaccaaacctaaaggaacctatgaacacccacaagacgtgcacacatatagacacaagacttctgatttgttcaatatgatttgaaaattaaccaatggaattaatttctctcatttttttatttattgttaagtagtgaacaaaacttaatccatgtcagtgccaactatttttatctttttcctgcagccagaccagtatacctgatattgatgcgacgaccttgaagtttttggtttcagttactcataatttaaaaggttctgaggacaaagtaattaaggaccattgcattacccttttgggtgaagtcctacagataatctcaaatctgagacatctgtactcatcaaatggtattgaagaagccatcttggagattgaaaatacctttgtctcagggccaacagcatctgatgtctgcttgtgcaaatgcaaaccacatttggctcaattcatggcaggactcatccacacagaattatcagaaactgatgatgatgattcaaagaactgtgctgttctaaacttgtttcacatgctcttgaaagagaagcactgggccttcattcacttggcactaacagcgttcggatattttgccatgcacaccaagtacaacaagttatggaggttcgttccacctgacgcagccctttcatatgatatagcttcaggagcagaatcagaccaagatagatttacagaggagatcaaagcatttcttaacaagggaatggctcttctttcaattacaccaaacactgaacagcttgagttgcttgcaagagaaggtctagtgctgaagcaaatgctccataaaatacccaaaattgctgaagtagaagaggtaaaatgtgagagcatggaagttgatgatgatgatcataataataactgttccaataataagaaaaggaaacttggagatgggattatcaaaggtgtggaattgcttaagagtggtttgaaaattattggggatggtctttctcaatggagtcagaatcagttggggaacaatgaacttcatgtcaagttcttgactcggttttctcaattggagaatgtagttactcactttgaggaattggctgggagcagagagttatgttcatctcttgttccatagcacttctcctaaaactgatttgattagccagtgtttcagttgtataaaacatttcaatagacatccttatctgtaaaattcctactcccttttgcttttacccttagatatttaatcttcaattgtcaaaatctcgtgtgtgtgtgtgtttccaggtttgaacgtaagtacaagatctgatcgttgacaatgtttatatacattacttctgcttagtgtaaagacccctgagatgtacgcatatttttcaaaatgtgtttttcctatttaactaactgtatataccaaaggaaactgatcggtaattagccaatcataattaaaataatataatgtaattaaaatatacaa------------------------------------------a
>Jupunba_villosa_Borges_423@NODE_1_length_1989_cov_176.701883
ttttgtaaaatactcaatagtttcattaataacaatttttatcttaagaagtgaacatacattcaaatttagtctaccaacaataatcaaaccaatggtattaatttctctcatttttgatttattgttaattagccaaactgagcaaataaacttagccaaactgataaaaaatcaaaccaaattgattggtagactgaacaaataggtcagcaatgtcctaaaaccggttgatttggtttagtccaaaaccaaacctaaaggaacctatgaacacccacaagacgtgtacacatttagacacaagacttctgatttgttcaatatgatttgaaaattaaccaatggaattaatttctctcatttttttatttattgttaagtagtgaacaaaatttaatccatgtcagtgccaactatttttatctttttcctgcagccagaccactatacctgatatggatgcgacgaccttgaagtttttggtttcagttactcataatttaaaaggttctgaggacaaagtaattaaggaccattgcattacccttttgggtgaagtcctacagataatctcaaatctcagacatctgtactcatcaaatggtattgaagaagccatcttggagattgaaaatacctttgtctcagggccaacagcatctgatgtctgcttgtacaaatgcaaaccacatttggctcaattcatggcaggactcatccacacagaattatcagaaattgatgatgatgattcaaagaactgtgctgttctaaacttgtttcacatgctcttgaaagagaagcactgggccttcattcacttggcactaacagcgttcggatattttgccatgcacaccaagtacaacaagctatggaggttcgttccacctgacgcagccctttcatatgatatagcttcaggagcagaatcagacgaagatagatttacagaggagatcaaagcatttcttaacaagggaatggctcttctttcaattacaccaaacactgaacagcttgagttgcttgcaagagaaggtctagtgctgaagcaaatgctccataaaatacccaaaattgctgaagtagaagaagtaaaatgtgagggcatggaagttgatgatgatgatcataataataactgttccaataataagaaaaggaaacttggagatgggattatcaaaggtgtggaattgcttaagagtggtttgaaaattattggggatggtctttctcaatggagtcagaatcagttggggaacaatgaacttcatgtcaagttcttgactcagttttctcaattggagaatgtagttactcactttgaggaattggctgggagcagagagttatgttcatctcttgttccatagcacttctcctaaagctgatttgattagccagtgtttcagttgtataaaacatttcaataggcatccttatcagtaaaattcctactcccttttacttttacccttagatatttaatcttcaattgtcaatatcttgtgtgtgtgtgtgtttccaggtttgaacgtaagtacaagatctgatcgttgacaatgtttgtatacattacttctgcctagtgtggagacccctgagatgtacgcatatttttcaaaatgtgtttttcctatgtaactaactctatataccaaaggaaactgatcggtaattagccaatcataattaaaataatataatgtaattaaaatatacatatatataattataaaagtaatatttaaataaaaaatgtgttat
>Punjuba_callejasii_Daly_5935@NODE_1_length_1525_cov_30.330110
------------------------------------------------------------------------------------------------------------------------------------------------------------------------------------------------------------------------------------------tttggtttagtccaaaaccatacctaaaggaacctatgaacacccacaagacgtgcacacatatagacacaagacttctgatttgttcaatatgatttgaaaattaaccaatggaattaatttctctca-ttttttatttattgttaagtagtgaacaaaacttaatccatgtcagtgccaactattcttatctttttcctgcagccagaccagtatacctgatattgatgcgacgaccttaaagtttttggtttcagttactcataatttaaaaggttctgaggacaaagtaattaacgaccattgcattacccttttgggtgaagtcctacagataatctcaaatctgagacatctgtactcatcaaatggtattgaagaagccatcttggagattgaaaatacctttgtctcagggccaacagcatctgatggctgcttgtacaaatgcaaaccacatttggctcaattcatggcaggactcatccacacagaattatcagaaactgatgatgaagattcaaagaactgtgctgttctaaacttgtttcacatgctcttgaaagagaagcactgggccttcattcacttggcactaacagcgttcggatattttgccatgcacaccaagtacaacaagctatggaggttcgttccacctgacgcagccctttcatatgatatagcttcaggagcagaatcagaccaagatagatttacagaggagatcaaagcatttcttaacaagcgaatggctcttctttcaattacaccaaacactgaacagcttgagttgcttgcaagagaaggtctagtgctgaagcaaatgctccataaaatacccaaaattgctgaagtagaagaggtaaaatgtgagagcatggaagttgatgatgatgatcataataataactgttccaataataagaaaaggaaacttggagatgggattatcaaaggtgtggaattgcttaagagtggtttgaaaattattggggatggtctttctctatggaatcagattcagttggggaacaatgaacttcatgtcaagttcttgactcagttttctcaattggagactgtagttactcactttgaggaattggctgggagcagagagttatgttcatctcttgttccatagcacttctcctaaagctgatttgattagccagtgtttcagttgtataaaacatttcaataggcaaccttatcagtaaaattcctactcccttttacttttacccttagatattttatcttcacttgtcaaaatctc--gtgtgtctgtgtttccaggtgtgaacgtcaggacaagatctgatcgttgacaatgtttgtatacattacttctgcctagtgtgaagacccctgagatgtacgcatatttttcaaaatgtgtttttcctatgtaactaactgtatataccaaaggaaactgatcggtaattagccaatcataatgaaaataatataatgtaattaaaatatacaaatatataattataaaagtaatattta----------------a
>Punjuba_killipii_Palodorios_6252@NODE_1_length_1441_cov_122.313783
------------------------------------------------------------------atttagtctaccaacaaaaatcaaaccaatggtattaatttctctcattt-----------------------------------------------------------------------------------------taggtcagcaatgtcctaaaaccggttgatttggtttagtccaaaaccatacctaaaggaacctatgaacacccacaagacgtgcacacatatagacacaagacttctgatttgttcaatatgatttgaaaattaaccaatggaattaatttctctca-ttttttatttattgttaagtagtgaacaaaacttaatccatgtcggtgccaactattcttatctttttcctgcagccagaccagtatacctgatattgatgcgacgaccttaaagtttttggtttcagttactcataatttaaaaggttctgaggacaaagtaattaaggaccattgcattacccttttgggtgaagtcctacagataatctcaaatctgagacatctgtactcatcaaatggtattgaagaagccatcttggagattgaaaatacctttgtctcagggccaacagcatctgatggctgcttgtacaaatgcaaaccacatttggctcaattcatggcaggactcatccacacagaattatcagaaactgatgatgatgattcaaagaactgtgctgttctaaacttgtttcacatgctcttgaaagagaagcactgggccttcattcacttggcactaacagcgttcggatattttgccatgcacaccaagtacaacaagctatggaggttcgttccacctgacgcagccctttcatatgatatagcttcaggagcagaatcagaccaagatagatttacagaggagatcaaagcatttcttaacaagggaatggctcttctttcaattacactaaacactgaacagcttgagttgcttgcaagagaaggtctagtgctgaagcaaatgctccataaaatacccaaaattgctgaagtagaagaggtaaaatgtgagagcatggaagttgatgatgatgatcataataataactgttccaataataagaaaaggaaacttggagatgggattatcaaaggtgtggaattgcttaagagtggtttgaaaattattggggatggtctttctctatggaatcagattcagttggggaacaatgaacttcatgtcaagttcttgactcagttttctcaattggagaatgtagttactcactttgaggaattggctgggagcagagagttatgttcatctcttgttccatagcacttctcctaaagctgatttgattagccagtgtttcagttgtataaaacatttcaataggcatccttatcagtaaaactcctactcccttttacttttacccttagatattttatcttcacttgtcaaaatctcg----tgtgtgtgtttccaggtgtgaacgcaagtacaagatctgatcgttgacaatgtttgtatacattacttctgcctagtgt-------------------------------------------------------------------------------------------------------------------------------------------------------------------------------
>Punjuba_lehmannii_Escobar_7465@NODE_1_length_1583_cov_130.128818
---------------------------------------------------------------------------------------------------------------------------------acttagccaaactgatcaaataaacttaaccaaactgataaaaaatcaaaccaatggtattaatttctctcat-tttaggtcagcaatgtcctaaaaccggttgatttggtttagtccaaaaccatacctaaaggaacctatgaacacccacaagacgtgcacacatatagacacaagacttctgatttgttcaatatgatttgaaaattaaccaatggaattaatttctctca-ttttttatttattgttaagtagtgaacaaaacttaatccatgtcggtgccaactattcttatctttttcctgcagccagaccagtatacctgatattgatgcgacgaccttaaagtttttggtttcagttactcataatttaaaaggttctgaggacaaagtaattaaggaccattgcattacccttttgggtgaagtcctacagataatctcaaatctgagacatctgtactcatcaaatggtattgaagaagccatcttggagattgaaaatacctttgtctcagggccaacagcatctgatggctgcttgtacaaatgcaaaccacatttggctcaattcatggcaggactcatccacacagaattatcagaaactgatgatgatgattcaaagaactgtgctgttctaaacttgtttcacatgctcttgaaagagaagcactgggccttcattcacttggcactaacagcgttcggatattttgccatgcacaccaagtacaacaagctatggaggttcgttccacctgacgcagccctttcatatgatatagcttcaggagcagaatcagaccaagatagatttacagaggagatcaaagcatttcttaacaagggaatggctcttctttcaattacactaaacactgaacagcttgagttgcttgcaagagaaggtctagtgctgaagcaaatgctccataaaatacccaaaattgctgaagtagaagaggtaaaatgtgagagcatggaagttgatgatgatgatcataataataactgttccaataataagaaaaggaaacttggagatgggattatcaaaggtgtggaattgcttaagagtggtttgaaaattattggggatggtctttctctatggaatcagattcagttggggaacaatgaacttcatgtcaagttcttgactcagttttctcaattggagaatgtagttactcactttgaggaattggctgggagcagagagttatgttcatctcttgttccatagcacttctcctaaagctgatttgattagccagtgtttcagttgtataaaacatttcaataggcatccttatcagtaaaactcctactcccttttacttttacccttagatattttatcttcacttgtcaaaatctcg----tgtgtgtgtttccaggtgtgaacgcaagtacaagatctgatcgttgacaatgtttgtatacattacttctgcctagtgtgaagaccc--gagatgtacgcatatttttcaaaatgtgtttttcctatgtagctaactgtatataccaaaggaaactgatcggtaattag-------------------------------------------------------------------------------------
>Punjuba_racemiflora_Jimenez_Soares_3626@NODE_1_length_1713_cov_159.711491
----------------atagtttcattaataacaatttttatcttcagaagtgaacatacattcaaatttagtctaccaacaaaaatcaaaccaatggtattaatttctctcatttttgatttattgttaattagccaaactgagcaaataaactttcccaaactgat-taaaatcaaaccaaattgattggtagactgaacaaataaatcagcaatgtcctaaaacccgttgatttggtttagtccaaaaccaaacgtaaaggaacctatgaacacccacaagacgtgcacacatatagacacaagacttctgatttgttcaatatgatttgaaaattaaccaatggaattaatttctctca-ttttttattttttgttaagtagtgaacaaaacttaatccatgtcagtgccaactattcttatctttttcctgcagccagaccagtatacctgatattgatgcgacgaccttaaagtttttggtttcagttactcataatttaaaaggttctgaggacaaagtaattaaggaccattgcattacgcttttgggtgaagtcctacagataatctcaaatctgagacatctgtactcatcaaatggtattgaagaagcgatcttggagattgaaaatacctttgtctcggggccaacagcatctgatggctgtttgtacaaatgcaaaccacatttggctcaattcatggcaggactcatccacacagaattatcagaaactgatgatgatgattcaaagaactgtgctgttctaaacttgtttcacatgctctggaaagagaagcactgggccttcattcacttggcactaacagcgttcggatattttgccatgcacaccaagtacaacaagctatggaggttcgttccacctgacgcagccctttcatatgatatagcttcaggagcagaatcagaccaagatagatttacagaggagatcaaagcatttcttaacaagggaatggctcttctttcaattacaccaaacactgaacagcttgagttgcttgcaagagaaggtcttgtgctgaagcaaatgctccataaaatacccaaaattgctgaagtagaagaggtaaaatgtgagagcatggaagttgatgatgatgatgatgatgataactgttccaataataagaaaaggaaacttggagatgagattatcaaaggtgtagaattgcttaagagtggtttgaaaattattggggatggtctttctctatggaatcagaatcagttggggaacaatgaacttcatgtcaagttcttgactcagttttctcaattggagaatgtagtgactcactttgaggaattggctgggagcagagagttatgttcatctcttgttccatagcacttctcctaaagctgatttgattagccagtgtttcagttgtataaaacatttcaataggcatccttatcagtaaaattcctactcccttttacctttacccttagatatttaatcttcacttgtcaaaatctc--------gtgtgtttccaggtgtgaacgtaagtacaagatctgatcgttgacattgtttgtatacattacttctgcctagtgtgaagacccctgagatatacgcatatttttcaaaatgtgtttttcctatgtaactaactgtatataccaaaggaaactgatcggtaattagccaatcataattaaaataatataatgtaattaaaatatacaaat----------------------------------------a
>_R_Afrocalliandra_redacta_Germishuizen_5585@NODE_1_length_1485_cov_251.704545
--------------------------------------------------------------------------------------------------------------------------------------------------------------------------------------------------------------------------tccacaaaccagttggtttggtttagttcaaaatcagatctaaagaaccctatgaacacccatttgacgtacacacatatggacacaagacttctgatttattcaatctgattcaatattttaccttcggaattaatttctctca-ttt-----------------------ctattgttaatccattttagtgccaacgattcttaccttttccctgcagccaaaccagtatacctgatactgatgcaaggaccttaaagtttttgatttcatttactcataatttaaaaggttctgaggacaaagtaattaaggaccattatattacccttctgggtgaagttctacagataatctcaaatttgagacatctgtactcatcaaatggtattgaagaagccatattggagattgaaaatacctttgtctcatggccaacagcatctgatggctgcttgtttaaatgcaaacctcatttggctcaattcatggcaggccttatccacacagaattatcagaaactgatgatgatgatcgaaagaactgtgctgttctaaacttgtttcacatgctcttgaaagagaaacactgggccttcatccatttagcattaacagcgtttggttatttcgccatgcataccaagtacaacaagctatggaggttcgttccacctgatgcagccctttcatatgatgtagcttcaggaacagaatcagaccaagacggattcacagaagagatcaaggcgtttcttaacaaggaaatggctcttctttcaatcacgccaaccaccgaagagcttgagcttcttgcaagagaaggtctagtgctgaggcaaatggttcataaaatatgcgaaattgctgaagtggaagagccaaaatgtgagaagatggaagttgatgatgatg------atgataactgttccaataataagaaaaggaaacttggagatgggatcatcaaaggtgtggaattgcttaagagtggtttgaagattattggggatggtctttctcagtggaatcaaaatcagtttgggaacaatgaacttcaatacaagttcttgactcagttttctcaactggagaatgtagtttcccactttgaggaattggctgggagcagagagttatgtccatctcttgtt-cagagcactacttctgaagc-----tgattagccagtgtttaaattgtatgaaa---ttatcaatacatacttgtcagtaaaatgccttctccttttcacttttatcctta----------ctccatttgtaaaaatctcgggcgggtgtgttt--------------------tcaagatctgatctttggcaatgtttgtttaccatagttctgcctagtgtgaagactccagaggtgtacacatacttctcaaaatctgccattgtt--------taacttcgtttttttgga------------------------------------------------------------------------------------------------------a
>_R_Albizia_adinocephala_FHO33_88@NODE_1_length_1848_cov_169.822699
-------aaatactcgatagtttcatgaataacaatttttatctcaagaagtgaacatacattcaaatttagtctactaacaaaaatcaaatcaatggtgttaatttctctcatttttgatttgttgttaattaggaaaactgaacaaataaaattagccaaactgatcaaaaatcaaaccaaattgattggtagactgaccaaataggtcagcaatgtcctaaagccggttgatttggtttagtccaaaaccaaacctacaggaacctatgaacacccacaagacgagcacacatatagacacatggcttctgatttgttcaatatgatttgaaaattaaccaatggaattaatttctctca-tttttt---------------gtgaacaaaacttaatccatgtcagtgccaactattctt-ttgttttcctgcagccagaccagtgtacctgatattgatgcgacgaccttaaagtttttggtttcagttactcataatttaaaatgttctgatgacaaagtaatcaaggaccattacattacccttttgggtgaagtcctacagataatctcaaatcttagacatctgtactcatcaaatggcattgaagaagccatcttggagattgaaaatacctttgtctcagggccaacagcatctgatggctgcttgtgcaaatacaaaccacatttggctcaattcatggcaggactcatccacacagaattatcagaaactgatgatgatgattcaaagaactgtgctgttctaaacttgtttcacatgctcttgaaagagaagcactgggccttcattcacttggcactgacatcgttcggatattttgccatgcacaccaagtacaacaagctatggaggtttgttccacccgacgcagccctttcatatgatatagcctcaggagcagaatcagaccaagatagatttacagaggagatcaaagcatttcttaacaagggaatggctcttctttcaattacaccaaacactgaacagcttgagttgcttgcaagagaaggtctagtgctgaaacaaatgctccttaaaatacccaaaattgctgatgtagaagaggtaaaatgtgagagcatggaagttgatgacaatgatcataataataactgttccaataataagaaaaggaaacttggagatgggattatcaaaggtgtggaattgcttaagagtggtttgaagattattggggatggtctttctcaatggaatcagaatcagttggggaacaatgaacttcatgtcaagttcttgactcagttttatcaattggagaatgtagttactcactttgaggatttggctgggagcagagagttatgttcatctcttgttccatagcacttctcctaaagctgatttgattagccagtgtttcggttgtataaaaaatttcaataggcatcctta-------------tattcccttttacttttagcattagatatttttctttcacttgtcaaaatctc--------gtgtgttcccaggtgtgaacgtaagtacaagatctgatcgttgacaatgtgtgtatacaatacttctgcctagtgggaagacccctgagatgta-gcatatttttcaaaatttgtttttcctatgtaactaactgtatataccaaaagaaactgatcggtcgttagccaatcataattaaaata---------------------taaatatataattataaaagtaatatttaaataaaaaatgtgttag
>_R_Albizia_coripatensis_Hughes_2433@NODE_1_length_1733_cov_283.373792
ttttgtaaaatactcaatagtttcatgaataacaatttttatcttaagaagtgaacatacattcaaatttagtctaccgacaaaaatcaaaccaatggtgttaatttctctcatttttgatttgttgttaattaggcaaactgaacaa--aaaattagccaaactgatcaaaaatcaaaccaaattgattggtagactgaccaaataggtcagcaatgtcctaaagccgggtgatttggtttagtccaaaaccaaacctaaaggaacctatgaacacccacaagacgtgcacacatatagacacatgacttctgatttgttcaatatgatttgaaaattaaccaatggaattaatttctctca-ttttttatttattgttaattagtgaacaaaacttaatccatgtcagtgccaactattcttatgtttttcctgcagccagaccagtatatctgatattgatgcgacgaccttaaagtttttggtttcagttactcataatttaaaaggttctgaggacgaagtaattaaggaccattacattacccttttgggtgaagtcctacagataatctcaaatcttagacatctgtactcatcaaatggtattgaagaagccatcttggagattgaacatacctttgtctcagggccaacagcatctgatagctgcttgtacaaatgcaaaccacatttggttcaattcatggcaggactcatccacacagaattatcagaaactgatgatgatgattcaaagaactgtgctgttctaaacttgtttcacatgctcttgaaagagaagcactgggccttcattcacttggcactaacatcgttcggatattttgccatgcacaccaagtacaacaagctatggaggttcgttccacccgatgcagccctttcatatgatatagcctcaggagcagaatcagaccaagatagatttacagaggcgatcaaagcatttcttaacaagggaatggctcttctttcaattacaccaaacactgaacagcttgagttgcttgcaagagaaggtctagtgctgaagcaaatgctccataaaatacccaaaattgctgaagtagaagaggtaaaatgtgagagcatggaagttgatgatgatgatcataataataactgttccaataataagaaaaggaaacttggagatgggattatcaaaggtgtggaattgcttaagagtggtttgaagattattggggatggtctttctcaatggaatcagaatcagttggggaacaatgatcttcatgtcaagttcttgactcatttttctcaattggagaatgtagttactcactttgaggaattggctgggagcagagagttatgttcatctcctgttccatagcatttctcctaaaactgatttgattagccagtgtttcggttgtataaaaaatttcaataggcatccttatcagtaaaattcctactcccttttacttttagccttggatattttaccttcacttgtcaaaatctcg----tgtgtgtgtttccaggtgtgaacgtaagtacaaggtctgatcgttgacgatgtctgtatacaatacttctgcctagtgggaagacccttgagatgta-gcatattttgcaaaatgtgtttttcctatgtaactaactgtatataccaaaggaaactgatgggtaactagcaaatcataattaaaata---------------------taaatatataattataaa---------------------------g
>_R_Albizia_edwallii_Dalmaso_272@NODE_1_length_1274_cov_9.821165
---------------------------------------------------------------------------------------------------------------------------------------------------------------------------------------------------------------------------------------------------------------------------------------------------------------------------------------------aaaattaaccaatggaattaatttctctca-ttttttatttattgttaattagtgaacaaaacttaatccatgtcagtgccaactattcttatgtttttcctgcagccagaccagtatatctgatattgatgcgacgaccttaaagtttttggtttcggttgctcataatttaaaaggttccgaggacgaagtaattaaggaccattacattacccttttgggtgaagtcctacagataatctcagatcttagacatctgtactcatcaaatggtattgaagaagccatcttgcagattgaaaatacctttgtctcagggccaacagcatctgatagctgcttgtacaaatgcaaaccacatttggctcaattcatggcaggactcatccacacagaattatcagaaactgatgatgatgattcaaagaactgtgctgttctaaacttgtttcacatgctcttgaaagagaagcactgggccttcattcacttggcactaacatcgttcggatattttgccatgcacaccaagtacaataagctatggaggttcgttccaccagacgcagccctttcatatgatatagcctcaggagcagaatcagaccaagatagatttacagaggagatcaaagcatttcttaacaagggaatggctcttctttcaattacaccagacactgaacatcttgagttgcttgcaagagaaggtctggtgctgaagcaaatgctccataaaatacccaaaattgctgaagtagaagaggtaaaatgtgagagcatggaagttgatgatgatgatcgtaataataactgttccaataataagaaaaggaaacttggagatgggattattaaaggtgtgggattgcttaagagtggtttgaagattattggggatggtctttctcaatggaatcagaatcagttggggaacaatgaacttcatgtcaagttcttgactcagttttctcaattggagaatgtagttactcactttgaggaattggctgggagcagagagttatgttcatctcttgttccatagcacttctcctaaagctgatttgattagccagtgtttcggttgtataaaaaatttcaataggcatccttatcagtaaaattcctactcccttttacttttagccttagatattttaccttcacttgtcaaaatctcg------tgtgtatttccaggtgtgaacgtaagtacaagatctgatcgttgacaatgtttgtgtacaatacttctgcctagtgggaagaccctt---------------------------------------------------------------------------------------------------------------------------------------------------------------------
>_R_Albizia_glabripetala_Lewis_1652@NODE_1_length_1366_cov_85.886734
---------------------------------------------------------------------------------------------------------------------------------------------------------------------------------------------------------------------------------------------------------aaccaaacctaaaggaacctatgaacacccacaagacgtgcacacatatagacacatgacttctgatttgttcaatatgatttgaaaattaaccaatggaattaatttctctca-ttttttatttgttgttaattagtgaacaaaacttaatccatgtcagtgccaactattcttatgtttttcctgcagccagaccagtatacctgatattgatgagacgaccttaaagtttttggtttcagttactcataatttaaaaggttctgatgacaaagtaattaaggatcattacattacccttttgggtgaagtcctacagataatctcaaatcttagacatctgtactcatcaaatggcattgaagaagccattttggagattgaaaatacctttgtctcagggccaacagcatctgatggctgcttgtgcaaatacaaaccacatttggctcaattcatggcaggactcatccacacagaattatcagaaactgatgatgatgattcaaagaactgtgctgttctgaacttgtttcacatgctcttgaaagagaagcactgggccttcattcacttggcactaacatcgttcggatattttgccatgcacaccaagtacaacaagctatggaggtttgttccacctaacgcagccctttcatatgatatagcctcaggagcagaatcagaccaagatagatttacagaggagatcaaagcatttcttaacaagggaatggctcttctttcaattacaccaaacactgaacagctcgagttgcttgcaggagaaggtttagtgctgaagcaaatgctccataaaatacccaaaattgctgatgtagaagaggtaaaatgtgagagcatggaagttgatgatgatgatcataataa------ttccaataataagaaaaggaaacttggagatgggattatcaaaggtgtggaattgctcaagagtggtttgaagattattggggatggtctttctcaatggaatcagaatcagttggggaacaatgaacttcatgtcaagttcttgactcagttttctcaattggagaatgtagttactcactttgaggatttggctgggagcagagagttatgttcatctcttgttccatagcatttctcctaaagctgatttgattagccagtgtttcggttgtataaaa-atttcaataggcatccttatcagtaaaattcctactcccttttacttttagccttagatattttactttcacttgtcaaaatctcgtgt-------tttttccaggtgtgaacgtaagtgcaagatctgatcgttgacaatgttggtatacaatacttctgccttgtgggaagacccctgagatgta-gcatattttt--------------------------------------------------------------------------------------------------------------------------------------------------
>_R_Albizia_inundata_Wood_26530@NODE_1_length_1302_cov_2936.392943
-------------------------------------------------------------------------------------------------------------------------------------------------------------------------------------------------------------------------------------------------------------------------------------------------------------------------------------------------------------------ttctctca-ttttttatttgttgttaattagtgaacaaaacttaatccatgtcagtgccaactattcttatgttttccctgcagccagaccagtatacctgatattgatgagacgaccttaaagtttttggtttcagttactcataatttaaaaggttctgatgacgaagtaattaaggaccattacattacccttttgggtgaagtcctacagataatctcaaatcttagtcatctgtactcatcaaatggcattgaagaagccatcttggagattgaaaatacctttgtctcagggccaacagcatctgatggctgcttatgcaaatacaaaccacatttggctcaattcatggcaggactcatccacacagaattatcagaaactgatgatgatgattcaaagaactgtgctgttctaaacttgtttcacatgctcttgaaagagaagcactgggccttcattcacttggcactaacatcgttcggatattttgccatgcacaccaagtacaacaagctatggaggtttgttccacccgacgcagccctttcatatgatatatcctcagaagcagaatcagaccaagatagatttacagaggagatcaaagcatttcttaacaagggaatggctcttctttcaattacaccaaacactgaacagctcgagttgcttgcaggagaaggtttagtgctgaagcaaatgctccataaaatacccaaaattgctgatgtagaagaggtaaaatgtgagagcatggaagttgatgatgatgatcataataataactgttccaataataagaaaaggaaacttggagatgggattatcaaaggtgtggaattgcttaagagtggtttgaagattattggggatggtctttctcaatggaatcagaatcagttggggaacaatgaacttcatgtcaagttcttgactcagttttctcaattggagaatgtagttactcactttgaggatttggctgggagcagagagttatgttcatctcttgttccatagcatttctcctaaagctgatttgattagccagtgtttcggttgtataaaaaatttcaataggcatccttatcggtaaaattcctactcccttttacttttagccttagatattttactttcacttgtcaaaatctcgtgt-------tttttccaggtgtgaacgtaagtgcaagatctgatcgttgacaatgtttgtatacaatacttctgcctagtgggaagacccctgagatgta-gcatatttttcaaaatgtgtctttcctatgtaactaactgtatat--------------------------------------------------------------------------------------------------------------a
>_R_Albizia_sinaloensis_Hughes_1576@NODE_1_length_1509_cov_93.461592
----------------------------------------------------------------------------------------------------------------------------------------caaactgaacaaataaagttagccaaactgatcaaaaatcaaaccaaattgattggtagactgacctaa-------------tcctaaagccggttgatttggtctagtccaaaaccaaacctaaaggaacctatgaacacccacaagacgagcacacatatagacacatggcttctgatttgttcaatatgatttgaaaattaaccaatggaattaatttctctca-tttttt---------------gtgaacaaaacttaatccatgtcagtgccaactattcttttgtttttcctgcagccagaccagtgtacctgatattgatgcgacgaccttaaagtttttggtttcagttactcataatttaaaaggttctgatgacaaagtaattaaggaccattatattacccttttgggtgaagtcctacagataatctcaaatattagacatctgtactcatcaaatggcattgaagaagccatcttggagattgaaaatacctttgtctcagggccaacagcatctgatggctgcttgtgcaaatacaaaccacatttggctcaattcatggcaggactcatccacacagaattatcagaaactgatgatgatgattcaaagaactgtgctgttctaaacttgtttcacatgctcttgaaagagaagcattgggccttcattcacttggcactgacatcgttcggatattttgccatgcacaccaagtacaacaagctatggaggtttgttccacccgatgcggccctttcatatgatacagcctcaggagcagaatcagaccaagatagatttacagaggagatcaaagcatttcttaacaagggaatggctcttctttcaattgcaccaagcactgaacagcttgagttgcttgcaagagaaggtctagtgctgaaacaaatgctccataaaatacccaaaattgctgatgtagaagaggtaaattgtgagagcatggaagttgatgatgatgatcataataataactgttccaataataagaaaaggaaacttggagatgggattatcaaaggtgtggaattgcttaagagtggtttgaagattattggggatggtctttctcaatggaatcagaatctgttggggaacaatgaacttcatgtcaagttcttggctcagttttctcaattggagaatgtagttactcactttgaggatttggctgggagcagagagttatgttcatcacttgttccatagcacttctcctaaagctgatttgattagccagtgtttcggttgtataaaaaatttcaataggcatcctta-------------tatgcccttttacttttagccttggatattttactttcacttgtcaaaatctc--------gtgtgttttcaggtgtgaacgtaagtacaagatctgatcgttgacaatgtgtgtatacaatacttctgcctagtgggaagacccccgagatgta-gcatatttttcaaaatttgtttttcctatgtaactaactgtataaaccaaaggaaactgatcggtcattagcc-----------------------------------------------------------------------------------
>_R_Albizia_subdimidiata_var_subdimidiata_Ferreira_210@NODE_1_length_1507_cov_333.444056
----------------------------------------------------------------------------------------------------------------------------------------------------------------------------------accaaattgattggtagactgaccaaataggtcagcaatgtcctaaagccggttgatttggtttagtccaaaaccaaacctaaaggaacctatgaacacccacaagacgtgcacacatatagacacatgacttctgatttgttcaatatgatttgaaaattatccaatggaattaatttctctca-ttttttatttgttgttaattagtgaacaaaacttaatccatgtcagtgccaactattcttatgttttccctgcagccagaccagtatacctgatattgatgagacgaccttaaagtttttggtttcagttactcataatttaaaaggttctgatgacaaagtaattaaggaccattacattacccttttgggtgaagtcctacagataatctcaaatcttagacatctgtactcatcaaatggcattgaagaagccatcttggagattgaaaatacctttgtctcagggccaacagcatctgatggctgcttgtgcaaatacaaaccacatttggctcaattcatggcaggactcatccacacagaattatcagaaactgatgatgatgattcaaagaactgtgctgttctaaacttgtttcacatgctcttgaaagagaagcactgggccttcattcacttggcactaacatcgttcggatattttgccatgcacaccaagtacaacaagctatggaggtttgttccacccgacgcagccctttcatatgatatagcctcaggagcagaatcagaccaagatagatttacagaggagatcaaagcatttcttaacaagggaatggctcttctttcaattacaccaaacactgaacagctcgagttgcttgcaagagaaggtttagtgctgaagcaaatgctccataaaatacccaaaattgctgatgtagaagaggtaaaatgtgagagcatggaagttggtgatgatgatcataataataactgttccaataataagaaaaggaaacttggagatgggattatcaaaggtgtggaattgcttaagagtggtttgaagattattgaggatggtctttctcaatggaatcagaatcagttggggaacaatgaacttcatgtcaagttcttgactcagttttctcaattggagaatgtagttactcactttgaggatttggctgggagcagagacttatgttcatctcttgttccatagcatttctcctaaagctgatttgattagccagcgtttcggttgtataaaaaatttcaataggcatccttatcagtaaaattcctactcccttttacatttagccttagatattttactttcacttgtcaaaatctcg--------tgtatttccaggtgtgaacgtaagtgcaagatctgatcgttgacaatgtttgtatacaatacttctgcctagtgggaagacccctgagatgtc-gcatatttttcaaaatgtgtttttcctatgtaactaactgtatatacgaaaggaaactgatcagtcattagcca---------------------------------------------------------------------------------t
>_R_Albizia_tomentosa_Hughes_648@NODE_1_length_1728_cov_117.745003
---------------aatagttccgtgaataacaatttttatctcaagaagtgaacatacattcaaatttagtctactaacaaaaatcaaaccaatggtgttaatttctctcatttttgattcgttgttaattaggcaaactgaacaaataaagttagccaaactgatcaaaaatcaaaccaaattgattggtagactgaccaaataggtcagcaatgtcctaaagccggttgatttggtctagtccaaaaccaaacctaaaggaacctatgaacacccacaagacgagcacacatatagacacatggcttctgatttgttcaatatgatttgaaaattaaccaatggaattaatttctctca-tttttt---------------gtgaacaaaacttaatccatgtcagtgccaactattcttttgtttttcctgcagccagaccagtgtacctgatattgatgcgacgaccttaaagtttttggtttcagttactcataatttaaaaggttctgatgacaaagtaattaaggaccattatattacccttttgggtgaagtcctacagataatctcaaatcttagacatctgtactcatcaaatggcattgaagaagccatcttggagattgaaaatacgttcgtctcagggccaacagcatctgatggctgcttgtgcaaatacaaaccacatttggctcaattcatggcaggactcatccacacagaattatcagaaactgatgatgatgattcaaagaactgtgctgttctaaacttgtttcacatgctcttgaaagagaagcactgggccttcattcacttggcactgacatcgttcggatattttgccatgcacaccaagtacaacaagctatggaggtttgttccacctgatgcggccctttcatatgatacagcctcaggagcagaatcagaccaagatagatttacagaggagatcaaagcatttcttaacaagggaatggctcttctttcaattgcaccaagcactgaacagcttgagttgcttgcaagagaaggtctagtgctgaaacaaatgctccataaaatacccaaaattgctgatgtagaagaggtaaattgtgagagcatggaagttgatgatgatgatcataataataactgttccaataataagaaaaggaaacttggagatgggattatcaaaggtgtggaattgcttaagagtggtttgaagattattggggatggtctttctcaatggaatcagaatcagttggggaacaatgaacttcatgtcaagttcttggctcagttttctcaattggagaatgtagttactcactttgaggatttggctgggagcagagagttatgttcatctcttgttccatagcacttctcctaaagctgatttgattagctagtgtttcggttgtataaaaaatttcaataggcatcctta-------------tatgcccttttacttttagccttagatattttactttcacttgtcaaaatctc--------gtgtgtttccaggtgtgaacgtaagtacaagatctgatcgttgacaatgtgtgtatacaatacttctgcctagtgggaagacccccgagatgta-gcatatttttcaaaatttgtttttcctatgtaactaactgtataaaccaaaggaaactgatcggtcattagccaatcataattaaaata---------------------taaatatataattataaaagtaatatttaaataaaaaatgtgttat
>_R_Balizia_elegans_Iganci_870@NODE_1_length_1847_cov_152.727119
ttttgtaaaatactcaatagtttcattaataacaatttttatcttaagaagtgaacatacattcaaatttagtctaccaacaaaaatcaaaccaatggtattaatttctctcatttttgatttattgttaattagccaaactgagcaaataaacttagccaaactgataaaaaataaaagcaaattgattggtagactgaacaaataggtcagcaatgtcctaaaaccggttgatttggtttaggccaaaaccaaacctaaaggaacctatgaacacccacaagacgggcacacatatagacacaagacttctgatttgttcaatatgatttgaaaattaaccaatggaattaatttctctca-ttttttatttattgttaagtagtgaacaaaacttaatccatgtcagtgccaactatttttatctttttcctgcagccagaccagtatacctgatattgatgcgacgaccttgaagtttttggtttcagttactcataatttaaaaggttctgaggacaaagtaattaaggaccattgcattacccttttgggtgaagtcctacagataatctcaaatctgagacatctgtactcatcaaatggtattgaagaagccatcttggagattgaaaatacctttgtctcagggccaacagcatctgatgtctgcttgtacaaatgccaaccacatttggctcaattcatggcaggactcatccacacagaattatcagaaactgatgatgatgattcaaagaactgtgctgttctacacttgtttcacatgctcttgaaagagaagcactgggccttcattcacttggcactaacagcgtttggatattttgccatgcacaccaagtacaacaagctatggaggttcgttccacctgacgcagccctttcatatgatatagcttcaggagcagaatcagaccaagatagatttacagaggagatcaaagcatttcttgacaagggaatggctcttctttcaattacaccaaacactgaacagcttgagttgcttgcaagagaaggtctagtgctgaagcaaatgctccataaaatacccaaaattgctgaagtagaagacgtaaaatgtgagagcatggaagttgatgatgatgatcataataataactgttccaataataagaaaaggaaacttggagatgggattatcaaaggtgtggaattgcttaagagtggtttgaaaattattggggatggtctttctcaatggagtcagaatcagttggggaacaatgaacttcatgtcaagttcttgactcggttttctcaattggagaatgaagttactcactttgaggaattggctgggagcagagagttatgttcatctcttgttccatagcacttctcctaaagctgatttgattagccagtgtttcagttgtataaaacatttcaatagacatccttatcagtaaaattcctactcccttttacttttacccttaaatatttaaccttcaattgtcaaaatctc--gtgtgtgtgtgtttccaggtttgaacgaaagtacaagatgtgatcgttgacaatgtttgtatacattacttctgcttagtgtaaagaccc--gagatgtacgcatatttttcaaaatgtgtttttcctacgtaactaactgtatacaccaaaggaaactgatcggtaattagccaatcataattaaaataatataatgtaattaaaatatacaaatatataattataa----------------------------a
>_R_Balizia_leucocalyx_Aguilar_1939@NODE_1_length_2051_cov_185.595745
ttttgtaaaatattcaatagtttcattagtaacaatttttatcttaagaagtgaacatacattcaaatttagtctaccaacaaaaatcaaaccaatggtattaatttctctcatttttgatttattgttaattagccaaactgagcaaataaacttagccaaactgataaaaaatcaaaccaaattgattggtagactgaacaaataggtcagcaatatcctaaaaccgtttgatttggtttagtccaaaaccaaacctaaaggaacctatgaacacccacaagacgtgcacacatatagacacaagacttctgatttgttcaatatgatttgaaaattaaccaatggaattaatttctctcatttttttatttattgttaagtagtgaacaaaacttaatccatgtcagtgccaactatttttatctttttcctgcagccagaccagtatacctgatattgatgcgacgaccttgaagtttttggtttcagttactcataatttaaaaggttctgaggacaaagtaattaaggaccattgcattacccttttgggtgaagtcctacagataatctcaaatctgagacatctgtactcatcaaatggtattgaagaagccatcttggagattgaaaatacctttgtctcagggccaacagcatctgatgtctgcttgtgcaaatgcaaaccacatttggctcaattcatggcaggactcatccacacagaattatcagaaactgatgatgatgattcaaagaactgtgctgttctaaacttgtttcacatgctcttgaaagagaagcactgggccttcattcacttggcactaacagcgttcggatattttgccatgcacaccaagttcaacaagctatggaggttcgttccacctgacacagccctttcatatgatatagcttcaggagcagaatcagaccaagatagatttacagaggaggtcaaagcatttcttaacaagggaatggctcttctttcaattacaccaaacactgaacagcttgagttgcttgcaaaagaaggtctagtgctgaagcaaatgctccataaaatacccaaaattgctgaagtagaagaggtaaaatgtgagagcatggaagttgatgatgatgatcataataataactgttccaataataagaaaaggaaacttggagatgggattatcaaaggtgtggaattgctcaagagtggtttgaaaattattggggattgtctttctgaatggagtcagaatcagttggggaacaatgaacttcatgtcaagttcttgactcaattttctcaattggagaatgtagttactcactttgaggaattggctgggagcagagagttatgttcatctcttgttccatagcacttctcctaaaactgatttgattaaccattgtttcagttgtataaaacatttcaatagacatccttatcagtaaaattcctactcccttttgcttttacccttagatatttagtcttcaattgtcaaaatctc--gtgtgtgtgtgtttccaggtttgaacgtaagtacaagatctgatcgttgacaatgtttgtatacattacttctgcttagtgtaaagacccctgagatgtacgcatatttttcaaaatgtgtttttcctatgtaactaactgtatataccaaaggaaactgatcggtaattagccaatcataattaaaataatataatgtaattaaaatatacaaatatataattataaaagtaatatttaaataaaaaatgtgttag
>_R_Balizia_pedicellaris_Queiroz_15529@NODE_1_length_1726_cov_464.674446
ttttgtaaaatactcaatagtttcattaataacaatttttatcttaagaagtgaacatacattcaaatttagtctgccaacaaaaatcaaaccaatggtattaatttctctcatttttgatttattgttaattagccaaactgagcaaataaacttagccaaactgataaaaaatcaaaccaaattgattggtagactgaacaaataggtcagcaatgtcctaaaaccggttgatttggtttaggccaaaaccaaacctaaaggaacctatgaacacccacaagacg-gcacacatatagacacaagacttctgatttgttcaatatgatttgaaaattaaacaatggaattaatttctctca-ttttttatttattgttaagtagtgaacaaaacttaatccatgtcagtgccaactatttttatctttttcctgcagccagaccagtatacctgatattgatgcgacgaccttgaagtttttggtttcagttactcataatttaaaaggttctgaggacaaagtaattaaggaccattgcattacccttttgggtgaagtcctacagataatctcaaatctgagacatctgtactcatcaaatggtattgaagaagccatcttggagattgaaaatacctttgtctcagggccaacagcatctgatgtctgcttgtacaaatgccaaccacatttggctcaattcatggcaggactcatccacacagaattatcagaaactgatgatgatgattcaaagaactgtgctgttctacacttgtttcacatgctcttgaaagagaagcactgggccttcattcacttggcactaacagcgtttggatattttgccatgcacaccaagtacaacaagctatggaggttcgttccacctgacgcagccctttcatatgatatagcttcaggagcagaatcagaccaagatagatttacagaggagatcaaagcatttcttgacaagggaatggctcttctttcaattacaccaaacactgaacagcttgagttgcttgcaagagaaggtctagtgctgaagcaaatgctccataaaatacccaaaattgctgaagtagaagacgtaaaatgtgagagcatggaagttgatgatgatgatcataataataaccgttccaataataagaaaaggaaacttggagatgggattatcaaaggtgtggaattgcttaagagtggtttgaaaattattggggatggtctttctcaatggagtcagaatcagttggggaacaatgaacttcatgtcaagttcttgactcggttttctcaattggagaatgtagttactcactttgaggaattggctgggagcagagagttatgttcatctctttttccatagcacttctcctaaagctgatttgattagccagtgtttcagttgtataaaacatttcaatagacatccttatcagtaaaattcctactcccttttacttttacccttagatatttaatcttcaattgtcaaaatctc------gtgtgtgtttccaggtttgaacgtaagtacaagatctgatcgttgacaatgtttgtatacattacttctgcttagtgtaaagacccctgagatgtacgcatatttttcaaaatgtgtttttcctatgtaactaactgtatataccaaaggaaactgatcggtaattagccaatcataattaaaataatataatgt----------------------------------------------------------
>_R_Balizia_spnov_Morim_577@NODE_1_length_908_cov_523.543962
-------------------------------------------------------------------------------------------------------------------------------------------------------------------------------------------------------------------------------------------------------------------------------------------------------------------------------------------------------------------------------------------------------------------------------------------------------------------------------------------------------------------------------------------------------------------------------------------------------------------------------------------------------------------------------------------------------------------------------------------------------------------------------------------------------------------------------------------ggccttcattcacttggcactaacagcgtttggatattttgccatgcacaccaaatacaacaagctatggaggttcgttcctcctgatgcagccctttcatatgatatagcttcaggagcagaatcagaccaagatagatttacagaggagatcaaagcatttcttgacaagggaatggctcttctttcaattacaccaaacactgaacagcttgagttgcttgcaagagaaggtctagtgctgaagcaaatgctccataaaatacccaaaattgctgaagtagaagacgtaaaatgtgagagcatggaagttgatgatgatgagcataataataactgttccaataataagaaaaggaaacttggagatgggattatcaaaggtgtggaattgcttaagagtggtttgaaaattattggggatggtctttctcaatggagtcagaatcagttggggaacaatgaacttcatgtccagttcttgactcagttttctcaattggagaatgtagttactcactttgaggaattggctgggagcagagagttatgttcatctcttgttccatagcacttctcctaaagctgatttgattagccagtgtttcagttgtataaaacatttcaatagacatccttatcagtaaaattcctactcccttgtacttttacccttagatatttaatcttcaattgtcaaaatctc--gtgtgtgtgtgtttccaggtttgaacgtaagtaccagatctgatcgttgacaatgtttgtatacattacttctgcttagtgtaaagacccctgagatgtacgcatatttttcaaaatgtgtttttcctatgtaactaactgtatataccaaaggaaactgatcggtaattagccaatcataattaaaataatataatgtaa-------------------------------------------------------t
>_R_Calliandra_bella_LPQ15696@NODE_1_length_1725_cov_188.224515
------------------------------------------------------------------------------------------------------------------------------------------------------------------------aagaactgagaccaacttgatcggcagactgaacaaatagaaatctaatgtccacaaaccagttggttaggtttagttcaaaatcagatctaaag--------------------------------catgggcacaagacttctgacttattcaatctgattcaatattatacctatggaataaatttctctca-ttttttttttttttt-----------tttttgttaatcgatgttagtgttaactattcttatcttttccctgcagccaaactagcatacctgataccgatgcaaggaccttaaagtttttggtttcatttgctcataatttaaaaggttctgaggacaaagtaattaaggaccgttatattacccttctgggagaagttctacagataatctcaaatttgggacatctgtactcatcaaatggtattgaagaagccatattggagattgaaaataccttcatctcatggccaaaagcatctgatggctgcttgtttaaatgcaaacctcatttggctcaattcatggcaggccttattcacacagaactatcagaaactgatgatgatgattcaaagaactgtgctgttctaaacttgtttcacatgctcttgaaagagaaacactgggctttgatccatctagcattaacagcgttcggttatttcgccatgcacaccaagtacaacaagctatggatgttcgttccacctgatgcagccctttcatacgatttagcttcaggaacagaatcagaccaagacagattcacagaggagatcaaggcatttcttaacaaggaactggctcttctttcaatcgcaccaacaaccgaacaacatgagcttctttcaagagaaggtctagcgctgaggcaaatagtccataaaatacgtgaaatcgctgaagtagaagaggtaaaatatgagaacatggaaattgatgataatgatgataataacaactgttccaataataagaaaaggaaacttggagatgggattagaaaaggagtggaattgcttaagagtggtttgaagattattggggatggtctttcccagtggaatcagaatcagtttgggaacaatgaacttcatgtcaagttcttgactcagttttctcaactggagaatgtagtttctcactttgaggaattggctgggagcagagagttatgttcatctcttact-cagaacaccacttgtgaagc-----tgattagccagtattgaagttgtatcaa-------aatatcaatacttgtcagtaaaattccctcttttttttacctttacccttgcatgtgttagcttcatttgtaaaaatctcaggcgtgcgtgtgt--------------gcgctttcaagatttgatcgttggcatagtttaaatacaacacttctgcctagggtgaagactcctgagat------atacttctcaaaatcttccctagtt--------agcttcttttcttggagaagaaggaataagcatcagctaac----------------------------------------------------------actataacaacagtcgtggtaa
>_R_Cathormion_obliquifoliolatum_Wieringa_6519@NODE_1_length_1588_cov_238.220483
---------------------------------------------------------------------------------------------------------------------------------aattagccaaactgagcaaataaacttagccaaactgataaaaaatcaaaccaaattgattggtagactgaacaaataggtcagcaatgtcctaaaaccggttgatttggtttaggccaaaaccaaacctaaaggaacctatgaacacccacaaggcgggcacacatatagacacaagacttctgatttgttcaatgtgatttgaaaattaaccaatggaattaatttctctcatttttttatttattgttaagtagtgaacaaaacttaatccatgtcagtgccaactatttttatctttttcctgcagccagaccagtatacctgatattgatgtgacgaccttgaagtttttggtttcagttactcacaatttaaaaggttctgaggacaaagtaattaaggaccattgcattacccttttgggtgaagtcctacagataatctcaaatctgagacatctgtactcatcaaatggtattgaagaagccatcttggagattgaaaatacctttgtctcagggccaacagcatctgatgtctgcttgtacaaatgcaaaccacatttggctcaattcatggcaggactcatccacacagaattatcagaaactgacgatgatgattcaaagaactgtgctgttctacacttgtttcacatgctcttgaaagagaagcactgggccttcattcacttggcactaacagcgtttggatattttgccatgcacaccaagtacaacaagctatggaggttcgttcctcctgatgcagccctttcatatgatatagcttcaggagcagaatcagaccaagatagatttacagaggagatcaaagcatttcttgacaagggaatggctcttctttcaattacaccaaacactgaacagcttgagttgcttgcaagagaaggtctagtgctgaagcaaatgctccataaaatacccaaaattgctgaagtagaagacgtaaaatgtgagagcatggaagttgatgatgatgatcataataataactgttccaataataagaaaaggaaacttggaggtgggattatcaaaggtgtggaattgcttaagagtggtttgaaaattattggggatggtctttctcaatggagtcagaatcagttggggaacgatgaacttcatgtccagttcttgactcggttttctcaattggagaatgtagttactcactttgaggaattggctgggagcagagagttatgttcatctcttgttccatagcacttctcctaaagctgatttgattagccagtgtttcagttgtataaaacatttcaatagacatccttatcagtaaaattcctactcccttttacttttacacttagatatttaatcttcaattgtcaaaatctc--gtgtgtgtgtgttttcaggtttgaacgtaagtacaagatctgatcgttgacaatgtttgtatacattacttctgcttagtgtaaagacccctgagatgtacgcatatttttcaaaatgtgtttttcctatgtaactaactgtatataccaaaggaaactgatcggtaattagccaatcataattaaaataatataatg-----------------------------------------------------------
>_R_Cathormion_rhombifolium_Deighton_3618@NODE_1_length_1634_cov_102.441875
---------------------------------------------------------------------------------aaaaatcaaaccaatggtattaatttctctcatttttgatttattgttaattagccaaactgagcaaataaactttgccaaactgataaaatatcaaaccaaattgattggtagactgaacaaataggtcagcaatgtcctaaaaccggttgatttggtttaggccaaaaccaaacctaaaggaacctatgaacacccacaaggcgagcacacatatagacacaagacttctgatttgttcaatgtgatttgaaaattaaccaatggaattaatttctctcatttttttatttattgttaagtagtgaacaaaacttaatccatgtcagtgccaactatttttatctttttcctgcagccagaccagtatacctgatattgatgtgacgaccttgaagtttttggtttcagttactcacaatttaaaaggttctgaggacaaagtaatcaaggaccattgcattacccttttgggtgaagtcctacagataatctcaaatctgagacatctgtactcatcaaatggtattgaagaagccatcttggagattgaaaatacctttgtctcagggccaacagcatctgatgtctgcttgtacaaatgcaaaccacatttggctcaattcatggcaggactcatccacacagaattatcagaaactgacgatgatgattcaaagaactgtgctgttctacacttgtttcacatgctcttgaaagagaagcactgggccttcattcacttggcactaacagcgtttggatattttgccatgcacaccaagtacaacaagctatggaggttcgttcctcctgatgcagccctttcatatgatatagcttcaggagcagaatcagaccaagatagatttacagaggagatcaaagcatttcttgacaagggaatggctcttctttcaattacaccaaacactgaacagcttgagttgcttgcaagagaaggtctagtgctgaagcaaatgctccataaaatacccaaaattgctgaagtagaagacgtaaaatgtgagagcatggaagttgatgatgatgatcataataataactgttccaataataagaaaaggaaacttggaggtgggattatcaaaggtgtggaattgcttaagagtggtttgaaaattattggggatggtctttctcaatggagtcagaatcagttggggaacaatgaacttcatgtccagttcttgactcggttttctcaattggagaatgtagttactcactttgaggaattggctgggagcagagagttatgttcatctcttgttccatagcacttctcctaaagctgatttgattagccagtgtttgagttgtataaaacatttcaatagacatccttgtcagtaaaattcctactcccttttacttttatacttagatatttaatcttcaattgtcaaaatctcgtgtgtgtgtgtgttttcaggtttgaacgtaagtacaagatctgatcgttgacaatgtttgtatacattacttctgcttagtgtaaagacccctgagatgtacgcatatttttcaaaatgtgtttttcctatgtaactaactgtatataccaaaggaaactgatcggtaattagccaatcataattaaaataatat--------------------------------------------------------------a
>_R_Enterolobium_cyclocarpum_MWC9020@NODE_1_length_1670_cov_326.276208
ttttgtaaaatactcaatagtttcatgaataacaa-ttttatctcaagaagttaacatgcattcaaatttagtccaccaacaaaaatcaaaccaatggtattaatttctctcatttttcatttattgttaattagccaaactgaacaaataaacttagccaaactgatcaaaaatcaaaccaaattgattggtagactgaacaaataggtcagcgatgtcctaaaactggttga-ttggtttagtccaaaaccaaacctaaaggaacctatgaacacgcacaaaacgtgcacacgtatagacacaagacttctaatttgttcaatatgatttgaaaattaaccaatggaattagtttctctca-ttttttatttattgctaattagtgaacaaaacctaatccatgtcagtgccaactattcttatctttttcttgcagccagaccagtatacctgatattgatgcgaggaccttaaagtttttggtttcagctactcataatttaaaaggttctgaggacaaagcaattaaggaccattacattacccttttgggtgaagtcctacagataatctcatatctgagacatctgtactcatcaaatggtgttgaagaagccatcttggagattgaaaatacctttgtctcagggtcaacagcgtctgatggctgcttgtacaaatgcaaaccacatttggctcaattcatggcaggactcgtctacacagaactatcagaaactgatgatgatgattcaaagaactgtgctgttctaaacttgtttcacatgctcttgaaggagaagcactgggcctttattcacttggcactaacagcgttcggatattttgccatgcacaccaagtacaacaagctatggaggttcgttccacccgacacagccctttcatatgatatagcttcaggaacagaatcagaccaaggtagatttacagaggagatgaaagcatttcttaacaaggaaagggctcttctttcaattacaccaaacactcaacaacttgagttgcttgcaagagaaggtctagtgctgaagcaaatgctccataaaataccccaaattgctgaagtagaagaggtaaaatgtgagagcatggaagttgatgatgatgatcataataataactgttccaataataagaaaaggaaacttggagaagggattatcaaaggtgtggaattgcttaagagtggtttgaagattattggggatggtctttctcaatggaatcagaatcagttggggaacaatgaacttcatgtcgagttcctgactcagttttctcaattggagaatgtagttactcactttgaggaattggctgggagcagagaatcgtgttcatctcttgttccatagcacttctcgtaaagctgacttgattaaccagtgctttagttgtataaaatgtttcaataggcatccttatctgtaaaattcctactcccttttacttctgcccttagatattttatcttcacttgtcaaaatctcg--tgcgtgtgtttttccaggtgtgaacgtaagtacaagatctgatcgttgacaatgtttgtatacaatacttctgcctagtgtaaga---cccgatgtgtaggcatatttttcaaaatgtgtttttcctatgtaactaactgtatataccaaaggaa----------------------------------------------------------------------------------------------------a
>_R_Hydrochorea_corymbosa1_Bonadeu_655@NODE_1_length_1370_cov_299.580228
-------------------------------------------------------------------------------------------------------------------------------------------------------------------------------------------------------------------------------------------------------------------------------------------------------------------------------------------------------------attaatttctctcatttttttatttattgttaagtagtgaacaaaacttaatccatgtcagtgccaactatttttatctttttcctgcagccagaccagtatacctgatattgatgcgacgaccttgaagtttttggtttcagttactcacaatttaaaaggttctgaggacaaagtaattaaggaccattgcattacccttttgggtgaagtcctacagataatctcaaatctgagacatctgtactcatcaaatggtattgaagaagccatcttggagattgaaaatacctttgtctcagggccaacagcatctgatggctgcttatgcaaatacaaaccacatttggctcaattcatggcaggactcatccacacagaattatcagaaactgacgatgatgattcaaagaactgtgctgttctacacttgtttcacatgctcttgaaagagaagcactgggccttcattcacttggcactaacagcgtttggatattttgccatgcacaccaagtacaacaagctatggaggttcgttcctcctgatgcagccctttcatatgatatagcttcaggagcagaatcagaccaagatagatttacagaggagatcaaagcatttcttgacaagggaatggctcttctttcaattacaccaaacactgaacagcttgagttgcttgcaagagaaggtctagtgctgaagcaaatgctccataaaatacccaaaattgctgaagtagaagacgtaaaatgtgagagcatggaagttgatgatgatgatcataataataactgttccaataataagaaaaggaaacttggaggtgggattatcaaaggtgtggaattgcttaagagtggtttgaaaattattggggatggtctttctcaatggagtcagaatcagttggggaacaatgaacttcatgtccagatcttgactcggttttctcaattggagaatgtagttactcactttgaggaattggctgggagcagagagttatgttcatctcttgttccatagcacttctcctaaagctgatttgattagccagtgtttcagtagtataaaacatttcaatagacatccttatcagtaaaattcctactcccttttacttttacacttagatatttaatcttcaattgtcaaaatctcgcgtgtgtgtgtgttttcaggtttgaacgtaagtacaagatctgatcgttgacaatgtttgtatacattacttctgcttagtgtaaagacccccgagatgtacgcatatttttcaaaatgtgtttttcctatgtaactaactgtatataccagaggaaactgatcggtaattagccaatcataattaaaataatataatgt----------------------------------------------------------
>_R_Hydrochorea_corymbosa2_Iganci_862@NODE_1_length_1479_cov_795.815309
---------------------------------------------------------------------------------------------------------------------------------------------------------------------------------------------------------------------------------------------------ggccaaaaccaaaactaaaggaacctatgaacacccacaaggcgggcacacatatagacacaagacttctgatttgttcaatgtgatttgaaaattaaccaatggaattaatttctctcatttttttatttattgttaagtagtgaacaaaacttaatccatgtcagtgccaactatttttatctttttcctgcagccagaccagtatacctgatattgatgcgacgaccttgaagtttttggtttcagttactcacaatttaaaaggttctgaggacaaagtaattaaggaccattgcattacccttttgggtgaagtcctacagataatctcaaatctgagacatctgtactcatcaaatggtattgaagaagccatcttggagattgaaaatacctttgtctcagggccaacagcatctgatgtctgcttgtacaaatgcaaaccacatttggctcaattcatggcaggactcatccacacagaattatcagaaactgacgatgatgattcaaagaactgtgctgttctacacttgtttcacatgctcttgaaagagaagcactgggccttcattcacttggcactaacagcgtttggatattttgccatgcacaccaagtacaacaagctatggaggttcgttcctcctgatgcagccctttcatatgatatagcttcaggagcagaatcagaccaagatagatttacagaggagatcaaagcatttcttgacaagggaatggctcttctttcaattacaccaaacactgaacagcttgagttgcttgcaagagaaggtctagtgctgaagcaaatgctccataaaatacccaaaattgctgaagtagaagacgtaaaatgtgagagcatggaagttgatgatgatgatcataataataactgttccaataataagaaaaggaaacttggaggtgggattatcaaaggtgtggaattgcttaagagtggtttgaaaattattggggatggtctttctcaatggagtcagaatcagttggggaacaatgaacttcatgtccagatcttgactcggttttctcaattggagaatgtagttactcactttgaggaattggctgggagcagagagttatgttcatctcttgttccatagcacttctcctaaagctgatttgattagccagtgtttcagttgtataaaacatttcaatagacatccttatcagtaaaattcctactcccttttacttttacacttagatatttaatcttcaattgtcaaaatctcgtgtgtgtgtgtgttttcaggtttgaacgtaagtacaagatctgatcgttgacaatgtttgtatacattacttctgcttagtgtaaagacccccgagatgtacgcatatttttcaaaatgtgtttttcctatgtaactaactgtatataccagaggaaactgatcggtaattagccaatcataattaaaataatataatgt---------------------------------------------------------a
>_R_Hydrochorea_marginata_Morim_563@NODE_1_length_1987_cov_243.443979
ttttgtaaaatactcaatagtttcattaataacaatttttatctt---aagtgaacatacattcaaatttagtctaccaacaaaaatcaaaccaatggtattaatttctctcatttttgatttattgttaattagccaaactgagcaaataaacttagccaaactgataaaaaatcaaaccaaattgattggtagactgaacaaataggtcagcaatgtcctaaaaccggttgatttggtttaggccaaaaccaaacctaaaggaacctatgaacacccacaaggcgggcacacatatggacacaagacttctgatatgttctatgtgatttgaaaattaaccaatggaattaatttctctcatttttttatttattgttaagtagtgaacaaaacttaatccatgtcagtgccaactatttttatctttttcctgcagccagaccagtatacctgatattgatgcgacgaccttgaagtttttggtttcagttactcacaatttaaaaggttccgaggacaaagtaattaaggaccattgcattacccttttgggtgaagtcctacagataatctcaaatctgagacatctgtactcatcaaatggtattgaagaagccatcttggagattgaaaatacctttgtctcagggccaacagcatctgatgtctgcttgtacaaatgcaaaccacatttggctcaattcatggcaggactcatccacacagaattatcagaaactgacgatgatgattcaaagaactgtgctgttctacacttgtttcacatgctcttgaaagagaagcactgggccttcattcacttggcactaacagcgtttggatattttgccatgcacaccaagtacaacaagctatggaggttcgttcctcctgatgcagccctttcatatgatatagcttcaggagcagaatcagaccaagatagatttacagaggagatcaaagcatttcttgacaagggaatggctcttctttcaattacaccaaacactgaacagcttgagttgcttgcaagagaaggtctagtgctgaagcaaatgctccataaaatacccaaaattgctgaagtagaagacgtaaaatgtgagagcatggaagttgatgatgatgatcataataataactgttccaataataagaaaaggaaacttggaggtgggattatcaaaggtgtggaattgctcaagagtggtttgaaaattattggggatggtctttctcaatggagtcagaatcagttggggaacaatgaacttcatgtccagatcttgactcggttttctcaattggagaatgtagttactcactttgaggaattggctgggagcagagagttatgttcatctcttgttccatagcacttctcctaaagctgatttgattagccagtgtttcagttgtataaaacatttcaatagacatccttatcagtaaaattcctactcccttttacttttacacttagatatttaatcttcaattgtcaaaatctcgtgtgtgtgtgtgttttcaggcttgaacgtaagtacaagatctgatcgttgacaatgtttgtatacattacttctgcttagtgtaaagacccctgagatgtacgcatatttttcaaaatgtgtttttcctatgtaactaactgtatataccagaggaaactgatcggtaattagccaatcataattaaaataataaaatgt-----------------atataattataaaagtaatatttaaa-aaaaaatgtgttat
>_R_Jupunba_asplenifolia_Ekman_6383@NODE_1_length_1225_cov_56.256969
-----------------------------------------------------------------------------------------------------------------------------------------------------------------------------------------------------------------------------------------------------------------------------------------------------catttagacacaagctttctgatttgttcaatatgatttgaaaattaaccaatggaattaatttctctcatttttttatttattgttaagtagtgaacaaaacttaatccatgtcagtgccaactatttttatctttttccggcagccataccactatacctgatatggatgcgacgaccttgaaggttttggtttcagttactcataatttaaatggttctgaggacaaagtaattaaggaccattgcattacccttttgggtgaagtcctacagataatctcaaatctgagacatctgtactcatcaaatggtattgaagaagccatcttggagattgaaaatacctttgtctcagggccaacagcatctgatgtctgcttgtacaaatgcaaaccacctttggctcaattcatggcaggactcatccacacagaattatcagaaactgatgatgatgattcaaagaactgtgctgttctaaacttgtttcacatgctcttgaaagagaagcactgggccttcattcacttggcactaacagcgttcggatattttgccatgcacaccaagtacaacaagctatggaggttcgttccacctgacgcagccctttcatatgatatagcttcaggagcagaatcagaccaagatagatttacagaggagatcaaagcatttcttaacaagggaatggctcttctttcaattacaccaaacactgaacagcttgagttgcttgcaagagaaggtctagtgctgaagcaaatggtccataaaatacccaaaattgctgaagtagaagaggtaaaatgtgagagcatggaagttgatgatgatgatcataataataactgtttcaataataagaaaaggaaacttggagatgggattatcaaaggtgtggaattgcttaagagtggtttgaaaattattggggatggtctttctcaatggagtcagaatcagttggggaacaatgaacttcatgtcaagttcttgactcagttttctcaattggagaatgtagttactcactttgaggaattggctgggagcagagagttatgttcatctcttgttccataacacttctcctaaagctgatttgattagccagtatttcagttgtataaaacatttcaataggcatccttatcagtaaaattcctactcccttttacttttacccttagatatttaatcttcaattgtcaatatctcg------------------------------------------------------------------------------------------------------------------------------------------------------------------------------------------------------------------------------------------------------------------
>_R_Jupunba_barbouriana_Iganci_847@NODE_1_length_1880_cov_215.991681
ttttgtaaaatactcaatagtttcattaagaacaatttttatcttaagaagtgaacatacattcaaatttagtctaccaacaaaaatcaaaccaatggtattaatttctctcatttttgatttattgttaattagccaaactgagcaaataaacttagccaaactgataaaaaatcaaaccaaattgattggtagactgaacaaataggtcagcaatgtcctaaaaccggttgatttggtttagtctaaaaccaaacctaaaggaacctatgaacacccacaagacgtgcacacatttagacacaagctttctgatttgttcaatatgatttgaaaattaaccaatggaattaatttctctcatttttttatttattgttaagtagtgaacaaaacttaatccctgtcagtgccaactatttttatctttttcctacagccagaccactatacctgatatggatgcgacgaccttgaagtttttggtttcagttactcataatttaaaaggttctgaggacaaagtaattaaggaccattgcattacccttttgggtgaagtcctacagataatctcaaatctgagacatctgtactcatcaaatggtattgaagaagccatcttggagattgaaaatacctttgtctcagggccaacagcatctgatgtctgcttgtacaaatgcaaaccacatttggctcaattcatggcaggactcatccacacagaattatcagaaactgatgatgatgattcaaagaactgtgctgttctaaacttgtttcacatgctcttgaaagagaagcactgggccttcattcacttggcactaacagcgttcggatattttgccatgcacaccaagtacaacaagctatggaggttcgttccacctgacgcagccctttcatatgatatagcttcaggagcagaatcagaccaagatagatttacagaggagatcaaagcatttcttaacaagggaatggctcttctttcaatcacaccaaacactgaacagcttgagttgcttgcaagagaaggtctagtgctgaagcaaatgctccataaaatacccaaaattgctgaagtagaagaggtaaaatgtgagagcatggaagttgatgataatgatcataataataactgtttcaataataagaaaaggaaacttggagatgggattatcaaaggtgtggaattgcttaagagtggtttgaaaattattggggatggtctttctcaatggagtcagaatcagttgggcaacaatgaacttcatgtcaagttcttgactcagttttctcaattggataatgtagttactcactttgaggaattggctgggagcagagagttatgttcatctcttgttccatagcacttctcctaaagctgatttgattagccagtgtttcagttgtataaaacatttcaataggcatccgtatcagtaaaattcctgcccccttttacttttacccttagatatttaatcttcaattgtcaatatctcgtgtgtgtgtgtgtttccaggtttgaacgcaagtacaagatctgatcgtagacaatgtttgtatacattacttttgcctagtgtgaagacccctgagatgtacgcatatttttcaaaatgtgtttttcctatgtaactaactgtatataccaaaggaaactgatcggtaattagccaatcataattaaaataatat--tgtaattaaaatatacaaatatataattataaaagtaatatttaaataaaaaatgtgttaa
>_R_Jupunba_brachystachya_Lima_7438@NODE_1_length_1700_cov_177.714110
--------------------------------caatttttatcttaagaagtgaacatacattcaaattttgtctaccaacaataatcaaaccaatggtattaatttctctcatttttgatttattgttaattagccaaactgagcaaataaacttagccaaactgataaaaaatcaaaccaaattgattggtagactgaacaaataggtcagcaatgtcctaaaaccggttgatttggtttagtccaaaaccaaacctaaaggaacctatgaacacccacaagacgtgcacacatttagacacaagacttctgatttgttcaatatgatttgaaaattaaccaatggaattaatttctctcatttttttatttattgttaagtagtgaacaaaacttaattcatgtcagtgccaactatttttatctttttcctgcagccagaccactatacctgatatggatgcgacgaccttgaagtttttggtttcagttactcataatttaaaaggttctgaggacaaagtaattaaggaccattgcattacccttttgggtgaagtcctacagataatctcaaatctcagacatctgtactcatcaaatggtattgaagaagccatcttggagattgaaaatacctttgtctcagggccaacagcatctgatgtctgcttgtacaaatgcaaaccacatttggctcaattcatggcaggactcatccacacagaattatcagaaactgatgatgatgattcaaagaactgtgctgttctaaacttgtttcacatgctcttgaaagagaagcactgggccttcattcacttggcactaacagcgttcggatattttgccatgcacaccaagtacaacaagctatggaggttcgttccacctgacgcagccctttcatatgatatagcttcaggagcagaatcagaccaagatagatttacagaggagatcaaagcatttcttaacaagggaatggctcttctttcaattacaccaaacactgaacagcttgagttgcttgcaagagaaggtctagtgctgaagcaaatgctccataaaatacccaaaattgctgaagtagaagaggtaaaatgtgagggcatggaagttgatgatgatgatcataataataactgttccaataataagaaaaggaaacttggagatgggattatcaaaggtgtggaattgcttaagagtggtttgaaaattattggggatggtctttctcaatggagtcagaatcagttggggaacaatgaacttcatgtcaagttcttgactcagttttctcaattggagaatgtagttactcactttgaggaattggctgggagcagagagttatgttcatctcttgttccatagcacttctcctaaagctgatttgattagccagtgtttcagttgtataaaacatttcaataggcatccttatcagtaaaattcctactcccttttacttttacccttagatatttaatcttcaattgtcaatatct--tgtgtgtgtgtgtttccaggtttgaacgtaagtacaagatctgatcgttgacaatgtttgtatacattacttctgcctagagtggagacccctgagatgtacgcatatttttcaaaatgtgtttttcctatgtaactaactgtatataccaaaggaaactgatcggtaattagccaatcataattaaaataatataatgtaattaaaatatacat------------------------------------------a
>_R_Jupunba_cochleata_Bonadeu_673@NODE_1_length_1843_cov_154.421291
-----taaaatactcaatagtttcattaataacaatttttatcttaagaagtgaacatacattcaaatttagtctaccaacaaaaatcaaaccaatggtattaatttctctcatttttgatttattgttaattagccaaactgagcaaataaacttagccaaactgataaaaaatcaaaccaaattgattggtagactgaacaaataggtcagcaatgtcctaaaaccggttgatttggtttagtccaaaaccaaacctaaaggaacctatgaacacccacaagacgtgcacacatttagacacaagacttctgatttgttcaatatgatttgaaaattaaccaatggaattaatttctctcatttttttatttattgttaagtagtgaacaaaacttaatccatgtcagtgccaactatttttatccttttcctgcagccagaccactatacctgatatggatgcgacgaccttgaagtttttggtttcagttactcataatttaaaaggttctgaggacaaagtaattaaggaccattgcattacccttttgggtgaagtcctacagataatctcaaatctgagacatctgtacacatcaaatggtattgaagaagccatcttggagattgaaaatacctttgtctcagggccaacagcatctgatgtctgcttgtacaaatgcaaaccacatttggctcaattcatggcaggactcatccacacagaattatcagaaactgatgatgatgattcaaagaactgtgctgttctaaacttgtttcacatgctcttgaaagagaagcactgggccttcattcacttggcagtaacagcgttcggatattttgccatgcacaccaagtacaacaagctatggaggttcgttccacctgacgcagccctttcatatgacatagcttcaggagcagaatcagaccaagatagatttacagaggagatcaaagcatttcttaacaagggaatggctcttctttcaattacaccaaacactgaacagcttgagttgcttgcaagagaaggtcaagtgctgaagc----------------------------------agaagaggtaaaatgtgagagcatggaagttgatgatgatgatcataataataactgttccaataataagaaaaggaaacttggagatgggattatcaaaggtgtggaattgcttaagagtggtttgaaaattattggggatggtctttctcaatggagtcagaatcagttggggaacaatgaacttcatgtcaagttcttgactcagttttctcaattggagaatgtagttactcaccttgaggaattggctgggagcagagagttatgttcatctcttgttccatagcacttctcctaaagctgatttgattagccagtgtttcagttgtataaaacatttcaataggcatccttatcagtaaaattcctactcccttttacttttacccttagatatttaatcttcaattgtcaatatctcgtgtgtgtgtgtgtttccaggtttgaacgtaagtacaagatctgatcgttgacaatgtttgtatacattacttctgcctagtgtgaagacccctgagatgtacgcatatttttcaaaatgtgtttttcctatgtaacaaactgtatataccaaaggaaactgatcggtaattagccaatcataattaaaataatataatgtaattaaaatatgcaaatatataattataaaagtaatatttaaataaaaaatgcgttaa
>_R_Jupunba_commutata_Maguire_46145@NODE_1_length_1846_cov_150.390051
ttttgtaaaatactcaatagtttcattaataacaatttttatcttaagaagtgaacatgcattcaaatttagtctaccaacaaaaatcaaaccaatggtattaatttctctcatttttgatttattgttaattagccaaactgagcaaataaacttagccaaactgataaaaaatcaaaccaaattgattggtagactgaacaaataggtcagcaatgtcctaaaaccggttgatttggtttagtctaaaaccaaacctaaaggaacctatgaacacccacaagacgtgcacacatttagacacaagctttctgatttgttcaatatgatttgaaaattaaccaatggaattaatttctctcatttttttatttattgttaagtagtgaacaaaacttaatccctgtcagtgccaactatttttatctttttcctacagccagaccactatacctgatatggatgcgacgaccttgaagtttttggtttcagttactcataatttaaaaggttctgaggacaaagtaattaaggaccattgcattacccttttgggtgaagtcctacagataatctcaaatctgagacatctgtactcatcaaatggtattgaagaagccatcttggagattgaaaatacctttgtctcagggccaacagcatctgatgtctgcttgtacaaatgcaaaccacatttggctcaattcatggcaggactcatccacacagaattatcagaaactgatgatgatgactcaaagaactgtgctgttctaaacttgtttcacatgctcttgaaagagaagcactgggccttcattcacttggcactaacagcgttcggatattttgccatgcacaccaagtacaacaagctatggaggttcgttccacctgacgcagccctttcatatgatatagcttcaggagcagaatcagaccaagatagatttacagaggagatcaaagcatttcttaacaagggaatggctcttctttcaatcacaccaaacactgaacagcttgagttgcttgcaagagaaggtctagtgctgaagcaaatgctccataaaatacccaaaattgctgaagtagaagaggtaaaatgtgagagcatggaagttgatgataatgatcataataataactgtttcaataataagaaaaggaaacttggagatgggattatcaaaggtgtggaattgcttaagagtggtttgaaaattattggggatggtctttctcaatggagtcagaatcagttgggcaacaatgaacttcatgtcaagttcttgactcagttttctcaattggagaatgtagttactcactttgaggaattggctgggagcagagagttatgttcatctcttgttccatagcacttctcctaaagctgatttgattagccagtgtttcagttgtataaaacatttcaataggcatccttatcagtaaaattcctgctcccttttacttttacccttagatatttaatcttcaattgtcaatatctcgtgtgtgtgtgtgtttccaggtttgaacgcaagtacaagatctgatcgttgacaatgtttgtatacattacttctgcctagtgtgaagacccctgagatgtacgcatatttttcaaaatgtgtttttcctatgtaactaactgtatataccaaaggaaactgatcggtaattagccaatcataattaaaataatat--tgtaattaaaatatacaaatatataattataaaagtaatatttaa---------------a
>_R_Jupunba_filamentosa_Lima_7487@NODE_1_length_1937_cov_149.696237
ttttgtaaaatactcaatagtttcattaataacaatttttatcttaagaagtgaacatacattcaaatttagtctaccaacaataatcaaaccaatggtattaatttctcgcatttttgatttattgttaattagccaaactgagcaaataaacttagccaaactgataaaaaatcaaaccaaattgattggtagactgaacaaataggtcagcaatgtcctaaaaccggttgatttggtttagtccaaaaccaaacctaaaggaacctatgaacacccacaagacgtgcacacatttagacacaagacttctgatttgttcaatatgatttgaaaattaaccaatggaattaatttctctcatttttttatttattgttaagtagtgaacaaaacttaatccatgtcagtgccaactatttttatctttttcctgcagccagaccactatacctgatatggatgcgacgaccttgaagtttttggtttcagttactcataatttaaaaggttctgaggacaaagtaattaaggaccattgcattacccttttgggtgaagtcctacagataatctcaaatctgagacatctgtactcatcaaatggtattgaagaagccatcttggagattgaaaatacctttgtctcagggccaacagcatctgatgtctgcttgtacaaatgcaaaccacatttggctcaattcatggcaggactcatccacacagaattatcagaaactgatgatgatgattcaaagaactgtgctgttctaaacttgtttcacatgctcttgaaagagaagcactgggccttcattcacttggcactaacagcgttcggatattttgccatgcacaccaagtacaacaagctatggaggttcgttccacctgacgcagccctttcatatgatatagcttcaggagcagaatcagaccaagatagatttacagaggagatcaaagcatttcttaacaagggaatggctcttctttcaattacaccaaacactgaacagcttgagttgcttgcaagagaaggtctagtgctgaagcaaatgctccataaaatacccaaaattgctgaagtagaagaggtaaaatgtgagggcatggaagttgatgatgatgatcataataataactgttccaataataagaaaaggaaacttggagatgggattatcaaaggtgtggaattgcttaagagtggtttgaaaattattggggatgatctttctcaatggagtcagaatcagttggggaacaatgaacttcatgtcaagttcttgactcagttttctcaattggagaatgtagttactcactttgaggaattggctgggagcagagagttatgttcatctcttgttccatagcacttctcctaaagctgatttgattagccagtgtttcagttgtataaaacatttcaataggcatccttatcagtaaaattcctactcccttttacttttacccttagatatttaatcttcaattgtcaatatcttgtgtgtgtgtgtgtttccaggtttgaacgtaagtacaagatctgatcgttgacaatgtttgtatacattacttctgcctagtgtggagacccctgagatgtacgcatatttttcaaaatgtgtttttcctatgtaactaactgtatataccaaaggaaactgatcggtaattagccaatcataattaaaataatataatgtaattaaaatatacatatatataattataaaagtaatatttaaataaaaaatgtgttaa
>_R_Jupunba_floribunda_Iganci_883@NODE_1_length_2066_cov_157.716943
ttttgtaaaatactcaatagt----------------------------------------ttcaaatttagtctaacaacaaaaatcaaaccaatggtattaatttctctcatttttgatttattgttatttagccaaactgagcaaataaacttagccaaactgataaaaaatcaaaccaaattgattgttagactgaacaaataggtcagcaatgtcc---aaccggttgatttggtttagtccaaaaccagacctaaaggaacctatgaacacccacaagacgtgcacacatatagacacaagacttctgatttgttcaatatgatttgaaaattaaccaatggaattaatttctctcttttttttatttattgttaagtagtaaacaaaacttaatccatgtcagtgtcaactatttttatctttttcctgcagccagaccagtatacctgatattgatgcgacgaccttgaagtttttggtttcagttactcataatttaaaaggttctgaggacaaagtaattaaggaccattgcattacccttttgggtgaagtcctacagataatctcaaatctgagacatctgtactcatcaaatggtattgaagaagccatctcggagattgaaaatacctttgtctcagggccaacagcatctgatgtctgcttgtacaaatgcaaaccacatttggctcaattcatggcaggactcatccacacagaattatcagaaactgatgatcatgattcaaagaactgtgctgttctaaacttgtttcacatgctcttgaaagagaagcactgggccttcattcacttggcactagcagcgttcggatattttgccatgcacaccaagtacaacaagctatggaggttcgttccacctgacgcagccctttcatatgatataacttcaggagcagaatcagaccaagatagatttacagaggatatcaaagcatttctcaacaagggaatggctcttctttcaattacaccaaacactgaacagcttgagttgcttgcaagagaaggtctagtgctgaagcaaatgctccataaaatacccaaaattgctgaagtagaagaggtaaaatgtgagagcatggaagttgatgatgatgatcataataataactgttccaataataagaaaaggaaacttggagatgggattatcaaaggtgtggaattgcttaagagtggtttgaaaattattggggatgctctttctcaatggagtcagaatcagttggggaacaatgaacttcatgtcaagttcttgactcagttttctcaattggagaatgtagttactcactttgaggaattggctgggagcagagagttatgttcatctgttgttccatagcacttctcctaaagctgatttgattagccagtgtttcagttgtataaaacatttcaataggcatccttatcagtaaaattcctactcccttttacttttacccctagatatttaatcttcaattgtcaatatctcgtgtgtgtgtgtgtttccaggtttgaacgt------aagatctgatcgttgacaatgtttgtata--------ctgcctagtgtgaagacccctgagatgttcgcgtatttttcaaaat--gtttttcctatgtaactaactgtatataccaaaggaaactgatcggtaattagccaatcataattaaaataatataatgtaattaaaatatacaaatatataattataaacgtagtatttaaataaaaaatgtgttaa
>_R_Jupunba_leucophylla_Iganci_839@NODE_1_length_1908_cov_277.626980
ttttgtaaaatactcaatagtttcatttataacaatttttatcttaagaagtgaacatacattcaaatttagtctaccaacaaaaatcaaaccaatggtattaatttctctcatttttgatttattgttaattagccaaactgagcaaataaacttagccaaactgataaaaaatcaaaccaaattgattggtagactgaacaaataggtcagcaatgtcctaaaaccggttgatttggtttagtccaaaaccagacctaaaggaacctatgaacacccacaagacgtgcacacatatagacacaagacttctgatttgttcaatatgatttgaaaattaaccaatggaattaatttctctcttttttttatttattgttaagtagtaaacaaaacttaatccatgtcagtgccaactatttttatctttttcctgcagccagaccagtatacctgatattgatgcgacgaccttgaagtttttggtttcagttactcataatttaaaaggttctgacgacaaagtaattaaggaccattgcattacccttttgggtgaagtcctacagataatctcaaatctgagacatctgtactcatcaaatggtattgaagaagccatctcggagattgaaaatacctttgtctcagggccaacagcatctgatgtctgcttgtacaaatgcaaaccacatttggctcaattcatggcaggactcatccacacagaattatcagaaactgatgatgatgattcaaagaactgtgctgttctaaacttgtttcacatgctcttgaaagagaagcactgggccttcattcacttggcactaacagcgttcggatattttgccatgcacaccaagtacaacaagctatggaggttcgttccacctgacgcagccctttcatatgatttagcttcaggagcagaatcagaccaagatagatttacagaggatatcaaagcatttcttaacaagggaatggctcttctttcaattacaccaaacactgaacagcttgagttgcttgcaagagaaggtctagtgctgaagcaaatgctccataaaatacccaaaattgctgaagtagaagaggtaaaatgtgagagcatggaagttgatgatgatgatcatgataataactgttccaataataagaaaaggaaacttggagatgggattatcaaaggtgtggaattgcttaagagtggtttgaaaattattggggatggtctttctcaatggagtcagaatcagttggggaacaatgaacttcatgtcaagttcttgactcggttttctcaattggagaatgtagttactcactttgaggaattggctgggagcagagagttatgttcatctcttgttccatagcacttctcctaaagctgatttgattagctagtgtttcagttgtataaaacatttcaataggcatccttattagtaaaattcctactcccttttacttttacccttagatatttaatcttcaattgtcaaaatctc--gtgtgtgtgtgtttccaggtttgaacgtaagtacaagatctgatagttgacaatgtttgtatacattacttctgcctaacgtaaagacccctgagatgtacgcatatttttcaaaatgtgtttttcctatgtaactaactgtatataccaaaggaaactgatcggtaattagccaatcgtaattaaaata-------------------tacaaatatataattataaaagtaatatttaaataaaaaatgtgttac
>_R_Jupunba_macradenia_Lourteig_3021@NODE_1_length_1568_cov_150.798122
-----------------------------------------------------------------------------------------------------------------------atttattgttaattagccaaactgagcaaataaacttagccaaactgataaaaaatcaaaccaaattgattggtagactgaacaaataggtcagcaatgtcctaaaaccggttgatttggtttagtccaaaaccaaacctaaaggaacctatgaacacccacaagacgtgcacacatatagacacaagacttctgatttgttcaatatgatttgaaaattaaccaatggaattaatttctctcatttttttatttattgttaagtagtgaacaaaatttaatccatgtcagtgccaactatttttatctttttcctgcagccagaccagtatacctgatattgatgcgacgaccttgaagtttttggtttcagttactcataatttaaaaggttctgaggacaaagtaattaaggaccattgcattacccttttgggtgaagtcctacagataatctcaaatctgagacatctgtactcatcaaatggtattgaagaagccatcttggagattgaaaatacctttgtctcagggccaacagcatctgatgtctgcttgtgcaaatgcaaaccacatttggctcaattcatggcaggactcatccacacagaattatcagaaactgatgatgatgattcaaagaactgtgctgttctaaacttgtttcacatgctcttgaaagagaagcactgggccttcattcacttggcactaacagcgttcggatattttgccatgcacaccaagtacaacaagctatggaggttcgttccacctgacgcagccctttcatatgatatagcttcaggagcagaatcagaccaagatagatttacaggggagatcaaagcatttcttaacaagggaatggctcttctttcaattacaccaaacactgaacagcttgagttgcttgcaaaagaaggtctagtgctgaagcaaatgctccataaaatacccaaaattgctgaagtagaagaggtaaaatgtgagagcatggaagttgatgatgatgatcataataataactgttccaataataagaaaaggaaacttggagatgggattatcaaaggtgtggaattgcttaagagtggtttgaaaattattggggatggtctttctcaatggagtcagaatcagttggggaacaatgaacttcatgtcaagttcttgactcggttttctcaattggagaatgtagttactcactttgaggaattggctgggagcagagagttatgttcatctcttgctccatagcacttctcctaaagctgatttgattagccagtgtttcagttgtataaaacatttcaatagacatccttatcagtaaaatttctactcccttttacttttacccttagatatttaatcttcaattgtcaaaatctcgtgtgtatgtgtgtttccaggtttgaacgtaagtacaagatctgatcgttgacaatgtttgtatacattacttctgcttagtgtaaagacccctgagatgtacgcatatttttcaaaatgtgtttttgctatgtaactaactgtatataccaaagtaaactgatcggta-----------------------------------------------------------------------------------------a
>_R_Jupunba_microcalyx_Iganci_855@NODE_1_length_1873_cov_189.374722
ttttgtaaaatactcaatagtttcatttataacaatttttatcttaagaagtgaacatacattcaaatttagtctaccaacaaaaatcaaaccaatggtattaatttctctcatttttgatttattgttaattagccaaactgagcaaataaacttagccaaactgataaaaaatcaaaccaaattgattggtagactgaacaaataggtcagcaatgtcctaaaaccggttgatttggtttagtccaaaaccagacctaaaggaacctatgaacacccacaagacgtgcacacatatagacacaagacttctgatttgttcaatatgatttgaaaattaaccaatggaattaatttctctcttttttttatttattgttaagtagtaaacaaaacttaatccatgtcagtgccaactatttttatctttttcctgcagccagaccagtatacctgatattgatgcgacgaccttgaagtttttggtttcagttactcataatttaaaaggttctgacgacaaagtaattaaggaccattgcattacccttttgggtgaagtcctacagataatctcaaatctgagacatctgtactcatcaaatggtattgaagaagccatctcggagattgaaaatacctttgtctcagggccaacagcatctgatgtctgcttgtacaaatgcaaaccacatttggctcaattcatggcaggactcatcgacacagaattatcagaaactgatgatgatgattcaaagaactgtgctgttctaaacttgtttcacatgctcttgaaagagaagcactgggccttcattcacttggcactaacagcgttcggatattttgccatgcacaccaagtacaacaagctatggaggttcgttccacctgacgcagccctttcatatgatttagcttcaggagcagaatcagaccaagatagatttacagaggatatcaaagcatttcttaacaagggaatggctcttctttcaattacaccaaacactgaacagcttgagttgcttgcaagagaaggtctagtgctgaagcaaatgctccataaaatacccaaaattgctgaagtagaagaggtaaaatgtgagagcatggaagttgatgatgatgatcatgataataactgttccaataataagaaaaggaaacttggagatgggattatcaaaggtgtggaattgcttaagagtggtttgaaaattattggggatggtctttctcaatggagtcagaatcagttggggaacaatgaacttcatgtcaagttcttgactcggttttctcaattggagaatgtagttactcactttgaggaattggctgggagcagagagttatgttcatctcttgttccatagcacttctcctaaagctgatttgattagctagtgtttcagttgtataaaacatttcaataggcatccttatcagtaaaattcctactcccttttacttttacccttagatatttaatcttcaattgtcaaaatctcgtgtgtgtgtgtgtttccaggtttgaacgtaagtacaagatctgatagttgacaatgtttgtatacattacttctgcctaacgtaaagacccctgagatgtacgcatatttttcaaaatgtgtttttcctatgtaactaactgtatataccaaaggaaactgatcggtaattagccaatcgtaattaaaata-------------------tacaaatatataattataaaagtaatatttaaataaaaaatgtgttag
>_R_Jupunba_trapezifolia_Simon_1600@NODE_1_length_1631_cov_351.244924
----------------------------------------------------------------------------------------------------ttaatttctctcatttttgatttattgttaattagccaaactgagcaaataaacttagccaaactgataaaaaatcaaaccaaattgattggtagactgaacaaataggtcagcaatgtcctaaaaccggttgatttggtttagtctaaaaccaaacctaaaggaacctatgaacacccacaagacgtgcacacatttagacacaagctttctgatttgttcaatatgatttgaaaattaaccaatggaattaatttctctcatttttttatttattgttaagtagtgaacaaaacttaatccctgtcagtgccaactatttttatctttttcctacagccagaccactatacctgatatggatgcgacgaccttgaagtttttggtttcagttactcataatttaaaaggttctgaggaccaagtaattaaggaccattgcattacccttttgggtgaagtcctacagataatctcaaatctgagacatctgtactcatcaaatggtattgaagaagccatcttggagattgaaaatacctttgtctcagggccaacagcatctgatgtctgcttgtacaaatgcaaaccacatttggctcaattcatggcaggactcatccacacagaattatcagaaactgatgatgatgactcaaagaactgtgctgttctaaacttgtttcacatgctcttgaaagagaagcactgggccttcattcacttggcactaacagcgttcggatattttgccatgcacaccaagtacaacaagctatggaggttcgttccacctgacgcagccctttcatatgatatagcttcaggagcagaatcagaccaagatagatttacagaggagatcaaagcatttcttaacaagggaatggctcttctttcaatcacaccaaacactgaacagcttgagttgcttgcaagagaaggtctagtgctgaagcaaatgctccataaaatacccaaaattgctgaagtagaagaggtaaaatgtgagagcatggaagttgatgataatgatcataataataactgtttcaataataagaaaaggaaacttggagatgggattatcaaaggtgtggaattgctcaagagtggtttgaaaattattggggatggtctttctcaatggagtcagaatcagttgggcaacaatgaacttcatgtcaagttcttgactcagttttctcaattggataatgtagttactcactttgaggaattggctgggagcagagagttatgttcatctcttgttccatagcacttctcctaaagctgatttgattagccagtgtttcagttgtataaaacatttcaataggcatccttatcagtaaaattcctgctcccttttacttttacccttagatatttaatcttcaattgtcaatatctc--gtgtgtgtgtgtttccaggtttgaacgcaagtacaagatctgatcgttgacaatgtttgtatacattacttttgcctagtgtgaagacccctgagatgtacgcatatttttcaaaatgtgtttttcctatgtaactaactgtatataccaaaggaaactgatcggtaattagccaatcataattaaaataatat--tgtaattaaaatatacaaa-----------------------------------------t
