# Supplementary material for: A new generic circumscription of Hydrochorea (Leguminosae, Caesalpinioideae, mimosoid clade) with an amphi-Atlantic distribution
Source: PhytoKeys. 2022 Aug 22;205:401–37. doi: 10.3897/phytokeys.205.82775 (PMC9849043; doi:10.3897/phytokeys.205.82775)
Supplement: Supplementary material 1 — Supplementary data file S1 [file phytokeys-205-401_article-82775__-s001.zip › RBH3_m25355_comp34111_c0_seq1.aln-cln]

>Albizia_coripatensis_Hughes_2433@NODE_1_length_2011_cov_355.207342
------------------------agcttcttgttatttcaattcactatcacaaaaggtaagtgctatccgtttgctgctgactttgttggtcgtcttgcttgattgaattgtggtttagtcatgtatttgatgctataaaattcaatattcgctgagcttgtgatcttcgaggaggatactggggtcggctcccgatgatgcctccaagaagaaagaaatggaccgaggctgaggaaaaaaccctaattgataagtatggcgatatggtggccgacggaacacttgccaagatgaaaacccgtgagaaaaaattcaaacccattgcttgttatgtcaattcggttcaccatcttcgcgatcccgttgcctatccctggcagtggacttggaaggatgtgtccactaaggtccagaatatgaggcaccagtatttgcttgttaagcaaaaaattaagaagccggatttttcgtcaatggaaaactctggtggggattctaatgggaatgagtttgattgggtggagggtcttacccattggtctaattttcttaggtataaggaggtcttcggagatttggctcttggtcatagtaataataatgagttaatggctttggcaaatggcgatcgtgaaaatggagctgggtttctggggcacagtgggacaatggatatcattgagtttggccaaataggtcattcaggggaaggggacttcaccggcgggatcgatggggttgagaatgaggtaatgaatttgggttttgattatgatgctgaagaaggagaagtgaattataatggaagtgatcgattgagggaagatgcagacaatggttatgtgtatgaagaagtagaactgactgggtccagcttaaagaagaagaggaaggtggtgaaggggctggaaaagaaggcatggaggatgcttgcaaaccaacttggtcaattgagagaaatggaggctcggttcgagcaacgagagatagacagagagcgggagaggcagagaagggaaaacttccgaattgagcttgagaagcaatgggaaaagaaattggaagaaagagaaaaggagagggaggagagggaaaaggaaagggagaatttgaggaggcaaagaatatctgagtgggaagctatagagaaggagaatgaagtattagaaatgaaaagaagagaggaagagctaatatatgaaaggggctgggaggagagaatgaataacaaaaggttagaatggaagaagaggattgatgaggtattaaatcagcaccgtgctgaaatgggtcagatgcaaactcgcatacttcatgaacaacaaaatcttaccagccaattacttggtattttctcacaatgggctgctcaacctgctggtttgtctgatcatactagcgctagcaaccattatctttcacagatgatgcaaaatttgcatcatgtaaatggtgtagttcacggtgacactagggttgagggagataatcaagaagatcaattcattgttgatggataatgcatctcctctattgattgcagctacacttggctatctaggatcttgagctatggttagaag-agtggcctaaaagggcacagatttgttgaatgcattctcaagtgtattcttccattaggcgagattgtacacatctagtgtatcttgttccttataatggtttactagtgattttcacttacatttttatgtaattacctctgttccgtatatataaaaagggtatttagtgcactgtgtacattttttgttcgtactgaacctgaaataatgagcgtaaaggtcatttttgttggtcttttaaaatgcttctgtttcaaactctgttacgcaacaggtaacacccgagtgtgcatcgttatgtgttaactcttaaacttgatttttttttt-----tgttaaaaaaaatggtctcggtggagaaat--agagatatattttgatagatctttagttctggtacatggtttgacaatcatctttaccttcaatac
>Albizia_decandra_Vilhena_231@NODE_1_length_1630_cov_59.773986
------------------------------------------------------------------------------------------------------------------------------------------------------------------------------------------------------------------------------------------------------------------------------tggccgacggaacacttgccaagatgaaaacccgtgagaaaaaattcaaacccattgcttgttatgtcaattcggttcatcatcttcgcgatcccgttgcctatccctggcagtggacttggaaggatgtgtccactaaggtccagaatatgaggcaccagtatttgcttgttaagcaaaaaattaagaagcctgatttttcctcaatggaaaactctggtggggattctaatgggaatgagtttgattgggtggagggtcttacccattggtctaattttcttaggtataaggaggtcttcggagatttggctcttggtcatagtaataataatgagttaatggctttggcaaatggcgatcgtgaaaatggagctgggtttctggggcacagtgggacgatggatatcattgagtttggccaaataggtcattcaggggaaggggacttcaccgctgggatcgatggggttgagaatgaggtaatgaatttgggttttgattatgatgctgaagaaggagaagtgaattataatggaagtgatcgattgagggaagatgcagacaatggttatgtgtatgaagaagtagaactgactgggtccagcttaaagaagaagaggaaggtggtgaaggggctggaaaagaaggcatggaggatgcttgcaaaccaacttggtcaattgagagaaatcgaggctcggtttgagcaacgagagatagacagagagcgggagaggcagagaagggaaaacttccgaattgagcttgagaagc---------------------aaagagaaaaggagcgggaggagagggaaaaagaaagggagaatttgaggaggcaaagaatatctgagtgggaagctatagagaaggagaacgaagtattagaaatgaaaagaagagaggaagagttaatatatgaaaggggctgggaggagagaatgaataacaaaaggttagaatggaagaagaggattgatgaggtattaaatcagcaccgtgctgaaatgggtcagatgcaaactcgcatacttcatgaacaacaaaatcttaccagccaattacttggtattttctcacaatgggctgctcaacctgctggtttgtctgatcatactagtgctagcaaccattatctttcacagatgatgcaaaatttgcatcatgtaaatggtgtagttcacggtgacactagggttgagggagataatcaagaagatcaattcattgttgatggataatgcat---ctctattgattgcagctgcacttggctatctaggatcttgagctatggttagaag-agtggcctaaaagggcacagatttgttgaatgcattctcaagtgtattcttccattacgccagattgtacacatctagtgtatcttgttccttatgatggttta-------------------------------------------------------------------------------------------------------------------------------------------------------------------------------------------------------------------------------------------------------------------------------------------------------------------------------------------
>Albizia_edwallii_Dalmaso_272@NODE_1_length_1756_cov_12.969430
-------------------------------------------------------------------------------------------------------------------------------------tgctataaaattcaatattcgataagcctgtgatcttcgaggaggatactggggtcggctcccgatgatgcctccaagaagaaagaaatggaccgaggctgaggaaaaaaccctaattgataagtatggcgatatggtggccgacggaacacttgccaagatgaaaacccgtgagaaaaaattcaaacccattgcttgttatgtcaattcggttcaccatcttcgcgatcccgttgcctatccctggcagtggacttggaaggatgtgtccactaaggtccagaatatgaggcaccagtatttgcttgttaagcaaaaaattaagaagcctgatttttcgtcaatggaaaactctggtggggattctaatgggaatgagtttgattgggtggagggtcttacccattggtctaattttcttaggtataaggaggtcttcggagatttggctcttggtcatagtactaataatgagttaatggctttggcaaatggcgatcgtgaaaatggagctgggtttctggggcacagtgggacgatggatatcattgagtttggccaaataggtcattcaggggaaggggacttcaacgccgggatcgatggggttgagaatgaggtaatgaatttgggttttgattatgatgctgaagaaggagaagtgaattataatggaagtgatcgattgagggaagatgcagacaatggttatgtgtatgaagaagtagaactgactgggtccagcttaaagaagaagaggaaggtggtgaaggggctggaaaagaaggcatggaggatgcttgcaaaccaacttggtcaattgagagaaatggaggctcggttcgagcaacgggagatagacagagagcgggagaggcagagaagggaaaacttccgaattgagcttgagaagcaatgggaaaagaaattggaagaaagagaaaaggagagggaggagagggaaaaggaaagggagaatttgaggaggcagagaatatctgagtgggaagctatagagaaggagaatgaagtattagaaatgaaaagaagagaggaagagttaatatatgaaaggggctgggaggagagaatgaataacaaaaggttagaatggaagaagaggattgacgaggtattaaatcagcaccgtgctgaaatgggtcagatgcaaactcgcatacttcatgaacaacaaaatcttaccagccaattacttggtattttctcacaatgggctgctcaacctgctagtttgtctgatcatactagcgctagcaaccattatctttcacagatgatgcaaaatttgcatcatgtaaatggtgtagttcacggtgacactagggttgagggagataatcaagaagatcaattcattgttgatggataatgcatctcctctattgattgcagctacacttggctatctgggatcttgagctatggttagaag-agtggcctaaaagggcacagatttgttgaatgcattctcaagtgtattcttccattaggcgagattgtacacatctagtgtatcttgttccttataatggtttactagtgattttcacttacatttttatgtaattacctctgttccatatatataaaaagggtatttagtgcactgtgttcattttttattcgtactgaacctgaaataatgagcgtaaaggtcatttttgttggtcttttaaaatgcttctgtttcaaactctgttacgcaacaggtaacacccgagtgtccatcgttat-------------------------------------------------------------------------------------------------------------------------------------
>Albizia_multiflora_Hughes_3090@NODE_1_length_1948_cov_201.773383
-------------------------------------------------------------agtgctatccctttgcttctgacgttgttggtcgtcttgcttgattgaattgtggtttagtcatgtctttggtgctataaaattcaatatccgataagcccgtgatcttcgaggaggatactggggtcggctcccgatgatgcctccaagaagaaagaaatggaccgaggctgaggaaaaaaccctaattgataagtatggcgatatggtggccgacggaacacttgccaagatgaaaacccgtgagaaaaaattcaaacccattgcttgttatgtcaattcggttcatcatcttcgcgatcccgttgcctatccctggcagtggacttggaaggatgtgtccactaaggtccagaatatgaggcaccagtatttgcttgttaagcaaaaaattaagaagcctgatttttcgtcaatggaaaactctggtggggattctaatgggaatgagtttgattgggtggagggtcttacccattggtctaattttcttaggtataaggaggtcttcggagatgttgctcttggtcatagtaataataatgagttaatggctttggcaaatggcgatcgtgaaaatggagctgggtttctggggcacagtgggacgatggatatcattgagtttggccaaataggtcattcaggggaaggggacttcaccgctgggatcgatggggttgagaatgaggtaatgaatttgggttttgattatgatgctgaagaaggagaagtgaattataatggaagtgatcgattgagggaagatgcagacaatggttatgtgtatgaagaagtagaactgactgggtccagcttaaagaagaagaggaaggtggtgaaggggctggaaaagaaggcatggaggatgcttgcaaaccaacttggtcaattgagagaaattgaggctcggtttgagcaacgagagatagacagagagcgggagaggcagagaagggaaaacttccgaattgagcttgagaagcaatgggaaaagaaattggaagaaagagaaaaggagcgggaggagagggaaaaagaaagggagaatttgaggaggcaaagaatatctgagtgggaagctatagagaaggagaatgaagtattagaaatgaaaagaagagaggaagagttaatatatgaaaggggctgggaggagagaatgaataacaaaaggttagaatggaagaagaggattgatgaggtattaaatcagcaccgtgctgaaatgggtcagatgcaaactcgcatacttcatgaacaacaaaatcttaccagccaattacttggtattttctcacaatgggctgctcaacctgctagtttgtctgatcatactagtgctagcaaccattatctttcacagatgatgcaaaatttgcatcatgtaaatggtgtagttcacggtgacactagggttgagggagataatcaagaagatcaattcattgttgatggataatgcatctcctcttttgattgcagctgttcttggctatctaggatcttgagctatggttagaag-agtggcctaaaagggcacagatttgttgaatgcattctcaagtgtattcttccattacgccagattgtacacatctagtgtatcttgttccttgtaatggtttactagtgattttcacttacatttttatgtaattacctctgttccatatatataaaaagggtgtttagttcactctgttcattttttatttgtactgaacctgaaataatgagcgtaaaggtcatttctattggtcttttaaaatgcttccgtttcaaacact--gacgcaaaaggtaactcccgagtgtccattgttatgtgttacctcttaaacttgattttttttttaaaaaaaaaaaaacaaatgatcgcggtggagaaataaagagatatattttgataaatctttagttctggtacatagtttgacaatcatctt------------
>Albizia_sinaloensis_Hughes_1576@NODE_1_length_1803_cov_150.320973
------------------------------------------------------------------------------------------------------------------------------------------------------------------------------------------------------------------gaagaaagaaatggaccgaggctgaggaaaaaaccctaattgataagtatggcgatatggtggcagacggaacacttgccaagatgaaaacccgtgagaaaaaattcaaacccattgcttgttatgtcaattcggttcatcatcttcgcgatcccgttgcctatccctggcagtggacttggaaggatgtgtccactaaggtccagaatatgaggcaccagtatttgcttgttaagcaaaaaattaagaaacctgatttttcgccaatggaaaactctgggggggattctaatgggaatgagtttgattgggtggagggtcttacccattggtccaattttcttaggtataaggaggtcttcggagatgtggctcttggtcatagtaataataatgagttaatggctttggcaaatggcgatcgtgaaaatggagctgggtttctggggcacagtgggacgatggatatcattgagtttggccaaataggtcattcaggggaaggggacttcactgctgggatcgatggggttgagaatgaggtaatgaatttgggttttgattatgatgctgaagaaggagaagtgaattataatggaagtgatcgattgagggaagatgcagacaatggttatgtgtatgaagaagtagaactgactgggtccagcttaaagaagaagaggaaggtggtgaaggggatggaaaagaaggcatggaggatgcttgcaaaccaacttggtcaattgagagaaatggaggctcggtttgagcatcgagagatagacagagagcgggagaggcagagaagggaaaacttccgaattgagcttgagaagcaatgggaaaagaaattggaagaaagagaaaaggagagggaggagagggaaaaagaacgggagaatttgaggaggcaaagaatatccgagtgggaagctatagagaaggagaatgaagtattagaaatgaaaagaagagaggaagagttaatatatgaaaggggctgggaggagagaatgaataacaaaaggttagaatggaagaagaggattgatgaagtattaaatcagcaccgtgctgaaatgggtcagatgcaaactcgcatacttcatgaacaacaaaatcttaccagccaattacttggtcttttctcacaatgggctgctcaacctgctggtttgtctgatcatactagtgctagcaaccattatctttcacagatgatgcaaaatttgcatcatgtaaatggtgtagttcacggtgacactagggttgagggagataatcaagaagatcaattcattgttgatggataatgcatctcctctattgattgcagctccacttggctatcgaggatcttgagctatggttagaag-agtggcctaaaagggcacagatttgttgaatgcattctcaagtgtattcttccattacgcgagattgtacacatctagtgtatcttgttccttataatggtttactagtgattttcacttacatttttatgtaattacctctgttccatatatataaaaagggtatttagttcactgtgttcattttttatttgtactgaacctgaaataatgagcgtaatggtcatttttattggtcttttaaaatgcttccgtttcaaactccgtgacgcaacaggtaactcccgagtgtccatcgttatgtgttacctcttaaacttgctttttttg---------aaaaaacaaatgatcgcggtggagaaat---gagatatattttgatagatctttagttctggtacatagtttgacaatcatcttcaccgtcaatac
>Albizia_subdimidiata_var_minor_Gorts_341@NODE_1_length_1642_cov_55.967412
----------------------------------------------------------------------------------------------------------------------------------------------------------------------------------------gggtcggctcccgatgatgcctccaagaagaaagaaatggaccgaggctgaggaaaaaaccctaattgataagtatggcgatatggtggccgacggaacacttgccaagatgaaaacccgtgagaaaaaattcaaacccattgcttgttatgtcaattcggttcatcatcttcgcgatcccgttgcctatccctggcagtggacttggaaggatgtgtccactaaggtccagaatatgaggcaccagtatttgcttgttaagcaaaaaattaagaagcctgatttttcgtcaatggaaaactctggtggggattctaatgggaatgagtttgattgggtggagggtcttacccattggtctaattttcttaggtataaggaggtcttcggagatgttgctcttggtcatagtaataataatgagttaatggctttggcaaatggcgatcgtgaaaatggagctgggtttctggggcacagtgggacgatggatatcattgagtttggccaaataggtcattcaggggaaggggacttcactgctgggatcgatggggttgagaatgaggtaatgaatttgggttttgattatgatgctgaagaaggagaagtgaattataatggaagtgatcgattgagggaagatgcagacaatggttatgtgtatgaagaagtagaactgactgggtccagcttaaagaagaagaggaaggtggtgaaggggctggaaaagaaggcatggaggatgcttgcaaaccaacttggtcaattgagagaaattgaggctcggtttgagcaacgagagatagaaagagagcgggagaggcagagaagggaaaacttccgaattgagcttgagaagcaatgggaaaagaaattggaagaaagagaaaaggagcgggaggagagggaaaaagaaagggagaatttgaggaggcaaagaatatctgagtgggaagctatagagaaggagaatgaagtattagaaatgaaaagaagagaggaagagttaatatatgaaaggggctgggaggagagaacgaataacaaaaggttagaatggaagaagaggattgatgaggtattaaatcagcaccgtgctgaaatgggtcagatgcaaactcgcatacttcatgaacaacaaaatcttaccagccaattacttggtattttctcacaatgggctgctcaacctgctggtttgtctgatcatactagtgctagcaaccattatctttcacagatgatgcaaaatttgcatcatgtaaatggtgtagttcacggtgacactagggttgagggagataatcaagaagatcaattcattgttgatggataatgcatctcctctattgattgcagctgcacttggctatctaggatcttgagctgtggttagaag-agtggcctaaaagggcacagatttgttgaatgcattctcaagtgtattcttccattacgccagattgtacacatctagtgtatcttgttccttataatggtttactactgattttctcttacatttttatgtaattacctctgttccatatatataaaaagggtatttagttcactgtgttcattttttatttgtactgaacctgaaataatgagcgtaaaggtcatttttattggtct----------------------------------------------------------------------------------------------------------------------------------------------------------------------------------------------------
>Albizia_subdimidiata_var_subdimidiata_Ferreira_210@NODE_1_length_1704_cov_213.281500
-------------------------------------------------------------------------------------------------------------------------------------------------------------------------------aggatactggggtcggctcccgatgatgcctccaagaagaaagaaatggaccgaggctgaggaaaaaaccctaattgataagtatggcgatatggtggccgacggaacacttgccaagatgaaaacccgtgagaaaaaattcaaacccatttcttgttatgtcaattcggttcatcatcttcgcgatcccgttgcctatccctggcagtggacttggaaggatgtgtccactaaggtccagaatatgaggcaccagtatttgcttgttaagcaaaaaattaagaagcctgatttttcgtcaatggaaaactctggtggggattctaatgggaatgagtttgattgggtggagggtcttacccattggtctaattttcttaggtataaggaggtcttcggagatgttgctcttggtcatagtaataataatgagttaatggctttggcaaatggcgatcgtgaaaatggagctgggtttctggggcacagtgggacgatggatatcattgagtttggccaaataggtcattcaggggaaggggacttcaccgctgggatcgatggggttgagaatgaggtaatgaatttgggttttgattatgatgctgaagaaggagaagtgaattataatggaagtgatcgattgagggaagatgcagacaatggttatgtgtatgaagaagtagaactgactgggtccagcttaaagaagaagaggaaggtggtgaaggggctggaaaagaaggcatggaggatgcttgcaaaccaacttggtcaattgagagaaattgaggctcggtttgagcaacgagagatagaaagagagcgggagaggcagagaagggaaaacttccgaattgagcttgagaagcaatgggaaaagaaattggaagaaagagaaaaggagcgggaggagagggaaaaagaaagggagaatttgaggaggcaaagaatatctgagtgggaagctatagagaaggagaatgaagtattagaaatgaaaagaagagaggaagagttaatatatgaaaggggctgggaggagagaatgaataacaaaaggttagaatggaagaagaggattgatgaggtattaaatcagcaccgtgctgaaatgggtcagatgcaaactcgcatacttcatgaacaacaaaatcttaccagccaattacttggtattttctcacaatgggctgctcaacctgctggtttgtctgatcatactagcgctagcaaccattatctttcacagatgatgcaaaatttgcatcatgtaaatggtgtagttcacggtgacactagggttgagggagataatcaagaagatcaattcattgttgatggataatgcatctcctcttttgattgcagctgcacttggctttctaggatcttgagctatggttagaag-agtggcctaaaagggcacagatttgttgaatgcattctcaagtgtattcttccattacgccagattgtacacatctagtgtatcttgttccttgtaatggtttactggtgattttcacttacatttttatgtaattacctctgttccatatatataaaaagggtatttagttcactgtgttcattttttatttgtactgaacctgaaataatgagcgtaaaggtcatttttatgggtcttttaaaatgcttccgtttcaaactctg--acgcaacaggtaactcccgagtgtcc---------------------------------------------------------------------------------------------------------------------------------------------
>Albizia_tomentosa_Hughes_648@NODE_1_length_1792_cov_179.521283
---------------------------------------------------------------------------------------------------------------------------------------------------------------------------------------------ggctcccgatgatgcctccaagaagaaagaaatggaccgaggctgaggaaaaaaccctaattgataagtatggcgatatggtggcagacggaacacttgccaagatgaaaacccgtgagaaaaaattcaaacccattgcttgttatgtcaattcggttcatcatcttcgcgatcccgttgcctatccctggcagtggacttggaaggatgtgtccactaaggtccagaatatgaggcaccagtatttgcttgttaagcaaaaaattaagaaacctgatttttcgccaatggaaaactctgggggggattctaatgggaatgagtttgattgggtggagggtcttacccattggtccaattttcttaggtataaggaggtcttcggagatgtggctcttggtcatagtaataataatgagttaatggctttggcaaatggcgatcgtgaaaatggagctgggtttctggggcacagtgggacgatggatatcattgagtttggccaaataggtcattcaggggaaggggacttcactgctgggatcgatggggttgagaatgaggtaatgaatttgggttttgattatgatgctgaagaaggagaagtgaattataatggaagtgatcgattgagggaagatgcagacaatggttatgtgtatgaagaagtagaactgactgggtccagcttaaagaagaagaggaaggtggtgaaggggatggaaaagaaggcatggaggatgcttgcaaaccaactgggtcaattgagagaaatggaggctcggtttgagcaacgagagatagacagagagcgggagaggcagagaagggaaaacttccgaattgagcttgagaagcaatgggaaaagaaattggaagaaagagaaaaggagagggaggagagggaaaaagaacgggagaatttgaggaggcaaagaatatccgagtgggaagctatagagaaggagaatgaagtattagaaatgaaaagaagagaggaagagttaatatatgaaaggggctgggaggagagaatgaataacaaaaggttagaatggaagaagaggattgatgaagtattaaatcagcaccgtgctgaaatgggtcagatgcaaactcgcatacttcatgaacaacaaaatcttaccagccaattacttggtcttttctcacaatgggctgctcaacctgctggtttgtctgatcatactagtgctagcaaccattatctttcacagatgatgcaaaatttgcatcatgtaaatggtgtagttcacggtgacactagggttgagggagataatcaagaagatcaattcattgttgatggataatgcatctcctctattgattgcagctccacttggctatcgaggatcttgagctatggttagaag-agtggcctaaaagggcacagatttgttgaatgcattctcaagtgtattcttccattacgcgagattgtacacatctagtgtatcttgttccttataatggtttactagtgattttcacttacatttttatgtaattacctctgttccatatatataaaaagggtatttagttcacagtgttcattttttatttgtactgaacctgaaataataagcgtaatggtcatttttattggtcttttaaaatgcttccgtttcaaactccgtgacgcaacaggtaactcccgagtgtccatcgttatgtgttacctcttaaacttgctttttttg--------aaaaaaacaaatgatcgcggtggagaaat---gagatatattttgatagatctttagttctggtaca------------------------------
>Albizia_xerophytica_Hughes_1435@NODE_1_length_2130_cov_123.787141
gcttcttacttcaatcggtatttgagcttcttgttaattaaattcaccatcagaaaaggtacgtgctgtccctttgcttctgacgttgttggtcgtcttgcttgattgaattgtggtttagtcatgtctttggtgctataaaattcaatatccgataagcctgtgatcttcgagga---------ggtcggctcccgatgatgcctccaagaagaaagaaatggaccgaggctgaggaaaaaaccctaattgataagtatggcgatatggtggccgacggaacacttgccaagatgaaaacccgtgagaaaaaattcaaacccattgcttgttatgtcaattcggttcatcatcttcgcgatcccgttgcctatccctggcagtggacttggaaggatgtgtccactaaggtccagaatatgaggcaccagtatttgcttgttaagcaaaaaattaagaaacctgatttttcgccaatggaaaactctgggggggattctaatgggaatgagtttgattgggtggagggtcttacccattggtctaattttcttaggtataaggaggtcttcggagatgtggctcttggtcatagtaataataatgagttaatggctttggcaaatggcgatcgtgaaaatggagctgggtttctggggcacagtgggacgatggatatcattgagtttggccaaataggtcattcaggggaaggggacttcactgctgggatcgatggggttgagaatgaggtaatgaatttgggttttgattatgatgctgaagaaggagaagtgaattataatggaagtgatcgattaagggaagatgcagacaatggttatgtgtatgaagaagtagaactgactgggtccagcttaaagaagaagaggaaggtggtgaaggggctggaaaagaaggcatggaggatgcttgcaaaccaacttggtcaattgagagaaatggaggctcggtttgagcaacgagagatagacagagagcgggagaggcagagaagggaaaacttccgaattgagcttgagaagcaatgggaaaagaaattggaagaaagagaaaaggagagggaggagagggaaaaagaacgggagaatttgaggaggcaaagaatatccgagtgggaagctatagagaaggagaatgaagtattagaaatgaaaagaagagaggaagagttgatatatgaaaggggctgggaggagagaatgaataacaaaaggttagaatggaagaagaggattgatgaggtattaaatcagcaccgtgctgaaatgggtcagatgcaaactcgcatacttcatgaacaacaaaatcttaccagccaattacttggtcttttctcacaatgggctgctcaacctgctggtttgtctgatcatactagtgctagcaaccattatctttcacagatgatgcaaaatttgcatcatgtaaatggtgtagtccacggtgacactagggttgagggagataatcaagaagatcaattcattgttgatggataatgcatctcctctattgattgcggctgcacttggctatcgaagatcttgagctatggttagaag-agtggcctaaaagggcacagatttgttgaatgcattctcaagtgtattcttccattacgcgagattgtacacatatagtgtatcttgttccttataatggtttactagtgattttcacttacatttttatgtaattacctctgttccatatatataaaaagggtatttagttcactctgttcattttttatttgtactgaacctgaaataatgagcgtaaaggtcatttttattggtcttttaaaatgcttccgtttcaaactccgtgacgcaacaggtaactcccgagtgtccatcgttatttgttacctcttaaacttgatttttttg--------aaaaaaacaaatgatcgcggtggagaaataaagagatatattttgatagatctttagttctggtacatggtt-------------------------
>Balizia_elegans_Iganci_870@NODE_1_length_2214_cov_177.291998
-------------------acttgagcttcttgttatttcaattcaccatcacaaaaggtaagggctatccatttgctgctgacgttgttggtcgtctttcttgattgaattgtggtttattcatgtctttgatgctataaaattcaatatccgataagcctgtgatcttcgaggaggatactggggtcggctccggatgatgcctccgagaagaaagaaatggaccgaggctgaggaaaaaaccctaattgataagtatggcgatatggtggccgacggaacactcgccaagatgaaaacccgtgagaaaaaattcaaacccattgcttgttatgtcaattcggttcaccatcttcgcgatcccgttgcctatccctggcagtggacttggaaggatgtgtccactaaggtccagaatatgaggcaccagtatttgcttgttaagcaaaaaattaagaagcctgatttttcgtcaatggaaaactctggtggggattctaatgggaatgagtttgattgggtggagggtcttacccattggtctaattttcttaggtataaggaggtcttcggagatgtggctcttggtcatagtaataataatgagttaatggctttggcaaatggcgatcgtgaaaatggagctgggtttctggggcacagtgggacgatggatatcattgagtttggccaaataggtcattcaggggaaggggacttcaccgccgggatcgatggggttgagaatgaggtaatgaatttgggttttgattatgatgctgaagaaggagaagtgaattataatggaagtgatcgattaagggaagatgcagacaatggttatgtgtatgaagaagtagaactgactgggtccagcttaaagaagaagaggaaggtggtgaaggggctggaaaagaaggcatggaggatgcttgcaaaccaacttggtcaattgagagaaatggaggctcggttcgagcaacgagagatagacagagagcgggagaggcagagaagggaaaacttccgaattgagcttgagaagcaatgggaaaagaaattggaagaaagagaaaaggagagggaggagagggaaaaagaaagggagaatttgaggaggcaaagaatatctgagtgggaagctatagagaaggagaatgaagtattagaaatgaaaagaagagaggaagagttaatatatgaaaggggctgggaggagagaatgaataacaaaagtttagaatggaagaagaggattgatgaggtattaaatcagcaccgtgctgaaatgggtcagatgcaaactcgcatacttcatgaacaacaaaatcttaccagccaattacttggtattttctcacaatgggctgctcaacctgctggtttatctgatcatactagcgctagcaaccattatctttcacagatgatgcaaaatttgcatcatgtaaatggtgtagttcacggtgactctagggttgagggagataatcaagaagatcaattcattgttgatggataatgcatctcctctattgattgcagctacacttggcta-ctaggatcttgagctatggttagaagaagtggcctaaaagggcacagatttgttgaatgcattctcaagtgtgttctcccattaggcgagattgtacacatctagtgtatcttgttccttataatggtttactagtgattttcacttgcatttttatgtaattacctctgttctatatatatataaagggtatttagttctctctgttcattttttatttgtactgaacctgaaataatgagcgtaaaggtcatttttgttggtcttttaaaatgcttctgtttcaaactgtgttacgcaacaggtaacacccgagtgtccaccgttatgggttaaatcttaaacttgattttttaaaaataaataaataaacaaatggtctcggtggagaaataaagagatatattttgatagatctttagttctggtacatagtttgacaatcatctttaccttcaatac
>Balizia_pedicellaris_Queiroz_15529@NODE_1_length_2249_cov_646.152233
gcttcttacttcaatcggtacttgagcttcttgttatttcaattcaccatcacaaaaggtaagtgctatccatttgctgctgacgttgttggtcgtcttgcttgattgaattgtggtttattcatgtctttgatgctataaaattcaatatccgataagcctgtgatcttcgaggaggatactggggtcggctccggatgatgcctccgagaagaaagaaatggaccgaggctgaggaaaaaaccctaattgataagtatggcgatatggtggccgacggaacactcgccaagatgaaaacccgtgagaaaaaattcaaacccattgcttgttatgtcaattcggttcaccatcttcgcgatcccgttgcctatccctggcagtggacttggaaggatgtgtccactaaggtccagaatatgaggcaccagtatttgcttgttaagcaaaaaattaagaagcctgatttttcgtcaatggaaaactctggtggggattctaatgggaatgagtttgattgggtggagggtcttacccattggtctaattttcttaggtataaggaggtcttcggagatgtggctcttggtcatagtaataataatgagttaatggctttggcaaatggcgatcgtgaaaacggagctgggtttctggggcacagtgggacgatggatatcattgagtttggccaaataggtcattcaggggaaggggacttcaccgccgggatcgatggggttgagaatgaggtaatgaatttgggttttgattatgatgctgaagaaggagaagtgaattataatggaagtgatcgattaagggaagatgcagacaatggttatgtgtatgaagaagtagaactgactgggtccagcttaaagaagaagaggaaggtggtgaaggggctggaaaagaaggcatggaggatgcttgcaaaccaacttggtcaattgagagaaatggaggctcggttcgagcaacgagagatagacagagagcgggagaggcagagaagggaaaacttccgaattgagcttgagaagcaatgggaaaagaaattggaagaaagagaaaaggagagggaggagagggaaaaagaaagggagaatttgaggaggcaaagaatatctgagtgggaagctatagagaaggagaatgaagtattagaaatgaaaagaagagaggaagagttaatatatgaaaggggctgggaggagagaatgaataacaaaagtttagaatggaagaagaggattgatgaggtattaaatcagcaccgtgctgaaatgggtcagatgcaaactcgcatacttcatgaacaacaaaatcttaccagccaattacttggtattttctcacaatgggctgctcaacctgctggtttatctgatcatactagcgctagcaaccattatctttcacagatgatgcaaaatttgcatcatgtaaatggtgtagttcacggtgacactagggttgagggagataatcaagaagatcaattcattgttgatggataatgcatctcctctattgattgcagctacacttggctatctaggatcttgagctatggctagaagaagtggcctaaaagggcacagatttgttgaatgcattctaaagtgtgttcttccattaggcgagattgtacacatctagtgtatcttgttccttataat-gtttactagtgattttcacttgcatttttatgtaattacctctgttctctatatatataaagggtatttagttctctctgttcattttttatttgtactgaacctgaaataatgagcgtaaaggtcatttttgttggtcttttaaaatgcttctgtttcaaactgtgttacgcaacaggtaaaacccgagtgtccaccgttatgtgttaaatcttaaacttgattttta------aaataaataaacaaatggtctcggtggagaaataaagagatatattttgatagatctttagttctggtacatagtttgacaatcatctttaccttcaatac
>Cathormion_rhombifolium_Deighton_3618@NODE_1_length_1468_cov_169.131560
------------------------------------------------------------------------------------------------------------------------------------------------------------------------------------------------------------------------------------------------------------------------------------------------------------------------------------------------------------------------------------------------------------------------------------------acagtgggacgatggatatcattgagtttggccaaataggtcattcaggggaaggggacttcaccgccgggatcgataggaatgagtttgattgggtggagggtcttacccattggtctaattttcttaggtataaggaggtcttcggagatgtggctcttggtcatagtaataataatgagttaatggctttggcaaatggcgatcgtgaaaatggagctgggtttctggggcacagtgggacgatggatatcattgagtttggccaaataggtcattcaggggaaggggacttcaccgccgggatcgatggggttgagaatgaggtaatgaatttgggttttgattatgatgctgaagaaggagaagtgaattataatggaagtgatcgattaagggaagatgcagacaatggttatgtgtatgaagaagtagaactgactgggtccagcttaaagaagaagaggaaggtggtgaaggggctggaaaagaaggcatggaggatgcttgcaaaccaacttggtcaattgagagaaatggaggctcggttcgagcaacgagagatagacagagagcgggagaggcagagaagggaaaacttccgaattgagcttgagaagcaatgggaaaagaaattggaagaaagagaaaaggagagggaggagagggaaaaagaaagggagaatttgaggaggcaaagaatatctgagtgggaagctatagagaaggagaatgaagtattagaaatgaaaagaagagaggaagagttgatatatgaaagggcctgggaggagagaatgaataacaaaagtttagaatggaagaagaggattgatgaggtattaaatcagcaccgtgctgaaatgggtcagatgcaaactcgcatacttcatgaacaacaaaatcttaccagccaattacttggtattttctcacaatgggctgctcaacctgctggtttatctgatcatactagcgctagcaaccattatctttcacagatgatgcaaaatttgcatcatgtaaatggtgtagttcacggtgacactagggttgagggggataatcaagaagaccaattcattgttgatggataatgcatctcctctattgattgcagctacacttggctatctaggatcttgagctatggttagaagaagtggcctaaaagggcacagatttgttgaatgcattctcaagtgtgttcttccattaggcgagattgtacacatctagtgtatcctgttccttataatggtttactagtgattttcacttgcatttttatgtaattacctctgttctatatatatataaagggtatttagttctctcttatcattttttatctgtactgaacctgaaataatgagcgtaaaggtcatttttgttggtcttttaaaatgcttctgtttaaaactgtgttaggcaacaggtaacacccgagtgtccaccgttatgtg----------------------------------------------------------------------------------------------------------------------------------
>Hydrochorea_corymbosa1_Bonadeu_655@NODE_1_length_1609_cov_1902.664093
-------------------------------------------------------------------------------------------------------------------------------------------------------ccgataagcctgtgatcttcgaggaggatactggggtcggctccggatgatgcctccgagaagaaagaaatggaccgaggctgaggaaaaaaccctaattgataagtatggcgatatggtggccgacggaacactcgccaagatgaaaacccgtgagaaaaaattcaaacccattgcttgttatgtcaattcggttcaccatcttcgcgatcccgttgcctatccctggcagtggacttggaaggatgtgtccactaaggtccagaatatgaggcaccagtatttgcttgttaagcaaaaaattaagaagcctgatttttcgtcaatggaaaactctggtggggattctaatgggaatgagtttgattgggtggagggtcttacccattggtctaattttcttaggtataaggaggtcttcggagatgtggctcttggtcatagtaataataatgagttaatggctttggcaaatggcgatcgtgaaaatggagctgggtttctagggcacagtgggacgatggatatcattgagtttggccaaataggtcattcaggggaaggggacttcaccgccgggatcgatggggttgagaatgaggtaatgaatttgggttttgattatgatgctgaagaaggagaagtgaattataatggaagtgatcgattaagggaagatgcagacaatggttatgtgtatgaagaagtagaactgacggggtccagcttaaagaagaagaggaaggtggtgaaggggctggaaaagaaggcatggaggatgcttgcaaaccaacttggtcaattgagagaaatggaggctcggttcgagcaacgagagatagacagagagcgggagaggcagagaagggaaaacttccgaattgagcttgagaagcaatgggaaaagaaattggaagaaagagaaaaggagagggaggagagggaaaaagaaagggagaatttgaggaggcaaagaatatctgagtgggaagctatagagaaggagaatgaagtattagaaatgaaaagaagagaggaagagttaatatatgaaaggggctgggaggagagaatgaataacaaaagtttagaatggaagaagaggattgatgaggtattaaatcagcaccgtgctgaaatgggtcagatgcaaactcgcatacttcatgaacaacaaaatcttaccagccaattacttggtattttctcacaatgggctgctcaacctgctggtttatctgatcatactagcgctagcaaccattatctttcacagatgatgcaaaatttgcatcatgtaaatggtgtagttcacggtgacactagggttgagggagataatcaagaagatcaattcattgttgatggataatgcatctcctctattgattgcagctacacttggctatctaggatcttgagctatggttagaagaagtggcctaaaagtgcacagatttgtttaatgcattctcaagtgtattcttccattaggcgagattgtacacatctagtgtatcttgttccttataatggtttactagtgattttcacttacatttttatgtaattacctctgttctatatatataaaaagggtatttagttc----------------------------------------------------------------------------------------------------------------------------------------------------------------------------------------------------------------------------------------------------------------------
>Hydrochorea_gonggrijpii_Tillett_45696@NODE_1_length_1645_cov_256.077168
-------------------------------------------------------------------------------------------------------------------------------------------------------------------------------------ctggggtcggctccggatgatgcctccgagaagaaagaaatggaccgaggctgaggaaaaaaccctaattgataagtatggcgatatggtggccgacggaacactcgccaagatgaaaacccgtgagaaaaaattcaaacccattgcttgttatgtcaattcggttcaccatcttcgcgatcccgttgcctatccctggcagtggacttggaaggatgtgtccactaaggtccagaatatgaggcaccagtatttgcttgttaagcaaaaaattaagaagcctgatttttcgtcaatggaaaactctggtggggattctaatgggaatgagtttgattgggtggagggtcttacccattggtctaattttcttaggtataaggaggtcttcggagatgtggctcttggtcatagtaataataacgagttaatggctttggcaaatggcgatcgtgaaaatggagctgggtttctagggcacagtgggacgatggatatcattgagtttggccaaataggtcattcaggggaaggggacttcaccgctgggatcgatggggttgagaatgaggtaatgaatttgggttttgattatgatgctgaagaaggagaagtgaattataatggaagtgatcgattaagggaagatgcagacaatggttatgtgtatgaagaagtagaactgactgggtccaacttaaagaagaagaggaaggtggtgaaggggctggaaaagaaggcatggaggatgcttgcaaaccaacttggtcaattgagagaaatggaggctcggttcgagcaacgagagatagacagagagcgggagaggcagagaagggaaaacttccgaattgagcttgagaagcaatgggaaaagaaattggaagaaagagaaaaggagagggaggagagggaaaaagaaagggagaatttgaggaggcaaagaatatctgagtgggaagctatagagaaggagaatgaagtattagaaatgaaaagaagagaggaagagttaatatatgaaaggggctgggaggagagaatgaataacaaaagtttagaatggaagaagaggattgatgaggtattaaatcagcaccgtgctgaaatgggtcagatgcaaactcgcatacttcatgaacaacaaaatcttaccagccaattacttggtattttctcacaatgggctgctcaacctgctggtttatctgatcatactagcgctagcaaccattatctttcacagatgatgcaaaatttgcatcatgtaaatggtgtagttcacggtgacactagggttgagggagataatcaagaagatcaattcattgttgatggataatgtatctcctctattgattgcagctacacttggctatgtaggatcttgggctatggttagaagaagtggcctaaaagggcacagatttgttgaatgcattctcaagtgtgttcttccattaggcgagattgtacacatctagtgtatcttgttccttataatggtttactagtgattttcacttgcatttttatgtaattacctctgttctatatatataaaaagggtattta-ttctctctgttcattttttatttgtactgaacctgaaataatgagcgtaaaggtcatttttgttggtc-----------------------------------------------------------------------------------------------------------------------------------------------------------------------------------------------------
>Hydrochorea_marginata_Morim_563@NODE_1_length_1759_cov_370.738407
---------------------------ttcttgttatttcaattcaccatcacaaaaggtaagtgctatccatttgctgctgacgttgttggtcgtcttgcttgattgaattgtggtttattcatgtctttgatgctataaaattcaatatccgataagcctgtgatcttcgaggaggatactggggtcggctccggatgatgcctccgagaagaaagaaatggaccgaggctgaggaaaaaaccctaattgataagtatggcgatatggtggccgacggaacactcgccaagatgaaaacccgtgagaaaaaattcaaacccattgcttgttatgtcaattcggttcaccatcttcgcgatcccgttgcctatccctggcagtggacttggaaggatgtgtccactaaggtccagaatatgaggcaccagtatttgcttgttaagcaaaaaattaagaagcctgatttttcgtcaatggaaaactctggtggggattctaatgggaatgagtttgattgggtggagggtcttacccattggtctaattttcttaggtataaggaggtcttcggagatgtggctcttggtcatagtaataataatgagttaatggctttggcaaatggcgatcgtgaaaatggagctgggtttctggggcacagtgggacgatggatatcattgagtttggccaaataggtcattcaggggaaggggacttcaccgccgggatcgatggggttgagaatgaggtaatgaatttgggttttgattatgatgctgaagaaggagaagtgaattataatggaagtgatcgattaagggaagatgcagacaatggttatgtgtatgaagacgtagaactgacggggtccagcttaaagaagaagaggaaggtggtgaaggggctggaaaagaaggcatggaggatgcttgcaaaccaacttggtcaattgagagaaatggaggctcggttcgagcaacgagagatagacagagagcgggagaggcagagaagggaaaacttccgaattgagcttgagaagcaatgggaaaagaaattggaagaaagagaaaaggagagggaggagagggaaaaagaaagggagaatttgaggaggcaaagaatatctgagtgggaagctatagagaaggagaatgaagtattagaaatgaaaagaagagaggaagagttaatatatgaaaggggctgggaggagagaatgaataacaaaagtttagaatggaagaagaggattgatgaggtattaaatcagcaccgtgctgaaatgggtcagatgcaaactcgcatacttcatgaacaacaaaatcttaccagccaattacttggtattttctcacaatgggctgctcaacctgctggtttatctgatcatactagcgctagcaaccattatctttcacagatgatgcaaaatttgcatcatgtaaatggtgtagttcacggtgacactagggttgagggagataatcaagaagatcaattcattgttgatggataatgcatctcctctattgattgcagctacacttggctatctaggatcttgagctatggttagaagaagtggcctaaaagtgcacagatttgtttaatgcattctcaagtgtattcttccattaggcgagattgtacacatctagtgtatcttgttccttataatggtttactagtgattttcacttacatttttatgtaattacctctgttctatatatataaaaagggtatttagttctctgtgttcattttttatttgtactt--------------------------------------------------------------------------------------------------------------------------------------------------------------------------------------------------------------------------------------------
>Jupunba_abbottii_Zanoni_21220@NODE_1_length_1747_cov_227.476048
-------------------------------------------------------------------------------------------------------------------------------------------------------------------tgatctttgaggaggatactggggtcggctccggatgatgcctccgagaagaaagaaatggaccgaggctgaggaaaaaaccctaattgataagtatggcgatatggtggccgacggaacactcgccaagatgaaaacccgtgagaaaaaattcaaacccattgcttgttatgtcaattcgattcaccatcttcgcgatcccgttgcctatccctggcagtggacttggaaggatgtgtccactaaggtccagaatatgaggcaccagtatttgcttgttaagcaaaaaattaagaagcctgatttttcgtcaatggaaaactctggtggggattctaatgggaatgaatttgattgggtggagggtcttacccattggtctaattttcttaggtataaggaggtcttcggagatgtggctcttggtcatagtaataataatgagttaatggctttggcaaatggcgatcgtgaaaatggagctgggtttctgcggcacagtgggacgatggatatcattgagtttggccaaataggtcattcaggggaaggggacttcaccgccgggatcgatggggttgagaatgaggtaatggatttgggttttgattatgatgctgaagaaggagaagtgaattataatggaagtgatcgattaagggaagatgcagacaatggttatgtgtatgaagaagtagaagtgactgggtccagcttaaagaagaagaggaaggtggtgaaggggctggaaaagaaggcatggaggatgcttgcaaaccaacttggtcaattgagagaaatggaggctcggttcgagcaacgagagatagacagagagcgggagaggcagagaagggaaaacttccgaattgagcttgagaagcaatgggaaaagaaattggaagaaagagaaaaggagagggaggagagggaaaaagaaagggagaatttgagaaggcaaagaatatctgagtgggaagctatagagaaggagaatgaagtattagaaatgaaaagaagagaggaagagttaatatatgaaaggggctgggaggagagaatgaataacaaaagtttagaatggaagaagaggattgatgaggtattaaatcagcaccgtgctgaaatgggtcagatgcaaactcgcattcttcacgaacaacaaaatcttaccagccaattacttggtattttctcacaatgggctgctcaacctgctggtttatctgatcatactagcgctagcaaccattatctttcacagatgatgcaaaatttgcatcatgtaaatggtgtagttcacggtgacactagggttgagggagataatcaagaagatcaattcattgttgatggataatgcatctcctctattgattgcagctacacttggctatctaggatcttgagctatggttagaagaagtggcctaaaagggcacagatttgttgaatgcattctcaagtgtattcttccattaggcgagattgtacacatctagtgtatcctgttccttataatggtttactagtgattttcacttacatttttatgtaattacctctgttctatatatataaaaagcgtatttagttctctctgttcattttttatttgtactgaacctgcaataatgagcgtaaaggtcacttttgttgatcttttaaaatgcttctgtttcaaactgtgttacgcaacaggtaacacccgagtctccaccgttatgtgttaactcttaaacttgat----------------------------------------------------------------------------------------------------------------
>Jupunba_asplenifolia_Ekman_6383@NODE_1_length_1440_cov_96.592076
----------------------------------------------------------------------------------------------------------------------------------------------------------------------------------------------------------------------------------------------------------------------cgatatggtggccgacggaacactcgccaagatgaaaacccgtgagaaaaaattcaaacccattgcttgttatgtcaattcgattcaccatcttcgcgatcccgttgcctatccctggcagtggacttggaaggatgtgtccactaaggtccagaatatgaggcaccagtatttgcttgttaagcaaaaaattaagaagcctgatttttcgtcaatggaaaactctggtggggattctaatgggaatgaatttgattgggtggagggtcttacccattggtctaattttcttaggtataaggaggtcttcggagatgtggctcttggtcatagtaataataatgagttaatggctttggcaaatggcgatcgtgaaaatggagctgggtttctggggcacagtgggacgatggatatcattgagtttggccaaataggtcattcaggggaaggggacttcaccgccgggatcgatggggttgagaatgaggtaatgaatttgggttttgattatgatgctgaagaaggagaagtgaattataatggaagtgatcgattaagggaagatgcagacaatggttatgtgtatgaagaagtagaactgactgggtccagcttaaagaagaagaggaaggtggttaaggggctggaaaagaaggcatggaggatgcttgcaaaccaacttggtcaattgagagaaatggaggctcggttcgagcaacgagagatagacagagagcgggagaggcagagaagggaaaacttccgaattgagcttgagaagcaatgggaaaagaaattggaagaaagagaaaaggagagggaggagagggaaaaagaaagggagaatttgagaaggcaaagaatatctgagtgggaagctatagagaaggagaatgaagtattagaaatgaaaagaagagaggaagagttaatatatgaaaggggctgggaggagagaatgaataacaaaagtttagaatggaagaagaggattgatgaggtattaaatcagcaccgtgctgaaatgggtcagatgcaaactcgcattcttcatgaacaacaaaatcttaccagccaattacttggtattttctcacaatgggctgctcaacctgctggtttatctgatcatactagcgctagcaaccattatctttcacagatgatgcaaaatttgcatcatgtaaatggtgtagttcacggtgacactagggttgagggagataatcaagaagatcaattcattgttgatggataatgcatctcctctactgattgcagctacactcggctatcgaggatcttgagctatggttagaagaagtggcctgaaagggcacagatttgttgaatgcattctcaagtgtattcttccattaggcgagattgtacacatctagtgtatcttgttccttataatgatttactagtgatttt--------------------------------------------------------------------------------------------------------------------------------------------------------------------------------------------------------------------------------------------------------------------------------------------------------------------------------
>Jupunba_cochleata_Bonadeu_673@NODE_1_length_2002_cov_204.667013
gcttcttacttcaatcggtacttgagcttcttgtta-ttcaatttaccatcacaaaaggtaagtgctattcatttgctgctgactttgttggtcgtcttgcttgattgaattgtggtttattcatgtctttgatgctataaaattcaatatccgataagcctgtgatcttcgaggaggatacttgggtcggctccgaatgatgcctccgagaagaaagaaatggaccgaggctgaggaaaaaaccctaattgataagtatggcgatatggtggccgacggaacactcgccaagatgaaaacccgtgagaaaaaattcaaacccattgcttgttatgttaattcggttcaccatcttcgcgatcccgttgcctatccctggcagtggacttggaaggatgtgtccactaaggtccagaatatgaggcaccagtatttgcttgttaagcaaaaaataaagaagcctgatttttcgtcaatggaaaactctggtggggattctaatgggaatgagtttgattgggtggagggtcttacccattggtctaattttcttaggtataaggaggtcttcggagatgtggctcttggtcatagtaataataatgagttaatggctttggcaaatggcgatcgtgaaaatggagctgggtttctggggcacagtgggacgatggatatcattgagtttggccaaataggtcattcaggggaaggggacttcaccgccgggatcgatggggttgagaatgaggtaatgaatttgggttttgattatgatgctgaagaaggagaagtgaattataatggaagtgatcgattaagggaagatgcagacaatggttatgtgtatgaagaagtagaactgactgggtccagcttaaagaagaagaggaaggtggtgaaggggctggaaaagaaggcatggaggatgcttgcaaaccaacttggtcaattgagagaaatggaggctcggttcgagcaacgagagatagacagagagcgggagaggcagagaagggaaaacttccgaattgagcttgagaagcaatgggaaaagaaattggaagaaagagaaaaggagagggaggagagggaaaaagaaagggagaatttgaggaggcaaagaatatctgagtgggaagctatagagaaggagaatgaagtattagaaatgaaaagaagagaggaagagttaatatatgaaaggggctgggaggagagaatgaatgacaaaagcttagaatggaagaagaggattgatgaggtattaaatcagcaccgtgctgaaatgggtcagatgcaaactcgcatacttcatgaacaacaaaatcttaccagccaattgcttggtattttctcacaatgggctgctcaacctgctggtttatctgatcatactagcgctagtaaccattatctttcacagatgatgcaaaatttgcatcatgtaaatggtgtagttcacggtgacactagggttgagggagataatcaagaagatcaattcattgttgatgggtaatgcatctcctctattgattgcagctacacttggctatctaggatcttgtgctatggttagaagaagtggcctaaaagggcacagatttgttgaatgcattctcaagtgtattcttccattaggcgagattgtacacatctagtgtatcttgttccttataatggtttactagtgattttcacttacatttttatgtaattacctctgttctatatatataaaaagggtatttagtt--ctgtgttcattttttatttgtactgaacctgaaatactgagcgtaaaggtcacttttgttggtcttttaaaatgcttctgtttcaaactgtgttacgcaacaggtaacacccga---------------------------------------------------------------------------------------------------------------------------------------------------
>Jupunba_floribunda_Iganci_883@NODE_1_length_1778_cov_213.712522
gcttcttacttcaatcggtacttgagcttcttgttatttcaatttaccatcacaaaaggtaagtgctatccatttgctgctgactttgttggtcgtcttgcttgattgaattgtggtttattcatgtatttgatgctataaaattcaatatccgataagcctgtgatcttcgaggaggatactggggtcggctccggatgatgcctccgagaagaaagaaatggaccgaggctgaggaaaaaaccctaattgataagtatggcgatatggtggccgacggaacactcgccaagatgaaaacccgtgagaaaaaattcaaacccattgcttgttatgtcaattcggttcaccatcttcgcgatcccgttgcctatccctggcagtggacttggaaggatgtgtccactaaggttcagaatatgaggcaccagtatttgcttgttaagcaaaaaattaagaagcctgatttttcgtcaatggaaaactctggtggggattctaatgggaatgagtttgattgggtggagggtcttacccattggtctaattttcttaggtataaggaggtcttcggagatgtggctcttggtcatagtaataataatgagttaatggctttggcaaatggcgatcgtgaaaatggagctgggtttctggggcacagtgggacgatggatatcattgagtttggccaaataggtcattcaggggaaggggacttcaccgctggtatcgatggggttgagaatgaggtaatgaatttgggttttgattatgatgctgaagaaggagaagtgaattataatggaagtgatcgattaagggaagatgcagacaatggttatgtgtatgaagaagtagaactgactgggtccagcttaaagaagaagaggaaggtggtgaaggggctggaaaagaaggcatggaggatgcttgcaaaccaacttggtcaattgagagaaatggaggctcggtttgagcaacgagagatagacagagagcgggagaggcagagaagggaaaacttccgaattgagcttgagaagcaatgggaaaagaaattggaagaaagagaaaaggagagggaggagagggaaaaagaaagggagaatttgagaaggcaaagaatatctgagtgggaagctatagagaaggagaatgaagtattagaaatgaaaagaagagaggaagagttgatatatgaaaggggctgggaggagagaatgaataacaaaagtttagaatggaagaagaggattgatgaggtattaaatcagcaccgtgctgaaatgggtcagatgcaaactcgcatacttcatgaacaacaaaatcttaccagccaattacttggtattttctcacaatgggctgctcaacctgctggtttatctgatcatactagcgctagcaaccattatctttcacagatgatgcaaaatttgcatcatgtaaatggtgtagttcacggtgacactagggttgagggagataatcaagaagatcaattcattgttgatggataatgcatcttctctattgattgcagctacacttggctatctaggatcttgagctatggttagaagaagtggcctaaaagggcacagatttgttgaatgcattctcaagtgtattcttccattaggcgagattgtacacatctagtgtatcttgttccttataatggtttactagtgattttcacttacatttttatgtaattacctctgttctatatatataaaaagggt-------------------------------------------------------------------------------------------------------------------------------------------------------------------------------------------------------------------------------------------------------------------------------
>Jupunba_langsdorfii_Ribeiro_728@NODE_1_length_2293_cov_169.115975
gcttcttacttcaatgggtacttgagcttcttgttatttcaatttaccatcacaaaaggtaagtgctatccatttgctgctgactttgttggtcgtcttgcttgattgaattgtggtttattcatgtctttgatgctataaaattcaatatccgataagcctgtgatcttcgaggaggatactggggtcggctccggatgatgcctccgagaagaaagaaatggaccgaggctgaggaaaaaaccctaattgataagtatggcgatatggtggccgacggaacactcgccaagatgaaaacccgtgagaaaaaattcaaacccattgcttgttatgccaattcggttcaccatcttcgcgatcccgttgcctatccctggcagtggacttggaaggatgtgtccactaaggtccagaatatgaggcaccagtatttgcttgttaagcaaaaaattaagaagcctgatttttcgtcaatggaaaactctggtggggattctaatgggaatgagtttgattgggtggagggtcttacccattggtctaattttcttaggtataaggaggtcttcggggatgtggctcttggtcatagtaataataatgagttaatggctttggcaaatggcgatcgtgaaaatggagctgggtttctggggcacagtgggacgatggatatcattgagtttggccaaataggtcattcaggggaaggggacttcaccgccgggattgatggggttgagaatgaggtaatgaatttgggttttgattatgatgctgaagaaggagaagtgaattataatggaagtgatcgattaagggaagatgcagacaatggttatgtgtatgaagaagtagaactgactgggtccagcttaaagaagaagaggaaggtggtgaaggggctggaaaagaaggcatggaggatgcttgcgaaccaacttggtcaattgagagaaatggaggctcggttcgagcaacgagagatagacagagagcgggagaggcagagaagggaaaacttccgaattgagcttgagaagcaatgggaaaagaaattggaagaaagagaaaaggagagggaggagagggaaaaagaaagggagaatttgagaaggcaaagaatatctgagtgggaagctatagagaaggagaatgaagtattagaaatgaaaagaagagaggaagagttaatatatgaaaggggctgggaggagagaatgaataacaaaagtttagaatggaagaagaggattgatgaggtattaaaccagcaccgtgctgaaatgggtcagatgcaaactcgcatacttcatgaacaacaaaatcttaccagccaattacttggtattttctcacaatgggctgctcaacctgctggtttatctgatcatactagcgctagcaaccattatctttcacagatgatgcaaaacttgcatcatgtaaatggtgtagttcacggtgacactagggttgagggagataatcaagaagatcaattcattgttgatggataatgcatctcctctattgattgcagctacacttggctatctaggatcttgagctatggttagaagaagtggcctaaaagggtacagatttgttgaatgcattctcaagtgtattcttccattaggcgagattgtacacatgtagtgtatcttgttccttataatggtttactagtgattttcacttacatttttatgtaattacctctgttctatatatataaaaagggtatttagttctctctgttcattttttatctgcattgaacctgaaataatgagcgtaaaggtcatttttgttggtcttttaaaatgcttctgtttcaaactgtgttacgcaattggtaacacccgagtgtccaccgctatgtgttaactcttaaacttgattattttaagaaaaataaataaacaaatgatctcggcggggaaataaagagatatattttgatagatctttagttctggtacatagtttgacaatcatctttaccttcaatac
>Jupunba_microcalyx_Iganci_855@NODE_1_length_1815_cov_345.558688
gcttcttacttcaatcggtacttgagcttcttgttatttcaattcaccatcacaaaaggtaagtgctatccatttgctgctgactttgttggttgtcttacttgattgaattgtggtttattcatgtctttgatgctataaaattcaatatccgataagcctgtgatcttcgaggaggatactggggtcggctccggatgatgcctccgagaagaaagaaatggaccgaggctgaggaaaaaaccctaattgataagtatggcgatatggtggccgacggaacactcgccaagatgaaaacccgtgagaaaaaattcaaacccattgcttgttatgtcaattcggttcaccatcttcgcgatcccgttgcctatccctggcagtggacttggaaggatgtgtccactaaggtccagaatatgaggcaccagtatttgcttgttaagcaaaaaattaagaagcctgatttttcgtcaatggaaaactctggtggggattctaatgggaatgagtttgattgggtggagggtcttacccattggtctaattttcttaggtataaggaggtcttcggagatgtggctcttggtcatagtaataataatgagttaatggctttggcaaatggcgatcgtgaaaatggagctgggtttctggggcacagtgggacgatggatatcattgagtttggccaaataggtcattcaggggaaggggacttcaccgccgggatcgatggggttgagaatgaggtaatgaatttgggttttgattatgatgctgaagaaggagaagtgaattataatggaagtgatcgattaagggaagatgcagacaatggttatgtgtatgaagaagtagaactgactgggtccagcttaaagaagaagaggaaggtggtgaaggggctggaaaagaaggcatggaggatgcttgctaaccaacttggtcaattgagagaaatggaggctcggttcgagcaacgagagatagacagagagcgggagaggcagagaagggaaaacttccgaattgagcttgagaagcaatgggaaaagaaattggaagaaagggaaaaggagagggaggagagggaaaaagaaagggagaatttgaggaggcaaagaatatcagagtgggaagctatagagaaggagaatgaagtattagaaatgaaaagaagagaggaagagttaatatatgaaaggggctgggaggagagaatgaataacaaaagtttagaatggaagaagaggattgatgaggtattaaatcagcaccgtgctgaaatgggtcagatgcaaactcgcatacttcatgaacaacaaaatcttaccagccaattacttggtattttctcacaatgggctgctcaacctgctggtttatctgatcatactagcgctagcaaccattatctttcacagatgatgcaaaatttgcatcatgtaaatggtgtagttcacggtgacactagggttgagggagataatcaagaagatcaattcattgttgatggataatgcatctcctctattgattgcagctacacttggctatctaggatcttgagctatggttagaagaagtggcctaaaagggcacagatttgttgaatgcattctcaagtgtattcttccattaggcgagattgtacacatctagtgtatcttgttccttataatggtttactagtgatttt--------------------------------------------------------------------------------------------------------------------------------------------------------------------------------------------------------------------------------------------------------------------------------------------------------------------------------
>Jupunba_microcalyx_Iganci_855@NODE_2_length_585_cov_11.568898
-----------------------------------------------------------------------------------------------------------------------------------------------------------------------------------------------------------------------------------------------------------------------------------------------------------------------------------------------------------------------------------------------------------------------------------------------------------------------------------------------------------------------------------------------------------------------------------------------------------------------------------------------------------------------------------------------------------------------------------------------------------------------------------------------------------------------------------------------------------------------------------------------------------------------------------------------------------------------------------------------------------------------------------------------------------------------------------------------------------------------------------------------------------------------------------------------------------------------------------------------------------------------------------------------------------------------------------------------------------------------------------------------------------------------------------------------------------------------------------------------------------------------------------------------------------------------------------------------------------------------------------------------------------------------------------------caagtgtattcttccattaggcgagattgtacacatctagtgtatcttgttccttataatggtttactagtgattttcacttacatttttatgtaattacctctgttctatatatataaaaagggtatttagttctctgtgttcatattttatttgtacttaacctgaaataatgagcgtaaaggtca-ttttgttggtcttttaaaatgcttctgtttcaaactgtgttacgcaacaggtaacaccccagtgtccaccgttatgtgttaactcttaaacttgattttttcaaaataaaaaaataaacaaatggtctcggtggagaaataaagagatatattttgatagatctttagttctggtgcatagtttgacaatcatctttaccttcaatac
>Jupunba_nipensis_Mayo_19662@NODE_1_length_1609_cov_51.843342
-------------------------------------------------------------agtgctatccatttgctgctgactttgttggtcgtcttgcttgattgaattgtggtttattcatgtctttgatgctataaaattcaatatccgataagcctgtgatctttgaggaggatactggggtcggctccggatgatgcctccgagaagaaagaaatggaccgaggctgaggaaaaaaccctaattgataagtatggcgatatggtggccgacggaacactcgccaagatgaaaacccgtgagaaaaaattcaaacccattgcttgttatgtcaattcgattcaccatcttcgcgatcccgttgcctatccctggcagtggacttggaaggatgtgtccactaaggtccagaatatgaggcaccagtatttgcttgttaagcaaaaaattaagaagcctgatttttcgtcaatggaaaactctggtggggattctaatgggaatgaatttgattgggtggagggtcttacccattggtctaattttcttaggtataaggaggtcttcggagatgtggctcttggtcatagtaataataatgagttaatggctttggcaaatggcgatcgtgaaaatggagctgggtttctggggcacagtgggacgatggatatcattgagtttggccaaataggtcattcaggggaaggggacttcaccgccgggatcgatggggttgagaatgaggtaatgaatttgggttttgattatgatgctgaagaaggagaagtgaattataatggaagtgatcgattaagggaagatgcagacaatggttatgtgtatgaagaagtagaactgactgggtccagcttaaagaagaagaggaaggtggttaaggggctggaaaagaaggcatggaggatgcttgcaaaccaacttggtcaattgagagaaatggaggctcggttcgagcaacgagagatagacagagagcgggagaggcagagaagggaaaacttccgaattgagcttgagaagcaatgggaaaagaaattggaagaaagagaaaaggagagggaggagagggaaaaagaaagggagaatttgagaaggcaaagaatatctgagtgggaagctatagagaaggagaatgaagtattagaaatgaaaagaagagaggaagagttaatatatgaaaggggctgggaggagagaatgaataacaagagtttagaatggaagaagaggattgatgaggtattaaatcagcaccgtgctgaaatggctcagatgcaaactcgcattcttcatgaacaacaaaatcttaccagccaattacttggtattttctcacaatgggctgctcaacctgctggtttatctgatcatactagcgctagcaaccattatctttcacagatgatgcaaaatttgcatcatgtaaatggtgtagttcacggtgacactagggttgagggagataatcaagaagatcaattcattgttgatggataatgcatctcctctattgattgcagcttcactcggctatataggatcttgagctatggttagaagaagtggcctgaaagggcacagatttgttgaatgcattctcaagtgtattcttccattaggcgagattgtacacatctagtgtat----------------------------------------------------------------------------------------------------------------------------------------------------------------------------------------------------------------------------------------------------------------------------------------------------------------------------------------------------------------
>Jupunba_oppositifolia_Liegier_16014@NODE_1_length_1623_cov_208.247736
-------------------------------------------------------------------------------------------------------------------------------------------------------------------tgatctttgaggaggatactggggtcggctccggatgatgcctccgagaagaaagaaatggaccgaggctgaggaaaaaaccctaattgataagtatggcgatatggtggctgacggaacactcgccaagatgaaaacccgtgagaaaaaattcaaacccattgcttgttatgtcaattcgattcaccatcttcgcgatcccgttgcctatccctggcagtggacttggaaggatgtgtccactaaggtccagaatatgaggcaccagtatttgcttgttaagcaaaaaattaagaagcctgatttttcgtcaatggaaaactctggtggggattctaatgggaatgaatttgattgggtggagggtcttacccattggtctaattttcttaggtataaggaggtcttcggagatgtggctcttggtcatagtaataataatgagttaatggctttggcaaatggcgatcgtgaaaatggagctgggtttctggggcacagtgggacgatggatatcattgagtttggccaaataggtcattcaggggaaggggacttcaccgccgggatcgatggggttgagaatgaggtaatgaatttgggttttgattatgatgctgaagaaggagaagtgaattataatggaagtgatcgattaagggaagatgcagacaatggttatgtgtatgaagaagtagaactgactgggtccagcttaaagaagaagaggaaggtggttaaggggctggaaaagaaggcatggaggatgcttgcaaaccaacttggtcaattgagagaaatggaggctcggttcgagcaacgagagatagacagagagcgggagaggcagagaagggaaaacttccgaattgagcttgagaagcaatgggaaaagaaattggaagaaagagaaaaggagagggaggagagggaaaaagaaagggagaatttgagaaggcaaagaatatctgagtgggaagctatagagaaggagaatgaagtattagaaatgaaaagaagagaggaagagttaatatatgaaaggggctgggaggagagaatgaataacaagagtttagaatggaagaagaggattgatgaggtattaaatcagcaccgtgctgaaatgggtcagatgcaaactcgcattcttcatgaacaacaaaatcttaccagccaattacttggtattttctcacaatgggctgctcaacctgctggtttatctgatcatactagcgctagcaaccattatctttcacagatgatgcaaaatttgcatcatgtaaatggtgtagttcacggtgacactagggttgagggagataatcaagaagatcaattcattgttgatggataatgcatctcctctattgattgcagctacactcggctatataggatcttgagctatggttagaagaagtggcctgaaagggcacagatttgttgaatgcattctcaagtgtattcttccattaggcgagattgtacacatctagtgtatcttgttccttataatgatttactagtgattttcacttacatttttatgtaattacctctgttctatatatataaaaagggtatttagttctctctgttcattttttatttgtactg--------------------------------------------------------------------------------------------------------------------------------------------------------------------------------------------------------------------------------------------
>Jupunba_trapezifolia_Simon_1600@NODE_1_length_1940_cov_344.057825
gcttcttacttcaatcggtacttgagcttcttgttatttcaatttaccatcacaaaaggtaagtgctatccatttgctgctgactttgttggtcgtcttgcttgattgaattgtggtttattcatgtctttgatgctataaaattcaatatccgataagcctgtgatcttcgaggaggatactggggtcggctccggatgatgcctccgagaagaaagaaatggaccgaggctgaggaaaaaaccctaattgataagtatggcgatatggtggccgacggaacactcgcgaagatgaaaacccgtgagaaaaaattcaaacccattgcttgttatgtcaattcggttcaccatcttcgcgatcccgttgcctatccctggcagtggacttggaaggatgtgtccactaaggtccagaatatgaggcaccagtatttgcttgttaagcaaaaaattaagaagcctgatttttcgtcaatggaaaactctggtggggattctaatgggaatgagtttgattgggtggagggtcttacccattggtctaattttcttaggtataaggaggtcttcggagatgtggctcttggtcatagtaataacaatgagttaatggctttggcaaatggcgatcgtgaaaatggagctgggtttctggggcacagtgggacgatggatatcattgagtttggccaaataggtcattcaggggaaggggacttcaccgccgggatcgatggggttgagaatgaggtaatgaatttgggttttgattatgatgctgaagaaggagaagtgaattataatggaagtgatcgattaagggaagatgcagacaatggttatgtgtatgaagaagtagaactgactgggtccagcttaaagaagaagaggaaggtggtgaaggggctggaaaagaaggcatggaggatgcttgcaaaccaacttggtcaattgagagaaatggaggctcggttcgagcaacgagagatagacagagagcgggagaggcagagaagggaaaatttccgaattgagcttgagaagcaatgggaaaagaaattggaagaaagagaaaaggagagggaggagagggaaaaagaaagggagaatttgaggaggcaaagaatatctgagtgggaagctatagagaaggagaatgaagtattagaaatgaaaagaagagaggaagagttaatatatgaaaggggctgggaggagagaatgaataacaaaagtttagaatggaagaagaggattgatgaggtattaaatcagcaccgtgctgaaatgggtcagatgcaaactcgcatacttcatgaacaacaaaatcttaccagccaattacttggtattttctcacaatgggctgctcaacctgctggtttatctgatcatactagcgccagcaaccattatctttcacagatgatgcaaaatttgcatcatgtaaatggtgtagttcacggtgacactagggttgagggagataatcaagaagatcaattcattgttgatggataatgcatctcctctattgattgcagctacacttggctatctaggatcttgagctatggttagaagaagtggcctaaatgggcgcagatttgttgaatgcattctcaagtgtattcttccattaggcgagattgtacacatctagtgtatcttgttccttataatggtttactagtgattttcacttacatttttatgtaattacctctgttctatatatataaaaagggtatttagttctctctgttcattttttatttgtactgaacctgaaataatgagcgtaaaggtcatttttgttggtcttttaaaatgcttctgtctcaaactgtgttacgcaacaggtaacacccgagtgtccaccgttatgtgttaactcttaaacttgatttttttaa--------------------------------------------------------------------------------------------------------
>Punjuba_killipii_Palodorios_6252@NODE_1_length_1550_cov_95.942974
----------------------------------------------------------------------------------------------------------------------------------------------------------------------------------------------------------------------tatgctatctgccgctgatgtcgtgaattccattccggattggattcgagatactgtctttgattttgaattggttaaagcggctggttgtaagaacaaccgggtacccattgcttgttatgtcaattcggttcaccatcttcgcgatcccgttgcctatccctggcagtggacttggaaggatgtgtccactaaggtccagaatatgaggcaccagtatttgcttgttaagcaaaaaattaagaagcctgatttttcgtcaatggaaaactctggtggggattctaatgggaatgagtttgattgggtggagggtcttacccattggtctaattttcttaggtataaagaggtcttcggagatgtggctcttggtcatagtaataataatgagttaatggctttggcaaatggtgatcgtgaaaatggagctgggtttctggggcacagtgggacgatggatatcattgagtttggccaaataggtcattcaggcgaaggggacttcaccgccgggatcgatggggttgagaatgaggtaatgaatttgggttttgattatgatgctgaagaaggagaagtgaattataatggaagtgatcgattgagggaagatgcagacaatggttatgtgtatgaagaagtagaactgactgggtccagcttaaagaagaagaggaaggtggtgaaggggctggaaaagaaggcatggaggatgcttgcaaaccaacttggtcaattgagagaaatggaggctcggttcgagcaacgagagatagacagagagcgggagaggcagagaagggaaaacttccgaattgagcttgagaagcaatgggaaaagaaattggaagaaagagaaaaggagagggaggagagggaaaaagaaagggagaatttgaggaggcaaagaatatctgagtgggaagctatagagaaggagaatgaagtattagaaatgaaaagaagagaggaagagttaatatatgaaaggggctgggaggagagaatgaataacaaaagtttagaatggaagaagaggattgatgaggtattaaatcagcaccgtgctgaaatgggtcagatgcaaactcgcatacttcatgaacaacaaaatcttaccagccaattacttggtattttctcacaatgggctgctcaacctgctggtttatctgatcatactagcgctagcaaccattatctttcacagatgatgcaaaatttgcatcatgtaaatggtgtagttcacggtgacactagggttgagggagataatcaagaagatcaattcattgttgatgggtaatgcatctcctctattgattgcagctacacttggctatctaggatcttgagctatggttagaagaagtggcctaaaagggcacagatttgttgaatgcattctcaagtgtattcttccattaggcgagattgtacacatctagtgtatcgtgttccttataatagtttactagtgattttcacttacatttttatgtaattacctctgttctatatatataaaaagggta------------------------------------------------------------------------------------------------------------------------------------------------------------------------------------------------------------------------------------------------------------------------------
>Punjuba_racemiflora_Jimenez_Soares_3626@NODE_1_length_2017_cov_216.915979
-----ttacttcaatcggtacttgagcttcttgttatttcaattcaccatcacaaaaggtaggtgctatccatttgctgctgacgttgttggtcgtcttgcttgattgaattgtggtttattcatgtctttgatgctataaaattcaatatccgataagcctgtgatcttcgaggaggatactggggtcggctcccgatgatgcctccaagaagaaagaaatggaccgaggctgaggaaaaaaccctaattgataagtatggcgatatgttggccgacggaacactcgccaagatgaaaacccgtgagaaaaaattcaaacccattgcttgttatgtcaattcggttcaccatcttcgcgatcccgttgcctatccctggcagtggacttggaaggatgtgtccactaaggtccagaatatgaggcaccagtatttgcttgttaagcaaaaaattaagaagcctgatttttcgtcaatggaaaactctggtggggattctaatgggaatgagtttgattgggtggagggtcttacccattggtctaattttcttaggtataaggaggtcttcggagatgtggctcttggtcatagtaataataatgagttaatggctttggcaaatggtgatcgtgaaaatggagctgggtttctggggcacagtgggacgatggatatcattgagtttggccaaataggtcattcaggggaaggggacttcaccgccgggatcgatggggttgagaatgaggtaatgaatttgggttttgattatgatgctgaagaaggagaagtgaattataatggaagtgatcgattgagggaagatgcagacaatggttatgtgtatgaagaagtagaactgactgggtccagcttaaagaagaagaggaaggtggtgaaggggctggaaaagaaggcatggaggatgcttgcaaaccaacttggtcaattgagagaaatggaggctcggttcgagcaacgagagatagacagagagcgggagaggcagagaagggaaaacttccgaattgagcttgagaagcaatgggaaaagaaattggaagaaagagaaaaggagagggaggagagggaaaaagaaagggagaatttgaggaggcaaagaatatctgagtgggaagctatagagaaggagaatgaagtattagaaatgaaaagaagagaggaagagttaatatatgaaaggggctgggaggagagaatgaataacaaaagtttagaatggaagaagaggattgatgaggtattaaatcagcaccgtgctgaaatgggtcagatgcaaactcgcatacttcatgaacaacaaaatcttaccagccaattacttggtattttctcacaatgggctgctcaacctgctggtttatctgatcatactagcgctagcaaccattatctttcacagatgatgcaaaatttgcatcatgtaaatggtgtagttcacgttgacactagggttgagggagataatcaagaagatcaattcattgttgatgggtaatgcatctcctctatttcttgcagctacacttggctatctaggatcttgagctatggtt---agaagtggcctaaaagggcacagatttgttgaatgcattctcaagtgtattcttccattaggcgagactgtacacatctagtgtatcttgttccttataatggtttactagtgattttcacttacatttttatgtaattacctctgttctatatatataaaaagggtatttagtt--ctgtgttcattttttatttgtactgaacctgaaataatgaacgtacaggtcatttttgttggtcttttaaaatgcttctgtttcaaact--gttacgcaacaggtaacacccgagtgtccaccgttatgagttaactcttaaacttgacatttt--------------------------------------taaagagatatattttgatagatctttagttctggtacatagtttgacaatcatctttaccttcaatac
>_R_Acacia_rostellifera_Murphy_466@NODE_1_length_1932_cov_353.180593
gcttcttactttaatcggtacttgagcttcttgttatttccattcaccatcacaaaaggtaagtgctatccatttgctgctgacgttgttggtcgtcttgcctgattgaagtgtggtttattcatgtctttgatgctgtaaaattcaatatcggataagcctgtgatcttcgacgaggatactggggtcggctcccgatgatgcctccaagaagaaagaaatggaccgaggctgaggaaaaaaccctaattgataagtatggcgatatggtggccgacggaacactcgccaagatgaaaacccgtgagaaaaaatttaaacccattgcttgttatgtcaattcggttcaccatcttcgcgatcccgttgcctatccctggcagtggacttggaaggatgtgtctactaaggtccagaatatgaggcaccagtatatgcttgttaagcaaaaaattaagaagcctgatttttcgtcaatggagaactctggtggggattctaatgggaatgagtttgattgggtggagggtcttacccattggtctaattttcttaggtataaggaggtcttcggagatgtggctcttggtcatagtaataataatgagttaatggctttggcaaatggcgatcgtgaaaatggagctgggtttctggggcacagtgggacgatggatatcattgagtttggccaaataggtcattcaggggaaggggacttcaccgccgggatcgatggggttgagaatgaggtgatgaatttgggttttgattatgatgctgaagaaggagaagtgaattataacggaagtgatcgattgagggaagatgcagacaatggttatgtgtatgaagaagtagaactgactgggtccagcttaaagaagaagaggaaggtggtgaaggggctggaaaagaaggcatggaggatgcttgcaaaccaacttggtcaattgagagaaatggaggctcggtttgagcaacgagagatagacagagagcgggagaggcagagaagggaaaacttccgaattgagcttgagaagcaatgggaaaagaaattggaagaaagagaa---------------------------------------------------------------------------aaggagaatgaagtattagaaatgaaaagaagagaggaagagttactatatgaaaggggctgggaggagagaatgaataacaaaaggttagaatggaagaagaggattgatgaggtattaaatcagcaccgtgctgaaatgggtcagatgcaaactcgcatacttcatgaacaacaaaatcttaccagccaattactaggtattttctcacaatgggctgctcaacctgctggtttatctgaccatactagcgctagcaaccattatctttcacagatgatgcaaaatttgcatcatgtgaatggcgtagttcacggtgacactagggttgagggagataatcaagaagatcaattcattgttgatggataatgcatcttctcgattgattgcagctacacttggctatctaggatcttgaggtatggttggaagaagttgcctaaaagggcaaagatttgttgaatgcattctcaagtgtatttttccataaggcgagattgtacacatctagtgtatcttgttccttgtaatggtttgctagtgatttttacttacatttttatgtaattacctctgttctatatatataaaaagggtatctagtt--ctctgatcattttttacttgtactgaacctaaaataatgatcgtaaaggttatttttgttagtcctttaaaatgcttctatttcaaact--gttacgcaacaggtaacacccgagtgtccaccattatgtgtaaactcttaaacttgattttttgt-----------taaaaaaaaggtctcggtggagaaataaagagatatattttgatagatctttatttctggacttctggtacaaagttt----------------
>_R_Afrocalliandra_redacta_Germishuizen_5585@NODE_1_length_1543_cov_405.691678
-----------------------------------------------------------------------------------------------------------------------------------------------------------taagcctgtgatcttcgagaaggatactggggtcggttcccgatgatgcctccaagaagaaagaaatggaccgaggctgaggaaaaaaccctaattgataagtatggcgatatggtggccgacggaacactcgccaagatgaaaacccgtgagaaaaaattcaaaccgattgcttgttatgtcaattcggttcaccatcttcacgatcccgttgcctatccctggcagtggacttggaaggatgtgtccactaaggtccagaacatgaggcaccagtatttgcttgttaagcaaaaaattaagaagcctgatttttcgtcaatggaaaactctggtgcggattctaatgggaatgagtttgattgggtagagggtcttacccattggtctaattttcttaggtataaggaggtcttcggagatgtggctcttggtcatgg------taatgagttaatggctttggcaaatggcgatcgtgaaaatggagctgggtttctggggcacagtgggacaatggatgtcattgagtttggccaaataggtcattcaggggaaggggacttcacggctgggatggatggggttgagaatgaggtaatgaatttgggttttgattatgatgctgaagaaggagaagtgaattataatggaagtgatcggttgagggaagatgcagacaatggttatgtgtatgaagaagtagaactgactgggtccagcttaaagaagaagaggaaggtggtgaaggggctggaaaagaaggcatggaggatgcttgcaaaccaacttggtcaattgagagaaatggaggctcggttcgagcaacgagagatagacagagagcgggagaggcagagaagggaaaacttccgaatcgagcttgagaagcaatgggaaaagaaattggaagaaagagagaagaagagagaggagagggaaaaggaaagggagaatttgaggaggcaaagaatatctgagtgggaagctatagaaaaggataatgaagtattagaaagaaaaaggagagaggaagagttaatatatgaaagagactgggaggagagaatgaataacaaaaggttagaatggaagaagagaattgatgggattttaaatcagcaccatgccgaaatgggtcagatgcaaacacgcatactgcatgaacaacaaaatcttactagccaattacttggtattttctcacagtggactgcccaacctgctggtttatctgatcatactagtgctagcaaccattatctttcacagatgatgcaaaatttgcatcatgtaaatgatgtagttcacggtgacactagggttgagggagataatcaagaagatcaattcattgttgatggataatgtat---ctctagcgcttgcagctacagttggctatctaggatcttgagctatgtttagaagaactggcctaaaagggcacagattggttgaat---------------ttattccattaggcgagattctacacatctagtgtatcttgttccttgtaatgg-------------------------tttatgtaattacctgtgttatatatatatata-------------------------------------------------------------------------------------------------------------------------------------------------------------------------------------------------------------------------------------------------------------------------------------
>_R_Albizia_adinocephala_FHO33_88@NODE_1_length_2365_cov_165.736888
gcttcttacttcaatcggtatttgagcttcttgttacttaaattcaccatcagaaaaggtaagtgctgtccctttgcttctgacgttgttggtcgtcttgcttgattgaattgtggtttagtcatgtctttggtgctataaagttcaatatccgataagcctgtgatcttcgaggaggatactggggtcggctcccgatgatgcctccaagaagaaagaaatggaccgaggctgaggagaaaaccctaattgataagtatggcgatatggtgtccgacggaacacttgccaagatgaaaacccgtgagaaaaaattcaaacccattgcttgttatgtcaattcggttcatcatcttcgcgatcccgttgcctatccctggcagtggacttggaaggatgtgtccactaaggtccagaatatgaggcaccagtatttgcttgttaagcaaaaaattaagaaacctgatttttcgccaatggaaaactctgggggggattctaatgggaatgagtttgattgggtggagggtcttacccattggtctaattttcttaggtataaggaggtcttcggagatgtggctcttggtcataataataataatgagttaatggctttggcaaatggcgatcgtgaaaatggagctgggtttctggggcacagtgggacgatggatatcattgagtttggccaaataggtcattcaggggaaggggacttcactgctgggatcgatggggttgagaatgaggtaatgaatttgggttttgattatgatgctgaagaaggagaagtgaattataatggaagtgatcgattgagggaagatgcagacaatggttatgtgtatgaagaagtagaactgactgggtccagcttaaagaagaagaggaaggtggtgaaggggctggaaaagaaggcatggaggatgcttgcaaaccaacttggtcaattgagagaaatggaggttcggtttgagcaaagagagatagacagagagcgggagaggcagagaagggaaaacttccgaattgagcttgagaagcaatgggaaaagaaattggacgaaagagaaaaggagagggaggagagggaaaaagaacgggagaatttgaggaggcaaagaatatccgagtgggaagctatagagaaggagaatgaagtattagaaatgaaaagaagagaggaagagttaatatatgaaaggggctgggaggagagaatgaataacaaaaggttagaatggaagaagaggattgatgaggtattaaatcagcaccgtgctgaaatgggtcagatgcaaactcgcatacttcatgaacaacaaaatcttaccagccaattacttggtcttttctcacaatgggctgctcaacctgctggtttgtctgatcatactagtgctagcaaccattatctttcacagatgatgcaaaatttgcatcatgtaaatggtgtagttcacggtgacactagggttgagggagataatcaagaagatcaattcattgttgatggatgatgcatctcctctattgattgcagctgcacttggctatcgaggatcttgagctatggttagaag-agtggcctaaaagggcacagatttgttgaatgcattctcaagtgtattcttccattacgcgagattgtacacatctagtgtatcttgttccttataatggtttactagtggttttcacttacatttttatgtaattacctctgttccatatatataaaaagggtatttagttcactgtgttcattttttatttgtactgaacctgaaataatgagcgtaaaggtcatttttattggtcttttaaaatgcttccgtttcaaactccgtgacgcaacaggtaactcccgagtgtccatcgttatgtgttacctcttaaacttgatttttttg--------aaaaaaacaaatgatcgcggtggagaaataaagagatatattttgatagatctttagttctggtacatagtttgacaatcatcttcaccgtcaatac
>_R_Albizia_burkartiana_StivalSantos_678@NODE_1_length_1782_cov_14.239143
------------------------------------------------------------------------------------------------------------------------gtcatgtctttgatgctataaaattcaatatccgataagcctgtgatcttcgaggaggatactggggtcggctcccgatgatgcctccaagaagaaagaaatggaccgaggctgaggaaaaaaccctaattgataagtatggcgatatggtggccgacggaacacttgccaagatgaaaacccgtgagaaaaaattcaaacccattgcttgttatgtcaattcagttcaccatcttcgcgatcccgttgcctatccctggcagtggacttggaaggatgtgtccactaaggtccagaatatgaggcaccagtatttgcttgttaagcagaaaattaagaagcctgatttttcgtcaatggaaaactctggtggggattctaatgggaatgagtttgattgggtggagggtcttacccattggtctaattttcttaggtacaaggaggtcttcggagatttggctcttggtcatagtaataataatgagttaatggctttggcaaatggcgagcgtgaaaatggagctgggtttctggggcacagtgggacgatggatatcattgagtttggccaaataggtcattcaggggaaggggacttcaccgctgggatcgatggggttgagaatgaggtaatgaatttgggttttgattatgatgctgaagaaggagaagtgaattataatggaagtgatcgattgagggaagatgcagacaatggttatgtgtacgaagaagtagaactgactgggtccagcttaaagaagaagaggaaggtggtgaaggggctggaaaagaaggcatggaggatgcttgcaaaccaacttggtcaattgagagaaatggaggctcggtttgagcaacgagagatagacagagagcgggagaggcagagaaaggaaaacttccgaattgagcttgagaagcaatgggaaaagaaattggaagaaagagaaaaggagagggaggagagggaaaaagaaagggagaatttgaggaggcaaagaatatctgagtgggaagctatagagaaggagaatgaagtattagaaacgaaaagaagagaggaagagttaatatatgaaaggggctgggaggagagaatgaataacaaaagggtagaatggaagaagaggattgatgaggtattaaatcagcaccgtgctgaaatgggtcagatgcaaactcgcatacttcatgaacaacaaaatcttaccagccaattacttggtattttctcacaatgggctgctcaacctgctggtttgtctgatcatactagcgctagcaaccattatctttcacagatgatgcaaaatttgcatcatgtaaatggtgtagttcacggtgacactagggttgagggagataatcaagaagatcaattcattgttgatgggtaatgcatctcctctattgattgcagctacacttggctatctaggatcttgagctatggttagaag-agtggcctaaaagggcacagatttgttgaatgcattctcaagtgtattcttccattaggcgagattgtacacatctagtgtatcttgttccttataatggtttactagtgagtttcacttacatttttatgtaattacctctgttccatatatataaaaagggtatttagtgcactgtgttcattttttattcgtactgaacctgaaataatgagcgtaaaggtaatttttgttggtcttttaaaatgcttctgtttcaaactctgttacgcaacaggtaacacccgagtgtccatcgttatgtgttaactctta------------------------------------------------------------------------------------------------------------------------
>_R_Albizia_glabripetala_Lewis_1652@NODE_1_length_1657_cov_119.784177
----------------------------------------------------------------------------------------------------------------------------------------------------------ataagcccgtgatcttcgaggaggatactggggtcggctcccgatgatgcctccaagaagaaagaaatggaccgaggctgaggaaaaaaccctaattgataagtatggcgatatggtggccgacggaacacttgccaagatgaaaacccgtgagaaaaaattcaaacccattgcttgttatgtcaattcggttcatcatcttcgcgatcccgttgcctatccctggcagtggacttggaaggatgtgtccactaaggtccagaatatgaggcaccagtatttgcttgttaagcaaaaaattaagaagcctgatttttcgtcaatggaaaactctggtggggattctaatgggaatgagtttgattgggtggagggtcttacccattggtctaattttcttaggtataaggaggtcttcggagatgttgctcttggtcatagtaataataatgagttaatggctttggcaaatggcgatcgtgaaaatggagctgggtttctggggcacagtgggacgatggatatcattgagtttggccaaataggtcattcaggggaaggggacttcactgctgggatcgatggggttgagaatgaggtaatgaatttgggttttgattatgatgctgaagaaggagaagtgaattataatggaagtgatcgattgagggaagatgcagacaatggttatgtgtatgaagaagtagaactgactgggtccagcttaaagaagaagaggaaggtggtgaaggggctggaaaagaaggcatggaggatgcttgcaaaccagcttggtcaattgagagaaatggaggctcggtttgagcaacgagagatagacagagagcgggagaggcagagaaaggaaaacttccgaattgagcttgagaagcaatgggaaaagaaattggaagaaagagaaaaggagagggaggagagggaaaaagaacgggagaatttgaggaggcaaagaatatctgagtgggaagctatagagaaggagaatgaagtattagaaatgaaaagaagagaggaagagttaatatatgaaaggggctgggaggagagaacgaataacaaaaggttagaatggaagaagaggattgatgaggtattaaatcagcaccgtgctgaaatgggtcagatgcaaactcgcatacttcatgaacaacaaaatcttaccagccaattacttggtattttctcacaatgggctgctcaacctgctggtttgtctgatcatactagtgctagcaaccattatctttcacagatgatgcaaaatttgcatcatgtaaatggtgtagttcacggtgacactagggttgagggagataatcaagaagatcaattcattgttgatggataatgcatctcctctattgattgcagctgcacttggctatctaggatcttgagctatggttagaag-agtggcctaaaagggcacagatttgttgaatgcattctcaagtgtattcttccattacgccagattgtacacatccagtgtatcttgttccttataatggtttactagtgattttcacttacatttttatgtaattacctctgttccatatatataaaaagggtatttggttcac--tgttcattttgtatttgtactgaacctgaaataatgagcgtaaaggtcat----------------------------------------------------------------------------------------------------------------------------------------------------------------------------------------------------------------
>_R_Albizia_inundata_Wood_26530@NODE_1_length_1703_cov_2287.324636
--------------------------------------------------------------------------------------------------------------------------------------------------------------gcccgtgatcttcgaggaggatactggggtcggctcccgatgatgcctccaagaagaaagaaatggaccgaggctgaggaaaaaaccctaattgataagtatggcgatatggtggccgacggaacacttgccaagatgaaaacccgtgagaaaaaattcaaacccattgcttgttatgtcaattcggttcatcatcttcgcgatcccgttgcctatccctggcagtggacttggaaggatgtgtccactaaggtccagaatatgaggcaccagtatttgcttgttaagcaaaaaattaagaagcctgatttttcgtcaatggaaaactctggtggggattctaatgggaatgagtttgattgggtggagggtcttacccattggtctaattttcttaggtataaggaggtcttcggagatgttgctcttggtcatagtaataataatgagttaatggctttggcaaatggcgatcgtgaaaatggagctgggtttctggggcacagtgggacgatggatatcattgagtttggccaaataggtcattcaggggaaggggacttcactgctgggatcgatggggttgagaatgaggtaatgaatttgggttttgattatgatgctgaagaaggagaagtgaattataatggaagtgatcgattgagggaagatgcagacaatggttatgtgtatgaagaagtagaactgactgggtccagcttaaagaagaagaggaaggtggtgaaggggctggaaaagaaggcatggaggatgcttgcaaaccaacttggtcaattgagagaaattgaggctcggtttgagcaacgagagatagaaagagagcgggagaggcagagaagggaaaacttccgaattgagcttgagaagcaatgggaaaagaaattggaagaaagagaaaaggagcgggaggagagggaaaaagaaagggagaatttgaggaggcaaagaatatctgagtgggaagctatagagaaggagaatgaagtattagaaatgaaaagaagagaggaagagttaatatatgaaaggggctgggaggagagaatgaataacaaaaggttagaatggaagaagaggattgatgaggtattaaatcagcaccgtgctgaaatgggtcagatgcaaactcgcatacttcatgaacaacaaaatcttaccagccaattacttggtattttctcacaatgggctgctcaacctgctggtttgtccgatcatactagtgctagcaaccattatctttcacagatgatgcaaaatttgcatcatgtaaatggtgtagttcacggtgacactagggttgagggagataatcaagaagatcaattcattgttgatggataatgcatctcctcttttgattgcagctgcacttggctatctaggatcttgagctatggttagaag-agtggcctaaaagggcacagatttgttgaatgcattctcaagtgtattcttccattacgccagattgtacacatctagtgtatcttgttccttgtaatggtttactggtgattttcacttacatttttatgtaattacctctgttccatatatataaaaagggtatttagttcactgtgttcaatttttatttgtactgaacctgaaataatgagcgtaaaggtcatttttatgggtcttttaaaatgcttccgtttcaaactctg--atgcaaca---------------------------------------------------------------------------------------------------------------------------------------------------------------
>_R_Albizia_niopoides_Simon_1601@NODE_1_length_2002_cov_209.686234
--------------------------------------------------------------gtgctatccctttgcttctgacgttgttggtcgtcttgcttgattgaattgtggtttggtcatgtctttgatgctataaaattcaatatccgacaagcctgtgatcttcgaggaggatactggggtcggctcccgatgatgcctccaagaagaaagaaatggaccgaggctgaggaaaaaaccctaattgataagtatggcgatatggtggccgacggaacacttgccaagatgaaaacccgtgagaaaaaattcaaacccattgcttgttatgtcaattcggttcatcatcttcgcgatcccgttgcctatccctggcagtggacttggaaggatgtgtccactaaggtccagaatatgaggcaccagtatttgcttgttaagcagaaaattaagaagcctgatttttcgtcaatggaaaactctggtggagattctaatgggaatgagtttgattgggtggagggtcttacccattggtctaattttcttaggtataaggaggtcttcggagatgtggctcttggtcatagtaataataatgagttaatggctttggcaaatggcgatcgtgaaaatggagctgggtttctggggcacagtgggacgatggatatcattgaatttggccaaataggtcattcaggggaaggagacttcaccgctgggatcgatggggttgagaatgaggtaatgaatttgggttttgattatgatgctgaagaaggagaagtgaattataatggaagtgatcgattgagggaagatgcagacaatggttatgtgtatgaagaagtagaactgactgggtccagcttaaagaagaagaggaaggtggtgaaggggctggaaaagaaggcatggaggatgcttgcaaaccaacttggtcaattgagagaaatggaggctcggtttgagcaacgagagatagacagagagcgggagaggcagagaagggaaaacttccgaattgagcttgagaagcaatgggaaaagaaattggaagaaagagaaaaggagagggaggagagggaaaaagaaagggagaatttgaggaggcaaagaatatctgagtgggaagctatagaaaaggagaatgaagtattagaaatgaaaagaagagaggaagagttaatatatgaaaggggttgggaggggagaatgaataacaaaaggttagaatggaagaagaggattgatgaggtattaaatcagcaccgtgctgaaatgggtcagatgcaaactcgcatacttcatgaacaacaaagtcttaccagccaattgcttggtattttctcacaatgggctgctcaacctactggtttgtctgatcatactagtgctagcaaccattatctttcacagatgatgcaaaatttgcatcatgtaaatggtgtagttcacggtgacactagggttgagggagataatcaagaagatcaattcattgttgatggataatgcatctcctctattgattgcagctgcacttggctatctaggatcttgagctatggttagaag-agtggcctaaaagggcacagatttgttgaatgcattctcaagtgtattcttccattacgcgagattgtacacatctagtgtatcttgttccttataatggtttactagtgattttcacttgcatttttatgtaattacctctgttccatatatataaaaagggtatttggttcactgtattcattttttatttgtactgaacctgaaataatgagcgtaaaggtcatttttactggtcttttaaaatgcttccgtttcaaactct--tacgcaacaggtaactcccgagtgtccatcgttatgtgttacctcttaaacttgtttttttttttaaaaaaagaaaaacaaatgatcgcggtggagaaataaagagatatattttgatagatctttagttctggtacatagtttgacaatcatctttaccgtcaattc
>_R_Albizia_tomentella_Leach_Dunlop_3801@NODE_1_length_2035_cov_330.099591
---------------------------ttcttgttatttcaattcaccatcacaaaaggtaactgctatccatttgctgccgacgttgttggtcgtcttgcttgattgaattgtggtttatttatgtctttgatgctataaaattcaatatccgataagcctgtgatcttcgaggaggatactggggtcggctcccgatgatgcctccaagaagaaagaaatggaccgaggctgaggaaaaaaccctaattgataagtatggcgatatgggggccaacggaacacttgccaagatgaaaacccgtgagaaaaaattcaaacccattgcttgttatgtcaattcggttcaccatcttcgcgatcccgttgcctatccctggcagtggacttggaaggatgtgtccactaaggtccagaatatgaggcaccagtatttacttgttaaacaaaaaattaagaagcctgatttttcgtcaatggaaaactctggtggggattctaatgggaatgagtttgattgggtggagggtcttacccattggtctaattttcttaggtataaggaggtcttcggagatgtggctcttggtcatagtcataataatgagttaatggctttggcaaacggcgatcgtgaaaatggagctgggtttctggggcacagtgggacgatggatatcattgagtttggccaaataggtcattcaggggaaggggacttcaccgccgggatcgatggggttgagaatgaggtaatgaatttgggttttgattatgatgctgaagaaggagaagtgaattataacggaagtgatcgattgcgggaagatgcagacaatggctatgtgtatgaagaagtagaactgactgggtccaacttaaagaagaagaggaaggtggtgaaggggctggaaaagaaggcatggaggatgcttgcaaaccaacttggtcaattgagagaaatggaggctcggtttgagcaacgagagatagacagagagcgggagaggcagaggagggaaaacttccgaattgagcttgagaagcagtgggaaaagaaattggaagaaagagaaaaggagagggaggagagggaaaaagaaagggagaatttgaggaggcaaagaataactgagtgggaagctatagagaaggagaatgaagtattagaaatgaaaagaagagaggaagagttaatatatgaaaggggctgggaggagagaatgaataacaaaaggttagaatggaagaagaggattgatgaggtattaaatcagcaccgtgctgaaatgggtcagatgcaaactcgcatacttcatgaacaacaaaatcttaccagccaattacttggtattttctcacaatgggctgctcaacctactggtttatctgatcatactagcgctagcaaccattatctttcacagatgatgcaaaatttgcatcatgtaaatggtgtagttcacggtgacactagggttgagggagataatcaagaggatcaattcattgttgatggataatgcatctcctctattgattgcagctacacttggctatcttggatcttgagctatggttagaagacgtgg-ctaaaaggccacatatttgttgaatgcattctcaagtgtattcttccattaggcgagattgtacacatctagtgtctcttgttccttgtaatggcttactagtgatttttactcacatttttatgtaattacctctgttttatatatatgaaaagggtatttagttctctctgttatttttttttttgtactgaacatgaaataatgagcgtaaagataatttttgttggtcttttaaaatgcttctgtttcaaactctgatacgcaacaggtaacacccgagtgtccaccgttatgtgtttactcttagccttgatttttttttt-----aaaaaaaacaaatggtctcgggggagaaataaagagatatattttgatagatctttagttctgggacaaagtttgacaatcttggccaattaaaa---
>_R_Archidendron_clypearia_Wieringa_1849@NODE_1_length_1922_cov_322.759350
-----------------------------------------------------------------------------------------------------------------tggtttatttatgtctttgatgctataaaattcaatatccgataagcctgtgatcttcgaggaggatactggggtcggctcccgatgatgcctccaagaagaaagaaatggaccgaggctgaggaaaaaaccctaattgataagtatggcgatatggtggccgacggaacacttgccaagatgaaaacccgtgagaaaaaattcaaacccattgcttgttatgtcaattcggttcaccatcttcgcgatcccgttgcctatccctggcagtggacttggaaggatgtgtccactaaggtccagaatatgaggcaccagtatttgcttgttaagcaaaaaattaagaagcctgatttttcgtcaatggaaaactctggtggggattctaatgggaatgagtttgattgggtggagggtcttacccattggtctaattttcttaggtataaggaggtcttcggagatgtggctcttggtcatagtaataataatgagttaatggctttggcaaatggcgatcgtgaaaatggagctgggtttctggggcacagtgggacgatggatatcattgagtttggccaaataggtcattcaggggaaggggacttcaccgccgggatcgatggggttgagaatgaggtaatgaatttgggttttgattatgatgctgaagaaggagaagtgaattataacggaagtgatcgattgagggaagatgcagacaatggttatgtgtatgaagaagtagaactgactgggtccagcttaaagaagaagaggaaggtggtgaaggggctggaaaagaaggcatggaggatacttgcaaaccaacttggtcaattgagagaaattgaggctcggttggagcaacgagagatagacagagagcgggagaggcagagaagggaaaacttccgaattgagcttgagaagcaatgggaaaagaaattggatgaaagagaaaaggagagggaggagagggaaaaagaaagggaaaatttgaggaggcaaagaatatctgagtgggaagctgtagagaaggagaatgaagtattagaaatgaaaagaagagaggaagagttaatatatgaaaggggctgggaggagagaatgaataacaaaaggttagaatggaagaagaggattgatgaggtattaaatcaacaccgtgctgaaatgggtcagatgcaaactcgcatacttcatgaacaacaaaatcttaccagccaactacttggtattttctcgcaatgggctgctcaacctactggtttatctgatcatactagcgctagcaaccattatctttcacagatgatgcaaaatttgcatcatgtaaatggtgtagttcacggtgacactagggttgagggagataatcaagaagatcaattcattgttgatggataatgcatctcctctattgattgcagctacacttggctatctaggatcttgagctatgggtagaagaagttgcctaaaagggcacaaatttgttgaatgcattctcaagtggtttcttccataaggcgagattgtacacatctagtgtatcttgttccttataatggtttactagtgatttttacatacatttttatgtaattacctctgttctatatatataaaaagggtatttagtt--ctctgttcattttttatttgtattgaaactgaaataatgagcgtaaaggtcatttttgttggtcttttaaaacgcttctgtttcgaactctgttacgcaacaggtaacacccgagtatccaccgttatgtgttaactcttaaactttattt------aaaaaaaaaccaaacaaatggtctcggtggagaaataaggagatatattttgatagatctttagttctggtacaaagtttgacaatcatctttaccttcaaaaa
>_R_Balizia_leucocalyx_Aguilar_1939@NODE_1_length_2062_cov_205.715869
gcttcttacttcaatcggtacttgagcttcttgttatttcaattcaccatcacaaaaggtaagtgctatccatttgctgctgacgttgttggtcgtcttgcttgattgaactgtggtttattcatgtctttgatgctataaaattcaatatccgataatcctgtgatcttcgaggaggatactggggtcggctccggatgatgcctccgagaagaaagaaatggaccgaggctgaggaaaaaaccctaattgataagtatggcgatatggtggccgacggaacactcgccaagatgaaaacccgtgagaaaaaattcaaacccattgcttgttatgtcaattcggttcaccatcttcgcgatcccgttgcctatccctggcagtggacttggaaggatgtgtccactaaggtccagaatatgaggcaccagtatttgcttgttaagcaaaaaattaagaagcctgatttttcgtcaatggaaaactctggtggggattctaatgggaatgagtttgattgggtggagggtcttacccattggtctaattttcttaggtataaggaggtcttcggagatgtggctcttggtcatagtaataataatgagttaatggctttggcaaatggcgatcgtgaaaatggagttgggtttctggggcacagtgggacgatggatatcattgagtttggccaaataggtcattcaggggaaggggacttcaccgccgggatcgatggggttgagaatgaggtaatgaatttgggttttgattatgatgctgaagaaggagaagtgaattataatggaagtgatcgattgagggaagatgcagacaatggttatgtgtatgaagaagtagaattgactgggtccagcttaaagaagaagaggaaggtggtgaaggggctggaaaagaaggcatggaggatgcttgcaaaccaacttggtcaattgagagaaatggaggctcggttcgagcaacgagagatagacagagagcgggagaggcagagaagggaaaacttccgaattgagcttgagaagcaatgggaaaagaaattggaagaaagagaaaaggagagggaggagagggaaaaagaaagggagaatttgaggaggcaaagaatatctgagtgggaagctatagagaaggagaatgaagtattagaaatgaaaagaagagaggaagagttaatatatgaaaggggctgggaagagagaatgaataacaaaagtttagaatggaagaagaggattgatgaggtattaaatcagcaccgtgctgaaatgggtcagatgcaaactcgcatacttcatgaacaacaaaatcttaccagccaattacttggtattttctcacaatgggctgctcaacctgctggtttatctgatcatactggcgctagcaaccattatctttcacagatgatgcaaaatttgcatcatgtaaatggtgtagttcacggtgacactagggttgagggagataatcaagaagatcaattcattgttgatggataatgcatctcctctattgattgcagctacacttggctatctaggatcttgagctatggttagaagaaatggcctaaaagggcacagatttgttgaatgcattctcaagtgtattcttccattaggcgagattgtacacatctagtgtatcttgttccttataatggtttactagtgattttcacttgcatttttatgtaattacctctggtctatatatatataaagggtatttggttctctctgttcattttttatttgtactgaacctgaaatcatgagcgtaaaggtcatttttgttggtcttttaaaatgcttctgtttcaaactgtgttacgcaacaggtaacacccgagtgtccaccgttatgtgttaaatcttaaacttgatttttttaaaaaaaataaataaacaaatggtctcggtggagaaataaagagatatattttgatagatcttttttt----tacatagtttaacgatcatctttaccttcaatac
>_R_Balizia_spnov_Morim_577@NODE_1_length_1029_cov_337.470226
-----------------------------------------------------------------------------------------------------------------------------------------------------------------------------------------------------------------------------------------------------------------------------------------------------------------------------------------------------------------------------------------------------------------------------------------------------------------------------------------------------------------------------------------------------------------------------------------------------------------------------------------------------------------------------------------------------------------------------------------------------------------------------------------------------------------------------------------------------------------------------------------------------------------------------------------------------------------------------------------------------------------------------------------------aggcagagaagggaaaacttccgaattgagcttgagaagcaatgggaaaagaaattggaagaaagagaaaaggagagggaggagagggaaaaa---------------------------------------------------------------------------aaaagaagagaggaagagttaatatatgaaaggggctgggaggagagaatgaataacaaaagtttagaatggaagaagaggattgatgaggtattaaatcagcaccgtgctgaaatgggtcagatgcaaagtcgcatacttcatgaacaacaaaatcttaccagccaattacttggtattttctcacagtgggctgctcagcctgctggtttatctgatcatactagcgctagcaaccattatctttcacagatgatgcaaaatttgcatcatgtaaatggtgtagttcacggtgacactagggttgagggagataatcaagaagatcaattcattgttgatggataatgtatctcctctattgattgcagctacacttggctatctaggatcttgggctatggttagaagaagtggcctaaaagggcatagatttgttgaatgcattctcaagtgtgttcttccattaggcgagattgtacacatctagtgtatcttgttccttataatggtttactagtgattttcacttgcatttttatgtaattacctctgttctatatatatataaagggtatttagttctctctgttcattttttatttgtactgaacctgaaataatgagcgtaaaggtcatttttgttggtcttttaaaatgcttctgtttcaaactgtgttacgcaacaggtaacacccgagtgtccaccgttatgtgttaaatcttaaacttgattttttttttaaaaa-aaataaac-aatggtctcggtggagaaataaagagatatattttgatagatctttagttctggtacatagtttgacaatcatctttaccttcaatac
>_R_Balizia_spnov_Morim_577@NODE_2_length_891_cov_441.437799
-----ttacttcaatcggtacttgagcttcttgttatttcaattcaccatcacaaaaggtaagtgctatccatttgctgctgacgttgttggtcgtcttgcttgattgagttgtggtttattcatgtctttgatgctataaaattaaatatccgataagcctgtgatcttcgaggaggatactggggtcggctccggatgatgcctccgagaagaaagaaatggaccgaggctgaggaaaaaaccctaattgataagtatggtgatatggtggccgacggaacactcgccaagatgaaaacccgtgagaaaaaattcaaacccattgcttgttatgtcaattcggttcaccatcttcgcgatcccgttgcctatccctggcagtggacttggaaggatgtgtccactaaggtccagaatatgaggcaccagtatttgcttgttaaacaaaaaattaagaagcctgatttttcgtcaatggaaaactctggtggggattctaatgggaatgagtttgattgggtggagggtcttacccattggtctaattttcttaggtataaggaggtcttcggagatgtggctcttggtcatagtaataataatgagttaatggctttggcaaatggcgatcgtgaaaatggagctgggtttctggggcacagtgggacgatggatatcattgagtttggccaaataggtcattcaggggaaggggacttcaccgccgggatcgatggggttgagaatgaggtaatgaatttgggttttgattatgatgctgaagaaggagaagttaattataatggaagtgatcgattaaaggaagatgcagacaatggttatgtgtatgaagaagtagaactgactgggtccagcttaaagaagaagaggaag----------------------------------------------------------------------------------------------------------------------------------------------------------------------------------------------------------------------------------------------------------------------------------------------------------------------------------------------------------------------------------------------------------------------------------------------------------------------------------------------------------------------------------------------------------------------------------------------------------------------------------------------------------------------------------------------------------------------------------------------------------------------------------------------------------------------------------------------------------------------------------------------------------------------------------------------------------------------------------------------------------------------------------------------------------------------------------------------------------------------------------------------------------------------
>_R_Calliandra_bella_LPQ15696@NODE_1_length_1860_cov_400.579361
-----------------------------------------------------------------------------------------------------------------tggtttattcatgtctttgatgctataaaattcaatatcctataagcctgtggtcttcgagaaggatactggggtcggttcccgatgatgcctccaagaagaaagaaatggaccgaggctgaggaaaaaaccctaattgataagtatggcgatatggtagccgacggaacactcgccaagatgaaaacccgtgagaaaaaattcaaacccattgcttgttatgtaaattcggttcaccatcttcgcgatcccgttgcctatccctggcagtggacttggaaggatgtgtccactaaggtccagaacatgaggcaccagtatttgcttgttaagcaaaaaatcaagaagcctgatttttcgtcaatggaaaactctggtggggattctagtgggaatgagtttgattgggtagagggtcttacccattggtctaattttcttaggtataaggaggtcttcggagatgtggctcttggtcttagtaacaataacgagttaatggctttggcaaatggggatcgtgaaaatggagctgggtttctggggcacagtgggacaatggatatcattgagtttggccaaataggtcattcaggggaaggggacttcacggctgggatcgatggggttgagaatgaggtaatgaatttgggttttgattatgatgctgaagaaggagaagtgaattataatggaagtgatcgattgagggaagatgcagacaatggttttgtgtatgaagaagtagagctgaatgggtccagcttaaagaagaagaggaaagtgatgaaggggctagaaaagaaggcatggaggatgctcgcaaaccaactcggtcaattgagagaaatggaggttcgtttcgagcaacgagaaatagacagagagcgggagaggcagagaagggaaaacttccgaattgagcttgagaagcaatgggaaaagaaattggaagaaaaagaaaaggagagagaggagagggaaaaagaacgggagaatttgaagaggcaaagaatatctgagtgggaagctatagagaaggacaatgaattattagaaagaaaaagaagagaggaagagttaatatatgaaagggactgggaggagagaatgaataacaaaagattagattggaagaagaggattgatgagatcttaaatcagcaccgtgccgaaatgggtcagatgcaaacacgcatacttcatgaacaacaaaatcttactagccaattactaggtattttctcacaatggactgcccaacctgctggtttatctgatcatactagcgctagcaaccactatctttcacagatgatgcaaaatttgcatcatgttaatggtgtagttcacggtgacactagggttgagggagataatcaagaagatcaattcattgttgatggataatgcatcccccttattgcttgcagctacactttgctatctaggatcttgagctatggtt---agaagttacctaaaagggcacatatttgttgaatgcattctcaattgtattcttccattgggcgagattgtacacatctagtgtatcttgttccttgtaatggtttactggt-atttttgcttgcatatttatgtaattacctctgttctatatacataaaaaaggaatttagtt--ctctcttcattttttttttgcactgaacctgaaatgacgagcttaaaggtctttttc------------------------------cccccatttgtaacaggcaacacccctgatagtatcacagaaagcttgtacatgatagtgtgctggatt-----------caacctaaaatctcctaacatatggcaaagtcattgattgtcttcaaactaggattctgctgcctaagtggggaacta----------------
>_R_Cathormion_obliquifoliolatum_Wieringa_6519@NODE_1_length_2058_cov_401.903145
-----------------------------cttgttatttcaattcaccatcacaaaaggtaagtgctatccatttgctgctgacgttgttggtcgtcttgcttgattgaattgtggtttattcatgtctttgatgctataaaattcaatatccgataagcctgtgatcttcgaggaggatactggggtcggctccggatgatgcctccgagaagaaagaaatggaccgaggctgaggaaaaaaccctaattgataagtatggcgatatggtggccgacggaacactcgccaagatgaaaacccgtgagaaaaaattcaaacccattgcttgttatgtcaattcggttcaccatcttcgcgatcccgttgcctatccctggcagtggacttggaaggatgtgtccactaaggtccagaatatgaggcaccagtatttgcttgttaaacaaaaaattaagaagcctgatttttcgtcaatggaaaactctggtggggattctaatgggaatgagtttgattgggtggagggtcttacccattggtctaattttcttaggtataaggaggtcttcggagatgtggctcttggtcatagtaataataatgagttaatggctttggcaaatggcgatcgtgaaaatggagctgggtttctggggcacagtgggacgatggatatcattgagtttggccaaataggtcattcaggggaaggggacttcaccgccgggatcgatggggttgagaatgaggtaatgaatttgggttttgattatgatgctgaagaaggagaagtgaattataatggaagtgatcgattaagggaagatgcagacaacggttatgtgtatgaagaagtagaactgactgggtccagcttaaagaagaagaggaaggtagtgaaggggctggaaaagaaggcatggaggatgcttgcaaaccaacttggtcaattgagagaaatggaggctcggttcgagcaacgagagatagacagagagcgggagaggcagagaagggaaaacttccgaattgagcttgagaagcaatgggaaaagaaattggaagaaagagaaaaggagagggaggagagggaaaaagaaagggagaatttgaggagtcgaagaatatctgagtgggaagctatagagaaggagaatgaagtattagaaatgaaaagaagagagggagagttaatatatgaaaggggctgggaggagagaatgaataacaaaagtttagaatggaagaagaggattgatgaggtattaaatcagcaccgtgctgaaatgggtcagatgcaaactcgcatacttcatgaacaacaaaatcttaccagccaattacttggtattttctcacaatgggctgctcaacctgctggtttatctgatcatactagcgctagcaaccattatctttcacagatgatgcaaaatttgcatcatgtaaatggtgtagttcacggtgacactagggttgatggagataatcaagaagatcaattcattgttgatggataatgcatctcctctattgattgcagctacacttggctgtctaggatcttgagctatggttagaagaagtggcctaaaagtgcacagatttgtttaatgcattctcaagtgtattcttccattaggcgagatcgtacacatctagtgtatcttgttccttataatggtttgctagtgattttcacttacatttttatgtaattacctctgttctatatgtacaaaaagggtatttagttctctgtgttcattttttatttgtacttaacctgaaataatgagcgtaaaggtca-ttttgtaggtcttttaaaatgcttctgtttcaaactgtgttacgcaacaggtaacacccgagtgtccaccgttatgtattaactcttaaacttgattttttttcaaaaaaaaaataaacacatggtctcagtggagaaataaagagatatattttgatagatctttagttctggtacatggtttgacaatcatctttaccttcaatgc
>_R_Enterolobium_cyclocarpum_MWC9020@NODE_1_length_1808_cov_417.968226
-------------------------------------------------------------------------------------------------------------------------------------------aaaattcaatatccgataagcctgtgatcttcgaggaggatactggggtcggctcccgatgatgcctccaagaagaaagaaatggaccgaggctgaggaaaaaaccctaattgataagtatggcgatatggtggccgacggaacactggccaagatgaaaacccgcgagaaaaaattcaaacccattgcttgttatgtcaattcggttcaccatcttcgcgatcccgttgcctatccctggcagtggacttggaaggatgtgtccactaaggtccagaatatgaggcaccagtatttgcttgttaagcaaaaaattaagaagcctgatttttcgtcaatggaaaactcgggtggggattctaatgggaatgagtttgattgggtggagggtcttacccattggtctaattttcttaggtacaaggaggtcttcggagatgtggctcttggtcacagtaataataatgagttaatggctttggcaaatggcgatcgtgagaatggggctgggtttctggggcacagtgggacgatggatatcattgagtttggccaaataggtcattcaggggaaggggacttcaccgctgggatcgatggggttgagaatgaggtaatgaatttgggttttgattatgatgctgaagaaggagaagtgaattataatggaagtgatcgattgagggaagatgcagacaatggttatgtgtatgaagaagtagaactgactgggtccagcttaaagaagaagaggaaggtggtgaaagggctggaaaagaaggcatggaggatgattgcaaaccaacttggtcaattgagagaaatggaggctcggttcgagcagcgagagatagacagagagcgggagaggcagagaagggaaaacttccgaattgagcttgagaagcaatgggaaaagaaattggaagaaagagaaaaggagagggaggagagggaaaaagaaagggagaatttgaggaggcaaagaataactgagtgggaagctatagagaaggataatgaagtattagaaatgaaaagaagagaggaagagttaatatatgaaaggggctgggaggagagaatgaataacaaaaggttagaatggaagaagaggattgatgaggtattaaatcagcaccgtgctgaaatgggtcagatgcaaactcgcatacttcatgaacaacaaaatcttaccagccaattacttggtattttctcacaatgggctgctcaacctgctggtttatctgatcacactagcgcgagcaaccattatctctcacagatgatgcaaaatttgcatcatgtaaatggtgtagttcacggtgacactagggttgagggagataatcaagaagatcaattcattgttgatggataatgcatctcctctattgattggcgctacacttggctacctaggatcttgagctatggttagaagaagtggcctaaaagggcactgatttgttgaatgcattctcaagtgtattctaccattaggcgagattgtacacatctagtgtatcttgttccttaaaatggtttactagtgattttaacttgcatttttatgtaattacctctgtcctatatatataaaaagggtatttagtt--ctgtgttctttttttatttagactgaacctgaaataatgagcgtacaggtcatttttgttggtcttctaaaatgcttctgtttcaaactctgttacgcaacaggcaacaccccagtgtccaccgttatgtgt------ttagacttgattttttcaaa------aaaaaaaaaaaaggtctcggtggagaataaagag---------------------------------------------------------------
>_R_Hydrochorea_corymbosa2_Iganci_862@NODE_1_length_2105_cov_443.397073
gcttcttacttcaatcggtacttgagcttctcgttatttcaattcagcatcacaaaaggtaagtgctatccatttgctgctgacgttgttggtcgtcttgcttgattgaattgtggtttattcatgtctttgatgctataaaattcaatatccgataagcctgtgatcttcgaggaggatactggggtcggctgcggatgatgcctccgagaagaaagaaatggaccgaggctgaggaaaaaaccctaattgataagtatggcgatatggtggccgacggaacactcgccaagatgaaaacccgtgagaaaaaattcaaacccattgcttgttatgtcaattcggttcaccatcttcgcgatcccgttgcctatccctggcagtggacttggaaggatgtgtccactaaggtccagaatatgaggcaccagtatttgcttgttaaacaaaaaattaagaagcctgatttttcgtcaatggaaaactctggtggggattctaatgggaatgagtttgattgggtggagggtcttacccattggtctaattttcttaggtataaggaggtcttcggagatgtggctcttggtcatagtaataataatgagttaatggctttggcaaatggcgatcgtgaaaatggagctgggtttctagggcacagtgggacgatggatatcattgagtttggccaaataggtcattcaggggaaggggacttcaccgccgggatcgatggggttgagaatgaggtaatgaatttgggttttgattatgatgctgaagaaggagaagtgaattataatggaagtgatcgattaagggaagatgcagacaatggttatgtgtatgaagaagtagaactgacggggtccagcttaaagaagaagaggaaggtggtgaaggggctggaaaagaaggcatggaggatgcttgcaaaccaacttggtcaattgagagaaatggaggctcggttcgagcaacgagagatagacagagagcgggagaggcagagaagggaaaacttccgaattgagcttgagaagcaatgggaaaagaaattggaagaaagagaaaaggagagggaggagagggaaaaagaaagggagaatttgaggaggcaaagaatatctgagtgggaagctatagagaaggagaatgaaatattagaaatgaaaagaagagaggaagagttaatatatgaaaggggctgggaggagagaatgaataacaaaagtttagaatggaagaagaggattgatgaggtattaaatcagcaccgtgctgaaatgggtcagatgcaaactcgcatacttcatgaacaacaaaatcttaccagccaattacttggtattttctcacaatgggctgctcaacctgctggtttatctgatcatactagcgctagcaaccattatctttcacagatgatgcaaaatttgcatcatgtaaatggtgtagttcacggtgacactagggttgagggagataatcaagaagatcaattcattgttgatggataatgcatctcctctattgattgcagctacacttggctatctaggatcttgagctatggttagaagaagtggcctaaaagtgcacagatttgtttaatgcattctcaagtgtattcttccattaggcgagattgtacacatctagtgtctcttgttccttataatggtttactagtgattttcacttacatttttatgtaattacctctgttctatatatataaaaagggtatttagttctctgtgttcattttttatttgtacttaacctgaaataatgagcgtaaaggtca-ttttgttggtcttttaaaatgcttctctttcaaactgtgttacacaacaggtaacacccgagtgtccaccgttatgtgttaagtcttaaacttgatttttttttttaaaaaaataaacaaaatggtctcggtggagaactaaagagatatattttgatagatctttagttctggtacatggtttgacaatcatctttaccttcaatgc
>_R_Jupunba_barbouriana_Iganci_847@NODE_1_length_1956_cov_301.693454
-----------------------gagcttcttgttatttcaatttaccatcacaaaaggtaagtgctatccatttgctgctgactttgttggtcgtcttgcttgattgaattgtggtttattcatgtctttgatgctataaaattcaatatccgataagcgtgtgatcttcgaggaggatactggggtcggctccggatgatgcctccgagaagaaagaaatggaccgaggctgaggaaaaaaccctaattgataagtatggcgatatggtggccgacggaacactcgccaagatgaaaacccgtgagaaaaaattcaaacccattgcttgttatgtcaattcggttcaccatcttcgcgatcccgttgcctatccctggcagtggacttggaaggatgtgtccactaaggtccagaatatgaggcaccagtatttgcttgttaagcaaaaaattaagaagcctgatttttcgtcaatggaaaactctggtggggattctaatgggaatgagtttgattgggtggagggtcttacccattggtctaattttcttaggtataaggaggtcttcggagatgtggctcttggtcatagtaataataatgagttaatggctttggcaaatggcgatcgtgaaaatggagctgggtttctggggcacagtgggacgattgatatcattgagtttggccaaataggtcattcaggggaaggggacttcaccgccggtatcgatggggttgagaatgaggtaatgaatttgggttttgattatgatgctgaagaaggagaagtgaattataatggaagtgatcgattaagggaagatgcagacaatggttatgtgtatgaagaagtagaactgactgggtccagcttaaagaagaagaggaaggtggtgaaggggctggaaaagaaggcatggaggatgcttgcaaaccaacttggtcaattgagagaaatggaggctcggttcgagcaacgagagatagacagagagcgggagaggcagagaagggaaaatttccgaattgagcttgagaagcaatgggaaaagaaattggaagaaagagaaaaggagagggaggagagggaaaaagaaagggagaatttgagaaggcaaagaatatctgagtgggaagctatagagaaggagaatgaagtattagaaatgaaaagaagagaggaagagttaatatatgaaaggggctgggaggagagaatgaataacaaaagtttagaatggaagaagaggattgatgaggtattaaatcagcaccgtgctgaaatgggtcagatgcaaactcgcatacttcatgaacaacaaaatcttaccagccaattacttggtattttctcacaatgggctgctcaacctgctggtttatctgatcatactagcgccagcaaccattatctttcacagatgatgcaaaatttgcatcatgtaaatggtgtagttcacggtgacactagggttgagggagataatcaagaagatcaattcattgttgatggataatgcatctcctctattgattgcagctacacttggctatctaggatcttgagctatggttagaagaagtggcctaaaagggcacagatttgttgaatgcattctcaagtgtattcttctattaggcgagattgtacacatctagtgtatcttgttccttataatggtttactagtgattttcacttacatttttatgtaattacctctgttctatatatataaaaagggtatttagttctatctgttcattttttatttgtactgaacctgaaataatgagcgtaaaggtcacttttgttggtcttttaaaatgcttctgtttcaaactgtgttacgcaacaggtaacacccgagtgtccaccgttatgtgttaactcttaaacttagattttttaaaaaaaataaataaacaaatggtctcggtggagaaataaagagatatattttgatag------------------------------------------------
>_R_Jupunba_brachystachya_Lima_7438@NODE_1_length_2049_cov_198.528905
gcttcttacttcaatcggtacttgagcttcttgttatttcaatttaccatcacaaaaggtaagtgctatccatttgctgctgactttgttggtcgtcttgcttgattgaattgtggtttattcatgtctttgatgctataaaattcaatatccgataagcctgtgatcttcgaggaggatacttgggtcggctccggatgatgcctccgagaagaaagaaatggaccgaggctgaggaaaaaaccctaattgataagtatggcgatatggtggccgacggaacactcgccaagatgaaaacccgtgagaaaaaattcaaacccattgcttgttatgtcaattcggttcaccatcttcgcgatccggttgcctatccctggcagtggacttggaaggatgtgtccactaaggtccagaatatgaggcaccagtatttgcttgttaagcaaaaaataaagaagcctgatttttcgtcaatggaaaactctggtggggattctaatgggaatgagtttgattgggtggagggtcttacccattggtctaattttcttaggtataaggaggtcttcggagatgtggctcttggtcatagtaacaataatgagttaatggctttggcaaatggtgatcgtgaaaatggagctgggtttctggggcacagtgggacgatggatatcattgagtttggccaaataggtcattcaggggaaggggacttcaccgccgggatcgatggggttgagaatgaggtaatgaatttgggttttgattatgatgctgaagaaggagaagtgaattataatggaagtgatcgattaagggaagatgcagacaatggttatgtgtatgaagaagtagaactgactgggtccagcttaaagaagaagaggaaggtggtgaaggggctggaaaagaaggcatggaggatgcttgcaaaccaacttggtcaattgagagaaatggaggctcggttcgagcaacgagagatagacagagagcgggagaggcagagaagggaaaacttccgaattgagcttgagaagcaatgggaaaagaaattggaagaaagagaaaaggagagggaggagagggaaaaagaaagggagaatttgaggaggcaaagaatatctgagtgggaagctatagagaaggagaatgaagtattagaaatgaaaagaagagaggaagagttaatatatgaaaggggctgggaggagagaatgaataacaaaagcttagaatggaagaagaggattgatgaggtattaaatcagcaccgtgctgaaatggttcagatgcaaactcgcatacttcatgaacaacaaaatcttaccagccaattacttggtattttctcacaatgggctgctcaacctgctggtttatctgatcatactagcgctagtaaccattatctttcacagatgatgcaaaatttgcatcatgtaaatggtgtagttcacggtgacactagggttgagggagataatcaagaagatcaattcattgttgatggataatgcatctcctctattgattgcagctacacttggctatctaggatcttgagctatggttagaagaagtggcctaaaagggcacagatttgttgaatgcattctcaggtgtattcttccattaggcgagattgtacacatctagtgtatcttgttccttataatgggttactagtgattttcacttacatttttatgtaattacctctgttctatatatataaaaagggtatttagttctctc----cattttttatttgtactgaacctgaaataatgagcgtaaaggtcacttttgttggtcttttaaaatgcttctgtttcaaactgtgttacgcgacaggtaacacccgagtgtccaccgttatgtgttaactcttaaacttgatttttttaaaaaatataaataaacaaatggtctcgatggagaaataaagagatatattttgatagatctttagttctggtacatagtttgacaatcatctttaccttcaatac
>_R_Jupunba_commutata_Maguire_46145@NODE_1_length_1997_cov_202.917188
gcttctta-ttcaatcggtacttgagcttcttgttatttcaattcaccaccacaaaaggtaagtgctatccatttgctactgacgttgttggtcgtcttacttgattgaattgtggtttattcatgtctttgatgctataaaattcaatatccgataagcctgtgatctttgaggaggatactggggtcggctccggatgatgcctccgagaagaaagaaatggaccgaggctgaggaaaaaaccctaatcgataagtatggcgatatggtggccgacggaacactcgccaagatgaaaacccgtgagaaaaaattcaaacccattgcttgttatgtcaattcggttcaccatcttcgcgatcccgttgcctatccctggcagtggacttggaaagatgtgtccactaaggtccagaatatgaggcaccagtatttgcttgttaagcaaaaaattaagaagcctgatttttcgtcaatggaaaactctggtggggattctaatgggaatgagtttgattgggtggagggtcttacccattggtctaattttcttaggtataaggaggtcttcggagatgtggctcttggtcatagtaataacaatgagttaatggctttggcaaatggcgatcgtgaaaatggagctgggtttctggggcacagtgggacgatggatatcattgagtttggccaaataggtcattcaggggaaggggacttcaccgccgggatcgatggggttgagaatgaggtaatgaatttgggttttgattatgatgctgaagaaggagaagtgaattataatggaagtgatcgattaagggaagatgcagacaatggttatgtgtatgaagaagtagaactgactgggtccagcttaaagaagaagaggaaggtggtgaaggggctggaaaagaaggcatggaggatgcttgcaaaccaacttggtcaattgagagaaatggaggctcggttcgagcaacgagagatagacagagagcgggagaggcagagaagggaaaatttccgaattgagcttgagaagcaatgggaaaagaaattggaagaaagagaaaaggagagggaggagagggaaaaagaaagggagaatttgaggaggcaaagaatatctgagtgggaagctatagagaaggagaatgaagtattagaaatgaaaagaagagaggaagagttaatatatgaaaggggctgggaggagagaatgaataacaaaagtttagaatggaagaagaggattgatgaggtattaaatcagcaccgtgctgaaatgggtcagatgcaaactcgcatacttcatgaacaacaaaatcttaccagccaattacttggtattttctcacaatgggctgctcaacctgctggtttatctgatcatactagcgccagcaaccattatctttcacagatgatgcaaaatttgcatcatgtaaatggtgtagttcacggtgacactagggttgagggagataatcaagaagatcaattcattgttgatggataatgcatcttctctattgattgcagctacacttggctatctaggatcttgagctatggtcagaagaagtggcctaaaagggcgcagatttgttgaatgcattctcaagtgtattcttccattaggcgagattgtacacatctagtgtatcttgttccttataatggtttactagtgattttcacttacatttttatgtaattacctctgttctatatatataaaaagggtatttagttctctctgttcattttttatttgtactgaacctgaaataatgagcgtaaaggtcatttttgttggtgttttaaaatgcttctgtttcaaactgtgttacgcaacaggtaacacccgagtgtccaccgttatgtgttaactcttaaacttgatttttttaaaataaa--------------------------------------------------------------------------------------------------
>_R_Jupunba_filamentosa_Lima_7487@NODE_1_length_2240_cov_177.033287
gcttcttacttcaatcggtacttgagcttcttgttatttcaatttaccatcacaaaaggtaagtgctatccatttgctgctgactttgttggtcgtcttgcttgattgaattgtggtttattcatgtctttgatgctataaaattcaatatccgataagcctgtgatcttcgaggaggatacttgggtcggctccggatgatgcctccgagaagaaagaaatggaccgaggctgaggaaaaaaccctaattgataagtatggcgatatggtggccgacggaacactcgccaagatgaaaacccgtgagaaaaaattcaaacccattgcttgttatgtcaattcggttcaccatcttcgcgatcccgttgcctatccctggcagtggacttggaaggatgtgtccactaaggtccagaatatgaggcaccagtatttgcttgttaagcaaaaaataaagaagcctgatttttcgtcaatggaaaactctggtggggattctaatgggaatgagtttgattgggtggagggtcttacccattggtctaattttcttaggtataaggaggtcttcggagatgtggctcttggtcatagtaataataatgagttaatggctttggcaaatggcgatcgtgaaaatggagctgggtttctggggcacagtgggacgatggatatcattgagtttggccaaataggtcattcaggggaaggggacttcaccgccgggatcgatggggttgagaatgaggtaatgaatttgggttttgattatgatgctgaagaaggagaagtgaattataatggaagtgatcgattaagggaagatgcagacaatggttatgtgtatgaagaagtagaactgactgggtccagcttaaagaagaagaggaaggtggtgaaggggctggaaaagaaggcatggaggatgcttgcaaaccaacttggtcaattgagagaaatggaggctcggttcgagcaacgagagatagacagagagcgggagaggcagagaagggaaaacttccgaattgagcttgagaagcaatgggaaaagaaattggaagaaagagaaaaggagagggaggagagggaaaaagaaagggagaatttgaggaggcaaagaatgtctgagtgggaagctatagagaaggagaatgaagtattagaaatgaaaagaagagaggaagagttaatatatgaaaggggctgggaggagagaatgaataacaaaagcttagaatggaagaagaggattgatgaggtattgaatcagcaccgtgctgaaatgggtcagatgcaaactcgcatacttcatgaacaacaaaatcttaccagccaattacttggcattttctcacaatgggctgctcaacctgctggtttatctgatcatactagcgctagcaaccattatctttcacagatgatgcaaaatttgcatcatgtaaatggtgtagttcacggtgacactagggttgagggagataatcaagaagatcaattcattgttgatggataatgcatctcctctattgattgcagctacacttggctatctaggatcttgagctatggttagaagaagtggcctaaaagggcacagatttgttgaatgcattctcaagtgtattcttccattaggcgagattgtacacatctagtgtatcttgttccttataatggtttactagtgattttcacttacatttttatgtaatta-ctctgttctatatatatataaagggtatttagttctctctgttcattttttatttgtactgaacctgaaataatgagcgtaaaggtcacttttgttggtcttttaaaatgcttctgtttcaaactgtgttacgcaacaggtaacacccgagtgtccaccgttatgtgttaactcttaaacttgattttttaaaaaaatataaataaacaaatggtctcggtggagaaataaagagatatattttgatagatctttcgttctggtacatagtttgacaatcatccttaccttcaatac
>_R_Jupunba_idiopoda_Quesada_1718@NODE_1_length_1600_cov_114.781353
------------------------------------------------------------------------------------------------------------------------------------------------------------------------ttcgaggaggatactggggtcggctccggatgatgcctccgagaagaaagaaatggaccgaggctgaggaaaaaaccctaattgataagtatggcgatatggtggccgacggaacactcgccaagatgaaaacccgtgagaaaaaattcaaacccattgcttgttatgtcaattcggttcaccatcttcgcgatcccgttgcctatccctggcagtggacttggaaggatgtgtccactaaggtccagaatatgaggcaccagtatttgcttgttaagcaaaaaattaagaagcctgatttttcgtcaatggaaaactctggtggggattctaatgggaatgagtttgattgggtggagggtcttacccattggtctaattttcttaggtataaggaggtcttcggagatgtggctcttggtcatagtaataataatgagttaatggctttggcaaatggcgatcgtgaaaatggagctgggtttctggggcacagtgggacgatggatatcattgagtttggccaaataggtcattcaggggaaggggacttcaccgccgggatcgatggggttgagaatgaggtaatgaatttgggttttgattatgatgctgaagaaggagaagtgaattataatggaagtgatcgattaagggaagatgcagacaatggttatgtgtatgaagaagtagaactgactgggtccagcttaaagaagaagaggaaggtggtgaaggggctggaaaagaaggcatggaggatgcttgcaaaccaacttggtcaattgagagaaatggaggctcggttcgagcaacgagagatagacagagagcgggagaggcagagaagggaaaacttccgaattgagcttgagaagcaatgggaaaagaaattggaagaaagagaaaaggagagggaggagagggaaatagaaagggagaatttgagaaggcaaagaatatctgagtgggaagctatggagaaggagaatgaagtattagaaatgaaaagaagagaggaagagttaatatatgaaaggggctgggaggagagaatgaataacaaaagtttagaatggaagaagaggattgatgaggtattaaatcagcaccgtgctgaaatgggtcagatgcaaactcgcatacttcatgaacaacaaaatcttaccagccaattacttggtattttctcacaatgggctgctcaacctgctggtttatctgatcatactagcgctagcaaccattatctttcacagatgatgcaaaatttgcatcatgtaaatggtgtagttcacggtgacactagggttgagggagataatcaagaagatcaattcattgttgatggataatgcatctcctctattgattgctgctacacttggctatctaggatcttgagctatggttagaagaagtggcctaaaagggcacagatttgttgaatgcattctcaagtgtattcttccattaggcgagattgtacacatctagtgtatcttgttccttataatggtttactagtgattttcacttatatttttatgtaattacctctgttctatatatataaaaagggtatttagttctctctg----------------------------------------------------------------------------------------------------------------------------------------------------------------------------------------------------------------------------------------------------------------
>_R_Jupunba_laeta_Mori_25147@NODE_1_length_1716_cov_72.007322
------------------------------------------------------------------------------------------------------------------------------------------------------------aagcctgtgatcttcgaggaggatacttgggtcggctccggatgatgcctccgagaagaaagaaatggaccgaggctgaggaaaaaaccctaattgataagtatggtgatatggtggccgacggaacactcgccaagatgaaaacccgtgagaaaaaattcaaacccattgcttgttatgtcaattcggttcaccatcttcgcgatcccgttgcctatccctggcagtggacttggaaggatgtgtccactaaggtccagaatatgaggcaccagtatttgcttgttaagcaaaaaataaagaagcctgatttttcgtcaatggaaaactctggtggggattctaatgggaatgagtttgattgggtggagggtcttacccattggtctaattttcttaggtataaggaggtcttcggagatgtggctcttggtcatagtaataataatgagttaatggctttggcaaatggcgatcgtgaaaatggagctgggtttctggggcacagtgggacgatggatatcattgagtttggccaaataggtcattcaggggaaggggacttcaccgccgggatcgatggggttgagaatgaggtaatgaatttgggttttgattatgatgctgaagaaggagaagtgaattataatggaagtgatcgattaagggaagatgcagacaatggttatgtgtatgaagaagtagaactgactgggtccagcttaaagaagaagaggaaggtggtgaaggggctggaaaagaaggcatggaggatgcttgcaaaccaacttggtcaattgagagaaatggaggctcggttcgagcaacgagagatagacagagagcgggagaggcagagaagggaaaacttccgtattgagcttgagaagcaatgggaaaagaaattggaagaaagagaaaaggagagggaggagagggaaaaagaaagggagaatttgaggaggcaaagaatatctgagtgggaagctatagagaaggagaatgaagtattagaaatgaaaagaagagaggaagagttaatatatgaaaggggctgggaggagagaatgaataacaaaagcttagaatggaagaagaggattgatgaggtattaaatcagcaccgttctgaaatgggtcagatgcaaactcgcatacttcatgaacaacagaatcttaccagccaattacttggtattttctcacaatgggctgctcaacctgctggtttatctgatcatactagcgctagcaaccattatctttcacagatgatgcaaaatttgcatcatgtaaatggtgtagttcacggtgacactagggttgagggagataatcaagaagatcaattcattgttgatggataatgcatctcctctattgattgcagctacacttggctatctaggatcttgagctatggttagaagaagtggccaaaaagggcacagatttgttgaatgcattctcaagtgtattcttccattaggcgagattgtacacatctagtgtatcttgttccttatagtggtttactagtgattttcacttacatttttatgtaattacctctgttctatatatatagaaagggtatttagttctctctgttcattttttatttgcactgaacctgaaataatgagcgtaaaggtcacttttgttgatcttttaaaatgcttctgtttcaaactgtgttacgcaacaggtaacacc------------------------------------------------------------------------------------------------------------------------------------------------------
>_R_Jupunba_leucophylla_Iganci_839@NODE_1_length_2414_cov_358.690201
gcttcttacttcaatcggtacttgagcttcttgttatttcaattcaccatcacaaaaggtaagtgctatccatttgctgctgactttgttggttgtcttacttgattgaattgtggtttattcatgtctttgatgctataaaattcaatatccgataagcctgtgatcttcgaggaggatactggggtcggctccggatgatgcctccgagaagaaagaaatggaccgaggctgaggaaaaaaccctaattgataagtatggcgatatggtggccgacggaacactcgccaagatgaaaacccgtgagaaaaaattcaaacccattgcttgttatgtcaattcggttcaccatcttcgcgatcccgttgcctatccctggcagtggacttggaaggatgtgtccactaaggtccagaatatgaggcaccagtatttgcttgttaagcaaaaaattaagaagcctgatttttcgtcaatggaaaactctggtggggattctaatgggaatgagtttgattgggtggagggtcttacccattggtctaattttcttaggtataaggaggtcttcggagatgtggctcttggtcatagtaataataatgagttaatggctttggcaaatggcgatcgtgaaaatggagctgggtttctggggcacagtgggacgatggatatcattgagtttggccaaatcggtcattcaggggaaggggacttcactgccgggatcgatggggttgagaatgaggtaatgaatttgggttttgattatgatgctgaagaaggagaagtgaattataatggaagtgatcgattaagggaagatgcagacaatggttatgtgtatgaagaagtagaactgactgggtccagcttaaagaagaagaggaaggtggtgaaggggctggaaaagaaggcatggaggatgcttgctaaccaacttggtcaattgagagaaatggaggctcggttcgagcaacgagagatagacagagagcgggagaggcagagaagggaaaatttccgaattgagcttgagaagcaatgggaaaagaaattggaagaaagggaaaaggagagggaggagagggaaaaagaaagggagaatttgaggaggcaaagaatatcagagtgggaagctatagagaaggagaatgaagtattagaaatgaaaagaagagaggaagagttaatatatgaaaggggctgggaggagagaatgaataacaaaagtttagaatggaagaagaggattgatgaggtattaaatcagcaccgtgctgaaatgggtcagatgcaaactcgcatacttcatgaacaacaaaatcttaccagccaattacttggtattttctcacaatgggctgctcaacctgctggtttatctgatcatactagcgctagcaaccattatctttcacagatgatgcaaaatttgcatcatgtaaatggtgtagttcacggtgacactagggttgagggagataatcaagaagatcaattcattgttgatggataatgcatctcctctattgattgcagctacacttggttatctaggatcttgagctatggttagaagaagtggcctaaaagggcacagatttgttgaatgcattctcaagtgtattcttccattaggcgagattgtacacatctagtgtatcttgttccttataatggtttactagtgattttcacttacatttttatgtaattacctctgttctatatatataaaaagggtatttagttctctgtgttcatattttatttgtacttaacctgaaataatgagcgtaaaggtca-ttttgttggtcttttaaaatgcttctgtttcaaactgtgttacgcaacaggtaacacccgagtgtccaccgttatgtgttaactcttaaacttgattttttcaaaataaaaaaataaacaaatggtctcggtggagaaataaagagatatattttgatagatctttagttctggtgcatagtttgacaatcatctttaccttcaatac
>_R_Jupunba_limae_Iganci_261@NODE_1_length_2194_cov_173.854983
gcttcttacttcaatcggtacttgagcttcttgttatttcaatttaccatcacaaaaggcaagtgctatccatttgctgctgactttgttggtcgtcttgcttgattgaattgtcgtttattcatgtctttgatgctataaaattcaatatccgataagcctgtgatcttcgaggaggatacttgggtcggctccggatgatgcctccaagaagaaagaaatggaccgaggctgaggaaaaaaccctaattgataagtatggcgatatggtggccgacggaacactcgccaagatgaaaacccgtgagaaaaaattcaaacccattgcttgttatgtcaattcggttcaccatcttcgcgatcccgttgcctatccctggcagtggacttggaaggatgtgtccactaaggtccagaatatgaggcaccagtatttgcttgttaagcaaaaaattaagaagcctgatttttcgtcaatggaaaactctggtggggattctaatgggaatgagtttgattgggtggagggtcttacccattggtctaattttcttaggtataaggaggtcttcggagatgtggctcttggtcatagtaataataatgagttaatggctttggcaaatggcgatcgtgaaaatggagctgggtttctggggcacagtgggacgatggatatcattgagtttggccaaataggtcattcaggggaaggggacttcaccgccgggatcgatggggttgagaatgaggtaatgaatttgggttttgattatgatgctgaagaaggagaagtgaattataatggaagtgatcgattaagggaagatgcagacaatggttatgtgtatgaagaagtagaactgactgggtccagcttaaagaagaagaggaaggtggtgaaggggctggaaaagaaggcatggaggatgcttgcaaaccaactcggtcaattgagagaaatggaggctcggttcgagcaacgagagatagacagagagcgggagaggcagagaagggaaaacttccgaattgagcttgagaagcaatgggaaaagaaactggaagaaagagaaaaggagagggaggagagggaaaaagaaagggagaatttgaggaggcaaagaatatctgagtgggaagctatagagaaggagaatgaagtattagaaatgaaaagaagagaggaagagttaatatatgaaaggggctgggaggagagaatgaataacaaaagcttagaatggaagaagaggattgatgaggtattaaatcagcaccgtgctgaaatgggtcagatgcaaactcgcatacttcatgaacaacaaaatcttaccagccaattacttggtattttctcacaatgggctgctcaacctgctggtttatctgatcatactagcgctagtaaccattatctttcacagatgatgcaaaatttgcatcatgtaaatggtgtagttcacggtgacactagggttgagggagataatcaagaagatcaattcattgttgatggataatgcatctcctctattgattgcagctacacttggctatctaggatcttgagctatggttagaagaagtggcctaaaagggcacagatttgttgaatgcattctcaagtgtattcttccattaggcgagattgtacacatctagtgtatcttgttccttataatgggttactagtgattttcacttacatttttatgtaattacctctgttctatatatataaaaagggtatttagttctctc----cattttttatttgtactgaacctgaaataatgagcgtaaaggtcacttttgttggtctttcaaaatgcttctgtttcaaactgtgttacgcgacaggtaacacccgagtgtccaccgttatgtgttaactcttaaacttgattttttttaaaaatataaataaacaaatggtctcggtggagaaataaagagatatattttgatagatctttagttctggtacatagtttgacaatcatctttaccttcaatac
>_R_Jupunba_longipedunculata_Cardona_2682@NODE_1_length_1930_cov_197.234754
gcttcttacttcaatcggtacttgagcttcttgttatttcaattttccatcacaaaaggtaagtgctatccatttgctgctgactttgttggtcgtcttgcttgattgaattgtggtttattcatgtctttgatgctataaaattcaatatccgataagcctgtgatcttcgaggaggatactggggtcggctccggatgatgcctccgagaagaaagaaatggaccgaggctgaggaaaaaaccctaattgataagtatggcgatatggtggccgacggaacactcgccaagatgaaaacccgtgagaaaaaattcaaacccattgcttgttatgtcaattcggttcaccatcttcgcgatcccgttgcctatccctggcagtggacttggaaggatgtgtccactaaggtccagaatatgaggcaccagtatttgcttgttaagcaaaaaattaagaagcctgatttttcgtcaatggaaaactctggtggggattctaatgggaatgagtttgattgggtggagggtcttacccattggtctaattttcttaggtataaggaggtcttcggagatgtggctcttggtcatagtaataataatgagttaatggctttggcaaatggcgatcgtgaaaatggagctgggtttctggggcacagtgggacgatggatatcattgagtttggccaaataggtcattcaggggaaggggacttcaccgccgggatcgatggggttgagaatgaggtaatgaatttgggttttgattatgatgctgaagaaggagaagtgaattataatggaagtgatcgattaagggaagatgcagacaatggttatgtgtatgaagaagtagaactgactgggtccagcttaaagaagaagaggaaggtggtgaaggggctggaaaagaaggcatggaggatgcttgcagaccaacttggtcaattgagagaaatggaggctcggttcgagcaacgagagatagacagagagagggagaggcagagaagggaaaacttccgaattgagcttgagaagcaatgggaaaagaaattggaagaaagagaaaaggagagggaggagagggaaaaagaaagggagaatttgagaaggcaaagaatatctgagtgggaagctatagagaaggagaatgaagtattagaaatgaaaagaagagaggaagagttaatatatgaaaggggctgggaggagagaatgaataacaaaagtttagaatggaagaagaggattgatgaggtattaaatcagcaccgtgctgaaatgggtcagatgcaaactcgcatacttcatgaacaacaaaatcttaccagccaattacttggtattttctcacaatgggctgctcaacctgctggtttatctgatcatactagcgctagcaaccattatctttcacagatgatgcaaaatttgcatcatgtaaatggtgtagttcacggtgacactagggttgagggagataatcaagaagatcaattcattgttgatggataatgcatctcctctattgattgcagctacacttggctatctaggatcttgagctatggttagaagaagtggcctaaaagggcacagatttgttgaatgcattctcaagtgtattcttccattaggcgagattgtacacatctagtgtatcttgttccttataatggtttactagtgattttcacttacatttttatgtaattacctctgttctatatatataaaaagggtatttagttctctctgttcattttttatttgtactgaacctgaaataatgagcgtaaaggtcacttttgttggtcttttaaaatgcttctgtttcaaactgtgttgcgcaacaggtaacacccgagtgtccaacgttatgtgttaactcttaaacttgatttttttttaaaaaa-aaataa-------------------------------------------------------------------------------------------
>_R_Jupunba_macradenia_Lourteig_3021@NODE_1_length_1574_cov_216.675351
--------------------------------------------------------------------------------------------------------------------------------------gctataaaattcaatatccgataagcctgtgatcttcgaggaggatactggggtcggctccggatgatgcctccgagaagaaagaaatggaccgaggctgaggaaaaaaccctaattgataagtatggcgatatggtggccgacggaacactcgcgaagatgaaaacccgtgagaaaaaattcaaacccattgcttgttatgtcaattcggttcaccatcttcgcgatcccgttgcctatccctggcagtggacttggaaggatgtgtccactaaggtccagaatatgaggcaccagtatttgcttgttaagcaaaaaattaagaagcctgatttttcgtcaatggaaaactctggtggggattctaatgggaatgagtttgattgggtggagggtcttacccattggtctaattttcttaggtataaggaggtcttcggagatgtggctcttggtcatagtaataataatgagttaatggctttggcaaatggcgatcgtgaaaatggagctgggtttctggggcacagtgggacgatggatatcattgagtttggccaaataggtcattcaggggaaggggacttcaccgccgggatcgatggggttgagaatgaggtaatgaatttgggttttgattatgatgccgaagaaggagaagtgaattataatggaagtgatcgattgagggaagacgcagacaatggttatgtgtatgaagaagtagaactgactgggtccagcttaaagaagaagaggaaggtggtgaaggggctggaaaagaaggcatggaggatgcttgcaagccaacttggtcaattgagagaaatggaggctcggttggagcaacgagagatagatagagagcgagagaggcagagaagggaaaacttccgaattgagcttgagaagcaatgggaaaagaaattggaagaaagagaaaaggagagggaggagagagaaaaagaaagggagaatttgaggaggcaaagaatatctgagtgggaagctatagagaaggagaatgaagtattagaaatgaaaagaagagaggaagagttaatatatgaaaggggctgggaggagagaatggataacaaaagtttagaatggaagaagaggattgatgaggtattaaatcagcaccgtgctgaaatgggtcagatgcaaactcgcattcttcatgaacaacaaaatcttaccagccaattacttggtattttctcacaatgggctgctcaacctgctggtttatctgatcatactagcgctagcaaccattatctttcacagatgatgcaaaatttgcatcatgtaaatggtgtagttcacggtgacactagggttgagggagataatcaagaagatcaattcattgttgatggataatgcatctcctctattgattgcagctacacttggctatctaggatcttgagctatggttagaagaagtggcctaaaagggcacagatttgttgaatgcattctcaagtgtattcttccattaggcgagattgtacacatctagtgtatcttgttccttataatggtttactagtgattttcactta--------------------------------------------------------------------------------------------------------------------------------------------------------------------------------------------------------------------------------------------------------------------------------------------------------------------------
>_R_Jupunba_oxyphyllidia_Yonker_6157@NODE_1_length_1893_cov_211.654736
----------------------------------------------------------------------------------------ttggtcgtcttgcttgattgaattgtggtttattcatgtctttgatgctataaaattcaatatccgataagcctgtgatcttcgaggaggatactggggtcggctccggatgatgcctccgagaagaaagaaatggaccgaggctgaggaaaaaaccctaattgataagtatggcgatatggtggccgacggaacactcgccaagatgaaaacccgtgagaaaaaattcaaacccattgcttgttatgtcaattcggttcaccatcttcgcgatcccgttgcctatccctggcagtggacttggaaggatgtgtccactaaggtccagaatatgaggcaccagtatttgcttgttaagcaaaaaattaagaagcctgatttttcgtcaatggaaaactctggcggggattctaatgggaatgagtttgattgggtggagggtcttacccattggtctaattttcttaggtataaggaggtcttcggagatgtggctcttggtcatagtaataataatgagttaatggctttggcaaatggcgatcgtgaaaatggagctgggtttctggggcacagtgggacgatggatatcattgagtttggccaaataggtcattcaggggaaggggacttcaccgccgggatcgatggggttgagaatgaggtaatgaatttgggttttgattatgatgctgaagaaggagaagtgaattataatggaagtgatcgattaagggaagatgcagacaatggttatgtgtatgaagaagtagaactgactgggtccagcttaaagaagaagaggaaggtggtgaaggggctggaaaagaaggcatggaggatgcttgcaaaccaacttggtcaattgagagaaatggaggctcggttcgagcaacgagagatagacagagagcgggagaggcagagaagggaaaacttccgaattgagcttgagaagcaatgggaaaagaaattggaagaaagagaaaaggagagggaggagagggaaaaagaaagggagaatttgagaaggcaaagaatatctgagtgggaagctatggagaaggagaatgaagtattagaaatgaaaagaagagaggaagagttaatatatgaaaggggctgggaggagagaatgaataacaaaagtttagaatggaagaagaggattgatgaggtattaaatcagcaccgtgctgaaatgggtcagatgcaaactcgcatacttcatgaacaacaaaatcttaccagccaattacttggtattttctcacaatgggctgctcaacctgctggtttatctgatcatactagcgctagcaaccattatctttcacagatgatgcaaaatttgcatcatgtaaatggtgtagttcacggtgacactagggttgagggagataatcaagaagatcaattcattgttgatggataatgcatctcctctattgattgctgctacacttggctatctaggatcttgagctatggttagaagaagtggcctaaaagggcacagatttgttgaatgcattctcaagtgtattcttccattaggcgagattgtacacatctagtgtatcttgttccttataatggtttactagtgattttcacttatatttttatgtaattacctctgttctatatatataaaaagggtatttagttctctctgttcattctttatttgtactgaacctgaaataatgagcgtaaaggtcatttttgttggtcttttaaaatgcttctgtttcaaactgtgttacgca--aggtaacacccgagtgtccaccgttatgtgttaactcttaaacttgattttttttaaaaaaataaataaacaaatggtctcggtggagaaataaagagatatattttgatagatctt-------------------------------------------
>_R_Jupunba_villosa_Borges_423@NODE_1_length_2069_cov_217.851406
gcttcttacttcaatcggtacttgagcttcttgttatttcaatttaccatcacaaaaggtaagtgctatccatttgctgctgactttgttggtcgtcttgcttgattgagttgtggtttattcatgtctttgatgctataaaattcaatatccgataagcctgtgatcttcgaggaggatacttgggtcggctccggatgatgcctccgagaagaaagaaatggaccgaggctgaggaaaaaaccctaattgataagtatggcgatatggtggccgacggaacactcgccaagatgaaaacccgtgagaaaaaattcaaacccattgcttgttatgtcaattcggttcaccatcttcgcgatcccgttgcctatccctggcagtggacttggaaggatgtgtccactaaggtccagaatatgaggcaccagtatttgcttgttaagcaaaaaataaagaagcctgatttttcgtcaatggaaaactctggtggggattctaatgggaatgagtttgattgggtggagggtcttacccattggtctaattttcttaggtataaggaggtcttcggagatgtggctcttggtcatagtaataataatgagttaatggctttggcaaatggcgatcgtgaaaatggagctgggtttctggggcacagtgggacgatggatatcattgagtttggccaactaggtcattcaggggaaggggacttcaccgccgggatcgatggggttgagaatgaggtaatgaatttgggttttgattatgatgctgaagaaggagaagtgaattataatggaagtgatcgattaagggaagatgcagacaatggttatgtgtatgaagaagtagaactgactgggtccagcttaaagaagaagaggaaggtggtgaaggggctggaaaagaaggcatggaggatgcttgcaaaccaacttggtcaattgagagaaatggaggctcggttcgagcaacgagagatagacagagagcgggagaggcagagaagggaaaacttccgaattgagcttgagaagcaatgggaaaagaaattggaagaaagagaaaaggagagggaggagagggaaaaagaaagggagaatttgaggaggcaaagaatatctgagtgggaagctatagagaaggagaatgaagtattagaaatgaaaagaagagaggaagaattaatatatgaaaggggctgggaggagagaatgaataacaaaagcttagaatggaagaagaggattgatgaggtattaaatcagcaccgtgctgaaatgggtcagatgcaaactcgcatacttcatgaacaacaaaatcttaccagccaattacttggtattttctcacaatgggctgctcaacctgctggtttatctgatcatactagcgctagtaaccattatctttcacagatgatgcaaaatttgcatcatgtaaatggtgtagttcacggtgacactagggttgagggagataatcaagaagatcaattcattgttgatggataatgcatctcctctattgattgcagctacacttggctatctaggatcttgagctatggttagaagaaggggcctaaaagggcacagatttgttgaatgcatcctcaagtgtattcttccattaggcgagattgtacacatctagtgtatcttgttccttataatgggttactagtgattttcacttacatttttatgtaattacctctgttctatatatataaaaagggtatttagttctctc----cattttttatttgtactgaacctgaaataatgagcgtaaaggtcactttttttggtcttttaaaatgcttctgtttcaaactgtgttacgcgacaggtaacacccgagtgtccaccgttttgtgttaactcttaaacttgatttttttaaaaaatataaataaacaaatggtctcgatggagaaataaagagacatattttgatagatctttagttctggtacatagtttgacaatc-----------------
>_R_Punjuba_callejasii_Daly_5935@NODE_1_length_1484_cov_100.684435
-------------------------------------------------------------------------------------------------------------------------------------------------------------------------------------------------------------------------------------------------------------taagtatggcgatatgttggccgacggaacactcgccaagatgaaaacccgtgagaaaaaattcaaacccattgcttgttatgtcaattcggttcaccatcttcgcgatcccgttgcctatccctggcagtggacttggaaggatgtgtccactaaggtccagaatatgaggcaccagtatttgcttgttaagcaaaaaattaagaagcctgatttttcgtcaatggaaaactctggtggggattctaatgggaatgagtttgattgggtggagggtcttacccattggtctaattttcttaggtataaggaggtcttcggagatgtggctcttggtcatagtaataataacgagttaatggctttggcaaatggtgatcgtgaaaatggagctgggtttctggggcacagtgggacgatggatatcattgagtttggtcaaataggtcattcaggggaaggggacttcaccgccgggatcgatggggttgagaatgaggtaatgaatttgggttttgattatgatgctgaagaaggagaagtgaattataatggaagtgatcgattgagggaagatgcagacaatggttatgtgtatgaagaagtagaactgactgggtccagcttaaagaagaagaggaaggtggtgaaggggctggaaaagaaggcatggaggatgcttgcaaaccaacttggtcaattgagagaaatggaggctcggttcgagcaacgagagatagacagagagcgggagaggcagagaagggaaaacttccgaattgagcttgagaagcaatgggaaaagaaattggaagaaagagaaaaggagagggaggagagggaaaaagaaagggagaatttgaggaggcaaagaatatctgagtgggaagctatagagaaggagaatgaagtattagaaatgaaaagaagagaggaagagttaatatatgaaaggggctgggaggagagaatgaataacaaaagtttagaatggaagaagaggattgatgaggtattaaatcagcaccgtgctgaaatgggtcagatgcaaactcgcatacttcatgaacaacaaaatcttaccagccaattacttggtattttctcacaatgggcagctcaacctgctggtttatctgatcatactagcgctagcaaccattatctttcacagatgatgcaaaatttgcatcatgtaaatggtgtagttcacggtgacactagggttgagggagataatcaagaagatcaattcattgttgatgggtaatgcatctcctctattgattgcagctacacttggctatctaggatcttgagctatggttagaagaagtggcctaaaagggcacagatttgttgaatggattctcaagtgtattcttccattaggcgagattgtacacatctagtttatcttgttccttataatggtttactagtgattttcacttacatttttatgtaattacctctgttctata---------------------------------------------------------------------------------------------------------------------------------------------------------------------------------------------------------------------------------------------------------------------------------------------
>_R_Punjuba_lehmannii_Escobar_7465@NODE_1_length_1904_cov_187.625616
-------------------------------------------------------------agtgctatccatttgctgctgacgttgttggtcgtcttacttgattgaattgtggtttattcatgtctttgatgctataaaattcaatatccgataagcctgtgatcttcgaggaggatactggggtcggctcccgatgatgcctccaagaagaaagaaatggaccgaggctgaggaaaaaaccctaattgataagtatggcgatatgttggccgacggaacactcgccaagatgaaaacccgtgagaaaaaattcaaacccattgcttgttatgtcaattcggttcaccatcttcgcgatcccgttgcctatccctggcagtggacttggaaggatgtgtccactaaggtccagaatatgaggcaccagtatttgcttgttaagcaaaaaattaagaagcctgatttttcgtcaatggaaaactctggtggggattctaatgggaatgagtttgattgggtggagggtcttacccattggtctaattttcttaggtataaggaggtcttcggagatgtggctcttggtcatagtaataataatgagttaatggctttggcaaatggtgatcgtgaaaatggagctgggtttctggggcacagtgggacgatggatatcattgagtttggccaaataggtcattcaggggaaggggacttcaccgccgggatcgatggggttgagaatgaggtaatgaatttgggttttgattatgatgctgaagaaggagaagtgaattataatggaagtgatcgattgagggaagatgcagacaatggttatgtgtatgaagaagtagaactgactgggtccagcttaaagaagaagaggaaggtggtgaaggggctggaaaagaaggcatggaggatgcttgcaaaccaacttgggcaattgagagaaatggaggctcggttcgagcaacgagagatagacagagagcgggagaggcagagaagggaaaacttccgaattgagcttgagaagcaatgggaaaagaaattggaagaaagagaaaaggagagggaggagagggaaaaagaaagggagaatttgaggaggcaaagaatatctgagtgggaagctatagagaaggagaatgaagtattagaaatgaaaagaagagaggaagagttaatatatgaaaggggctgggaggagagaatgaataacaaaagtttagaatggaagaagaggattgatgaggtattaaatcagcaccgtgctgaaatgggtcagatgcaaactcgcatacttcatgaacaacaaaatcttaccagccaattacttggtattttctcacaatgggctgctcaacctgctggtttatctgatcatactagcgctagcaaccattatctttcacagatgatgcaaaatttgcatcatgtaaatggtgtagttcacggtgacactagggttgagggagataatcaagaagatcaattcattgttgatgggtaatgcatctcctctattgattgcagctacacttggctatctaggatcttgagctatggttagaagaagtggcctaaaagggcacagatttgttgaatgcattctcaagtgtattcttccattaggcgagattgtacacatctagtgtatcgtgttccttataatagtttactagtgattttcacttacatttttatgtaattacctctcttctatatatataaaaagggtatttagtt--ctgtgttcattttttatttgtactgaacctgaaataatgagcgtaaaggtcatttttgttggtcttttaaaatgcttctgtttcaaactgtgttacgcaacaggtaacacccgagtgtccaccgttatgagttaactcttaaacttgattttttttttaacaa-aaataaacaaatggtctcggtggagaaataaagagatatattt------------------------------------------------------
