# Supplementary material for: A new generic circumscription of Hydrochorea (Leguminosae, Caesalpinioideae, mimosoid clade) with an amphi-Atlantic distribution
Source: PhytoKeys. 2022 Aug 22;205:401–37. doi: 10.3897/phytokeys.205.82775 (PMC9849043; doi:10.3897/phytokeys.205.82775)
Supplement: Supplementary material 1 — Supplementary data file S1 [file phytokeys-205-401_article-82775__-s001.zip › RBH3_m25665_comp34190_c0_seq3_exon08.aln-cln]

>Albizia_adinocephala_FHO33_88@NODE_1_length_1692_cov_144.147988
tgcttaaccaatgctctaaagcatcatgccttctttccaagtcaaaattaaaataaacctagaactcaaatcttttgaagatcatcctcaaggtacgtcaaatttttgccaaaagtttgaaagaaaggaaaaaaaagcataaacatgtggaagaaagagtactgacgatgcaaataaaatgcagaataatcaaactcacaacaaacacgtccataggttagaatgatacaaagacgaacgatgtttcaaagtaaaagattccaattattcatttgcttttgacaaccatcatctcttagcattcaatattgggaaattctagcaatatgcatcatataaagcagttaaattcaaaactaaagccacagggaaacaagaacctgcttggaaatagagccagatttccaatcaaatattggatgatcaatgctgccctcctctgtatttggaaatctcctactagatgaaggaaacagcagtgatgaaggtttcctatctgcaaatatgttatccttctttgctccgttttcatcccatagtgagggtgttattggttgaacatccacaagaggggagaaaacctccatatcatctttgaagttataactagaacgtggagcatttagccttgagagatttccaccaggccataaatggcttcgatgtggtgtttcctctccactagatacatttagcatgcttgaggccaatccactgctagatgatttaagagcagatacttcaataggggcatttagacgaccagaattcctagaacttgacactacagtagatagagaaacacttgatgaggttacagaaggcaagggatctggcataaggatggaatcttcaactgcatctcccacaagtgcagtctcagcagtgcaattagcttcatttacattcgcaggttttgacctttgccagcataagccagtaacagcctgttccacaatataaatcgttagagcaaaataatgaaagcataaatttatacgctaacttgagggaataatcaagatcatatagtcaaagtcaatgttttgaaaatccaacagaaggtttttagagagaagtagaaaaggggctgtgattcctgttcacgagttatagagggataaataagattcaggccataaaataaacccaaaatccattacaatcaag-ccctaaaggctgctgacccttgggcataaagtggaaaagaaaaatatataaaagagaaataaaagaggactaactaaagggaataaaactatatacatgtgcaaaagttagtaaagagccaatggaggctctaataacgagagagattctgccttaatgatgtgattagttgacaattgttggttgtcaaattattacacatatctaggactggttctctgacctgatcatatcatcaatgacattaatgaaatgttcagaattcatcagacacgattagccattaatc
>Albizia_burkartiana_StivalSantos_678@NODE_1_length_803_cov_11.871658
--------------------------------------------------------------------------------------------------------------------------------------------------------------------------------------------------------------------------------------------------------------------------------------------accatcatcttttagcattcaatattgggaaattctagcaatatgcatcatataaagcagttaaattcaaaactaaagccacagggaaacaagaacctgcttggaaatagagccagatttccaatcaaatattggatgatcaatgctgccctcctctgtatttggaaatctcctactagatgaaggaaacagcagtgatgaaggtttcctatctgcaaatatgttatccttctttgctccgttttcatcccatagtgagggtgttattggttgaacatccacaagaggggagaaaacctccatatcatctttgaagttataactagaacgtggagcatttagccttgagagatttccaccaggccataaatggcttcgatgtggtgtttcctctccactagatacatttagcatgcttgaggccaatccactgctagatgatttaagagaagatacttcaataggggcatttagacgaccagaattcctagaacttgacactacagtagatagagaaacacttgatgaggttgcagaaggcaagggatcaggcataaggatggaatcttcaactgcatctcccaccagtgcagtctcagcagtgcaattagcttcatttacactcgcaggttttgacctttgccagcataagccagtaacagcctgttccacaatatacatcgttagagcaaaataatgaaagcataaatttattaactaacttgagggaataatcaagatcatatattcaaagtcaatgttttgaaaatccaacggaaggtttttagaaagaagtagaaaag-------------------------------------------------------------------------------------------------------------------------------------------------------------------------------------------------------------------------------------------------------------------------------------------------------------------------------------------------------------------------------------
>Albizia_coripatensis_Hughes_2433@NODE_1_length_1648_cov_209.669001
tgcttaacaaatgctcttaagcatcatgccttctttgcaagtcaaaattaaaataaacctagaactcaaatcttttgaagatcatcctcaaggtacgtcaaatttttgccaaaaatttgaaagaaagtaaaagaaagcataaacatgtggaagaaagagtattgacgatgcaaataaaatgtaaaataatcaaactcacaacaaacacgtccataggttagaatgatacaaagacgaacgatgtttcaaagtaaaagattccaattattcatttgcttttgacaaccatcatctcttagcattcaatattgggaaattctagcaatatgcatcatatagagcagttaaattcaaaactaaagccacagggaaacaagaacctgcttggaaatagagccagatttccaatcaaatattggatgatcaatgctgccctcctctgtatttggaaatctcctactagatgaaggaaacagcagtgatgaaggtttcctatctgcaaatatgttatccttctttgctccgttttcatcccatagcgagggtgttattggctgaacatccacaagaggggagaaaacctccatatcatctttgaagttataactacaacgtggagcatttagccttgagagatttccaccaggccataaatggcttcgatgtggtgtttcctctccactagatacatttagcatgcttgaggccaatccactgctagatgatttaagtgaagatacttcaataggggcatttagacgaccagaattcctagaacttgacactacagtagatagagaaacacttgatgaggttgcagaaggcaagggatctggcataaggatggaatcttcaactgcatctcccacaagtgcagtctcagcagtgcaattagcttcatttacactcgcaggttttgacctttgccagcataagccagtaacagcctgttccacaatatacatcgttagag----------------------------------tgaggcaataatcaagatcatatagtcaaagtcaatgttttgaaaatccaacggaaggtttttagaaagaagtagaaaaggggctgtgattcctgttcacgggttatagagggataaataagattcaggccataaaataaacccaaaatccattac-atcaagcccctaaaggcttctgacccttgggcataaagtggaaaagaaaaatatataaaagagaaataaaaaaggactaaataaagggaataaaactatatacatgtgcaaaagttagtaaagagccaatggaggctctaataacgagagagattctttctaaatgatgtgattagttgacaattgttgattgtcaaattattacacatatctaggaccggttctctgacctgatcatatcatcaatgacattaatgaaatgttcagaattcatcagacgcgattagccattaatc
>Albizia_edwallii_Dalmaso_272@NODE_1_length_955_cov_5.531111
---------------------------------------------------------------------------------------------------------------------------------------------------------------------------------------------------------------------------------atacaaagacgaacgatgtttcaaagtaaaagattccaattattcatttgcttttgacaaccatcatctcttagcattcaatattgggaaattctagcaatatgcatcatatagagcagttaaattcaaaactaaagccacagggaaacaagaacctgtttggaaatagagccagatttccaatcaaatattggatgatcaacgctgccctcctctgtatttggaaatctcctactagatgaaggaaacagcagcgatgaaggtttcctatctgcaaatatgttatccttctttgctccgttttcatcccatagcgagggtgttattggttgaacatccacaagaggggagaaaacctccatatcatctttgaagttataactagaacgtggagcatttagccttgagagatttccaccaggccataaatggcttcgatgtggtgtttcctctccactagatacatttagcatgcttgaggccaatccactgctagatgatttaagtgaagatacttcaataggggcatttagacgaccagaattcctagaacttgacactacagtagatagagaaacacttgatgaggttgcagaaggcaagggatctggcataaggatggaatcttcaactgcatctcccacaagtgcagtctcagcagtgcaattagcttcatttacactcgcaggttttgacctttgccagcataagccagcaacagcctgttccacaatatacatcgttagagcaaaataatgaaagcataaatttatacgctaacttgagggaataatcaagatcatatagtcaaagtcaatgttttgaaaatccaacgcaaggtttttaaaaagaagtagaaaaggggctgtgattcctgttcacgggttatagagggataaataagattcaggccataaaataaacccaaaatccattacaatcaagcccctaaagg----------------------------------------------------------------------------------------------------------------------------------------------------------------------------------------------------------------------------------------------------------------------------------------
>Albizia_glabripetala_Lewis_1652@NODE_1_length_903_cov_109.386199
-----------------------------------------------------------------------------------------------------------------------------------------------------------------------------------------------------------aacacgtccataggttagaatgatacaaagacgaacgatgtatcaaactaaaagattccaattattcatttgcttttaacaaccatgatctcttagcattcaatattgggaaattctagcaatatgcatcatataaagcagttgaattcaaaactaaagccacagggaaacaagaacctgcttggaaatagagccagatttccaatcaaatattggatgatcaatgctgccctcctctgtatttggaaatctcctactagatgaaggaaacagcagtgatgaaggtttcctatctgcaaatatgttatccttctttgctccgttttcatcccatagtgagggtgttattggttgaacatccacaagaggggagaaaacctccatatcatctttgaagttataactagaacgtggagcatttagccttgagagatttccaccaggccataaatggcttcgatgtggtgtttcctctccactagatacatttagcatgcttgaggccaatccactgctagatgatttaagagaagatacttcaataggggcatttagacgaccagaattcctagaacttgacactacagtagatagagaaacacttgatgatgttgcagaaggcaagggatctggcataaggatggaatcttcaactgcatctcccaccagtgcagtctcagcagtgcaattagcttcatttacactcgcaggttttgacctttgccagcataagccagtaacagcctgttccacaatatacatcgttagagcaaaataatgaaagcataaatttatacgctaacttgagggaataatcaagatcatatattcaaagtcaatgttttgaaaatccaacggaaggtttttaga---aagtagaaaaggggctgtgattcctgttcacga---------------------------------------------------------------------------------------------------------------------------------------------------------------------------------------------------------------------------------------------------------------------------------------------------------------------------------------------------------------
>Albizia_inundata_Wood_26530@NODE_1_length_864_cov_329.899876
-----------------------------------------------------------------------------------------------------------------------------------------------------------------------------------------------------------------------------------------------------------------attccaattattcatttgcttttaacaaccatcatctcttagcattcaatattgggaaattctagcaatatgcatcacataaagcagttgaattcaaaactaaagccacagggaaacaagaacctgcttggaaatagagccagatttccaatcaaatattggatgatcaatgctgccctcctctgtatttggaaatctcctactagatgaaggaaacagcagtgatgaaggtttcctgtctgcaaatatgttatccttctttgctccgttttcatcccatagtgagggtgttattggttgaacatccacaagaggggagaaaacctccatatcatctttgaagttataactagaacgtggagcatttagccttgagagatttccaccaggccataaatggcttcgatgtggtgtttcctctccactagatacatttagcatgcttgaggccaatccactgctagatgatttaagagaagatacttcaataggggcatttagacgaccagaattcctagaacttgacactacagtagatagagaaacacttgatgatgttgcagaaggcaagggatctggcataaggatggaatcttcaactgcatctcccaccagtgcagtctcagcagtgcaattagcttcatttacactcgcaggttttgacctttgccagcataagccagtaacagcctgttccacaatatacatcgtaagagcaaaataatgaaagcataaatttatacgctaacttgagggaataatcaagatcatatattcaaagtcaatgttttgaaaatccaacggaaggtttttagaaagaagtagaaaaggggctgtgattcctgttcacgagttatagagggg---------------------------------------------------------------------------------------------------------------------------------------------------------------------------------------------------------------------------------------------------------------------------------------------------------------------------------------------------
>Archidendron_clypearia_Wieringa_1849@NODE_1_length_1308_cov_264.555646
-------ccaatactcttaagcactatgccttcttcgcaagtcaaaattaaaataaacctagaactcaaatcttttgaagagcagcctcaaggtacgccaaatttttgccaagaatttgaaagaaaggaaaaaaaagtataaacatgtggaagaaagagtattgacgatgcaaataaaatgtagaataatcaaactcacaacaaccacgtccataggttagaatgatacaaagacaaatgatgtttcaaagt-aaagattccaattattcatttgcttttaacaaccatcatctctttgcattcaatattgggaaattctagcaatatgcatcatataaaacagttaaattcaaaactaaggccacatggaaacaagaacctgcttggaaattgagccagatctccaatcaaatattggatgatcaatgctgccctcctctgtatttggaaatttcctactagacgaaggaaacagcagtgatgaaggtttcctatctgcaaatatattatccttctttgctccattttcatcccatagtgagggtgttattggttgaacatccacaagaggggagaaaacctccatatcatctttgaagttataactagaacgtggagcatttagccttgagagatttccaccaggccataaatggcttcgatgtggtgtttcctctccactagatacatttagcatgcttgatgccaatccactgctagaagatttaagtgaagatacttcaatgggggcatttagacgaccagaattcctagaacttgacactacagtagatagagaaacacttgatgaggttgcagaaggtaaaggatctggcataaggatggaatcttcaactgcatctcccacaagtgcagtctcagcagtgcaattagcttcattaacacttacaggttttgacctttgccagcataagccagtaacagcctgttccacaatatacatcgttagagctaaagtttgaaagcataaatttataagctaacttaaaggaataatgaagatcatatagtcaaagtcaatgttttgaaaacccaaaagaaggtttttagaaacaagtagaaaggaggctgcaattcctgttcacgagttatagagggataaatagggttcaggccataaaataaacccaaaatccattacaatcaagtccctaaaggctgctgacccttgggcataaagtggaaaagaaaaacatataaaagagaaataaaagaggactaaataaagggaataaaactatatacatgtgcaaaagttagtaaagagtcaatggaggctc--------------------------------------------------------------------------------------------------------------------------------------------------------------
>Balizia_leucocalyx_Aguilar_1939@NODE_1_length_1752_cov_137.370746
tgctcattaaatactttagggtattgcacctccgaaaatagttcaaggtgctggataccc-ctttacccatcttttaaagatcatgctcaaggtacgtcaaatttttgccaaaaatttgaaagaaaggaaaagaaagtataaacatggggaagaaagagtattgacgatgcaaataaaatgtagaataatcaaactcacaacaaacacgtccataggttagactgatacaaagacgaacgatgtttcaaagtaaaagattccaattattcatttgcttttgacaaccatcatctcttagcattgaatattgagaaattctagcaatatgcatcatatagaccagttaaattcaaaactaaagccacagggaaacaagaacctgcttggaaattgagccagatttccaatcaaatattggatgatcaatgccgccctcctctgtatttggaaatctcctactagatgaaggaaacagcagtgatgaaggtttcctatctgcaaatatgttatccttctttgctccgttttcatcccatagtgagggtgttattggttgaacatccaccagaggggagaaaacctccatgtcatctttgaagttataactagaacgtggagcatttagccttgagagatttccaccaggccataaatggcttcgatgtggtgtttcctctccactagatacatttagcatgcttgttgccaatccactgctagatgatttaagtgaagatacttcaataggggcatttagacgaccagaattcctagaacttgacactacagtagatagagaaacacttgatgaggttgcagaaggcaagggatctggcataaggatggaatcttcaactgcatctcccacaagtgcagtctcagcagtgcaattagcttcatttacactcgcaggttttgacctttgccagcataagccagtaacagcctgttccacaatatacatcgttagagcaaaataatgaaagcataaa-ttataagctaacttgagggaataatcaagatcatatagtcaaagtcaatggtttgaaaacccaacagcaggtttttagaaagaagtagaaaaggggccgtgattcctgttcacgagttatagagggataaatcggattgaggccataaaataaacccaaaatccattacaatcaagcccctaaaggctgctgacccttgggcataaagtggaaaagaaaaatatataaaagagaaataaaagaggactaaataaagggaataaaactatatgcctgtgcaaaagttagtagagagccaatggaggctatattaacgagaaagattctgtcttaatgatgtgattagttgacaattgttgattgtcaaattattacacatatctaggactgggtctctgacctgatcatatcatcaatgacattaatgaaatgtccagaattaatcagacacgattagccattaatc
>Balizia_pedicellaris_Queiroz_15529@NODE_1_length_1283_cov_296.969055
tgcttaaccaatgctcttaagcaacatgccttctttgcaagtcaaaattaaaataaacctagaactcaaatcttttgaagatcatgctcaaggtacgtcaaatttttgccaaaaatttgaaagaaaggaaaagaaagtataaacatgtggaagaaagagtattgacgatgcaaataaaatgtagaataatcaaactcacaacaaacacgtccataggttagactgatacaaagacgaacgatgtttcaaagtaaaagattccaattattcatttgcttttgacaaccatcatctcttagcattcaatattgagaaattctagcaatatgcatcatatagaccagttaaattcaaaactaaagccacagagaaacaagaacctgcttggaaattgagccagatttccaatcaaatattggatgatcaatgccgccctcctctgtatttggaaatctcctactagatgaaggaaacagcagtgatgaaggtttcctatctgcaaatatgttatccttctttgctccgttttcatcccatagtgagggtgttattggttgaacatccacaagaggggagaaaacctccatatcatctttgaagttataactagaacgtggagcatttagccttgagagatttccaccaggccataaatggcttcgatgtggtgtttcctctccactagatacatttagcatgcttgttgccaatccactgctagatgatttaagtgaagatacttcaataggggcatttagacgaccagaattcctagaacttgacactacagtagatagagaaacacttgatgaggttgcagaaggcaagggatctggcataaggatggaatcttcaactgcatctcccacaagtgcagtctcagcagtgcaattagcttcatttacactcgcaggttttgacctttgccagcataagccagtaacagccttttccacaatatacatcgttagagcaaaataatgaaagcataaatttataagctaacttgagggaataatcaagatcatagagtcaaagtcaatggtttgaaaacccaacagcaggtttttagaaagaagtagaaaaggggctgtggttcctgttcacgagttatagagggataaataggattcaggccataaaataaacccaaaatccattacaatcaagcccctaaaggctgctgacccttgggcataaagtggaaaagaaaaatatataaaagagaaataaaataggactaaataaagggaataaaactatatgcctgt---------------------------------------------------------------------------------------------------------------------------------------------------------------------------------------------
>Balizia_spnov_Morim_577@NODE_1_length_1190_cov_403.509251
---------------------------------------------------aataaacctagaacccaaatcttttgaagatcatgctcaaggtacgtcaaatttttgccaaaaattggaaagaaaggaaaagaaagtataaacatgtggaagaaagagtattgacgatgcaaataaaatgtagaataatcaaactcacaacaaacacgtccataggttagaccgataccaagatgaacgatgtttcaaagtaaaagattccaattattcatttgcttttgacaaccatcatctcttagcattcaatattgagaaattctagcaatatgcatcatatagaccagttaaattcaaaactaaagccacagggaaacaaaaacctgcttggaaattgagccagatttccaatcaaatattggatgatcaatgccgccctcctctgtatttggaaatctcctactagatgaaggaaacagcagtgatgaaggtttcctatctgcaaatatgttatccttctttgctccgttttcatcccatagtgagggtgttattggttgaacatccacaagaggggagaaaacctccatatcatctttgaagttataactagaacgtggagcatttagccttgagagatttccaccaggccataaatggcttcgatgtggtgtttcctctccactagatacatttagcatgcttgttgccaatccactgctagatgatttaagtgaagatacttcaataggggcatttagacgaccagaattcctagaacttgacactacagtagatagagaaacacttgatgaggttgcagaaggcaagggatctggcataaggatggaatcttcaactgcatctcccacaagtgcagtctcagcagtgcaattagcttcatttacactcgcaggttttgacctttgccagcataagccagtaacagcctgttccacaatatacatcgttagagcaaaataatgaaagcataaattcataagctaacttgagggaataatcaagatcatatagtcaaagtcaatggtttgaaaacccaacagcaggtttttagaaagaagtagaaaaggggctgtgattcctgttcacgagttatagagggataaatagaattcaggccataaaataaacccaaaatccattacaatcaagcccctaaaggctgctgacccttgggcataaagtggaaaataaaaatatataaaagagaaataaaagaggac---------------------------------------------------------------------------------------------------------------------------------------------------------------------------------------------------------------------------
>Calliandra_bella_LPQ15696@NODE_1_length_1396_cov_309.156937
--------------------gcaccatgccttctttgcaagtcaaaattaaattaaacctacaactgaaatcttttgaagagcatcctcatggcagggaaaatttttgtcaagaatgtgaaagaaaggaaaagaaataataaacatgtggaagaaagagtattgacaatgcaaataaattgtagaataatcaaactcacaacaaccacgtccataagttagaatgatacaaagaaaaatgacgcttcaaagtaaaaggttccaattatccatttggttttggcatcc--catctctttgcattcaatattgggaaattttagcaatatgcatcacatagagcagttagattcaaaactaaggccccatggaaacaagaacctgtttggaaagtgaactcgatttccaatcaaatattggatgatcagtgctgccctcctctgtatttggaaatctcctactagatgaagggaaaagcagtgatgaaggtttcctatctgcaaatatgttatctttctttgctccattttcatcccatagtgagggtgttattggttgaacatccacaagtggggagaaaacctccatatcatctttgaagttataaccagaacgtggagcatttagcctagatagatttccaccaggccacaaatggcttcgctgtggtgtttcctctgcaccagttacatttagcatgcttgatcccaatccactgctagatgatttaagtgaagatacttcaatgggggcatttaaacgactagaattcctagaacttgccactacagtagatagagaaacacttgatgaggttgcagaaggtaaagggtctggcataaggatggaatcatcaacagcatctcccacaagtgcagtctcagcagtgcaattagcttcattaacacttacgggttttgacctttgccagcataagccagtgacagcctgttccac-gtatacatcattacagcaaaagtttgaaagcataaatttatatgccaacttaagagaaaaatcaagatcatatagtcaaagtcaatgttttgaaaacccaaaagaaggtttatagaaagaagtagaaaaggggctg------------------------------------------------aaataaacccaaaatttaagacaatcaagcccctaaaggctgctgaccctggggcataaagtggaagag-aaaatatataaaagagaaataaaagaggactaagtaaagggaataaaactatatacatgtgcaaaagttagtaaagaatcaatggaggctctaacaacgagagagattctgtcttaatgatgtaattggttgaccattgttgattgtcaaattattacacatatcaaggactggatctctgacctgatcatatcatcaataacattaatgaaatgttcagaattaatcagatgtgataagccattaatc
>Cathormion_rhombifolium_Deighton_3618@NODE_1_length_1191_cov_101.640934
--------------------------------------------------------------------------------------------------------------------------------aaaagaaagtataaacatgtggaagaaagagtattgacgatgcaaataaaatgtaggataatcaaactcacaacaaacacgtccataggttagactgatacaaagacgaacgatgtttcaaagtaaaagattccaattattcatttgcttttgacaaccatcatctcttagcattcaatattgtgaaattctagcaatatgcatcatatagaccagttaaattcaaaactaaagccacagggaaacaagaacctgcttggaaattgagccagatttccaatcaaatattggatgatcaatgccgccctcctctgtatttggaaatctcctactagatgaaggaaacagcagtgatgaaggtttcctatctgcgaatatgttatccttctttgctccgttttcatcccatagtgagggtgttattggttgaacatccacaagaggggagaaaacctccatatcatctttgaagttataactagaacgtggagcatttagccttgagagatttccaccaggccataaatggcttcgatgtggtgtttcctctccactagatacatttagcatgcttgttgccaatccactgctagatgatttaagtgaagatacttcaataggggcatttagacgaccagaattcctagaactcgacactacagtagatagagaaacacttgatgaggttgcagaaggcaagggatctggcataaggatggaatcttcaactgcatctcccacaagtgcagtctcagcagtgcaattagcttcatttacactcgcaggttttgacctttgccagcataagccagtaacagcctgttccacaatatacatcgttagagcaaaataatgaaagcataaatttataagctaacttgagggaataatcaagatcatatagtcaaagtcaatggtttgaaaacccaacagcaggtttttagaaagaagtagaaaaggggctgtgattcctgttcacgagttatagagggataaataggattcaggccataaaataaacccaaaatccattacaatcaagcccctaaaggctgctgacccttgggcataaagtggaaaagaaaaatatataaaagag-aataaaagaggactaaataaagggaataaaactatatgcctgtgcaaaagttagtagagagccaatggaggctatattaacgagagagattc--------------------------------------------------------------------------------------------------------------------------------------------
>Enterolobium_cyclocarpum_MWC9020@NODE_1_length_1348_cov_278.114870
tgcttaaccaatgttcttaagcaccatgccttctttgcaagtcaaaattaaaataaacctagaactcaaatcttttgaagatcatcctcaaggtacgtcaaatttttgccaaaaatttgaaagaaaggaaaagaaagtataaacatgtggaagaaagagtattgacgatgcaaataaaatgtagaataatcaaactaacaacaaacacgtccataggttagaaagatacaaagatgaacgatgcttcaaagtaaaagattccaattattcatttgcttttgacaaccatcatctcttagcattcaatattgggaaattctagcaatatacatcgtatagagcagttaaattcaaaactaaagccacatggaaacaagaacctgcttggaaattgagccagatttccaatcaaatattggatgatcaatgctgccctcctctgtatttggaaatctcctactagatgaaggaaacagcagtgatgaaggtttcctatctgcaaatatgttatccttctttgctccgttttcatcccataacgagggtgttattggttgaacatccacaagaggggagaaaacctccatatcatctttgaagttataactagaacgtggagcatttagccttgagagatttccaccaggccataaatggcttcgatgtggtgtttcctctccactagatacatttagcatgcttgaagccaatccactgctagatgatttaagtgaagatacttcaatagggggatttagacgaccagaattcctagaacttgatgcaacagtagatagagaaacacttgatgacgttgcagaaggtaagggatctggcataaggatggaatcttcaactgcatctcccacaagtgcagtctcaacagtgcaattagcttcatttacactcgcaggttttgacctttgccagcataagccagtaacagcctgttccacaatagacatcattagagcaaaataatgaaagcataaatttataagctaacttgagggaataatcaagatcatatagtcaaagtcaaagtcaattaatccctccattttttttt-----------------attattatgtttccta----------------------------------------------------------------caaggcactgcaaagtgaaaaccccatagcagtgact--------------------------------------------------ttggaaccctagtcatactggtcagtcagaccagagtacaggtgaactggcctattg---tcttttctagtttcatctttggataaatccttaccctttaaaggtaaaatttcaaatggcctcta-----------------------------------------------------ttttaaacaggttcacttaacca------
>Hydrochorea_gonggrijpii_Tillett_45696@NODE_1_length_1102_cov_184.147317
-------------------------------------------------------------------------------------------------------------------------------------------------------agaaagagtattgatgatgcaaataaaatgtagaataatcaaactcacaacaaacacgtccataggttagactgatacaaagacgaacgatgtttcaaagtaaaagattccaattattcatttgcttttgataaccatcatctcttagcagtcaatattgagaaattctagcaatatgcatcatatagaccagttaaattcaaaactaaagccacagggaaacaagaacctgcttggaaattgagccagatttccaatcaaatattggatgatcaatgccgccctcctctgtatttggaaatctcctactagatgaaggaaacagcagtgatgaaggtttcctatctgcaaatatgttatccttctttgctccgttttcatcccatagtgagggtgttattggttgaacatccacaagaggggagaaaacctccatatcatctttgaagttataactagaacgtggagcatttagccttgagagatttccaccaggccataaatggcttcgatgtggtgtttcctctccactagatacatttagcatgcttgttgccaatccactgctagatgatttaagtgaagatacttcaataggggcatttagacgaccagaattcctagaacttgacactacagtagatagagaaacacttgatgaggttgcagacggcaagggatctggcataaggatggaatcttcaactgcatctcccacaagtgcagtctcagcagtgcaattagcttcatttacactcgcaggttttgacctttgccagcataagccagtaacagcctgttccacaatatacatcgttagagcaaaataatgacagcataaatttataagctaacttgagggaataatcaagatcatatagtcaaagtcaatggtttgaaaacccaacagcaggtttttagaaagaagtagaaaaggggctgtgattcctgttcacgagttatagagggataaatcggattcaggccataaaataaacccaaaatccattacaatcaagcccctaaaggctgctgacccttgggcataaagtggaaaagaaaaatatataaaagagaaataaaagaggactaataaagggaa---------------------------------------------------------------------------------------------------------------------------------------------------------------------------------------------------------------
>Jupunba_abbottii_Zanoni_21220@NODE_1_length_1096_cov_131.320903
---------------------------------------------------------------------------------------------------------------------------------------------------------------------------------------gaataatcaaactcacaacaaacacgtccataggttagactgatacaaagacgaacgatgtttcaaagtaaaagatttcaattattcatttgcttttgacaaccatcatctcttagcattcaatattgagaaattctagcaatatgcatcatatagagcagttaaattcaaaactaaagccacagggaaacaagaacctgcttggaaattgagccagatttccaatcaaatattggatgatcaatgccgccctcctctgtatttggaaatctcctactagatgaaggaaacagcagtgatgaaggtttcctatctgcaaatatgttatccttctttgctccgttttcatcccatagtgagggtgttattggttgaacatccacaagaggggagaaaacctccatatcatctttgaagttataactagaacgtggagcatttagccttgagagatttccactaggccataaatggcttcgatgtggtgtttcctctccactagatacatttagcatgcttgttgccaatccactgctagatgatttaagtgaagatacttcaataggggcatttagacgaccagaattcctagaacttgacactacagtagatagagaaacacttgatgaggttgcagaaggcaagggatctggcataaggatggaatcttcaactgcatctcccacaagtgcagtctcagcagtgcaactagcttcatttacactagcaggttttgacctttgccagcataagccagtaacagcctgttccacaatatacatcattagagcaaaataatgaaagcataaatttataagctaacttgagggaataatcaagatcatatagtcaaagtcaatggtttgaaaacccaacagcaggtttttagaaagaagtagaaaaggggctgtgattcctgttcacgagttatagagggataaataggattcaggccataaaataaacccaaaatccattacaatcaagcccctaaaggctgctgacccttgggcataaagtggaaaagaaaaatatataaaagagaaataaaagaagactaaataaagggaataaaactatatgcatgtgcaaaag--------------------------------------------------------------------------------------------------------------------------------------------------------------------------------------
>Jupunba_asplenifolia_Ekman_6383@NODE_1_length_854_cov_60.060489
----------------------------------------------------------------------------------------------------------------------------------------------------------------------------------------------------------------------------------------gacgaacaatgtttcaaagtaaaagattccaattattcatttgtttttgacaaccatcatctcttagcattcaatattgagaaattctagcaatatgcatcatatagagcagttaaattcaaaactaaagccacagggaaacaagaacctgcttggaaattgagccagatttccaatcaaatattggatgatcaatgccgccctcctctgtatttggaaatctcctactagatgaaggaaacagcagtgatgaaggtttcctatctgcaaatatgttatccttctttgctccgttttcatcccacagtgagggtgttattggttgaacatccacaagaggggagaaaacctccatatcatctttgaagttataactagaacgtggagcatttagccttgagagatttccaccaggccataaatggcttcgatgtggtgtttcctctccactagatacatttagcatgcttgttgccaatccactgctagatgatttaagtgaagatactgcaataggggcatttagacgaccagaattcctagaacttgacactacagtagatagagaaacacttgatgaggttgcagaaggcaagggatctggcataaggatggaatcttcaactgcatctcccacaagtgcagtctcagcagtgcaactagcttcatttacactagcaggttttgacctttgccagcataagccagtaacagcctgttccacaatataaatcattagagcaaaataatgaaagcataaatttataagctaacttgagggaataatcaagatcatatagtcaaagtcaatggtttaaaaacccaacagcaggtttttagaaagaagtagaaaa--------------------------------------------------------------------------------------------------------------------------------------------------------------------------------------------------------------------------------------------------------------------------------------------------------------------------------------------------------------------------------------
>Jupunba_filamentosa_Lima_7487@NODE_1_length_1319_cov_175.790660
-----------------------------------------tcaaaattaaaataaatctggaactcaaatcttttgaagatcatcctcaaggtacgtcaaatttttgccaaaaatttgaaagaaaggaaaagaaagtataaacgtgtggaagaaagagtattgacgatgcaaataaaatgtagaataatcaaagtcacaacaaacacgtccatcggttagactgatacaaagatgaacaatgtttcaaagtaaaagattccaattattcatttgcttttgaccaccatcatctcttagcattcaatattgagaaattctagcaatatgcatcatatagagcagttgaattcaaaactaaagccacagggaaacaagaacctgcttggaaattgagccagatttccaatcaaatattggatgatcaatgctgccctcctctgtatttggaaatctcctactagatgaaggaaacagcagtgatgaaggtttcctatctgcaaatatgttatccttctttgctccgttttcatcccatagtgagggtgttattggttgaacatccacaagaggggagaaaacctccatatcatctttgaagttataactagaacgtggagcatttaaccttgagagatttccaccaggccataaatggcttcgatgtggtgtttcctctccactagatacatttagcatgctcgatgccaatccactgctagatgatttaagtgaagatacttcaataggggcatttagacgaccagaattcctagaacttgacactacagtagatagagaaacacttgatgaggttgcagaaggcaagggatctggcataaggatggaatcttcaactgcatctcccacaagtgcagtctcagcagtgcaattagcttcatttacactcgcaggttttgacctttgccagcataagccagtaacagcctgttccacaatatacatcgttggagcaaaataatgaaagcataaatttaaaagctaacttgagggaataatcaagatcatatagtcaaagtcgatgttttgaaaacccaacagaaggtttttagaaagaagtagaaaaggggctgtgattcctgttcacgagttatagagggataaataggattcaggccataaaataaacccaaaatccattacaatcaagcccctaaaggctgctgacccttgggcataaagtggaaaagaaaaatatataaaagagaaataaaagaggactaaataaagggaataaacctatatacatgtgcaaaagttagtagagagccaatggaggctatattaac-agagagattctgtcttaatgatgtgattagttgacaattgttgattgtcaa---------------------------------------------------------------------------------------------------
>Jupunba_floribunda_Iganci_883@NODE_1_length_1864_cov_129.351427
tgcttaaccaatgctcttaagcaccatgcctacttttcaagtcaaaattaaaataaacctagaactcaaatcttttgaagatcatcctcaaggtacgtcaaatttttgccaaaaatttgaaagaaaggaaaagaaagtataaccatgtggaagaaagagtattgacgatgcaaataaaatgtagaataatcaaactcacaacaaacacgtccataggttagactgatacaaagatgaacgatgtttcaaaataaaagattccaattattcatttgcttttgacaaccatcatctcttagcattcaatattgagaaattctagcaatatgcatcatatagagcagttaaattaaaaactaaagccacagggaaacaagaacctgcttggaaattgagccagatttccaatcaaatattggatgatcaatgccgccctcctctgtatttggaaatctcctactagatgcaggaaacagcagtgatgaaggtttcctatctgcaaatatgttatccttctttgctccgttttcatcccatagtgagggtgttattggttgaacatccacaagaggggagaaaacctccatatcatctttgaagttataactagaacgtggagcatttagccttgagagatttccaccaggccataaatggcttcgatgtggtgtttcctctccactagatacatttagcatgcttgttgccaatccactgctagatgatttaagtgaagatacttcaataggggcatttagacgaccagaattcctagaacttgacactacagtagatagagaaacacttgatgaggttgcagaaggcaagggatctggcataaggatggaatcttcaactgcatctcccacaagtgcagtctcagcagtgcaattagcttcatttacactcgcaggttttgacctttgccagcataagccagtgacagcctgttccacaatatacatcgttagagcaacataatgaaagcataaatttataagctgacttgagggaataatcaagatcatatagtcaaagtcaatggtttg-aaatccaacagcaggtttttagaaagaagtagaaaaggggctgtgattcctgttcacgagttatagagggataaataggattcaggccataaaataaacccaaaatccattacaatcaagcccctaaaggctgctcacccttgggcataaagtggaaaagaaaaatatataaaagagaaataaaagaggactaaataaagggaataaaactatatacatgtgcaaaagttagtagagagccaatggagcctatattaac-agagagattctgtcttaatgatgtgattagttgacaattgttgattgtcaaattattacacatatctaggactggttctctgacctgatcatatcatcaatgacattaatgaaatgttcagaattaatcagatgcgattagccattaatc
>Jupunba_idiopoda_Quesada_1718@NODE_1_length_1155_cov_108.717996
-------------------------------------------------------------------------------gaacatgctcaaggtacgccaaatttttgcc----attagaaagaaaggaaaagaaagtataaacatgtggaagaaagagtattgacgatgcaaataaaatgtagaataatcaaactcacaacaaacacgtccataggttagactgatacaaagacgaaggatgtttcaaagaaaaagattccaattattcatttgcttttgacaaccatcatctcttagcattcaatattgagaaattctagcaatatgcatcatatagagcagttaaattcaaaactaaagccacagggaaacaagaacctgcttggaaattgagccagatttccaatcaaatattggatgatcaatgccgccctcctctgtatttggaaatctcctactagatgaaggaaacagcagtgatgaaggtttcctatctgcaaatatgttatccttctttgctccgttttcatcccatagtgagggtgttattggttgaacatccacaagaggggagaaaacctccatatcatctttgaagttataactagaacgtggagcatttagccttgagagatttccaccaggccataaatggcttcgatgtggtgtttcctctccactagatacatttagcatgcttgttgccaatccactgctagatgatttaagtgaagatacttcaataggggcatttagacgaccagaattcctagaacttgacactacagtagatagagaaacacttgatgaggttgcagaaggcaagggatctggcataaggatggaatcttcaactgcatctcccacaagtgcagtctcagcagtgcaactagcttcatttacactcgcaggttttgacctttgccagcataagccagtaacagcctg---cacaatatgcatcgttagagcaaaataatgaaagcataaatttataagctaacttgagggaataatcaagatcatatagtcaaagtcaatggtttgaaaacccaacagcaggtttttagaaagaagtagaaaaggggctgtgattcctgttcacgagttatagagggataaataggattcaggccataaaataaacccaaaatccattacaatcaagctcctaaaggctgctgacccttgggcataaagtggaaaagaaaaatatataaaagagaaataaaagaggac---------------------------------------------------------------------------------------------------------------------------------------------------------------------------------------------------------------------------
>Jupunba_limae_Iganci_261@NODE_1_length_1804_cov_120.090330
tgcttaaccaatgctcttaagcaccatgccttctttgcaagtcaaaattaaaataaacctagaactcaaatcttttgaagatcatcctc-aggtacgtcaaatttttgccaaaaatttgaaagaaaggaaaagaaagtataaacatgtggaagaaagagtattgacgatgcaaataaaatgtagaataatcaaagtcacaacaaacacgtccataggttagactgatacaaagatgaacgatgtttcaaagtaaaagattccaattattcatttgcttttgaccaccatcatctcttagcattcaatattgagaaattctagcaatatgcatcatatagagcagttgaattcaaaactaaagccacagggaaacaagaacctgcttggaaattgagccagatttccaatcaaatattggatgatcaatgccgccctcctctgtatttggaaatctcctactagatgaaggaaacagcagtgatgaaggtttcctatctgcaaatatgttatccttctttgctccgttttcatcccatagtgagggtgttattggttgaacatccacaagaggggagaaaacctccatatcatctttgaagttataactagaacgtggagcatttagccttgagagatttccaccaggccataaatggcttcgatgtggtgtttcctctccactagatgcatttagcatgcttgttgccaatccactgctagatgatttaagtgaagatacttcaataggggcatttagacgaccagaattcctagaacttgacactacagtagatagagaaacacttgatgaggttgcagaaggcaagggatctggcataaggatggaatcttcaactgcatctcccacaagtgcagtctcagcagtgcaattagcttcatttacactcgcaggttttgacctttgccagcataagccagtaacagcctgttccacaatatacatcgttagagcaaaataatgaaagcataaatttataagctaacttgagggaataatcaagatcatatagtcaaagtcaatgatttgaaaacccaacagcaggtttttagaaagaagtagaaaaggggctgtgattcctgttcacgagttatag-----------------aggccataaaataaacccaaaatccattacaatcaagcccctaaaggctgctgacccttgggcataaagtggaaaagaaaaatatataaaagagaaataaaagaggactaaataaagggaataaaactatatacatgtgcaaaagttagtagagagccaatggaggctatattaac-agagagattctgtcttaatgatgtgattagttgacaattgttgattgtcaaattattacacatatctagaactggttctctgacctgatcatatcatcaatgacattaatgaaatgttcagaattaatcagacgcgattagccattaatc
>Jupunba_macradenia_Lourteig_3021@NODE_1_length_1084_cov_144.902681
-----------------------------------------------------------------------------------------------------------------------------------------------------------------ttgacgatgcaaataaaatgtagaataatcaaactcacaacaaacacgtccataggttagactgatacaaagatgaacgatgtttcaaagtaaaagatttcaattattcatttgcttttgacaaccatcatctcttagcattcaatattgagaaattctagcaatatgcatcatatagagcagttgaattcaaaactaaagccacagggaaacaagaacctgcttggcaattgagccagatttccaatcaaatattggatgatcaatgccgccctcctctgtatttggaaatctcctactagatgaaggaaacagcagtgatgaaggtttcctatctgcaaatatgttatccttctttgctccgttttcatcccatagtgagggtgttattggttgaacatccacaagaggggagaaaacctccatatcatctttgaagttataactagaacgtggagcatttagccttgagagatttccaccaggccataaatggcttcgatgtggtgtttcctctgcactagatacatttagcatgctcgttgccaatccactgctagatgatttaagtgaggatacttcaataggggcatttagacgaccagaattcctagaacttgacactacagtagatagagaaacacttgatgaggttgcagaaggcaagggatctggcataaggatggaatcttcaactgcatctcccacaagtgcagtctcagcagtgcaattagcttcatttacactcgcaggttttgacctttgccagcataagccagtaacagcctgttccacaatatacatcgttagagcaaaataatgaaagcataaatttataagctaacttgagggaataatcaagatcatatagtcaaagtcaatggtttgaaaacccaacagcaggtttttagaaagaagtagaaaaggggctgtgattcctgttcacgagttatagagggataaataggattcaggccataaaataaacccaaaatccattacaatcaagcccctaaaggctgctgacccttgggcataaagtggaaaagaaaaatatataaaagagaaataaaagaggactaaa-----------------------------------------------------------------------------------------------------------------------------------------------------------------------------------------------------------------------
>Jupunba_oxyphyllidia_Yonker_6157@NODE_1_length_1243_cov_138.757290
-------------------------------------------------------------------------------------------------------------------------------------------------------------------------------------tagaataatcaaactcacaacaaacacgtccataggttagactgatacaaagacgaaggatgtttcaaagaaaaagattccaattattcatttgcttttgacaaccatcatctcttagcattcaatattgagaaattctagcaatatgcatcatatagagcagttaaattcaaaactaaagccacagggaaacaagaacctgcttggaaattgagccagatttccaatcaaatattggatgatcaatgccgccctcctctgtatttggaaatctcctactagatgaaggaaacagcagtgatgaaggtttcctatctgcaaatatgttatccttctttgctccgttttcatcccatagtgagggtgttattggttgaacatccacaagaggggagaaaacctccatatcatctttgaagttataactagaacgtggagcatttagccttgagagatttccaccaggccataaatggcttcgatgtggtgtttcctctccactagatacatttagcatgcttgttgccaatccactgctagatgatttaagtgaagatacttcaataggggcatttagacgaccagaattcctagaacttgacactacagtagatagagaaacacttgatgaggttgcagaaggcaagggatctggcataaggatggaatcttcaactgcatctcccacaagtgcagtctcagcagtgcaactagcttcatttacactcgcaggttttgacctttgccagcataagccagtaacagcctgttccacaatatgcatcgttagagcaaaataatgaaagcataaatttataagctaacttgagggaataatcaagatcatatagtcaaagtcaatggtttgaaaacccaacagcaggtttttagaaagaagtagaaaaggggctgtgattcctgttcacgagttatagagggataaataggattcaggccataaaataaacccaaaatccattacaatcaagcccctaaaggctgctgacccttgggcataaagtggaaaagaaaaatatataaaagagaaataaaagaggactaaataaagggaataaaactatatacatgtgcaaaagttagtagagagccaatggaggctataataacgagagagattctgtcttaatgatgtgattagttgacaattgttgattgtcaaattattacacatatctaggactggttctctgacctgatcaaatcatcaatgacaataatgaaa------------------------------------
>Jupunba_villosa_Borges_423@NODE_1_length_1187_cov_203.706306
cgcttaaccaatgctcttaagcaccatgccttctttgcaagtcaaaattaaaataaatctagaactcaaatcttttgaagatcatcctcaaggtacgtcaaatttttgccaaaaatttgaaagaaaggaaaagaaagtataaacgtgtggaagaaagagtattgacgatgcaaataaaatgtagaataatcaaactcacaacaaacacgtccataggttagactgatacaaagacgaacgatgtttcaaagtaaaagattccaattattcatttgcttttgacaaccatcatctcttagcattcaatattgagaaattctagcaatatgcatcatatagaccagttaaattcaaaactaaagccacagggaaacaagaacctgcttggaaattgagccagatttccaatcaaatattggatgatcaatgctgccctcctctgtatttggaaatctcctactagatgaaggaaacagcagtgatgaaggtttcctatctgcaaatatgttatccttctttgctccgttttcatcccatagtgagggtgttattggttgaacatccacaagaggggagaaaacctccatatcatctttgaagttataactagtacgtggagcatttagccttgagagatttccaccaggccataaatggcttcgatgtggtgtttcctctccactagatacatttagcatgcttgttgccaatccactgctagatgatttaagtgaagatacttcaataggggcatttagacgaccagaattcctagaacttgacactacagtagatagagaaacacttgatgaggttgcagaaggcaagggatctggcataaggatggaatcttcaactgcatctcccacaagtgcagtctcagcagtgcaattagcttcatttacactcgcaggttttgacctttgccagcataagccagtaacagcctgttccgcaatatacatcgttagagcaaaataatgaaagcataactttataagctaacttgagggaataatcaagatcatatagtcaaagtcaatggtttgaaaacccaacagcaggtttttagaaagaagtagaaaaggggctgtgattcctgttcacgag-tatagagggataaataggattcaggccataaaataaacccaaaatccattacaatcaagcccctaaaggctgctgac--------------------------------------------------------------------------------------------------------------------------------------------------------------------------------------------------------------------------------------------------------------------------------
>Punjuba_killipii_Palodorios_6252@NODE_1_length_1004_cov_83.370011
--------------------------------------------------------------------------------------------------------------------------------------------------------------------------------------------------------------------ataggttagactgatacaaagacgaacgatgtttcaaagtaagagattccaattattcatttgcttttgacaaccatcatctcttagcattcaatatcgagaaattctagcaatatgcatcatatagagcagttaaattcaaaactaaagccacagggaaacaagaacctgcttggaaattgagccagatttccaatcaaatattggatgatcaatgctgccctcctctgtatttggaaatctcctactagatgaaggaaacagcagtgatgaaggtttcctatctgcaaatatgttatccttctttgctccgttttcatcccatagtgagggtgttattggttgaacatccacaagaggggagaaaacctccatatcatctttgaagttataactagaacgtggagcgtttagccttgagagatttccaccaggccataaatggcttcgatgtggtgtttcctctccactagatacatttagcatgcttgatgccaatccactgctagatgatttaagtgaagatacttcaataggggcatttagacgaccagaattcctagaacttgacactacagtagatagagaaacacttgatgaggttgcagaaggcaagggatctggcataaggatggaatcttcaactgcatctcccacaagtgcagtctcagcagtgcaattagcttcatttacactcgcaggttttgacctttgccagcataagccagtaacagcctgttccacaatatacatcgttagagcaaaataatgacagcataaatttataagctaacttgagggaataatcaagatcatatagtcaaagtcaatgttttgaaaacccaacagcaggtttttagaaagaagtagaaaagaggctgtgattcctgttcacgagttatagagggataaatacgattcaggccataaaataaacccaaaatccattacaatcaagcccctaaaggctgctgacccttgggcataaagtggaaaagaaaaat----------------------------------------------------------------------------------------------------------------------------------------------------------------------------------------------------------------------------------------------------
>Punjuba_lehmannii_Escobar_7465@NODE_1_length_1851_cov_71.839346
tgcttaaccaatgctcttaagcaccatgccttctatgcaagtcaaaattaaaatgaacctagaactcaaatcttttgaagatcatcctcaaggtacgtcaaatttttgccaaaaatttg----------aaagaaagtataaacatgtgga-------------------------------agaataatcaaactcacaacaaacacgtccataggttagactgatacaaagacgaacgatgtttcaaagtaagagattccaattattcatttgcttttgacaaccatcatctcttagcattcaatattgagaaattctagcaaaatgcatcatatagagcagttaaattcaaaactaaagccacagggaaacaagaacctgcttggaaattgagccagatttccaatcaaatattggatgatcaatgctgccctcctctgtatttggaaatctcctactagatgaaggaaacagcagtgatgaaggtttcctatctgcaaatatgttatccttctttgctccgttttcatcccatagtgagggtgttattggttgaacatccacaagaggggagaaaacctccatatcatctttgaagttataactagaacgtggagcatttagccttgagagatttccaccaggccataaatggcttcgatgtggtgtttcctctccactagatacatttagcatgcttgatgccaatccactgctagatgatttaagtgaagatacttcaataggggcatttagacgaccagaattcctagaacttgacactacagtagatagagaaacacttgatgaggttgcagaaggcaagggatctggcataaggatggaatcttcaactgcatctcctacaagtgcagtctcagcagtgcaattagcttcatttacactcgcaggttttgacctttgccagcataagccagtaacagcctgttccacaatatacatcgttagagcaaaataatgacagcataaatttataagctaacttgagggaataatcaagatcatatagtcaaagtcaatgttttgaaaacccaacagcaggtttttagaaagaagtagaaaaggggctgtgattcctgttcacgagttatagagggataaataggattcaggccataaaataaacccaaaatccattacaatcaagcccctaaaggctgctgacccttgggcataaagtggaaaagaaaaatatatagaagagaaataaaagaggactaaataaagggaataaaactatatacatgtgcaaaagttagtaaagagccaatggaggctctaataacgagagagattctgtcttaatgatgtgattagttgacaattgttgattgtccaattattacacatatctaggactggttctttgacctgatcatatcatcaatgacattaatgaaatgttcagaattaatcagacgcgattagccattaatc
>Punjuba_racemiflora_Jimenez_Soares_3626@NODE_1_length_1272_cov_181.036820
tgcttaaccaatgctcttaagcaccatgccttctttgcaagtcaaaattaaaataaacctagaactcaaatcttttgaagatcatcctcaaggtaagtcaaatttttgccaaaaatttgaaagaaaggaaaagaaagtataaacatgtgga-------------------------------agaataatcaaactcacaacaaagacgtccataggttagactgatacaaagacgaacgatgtttcaaagtaaaagattccaattattcatttgcttttgacaaccaccatctcttagcattcaatattgagaaattctagcaatatgcatcatatagagcagttaaattcaaaactaaagccacagggaaacaagaacctgcttggaaattgagccagatttccaatcaaatattggatgatcaatgctgccctcctctgtatttggaaatctcctactagatgaaggaaacagcagtgatgaaggtttcctatctgcaaatatgttatccttctttgctccgttttcatcccatagtgagggtgttattggttgaacatccacaagaggggagaaaacctccatatcatctttgaagttataactagaacgtggagcatttagccttgagagatttccaccaggccataaatggcttcgatgtggtgtttcctctccactagatacatttagcatgcttgatgccaatccactgctagatgatttaagtgaagatacttcaataggggcatttagacgaccagaattcctagaacttgacactccagtagatagagaaacacttgatgaggttgcagaaggcaagggatctggcataaggatggaatcttcaactgcatctcccacaagtgcagtctcagcagtgcaattagcttcatttacactcgcaggttttgacctttgccagcataagccagtaacagcctgttccacaatatacatcgttagagcaaaataatgaaagcataaatttataagctaacttgagggaataatcaagatcatatagtcaaagtcaatgttttgaaaacccaacagcaggtttttagaaagaagtagaaaaggggctgtgattcctgttcacgagttatagagggataaataggattcaggccataaaataaacccaaaatccattacaatcaagcccctaaaggctgctgacccttgggcataaagtggaaaagaaaaatatataaaagagaaataaaagaggactaattaaagggaataaaactatatacatgtgcaaaagttagtaaagagccaatggaggctct-------------------------------------------------------------------------------------------------------------------------------------------------------------
>_R_Acacia_rostellifera_Murphy_466@NODE_1_length_1575_cov_207.901202
----------atgctcttaagcaccatgccttcttcacaagtcaaaattaaaataaa-ctagaactcaaatcttttgaagatcatcc-caaggtacgccaaatttttgacaagaatttgaaagaaaggaaaaaaaagtataaacatgtggaagaaagagtattgacgatgcaaataaagtgtagaataatcaaactcacaacaaccacatttataggttagaatgatacaaagac--atgatgtttcaaagt-aaagattccaattattcatttgcttttgacgaccatcatctctttgcattcaatattgggaaattcaagcaatatgcatcatataaaacagttaaattc-aaaccaaggccacatggaaacaagaacctgcttggaaattgagccagatctccagtcaaatattggatgatcaatgctgccctcctctgtatttggaaatttcctactagacgaaggaaacagcagtgatgaaggtttcctatctgcaaatatattatccttctttgctccattttcatcccatagtgagggcgttattggttgaacatccacaagaggggagaaaacctccatatcatctttgaagttataactagaacgtggagcatttagccttgagagatttccaccaggccataaatggcttcgatgtggtgtttcctctccaccagatacatttagcatgcttgatgccaatccactgctagatgatttaagtgaagatacttcaatgggggcatttagacgaccagaattcctagaacttgacactacagtagatagagaaacacttgaagaggttgcagaaggtaaaggatctggcataaggatggaatcttcaactgcatctcccacaagagcagtctcagcagtgtaattagcttcattaacacttacagtttttgacctttgccagcataagccagtaacagcctgttccacaatatacatcgttagagctaaagttcgaaagcataaatttataagctaacttaaggagataataaagatcctataatgaaagtccatgttttgaaaacccaacagaaggtttttagaaacaagtagaaagggggctgcaattcctgttcacgagttataaagggataaataggattcaggccataaaataaacccaaaatccattacaatcaagcctctaaaagctgctgacccttgggcataaagtggaaaagaaaaacatat-taagagaaataaaagaggagtaaataaagggaataaaactatatacatgagcaaaagttagtaaagagtcaatggaggctctaataacgagagagat--tgtcttaatgatgtgattagttgaccattgttgattgtcaaattattacacatgtctaggactggttctctgacctgatcatatcatcaatgacattaatgaaatgttcagaattaatcagacgcgattagccatcaatc
>_R_Afrocalliandra_redacta_Germishuizen_5585@NODE_1_length_1301_cov_262.168301
------------------------------------gcaagtcaaaattaaaataaacctataactcaaatcttctgaagataatcccc-tggcacaccaaatttttgccaagaatttgaaagaaatgataagaaagaacatacatgtggaagaaaaagtattgaagatgcaaataaaatgaagaataatcaaactcacaacaatcatgtccataagttagaatgatacaaagacgaatgaagtttcaaagtaaaagattccaattattcatttgatgtagacaaacatcatctctttgcattcaatattgggaaattcaagcaatatgcatcatatagagcagttaaattcaaatctaaggccacatggaaacaagaacctgtttagaaagtgagccagatttccaatcaaatattggatgatcagtgctgccctcttctgtatttggaaatctcctactagatgaagggaacagcattgatgaaggtttcctatctgcaaatatgttatctttctttgctccattttcatcccataatgagggtgttattggttgaacatccacaagtggggagaaaacctccatatcgtctttgaagttataaccagaccgtggagcatttaaccttgaaagatttccaccaggccataaattgcttcgatgtggtgtttcctctccactagttacatttagcatgcttgacgccaatccactgctagatgatttaagtgaagatacttcaatgggggcatttaaacgaccagaattcctagaacttgccactacagtagatagagaaacacttgatgagattgcagaaggtaaaggatctggcataaggatggaatcttcaacagcatctcccacaagtgcagtctcagcagtgcaattagcttcattaacacttacaggtttcgacctttgccagcataagccagtaacagcctgttccacagtatacatcattacgacaaaagtttgaaaacataaatttataagccaacttaagagaaaaatcaagatcatatgatcaaagtcaatgttttgaaaacccaaaagaaggattatagaaaaaagtggagaaggggatgtattttctgttcacaagttataaagagataaataggatttaggccataaaataaacccaaaatccaatacagtcaagcccct------------------ggcataaagtggaaaagaaaaatatattaaaaagaaataaaagaggactcagtaaagggaataaaactatgtacatgtgcaaaagaaagaaaagagccaatggaggctctaataacgagagagattctgtcttaatgatttgatttattga--------------------------------------------------------------------------------------------------------------------
>_R_Albizia_decandra_Vilhena_231@NODE_1_length_861_cov_39.112245
----------------------------------------------------------------------------------------------------------------------------------------------------------------------------------------------------------------------------------------------ctatgtttcaaagtaaaagattccaattattcatttgcttttgacaaccatcatctcttagcattcaatattgggaaattctagcaatatgcatcatataaagcagttaaattcaaaactaaagccacagggaaacaagaacctgcttggaaatagagccagatttccaatcaaatattggatgatcaatgctgccctcctctgtatttggaaatctcctactagatgaaggaaacagcagtgatgaaggtttcctatctgcaaatatgttatccttctttgctccgttttcatcccatagtgagggtgttattggttgaacatccacaagaggggagaaaacctccatatcatctttgaagttataactagaacgtggagcatttagccttgagagatttccaccaggccataaatggcttcgatgtggtgtttcctctccactagatacatttagcatgcttgaggccaatccactgctagatgatttaagagaagatacttcaataggggcatttagacgaccagaattcctagaacttgacactacagtagatagagaaacacttgatgatgttgcagaaggtaagggatctggcataaggatggaatcttcaactgcatctcccaccagtgcagtctcagcagtgcaattagcttcatttacactcgcaggttttgacctttgccagcataagccagtaacagcctgttccacaatatacatcgttagagcaaaataatgaaagcataaatttatacgctaacttgagggaataatcaagatcatatattcaaagtcaatgttttgaaaatccaacggaaggtttttagaaagaagtagaaaaggggctgtgattc-------------------------------------------------------------------------------------------------------------------------------------------------------------------------------------------------------------------------------------------------------------------------------------------------------------------------------------------------------------------------
>_R_Albizia_multiflora_Hughes_3090@NODE_1_length_1511_cov_142.437936
--------------------------------ctttgcatgtcaaaattaaaataaacctagaactcaaatcttttgaagatcatcctcaaggtacgtcaaatttttgccaaaaatttgaaagaaaggaaaagaaagcataaacatgtggaagaaagagtattgacgatgcaaataaaatgcagaataataaaactcacaacaaacacgtccataggttagaatgatacaaagacgaacgatgtttcaaagtaaaagattccaattattcatttgcttttgacaaccatcatctcttagcattcaatattgggaaattctagcaatatgcatcatataaaccagttaaattcaaaactaaagccacagggaaacaagaacctgcttggaaatagagccagatttccaatcaaatattggatgatcaatgctgccctcctctgtatttggaaatctcctactagatgaaggaaacagcagtgatgaaggtttcctatctgcaaatatgttatccttctttgctccgttttcatcccatagtgagggtgttattggttgaacatccacaagaggggagaaaacctccatatcatctttgaagttataactagaacgtggagcatttagccttgagagatttccaccaggccataaatggcttcgatgtggtgtttcctctccactagatacatttagcatgcttgaggccaatccactgctagatgatttaagagaagatacttcaataggggcatttagacgaccagaattcctagaacttgacactacagtagatagagaaacacttgatgatgttgcagaaggcaagggatctggcataaggatggaatcttcaactgcatctcccaccagtgcagtctcagcagtgcaattagcttcatttacactcgcaggttttgacctttgccagcataagccagtaacagcctgttccacaatataaatcgttagagcaaaataatgaaagcataaatttatacgctaacttgagggaataatcaagatcatatattcaaagtcaatgttttgaaattccaacggaaggtttttagaaagaagtagaaaaggggctgtgattcctgttcacgagttatagagggataaataagattcaggccataaaataaacccaaagtccattacaatcaagcccctaaaggctgctgacccttgggcataaagtggaaaagaaaaatatataaaagagaaataaaagaggactaaataaagggaataaaactatatacacgtgcaaaagttagtaaagagccaatggaggctctaataacgagagagattctgtcttaatgatgtgattagttgacaattgctgattgtcaaattattacac--atctaggactggttctctgacctgatcatatcatcaatgacattaatgaaatgttcagaattcatcagacgcgattagccattaatc
>_R_Albizia_niopoides_Simon_1601@NODE_1_length_1076_cov_221.771772
--------------------------------------------aaattaaaataaaacaagaactcaaatcttttgaagatcatcctcaaggtacgtcaaatttttgccaaaaacttgaaagaaaggaaaagaaagcataaacatgtggaagaaagagtatcgacgatgcaaataaaatgtagaataatcaaactcacaacaaacacgtccataggttagaatgatacaaagacgaacgatgtttcaaagtaaaagattccaattattcatttgcttttgacaaccatcatctcttagcatccaatattgggaaattctagcaatatgcatcatataaagcagttaaattcaaaactaaagccacagggaaataagaacctgcttggaaatagagccagatttccaatcaaatattggatgatcaatgccgccctcctctgtatttggaaatctcctactagatgaaggaaacagaagtgatgaaggtttcctatctgcaaatatgttatccttctttgctccgttttcatcccatagtgagggtgttattggttgaacatctacaagaggggagaaaacctccatatcatctttgaagttataactagaacgtggagcattgagccttgagagatttccaccaggccataaatggcttcgatgtggtgtttcctctccactagatacatttagcatgcttgaggccaatccactgctagatgatttaagagaagatacttcaacaggggcatttagacgaccagaattcctagaacttgacactacagtagatagagaaacacttgatgatgttgcagaaggcaagggatctggcataaggatggaatcttcaaccgcgtctcccaccagtgcagtctcagcagtgcaattagcttcatttacactcgcaggttttgacctttgccagcataagccactaacagcctgttccacaatatacaccgttagaccaaaataacgaaagcataaatttatacgctaacttgagggaacaatcaagatcatatattcaaagtcaatgtttttaga------------------------aagtagaaaaggggctgtgattcctgttcacgagttatagagggatacataagattcaggccataaaa----------------------------------------------------------------------------------------------------------------------------------------------------------------------------------------------------------------------------------------------------------------------------------------------------------------------------
>_R_Albizia_sinaloensis_Hughes_1576@NODE_1_length_1357_cov_90.361719
--------------------------------------------------------------------aatcttttgaagatcatcctcaaggtacgtcaaatttttgccaaaaatttgaaagaaaggaaaaaaaagcataaacatgtggaagaaagagtactgacgttgcaaataaaatgtagaataatcaaactcacaacaaacacgtccataggttagaatgatacaaagacgaacgatgtttcaaagtaaaagattccaattattcatttgcttttgacaaccatcatctcttagcattcaatattgggaaattctagcaatatgcatcatataaagcagttaaattcaaaactaaagccacagggaaacaagaacctgcttggaaatagagccagatttccaatcaaatattggatgatcaatgctgccctcctctgtatttggaaatctcctactagatgaaggaaacagcagtgatgaaggtttcctatctgcaaatatgttatccttctttgctccgttttcatcccatagtgagggtgttattggttgaacatccacaagaggggagaaaacctccatatcatctttgaagttataactagaacgtggagcatttagccttgagagatttccaccaggccataaatggcttcgatgtggtgtttcctctccactagatacatttagcatgcttgaggccaatccactgctagatgatttaagagcagatacttcaataggggcatttagacgaccagaattcctagaacttgacacaacagtagatagagaaacacttgatgaggttacagaaggcaagggatctggcataaggatggaatcttcaactgcatctcccacaagtgcagtctcagcagtgcaattagcttcatttacattcgcaggttttgacctttgccagcataagccagtaacagcctgttccacaatataaatcgttagagcaaaataatgaaagcataaatttatacgctaacttgaggtaataatcaagatcatatagtcaaagtcaatgttttgaaaatccaacagaaggtttttagagagaagtagaaaaggggctgtgattcctgttcacgagttatagagggataaataagattcaggccataaaataaacccaaaatccattacaatcaag-ccctaaaggctgctgacccttgggcataaagtggaaaagaaaaataaat--aagagaaataaaagaggactaaataaagggaataaaactatatacatgtgcaaaagttagtaaagagccaatggaggctctaataacgagagagattctgccttaatgatgtgattagttgacaattgttgattgtcaaattattacacatatctaggactggttctctgacctgatcatatcatcactgacattaatgaaatgtt--------------------------------
>_R_Albizia_subdimidiata_var_minor_Gorts_341@NODE_1_length_995_cov_44.959695
---------------------------------------------------------------------------------------------------------------------------------------------------------------------------------------------------------------------------------------------------tatcaaactaaaagattccaattattcatttgcttttaacaaccatgatctcttagcattcaatattgggaaattctagcaatatgcatcatataaagcagttgaattcaaaactaaagccacagggaaacaagaacctgcttggaaatagagccagatttccaatcaaatattggatgatcaatgctgccctcctctgtatgtggaaatctcctactagatgaaggaaacagcagtgatgaaggtttcctgtctgcaaatatgttatccttctttgctccgttttcatcccatactgagggtgttattggttgaacatccacaagaggggagaaaacctccatatcatctttgaagttataactagaacgtggagcatttagccttgagagatttccaccaggccataaatggcttcgatgtggtgtttcctctccactagatacatttagcatgcttgaggccaatccactgctagatgatttaagagaagatacttcaataggggcatttagacgaccagaattcctagaacttgacactacagtagatagagaaacacttgatgatgttgcagaaggcaagggatctggcataaggatggaatcttcaactgcatctcccaccagtgcagtctcagcagtgcaattagcttcatttacactcgcaggttttgacctttgccagcataagccagtaacagcctgttccacaatatacatcgcaagagcaaaataatgaaagcataaatttatacgctaacttgagggaataatcaagatcatatattaaaagtcaatgttttgaaaatccaacggaaggtttttagaaagaagtagaaaaggggctgtgattcctgttcacgagttatggagggataaataagattcaggccacaaaataaacccaaaatccattacaatcaaggccctaaaggctgctgacccttgggcataaagtgtaaaagaaaaatatataaa--agaaataaaagagga----------------------------------------------------------------------------------------------------------------------------------------------------------------------------------------------------------------------------
>_R_Albizia_subdimidiata_var_subdimidiata_Ferreira_210@NODE_1_length_1232_cov_173.982684
-------------------------------------------------------------------------------------------------------------------------agaaaggaaaagaaagcataaacatgtggaagaaagactattgacgatgcaaataaaatgcagaataatcaaactcacaacaaacacgtccataggttagaatgatacgaagacgaacgatgtttcaaactaaaagattccaattattcatttgcttttaacaaccatcatctcttagcattcaatattgggaaattctagcaatatgcatcatataaagcagttgaattcaaaactaaagccacagggaaacaagaacctgcttggaaatagagccagatttccaatcaaatattggatgatcaatgctgccctcctctgtatttggaaatctcctactagatgaaggaaacagcagtgatgaaggtttcctgtctgcaaatatgttatccttctttgctccgttttcatcccatagtgagggtgttattggttgaacatccacaagaggggagaaaacctccatatcatctttaaagttataactagaacgtggagcatttagccttgagagatttccaccaggccataaatggcttcgatgtggtgtttcctctccactagatacatttagcatgcttgaggccaatccactgctagatgatttaagagaagatacttcaataggggcatttagacgaccagaattcctagaacttgacactacagtagatagagaaacacttgatgatgttgcagaaggtaagggatctggcataaggatggaatcttcaactgcatctcccaccagtgcagtctcagcagtgcaattagcttcatttacactcgcaggttttgacctttgccagcataagccagtaacagcctgttccacaatatacatcgtaagagcaaaataatgaaagcataaatttatacgctaacttgagggaataatcaagatcatatattcaaagtcaatgttttgaaaatccaacggaaggtttttagaaagaagtagaaaaggggctgtgattcctgttcacgagttatagagggataaataagattcaagccacaaaataaacccaaaatccattacaatcaaggccctaaaggctgctgacccttgggcataaagtggaaaagaaaaatatataaa--agaaataaaagaggactaaataaagggaataaaactatatacatgtgcaaaagttagtaaagagccaatggaggctctaataacgagagagattctgtcttaatgatgtgattagttgacaattgttgat---------------------------------------------------------------------------------------------------------
>_R_Albizia_tomentella_Leach_Dunlop_3801@NODE_1_length_1465_cov_176.997118
tgcttaaccaatgctcttaagcaccatgtcttctttgcaaatcaaaattaaaataaacctagaactcaaatcttttgaagataatcctcaaggtacatcaaaattttgccaaaaatttgaaagaaaggaaaagaaagtataaacatgtggaagaaagagtattgacgatgcaaataaaatgtagaataatcaaactcacaacaaacacgtccataggttagaaggatacaaagacgcacgatgcttcaaagtaaaagattccaagtattcatttgcttttgacaaccaccatctcttagcattcgatattgggaaattctagcaatatgcatcatatagagcagttaaattcaaaactaaagccacatggaaacaagaacctgcttggaaattgagccagatttccaatcaaatattggatgatcaatgctgccctcctctgtatttggaaatctcctactagatgaaggaaacagcagtgatgaaggtttcctatccgcaaatatgttatccttctttgctccgttttcatcccatagtgagggtgttattggttgaacatccacaagaggggaaaaaacctccatatcatctttgaagttataactagaacgtggagcatttagccttgagagatttccaccaggccataaatggcttcgatgtggtgtttcctctccactagatacacttagcatgcttgatgccaatccactgctagatgatttaagtgaagatacttcaataggggcatttagacgaccagaattcctagaacttgacactacagtagatagagaaacacttgatgaggttgcagaaggtaagggatccggcataaggatggaatcttcaactgcatctcccacaagtgcagtctcaactgtgcaattagcttcattaacactcgcaggttttgacctttgccagcataaaccagtaacagcctgttccacaatatacatcgatagagcaaaataatgaaagcataaatttaaaagctaacttgagggaataatcaagatcatatagtcaaagtcaaggttttgaaaacccaacagaaggttttcagaaagaagtagaaaagg--------ttcctgttcacgagttatagagggataaataggattcaggccataaaataaacccaaaatccattgtaatcaaggccctaaaggctgctgacccttgggcataaagttgaaaagaaaaatatataaaagagaaataaaagaggactaaataaagggaataaaactatatacatgtgcaaaagttagtaaagagccaatggaagctataataacgagagagattctgtcttaatgatgtgattagttggccattgttgattttcaaattattacacatatctaggactggttctctgagctgatcatatcatcaatgacattaatgaaatgttcagaattaatcagacgcgattagccatta---
>_R_Albizia_tomentosa_Hughes_648@NODE_1_length_1402_cov_110.280755
-----------------------tcatgccttctttccaagtcaaaattaaaataaacctagaactcaaatcttttgaagatcatcctcaaggtacgtcaaatttttgccaaaaatttgaaagaaaggaaaaaaaagcataaacatgtggaagaaagagtactaacgttgcaaataaaatgtagaataatcaaactcacaacaaacacgtccataggttagaatgatacaaagacaaacgatgtttcaaagtaaaagattccaattattcatttgcttttgacaaccatcatctcttagcattcaatatcgagaaattctagcaatatgcatcatataaagcagttaaattcaaaactaaagcctcagggaaacaagaacctgcttggaaatagagccagatttccaatcaaatattggatgatcaatgctgccctcctctgtatttggaaatctcctactagatgaaggaaacagcagtgatgaaggtttcctatctgcaaatatgttatccttctttgctccgttttcatcccatagtgagggtgttattggttgaacatccacaagaggggagaaaacctccatatcatctttgaagttataactagaacgtggagcatttagccttgagagatttccaccaggccataaatggcttcgatgtggtgtttcctctccactagatacatttagcatgcttgaggccaatccactgctagatgatttaagagcagatacttcaataggggcatttagacgaccagaattcctagaacttgacacaacagtagatagagaaacacttgatgaggttacagaaggcaagggatctggcataaggatggaatcttcaactgcatctcccacaagtgcagtctcagcagtgcaattagcttcatttacattcgcaggttttgacctttgccagcataagccagtaacagcctgttccacaatataaatcgttagagcaaaataatgaaagcataaatttatacgctaacttgaggtaataatcaagataatatagtcaaagtcaatgttttgaaaatccaacagaaggtttttagagagaagtagaaaaggggctgtgattcctgttcacgagttatagagggataaataagattcaggccataaaataaacccgaaatccattacaatcaag-ccctaaaggctgctgacccttgggcataaagtggaaaagaaaaatatataaaagagaaataaaagaggactaaataaagggaataaaactatatacatgtgcaaaagttagtaaagagccaatggaggctctaataacgagagagattctgccttaatgatgtgattagttgacaattgttgattgtcaaattattacacatatctagaactggttctctgacctgttattatcatcaatgacatcattgaaat-----------------------------------
>_R_Albizia_xerophytica_Hughes_1435@NODE_1_length_1344_cov_106.063141
--------------------------------------------------aaataaacctagaactcaaatcttttgaagatcatcctcaaggtacgtcaaatttttgccaaaagtttgaaagaaaggaaaaaaaagcataaacatgtggaagaaagagtactgacgatgcaaataaaatgtagaataatcaaactcacaacaaacacgtccataggttagaatgatacaaagacgaacgatgtttcaaagtaaaagattccaattattcatttgcttttgacaaccatcatctcttagcattcaatattgggaaattctagcaatatgcatcatataaagcagttaaattcaaaactaaagccacagggaaacaagaacctgcttggaaatagagccagatttccaatcaaatattggatgatcaatgctgccctcctctgtatttggaaatctcctactagatgaaggaaacagcagtgatgaaggtttcctatctgcaaatatgttatccttctttgctccgttttcatcccatagtgagggtgttattggttgaacatccacaagaggggagaaaacctccatatcatctttgaagttataactagaacgtggagcatttagccttgagagatttccaccaggccataaatggcttcgatgtggtgtttcctctccactagatacatttagcatgcttgaggccaatccactgctagatgatttaagagcagatacttcaataggggcatttagacgaccagaattcctagaacttgacactacagtagatagagaaacacttgatgaggttacagaaggcaagggatctggcataaggatggaatcttcaactgcatctcccacaagtgcagtctcagcagtgcaattagcttcatttacattcgcaggttttgacctttgccagcataagccagtaacagcctgttccacaatataaaccgttagagcaaaataatgaaagcctaaatttatacgctaacttgagggaataatcaagatcatatagtcaaagtcaatgttttgaaaatccaacagaaggtttttagagagaagtagaaaaggggctgtgattcctgttcaggagttatagagggataaataagattcaggccataaaataaacccaaaatccattacaatcaag-ccctaaaggctgctgacccttgggcataaagtggaaaagaaaaatatataaaagagaaataaaagaggactaaataaagggaataaaactatatacatgtgcaaaagttagtaaagagccaatggaggctctaataacgagagagattctgccttaatgatgtgattagttgacaattgttggttgtcaaattattacacatatctaggactggttctctgaac-----------------------------------------------------------------
>_R_Balizia_elegans_Iganci_870@NODE_1_length_1642_cov_134.680511
tgcttaaccaatgcccttaagcaccatgccttctttgcaagtcaaaattaaaataaacctagaactcaaatcttttgaagatcatgctcaaggtacgtcaaatttttcccaaaaatttgaaagaaaggaaaagaaagtataaacatgtggaagaaagagtattgacgatgcaaataaaatgtagaataatcaaactcacaacaaacacgtccataggttagactgatacaaagacgaacgatgtttcaaagtaaaagattccaattattcatttgcttttgacaaccatcatctcttagcattcaatattgagaaattctagcaatatgcatcatatagaccagttcaattcaaaactaaagccacagggaaacaagaacctgcttggaaattgagccagatttccaatcaaatattggatgatcaatgccgccgtcctctgtatttggaaatctcctactagatgaaggaaacagcagtgatgaaggtttcctatctgcaaatatgttatccttctttgctccgttttcatcccatagtgagggtgttattggttgaacatccacaagaggggagaaaacctccatatcatctttgaagttataactagaacgtggagcatttagccttgagagatttccaccaggccataaatggcttcgatgtggtgtttcctctccactagatacatttagcatgcttgttgccaatccactgctagatgatttaagcgaagatacttcaataggggcatttagacgaccagaattcctagaacttgacactacagtagatagagaaacacttgatgaggttgcagaaggcaagggatctggcataaggatggaatcttcaactgcatctcccacaagtgcagtctcagcagtgcaattagcttcatttacactcgcaggttttgacctttgccagcataagccagtaacagcctgttccacaaaatacatcgttagagcaaaataatgaaagcataaa-ttataagctaacttgagggaataatcaagatcatatagtcaaagtcaatggtttgaaaacccaacagcaggtttttagaaagaagtagaaaaggggctgtgattcctgttcacgagttatagagggataaatcggattcaggccataaaataaacccaaaatccattacaatcaagctcctaaaggctgctgacccttgggcataaagtggaaaagaaaaatatataaaagagaaataaaagaggactaaataaagggaataaaactatatgcctgtgcaaaagttagtagagagtcaatggaggctatattaacgagagagattctgtcttaatgatgtgattagttgacaattgttgattgtcaaattattacacatatctaggactgggtctctgacctg-----atcatcaatgacattaatgaaatgtccagaattaatcagacacgattagccattaatc
>_R_Cathormion_obliquifoliolatum_Wieringa_6519@NODE_1_length_620_cov_111.545133
-------------------------------------------------------------gaactcaaatcttttgaagatcatgctcaaggtacgtcaaatttttgccaaaaatttgaaagaaaggaaaagaaagtataaacatgtggaagaaagagtattgacgatgcaaataaaatgtaggataatcaaactcacaacaaacacgtccataggttagactgatacaaagacgaacgatgtttcaaagtaaaagattccaattattcatttgcttttgacaaccatcatctcttagcattcaatattgtgaaattctagcaatatgcatcatatagaccagttaaattcaaaactaaagccacagggaaacaagaacctgcttggaaattgagccagatttccaatcaaacattggatgatcaatgccgccctcctctgtatttggaaatctcctactagatgaaggaaacagcagtgatgaaggtttcctatctgcgaatatgttatccttctttgctccgttttcatcccatagtgagggtgttattggttgaacatccacaagaggggagaaaacctccatatcatctttgaagttataactagaacgtggagcatttagccttgagagatttccaccaggccataaatggcttcgatgtggtgtttcctctcca-----------------------------------------------------------------------------------------------------------------------------------------------------------------------------------------------------------------------------------------------------------------------------------------------------------------------------------------------------------------------------------------------------------------------------------------------------------------------------------------------------------------------------------------------------------------------------------------------------------------------------------------------------------------------------------------------------------------------------------------------------------------------------------------------------------
>_R_Hydrochorea_corymbosa1_Bonadeu_655@NODE_1_length_927_cov_2118.897936
------------------------------------------------------------------------------------------------------------------------------------------------------------------------------------------------------------acacgtccataggttagactgatacaaagacgaacgatgtttcaaagtaaaagattccaattattcatttgcttttgacaaccatcatctcttagcattcaatattgtgaaattctagcaatatgcatcatatagaccagttaaattcaaaactaaagccacagggaaacaagaacctgcttggaaattgagccagatttccaatcaagtattggatgatcaatgccaccctcctctgtatttggaaatctcctactagatgaagggaacagcagtgatgaaggtttcctatctgcgaatatgttatccttctttgctccgttttcatcccatagtgagggtgttattggttgaacatccacaagaggggagaaaacctccatatcatctttgaagttataactagaacgtggagcatttagccttgagagatttccaccaggccataaatggcttcgatgcggtgtttcctctccactagatacatttagcatgcttgttgccaatccactgctagatgatttaagtgaagatacttcaataggggcatttagacgaccagaattcctagaacttgacactacagtagatagagaaacacttgatgaggttgcagaaggcaagggatctggcataaggatggaatcttcaactgcatctcccacaagtgcagtctcagcagtgcaattagcttcatttacactcgcaggttttgacctttgccagcataagccagtaacagcctgttccacaatatacatcgttagagcaaaataatgaaagcataaatttataagctaacttgagggaataatcaagatcatatagtcaaagtcaatggtttgaaaacccaacagcaggtttttagaaagaagtagaaaaggggctgtgattcctgttcacgagttatagagggataaataggat-----------------------------------------------------------------------------------------------------------------------------------------------------------------------------------------------------------------------------------------------------------------------------------------------------------------------------------------
>_R_Hydrochorea_corymbosa2_Iganci_862@NODE_1_length_1164_cov_375.660956
------------------------------------------------------aaacttagaactcaaatcctttgatgatcatgctctaggtacgtcaaatttttgccaaaaatttgaaagaaaggaaaagaaagtataaacatgtggaagaaagagtattgacgatgcaaataaaatgtaggataatcaaactcacaacaaacacgtccataggttagactgatacaaagacgaacgatgtttcaaagtaaaagattccaattattcatttgcttctgacaaccatcatctcttagcattcaatattgtgaaattctagcaatatgcatcatatagaccagttaaattcaaaactaaagccacagggaaacaagaacctgcttggaaattgagccagatttccaatcaaatattggatgatcaatgccgccctcctctgtatttggaaatctcctactagatgaaggaaacagcagtgatgaaggtttcctatctgcgaatatgttatccttctttgctccgttttcatcccatagtgagggtgttattggttgaacatccacaagaggggagaaaacctccatatcatctttgaagttataactagaacgtggagcatttagccttgagagatttccaccaggccataaatggcttcgatgcggtgtttcctctccactagatacatttagcatgcttgttgccaatccactgctagatgatttaagtgaagatacttcaataggggcatttagacgaccagaattcctagaacttgacactacagtagatagagaaacacttgatgaggttgcagaaggcaagggatctggcataaggatggaatcttcaactgcatctcccacaagtgcagtctcagcagtgcaattagcttcatttacactcgcaggttttgacctttgccagcataagccagtaacagcctgttccacaatatacatcgttagagcaaaataatgaaagcataaatttataagctaacttgagggaataatcaagatcatatagtcaaagtcaatggtttgaaaacccaacagcaggtttttagaaagaagtagaaaaggggctgtgattcctgttcacgagttatagagggataaataggattcaggccataaaataaacccaaaatccataacaatcaagcccctaaaggctgctgacccttgggcataaagtggaaaaaaaaaata---------------------------------------------------------------------------------------------------------------------------------------------------------------------------------------------------------------------------------------------------
>_R_Hydrochorea_marginata_Morim_563@NODE_1_length_1610_cov_216.970646
tgcttaaccaatgctcct-agcaccatgccttctttgcaagtcaaaattaaaataaacctagaactcaaatcttttgaagatcatgctcaaggtacgtcaaatttttgccaaaaatttgaaagaaaggaaaagaaagtataaacatgtggaagaaagagtattgacgatgcaaataaaatgtaggataatcaaactcacaacaaacacgtccataggttagactgatacaaagacgaacgatgtttcaaagtaaaagattccaattattcatttgcttttgacaaccatcatctcttagcattcaatattgtgaaattctagcaatatgcatcatatagaccagttaaattcaaaactaaagccacagggaaacaagaacctgcttggaaattgagccagatttccaatcaaatattggatgatcaatgccaccctcctctgtatttggaaatctcctactagatgaagggaacagcagtgatgaaggtttcctatctgcgaatatgttatccttctttgctccgttttcatcccatagtgagggtgttattggttgaacatccacaagaggggagaaaacctccatatcatctttgaagttataactagaacgtggagcatttagccttgagagatttccaccaggccataaatggcttcgatgcggtgtttcctctccactagatacatttagcatgcttgttgccaatccactgctagatgatttaagtgaagatacttcaataggggcatttagacgaccagaattcctagaacttgacactacagtagatagagaaacacttgatgaggttgcagaaggcaagggatctggcataaggatggaatcttcaactgcatctcccacaagtgcagtctcagcagtgcaattagcttcatttacactcgcaggttttgacctttgccagcataagccagtaacagcctgttccacaatatacatcgttagagcaaaataatgaaagcataaatttataagctaacttgagggaataatcaagatcatatagtcaaagtcaatggtttgaaaacccaacagcaggtttttagaaagaagtagaaaaggggctgtgattcctgttcacgagttatagagggataaataggattcaggccataaaataaacccaaaatccattacaatcaagcccctaaaggctgctgacccttgggcataaagtggaaaaaaaaaatatataaaagagaaataaaagaggactaaataaagggaataaaactatatgcctgtgcaaaagttagtagagagccaatggaggctatattaacgagagagattctgtcttaatgatgtgattagttgacaattgttaattg-----ttattacacatatctaggactgggtctctgacctgatcatatcatcaatgacattaatgaaatgtccagaattaatcagacacgattagccattaatc
>_R_Jupunba_barbouriana_Iganci_847@NODE_1_length_1622_cov_185.560518
tgcttaaccaatgctcttaagcaccatgccttctttgcaagtcaaaattaaaataaacctagaactcaaatcttttgaagatcatcctcaaggtacgtcaaatttttgccaaaaatttgaaagaaaggaaaagaaagtataaacatgtggaagaaagagtattgacgatgcaaataaaatgtagaataatcaaactcacaacaaacacgtccataggttagactgatacaaagatgaacgatgtttcaaagtaaaagattccaattattcatttgcttttgacaaccatcatctcttagcattcaatattgagaaattctagcaatatgcatcatatagagcagttgaattcaaaactaaagccacagggaaacaagaacctgcttggaaattgagccagatttccaatcaaatattggatgatcaatgccgccctcctctgtatttggaaatctcctactagatgaaggaaacagcagtgatgaaggtttcctatctgcaaatatgttatccttctttgctccgttttcatcccatagtgagggtgttattggttgaacatccacaagaggggagaaaacctccatatcatctttgaagttataactagaacgtggagcatttagccttgagagatttccaccaggccataaatggcttcgatgtggtgtttcctctccactagatacatttagcatgcttgttgccaatccactgctagatgatttgagtgaagatacttcaataggggcatttagacgaccagaattcctagaacttgacactacagtagatagagaaacacttgatgaggttgcagaaggcaagggatctggcataaggatggaatcttcaactgcatctcccacaagtgcagtctcagcagtgcaattagcttcatttacactggcaggttttgacctttgccagcataagccagtaacagcctgttccacaatatacatcgttagagcaaaataatgaaagcataaatttataagctaacttgagggaataatcaagatcatatagtcaaagtcaatggtttgaaaacccaacggcaggtttttagaaagaagtagaaaagaggctgtgattcctgttcacgagttatagagggataaataggattcaggccataaaataaacccaaaatccattacaatcaagcccctaaaggctgctgacccttgggcataaagtggaaaagaaaaatatataaaagagaaataaaagaggactaaataaagggaataaaactatatacatgtgcaaaggttagtagagagccaatggaggctatattaac-agagagattctgtcttaatgatgtgattagttgacaattgtagattgtcaaattattacacatatctaggactggttctctgacctgattatatcatcaatgacattaatgaaatgttcagaattaatcaaacgcgattagccattaatc
>_R_Jupunba_brachystachya_Lima_7438@NODE_1_length_1545_cov_147.171662
tgcttaaccaatgctcttaagcaccatgccttctttgcaagtcaaaattaaaataaacctagaactcaaatcttttgaagatcatgctcaaggtacgtcaaatttttgccaaaaatttgaaagaaaggaaaagaaagtataaacatgtggaagaaagagtattgacgatgcaaataaaatgtagaataatcaaactcacaacaaacacgtccataggttagactgatacaaagacgaacgatgtttcaaagtaaaagattccaattattcatttgcttttgacaaccatcatctcttagcattcagtattgagaaattctagcaatatgcatcatatagagcagttaaattcaaaactaaagacatagggaaacaagaacctgcttggaaattgagccagatttccaatcaaatattggatgatcaatgccgccctcctctgtatttggaaatctcctactagatgaaggaaacagcagtgatgaaggtttcctatctgcaaatatgttatccttctttgctccgttttcatcccatagtgagggtgttattggttgaacatccacaagaggggagaaaacctccatatcatctttgaagttataactagaacgtggagcatttagccttgagagatttccaccaggccataaatggcttcgatgtggtgtttcctctccactagatacatttagcatgcttgttgccaatccactgctagatgatttaagtgaagatacttcaataggggcatttagacgaccagaattcctagaacttgacactacagtagatagagaaaaacttgatgaggttgcaggaggcaagggatctggcataaggatggaatcttcaactgcatctcccacaagtgcagtctcagcagtgcaattagcttcatttacactcgcaggttttgacctttgccagcataagccagtaacagcctgttccgcaatatacatcgttagaacaaaataatgaaagcataactttataagctaacttgagggaataatcaagatcatatagtcaaagtcaatggtttgaaaacccaacagcaggtttttagaaagaagtagaaaaggggctgtgattcctgttcacgag-tatagagggataaataggattcaggccataaaataaacccaaaatccattacaatcaagcccctaaaggctgctgacccttgggcataaagtggaaaagaaaaatatataaaagagaaataaaagaggactaaataaagggaataaaactatatacatgtgcaaaagttagtagagagccaatggaggctatattaacgagagagattctgtcttaatgatgtgattagttgacaattgttgattgtcaaattattacacatatctaggactggttctctgacctgattatatcatcaatgacattaatgaaatgttcagaattaatcagacgcgattagccattaatc
>_R_Jupunba_cochleata_Bonadeu_673@NODE_1_length_1425_cov_167.798220
------------------------------------------------------------------caaatcttttgaagaccatcctcaaggtgcgtcaaatttttgccaaaaatttgaaagaaaggaaaagaaagtataaacatgtggaagaaagagtattgacgatgcaaataaaatgtagaataatcaaactcacaacaaacacgtccataggttagactgacacaaagatgaacgatgtttcaaagaaaatgattccaattattcatttgcttttgacaaccatcatctcttagcattcaatattgagaaattctagcaatatgcatcatatagagcagttgaatttaaaactaaagccacagggaaacaagaacctgcttggaaattgagccagatttccaatcaaatattggatgatcaatggcgccctcctctgtatttggaaatctcctactagatgaaggaaacagcagtgatgaaggtttcctatctgcaaatatgttatccttctttgctccgttttcatcccatagtgagggtgttattggttgaacatccacaagaggggagaaaacctccatatcatctttgaagttataactagaacgtggagcatttagccttgagagatttccaccaggccataaatggcttcgatgtggtgtttcctctccactagatacatttagcatgcttgttgccaatccactgctagatgatttaagtgaagatacttcaataggggcatttagacgaccagaattcctagaacttgacactacagtagatagagaaacacttgatgaggttgcagaaggcaagggatctggcataaggatggaatcttcaactgcatctcccacaagtgcagtctcagcagtgcaattagcttcatttacactcgcaggttttgacctttgccagcataagccagtaacagcctgttccacaatatacatcgttagagcaaaataatgaaagcataaatttataagctaacttgagggaataatcaagatcatatagtcaaagtcaatggtttgaaaacccaacagcaggtttttagaaagaagtagaaaaggggctgtgattcctgttcacgagttatagagggataaataggattcaggccataaaataaacccaaaatccattacaatcaagcccctaaaggctgctgacccttgggcataaagtggaaaagaaaaatatataaaagagaaataaaagaggactaaataaagggaataaaactatatacatgtgcaaaagttagtagagagccaatggaggctatattaac-agagagattctgtcttaatgatgtgattagttgacaattgttgattgtcaaattattacacatatctaggactggttctctgacctgatcatatcatcaatgacattaatgaaatgttcagaattaatcagacgcgattagccattaatc
>_R_Jupunba_commutata_Maguire_46145@NODE_1_length_1440_cov_146.554659
-----------------------ccatgccttctttgcaagtcaaaattaaaataaacctagaactcaaatcttttgaaaatcatcctcaaggtacgtcaaatttttgccagaaatttgaaagaaaggaaaagaaagtataaacatgtggaagaaagagtattgacgatgcaaataaaatgtagaataatcaaactcacaacaaacacgtccataggttagactgatacaaagatgaacgatgtttcaaagtaaaagattccaattattcatttgcttttgacaaccatcatctcttagcattcaatattgagaaattctagcaatatgcatcatatagagcagttgaattcaaaactaaagccacagggaaacaagaacctgcttggaaattgagccagatttccaatcaaatattggatgatcaatgccgccctcctctgtatttggaaatctcctactagatgaaggaaacagcagtgatgaaggtttcctatctgcaaatatgttatccttctttgctccgttttcatcccatagtgagggtgttattggttgaacatccacaagaggggagaaaacctccatatcatctttgaagttataactagaacgtggagcatttagccttgagagatttccaccaggccataaatggcttcgatgtggtgtttcctctccactagatacatttagcatgcttgttgccaatccactgctagatgatttaagtgaagatacttcaataggggcatttagacgaccagaattcctagaacttgacactacagtagatagagaaacacttgatgaggttgcagaaggcaagggatctggcataaggatggaatcttcaactgcatctcccacaagtgcagtctcagcagtgcaattagcttcatttacactcgcaggttttgacctttgccagcataagccagtaacagcctgttccacaatatacatcgttagagaaaaataatgaaagcataaatttataagataacttgagggaataatcaagatcatatggtcaaggtcaatggtttgaaaacccaacagcaggtttttagaaagaagtagaaaaggggctgtgattcctgttcacgagttatagagggataaataggattcaggccataaaataaacccaaaatccattacaatcaagcccctaaaggctgctgacccttgggcataaagcggaaaagaaaaatatataaaagagaaataaaagaggactaaataaagggaataaaactatatacatgtgcaaaagttagtagagagccaatggaggctatattaac-agagagattctgtcttaatgatgtgattagttgacaattgtagattgtcaaattattacagatatctaggactggttctctgacctgattatatcatcaatgacattaatgaaatgttcagaattaatcagacgcgattagccattaatc
>_R_Jupunba_laeta_Mori_25147@NODE_1_length_1012_cov_59.340107
--------------------------------------------------------------------------------------------------------------------------------------------------------------------------------------------------------------------------------------------------------aagtaaaagattccaattattcatttgcttttgacaaccatcatctcttagcattcaatattgagaaattctagcaatatgcatcatatagagcagttgaattcaaaactaaagccacagggaaacaagaacctgcttggaaattgagccagatttccaatcaaatattggatgatcaatgccgccctcctctgtatttggaaatctcctactagatgaaggaaacagtagtgatgaaggtttcctatctgcaaatatgttatccttctttgctccgttttcatcccatagtgagggtgttattggttgaacatccacaagaggggagaaaacctccatatcatctttgaagttataactagaacgtggagcatttagccttgagagatttccaccaggccataaatggcttcgatgtggtgtttcctctccactagatacatttagcatgcttgttgccaatccactgctagatgatttaagtgaagatacttcaatagggccatttagacgaccagaattcctagaacttgacactacagtagatagagaaacacttgatgaggttgcagaaggcaagggatctggcataaggatggaatcttcaactgcatctcccacaagtgcagtctcagcagtgcaattagcttcatttacactcgcaggttttgacctttgccagcataagccagaaacagcctgttccacaatatacatcgttagagcaaaataatgaaagcataaatttataagctaacttgagggaataatcaagatcatatagtcaaagtcaatggtttgaaaacccaacagcaggtttttagaaagaagtagaaaaggggctgtgatccctgttcacgagttataaagggataaataggattcaggccataaaataaacccaaaatccattacaatcaagcccctaaaggctgctgacccttgggcataaggtggaaaagaaaaatatataaaagagaaataaaagaggactacataaagggaataaaac--------------------------------------------------------------------------------------------------------------------------------------------------------------------------------------------------------
>_R_Jupunba_langsdorfii_Ribeiro_728@NODE_1_length_1911_cov_122.884406
tgcttaaccaatgctcttaagcaccatgccttctttgcaagtcaaaattaaaataaacctagaactcaaatcttttgaagatcatcctcaaggtacgtcaaatttttgccaaaaatttgaaagaaaggaaaagaaagtataaacatgtggaagaaagagtattgacgatgcaaataaaatgtagaataatcaaactcacaacaaacacgtccataggttagactgatacaaagacgaacgatgtttcaaagtaaaagattccaattattcatttgcttttgacaaccatcatctcttagcattcaatattgagaaattctagcaatatgcatcatatagaacagttaaattcaaaactaaagccacagggaaacaagaacctgcttggaaattgagccagatttccaatcaaatattggatgatcaatgccgccctcctctgtatttggaaatctcctactagatgaaggaaacagcagtgatgaaggtttcctatctgcaaatatgttatccttctttgctccgttttcatcccatagtgagggtgttattggttgaacatccacaagaggggagaaaacctccatatcatctttgaagttataactagaacgtggagcatttagccttgagagatttccaccaggccataaatggcttcgatgtggtgtttcctctccactagatacatttagcatgcttgatgccaatccactgctagatgatttaagtgaagatacttcaataggggcatttagacgaccagaattcctagaacttgacactacagtagatagagaaacacttgatgaggttgcagaaggcaagggatctggcataaggatggaatcttcaactgcatctcccacaagtgcagtctcagcagtgcaattagcttcatttacactcgcaggttttgacctttgccagcataagccagtaacagcctgttccacaatatacatcgttagagcaaaataatgaaagcataaatttataagctaacttgagggaataatcaagatcagatagtcaaagtcaatggtttgaaaacccaacagcaggtttttagaaagaagtagaaaaggggctgtgattcctgttcacgagttatagagggataaataggattcaggccataaaataaacccaaaatccattacaatcaagcccctaaaggctgctgacccttgggcataaagtggaaaagaaaaatatataaaagagaaataaaagaggactaaataaagggaataaaactatatacatgtgcaaaagttagtagagagccaatggaggctatattaacgagagagattctgtcttaatgatgtgattagttgacaattgttgattgtcaaattgttacacatatctaggactggttctctgacctgatcatatcatcaatgacattaatgaaatgttcagaattaatcagacgtgattagccattaatc
>_R_Jupunba_leucophylla_Iganci_839@NODE_1_length_1755_cov_249.918355
tgcttaaccaatgctcttaagcaccatgcctactttgcgagtcaaaattaaaataaacctagaactcaaatcttttgaagatcatcctcaaggtacatcaaatttttgccaaaaatttgaaagaaaggaaaagaaagtataaacatgtggaagaaagagtattgacgatgcaaataaaatgtagaataatcaaactcacaacaaacacgtccataggttagactgattcaaagatgaacgatgtttcaaaattaaaggttccaattattcatttgcttttgacaaccatcatctcttagcattcaatattgagaaattctagcaatatgcatcatatagagcagttgaattcaaaactaaagccacagggaaacaagaacctgcttggaaattgagccagatttccaatcaaatattggatgatcaatgccgccctcctctgtatttggaaatctcctactagatgaaggaaacagcagtgatgaaggtttcctatctgcaaatatgttatccttctttgctccgttttcatcccatagtgagggtgttattggttgaacatccacaagaggggagaaaacctccatatcatctttgaagttataactagaacgtggagcatttagccttgagagatttccaccaggccataaatggcttcgatgtggtgtttcctctccactagatacatttagcaggcttgttgccaatccactgctagatgatttaagtgaagatacttcaataggggcatttagacgaccagaattcctagaacttgacactacagtagatagagaaacacttgatgaggttgcagaaggcaagggatctggcataaggatggaatcttcaactgcatctcccacaagtgcagtctcagcagtgcaattagcttcatttacactcgcaggttttgacctttgccagcataagccagtaacagcctgttccacaatatacatcgttggagcaaaataatgaaagcataaatttataagctaacttgagggaataatcaagatcatatggtcaaagtcaatggtttgaaaacccaacagcaggcttttagaaagaagtagaaaaggggctgtgattcctgttcacgagttatagagggataaataggattcaggccataaaataaacccaaaatccatcacaatcaagcccctaaaggctgctgacccttgggcataaagtggaaaagaaaaatatataaaagagaaataaaagaggactaaacaaagggaataaaacaatatacatgtgcaaaagttagtagagagccaatggaggctatattaac-agagagattctgtcttaatgatgtgattagttgacaattgttgattgtcaaattattacacatatctatgactggttctctgacctgatcatatcatcaatgacattaatgaaatgttcagaattaatcagacgcgattagccattaatc
>_R_Jupunba_longipedunculata_Cardona_2682@NODE_1_length_1231_cov_117.928943
---------------------------------------------------------------------------------------------tacgtcaaatttttgccaaaaatttgaaagaaaggaaaagaaagtataaacatgtggaagaaagagtattgacgatgcaaataaaatgtagaataatcaaactcacaacaaacacgtccataggttagactgatacaaagatgaacgatgtttcaaagtaaaagattccaattattcatttgcttttgacaaccatcatctcttagcattcaatattgagaaattctagcaatatgcatcatatagagcagttgaattcaaaactaaagccacagggaaacaagaacctgcttggaaattgagccagatttccaatcaaatattggatgatcaatgccgccctcctctgtatttggaaatctcctactagatgaaggaaacagcagtgatgaaggtttcctatctgcaaatatgttatccttctttgctccgttttcatcccatagtgagggtgttattggttgaacatccacaagaggggagaaaacctccatatcatctttgaagttataactagaacgtggagcatttagccttgagagatttccaccaggccataaatggcttcgatgtggtgtttcctctccactagaaacatttagcaggcttgttgccaatccactgctagatgatttaagtgaagatacttcaataggggcatttagacgaccagaattcctagaacttgacactacagtagatagagaaacacttgatgaggttgcagaaggcaagggatctggcataaggatggaatcttcaactgcatctcccacaagtgcagtctcagcagtgcaattagcttcatttacactcgcaggttttgacctttgccagcataagccagtaacagcctgttccacaatatacatcgttagagcaaaataatgaaaggataaatttataagctaacttgagggaataatcaagatcatatggtcaaagtcaatggtttgaaaacccaacagcaggtttttagaaagaagtagaaaaggggctgtgattcctgttcacgagttatagagggataaataggattcaggccataaaataaacccaaaatccatcacaatcaagcccctaaaggctgctgacccttgggcataaagtggaaaagaaaaatatataaaagagaaataaaagaggactaaataaagggaataaaactataaacatgtgcaaaagttagtagagagccaatggaggctatattaac-agagagattccgtct---------------------------------------------------------------------------------------------------------------------------------------
>_R_Jupunba_microcalyx_Iganci_855@NODE_1_length_1485_cov_191.975142
tgcttaaccaatgctcttaagcaccatgccttctttgcaagtc-aaattaaaataaacttagaacttaaatcttttgatgatcatcctcaaggtacgtcaaatttttgccaaaaatttgaaagaaaggaaaagaaagtataaacatgtggaagaaagagtattgacgatgcaaataaaatgtagaataatcaaactcacaacaaacacgtccataggttagactgatacaaagatgaacgatgtttcaaagtaaaagattccaattattcatttgcttttgacaaccatcatctcttagcattcaatattgagaaattctagcaatatgcatcatatagagcagttgaattcaaaactaaagccacagggaaacaagaacctgcttggaaattgagccagatttccaatcaaatattggatgatcaatgccgccctcctctgtatttggaaatctcctactagatgaaggaaacagcagtgatgaaggtttcctatctgcaaatatgttatccttctttgctccgttttcatcccatagtgagggtgttattggttgaacatccacaagaggggagaaaacctccatatcatctttgaagttataactagaacgtggagcatttagccttgagagatttccaccaggccataaatggcttcgatgtggtgtttcctctccactagatacatttagcaggcttgttgccaatccactgcttgatgatttaagtgaagatacttcaataggggcatttagacgaccagaatttctagaacttgacactacagtagatagagaaacacttgatgaggttgcagaaggcaagggatctggcataaggatggaatcttcaactgcatctcccacaagtgcagtctcagcagtgcaattagcttcatttacactcgcaggttttgacctttgccagcataagccagtaacagcctgttccacaatatacatcgttagggcaaaataatgaaagcataaatttaaaagctaacttgagggaataatcaagatcatatggtcaaagtcaatggtttgaaaacccaacagcaggtttttagaaagaagtagaaaagaggctgtgattcctgttcacgagttatagagggataaataggattca-gccataaaataaacccaaaatccatcacaatcaagcccctaaaggctgctgacccttgggcataaagtggaaaagaaaaatatataaaacagaaataaaagaggactaaataaagggaataaaactatatacatgtgcaaaagttagtagagagccaatggaggctatattaac-agagagatt---------------------------------------------------------------------------------------------------------------------------------------------
>_R_Jupunba_nipensis_Mayo_19662@NODE_1_length_966_cov_36.646794
-------------------------------------------------------------------------------------------------------------------------------------------------tgtggaagaaagagtattgacgatgcaaataaaatgtagaataatcaaactcacaacaaacacgtccataggttagactgatacaaagacgaacgatgtttcaaagtaaaagattccaattattcatttgcttttgacaaccatcatctcttagcattcaatattgagaaattctagcaatatgcatcatatagagcagttaaattcaaaactaaagccacagggaaacaagaacctgcttggaaattgagccagatttccaatcaaatattggatgatcaatgccgccctcctctgtatttggaaatctcctactagatgaaggaaacagcagtgatgaaggtttcctatctgcaaatatgttatccttctttgctccgttttcatcccatagtgagggtgttattggttgaacatccacaagaggggagaaaacctccatatcatctttgaagttataactagaacgtggagcatttagccttgagagatttccactaggccataaatggcttcgatgtggtgtttcctctccactagatacatttagcatgcttgttgccaatccactgctagatgatttaagtgaagatacttcaataggggcatttagacgaccagaattcctagaacttgacactacagtagatagagaaacacttgatgaggttgcagaaggcaagggatctggcataaggatggaatcttcaactgcatctcccacaagtgcagtctcagcagtgcaactagcttcatttacactagcaggttttgacctttgccagcataagccagtaacagcctgttccacaatatacatcattagagcaaaataatgaaagcataaatttataagctaacttgagggaataatcaagatcatatagtcaaagtcaatggtttgaaaacccaacagcaggtttttagaaagaagtagaaaaggggctgtgattcctgttcacgag--------------------------------------------------------------------------------------------------------------------------------------------------------------------------------------------------------------------------------------------------------------------------------------------------------------------------------------------------------------
>_R_Jupunba_oppositifolia_Liegier_16014@NODE_1_length_1138_cov_120.487276
-------------------------------------------------------------------------------------------------------------------------------------------------------------------------------------------------actcacaacaaacacgtccataggttagactgatacaaagacgaacgatgtttcaaagtaaaagattccaattattcatttgcttttgacaaccatcatctcttagcattcaatattgagaaattctagcaatatgcatcatatagagcagttaaattcaaaactaaagccacagggaaacaagaacctgcttggaaattgagccagatttccaatcaaatattggatgatcaatgccgccctcctctgtatttggaaatctcctactagatgaaggaaacagcagtgatgaaggtttcctatctgcaaatatgttatccttctttgctccgttttcatcccatagtgagggtgttattggttgaacatccacaagaggggagaaaacctccatatcatctttgaagttataactagaacgtggagcatttagccttgagagatttccactaggccataaatggcttcgatgtggtgtttcctctccactagatacatttagcatgcttgttgccaatccactgctagatgatttaagtgaagatacttcaataggggcatttagacggccagaattcctagaacttgacactacagtagatagagaaacacttgatgaggttgcagaaggcaagggatctggcataaggatggaatcttcaactgcatctcccacaagtgcagtctcagcagtgcaactagcttcatttacactagcaggttttgacctttgccagcataagccagtaacagcctgttccacaatatacatcattagagcaaaataatgaaagcataaatttataagctaacttgagggaataatcaagatcatatagtcaaagtcaatggtttgaaaacccaacagcaggtttttagaaagaagtagaacaggggctgtgattcctgttcacgagttatagagggataaataggattcaggccataaaatatatccaaaatccattacaatcaagcccctaaaggctgctgacccttgggcataaagtggaaaagaaaaatatataaaagagaaataaaagaagactaaataaagggaataaaactatatgcatgtgcaaaagttagtagagagccaatggaggctatattaacgagagagattctgtcttaatg----------------------------------------------------------------------------------------------------------------------------------
>_R_Jupunba_trapezifolia_Simon_1600@NODE_1_length_1136_cov_177.246068
-----------------------------------------------------------------------cttttgaagatcatcctcaaggtacgtcaaatttttgccaaaaatttgaaagaaaggaaaagaaagtataaacatgtggaagaaagagtattgacgatgcaaataaaacgtagaataatcaaactcacaacaaacacgtccataggttagactgatacaaagatgaacgatgtttcaaagtaaaagattccaattattcatttgcttttgacaaccatcatctcttagcattcaatattgagaaattctagcaatatgcatcatatagagcagttgaattcaaaactaaagccacagggaaacaagaacctgcttggaaattgagccagatttccaatcaaatattggatgatcaatgccgccctcctctgtatttggaaatctcctactagatgaaggaaacagcagtgatgaaggtttcctatctgcaaatatgttatccttctttgctccgttttcgtcccatagtgagggtgttattggttgaacatccacaagaggggagaaaacctccatatcatctttgaagttataactagaacgtggagcatttaaccttgagagatttccaccaggccataaatggcttcgatgtggtgtttcctctccactagatacatttagcatgcttgttgccaatccactgctagatgatttaagtgaagatacttcaataggggcatttagacgaccagaattcctagaacttgacactacagtagatagagaaacacttgatgaggttgcagaaggcaagggatctggcataaggatggaatcttcaactgcatctcccacaagtgcagtctcagcagtgcaattagcttcatttacactcgcaggttttgacctttgccagcataagccagtaacagcctgctccacaatatacatcgttagagcaaaataacgaaagcataaatttataagctaacttgagggaataatcaagatcatatagtcaaagtcaatggtttgaaaacccaacagcaggtttttagaaagaagtagaaaaggggctgtgattcctgttcacgagttatagagggataaataggattcaggccataaaataaacccaaaatccattacaatcaagcccctaaaggctgctgacccttgggcataaagtgaaa-------------------------------------------------------------------------------------------------------------------------------------------------------------------------------------------------------------------------------------------------------------
>_R_Punjuba_callejasii_Daly_5935@NODE_1_length_1040_cov_31.787124
---------------------------------------------------------------------------------------------tacgtcaaatttttg-caaaaatttgaaagaaaggaaaagaaagtataaacatgtgga-------------------------------agaataatcaaactcacaacaaagacgtccataggttagactgatacaaagacgaacgatgtttcaaagtaaaagattccaattattcatttgcttttgacaaccatcatctcttagcattcaaaattgagaaattctagcaatatgcatcatatagagcagttaaattcaaaactaaagccacagggaaacaagaacctgcttggaaattgagccagatttccaatcaaatattggatgatcaatgctgccttcctctgtatttggaaatctcctactagatgaaggaaacagcagtgatgaaggtttcctatctgcaaatatgttatccttctttgctccgttttcatcccatagtgagggtgttattggttgaacatccacaagaggggagaaaacctccatatcatctttgaagttataactagaacgtggagcatttagccttgagagatttccaccaggccataaatggcttcgatgtggtgtttcctctccactagatacatttagcatgcttgatgccaatccactgctagatgatttaagtgaagatacttcaataggggcatttagacgaccagaattcctagaacttgacactccagtagatagagaaacacttgatgaggttgcagaaggcaagggatctggcataaggatggaatcttcaactgcatctcccacaagtgcagtctcagcagtgcaattagcttcatttacactcgcaggttttgacctttgccagcataagccagtaacagcctgttgcacaatatacatcgttagagcaaaataatgaaagcataaatttataagctaacttgagggaataatcaagatcatatagtcaaagtcaatgttttgaaaacccaacagcaggtttttagaaagaagtagaaaaggggctgtgattcctgttcacgagttatagagggataaataggattcaggccataaaataaacccaaaatccattacaa-------------------------------------------------------------------------------------------------------------------------------------------------------------------------------------------------------------------------------------------------------------------------------------------------------
