# Supplementary material for: A new generic circumscription of Hydrochorea (Leguminosae, Caesalpinioideae, mimosoid clade) with an amphi-Atlantic distribution
Source: PhytoKeys. 2022 Aug 22;205:401–37. doi: 10.3897/phytokeys.205.82775 (PMC9849043; doi:10.3897/phytokeys.205.82775)
Supplement: Supplementary material 1 — Supplementary data file S1 [file phytokeys-205-401_article-82775__-s001.zip › RBH3_m25665_comp34190_c0_seq3_exon09.aln-cln]

>Acacia_rostellifera_Murphy_466@NODE_1_length_1530_cov_223.030970
aataattggaatc-tttactttgaaacatcat--gtctttgtatcattctaacctataaatgtggttgttgtgagtttgattattctacactttatttgcatcgtcaatactctttcttccacatgtttatacttttttttcctttctttcaaattcttgtcaaaaatttggcgtaccttg-ggatgatcttcaaaagatttgagttcta-gtttattttaattttgacttgtgaagaaggcatggtgcttaagagcattgattaagcattataaattgattcatcaaactaatctccagttctttg--tctttcactctctggagcaaaataattatcaggatttaatatatgctgcacatcttggcatgaatccttcgttgcgcttgctcagcatagttcattcaagtgaggttacttatattgaa---attatattgctttataaatttgtgcaggatgaaactcgatcttcatttccacctgtggaatcaattgctcccccatcttccaaggatgaagcttcttcaatcactcctccagaagcttggggtggcgagaggttatctgaaaaatatacctacctccgtcaatccatcaatgcaccttctcgttttgggacattggcttctggtgttcagacagctggatcaatgtcttctggattgcaggcttcctcatcatcagatgttacaacttcgggcatcaattttgctaattttcgcagcaaagatgtctctactagtcaggagacttcgttaagtttgcctgatcacttgtcttctgactccttgtctatcaatacaaaatccattctcggacaggttaacctggattccccacgaatgttgtctttgacccgacgattttccacttatgcggagagaataagcactacatcgaccttcagtgatggagtctctctttcagtaggatcccctaagatgaagaaatctggagcagaaaccagagaagaacttttaaatagtttgctgcagaaatctgatgcatcaatttcaacagaaccaaactctttattacctgcaaatgtatgtaattttgaaatttgtgcttgttagattgtttttattagactgtataa--------tctctattgcttcatcctgatcaatgaaacacgcacacgaactaagtttctattagactgtgtggagtacttatgtctattccttcatct-----------------------------------------------------------------------------------------taaaacttaggtc--gtgtgtgtttcattgacatatactgtgccagtcgtgtggcttagttcagaatttagattcaaattggacacagaacccattgtgataatccgctcatgggtataattttttccttattca
>Albizia_coripatensis_Hughes_2433@NODE_1_length_1885_cov_205.530973
aataattggaatcttttactttgaaacatcgttcgtctttgtatcattctaacctatggacgtgtttgttgtgagtttgattattttacattttatttgcatcgtcaatactctttcttccacatgtttatgctttcttttactttctttcaaatttttggcaaaaatttgacgtaccttgaggatgatcttcaaaagatttgagttctaggtttattttaattttgacttgcaaagaaggcatgatgcttaagagcatttgttaagcattataaattaattcctcaaactaatctccagtgctttgttttcttca--ctacggagcaaaataattttcaggatttaatacatgctacacatcttggcatgaatccttcattgcacttgcttggcatggttcattcaagtgaggttacttgtattgaaatgattatattgctttataaattcgtgtaggatgaatctcgatcttcatttccacctgtggaatcaattgctcccccatcttccaaggatgaaacttcttcaatcactcctccagaagcttggggtggtgagaggttatctgaaaaatatacctaccttcgtcaatccatcaatgcaccttctcgttttgggacgttggcttctggtgttcagactgctggatcaatgtcttctggattgcaggcttcctcatcatccgatgtgacaacttctagcatcaattttgctaatttacgcagcaaagatatctctactagtcaggagacttcattaagtttgcctgatcacttgtcttctaactccttgtctatcaatacaaaatccattctcggacaggtgaacctggattccccacgaatgttgtctttgacccgacgattttccacttacgcggagagaataagcactacatcgaccttcagtgatggagtatctctttcagtaggatcacctaagatgaaaaaatctggagcagaaaccagagaagaacttctaaatagcttgctgcagaagtctgatgcatcaatttcaacagaatcaaactctatattacctgcaaatgtatgtaattttgaaatttgcacttgttagattgtttttattggactgtctggagcatttatctctattcctgcatcctgatcaatgaaacacacac--gacctaagtttc--------------gactatttatcgctattcgttcatctctttttccgcaggttgagataaaattcctctcgcatatttacctcgaacgttgtaaaagcactagtaaaaagctaaaaataacaagcattatcacttaggtcgtgtgtgtgtttcattgatatatactgtaccatacctgaggcctaattcagaatttagattcaaattggtcacagaacccattgtgataatctgcccatagatatttatttttccttatgca
>Albizia_decandra_Vilhena_231@NODE_1_length_911_cov_53.123501
----------------------------------------------------------------------------------------------------------------------------------------------------------------------------------------------------------------------------------------------------------------------ttaagcattataaattgattaatcaaactaatctccagtgctttgtttttttca--ccctggagcaaaataattttcaggatttaatacatgctacacatcttggcatgaatccttcattgcacttgcttagcatagttcattcaagtgaggttacttgtattgaaatgattatattgctttataaattcgtgtaggatgaatctcgatcttcatttccacctgtggaatcaattgctcccccatcttccaaggatgaaacttcttcaatcactcctccagaagcttggggtggtgagaggttatctgaaaaatatacctaccttcgtcaatccatcaatgcaccttctcgttttgggacgttggcttctggtgttcagacaactggatcaatgtcttctggattgcaggcttcctcatcatccgatgttacaacttctagcatcaattttgctaatttacgcagcaaagatatctctactagtcaggagacttcagtaagtttgcctgatcacttgtcttctaactccttatctatcaatacaaaatccattctcggacaggtgaacctggattccccacgaatgttgtctttgacccgacgattttcaacttacgcggagagaataagcactacatcgaccttcagtgatggagtatctctttcagtaggatcacctaagatgaaaaaatctggagcagaaaccagagaagaacttctaaatagcttgctgcagaaatctgatgcatcaatttcaacagaatcaaactctatattagctgcaaatgtatgtaattttgaaatttgctcttgttcatttgtttttattagactgtctagagcatttatctctaatcctgcatcctgatcaatgaaacacacacatgacctaagtttctattagaccatgtgg---------------------------------------------------------------------------------------------------------------------------------------------------------------------------------------------------------------------------------------------------------
>Albizia_edwallii_Dalmaso_272@NODE_1_length_981_cov_8.220302
---------------------------------------------------------------------------------------------------------------------------------------------------------------------------------------------------------------------------taattttgacttgcaaagaaggcatgatgcttaagagcattggttaagcattataaattgattcctcagactaatctccagtgctttgtttttttca--ctctggagcaaaataattttcaggatttaatacatgctacacatcttggcatgaatccttcattgcacttgcttggcatagttcattcaagtgaggttacttgtattgaaatgattatattgctttataaattcgtgtaggatgaatctcgatcttcatttccacctgtggaatcaattgctcccccatcttccaaggatgaaacttcttcaatcactcctccagaagcttggggtggtgagaggttatctgaaaaatatacctaccttcgtcaatccatcaatgcaccttctcgttttgggacgttggcttctggtgttcagacagctggatcaatgtcttctggattgcaggcttcctcatcatccgatgttacaacttctagcatcaattttgctaatttacgcagcaaagatatctctactagtcaggagacttcattaagtttgcctgatcacttgtcttctaactccttgtctatcaatacaaaatccattctcggacaggtgaacctggattccccacgaatgttgtctttgacccgacgattttccacttacgcggagagaataagcactacatcgaccttcagtgatggagtatctctttcagcaggatcacctaagatgaaaaaatctggagcagaaaccagagaagaacttctaaatagcttgctgcagaagtctgatgcatcaatttcaacagaatcaaactctatattacctgcaaatgtatgtaattttgaaatttgcacttgttagattgtttttattagactgtctagagcatttatctctattcctgcatcctgatcaatgaaacacacacatgacctaaggttctattagactatgtggactatttatcactattccttcatct--------------------------------------------------------------------------------------------------------------------------------------------------------------------------------------------------------------------------------
>Albizia_inundata_Wood_26530@NODE_1_length_868_cov_337.985240
------------------------------------------------------------------------------------------------------------------------------------------------------------------------------------------------------------------------------------------------------------------------------------------------actaatctccagtgctttgtttttttca--ccctggagcaaaataattttcaggatttaatacatgctacacatcttggcatgaatccttcattgcacttgcttagcatagttcattcaagtgaggttacttgcattgaaatgattatattgctttataaattcgtgtaggatgaatctcgatcttcatttccacctgtggaatcaattgctcccccatcttccaaggatgaaacttcttcaatcactcctccagaagcttggggtggtgagaggttatctgaaaaatatacctaccttcgtcaatccatcaatgcaccttctcgttttgggacgttggcttctggtgttcagacaactggatcaatgtcttctggattgcaggcttcctcatcatccgatgtt---acttctagcatcaattttgctaatttacgcagcaaagatgtctctactagtcaggagacttcattaagtttgcctgatcacttgtcttctaactccttgtctatcaatacaaaatccattctcggacaggtgaacctggattccccacgaatgttgtctttgacccgacgattttcaacttacgcggagagaataagcactacatcgaccttcagtgatggagtatctctttcagtaggatcacctaagatgaaaaaatctggagcagaaaccagagaagaacttctaaatagcttgctgcagaaatctgatgcgtcaatttcaacagaatcaaactctatattagctgcaaatgtatgtaattttgaaatttgcacttgttcgattgtttttattagactgtctagagcatttatctctattcctgcatcctgatcaatgaaacacacacatgacctaag----------------------------------------------------------------------------------------------------------------------------------------------------------------------------------------------------------------------------------------------------------------------------
>Albizia_multiflora_Hughes_3090@NODE_1_length_1452_cov_144.600727
----------atcttttactttgaaacatcgttcgtctttgtatcattctaacctatggacgtgtttgttgtgagttttattattctgcattttatttgcatcgtcaatactctttcttccacatgtttatgctttcttttcctttctttcaaatttttggcaaaaatttgacgtaccttgaggatgatcttcaaaagatttgagttctaggtttattttaattttgacatgcaaagaaggcatgatgcttaagagcattggttaagcattataaattgattaatcaaactaatctccagtgctttgtttttttca--ccctggagcaaaataattttcaggatttaatacatgctatacatcttggcatgaatccttcattgcacttgcttagtatagttcattcaagtgaggttacttgtattgaaatgattatgttgctttataaattcgtgtaggatgaatctcgatcttcatttccacctgtggaatcaattgctcccccatcttccaaggatgaaacttcttcaatcactcctccagaagcttggggtggtgagaggttatctgaaaaatatacctaccttcgtcaatccatcaatgcaccttctcgttttgggacgttggcttctggtgttcagacaactggatcaatgtcttctggattgcaggcttcctcatcatccgatgttacaacttctagcatcaattttgctaatttacgcagcaaagatatctctactagtcaggagacttcattaagtttgcctgatcacttgtcttctaactccttgtctatcaatacaaaatccattctcggacaggtgaacctggattccccacgaatgttgtctttgacccgacgattttcaacttacgcggagagaataagcactacatcgaccttcagtgatggagtatctctttcagtcggatcacctaagatgaaaaaatctggagcagaaaccagagaagaacttctaaatagcttgctgcagaaatctgatgcatcaatttcaacagaatcaaactctatattagctgcaaatgtatgtaattttgaaatttgcacttgttcgattgtttttattagactgtctagagcatttatctctattcctgcatcctgatcaatgaaacacacacatgacctaagtttctattagaccatgtggagtatttatcactattccttcatctctttttcctcaagtcgagataaaatccctctcacatatttatctcaaacgttgtaaaagcactagtaaaaagctaaaaataacaagcattataacttaggtcgtgtgtgtgtttcattgatatatgctgtaccagtcctgaggcctagttcagaatttagattcaaattggtcacagaacccattttgataatctgcccata----------------------
>Albizia_niopoides_Simon_1601@NODE_1_length_1395_cov_179.864188
aataattggaatcttttactttgaaacatcgttcgtctttgtatcattctaacctatggacgtgtttgttgtgagtttgattattctacattttatttgcatcgtcgatgctctttcttccacatgtttatgctttcttttcctttctttcaagtttttggcaaaaatttgacgtaccttgaggatgatcttcaaaagatttgagttcttgttttattttaattttgacatgcaaaaaaggcatgatgcttaagagcatgtgttaagcattataaattgattaatcaaactaatctccagtgctttgtttttttca--ccctggagcaaaataattttcaggatttaatacatgctacacatcttggcatgaatccttcattgcacttgcttagcatagttcattcaagtgaggttacttgtattgaaatgattatattgctttataaattcgtataggatgaatctcgatcttcatttccacctgtggaatcaattgctcccccatcttccaaggatgaaacttcttcaatcactcctccagaagcttggggtggtgagaggttatctgaaaaatatacctaccttcgtcaatccatcaatgcaccttctcgttttgggacgttggcttctggtgttcagacaactggatcaatgtcttctggattgcagtcttcctcatcatccgatgttacaacttctagcatcaattttgctaatttacgcagcaaagatatctctactagtcaggagacttcattaagtgtgcctgatcacttgccttctaactccttgtctatcaatacaaaatcgattctcggacaggtgaacctggattccccacgaatgttgtctttgacccgacgattttccacttacgcggagagaataagcactacatcgaccttcagtgatggagtatctctttcagtaggatcacctaagatgaaaaaatctggagcagaaaccagagaagaacttctaaatagcatgcttcagaaatctgatgcttcaatttcaacagaatcaaactctatattacctgcaaatgtatgtaattttgaaatttgcacttgttacattgtttttattagactgtctagagcatttatctttattcctgcatcctgatcaatgaaacatacaca--acctaagtttctattagaccatgtggagtatttatcactattccttcatctctttttctggaagtctaaataaaatctccctcacatatttatctcgaatgttgtaaaaggactagtaaaaagctaaaaataacaagcattataacttaggtcgtgtg---------------------------------------------------------------------------------------------------------------------
>Albizia_sinaloensis_Hughes_1576@NODE_1_length_1391_cov_85.404871
--------------------------------------------------aacctatggacgtgtttgttgtgagtttgattattctacattttatttgcaacgtcagtactctttcttccacatgtttatgcttttttttcctttctttcaaatttttggcaaaaatttgacgtaccttgaggatgatcttcaaaagatttgagttctaggtttattttaattttgacttggaaagaaggcatgatgctttagagcattggttaagcattataaattgattcatcaaactaatctccagtgctttgtttttttca--ccctggagcaaaataattttcaggatttaacacatgctacacatcttggcacgaatccttcattgcacttgcttagcatagttcattcaagtgaggttacttgtattgaaatgattatattgctttataaattcgtgtaggatgaatctcgatcttcatttccacctgtggaatcaattgctccactatcttccaaggatgaaacttcttcaatcactcctcctgaagcttggggtggtgagaggttatctgaaaaatatacctaccttcgtcaatccatcaatgcaccttctcgttttgggacgttggcttctggtgttcagacagttggatcaatgtcttctggattgcaggcttcctcatcgtccgatgttacaacttcaagcatcaattttgctaatttacgcagcaaagatatctctactagtcaggaggcttcattaagtttgcctgatcacttgtcttctaactccttgtctatcaatacaaaatccattctcggacaggtgaacctggattccccacgaatgttgtctttgacccgacgattttccacttacgcagagagaataagcacttcatcaaccttcagtgatggagtatctctttcagtaggatcacctaagatgaaaaaatctggagcagaaaccagagaagaacttctaaatagcttgctgcagaaatctgatgcatcaatttcaacagaatcaaactctatattacctgcaaatgtatgtaattttgaaatttgcacttgttagattgtttttattagactgtctagagcatttatctctattcctgcatcctgatcaatgaaaaacacacatgacccaagtttctattagaccatgtggagtatttatcactattccttcacctctctttccgtaagtcgagataaaatccctctcacgtatttatctcgaacgttgtaaaagcactagtaaaaagctaaaaataacaagcattataacttaggtcgtgtgtgtgtttcattgatatatactgtaccagtcctgaggcctagttcagaatttagattcaaattagtcacagaacc-------------------------------------------
>Albizia_subdimidiata_var_minor_Gorts_341@NODE_1_length_1056_cov_41.006129
---------------------------------------------------------------------------------------------------------------------------------------------------------------------------------------------------------------------------------------------------tgatgcttaagagcattggttaagcattataaaatgattaatcaaactaatctccagtgctttgtttttttca--ccctggagcaaaataattttcaggatttaatacatgctacacatcttggcatgaatccttcattgcacttgcttagcatagttcattcaagtgaggttacttgcagtgaaatgattatattgctttataaattcgtgtaggatgaatctcgatcttcatttccacctgtggaatcaattgctcccccatcttccaaggatgaaacttcttcaatcactcctccagaagcttggggtggtgagaggttatctgaaaaatatacctaccttcgtcaatccatcaatgcaccctctcgttttgggacgttggcttctggtgttcagaaaactggatcaatgtcttctggattgcaggcttcctcatcatccgatgtt---acttctagcatcaattttgctaatttacgcagcaaagatgtctctactagtcaggagacttcattaagtttgcctgatcacttgtcttctaactccttgtctatcaatacaaaatccattctcggacaggtgaacctggattccccacgaatgttgtctttgacccgacgattttcaacttacgctgagagaataagcactacatcgaccttcagtgatggagtatctctttcagtaggatcacctaagatgaaaaaatctggagcagaaaccagagaagaacttctaaatagcttgctgcagaaatctgatgcgtcaatttcaacagaatcaaactctatattagctgcaaatgtatgtaattttgaaatttgcacttgttcgattgtttttattagactgtctagagcatttatctctattcctgcatcctgatcaatgaaacacacacatgacctaattttctattagaccatgtggagtatttatcactattccttcatatctttttcctcaagtcgagataaaacctctctcacatatttac--------------------------------------------------------------------------------------------------------------------------------------------------------------------------------------
>Albizia_subdimidiata_var_subdimidiata_Ferreira_210@NODE_1_length_1266_cov_168.529857
------------------------------------------------------------------------------------------------------------------------------------------------------------ttggcaaaaaatttgacgtaccttgaggatgatcttcaaaagatttgagttctaggtttgttttaattttgacatgcaaagaaggcatgatgcttaagagcattggttaagcattataaaatgattaatcaaactaatctccagtgctttgtttttttca--ccctggagcaaaataattttcaggatttaatacatgctacacatcttggcatgaatccttcattgcacttgcttagcatagttcattcaagtgaggttacttgcattgaaatgattatattgctttataaattcgtgtaggatgaatctcgatcttcatttccacctgtggaatcaattgctcccccatcttccaaggatgaaacttcttcaatcactcctccagaagcttggggtggtgagaggttttctgaaaaatatacctaccttcgtcaatccatcaatgcaccttctcgttttgggacgttggcttctggtgttcagacaactggatcaatgtcttctggattgcaggcttcctcatcatccgatgtt---acttctagcatcaattttgctaatttacgcagcaaagatgtctctactggtcaggagacttcattaagtttgcctgatcacttgtcttctaactccttgtctatcaatacaaaatccattctcggacaggtgaacctggattccccacgaatgttgtctttgacccgacgattttcaacttacgcggagagaataagtactacatcgaccttcagtgatggagtatctctttcagtaggatcacctaagatgaaaaaatctggagcagaaaccagagaagaacttctaaatagcttgctgcagaaatctgatgcgtcaatttcaacggaatcaaactctatattagctgcaaatgtatgtaattttgaaatttgcacttgttcgattgtttttattagactgtctagagcatttatctctactcctgcatcctgatcaatgaaacacacacatgacctaagtttctattagaccatgtggagtatttatcactattccttcatctctttttcctcaagttgagataaaacccctctcacatatttacttcgaacattgtaaaagcaatagtaaaaagctaaaaataaccagatttataacttaggtagtgtgtgtgtttcattgttttatgctgtaccagtcctgaggcctagttcag-----------------------------------------------------------------------
>Archidendron_clypearia_Wieringa_1849@NODE_1_length_1534_cov_196.910089
--------------------------------------------------------------------------------------------ttatttgcatcgtcaatactctttcttccacatgtttatacttttttttcctttctttcaaattcttggcaaaaatttggcgtaccttgaggctgctcttcaaaagatttgagttctaggtttattttaattttgacttgcgaagaaggcatggtgcttaagagtattggttaagcattataaattgattcatcaaactaatctccagttctttg-ttttttcactctctggagcaaaataattttcaggatttaatatatgctacacatcttggcatgaattcttcattgggcttgctcagcatagttcgttcaagtaaggttacttgtattgaa---attatattgctttataaatttgtgcaggatgaaactcgatcttcatttccacctgtggaatcaattgctcccccatcttccaaggatgaagcttcttcaatcactcctccagaagcttggggtggcgagaggttatctgaaaaatatacctacctccgtcaatccatcaatgcaccttctcgttctggaa------------------------------caatgtcttctggattgcaggcttcctcatcatcagatgttacaacttcaggcatcaattttgctaatttacgctgcaaagatgtctctacttgtcaggagacttcattaagtttgcctgatcacttgtcttctaactccttgtctatcaatacaaagtccattctcggacaggttaacctggattccccacgaatgttgtctttgacccgacgattttccacttatgcggagagaataagcactacatcgaccttcagtgatggagtctctctttcagtaggatcgcctaagatgaaaaaatctggagcagaaaccagagaagagcttttaaatagcttgctgcagaagtctgatgcatcaatttcaacggaaccaaactctttactacctgcaaatgtatgtaattttgaaatttgtgcttgttagattgtttttattagactgtgtagagcatttatctctattccttcatcctgatcaatgaaacacccacacgacctaagtttctatttgactgtgtggagtatttacctctattccttcatct-----------------------------------------------------------------------------------------taaaacttaggtcatgcgtgtgtttcattgatatatactgtgccagttgcgaggtttagttcagaatttagattcaaattggtcacagaacccattgggataatccgctcatggatatattttttttcttatgca
>Balizia_elegans_Iganci_870@NODE_1_length_1724_cov_118.987250
aataattggaatcttttactttgaaacatcgttcgtctttgtatcagtctaacctatggacgtgtttgttgtgagtttgattattctacattttatttgcatcgtcaatactctttcttccacatgtttatactttcttttcctttctttcaaatttttgggaaaaatttgacgtaccttgagcatgatcttcaaaagatttgagttctaggtttattttaattttgacttgcaaagaaggcatggtgcttaagggcattggttaagcattataaattgattcatcaaactaatctccagtgctttgttttttgcactctctggagcaaaataattttcaggatttaatacatgctatacatcttggcatgaatccttcattgcacttgcttagcatagttcattcaagtgaggttacttgtattgaaatgattatattgctttaaaaatttgtgtaggatgaaactcgatcttcatttccacctgtggaatcaattgctcccccatcttccaaggatgaaacttcttcaatcactcctccagaagcttggggtggtgagaggttatctgaaaaatatacctaccttcgtcaatccatcaacgcaccttctcgttttgggacgttggcttctggtgttcagacagctggatcaatgtcttctggattgcaggcttcctcatcatcagatgttacaacttctagcatcaattttgctaatttacgcagcaaagatatctctaccagtcaggagacttcattaagtttgcctgatcacttgtcttctaactccttgtctatcaatacaaaatccattctcgggcaggtgaacctggattctccacgaatgttgtctttgacccgacgattttccacttacgcggagagaataagcactacatcgaccttcagtgatggagtatctctttcagtaggatcacctaagatgaaaaaatctggagcagaaaccagagaagagcttctaaatagcttgctgcagaagtctgatgcatcaatttcaacagaatcaaactctatattacctgcaaatgtgtgtaattttgaaatttgcacttgttaggttgtttttattagactgtctagagcatttatctctattcctgcatccgg---aatgaaacacacacatcacttaagtttctattagactatgtggagtatttatcactattccttcctc-ccttttccgtaagccgagacaaaactcttttcacttacttactttgaatattgtaaaagcacttgtaaaaagctaaaaataacaagcattataacttaggtcatgtgtgtgtttcattgatatatactgtaccagtcctgaggtttagttcagagtttagattcaaattggtcacagaacccattgtgataatctgctcatagatatatatttttccttatgca
>Balizia_leucocalyx_Aguilar_1939@NODE_1_length_1670_cov_164.215317
aagaggtgtaattgctctatttttaata-----cattagggtattgattgcacctctaaaggtgctgattgcatctataaatactttaggtgctgattgcacctctaaaaatagtttagggtgctgattgcacccttaaatacttttgactgcacctccaaaaatacttcagggtgctgaatgcattacccttaaaagatttgagttcta-gtttattttaattttgacttgcaaagaaggcatggtgcttaagagcattggttaagcattataaattgattcatcaaactaatctccagtgctttgtttttttcactctctggagcaaaataattttcaggatttaatacatgctacacatcttggcatgaatgcttcattgcacttgcttagcatagttcattcaagtgaggttacttgtattgaaatgattatattgctttaaaaattcgtgtaggatgaaactcgatcttcatttccacctgtggaatcaattgctcccccatcttccaaggatgaaacttcttcaatcactcctccagaagcttggggtggtgagaggttatctgaaaaatatacctaccttcgtcaatccatcaatgcaccttctcgttttgggacgttggcttctggtgttcagacagctggatcaatgtcttctggattgcaggcttcctcatcatcagatgttacaacttctagcatcaattttgctaatttacgcagcaaagatatctctactagtcaggagacttcattaagtttgcctgatcacttgtcttctaactccttgtctatcaatacaaaatccattctcgggcaggtgaacctggattctccacgaatgttgtctttgacccgacgattttccacttacgcggagagaataagcactacatcgaccttcagtgatggagtatctctttcagtaggatcgcctaagatgaaaaaatctggagcagaaaccagagaagagcttctaaatagcttgctgcagaagtctgatgcatcaatttcaacagaatcaaactctatattacctgcaaatgtatgtaattttgaaatttgcacttgttagattgtttttattggactgtctagagcatttatctctattcctgcatccgg---aatgaaacacacacatcacttaagtttctattagactatgtggagtatttatcactattccttcctc-ccttctccgcaagttgaaataaaactcctctcacatacttactttgaacatcgtaaaagtacttgtaaaaagctaaaaataacaagcattataactttggtcatgtgtgtgtttcattgatatatactgtaccagtcctgaggtttagttcagagtttagattcaaattggtcacagaacccattgtgataatctgctcatagatatatatttttccttatgca
>Balizia_spnov_Morim_577@NODE_1_length_1103_cov_426.676527
-------------------------------------------------------------------------------------------------------------------------------------------------------------------------------------------------------------------------------------------------------------------------------------------atcaaactaatctccagtgctttgtttttttcactctctggagcaaaataattttcaggatttaatacatgctacacatcttggcatgaatccttcattgcacttgc------tagttcattcaagtgaggttacttgtattgaaacgattatattgctttaaaaattcgtgtaggatgaatctcgatcttcatttccacctgtggaatcaattgctcccccatcttccaaggatgaaaattcttcaatcactcctccagaagcttggggtggtgagaggttatctgaaaaatatacctaccttcgtcaatccatcaatgcaccttctcgttttgggatgttggcttctggtgttcagacagctggatcaatgtcttctggattgcaggcttcctcatcatcagatgttacaacttctagcatcaattttgctaatttacgcagcaaagatatctctactagtcaggagacttcattaagtttgcctgatcacttgtcttctaactccttgtctatcaatacaaaatccattctcgggcaggtgaacctggattctccacgaatgttgtctttgacccgacgattttccacttacgcggagagaataagcactacatcgaccttcagtgatggagtatctctttcagtaggatcacctaagatgaaaaaatctggagcagaaaccagagaagaacttctaaatagcttgctgcagaagtctgatgcatcaatttcaacagaatcaaactctatattacctgcgaatgtatgtaattttgaaatttgcacttgttagattgtttttattagactg-ctagagcatttatctctattcctgcatccgg---aatgaaacacacacatcacttaagtttctattagactatgtggactatttatcactgttccttcctc-ccttctccgcaagccgagacaaaactccgctcacatacttacttcaaacatcgtaaaagcacttgtaaaaagctaaaaataacaagcattataacttaggtcctgtgtgtgtttcattgatatatactgtaccagtcctgaggtttagttcagagtttagattcaaattggtcgcagaacccattgtgataatct-----------------------------
>Calliandra_bella_LPQ15696@NODE_1_length_1576_cov_301.705137
----attggaaccttttactttgaagcgtcatttttctttgtatcattctaacttatggacgtggttgttgtgagtttgattattctacaatttatttgcattgtcaatactctttcttccacatgtttattatttcttttcctttctttcacattcttgacaaaaattttccctgccatgaggatgctcttcaaaagatttcagttgtaggtttaatttaattttgacttgcaaagaaggcatggtgcttaagagcattggttaagcattataaattgattcatcaaactaatctccggtgctttgtttttttcactctctggagcaaaataattttcagggttaaatatatgctacaaatcttggcatgaatccttcattgtactttctctgcatagttcattcaaatgaggttactggtattgaaatgattgtattgcattataaattcatgtaggatgaaactcgatctcagtttccacctgtggaatcaattgctcccccatcttccaaggatgaaactccttcaatcactcctccagaagcttggggtggtgagaggttatctgaaaaatatacctaccttcgtcaatccatcaatgccccttctcgttttgcggcattggcttcaggtgttcagactgctggatcaatgtcttctggattgcaggcttcctcatcatcagatgttacaacttcttgcatcaattttgctaatttacgcagcaaagatgtctctactagtcaggatacttcattaagtttgcctgatcacttgtcttctaactccttgtctaccaacacaaaatcccttcttggacaggttaacctggattccccacgaatgttgtctttgacccgacgattttccacttacgcagagagaattagcactacatcaaccttcagtgatggagt---------agtaggatcacctaagatgaaaaaatctggagccgaaaccagagaagaacttttaaataacttgctgcagaagtctgatgcgtcaatttcaacagaaccaaactctatattacctgcaaatgtatgtgattttgaaatttgtgcttgttagattgtttttattagggtgtgtacaacatttatctctacttcttcatcctgatcaatgaaacgctcgcacgacgtacatttctattagactctgtggagtatttatctctattcctttatct-----------------------------------------------------------------------------------------taagacttaggtc--gtgtgtgtttcattggtatatac-gtgccagttttgaggtttagtccataatttatattctaattggtcatagaactgattgtgataatc----------------------ctatggca
>Hydrochorea_corymbosa1_Bonadeu_655@NODE_1_length_949_cov_319.244966
--------------------------------------------------------------------------------------------------------------------------------------------------------------------------------------------------------------------------------ttgacttgcaaagaaggcatggtgc-taggagcattggttaagcattataaattgattcatcaaactaatctccagtgctttgtttttttcactctctggagcaaaataattttcaggatttaatacatgctacacatcttggcatgaatccttcattgcacttgcttagcatagttcattcaagtgaggttacttgtattgaaatgattatattgctttaaaaattcgtgtaggatgaaactcgatcttcatttccacctgtggaatcaattgctcccccatcttccaaggatgaaacttcttcaatcactcctccagaagcttggggtggtgagaggttatctgaaaaatatacctaccttcgtcaatccatcaatgcaccttctcgttttgggacgttggcttctggtgttcagacagctggatcaatgtcttctggattgcaggcttcctcatcatcagatgttacaacttctagcatcaattttgctaatttacgcagcaaagatatctctactagtcaggagacttcgttaagtttgcctgatcacttgtcttctaactccttgtctatcaatacaaaatccattctcgggcaggtgaacctggattctccacgaatgttgtctttgacccgacgattctccacttacgcggagagaataagcactacatcgaccttcagtgatggagtgtctctttcagtaggatcacctaagatgaaaaaatctggagcagaaaccagagaagaacttctaaatagcttgctgcagaagtctgatgcatcaatttcaacagaatcaaactctatattacctgcaaatgtatgtaattttgaaatttgcccttgttagattgtttttattagactgtctagagcatttatctctattcctgcttccgg---aatgaaacacacacattgcttaagtttctattagactagtgga---------------------------------------------------------------------------------------------------------------------------------------------------------------------------------------------------------------------------------------------------------
>Hydrochorea_corymbosa2_Iganci_862@NODE_1_length_1265_cov_393.761983
--------------------------------------------------------------------------------------------------------------------------------------------------------aatttttggcaaaaatttgacgtaccttgagcatgatcttcaaaagatttgagttctaggtttattttaattttgacttgcaaagaaggcatggtgc-taggagcattggttaagcattataaattgattcatcaaactaatctccagtgctttgttcttttcactctctggagcaaaataattttcaggatttaatacatgctacacatcttggcatgaatccttcattgcacttgcttagcatagttcattcaagtgaggttacttgtattgaaatgattatattgctttaaaaatacgtgtaggatgaaactcgatcttcatttccacctgtggaatcaattgctcccccatcttccaaggatgaaacttcttcaatcactcctccagaagcttggggtggtgagaggttatctgaaaaatatacctaccttcgtcaatccatcaatgcaccttctcgttttgggacgttggcttctggtgttcagacagctggatcaatgtcttctggattgcaggcttcctcatcatcagatgttacaacttctagcatcaattttgctaatttacgcagcaaagatatctctactagtcaggagacttcattaagtttgcctgatcacttgtcttctaactccttgtctatcaatacaaaatccattctcgggcaggtgaacctggattctccacgaatgttgtctttgacccgacgattttccacttacgcggagagaataagcactacatcgaccttcagtgatggagtgtctctttcagtaggatcacctaagatgaaaaaatctggagcagaaaccagagaagaacttctaaatagcttgctgcagaagtctgatgcatcaatttcaacagaatcaaactctatattacctgcaaatgtatgtaattttgaaatttgcacttgttagattgtttttattagactgtctagagcatttatctctattcctgcatccgg---aatgaaacacacacatcgcttaagtttctattagactatgtggagcatttatcattattccttcctc-ccttctccacaagccgagacaaaactcctctcacatacttacttcgaacattgtaaaaacacttgtaaaaatttaaaaataacaagcattataacttagggcacgtgtgtgtttcattggtatatactgtaccagtcctgaggtttagttcagagtttagattcaaattggtcacagaacccattgtgataatctgctcatagatatatatttttcctta----
>Hydrochorea_gonggrijpii_Tillett_45696@NODE_1_length_1188_cov_163.252025
--------------------------------------------------------------------------------------------------------------------------------------------------------------------------------ccttgagcatgatcttcaaaagatttgagttctaggtttattttaattttgacttgcaaagaaggcatggtgcttaagagcattggttaagcattataaattgattcatcaaactaatctccagtgctttgtttttttcactctctggagcaaaataattttcaggatttaatacatgctacacatcttggcatgaatccttcattgcacttgcttagcatagttcattcaagtgaggttacttgtattgaaatgattgtattgctttaaaaattcgtgtaggatgaaactcgatcttcatttccacctgtggaatcaattgctcccccatcttccaaggatgaaacttcttcaatcactcctccagaagcttggggtggtgagaggttatctgaaaaatatacctaccttcgtcaatccatcaatgcaccttctcgttttgggatgttggcttctggtgttcagacagccggatcaatgtcttctggattgcaggcttcctcatcatcagatgttacaacttctagcatcaattttgctaatttacgcagcacagatatctctactagtcaggagacttcattaagtttgcctgatcacttgtcttctaactctttgtctatcaatacaaaatccattctcgggcaggtgaacctggattctccacgaatgttgtctttgacccgacgattttccacttacgcggagagaataagcactacatcgaccttcagtgatggagtatctctttcagtaggatcacctaagatgaaaaaatctggagcagaaaccagagaagaacttctaaatagcttgctgcagaagtctgatgcatcaatttcaacagaatcaaactctatattacctgcaaatgtgtgtaattttgaaatttgcacttgttagattgtttttattagactgtctagagcatttatctctattcctgcatccgg---aatgaaacacacacatcacttaagtttctattagactatgtggagtatttatcactattccttcctc-ccttctccgcaagccgagacaaaactcctctcacatacttacttcaaacatcgtaaaagcacttgtaaaaagctaaaaataacaagcattatagcttaggtcatgtgtgtgtttcattgatatatactgtaccagtgctgaggtttagttcagagtttagattcaa----------------------------------------------------------
>Hydrochorea_marginata_Morim_563@NODE_1_length_1437_cov_245.835294
aataattggaatcttttactttgaaacatcgttcgtctttgtatcagtctaacctatggacgtgtttgttgtgagtttgattatcctacattttatttgcatcgtcaatactctttcttccacatgtttatactttcttttcctttctttcaaatttttggcaaaaatttgacgtaccttgagcatgatcttcaaaagatttgagttctaggtttattttaattttgacttgcaaagaaggcatggtgc-taggagcattggttaagcattataaattgattcatcaaactaatctccagtgctttgtttttttcactctctggagcaaaataattttcaggatttaatacatgctacacatcttggcatgaatccttcattgcacttgcttagcatagttcattcaagtgaggttacttgtattgaaatgattatattgctttaaaaattcgtgtaggatgaaactcgatcttcatttccacctgtggaatcaattgctcccccatcttccaaggatgaaacttcttcaatcactcctccagaagcttggggtggtgagaggttatctgaaaaatatacctaccttcgtcaatccatcaatgcaccttctcgttttgggacgttggcttctggtgttcagacagctggatcaatgtcttctggattgcaggcttcctcatcatcagatgttacaacttctagcatcaattttgctaatttacgcagcaaagatatctctactagtcaggagacttcattaagtttgcctgatcacttgtcttctaactccttgtctatcaatacaaaatccattctcgggcaggtgaacctggattctccacgaatgttgtctttgacccgacgattttccacttacgcggagagaataagcactacatcgaccttcagtgatggagtatctctttcagtaggatcacctaagatgaaaaaatctggagcagaaaccagagaagaacttctaaatagcttgctgcagaagtctgatgcatcaatttcaacagaatcaaactctatattacctgcaaatgtatgtaattttgaaatttgcacttgttagattgtttttattagactgtctagaggatttatctctattcctgcatccgg---aatgaaacacacacatcgcttaagtttctattagactatgtggagtatttatcactattccttcctc-ctttctccacaagccgaaacaaaactcctctcacgtacttacttcgaacatcgtaaaaacatttgtaaaaatttaaaaataacaagcattataacttacgtcacgtgtgtgtttcattgatatatactgtaccagtcctgaggtttagttca------------------------------------------------------------------------
>Jupunba_abbottii_Zanoni_21220@NODE_1_length_1242_cov_124.411159
-----------------------------------------------------------------------tgagtttgattattctacattttatttgcatcgtcaaaactctttcttccacatgtttatactttcttttcctttctttcaaa----tggcaaaaatttgacgtaccttgagcatgatcttcaaaagatttgagttctaggtttattttaattttgacttgcaaagaaggcatggtgcttaagagcattggttaagcatgataaattgattcatcaaactaatctccagtgctttgtttttttcgctctctggagcaaaataattttcaggatttaatacatgctacacatcttggcatgaatccttcattgcacttgcttagcatagttcattcaagtgaggttacttgtattgaaatgattatattgctttaaaaattcgtgtaggatgaaattcgatcttcatttccacctgtggaatcaattgctcccccatcttccaaggatgaaacttcttcaatcactcctccagaagcttggggtggtgagaggttatctgaaaaatatacctaccttcgtcaatccatcaatgcaccttctcgttttgggacgttggcttctggtgttcagacagctggatcaatgtcttctggattgcaggcttcctcatcatcagatgttacaacttctagcaccaattttgctaatttacgcagcaaagatatctctactagtcaggagacttcattaagtttgcctgatcacttgtcttctaactccttgtctatcaatacaaaagccattctcgggcaggtgaacctggattccccacgaatgttgtctttgacccgacgattttccacttatgcagagagaataagcactacatcgaccttcagtgatggagtatctctttcagtaggatcacctaagatgaaaaaatctggagcagaaaccagagaagaacttctaagtagcttgctgcagaagtctgatgcatcaatttcaacagaatcaaactctatattacctgcaaatgtatgtaattttgaaatttgcacttgttagattgtttttattagactgtctagagcatttatctctattcctgcatcggg---aatgaaacacacacatcacttaagtttctattagactatgtggagtatttatcactattccttcctc-tcttcttcgcaagccgagataaaacttctctcacatacttatttcgaacattgtaaaagcacttgtaaaaagctaaaaataacaagcattataacttaggtcatgtgtgtgtttcat-----------------------------------------------------------------------------------------------------------
>Jupunba_barbouriana_Iganci_847@NODE_1_length_1341_cov_237.209652
-------------------------------------------------------atggacgtgtttgttgtgagtttgattattctacattttatttgcatcgtcaatactctttcttccacatgtttatactttcttttcctttctttcaaatttttggcaaaaatttgacgtaccttgaggatgatcttcaaaagatttgagttctaggtttattttaattttgacttgcaaagaaggcatggtgcttaagagcattggttaagcattataaattgattcatcaaactaatctccagtgctttgtttttttcactctctggagcaaaataattttcaggatttaatacatgctacacatcttggcatgaatcctttattgcacttgcttagcatagttcattcaagtgaggttacttgtattgaaatgattatattgctttataaattcgtgtaggatgaaactcgatcttcatttccacccgtggaatcaattgctcccccatcttccaaggatgaaacttcttcaatcactcctccagaagcttggggtggtgagaggttatctgaaaaatatacctaccttcgtcaatccatcaatgcaccttctcgttttgggacgttggcttctggtgttcagacagctggatcaatgtcttctggattgcaggcttcctcatcatcagatgttacaacttctagcatcaattttgctaatttacgcagcaaagatatctctactagtcaggagacttcattaagtttgcctgatcacttgtcttctaactccttgtctatcaatacaaaatccattctcgggcaggtgaacctggattccccacgaatgttgtctttgacccgacgattttccacttacgcggagagaataagcactacatcaaccttcagtgatggagtatctctttcagtaggatcacctaagatgaaaaaatctggagcagaaaccagagaagaacttctaaatagcttgctgcagaagtctgatgcatcaatttcaacagaatcaaactctatattacctgcaaatgtatgtaattttgaaatttgcacttgttaga----ttttattaggctgtctagagcatttatctctattccagcatccggatcaatgaaacacacacatcacttaagttttttttagactatgtggagtatttatcactattcctttatc-ctttttccacaagctgagacaaaactcatttcacatacttgcttcaaacatcgtaaaagcacttgtaaaaagctaaaaataacaagcattataacttaggtcatatgtgtgtgtcattgatatatactgtaccagtcttggggtttagttcagagtttagattcaaattggtcacagaacccattgtcacaatctgctc-------------------------
>Jupunba_brachystachya_Lima_7438@NODE_1_length_1604_cov_143.176817
aataattggaatcttttactttgaaacatcgttcgtctttgtatcagtctaacctatggacgtgtttgttgtgagtttgattattctacattttatttgcatcgtcaatactctttcttccacatgtttgtactttcttttcctttctttcaaatttttggcaaaaatttgacgtaccttgagcatgatcttcaaaagatttgagttctaggtttattttaattttgacttgcaaagaaggcatggtgcttaagagcattggttaagcattataaattgattcatcaaactaatctccagtgctttgattttttcactctctggcgcaaaataattttcaggatttaatacatgctacgcatcttggcatgtatccttcattgcacttgcttagcatagttcatccaagtgaggttacttgtattgaaatgattatattgctttataaattcgtgtaggatgaaactcgatcttcatttccacctgtggaatcaattgctcccccatcttccaaggatgaaacttcttcaatcactcctccagaagcttggggtggtgagaggttatctgaaaaatatacctaccttcgtcaatccatcaatgccccttctcgttttgggacgttggcttctggtgttcagacagctggatcaacgtcttctggattgcaggctgcctcatcatcagatgttacaacttctagcatcaattttgcaaatttacgcagcaaagatatctctactagtcaggagacttcattaagtttgcctgatcacttgtcttctaactccttttctatcaatacaaaatccattctcgggcaggtgaacctggattccccacgaatgttgtctttgacccgacgattttccacttatgcggagagaataagcactacatcgaccttcagtgatggagtatctctttcagtaggatcacctaagctgaaaaaatctggagcagaaaccagagaagaacttctaaatagcttgctgcagaagtctgatgcatcaatttcaacagaatcaaactctatattacctgcaaatgtatgtaattttgaaatttgcacttgttagattgtttttattagactgtctagagcatttatctctattcctgcatccggatcaatgaaacacacacatcacttaagtttctattagactatgtggagtatttatcactattccttcctc-ccttttccgcaagtcgaaacaaaactcctctcacatacttacttcgaacatcgtaaaagcacttgtaaaaagctaaaaataacaagcattataacttaggtcatgtgtgtgtttcattgatatatactgtagcagtcctgaggtttagttcagagtttagattcaaattggtcacagaaaccattgtgataatctgctcatagatatatatttttccttatgca
>Jupunba_cochleata_Bonadeu_673@NODE_1_length_1299_cov_158.880524
----------------------------------------------------------------------------------------------------------------------------------------------------------------------------------------------------------------------------------------------------------------------------------------------------------------------------------------------------------------------------------------------------------------------------------------------------------ttataaattcgtgtaggatgaaactcgatcttcatttccacccgtggaatcaattgctcccccatcttccaaggatgaaacttcttcaatcactcctccagaagcttggggtggtgagaggttatctgaaaaatatacctaccttcgtcaatccatcaatgcaccttctcgttttgggacgttggcttctggtgttcagacagctggatcaatgtcttctggattgcaggcttcatcatcatcagatgttacaacttctagcatcaattttgctaatttacgcagcaaagatatctctactagtcaggagacttcattaagtttgcctgatcacttgtcttctaactccttgtctatcaatacaaaatccattctcgggcaggtgaaccaggattccccacgaatgttgtctttgacccgacgattttccacttacgcggagagaataagcactacatcgaccttcagtgatggagtatctctttcagtaggatcacctaagatgaaaaaatctggagcagaaaccagagaagaacttctaaatagcttgctgcagaagtctgatgcatcaatttcaacagaatcaaactctatattacctgaaaatgtatgtaattttgaaatttgcacttgttggattgtttttattggactgtctagagcatttatctctattcctgcatccggatcaatgaaacacacacatcactcaagtttcttttagactatgtggagtatttatcactattccttcatc-ccttttccgcaagctgagacaaaactcttctcacatacttacttcaaacatcgtaaaagcacttgtaaaaagctaaaaataacaagcattataacttaggtcatatgtgtgtttcattgatataaactgtaccagtcctgaggtttagttcagagtttagattcaaattggtcacagaacccattgtgataatctgctcatagatatatatttttccttatgca
>Jupunba_floribunda_Iganci_883@NODE_1_length_1849_cov_129.301354
aataattggaatattttattttgaaacatcgttcatctttgtatcagtctaacctatggacgtgtttgttgtgagtttgattattctacattttatttgcatcgtcaatactctttcttccacatggttatactttcttttcctttctttcaaatttttggcaaaaatttgacgtaccttgaggatgatcttcaaaagatttgagttctaggtttattttaattttgacttgcaaagtaggcatggtgcttaagagcattggttaagcattataaattgattcatcaaactaatctccagtgctttgtttttttcactctctggagcaaaataattttcaggatttaataaatgctacacatcttggcatgaatccttcattgcacttgcttagcatagttcattcaagtgaggttacttgtattgaaatgattatattgcttcataaattcgtgtaggatgaaactcgatcttcatttccacccgtagaatcaattgctcccccatcttccaaggatgaaacttcttcaatcactcctccagaagcttggggtggtgagaggttatctgaaaaatatacctaccttcgtcaatccatcaatgcaccttctcgttttgggacgttggcttctggtgttcagacagctggatcaatgtcttctggattgcaggcttcctcatcatcagatgttacaacttctagcatcaattttgctaatttacgcagcaaagatatctctactagtcaggagacttcattaagtttgcctgatcacttgtcttctaactccttgtctatcaatacaaaatccattctcgggcaggtgaacctggattccccacgaatgttgtctttgacccgacgattttccacttacgcggagagaataagcactacatcgaccttcagtgatggagtatctctttcagtaggatcacctaagatgaaaaaatctggagcagaaaccagagaagaacttctcaatagcttgctgcagaagtctgatgcatcaatttcaacagaatcaaactctatattacctgcaaatgtatgtaattttgagatttgcacttgttagattgtttttattagactgtctagagcatttatctctattcctgcatccggatcaatgaaacatacacatcacttaagtttctattagactatgtggagtatttatcactattccttcctc-tcttttccgcaagccgagacaaaactcctctcacatacttacttcgaacatcgtaaaagcacttgtaaaaagctaaaaataacaagcattataacttaggtcatgtgtgtgtttcattgatatatactgtaccagtcctgaggtttagttcagagtctagattcaagttggtcacagaacccattgtgataatctgctcattgatatatatttttccttatgca
>Jupunba_laeta_Mori_25147@NODE_1_length_1093_cov_77.475394
----------------------------------------------------------------------------------------------------------------------------------------------------------------------------------------------------------------------attttaaattttgacttgcaaagaaggcatggtgcttaagagcattggttaagcattatgaattgattcatcaaactaatctccagtgctttgtttttttcactcactggagcaaaataattttcaggatttaatacatgctacacattttggcatgaatccttcattgcacttgcttagcatagttcattcaagtgaggttacttgtattgaaatgattatattgctttataaattcgtgtaggatgaaactcgatcttcatttccacccgtggaatcaattgctcccccatcttccaaggatgaaacttcttcaatcactcctccagaagcttggggtggtgagaggttatctgaaaaatatacctaccttcgtcaatccatcaatgcaccttctcgttttgggacgttggcttctggtgttcagacagctggatcaatgtcttctggattgcaggcttcctcatcatcagatgttacaacttctagcatcaattttgctaatttacgcagcaaagatatctctactagtcaggagacttcattaagtttgcctgatcacttgtcttctaactccttgtctatcaatacaaaatccattctcgggcaggtgaacctggattccccacgaatgtcgtctttgacccgacgattttccacttacgcggagagaataagcactacatcgaccttcagtgatggagtatctctttcagtaggatcacctaagatgaaaaaatctggagcagaaaccagagaagaacttctaaatagcttgctgcagaagtctgatgcatcaatttcaacagaatcaaactctatattacctgcaaatgtatgtaattttgaaatttgcacttgttagattgtttttattagactgtctagagcatttatctctattcctgcatccggatcaatgaaacacacacatcacttaagtttcttttagac--tgtggagtatttatcactatttcttcatc-ccttttccgcaagctgagacaaaactcctctcacatacttacttcaaacatcgtaaaagcacttataaaaagctaaaaataacaagcattataacataggtcatatgtgt------------------------------------------------------------------------------------------------------------------
>Jupunba_langsdorfii_Ribeiro_728@NODE_1_length_1908_cov_108.879847
aataattggaatcttttactttgaaacatcgttcgtctttgtatcagtctaacctatggacgtgtttgttgtgagtttgattattctacattttatttgcatcgtcaatactctttcttccacatgtttatactttcttttcctttctttcaaatttttggcaaaaatttgacgtaccttgaggatgatcttcaaaagatttgagttctaggtttattttaattttgacttgcaaagaaggcatggtgcttaagagcattggttaagcattataaattgattcatcaaactaatctcc---------tttttttcactctctggagcaaaataattttcaggatttaatacatgctacacatcttggcatgaatccttcattgcacttgcttagcatagttcattcaagtgaggttacttgtattgaaatgattatgttgcgttataaattcgtgtaggatgaaactcgatcttcatttccacctgtggaatcaattgctcccccatcttccaaggatgaaacttcttcaatcactcctccagaagcttggggtggtgagaggttatctgaaaaatatacctaccttcgtcaatccatcaatgcaccttctcgttttgggacgttggcttctggtgttcagacagctggatcaatgtcttctggattgcaggcttcctcatcatcagatgttacaacttctagcatcaattttgctaatttacgcagcaaagatatctctactagtcaggagacttcattaagtttgcctgatcatttgtcttctaactccttgtctatcaatacaaaatccattctcgggcaggtgaacctggattccccacgaatgttgtctttgacccgacgattttccacttacgcggagagaataagcactacatcgaccttcagtgatggagtatctctttcagtaggatcacctaagacgaaaaaatctggagcagaaagcagagaagaacttctaaatagcttgctgcagaagtctgatgcatcaatttcaacagaatcaaactctgtattacctgcaaatgtatgtaattttgaaatttgcactttttagattg-ttttattagactgtctagagcatttatctctattcctgcatccggatcaatgaaagacacacatcacttaagtttctattagattatgtggagtatttatcactattccttcatc-ctttttccgcaagctgagacaaaacttctctcacatacttacttcgaacatcgtaaaagcacttgtataaagctaaaaataacaagcattataacttaggtcatgtgtgtgtttcattgatatatactgtaccagtcctgaggtttagttcagagtttagattcaaattggtcacagaacccattgtgataatctgctcatagatatatatttttccttatgca
>Jupunba_limae_Iganci_261@NODE_1_length_1409_cov_148.622372
aataattggaatcttttactttgaaacatcgttcatctttgtatcagtctaacctatggacgtgtttgttgtgactttgattattctacattttatttgcatcgtcaatactctttcttccacatgtttatactttcttttcctttctttcaaatttttggcaaaaatttgacgtacc-tgagggtgatcttcaaaagatttgagttctaggtttattttaattttgacttgcaaagaaggcatggtgcttaagagcattggttaagcattataaattgattcatcaaactaatctccagtgctttgtttttttcactctctggagcaaaataattttcaggatttaatacatgctacacatcttggcatgaatccttcattgcacttgcttagcatagttcattcaagtgaggttacttgtattgaaatgattatattgctttataaattcgtgtaggatgaaactcgatcttcatttccacccgtggaatcaattgctcccccatcttcgagggatgaaacttcttcaatcactcctccagaagcttggggtggtgagaggttatctgaaaaatatacctaccttcgtcaatccatcaatgcaccttctcgttttgggacgttggcttctggtgttcagacagctgggtcaatgtcttctggattgcaggcttcctcatcatcagatgttacaacttctagcatcaattttgctaatttacgcagcaaagatatctctactagtcaggagacttcattaagtttgcctgatcacttgtcttctaactccttgtctatcaatacaaaatccattctcgggcaggtgaacctggattccccaagaatgttgtctttgacccgacgattttccacttacgcggagagaataagcactacatcgaccttcagtgatggagtatctctttcagtaggatcacctaagatgaaaaaatctggagcagaaaccagagaagaacttctaaatagcttgctgcagaagtctgatgcatcaatttcaacagaatcaaactctatattacctgcaaatgtatgtaattttgaaatttgcacttgttagattgtttttattagactgtctagagcatttatctctattcctgcttccggatcaatgaaacacacacatcacttaagtttcttttagactatgtggagtatttatcactattccttcatc-ccttttctgtaagctgagacaaaactcctctcacatacttgcttcaaacatcgtaaaagcacttgtaaaaagctaaaaataacaagcattataacttaggtcatatgtgtgtttcattgatatatactgtaccagtc---------------------------------------------------------------------------------------
>Jupunba_longipedunculata_Cardona_2682@NODE_1_length_1265_cov_176.865320
---------------------------------------------------------------------------------------------------------caatactctttcttccacatgtttatactttcttttcctttctttcaaatttttggcaaaaatttgacgtaccttgaggatgatcttcaaaagatttgagttctaggtttattttaattttgacttgcaaagaaggcatggtgcttaagagcattggttaagcattataaattgattcatcaaactaatctccattgctttgtttttttcactctctggagcaaaataattttcaggatttaatacatgctacacatcttggcacgaatccttcattgcacttgcttagcatagttcattcaagtgaggttacttgtattgaaatgattatattgctttataaattcgtgtaggatgaaactcgatcttcatttccacccgtggaatcaattgctcccccatcttccaaggatgaaacttcttcaatcactcctccggaagcttggggtggtgagaggttatctgaaaaatatacctaccttcgtcaatccatcaatgcaccttctcgttttgggacgttggcttctggtgttcagacagctggatcaatgtcttctggattgcaggcttcctcatcatcagatgttacaacttctagcatcaattttgctaatttacgcagcaaagatatctctactagtcaggagacttcattaagtttgcctgatcacttgtcttctaactccttgtctatcaatacaaaatccattctcgggcaggtgaacctggattccccacgaatgttgtctttgacccgacgattttccacttacgcggagagaataagcactacatcgaccttcagtgatggagtatctctgtcagtaggatcacctaagatgaaaaaatctggagcagaaaccagagaagaacttctaaatagcttgctgcagaagtctgatgcatcaatttcaacagaatcaaactctatattacctgcaaatgtatgtaattttgaaatttgcacttgttagattgtttttattagactgtctagagcatttatctctattcctgcatccggatcaatgaaacacacacatcacttaagtttcttttagactatgtggagtatttatcactattccttcttt-ctttttccgcaagctgagacaaaactcctctcacatacttgcttcaaacatcgtaaaagcacttgtaaaaagctaaaaataacaagcattataacttaggtcgtatgtgtgtttcattgatatatactgtaccagtcctggggtttagttcagagtttagattcaaattgg-----------------------------------------------------
>Jupunba_macradenia_Lourteig_3021@NODE_1_length_1197_cov_155.505357
----------------------------------------------------------------------------------------------------------------------------------------------------------tttttggcaaaaatttgacgtaccttgaggatgatcttcaaaagatttgagttctaggtttattttaattttgacttgcaaagaaggcatggtgcttaagagcattggttaagcattataaattgattcatcaaactaatctccagtgctttgtttttttcactctctggagcaaaataattttcaggatttaatacatgctgcacatcttggcatgaatccttcattgcacttgcttagcatagttcattcaagtgaggttacttgtattgaaatgattatattgctttataaattcgtgtaggatgaaactcgatcttcatttccacccgtggaatcaattgctcccccatcttccgaggatgaaacttcttcaatcactcctccagaagcttggggtggtgagaggttatctgaaaaatatacctaccttcgtcaatccatcaatgcaccatctcgttttgggacgttggcttctagtgttcagacagctggatcaatgtcttctggattgcaggcttcctcatcatcagatgttacaacttctagcatcaattttgctaatttacgcagcaaagatatctctactagtcaggagacttcattaagtttgcctgatcacttgtcttctaactccttgtctatcaatacaaaatccattctcgggcaggtgaacctggattccccacgaatgttgtctttgacccgacgattttccacttacgcggagagaataagcactacatcgaccttcagtgatggagtatctctttcagtaggatcacctaagatgaaaaaatctggagcagaaaccagagaagaacttctaaatagcttgctgcagaagtctgatgcatcaatttcaacagaatcaaactctatattacctgcaaatgtatgtaattttgaaatttgcacttgttagattgtttttattagactgtctagagcatttatctctattcctgcatccggatcaatgaaacacacacatcacttaagttctt-ttagactatgtagagtatttatcactattctttcatc-tctttttcgcaagctgagacaaaactcctctcacatatttgcttcaaatatcataaaagcacttgtaaaaagctaaaaataactagcattataacttaggtcatatgtgtgtttcattggtatctactgtaccagtcctgaggtttagttcag-----------------------------------------------------------------------
>Jupunba_microcalyx_Iganci_855@NODE_1_length_1860_cov_164.357824
aataattggaatcttttactttgaaacatcgttcatctttgtatcagtctaacctatggacgtgtttgttgtgagtttgattattctacattttatttgcatcgtcaatactctttcttccacatgtttatactttctcttcctttctttcaaatttttggcaaaaatttgacgtaacttgaggatgatcttcaaaagatttgagttctaggtttattttaattttgacttgcaaagaaggcatggtgcttaagagcattggttaagcattataaattgattcatcaaactaatctccattgctttgtttttttcactctctggagcaaaataattttaaggatttaatacatgctacacatcttggcatgaatccttcattgcacttgcttagcatagttcattcaagtgaggttacttgtattgaaatgattatattgctttataaatttgtgtaggatgaaactcgatcttcatttccacccgtggaatcaattgctcccccatcttccaaggatgaaacttcttcaatcactcctccggaagcttggggtggtgagaggttatctgaaaaatatacctaccttcgtcaatccatcaatgcaccttctcgttttgggacgttggcttctggtgttcagacagctggatcaatgtcttctggattgcaggcttcctcatcatcagatgttacaacttctagcatcaattttgctaatttacgcagcaaagatatctctactagtcaggagacttcattaagtttgcctgatcacttgtcttctaactccttgtctatcaatacaaaatccattctcgggcaggtgaacctggattccccacgaatgttgtctttgacccgacgattttccacttacgcggagagaataagcactacatcgaccttcagtgatggagtatctctttcagtaggatcacctaagatgaaaaaatctggagcagaaaccagagaagaacttctaaatagcttgctgcagaagtctgatgcatcaatttcaacagactcaaactccatattacctgcaaatgtatgtaattttgaaatttgcacttgttagattgtttttattagactgtctagagcatttatctctatacctgcatccgg---aatgaaacacacacatcacttaagtttctattagactatgtggagtatttatcactattccttcctc-ccttctccacaagctgagacaaaacccttctcacatacttacttcgaacatcgtaaaaacacttgtaaaaagctaaaaataacaagcattataacttgggtcatgtgtgtgtttcattgatatatactgtaccagtcctgaggtttagttcagagtttagattcaaattggtcacagaacccattgtgataatctgctcatagatatatatttttccttatgca
>Jupunba_oppositifolia_Liegier_16014@NODE_1_length_1193_cov_132.149642
------------------------------------------------------------------------------------------------------cgtcaatactctttcttccacatgtttatactttcttttcctttctttcaaa----tggcaaaaatttgacgtaccttgagcatgatcttcaaaagatttgagttctaggtttattttaattttgacttgcaaagaaggcatggtgcttaagagcattggttaagcatgataaattgattcatcaaactaatctccagtgctttgtttttttcactctctggagcaaaataattttcaggatttaatacatgctacacatcttggcatgaatccttcattgcacttgcttagcatagttcattcaagtgaggttacttgtattgaaatgattatattgctttaaaaattcgtgtaggatgaaattcgatcttcatttccacctgtggaatcaattgctcccccatcatccaaggatgaaacttcttcaatcactcctccagaagcttggggtggtgagaggttatctgaaaaatatacctaccttcgtcaatccatcaatgcaccttctcgttttgggacgttggcttctggtgttcagacagctggatcaatgtcttctggattgcaggcttcctcatcatcagatgttacaacttctagcatcaattttgctaatttacgcagcaaagatatctctactagtcaggagacttcattaagtttgcctgatcacttgtcttctaactccttgtctatcaatacaaaagccattctcgggcaggtgaacctggattccccacgaatgttgtctttgacccgacgattttccacttatgcagagagaataagcactacatcgaccttcagtgatggagtatctctttcagtaggatcacctaagatgaaaaaatctggagcagaaaccagagaagaacttctaagtagcttgctgcagaagtctgatgcatcaatttcaacagaatcaaactctatattacctgcaaatgtatgtaattttgaaatttgcacttgttagattgtttttattagactgtctagagcatttatctctattcctgcatcggg---aatgaaacacacacatcacttaagtttctattagactatgtggcgtatttatcactattccttcctc-tcttcttcgcaagccgagataaaactcttctcacatacttatttcgaacattgtaaaagcacttgtaaaaagctaaaaataacaagcattataacttagg----------------------------------------------------------------------------------------------------------------------------
>Jupunba_trapezifolia_Simon_1600@NODE_1_length_1425_cov_145.500000
aataattggaatcttttactttgaaacatcgttcatctttgtatcagtctaacctatggacgtgtttgttgtgagtttgattattctacattttatttgcatcgtcaatactctttcttccacatgtttatactttcttttcctttctttcaaatttttggcaaaaatttgacgtaccttgaggatgatcttcaaaagatttgagttctaggtttattttaattttgacttgcaaagaaagcatggtgcttaagagcattggttaagcattataaattgattcatcaaactaatctccagtgctttgtttttttcactctctggagcaaaataattttcttgatttaatacatgctacacatcttggcatgaatccttcattgcacttgcgtagcatagttcattcaagtgaggttacttgtattgaaatgattatattgctttataaattcgtgtaggatgaaactcgatcttcatttccacccgtggaatcaattgctcccccatcttccaaggatgaaacttcttcaatcactcctccagaagcttggggtggtgagaggttatcagaaaaatatacctaccttcgtcaatccatcaatgcaccttctcgttttgggacgttggcttctggtgttcagacagctggatcaatgtcttctggattgcaggcttcctcatcatcagatgttacaacttctagcatcaattttgctagtttacgcagcaaagatatctctactagtcaggagacttcattaagttttcctgatcacttgtcttctaactccttgtctatcaatacaaaatccattctcgggcaggtgagcctggattccccacgaatgttgtctttgacccgacgattttccacttacgcggagagaataagcactacatcaaccttcagtgatggagtatctctttcagtaggatcacctaagatgaaaaaatctggagcagaaaccagagaagaacttctaaatagcttgctgcagaagtctgatgcatcaatttcaacagaatcaaactctatattacctgcaaatgtatgtaattttgaaatttgcacttgttagattgtttttattagactgtctagagcatttatctctattcctgcatccggatcaatgaaacacacacatcacttaagtttcttttagactatgtggagtatttatcactattccttcatc-ccttttccgcaagttgagacaaaaatcatctcacatacttgcttcaaacatcgtaaaagcacttgtaaaaagctaaaaataacaagcattataacttaggtcatatgtgtgtttcattgatatatactgtaccagtcttgaggtttagttcagagtttagattcaaattggtcacagaacccattgtca-----------------------------------
>Jupunba_villosa_Borges_423@NODE_2_length_512_cov_53.124138
-----------------------------------------------tctaacctatggacgtgtttgttgtgagtttgattattctacattttatttgcatcgtcaatactctttcttccacatgtttatactttcttttcctttctttcaaatttttggcaaaaatttgacgtaccttgagcatgatcttcaaaagatttgagttctaggtttattttaattctgacttgcaaagaaggcatggtgcttaagagcattggttaagcattataaattgattcatcaaactaatctccagtgctttgattttttcactctctggcgcaaaataattttcaggatttaatacatgctacgcatcttggcatgtatccttcattgcacttgcttagcatagttcattcaagtgaggttacttgtattgaaatgattatattgctttataaattcgtgtaggatgaaactcgatcttcatttccacctgtggaatcaattgctcccccatcttccaaggatgaaacttcttcaatcactcctccagaagcttggggtggtga-------------------------------------------------------------------------------------------------------------------------------------------------------------------------------------------------------------------------------------------------------------------------------------------------------------------------------------------------------------------------------------------------------------------------------------------------------------------------------------------------------------------------------------------------------------------------------------------------------------------------------------------------------------------------------------------------------------------------------------------------------------------------------------------------------------------------------------------------------------------------------------------------
>Punjuba_killipii_Palodorios_6252@NODE_1_length_1083_cov_100.699801
-------------------------------------------------------------------------------------------------------------------------------------------------------------------------------------------------------------------------------------------agaaggcatggtgcttaagagcattggttaagcattataaattgattcatcaaactaatctccagtgctttgcttttttcactctctggagcaaaataattttcaggatttaatacatgctacacatcttggcatgaatccttcattgcacttgcttagcatagttcattcaagtgaggttacttgtattgaaatgattatattgcgttataaattcgtgtaggatgaaactcgatcttcatttccacctgtggaatcaattgctcccccatcttccaaggatgaaacttcttcaatcactcctccagaagcttggggtggtgagaggttatctgaaaaatatacctaccttcgtcaatccatcaatgcaccttctcgttttgggacgttggcttctggtgttcagacagctggatcaatgtcttctggattgcaggcttcctcatcatcagatgttacaacttctagcatcaattttgctaatttacgcagcaaagatatctcttctagtcaggagacttcattaagtttgcctgatcacttgtcttctaactccttgtctatcaatacaaaatccattctcggacaggtgaacctggattccccacgaatgttgtctttgacccgacgattttccacttacgcggagagaataagcactacatcgaccttcagtgatggagtatctctttcagtaggatcaccaaagatgaaaaaatctggagcagaaaccagagaagaacttctaaatagcttgctgcagaagtctgatgcatcaatttcaacagaatcaaactctatattacctgcaaatgtatgtaattttgaaatttgcacttgttagattgtttttattagactgtctagagcatttatctctattcctgcatccggatcaatgaaacacacacatcacctaagtttctattagactatgtggagtatttatcactattccttcgtt-ccttttccacaacccgagacaaaacttctctcacatacttacgtcaaatgtcgtaaaagcacttgtaaaaagctaaaaatagcaagcattataacttaggtcatgtgtgtatttcattg---------------------------------------------------------------------------------------------------------
>_R_Afrocalliandra_redacta_Germishuizen_5585@NODE_1_length_1288_cov_227.473163
-------------------------------------------------------------------------------------cttcattttatttgcatcttcaatactttttcttccacatgtatgttctttcttatcatttctttcaaattcttggcaaaaatttggtgtgcca-ggggattatcttcagaagatttgagttataggtttattttaattttgacttgcaaagaaagcatggtgcttaagagcattgattaagcattataaattgattcatcaaactaatctccggtgctttgttcttttcactctttagagcaaaataattttcagggtttaatatatgctacacatcttggcatgaatccttcattgcacttgcttagcatagttcattcaagtgatgttacttgtattgaaatgattatattgctatataaattcacgtaggatgaaactcgatcttcatttccacctgtggaatcaattgctcccccatcttccaatgatgaaactccttcaatcactcctccagaagcttggggtggtgagaggttatctgaaaaatatacctacctacgtcaatccatcaatgcaccctctcgttttgggacattagcttctggtgttcaaacagctggatcaatgtcttctggattgcaggcttccttatcatcagatgttacaaattctagcatcaattttgctaatttacgcagcaaagatgtctctactagtcaggaaacttcgttaagtttgcctgatcacttgacttctaactccttgtctatgaatacaaaatcccttctcggacaggttaacttggattcccctcgaatgttgtctttgactcgacgattttctacttatgcggagagaataagcactacatcgaccttcagtgatggagt---------agtaggatcacctaagatgaaaaaatctggtgcagaaaccagagaagaacttttgaatagcttgctgcagaagtctgatgcatcaatttcaacagaaccaaactctatattacccgcaaatgtatgtaattttgaagtttatgcttgttagattgtttttattagactgtgtacagcatttatctctgttccttcatcctgatcaatgaaacactctcacgacctatgtttctattggactgtgtggagtatttatctctactccttcatat-----------------------------------------------------------------------------------------taagacttaggtc--atgagtgtttcactggtatatactgtgccagttctgcggtttagttcaaaatttagattcaaattggtcgcagaaccgactgtgataatcagct-acggata------------------
>_R_Albizia_adinocephala_FHO33_88@NODE_1_length_1602_cov_162.017705
aataattggaatcttttacttggaaacatcgttcgtctttgtatcattctaacctatggacgtgtttgttgtgagtttgattattctgcattttatttgcatcgtcagtactctttcttccacatgtttatgcttttttttcctttctttcaaacttttggcaaaaatttgacgtaccttgaggatgatcttcaaaagatttgagttctaggtttattttagttttgacttggaaagaaggcatgatgctttagagcattggttaagcattataaattgattcatcaaactaatctccagtgctttgtttttttca--ccctggagcaaaataattttcaggatttaatacatgctacacatcttggcacgaatccttcattgcacttgcttagcatagttcattcaagtgaggttacttgtattgaaatgattatattgctttataaattcgtgtaggatgaatctcgatcttcatttccacctgtggaatcaattgctccaccatcttccaaggatgaaacttcttcaatcactcctcctgaagcttggggtggtgagaggttatctgaaaaatatacctaccttcgtcaatccatcaatgcaccttctcgttttgggacgttggcttctggtgttcagacagttggatcaatgtcttctggattgcaggcttcctcatcatccgatgttacaacttctagcatcaattttgctaatttacacagcaaagatatctctactagtcaggaggcttcattaagtttgcctgatcacttgtcttctaactccttgtctatcaatacaaaatccattctcggacaggtgaacctggattccccacgaatgttgtctttgacccgacgattttccacttacgcagagagaataagcactacatcaaccttcagtgatggagtatctctttcagtaggatcacctaagatgaaaaaatctggagcagaaaccagagaagaacttctaaatagtttgctgcagaaatctgatgcatcaatttcaacagaatcaaactctatattacctgcaaatgtatgtaattttgaaatttgcacttgttagattgtttttattagactgtctagagcatttatctctattcctgcatcctgatcaatgaaaaacacacatgacccaagtttctattagaccatgtggagtatttatcactattccttcatctctttttccgcaagtcgagataaaacccctctcacgtatttatctcgaacgttgtaaaagcactagtaaaaagctaaaaataacaagcattataacttaggttgtgtgtgtgtttcattgatatatactgtaccagtcctgaggcctagttcagaatttagattcgaattagtcacagaacccattgtgataatctgcccatagataaatatttttccttatgca
>_R_Albizia_burkartiana_StivalSantos_678@NODE_1_length_1083_cov_13.098249
----------------------------------------------------------------------------------------------------------------------------------------------------------------------------------------------------agattcgagttctaggtttattttaattttgacttgcaaagaaggcatggtgcttaagagcattggttaagcattattaattgattcatcaaacgaatctccagtgctttgtttttttca--ccctggagcaaaataattttcaggatttaatacatgctacacatcttggcatgaatccttcattgcacttgcttagcatagttcattcaagtgaggttacttgtattggaatgattatattgctttataaattcgtgtaggatgaatctcgatcttcatttccacctgtggaatcaattgctcccccatcttccaaggatgaaacttcttcaatcactcctccagaagcttggggtggtgagaggttatctgaaaaatatacctaccttcgtcaatccatcaatgcaccttctcgttttgggacgttggcttctggtgttcagacagctggatcaatgtcttctggattgcaggcttcctcatcatccgatgttacaacttctagcgtcaattttgctaatttacacagcaaagatatctctactagtcaggagacttcattaagtttgcctgatcacttgtcttctaactccttgtctatcaatacaaaatccattctcggacaggtgaacctggattccccacgaatgttgtctttgacccgacgattttccacttacgcggagagaataagcactacatcgaccttcaatgatggagtatctctttcagtaggatcacctaagatgaaaaaatctggagcagaaaccagagaagaacttctaaatagcttactgcagaaatctgatgcatcaatttcaacagaatcaaactctatattacctgcaaatgtatgtgattttgaaatttgcacttgttagattgtttttattagactgtctagagcatttatctctattcctgcatcctgatcaatgaaacacacacatgacctaagtttctattagaccatgtggagtatttatcactattccttcatctctttttccgcaagtcgagat------------------------------------------------------------------------------------------------------------------------------------------------------------------------------------------------------------
>_R_Albizia_glabripetala_Lewis_1652@NODE_1_length_1094_cov_75.867257
--------------------------------------------------------------------------------------------------------------------------------------------------------------------------------------------------------------------------------------------------------------------ggttaagcattataaattgattaatcaaactaatctccagtgctttgtttttttca--ccctggagcaaaataattttcaggatttaatacatgctacacatcttggcatgaatccttcattgcacttgcttagcatagttcattcaagtgaggttacttgcagtgaaatgattatattgctttataaattcgtgtaggatgaatctcgatcttcatttccacctgtggaatcaattgctcccccatcttccaaggatgaaacttcttcaatcactcctccagaagcttggggtggtgagaggttatctgaaaaacatacctaccttcgtcaatccatcaatgcaccttctcgttttgggacgttggcttctggtgttcagacaactggatcaatgtcttctggattgcaggcttcctcatcatccgatgttacaacttctagcatcaattttgctaatttacgcagcaaagatatctctactagtcaggagacttcattaagcttgcctgatcacttgtcttctaactccttgtctatcaatacaaaatccattctcggacaggtgaacctggattccccacgaatgttgtctttgacccgacggttttcaacttacgcggagagaataagcactacatcgaccttcagtgatggagtatctctttcagtaggatcacctaagatgaaaaaatctggagcagaaaccagagaagaacttctaaatagcttgctgcagaaatctgatgcatcaatttcaacagaatcaaactctatattagctgcaaatgtatgtaattttgaaatttgcacttgttcgattgtttttattagactgtctagagcatttatctctattcctgcatcctgatcactgaaacacacacatgacctaattttctattagaccatgtggagtatttatcactattccttcatctcttttttcttaagtcgagataaaacccctctcatatatttacctcgaacgttataaaagcactagcaaaaagctaaaaataacaagcattata-----------------------------------------------------------------------------------------------------------------------------------
>_R_Albizia_tomentella_Leach_Dunlop_3801@NODE_1_length_1527_cov_204.731724
aatacttggaatcttttactttgaagcatcgtgcgtctttgtatccttctaacctatggacgtgtttgttgtgagtttgattattctacattttatttgcatcgtcaatactctttcttccacatgtttatactttcttttcctttctttcaaatttttggcaaaattttgatgtaccttgaggattatcttcaaaagatttgagttctaggtttattttaattttgatttgcaaagaagacatggtgcttaagagcattggttaagcattataagttgattcatcgaactaatctccggtgctttgtttttttcactctttggatcaaaataattttcaggatttaatacatgctacacatcttggcatgaatccttgattgcgcttgcttagcatacttcattcaagtgaggttacttgtattgaaatgattatattgctttataaattcgtgtaggatgaaactcgatcttcatttccacctgtggaatcaattgctcccccatcttccaaggatgaaacttcttcaatcactcctccagaagcttggggtggtgagaggttatctgaaaaatatacctaccttcgtcaatccatcaatgcaccttctcgttttgggacgttggcttctggtgttcagacagctggatcaatgtcttctggattgctggcttcctcctcatcagatgttacaagttctagcgtcaattttgctaatttacgcagcaaagatatctctactagtcaggatacttcatcaagtttgcctgattacttgtcttctaactccttgtctatcaatacaaaatccattctcggacaggtgaacctggattccccaagaatgctgtctttgactcgacgattttccacttatgcggagagaataagcactacttcgaccttcagtgatggagtatctctttcagtaggatcacctaagatgaaaaaatctggagcagaaaccagagaagaacttctaaatagcttgctgcagaagtctgatgcgtcaatttcaacagaatcgaactctatattacctgcaaatgtatgtaattttgaaatttgcacttgttagattgtttttattagactgtctagagcatttatctctattcctgcatcctgatcaatgaaacacaca----acctaagtttctattagactatgtggactatttatcactattccttcgtctccttctccgcaaactgagacaaaactcttctcatatacttacctggaatgctgtaaaagcacttgtaaaaagctaaaaataacaagcattataacttaggtcatgtgtgtgtttcattgatgtatattggaccagtcctgaggtttagttcagaatttagattcaaattagttacagaacccatagtgataatctggtcatagatata----------tatgca
>_R_Albizia_tomentosa_Hughes_648@NODE_1_length_1212_cov_135.143612
------------------------------------------------------------------------------------------------------------------------------------------------------------------------------------gaggatgatcttcaaaagatttgagttctaggtttattttaattttgacttggaaagaaggcatgatgctttagagcattggttaagcattataaattgattcatcaaactaatctccagtgctttgtttttttca--ccctggagcaaaataattttcaggatttaacacatgctacacatcttggcacgaatccttcattgcacttgcttagcatagttcattcaagtgaggttacttgtattgaaatgattatattgctttataaattcgtgtaggatgaatctcgatcttcatttccacctgtggaatcaattgctccaccatcttccaaggatgaaacttcttcaatcactcctcctgaagcttggggtggtgagaggttatctgaaaaatatacctaccttcgtcaatccatcaatgcaccttctcgttttgggacgttggcttctggtgttcagacagttggatcaatgtcttctggattgcaggcttcctcatcatccgatgttacaacttctagcatcaattttgctaatttacgcagcaaagatatctctactagtcaggaggcttcattaagtttgcctgatcacttgtcttctaactccttgtctatcaatacaaaatccattctcggacaggtgaacctggattccccacgaatgttgtctttgacccgacgattttccacttacgcagagagaataagcacttcatcaaccttcagtgatggagtatctctttcagtaggatcacctaagatgaaaaaatctggagcagaaaccagagaagaacttctaaatagcttgctgcagaaatctgatgcatcaatttcaacagaatcaaactctatattacctgcaaatgtatgtaattttgaaatttgcacttgttagattgtttttattagactgtctagagcatttatctctattcctgcatcctgatcaatgaaaaacacac--gacccaagtttctattagaccatgtggagcatttatcactattccttcacctctttttccgtaagtcgagataaaacccctctcacgtatttatctcgaacgttgtaaaagcactagtaaaaagctaaaaataacaagcattataacttaggtcgtgtgtgtgtttcattgatatatactgtaccag-----------------------------------------------------------------------------------------
>_R_Albizia_xerophytica_Hughes_1435@NODE_1_length_1615_cov_89.982445
aataattggaatcttttactttgaaacatagttcgtcttagtatcattctaacctatggacgtgtttgttgtgagtttgattattctacattttatttgcatcgtcagtactctttcttccacatgtttatgcttttttttcctttctttcaaacttttggcaaaaatttgacgtaccttgaggatgatcttcaaaagatttgagttctaggtttattttaattttgacttggaaagaaggcatgatgctttagagcattggttaagcattataaattgattcatcaaactaatctccagtgctttgtttttttca--ccctggagcaaaataattttcaggatttaatacatgctacacatcttggcacgaatccttcattgcacttgcttagcatagttcattcaagtgaggttacttgtattgaaatgattatattgctttataaattcgtgtaggatgaatctcgatcttcatttccacctgtggaatcaattgctccaccatcttccaaggatgaaacttcttcaatcactcctcctgaagcttggggtggtgagaggttatctgaaaaatatacctaccttcgtcaatccatcaatgcaccttctcgttttgggacgttggcttctggtgttcagacagttggatcaatgtcttctggattgcaggcttcctcatcatccggtgttacaacttctagcatcaattttgctaatttacgcagcaaagatatctctactagtcaggaggcttcattaagtttgcctgatcacttgtcttctaactccttgtctatcaatacaaaatccattctcggacaggtgaacctggattccccacgaatgttgtctttgacccgacgattttccacttacgcagagagaataagcactacatcaaccttcagtgatggagtatctctttcagtaggatcacctaagatgaaaaaatctggagcagaaaccagagaagaacttctaaatagcttgctgcagaaatctgatgcatcaatttcaacagaatcaaactctatattacctgcaaatgtatgtaattttgaaatttgcacttgttagattgtttttattagactgtctagagcatttatctctattcctgcatcctgatcaatgaaaaacacacatgacccaagtttctattggaccatctggagtatttatcactattccttcatctctttttccgcaagtcgagataaaacccctctcatgtatttatctcgaacgttgtaaaggcactagtaaaaagctaaaaataacaagcattataacttaggtcgggtgtgtgtttcattgatatatactgtaccagtcctgaggcctagttcagaatttagattcgaattagtcacagaacccattgtgataatctgcccatagataaatatttttccttatgca
>_R_Balizia_pedicellaris_Queiroz_15529@NODE_1_length_916_cov_295.250871
---------------------------------------------------------------------------------------------------------------------------------------------------------------------------------------------------------------------------------------------------------------------------------------------------------------------------------------------------------------------------------------------------------------------------------------------------------------------------------------------------------------------------------------------------------------------------------------------------------------aatccatcaatgcaccttctcgttttgggacgttggcttctggtgttcagacagctggatcaatgtcttctggattgcaggcttcctcatcatcagatgttacaacttctagcatcaattttgctaatttacgcagcaaagacatctctactagtcaggagacttcattaagtttgcctgatcacttgtcttctaactccttgtctatcaatacaaaatccattctcgggcaggtgaacctggattctccacgaatgttgtctttgacccgacgattttccacttatgcggagagaataagcactacatcgaccttcagtgatggagtatctctttcagtaggatcacctaagatgaaaaaatctggagcagaaaccagagaagaacttctaaatagcttgctgcagaagtctgatgcatcaatttcaacagaatcaaactctatattacctgcaaatgtatgtaattttgaaatttacacttgttagattgtttttattagattgtctagagcatttatctctattcctgcatccgg---aatgaaacacacacatcacttaagtttctattagactatgtggagtatttatcactattccttcctc-ctttctccacaagccgaaacaaaactcctctcacatacttacttcgaacatcgtaaaagcacttgtaaaaagttaaaaataacaagcattataacttaggtcacgtgtgtgtttcattgatatatactgtaccagtcctgaggtttagttcagagtttagattcaaattggtcacagaacccattgtgataatctgctcatagatatatatttttccttatgcg
>_R_Cathormion_obliquifoliolatum_Wieringa_6519@NODE_1_length_1322_cov_247.541436
ttgaacgtgctttgtgaacactaacccaatcaggcacttagtatcattctaacctatggacgtggttgttgtgagtttgattattctacattttatttgcatcgtcaatactctttcttccacatgtttatactttcttttcctttctttcaaatttttggcaaaaatttgacgtaccttgagcatgatcttcaaaagatttgagttctaggtttattttaattttgacttgcaaagaaggcatggtgc-taggagcattggttaagcattataaattgattcatcaaactaatctccagtgctttgtttttttcactcactggagcaaaataattttcaggatttaatacatgctacacatcttggcatgaatccttcattgcacttgcttagcatagttcattcaagtgaggttacttgtattgaaatgattgtattgctttaaaaattcgtgtaggatgaaactcaatcttcatttccacctgtggaatcaattgctcccccatcttccaaggatgaaacttcttcaatcactcctccagaagcttggggtggtgagaggttatctgaaaaatatacctaccttcgtcaatccatcaatgcaccttctcgttttgggacgttggcttctggtgttcagacagctggatcaatgtcttctggattgcaggcttcctcatcatcagatgttacaacttctagcatcaattttgctaatttacgcagcaaagatatctctactagtcaggagacttcattaagtttgcctgatcacttgtcttctaactccttgtctatcaatacaaaatcccttctcgggcaggtgaacctggattctccacgaatgttgtctttgacccgacgattttccacttacgcggagagaataagcactacatcgaccttcagtgatggagtatctctttcagtaggatcacctaagatgaaaaaatctggagcagaaaccagagaagaacttctaaatagcttgctgcagaagtctgatgcatcaatttcaacagaatcaaactctatattacctgcaaatgtatgtaattttgaaatttgcacttgttagattgtttttattagactgtctagagcatatatctctattcctgcatccgg---aatgaaacacacacatcacttaagtttctattagactatgtggagtatttatcactattccttcctc-tcttctccataaattgagacaaaactcctctcacatacttacttcaaacattgtaaaaacacttgtaaaaagttaaaaataacaagcattataacttaggtcacgtgtgtgtttcattgatatac---------------------------------------------------------------------------------------------------
>_R_Cathormion_rhombifolium_Deighton_3618@NODE_1_length_1284_cov_109.089478
----------------------------------------------gtctaacctatggacgtgtttgttgtgagtttgattatcctacattttatttgcatcgtcaatactctttcttccacatgtttatactttcttttcctttctttcaaatttttggcaaaaatttgacgtaccttgagcatgatcttcaaaagatttgagttctaggtttattttaattttgacttgcaaagaaggcatggtgc-taggagcattggttaagcattataaattgattcatcaaactaatctccagtgctttgtttttttcactctctggagcaaaataattttcaggatttaatacatgctacacatcttggcatgaatccttcattgcacttgcttagcatagttcattcaagtgaggttacttgtattgaaatgattgtattgctttaaaaattcgtgtaggatgaaactcgatcttcatttccacctgtggaatcaattgctcccccatcttccaaggatgaaacttcttcaatcactcctccagaagcttggggtggtgagaggttatctgaaaaatatacctaccttcgtcaatccatcaatgcaccttctcgttttgggacgttggcttctggtgttcagacagctggatcaatgtcttctggattgcaggcttcctcatcatcagatgttacaacttctagcatcaattttgctaatttacgcagcaaagatatctctactagtcaggagacttcattaagtttgcctgatcacttgtcttctaactccttgtctatcaatacaaaatcccttctcgggcaggtgaacctggattctccacgaatgttgtctttgacccgacgattttccacttacgcggagagaataagcactacatcgaccttcagtgatggagtatctctttcagtaggatcacctaagatgaaaaaatctggagcagaaaccagagaagaacttctaaatagcttgctgcagaagtctgatgcatcaatttcaacagaatcaaactctatattacctgcaaatgtatgtaattttgaaatttgcacttgttagattgtttttattagactgtctagagcatttatctctattcctgcatccgg---aatgaaacacacacatcacttaagtttctattagactatgtggagtatttatcactattccttcctc-ccttctccataagctgagacaaaactcctctcacatacttacttcaaacatcgtaaaaacacttgtaaaaagttaaaaataacaagcattataacttaggtcacgtgtgtgtttcattg--atatactgtatcag-----------------------------------------------------------------------------------------
>_R_Enterolobium_cyclocarpum_MWC9020@NODE_1_length_1560_cov_280.975051
----------atcttttactttgaagcatcgttcatctttgtatctttctaacctatggacgtgtttgttgttagtttgattattctacattttatttgcatcgtcaatactctttcttccacatgtttatactttcttttcctttctttcaaatttttggcaaaaatttgacgtaccttgaggatgatcttcaaaagatttgagttctaggtttattttaattttgacttgcaaagaaggcatggtgcttaagaacattggttaagcattataaattcattcatcaaactaatctccagtgctttgtttttttcactctctggagcaaaataattttcaggatttaatacatgataaacatcttggcatg---------ttgcacttgcttagcatagttcattcaagtgaggttacttgtattgaaatgattatattgctttataaattcatgtaggatgaaactcgatcttcatttccacctgtggaatcaattgctcccgcatcttccaaggatgaaacttcttcaatcactcctccagaagcttggggtggtgagaggttatctgaaaaatatacctaccttcgtcaatccatcaatgcaccttctcgttttgggacgttggcttctggtgttcagacagctggatcaatatattctggattgcaggcttcctcatcatcagatgttacaacttctagcatcaattttgctaatttacgcagcaaagatatctctactagtcaggagacttcattaagtttgcctgatcacttgtcttctaactccttgtctatcaatacaaaagccattctcggacaggtgaacctggattccccacgaatgttgtctttgacccgacgattttccacttatgcggagaggataagcactacatcgaccttcagtgatggagtatctctttcagtaggatcacctaagatgaagaaatctggaggagaaaccagagaagaacttctaaatagcttgctgcagaagtctgatgcatcaatttcaacagaatcaaactccatattacctgcaaatgtatgtaattttgaaatttgcactcgttagattgtttttattagactgtctagagcatttatctctattcctgcatctcggtcaatggaactcacgcatgacctaagtttctattagactatgtggagtatttatcactatttcttcatctccttttccacaagttgagacaaaactcttatcacatatttactttaaacgctataaaagcacttgtaaaaaactaaaaataacaagtattataacttgggtcatgtgtgtggttcattgatgtatactgtaccagtcctgaggtttagttcagaatttagatttaaattggtcacagaacccattgtgataatctgctcatagatatatatttttccttatgca
>_R_Jupunba_asplenifolia_Ekman_6383@NODE_1_length_942_cov_59.180347
---------------------------------------------------------------------------------------------------------------------------------------------------------------------------------------------------------------------------------------------------------------gcattggttaagcatgataaattgattcatcaaactaatctccagtgctttgtttttttcactctctggagcaaaataattttcaggatttaatacatgctacacatcttggcatgaatccttcattgcacttgcttagcatagttcattcaagtgaggttacttgtattgaaatgattatattgctttaaaaattcgtgtaggatgaaactcgatcttcatttccacctgtggaatcaattgctcccccatcttccaaggatgaaacttcttcaatcactcctccagaagcttggggtggtgagaggttatctgaaaaatatacctaccttcgtcaatccatcaatgcaccttctcgttttgggacgttggcttctggtgttcagacagctggatcaatgtcttctggattgcaggcttcctcatcatcagatgttacaacttctagcatcaattttgctaatttacgcagcaaagatatctctactagtcaggagacttcattaagtttgcctgatcacttgtcttctaactccttgtctatcaatacaaaatccattctcgggcaggtgaacctggattccccacgaatgttgtctttgacccgacgattttccacttacgcggagagaataagcactacatcgaccttcagtgatggagtatctctttcagtaggatcacctaagatgaaaaaatctggagcagaaaccagagaagaacttctaaatagcttgctgcagaagtctgatgcatcaatttcaacagaatcaaactctatattacctgcaaatgtatgtaattttgaaatttgcacttgttagattgtttttattagactgtctagagcatttatctctattcctgcatcggg---aatgaaacacacacatcacttaagtttctattagactatgtggagtatttatcactattccttcc-----------------------------------------------------------------------------------------------------------------------------------------------------------------------------------------------------------------------------------
>_R_Jupunba_commutata_Maguire_46145@NODE_1_length_1449_cov_154.312682
aataattggaatcttttactttgaaacatcgttcatctttgtatcagtctaacctatggacgtgtttgttgtgagtttgattattctacattttatttgcatcgtcaatactctttcttccacatgtttatactttcttttcctttctttcaaatttttggcaaaaatttgacgtaccttgaggatgattttcaaaagatttgagttctaggtttattttaattttgacttgcaaagaaggcatggtgcttaagagcattggttaagcattataaattgattcatcaaactaatctccagtgctttgtttttttcactctctggagcaaaataattttcaggatttaatacatgctacacatcttggcatgaatccttcattgcacttgcttagcatagttcattcaagtgaggttacttgtattgaaatgattatattgctttataaattcgtgtaggatgaaactcgatcttcatttccacccgtggaatcaattgctcccccatcttccaaggatgaaacttcttcaatcactcctccagaagcttggggtggtgagaggttatctgaaaaatatacccaccttcgtcaatccatcaatgcaccttctcgttttgggacgttggcttctggtgttcagacagctggatcaatgtcttctggattgcaggcttcctcatcatcagatgttacaacttctagcatcaattttgctaatttacgcagcaaagatatctctactagtcaggagacttcattaagtttgcctgatcacttgtcttctaactccttgtctatcaatacaaaatccattctcgggcaggtgaacctggattccccacgaatgttgtctttgacccgacgattttccacttacgcggagagaataagcactacatcaaccttcagtgatggagtatctctttcagtaggatcacctaagatgaaaaaatctggagcagaaaccagagaagaacttctaaatagcttgctgcagaagtctgatgcatcaatttcaacagaatcaaactctatattacctgcaaatgtatgtaattttgaaatttgcacttgttagattgtttttattagactgtctagagcatttatctctattcctgcatccggatcaatgaaacacacacatcacttaattttcttttagactaggtggagtatttatcactattcttccatc-ccttttccgcaagctgagacaaaacttatctcacatacttactttaaacatcgtaaaagcacttgtaaaaagctaaaaataacaagcattataacttaggtcatatgtgtgtttcattgatatatactgtaccagtcttgaggtttagttcagagtttagattcaaattggtcactgaacccattgtcataatctgctcatagatatatatttttcctta----
>_R_Jupunba_filamentosa_Lima_7487@NODE_1_length_706_cov_151.655008
-----------------------------------------------tctaacctatggacgtgtttgttgtgagtttgattattctacattttatttgcatcgtcaatactctttcttccacacgtttatactttcttttcctttctttcaaatttttggcaaaaatttgacgtaccttgaggatgatcttcaaaagatttgagttccagatttattttaattttgacttgcaaagaaggcatggtgcttaagagcattggttaagcgttataaattgattcatcagagtaatctccagtgctttgtttttttcactctctggagcaaaataattgat---------------------------gcatgaatccttcattgcacttgcttagcatagttcattcaagtgaggttacttgtattgaaatgattatattgctttataaattcttgtaggatgaaactcgatcttcatttccgcctgtggaatcaattgctcccccatcttccaaggatgaaacttcttcaatcactcctccagaagcttggggtggtgagaggttatctgaaaaatatacctaccttcgtcaatccatcaatgcaccttctcgttttgggacgttggcttctggtgttcagacagctggatcaatgtcttctggattgcaggcttcctcatcatcagatgttacaacttctagcatcaattttgctaatttacgcagcaaagatatctctactagtcaggagacttcattaagtttgcctgatcacttgt--------------------------------------------------------------------------------------------------------------------------------------------------------------------------------------------------------------------------------------------------------------------------------------------------------------------------------------------------------------------------------------------------------------------------------------------------------------------------------------------------------------------------------------------------------------------------------------------------------------------------------------------------------------------
>_R_Jupunba_idiopoda_Quesada_1718@NODE_1_length_1134_cov_115.820246
-------------------------------------------------------------------------------------------------------------------------------------------------------------------------------------------------------------ttctaggtttattttaattttgacttgcaaagaaggcatggtgcttaagagcattggttaagcattataaattgattcatcaaactaatctccagtgctttgtttttttcactctctggagcaaaataattttcaggatttaatacatgctacacatcttggcatgaatcctttattgcacttgcttagcatagttcattcaagtgaggttacttgtcttgaaatgattatattgctttacaaattcgtgtaggatgaaactcgatcttcatttccacctgtggaatcaattgctcccccatcttccaaggatgaaacttcttcaatcactcctccagaagcttggggtggtgagaggttatctgaaaaatatacctaccttcgtcaatccatcaatgcaccttctcgttttgggacgttggcttctggtgttcagacagctggatcaatgtcttctggattgcaggcttcctcatcatcagatgttacaacttctagcatcaattttgctaatttacgcagcaaagatatctctactagtcaggagacttcattaagtttgcctgatcacttgtcttctgactccttgtctatcaatacaaaatccattctcgggcaggtgaacctggattccccacgaatgttgtctttgacccgacgattttccacttacgcggagagaataagcactacatcgaccttcagtgatggagtatctctttcagtaggatcacctaagatgaaaaaatctggagcagaaaccagagaagaacttctaaatagcttgctgcagaagtctgatgcatcaatttcaacagaatcaaactctatattacctgcaaatgtatgtaattttgaaatttgcacttgttagattgtttttattagactgtctagagcatttatctctattcctgcatccgg---aatgaaacacacacatcacttaagtttctattagactatgtggagtatttatcactattccttcctc-tcttgtccgcaagccgagacaaaactcctctcacatacttacttcgaacatcgtaaaagtacttgtaaaaagctaaaaataacaagcattataacttaggtcatgtgtgtgtttcattgatatatactgtaccagtcctga-----------------------------------------------------------------------------------
>_R_Jupunba_limae_Iganci_261@NODE_2_length_566_cov_4.433538
------------------------------------------------------------------------------------------------------------------------------------------------------------------------------------------------------------------------------------------------------------------------------------------------------------------------------------------------------------------------------------------------------------------------------------------------------------------------------------------------------------------------------------------------------------------------------------------------------------------------------------------------------------------------------------------------------------------------------------------------------------------------------------------------------------------------------------------------------------------------------------------------------------------------------------------------------------------------------------------------------------------------------------------------------------------------------------------------------------------------------------------------------------------------------------------------------------------------------------------------------------------------------------------------------------acttgtaaaaagctaaaaataacaagcattataacttaggtcatatgtgtgtttcattgatatatactgtaccagtcctgaggtttagttcagagtttagattcaaattggtcacagaacccattgtgataatctgctcatagatatatatttttccttatgca
>_R_Jupunba_nipensis_Mayo_19662@NODE_1_length_922_cov_49.293491
------------------------------------------------------------------------------------------------------------------------------------------------------------------------------------------------------------------------------------------------gcatggtgcttaagagcattggttaagcatgataaattgattcatcaaactaatctccagtgctttgtttttttcactctctggagcaaaataattttcaggatttaatacatgctacacatcttggcatgaatccttcattgcacttgcttagcatagttcattcaagtgaggttacttgtattgaaatgattatattgctttaaaaattcgtgtaggatgaaattcgatcttcatttccacctgtggaatcaattgctcccccatcatccaaggatgaaacttcttcaatcactcctccagaagcttggggtggtgagaggttatctgaaaaatatacctaccttcgtcaatccatcaatgcaccttctcgttttgggacgttggcttctggtgttcagacagctggatcaatgtcttctggattgcaggcttcctcatcatcagatgttacaacttctagcatcaattttgctaatttacgcagcaaagatatctctactagtcaggagacttcattaagtttgcctgatcacttgtcttctaactccttgtctatcaatacaaaagccattctcgggcaggtgaacctggattccccacgaatgttgtctttgacccgacgattttccacttatgcagagagaataagcactacatcgaccttcagtgatggagtatctctttcagtaggatcacctaagatgaaaaaatctggcgcagaaaccagagaagaacttctaagtagcttgctgcagaagtctgatgcatcaatttcaacagaatcaaactctatattacctgcaaatgtatgtaattttgaaatttgcacttgttagattgtttttattagactgtctagagcatttatctctattcctgcatcggg---aatgaaacacacacatcacttaagtttcta----------------------------------------------------------------------------------------------------------------------------------------------------------------------------------------------------------------------------------------------------------------------
>_R_Jupunba_oxyphyllidia_Yonker_6157@NODE_1_length_1297_cov_150.927049
------------------------------------------------------------------------------------------ttttatttgcatcgtcaatactctttcttccacatgtttatactttcttttcctttctttcaaa----tggcaaaaatttgacgtaccttgagcatgttcttcaaaagatttgagttctaggtttattttaattttgacttgcaaagaaggcatggtgcttaagagcattggttaagcattataaattgattcatcaaactaatctccagtgctttgtttttttcactctctggagcaaaataattttcaggatttaatacatgctacacatcttggcatgaatcctttattgcacttgcttagcatagttcattcaagtgaggttacttgtattgaaatgattatattgctttaaaaattcgtgtaggatgaaactcgatcttcatttccacctgtggaatcaattgctcccccatcttccaaggatgaaacttcttcaattactcctccagaagcttggggtggtgagaggttatctgaaaaatatacctaccttcgtcaatccatcaatgcaccttctcgttttgggacgttggcttctggtgttcagacagctggatcaatgtcttctggattgcaggcttcctcatcatcagatgttacaacttctagcatcaattttgctaatttacgcagcaaagatatctctactagtcaggagacttcattaagtttgcctgatcacttgtcttctaactccttgtctatcaatacaaaatccattctcgggcaggtgaacctggattccccacgaatgttgtctttgacccgacgattttccacttacgcggagagaataagcactacatcgaccttcagtgatggagtatctctttcagtaggatcacctaagatgaaaaaatctggagcagaaaccagagaagaacttctaaatagcttgctgcagaagtctgatgcatcaatttcaacagaatcaaactctatattacctgcaaatgtatgtaattttgaaatttgcacttgttagattgtttttattagactgtctagagcatttatctctattcctgcatccgg---aatgaaacacacacatcacttgagtttctattagactatgtggagtatttatcactattctttcctc-tcttctccgcaagccaagacaaaactcctctcacatacttacttcgaacatcgtaaaagcacttgtaaaaagctaaaaataacaagcattataacttgggtcatgtgtgtgtttcattgatatatactgtaccagtcctgaggtttagttcagaatttagattcaaattggtcacagaacccatggtgataat-------------------------------
>_R_Jupunba_villosa_Borges_423@NODE_1_length_572_cov_366.117172
--------------------------------------------------------------------------------------------------------------------------------------------------------------------------------------------------------------------------------------------------------------------------------------------------------------------------------------------------------------------------------------------------------------------------------------------------------------------------------------------------cctgtggaatcaattgctcccccatcttccaaggatgaaacttcttcaatcactcctccagaagcttggggtggtgagaggttatctgaaaaatatacctaccttcgtcaatccatcaatgcaccttctcgttttgggacgttggcttctggtgttcagacagctggatcaatgtcttctggattgcaggcttcctcatcatcagatgttacaacttctagcatcaattttgctaatttacgcagcaaagatatctctactagtcaggagacttcattaagtttgcctgatcacttgtcttctaactccttgtctatcaatacaaaatccattctcgggcaggtgaacctggattccccacgaatgttgtctttgacccgacgattttccacttacgcggagagaataagcactacatcgaccttcagtgatggagtatctctttcagtaggatcacctaagatgaaaaaatctggagcagaaaccagagaagaacttctaaatagcttgctgcagaagtctgatgcatcaatttcaacagaatcaaactctatattacctgcaaatgtatg----------------------------------------------------------------------------------------------------------------------------------------------------------------------------------------------------------------------------------------------------------------------------------------------------------------------------------------------------------------------------------
>_R_Jupunba_villosa_Borges_423@NODE_3_length_512_cov_52.114943
-----------------------------------------------tctaacctatggacgtgtttgttgtgagtttgattattctacattttatttgcatcgtcaatactctttcttccacacgtttatactttcttttcctttctttcaaatttttggcaaaaatttgacgtaccttgaggatgatcttcaaaagatttgagttctagatttattttaattttgacttgcaaagaaggcatggtgcttaagagcattggttaagcgttataaattgattcatcagagtaatctccagtgctttgtttttttcactctctggagcaaaataattttcaggatttattacatgctacacatcttggcatgaatccttcattgcacttgcttagcatagttcattcaagtgaggttacttgtattgaaatgattgtattgctttataaattcttgtaggatgaaactcgatcttcatttccgcctgtggaatcaattgctcccccatcttccaaggatgaaacttcttcaatcactcctccagaagcttggggtggtga-------------------------------------------------------------------------------------------------------------------------------------------------------------------------------------------------------------------------------------------------------------------------------------------------------------------------------------------------------------------------------------------------------------------------------------------------------------------------------------------------------------------------------------------------------------------------------------------------------------------------------------------------------------------------------------------------------------------------------------------------------------------------------------------------------------------------------------------------------------------------------------------------
>_R_Punjuba_callejasii_Daly_5935@NODE_1_length_953_cov_30.538813
----------------------------------------------------------------------------------------------------------------------------------------------------------------------------------------------------------------------------------------------------ggtgcttaagagcattggttaagcattataaattgattcatcaaactaatttccagtgctttgtttttttcactctctggagcaaaataattttcaggatttaatacatgctacacatcttggcatgaatccttcattgcacttgcttagcatagttcattcaagtgaggttacttgtattgaaatgattatgttgctttataaattcgtgtaggatgaaactcgatcttcatttccacctgtggaatcaattgctccctcatcttccaaggatgaaacttcttcaatcactcctccagaagcttggggtggtgagaggttatctgaaaaatatacctaccttcgtcaatccatcaatgcaccttctcgttttgggacgttggcttctggtgttcagacagctggatcaatgtcttctggattgcaggcttcctcatcatcagatgttacaacttctagcttcaattttgctaatttacgtagcaaagatatctctactagtcaggagacttcattaagtttgcctgatcacttgtcttctaactccttgtctatcaatacaaaatccattctcggacaggtgaacctggattccccacgaatgttgtctttgacccgacgattttccacttatgcggagagaataagcactacatcaaccttcagtgatggagtatctctttcagtaggatcgcctaagatgaaaaaatctggagcagaaaccagagaagaacttctaaatagcttgctgcagaagtctgatgcatcaatttcaacagaatcaaactctatattacctgcaaatgtatgtaattttgaaatttgcacttgttagattgtttttattagactttctagagcatttatctctattcctgcatccggatcaatgaa--acacacatcacctaagtttctattagactatgtggagtatttatcactattccttcatc---------------------------------------------------------------------------------------------------------------------------------------------------------------------------------------------------------------------------------
>_R_Punjuba_lehmannii_Escobar_7465@NODE_1_length_1290_cov_106.178071
aataattggaatctcttactttgaaacatcgttcgtctttgtatcagtctaacctatggacgtgtttgttgtgagtttgatta-------------------------------ttcttccacatgtttatac----------tttctttcaaatttttggcaaaaatttgacgtaccttgaggatgatcttcaaaagatttgagttctaggtttattttaattttgacttgcatagaaggcatggtgcttaagagcattggttaagcattataaattgattcatcaaactaatctccagtgctttgcttttttcactctctggagcaaaataattttcaggatttaatacatgctacacatcttggcatgaatccttcattgcacttgcttagcatagttcattcaagtgaggttacttgtattgaagtgattatattgctttataaattcgtgtaggatgaaactcgatcttcatttccacctgtggaatcaattgctcccccatcttccaaggatgaaacttcttcaatcactcctccagaagcttggggtggtgagaggttatctgaaaaatatacctaccttcgtcaatccatcaatgcaccttctcgttttgggacgttggcttctggtgttcagacagctggatcaatgtcttctggattgcaggcttcctcatcatcagatgttacaacttctagcatcaattttgctaatttacgcagcaaagatatctcttctagtcaggagacttcattaagtttgcctgatcacttgtcttctaactccttgtctatcaatacaaaatccattctcggacaggtgaacctggattccccacgaatgttgtctttgacccgacgattttccacttatgcggagagaataagcactacatcgaccttcagtgatggagtatctctttcagtagggtcaccaaagatgaaaaaatctggagcagaaaccagagaagagcttctaaatagcttgctgcagaagtctgatgcatcaatttcaacagaatcaaactctatattacctgcaaatgtatgtaattttgaaatttgcacttgttagattgtttttgttagactgtctagagcatttatctctattcctgcatccggatcaatgaaacacacacatcgcctaagttactattagactatgtggagtatttatcactattccttcatt-ccttttccgcaagctgagacaaaactcctctcacatatttacttcgaatgtcgtaaaagcacttataaaaagct------------------------------------------------------------------------------------------------------------------------------------------------------
>_R_Punjuba_racemiflora_Jimenez_Soares_3626@NODE_1_length_1310_cov_184.345499
--------------------------------------------------------------------------------------------------------------------cttccacatgtttatactttcttttcctttctttcaaatttttggcaaaaatttgacttaccttgaggatgatcttcaaaagatttgagttctaggtttattttaattttgacttgcaaagaaggcatggtgcttaagagcattggttaagcattataaattgattcatcaaactaatctccagtgctttgtttttttcactctctggagcaaaataattttcaggatttaatacatgctacacatcttggcatgaatccttcattgcacttgcttagcatagttcattcaagtgaggttacttgtattgaaatgattatattgctttataaattcgtgtaggatgaaactcgatcttcatttccacatgtggaatcaattgctccctcatcttccaaggatgaaacttcttcaatcactcctccagaagcttggggtggtgagaggttatctgaaaaatatacctaccttcgtcaatccatcaatgcaccttctcgttttgggacgttggcttctggtgttcagacagctggatcaatgtcttctggattgcaggcttcctcatcatcagatgttacaacttctagcatcaattttgctaatttacgcagcaaagatatctctactagtcaggagacttcattaagtttgcctgatcacttgtcttctaactccttgtctatcaatacaaaatccattctcggacaggtgaacctggattccccacgaatgttgtctttgacccgacgattttccacttacgcggagagaataagcactacatcaaccttcagtgatggagtatctctttcagtaggatcacctaagatgaaaaaatcaggagcagaaaccagagaagaacttctaaatagcttgctgcagaagtctgatgcatcaatttcaacagaatcaaactctatattacctgcaaatgtatgtaattttgaaatttgcacttgttagattgtttttattagactgtctagagcatttatctctattcctgcatccggatcaatgaa--acacacatcacctaagtttctattagactatgtggagtatttatcactattcctttatc-ccttttccgcaggccgagacaaaactcctttcacatacttatttcgaatgttataaaagcacttgtaaagagttaaaaataactagcattataacttaggtcatgtgtgtatttcattgatatatactgtaccagtcctgaggtttagttcagagtttagattcaaattggtcacagaacccattgtgataatctgctcatagatatatatttttccttttgca
