# Supplementary material for: A new generic circumscription of Hydrochorea (Leguminosae, Caesalpinioideae, mimosoid clade) with an amphi-Atlantic distribution
Source: PhytoKeys. 2022 Aug 22;205:401–37. doi: 10.3897/phytokeys.205.82775 (PMC9849043; doi:10.3897/phytokeys.205.82775)
Supplement: Supplementary material 1 — Supplementary data file S1 [file phytokeys-205-401_article-82775__-s001.zip › RBH3_m25959_comp34264_c0_seq11_exon01.aln-cln]

>Afrocalliandra_redacta_Germishuizen_5585@NODE_1_length_1162_cov_293.676498
---------------------------------------------------------------------------------------------------------------------------------------------------------------------------------------------------------------gaatataattgttagctctttgatctgattttgataattttgaggatgttcataacagtctccaaagacaattgtaatggcgttgattggttaagacctttgtgcag-------ccatgatgctgcttaaaaataataactgaatattcttt----gcatcaagctttatctcttatggttacacatgtctagatatattaatatttaataatgtgtgtgtggttaatgctcttacattgt-------ttacagttagccaaccttgataatggcagacctcaaagagcgg---ctacttcccccaaaaccagcatcagctcttactttgagagagtcagccaatcggccatcagcatctggaaggccacccttacaaggagtggatgtcttggggctaaagaagcggggtcaaggtcttcgatcatggattcgtgttgacacaagtggaaactcccaggttattgaagtagacaagttcactatgatgcgaagatgtgatttacctgcacgtgatcttcgtctactagaccctttgtttgtgtacccatcaactatcttgggaagagaaaaggcaattgttgtaaatcttgagcagatacgctgtattattacagcagatgaagttcttctcttgaattccctagatagttatgtattacactatgtgatggagttgcaacgtcggctaactacacctggggttggtgaggtttggcagtcagacaattctgatgtgagccgaagaagaggaagtaggaattttgacaatgcctttaacaacacatctcctgattatctgcctttcgagtttagggctcttgaagttgccttggagtcagcgtgcacatttcttgactctcaggttcgtagaagtgcaacattacattagagtc-------aattgatttatgtttgtattattcta--tttttgcccaaacgagaagtgaaattactgcaaattgagacatttattttctattaattggtctagataatagtatttgataaagcatgtagactttctcaaatattaaccagtttcaaggggtggaaagtaatgttctggttcatgattttgcatgcatatttatcctaatgatcatgcttaccatctctctaacccatttgaaatgctgtgatcatggtgacagttgactgtccaaagaaattggta-----------------------------------------------------------------------------------------------------------------------------------------------
>Albizia_burkartiana_StivalSantos_678@NODE_1_length_1081_cov_10.350877
-----------------------------------------------------------------------------------------------------------------------------------------------------------------------------------------------------------------------------gatccttaatataattttgttcattttgaggatgcgtacagcagtccccagagtcgattgttatggcattgattggttaagaccattgtgcagttacacatcatgatgctgcttaaaaatattaactgaatattctttgatagatgcaagctttatctcttgtggttacaaatgtctggatgtattaatatttaagactgtgtatgtggttaatactcttacattgtatatgtaccacagttagccaatcttgataatgacagacctcaaagagcggctactacttcccccaaaaccagcgtcagctcttaatttgaaagagtcaatcaatcgaccatcagcatctggaaggccacccttacaaggagtggatgttttggggctaaagaagcggggtcaaggtcttcgatcatggattcgtgttgacacaactggaaactcccaggttattgaagtagacaagttcactatgatgcgacgatgcgacttacctgcacgtgatcttcgcctcctagatcctttgtttgtgtacccatcaactatcttgggaagagaaaaggctattgttgtaaatcttgagcagatacgctgtattattacagcagatgaagttcttctcttgaattccctagatagttatgtcttacactatgtgatggagttgcaacgtcggctaactacacctgcggtaggtgaggtttggcagtcagacaattctgatatgagccgaagaagaggaagtaggaattttgaccatgcctttaacaacacatcccctgattatctgccttttgagtttagggctcttgaagttgccttggagtcagcatgcacatttcttgactctcaggtttgtagaagtgcaacattacattagtgtcatgctttaattgatttaagtttgtgttatttccttttttcccccaaaagagaagtaaaattactgcaaattgacacatttattctctattaattggtcaacataatagtatttgatgaagcatgtgaactttctcaaatattaaccagtttcagggggtggaaagtaatgttctgattaatggttttgcatgcat----------------------------------------------------------------------------------------------------------------------------------------------------------------------------------------------------------------------------------------
>Albizia_coripatensis_Hughes_2433@NODE_1_length_1373_cov_260.604938
aatcactgttggatgaattgagttgaagtgcctatctcagtatcgtttgtataatttgcagttttcattcaagagatttgattttaggtcgtccaatgtcacaatttgtaatttgtatcctacctatttagagcatcttgtcctttggctacagggtgttaaaccaggatacttcccttaaaagtagtttggtcacctgtataaagaatatagaattgttagatccttaatataattttgttcattttgaggatgcgtacagcagtccccagagtcgattgttatggcattgatgggttaaggccattgtgcggttacagatcatgatgctgcttaaaaatattgactgaatattctttgatagatgcaaggtttatctcttatggttacaaatgtctagatgtattaatatttaagactgtgtatgtggttaatgctcttacaatgtatatgtaccacagttagccaaccttgataatggcagacctcaaagagcggctactacttcccccaaaaccagcatcagctcttaatttgaaagagtcagccaatcgaccatcagcatctggaagggcacccttacaaggagtggatgttttggggctaaagaagcggggtcaaggtcttcgatcatggattcgtgttgacacaactggaaactcccaggttattgaagtagacaagttcactatgatgcgacgatgtgatttacctgcacgtgatcttcgcctactagatcctttgtttgtgtacccatcaactatcttgggaagagaaaaggctattgttgtaaatcttgagcagatacgctgtattattacagcagatgaagttcttctcttgaattccctagatagttatgtattacactatgtgatggagttgcaacgtcggctaactacacctgcggtaggtgaggtttggcagtcagacagttctgatatgagccgaagaagaggaagtaggaattttgacaatgcctttaacaacacatcccctgattatctgccttttgagtttagggctcttgaagttgccttggagtcagcatgcacatttcttgactctcaggtttgtggaagtccaacattacattagagtcatgctttaattgatttaagtttgtgttattcccccttttcccccaaaagcgaagtaaaattactgcaaattgagacatttattttctattaattggtctacataatagtatttgatgaagcatgtaaactttct-----------------------------------------------------------------------------------------------------------------------------------------------------------------------------------------------------------------------------------------------------------------------------------------------------
>Albizia_edwallii_Dalmaso_272@NODE_1_length_1005_cov_8.486316
--------------------------------------------------------------------------------------------------------------------------------------------------------------------------------------------------------------------------------------------------------------gcgtacagcagtccccagagtcgattgttatggcattgatgggttaagaccattgtgcagttacagatcatgattttgcttaaaaatattgactgaatattctttgatagatgcaaggtttatctcttatggttacaaatgtctagatgtattaatatttaagactgtgtatgtggttaatgctcttacaatgtatttgtaccacagttagccaaccttgataatggcagacctcaaagagcggctactacttcccccaaaaccagcatcagctcttaatttgaaagagtcagccaatcgaccatcagcatctggaaggccacccttacaaggagtggatgttttggggctaaagaagcggggtcaaggtcttcgatcatggattcgtgttgacacaactggaaactcccaggttattgaagtagacaagttcactatgatgcgacgatgtgatttacctgcacgtgatcttcgcctactagatcctttgtttgtgtacccatcaactatcttgggaagagaaaaggctattgttgtaaatcttgagcagatacgctgtattattacagcagatgaagttcttctcttgaattccctagatagttatgtattacactatgtgatggagttgcaacgtcggctaactacacctgcggtaggtgaggtttggcagtcagacagttctgatatgagccgaagaagaggaagtaggaattttgacaatgcctttaacagcacatcccctgattatctgccttttgagttcagggctcttgaagtcgccttggagtcagcatgcacatttcttgactctcaggtttgtggaagtccaacattacattagagtcatgctttaattgatttaagtttgtgttattcccctttttctcccaaaagagaagtaaaattactgcaaattgagacatttattttctattaattggtctacataatagtatttgatgaagcatgtaaactttctcaaatattaaccagtttcagggg------------------------------------------------------------------------------------------------------------------------------------------------------------------------------------------------------------------------------------------------------------------------------
>Albizia_glabripetala_Lewis_1652@NODE_1_length_1299_cov_64.393617
--------------------------------------------------------------------------------------------------------------------------cctatttagaacatcttgtcctttggcttcagggtgttaaaccgggatacttcccttaaaagtagtttggtcacctctataaagaatatagaattgttagatccttaatataattttgttcattttgaggatgcgtacagcaggccccagagtcgattgttatggcattgattggttaagaccattgtccagttacacatcatgatactgcttaagaatattaactgaatattctttgatagatgcaagctttatctcttatggttataaatgtctggatatattaatatttacgactgtgtatgtggttaatactcttacattgtatatgtaccacagttagccaatcttgataatggcagacctcaaagagcggctactacttcccccaaaaccagcgtcagctattaatttgaaagagtcagccaatcgaccatcagcatctggaaggccacccttacaaggagtggatgttttggggctaaagaagcggggtcaaggtcttcgatcatggattcgtgttgacacaactggaaactcgcaggttattgaagtagacaagttcactatgatgcgacgatgcgatttacctgcacgtgatcttcgcctcctagatcctttgtttgtgtacccatcaactatcttgggaagagaaaaggctattgttgtaaatcttgagcagatacgctgtattattacagcagatgaagttcttctcttgaattccctagatagttatgtcttacactatgtgatggagttgcaacgtcggctaactacacctgcggtaggtgaggtttggcagtctgacaattctgatatgagccgaagaagaggaagtaggaattttgacaatgcctttaacaacacatcccctgattatctgccttttgagtttagggctcttgaagttgccttggagtcagcatgcacatttcttgactctcaggtttgtagaagtgcaacattacattagtgtcatg-tttaattgatttaagtttgtgttatt-ccctttttcccccaaaagagaagtaaaattactgcaaattgagacatttattctctattagttggtcaacataatagtctttggtgaagcatgtgaactttctcaaatattaaccagtttcagggggtggaaagtaatgttctgattaatggttttgcatgcatatttatcataatgatcatgccttctatctctctagcccatttgacatgctgtgatcatagtgacacttgtttgtccaaaggggttggtgctttaccagatagctttttctttcattaactt---------------------------------------------------------------------------------------------------------------
>Albizia_inundata_Wood_26530@NODE_1_length_1007_cov_199.143908
--------------------------------------------------------------------------------------------------------------------------------------------------------------------------------------------------------------------------------------------------------------gcgtacagcagtccccatagtcgattgttatggcattgattggttaagaccattgtgcagttacacatcatgatactgcttaaaaatattaactaaatattctttgatagatgcaagctttatctcttatggttacaaatgtctagatatgttaatatttaagaccgtgtatgtggttaatactcttacattgtatatgtaccacagttagccaatcttgataatggcagacctcaaagagcggctactacttcccccaaaaccagcatcagctcttaatttgaaagagtcagccaatcgaccatcagcatctggaaggccgcccttacaaggagtggatgttttggggctaaagaagcggggtcaaggtcttcgatcatggattcgtgttgacacaactggaaactcccaggttattgaagtagacaagttcactatgatgcgaagatgcgatttacctgcacgtgatcttcgcctcctagatcctttgtttgtgtacccatcaactatattgggaagagaaaaggctattgttgtaaatcttgagcagatacgctgtataattacagcagatgaagttcttctcttgaattccctagatagttatgttttacactatgtgatggagttgcaacgtcggctaactacacctgcggtaggcgaggtttggcagtcagacaattctgatatgagccgaagaagaggaagtaggaattttgacaatgcctttaacaacacatcccctgattatctgccttttgagtttagggctcttgaagttgccttggagtcagcatgcacatttcttgactctcaggtttgtagaagtgcaacattacattaatg-catgctttaattgatttaagtttgtgttattcccttttttcccccaaaagagaagtaaaattactgcaaattgagacatttattctctattaattggtcaacataatagtatttgatgaagcatgtgaactttctcaaatattaaccagtttcagggggta---------------------------------------------------------------------------------------------------------------------------------------------------------------------------------------------------------------------------------------------------------------------------
>Albizia_multiflora_Hughes_3090@NODE_1_length_1380_cov_153.072909
---------------------------------------------------------------------------------------------------------------------------------------------------------gggtgttaaaccgggatacttcccttaaaagtagtttggtcacctctataaagaatatagaattgttagatccttaatataattttgttcattttgaggatgcgtacagcagt-cccaaagtcgattgttatggcattgattggttaagaccattgtgcagttacacatcatgatactgcttaaaaatattaactgaatattcgttgatagatgcaagctttatctcttatggttacaaatgtctagatattttaatatttaagactgtgtatgtggttaatactcttacattgtatatgtaccacagttagccaatcttgataatggcagacctcaaagagcggctactacttcccccaaaaccggcatcagctcttaatttgaaagagtcagccaatcgaccatcagcatctggaaggccacccttacaaggagtggatgttttggggctaaagaagcggggtcaaggtcttcgatcatggattcgtgttgacacaactggaaactcccaggttattgaagtagacaagttcactatgatgcggcgatgcgatttacctgcacgtgatcttcgcctcctagatcctttgtttgtgtacccatcaactatcttgggaagagaaaaggctattgttgtaaatcttgagcagatacgctgtattattacagcagatgaagttcttctcttgaattccctagatagttatgtcttacactatgtgatggaattgcaacgtcggctaactacacctgcggtaggtgaggtttggcagtcagacaattctgatatgagccgaagaagaggaagtaggaattttgacaatgcctttaacaacacatcccctgattatctgccttttgagtttagggctcttgaagttgccttggagtcagcatgcacatttcttgactctcaggtttgtagaagtgcaacattacattagtg-catgctttaattgatttaagtttgtgttattcccttttttcccccaaaagagaagcaaaattactgcaaattgagacatttattctctattaattggtcaacataacagtatttgatgaagcatgtgaactttctcaaatattaaccagtttcagggggtggaaagtaatgttctgattaatggttttgcatgcatatttatcataatgatcatgccttctatctctctagcccatttgacatgctgtgatcatagcgacacttgattgtccaaaggggttggtactttaccagatagctttttctttcattgacttaataagtggcctgggttaagtagtattgattatatggtccacaagaggacatgggttaataaattcaatctcattcctgaagaggtgttatcagggagagtatgggggaaa
>Albizia_niopoides_Simon_1601@NODE_1_length_1394_cov_169.246773
---------------------------------------------------------------------------------------------------------------------------------------tcttgtcctttggcttcagggtgttaaaccgggatacttcccttaaaagtagtttggtcacctttataaagaatatagaattgttagatccttaatataattttgttcattttgaggatgcgtacagcagtccccagagtcgattgttatggcattgattggttaagatcactgtgcagtaacacatcatgatactgcttaaaaatat-------atagtcgttgatagatgcaagctttatctcttatggttacaaatgtctagatatattaatattcaagactgtgtatgtggttaatactcttacattgtatatgtaccacagttagccaatctcgataatggcagacctcaaagagcggctactacttcccccaaaaccagcatcagctcttaatttgaaagagtcagccaatcgaccatcagcatctggaaggccacccttacaaggagtggatgttttggggctaaagaagcggggtcaaggtcttcgatcatggattcgtgttgacacaactggaaactcccaggctattgaagtagacaagttcactatgatgcgacggtgcgatttacctgcacgtgatcttcgcctcctagatcctttgtttgtgtacccatcaaccatcttgggaagagaaaaggctattgttgtaaatcttgagcagatacgctgtattattacagcagatgaagttcttctcttgaattccctagatagttatgtcttacactatgtgatggagttgcaacgtcggctaactacacctgcggtaggtgaggtttggcagtcagacaactctgatatgagccgaagaagaggaagtaggaattttgataatgcctttaacaacacatcccctgattatctgccttttgagtttagggctcttgaagttgccttggagtcagcatgcacatttcttgactctcaggtttgtagaagtgcaacattacattagtg-catgctttaattgatttaagtttgtgttattcccttttttcccccaaaagagaagtaaaattactgcaaattgagacatttattctctattaattggtcaacataatagtatttgatgaagcatgtgaactttctcaaatattaaccagtttcagggggtggaaagtaatgttctgattaatggttttgcatgcatatttatcataatgatcatgccttctatctctctagcccatttgacatgctgtgatcatagtgacacttgattgtccaaaggggttggtactttaccagatagctttttctttcattaacttaataactggcctgggttaagtagtattgattatatggtccacaagaggacatgggttaataaattcagtctcattcctgaagaggtgttatcagggagagtatgggggaaa
>Albizia_subdimidiata_var_minor_Gorts_341@NODE_1_length_1025_cov_50.118143
----------------------------------------------------------------------------------------------------------------------------------------------------------------------------------------------------------------------------------------------------------------------------------------------------------------------------acacatcatgatactgcttaaaaatattaactgaatattcgttgatagatgcaagctttatctcttgtggttacaaatgtctagatatattaatattcaagactgtgtatgtggttaatattcttacattgtatatgtaccacagttagccaatcttgataatggcagacctcaaagagcggctactacttcccccaaaaccagcatcagctcttaatttgaaagagtcagccaatcgaccatcagcatctggaaggccacccttacaaggagtggatgttttggggctaaagaagcggggtcaaggtcttcgatcatggattcgtgttgacacaactggaaactcccaggctattgaagtagacaagttcactatgatgcgacgatgtgatttacctgcacgtgatcttcgcctcctagatcctttgtttgtgtacccatcaaccatcttgggaagagaaaaggctattgttgtaaatcttgagcagatacgctgtattattacagcagatgaagttcttctcttgaattccctagatagttatgtcttacactatgtgatggagttgcaacgtcggctaactacacctgcggtaggtgaggtttggcagtcagacaattctgatatgagccgaagaagaggaagtaggaattttgataacgcctttaacaacacatcccctgattatctgccttttgagtttagggctcttgaagttgccttggagtcagcatgcacatttcttgactctcaggtttgtagaagtgcaacattacattagtg-catgctttaattgatttaagtttgtgttattcccttttttcccccaaaagagaagtaaaattactgcaaattgagacatttattctctattagttggtcaacataatagtctttggtgaagcatgtgaactttctcaaatattaaccagtttcagggggtggaaagtaatgttctgattaatggttttgcatgcatatttatcataatgatcatgccttctatctctctagcccat------------------------------------------------------------------------------------------------------------------------------------------------------------------------------------------------
>Albizia_subdimidiata_var_subdimidiata_Ferreira_210@NODE_1_length_1252_cov_180.203404
--------------------------------------------------------------------------------------ggtcgtcgaatgtcacaagttgtaatttgtatcctacctatttagaacatcttgtcctttggcttcagggtgttaaaccgggatacttcccttaaaagtagtttggtcacctctataaagaatatagaattgttagatccttactataattttgttcattttgaggatgcgtacagcagtccccagagtcgattgttatggcattgattggttaagaccattgtccagttacacatcatgatactgcttaaaaatattaactgaatattcgttgatagatgcaagctttatctcttatggttacaaatgtctagatatattaatattcaagactgtgtatgtggttaatattcttacattgtatatgtaccacagttagccaatcttgataatggcagacctcaaagagcggctactacttcccccaaaaccagcatcagctcttaatttgaaagagtcagccaatcgaccatcagcatctggaaggccacccttacaaggagtggatgttttggggctaaagaagcggggtcaaggtcttcgatcatggattcgtgttgacacaactggaaactcccaggctattgaagtagacaagttcactatgatgcgacgatgtgatttacctgcacgtgatcttcgcctcctagatcctttgtttgtgtacccatcaaccatcttgggaagagaaaaggctattgttgtaaatcttgagcagatacgctgtattattacagcagatgaagttcttctcttgaattccctagatagttatgtcttacactatgtgatggagttgcaacgtcggctaactacacctgcggtaggtgaggtttggcagtcagacaattctgatatgagccgaagaagaggaagtaggaattttgataacgcctttaacaacacatcccctgattatctgccttttgagtttagggctcttgaagttgccttggagtcagcatgcacatttcttgactctcaggtttgtaaaagtgcaacattacattggtg-catgctttaattgatttaagtttgtgttattcccttttttcccccaaaagagaagtaaaattactgcaaattgagacatttattctctattaattggtcaacataatagtctttgatgaagcatgtgaactttctcaaatattaaccagtttcagggggtggaaagtaatgttctgattaatggttttgcatgcatatttatcataacgatcaggccttctatctctctagcc---------------------------------------------------------------------------------------------------------------------------------------------------------------------------------------------------
>Albizia_tomentosa_Hughes_648@NODE_1_length_1412_cov_106.349064
------------------------------------------------------------------attcaagagatttgattttaggtcgtcgaatgtcacaatttttaatttgtatcctacctatttagagcatcttgttctttggcttcagggtgttaaaccaggatacttcccttaaaagtagtttggtcacctctataaagaatatagaattgttagatccttaatataattttgttcattttgacgatgcgtacagcagtccccagagtcgattgttatggcattgattggttaagaccattgtgccgttacacgtcatgatgctgcttaaaaatattaactgaatattctttgatagatgcaagctttatctcttatggttgcaaatgtctagatatattaatgtttaaggctgtgtatgtggttaatactcttacattgtatatgtaccacagttagccaatcttgataatggcagacctcaaagagcggctgctacttcccccaaaaccagcatcagctcttaatttgagagagtcagccaatcgaccatcagcatctggaaggccacccttacaaggagtggatgttttggggctaaagaagcggggtcaaggtcttcgatcatggattcgtgttgacacaactggaaactcccaggttattgaagtagacaagttcactatgatgcgacgatgcgatttacctgcacgtgatcttcgcctcctagatcctttgtttgtgtacccatcaactatcttgggaagagaaaaggctattgttgtaaatcttgagcagatacgctgtattattacagcagatgaagttcttctcttgaattccctagatagttatgtattacactatgtgatggagttgcaacgtcggctaactacacctgtggtaggtgaggtttggcagtcagacaattctgatatgagccgaaggagaggaagtaggaattttgacaatgcctttaacaacacatcccctgattatctgccttttgagtttagggctcttgaagttgcattggagtcagcatgcacatttcttgactctcaggtttgtaaaagtgcaacattacattagtgtcatgctttaattggtttaagtttgtgttatttccttttttcccccaaaagagaaggaaaattgctgcaaattgagacatttattctctattaattggtctacataatattatttgatgaagcatgtaaactttctcaaatattaaccagtttcagggggtggaaagtaatgttctgattaatggttttgcatgcatatttatcataatgatcatgctttctatctctctagcccatttgaattgctg-gatcatagtgacacttgattgtccgaagagattggtactttaccagatagctttttctttcattaacttaattagtgtcctgggttaagtagtattgattatatggtccacaagaggacatgggc-------------------------------------------------------
>Balizia_leucocalyx_Aguilar_1939@NODE_1_length_1621_cov_172.229275
aatcactattgcatgaattgagttgaagggcctatctcagtgtcttttgtataatttgcagttttcattcaagagacttgattttgggtcgtcgaatgtcacaatttgtaagttgtatcctacctatttagaacatcttatcctttggcttcagggtgttaaacccggatgcttcccttaaaagtagtttggtcgcctctataaagaatatagatttgttagatccttaatat------attcatgttgaggatgcgtccagcggtcctcagagtcgattgtaatggcattgattggttaagaccattgtgcaattacacatcatgatgttgcttaaaaatattagctgaatattctttgatagatgcaaggtttatctcttatggttacaaatgtctaggtgtattagtgtttaagactgtgtatgtagctaatgctcttacattgtatatgtaccacagttagccaaccttgataatggcagaactcaaagagcggctactacttcccccaaaaccagcgtcagctcttaatctgaaagagtcagccaatcgaccatcagcatctggaaggccacccttacaaggagtggatgttttggggctaaagaagcggggtcaaggtcttcgatcatggattcgtgttgacacaactggaaactcccaggttattgaagtagacaagttcaccatgatgcgacgatgcgatttacctgcacgtgatcttcgcctattggatcctttgtttgtgtacccatcaactatcttgggaagagaaaaggctattgttgtaaatcttgagcagatacgctgtattattacagcagatgaagttcttctcttgaattccctagatagttatgtattacactatgtgatggagttgcaacgtcggctaactacacctgcggtaggtgaggtttggcagtcagacaattctgatatgagccggagaagaggaagtaggaattttgacaatgcctttaacaacacttcccctgattatctgccttttgagtttagggctcttgaagttgccttggagtcagcatgcacatttcttgactctcaggtttgtagaagtgcaacattacattagagtcatgctttaattgatttaagtttgtgttattctcctttttcccccaaaagagaagtaaaattactgcaaattgagacatttattttctattaattggtctgcataattgtatttgatgaagcatgtaaacggtctcaagtattaacctgtttcagggggtgggaagtaatgttctgattaatggttttgcatgcatatttatcataataatcttgcttactatctctctagcccatttaaaatgctgtgatcatagtgacacttgattgtccaaagaggttggtactttaacagatacctttttctttcattaacttcataagtggcctggattaagtagtattgattatatggtccacaagaggacatgggttaataaattcaatctcattcctaaagatgttttatcagggagagtatggggaaaa
>Cathormion_rhombifolium_Deighton_3618@NODE_1_length_1186_cov_109.658251
------------------------------------------------------------------------------------------------------------------------------------------------------------------------------------------------tcgcctctataaagaatatagaattgttagatccttaatataattttgttcattttgaggatgcgtacagcagtccccagagtcgattgtaatggcattgattggttaagaccattgtgcagttacacatcatgatgctgcttagaaatatttactgaatattctttgatagatgcaaggtttatctcttatggttacaaatgtctagatgtattaatatttaagactgtgtatgtggttaatgctcttacattgtacatgtaccacagttagccaaccttgataatggcagaactcaaagagcggctactacttcccccaaaaccagcatcagctcttaatttgaaagagtcagccaatcgaccatcagcatctggaaggccacccttacaaggagtggatgttttggggttaaagaagcggggtcaaggtcttcgatcttggattcgtgttgacacaactggaaactcccaagttattgaagtagacaagttcactatgatgcgacgatgcgatttacctgcacgtgatcttcgcctactagatcctttgtttgtgtacccatcaactatcttgggaagagaaaaggctattgttgtaaatcttgagcagatacgctgtattattacagcagatgaagttcttctcttgaattccctagatagttatgtattacactatgtgatggagttgcaacgtcggctaactacacctgcggtaggtgaggtttggcagtcagacagttctgatatgagccgaagaagaggaagtaggaattttgacaatgcctttaacaacacatcccctgattatctgccttttgagtttagggctcttgaagttgccttggagtcagcatgcacatttcttgactctcaggtttgtagaagtgcaacattacattagagtcatgctttaactgacttaagtttgtgttatgcccccttttcccccaaaagagaagtaaaattactgcaaattgagacatttattttctattaattggtcta-ataatagtatttgatgaagcatgtaaactttctc-aatattaaccagtttcagggggtgggaagtaatgttctgattaatggttttgcatgcatatttatcataatgatcttgcttactatctctctaacccatttgaaatgctgtgatcatagtgacacttgattgcccaaagagg-----------------------------------------------------------------------------------------------------------------------------------------------------
>Hydrochorea_marginata_Morim_563@NODE_1_length_1384_cov_208.175210
aaccactgttggatgaattgggttgaagggcctatctcagtgtcttttgtataatttgcagttttcattcaagagacttgattttgggtcgttgaatgtcacaatttgtaatttgtatcctacctatttagagcatcttgtcctttggcttcagggtgttaaacccggatacttcccttaaaagtagtttggtcgcctctataaagaatatagaattgttagatccttaatataattttgttcattttgaggatgcgtacagcagtccgcagagtctattgtaatgacattgattggttaagaccattgtgcagttacacatcatgatgctgcttagaaatatttactgaatattctttgatagatgcaaggtttatctcttatggttacaaatgtctagatgtattaatatttaagactgtgtatgtggttaatgctcttacattgtatatgtaccacagttagccaaccttgataatggcagaactcaaagagcggctactacttcccccaaaaccagcatcagctcttaatttgaaagagtcagccaatcgaccatcagcatctggaaggccacctttacaaggagtggatgttttggggttaaagaagcggggtcaaggtcttcgatcatggattcgtgttgacacaactggaaactcccaagttattgaagtagacaagttcactatgatgcgacgatgcgatttacctgcacgtgatcttcgcctactagatcctttgtttgtgtacccatcaactatcttgggaagagaaaaggctattgttgtaaatcttgagcagatacgctgtattattacagcagatgaagttcttctcttgaattccctagatagttatgtattacactatgtgatggagttgcaacgtcggctaactacacctgcggtaggtgaggtttggcagtcagacagttctgatatgagccgaagaagaggaagtaggaattttgacaatgcctttaacaacacatcccctgattatctgccttttgagtttagggctcttgaagttgccttggagtcagcatgcacatttcttgactctcaggtttgtagaagtgcaacattacattagagtcatgctttaattgacttaagtttgtgttatgcccccttttcccccaaaagagaagtaaaattactgcaaattgagacatttattttctattaattggtcta-ataatagtatttgatgaagcatgtaaactttctcaaacattaaccagtttcagggggtggaaagtaatgttctgattaatggttttgcatgcatatttatcataatgatcttgct-------------------------------------------------------------------------------------------------------------------------------------------------------------------------------------------------------------------
>Hydrochorea_marginata_Morim_563@NODE_2_length_512_cov_133.255172
------------------------------------------------------------------------------------------------------------------------------------------------------------------------------------------------------------------------------------------------------------------------------------------------------------------------------------------------------------------------------------------------------------------------------------------------------------------------------------------------------------------------------------------------------------------------------------------------------------------------------------------------------------------------------------------------------------------------------------------------------------------------------------------------------------------------------------atacgctgtattattacagcagatgaagttcttctcttgaattccctagatagttatgtattacactatgtgatggaattgcaacgtcggctaactacacctgcggtaggtgaggtttggcagtcagacagttctgatatgagcagaagaaggggaagtaggaattttgacaatgcctttaacaacacatcccctgattatctgccttttgagtttagggctcttgaaattgccttggagtcagcatgcacatttcttgactctcaggtttgtagaagtgcaacattacattagagtcatgcgttaattgacttaagtttgtgttatgccccctttt-ccccaaaagagaagtaaaattactgcaaattgagacatttattttctattaattggtcta-ataatattatttgatgaagcatgtaaactttctcaaatattaaccagtttcagggggtggaaagtaatgttctgattaatggttttgcatgcatatttatcataatgatcttgct-------------------------------------------------------------------------------------------------------------------------------------------------------------------------------------------------------------------
>Jupunba_abbottii_Zanoni_21220@NODE_1_length_1204_cov_114.612245
-------------------------------------------------------------------------------------------------------------------------------------------------------------------------------------aagtagtttggtcgcctctataaagaatatagaattgttagatcattaatataattttgttcgttttgaggatgcgtacagcagtccccagagtcgattgtaatggcattgattggttaagaccattgtgcagttacacatcatgatgctacttagaaatattaactgaatattgtttgatagatgcaaggtttatctcttatggttacaaatgtctagatgtattaatatttaagactgtgtatgtggttaatgctcttacattgtgtatgtaccacagttagccaaccttgataatggcagaactcaaagagcggctactacttcccccgaaaccagcatcagctcttaatttgaaagagtcagccaatcgaccatcagcatctggaaggccacccttacaaggagtggatgttttggggctaaagaagcggggtcaaggtcttcgatcatggattcgtgttgacacaagtggaaactcccaggttattgaagtagacaagttcactatgatgcgacgatgcgatttacctgcacgtgatcttcgcctactagatccattgtttgtgtacccatcaactatcttgggaagagaaaaggctattgttgtaaatcttgagcagatacgctgtattattacagcagatgaagtgcttctcttgaattccctagatagttatgtattacactatgtgatggagttgcaacgtcggctaactacacctgcagtaggtgaggtttggcagtcagacaattctgatatgagccgaagaagaggaagtaggaattttgacaatgcctttaacaacacatcccctgattatctgccttttgagtttagggctcttgaagttgccttggagtcagcatgcacatttcttgactctcaggtttgtagaagtgcaacatttcattagagtcatgctttaattgatttaagtttgtgttatgcccccttttcccccaaaagagaagtaaaattactgcaaattgagacatttattttctattaattggtcta-ataatagtatttgatgaagcatgtaaactttctcaaatattaaccagtttcagggggtggaaagtaatgttctgattaatggttttgcatgcatatttatcataatgatcttgcttactatctctctagcccatttgaaatgctgtgatcatagtgacacttgattgtccaaagaggttggta-----------------------------------------------------------------------------------------------------------------------------------------------
>Jupunba_asplenifolia_Ekman_6383@NODE_1_length_947_cov_61.012644
------------------------------------------------------------------------------------------------------------------------------------------------------------------------------------------------------------------------------------------------------------------------------------------------------------------------------------tgatgctgcttagaaatattaactgaatattgtttgatagatgcaaggtttatctcttatggttacaaatgtctagatgtattaatatttaagactgtgtatgtggttaatgctcttacattgtgtatgtaccacagttagccaaccttgataatggcagaactcaaagagcggctactacttcccccaaaaccagcatcagctcttaatttgaaagagtcagccaatcgaccatcagcatctggaaggccacccttacaaggagtggatgttttggggctaaagaagcggggtcaaggtcttcgatcatggattcgtgttgacacaactggaaactcccaggttattgaagtagacaagttcactatgatgcgacgatgcgatttacctgcacgtgatcttcgcctactagatcctttgtttgtgtacccatcaactatcttgggaagagaaaaggctattgttgtaaatcttgagcagatacgctgtattattacagcagatgaagtgcttctcttgaattccctagatagttatgtattacactatgtgatggagttgcaacgtcggctaactacacctgcagtaggtgaggtttggcagtcagacaattctgatatgagccgaagaagaggaagtaggaattttgacaatgcctttaacaacacatcccctgattatctgccttttgagtttagggctcttgaagttgccttggagtcagcatgcacatttcttgactctcaggtttgtagaagtgcaacattacattagagtcatgctttaattgatttaagtttgtgttatgctcccttttcccccaaaagagaagtaaaattactgcaaattgagacatttattttctattaattggtcta-ataatagtatttgatgaagcatgtaaactttctcaaatattaaccagtttcagggggtggaaagtaatg-----------------------------------------------------------------------------------------------------------------------------------------------------------------------------------------------------------------------------------------------------------------
>Jupunba_barbouriana_Iganci_847@NODE_1_length_1682_cov_183.738318
aatcactgttggatgaattgagttgaagggcctatctcagtgtcttttgtataatttgcagttttcattcaagagacttgattttgcgtcgttgaatgtcacaatttgtaatttgtatcctacctatttagagcatcttgtcctttggcttcaaggtgttaaacccggatacttcccttaaaagtagtttggtcgcctctataaagaatatagaattgttagatccttaatataattttgttcattttgaggatgcgtacagcagtccccagagtcgattgtaatggcattgattggttaagaccattgtgcagttacacatcatgatgctgcttagaaatatttacggaatattctttgatagatgcaaggtttatctcttatggttacaaatgtctagatgtattaatatttaagactgtgtatgtggttaatgctcttacattgtatatgtaccacagttagccaaccttgataatggcagaactcaaagagcggctactacttcccccaaaaccagcatcagctcttaatttgaaagagtcagccaatcgaccatcagcatctggaaggccacccttacaaggagtggatgttttggggttaaagaagcggggtcaaggtcttcgatcatggattcgtgttgacacaactggaaactcccaggttattgaagtagacaagttcactatgatgcgacgatgcgatttacctgcacgtgatcttcgcctactagatcctttgtttgtgtacccatcaactatcttgggaagagaaaaggctattgttgtaaatcttgagcagatacgctgtattattacagcagatgaagttcttctcttgaattccctagatagttatgtattacactatgtgatggagttgcaacgtcggctaactacacctgtggtaggtgaggtttggcagtcagacaattctgatatgagccgaagaagaggaagtaggaattttgacaatgcctttaacaacacatcccctgattatctgccttttgagtttagggctcttgaagttgccttggagtcagcatgcacatttcttgactctcaggtttgtagaagtgcaacattacattagagtcatgctttaattgatttaagtttgtgttatgccccctttt-ccccaaaagagaagtaaaattactgcaaattgagacatttattttctattaattggtcta-ataatagtatttgatgaagcatgtaaactttctcaaatattaaccagtttcagggggtggaaagtaatgttctgattaatggttttgcatgcatatttatcataatgatcttgcttactatctctctagcccatttgaaatgctgtgatcatagtgacacttgattgtccaaagaggtgggtactttaactgatacctttttctttcattaacttcataagtggcctggattaagtagtattgattatatggtccacaagaggacatgggttaataaattcaatctcattcctaaagatgttttatcagggagagtatggggaaaa
>Jupunba_commutata_Maguire_46145@NODE_1_length_1598_cov_125.287311
----------------------------------------tgtcttttgtataatttgcagttttcattcaagagacttgattttgggtcgtcgaatgtcacaatttgtaagttgtatcctccctgtttagagcatcttatcctttggcttcagggtgttaaacccggatacttcccttaaaagtagtttggtcgcctctataaagaatatgggattgttagatccttagtat-attttgttcatgttgaggatgcgtccagcagtccccagagtcgattgtaatggcattgattggttaagaccattgtgcaattacacatcatgatgctgcttaaaaatattagctgaatattctttgatagatgcaaggtttatctcttatggttacaaatgtctagatgtattaatatttaagactgtgtgtgtggttaatgctcttacattgtatatgtaccacagttagccaaccttgataatggcagaactcaaagagcggctactacttcccccaaaaccagcatcagctcttaatttgaaagagtcagccaatcgaccatcagcatctggaaggccacccttacaaggagtggatgttttggggctaaagaagcggggtcaaggtcttcgatcatggattcgtgttgacacaactggaaactcccaggttattgaagtagacaagttcactatgatgcgacgatgcgatttacctgcacgtgatcttcgcctactagatcctttgtttgtgtacccatcaactatcttgggaagagaaaaggctattgttgtaaatcttgagcagatacgctgtattattactgcagatgaagttcttctcttgaattccctagatagttatgtattacactatgtgatggagttgcaacgtcggctaactacacctgcggtaggtgaggtttggcagtcagacaattctgatatgagccgaagaagaggaagtaggaattttgacaatgcctttaacaacacatcccctgattatctgccttttgagtttagggctcttgaagttgccttggagtcagcatgcacatttcttgactctcaggtttgtagaagtgcaacattacattagagtcatgctttaattgatttaagtttgtgttattcccctttttcccccaaaagagaagtaaaattactgcaaattgagacatttattttctattaattggtctacataatagtatttgatgaagcatgtaaactttctcaagtattaacctgtttcagggggtggaaagtaatgttctgattaatggttttgcatgcatatttatcataatgatcttgcttactatctctctagcccatttgaaatgctgtgatcatagtgacacttgattgtccaaagaggttggtactttaacagatacctttttctttcattaacttcataagtggcctggattaagtagtattgattatatggttcac--gaggacatgggttaataaattcaagctcattcctaaagatgttttatcagggagagtatggggaaaa
>Jupunba_filamentosa_Lima_7487@NODE_1_length_1669_cov_112.322236
aatcactattggatgaattgagttgaagggcctatctcagtgtcttttgtataatttgcagttttcattcaacagacttgattttgggtcgtcgaatgtcacaatttgtaagttgtatcctacctatttagaacatcttatcctttggcttcagggtgttaaacccggatacttcacttaaaagtagtttggtcgcctctataaagaatatagatttgttagatccttaatgt-attttgttcatgttgaggatgcgtccagcagtccccagagtcgattgtaatggcattgattggttaagaccattgtgcaattacacatcatgatgctgcttaaaaatattagctgaatattctttgatagatgcaaggtttatctcttatggttacaaacgtctagatgtattagtatttaagactgtgtatgtggttaatgctcttacattgtatatgtaccacagttagccaaccttgataatggcagaactcaaagagcggctactacttcccccaaaaccagcatcagctcttaatttgaaagagtcagccaatcgaccatcagcatctggaaggccacccttacaaggagtggatgttttggggctaaagaagcggggtcaaggtcttcgatcatggattcgtgttgacacaactggaaactcccaggttattgaagtagacaagttcactatgatgcgacgatgcgatttacctgcacgtgatcttcgcctactggatcctttgtttgtgtacccatcaactatcttgggaagagaaaaggctattgttgtaaatcttgagcagatacgctgtattattacagcagatgaagttcttctcttgaattccctagatagttatgtattacactatgtgatggagttgcaacgtcggctaactacacctgcggtaggtgaggtttggcagtcagacaattctgatatgagtcgaagaagaggaagtaggaattttgacaatgcctttaacaacacatcccctgattatctgccttttgagtttagggctcttgaagttgccttggagtcagcatgcacatttcttgactctcaggtttgtagaagtgcaacattacattagagtcatgctttacttgatttaagtttgtgttattcccccttttcccccaaaagagaagtaaaattgctgcaaattgagacatttattttctattaattggtctacataatagtatttgatgaagcatgtaaactttctcaaatattaacctgtttcagggggtggaaagtaatgttctgattaatggttttgcatgcatatttatcataatgatcttgcttactatctctctagcccatttgaaatgctgtgatcatagtgacacttgattgtccaaagaggttggtactttaacagatacctttttctttcattaacttcatacgtggcctggattaagtagtattgattatatggtccacaagaggacatgggttaataaattcaatctcattcctaaagatgttttatcagggagagga---------
>Jupunba_floribunda_Iganci_883@NODE_1_length_1866_cov_131.812186
aatcactattggatgaattgaattgaagggcctatctcagtgtcttttgtataatttgcagttttcattcaagagacttgattttgggtcgtcgaatgtcacaatttgtaagttgtatcctacctatttagaacatcttatcctttggcttcagggtgttaaacccggatacttgccttaaaagtagtttggtcgcctctataaagaatatagatttgttagatccttaatat-attttgttcatgttgaggatgcgtccagcagtccccagagtcgattgtaatggcattgattggttaagaccattgtgcgattacacatcatgatgctgcttaaaaatattagctgaatattctttgatagatgcaaggtttatctcttatggttacaaatgtctagatgtattaatatttaagactgtgtaggtggttaatgctcttacattgtatatgtaccacagttagccaaccttgataatggcagaactcaaagagcggctactacttcccccaaaaccagcatcagctcttaatttgaaagagtcagccaatcgaccatcagcatctggaaggccacccttacaaggagtggatgttttggggctaaagaagcggggtcaaggtcttcgatcatggattcgtgttgacacaactggaaactcccaggttattgaagtagacaagttcactatgatgcgacgatgcgatttacctgcacgtgatcttcgcctactggatcctttgtttgtgtacccatcaactatcttgggaagagaaaaggctattgttgtaaatcttgagcagatacgctgtattattacagcagatgaagttcttctcttgaattccctagatagttatgtattacactacgtgatggagttgcaacgtcggctaactacacctgcggtaggtgaggtttggcagtcagacaattctgatatgagccgaagaagaggaagtaggaattttgacaatgcctttaacaacacatcccctgattatctgccttttgagtttagggctcttgaagttgccttggagtcagcatgcacatttcttgactctcaggtttgtagaagtgcaacattacattagagtcatgctttaattgatttaagtttgtgttattcccccttttcccccaaaagagaagtaaaattactgcaaattgagacatttattttctattaattggtgtacttaatagtatttgatgaagcatgtaaactttctcaaatattaacctgtttcagggggtggaaagtaatgttctgattaatggttttgcatgcatatttatcataatgatcttgcttactatctctctagcccatttgaaatgctgtgatcatagtgacacttgattgtccaaagaggttggtactttaacagatacctttttctttcattaacttcataagtggcctggattaagtagtattgattatatggtccacaagaggacatgggttaataaattcaatctcattcctaaagatgtcatatcagggagggtatgcggaaaa
>Jupunba_leucophylla_Iganci_839@NODE_1_length_1863_cov_205.250840
aatcactattggatgaattgagttgaagggcctatctcagtgtcttttgtataatttgcagttttcattcaagagacttgattttgggtcgtcgaatgccacaatttgtaagttgtatcctacctatttagaacatcttatcctttggcttcagggtgttaaacccggatacttcccttaaaagtagtttggtcgcctctataa----------------------------------tgttcatgttgaggatgcgtccagcagtccccagagtcgattgtaatggcattgattggttgagaccattgtgcaattacacatcatgatgctgcttaaaaatattagctgaatattctttgatagatgcaaggtttatctcttatggttacaaatgtctagatgtattagtatttaagactgtgtatgtggttaatgctcttacattgtatatgtaccacagttagccaaccttgataatggcagaactcaaagagcggctactacttcccccaaaaccagcatcagctcttaatttgaaagagtcagccaatcgaccatcagcatctggaaggccacccttacaaggagtggatgttttggggctaaagaagcggggtcaaggtcttcgatcatggattcgtgttgacacaactggaaactcccaggttattgaagtagacaagttcactatgatgcgacgatgcgatttacctgcacgtgatcttcgcctactggatcctttgtttgtgtacccatcaactatcttgggaagagaaaaggctattgttgtaaatcttgagcagatacgctgtattattacagcagatgaagttcttctcttgaattccctagatagttatgtattacactatgtgatggagttgcaacgtcggctaactacacctgcggtaggtgaggtttggcagtcagacaattctgatatgagccgaagaagaggaagtaggaattttgacaatgcctttaacaacacatcccctgattatctgccttttgagtttagggctcttgaagttgccttggagtcagcatgcacatttcttgactctcaggtttgtagaagtgcaacgttacattagagtcatgctttaattgatttaagtttgtgttattcccctttttcccccaaaagagaagtaaaattactgcaaattgagacacttattttctattaattggtctacataatagtatttgatgaagcatgtaaactttctcaaatattaacctgtttcagggggtggaaagtaatgttctgattaatggttttgcatgcatatttatcataatgatcttgcttactatctctctagcccatttgaaatgctgtgatcatagtgacacttgattgtccaaagaggttggtactttaacagatacctttttctttcattaacttcataagtggcctggattaagtagtattgattatatggtccacaagaggacatgggttaataaattcaatctcattcctaaagatgttttatcagggagaggatggggaaaa
>Jupunba_limae_Iganci_261@NODE_1_length_1825_cov_114.550343
aatcactattggatgaattgagttgaagggcctatctcagtgtcttttgtataatttgcagttttcattcaagagacttgattttgggtcgtcgaatgtcacaatttgtaagttgtatcctacctatttagaacatcttatcctttggcttcagggtgttaaacccggatacttcccttaaaagtagtttagtcgcctctataaagaatatagatttgttagatccttaatat-attttgttcatgttgaggatgcgtccagcagtccccagagtcgattgtaatggcattgattggttaagaccattgtgcaattacacatcatgatgctgcttaaaaatattagctgaatattctttgatagatgcaaggtttatctcttatggttacaaatgtctagatgtattagtatttaagactgtgtatgtggttaatgctcttacattgtatatgtaccacagttagcgaaccttgataatggcagaactcaaagagcggctattacttcccccaaaaccagcatcagctcttaatttgaaagagtcagccaatcgaccatcagcatctggaaggccacccttacaaggagtggatgttttggggctaaagaagcggggtcaaggtcttcgatcatggattcgtgttgacacaactggaaactcccaggttattgaagtagacaagttcactatgatgcgacgatgcgatttacctgcacgtgatcttcgcctactggatcctttgtttgtgtacccatcaactatcttgggaagagaaaaggctattgttgtaaatcttgagcagatacgctgtattattacagcagatgaagttcttctcttgaattccctagatagttatgtattacactatgtgatggagttgcaacgtcggctaactacacctgcggtaggtgaggtttggcagtcagacaattctgatatgagccgaagaagaggaagtaggaattttgacaatgcctttaacaacacatcccctgattatctgccttttgagtttagggctcttgaagttgccttggagtcagcatgcacatttcttgactctcaggtttgtagaagtgcaacattacattagagtcatgctttacttgatttaagtttgtgttattcccccttttcccccaaaagagaagtaaaattactgcaaattgagacatttattttctattaattggtctacataatagtatttgatgaagcatgtaaactttctcaaatattaacctgtttcagggggtggaaagtaatgttctgattaatggttttgcatgcatatttatcataatgatcttgcttactatctctctagcccatttgaaatgctgtgatcacagtgacacttgattgtccaaagaggttggtactttaacagatacctttttctttcattaacttcataagtggcctggtttaagtagtattgtttatatggtccacaagaggacatgggttaataaattcaatctcattcctaaagatgttttatcagggagagtatgggggaaa
>Jupunba_longipedunculata_Cardona_2682@NODE_1_length_1359_cov_129.372855
----------------------------ggcctagctcagtgtcttttgtataatttgcagttttcattcaagagacttgattttgggtcgtcgaatgtcacaatttgtaagttgtatcctatctatttagaacatcttatcctttggcttcagggtgttaaacccggatacttcccttaaaagtagtttggtcgcctctataaagaatatagatttgttagatccttaatat-attttgttcatgttgaggatgcgtccagcagtccccagagtcgattgtaatggcattgattggttaagaccattgtgcgattacacatcatgatgctgcttaaaaatattagctgaatattctttgatagatgcaaggtttatctcttatggttacaaatgtctagatgtattaatatttaagactatgtatgtggttaatgctcttacattgtatatgtaccacagttagccaaccttgttaatggcagaactcaaagagcggctactacttcccccaaaaccagcatcagctcttaatttgaaagagtcagccaatcgaccatcagcatctggaaggccacccttacaaggagtggatgttttggggttaaagaagcggggtcaaggtcttcgatcatggattcgtgttgacacaactggaaactcccaggttattgaagtagacaagttcactatgatgcgacgatgcgatttacctgcacgtgatcttcgcctactggatcctttgtttgtgtacccatcaactatcttgggaagagaaaaggctattgttgtaaatcttgagcagatacgctgtattattacagcagatgaagttcttctcttgaattccctagatagttatgtattacactatgtgatggagttgcaacgtcggctaactacacctgcggtaggtgaggtttggcagtcagacaattctgatatgagccgaagaagaggaagtaggaattttgacaatgcctttaacaacacatcccctgattatctgccttttgagtttagggctcttgaagttgccttggagtcagcatgcacatttcttgactctcaggtttgtagaagtgcaacattacattagagtcatgctttaattgatttaagtttgtgttattcccctttttcccccaaaagagaagtaaaattgctgcaaattgagacatttattttctatttattggtctacataatagtatttgatgaagcatgtaaactttctcaaatattaacctgtttcagggggtggaaagtaatgttctgattaatggttttgcatgcatatttatcataatgatcttgcttactatctctctagcccatttgaaatgctgtgatcatagtgacacttgattgtccaaagaggctggtact---------------------------------------------------------------------------------------------------------------------------------------------
>Jupunba_oppositifolia_Liegier_16014@NODE_1_length_1225_cov_124.710801
------------------------------------------------------------------------------------------------------------------------------------------------ttggcttcagggtgttaaacccggatacttcccttaaaagtagtttggtcgcctctataaagaatatagaattgttagatcattaatataattttgttcgttttgaggatgcgtacagcagtccccagagtcgattgtaatggcattgatttgttaagaccattgtgcagttacacatcatgatgctacttagaaatattaactgaatattgtttgatagatgcaaggtttatctcttatggttacaaatgtctagatgtattaatatttaagactgtgtatgtggttaatgctcttacattgtgtatgtaccacagttagccaaccttgataatggcagaactcaaagagcggctactacttcccccaaaaccagcatcagctcttaatttgaaagagtccgccaatcgaccatcagcatctggaaggccacccttacaaggagtggatgttttggggctaaagaagcggggtcaaggtcttcgatcatggattcgcgttgacacaactggaaactcccaggttattgaagtagacaagttcactatgatgcgacgatgcgatttacctgcacgtgatcttcgcctactagatccattgtttgtgtacccatcaactatcttgggaagagaaaaggctattgttgtaaatcttgagcagatacgctgtattattacagcagatgaagtgcttctcttgaattccctagatagttatgtattacactatgtgatggagttgcaacgtcggctaactacacctgcagtaggtgaggtttggcagtcagacaattctgatatgagccgaagaagaggaagtaggaattttgacaatgcctttaacaacacatcccctgattatctgccttttgagtttagggctcttgaagttgccttggagtcagcatgcacatttcttgactctcaggtttgtagaagtgcaacatttcattagagtcatgctttaattgatttaagtttgtgttatgcccccttttcccccaaaagagaagtaaaattactgcaaattgagacatttattttctattaattggtcta-atattagtatttgatgaagcatgtaaactttctcaaatattaaccagtttcagggggtggaaagtaatgttctgattaatggttttgcatgcatatttatcataatgatcttgcttactatctctctagcccatttgaaatgctgtgatcatagtgacacttgattg---------------------------------------------------------------------------------------------------------------------------------------------------------------
>Jupunba_trapezifolia_Simon_1600@NODE_1_length_1485_cov_224.933566
aatcactattggatgaattgagttgaagggcctatctcagtgtcttttgtataatttgcagttttcattcaagagacttgattttgggtcgtggaatgtcacaatttgtaagttgtatcctacctgtttagagcatcttatcctttggcttcagggtgttaaacccggatacttcccttaaaagtagtttggtcgcctctataaagaatatgggattgttagatccttagtat-attttgttcatgttgaggatgcgtccagcagtccccagagtcgattgtaatggcattgattggttaagaccattgtgcaattacacatcatgatgctgcttaaaaatattagctgaatattctttgatagatgcaaggtttatctcttatggttacaaatgtctagatgtattaatatttaagactgtgtatgtggttaatgctcttacattgtatatgtaccacagttagccaaccttgataatggcagaactcaaagagcggctactacttcccccaaaaccagcatcagctctcaatttgaaagagtcagccaatcgaccatcagcatctggaaggccacccttacaaggagtggatgttttggggctaaagaagcggggtcaaggtcttcgatcatggattcgtgttgacacaactggaaactcccaggttattgaagtagacaagttcactatgatgcgacgatgcgatttacctgcacgtgatcttcgcctactagatcctttgtttgtgtacccatcaactatcttgggaagagaaaaggctattgttgtaaatcttgagcagatacgctgtattattacagcagatgaagttcttctcttgaattccctagatagttatgtattacactatgtgatggagttgcaacgtcggctaactacacctgtggtaggtgaggtttggcagtcagacaattctgatatgagccgaagaagaggaagtaggaattttgacaatgcctttaacaacacatcccctgattatctgccttttgagtttagggctcttgaagttgccttggagtcagcatgcacatttcttgactctcaggtttgtagaagtgcaacattacattagagtaatgctttaattgatttaagtttgtgttatgcccccttttcccccaaaagagaagtaaaattactgcaaattgagacatttattttctattaattggtcta-atattagtatttgatgaagcatgtaaactttctcaaatattaaccagtttcagggggtggaaagtaatgttctgattaatggttttgcatgcatatttatcataatgatcttgcttactatctctctagcccatttgaaatgctgtgatcatagtgacacttgattgtcccaagaggttggtactttaacagatacctttttctttcattaacttcataattggcctggatt----------------------------------------------------------------------------------------------
>Jupunba_villosa_Borges_423@NODE_1_length_1848_cov_132.081875
aatcactattggatgaattgagttgaagggcctatctcagtgtcttttgtataatttgcagttttcattcaacagacttgattttgggtcgtcgaatgtcacaatttgtaagttgtatcctacctatttagaacatcttatcctttggcttcagggtgttaaacccggatacttcccttaaaagtagtttggtcgcctctataaagaatatagatttgttagatccttaatat-attttgttcatgttgaggatgcgtccagcagtccccagagtcgattgtaatggcattgattggttaagaccattgtgcaattacacatcatgatgctgcttaaaaatattagctgaatattctttgatagatgcaaggtttatctcttatggttacaaacgtctagatgtattagtatttaagactgtgtatgtggttaatgctcttacattgtatatgtaccacagttagccaaccttgataatggcagaactcaaagagcggctactacttcccccaaaaccagcatcagctcttaatttgaaagagtcagccaatcgaccatcagcatctggaaggccacccttacaaggagtggatgttttggggctaaagaagcggggtcaaggtcttcgatcatggattcgtgttgacacaactggaaactcccaggttattgaagtagacaagttcactatgatgcgacgatgcgatttacctgcacgtgatcttcgcctactggatcctttgtttgtgtacccatcaactatcttgggaagagaaaaggctattgttgtaaatcttgagcagatacgctgtattattacagcagatgaagttcttctcttgaattccctagatagttatgtattacactatgtgatggagttgcaacgtcggctaactacacctgcggtaggtgaggtttggcagtcagacaattctgatatgagtcgaagaagaggaagtaggaattttgacaatgcctttaacaacacatcccctgattatctgccttttgagtttagggctcttgaagttgccttggagtcagcatgcacatttcttgactctcaggtttgtagaagtgcaacattacattagagtcatgctttacttgatttaagtttgtgttattcccccttttcccccaaaagagaagtaaaattactgcaaattgagacatttattttctattaattggtctacataatagtatttgatgaagcatgtaaactttctcaaatattaacttgtttcagggggtggaaagtaatgttctgattaatggttttgcatgcatatttatcataatgatcttgcttactatctctctagcccagttgaaatgctgtgatcatagtgacacttgattgtccaaagaggttgttactttaacagatacctttttctttcattaacttcatacgtggcctggattaagtagtattgattatatggtccacaagaggacatgggttaataaattcaatctcattcctaaagatgttttatcagggagagtatggggaaaa
>Punjuba_callejasii_Daly_5935@NODE_1_length_913_cov_32.092105
-----------------------------------------------------------------------------------------------------------------------------------------------------------------------------------------------------------------------------------------------------------------------------cagagtcgattgtaatggcattgattggttaagaccaatgtgcagttacacatcataatgctgcttaaaaatattaactgaatattctttgatagatgcaaggtttatctcttatggttacaaatgtctagatgtattaatatttaagactgtgtatgtggttaatgctcttacattgtatatgtaccgcagttagccaaccttgataatggcagaactcaaagagcggctactacttcccccaaaaccagcatcagctcttaatttgaaagagtcagccaatcgaccatcagcatctggaaggccacccttacaaggagtggatgttttggggctaaagaagcggggtcaaggtcttcgatcatggattcgtgttgacacaactggaaactcccaggttattgaagtagacaagttcactatgatgcgacgatgtgatttacctgcacgtgatcttcgcctactagatcctttgtttgtgtacccatcaactatcttgggaagagaaaaggctattgttgtaaatcttgagcagatacgctgtattattacagcagatgaagttcttctcttgaattccctagatagttatgtattacactatgtgatggagttgcaacgtcggctaactacacctgcggtaggtgaggtttggcagtcagacaattctgatatgagccgaagaagaggaagtaggaattttgacaatgcctttaacaacacatcccctgattatctgccttttgagtttagggctcttgaagttgccttggagtcagcatgcacatttcttgactctcaggtttgtagaagtgcaacgttacattagagtcatgctttaattgatttaagtttgtgttattcccctttttcccctaaaagagaagtaaaattactgcaaattgagacattt-----------------------------------------------------------------------------------------------------------------------------------------------------------------------------------------------------------------------------------------------------------------------------------------------------------------------------------------------------------
>_R_Acacia_rostellifera_Murphy_466@NODE_1_length_1330_cov_265.820431
agtcactgttggatgaattgagttgaagggcctatctcagtatcttttgtataatttgcagttttcattcaagagacttgattttaggtcgtcgaatgtcattatttgtaatttgtatcctacctatttagagcatcttgtcctttggcttcaggttgttcaacccggatacttcccttaaaactagtttggtcacatctataaagaacatagaattgttagatccttaatatgtattttttcattttgaggatgcgtgcagcagtccccagagtcgattgtaatggcattgattagttaagaccattgtgcagttacaaatcatgatgctgcttaaaaatattaactgaatattctttgataggtgcaaggtttatatcttatggttacaaatgtctagatatattaatatttaagactgtgtatgtggttaatgctcttaaattgtatatgtaccacagttagccaaccttgataatggcagacctcaaagagcggctactgcttcccccaaaaccagcatcagctctaaatttgaaagagtcagccaatcgaccatcagcatctggaaggccacccttacaaggagtggatgttttgggattaaagaagcggggtcaaggtcttcgatcatggattcgtgttgacacaactggaaactcccaggttattgaagtagacaagttcactatgatgcgacgatgcgatttacctgcacgtgatcttcgcctactagatcctttgtttgtatacccatcaactatcttgggaagagaaaaagctattgttgtaaatcttgagcagatacgctgtattattacagcagatgaagttcttctcttgaattccctagatagttatgtattacactatgtggtggagttgcaacgtcggctaactacacctgcggtaagtgaggtttggcagtcagacaattcagatatgagccgaagaagaggaagtaggaattttgacaatgcctttagcaacacatcccctgattatctgccttttgagtttagggctcttgaagttgccttggagtcagcatgcacatttcttgactctcaggtttgtagaagtgcaacattatattagagtcatgctttaatttattgaagtttgtgttatactgtt---------------------------------------------------------------------------------------------atctctcaaatattatctagttccaggggatggaaagtaatgttctgattaatggttttacatgcatatttatcataa-----------------------------------------------------------------------------------------------------------------------------------------------------------------------------------------------------------------------------
>_R_Albizia_adinocephala_FHO33_88@NODE_1_length_1276_cov_187.488741
------------------------------------------------------------------------------------------------------------------------------------------------------------------------------------------------------------------------------------------------------------------------------------------------------------------ttgtgccgttacacatcatgatgctgctcaaaaatattaactgaatattctttgatagatgcaagctttatctcttatggttgcaaatgtctagatatattattgttcaagactctgtatgtggttaatactcttacattgtatatgtaccacagttagccaatcttgataatggcagacctcaaagagcggctactacttcccccaaaaccagcatcagctcttaatttgagagagtcagccaatcgaccatcagcatctggaaggccacccttacaaggagtggatgttttggggctaaagaagcggggtcaaggtcttcgatcatggattcgtgttgacacaactggaaactcccaggttattgaagtagacaagttcactatgatgcgacgatgcgatttacctgcacgcgatcttcgcctcctagatcctttgtttgtgtacccgtcaactatcttgggaagagaaaaggctattgttgtaaatcttgagcagatacgctgtattattacagcagatgaagttcttctcttgaattccctagatagttatgtattacactatgtgatggagttgcaacgtcggctaactacacctgtggtaggtgaggtttggcagtcagacaattctgatatgagccgaaggagaggaagtaggaattttgacaatgcctttaacaacacatcccctgattatctgccttttgagtttagggctcttgaagttgcattggagtcagcatgcacatttcttgactctcaggtttgtagtagtgcaacattacattagtgtcatgctttaattgatttaagtttgtgttattcccttttttcccccaaaagagaaggaaaattgctacaaattgagacatttattctctattaattggtctacataatattatttgatgaagcatgtaaactttctcaaatattaaccagtttcagggggtggaaagtaatgttctgattaatggtttttcatgcatatttatcataatgatcatgctttctatctctctagcccatttgaattgctg-gatcatagtgacacttgattgtccgaagaggttggtactttaccagatagctttttctttcattaacttaattagtggcctgggttaagtagtattgattatatggtccacaagaggacatgggctaataaattcaatctcattcctgaagaggtgttatcagggagagtatggggaaaa
>_R_Albizia_decandra_Vilhena_231@NODE_1_length_885_cov_40.959158
------------------------------------------------------------------------------------------------------------------------------------------------------------------------------------------------------------------------------------------------------------------------------------------------------------------------------------cgatactgcttaagaataataattgaatattctttgatagatgcaagctttatctcttatggttacaaatgtctggatatgttaatatttaagactgtgtatgtggttaatactcttacattgtctatgtaccagagttagccaatcttgataatggcagacctcaaagagcggctactacttcccccaaaaccagcgtcagctattaatttgaaagagtcagccaatcgaccatcagcatctggaaggccacccttacaaggagtggatgttttggggctaaagaagcggggtcaaggtcttcgatcatggattcgtgttgacacaactggaaactcccaggttattgaagtagacaagttcactatgatgcgacgatgcgatttacctgcacgtgatcttcgcctcctagatcctttgtttgtgtacccatcaactatcttgggaagagaaaaggctattgttgtaaatcttgagcagatacgctgtattattacagcagatgaagttcttctcttgaattccctagatagttatgtcttacactatgtgatggagttgcaacgtcggctaactacacctgcggtaggtgaggtttggcagtcagacaattctgatatgagccgaagaagaggaagtaggaattttgacaatgcctttaacaacacatcccctgattatctgccttttgagtttagggctcttgaagttgccttggagtcagcatgcacatttcttgactctcaggtttgtcgaagtgcaacattacattagtgtcatg-tttaattgatttaagtttgtgttattcccttttttcccccaaaagagaagtaaaattactgcaaattgagacatttattctctattaattggtcaacataatag-------------------------------------------------------------------------------------------------------------------------------------------------------------------------------------------------------------------------------------------------------------------------------------------------------------------------------
>_R_Albizia_sinaloensis_Hughes_1576@NODE_1_length_1468_cov_91.862689
---------------------------------------------------------------------------atttgattttaggtcgtcgaatgtcacaatttgtaatttgtatcctacctatttagagcatcttgttctttggcttcagggtgttaaaccaggatacttcccttaaaagtagtttggtcacctctataaagaatatagaattgttagatccttaatagaattttgttcattttgaggatgcgtacaacagtccccagagtcgattgttatggcattgattggttaagaccattgtgccgttacacatcatgatgctgcttaaaaatattaactgaatattctttgatagatgcaagctttatctcttatggttgcaaatgtctagatatattaatgtttaagactgtgtatgtggttaatactcttacattgtatatgtaccacagttagccaatcttgataatggcagacctcaaagagcggctgctacttcccccaaaaccagcatcagctcttaatttgagagagtcagccaatcgaccatcagcatctggaaggccacccttacaaggagtggatgttttggggctaaagaagcggggtcaaggtcttcgatcatggattcgtgttgacacaactggaaactcccaggttattgaagtagacaagttcactatgatgcgacgatgcgatttacctgcacgtgatcttcgcctcctagatcctttgtttgtgtacccatcaactatcttgggaagagaaaaggctattgttgtaaatcttgagcagatacgctgtattattacagcagatgaagttcttctcttgaattccctagatagttatgtattacactatgtgatggagttgcaacgtcggctaaccacacctgcggtaggtgaggtttggcagtcagacaattctgatatgagccgaaggagaggaagtaggaattttgacaatgcctttaacaacacatcccctgattatctgccttttgagtttagggctcttgaagttgcattggagtcagcatgcacatttcttgactctcaggtttgtagaagtgcaacattacattagtgtcatgctttaattggtttaagtttgtgttattccctttttt-ccccaaaagagaaggaaaattgctgcaaattgagacatgtattctctattaattggtctacataatattatttgatgaagcatgtaaactttctcaaatattaaccagtttcagggggtggaaagtaatgttctgattaatggttttgcatgcatatttatcataatgatcgtgctttctatctctctagcccatttgaattgctg-gatcatagtgacacttgattgtccgaagagattggtactttaccagatagctttttccttcattaacttaattagtgtcctgggttaagtagtattgattatatggtccacaagaggacatgggctaataaattcaatctcattcctgaagaggtgttatcagggagagtatggggaaaa
>_R_Albizia_tomentella_Leach_Dunlop_3801@NODE_1_length_1533_cov_196.048764
aatcactgttggatgaattgagttgaagggcttatctcagcatcttttgtataatttgcagttttcattcaagagacttgattttgggttgtcgaatgtcacaatttgtaaattgtgtcctacctaattagagcatcttgtcccttggcttcagggtgttaaacccggatacttcccttaaaagtagttgggtcacctctataaataatatagaattgttagatccttaatataattttgttcattttgaggatgcgtacagcagtcctcagagtcgattgtaatggcattgattggttaagaccattgtgcagttacacatcctgatactgcttaaaaatattaactgaataatctttgatagaggcaaggtttatctcttgtggttacaaatgtctagatatattaatatttaagactgtgtatgtggttaatgctcttacattgtatatgtaccacagttagccaaccttgataatggcagacctcaaagagcggctactacttcccccaaaaccggcatcagctcttaatttgaaagagtcagccaatcgaccatcagcatctggaaggccacccttacaaggagtggatgttttggggctaaagaagcggggtcaaggtcttcgatcatggattcgtgttgacacaactggaaactcccaggttattgaagtagacaagttcactatgatgcgacgatgtgatttacctgcacgtgatcttcgcctactagatcctttgtttgtgtacccatcaactatcttgggaagagaaaaggccattgttgtaaatcttgagcagatacgttgtattattacagcagatgaagttcttctcttgaattccctagatagttatgtgttacactatgtgatggagttgcaacgtcggctaactacacctgcggtaggtgatgtttggcagtcagacaattctgatatgagccgaagaagaggaagtaggaattttgataatgcctttaacaacacatcccctgattatctgccttttgagtttagggctcttgaagttgccttggagtcagcatgcacatttcttgactctcaggtttgtagaagtgcaacattacatta---tcatggtttaattgatttaagttcgtgttattcccctttttcccccaaaagagaagtaaaattactgcaaattgagacatttgttttctattaattggtctacataatagtatttgatgaagcatgtaaaatttctcaaatattaaccagtttcagggggtggaaagtaatgttctgattaatggttttgcatgcatatttatcataatggtcatgcgtactatctctctagcccatttgcaatgccgtgatcatagtgacacttgattgtccaaaga-gttggtactttaacagatacccttttctttcattaaattcataagtggcctgaattaagtagtattgattatatggcccacaagaggacatgggttaatacattcaatctcattcctaaagatgtgtta---------------------
>_R_Albizia_xerophytica_Hughes_1435@NODE_1_length_1338_cov_100.046788
---------------------------------------------------------------------------------------------------------------------tcctacctatttagagcatcttgtcctttggcttcagggtgttaaaccaggatacttcccttaaaagtagtttggtcacctctataaagaatatagaattgttagatccttaatataattttgttcattttgaggatgcgtacagcagtccccagagtcgattgttatggcattgattggttaagaccattgtgcagttacacatcatgatactgcttaaaaatattaactgaatattctctgatagatgcaagctttatctcttatggttgcaaatgtctagatatattaatgtttt---ctgtgtatgtggttaatactcttacattgtatatgtaccacagttagccaatcttgataatggcagacctcaaagagcggctactacttcccccaaaaccagcatcagctcttaatttgagagagtcagccaatcgaccatcagcatctggaaggccacccttacaaggagtggatgttttggggctaaagaagcggggtcaaggtcttcgatcatggattcgtgttgacacaactggaaactcccaggttattgaagtagacaagttcactatgatgcgacgatgtgatttacctgcacgtgatcttcgcctcctagatcctttgtttgtgtacccatcaactatcttgggaagagaaaaggctattgttgtaaatcttgagcagatacgctgtattattacagcagatgaagttcttctcttgaattccctagatagttatgtattacactatgtgatggagttgcaacgtcggctaactacacctgcggtaggtgaggtttggcagtcagacaattctgatatgagccgaaggagaggaagtaggaattttgacaatgcctttaacaacacatcccctgattatctgccttttgagtttagggctcttgaagttgcattggagtcagcatgcacatttcttgactctcaggtttgtagaagtgcaacattac--tagtgtcatgctttaattcatttaagtttgtgttatt-ccctttttcccccaaaagagaaggaaaattgctgcaaattgagacatttattctctattaattggtcaacataatattatttgatgaagcatgtaacctttctcaaatattaaccagtttcagggggtggaaagtaatgttctgattaatggttttgcatgcatatttatcataatgatcatgctttctatctctctagcccatttgaattgctg-gatcatagtgacacttgattgtccaaaggggttggtactttac-------ctttttctttcattaacttaattagtggcctgggttaagtagtattgattatatggtccacaaga-----------------------------------------------------------------
>_R_Archidendron_clypearia_Wieringa_1849@NODE_1_length_1065_cov_298.157895
----------------------------------------tatcttttgtataatttgcagttttcattcaagagacttgattttaggtcgtcgaatgtcataatttttaatttgtatcctacctatttagagcgtcttgtcctttggcttcaggttgtcaaacccggatacttcccttaaaagtagtttgatcacctctataaagaatatagaattgttagatccttaatataattttgttcattttgaggatgcgtgcagcagtccccagagtcgattgtaatggcattgattcgttaaaaccattgtgcagttacacatcatgatactgcttaaaaatattaactgaatattctttgatagatgcaaggtttatctcttatggttacaaatgtctagatatattaatatttaagactgtgtatgtggttaatgctcttacattgtatatataccacagttagccaaccttgataatggcagacctcaaagagcggctactacttcacccaaaaccagcatcagctcttaatttgaaagagtcaaccaatcgaccatcagcatctggaaggccacccttacaaggagtggatgttttggggctaaagaagcggggtcaaggtcttcgatcatggattcgtgttgacacaactggaaactcccaggttattgaagtagacaagttcactat--------gatgcgatttacctgcacgtgatcttcgcctactagatcctttgtttgtgtacccatcaactatcttgggaagagaaaaggctattgttgtaaatcttgagcagatacgctgtattattacagcagatgaagttcttctcttgaattccctagatagttatgtattacactatgtgatggagttgcaacgtcggctaactacacctgcagtaggtgaggtttggcagtcagacaattctgatatgagccgaagaagaggaagtaggaattttgacaatgccttcaacaacacatcccctgattatctgccttttgagtttagggctcttgaagttgccttggagtcagcatgcacatttcttgactctcaggtttgtagaagtgcaacattacattagagtcatgctttaatt--------------------------------------------------------------------------------------------------------------------------------------------------------------------------------------------------------------------------------------------------------------------------------------------------------------------------------------------------------------------------------------------------------------------------------
>_R_Balizia_elegans_Iganci_870@NODE_1_length_1745_cov_123.160671
cttcactattggatgaattgagttgaagggcctatctcagtgtcttttgtataatttgcagttttcattcaacagacttgattttgggtcgtcgaatgtcacaatttgtaagttatatcctacctatttagaacatcttatcctttggcttcagggtgttcaacccggatacttcccttaaaagtagtttggtcgcctctatgaagaatatagctttgttagatccttaatat-attttgttcatgttgaggatgcgtccagcagtccccagagtcgattgtaatggcattgattggttaagaccattgtgcaattacacatcatgatgctgcttaaaaatattagctgaatattctttgatagatgcaaggtttatctcttatggttacaaatgtctagatgtattagtatttaagactgta-atgtggttaatgctcttacattgtatatgtaccgcagttagccaacctttataatggcagaactcaaagagcggctactacttcccccaaaaccagcatcagctcttaatttgaaagagtcagccaatcgaccatcagcatctggaaggccacccttacaaggagtggatgttttggggctaaagaagcggggtcaaggtcttcgatcatggattcgtgttgacacaactggtaactcccaggttattgaagtagacaagttcactatgatgcgacgatgcgatttacctgcacgtgatcttcgcctactggatcctttgtttgtgtacccatcaactatcttgggaagagaaaaggctattgttgtaaatcttgagcagatacgctgcattattacagcagatgaagttcttctcttgaattccctagatagttatgtattacactatgtgatggagttgcaacgtcggctaactacacctgcggtaggtgaggtttggcagtcagacaattctgatatgagccgaagaagaggaagtaggaattttgacaatgcctttaacaacacatcccctgattatctgccttttgagtttagggctcttgaagttgccttggagtcagcatgcacatttcttgactctcaggtttgtagaagtgcaacattacattagagtcatgctttacttgatttaagtttgtgttattcccccttttcccccaaaagagaagtaaaattactgcaaattgagacatttattttctattaattggtctatataatagtatttgatgaagcatgtaaagtttctcaaatattaacctgtttcagggggtggaaagtaatgttctgattaatggttttgcatgcatatttatcataatgatcttgcttactatctctctagcccatttgaaatgctgtgatcatagtgacacttgattgtccaaagaggttggtactttaacagatacctttttctttcattaacttcataagtggcctggattaagtagtattgattatatggtccacaagaggacatgggttaataaattcaatctcattcctaaagatgttttatcagggagagtatggggaaaa
>_R_Balizia_pedicellaris_Queiroz_15529@NODE_1_length_700_cov_252.592248
aatcactattgcatgaattgagttgaagggcctatctcagtgtcttttgtataatttgcagttttcattcaacagacttgattttgggtcgtcgaatgtcacaatttgtaagttgtatcctacctatttagaacatcttatcctttggcttcagggtgttcagcccggatacttcccttaaaagtagtttggtcgcctctataaagaatatagatttgttagatccttaatat-attttgttcatgttgaggatgcgtccagcagtccccagagtcgattgtaatggcattgattggttaaaaccattgtgcaattacacatcatgatgctgcttaaaaatattagctgaatattctttgatagatgcaaggtttatctcttatggttacaaatgtctagatgtattagtatttaagactgtgtatgtggttaatgctcttacattgtatatgtaccacagttagccaaccttgataatggcagaactcaaagagcggctactacttcccccaaaaccagcatcagctcttaatttgaaagagtcaaccaatcgaccttcagcatctggaaggccacccttacaaggagtggatgttttggggctaaagaagcggggtcaaggtcttcgatcatggattcgtgttgacacgactggaaactcccaggttattg----------------------------------------------------------------------------------------------------------------------------------------------------------------------------------------------------------------------------------------------------------------------------------------------------------------------------------------------------------------------------------------------------------------------------------------------------------------------------------------------------------------------------------------------------------------------------------------------------------------------------------------------------------------------------------------------------------------------------------------------------------------------------------------------------------------------------------------------------------------------------------------
>_R_Balizia_pedicellaris_Queiroz_15529@NODE_2_length_672_cov_264.097245
--------------------------------------------------------------------------------------------------------------------------------------------------------------------------------------------------------------------------------------------------------------------------------------------------------------------------------------------------------------------------------------------------------------------------------------------------------------------------------------------------------------------------------------------------------------------------------------------------------------------------------------------------------------------------------------------------------------------------------------------------------------------------------------------------------------------tgtaaatcttgagcagatacgctgtattattacagcagatgaagttcttctcttgaattccctagatagttatgtattacactatgtgatggagttgcaacgtcggctaactacacctgcggtaggtgaggtttggcagtcagacaattctgatatgagccgaagaagaggaagtaggaattttgacaatgcctttaacaacacatcccctgattatctgccttttgagtttagggctcttgaagttgccttggagtcagcatgcacatttcttgactctcaggtttgtagaagtgcaacattacattagagtcatgctttacttgatttaagtttgtgttattcccccttttcccccaaaagagaagtaaaattactgcaaattgagacatttattttctattaattggtctacataatagtatttgatgaagcatgtaaactttctcaaatattaacctgtttcagggggtggaaagtaatgttctgattaatggttttgcatgcatatttatcataatgatcttgcttactatctctctagcccatttgaaatgctgtgatcatagtgacacttgattgtccaaagaggttagtactttaacagatacctttttctttcattaacttcataagtggcctggattaagtagtattgattctatggtccac---------------------------------------------------------------------
>_R_Balizia_spnov_Morim_577@NODE_1_length_1383_cov_257.853163
-----------------------------------------------------------------------agagacttgattttgggtcgttgaatgtcacaatttgtaatttgtatcctacctattcagagcatcttgtcctttggcttcagggtgttaaacccggatacttcccttaaaagtagtttggtggcctctataaagaatatagaattgttagatccttaatatagttttgttcattttgaggatgcgtacagcagtccccagagtcgattgtaatggcattgattggttaagaccattgtgcagttatacatcatgatgctgcttagaaatatttactgaatattctttgatagatgcaaggtttatctcttatggttacaaatgtctagatgtattaatatttgagactgtgtatgtggttaatgctcttacattgtatatgtaccacagttagccaaccttgataatggcagaactcaaagagcggctactacttcccccaaaaccagcatcagctcttaatttgaaagagtcagccaatcgaccatcagcatctggaaggccacccttacaaggagtggatgttttggggttaaagaagcgcggtcaaggtcttcgatcatggattcgtgttgacacaattggaaactcccaagttattgaagtagacaagttcactatgatgcgacgatgcgatttacctgcacgtgatcttcgcctactagatcctttgtttgtgtacccatcaactatcttgggaagagaaaaggctattgttgtaaatcttgagcagatacgctgtattattacagcagatgaagttcttctcttgaattccctagatagttatgtattacactatgtgatggagttgcaacgtcggctaactacacctgcggtaggtgaggtttggcagtcagacaattctgatatgagccgaagaagaggaagtaggaattttgacaatgcctttaacaacacatcccctgattatctgccttttgagtttagggctcttgaagttgccttggagtcagcatgcacatttcttgactctcaggtttggagaagtgcaacattacattagagtcatgctttaattgactgatgtttgtgttatgtccccttttcccccaaaagagaagtaaaattactgcaaattgagacatttattttctattaattggtcta-atgatagtatttgatgaagcatgtaaactttctcaaatattaaccagtttcagggggtggaaagtaatgttctgattaatggttttgcatgcatatttatcataatgatcttgcttactatctctctagcccatttgaaatgctgtgatcgtagtgacacttgattgtccaaagaggttggtactttaactgatacctttttctttcattaacttcacaagtggcctggattaagtagtattgattatatgg--------------------------------------------------------------------------
>_R_Calliandra_bella_LPQ15696@NODE_1_length_800_cov_559.739972
-----------------------------------------------------------------------------------------------------------------------------------------------------------------------------------------------------------------------------------------------------------------------------------------------------------------------------------------------------------------------------------------------------------------------------------------------------------------------ccacagatagccaactttgataatggcggacctcaaagagcgg---ctacttcccccaaaaccagcatcagctcttactttgagagagtcagccaatcgaccatcagcatctggaaggccacccttacatggagtggatgttttggggctaaagaagcgaggtcaaggtcttcgatcatggattcgtgttgacacaagtggaaactcccaggttattgaagttgacaagttcactatgatgcgaagatgcgatttacctgcacgtgatcttcgcctactagaccctttgtttgtgtacccatcaactatcttgggaagagaaaaggcaattgttgtaaatcttgagcagatacgatgtattattacagcagatgaagttcttctcttgaattccctagatagttatgtattacattatgtgatggagttgcaacgccggctaactacacccggggttggtgacgtttggcagtcagacaattctgatatgagccgaagaagaggaagtaggaattttgataatgcctttaacaacacatctcctgattatctgccttttgagttcagggctcttgaagttgccttggagtcagcatgcacatttcttgactctcaggtttatagaagtgctacattacattagcatc-------aattgatttatgtttgtgttattccc--ctttccccaaacgagcaagtaaaattactgcattttgagacatttattttctattaattggtctacatatta-tatttgataaagcatgtaaaacttctccaatattaaccagtttcactgggtggaaagt---------------------------------------------------------------------------------------------------------------------------------------------------------------------------------------------------------------------------------------------------------------------
>_R_Cathormion_obliquifoliolatum_Wieringa_6519@NODE_1_length_1341_cov_204.068429
--------------------------------------agtgtcttttgtataatttgcagttttcattcaagagacttgattttgggtcgtcgaatgtcacaatttgtaagttgtatcctacctatttagaacatcttatcctttggcttcagggtgttaaacccggatacttcccttaaaagtagtttggtcgcctctataaagaatatagatttgttagatccttaatat-attttgttcatgttgaggatgcgtccagcagtcgccagagtcgattgtaatggcattgattggttaagaccattgtgcaattacacatcatgatgctgcttaaaaattttagctgaatattctttgatagatgcaaggtttatctcttatggttgcaaatgtctagatgtattaatatttaagactgtgtatgtggttaatgctcttacattgtatatgtaccacagttagccaaccttgataatggcagaactcaaagagcggctactacttcccccaaaaccagcatcagctcttaatttgaaagagtcaaccaatcgaccatcagcatctggaaggccacccttacaaggagtggatgttttggggctaaagaagcggggtcaaggtcttcgatcatggattcgtgttgacacaactggaaactcccaggttattgaagtagacaagttcactatgatgcgacgatgcgatttacctgcacgtgatcttcgcctactagatcctttgtttgtgtacccatcaactatcttgggaagagaaaaggctattgttgtaaatcttgagcagatacgctgtattattacagcagatgaagttcttctcttgaattccctagatagttatgtattgcactatgtgatggagttgcaacgtcggttaactacacctgcagtaggtgaggtttggcagtcagacaattctgatatgagccgaagaagaggaagtaggaattttgacaatgcctttaacaacacatcccctgattatctgccttttgagtttagggctcttgaagttgccttggagtcagcatgcacatttcttgactctcaggtttgtagaagtgcagcattaccttagattcatgctttaattaatttaagtttgtgttattcccctttttcccccgaaagataagtaaaattactgcaaattgagacatttattttctattaatcggtctacataatagtatttgatgaagcatgtaaactttctcaaatattaacctgtttcagggggtggaaagtaattttctgattaatggttttgcatgcatatttatcataatgatcttgcttactatctctctagcccatttgaaatgctgtgatcatagtgatacttgattgtccaaagagg-----------------------------------------------------------------------------------------------------------------------------------------------------
>_R_Enterolobium_cyclocarpum_MWC9020@NODE_1_length_1600_cov_246.399212
-----------------------------gcctatctcagcatcttttgtataatttgcagttttcattcaagagacttgattttgggtcgtcgaatgtcacaatttgtaatttgtatcctacctatttagagcatcttgtcctttggcttcagggtgttaaacctggatactcattatagaagtagtttggtcacccctataaggaacatagaattgttagatccttaatataattttgttcattttgaggatgcgtacagcagtccccagagtcgattgtaatggcattgattggttaagaccactgtgcagttacacatcatgatgctgcttaaaaatattaacagaatattctttgatagatgcaaggtttatctcttatgattacaaatgtctagatatattaatatttaagactgtgtatgtcgttaatgctcttacattgtatatgtaccacagttagccaaccttgataatggcagaactcaaagagcggctactacttcccccaaaaccagcatcagctcttaatttgaaagagtcagccaatcgaccatcagcatctggaaggccacccttgcaaggagtggatgttttggggctaaagaagcggggtcaaggtcttcgatcatggattcgtgttgacacaaatggaaactcccaggttattgaagtagacaagttcactatgatgcgacgatgcgatttacctgcacgtgatcttcgcctactagatcctttgtttgtgtacccatcaactatcttgggaagagaaaaggcgattgtcgtaaatcttgagcagatacgttgtattattacagcagatgaagttcttctcttgaattccctagatagttatgtattacactatgtgatggagttgcaacgtcggctaactacacctgcggtaggtgaggtttggcagtcagacaattctgatatgagccgaagaagaggaagtaggaattttgacaatgccttcaacaacacatcccctgattatctgccttttgagtttagggctcttgaagttgccttggagtcagcatgcacatttcttgactctcaggtttgtaaaagtgcaacattacattagagtcatgctttaattgatttaagttcgtgttattccccttttttgcccaaaagagaagtaaaattactgcaaattgagacatttattttctattaattggtct-cataatagtatttgatgaagcatgtaaactttctcaagtattaaccggtttcagggggtggaaggtaatgttctgattaatggttttgcatgcatctttgtcataatgatcatgcttactatctctctagcccatttgaaatgctgtgatcatagtgacacttgattgtccaaagaggttggtactttaacagatacctttttctttcattaaattcataagtggcctgaattaagtagtattgattatatggtccacaagaggacatgggttaatacattcaatctcattcctaaagctgtgttatcagggagagtatggggaaaa
>_R_Hydrochorea_corymbosa1_Bonadeu_655@NODE_1_length_1055_cov_2661.932000
-----------------------------------------------------------------------------------------------------------------------------------------------------------------------------tcccttaaaagtagtttggtcgcctctataaagaatatagaattgttagatccttaatataattttgttcattttgaggatgcgtacagcagtccccagagtcgattgtaatggcattgattggttaagaccattgtgcaattacacatcatgatgctgcttaaatatattagctgaatattctttgatagatgcaaggtttatctcttatggttacaaatgtctagatgtattaatatttaagactgtgtatgtggttaatgctcttacattgtatatgtaccacagttagccaaccttgataatggcagaactcaaagagcggctactacttcccccaaaaccagcatcagctcttaatttgaaagagtcaaccaatcgaccatcagcatctggaaggccacccttacaaggagtggatgttttggggctaaagaagcggggtcaaggtcttcgatcatggattcgtgttgacacaactggaaactcccaagttattgaagtagacaagttcactatgatgcgacgatgcgatttacctgcacgtgatcttcgtctactagatcctttgtttgtgtacccatcaactatcttgggaagagaaaaggctattgttgtaaatcttgagcagatacgctgtattattacagcagatgaagttcttctcttgaattccctagatagttatgtattgcactatgtgatggagttgcaacgtcggctaactacacctgcagtaggtgaggtttggcagtcagacaattctgatatgagccgaagaagaggaagtaggaattttgacaatgcctttaacaacacatcccctgattatctgccttttgagtttagggctcttgaagttgccttggagtcagcatgcacatttcttgactctcaggtttgtagaagtgcagcatcaccttagattcatgctttaattgatttaagtttgtgttattcccctttttcccccaaaagagaagtaaaattactgcaaattgagacatttattttctattaattggtcta-ataatagtatttgatgaagcatgtaa------------------------------------------------------------------------------------------------------------------------------------------------------------------------------------------------------------------------------------------------------------------------------------------------------------
>_R_Hydrochorea_corymbosa2_Iganci_862@NODE_1_length_1332_cov_336.192639
------------------------------------------------------tttgcagttttcattcaagagacttgattttgggtcgttgaatgtcacaatttgtaatttgtatcctacctatttagagcatcttgtcctttggcttcagggtgttaaacccggatacttcccttaaaagtagtttggtcgcctctataaagaatatagaattgttagatccttaatataattttgttcattttgaggatgcgtacagcagtccccagagtcgattgtaatggcattgattggttaagaccattgtgcagttacacatcatgatgctgcctagaaatatttactgaatattctttgatagatgcaaggtttatctcttatggttacaaatgtctagatgtattaatatttaagactgtgtatgtggttaatgctcttacattgtatatgtaccacagttagccaaccttgataatggcagaactcaaagagcggctactacttcccccaaaaccagcatcagctcttaatttgaaagagtcagccaatcgaccatcagcatctggaaggccacccttacaaggagtggatgttttggggttgaagaagcggggtcaaggtcttcgatcatggattcgtgttgacacaactggaaactcccaagttattgaagtagacaagttcactatgatgcgacgatgcgatttacctgcacgtgatcttcgcctactagatcctttgtttgtgtacccatcaactatcttgggaagagaaaaggctattgttgtaaatcttgagcagatacgctgtattattacagcagatgaagttcttctcttgaattccctagatagttatgtattacactatgtaatggaattgcaacgtcggctaactacacctgcggtaggtgaggtttggcagtcagacagttctgatatgagccgaagaaggggaagtaggaattttgacaatgcctttaacaacacatcccctgattatctgccttttgagtttagggctcttgaagttgccttggagtcagcatgcacatttcttgactctcaggtttgtagaagtgcaacattacattagagtcatgctttaattgacttaagtttgtgttatgccccctttt-ccccaaaagagaagtaaaattactgcaaattgagacatttattttctattaattggtcta-ataatagtatttgatgaagcatgtaaactttctcaaatattaaccagtttcagggggtggaaagtaatgttctgattaatggttttgcatgcatatttatcataatgatcttgcttactatctctctagcccatttgaaatgctgtgatcatagtgacacttgattgcccaaagaggttggtact---------------------------------------------------------------------------------------------------------------------------------------------
>_R_Hydrochorea_gonggrijpii_Tillett_45696@NODE_1_length_1239_cov_149.315835
-------------------------------------------------------------------------------------------ttgaatgtcacaatttgtaatttgtatcctacctgtttacagcatcttgtcctttggcttcagggtgttaaacccggatacttcccttaaaagtagtttggtcgcctctataaagaatatagaattgttagatccttaatataattttgttcattttgaggatgcgtacagcagtccccagagtcgattgtaatggcattgattggttaagaccattgtgcagttacacatcatgatgctgcctagaaatatttactgaatattctttgatagatgcaaggtttatctcttatggttacaaatgtctagatgtattaatatttaagactgtgtatgtggttaatgctcttacattgtatatgtaccacagttagccaaccttgataatggcagaactcaaagagcggctactacttcccccaaaaccagcatcagctcttaatttgaaagagtcagccaatcgaccatcagcatctggaaggccacccttacaaggagtggatgttttggggttaaagaagcggggtcaaggtcttcgatcatggattcgtgttgacacaactggaaactcccaagttattgaagtagacaagttcactatgatgcgtcgatgtgatttacctgcacgtgatcttcgcctactagatcctttgtttgtgtacccatcaactatcttgggaagagaaaaggctattgttgtaaatcttgagcagatacgctgtattattacagcagatgaagttcttctcttgaattccctagatagttatgtattgcactatgtgatggaattgcaacgtcggctaactacacctgcggtaggtgaggtttggcagtcagacagttctgatatgagccgaagaagaggaagtaggaattttgacaatgcctttaacaacacatcccctgattatctgccttttgagtttagggctcttgaagttgccttggagtcagcatgcacatttcttgactctcaggtttgtagaagtgcaacattacattagagtcatgctttaattgacttaagtttgtgttatgcccccttttcccccaaaagagaagtaaaattactgcaaattgagacatttattttctattaattggtcta-ataatagtatttgatgaagcatgtaaactttctcaaatattaaccagtttcagggggtggaaagtaatgttctgattaatggttttgcatgcatatttatcataatgatcttgcttgctatctctcta------------------------------------------------------------------------------------------------------------------------------------------------------------------------------------------------------
>_R_Jupunba_brachystachya_Lima_7438@NODE_1_length_1645_cov_130.436224
aatcactattggatgaattgagttgaagggcctatctcagtgtcttttgtataatttgcagttttcattcaagaaacttgattttgggtcgaagaatgtcacaatttgtaagttgtatcctacctatttagaacatcttatcctttggcttcagggtgttaaacccggatacttcccttaaaagtagtttagtcgcctctataaagaatatagatttgttagatccttaa-------ttgttcatgttgaggatgcgtccagcagtccccagagtcgattgtaatggcattggttggttaagaccattgtgcaatttcacatcatgatactgcttaaaaatattagctgaatattctttgatagatgcaaggtttatctcttatggttacaaatgtctagatgtattagtatttaagactgtgtatgtggttaatgctcttacattgtatatgtaccacagttagcgaaccttgataatggcagaactcaaagagcggctattacttcccccaaaaccagcatcagctcttaatttgaaagagtcagccaatcgaccatcagcatctggaaggccacccttacaaggagtggatgttttggggctaaagaagcggggtcaaggtcttcgatcatggattcgtgttgacacaactggaaactcccaggttattgaagtagacaagttcactatgatgcgacgatgcgatttacctgcacgtgatcttcgcctactggatcctttgtttgtgtacccatcaactatcttgggaagagaaaaggctattgttgtaaatcttgagcagatacgctgtattattacagcagatgaagttcttctcttgaattccctagatagttatgtattacactatgtgatggagttgcaacgtcggctaactacacctgcggtaggtgaggtttggcagtcagacaattctgatatgagccgaagaagaggaagtaggaattttgacaatgcctttaacaacacatcccctgattatctgccttttgagtttagggctcttgaagttgccttggagtcagcatgcacatttcttgactctcaggtttgtagaagtgcaacattacattagagtcatgctttacttgatttaagtttgtgttattcccccttttcccccaaaagagaagtaaaattactgcaaattgagacatttattttctattaattggtctacataatagtatttgatgaagcacgtaaactttctcaaatattaacctgtttcagggggtggaaagtaatgttctgattaatggttttgcatgcatatttatcataatgatcttgcttactatctctctagcccatttgaaatgctgtgatcatagtgacacttgattgtccaaagaggttggtactttaacagatacctttttctttcattaacttcataagtggcctggattaagtagtattgtttatatggtccacaagaggacatgggttaataaattcaatctcattcctaaagatgttttatcagggagagtatggggaaaa
>_R_Jupunba_cochleata_Bonadeu_673@NODE_1_length_1847_cov_117.633333
aatcactattggatgaattgagttgaagggcctatctcagtgtcttttgtataatttgcagttttcatccaacagacttgattttgggtcgtcgaatgtcacaatttgtaagttgtatcctacctatttagaacatcttattctttggcttcagggtgttaaacccggatacttcccttaaaagtagtttggtcgcctctataaagaatatagatttgttagatccttaatat-attttgttcatgttgaggatgcgtctagcagtccccagagtcgattgtaatggcattgattggttaagaccattgtgcaattacacatcatgatgctgcttaaaaatattagctgaatattctttgatagatgcaaggtttatctcttatggttacaaatgtctggatgtattagtatttaagactgtgtatgtggttaatgctcttacattgtatatgtaccacagttagccaaccttgataatggcagaactcaaagagcggctactacttcccccaaaaccagcatcagctcttaatttgaaagagtcagccaatcgaccatcagcatctggaaggccacccttacaaggagtggatgttttggggctaaagaagcggggtcaaggtcttcgatcatggattcgtgttgacacaactggaaactcccaggttattgaagtagacaagttcactatgatgcgacgatgcgatttacctgcacgtgatcttcgcctactggatcctttgtttgtgtacccatcaactatcttgggaagagaaaaggctattgttgtaaatcttgagcagatacgctgtattattacagcagatgaagttcttctcttgaattccctagatagttatgtattacactatgtgatggagttgcaacgtcggttaactacacctgcggtaggtgaggtttggcagtcagacaattctgatatgagccgaagaagaggaagtaggaattttgacaatgcctttaacaacacatcccctgattatctgccttttgagtttagggctcttgaagttgccttggagtcagcatgcacatttcttgactctcaggtttgtagaagtgcaacattacattagagttatgctttacttgattgaagtttgtgttattcgcccttttcccccaaaagagaagtaaaattactgcaaattgagacatttattttctattaattggtctacataatagtatttgatgaagcatgtaaactttctcaaatattaacctgtttcagggggtggaaagtaatgttctgattaatggtcttgcatgcatatttatcataatgatcttgcttactatctctctagcccatttgaaatgctgtgatcatagtgacacttgattgtccaaagaggttggtactttaacagatacctttttctttcattaacttcataagtggcctggattaagtagtattgatgatatggtccacaagaggacatgggttaataaattcaatctcattcctaaagatgttttatcagggagagtatggggaaaa
>_R_Jupunba_idiopoda_Quesada_1718@NODE_1_length_1158_cov_107.711378
-------------------------------------------------------------------------------------------------------------------------------------------------------------------------------------------------------------------------------tcattaatataattttgttcgttttgcggatgcgtacagcagtccccagagtcgattgtaatggcattgatttgttaagaccaatgtacagttacacatcaagatgctgcttagaaatattaactgaatattgtttgatagatgcaaggtttatctcttatggttacaaatgtctagatgtattaatatttaagactgtgtatgtggttaatgctcttacattgtgtatgtaccacagttagcccaccttgataatggcagaactcaaagagcggctactacttcccccaaaaccagcatcagctcttaatttgaaagagtcagccaatagaccatcagcatctggaaggccacccttacaaggagtggatgttttggggctaaagaagcggggtcaaggtcttcgatcatggattcgtgttgacacaactggaaactcccaggttattgaagtagacaagttcactatgatgcgacgatgcgatttacctgcacgtgatcttcgcctactagatcctttgtttgtgtacccatcaactatcttgggaagagaaaaggctattgttgtaaatcttgagcagatacgctgtattattacagcagatgaagtgcttctcttgaattccctagatagttatgtattacactatgtgatggagttgcaacgtcggctaactacacctgcggtaggtgaggtttggcagtcagacaattctgatatgagccgaagaagaggaagtaggaattttgacaatgcctttaacaacacatcccctgattatctgccttttgagtttagggctcttgaagttgccttggagtcagcatgcacatttcttgactctcaggtttgtagaagtgcaacatgacattagagtcatgctttaattgatttaagtttgtgttatgcccccttttcccccaaaagagaagtaaaattactgcaaattgagacatttattttctattaattggtcta-ataatagtatttgatgaagcatgtaaactttctcaaatattaaccagtttcagggggtggaaagtaatgttctgattaatggttttgcatgcatatttatcataatgatcttgcttactatctctctagcccatttgaaattctgtgatcatagtgacacttgattgtccaaagaggtt---------------------------------------------------------------------------------------------------------------------------------------------------
>_R_Jupunba_laeta_Mori_25147@NODE_1_length_1198_cov_59.810883
------------------------------------------------------------------------------------------------------------------------------------------------------------------------------------------------------------------------------------------attttgttcatgttgaggatgcatccagcagcccccagagtcgattgtaatggcattgattggttaagaccattgtgcaattacacatcatgatactgcttaaaaatattaactgaatattctttgatagatgcaaggtttatctcttatggttaccaatgtctagatgtattaatatttaagactgtgtatgtggttaaagctcttacattgtatatgtaccacagttagccaaccttgataatggcagaactcaaagagcggctactacttcccccaaaaccagcatcagctcttaatttgaaagagtcagccaatcgaccatcagcatctggaaggccacccttacaaggagtggatgttttggggctaaagaagcggggtcaaggtcttcgatcatggattcgtgttgacacaactggaaactcccaggttattgaagtagacaagttcactatgatgcgacgatgcgatttacctgcacgtgatcttcgcctactagatcctttgtttgtgtacccatcaactatcttgggaagagaaaaggctattgttgtaaatcttgagcagatacgctgtattattacagcagatgaagttcttctcttgaattccctagatagttatgtattacactatgtgatggagttgcaacgtcggctaactacacctgcggtaggtgaggtttggcagtcagacaattctgatatgagccgaagaagaggaagtaggaattttgacaatgcctttaacaacacatcccctgattatctgccttttgagtttagggctcttgaagttgccttggagtcagcatgcacatttcttgactctcaggtttgtagaagtgcaacattacattagagtcatgctttaattgatttaagtttgtgttattcccctttttcccccaaaggagaagtaaaattactgcaaattgagacatttattttctattaattggtctacataatagtatttgatgaagcatgtaaactttctcaaatattaacctgtttcagggggtggaaagtaatgttctgattaatggttttgcatgcatatttatcataatgatcttgcttgctatctctctagcccatttgaaatgctgtgatcatagtgacacttgattgtccaaagaggttggtactttagcagatacctttttctttcattaacttcataagtggcctgg-------------------------------------------------------------------------------------------------
>_R_Jupunba_langsdorfii_Ribeiro_728@NODE_1_length_1891_cov_116.791069
aatcactgttggatgaattgagttgaagggcctatctcaatgtcttttgtataatttgcagttttcattcaagagacttgattttgggtcgttgaatgtcacaatttgtaatttgtatcctacctatttagagcatcttgtcctttggcttcagggtgttaaacctggatacttcccttaaaagttgttgggtcgcctctataaagaatatagaattgttagatccttaatataattttgttcattttgaggctgcgtacagcagtccccagagtcgattgtaatggcattgattggttaagaccattgtgcagttacacatcatgatgctgcttagaaatattaactgaatattctttgatagatgcaaggtttatctcttatggttacaaatgtctagatgtattaatatttaagactgtgtatgtggttaatgctcttacattgtatatgtaccacagttagccaaccttgataatggcagaactcaaagagcggctactacttcccccaaaaccagcatcagctcttaatttgaaagagtcagccaatcgaccatcagcatctggaaggccacccttacaaggagtggatgttttggggctaaagaagcggggtcaaggtcttcgatcatggattcgtgttgacacaactggaaactcccaggttattgaagtagacaagttcactatgatgcgacgatgcgatttacctgcacgtgatcttcgcctactagatcctttgtttgtgtacccatcaactatcttgggaagagaaaaggctattgttgtaaatcttgagcagatacgctgtattattacagcagatgaagttcttctcttgaattccctagatagttatgtattacactatgtgatggagttgcaacgtcggctaactacacctgtggtaggtgaggtttggcagtcagacaattctgatatgagccgaagaagaggaagtaggaattttgacaatgcctttaacaacacatcccctgattatctgccttttgagtttagggctcttgaagttgccttggagtcagcatgcacatttcttgactctcaggtttgtag---------tttacattagagtcatgctttaattgatttaagtttgtgttatgcccccttttcccccaaaagagaagtaaaattactgcaaattgagacatttattttctattaattggtcta-ataatagtatttgatgaagcatgtaaactttctcaaatattaaccagtttcagggggtggaaagtaatgttctgattaatggttttgcatgcatatttatcataatgatcttgcttactatctctctagcccatttgaaatgctgtgatcatagtgacacttgtttgtccaaagaggttggtactttaacagatacctttttctttcattaacttcataattggcctggattaagtagtattgattatatggtccacaagaggacatgggttaataaattcaatctcattcctaaagatgttttatcagggagagtatggggaaaa
>_R_Jupunba_macradenia_Lourteig_3021@NODE_1_length_1298_cov_118.969697
----------------------------------------------------------------------------------------------------------------------------------gaacatcttatcctttggcttcagggtgttaaacccggatacttcccttaaaagtagtttggtcgcctctataaagaatatagatttgttagatccttaatat-attttgttcatgttgaggatgcgtccagcagtccccagagtcgattgtaatggcattgattggtcaagaccattgtgcaattacacatcatgatgctgcttaaaaatattggctgaatattctttgatagatgcaaggtttatctcttatggttacaaatgtctagatgtattagtatttaagactgtgtatgtggttaatgctattacattgtgtatgtaccacagttagccaaccttgataatggcagaactcaaagagcggctactacttcccccaaaaccagcatcagctcttaatttgaaagagtcagccaatcgaccatcagcatctggaaggccacccttacaaggagtggatgttttggggctaaagaagcggggtcaaggtcttcgatcatggattcgtgttgacacaactggaaactcccaggttattgaagtagacaagttcactatgatgcgacgatgcgatttacctgcacgtgatcttcgcctactggatcctttgtttgtgtacccatcaactatcttgggaagagaaaaggctattgttgtaaatcttgagcagatacgctgtattattacagcagatgaagttcttctcttgaattccctagatagttatgtattacactatgtgatggagttgcaacgtcggctaactacacctgcggtaggtgaggtttggcagtcagacaattctgatatgagccgaagaagaggaagcaggaattttgacaatgcctttaacaacacatcccctgattatctgccttttgagtttagggctcttgaagttgccttggagtcagcatgcacatttcttgactctcaggtttgtagaagtgcaacattacattagagtcatgctttacttgatttaagtttgtgttattcccccttttcccccaaaagagaagtaaaattactgcaaattgagacattaattttctattaattggtctacataatagtattttatgaagcatgtaaactttctcaagtattaacctgtttcagggggtggaaagtaatgttctgattaatggttttgcatgcatatttatcataatgatcttgcttactatctctctagcccatttgaaatgctgtgatcatagtgacacttgattgtccaaagaggttggtactttaacagatacctttttctttcattaacttcataagtggcc----------------------------------------------------------------------------------------------------
>_R_Jupunba_microcalyx_Iganci_855@NODE_1_length_1797_cov_155.163953
aatcactattggatgaattgagttgaagggcctatctcagtgtcttttgtataatttgcagttttcattcaagagacttgattttgggtcgtcgaatgccacaatttgtaagttgtatcctacctatttagaacatcttatcctttggcttcagggtgttaaacccggatacttcccttaaaagtagtttggtcgcctctataa----------------------------------tgttcatgttgaggatgcgtccagcagtccccagagtcgattgtaatggcattgattggttaagaccattgtgcaattacacatcatgatgctgcttaaaaatattagctgaatattctttgatagatgcaaggtttatctcttatggttacaaatgtctagatgtattagtatttaagactgtgtatgtggttaatgctcttacattgtatatgtaccacagttagccaaccttgataatggcagaactcaaagagcggctactacttcccccaaaaccagcatcagctcttaatttgaaagagtcagccaatcgaccatcagcatctggaaggccacccttacaaggagtggatgttttggggctaaagaagcggggtcaaggtcttcgatcatggattcgtgttgacacaactggaaactcccaggttattgaagtagacaagttcactatgatgcgacgatgcgatttacctgcacgtgatcttcgcctactggatcctttgtttgtgtacccatcaactatcttgggaagagaaaaggctattgttgtaaatcttgagcagatacgctgtattattacagcagatgaagttcttctcttgaattccctagatagttatgtattacactatgtgatggagttgcaacgtcggctaactacacctgcggtaggtgaggtttggcagtcagacaattctgatatgagccgaagaagaggaagtaggaattttgacaatgcctttaacaacacatcccctgattatctgccttttgagtttagggctcttgaagttgccttggagtcagcatgcacatttcttgactctcaggtttgtagaagtgcaacgttacattagagtcatgctttaattgatttaagtttgtgttattcccctttttcccccaaaagagaagtaaaattactgcaaattgagacacttattttctattaattggtctacataatagtatttgatgaagcatgtaaactttctcaaatattaacctgtttcagggggtggaaagtaatgttctgattaatggttttgcatgcatatttatcataatgatcttgcttactatctctctagcccatttgaaatgctgtgatcatagtgacacttgattgtccaaagaggttggtactttaacagatacctttttctttcattaacttcataagtggcctggattaagtagtattgattatatggtccacaagaggacatggtttaataaattcaatctcattcctaaagatgttttatcagggagaggatggggaaaa
>_R_Jupunba_nipensis_Mayo_19662@NODE_1_length_1037_cov_37.798958
----------------------------------------------------------------------------------------------------------------------------------------------------------------------------------------------------------------------------------------------------------------------------------tcgattgtaatggcattgattggttaagaccattgtgcagttacacatcatgatgctgctttgaaatattaactgaatattgtttgatagatgcaaggtttatctcttatggttacaaatgtctagatgtattaatatttaagactgtgtatgtggttaatgctcttacattgtgtatgtaccacagttagccaaccttgataatggcagaactcaaagagcggctactacttcccccaaaaccagcatcagctcttaatttgaaagagtcagccaatcgaccatcagcatctggaaggccacccttacaaggagtggatgttttggggctaaagaagcggggtcaaggtcttcgatcatggattcgtgttgacacaactggaaactcccaggttattgaagtagacaagttcactatgatgcgacgatgcgatttacctgcacgtgatcttcgcctactagatcctttgtttgtgtacccatcaactatcttgggaagagaaaaggctattgttgtaaatcttgagcagatacgctgtattattacagcagatgaagtgcttctcttgaattccctagatagttatgtattacactatgtgatggagttgcaacgtcggctaactacacctgcggtaggtgaggtttggcagtcagacaattctgatatgagccgaagaagaggaagtaggaattttgacaatgcctttaacaacacatcccctgattatctgccttttgagtttagggctcttgaagttgccttggagtcagcatgcacatttcttgactctcaggtttgtagaagtgcaacattacattagagtcatgctttaattgatttaagtttgtgttatgcccccttttccctcaaaagagaagtgaaattactgcaaattgagacatttattttctattaattggtcta-ataatagtatttgatgaagcatgtaaactttctcaaatattaaccagtttcagggggtggaaagtaatgttctgattaatggttttgcatgcatatttatcataatgat-------------------------------------------------------------------------------------------------------------------------------------------------------------------------------------------------------------------------
>_R_Jupunba_oxyphyllidia_Yonker_6157@NODE_1_length_1441_cov_118.904692
---------------------------gggcctgtctcagtgtcttttgtataatttgcagttttcattcaagagacttgattttgggtcgttgaatgtcacaatttgtaatttgtatcctacctatttagagcatcttgtcctttggcttcagggtgttaaacccggatacttcccttaaaagtagtttggtcgcctctataaagaatatagaattgttagatcattaatataattttgttcgttttgaggatgcgtacagcagtccccagagtcgattgtaatggcattgattggttaagaccattgtgcagttacacatcatgatgctgcttagaaatattaactgaattttgtttgatagatgcaaggtttatctcttatggttacaaatgtctagatgtattaatatttaagactgtgtatgtggttaatgctcttacattgtgtatgtaccacagttagcccaccttgataatggcagaactcaaagagcggctactacttcccccaaaaccagcatcagctcttaatttgaaagagtcagccaatcgaccatcagcatctggaaggccacccttacaaggagtggatgttttggggctaaagaagcggggtcaaggtcttcgatcatggattcgtgttgacacaactggaaactcccaggttattgaagtagacaagttcactatgatgcgacgatgcgatttacctgcacgtgatcttcgcctactagatcctttgtttgtgtacccatcaactatcttgggaagagaaaaggctattgttgtaaatcttgagcagatacgctgtattattacagcagatgaagtgcttctcttgaattccctagatagttatgtattacactatgtgatggagttgcaacgtcggctaactacacctgcggtaggtgaggtttggcagtcagacaattctgatatgagccgaagaagaggaagtaggaattttgacaatgcctttaacaacacatcccctgattatctgccttttgagtttagggctcttgaagttgccttggagtcagcatgcacatttcttgactctcaggtttgtagaagtgcaacattacattagagtcatgctttagttgatttaagtttgtgttatgcccccttttcccccaaaagagaagtaaaattactgcaaattgagacatttattttctattaattggtcta-ataatagtatttgatgaagcatgtaaactttctcaaatattaaccagtttcagggggtggaaagtaatgttctgattaatggttttgcatgcatatttatcataatgaacttgcttactatctctctagcccatttgaaatgctgtgatcatagtgacatttgattgtccaaagaggttggtactttaacagatacctttttctttcattaacttcataattggggtggattaagtagtattgattatatggttcacaagaggaca------------------------------------------------------------
>_R_Punjuba_killipii_Palodorios_6252@NODE_1_length_1079_cov_90.000000
----------------------------------------------------------------------------------------------------------------------------------------------------------------------------------------------------------------------------------------------tgttcattttgaggatgcgtacagcagtccccagagtcgattttaatggcattgattggttaagaccattgtgcagttacacatcatgatgctgcttaaaaatattaactgaatattctttgatagatgcaaggtttatctcttatggttacaaatgtctagatgtattaatatttaagactgtgtatgtggttaatgctcttacattgtatatgtaccgcagttagccaaccttgataatggcagaactcaaagagcggctactacttcccccaaaaccagcatcagctcttaatttgaaagagtcagccaatcgaccatcagcatctggaaggccacccttacaaggagtggatgttttggggctaaagaagcggggtcaaggtcttcgatcatggattcgtgttgacacaactggaaactcccaggttattgaagtagacaagttcactatgatgcgacgatgcgatttacctgcacgtgatcttcgcctactagatcctttgtttgtgtacccatcaactatcttgggaagagaaaaggctattgttgtaaatcttgagcagatacgctgtattattacagcagatgaagttcttctcttgaattccctagatagttatgtattacactatgtgatggagttgcaacgtcggctaactacgcctgcggtaggtgaggtttggcagtcagacaattctgatatgagccgaagaagaggaagtaggaattttgacaatgcctttaacaacacatcccctgattatctgccttttgagtttagggctcttgaagttgccttggagtcagcatgcacatttcttgactctcaggtttgtagaagtgcaacattacattggagtcgtgctttaattgatttaagtttgtgttattcccctttttcccctagaagagaagtaaaattactgcaaattgagacatttattttctattaattggtctacataatagtatttgatgaagcatgtaaactttctcaaatattaaccagtttcagggggtggaaagtaatgttctgattaatggttttgcatgcatatttatcataatgatcttgc--------------------------------------------------------------------------------------------------------------------------------------------------------------------------------------------------------------------
>_R_Punjuba_lehmannii_Escobar_7465@NODE_1_length_1535_cov_121.399863
--------------------------------------------ttttgtataatttgcagttttcattcaagagacttgattttaggtcgtcgaatgtcacaatttgtaatttttatcctacctatttagagcttcttctcctttggcttcagggtgttaaacccggatacttcccttaaaactagtttggtcgcctctataaagaatatagaattgttagatccttaatataattttgttcattttgaggatgcgtacagcagtccccagagtcgattgtaatggcattgattggttaagaccattgtgcagttacacatcatgatgctgcttaaaaatattaactgaatattctttgatagatgcaaggtttatctcttatggttacaaatgtctagatgtattaatatttaagactgtgtatgtggttaatgctcttacattgtatatgtaccgcagttagccaaccttgataatggcagaactcaaagagcggctactacttcccccaaaaccagcatcagctcttaatttgaaagagtcagccaatcgaccatcagcatctggaaggccacccttacaaggagtggatgttttggggctaaagaagcggggtcaaggtcttcgatcatggattcgtgttgacacaactggaaactcccaggttattgaagtagacaagttcactatgatgcgacgatgcgatttacctgcacgtgatcttcgcctactagatcctttgtttgtgtacccatcaactatcttgggaagagaaaaggctattgttgtaaatcttgagcagatacgttgtattattacagcagatgaagttcttctcttgaattccctagatagttatgtattacactatgtgatggagttgcaacgtcggctaactacacctgcggtaggtgaggtttggcagtcagacaattctgatatgagccgaagaagaggaagtaggaattttgacaatgcctttaacaacacatcccctgattatctgccttttgagtttagggctcttgaagttgccttggagtcagcatgcacatttcttgactctcaggtttgtagaagttcaacattacattagagtcatgctttaattgatttaagtttgtgttattcccctttttcccctagaagagaagtaaaattactgcaaattgagacatttattttctattaattggtctacataatagtatttgatgaagcatgtaaactttctcaaatattaaccagtttcagggggtggaaagtaatgttctgattaatggttttgcatgcatatttatcataatgatcttgcttactatctctctagcccatttgaaatgctgtgatcatagtgacacttgattgtccaaagaggttggtactttaacagatacctttttctttcattaacttcataagtggcctggattaagtagtattgattatatggtccacaagaggacatgggttaataaattcaatctcattcctaaaga-gtgttatcagggagagtatggggaaaa
>_R_Punjuba_racemiflora_Jimenez_Soares_3626@NODE_1_length_1231_cov_191.228769
----------------------------------------------------------------------------------------------------------------------------------------------------------------------------------taaaagtagtttggtcgcctctataaagaatatagaattattagatccttaatataattttgttcattttgaggatgtgtacagcagtccccagactcgattgtaatggcattgattggttaagaccattgtgcagttacacatcatgatgctgcttaaaaatattaactgaatattctttgatagatgcaaggtttatctcttatggttacaaatgtctagatgtattaatatttaagactgtgtatgtggttattgctcttacattgtatatgtaccacagttacccaaccttgataatggcagaactcaaagagcggctactacttccccaaaaaccagcatcagctcttaatttgaaagagtcagccaatcgaccatcagcatctggaaggccacccttacaaggagtggatgttttggggctaaagaagcggggtcaaggtcttcgatcatggattcgtgttgacacaactggaaactcccaggttattgaagtagacaagttcactatgatgcgacgatgtgatttacctgcacgtgatcttcgcctactagatcctttgtttgtgtacccatcaactatcttgggaagagaaaaggctattgttgtaaatcttgagcagatacgctgtattattacagcagatgaagttcttctcttgaattccctagatagttatgtattacactatgtgatggagttgcaacgccggctaactacacctgcggtaggtgaggtttggcagtcagacaattctgatataagccgaagaagaggaagtaggaattttgacaatgcctttaacaacacatcccctgattatctgccttttgagtttagggctcttgaagttgccttggagtcagcatgcacatttcttgactctcaggtttgtagaagtgcaacattacattagagtcatgctttaattgatttaagtttgtgttattcccctttttcccctaaaagagaagtaaaattactgcaaattgagacatttattttctattaattggtctacataatagtatttgatgaagcatgtaaactttctcaaatattaaccagtttcagggggtggaaagtaatgttctgattaatggttttgcatgcatatttatcataattatcttgcttactatctctctagcccattggaaatgctgtgatcatagtgacacttgattgtccaaagaggttggtactttaacagatacctttttcttt------------------------------------------------------------------------------------------------------------------------
