# Supplementary material for: A new generic circumscription of Hydrochorea (Leguminosae, Caesalpinioideae, mimosoid clade) with an amphi-Atlantic distribution
Source: PhytoKeys. 2022 Aug 22;205:401–37. doi: 10.3897/phytokeys.205.82775 (PMC9849043; doi:10.3897/phytokeys.205.82775)
Supplement: Supplementary material 1 — Supplementary data file S1 [file phytokeys-205-401_article-82775__-s001.zip › RBH3_m25959_comp34264_c0_seq11_exon05.aln-cln]

>Acacia_rostellifera_Murphy_466@NODE_1_length_1442_cov_72.188278
taaacatccaactagtatgttctttttcctcattttctcatttgtttctttttggggattgatcatttgtattaatttgttatcaaagtgtctttatgagtcctttttatcctatttttcattcttgattctaattattgtattacctacacaaaacaggggaaggtagaaggtgggtag-accaattttatctgtgtaggaaagaagtggtaatatatttaataacaactgtagtctaactaaagtatattcctctgcttctgtaagggatttagaaatttattcaagtttcttgtatacatgttatttgacttgtttcatttcagtattctagatcatagagagcaaaattgtccatcatgcctgcatctttatttgatggttttgctgaagaaatttaattgaataccgtaaaagcggactggaattttgttttgtaggacaatgtacgcaatcagctgatccaattcgagcttttacttacaacggcaacatttgtggttgcaatttttggcgtggtagcaggaatatttgggatgaactttgaaatcccattatttaatgtaccctctgcattcaactgggtccttataattacaggaatttgtggggtcatgatatttagtgcgtttgtgtggttcttcaaatacagaaggctcatgcccctataaggaagctgaagatggtttccgtggtttagcattattgtttagctttgcattttttacatgcagagaaaaattctttcaaattcaattctgaatcaatttttggccaatccaaagtattctctgttcactgttagcagtccctgt-caattttagacaaagttatttgtagattagcaaacatataatggttgctttattgctttctgttaatactaagcagccagcgtattcgatactgtttatgatatgatccaataaaagaactgtttatgcctatgaactagaggctcccaagcataaaagcaatttttgttagtttcgaagtgttgttcgctctgggcatgccagttttgtttgtcccactagttccatgtgaagtaagctttcacttgttcttggtacaagtacaacgtatttcctgtgcactgctttacacatcagaatgaaacaattatgtttggttccttgctttatcagctctttctatgtaatcttgacgagatgatgtttggttttttcctctgttgaaaagataaaa
>Afrocalliandra_redacta_Germishuizen_5585@NODE_1_length_918_cov_172.661118
----------------------------------------------------------------------------------------------------------------------ttattcttgattctaattactgtattacctgcacaaaacggggcaaggtagaagatgtgtagtaccaattttatct-tgtaggatagaagtggtaatatatttaataacatttgtagtctaactaaattatattcctctgcttctgtggggga--cagaaatttattcaagtttcctggatgtatattatttgacttgtttcatttcagtgttctagatcatacagagcaaaatcatacaccatgcctgcatttttatttgatggttttgatgaggaaatttgatcaaatattgtaaaagctgactgaaattcttgtttgtaggacaatgtacgcaatcagctgatccaattcgagcttttactcactacagcgacatttgtggttgcaatttttggcgtggtagcaggaatatttgggatgaactttgaaatcccattatttgatgtaccctctgcattcaactgggtccttataattacaggaatttgtggggtcatgatatttagtgcttttgtgtggttcttcaaatacagaaggctcatgcccctataaggaagctgaagatggtttccatgatttaacattattgtttatctttgcattttttacatgcagagaaaaattcatttaaattcaattttgaataatttttttggcaatgaaaagtattctcggttctctgcgagcattctctgtacaattttagacaaagttattagtagattagcaaacatataatggttgcttgattgatttctgttagtatcaagaagccagcacattttatccattttatgatatgctccaataacagggtgagtcttcccgtaacaataag--------------------attgttgt------------------------------------------catgccactgg----------------------------------------------------------------------------------------------------------------------------------------------------------------------------
>Albizia_burkartiana_StivalSantos_678@NODE_1_length_981_cov_4.697624
--------------------------------------------------------------------------------------------------------------------------------------------------------------------------------------------ttatctgtgtaggaaagaagtgttaatatacttaataacaactgtagtctaactaaagtatattcc-ctgcttctgcaagggatttagaaatttattcaagtttcttgtatacatgttatttgacttgtttcatttcagtcttctagatgatagagaacaaaattgtacgccatgcctgtatttttatttgatggttttgctgaggaaatttaattaaataccgtaaaagctgtctgaaattttgttttgtaggacaatgtacgcaatcagctgatccaattcgagcttttactcacaacggcaacatttgtggttgcaatttttggcgtggtggcaggaatatttgggatgaactttcaaatcccattatttgatgtaccctctgcattcaactgggtccttataattacaggaatttgtggggccttgatatttagtgcgtttgtgtggttcttcaaatacagaaggctcatgcccctataaggaagctgacgatggtttccgt------acattattgtttagctttgcattttttacttgcagagaaaaattctttcaaattcaattctgaatcaatttttggccaatccaaagtattctctgttccctgttagcagtctctgtacaattttagacaaagttattagtagattagcaaac---ttatggttgctttattgctttctgttaatactaagcagccatcgtattcgatcctgtttttgatatgatccaataaaagaactgtttatgcctatgaactagaggctcccaagcataaaagcaatttttgttggtttcgaagggttgttcactcagggcattctagttttg-------------ttccatgtgaagaaagctttcacttgtacttggtacaagtacaacctatttcccttgcactgctttacacatcagaatgaaacaactatgtttggtttcttgctttatcagctctttcgatgtaatcttgatgagatgatgtttggttttttc-------------------
>Albizia_decandra_Vilhena_231@NODE_1_length_579_cov_26.912351
----------------------------------------------------------------------------------------------------------------------------------------------------------------------------------------------------------------------------------------------------agtatattcctctgcttctgcaagggatttagaaatttattcaagtttcttgtatacatgttatttgacttgtttcatttcagtcttctagatgatagagaacaaaattgtacgccatgcctgtatttttatttgatggttttgctgaggaaatttaattaaacaccgtaaaagctgactgaaattttgttttgtaggacaatgtacgcaatcagctgatccaattcgagcttttactcacaacggcaacatttgtggttgcaatttttggcgtggtggcaggaatatttgggatgaactttcaaatcccattatttgatgtaccctccgcattcaactgggtccttataattacaggaatttgtggggtcttgatatttagtgcgtttgtgtggttcttcaaatacagaaggctcatgccgctataaggaagctgaagatggtttccgtggtttaacattattgtttagctttgcattttttacatgcagagaaaaattctttcaaattcaattctgaatcaatttttggccaatccaaagtattccgtgttccctgttagcagtctctgtaaaattt----------------------------------------------------------------------------------------------------------------------------------------------------------------------------------------------------------------------------------------------------------------------------------------------------------------------------------------------------------------------------------------------------
>Albizia_glabripetala_Lewis_1652@NODE_1_length_989_cov_28.774123
--------------------------------------------------------------------------------------------------gtccctttttatcctatttttcattcttgattctaattattgtattacagacacaaaacaggggaaggtagaaggtgggtagtaccaattttatctgtgtaggaaagaagtgttaatatacttaataacaactgtagtctaactaaagtatattcctctgcttctgcaagggatttagaaatttattcaagtttcttgtatacatgttatttgacttgtttcatttcagtcttctagatgatagagaacaaaattgtacgccatgcctgtatttttatttgatggttttgctgaggaaatttaattaaacaccgtaaaagctgactgaaattttgttttgtaggacaatgtacgcaatcagctgatccaatttgagcttttactcacaacggcaacatttgtggttgcaatttttggcgtggtggcaggaatatttgggatgaactttcaaatcccattatttgatgtaccctccgcattcaactgggtccttataattacaggaatttgtggggtcttgatatttagtgcgtttgtgtggttcttcaaatacaaaaggctcatgcccctataaggaagctgaagatggtttccgtggtttaacattattgtttagctttgcattttttacatgcagagaaaaattctttcaaattcaattctgattcaatttttggccaatccaaagtactctctgttccctgttagcag--tctgtacaattttagacaaggttattagtagattagcaaacatataatggttgctttattgctttctgttaatactaagcagccatcgtattcgatcctgtttatgatatgatccaataaaagaactgtttatgcctatgaactagaggctcccaagcgtaaaagcaatttttgctagtttcgaagtgttgttccctcagggcattccaggtttatttgtccccctagttccacgtgaagaaagcttttacttgtactaggtacaagtacaacctatt--------------------------------------------------------------------------------------------------------------------------
>Albizia_inundata_Wood_26530@NODE_1_length_918_cov_113.054461
-------------------------------------------------------------------------------------------------------------------------------------------------------------------------------------------------------------------------------------------------------------------------------------------------tttcttgtatacatgttatttgacttgtttcatttcagtcttctagatgatagagaacaaaattgtacgccatgcctgtatttttatttgatggttttgctgaggaaatttaattatataccgtaaaagctgactgaaattttgttttgtaggacaatgtacgcaatcagctgatccaattcgagcttttactcacaacggcaacatttgtggttgcaatttttggcgtggtggcaggaatatttgggatgaactttcaaatcccattatttgatgtaccctctgcattcaactgggtccttataattacaggaatttgtggggtcttgatatttagtgcgtttgtgtggttcttcaaatacagaaggctcatgcccctatagggaagctgaagatggtttccgtggtttaacattattgtttagctttgcatttttcacatgcagagaaaaattctttcaaattcaattctgaatcaatttttggccaatccaaagtattctctgttccctgttagcagtctc--tacaggtttagacaaggttattagtagattaggaaacatataatggctgctttattgctttctgttaatactaagcagccatcgtattcgatcctgtttatgatatgatccaataaaagaactgtttctgcctatgaactggaggctcccaagcataaaagcaatttttgctagtttcgaagtgttgttccctcagggcaatccatttttgtttgtcccactagttccatgtgaagaaagcttttacttgtacttggtacaagtacaacctatttcctttgcactgctttacacatcagaatgaaacaattatgtttggttccttgctttatcagccctttctatgtaatcttgacgagatgatgtttgg-tttttcctctgttgagaagat----
>Albizia_subdimidiata_var_minor_Gorts_341@NODE_1_length_766_cov_16.172714
---------------------------------------------------------------------------------------------------------------------------------------------------------------------------------tagtaccaattttatctgtgtaggaaagaagtgttaatatgcttaataacaactgtagtctaacttaagtatattcctctgcttctgcaagggatttagaaatttattcaagtttcttgtatccatgttatttgacttgtttcatttcagccttctagatgatagagaacaaaattgtacgccatgcctgtatttttatttgatggttttgctgaggaaatttgattaaataccgtaaaagctgactgaaattttgttttgtaggacaatgtacgcaatcagctgatccaattcgagcttttactcacaacggcaacatttgtggttgcaatttttggcgtggtggcaggaatatttgggatgaactttcaaatcccattatttgatgtaccctctgcattcaactgggtccttataattacaggaatttgtggggtcttgatatttagtgcgtttgtgtggttcttcaaatacaaaaggctcatgcccctataaggaagctgaagatggtttccgtggtttaacattattgtttagctttgcattttttacatgcagagaaaaattctttcaaattcaattctgattcaatttttggccaatccaaagtactctctgttccctgttagcag--tctgtacaattttagacaaggttattagtagattagcaaacatataatggttgctttattgctttctgttaatactaagcagccatcgtattcgatcctgtttatgatatgatccaataaaagaactgtttatg--------------------------------------------------------------------------------------------------------------------------------------------------------------------------------------------------------------------------------------------------------------------------
>Albizia_subdimidiata_var_subdimidiata_Ferreira_210@NODE_1_length_940_cov_111.178447
---------------------------------------------------------------------------tttgttatcgaaatgtctttattagtcccttttatcctatttttcattcttgattctaattattgcattacctacacaaaacaggggaaggtagaaggtgggtagtaccaattttatctgtgtaggaaagaagtgttaatatgcttaataacaactgtagtctaactaaagtatattcctctgcttctgcaagggatttagaaatttattcaagtttcttgtatacatgttatttgacttgtttcatttcagccttctagatgatagagaacaaaattgtacgccatgcctgtatttttatttgatggttttgctgaggaaatttgattaaataccgtaaaagctgactgaaattttgttttgtaggacaatgtacgcaatcagctgatccaattcgagcttttactcacaacggcaacatttgtggttgcaatttttggcgtggtggcaggaatatttgggatgaactttcaaatcccattatttgatgtaccctctgcattcaactgggtccttataattacaggaatttgtggggccttgatatttagtgcgtttgtgtggttcttcaaatacaaaaggctcatgcccctataaggaagctgaagatggtttccgtggtttaacattattgtttagctttgcattttttacatgcagagaaaaattctttcaaattcaattctgattcaatttttggccaatccaaagtactctctgttccctgttagcag--tctgtacaattttagacaaggttattagtagattagcaaacatataatggttgctttattgctttctgttaatactaagcagccatcgtattcgatcctgtttatgatatgatccaataaaagaactgtttatgcctatgaactagaggctcccaagcgtaaaagcaatttttgctagtttcgaagtgttgttccctca---------------------------------------------------------------------------------------------------------------------------------------------------------------------------------------------------------
>Albizia_tomentella_Leach_Dunlop_3801@NODE_1_length_1003_cov_79.818575
--------------------------------------------------tttgtcgattgatcatttgtattgatttgttatcgaaatttctgtattagtcgttttaatcctatttttcattctcgattctatttattgtattaccgacacaaaacaggggaaggtagaaggtgggtagtaccaattttatctttgtaggaaagaagtggtaatatatttaataacaactgtagtttaactgaagtatattcctctgcttctgcaagggatttagaaatttattcaagtttcttgtatacatgttatttgacttgtttcgtttcagtgttctagatcatagagagaaaaattgtacgccgtgcctgcatttttatttgatggttttgctgaggaaatttaattaaataccgtaaaagctgactgaaattttgttttgtaggacaatgtacgcaatcagctgatccaattcgagcttttactcacaacggcgacatttgtggttgcaatttttggtgtggtagcaggagtatttgggatgaactttcaaattccactatttgatgtaccatctgcattcaactgggtccttgtaattacgggaatttgtggggtcttgatatttagtgcgtttgtgtggttcttcaaatacagaaggctcatgtccctgtaaggaagctgaagatggtttccgtggtttaacattattgtttagctttgca----ttacatgcagagaacaattctttcagattcaattctgaatcaatttttggccaatccaaagtat--tctgttccttgttagcagtccctgtacaattttagacaaagttattagtagattatcaaacatataatggttactttattgctttctgttgttaataagcggccagcggattcgatcctgtttatgatatgattcaataaaagaactatttatgcctttgaactagaggctccaaagcataaaagcaatttttggtgtggtagcaggagtatt------------------------------------------tgggatgaactttcaaattccactatttgatgtaccatctgcattc-----------------------------------------------------------------------------------------------------------------------
>Albizia_xerophytica_Hughes_1435@NODE_1_length_1116_cov_55.317613
taaacatccaactagtatgttctttttcctcattttctcatttgtttctttttggggattgatcatttgtattaatttgttatcgaaatgtctttattagtccttgttatcctgtttttcattcttgattctaattattgttttacctacacaaaacaggggaaggtagaaggtgggtagtaccaattttatctgtgtaggaaagaagtgttaatatacttgttaacaattgtagtctaactaaagtatattcctctgcttctgcaagggatttagaaatttattcaagtttcttgtatacatgttatttgacttgtgtcatttcagttttctagatcatagagagcaaaattgtacaccattcctgcatttttatttgatgtttttgctgaggaaatttaattaaataccg--gaagctgactgaaattttgttttgtaggacaatgtacgcaatcagctgatccaattcgagcttttactcacaacggcaacatttgtggttgcaatttttggcgtggtggcaggaatatttgggatgaactttcaaatcccattatttgatgtaccctctgcattcaactgggtccttataattacaggaatttgtggggccttgatatttagtgcgtttgtgtggttcttcaaatacagaaggctcatgcccctataaggaagctgacgatggtttccgtgatatgacattattgtttagctttgcatttttgacatgcagagaaaaattctttcaaattcaattctgaatcaatttttggccaatccaaagtattctctgttccctgttagcagtctctgtaccattttagacaaagttattagtagattcgcaaacttataatggttgctttattgctttctgttaaaactaagcagccatcgtattcgatcctgtttttgatatgatccaataaaagaactg-ttatgcctatgaactagaggctcccaagcataaaagcaatttttgttggtttcaaagggttgttcactcagggcattccagttttg-------------ttccatgtgaagaacgctttcacttgtacctggtacaagtacaacctatttcccttgcaccgctttacaaatcagaatgaaacaactatg----------------------------------------------------------------------------------
>Archidendron_clypearia_Wieringa_1849@NODE_1_length_1106_cov_105.479106
------------------------------------------------------------------------------------------------------ctttttatcctatttttcattcttgattctaattattgtattacctacacaaaa-aggggaaggtagaaggtgggtag-accaattttatctgtgtaggaaagaagtggtaatatatttaataacaactgtagtctaactaaagcatattcctctgcttctgcaagggatttagaaatttattcaagtttcttgtatatatgttatttgacttgtttcatt--agtgttctagatcatagggagcaaaattgtacaccatgcctgcattttcatttgatgtttttgctgaggaaattgaat----tactgtaaaagctgactgaaa-tttgttttgtaggacaacgtacgcaatcagctgattcaattcgagcttttactcacaacggcaacatttgtggttgcaatttttggcgtggtggcaggagtatttgggatgaactttcaaatcccattatttgatgtaccctctgcattcaactgggtccttataattacaggaatttgtggggtcttgatatttagtgcgtttgtgtggttcttcaaatacagaaggctcatgcccctataaggaagctgaagatggtttccgtggtttaacgttattgtttagctttgcattttttacatgcagagaaaaattctttcaaattcaattctgaatcaatttttggccaatccaaagtattctctgttccctgttagcagtctctgtacaattttagacaaagttattcgtagattagcaagcatataatggttgctttattgctttctgttaatactaagcagccagcgtattcgatcccgtttatgatatgatccaataaaagaactgtttatgcctatgtagtagaggctcccaagcataaaagcaatttttgttagtttcgaagtgttcttcgctcagggcgttccagttttgtttgtcccactagttccatgtgaagaaagctctcacttgttcttggtacaagtacagcctatttcccgtgcactgctttacacatcagaatgaaaccattatgtttggttccttgctttatcagctttttctatgtaatcttaatcagatgatg-------------------------------
>Balizia_elegans_Iganci_870@NODE_1_length_1298_cov_66.502867
taaacatccaacttgtatgttctttttcctcattttctcctttgtttctttttggagattgatcatttgtattaatttgttatcgaaatgtctttattagtcctttttatcctatatttcattcttgattctaattattgtattacctacacaaaacaggggaaggtagaaggtgggtagtaccaatttgatctgtgtaggaaagaagtggtagtatatttaataacaactgtggtctaactaacgtatattcctctgcttctgcaagggatttagaaatttattcaagtttcttgtatacatgctatttgacttgtttcatttcagtgtttaagatcatagagagcaaaattgtacaccatgcctgcatttttctttgatggttttgctgaggaaatttaattaaataccgtaaaagctgactgaaattttgttttgtaggacaatgtacgcaatcaactgatccaattcgagcttttactcacaacggcaacatttgtggttgcaatttttggcgtggtggcaggaatatttgggatgaactttgaaatcccattatttgatgtaccctctgcattcaactgggtccttataattacaggaacttgtgggttcttgatatttagtgcgtttgtgtggttcttcaaatacagaaggctcatgcccctataaggaagctgaagatggtttccgtgg-ttaacattattgtttagctttgcattttttacatgcagagaaaaattctttcaaattcaattctgaatcaatttttggccaatccaaagtat--tctgttccctgttagcagtctctgtacaattttagacgaagttattagtagattagcaaacatataatggttgctttattgctttctgttaatactaagcagccatcgtattcgatcctgtttatgatatgatccaataaaagaactgtttatgcctatgaactagaggctcccaagcataaaagcaatttttgttagtttcgaagtgttgttcactcagggaattccagttttgtttgtcccaatagttccacgtgaagaaagcagtcacttgtacttgaagtacaagcaacctatttcccttgcattgc-ttacacatcagaatgaaacaattatgtttggttccttgctttatcagctctatctatgcaatcttgacgagatgatgtttggttttttcctctgttgaga--------
>Balizia_leucocalyx_Aguilar_1939@NODE_1_length_1117_cov_60.259615
-----------------------------------------------------ggggactgatcatttgtattaatttgttatcgaaatgtctttattagtcctttttatcctatttttcattcttgattctaattattgtactacctacacaaaacaggggaaggtaga----gggtggtaccaattttatccgtgtaggaaagaagtggtagtatatttaataacaactgtagtctaactaaagtatattcctctgcttctgcaagggatttagaaatttatttcagtttcttgtatacatgttattggacttgtttcatttcagtgttctagatcatagagagcaaaattgtacaccatgcttgcatttttctttgatggttttgctggggaaatttaattaaataccgtaaaagctgactgaaattttgttttgtaggacaatgtacgcaatcaactgatccaatttgagctgttactcacaacggcaacatttgtggttgcaatttttggcgtggtggcaggaatatttgggatgaactttcaaatcccattatttgatgtaccctcggcattcaactgggtccttgtaattacaggaacttgtgggttcttgatatttagtgcgtttgtgtggttcttcaaatacagaaggctcatgcccctataaggaagctgaagatggtttccgtggtttaacattattgtttagctttgcattttttacatgcagagaaaaattctttcaaattcaattctgaatcaatttttggccaatccaaagtat--tctgttccctgttagcagtctctgtacaattttagacaaagttattagtagattagcaaacatataatggttgctttattgctttctgttaatactaagcagccatcgtattcgatcctgtttatgatatgatccaataaaagaactgtttatgcctatgaactagaggctcccaagcataaaagcaaattttgt--gtttcgaagtgtggttcactcagggaattccagttttgtttgtcccactagttccacgtgcagaaagctttcatttgtacttggtacaagtacaacctatttcccttgcactgctttacacatcagaatgaaacaattatgtttggttccttgctttatcagctctttctatgtaatcttgacgagatg----------------------------------
>Balizia_spnov_Morim_577@NODE_1_length_760_cov_290.059574
--------------------------------------------------------------------------------------------------------------------------------------------------------------------------------------------------------------------------------------------------------------------------------------------------------------------------------------------------------------------------------------------------------------------------------------------------------------------------------------------------------------------------------------------------------------------------------------------------------ggtccttataattacaggaacttgtgggttcttgatattttgtgcgtttgtgtggttcttcaagtacagaaggctcatgcccctataaggaagctgaagagggtttccgtggtttaacattattgtttagctttgcattttttacatgcagagaaaaattctttcaaattcaattctgaatcaatttttggccaatccaaattat--tctgttccctgttagcagtctctgtacaattttagacaaagttattagtagattcgcaaacatataatggttgctttattgctttctgttaatactaagcagccatcgtattcgatcgtgtttatgatatgatccaataaaagaactgtttatgcctatgaactagaggctcccaagcataaaagcaatttttgt--gtttcgaagtgttgttcactcaggggattccaattttgtttgtcccactagttccacgtgaagaaagctttcacttgtacttggtagaagtacaacctatttcccttgccctgctttacacatcagaatgaaacaattatgtttggttcctagctttatcagctctttctatgtaatcttgacgagatgatgtttggttttttcctctgttgagaagatataa
>Cathormion_obliquifoliolatum_Wieringa_6519@NODE_1_length_1122_cov_104.507029
-------------------------------------------------------------------------------------------------------------------------------------attattgtactacctacacaaaacaggggaaggtcgagggtgggtagtaccaattttatctgtgtgggaaagaagtggtagtatatttaataacaactgtagtctaactaaagtatattcctctgcttctgcaagggatttagaaatttattcaagtttcttgtatacatgctatttgacttgtttcatttcagtgttctagatcatagagagcaaaattgtaccccatgcctgcatttttctttgatggttttgctgaggaaatttaattaaataccgtaaaagctgactgaaattttgttttgtaggacaatgtacgcaatcaactgatccaattcgagcttttactcacaacggcaacatttgtggttgcaatttttggcgtggtggcaggaatatttgggatgaactttcaaatcccattatttgatgtagcctctgcattcaactgggtccttataattacaggaacatgtgggttcttgatatttagtgcgtttgtgtggttcttcaaatacagaaggctcatgcccctataaggaagctgaagatggtttccgtggtttaacattattgtttagctttgcattttttacatgcagagaaaaattctttcaaattcaattctgaatcaatttttggccaatccaaattat--tctgttccctcttagcagtctctgtacaattttagacaaagttattagtagattcgcaaacatataatggttgctttattgctttctgttaataccaagcagccatcgtattcgatcctgtttatgatatgattcaataaaagaactgtttatgcctatgaactagaggctcccaagcataaaagcaatttttgt--gtttctaagtgttgttcactcagggaattccagttgtgtttgtcccactagttccacgtgcagaaagctttcatttgtacttggtacaagtacaacctattccccttgcactgctttacacatcagaatgaaccaattgtgtttggttcctcgctttatcagctctttctatgtaatcttgacgagatgatgtttggttttttcttctgtcgagaagatataa
>Hydrochorea_corymbosa1_Bonadeu_655@NODE_1_length_893_cov_105.125298
---------------------------------------------------------------------------------------------------------------------------------------------------------------------------------------------------------------------------------------------------------attcctctgcttctgcaaggaatttagaaatttattcaagtttcttgtatccatgttatttgacttgtttcatttcagtgttctagatcatagagagcaaaattgtaccccatgcctgcatttttctttgatggttttgctgaggaaatttaattaaataccgtaaaagctgactgaaattttgttttgtaggacaatgtacgcaatcaactgatccaattcgagcttttactcacaacggcaacatttgtggttgcaatttttggcgtggtggcaggaatatttgggatgaactttcaaatcccattatttgatgtaccctctgcattcaactgggtccttataattacaggaacatgtgggttcttgatatttagtgcgtttgtgtggttcttcaaatacagaaggctcatgcccctataaggaagctgaagatggtttccgtggtttaacattattgtttagctttgcattttttacatgcagagaaaaattctttcaaattcaattctgaatcaatttttggccaatccaaattat--tctgttccctgttagcagtctctgtacaattttagacaaagttattagtagattcgcaaacatataatggttgctttattgctttctgttaatactaagcagcca---tattcgatcctgtttatgatatgatccaataaaagaactgtttatgcctatgaactagaggctcccaagcctaaaagcaatttgt----gtttcgaagtgttgttccctcagggcattccccttttgtttgtcccactagttccttgtgaagaaagctttcacttgtacttggtagaagtacaacctatttcccttgcactgctttacacatcagaatgaaacaattatgtttggttcctagctttatcact------------------------------------------------------------
>Hydrochorea_corymbosa2_Iganci_862@NODE_1_length_1208_cov_158.413703
-------------------------------------------------------------------------------------aaatgtctttattagtcctttttatcctatttttcattcttgattctaattattgtattacctacacaaaacaggggaaggtagaaggtgggtagtaccaattttatctgtgtaggaaagaagtggaaacatatttaataacaactgtagtctaactaatgtatattcctctgcttctgcaagagatttagaaatttattcaagtttcttgtatacatgctatttgacttgtttcatttcagtgttctagatcatagaaagcaaaattgtaccccatgcctgcatttttctttgatggttttgctgaggaaatttaattaaataccgtaaaagctgactgaaattttgttttgtaggacaatgtacgcaatcaactgatccaattcgagcttttactcacaacggcaacatttgtggttgcaatttttggcgtggtggcaggaatatttgggatgaactttcaaatcccattatttgatgtaccctctgcattcaactgggtccttttaattacaggaacttgtgggttcttgatatttagtgcgtttgtgtggttcttcaaatacagaaggctcatgcccctataaggaagctgaagatggtttccgtggtttaacattattgtttagctttgcattttttacatgcagagaaaaattctttcaaattcaattctgaatcaatttttggccaatccaaattat--tctgttccctgttagcagtctctgtacaattttagacaaagttattaatagattcgcaaacatataatggttgctttattgcattctgttaatactaagcagccatcgtattcgatcctgtttatgatatgatccaataaaagaactgtttatgcctatgaaccagaggctcccaagcataaaagcaatttttgt--gtttcgaagtgttgttcactcaggggattccagttttgtttgtcccactagttccacgtgaagaaagctttcacttgtacttggtacaagtacaacttatttcccttgcactgctttacacatcagaatgaaacaattatgtttggttccttgctttatcagctctatctatgtaatcttgacgagaaggtgtttgg-tttttcctctgttgagaagatataa
>Hydrochorea_gonggrijpii_Tillett_45696@NODE_1_length_833_cov_79.170635
--------------------------------------------------------------------------------------------------------------------------------------------------------------------------------------------------gtgtaggaaagaagtggaaacatatttaataacaactgtagtctaactaatgtatattcctctgcttctgcaagggatttagaaatttattcaagtttcttgtatacatgctatttgacttgtttcatttcagtattctagatcatagagagcaaaattgtaccccatgcctgcatttttctttgatggttttgctgaggaaatttaattaaataccgtaaaagctgactgaaattttgttttgtaggacaatgtacgcaatcaactgatccaattcgagcttttactcacaacggcaacatttgtggttgcaatttttggcgtggtggcaggaatatttgggatgaactttcaaatcccattatttgatgtaccctctgcattcaactgggtccttttaattacaggaacctgtgggttcttgatatttagtgcgtttgtgtggttcttcaaatacagaaggctcatgcccctataaggaagctgaagatggtttccgtggtttaacattattgttttgctttgcattttttacatgcagagaaaaattctttcaaattcaattctgaatcaatttttggccaatccaaagtat--tctgttccctgttagcagtctctgtacaattttagacgaagttattggtagattagcaaacatataatggttgctttattgctttctgttaatactaagcagccatcgtattcgatcctgtttatgatatgatccaataaaagaactgtttatgcctacgaaccagaggctcccaagcatagaagcaatttttgt--gtttcg---------------------------------------------tacaaggaacaaaaaacc--------------------------------------ggaccgggcaatgaaccgg-------------------------------------------------------------------------------------------------
>Jupunba_abbottii_Zanoni_21220@NODE_1_length_871_cov_53.950882
------------------------------------------------------------------------------------------------------------------------------------------------------------------------------------------------------------------ttaatatatttaataacaactgtagtctaactaatgtatattcctctgcttctgcaagggatttagaaatttattcaagtttcttggatacatgttatttgacttgtttcatttcagtgttctagatcatagagagcaaaattgtacaccatgcctgcattgttatttgatggttttgctgaggaaatttaattaaataccgtaaaagctgactgaaatttttttttgtaggacaatgtacgcaatcagctgatccaatttgagcttttactcacaacggcaacatttgtggttgcaatttttggcgtggtggcaggaatatttgggatgaactttcaaatccctttatttgatgtaccctctgcattcaactgggtccttataattacaggaacttgtgggttcttgatatttagtgcgtttgtgtggttcttcaaatacagaaggctcatgcccctataaggaagctgaagatggtttccgtggtttaactttattgtttagctttgcattttttacatgcagagaaaaattctttcaaattcaattctgaatcaatttttggccaacccaaagtat--tctgttccctgttagcagtttctgtacaattttagacaaagttattagtagatcagcaaacatataatggttgctttattgctttctgttaatactaaataagcatcgtattcgatcctgtttttgatatgatccaataaaagaactgtttatgccaatgaactagaggc---------taaaagcaatttttgttagtttctaagtgtggttcactcagggcattccagttttgtttgtcccactagttccatgtgaagaaggct---------------------------------cacttgtactgctttacacatcagaatgaaacaat--------------------------------------------------------------------------------------
>Jupunba_asplenifolia_Ekman_6383@NODE_1_length_645_cov_23.862676
------------------------------------------------------------------------------------------------------------------------------------------------------------------------------------------------------------------------------------------------------------------------------------------------------------------------cttgtttcatttcagtgttctagatcatagagagcaaaattgtacaccatgcctgcattgttatttgatggttttgctgaggaaatttaattaaataccgtaaatctgactgaaattttttttttgtaggacaatgtacgcaatcagctgatccaatttgagcttttactcacaacggcaacatttgtggttgcaatttttggcgtggtggcaggaatatttgggatgaactttcaaatccctttatttgatgtaccctctgcattcaactgggtccttataattacaggaacttgtgggttcttgatatttagtgcgtttgtgtggttcttcaaatacagaaggctcatgcccctataaggaagctgaagatggtttccgtggtttaactttattgtttagctttgcattttttacatgcagagaaaaattctttcaaattcaattctgaatcaatttttggccaatccaaagtat--tctgttccctgttagcagtctctgtacaattttagacaaagttattagtagatcagcaaacatataatggttgctttattgctttctgttaatattaaatagccatcgtattcgatcctgtttttgatatgatccaataaaagaactgtttatgctaatgaactagag------------------------------------------------------------------------------------------------------------------------------------------------------------------------------------------------------------------------------------------------------------
>Jupunba_barbouriana_Iganci_847@NODE_1_length_1234_cov_90.764045
---------------------------cctcattttctcatttgtttcgttttggggattgatcatttgtattaatttgttatcgaaatgtctttattagtcctttttatcctatttttcattcttgattctaattattgtattacctacacaaaacaggggaaggtagaaggtgggtagtaccaattttatctgtgtaggaaagaagtgataatatatttaataacgactgtagtctaactaatgtatattcctctgcttctgcaagggatttagaaatttattcaagtttcttgtatacatgttatttgacttgtttcattttagtgttctagatcatagagagcaaaattgtacaccatgcctgcatttttatttgatggttttgctgaggaaattcaattaaataccgtaaaagctgactgaaattttgttttgtaggacaatgtacgcaatcaactgatccaattcgagcttttactcacaacggcaacatttgtggttgcaatttttggcgtggtggcaggagtatttgggatgaactttcaaatcccattatttgatgtaccctctgcattcaactgggtccttataattacaggaacttgtgggttcttgatatttagtgcgtttgtgtggttcttcaaatacagaaggctcatgcccctataaggaagctgaagatggtttccgtggtttaacattattgtttagctttgcattttttacatgcagagaaaaattctttcaaattcaattctgaatcaatttttggccaatccaaattat--tctgttccctgttagcagtctctgtacaattttagacaaagttattagtagattagcaaacatataatggttgctttattgctttctgttaatactaagcagccatcgtattcgatcctgttcatgatatgatccaataaaagaactgtttatgcctatgaaatagaggctcccaagcataaaagcaatttttgttggtttcgaagtgttgtt-----------------------------cactagttccacgtgaagaaagctttcacttgtacttggtacaagtacaacctatttcccttgcactgctttacacatcagagtgaaacaatgatgtttggttccttgctttatcagctctttctttgtaatcttgacgagatgatgtttggttttttcctcagttgagaagatataa
>Jupunba_brachystachya_Lima_7438@NODE_1_length_1175_cov_76.951730
taaacatccaacttgtatgttctttttcctcattttctcctttgtttctttttggagattgatcatttgtattaatttgttatcgaaatgtctttattagtcttttttatcctatttttcattcttgattctaattattgtattacgtacacaaaacaggggaaggcagaaggtgggtagtgccaatttgatctgtgtaggaaagaagtggtagtatatttaataacaactgtggtctaactaacgtatattcctctgcttctgcaagggatttagaaatttattcaagtttcttgtatacatgctatttgacttgtttcatttcagtgttctagatcatagagagcaaaattgtacaccatgcctgcatttttctttgatggttttgctgaggaaatttaattaaataccgtaaaagctgactgaaattttgttttgtaggacaatgtacgcaatcaactgatccaattcgagcttttactcacaacggcaacatttgtggttgcaatttttggcgtggtggcaggaatatttgggatgaactttcaaatcccattatttgatgtaccctctgcattcaactgggtccttataattacaggaacttgtgggttcttgatatttagtgcgtttgtgtggttcttcaaatacagaaggctcatgcccctataaggaagctgaagatggtttccgtggtttaacattattgtttagctttgcattttttacatgcagagaaaaattctttcaaattcaattctgaatcaatttttggccaatccaaagtat--tctgttccctgttagcagtctctgtacaattttagacaaagttattagtagattagcaaacatataatggttgctttattgctttctgttaatactaagcagccatcgtattcgatcctgtttatgatatgatccaataaaagaactgtttatgcctatgaactagaggctcccaagcataaaagcaatttttgt--gtttcgaagtgttgttcactcaggggattccagttttgtttgtcccactagtaccccgtgaggaaagctttcacttgtacttggtacaagtacaacctatttccctcgcactgctttacacatcagaatgaa-------------------------------------------------------------------------------------------
>Jupunba_cochleata_Bonadeu_673@NODE_1_length_1368_cov_73.994578
taaacatccaacttgtatgttctttttcctcattttctcctttgtttctttttggagattgatcatttgtattaatttgttatcgaaatgtctttattagtcctttttatcctatttttcattcttgattctaattattgtattacctacacaaaacaggggaagatagaaggtgggtagtaccaatttgatctgtgtaggaaagaagtggtagtatttttaataacaactgtggtctaactaacgtatattcctctgcttctgcaagggatttagaaatttattcaagtctcttgtatacatgctatttgacttgtttcatttcagtgttctagatcatagagagcaaaattgtacaccatgcctgcatttttctttgatggttttgctgaggaaatttaattaaataccgtaaaagctgactgaaattttgttttgtaggacaatgtacgcaatcaactgatccaattcgagcttttactcacaacggcaacatttgtggttgcaatttttggcgtggtggcaggaatatttgggatgaactttcaaatcccattatttgatgtaccctctgcattcaactgggtccttataattacaggaacttgtgggttcttgatatttagtgcgtttgtgtggttcttcaaatacagaaggctcatgcccctataaggaagctgaagatggtttccgtggtttaacattattgtttggctttgcattttttacatgcagagaaaaattctttcaaattcaattctgaatcaatttttggccaatccaaagtat--tctgttccctgttagcagtctctgtgcaattttagacaaagttattagtagattagcaaacatataatggttgctttattgctttctgttaatactaaccagccatcgtattcgatcctgtttatgatatgatccaataaaagaactgtttatgcctatgaactagaggctcccaagcataaaagcaatttgtgt--gtttcgaagtgttgctcactcaggggattccagtttcgtttgtcccactagtaccacgtgaagaaagctttcacttgtacttggtacaagtacaacctatttcccttgcactgctttacacatcagaatgaaacaattatgtttcgttccttgctttatcagctacaattaagtaatcttgacgagatgatgtttggttttttcctctgttgagaagatataa
>Jupunba_commutata_Maguire_46145@NODE_1_length_1271_cov_55.797320
----------------------tttttcctcattttctcatttgtttcgttttggggattgatcatttgtattaatttgttatcgaaatgtctttattagtcctttttatcctatttttcattcttgattctaattattgtattacctacacaaaacaggggaaggtagaaggtgggtagtaccaattttatctgtgttg----gaagtggtaatatatttaataacaactgtagtctaactaaagtatattcctctgcttctgcaagggatttagaaatttattcaagtttcttgtatacatgttatttgacttgtttcatttcagtgttctagatcatagagagcaaaattgtacaccatgtcttcatttttatttgatggttttgctgaggaaatttaattaaataccgtaaaagctgactgaaattttgttttgtaggacaatgtacgcaatcaactgatccaattcgagcttttactcacaacggcaacatttgtggttgcaatttttggcgtggtggcaggagtatttgggatgaactttcaaatcccattatttgatgtaccctctgcattcaactgggtccttataattacaggaacttgtgggttcttgatatttagtgcgtttgtgtggttcttcaaatacagaaggctcatgcccctataaggaagccgaagatggtttccgtggtttaacattattgtttagctttgcattttttacatgcagagaaaaattctttcaaattcaattctgaatcaatttttggccaatccaaattat--tctgttccctgttagcagtctctgtacaattttagac--agttattagtagattaccaaacatataatggttgctttattgctttctgttaatactaagcagccatcgtattcgatcctgtttatgatatgatccaataaaagaactgtttatgcctatgaactagaggctcccaagcataaaagcaatttttgttggtttcgaagtgttgtt-----------------------------cactagttccacgtgaagaaagctttcacttgtacttggtacaagtacaacctgtttcccttgcgctgctttaaacatcagagtgaaacaattatgtttggttccttgctttatcagctctttctttgtaatcttgacgagatgatgtttggttttttcctcagttgagaagatataa
>Jupunba_floribunda_Iganci_883@NODE_1_length_1508_cov_51.538784
taaacatccaacttgtatgttctttttcctcattttctcatttgtttctttttggggattgatcatttgtattaatttgttatcgaaatgtctttattagtcctttttatcctatttttcattcttgattctaattattgtattaccttcacaaaacaggggaaggtagaaggtgggtagtaccaattttgtatgtgtcggaaagaagtggtaatatatttaataacaactgtagtctaactaaagtatattcctctgcttctgcaagggatttagaaatttattcaagtttcttgtatacatgttatttgacttgtttcatttcagtgttctagatcatagagagcaaaattgtacaccatgccttcatttttatttgatggttttgctgaggaaatttaattaaataccgtaaaagctgactgaaattttgttttgtaggacaatgtacgcaatcaactgatccaattcgagcttttactcacaacggcaacatttgtggttgcaatttttggcgtggtggcaggaatatttgggatgaactttcaaatcccattatttgatgtaccctctgcattcaactgggtccttataattacaggaacttgtgggttcttgatatttagtgcctttgtgtggttcttcaaatacagaaggctcatgcccctataaggaagctgaagatggtttccgtggtttaacattattgtttagctttgcatttttcacatgcagaaaaaaattctttcaaattcaattctgaatcaatttttggccaatccaaagtat--tctgttccctgttagcagtctctgtacaattttagacaaagttattagtagattagcaaacatataatggttgctttattgctttctgttaatactaagcagccatcgtattcgatcctgttcatgatatgatccaataaaagaactgtttatgcctatgaacgagaggctcccaagcttaaaagcaatttttgttagtttcgaagtgttgttcactcagggaattccagttttgtttgtcccactagatccacgtgaagaacgctttcacttgtacttggtacaagtacaacctatttcccttgcactgctttacacatcagaatgaaacaattttgtttggttccttgcttgatcagctctttctatgtaatcttgacgagatgatgtttggttttttcctcagttgggaagatataa
>Jupunba_leucophylla_Iganci_839@NODE_1_length_1409_cov_118.682432
taaacatccaacttgtatgttctttttcctcattttctcatttgtttctttttggggattgatcatttgtattaatttgttatcgaaatgtctttattagtcctttttatcctatttttcattcttgattctaattattgtattacctacacaaaacaggggaaggtagaaggtgggtagtaccaattttgtatgtgtaggaaagaagtggtgatatatttaataacaactgtagtctaactaaagtatattcctctgcttctgcaagggatttagaaatttattcaagtttcttgtatgcatgttatttgacttgtttcatttcagtgttctagatcatagagagcaaaattgtacaccatgccttcatttttatttgatggttttgctgaggaaatttaattaaatactgtaaaagctgactgaaattttgttttgtaggacaatgtacgcaatcaactgatccaattcgagcttttactcacaacggcaacatttgtggttgcaatttttggcgtggtggcaggaatatttgggatgaactttcaaatcccattatttgatgtaccctctgcattcaactgggtccttataattacaggaacttgtgggttcttgatatttagtgcgtttgtgtggttcttcaaatacagaaggctcatgcccctataaggaagctgaagatggtttccgtggtttaacattattgtttagctttgcattttttacatgcagagaaaaattctttcaaattcaattctgaatcaatttttggccaatccaaagtat--tctgttccctgttagcagtctctgtacaattttagacaaagttattagtagattagcaaacatataatggttgctttattgctttctgttaatactaagcagccatcgtattcgatccagtttatgatatgatccaataaaagaactgtttatgcctatgaactagaggctcccaagcataaaagcaatttttgttagtttcgaagtgtt------------------agttttgtttgtcccaccagttccacgtgaagaaagctttcacttgtacttgggacaagtacaacctatgtcccttgcactgctttacacatcagaatgaaacaattatgtttggttccttgctttatcagctctttttatgtaatcttgacgagatgatgtttggatttttcctatgttgagaagatataa
>Jupunba_longipedunculata_Cardona_2682@NODE_1_length_852_cov_50.658065
---------------------------------------------------------------------------------------------------------------------------------------------------------------------------------------caattttgtatgtgtaggaaagaagtggtaatatatttcataacaactgtagtctaactaaagtatattcctctgcttctgcaggggatttagaaatttattcaagtttcttgtatacatgttatttgacttgtttcatttcagtgttctagatcatagagagcaaaattgtacaccatgccttcatttttatttgatggttttgctgaggaaatttaattaaataccgtaaaagctgactgaaattttgttttgtaggacaatgtacgcaatcaactgatccaattcgagcttttactcacaacggcaacatttgtggttgcaatttttggcgtggtggcaggaatatttgggatgaactttcaaatcccattatttgatgtaccctctgcattcaactgggtccttataattacaggaacttgtgggttcttgatatttagtgcctttgtgtggttcttcaaatacagaaggctcatgcccctataaggaagctgaagatggtttccgtggtttaacattattgtttagctttgcatttttcacatgcagagaaaaattctttcaaattcaattctgaatcaatttttggccaatccaaattat--tctgttccctgttagcagtctctgtacaattttagacaaagttattagtagattagcaaacatataatggttgctttattgctttctgttaatactaagcagccatcgtattcgatcctgtttatgatatgatccaataatagaactgtttatgcctatgaactagaggctcccaagcataaaagcaatttttgt--gtttcgaagtgtagttcactcaggggattccagttttgtttgtcccactag----------------------------------------------------------------------------------------------------------------------------------------------------------------------------
>Jupunba_macradenia_Lourteig_3021@NODE_1_length_952_cov_65.553143
-----------------------------------------------------------------------------------------------------------------------------------------------------------acaggggaaggtagaagctgggtagtaccaatttgatctgtgtaggaaagaagtggtagtatatttaataacaactgtggtctaactaacgtatattcctctgcttctgcaagggatttagaaatttattcaagtttcttgtatacatgctatttgacttgtttcatttcagtgttctagatcatagagagcaaaattgtacaccatgcctgcatttttctttgacggttttgctgaggaaatttaattaaataccgtaaaagctgactgaaattttgttttgtaggacaatgtacgcaatcaactgatccaattcgagcttttactcacaacggcaacatttgtggttgcaatttttggcgtggtggcaggaatatttgggatgaactttcaaatcccattatttgatgtaccctctgcattcaactgggtccttataattacaggaacttgtgggttcttgatatttagtgcgtttgtgtggttcttcaaatacagaaggctcatgcccctataaggaagctgaagatggtttccgtggtttaacattattgtttagctttgcattttttacatgcagagaaaaattctttcaaattcaattctgaatcaatttttggccaatccaaagtat--tctgttccctgttagcagtctctgtacaattttagacaaagttattagtagattagcaaacatataatggttgctttattgctttctgttgatactaagcagccatcgtattcgatcctctttatgatatgatccaataaaagaactgtttatgcctatgaactagaggctcccaagcataaaagcaatttttgt--gtttcgaagtgttgttcactcaggggattccagttttgtgtgtcccactagtaccacgtgaagaaagctttcacttgtacttggtacaagtacaacctatttcccttgccctgctttacacg-----------------------------------------------------------------------------------------------------
>Jupunba_microcalyx_Iganci_855@NODE_1_length_1617_cov_71.608442
taaacatccaacttgtatgttctttttcctcattttctcatttgtttctttttggggattgatcatttgtattaatttgttatcgaaatgtctttattagtcctttttatcctatttttcattcttgattctaattattgtattacctacacaaaacaggggaaggtagaaggtgggtagtaccaattttgtatgtgtaggaaagaagtggtgatatatttaataacaactgtagtctaactaaagtatattcctctgcttctgcaagggatttagaaatttattcaagtttcttgtatgcatgttatttgacttgtttcatttcagtgttctagatcatagagagcaaaattgtacaccatgccttcatttttatttgatggttttgctgaggaaatttaattaaatactgtaaaagctgactgaaattttgttttgtaggacaatgtacgcaatcaactgatccaattcgagcttttactcacaacggcaacatttgtggttgcaatttttggcgtggtggcaggaatatttgggatgaactttcaaatcccattatttgatgtaccctctgcattcaactgggtccttataattacaggaacttgtgggttcttgatatttagtgcgtttgtgtggttcttcaaatacagaaggctcatgcccctataaggaagctgaagatggtttccgtggtttaacattattgtttagctttgcattttttacatgcagagaaaaattctttcaaattcaattctgaatcaatttttggccaatccaaagtat--tctgttccctgttagcagtctccgtacaattttagacaaagttattagtagattagcaaacatataatggttgctttattgctttctgttaatactaagcagccatcgtattcgatcctgtttatgatatgatccaataaaagaactgtttatgcctatgaactagaggctcccaagcataaaagcaatttttgttagtttcgaagtgtt------------------agttttgtttgtcccaccagttccacgtgaagaaagctttcacttgtacttgggacaagtacaacctatttcccttgcactgctttacacatcagaatgaaacaattatgtttggttccttgctttatcagctctttctatgtaatcttgacgagatgatgtttggatttttcctatgttgagaagatataa
>Jupunba_nipensis_Mayo_19662@NODE_1_length_622_cov_32.840367
------------------------------------------------------------------------------------------------------------------------------------------------------------------------------------------------------------------------------------actgtagtctaactaatgtatattcctctgcttctgcaagggatttagaaatttattcaagtttcttgtatacatgttatttgacttgtttcatttcagtgttctagatcatagagagcaaaattgtacaccatgcctgcattgttatttgatggttttgctgaggaaatttaattaaataccgtaaaagctgactgaaatttttttttttaggacaatgtacgcaatcagctgatccaatttgagcttttactcacaacggcaacatttgtggttgcaatttttggcgtggtggcaggaatatttgggatgaactttcaaatccctttatttgatgtaccctctgcattcaactgggtccttataattacaggaacttgtgggttcttgatatttagtgcgtttgtgtggttcttcaaatacagaaggctcatgcccctataaggaagctgaagatggtttccgtggtttaactttattg-------------tttttacatgcagagaaaaattctttcaaattcaattctgaatcaatttttggccaatccaaagtat--tctgttccctgttagcagtctctgtacaattttagacaaagttattagtagatcagcaaacatataatggttgc----------------------------------------------------------------------------------------------------------------------------------------------------------------------------------------------------------------------------------------------------------------------------------------------------------------------------------------------------------
>Jupunba_oppositifolia_Liegier_16014@NODE_1_length_826_cov_73.343124
----------------------------------------------------------------------------------------------------------------------------------------------------------------------------------------------------------aagaagtgttgatatatttaataacaactgtagtctaactaatgtatattcctctgcttctgcaagggatttagaaatttattcaagtttcttgtatacatgttatttgacttgtttcatttcagtgttctagatcatagagagcaaaattgtacaccatgcctgcattgttatttgatggttttgctgaggaaatttaattaaataccgtaaaagctgactgaaatttttttttgtaggacaatgtacgcaatcagctgatccaatttgagcttttactcacaacggcaacatttgtggttgcaatttttggcgtggtggcaggaatatttgggatgaactttcaaatccctttatttgatgtaccctcagcattcaactgggtccttataattacaggaacttgtgggttcttgatatttagtgcgtttgtgtggttcttcaaatacagaaggctcatgcccctataaggaagctgaagatggtttccgtggtttaactttattgtttagctttgcattttttacatgcagagaaaaattctttcaaattcaattctgaatcaatttttggccaacccaaagtat--tctgttccctgttagcagtctctgtacaattttagacaaagttattagtagatcagcaaacatataatggttgctttattgctttctgttaatactaaataagcatcgtattcgatcctgtttttgatatgatccaataaaagaactgtttatgccaatgaactagaggc---------taaaagcaatttttgttagtttcgaagtgtggttcactcagggcattccagttttgtttgtcccactag----------------------------------------------------------------------------------------------------------------------------------------------------------------------------
>Jupunba_villosa_Borges_423@NODE_1_length_1429_cov_74.534763
taaacatccaacttgtatgttctttttcctcattttctcctttgtttctttttggagattgatcatttgtattaatttgttatcgaaatgtctttattagtcctttttatcctatttttcattcttgattctaattactgtattacctacacaaaacaggggaaggtagaaggtgggtggtaccaatttgatctgtgtaggaaagaagtggtagtatatttaataacaactgtggtctaactaacgtatattcctctgcttctgcaagggatttagaaatttattcaagtttcttgtatacatgctatttgacttgtttcatttcagtgttctagatcatagagagcaaaattgtacaccatgcctgcatttttctttgatggttttgctgaggaaatttaattaaataccgtaaaagctgactgaaattttgttttgtaggacaatgtacgcaatcaactgatccaattcgagcttttactcacaacggcaacatttgtggttgcaatttttggcgtggtggcaggaatatttgggatgaactttcaaatcccattatttgatgtaccctctgcattcaactgggtccttataattacaggaacttgtgggttcttgatatttagtgcgtttgtgtggttcttcaaatacagaaggctcatgcccctataaggaagctgaagatggtttccgtggtttaacattattgtttagctttgcattttttacatgcagagaaaaattctttcaaattcaattctgaatcaatttttggccaatccaaagtat--tctgttccctgttagcagtctctgtacaattttagacaaagttattagtagattagcaaacatataatggttgctttattgctttctgttaatactacgcagccatcgtattcgatcctgtttatgatatgatccaataaaagaactgtttatgcctatgaactagaggctcccaagcataaaagcaatttttgt--gtttcgaag---tgttcactcaggggattccagttttgtttgccccactagtaccacgtgaagaaagctttcacttgtacttggtacaagtacaacctattacccttgcactgctttacacatcagaatgaaacaattatgtttggttccttgctttat----------------------------------------------------------------
>Punjuba_killipii_Palodorios_6252@NODE_1_length_737_cov_47.403030
--------------------------------------------------------------------------------------------------------------------------------------------------------------------------------------------------------------------------------------------------aatgtatattcctctgcttctgcaagggatttagaaatttattcaagtttcttgtatacatgttatttgacttgtttcatttcagtgttctagatcatagagagcaaaattgtacaccatgcctgcatttttatttgatggttttgctgaggaaatttaattaaataccgtaaaagctgactgaaattttgttttgtaggacaatgtacgcaatcagctgatccaattcgagcttttactcacaacggcaacatttgtggttgcaatttttggcgtggtggcaggaatatttgggatgaactttcaaatccctttatttgatgtaccctctgcattcaactgggttcttgtaattacaggaacttgtgggttcttgatatttagtgcgtttgtgtggttcttcaaatacagaaggctcatgcccctataaggaagctgaagatggtttccgtggtttaacattattgtttagctttgcattttttacatgcagagaaaaattctttcaaattcaactctgaatcaatttttggccaatccaaagtat--tctgttccctgttagcagtctctgtacaattttagacaaagttattagtagattagcaaacatataatggttgctttattgctttctgttaatactaagcagccatcgtattcgatcctgtttatgatatggtccaataaaagaactgtttatgcctatgaactagaggcacccaa-cataaaagcaatt--------------------------------------------------------------------------------------------------------------------------------------------------------------------------------------------------------------------------------------
>Punjuba_lehmannii_Escobar_7465@NODE_1_length_1199_cov_42.053476
taaacatccaacttgtatgttctttttcctcattttctcatttgtttcttttt-ggggttgatcatttgtattaatttgttatcgaaatgtctttattagtcctttttatcctatttttcattcttgattctaattattgtattacctacacaaaacaggggaaggtagaaggggggtagtaccaattttatctgtgtaggaaagaagtggtaatatatttaataacaactgtagtctaactaatgtatattcctctgcttctgcaagggatttagaaatttattcaagtttcttgtatacatgttatttgacttgtttcatttcagtgttctagatcatagagagcaaaattgtacaccatgcctgcatttttatttgatggttttgctgaggaaatttaattaaataccgtaaaagctgactgaaattttg-tttgtaggacaatgtacgcaatcagctgatccaattcgagcttttactcacaacggcaacatttgtggttgcaatttttggcgtggtggcaggaatatttgggatgaactttcaaatccctttatttgatgtaccctctgcattcaactgggttcttgtaattacaggaacttgtgggttcttgatatttagtgcgtttgtgtggttcttcaaatacagaaggctcatgcccctataaggaagctgaagatggtttccgtggtttaacattattgtttagctttgcattttttacatgcagagaaaaattctttcaaattcaactctgaatcaatttttggccaatccaaagtat--tctgttccctgttagcagtctctgtacaattttagacaaagttattagtagattagcaaacatataatggttgctttattgctttctgttaatactaagcagccatcgtattcgatcctgtttatgatatggtccaataaaagaactgtttatgcctatgaactagaggcacccaagcataaaagcaatttttgttagtttcgaagtgttgttcactcaggggattccagttttgtttgtcccactagttccacgtgaagaaagct----------------------------------------------------------------------------------------------------------------------------------------------------------
>Punjuba_racemiflora_Jimenez_Soares_3626@NODE_1_length_1324_cov_62.048917
taaacatccaacttgtatgttctttttcctcattttctcatttgtttctttttggggattgatcatttgtattaatttgttatcgaaatgtctttattag-cctttttatcctatttttcattcttgattataattattgtattacctacacaaaacagaggaaggttaaaggtgggtagtaccaattttatctgtgtaggaaagaagtggtaatatatttaataacaactgtagtctaactaatgtatattcctctgcttctgcaagggatttagaaatctattcaagtttcttgtatacatgttatttgacttgtttcatttcactgttctagatcatagagagcaaaattgtacaccatgcctgcatttttatttgatggttttgctgaggaaatttaattaaataccgtaaaagctgactgaaattttgttttgtaggacaatgtacgcaatcagctgatccaattcgagcttttactcacaacggcaacatttgtggttgcaatttttggcgtggtggcaggaatatttgggatgaactttcaaatccctctatttgatgtaccctctgcattcaactgggtccttataattacaggaacttgtgggttcttgatatttagtgcgtttgtgtggttcttcaaatacagaaggctcatgcccctataaggaagctgaagatggtttccgtggtttaacattattgtttagctttgcattttttacatgcagagaaaaattctttcagattcaactctgaatcaatttttggccaatccaaaatat--tctgttccctgttaacagcctctgtacaattttagacaaagttattagtagattggcaaacatataatggttgctttattgctttctgttcatactaagcagccatcgtattcgatcctgtttactatatggtccaataaaagaactgtttatgcctatgaactagaggaacccaagcataaaagcaatttttgttagtttcgaagtgttgttcactcggg--attccagttttgtttgtcccactagttccacgtgaagaaagctgtcacttgtacttggtacaagtacagcctatttcccatgcactgctttacacatcagaatgaaacgattatgtttggttccttgctttatcagctctttctatgtaatcttgacgagatgatgtttggttttctcctctgttgagaagatataa
>_R_Albizia_adinocephala_FHO33_88@NODE_1_length_1185_cov_84.982852
taaacatccaactagtatgttctttttcctcattttctcatttgtttctttttggggattgatcatttgtattagtttgttatcgaaatgtctttattagtccttattatcctgtttttcattcttgattctaattattgtattacctacacaaaacaggggaaggtagaaggtgggtagtaccaattttatctgtgtaggaaagaagtgttaatatacttaataacaattgtagtctaactaaagtatattcctctgcttctgcaagggatttagaaatttattcaagtttcttgtatacatgttatttgacttgtttcatttcagtgttctagatcatagagagcaaaatcgtacaccatgcctgcatttttatttgatgtttttgctgtggaaatttaataaaataccggaaaagctgactgaaattttgttttgtaggacaatgtacgcaatcagctgatccaattcgagcttttactcacaacggcaacatttgtggttgcaatctttggcgtggtggcaggaatatttgggatgaactttcaaatcccattatttgatgtaccctctgcattcaactgggtccttataattacaggaatttgtggggccttgatatttagtgcatttgtgtggttcttcaaatacagaaggctcatgcccctataaggaagctgacgatggtttccgtggtttaacattattgtttagctttgcatttttgacatgcagagaaaaattctttcaaattcaattctgaatcaatttttggccaatccaaagtattctctgttccctgttagcagtctctgtgcaattttagacaaagttattagtagattagcaaacttataatggttgctttattgctttctgttaatactaagcagccatcgtattcgatactgtttttgatatgatccaataaaagaactgtttatgcctatgaactagaggctcccaagcataaaagcaatttttgttggtttttgacggattgtgttacggg--------------------------------tgtaaatagtgtattaaaaagtgtaag-----------------------tgtatattgtcgtaaacaagtaataaagaggtaagtaaagtatc---------------ttcccacgaggattgatcactaaaataggtaatttt----------------------
>_R_Albizia_coripatensis_Hughes_2433@NODE_1_length_1180_cov_94.771532
-----------------------------------------------------------tgatcatttgtattaatttgttatcgaaatgtctttattagtcctttttatcctatttttcattcttgattctaattgttgtattacctgcacaaaacaggggaaggtagaaggtgggtagtaccaattttatctgtgtaggaaagaagtggtaatatatttaataacaactgtagtctaactgaagtatagtcctctgcttctacaatggatttagaaatttattcaagtttcttgtattcatgttatttgacttgcttcatttcagtgttctagatcatatagagcaaaattgtacaccatgtcttcatttttatttgatggttttgctgaggaaatttaattaaataccgtaaaagctgactgaaattttgttttgtaggacaatgtacgcaatcagctgatccaattcgagcttttactcacaacggcaacatttgtggttgcaatttttggcgtggtggcaggaatatttgggatgaactttcaaatcccattatttgatgtaccctctgcattcaactgggtccttataattacaggaatttgtgggttcttgatatttagtgcgtttgtgtggttcttcaaatacagaaggctgatgcccctataaggaagctgaagatggtttccgtggtttaacattattgtttggttctgcatttttcacatgcagaggaaaattctttcaaattcaattctgaatcaatttttggccaatccaaagtgttctgtgttccctgttagcagcctctgtacaattttagacaaggttattagtagattagcaaacatataatggttgctttattgctttctgttaatactaagcagccatcgtattggatcctgtttatgatatgatccaataaaagaactgtttatgcctatgaactagaggctcccaagcataaaa-caatttttgttagtttcgaagtgttgttccctcaaggcattccggttttgtttgtcccattagttccatgtgaagaaagctttcacttgtactttgtacaagtacaacctatttcccttgccctgctttacacgtcagaatgaaacaataatgtttggttccttgctttatcagctctttctatctactcttgacgagatgatgtttggttttttcctctgttgagaagatataa
>_R_Albizia_edwallii_Dalmaso_272@NODE_1_length_813_cov_4.930079
-------------------------------------------------------------------------------------------------------------------------------------------------------------------------------------------------------------------------------------------------------------------------------------------------------------atgttatttgacttgtttcatttcagtgttctagatcatagagagcaaaattgtacaccatgccttcatttttatttgatggttttgctgaggaaatttaattaaataccgtaaacgctgactgaaattttgttttgtaggacaatgtacgcaatcagctgatccaattcgagcttttactcacaacggcaacatttgtggttgcaatttttggcgtggtggcaggaatatttgggatgaactttcaaatcccattatttgatgtaccctctgcattcaactgggtccttataattacaggaatttgtgggttcttgatatttagtgcgtttgtgtggttcttcaaatacagaaggctcatgcccctataaggaagctgaagatggtttccgtggtttaacattattgtttagctttgcatttttcacatgcagagaaaaattctttcaaattcaattctgaatcaatttttggccaatccaaagtgttctctgttccctgttagcagtctctgtacaattttagacaaggttattagtagattagcaaacatataatggttgctttattgctttctgttaatactaagcagccatcgtattggatcttgtttatgatatgatccaataaaagaacagtctatgcctatgaactagaggctcccaagcatgaaa-caatttttgttagtttcgaagtgtttttccctcggggcattccggttttgtttgtcccactagttccatgtgaagaaagctttcacttgtacttggtacaagtacaagctatttcccttgccctgctttacacgtcag-------------------------------------------------------------------------------------------------
>_R_Albizia_multiflora_Hughes_3090@NODE_1_length_1091_cov_79.371795
------------------------------------------------------------------------------------------tctttattagtcctttttatcctatttttcattcttgattctaattattgtattacctacacaaaacaggggaaggtagaaggtgggtagtaccaattttatctgtgtaggaaagaagtgctaatatacttaataacaactgtagtctaactaaagtatattcctctgcttctgcaagggatttagaaatttattcaagtttcttgtatacatgttatttgacttgtttcatttcagtcttctagatgatagagaacaaaattgtacgccatgcctgcttttttatttgatggttttgctgaggaaatttaattaaacaccgtaaaagctgactgaaattttgttttgtaggacaatgtacgcaatcagctgatccaattcgagcttttactcacaacggcaacatttgtggttgcaatttttggcgtggtggcaggaatatttgggatgaactttcaaatcccattatttgatgtaccctcggcattcaactgggtccttataattacaggaatttgtggggtcttgatatttagtgcgtttgtgtggttcttcaaatacagaaggctcatgcccctataaggaagctgaagatggtttccgtggtttaacattattgtttagctttgcattttttacatgcagagaaaaattctttcaaattcaattctgaatcaatttttggccaatccaaagtattctctgttccctgttagcagtctctgtacaattttagacaaggttattagtagattagcaaacagataatggttgctttattgctttctgttaatactaagcagccatcgtattcgatcctgtttatgatatgatccaataaaagaactgtttatgcctatgaactagaggctcccaagcataaaagcaatttttgctagtttcgaagtgttgttccctcagggcattccatttttgtttgtccccctagttccatgtgaagagagcttttacttgtacttggtacaagtacaacctatttcccttgcactgctttacacatcagaatgaaacaattatgtttggttccttgcttta-cagctctttctatgtaatcttgacgagatgatgt------------------------------
>_R_Albizia_niopoides_Simon_1601@NODE_1_length_971_cov_109.911633
------------------------------------------------------------------------------------------------------ctttttatcctatttttcattcttgattctaattattgcattacctacacaaaacaggggaaggtagaaggtgggtagtaccaattttatctgtgtaggaaagaagtgttaatatgcttaataacaactgtagtctaactaaagtatattcctctgcttctgcaagggatttagaaatttattcaagtttcttgtatacatgttatttgacttgtttcatttcagccttctagatgatagagaacaaatttgtacgccatgcctgtatttttatttgatggttttgctgaggaaatttaattaaataccgtaaaagctgactgaaattttgttctgtaggacaatgtacgcaatcagctgatccaattcgagcttttactcacaacggcaacatttgtggttgcaatttttggcgtggtggcaggaatatttgggatgaactttcaaatcccattatttgatgtaccctctgcattcaactgggtccttataattacaggagtttgtggggtcttgatatttagtgcgtttgtgtggttcttcaaatacaaaaggctcatgcccctataaggaagctgaagatggtttccgtggtttaacattattgtttatctttgcattttttacatgcagagaaaaattctttcaaattcaattctgaatcaatttttggccaatccaaagtattctctattccctgttagcag--tctgtacaattttagacagagttagtagtagattagcaaacatataatggttgctttattgctttctgttaatactaagcagccatcgtattcgatcctatctatgatatgatccaataaaagaactgtgtatgcctatgaactagaggctcccaagcgtaaaagcaatttttgctagtttcgaagtgttgttccctcagggcattccagttttatttatcccactagttccacgtgaagaaagcttttacttgtacttggtac----------------------------------------------------------------------------------------------------------------------------------------
>_R_Albizia_sinaloensis_Hughes_1576@NODE_1_length_966_cov_46.833521
----------------------------------------------------------ttgatcatttgtattaatttgttatcgaaatgtcttcattagtccttgttatcctgtttttcattcttgattctaattattgtattacctacaaaaaacaggggaaggtagaaggtgggtagtaccaattttatctgtgtaggaaagaagtgttaatatacttgataacaattgtagtctaactaaagtatattcctctgcttctgcaagggatttagaaatttattcaagtttcttgtatacatgttatttgacttgtttcatttcagggttctagatcatagagagcaaaatcgtacaccatgcctgcatttttatttgatgtttttgctgtggaaatttaattaaataccggaaaagctgactgaaattttgttttgtaggacaatgtacgcaatcagctgatccaattcgagcttttactcacaacggcaacatttgtggttgcaatttttggcgtggtggcgggaatatttggaatgaactttcaaatcccattatttgatgtaccctctgcattcaactgggtccttataattacaggaatttgtggggccttgatatttagtgcgtttgtgtggttcttcaaatacagaaggctcatgcccctataaggaagctgacgatggtttccgtggtttaacattattgtttagctttgcatttttgacatgcagagaaaaattctttcaaattcaattctgaatcaatttttggccaatccaaagtattctctgttccctgttagctgtctctgtacaattttagacaaagttattagtagattagcaaacttataatggttgctttattgcgttctgttaatactaagcagccatcgtattcgatcctgtttttgatatgatccaataaaagaactgtttatgcctatgaactagaggctcccaagcataaaagcaatttttgttggtttcgatgggttgttcactcggggcattccagttt-------------------------------------------------------------------------------------------------------------------------------------------------------------------------------------------
>_R_Balizia_pedicellaris_Queiroz_15529@NODE_1_length_1438_cov_301.467101
taaacatccaacttgtatgttctttttcctcattttctcctttgtttctttttggagattgatcatttgtattaatttgttatcgaaatgtctttattagtcctttttatcctatatttcattcttgattctaattattgtattacctacacaaaacaggggaaggtagaag--------------------------tggaaagaagtggtagtatatttaataacaactgtggtctaactaacgtatattcctctgcttctgcaagggatttagaaatttattcaagtttcttgtatacctgctatttgacttgtttcatttcattgttttagatcatagagagcaaaattttacaccatgcctgcatttttctttgatgg-tttgctgaggaaatttaattaaatgccgtaaaagctgactgaaattttgttttgtaggacaatgtacgcaatcaactgatccaattcgagcttttactcacaacggcaacatttgtggttgcaatttttggcgtggtggcaggagtatttgggatgaactttgaaatcccattgtttgatgtaccctctgcattcaactgggtccttataattacaggaacttgtgggttcttgatatttagtgcgtttgtgtggttcttcaaatacagacggctcatgcccctataaggaagctgaagatggtttccgtggtttaacattattgtttagctttgcattttttacatgcagagaaaaattctttcaaattcaattctgaatcaatttttggccaatccaaattat--tctgttccctgttagcagtctctgtacaattttagacaaagttattagtagattcgcaaacatataatggttgctttattgctttctgttaataccaagcagccatcgtattcgatcctgtttatgatatgatccaataaaagaactgtttatgcctatgaactagaggctcccaagcataaaagcaatttttgt--gtttcgaagtgttgttcactcagggaattccagttttgtttgtcccactagttccacgtgcagaaagctttcatttgtacttggtacaagtacaacctatttcccttgcactgctttacacatcagaatgaaacaattatgtttggttccttgctttatcagctctttctatgtaatcttgacgagatgatgtttggttttttcctctgtcgagaagatataa
>_R_Calliandra_bella_LPQ15696@NODE_1_length_1141_cov_126.472744
-------------------------------------caaaccttttatcatttaaacactactgctttttttaacttatcatccaaaca---------------------ctacacgtttttcaaaaagctacttataatataatctcttaaattataatctaaacaggccatggaccgtatcaaatgttgttttatagttaggaccggagggagcatttaataacatctatagtctaactaaagcatattcctctgcctctggggggggattagaaatttattcaagttttttggatgtatgttatttgatttgtttcatttcagtgttctagatcatagagagaaaaatcgtacaccatgcctgcatttttatttgatggttttgctgaggaaatttaattaaatattgtaaaagctgactgaaattcttatttgtaggacaatgtacgtaatcagcttatccaattcgagcttttactcactacggcaacatttgtggttgcaatttttggcgtggtcgcaggaatttttgggatgaactttgaaatcccattatttgatgtaccaactgcattcaactgggtccttataattacaggaatttgtggggtcatgatatttagtgcgtttgtgtggttcttcaaatacagaaggctcatgcccctgtaaggaagctgaagatggtttccgtggtttaacattattgtttagctttgcatttttcacatgcagagaaaaattcattcaaattcaattttgaataattttttggccaatccaaagtattctctgttccctagtagcattctctgtacaattttagacaaagttattagtagattagaaaacacatagtggctgcttaattgccttctcttagtattaagcagcgagtgtatct-atcctgcttatgctatgctccaataagggggtgagttgtgatacaatagtaaagttgctgcggtgt---------------------------------cactaagaggtcatcgatttaaatcat------------------ggaaaatagttctctgcatgttgaggtaagactgcgtatatctatcagacctcat--------------------------------------------------------------ttggtgaga---------gttttgtgcactgg-------------
>_R_Cathormion_rhombifolium_Deighton_3618@NODE_1_length_974_cov_50.334448
--------------------------------------------------------------------------------------------------------------------------------ttcaaattattttaatacctacacaaaaaaggggaaggtagaaggtgtgtagtaccaattttatctgtgtaggaaagaagtggaaacatatttaataacaactgtagtctaactaacgtatattcctctgcttctgcaagggatttagaaatttattcaagtttcttgtataaatactatttgacttgtttcatttcagtgttctagatcatagagagcaaaattgtaccccatgcctgcatttttctttgatggttttgctgaggaaatttaattaaataccgtacaagctgactgaaattttgttttgtaggacaatgtacgcaatcaactgatccaattcgagcttttactcacaacggcaacatttgtggttgcaatttttggcgtggtggcaggaatatttgggatgaactttcaaatcccattatttgatgtaccctctgcattcaactgggtccttttagttacaggaacttgtgggttcttgatatttagtgcgtttgtgtggttcttcaaatacagaaggctcatgcccctataaggaagctgaagatggtttccgtggtttaacattattgtttagctttgcattttttacatgcagagaaaaattctttcaaattcaattctgaatcaatttttggccaatccaaattat--tctgttccctgtttgcagtctctgtataattttagacaaagttattagtagattcgcaaacatatagtggttgctttattgctttctgttaataccgagcagccatcgtattcgatcctgtttatgatatgatccaataaaagaactgtttatgcctatgaactagaggctcccaagcataaaagcaatttttgt--gtttctaagtgttgttcactcagggaattccagttgtgtttgtcccactagttccatgtgcagaaagctttcatttgtacttggtacaagtacaacctatttcccttgcactgcttta---------------------------------------------------------------------------------------------------------
>_R_Enterolobium_cyclocarpum_MWC9020@NODE_1_length_1032_cov_155.942408
------tccaactagtatgttctttttccgctttttctcatttgtttctttttggggattgatcatttgtattaatttgttatcgaaatgtctttattagttctttttatcctatttttcattcttgattctaattattgt-ttaccgacacaaaacagggaaaggtagaaggtgggtagtaccaattttatctttgtaggcaagaagtggtaatatatttaataacaactgtagtttaactaaagtatattcctctgcctctgcaagggattttgaaacttattcaagtttcttgtatacatagtatttgacttgtttcatttcagtgttctagatcatagagagtgaaattgtacaccatgcctgcatttttatttgatggttttactgaggaaatttaattaaataccgtaaaagctgactgaaattttgttttgtaggacaatgtacgcaatcagctgatccaattcgagcttttactcacaacggcgacatttgtggttgcaatttttggcgtggtagccggaatatttgggatgaactttgaaatcccattatttgatgtaccctctgcattcaattgggtccttataattacaggaatttgtggggtcttgatatttagtgcatttgtgtggttcttcaaatacagaaggctcatgcccctataaggaagctgaagatggtttccgtggtttaacattattgtttagctttgcattttttacatgcagagaaaaattctttctgattcaattctgaatcaatttttggccaatccgaagtattctctgttccctgttagcagtctctgtacaattttagacaaagttattagtggattagcaaacatataatggttgctttattgctttctgttattactaagcagccagcgtattcgatcctgtttatgatatgatccaataaaagaactgtttatgcctatgaactagaggctcctaagcataaaagcaatttttgttagtttcgaagtgtttttcgatcagggcattccagttttgtttgtcccac-------------------------------------------------------------------------------------------------------------------------------------------------------------------------------
>_R_Jupunba_filamentosa_Lima_7487@NODE_1_length_1267_cov_73.493277
taaacatccaacttgtatgttctttttcctcattttctcctttgtttctttttggagattgatcatttgtattaatttgttatcgaaatgtctttattagtcctttttatcctatttttcattcttgattctaattactgtattacctacacaaaacaggggaaggtagaaggtgggtagtaccaatttgatctgtgtaggaaagaagtggtagtatatttaataacaactgtggtctaactaacatatattcctctgcttctgcaagggatttagaaatttattcaagtttcttgtatacatgctatttgacttgtttcatttcagtgttctagatcatagagagcaaaattgtacaccatgcctgcatttttctttgatggttttgctgaggaaatttaattaaataccgtaaaagctgactgaaattttgttttgtaggacaatgtacgcaatcaactgatccaattcgagcttttactcacaacggcaacatttgtggttgcaatttttggcgtggtggcaggaatatttgggatgaactttcaaatcccattatttgatgtaccctctgcattcaactgggtccttataattacaggaacttgtgggttcttgatatttagtgcgtttgtgtggttcttcaaatacagaaggctcatgcccctataaggaagctgaagatggtttccgtggtttaacattattgtttagctttgcattttttacatgcagagaaaaattctttcaaattcaattctgaatcaatttttggccaatccaaagtat--tctgttccctgttagcagtctctgtacaattttagacaaagttattagtagattagcaaacatataatggttgctttattgctttctgttaatactaagcagccatcgtattcgatcctgtttatgatatgatccaataaaagaactgtttatgcctatgaacctgaggctcccaagcgtaaaagcaatttttgttagtttcgaagtgtttttcactcggggaattccagttttgtttgtcccactagttccacgtgaagaaagctttcgcttgtacttggtccaagtacaacctatttcccttgcactgctttacacatcagaatgaaacaattatgtttggttccttgctttatcagctctttctaggtaatcttgacgagatgatgtttggttttttcctc----------------
>_R_Jupunba_idiopoda_Quesada_1718@NODE_1_length_986_cov_60.141914
--------------------------------ttttctcagttgtttcttttaagggattgatcatttgtattaatttgttatcaaaatgtctttattagtcctttttatcctatttttcattcttgattctaattattgtattacctacacaaaaaaggggaagatagaaggtgggtagtaccaattttatctgtgtaggaaagaagtgttaatatatttaataacaactgtagtctaactaatgtatattcctctgcttctgcaagggatttagaaatttattcaagtttcttgtatacatgttatttgacttgtttcatttcagtgttct-----atagagagcaaaattgtacaccatgcctgcattgttatttgatggttttgctgaggaaatttaattaaatactgtaaaagctgactgaaatttttttttgtaggacaatgtacgcaatcagctgatccaatttgagcttttactcacaacggcaacatttgtggttgcaatttttggcgtggtggcaggaatatttgggatgaactttcaaatccctttatttgatgtaccctctgcattcaactgggtccttataattacaggaacttgtgggttcttgatatttagtgcgtttgtgtggttcttcaaatacagaaggctcatgcccctataaggaagctgaagatggtttccgtggtttaactttattgtttagctttgcattttttacatgcagagaaaaattctttcaaattcaattctgaatcaatttttggccaatccaaagtat--tctgttccctgttagcagtctctgtacaattttagacaaagttattagtagatcagcaaacatataatggttgctttattgctttctgttaatactaaatagccatcgtattcgatcctgttttttatatgatccaataaaagaactgtttatgccaatgaactagaggc---------taaaagcaatttttgttagtttcgaagtgttgttcactcagggcattccagttttgtttgtc-----------------------------------------------------------------------------------------------------------------------------------------------------------------------------------
>_R_Jupunba_laeta_Mori_25147@NODE_1_length_678_cov_36.199667
---------------------------------------------------------------------------------------------------------------------------------------------------------------------------------------caattttatctgtgtaggaaagaagtggtagtatatttaataacaactgtagtctaactaaagtatattcctctgcttctgcaagggatttagaaatttattcaagtttcttgtatacatgctatttgacttgtttcatttcagtgttctagatcatagagagcaaaattgtacaccatgcatgcatttttctttgatggttttgctgaggaaatttaattaaataccgtaaaagctgactgaaattttgttttgtaggacaatgtacgcaatcaactgatccaattcgagcttttactcacaacggcaacatttgtggttgcaatttttggcgtggtggcaggagtatttgggatgaattttcaaatcccattatttgatgtaccctctgcattcaactgggtccttataattacaggaacttgtgggttcttgatatttagtgcgtttgtgtggttcttcaaatacagaaggctcatgcccctataaggaagctgaagatggtttccgtggtttaacattattgtttagctttgcattttttacatgcagagaaaaattctttcaaattcaattctgaatcaattttgggccaatccaa-----------------------agtctctgtacaattttagacaaagttattagtagattagcaaacatataatggttgctttattgctttctgttta----------------------------------------------------------------------------------------------------------------------------------------------------------------------------------------------------------------------------------------------------------------------------------------------------------------------------------------
>_R_Jupunba_langsdorfii_Ribeiro_728@NODE_1_length_1261_cov_72.988176
taaacatccaacttgtatgttctttttcctcattttctcatttgtttctgtttgaggattgatcatttgtattaatttgttatcgaaatgtctttattagtcctttttatcctatttttcattcgtgattctaattattgtattacctacacaaaaaaggggaaggtagaaggtgggtagtaccaattttatctgtgtaggaaagaagtggtaatatatttaataacaactgtagtctaactaatgtatattcctctgcttctgcaagggatttagaaatttattcaagtttcttgtatacatgttatttgacttgtttcatttcagtgttctagatcatagagagcaaaattgtacaccatgcctgcatttttatttgatggttttgctgaggaaatttaattaaatatcttaaacgctgactgaaattttgttttgtaggacaatgtacgcaatcagctgatccaattcgagcttttactcacaacggcaacatttgtggttgcaatttttggcgtggtggcaggaatatttgggatgaactttcaaatcccattatttgatacaccctctgcattcaactgggtccttataattacaggaacttgtgggttcttgatatttagtgcgtttgtgtggttcttcaaatacagaaggctcatgcccctataaggaagctgaagatggtttccgtggtttaacattattgtttagctttgcattttttacatgcagagaaaaattctttcaaattcaattctgaatcaatttttggccaatccaaagtat--tctgttccctgttagcagtctctgcacaattttagacaaagttattagtagattagcaaacatataatggttgctttattgctttctgttaatacttagcagccatcgtattcgatcctgtttatggtatgatccaataaaagaactgtttatgcctatgaactagaggctcccaagcataaaagcaatttttgttagtttcgaagtgttggtcactcagggaattccagttttgtttgtcccactagttccacgtgaagaaattagtcacttgtacttgaagtacaagcaacctatttcccttgcactgc-ttacacatcagaatgaaacaattatgtttggttccttgctttatcagctctttctatgtaatcttgacgagatgatgtttggttttttcctctgttgagaagatataa
>_R_Jupunba_limae_Iganci_261@NODE_1_length_1531_cov_60.572902
taaacatccaacttgtatgttctttttcctcattttctcctttgtttctttgtggagaatgatcatttgtattaatttgttatcgaaatgtctttattagtcctttttatcctatttttcattcttgattctaattattgtattacctacacaaaacaggggaaggtagaaggtgggtagtgccaatttgatctgtgtaggaaagaagtggtagtatatttaataacaactgtggtctaactaacgtatattcctctgcttctgcaagggatttagaaatttattcaagtttcttgtatacatgctatttgacttgtttcatttcagtgttctagatcatagagagcaaaattgtacaccatgcctgcatttttctttgatggttttgctgaggaaatttaattaaataccgtaaaagctgactgaaattttgttttgtaggacaatgtacgcaatcaactgatccaattcgagcttttactcacaacggcaacatttgtggttgcaatttttggcgtggtggcaggaatatttgggatgaactttcaaatcccattatttgatgtaccctctgcattcaactgggtccttataattacaggaacttgtgggttcttgatatttagtgcgtttgtgtggttcttcaaatacagaaggctcatgcccctataaggaagctgaagatggtttccgtggtttaacattattgtttagctttgcattttttacatgcagagaaaaattctttcaaattcaattctgaatcaatttttggccaatccaaagtat--tctgttccctgttagcagtctctgtacaattttagacaaagttattagtagattagcaaacatataatggttgctttattgctttctgttaatactaagcagccatcgtattcgatcctgtttatgatatgatccaataaaagaactgtttatgcctatgaactagaggctcccaagcgtaaaagcaatttttgt--gtttcgaagtg-tgttcactcaggggattccagttttgtttgtcccactagtaccccgtgaagaaagctttcacttgtacttggtacaagtacaacctatttcccttgcactgctttacacatcagaatgaaacaattatgtttggttccttgctttatcagctccaattaagtaatcatgacgagatgatgtttggttttttcctctgttgagaagatataa
>_R_Jupunba_oxyphyllidia_Yonker_6157@NODE_1_length_788_cov_76.234880
--------------------------------------------------------------------------------------------------------------------------------------------------------------------------------------------------------gaaagaagtgttaatatatttaataacaactgtagtctaactaatgtatattcctctgcttctgcaagggatttagaaatttattcaagtttcttgtatacatgttatttgacttgtttcatttcagtgttctagatcatagagagcaaaattgtacaccatgcctgcattgttatttgatggttttgctgaggaaatttaattaaataccgtaaaagctgactgaaatttttttttgtaggacaatgtacgcaatcagctgatccaatttgagcttttactcacaacggcaacatttgtggttgcaatttttggcgtggtggcaggaatatttgggatgaactttcaaatccctttatttgatgtaccctctgcattcaactgggtccttataattacaggaacttctgggttcttgatatttagtgcgtttgtgtggttcttcaaatacagaaggctcatgcccctataaggaagctgaagatggtttccgtggtttaactttattgtttagctttgcattttttacatgcagagaaaaattctttcaaattcaattctgaatcaatttttggccaatccaaagtat--tctgttccctgttagcagtctctgtacaattttagacaaagttattagtagatcagcaaacatataatggttgctttattgctttctgttaatactaaatagccattgtattcgatcctgttttttatatgatccaataaaagaactgtttatgccaatgaactagaggc---------taaaagcaattttttttagtttcgaagtg--------------------------------------------------------------------------------------------------------------------------------------------------------------------------------------------------------------------
>_R_Jupunba_trapezifolia_Simon_1600@NODE_1_length_1205_cov_164.079130
--------------------------------------------------------------------------------------aatgtctttattagtcctttttatcctatttttcattcttgattctaattattgtattacctacacaaagaaggggaaggtagaaggtgggtagtaccaattttatctgtgtaggaaagaagtggtaatatatttaataacaactgtagtctaactaatgtatattcctctgcttctgcaagggatttagaaatttattcaagtttcttgtatacatgttatttgacttgtttcatttcagtgttctagatcatagagagcaaaattgtacaccatgtcttcatttttatttgatggttttgctgaggaaatttaattaaataccgtaaaagctgactgaaattttgttttgtaggacaatgtacgcaatcaactgatccaattcgagcttttactcacaacggcaacatttgtggttgcaatttttggcgtggtggcaggagtatttgggatgaactttcaaatcccattatttgatgtaccctctgcattcaactgggtccttataattacaggaacttgtgggttcttgatatttagtgcgtttgtgtggttcttcaaatacagaaggctcatgcccctataaggaagctgaagatggtttccgtggtttaacattattgtttagctttgcattttttacatgcagagaaaaattctttcaaattcaattctgaatcaatttttggccaatccaaattat--tctgttccctgttagcagtctctgtacaattttagac--agttattagtagattaccaaacatataatggttgctttattgctttctgttaatactaagcagccatcgtattcgatcctgtttatgatatgatccaataaaagaactgtttatgcctttgaactagaggctcccaagcataaaagcaatttttgttagtttcgaagtgttgtt-----------------------------cactagttccatgtgaagaaagctttcacttgtacttggtacaagtacaacctatttcccttgcactgctttacacatcagagtgaaacaatgatgtttggttccttgctttatcagctctttctttgtaatcttgacgagatgatgtttggttttttcctcagttgagaagatataa
>_R_Punjuba_callejasii_Daly_5935@NODE_1_length_760_cov_13.093704
-----------------------------------------------------------------------------------------------------------------------------------------------------------------------------------------------tctgtgtaggaaagaagtggtaatatatttaataacaactgtagtctaactaatgtatattcctctgcttctgcaagggatttagaaatttattcaagtttcttgtatacatgttatttgacttgtttcatttcagtgttctagatcatagagagcaaaattgtacaccatgcctgcatttttatttgatggttttgctgaggaaatttaattaaataccgtaaaagctgactgaaattttgttttgtaggacaatgtacgcaatcagctgatccaattcgagcttttactcacaacggcaacatttgtggttgcaatttttggcgtggtggcaggaatatttgggatgaactttcaaatccctttatttgatgtaccctctgcattcaactgggtccttataattacaggaacttgtgggttcttgatatttagtgcgtttgtgtggttcttcaaatacagaaggctcatgcccctataaggaagctgaagatggtttccgtggtttaacattattgtttagctttgcattttttacatgcagagaaaaattctttcaaattcaactctgaatcaatttttggccaatccaaagtat--tctgtt-cctgttagcagtctctgtacaattttagacaaagttattagtagattagcaaacatataatggttgctttattgctttctgttaatactaagcagccatcgtattcgatcctgtttatgatatggtccaataaaagaactgtttatgcctatgaac-----------------------------------------------------------------------------------------------------------------------------------------------------------------------------------------------------------------------------------------------------------------
