# Supplementary material for: A new generic circumscription of Hydrochorea (Leguminosae, Caesalpinioideae, mimosoid clade) with an amphi-Atlantic distribution
Source: PhytoKeys. 2022 Aug 22;205:401–37. doi: 10.3897/phytokeys.205.82775 (PMC9849043; doi:10.3897/phytokeys.205.82775)
Supplement: Supplementary material 1 — Supplementary data file S1 [file phytokeys-205-401_article-82775__-s001.zip › RBH3_m27928_comp34707_c0_seq1_exon02.aln-cln]

>Afrocalliandra_redacta_Germishuizen_5585@NODE_1_length_1459_cov_258.960203
--------------------------atgataaga--atgtgttcagcaaaccaaattcaacattgggaaa---acacataagatgtgatcataac-ataaaatataaataaca------catattatatcttcataattatttga--ctgtctatttctaaagaaattggacagctaccaaggagattccccttgaattggataagtttagctcaagaaacacatgcagagccacccaatatccataataatgacttcaaggaagaac---ttataaacttcaattgcaaataa-----catatttagctcagctaaacactaaacaaaacaaaataaaggtaatataatcaaactcaaaagctcctagccttctttttactcaagtctcaaatatatacaagttcacaacatggttaaactagt-aaaattcctaacacaaattgagcagcagtttgtggaacaaactatcagttcagaaatcaagacttctcatctggaacataaaaatcaaatctaacatctacagaacctgaactatctccaatatccttgtactcgatgtttgttatggtcccatattcatccagatcttgatattcaggcttaacacgccggacagggactgtcacagagtaaatagttccaatatcggtatcggcagagacactcaa------ctgcactttgtcctgtgattctatttcaacaaagtcagacaaagcccgcacgatattgctaacaatcttgcgttttgcctcgtcacttacttcacatcgatcggaaaacaagatcatctttaggcgctgcttggcaatcctggcatttgagctttttttagacactgccgatgggaaaactattttccaagccaagcttaatcgttcaaagaagttcatgttaatggcatcaaggagaaatttctcagtttcttgggtagcaaattttggtgatgcttgacgatctccactgactccagaaactggcttccattgactgcggataccatgatgtttaattgccatgctgggatgtttgggtgtgaattcagtgatgctggatgctccgttgaaggaactagagaagtctacctataagacagaaaaactaaggaataaggcaggtgaagacatttccactgtgaaaatcctgtaacgtcttgacatttacatgatgagagtttagttttcttttatgtccttcaagcttctataataaccaatctgacacttaaacttaagcaatggcacccatgtaaa------------------------------accatctgaagaagagttttgattctctttcttttgagtaaaa--ttgtcttcttccaatcctaaataaacgacataacttatagtgctatttgcactacagagtatactctacatttaggaccggaggtagtatttgatagtgtttaaacatattaagcacccaagcaaataggctattagttctcatt--
>Albizia_coripatensis_Hughes_2433@NODE_2_length_1010_cov_58.947481
----------------acatatattcttcactagactttgtatacagcaaactaaattcaacattggtaaaaatatacgttagatgtgtttttagctgaaaaatataaatatcatatctatatattatttattcataattatttgactctgtctatttctatagaaataggacagctgccaaggaaattcccttagaatcggatacgtttagctcaagaaacacttgcagagccacccaatatccataataatgacttcaaggaaaaacttatcataaatgtcaactgcaaatgacaagtcatatttagctcagctaaacactaaaccaaacaaaataaaggtaatataatcacactcaaaagctcctagtctttcgcttactttagtctcaaatatatacaaggtgacaacatggttaaactagtaaaaattcctaacacaaattgagcagtagttttcggaacaaactttcaattcagaaatcaagacctctcatctggaacataaaaatcaaatctaacatcaactggacttgaactatctccaatatccttgtactcgatgtttgtttttgtcccatgttcatccagatcttgatattctggctta----------catgttctg-catgcaagttatatttccaatagctcgaggcagagaaacagtcaagacattttggccgaggttcctggttgcaatttgaagaaactttaggaagctatgaaagaca----------------------------------------------------------------------------------------------------------------------ggaaaattaa-----------------------------------------------------------------------------------------------------------------caagacaaagaatccattgattaataaaa-------ataaaaacccctttctaggattttttgaaagaaattt-------cagaagacccagcttggcaaaattgaggaatt------------aaaaatgcatacaaa-------------------------------agtttgtaacatccttaatttta----------ttttaagattt--------------------------------------aattacaattaagaaataat-----------------------------------------tatttacgaaaagtgagtttatcatgtaattattgaaataa---------------------------taatagtttatttaaaatatgatttatgatggtaaaagaaaatatggattaatataatacatggaatagaaaaat-------------------------------------------------
>Albizia_decandra_Vilhena_231@NODE_1_length_993_cov_39.541485
--------------------------------------------------------------------------------------------------------------------------------------------------------------------------------------------------------------------------aatcacttgcagagccacccaatatccataataatgacttcaaggaaaaactgatcataaacctcaattgcaaataacaagtcatatttagctaagctaaacactaaaccaaacaaaatcaaggaaatataatcaaactcaaaagctcctagtctttctcttactcaagtctcaaatatatacaaggtcacaacattgttaaactagtaaaaattcctaacacaaattgagcagtagtttgtgg-acaaat--taagttcagaaatcaagacctctcatctggaacatagaaatcaaatctaacatcaacagaacctgaactatctccaatatccttgtactcgatgtttgttatggtcccatattcatccagatcttgatattctggcttaacacgccggacaggcactgtcacagagtaaatagttccaatatcagtatcagcagagacactcaa------ctgtactttgtcctgtgattctatttcaacaaagtcagacaaagcctgcacgatgttgctaacaattttgcgttttgcctcgtcgctcacttcacatctatcggaaaacaagatcatctttaagcgctgcttggcaatcctagcatttgagctttttttagatactgctgatgggaaaactattttccaagccaagcttaatcgttcaaagaagttcatgttaatggcatcaaggagaaaattctcagcttcttgggtagcaaattttggtgatgtgttacgatctccgctgactccagaaactggcttccattgactgcggatgccatggcgtcttattgccatgccaggaaattttggtgtgaattcagtgatgctggaggccccgttgaaggaactagagaagtctacctataagatagaaaagctaaggaataaggcatgtgaagatatttccactgcgcagatcttgttatgttttgaaatttgcatgatgagctcttagttttcttttatgtccttcaatcttctataataac----------------------------------------------------------------------------------------------------------------------------------------------------------------------------------------------------------------------------------------------------------------------
>Albizia_multiflora_Hughes_3090@NODE_2_length_804_cov_50.686382
---------------------------------------------------------------------------------------------------------------------------------------------------------------------aataggacagctgccaaggaaattcccttagaatcggatacgtttagctcagcaaacacttgcagagcctcccaatatccataataatgacttcaaggaaaaacttaccataaacgtcaactgcaaatgacaagtcatatttagctcagctaaccgctaaaccaaa-aaaataaaggcaatataatcacactcaaatgctcctagtctttcgcttacttaagtctcaaatatatacaaggtcacaacatggttaaactagtaaaaattcctaacacaaattgagcagtggtttgcggaacaaactttcaatttaaaaatcaaaacctctcatctggaacataaaaatcaaatttaacatcaacagaacctgaactatctccaatatccttgtactcgatgtttgttattttctcatgttcatccagatcttgatattttggctta----------catgttctg-catgcaagttatatttccaatggctcgaggcagagaacccgtcaagacattttggccgaggttcctggttgccatttgaagaaactttagcaagctatgaaataca----------------------------------------------------------------------------------------------------------------------ggaaaattaa-----------------------------------------------------------------------------------------------------------------cgacacagagaatccattaattataaaaa-------ataaaaacctttttctaggattttttgaaagaaattt-------cagaagaccctgcttggcaaaattgaggaatt------------aaaaaagcttacaaattggtgtggcaagt--------------caaagtctataacatcctaaatttta----------ttttaatattt--------------------------------------aattacaattaagaaataat-----------------------------------------tatttat-aaaaacgagtttatcacgtttttatttaaataa---------------------------taatggt---------------------------------------------------------------------------------------------------------------------
>Albizia_sinaloensis_Hughes_1576@NODE_1_length_1436_cov_93.976453
------------------------------------------------------------------------------------tgcgattataactgaaaaatataaatagcatatc--catattatttcttcatcattatttgactcggtctatttctatagaagtaggatagctaccaaggagattcccttggaattggatgtgtttagctcaagaaacacttgcagagccacccaatatccataataatgacttcaaggaaaaactgatcataaacctcaattgcaaataacaagtcatatttagctaagctaaacactaaaccaaacaaaatcaaggaaatataatcaaactcaaaagctcctagtctttctcttactcaagtctcaaatatatacaaggtcacaacattgttaagctagtaaaaattcctaacacaaattgagcagtagtttgcggaacaaac--taagttcagaaatcaagacctctcatctggaacatagaaatcaaatctaacatcaacagaacctgaactatctccaatatccttgtactcgatgtttgttatggtcccatattcatccagatcttgatactctggcttaacacgccgtacaggcactgtcacagagtaaatagttccgatatcagtatcggcagagacactcaa------ctgtactttgtcctgtgattctatttcaacaaagtcagacaaagcctgcacgatgttgctaacaattttgcgttttgcctcgtcgctcacttcacatctatcggaaaacaagatcatctttaagcgctgcttggcaatcctagcatttgagctttttttagatactgctgatgggaaaactattttccaagccaagcttaatctttcaaagaagttcatgttaatggcatcaaggagaaaattctcagcttcttgggtagcaaattttggtgacatgttgcgatctccgctgactccagaaactggcttccattgactgcagatgccatgacgtttaattgccatgccaggaaattttggtgtgaattcagtgatgctggaggccccgttgaaggaactagagaagtctacctataagatagaaaagctaaggaataaggcaggtgaagacatttccactgtgcagatcttgtcatgttttgacatttgcatgatgagcttttagttttcttttatgtccttcaatcttctataataaccaatgtgac------acttaagcaatgacactcatgtaaaactgtcagaagaattggcc---aaaaaaaaactgtccgaataaaaattttgaatctctttcacttgagtaagattttgtactc-----gtcttaaatatagaacatagtttatagtgcaatttccactacaaaataggtcctacatttaggaccaaaggtagtctttgatagtatttaaacataccaagcaccctagcaaataagcacatagttctcattat
>Albizia_subdimidiata_var_subdimidiata_Ferreira_210@NODE_1_length_1199_cov_171.111408
------------------------------------------------------------------------------------------------------------------------------------------------------------------------------------------------------------gtgtttagctcaagaaacacttgcagagccacccaatatccataaaaatgacttcaaggaaaaactgatcataaacctcaattgcaaataacaagtcatatttagctaagctaaacactaaaccaaacaaaatcaaggaaatataatcaaactcaaaagctcctagtctttctcttactcaagtctcaaatatatacaaggtcacaacattgttaaactagtaaaaattcctaacacaaattgagcagtagtttgtgg-acaaac--taagttcagaaatcaagacctctcatctggaacatagaaatcaaatctaacatcaacagaacctgaactatctccaatatccttgtactcgatgtttgttatggtcccatattcatccagatcttgatattctggcttaacacgccggacgggcactgtcacagagtaaatagttccaatatcagtgtcagcagagacactcaa------ctgtactttgtcttgtgattctatttcaacaaagtcagacaaagcctgcacgatgttgctaacaattttgcgttttgcctcgtcgctcacttcacatctatcggaaaacaagatcatctttaagcgctgcttggcaatcctagcatttgagctttttttagatactgctgatgggaaaactattttccaagccaagcttaatcgttcaaagaagttcatgttaatggcatcaaggagaaaattctcagcttcttgggtagcaaattttggtgacgtgttacgatctccgctgactccagaaactggcttccattgactgcggatgccatgacgtcttattgccatgccaggaaattttggtgtgaattcagtgatgctggaggccccgttgaaggaactagagaagtctacctataagatagaaaagctaaggaataaggcatgtgaagaaatttccactgtgcagatcttgttatgttttgaaatttgcatgataaggttttagttttcttttatgtccttcaatcttctataataaccaatgcgac------acttaagcaatgacactcatgtaaaactgtatgaagaattggcc-aaaaaaaaaaaccgtctgaataaaaattttaaatctctttcacttgagtaaaattttgtactc-----atcctaaatataggaactagtttataatgcaatttacactacaaaataagtcctacatttgggaacaaaggtagtc----------------------------------------------------------
>Albizia_tomentella_Leach_Dunlop_3801@NODE_1_length_1643_cov_154.553640
ttctataaaatctaaaaccagcaatgataataaaaatatgaaatcagcaaactaaattcaatattggtaaaaatatacgtcagatgcgattatatctgaaaaatataaatagcatatctatatattagttcttcatacttatttgactctgtctatttctacagaagtaggacagctaccaaggagattcccttggaattggatgtatttggctcaagaaacacatgcagatccacccaatatccataataatgacttcaaaaaaaaactgatcataaacctcaattgcaaataacaagtcatgtttagttaagctaaacactaaaccaagcaaaataaaggaaatataatcaaactcaaaagctcctagtctttctcttgctcaagtctcaaatatatacaaggtcacaacatggttaaactagtaaaaattcctaacacaaattgagcagtagtttgtggaacaaactttcagttcagaaatcaagacctttcatctggaacatagaaatcaaatctaacatcaacagaacctgaactatctccaatatccttgtactcgatgtttgttatggtcccatattcatccagatcttgatattctggcttaacacgccggacaggcactgtcacagagtaaatagttccaatatcagtatcggcggagacactcaa------ctgtactttgtcccgtgattctatttcaacaaagtcagacaatgcctgcacaatgttgctaacaatcttgcgttttgcctcgtcgctcacttcacatcgatcagaaaacaagatcatctttaggcgctgcttggcaatcctagcattcgagcttcttttagatactgcagatgggaaaactattttccaagccaagcttaatcgttcaaagaagttcatgttaatagcatcaaggagaaaattctccgcttcttgggtagcaaattttggtgatgcgttatgaactccgctgactccagaaactggcttccattgactgcggataccatgacgtttaattgccctgctgggaaattttggtgtgaattcagtgatgctggatgccccgttgaaggaactagagaagtctacctataa-----taagacacaaaagtaaggcaggtgaagacatttccactgtgaaaatcttgttatgttttgacatttacatgatgggattttagttttcttttatgtccctcaattttctgttataatcaatgtgac------aatcaagcaatggcacccatg------------------------------aaaaaccgtctgaagaaaatttctgaatctctttcccttgagtaaaattttgtacttctccgatcctacatataagacctagtttataatgaaatttgcattataaaataggaactacatttagaaccaaaggtagcatttgatagtatatagacatattaagcacccaagcaaataagcacata-ttctcattat
>Albizia_tomentosa_Hughes_648@NODE_2_length_794_cov_19.027894
-------------------------------------------------------------------------------------------------------------------------------------------------------------------------------------aggaaattcccttagaatcggatacgtttagctcaagaaacacttgcagagccacccaatatccataataatgacttcaaggaaaaacttgtcataaacctcaattgcaaatgacaagtcatatttagctcagctaaccactaagctaaacaaaataaaggtaatataatcacactcaaaagctcctagtctttcgcttacttaagtctcaaatatatacaaggtcacaacatggttaaactagtaaaaattcctaacacaaattgagcagtggtttgcggaacaaactgtcaattcaaaaatcaaaacctctcatctggaacataaaaatcaaatctaacgtcaacagaacctgaactatctctaatatccttgtactcgatgtctgttgttgtcccatgttcatccagatcttgatattctggctta----------catgttctg-catgcaagttatatttccaatggctcgagccagttaaaccgtcaagacattctggccgaggttcctcgttgcaatttgaagaaactttaggaagctatgaaagaca----------------------------------------------------------------------------------------------------------------------ggaaaattaa-----------------------------------------------------------------------------------------------------------------caagataaagaatccatcgattataaaaa-------ataaaaacccctttcttggattttttaaaagaaattt-------cagaagacccagcttggcaaaattgaggaatt------------aaaaaagcatacaaa-------------------------------agtatgtaacatcttaaatttta----------ttttaggattt--------------------------------------aattacaattaagaaataat-----------------------------------------tatttatgaaaattaagtttatcatgtagttattgaaataa---------------------------taatagtttatttaaaatatgatt----------------------------------------------------------------------------------------------------
>Albizia_xerophytica_Hughes_1435@NODE_1_length_1597_cov_95.747368
-----------ctaaaaccagcaatgatgataaaaatatgtattcagcaaactaaattcaatattggtaaaaatatacgtcagatgcgattataactgaaaaatataaatattatatc--catattatttcttcatcattatttgactctgtctatttctatagaagtaggatagctaccaaggagattctcttggaattggatgtgtttagctcaagaaacacttgcagagccacccaatatccataataatgacttcaaggaaaaactgatcataaacctcaattgcaaataacaagtcatatttagctaagctaaacactaaaccaaacaaaatcaaggaaatataatcaaactcaaaagctcctagtctttctcttactcaagtctcaaatatatacaaggtcacaacattgttaaactagtaaaaattcctaacacaaattgagccgtagtttgtggaacaaac--taagttcagaaatcaagacctctcatctggaacatagaaatcaaatctaacatcaacagaacctgaactatctccaatatccttgtactcgatgtttgttatggtcccatattcatccagatcttgatactctggcttaacacgccgtacgggcactgtcacagagtaaatagttccgatatcagtatccgcagagacactcaa------ctgtactttgtcctgtgattctatttcaacaaagtcagacaaagcctgcacgatgttgctaacaattttgcgttttgcctcgtcgctcacttcacacctatcggaaaacaagatcatctttaagcgctgcttggcaatccttgcatttgagttttttttagatactgctgatgggaaaactattttccaagccaagcttaatcgttcaaagaagttcatgttaatggcatcaaggagaaaattctcagcttcttgggtagcaaattttggtgacatgttacgatctccgctgactccagaaactggcttccattgactgcagatgccatgacgtttaattgccatgccaggaaattttggtgtgaattcagtgatgctggaggccccgttgaaggaactagagaagtctacctataagatagaaaagctaaggaataaggcaggtgaagacatttccactgtgcagatcttgtcatgttttgacatttgcatgatgagcttttagttttcttttatgtccttcaatcttctataataaccaatgtgac------acttaagtaatgacactcaagtaaaactgtctgaagaattaattaaaaaaaaaaaactgtctgaataaaaattttgaatctctttcacttgagtaagattttgtactc-----atcctaaatataggacatagtttatagtgcaatttccactacaaaataggtcctacatttaggaccaaaggtagtctttgatagtatttaaacatactaagcaccctagcaaataagcacatagttctcattat
>Balizia_pedicellaris_Queiroz_15529@NODE_1_length_1428_cov_254.200291
ttctataaaagctaaaaccagcaatgatgataaaaatatgtattcagcaaactaaattcaatattggtaaaaatatacgtcagatgcgattctaactgaaaaatataaatagcatatctatatattatttcttcataattatttgactctgtctatttctatagaagtaggacagctaccaaggagattcccttggaattggatgtgtttagctcaagaaacacttgcagagccacccaatatccataataatgacttgaaggaaaaactgatcataaacctcaattgcaaataacaagtcatatttagctaagctaaacactaaaccaaacaaaataaaggaaatataatcaaacttaaaaactcctagtctttctctcactcaagtctcaaatatatacaaggtcacaacatggttaaactagtaaaaattcctaacacaaattgagcagtagtttgtggaacaaac--tcagttcagaaatcaagacctctcatctggaacatagaaatcaaatctaacatcaacagaacctgaactatctccaatatcct------------------------------------------------------------------------------------------------------tatcggcagagacactcaa------ctgtactttgtcctgtgattctatttcaacaaagtcagacaaagcccgcacgatgttgctaacaattttgcgttttgcctcgtcgctcacttcacatcgatcggaaaacaagatcatctttaagcgctgcttggcaatcctagcattcgagctttttttagatactgctgatgggaaaactattttccaagccaagcttaatcgttcaaagaagttcatgttaatggcatcaaggagaaaattctcagcttctcgggtagcaaattttggcgaggtgttacaatctctgctgactccggaaactggcttccattgactgcagataccatgacgtttaattgccatgctgggaaattttggtgtgaattcagtgatgctcgaggccctgttgaaggaactagagaagtctacctataagatagaaaagctgaggaataaggcaggtgaagacatttccacagtgcagatcttgtcatgttttgacatttacatgatgagcttttagttttcttttatgtccttcaaaattctataataaccaatgtgac------acttgagcaatggcactcatgtaaaattgtctgaagaattggcaaggaaaaaaaaaccatctgaagaaaaattttgaatct------cttgagtaaaattttgtacttttcttgttctaaatataggacttagtttatagtg---------------------------------------------------------------------------------------------------------
>Balizia_spnov_Morim_577@NODE_2_length_920_cov_241.924855
tgtacaagaagctaaaaccagcggtgatgataaaaaaatgtatacagcaaactagattcaacattgataaaaatatatgtcagatgtatttatagctgaaaaatatatatatcatatctatatattattttttcataatta-ttgactctatctatttctataggaataggacagcaaccaaggaaattcccttagaatcggatacgtttagctcaagaaacacttgcagagccacccaatatccataataatgacttcaaggaaagacttatcataaacctcaattgcaaatgacaagtcatatttagctcagctaaacactaaaccaaacaaaataaaggtaatataatcaaatccaaaagctcctagtctttagcttacttaagtctcaaata--------------------------------------------------------------------------------------------------------------------------taacatcaacagaacctgaactatctccattatccttgtatgcaatgtttgttactgccccatgttcatccagatcttgatattctggctta----------catattctg-catgcaagttatatttccaatggctggaggcagagaacccgttaagacattttgaccgaggttcctggttgcaatttgaagaaactttagcaagctatgaaagaca----------------------------------------------------------------------------------------------------------------------ggaaaattaa-----------------------------------------------------------------------------------------------------------------caagacaaagaatccattgattaaaaaaa-------ataaaaacccctttctagga-tttttgcaagaaattt-------cagaagacctagcttggcaaaattaaggaatt------------aaaaaagcatacaaattgatgtggcgagt--------------cagagtctgtaacatcctaaatttta----------ttttaggattt--------------------------------------aattacaattaagaaataat-----------------------------------------tatttatgaaaagcaagcttatcatgttgttatt--------------------------------------------------------------------------------------------------------------------------------------------------------------
>Calliandra_bella_LPQ15696@NODE_1_length_1424_cov_279.887157
----------------------------------------aggtccataaatcctaatgcaaagaattaaacacatatg-cataagtgattttagaatcaacatgtacataaaaaaatttaatgcaagtatgtcacaa----------------------atagaaacaggacagctaccaaggaatttcccttagaattggatatggttagctcaagaaatacttgcagggccacccaatatccataataatcactttaaggaaaaagtaatcataaacctcaattgcaa--aacaagacatatttagctcagctaaacacaaaaccaaacaaaataaaggtaatataatcaaactcaaaagatcctagtcttccttttactcaagtcttaaatatatacaagttcacaacatggttaaactagtaaaaattcctaacacaaattgagcagtagtttgaggaacaaactttatgttcagaaatcaagacttctcatctggaacataaaaatcaaacctaacatcaacagaacctgtactatctccaatatccttgtactcaatgtttgttatggtcccatattcatccagatcttgatattcaggcttaacacgccggacgggcactgtcacagagtaaatggttccaatatcggtatcggcagagacactcaa------ctgtactttgtcctgtgattctatttccacaaagtcagacaaagcccgcacaatgttgctaacaattttgcgttttgcctcgtcgcttacttcacatcgatcagaaaacaagatcatctttaggcgctgcttggcaatcctagcattcgaactttttttagatactgctgatgggaaaactattttccaagccaagcttaatcgttcaaagaagttcatgttaatagcatcaagaagaaaattctcagcttcttgggtagcaaattttggtgatgcgttacaatctctgctcactccagaaactggcttccattgactgtggataccatgacgtttaattgccatgctgggatatttgggtatgaattcagtggtgctggatgtcccattcaaggaactagagaagtcaacctataagacggaaaagcacaagaatgaggcagttgaagacatttccactgtacaaatct-----tgttttgacattcacaagatgaggttttagttttc-----------------ctatataattaccaatgtgac------acatgagcaaaggcaccaatgtaaa------------------------------actgtctgaagaaaaattttgaagctctttcccttgaataaaattgtgtacgcctccaatc--aaatataagacctagtttatagtgcaatttgcactacaaaataggtcctacagttacgaccaaaggtggtatttgatagtctttaaacaaactaagcacccaagaaaataagcaaatagttctcatttt
>Cathormion_obliquifoliolatum_Wieringa_6519@NODE_1_length_1273_cov_199.351396
ttctataaaagctaaaaccagcaatgatgataaaaatatgtattcagcaaactaaattcaatattggtaaaaatatacgtcagatgcgattataactgaaaaatataaatagcatatctatatattatttcttcataattatttgactctgtctatttctatagaagtaggacagctaccaaggagattcccttggaattggacgcgtttagctcaagaaaaacttgcagagccacccaatatccataataatgacttgaaggaaaaactgatcataaacctcaattgcaaataacaagtcatatttagctaagctaaacactaaaccaaacaaaataaaggaaatataatcaaactcaaaaactcctagtctttctctcactcaagtctcaaatatatacaaggtcacaacatggttaaactagtaaaaattcctaacacaaattgagcagtagtttgtggaacaaac--tcagttcagaaatcaagacctctcatctggaacgtagaaatcaaatctaacatcaacagaacctgaactatctccaatatccttgtactcgatgtttgttatggtcccatattcatctagatcttgatattctggcttaacacgccggacgggcactgtcacagagtaaatagttccaatatccgtatcagcagagacactcaa------ctgtactttgtcctgtgactctatttcaacaaagtcagacaaagcccgcacaatgttgctaacaattttgcgttttgcctcgtcgctcacttcacatcgatcggaaaacaagatcatctttaagcgctgcttggcaatcctagcattcgagctttttttagatactgctgatgggaaaactattttccaagccaagcttaatcgttcaaagaagttcatgttaatggcatcaaggagaaaattctcagcttcttgggtagcaaattttggcgacgtgttacgatctctgctgactcctgaaactggcttccattgactgcggataccatggcgtttaattgccatgctaggaaattttggtgtgaattcagtgatgctcgaggccccgttgaaggaactagagaagtctacctataagatagaaaagataaggaataagacaggtgaagacatttccactgtgcagatcttgtcatgttttgacatttacatgatgagcatttagttttcttttatgtccttcaaaattccataataaccaatgtgac------acttaagcaatggcactcatgtaaaactgtctgaagaattg--------------------------------------------------------------------------------------------------------------------------------------------------------------------------------------------------------------
>Cathormion_rhombifolium_Deighton_3618@NODE_1_length_1437_cov_88.002206
-----------------------------------------------------------------------------------atgcgattataactgaaaaatataaatagcatatctatatattatttcttcataattatttgactctgtctatttctatagaagtaggacagctaccaaggagattcccttggaattggacgcgtttagctcaagaaacacttgcagagccacccaatatccataataatgacttgaaggaaaaactgatcataaacctcaattgcaaataacaagtcatatttagctaagctaaacactaaaccaaacaaaataaaggaaatataatcaaactcaaaaactcctagtctttctctcactcaagtctcaaatatatacaaggtcacaacatggttaaactagtaaaaattcctaacataaattgagcagtagtttgtggaacaaac--tcagttcagaaatcaagacctctcatctggaacgtagaaatcaaatctaacatcaacagaacctgaactatctccaatatccttgtactcgatatttgttatggtcccatattcatctagatcttgatattctggcttaacacgccggacgggcactgtcacagagtaaatagttccaatatccgtatcagcagagacactcaa------ctgtactttgtcctgtgactctatttcaacaaagtcagacaaagcccgcacaatgttgctaacaattttgcgttttgcctcgtcgctcacttcacatcgatcggaaaacaagatcatctttaagcgctgcttggcaatcctagcattcgagctttttttagatactgctgatgggaaaactattttccaagccaagcttaatcgttcaaagaagttcatgttaatggcatcaaggagaaaattctcagcttcttgggtagcaaattttggcgacgtgttacgatctctgctgactcctgaaactggcttccattgactgcggataccatggcgtttaattgccatgctaggaaattttggtgtgaattcagtgatgctcgaggccccgttgaaggaactagagaagtctacctataagatagaaaagataaggaataagacaggtgaagacatttccactgtgcagatcttgtcatgttttgacatttacatgatgagcatttagttttcttttatgtccttcaaaattccataataaccaatgtgac------acttaagcaatggcactcatgtaaaactgtctgaagaattggcaaaaaaaaaaatactgtctgaagaaaaattttgaatctctttcacttgagtaaaattttgtactcctctagtcctaaatataggacttagtttataaagcaatttgcactacaaaataggtcctacatttaggactagaggtagtatttgatagtattcaaacatactaagcaccctagcaaataagcacatagttctcattat
>Cathormion_rhombifolium_Deighton_3618@NODE_2_length_882_cov_26.279503
------------------------------------------------------------------------------------------------------------------------------atttcttcataatta-ttgactctgtctatttctatagaaataggacagcaaccaaggaaattcccttagaatcggatacgtttagctcaagaaacacttgcagagccacccaatatccataataatgacttcaaggaaagacttatcataaacctcaattgcaaatgaaaagtcatatttagctcagctaaacactaaaccaaacaaaataaaggtaatacaatcaaactcaaaagctcctagtttttagcttacttaagtctcaaatatatgcaaggtcacaacatggttaaactagtaaaaattcctaacacaaattgagcagtagtttgtggaacaaactttcaattcagaaatcaagacctctcagctggaacataaaaatcaaatgtaacatcaacagaacctgaactatctccattatccttgtacgcaatgtttgttattgtcccatgttcatccagatcttgatattctggctta----------catattctg-catgcaagttatatttccaatggctggaggcagagaacccgtcaagacattctgaccgaggttcctggttgcaatttgaagaaactttagcaagctatgaaagaca----------------------------------------------------------------------------------------------------------------------ggaaaattaa-----------------------------------------------------------------------------------------------------------------caagacaaagaatccattgattaaaaaaa-------ataaaaacccctttctaggattttttgcaagaaattt-------cagaagacacagcttggcaaaattgaggaatt------------aaaaaagcatacaaattggtgtggcgagt--------------cagagtctgtaacttcctaaatttta----------ttttaggattt--------------------------------------aattacagttaagaaataat-----------------------------------------tatttatgaaaaacaagcttatcatgttgttattgaaataa---------------------------taagagtttatttaaaatatgatttatgatagtaaaagaaaatatggat---------------------------------------------------------------------------
>Enterolobium_cyclocarpum_MWC9020@NODE_2_length_717_cov_508.893750
-------------------------------------------------------------------------------------------------------------------------------------------------------------------------------------------------------------------------------------------------------------------------------------------------------------------------------------------------------------------------------------------------------aaatatatacaaggtcacaacatggttaaactagtaaaaattccttagacaaattgagcagtagtttgtggaacaaactttcagttcagaaatcaagacctctcatctggaacatagaaatcaaatctaacatcaacagaacctgaactatctccaatatccttgtactcgatgtt-------------------------tcttgatattctggcttaacacgacggacgggcactgtcacagagtaaatagttccaatatcagtatcggcagagacactcaa------ctgtactttgtcctgtgattctatttcaacaaagtcagacaaagcctgcacgatgttgctaacaattttgcgttttgcctcgtcacttacttcacatcgatcagaaaacaagatcatcttcaggcgctgcttggcaatcctagcattcgagctttttttagatattgctgatgggaaaactattttccaagccaagcttaatcgttcaaagaagttcatgttaatagcatcaaggagaaaattctcagcttcttgggtagcaaattttggtgatgcattacgatctccagtgactccagaaaccggcttccattgactgcggataccatgatgtttaattgccgtgctgggaaattttggcgtgtattcagtgatgctggatgccccattgaaggaactagagaagtctacctataagacataaaagctaaggaataaggcaggtgaagacattt----------------------------------------------------------------------------------------------------------------------------------------------------------------------------------------------------------------------------------------------------------------------------------------------------------------------------------------------------------
>Hydrochorea_gonggrijpii_Tillett_45696@NODE_1_length_1315_cov_148.364297
--------------------------------------------------------------------------------------------------------------------------------------------------------------------------------------gggctggcccgacgggctcagcccgttttcccga------ctctacagagccacccaatatccataataatgacttgacggaaaaactgatcataaacctcaattgcaaataacaagtcatatttagctaagctaaacactaaaccaaacaaaataaaggaaatataatcaaactcaaaaactcctagtctttctctcactcaagtctcaaatatatacaaggtcacaacatggttaaactagtaaaaattcctaacacaaattgagcagtagtttgtggaacaaac--tcagttcagaaatcaagacctctcatctggaacgtagaaatcaaatctaacatcaacagaacctgaactatctccaatatccttgtactcgatgtttgttatggtcccatattcatctagatcttgatattctggcttaacacgccggacgggcactgtcacagagtaaatagttccaatatccgtatcggcagagacactcaa------ctgcactttgtcctgtgattctatttcaacaaagtcagacaaagcccgcacgatgttgctaacaattttgcgttttgcctcgtcgctcacttcacatcgatcggaaaacaagatcatctttaagcgctgcttggcaatcctagcattcgagctttttttagatactgctgatgggaaaactattttccaagccaagcttaatcgttcaaagaagttcatgttaatggcatcaaggagaaaattctcagcttcttgggtagcaaattttggcgacgtgttatgatctctgctgactccggaaactggcttccattgactgcagataccatgacgtttaattgccacgctgggaaattttggtgtgaattcagtgatgctcgaggccccgttgaaggaactagagaagtctacctataagatagaaaagctaaggaataaggcaggtgaagacatttccactgtgcagattttgtcatgttttgacatttacatgatgagcttttagttttcttttatgtctttcaaaattctaaaataaccaatgtgac------acttgagcaatggcactcatgtaaaattgtctgaagaattggcaagaaaaaaaaaaccatctgaagaaaaattttgaatct------cttgagtaaaattttgtacttttctcgttctaaatataggacttagtttatagtgcaatttgcattataaaataggtcctccatttaggaccagaggtagtatttgatagtattcaaacgtactaagcacactagcaaataagcacatagttctcattat
>Hydrochorea_marginata_Morim_563@NODE_1_length_1588_cov_153.571807
ttctataaaagctaaaaccagcaatgatgataaaaatatatattcagcaaactaaattcaatattggtaaaaatatacgtcagatgcgattataactgaaaaatataaatagcatatctatatattatttcttcataattatttgactctgtctatttctatagaagtaggacagctaccaaggagattcccttggaattggatgtgtttagctcaagaaacacttgcagagccacccaatatccataataatgacttgaaggaaaaactgatcataaacctcaattgcaaataacaagtcatatttagctaagctaaacactaaaccaaacaaaataaaggaaatataatcaaactcaaaaactcctagtctttctctctctcaagtctcaaatatatacaaggtcacaacatggttaaactagtaaaaattcctaacacaaattgagcagtagtttgtggaacaaac--tcagttcagaaatcaagacctctcatctggaacatagaaatcaaatctaacatcaacagaacctgaactatctccaatatccttgtattcgatgtttgttatggtcccatattcatctagatcttgatattccggcttaacacgccggacgggcactgtcacagagtaaatagttccaatatccgtatcggcagagacactcaa------ctgtactttgtcctgtgattctatttcaacaaagtcagacaaagcccgcacgatgttgctaacaattttgcgttttgcctcgtcgctcacttcacatcgatcagaaaacaagatcatctttaagcgctgcttggcaatcctagcattcgagctttttttagatactgctgatgggaaaactattttccaagccaagcttaatcgttcaaagaagttcatgttaatggcatcaaggagaaaattctcagcttcttgggtagcaaattttggcgacatgttacgatctctgctgactcctgaaactggcttccattgactgcagataccatggcgtttaattgccatgctgggaaattttggtgtgaattcagtaatgctcgaggccccgttgaaggaactagagaagtctacctataagatagaaaagataaggaataagacaggtgaagacatttccactgtgcagatcttgtcatgttttgacatttacatgatgagcttttagttttcttttatgtccttcaaaattccataataaccaatgtgac------acttaagcaatggcactcatgtaaaaccgtctgaagaattggcaagaaaaaaaataccgtctgaagaaaaattttgaatctctttcacttgagtaaaattttgtactcctctagtcctaaatataggacttagtttatagagaaatttacactacaaaataggtcctacatttaggaccagaggtagtatttgatagtattcaaacatactaagcaccctagcaaa---------------------
>Hydrochorea_marginata_Morim_563@NODE_2_length_1258_cov_78.901778
tgtacaagaagctaaaaccagcggtgatgataaaaaaatgtatacagcaaactaaattgaacattggtaaaaatatatgtcagatgtgtttatagctgaaaaatatatatatcatatctatatattatttcttcataatta-ttgactctgtctatttctatagaaataggacagcaaccaaggaaattcccttagaatcggatacgtttagctcaagaaacacttgcagagccacccaatatccataataatgacttcaaggaaagacttatcataaacctcaattgcaaatgaaaagtcatatttagctcagctaaacactaaaccaaacaaaataaagttaatataatcaaactcaaaagctcctagtttttagcttacttaagtctcaaatatatacaaggtcacaacatggttaaactagtaaaaattcctaacacaaattgagcagtagtttgtggaacaaactttcaattcagaaatcaagacctctcatctggaacataaaaatcaaatctaacatcaacagaacctgaactatctccattatccttgtacgcaatgtttgttattgtcccatgttcatccagatcttgatattctggctta----------catattctg-catgcaagttatatttccaatggctggaggcagagaacccgtcaagacattctgaccgaggttcctggttgcaatttgaagaaactttagcaagctatgaaagaca----------------------------------------------------------------------------------------------------------------------ggaaaattaa-----------------------------------------------------------------------------------------------------------------caagacaaagaatccattgattaaaaaaa-------ataaaaacccctttctaggattttttgcaagaaattt-------cagaagacccagcttggcaaaattgaggaatt------------aaaaaagcatacaaattggtgtggcgagt--------------cagagtttgtaacatcctaaatttta----------ttttaggattt--------------------------------------aattacagttaaaaaataat-----------------------------------------tatttatgaaaagcaagcttatcatgttgttactgaaataa---------------------------taagagtttatttaaaatatgatttatgatagtaaaagaaaatatggattaatatcataagtgaaatagaaaaatatagaaa---------------------taataatatttttattattaa
>Hydrochorea_marginata_Morim_563@NODE_3_length_972_cov_189.275978
-------------------------------------------------------------------------------------------------------------------------------------------------------------------------------------------------------------------------------------------------------------------------------------------------------------------------------------------------------------------------------------------------------------------------------------------------------------------------------------------------aatcaagacctctcatctggaacatagaaatcaaatctaacatcaacagaacctgaactatctccaatatccttgtactcgatgtttgttatggtcccatattcatctagatcttgatattctggcttaacacgccggacgggcactgtcacagagtaaatagttccaatatccgtatcagcagagacactcaa------ctgtactttgtcctgtgattctatttcaacaaagtcagacaaagcccgcacaatgttgctaacaattttgcgttttgcctcgtcactcacttcacatcgatcggaaaacaagatcatctttaagcgctgcttggcaatcctagcattcgagctttttttagatactgctgatgggaaaactattttccaagccaagcttaatcgttcaaagaagttcatgttaatggcatcaaggagaaaattctcagcttcttgggtagcaaattttggcaacgtgttacgatctctgctgactcctgaaactggcttccattgactgcggataccatgacgtttaattgccatgctgggaaattttggtgtgaattcagtgatgctcgaggccccgttgaaggaactagagaagtctacctataagatagaaaagcttaggaataaggcaggtgaagacatttccactgtgcagatcttgtcatgttttcacatttacatgatgagcttttagttttcctttatgtccttcaaaattccataataatcaatgtgac------acttaagcaatggcactcatgtaaaactgtctgaagaattggcaa-taaaaaaataccgtctgaagaaaaattttgaatctctttcacttgagtaaaattttgtactcctctagttctaaatataggacttagtttatagagcaatttgcactacaaaataggtcctacatttaggaccagaggtagtatttgatagtattcaaacatactaagcaccctagcaaa---------------------
>Jupunba_abbottii_Zanoni_21220@NODE_1_length_1361_cov_113.007788
-------------------------------------------------------------catcaattaatcgatcaaccaaatagaatt-------aaaattaccgattttagtacttagtgatcaatcctcgtgggaacgatactttactcacttcttgattacgacaatatacacttata----cattttagtacactatttacactcgtaacaaaacacttgcagagcgacccaatatccataataatgacttgaaggaaaacctgatcataaacctcaattgcaaataacaagtcatatttagctaagctaaacactaaaccaaacaaaataaaggaaatataatcaaactcaaaaactcctagtctttctctcactcaagtctcaaatatatacaaggtcacaacatggttaaactagtaaaaattcctaacacaaattgagcagtagtttgtggaacaaac--tcagttcagaaatcaagacctctcatctggaacatagaaatcaaatctaacatcaacagaacctgaactatctccaatatccttgtactcgatgtttgttatggtcccatattcgtccagatcttgatattctggcttaacacgccggacaggcactgtcacagagtaaatagttccaatatcagtatcggcagagacactcaa------ctgtactttgtcctgtgattctatttcaacaaagtcagacaaagcctgcacgatgttgctaacaattttgcgttttgcctcgtcgctcacttcacatcgatcggaaaacaagatcatctttaagcgctgcttggcaatcctagcatttgagctttttttagatactgctgatgggaaaactattttccaagccaagcttaatcgttcaaagaagttcatgttaatggcatcaaggagaaaattctcagcttcttgggtagcaaattttggcgacgtgttacgatctctgctgactccggaaactggcttccattgactgcggataccatgacgtttaattgccatgctgagaaattttggtgtgaattcagtgatgctcgaggccccgttgaaggaactagagaagtctacctataagatagaaaagctaaggaataaggcaggtgaagacatttccactgtgcagatcttgtcatgttttgacatttacatgatgagcttttagttttcttttatgtccttcaaaattctataataaccaatgtgac------acttaagcaatcgcactcatgtaaaactgtctgaagaatgggccaaaaaaaaaaaacggtctgaagaaaaattttgaatctctttcacttgagtaaaattttgtactcctctagtcctaaatataggacttagtttatagtgcaatttacactacaaaataggtcctacatttaggatcagaggtagtatttgatagtatttaaacttac-------------------------------------
>Jupunba_brachystachya_Lima_7438@NODE_1_length_1743_cov_126.307323
ttctataaaagctaaaaccagcaatgatgataaaaatatgtattcagcaaactaaattcaatattggtaaaaatatacgtcagatgcgattataactgaaaaatataagtagcatatctatatattatttcttcataattatttgactctgtctatttctatagaagtaggacagctaccaaggagattcccttggaattggatgtgtttagctcaagaaacacttgcagagccacccaatatccataataatgacttgaaggaaaaactgatcataaacctcaattgcaaataacaagtcatatttagctaagctaaacactaaaccaaacaaaataaaggaaatataatcaaactcaaaaactcctagtctttctctcactcaagtctcaaatatatacaaggtcacaacatagttaaactagtaaaaattcctaacacaaattgagcagtagtttgtggaacaaac--tcagttcagaaatcaagacctctcatctggaacgtagaaatcaaatctaacatcaacagaacctgaactatctccaatatccttgtactcgatgtttgttatggtcccatattcatctagatcttgatattctggcttaacacgccggacgggcactgtcacagagtaaatagttccaatatccgtatcggcagagacactcaa------ctgtactttgtcctgtgattctatttcaacaaagtcagacaaagcccgcacgatgttgctaacaattttgcgttttgcctcgtcgctcacttcacatcgatcggaaaacaagatcatctttaagcgctgcttggcaatcctagcattcgagctttttttagatactgctgatgggaaaactattttccaagccaagcttaatcgttcaaagaagttcatgttaatggcatcaaggagaaaattctcagcttcttgggtagcaaattttggcgacgtgttacaatctctgctgactccagaaactggcttccattgactgcggataccatgacgtttaattgccatgctgggaaattttggtgtgaattcagtgatgctcgaggccccgttgaaggaactagagaagtctacctataagatagaaaagctaaggaataaggcaggtgaagacatttccactgtgcagatcttgtcatgttttgacatttacatgatgagcttttagttttcttttatgtccttcaaaattctataataaccaatgtgac------acttgagcaatggcactcatgtaaaattgtccgaagaattggcaaaaaaaaaattaccatctgaagaaaaattttgaatctctttcacttgagtaaaattttgtatttttctcgttctaaatataggacttagtttatagtgcaatttgcactataaaataggtcctacatttaggaccagaggtagtatttgatagtattcaaacatactaagcaccctagcaaataagcacatagttctcattat
>Jupunba_cochleata_Bonadeu_673@NODE_2_length_1135_cov_46.723062
tgtacaagaagctataaccagcggtgatgataaaaaaatgtatacagtgaactaaattcaacattggtaaaaatatatgtccgatgtgtttatagctgaaaaatatatatatcatatctatatattatttcttcataatta-ttgactttgtctatttctatagaaataggacagcaaccaaggaaattcccttagaatcggatacgtttagatcaagaaacacttgcagagccacccaatatccataataatgacttcaaggaaagacttatcataaacctcaattgcaaatgacaagtcatatttagctcagctaaacactaaaccaaataaaataaaggtaatataatcaaactcaaaagctcctagtctttagcttacttaagtctcaaatatatacaaggtcacaacatggttaaactagtaaaaattcctaacacaaattgagcagtagtttgtggaacaaactttcaattcagaaatcaagacctctcatctgaaacataaaaatcaaatctaacatcaacagaacctgaactatctccattatccttgtacgcaatgtttgttattgtcccatgttcatccagatcttgatattctggctta----------catattctg-catgcaagttatatttccaatggttggaggcagagaacccgtcaagacattctgaccgaggttcctggttgcaatttgaagaaactttagcaagctatgaaagaca----------------------------------------------------------------------------------------------------------------------gaaaaattaa-----------------------------------------------------------------------------------------------------------------caagacaaagaatccattgattaaaaaaa-------ataaaaacgcctttctaggattttttgcaagaaattt-------cagaaggcccagcttggcaaaattgaggaatt------------aaaaaagcatacaaattggtgtggcgagt--------------tagagtctgtaacatcctaaatttta----------ttttaggattt--------------------------------------aattacaattaagaaataat-----------------------------------------tatttatgaaaagcaagcttatcatgttgttattgaaataa---------------------------taagagtttatttaaagtatgatttgtgatagtaaaagaaaatatggattaatatcataaatgg------------------------------------------------------------
>Jupunba_filamentosa_Lima_7487@NODE_2_length_1084_cov_47.487587
-----------------------------------------------------------------------------------------ttatagctgaaaaatatatatatcatatctatatattatttcttcataatta-ttgactctgtttatttctataggaataggacagcaaccaaggaaattcccttagaatcggatacgtttagctcaagaaacacttgcagagccacccaatatccataataatgacttcaaggaaagacttatcataaacctcaattgcaaatgacaagtcatatttagctcagctaaacactaaacccaacaaaataaaggtaatataatcaaactcaaaagctcctagtctttagcttacttaagtctcaaatatatacaaggtcacaacctggttaaactagtaaaaattcctaacacaaattgagcagtagtttgtggaacaaactttcaattcagaaatcaagacctctcatctggaacataaaaatcaaatctaacatcaacagaacctgaaatatctccattatccttgtacgcaatgtttgttatcgtcccatgttcatccagatcttgatattctggctta----------catattctg-catgcaagttatatttccaatggctggaaa-agagaatccgtcaagacattctgaccgaggttcctggttgcaatttgaagaaactttagcaagctatgaaagaca----------------------------------------------------------------------------------------------------------------------tgaaaattaa-----------------------------------------------------------------------------------------------------------------caagacaaagaatccattgattaaaaaaa-------ataaaaacccctttctaggattttttgcaagaaattt-------cagaagacccagcttggcaaaattgaggaatt------------aaaaaagcatacaaattggtgtggcgagt--------------cagagtttgtaacatcctaaatttta----------ttttaggattt--------------------------------------aattataattaagaaataat-----------------------------------------tatttatgaaaagcaagcttatcatgttgttattgaaataa---------------------------taagagtttatttaaaataagatttatgatagtaaaagaaaatatggattaatatcataaatgaaatagaaaaatgtagaaa---------------------taataatatttt-tttattaa
>Jupunba_floribunda_Iganci_883@NODE_1_length_1655_cov_140.355513
ttctataaaagctaaaaccagcaatgatgacaaaaatatgtattcagcaaactaaattcaatattggtaaaaatatacgtcagatgcgattataactgaaaaatataaatagcatatctatatattatttcttcataattatttgactctgtctatttctatagaagtaggtcagctaccaaggagattcccttggaattggatgtgtttagctcaagaaacactagcagagccacccaatatccataataatgacttgaaggaaaaactgatcataaacctcaattgcaaataacaagtcatatttagctaagctaaacactaaaccaaacaaaataaaggaaatataatcaaactcaaaaactcctagtctttctctcactcaagtctcaaatatatacaaggtcacaacatggttaaactagtaaaaattcctaacacaaattgagcagtagtttgtggaacaaac--tcagttcagaaatcaagacctctcatctggaacatagaaatcaaatctaacatcaacagaacctgaactatctccaatatccttgtactcgatgtttgttatggtcccatattcatctagatcttgatattctggcttaacacgccggacgggcactgtcacagagtaaatagttccaatatccgtatcggcagagacactcaa------ctgtactttgtcctgtgattctatttcaacaaagtcagacaaagcctgcacgatgttgctaacaattttgcgttttgcctcgtcgctcacttcacatcgatcggaaaacaagatcatctttaagcgctgcttggcaatcctagcattcgagctttttttagatactgctgatgggaaaactattttccatgccaagcttaatcgttcaaagaagttcatgttaatggcatcaaggagaaaattctcagcttcttgggtagcaaattttggcgacgtgttacgatctctgctgactcctgaaactggcttccattgactgcggataccatgacgtttaattgccatgctgggaaattttggtgtgaattcagtgatgctcgaggccccgttgaaggaactagagaagtctacctataagatagaaaagctaaggaataaggcaggtaaagacatttccactgtgcagatcttgtcatgttttgacattaacatgatgagcttttagttttcttttatgtccttcaaaattccataataaccaatgtgac------acttaagtaatggcactcatgtaaaactgtctgaagaattggc---aaaaaaaataccgtttgaagaaaaattttgaatctctttcacttgagtaaaattttgtactcctctagtcctaaatataggacttagtttataatgcaatttgcactacaaaataggtcctacatttaggaccagaggtagtatttgatagtattcaaacatactaagcacc-----------------------------
>Jupunba_langsdorfii_Ribeiro_728@NODE_1_length_1640_cov_134.070377
ttctataaaagctaaaaccagcaatgatgataaaaatatgtattcagcaaactaaattcaatattggtaaaaatatacgtcagatgcgattagaactgaaaaatata---------------------------------------------------------------aatagctaccaaggagattcccttggaattggatgtgtttagctcaagaaacactcgcagagccacccaatatccataataatgacttaaaggaaaaactgatcataaacctcaatttcaaataacaagtcatatttagctaagctaaacactaaaccaaacaaaataaaggaaatataatcaaactcaaaaactcctagtctttctcttactcaagtctcaaatatatacaaggtcacaacatggttaaactagtaaaaattcctaacacaaattgagcagtagttcgtggaacaaac--tcagttcagaaatcaagacctctcatctggaacatagaaatcaaatctaacatcaacagaacctgaactatctccaatatccttgtactcgatgtttgttatggtcccatattcatccagatcttgatattctggcttaacacgccggacgggcactgtcacagagtaaatagttccaatatccgtatcggcagagacactcaa------ctgtactttgtcctgtgattctatttcaacaaagtcagacaaagcctgcacgatgttgctaacaattttgcgttttgcctcgtcgctcacttcacatcgatcggaaaacaagatcatctttaagcgctgcttggcaatcctagcattcgagctttttttagatactgctgatgggaaaactattttccaagccaagcttaatcgttcaaagaagttcatgttaatggcatcaaggagaaaattctcagcttcttcggtagcaaattttggcgacgtgttacgatctctgctgactccggaaactggcttccattgactgcggataccatgacgtttaattgccatgctgggaaattttggtgtgaattcagtgatgctcgaggccccgttgaaggaactagagaagtctacctataagatagaaaagctaaggaataaggcaggtgaagacatttccactgtgcagatcttgtcatgttttgacatttacatgatgagcttttagttttcttttatgtccttcaaaattctataataaccaatgtgac------acttaagcaatggcactcatgtaaaactgtatgaagaattggcaaaaaaaaaaataccgtctgaagaaaaattttgaatctctttcacttgagtaaaattttgtactcctctagtcctaaataaaggacttagtttataatgcaatttgcactacaaaataggtcatacatttaggactagaggtagtatttgatagtattcaaaaatactaagcaccctagcaaataagcacatatttctcattat
>Jupunba_langsdorfii_Ribeiro_728@NODE_2_length_954_cov_18.698974
-------------------------------------------------------------------------------------------------------tataaatatcatatctatatattatttcttcataatta-ttgactctgtctatttctatagaaataagacagcaaccaaggaaattcccttagaattggatacatttatcttaagaaacacttgcagagccacccaatatccataataatgacttcaaggaaagacttatcataaacctcaattgcaaatgacaagtcatatttagctcagctaaacactaaaccaaacaaaataaaggtaatataatcaaactcaaaagctcctagtctttagcttacttaagtctcaaatatatacaaggtcacaacatggttaaactagtaaaaattcctaacacaaattgagcaggagtttgtggaacaaactttcaattcagaaatcaagacctctcatatggaacataaaaatcaaatctaacatcaacagaacttgaactattttcattatccttgtacgcaatgtttgttattgtcccatgttcatccagatcttgatattctggctta----------catattctg-catgcaagttatatttcaaatggctggaggcagagaacctgtcaagacattctgactgaggttcctggttgcaatttgaagaaactttagcaagttatgaaagacg----------------------------------------------------------------------------------------------------------------------tgaaaattaacaa-------------------------------------------------------------------------------------------------------------gcaagacaaagcatccattgattaaaaaca-------ataaaaacccctttctaggattttttgcaagaaattt-------cagaagacccagcttggcaaaattgaggaatt------------aaaaaagcatacaaattggtgtggcgagt--------------cagagtctgtgacatcctaaatttta----------ttttaggattt--------------------------------------aattacaattaaaaaataat-----------------------------------------tatttatgaaaagcaagcttatcatgctattattgaaataa---------------------------taagagtttatttaaaatatgatttatgatagtaaaagaaaatatggattaatataataaatggaatagaaaaatatagaaa---------------------taataatttttt---------
>Jupunba_leucophylla_Iganci_839@NODE_2_length_1040_cov_90.641745
--------------------gccgtgatgataaaaaaatgtatacagcaaactaaattcaacattggtaaaaatatatgtcagatgtgtttatagctgaaaaatatatatatcatatctatatattatttcttcataatta-ttgactctgtctatttctatagaaataggacagcaaccaaggaaattcccttagaatcggatacgtttagctcaagaaacacttgcagagccacccaatatccataataatgacttcaaggaaagacttatcataaacctcaattgcaagtgacaagtcatatttagctcagctaaacactaaaccaaacaaaataaaagtaatataatcaaactcaaaagctcctagtctttagcttacttaagtctcaaatatatagaaggtcacaacatggttaaacatgtaaaaattcctaacacaaattgagcagtagtttgtggaacaaactttcaattcagaaatcaagacctctcatctggaacataaaaatcaaatctaacatcaacagaacctgaactatctccattatccttgtacgcaatgtttgttattgtcccatgttcatccagatcttgatattccggctta----------catattctg-catgcaagttatatttccaatggctggaggaagagaacccgtcaagacattctgaccgaggttcctggttgcaatttgaagaaactttatcaagctatgaaagaca----------------------------------------------------------------------------------------------------------------------ggaaaattaa-----------------------------------------------------------------------------------------------------------------caagacaaagaatccattgattaaaaaaa-------ataaaaacccctttctaggattttttgcaagaaattt-------cagaagacccagcttggcaaaattgaggaatt------------aaaaaagcatacaaattggtgtggcgagt---------------agagtctgtaacatcctaaatttta----------ttttgagattt--------------------------------------cactacaattaagaaataat-----------------------------------------tatttatgaaaagcaagcttatcatgttgttattgaaataa---------------------------taagagtttatttaaaatgtgatttatgatagtaaaagaaaatataaattaatatcataaatggaacagaaaaatatagaaa---------------------taataatatttt--ttatt--
>Jupunba_limae_Iganci_261@NODE_1_length_2045_cov_109.284045
ttctataaaagctaaaaccagcaatgatgataaaactatgtattcagcaaactaaattcaatattggtaaaaatatacgtcagatgcgattataattgaaaaatataaatagcatatctatatattatttcttcataattatttgactctgtctatttctatagaagtaggacagctaccaaggagattcccttggaattggatgtgtttagctcaagaaacacttgcagagccacccaatatccataataatgacttgaaggaaaaactgatcataaacctcaattgcaaataacaagtcatatttagctaagctaaacactaaaccaaacaaaataaaggaaatataatcaaactcaaaaactcctagtctttctctgactcaagtctcaaatatatacaaggtcacaacatagttaaactagtaaaaattcctaacacaaattgagcagtagtttgtggaacaaac--tcagttcagaaatcaagacctctcatctggaacgtagaaatcaaatctaacatcaacagaacctgaactatctccaatatccttgtactcgatgtttgttatggtcccatattcatctagatcttgatattctggcttaacacgccggacgggcactgtcacagagtaaatggttccaatatccgtatcggcagagacactcaa------ctgtactttgtcctgtgattctatttcaacaaagtcagacaaagcccgcacaatgttgctaacaattttgcgttttgcctcgtcgctcacttcacatcgatcggaaaacaagatcatctttaagcgctgcttggcaatcctagcattcgagctttttttagatactgctgatgggaaaactattttccaagccaagcttaatcgttcaaagaagttcatgttaatggcatcaaggagaaaattctcagcttcttgggtagcaaatgttggcgacgtgttacgatctctgctgactccagaaactggcttccattgactgcggataccatgacgtttaattgccatgctgggaaattttggtgtgaattcagtgatgctcgaggccccgttgaaggaactagagaagtctacctataagatagaaaagctaaggaataaggcaggtgaagacatttccactgtgcagatcttgtcatgttttgacatttacatgatgagcttttagttttcttttatgtccttcaaaattctataataaccaatgtgac------acttgagcaatggcactcatgtaaaattgcccaaagaattggcaaaaaaaaaaaaaccatctgaagaaaaattttgaatctctttgacttgagtaaaattttgtacttttctcattctaaatataggacttagtttatagtgcaatttgcactataaaataggtcctacatttaggaccagaggtagtatttgatagcattcaaacatactaagcaccctagcaaataagcacatagttctcattat
>Jupunba_longipedunculata_Cardona_2682@NODE_2_length_641_cov_58.835106
--------------------------------------------------------------------------------------------------------------------------------------------------------------------------------------------------------------------------------------------------------------------------gacttatcataaacctcaattgcaaatgacaagtcatatttagctcagctaaacactaaatcaaacaaaataaaggtaatataatcaaactcaaaagctcctagtctttggcttacttaagtctcaaatatatacaaggtcacaacatggttaaactagtaaaaattcctaacacaaattgagcagtagtttgtggaacaaactttcaattcagaaatcaagacctctcatctggaacataaaaatcaaatctaacatcaacagaacctgaactatctccattatccttgtacgcaatgtttgttactgtcccatgttcatccagatcttgatattctggctta----------catattctg-catgcacgttatatttccaatggctggaggtagagaacctgtcaagacattctgaccgaggttcctggttgcaatttgaagaaactttagcaagctatgaaagaca----------------------------------------------------------------------------------------------------------------------ggaaaattaa-----------------------------------------------------------------------------------------------------------------caagacaaagaatccattgattaaaaaaa-------ataaaaactcctttctaggattttttgcaagaaa-tt-------cagaagacccagcttggcaaaattgaggaatt------------aaaaaagcatacaaattggtgtggcgagt--------------cagagtctgtaacatcataaatttta----------ttttaggattt--------------------------------------aattacaat----------------------------------------------------------------------------------------------------------------------------------------------------------------------------------------------------------------------------------------------------
>Jupunba_macradenia_Lourteig_3021@NODE_1_length_1326_cov_185.257006
---------------------------------------------------------------------------------------------------------------------------------------taattatttgactctgtctatttctatagaagtaggacagctaccaaggagattcccttggaattggatgtgtttagctcaagaaacacttgcagagcgacccaatatccataataatgacttgacggaaaaactgatcataaacctcaattgcaaataacaagtcatattgagctaagctaaacactaaaccaaacaaaataaaggaaatataatcaaactcaaaaactcctagtctttctctcactcaagtctcacatatatacaaggtcacaacatggttaaactagtaaaaattcctaacacaaattgagcagtagtttgtggaacaaac--acagttcagaaatcaagacctctcatctggaacatagaaatcaaatctaacatcaacagaacctgaactatctccaatatccttgtactcgatgtttgttatggtcccatattcatctagatcttgatattctggcttaacacgccggacgggcactgtcacagagtaaatagttccaatatccgtatcggcagagacactcaa------ctgtactttgtcctgtgattctatttcaacaaagtcagacaaagcctgcacgatgttgctaacaattttgctttttgcctcgtcactcacttcacatcgatcagaaaacaagatcatctttaagcgctgcttggcaatcctagcattcgagctttttttcgatactgctgatgggaaaactattttccaagccaagcttaatcgttcaaagaagttcatgttaatggcatcaaggagaaaattctcagcttcttgggtagcaaattttggcaacgtgttacgatctctgctgactccggaaactggcttccattgactgcggataccatgatgtttacttgccatgctgggaaattttggtgtgaattcagtgatgctggaggccccgttgaaggaactagagaagtctacctataagatagaaaagctaaggaataaggcaggtaaagacatttccactgtgcagatcttgtcatgttttgacatttacatgatgagcttttagttttcttttatgtccttcaatcttctataataaccaatgtgac------acttaagcaatggcactcatgtaaaaccgtctgaagaattggccaaaaaaaaaaaacggtctgaagaaaaattttgaatctctttaacttgagtaaaattttgtattcctctagtcctaaatataggacctagtttatagtgcaatttgcactacaaaataggtcctacatttaggaccagaggtagtatttgatagtatttaaacttattaagcaccctagcaaa---------------------
>Jupunba_microcalyx_Iganci_855@NODE_1_length_1533_cov_171.118132
cctaataaaagctaaaaccagcaatgatgataaaaatatgtattcagcaaactaaattcaatattggtaaaaacatacgtcagatgcgattataactgaaaaatataaatagcatatctatatattatttcttcataattatttgactctgtctatttctatagaagtaggacagctaccaaggagattcccttggaattggatgtgtttagctcaagaaacacttgcagagccacccaatatccataataatgacttgaaggaaaaactgatcataaacctcaattgcaaataacaagtcaaatttagctaagctaaacactaaaccaaacaaaataaaggaaatataatcaaactcaaaaactcctagtctttctctcactcaagtctcaaatatatacaaggtcacaacatggttaaactagtaaaaattcctaacacaaattgagcagtagtttgtggaacaaac--tcagttcagaaatcaagacctctcatctggaacatagaaatcaaatctaacatcaacagaacctgaactatctccaatatccttgtactcgatgtttgttatggtcccatattcatctagatcttgatattctggcttaacacgccggacaggcactgtcacagagtaaatagttccaatatccgtatcggcagagacactcaa------ctgtactttgtcctgtgattctatttcaacaaagtcagacaaagcccgcacgatgttgctaacaattttgcgttttgcctcgtcgctcacttcacatcgatcggaaaacaagatcatctttaagcgctgcttggcaatcctagcattcgagctttttttagatactgctgatgggaaaactattttccaagccaagcttaatcgttcaaagaagttcatgttaatggcatcaaggagaaaattctcagcttcttgggtagcaaattttggcgacgtgttacaatctctgctgactccggaaactggcttccattgactgcggatagcatgacgtttaattgccatgctgggaaattttggtgtgaattcagtgatgatcgaggccccgttgaaggaactagagaagtctacctataagatagaaaagctaacgaataaggcaggtgaagacatttccactgtgcagatcttgtcatgttttgacatttacatgatgagcttttagttttcttttatgtccttcaaaattctataataaccaatgtgac------acttgagcaatggcactcatgtaaaattgtccgaagaattggca--aaaaaaaaaaccatctgaagaaaaattttgaatctctttcgcttaagtaaaattttgtacttttctcgttctaaatataggacttagtttatagtgcaatttgcactacaaaataggtcctacatttaggaccagaggtagtatttgatagtattcaaacatactaagcaccctagcaaataagcacatagttctcagtat
>Jupunba_microcalyx_Iganci_855@NODE_3_length_567_cov_10.557143
------------------------------------------------------------------------------------------------------------------------------------------------------------------------------------------------------------------------------------------------------------------------------------------------------------------------------------------------------------------------------------------------------------------------------------------------------------------------------------------------------------------------------------------------------------------------------------------------------------------------------------------------------------------------------------------------------------------------------------------------------------------------------------------------------------------------------------------------------------------------------------------------------------------------------------------------------------------------------------------------------------------------------------------------------------------------------------------------------------------------------------------------------------------------------ttccactgtgcagatcttgtcatgttttgacatttacatgatgagcttttagttttcttttatgtccttcaaaattccataataaccaatgtgac------acttaagcaatggcactcatgtaaaactgtctgaagaattggcaaaaaaaaaaataccgtctgaagaaaaaatttgaatctctttcacttgagtaaaattttgtactcctctagtcctaaatataggacttagtttatagagcaatttgcactacaaaataagtcctacatttaggaccaaaggtggtatttgatagtattcaaacatactaagcaccctagcaaataagcacatagttctcattat
>Jupunba_nipensis_Mayo_19662@NODE_1_length_899_cov_47.272506
---------------------------------------------------------------------------------------------------------------------------------------------------------------------------------------------------------------------------------------------------------------------------------------------ttgcaaataacaagtcatatttagctaagctaaacactaaaccaaacaaaataaaggaaatataatcaaactcaaaaactcctggtctttctctcactcaagtctcaaatatatacaaggtcacaacatggttaaactagtaaaaattcctaacacaaattgagcagtagtttgtggaacaaac--tcagttcagaaatcaagacctctcatctggaacatagaaatcaaatctaacatcaacagaacctgaactatctccaatatccttgtactcgatgtttgttatggtcccatattcgtccagatcttgatattctggcttaacacgccggacaggcactgtcacagagtaaatagttccaatatcagtatcggcagagacactcaa------ctgtactttgtcctgtgattctatttcaacaaagtcagacaaagcctgcacgatgttgctaacaattttgcgttttgcctcgtcgctcacttcacatcgatcggaaaacaagatcatctttaagcgctgcttggcaatcctagcatttgagctttttttagatactgctgatgggaaaactattttccaagccaagcttaatcgttcaaagaagttcatgttaatggcatcaaggagaaaattctcagcttcttgggtagcaaattttggcgacgtgttacgatctctgctgactccggaaactggcttccattgactgcggataccatgacgtttaattgccatgctgggaaattttggtgtgaattcagtgatgctcgaggccccgttgaaggaactagagaagtctacctataagatagaaaagctaaggaataaggcaggtgaagacatttccactatgcagatcttgtcatgttttgacatttacatgatgagcttttagctttc---t-----------------------------------------------------------------------------------------------------------------------------------------------------------------------------------------------------------------------------------------------------------------------------------------------
>Jupunba_oxyphyllidia_Yonker_6157@NODE_2_length_753_cov_21.090237
------------------------------------------------------------------------------------------------------------------------------------------------------------------------------gcaatcaaggaaattcccgtagaatcagatacgtttatctcaagaaacacttgcagagccacccaatatccataataatgacttcaaggaaagacttatcataaacctcaattgcaaatgacaagtcatatttagctcagctaaacactaaaccaaacaaaataaaggtaatataatcaaactcaaaagctcctagtctttagcttacttaagtctcaaatatatacaaggtcacaacatggttaaactagtaaaaattcctaacacaaattgagcagtagtttgtggaacaaaatttcaattcagaaatcaagacctctcatctggaaaataaaaaatcaaatctacatcaacagaacttgaactatttccattatccttgtacgcaatgtttgttattgtcccatgttgatccagaacttgatattctggctta----------catattctg-catgcaagttttatttcaaatggctggaggcagagaacccgtcaagacattctgaccgaggttcctggttgcaatttgaagaaactttagcaagcaatgaaagacg----------------------------------------------------------------------------------------------------------------------tgaaaattaacaa-------------------------------------------------------------------------------------------------------------gcaagacaaagcatccattgattaaaaaaa-------ttaaaaacccctttctaggattgtttgcaagaaattt-------cagaagacccagcttgacaaaattgaggaatt------------aaaaaagcacaaaaattggtctggcgagt--------------cagagtctgtaacatcctaaatttta----------ttttaggattt--------------------------------------aattacaattaaaaaataat-----------------------------------------tatt--------------------------------------------------------------------------------------------------------------------------------------------------------------------------------------------
>Punjuba_killipii_Palodorios_6252@NODE_1_length_1065_cov_115.993927
-------------------------------------------------------------------------------------------------------------------------------------------------------------------------------------------------------------------------------------------------------------------------aaactgatcataaacctcaattgcaaataacaagtcatatttagctaagctaaacactaaaccaaacaaaataaaggaaacataatcaaactcaaaaactcctagtctttctcttactcaagtctcaaatatatacaaggtcacaacatggttaaactagtaaaaattcctaacacaaattgagcagtagtttgtggaacaaac--tcagttcagaaatcaagacctctcatctggaacatagaaatcaaatctaacatcaacagaacctgaactatctccaatatccttgtactcgatgtttgttatggttccatattcatccagatcttgatattctggcttaacacgccggacaggcactgtcacagagtaaatagttccaatatctgtgtcggcggagacactcaa------ctgtactttgtcgtgtgattctatttcaacaaagtcagacaaagcctgcacgatgttgctaacaattttgcgttttgcctcgtcgctcacttcacatcgatcggaaaacaagatcatctttaagcgctgcttggcaatcctagcattcgagctttttttagatactgctgatgggaaaactattttccaagccaagcttaatcgttcaaagaagttcatgttaatggcatcaaggagaaaattctcagcttcttgggtagcaaattttggcgacgtgttacgatctctgccgactctggaaactggcttccattgactgcggataccatgacgtttaattgccatgctgggaaattttggtgtgaattcagtgatgctggaggccccgttgaaggaactagagaagtctacctataagatagaaaagctaatgaataaggcaggtgaagacatttccactgtgcagatcttgtcatgttttgacatttacatgatgagcttttagttttcttttatgttctttaatcttctgtaataaccaatgtgac------actcaagcaatggcactcatgtaaaaccgtctgaaaaattggcaaaaaaaaaaaaaaagtctgaagaaaaattttgaatctctttcacttgagtaaaattttatact--------------------------------------------------------------------------------------------------------------------------------------------
>Punjuba_lehmannii_Escobar_7465@NODE_1_length_1693_cov_103.163366
ttctataaaagctaaaaccagcaatgatgataaaaatatgtattcagcaaactaaattcaatattggtaaaaatatacgtcagatgcgattataactgaaaaatataaatagcatatctatatattatttcttcataattatttgactctgtctatttctatagaagtaggacagctaccaaggagattcccttggaattggatgtgtttagctcaagaaacacttgcagagccacccaatatccataataatgacttaaaggaaaaactgatcataaacctcaattgcaaataacaagtcatatttagctaagctaaacactaaaccaaacaaaataaaggaaatataatcaaactcaaaaactcctagtctttctcttactcaagtctcaaatatatacaaggtcacaacatggttaaactagtaaaaattcctaacacagattgagcagtagtttgtggaacaaac--tcagttcagaaatcaagacctctcatctggaacatagaaatcaaatctaacatcaacagaacctgaactatctccaatatccttgtactcgatgtttgttatggtcccatattcatccagatcttgatattctggcttaacacgccggacaggcactgtcacagagtaaatagttccaatatctgtatcggcagagacactcaa------ctgtactttgtcctgtgattctatttcaacaaagtcagacaaagcctgcacgatgttgctaacaattttgcgttttgcctcgtcgctcacttcacatcgatcggaaaacaagatcatctttaagcgctgcttggcaatcctagcattcgagctttttttagatactgctgatgggaaaactattttccaagccaagcttaatcgttcaaagaagttcatgttaatggcatcaaggagaaaattctcagcttcttgggtagcaaattttggcgacgtgttacgatctctgctgactccggaaactggcttccattgactgcggataccatgacgtttaattgccatgctgggaaattttggtgtgaattcagtgatgctggacgccccgttgaaggaactagagaagtctacctataagatagaaaagctaaggaataaggcaggtgaagacatttccactgtgcagatcttgtcatgttttgacattt-catgatgagcttttagttttcttttatgtccttcaatcttctataataaccaatgtgac------acttaagcaatggcactcatgtaaaactgtctgaagaattggca--aaaaaaaaaagcgtctgaagaaaaattttgaatctctttcacttgagtaaaattttgtactcctctagtcctaaatataggacctagtttatagggcaatttgtactacaaaataggtcctacatctaggaccagaggtagtatttgatagtatttaaacattcttagcaccctagcaaataagcacagagttctcattat
>_R_Acacia_rostellifera_Murphy_466@NODE_1_length_1351_cov_251.467818
ttctataaaagctaaaaccagcagtgatgataaaaatatgtattcagcaaactaaattcaatattggtaaa----------agatgcgattataactgaaaaatataaatagcatatctatatattatttcttcataattatttgactctgtctatttctatagaagtaggacatctagcaaggagattcccttggaattggatgtgtttagctcaagaaacacttgcagagccacccaatatccataataatgacttcaaggaaaaactgatgataaacctcaattgcaaataataagtcatattgagctaagctaaacactaaaccaaagaaaataaaggaaatataatcaaactcaaaagctacaaatctttctcttactcaagtctcaaatatacacaaggtcacaacatggttaaactagtaaaaattcctaacacaaattgagcagtagtttgtggaacgaactttcagttcagaaatcaagacctctcatctggaacatagaaatcaaatctaacatcaacagaacctgaactatctccaatatccttgtactcgatgtttgttatggtcccatattcatcccgatcttgatattctggcttaacacgccggacgggcactgtcactgagtaaatagttccaatatcagtatcggcagagacactcaa------ctgtactttgtcctgtgattctatttcaacaaagtcagacaaagcctgcacaatattgctaacaattttgcgttttgcctcatcgcttacttcacatcgatcagaaaacaagatcatctttaggcgctgcttggcaatcctagcattcgagctatttttagatactgctgatgggaaaactattttccaagccaagcttaatcgttcaaagaagttcatcttaatagcatcaaggagaaaattctcagcttcttgggtagcaaattttggtgacacgttgcgatctctgctgaatccagaaactggcttccattgactgcggataccatgacgtttaattgccgtgctgggaaattttggtgtgaattcagtgatgctggatgccccattgaaggaactagagaagtctacctaaaagacagaaaagctaaggaataaggcaggtgaagacatttccactgtgcaaatcttgttatgttttgacatttacatgatggggttttagttttcttttatgtccttcaatcttctattataatcaatgtgac-------------------------------------------------------------------------------------------------------------------------------------------------------------------------------------------------------------------------------------------------------------
>_R_Albizia_adinocephala_FHO33_88@NODE_1_length_1925_cov_129.516234
ttctataaacgctaaaaccagcaatgatgataaaaatatgtattcagcaaactaaattcaatattggtaaaaatatacgtcagatgcgattataactgaaaaatataaatagcatatc--catattatttcttcatcattatttgactctgtctatttctattgaagtaggatagctaccaaggagattcccttggaattggatgtgtttagctcaagaaacacttgcagagccacccaatatccataataatgacttcaaggaaaaactgatcataaacctcaattgcaaataacaagtcatatttagctaagctaaacactaaaccaaacaaaatcaaggaaatataatcaaactcaaaagctcctagtctttctcttactcaagtctcaaatatatacaaggtcacaacatggttaaactagtaaaaattcctaacacaaattgagcagtagtttgcggaacaaac--tgagttcagaaatcaagacctctcatctggaacatagaaatcaaatctaacatcaacagaacctgaactatctccaatatccttgtactcgatgtttgttatggtcccatattcatccagatcttgatactctggcttaacacgccgtacgggcactgtcacagagtaaatagttccgatatcagtatccgcagagacactcaa------ctgtactttgtcctgtgattctatttcaacaaagtcagacaaagcctgcacgatgttgctaacaattttgcgttttgcctcgtcgctcacttcacatctatcggaaaacaagatcatctttaagcgctgcttggcaatcctagcatttgagctttttttagatactgctgatgggaaaactattttccaagccaagcttaatcgttcaaagaagttcatgttaatggcatcaaggagaaaattctcagcttcttgggtagcaaattttggtgacatgttacaatctctgctgactccagaaactggcttccattgactgcagatgccatgacgtttaattgccatgccaggaaattttggtgtgaattcagtgatgctggaggccccgttgaaggaactagagaagtctacctataagatagaaaagctaaggaataaggcaggtgaagacatttccactgtgcagatcttgtcatgttttgacatttgcatgatgagcttttagttttcttttatgtccttcaatcttctacaataaccaatgtgac------acttaagcaatgacactcatgtaaaactgtctgaagaattggcc--aaaaaaaaacctgtctgaataaaaattttgaatctctttcacttgagtaagattttgtactc-----gtcttaaatataggacatagtttatagtgcaatttccactgcaaaataggtcctacatttaggaccaaaggtagtctttgatagtatttaaacatactaagcaccctagcaaataagcacatagttctcattat
>_R_Albizia_adinocephala_FHO33_88@NODE_2_length_1027_cov_50.715789
------------------------------------------------------aattcaaccttggtaaaaatgtacgtcagatgtgtttatagctaaaaaatataaatatcatatctatatattatttcttcttaattatttgactctgtctatttctatagaattaggacagctaccaaggaaattcccttagaatcggatacgttcagctcaagaaacacttgcagagccacccaatatccataataatgacttcaaggaaaaacttttcataaacctcaattgcaaatggcaagtcatatttagctcagctaaccactaaaccaaacaaaataaaggtaatataatcacactcaaaagctcctagtctttcgcttacttaagtctcaaatatatacaaggtcacaacatggttaaactagtaaaaattcctaacacaaattgagcagtggtttgcggaacaaactttcaattcaaaaatcaaaacctctcatctgaaacataaaaatcaaatctaacatcaacagaacctgaactatctccaatatccttgtactcgatgtttgttattgtcccattttcatccagatcttgatattctggctta----------catgttctg-catgcaagttatatttccaatggcccgaggcagttaaaccgtcaagacattctggccgaggttcctcgttgcaatttgaagaaactttaggaagctatgaaagact----------------------------------------------------------------------------------------------------------------------ggaaaattaa-----------------------------------------------------------------------------------------------------------------caagac-aagaatccattgattataaaaa-------attaaaacccctttcgtggagtttttaaaagaaattt-------cagaagacccagcttggcaaaattgaggaatt------------aaaaaagcatacaaa-------------------------------agtatgtaacatcttaaatttta----------ttttaggattt--------------------------------------aattacaattaagaaataat-----------------------------------------tatttatgaaaagtaaggttatcatgtagttattgaaataa---------------------------taatagtttatttaaaatatgatttatgatggtaaaagaaaatatggattaatataataaatggaatagaaaaatatagaaa---------------------taatattatatt-attattaa
>_R_Albizia_burkartiana_StivalSantos_678@NODE_1_length_1113_cov_15.408318
-----------------------------------------------------------------------aatatacgtcagatgcgattatatctgaaaaatataaatagcatatc--tatattatttcttcataattatttgactctgtctatttctatagaagtaggatagctaccaaggagattcccttggaattggatgtgtttagctcaagaaacacttgcagagacacccaatatccataataataacttcaaggaaaaactgatcatagacctcaattgcaaataacaagtcatatttagctaagctaaacactaaaccaaacaaaataaaggaaatataatcaaactcagaagctcctagtctttctcttactcaagtctcaaatatatacaaggtcacaacatggttaaactagtaaaaattcctaacacaaattgagcagtagtttgtggaacaaac--tcagctcagaaatcaagacctctcatctggaacatagaaatcaaatctaacatcaacagaacctgaactatctccaatatccttgtactcgatgtttgttatggtcccatattcatccagatcttgatattctggcttaacacgccgtacgggcactgtcacagagtaaatagttccaatatcagtatcggcagagacactcaa------ctgtactttgtcctgtgattctatttcaacaaagtcagacaaagcctgcacgatgttgctaacaattttgcgttttgcctcgtcgctcacttcacatcgatcggaaaacaagatcatctttaagcgctgcttggcaatcctagcatttgagctttttttagatactgctgatgggaaaactattttccaagccaagcttaatcgttcaaagaagttcatgttaatggcatcaaggagaaaattctcagcttcttgggtagcaaattttggtgacatgttacgatctccgctgactccagaaactggcttccattgactgcggatgccatgacgtttaattgccatgccaggaaattttggtgtgaattcagtgatgctggaggccccgttgaaggaactagagaagtctacctataagatagaaaagctaaggaataaggcatgtgaagacatttccactgtgcagatcttgttatgttttgacatttgcatgatgagcttttagttttcttt------------------------------------------------------------------------------------------------------------------------------------------------------------------------------------------------------------------------------------------------------------------------------------------------
>_R_Albizia_coripatensis_Hughes_2433@NODE_1_length_1720_cov_221.743153
ttctataaaagctaaaaccagcaatgatgataaaaatatgtattcagcaaactaaattcagaattggtaaaaatatacgtcagatgctattataactgaaaaatataaatagcatatc--tatattatttcttcataattatttgactctgtctatttctatagaagtaggacagctatcaaggagattcccttggaattggatgtgtttagctcaagaaacacttgcagagccacccaatatccaaaataatgacttcaaggaaaaactgatcataaacctcaattgcaaataacaagtcatatttagctaagctaaacactaaacaaaacaaaataaaggaaatataatcaaactcaaaagctcctagtctttctcttactgaagtctcaaatatatacaaggtcacaacatggttaaactagtaaaaattcctaacacaaattgagcagtagtttgtggaacaaac--tcagttcagaaatcaagacctctcatctggaacatagaaatcaaatctaacatcaacagaacctgaactatctccaatatccttgtactcgatgtttgttatggtcccatattcatccagatcttgatattctggcttaacacgccggacgggcactgtcacagagtaaatagttccaatatcggtatcggcagagacactcaa------ctgtactttgtcctgtgattctatttcaacaaagtcggacaaagcctgcacgatgttgctaacaattttgcgttttgcctcatcgctcacttcacatcgatcggaaaacaagatcatctttaagcgctgcttggcaatcctagcatttgagctttttttagatactgctgatgggaaaactattttccaagccaagcttaatcgttcaaagaagttcatgttaatggcatcaaggagaaaattctcagcttcttgcgtagcaaattttggtgatgtgttacgatctccgctgactacggaaactggcttccattgactgcggataccatgacgtttaattgccatgccaggaaattttggtgtgaattcagtgttgctggaggccccgttgaaggaactagagaagtctacctgtaagatagaaaagctaaggaataaggcaggtgaagacatttccactgtgcagatcttgttatgttttgacatttgcatgatgagcttttagttttcttttatgtccttcaatcttctataataaccaatgtgac------acttaagcaatggcactcatgtaaaaccgtctgaaggattggcaaaaaaaaaaaaagggtctgaagaaaatttttgaatctcttccacttgagtaaaattttgtactc-----atcctaaatataggacctagtttatagtgcaatttgcactgcaaaataggtcctatatttaggaccaaatgtagtatttgatagtattcaaacatactaagcaccctagcaaataagcacatagttctcattat
>_R_Albizia_edwallii_Dalmaso_272@NODE_1_length_1212_cov_8.594641
ttctataaaagctaaaaccagcaatgatgataaaaatatgtattcagcaaactaaattcagtattggtaaaaatatacgtcagatgcgattataactgaaaaatataaatagcatatc--tatattatttcttcataattatttgactctgtctatttctatagaagtaggacagctaccaaggagattcccttggaattggatgtgtttagctcaagaaacacttgcagagccacccaatatccataataatgacttcaaggaaaaacttatcataaacctcaattgcaaataacaagtcatatttagctacgctaaacactaaacaaaacaaaataaaggaaatataatcaaactcaaaagctcctagtctttctcttactcaagtctcaaatatatacaaggtcacaacatggttaaactagtaaaaattcctaacacaaattgagcagtagtttgtggaacaaac--tcagttcagaaatcaagacctctcatctggaacatagaaatcaaatctaacatcaacagaacctgaactatctccaatatccttgtactcgatgtttgttattgtcccatattcatccagatcttgatattctggcttaacacgccggacaggcactgtcacagagtaaatagttccaatatcagtatcggcagagacactcaa------ctgtactttgtcctgtgattctatttcaacaaagtcggacaaagcctgcacgatgttgctaacaattttgcgctttgcctcgtcgctcacttcacatcgatcggaaaacaagatcatctttaagcgctgcttggcaatcctagcatttgagctttttttagatactgctgatgggaaaactattttccaagccaagcttaatcgttcaaagaagttcatgttaatggcatcaaggagaaaattctcagcttcttgcgtagcaacttttggtgacgtgttacgatctccgctgactccggaaactggcttccattgactgcggataccatgacgtttaattgccatgccaggaaattttggtgtgaattcagtgatgctggaggccccgttgaaggaactagagaagtctacctgtaagatagaaaagctaaggaataaggcaggtgaagacatttccactgtgcagatcttgttatgttttgacatttgcatgatgagcttttagttttcttttatgtccttcaatct---------------------------------------------------------------------------------------------------------------------------------------------------------------------------------------------------------------------------------------------------------------------------------
>_R_Albizia_edwallii_Dalmaso_272@NODE_2_length_751_cov_5.147989
--------------------------------------------------------------------------------------------------------------------------------------------atttgactctgtctatttctatagaaataggacagctgccaaggaaattcccttagaattggatacgtttagctcaagaaacacttgcagagccacccaatatccataataatgtattcaaggaaaaacttatcataaacatcaactgcaaatgacaagtcatatttagctaagctaaacactaaaccaaacaaaataaaggtaatataatcacactcaaaagctcctagtctttcgcttactttagtctcaaatatatacaaggtgacaacatggttaaactagtaaaaattcctaacacaaattgagcagtagttttcggaacaaactttcaattcagaaatcaagacctctcatctggaacataaaaatcaaatctaacatcaacaggacctgaactatctccaatatccttgtactcgatgtttgttgttgtcccatgttcatccagatcttcatattctggctta----------catgttctg-catgcaatttatatttccaatggctcgaggcagagaaaccgttaagatattctgtgtcatatcccaaattttgggcttaa-----------aggttggaaaataag----------------------------------------------------------------------------------------------------------------------actaaattag-----------------------------------------------------------------------------------------------------------------gaggactgctaagccccggtttagcaaat------------------gtcctaggaagacatggtattatttc-------ctaaattcccg--------------------------------------------------------------------------------------------------tatg----------ccttgggtatt--------------------------------------aaagggaataaaatggtgaa-----------------------------------------tattcatgaattttgaatttataaagtttat----------------------------------------------------------------------------aaattctcattttcatgagaaattgggtata------------------------------------------------------
>_R_Albizia_glabripetala_Lewis_1652@NODE_1_length_1202_cov_33.724444
--------------------------------------------------------------------------------------------------------------------------------------------------------------------------------------------------------------------------------------agccacccaatatccataataatgaccacaaggaaaaactgatcataaacctcaattgcaaataacaagtcatatttagctaagctaaacactaaaccaaacaaaatcaaggaaatataatcaaactcaaaagctcctagtctttctcttactcaagtctcaaatatatacaaggtcacaacattgttaaactagtaaaaattcctaacacaaattgagcagtagtttgtgg-acaaac--taagttcagaaatcaagacctctcatctggaacatagaaatcaaatctaacatcaacagaacctgaactatctccaatatccttgtactcgatgtttgttatggtcccatattcatctagatcttgatattctggcttaacacgccggacgggcactgtcacagagtaaatagttccaatatcagtatcagcagagacactcaa------ctgtactttgtcctgtgattctatttcaacaaagtcagacaaagcctgcacgatgttgctaacaattttgcgttttgcctcgtcgctcacttcacatctatcggaaaacaagatcatctttaagcgctgcttggcaatcctagcatttgagctttttttagttactgctgatgggaaaactattttccaagccaagcttaatcgttcaaagaagttcatgttaatggcatcaaggagaaaattctcagcttcttgggtagcaaattttggtgacgtgttacgatctccgctgactccagaaactggcttccattgactgcggatgccatgacatcttattgccatgccaggaaattttggtgtgaattcagtgatgctggaggccccgttgaaggaactagagaagtctacctataagatagaaaagctaaggaataaggcatgtgaagaaatttccactgtgcagatcttgttatgttttgaaatttgcatgatgagcttttagtttccttttatgtccttcaatcttctataataaccaatgtgac------acttaagcaatgacactcatgtaaaactgtatgaagaattggccaaaaaaaaaaaaccgtctgaataaaaattttgaatctctttcacttgagtaaaattttgaattc-----gtcataaatataggacctagtttatagtgcaatttgcactacaaaataggtcttacatttaggaccaaaggtagtctttaatagtatttaaacatac-------------------------------------
>_R_Albizia_glabripetala_Lewis_1652@NODE_2_length_833_cov_56.310847
------------------------------------------------------------------------------------------------------------------------------------------------------------------------------------------------------------------------------------------------------------------------------------------------------------------------------------------------------------------------------------------ttactcaagtctcaaatatatacaaggtcacaacattgttaaactagtaaaaattcctaacacaaattgagcagtaggttgtggaacaaac--taagttcagaagtcaagacctctcatctggaacatagaagtcaaatctaacatcaacagaacctgaactatctccaatatccttgtactcaatgtttgttatggtcccatattcatccagatcttgatactctggcttaacacgccgtacgggtactgtcacagagtaaatagttccaatatcagtatcggcagagacactcaa------ctgtactttgtcctgtgattctatttcaacaaagtcagacaaagcctgcacgatgttgctgacaattttgcgttttgcctcgtcactcacttcacatcgatcggaaaacaagatcatctttaagcgctgcttggcaatcctagcatttgagctttttttagatactgctgatgggaaaactattttccaagccaagcttaatcgttcaaagaagttcatgttaatggcatcaagaagaaaattctcagcttcttgggtagcaaattttggtgacgtgttacgatctccgctgactccagcagctggcttccattgactgcggatgccatgacgtttaattgccatgccaggaaattttggtgtgaattcagtgatgctggaggcaccgttgaaggaactggagaagtctacctgtaagatagaaaagctaaggaa-----------------------------------------attttgacatttgcatgatgagcttttagttttcttttatgtccttcaatcttctataataaccaatgtgac------acttaagcaatgaaactcatgtaaaactgtc------------------------------------------------------------------------------------------------------------------------------------------------------------------------------------------------------------------------
>_R_Albizia_glabripetala_Lewis_1652@NODE_3_length_623_cov_29.177656
------------------------------------------------------------------------------------------------------------------------------------------------------------------------------------------------------tcggatacgtttagctcaagaaacacttgcagagccacccaatatccataataatgacttcaaggaaaaacttatcataaacttcaactgcaaatgacaagtcctatttagctcagctaaccgctaaaccaaaaaaaataagggtaatataatcacactcaaaagctcctagtctttcgcttacttaagtctcaaatatatacaaggtcacaacatggttaaactagtaaaaattcctaacacaaattgagcagtggtttgcggaacaaactttcaattcaaaaatcaaaacctctcatctggaacataaaaatcaaatctaacatcaacagaacctgaactgtctccaatatccttgtactcgatgtttgtttttgtctcatgttcatccagatcttgatattctggctta----------catgttctg-catgcaagttatatttccaatggctcgaggcagagaacccgtcaagacattctggccgaggttcctggttgcaatttgaagaaactttagcgagctatgaaataca----------------------------------------------------------------------------------------------------------------------ggaaaattaa-----------------------------------------------------------------------------------------------------------------cgacacagagaatccattgattataaaaa-------ataaaaacccttttctaggattttttgaaagagattc-------cagaagacccagctt--------------------------------------------------------------------------------------------------------------------------------------------------------------------------------------------------------------------------------------------------------------------------------------------------------------------------------------------------------------------------------------------------------------------------
>_R_Albizia_inundata_Wood_26530@NODE_1_length_1190_cov_265.559471
--------------------------------------------------------------------------------------------------------ataaatagcatatc--tatatcatttcttcatgattatttgactctgtctatttctatagaagtaggatagctaccaaggagattccgttggaattggatgtgtttagctcaagaagcacttgcagagccacccaatatccataataatgacttcaaggaaaaactgatcataaacctcaattgcaaataacaagtcatatttagctaagctaaacactaaaccaaacaaaatcaaggaaatataatcaaactcaaaagctcctagtctgtctcttactcaagtctcaaatatatacaaggtcacaacattgttaaactggtaaaaattcctaacacaaattgagcagtagtttgtgg-acaaac--taagttcagaaatcaggacctctcatctggaacatagaaatcaaatctaacatcaacagaacctgaactatctccaatatccttatactcgatgtttgttatggtcccatattcatccagatcttgatattctggcttaacacgccggacgggcactgtcacagagtaaatagttccaatatcagtatcagcagagacactcaa------ctgtactttgtcctgtgattctatttcaacaaagtcagacaaagcctgcacgatgttgctaacaattttgcgttttgcctcgtcgctcacttcacatctatcggaaaacaagatcatctttaagcgctgcttggcaatcctagcatttgagctttttttagatactgctgatgggaaaactattttccaagccaagcttaatcgttcaaagaagttcatgttaatggcatcaaggagaaaattctcagcttcttgggtagcaaattttggtgacgtgttacgatctccgctgactccagaaactggcttccattgactgcggatgccatgacgtcttattgccatgccaggaaattttggtgtgaattcagtgatgctggaggccccgttgaaggaactagagaagtctacctataagatagaaaagctaaggaataaggcatgtgaagaaatttccactgtgcagatcttgttatgttttgaaatttgcatgatgagcttttagttttcttttttgtccttcaatcttctaaaataaccaatgtaat------aattaagcaatgacactcaagtaaaactctatgaagaattggccaaaaaaaaaaaaccgtctgaataaaaattttg---------------------------------------------------------------------------------------------------------------------------------------------------------------------------
>_R_Albizia_inundata_Wood_26530@NODE_2_length_609_cov_116.406137
------------------------------------------------------------------------------------------------------------------------------------tcgtagttatttgactctgtctatttctatagaaataggacagctgccaaggaaatttccttagaatcggatacgtttagctcaacaaacacttgcagagacacccaatatccataataatgacttcaaggaaaaacatatcataaacgtcaactgcaaatgacaagtcatacttagctcagctaaccgctaaaccaaa-aaaataaaggtaatataatcacactcaaaagctcctagtctttcgcttacttaagtctcaaatatatacaaggtcacaacatggttaaactagtaaaaattcctaacacaaattgagcagtggtttgcggaacaaactttcaattcaaaaatcaaaacctctcatctggaacataaaaatcaaatctaacatcaacagaacctgaactatctccaatatccttgcactcgatgttagttattttcttatgttcatccagatcttgatattcaagctta----------catgttctg-catgcaagttatatttccaatggctcgaggcagagaacccgtcaagacattctggccgaggttcctggttgcaatttgaagaaactttagcaagctatgaaataca----------------------------------------------------------------------------------------------------------------------ggaaaattaa-----------------------------------------------------------------------------------------------------------------cgacaca------------------------------------------------------------------------------------------------------------------------------------------------------------------------------------------------------------------------------------------------------------------------------------------------------------------------------------------------------------------------------------------------------------------------------------------------------------------------------------------------------------------
>_R_Albizia_multiflora_Hughes_3090@NODE_1_length_1507_cov_150.712587
------------------------------------------aatagtaaaataattttcaaagactaaattatttatttctgat----tcatcacaacattaaattattaaaatatttttctatta----ttcatgattatttga--ctgtctatttctatagaagtaggatagctaccaaggagattccgttggaatttgatgtgtttagctcaagaaacacttgcagagccacccaatatccataataatgacttcaaggaaaaattgatcataaacctcaattgcaaataacaagtcatatttagctaaactaaacactaaaccaaacaaaatcaaggaaatataatcaaactcaaaagctcctagtctttctcttactcaagtctcaaatatatacaaggtcacaacattgttaaactagtaaaaattcctaacacaaattgagcagtagtttgtgg-acaaac--taagttcagaaatcaagacctctcatctggaacatagaaatcaaatctaacatcaacagaacctgaactatctccaatatccttgtactcgatgtttgttatggtcccatattcatccagatcttgatattctggcttaacacgccggacgggcactgtcacagagtaaatagttccaatatcagtatcagcagagacactcaa------ctgtactttgtcctgtgattctatttcaacaaagtcagacaaagcctgcacgatgttgctaacaatcttgcgttttgcctcgtcgctcacttcacatctatcggaaaacaagatcatctttaagcgctgcttggcaatcctagcatttgagctttttttagatactgctgatgggaaaactattttccaagccaagcttaatcgttcaaagaagttcatgttaatggcatcaaggagaaaattctcagcttcttgggtagcaaattttggtgacgtgttacgatctccgctgactccagaaactggcttccattgactgcggatgccatgacgtcttattgccatgccaggaaattttggtgtgaattcagtgatgccggaggccccgttgaaggaactagagaagtctacctataagatagaaaagctaaggaataaggcatgtgaagaaattttcactgtgcagatcttgttatgttttgaaatttgcatgatgagcttttagttttcttttatgtccttcaatcttctataataaccaatgtgac------acttaagcaatgacactcatgtaaaactgtatgaagaattggccaaaaacaaaaaactgtctgaataaaaattttgaatctctttcacttgagtaaaattttgtactc-----gtcctaaatataggaactagtttataatgcaatttgcactacaaaataggtcctacatttgggaccaaaggtagtctttgatagtatttaaacatactatgcaccctagcaaataagcacatagttctcattat
>_R_Albizia_niopoides_Simon_1601@NODE_1_length_1479_cov_156.804565
-----------------------atgatgataaaaatatgtattcagcaaactaaattcaatattggtaaaaatacacgtcagatgcgattatagctgaaaaatataaatagcatatc--tctattattccttcataattatttgactcggtctatttctatagaagtaggatagctaccaaggagattcccttggaattggacgtgtttagctcaagaaacacttgcagagccacccgatatccataataatgactccaaggaaaaaatgatcataaacctcaattgcaaataacaagtcatatttagctaagctaaacactaaaccaaacaaaatcaaggaaatataatcaaactcaaaagctcctagtctttctcttaatcatgtctcaaatatatacaaggtcacaacattgttaaactagtaaaaattcctaacacaaattgagcagtagtttgtggaacaaac--taagttcagaaatcaagacctctcatctggaacatagaaatcaaatctaacatcaacagaacctgaactatctccaatatccttgtactcgatgtttgttatggtcccatattcatccagatcttgatactctggctttacacgccgtacgggcactgtcacagagtaaatagttccaatatcggtatcggcagagacactcaa------ctgtactttgtcctgtgattctatttcaacaaagtcagacaaagcctgcacgatgttgctaacgattttgcgttttgcctcgtcgctcacttcacatcgatcagaaaacaagatcatctttaagcgctgcttggcaatcctagcatttgagctttttttagatactgctgatgggaaaactattttccaagccaagcttaatcgttcaaagaagttcatgttaatggcatcaaggagaaaattctcagcttcttgggtagcaaattttggtgacgtgctatgatctccgctgactccagaaactggcctccattgactgcggatgccatgacgttttattgccatgccaggaaattttggtgtgaattcagtgatgctggaggccccgttgaaggaactagagaagtctacctatgagatagaaaagctacggaataaggcatgtgaagaaatttccactgtgcagatcttgttatgttgtgaaatttgcatgatgagcttttagttttcttttatgcccttcaatcttctataataactaatgtgac------acttaagcaatgacactcatgtaaaactgtatgaagaattggccataaaaaaaaaaccatctgaataaaaattttgtatctctttcacttgagtaaaattttgtactc-----gtcctaaatgtaggacctaatttataatgcaatttgcactacaaaataggtcctacgtttgggaccaaaggtaatctttgctagtatttaaacatactatgcaccctagcaaataagcacatagttctcattat
>_R_Albizia_subdimidiata_var_minor_Gorts_341@NODE_1_length_1062_cov_39.503553
-----------------------------------------------------------------------------------------------------------------------------------------------------------------------------------------------cttggaattggatttgtttagctcaagaaacacttgca-------------tccataataatgacttcaaggaaaaactgatcataaacctcaattgcaaataacaagtcatatttagctaagctaaacactaaaccaaacaaaatcaaggcaatataatcaaactcaaaagctcctagtctttctcttactcaagtctcaaatatatacaaggtcacaacattgttaaactagtaaaaattcctaacacaaattgagcagtaggttgtggaacaaac--taacttcagaagtcaagacctctcatctggaacatagaagtcaaatctaacatcaacagaacctgaactatctccaatatccttgtactcaatgtttgttatggtcccatattcatccagatcttgatactctggcttaacacgccgtacgggtactgtcacagagtaaatagttccaatatcagtatcggcagagacactcaa------ctgtactttgtcctgtgattctatttcaacaaagtcagacaaagcctgcacgatgttgctgacaattttgcgttttgcctcgtcactcacttcacatcgatcggaaaacaagatcatctttaagcgctgcttggcaatcctagcatttgagctttttttagatactgctgatgggaaaactattttccaagccaagcttaatcgttcaaagaagttcatgttaatggcatcaagaagaaaattctcagcttcttgggtagcaaattttggtgacgtgttacgatctccgctgactccagcagctggcttccattgactgcggatgccatgacgtttaattgccatgccaggaaattttggtgtgaattcagtgatgctggaggcaccgttgaaggaactggagaagtctacctgtaagatagaaaagctaaggaa-----------------------------------------attttgacatttgcatgatgagcttttagttttcttttatgtccttcaatcttctataataaccaatgtgac------acttaagcaatgaaactcatgtaaaactgtctgaagaattgggc--aaaaaaaaaaaggtctgaataaaaattttgaatctctttcac---------------------------------------------------------------------------------------------------------------------------------------------------------------
>_R_Albizia_subdimidiata_var_subdimidiata_Ferreira_210@NODE_2_length_842_cov_75.024837
----------------------------------------------------------------------------------------------ctaaaaaaatgtaagtgtcatatctatatattatttcttcttaattatttgactctatctatttctatagaactaggacagctaccaaggaaattcccttagaatcggatacgtttagctcaacaaacacttgcagagccacccaatatccataataatggcttcaaggaaaaacttatcataaacgtcaactacaaatgacaagtcatatttagctcagctaaccgctaaaccaaa-aaaataaaggtaatataatcacactcaaaagctcctagtctttcgcttacttaagtctcaaatatatacaaggtcacaacatggttaaactagtaaaaattcctaacacaaattgagcagtggtttgcggaacaaactttcaattcaaaaatcaaaacctctcatctggaacataaaaatcaaatctaacatcaacagaacctgaactgtctccaatatccttgtactcgatgtttgtttttgtctcatgttcatccagatcttgatattctggctta----------catgttctg-catgcaagttatatttccaatggctcgaggcagagaacccgtcaagacattctggccgaggttcctggttgcaatttgaagaaactttagcgagctatgaaataca----------------------------------------------------------------------------------------------------------------------ggaaaattaa-----------------------------------------------------------------------------------------------------------------cgacacagagaatccattgattataaaaa-------ataaaaacccttttctaggattttttgaaagaaattc-------cagaagacccagcttgggaaaattgaggaatt------------aaaaaagcatacaaattggtgcggcaagt--------------caaagcctataacatcctaaatttta----------ttttaatattt--------------------------------------aattacaattaataaataat-----------------------------------------tatttata----------------------------------------------------------------------------------------------------------------------------------------------------------------------------------------
>_R_Albizia_tomentella_Leach_Dunlop_3801@NODE_2_length_791_cov_43.882353
--------------------------------------------------------------------------------------------tcgttgaaatatgagcgttaattacaattatgccaccgtgtc--------tctttttacttcttttttttggaaaacggacgttaattagtgacgttgaat----tttatttgtagtagtgacaataaacacttgcaaagccacccaatatccacaataatgacttgaaggaaaaacttatcataaacctcaattgcaaatggcaagtcatatatagctcagctaagcactaaaccaaacaaaataaaggtaatataatcaacctaaaaaccttctagtttttctcttacttaagtctcaaatatataaaaggtcacaacatggttaaactagtaaaaattcctagcaaaaattgagcaatagtttgtggaacaatatttcaattcagaaatcaagacctctcatatggaacataaacatcaaatctaacaccaacaaaacctgaactatctccaatatccttgtactcgatgtttgttaatctcccatattcatccagatcttgatattatggctta----------catgtgctg-catgcaagttatatttccaatgcctggatgcagagaacccatcaagacatcttggccgaggttcctggttgcaatttgaagaaatcatagtaagctgggaaagaca----------------------------------------------------------------------------------------------------------------------agaaaattaa-----------------------------------------------------------------------------------------------------------------caagacaaagaacccatttatttaaaaaa-------taaaaaacccttttctaggatcttttgcaagaaattt-------cagaagacctagcttggc-aaattgtacaatt------------aaaaaagcatacaaatttgtgtggtgagt--------------tacactctgtgacttct---------------------------------------------------------------------------------------------------------------------------------------------------------------------------------------------------------------------------------------------------------------------------------------------------------------------------------
>_R_Albizia_tomentosa_Hughes_648@NODE_1_length_1315_cov_127.826333
------------------------------------------------------------------------------------------------------------------------------------------ttatttgactcggtctatttctatagaagtaggatagctacc-aggagattcccttggaattggatgtgtttagctcaagaaacacttgcagagccacccaatatccataataatgacttcaaggaaaaactgatcataaacctcaattgcaaataacaagtcatatttagctaagctaaacactaaaccaaacaaaatcaaggaaatataatcaaactcaaaagctcctagtctttctcttactcaagtctcaaatatatacaagggcacaacattgttaagctagtaaaaattcctaacacaaattgagcagtagtttgcggaacaaac--taagttcagaaatcaagacctctcatctggaacatagaaatcaaatctaacatcaacagaacctgaactatctccaatatccttgtactcgatgtttgttatggtcccatattcatccagatcttgatactctggcttaacacgccgtacgggcactgtcacagagtaaatagttccgatatcagtatcggcagagacactcaa------ctgtactttgtcctgtgattctatttcaacaaagtcagacaaagcctgcacgatgttgctaacaattttgcgttttgcctcgtcgctcacttcacatctatcggaaaacaagatcatctttaagcgctgcttggcaatcctagcatttgagctttttttagatactgctgatgggaaaactattttccaagccaagcttaatcgttcaaagaagttcatgttaatggcatcaaggagaaaattctcagcttcttgggtagcaaattttggtgacatgttgcgatctccactgactccagaaactggcttccattgactgcagatgccatgacgtttaattgccatgccaggaaattttggtgtgaattcattgatgctggaggccccgttgaacgaactagagaagtctacctataagatagaaaagctaaggaataaggcaggtgaagacatttccactgtgcagatcttgtcatgttttgacatttgcatgatgagcttttagttttcttttatgtccttcaatcttctataataaccaatgtgac------acttaagcaatgacactcatgtaaaactgtcagaagaattggcc----aaaaaaaactgtccgaataaaaattttgaatctctttcacttgagtaagattttgtactc-----gtcttaaatatagaacatagtttatagtgcaatttccactacaaaataggtcctacatttaggaccaaaggtagtctttgatagtatttaaacataccacgcaccctagcaaa---------------------
>_R_Albizia_xerophytica_Hughes_1435@NODE_2_length_889_cov_32.947044
------------------------------------------------------------------------------------------------------------atatcatatctatatattatttcttcttaattatttgactctgtctatttctatagaactaggacagctaccaaggaaattcccttggaatcggatacgtttagctcaagaaatacttgcagagccacccaatatccataataatgacttcaaggaaaaacttttcataaacctcaattgcaaatgacaagtcatatttagctcagctaaccactaaaccaaacaaaataaaggtaatataatcacactcaaaagctcctggtctttcgcttacttaagtctcaaatatatacaaggtcacaacatggttaaactagtaaaaattcctaacacaaattgagcagtggtttgcag-acaaactttcaattcaaaaatcaaaacctctcatctggaacataaaaatcaaatctaacatcaacaaaacttgaactatctccaatatccttgtactcgatgtttgttattgtcccatgttcatccagatcttgatattctggctta----------catgttcta-catgcaagttatatttccaatggctcgaggtagttaaaccgtcaagacattctggccaaggttcctcgttgcaatttgaagaaactttaggaagctatgaaagaca------------------------------------------------------------------------------------------------------------------------------------------------------------------------------------------------------------------------------------------------------caaagaatccattgattataaaaa-------ataaaaacccctttcttggatttttaaaaagaaattt-------cagaagacccagcttggcaaaatttgaggaat------------taaaaagcatacaaa-------------------------------agtatgtaacatcttaaatttta----------ttttaggattt--------------------------------------aattacaattaagaaatact-----------------------------------------tatttatgaaaagtaagttcatcatgtagttattgaaataa---------------------------caatagtttatttaaaatatgatttatgatggtaaaagaaaatatggattaatataacaaatgg------------------------------------------------------------
>_R_Archidendron_clypearia_Wieringa_1849@NODE_1_length_1517_cov_282.572917
ttctataaaagctaaaaccagcagtgatgataaaaatatgtattcagcaaactaaattcaatattggtaaaaatatacgtcagatgcgattgtaactaaaaaatataaatagcatgtctatatattatttcttcataattatttgactctgtctatttctatagaagtaggacatctaccaaggagatttccttggaattggatgtgtttagctcaagaaacacttgcagagctagccaatatccataacagtaacttcaaggaaaaactgatcataaacctcaattgcaaataacaagtcatatttagctaagctaaacactaaaccaaagaaagtaaaggaaatataatcaaactcaaaagctcctagtctttctcttactcaagtctcaaatatacacaaggtcacaacatggttaaactagtaaaaattcctaacacaaattgagcagtagcttgtggaacaaactttcagttcagaaatcaagacctctcatctggaacatagaaatcaaatctaacatcaacagaacctgaactatctccaatatccttgtactcgatgtttgttatggtcccatattcatccagatcttgatattctggcttaacacgccggacgggcactgtcacagagtaaatagttccaataccagtatcggaagagacactcaa------ctgcactttgtcctgtgattctatttcaacaaagtcagacaaagcctgcacgatgttgctaacaattttgcgttttgcctcgtcacttacttcacatcgatcagaaaacaagatcatctttaggcgctgcttagcaatcctagcattcgagctttttttagatactgctgatgggaaaactattttccaagccaagcttaatcgttcaaagaagttcatgttgatagcatcaaggagaaaattctcagcttcttgggtagcaaattttggtgacgcgttacgatctccgcggaatccagaaactggcttccattgactgcggataccatgacgtctaattgccatgctgggaaattttggtgtgaattcagtgatgctggatgccccgttgaaggaactagagaagtctacctataagacagaaaagctaaggaataaggcaggtgaagacatttccactgtgcaaatcttgttatgttttgtcatttacatgatggggttttagttttattttatgtccttcaatcttctattataatcaatgtgac------acttaagcaatggcacccatgtaag------------------------------accgtttgaagaaaaattttgaatctctttcccttgagtaaaattttgtactcctccagtcctacatatagtacctagtttatagtgaaatttgtactac-aaataggtcctacatttaggaccagaggtagcatttgatagtatataaacatactaagcacccaagcaaataagcacatagttctcattat
>_R_Archidendron_clypearia_Wieringa_1849@NODE_2_length_981_cov_63.290929
----------------------------------------tttattgtagcccatttccatcgttgatgtcactaaatttcctttattcctgt-tttgagaattaat----------ttttttattcaattttctttattccttgtcttcgttgttttttaaaggttatggatagaaaataaaaatttcttttttaaacttacaatgactattttaaaaaataatcattgtaagtcttgttat------aagttaattcaacgacggttttacataaaaccgacgttgtatgt--------ttacttacaacgattgctttctaaaacagtcgttgaaagtaacttacaac-------gacggtttaaaaacagacgtttatttaacttttaatgacactcacatacactaccccctgaaaatagtaaggatcctaaaaacagacttaaaagtgccttctgtaataaactttcaatttagaaatcaagacctctcatttggaacataaaaatcaaatctgacatcaacagaacctgaactatctccaatatccttgtattcgatgtttgttattgtcccatgttcatccaaatcttgatattctggctta----------catgtactg-catgcaagttatatttccaatggctggaggcagagaacccgtcaagacattctggttgaggttcctggttgcaa-------aaactttagcaagctatgaaagata----------------------------------------------------------------------------------------------------------------------ggaaaattaa-----------------------------------------------------------------------------------------------------------------catgacaaagaatccactaagttaggacc-------ataaaacaactgttttaaagagtgtcgttgaaaattt-------caaaatagatatctaatt----ttaaacagtcgtttc--agtct----acttacaacgactattttagtaaaa--------------tagtcgttgtaagtcttaaaacagtcg---------ttgtaagtttc--------------------------------------acttac--------aacgact----------------------------------------attttttgaaaaacagatgttgatagtttttttttaaaagaaat-ttgtattttct--------gtcc----------------------------------------------------------------------------------------------------------acatccattttttttt--
>_R_Balizia_elegans_Iganci_870@NODE_1_length_1589_cov_134.452381
ttctataaaagctaaaaccagcaatgatgataaaaatatgtattcagcaaactaaattcaatattggcaaaaatatacgtcagatgcgattataactgaaaaatataaatagcatatctatatattatttcttcataattatttgactctgtctatttctatagaagtaggacagctaccaaggagattcccttggaattggatgtgtttagctcaagaaacacttgcagagccacccaatatccataataatgacttgaaggaaaaactgatcataaacctcaattgcaaataacaagtcatatttagctaagctaaacactaaaccaaacaaaataaaggaaatataatcaaactcaaaaactcctagtctttctctcactcaagtctcaaatatatacaaggtcacaacatggttaaactagaaaaaattcctaacacaaattgagcagtagtttgtggaacaaac--tcagttcagaaatcaagacctctcatctggaacatagaaatcaaatctaacatcaacagaacctgaactatctccaatatccttgtactcgatgtttgttatggtcccatattcatctagatcttgatattctggcttaacacgccggacgggcactgtcacagagtaaatagttccaatatctgtatcggcagagacactcaa------ctgtactttgtcctgtgattctatttcaacaaagtcagacaaagcccgcacgatgttgctaacaattttgcgttttgcctcgtcgctcacttcacatcgatcggaaaacaagatcatctttaagcgctgcttggcaatcctagcattcgagctttttttagatacagctgatgggaaaactattttccaagccaagcttaatcgttcaaagaagttcatgttaatggcatcaaggagaaaattctcagcttcttgggtagcaaattttggcgacgtgttacgatctctgctgactctggaaactggcttccattgactgcggataccatgacgtttaattgccatgctgggaaattttggtgtgaattcagtgatgctcgaggccccgttgaaggaactagagaagtctacctagaagatagaaaacctaaggaataaggcaggtgaagacatttccactgtgcagatcttgtcatgttttgacatttacatgatgagcttttagttttcttttatgtccttcaaaattctataataaccaatgtgac------acttgagcaatggcactcatgtaaaattgtccgaaggattggca--aaaaaaaaaaccatctgaagaaaaattttgaatctctttcacttgagtaaaattttgtacttttctcgttctaaatataggacttagtttatagtgcaatttgcactacaaaataggtcctacatttaggagtagaggtagtatttgatagtattcaaacatactaagcaccatagc------------------------
>_R_Balizia_elegans_Iganci_870@NODE_2_length_888_cov_31.694205
-------------------------------------------------------------------------tatacgtcagatgtgtttatagctgaaaaatatatatatcatatctatattttatttcttcataatta-ttgactttatctatttctatagaaatgggacagcaaccaaggaaattcgcttagaatcggatacgtttagctcaagaaacacttgcagagccacccaatatccataataatgacttcaaggaaagacttatcataaacctcaattgcaaatgacaagtcatatttagctcagctaaacactaaagcaaacaaaataaaggtaatataatcaaactcaaaagttcctagtctttagcttacttaagtctcaaatatatacaaggtcacaacatggttaaactagta-------------------------------------------------------------------------------------caaatttaacatcaacagaacctgaactatctccattatccttgtacgcaatgtttgttactgtcccatgttcatccagatcttgatattctggctta----------catattctg-catgcaagttatatttccaatggctggaggtagagaacccgtcaagacattttgaccgaggttcctggttgcaatttgaagaaactttagcaagctatgaaagaca----------------------------------------------------------------------------------------------------------------------ggaaaattaa-----------------------------------------------------------------------------------------------------------------caagacaaagaatccattgattaaaaaaaat-----ataaaaacccctttctaggattttttgcaagaaattt-------cagaagacccagcttggcaaaattgaggaatt------------aaaaaagcatacaaattggtgtggcgagt--------------cagagtctataacatcctaaatttta----------ttttaggattt--------------------------------------aattaaaattaagaaataat-----------------------------------------tatttatgaaaagcaagcttatcatgttgttattgaaataa---------------------------taagagtttatttaaaatatgatttatgatagtaaaagaaaatatggattaatatcataaatggaatagaaaaatatagaaa---------------------taa------------------
>_R_Balizia_leucocalyx_Aguilar_1939@NODE_1_length_1767_cov_137.860947
ttctataaaagctaaaaccagcaatgatgataaaaatatgtattcagcaaactaaattcaatattggtaaaaatatacgtcagatgcgattataactgaaaaatataaatagcatatctatatattatttcttcataattatttgattctgtctatttctatagaagtaggacagctaccaaggagattcccttggaattggatgtgtttagctcaagaaacacttgcagagcgacccaatatccataataatgactcgaaggaaaaactgatcataaacctcaattgcaaataacaagtcatatttagctaagctaaacactaaaccaaacaaaataaaggaaatataatcaaactcaaaaactcctagtctttctctcactcaagtctcaaatacatacaaggtcacaacatggttaaactagtaaaaattcctaacacaaattgagcagtagtttgtggaacaaac--tcagttcagaaatcaagacctctcatctggaacatagaaatcaaatctaacatcaacagaacctgaactgtctccaatatccttgtactcgatgtttgttatggttccatattcatctagatcttgatattctggcttaacacgccggacaggcactgtcacagagtaaatagttccaatatccgtatcggcagagacactcaa------ctgtactttgtcctgtgattctatttcaacaaagtcagacaaagcccgcacgatgttgctaacaattttgcgttttgcctcgtcgctcacttcacatcgatcggaaaacaagatcatctttaagcgctgcttggcaatcctagcattcgagctttttttagatactgctgatgggaaaactattttccaagccaagcttaatcgttcaaagaagttcatgttaatggcatcaaggagaaaattctcagcttcttgggtagcaaattttggtgacgtgttacgatctctgctgactccggaaactggcttccattgactgcggataccatgacgtttaattgccatgctgggaaattttggtgtgaattcagtgatgctcgaggccccgttgaaggaactagagaagtctacctataagatagaaaagctaaggaataaggcaggtgaagacatttccactgtgcagatcttgtcatgttttgacatttacatgatgagcttttagttttcttttatatccttcaaaattctataataacaaatgtgac------acttaagcaatggcactcatgtaaaattgtccgaagaattggcaaaaaaaaaaaaaccatctgaagaaaaatttcgaatctctttcacttgagtaaaattttgtact-ttctcgttctaaatataggacttggtttatagtgcaatttgcactacaaaataagtcctacatttaggaccagaggtaatatttgatagtattcaaacatactaagcaccctagcaaataagcacatagttctcattat
>_R_Balizia_leucocalyx_Aguilar_1939@NODE_2_length_1093_cov_39.224409
tgtacaagaagctaaaaccagcggtgatgataaaaaaatgtatacagcaaactaaattcaacattggtaaaaatatacgtcagatgtgtttatagctgaaaaatatatatatcatatctatatattatttcttcataatta-ttgactctatctatttctatagaaatgggacagcaaccaaggaaattcgcttagaatcggatacgtttagctcaagaaacactttcagagccacccaatatccataataatgacttgaaggaaagacttatcaaaaacctcaattgcaaatgacaagtcatatttagctcagctaaacaccacaccaaacaaaataaaggtaatataatcaaactcaaaagctcctagtctttagcttacttaagtctcaaatatatacaaggtcacaacatgattaaactagtaaaaattcctaacacaaattgagcagtagtttgtggaacaaactttcaattcagaaatcaagacctctcatctggaacataaaaatcaaatctaacatcaacagaacctgaactatctccattatccttttacgcaatgtttgttattgtcccatgttcatccagatcttga-attctggctta----------catattctg-catgcaagttatatttccaatggctggaggtagagaacccgtcaagacattttgaccgaggttcatggttgcaatttgaagaaactttagcaagctatgaaagaca----------------------------------------------------------------------------------------------------------------------ggaaaattaa-----------------------------------------------------------------------------------------------------------------gaagacaaagaattcattgattaaaaaaa-------ataaaaatccctttctaggattttttgcaagaaattt-------cagaagacccagcttggcgaaattgaggaatt------------aaaaaagcatacaaatttgtgtggcgagt--------------cagagtctataacatcctaaatttta----------ttttaggattt--------------------------------------aattacaattaagaaataat-----------------------------------------tatttatgaaaagcaaacttatcatgttgttattgaaataa---------------------------taagagtttatttaaaatatgatttatgatagtaaaagaaaatatggattaatatcataaatggaatagaaaaatatagaaa---------------------taataatattttttttattaa
>_R_Balizia_spnov_Morim_577@NODE_1_length_1528_cov_326.581127
ttctataaaagctaaaaccagcaatgatgataaaaatatgtattcagcaaactaaattcaatattggtaaaaatatacgtcagatgcgattataactgaaaaatataaatagcatatctatatattatttcttcataattatttgactccgtctatttctatagaagtaggacagctaccaaggagattcccttggaattggatgtgtttagctcaagaaacgcttgcagagccacccaatatccataataatgacttgaaggaaaaactgatcataaacctcaattgcaaataacaagtcatatttagctaagctaaacactaaaccaaacaaaataaaggaaatataatcaaaatcaaaaactcctagtctttctctcgctcaagtctcaaatatatacaaggtcacaacatggttaaactagtaaaaattcctaacacaaattgagcagtagtttgtggaacaaag--tcagttcagaaatcaagacctctcatctggaacatagaaatcaaatctaacatcaacagaacctgaactatctccaatatccttgtactcgatgttggttatggtcccatattcatctagatcttgatattctggcttaacacgccggacgggcactgtcacagagtaaatagttccaatatccgtatcagcagagacactcaa------ctgtactttgtcctgtgattctatttcaacgaagtcagacaaagcccgcacgatgttgctaacaattttgcgttttgcctcgtcgctcacttcacatcgatcggaaaacaagatcatctttaagcgctgcttggcaatcctagcattcgagctttttttagatactgctgatgggaaaactattttccaagccaagcttaatcgttcaaagaagttcatgttaatggcatcaaggagaaaattctcagcttcttgggtagcaaattttggcgacgtgttacgatctctgctgactcctgaaactggcttccattgactgcggataccatggcgtttaattgccatgctgggaaattttggtgtgaattcagtgatgctcgaggccccgttgaaggaactagagaagtctacctataaggtagaaaagataaggaataagacaggtgaagacatttccactgtgcagatcttgtcatgttttgacatttacatgatgagcttttagttttcttttatgtccttcaaaattccataataaccaatgtgac------acttaagcaatggcactcatgtaaaaccgtctgaagaattggccaaaaaaaaaataccgtctgaagaaaaattttgaatctctttcacttgagtaaaattttgtactcctctagtcctaaatataggacttagtttatagagcaatttgcac-----------------------------------------------------------------------------------------------
>_R_Enterolobium_cyclocarpum_MWC9020@NODE_1_length_934_cov_103.791132
-------------------------------------------------gattaccctgagggtggctcgctcagtgctccttcctgactttt--ctgagaagccctacgactataactgggggctgttcacccacctttgttagctacaatcaatactcaaaggggagacggggcgaccagaggtgttagatcaaaatataattcgttttgtttcttatacctttgcgaaaccatgcggggttcttgctcctttgtcagctaatgtcatattgctgaagcccaaaggaagcgagtgcactgcactgattctaggtaaaatcctacacaaacaaaataaaggtaatattatcaaactcaaaa-ctcgtggtctttctcttacttaagtctcaaatgtatacaaggtcacaacatgattaaactagtaaaaattcctaacacaaattgaacagtagtttgtgaaacaaactttcaattcagaaatcaagacctctcatctggaacataaaaatcaaatctaacatcaacagaacctgaactatctccaatatcattgtactcgatgtttgttattgtcccatgttcatcctgatc----tatcctggctta----------catatgctg-catgcaagttatatttccaatggctggaggcagagaacccgtcaaggcgtcctggccaaggttcctggttgcaatttgaagaaactttagcaaggtgtgaaagaca----------------------------------------------------------------------------------------------------------------------ggaaaattaa-----------------------------------------------------------------------------------------------------------------caagacaaagaatccattgattaagaaaa-------aataaaaccccttcctaggaattttcgcaagaaattt-------cagaagacccagcttggcaaaattgaggagtt------------aaaaaagcattcaaattggtgtggcaagt--------------tagaatctgtagcatcctaaatttta----------tttttaaattt--------------------------------------aattacaattaa-aaataat-----------------------------------------tatttctagaaagtgagtttatcatgtaattattggaataa---------------------------taagag----------------------------------------------------------------------------------------------------------------------
>_R_Hydrochorea_corymbosa1_Bonadeu_655@NODE_1_length_1296_cov_2000.349718
ttctataaaagctaaaaccagcaatgatgataaaaatatggattcagcaaactaaattcaatattggtaaaaatatacgtcagatgcgattataactgaaaaatataaatagcatatctatatatcatttcttcataattatttgactctgtctatttctatagaagtaggacagctaccaaggagattcccttggaattggacgcgtttagctcaagaaacacttgcagagccacccaatatccataataatgacttgaaggaaaaactgatcataagcctcaattgcaaataacaagtcatatttagctaagctaaacactaaaccaaacaaaataaaggaaatataatcaaactcaaaaactcctagtctttctctcactcaagtctcaaatatatacaaggtcacaacatggttaaactagtaaaaattcctaacacaaattgagcagtagtttgtggaacaaac--tcagttcagaaatcaagacctctcatctggaacatagaaatcaaatctaacatcaacagaacctgaactatctccaatatccttgtattcgatgtttgttatggtcccatattcatctagatcttgatattctggcttaacacgccggacgggcactgtcacagagtaaatagttccaatatccgtatcggcagagacactcaa------ctgtactttgtcctgtgattctatttcaacaaagtcagacaaagcccgcacgatgttgctaacaattttgcgttttgcctcgtcgctcacttcacatcgatcagaaaacaagatcatctttaagcgctgcttggcaatcctagcattcgagctctttttagatactgctgatgggaaaactattttccaagccaagcttaatcgttcaaagaagttcatgttaatggcatcaaggagaaaattctcagcttcttgggtagcaaattttggcgacatgttacgatccctgctgactcctgaaactggcttccattgactgcggataccatggcgtttaattgccatgctgggaaattttggtgtgaattcagtaatgctcgaggccccgttgaaggaactagagaagtctacctataagatagaaaagataaggaataagacaggtgaagacatttccactgtgcagatcttgtcatgttttgacatttacatgatgagcttttagttttcttttatgtccttcaaaattccataataaccaatgtgac------acttaagcaatggcactcatgtaaaaccgt-------------------------------------------------------------------------------------------------------------------------------------------------------------------------------------------------------------------------
>_R_Hydrochorea_corymbosa1_Bonadeu_655@NODE_2_length_649_cov_1007.203704
------------------------------------------------------------------------------------------------------------------tatctttatattatttcttcataatta-ttgactctgtctatttctatagaaataggacagcaaccaaggaaattcccttagaatcggatacgtttagctcaagaaacacttgcagagccacccaatatccataataatgacttcaaggaaagacttatcataaacctcaattgcaaatgaaaagtcatatttagctcagctaaacactaaaccaaacaaaataaaggtaatataatcaaactcaaaagctcctagtttttagcttacttaagtctcaaatatatacaaggtcacaacatggttaaactagtaaaaattcctaacacaaattgagcagtagtttgtggaacaaactttcaattcagaaatcaagacctctcgtctggaacataaaaatcaaatctaacatcaacagaacctgaactatctccattatccttgtacgcaatgtttgttattgtcccatgttcatccagatcttgatattctggctta----------catattctg-catgcaatttatatttccaatggctggaggcagagaacccgtcaagacattctgaccgaggttcctggttgcaatttgaagaaactttagcaagctatgaaagaca----------------------------------------------------------------------------------------------------------------------ggaaaattaa-----------------------------------------------------------------------------------------------------------------caagacaaagaatccattgattaaaaaaa--------------------------------------------------------------------------------------------------------------------------------------------------------------------------------------------------------------------------------------------------------------------------------------------------------------------------------------------------------------------------------------------------------------------------------------------------------------------------------------------
>_R_Hydrochorea_corymbosa2_Iganci_862@NODE_1_length_1194_cov_496.002634
----------------------------------------------------------------------------------------------------------------catatctatatattatttcttcataattatttgactctgtctatttctatagaagtaggacagctaccaaggagattcccttggaattggacgcgtttagctcaagaaacacttgcagagccacccaatatccataataatgacttgaaggaaaaactgatcataaacctcaattgcaaataacaagtcatatttagctaagctaaacactaaaccaaacaaaataaaggaaatataatcaaactcaaaaactcctagtctttctctcactcaagtctcaaatatatacaaggtcacaacatggttaaactagtaaaaattcctaacacaaattgagcagtagtttgtggaacaaac--tcagttcagaaatcaagacctctcatctggaacatagaaatcaaatctaacatcaacagaacctgaactatctccaatatccttgtattcgatgtttgttatggtcccatattcatctagatcttgatattctggcttaacacgccggacgggcactgtcacagagtaaatagttccaatatccgtatcggcagagacactcaa------ctgtactttgtcctgtgattctatttcaacaaagtcagacaaagcccgcacgatgttgctaacaattttgcgttttgcctcgtcgctcacttcacatcgatcagaaaacaagatcatctttaagcgctgcttggcaatcctagcattcgagctttttttagatactgctgatgggaaaactattttccaagccaagcttaatcgttcaaagaagttcatgttaatggcatcaaggagaaaattctcagcttcttgggtagcaaattttggcgacatgttacgatccctgctgactcctgaaactggcttccattgactgcggataccatggcgtttaattgccatgctgggaaattttggtgtgaattcagtaatgctcgaggccccgttgaaggaactagagatgtctacctataagatagaaaagataaggaataagacaggtgaagacatttccactgtgcagatcttgtcatgttttgacatttacatgatgagcttttagttttcttttatgtccttcaaaattccataataaccaatgtgac------acttaagcaatggcactcatgtaaaaccgtctgaaaaattggcaaaaaaaaaaataccgtctgaagaaacattttgaat------------------------------------------------------------------------------------------------------------------------------------------------------------------------
>_R_Hydrochorea_corymbosa2_Iganci_862@NODE_2_length_778_cov_219.127248
---------------------------------------------------------------------------------------------------------------------------attatttcttcataatta-ttgactctgtctatttctatagaaataggacagcaaccaaggaaattcccttagaatcggatacgtttagctcaagaaacacttgcagagccacccaatatccataataatgacttcaaggaaagacttatcataaacctcaattgcaaatgaaaagtcatatttagctcagctaaacactaaaccaaacaaaataaaggtaatataatcaaactcaaaagctcctagtttttagcttacttaagtctcaaatatatacaaggtcacaacatggttaaactagtaaaaattcctaacacaaattgagcagtagtttgtggaacaaactttcaattcagaaatcaagacctctcgtctggaacataaaaatcaaatctaacatcaacagaacctgaactatctccattatccttgtacgcaatgtttgttattgtcccatgttcatccagatcttgatattctggctta----------catattctg-catgcaagttatatttccaatggctggaggcagagaatccgtcaagacattctgactgaggttcctagttgcaatttgaagaaactttagcaagctatgaaagaca----------------------------------------------------------------------------------------------------------------------ggaaaattaa-----------------------------------------------------------------------------------------------------------------caagacaaagaatccattgattaaaaaaa-------ataaaaacccctttctaggattttttgcaagaaattt-------cagaagacccagcttggcaaaattgaggaatt------------aaaaaagcatacaaattggtgtggcgagt--------------cagagtctgtaacatcctaaatttta----------ttttaggattt--------------------------------------aat----------------------------------------------------------------------------------------------------------------------------------------------------------------------------------------------------------------------------------------------------------
>_R_Hydrochorea_gonggrijpii_Tillett_45696@NODE_2_length_540_cov_66.725702
---------------------------------------------------------------------------------------------------------------------------------------------------------------------------------------------------------------------------------------------------------------------------------------------------------------------------------------------------------------------------------------------------------atatatacaaggtcacaacatggttaaactagtaaaaattcctaacacaaattgagcagtagtttgtggaacaaactttcaattcagaaatcaagacctctcatctggaacataaaaatcaaatctaacatcaacagaacctgaactatctccattatccttgtacgcaatgtttgttattgtcccatgttcatccagatcttgatattctggctta----------catattgtg-catgcaagttatatttccaatggctggaggcagagaacccgtcaagacattctgaccgaggttcctggttgcaatttgaagaaactttagcaagctatgaaagaca----------------------------------------------------------------------------------------------------------------------ggaaaattaa-----------------------------------------------------------------------------------------------------------------caagacaaagaatccattgattaaaaaaa-------ataaaaacccctttctaggattttttgcaagaaattt-------cagaagacccagcttggcaaaattgaggaatt------------aaaaaagcatacaaattggtgtggcgagt--------------cagagtctgtaacatcctaaatttta----------ttttaggattt--------------------------------------aattacagttaagaaataat-----------------------------------------tatttatgaaaagc----------------------------------------------------------------------------------------------------------------------------------------------------------------------------------
>_R_Jupunba_abbottii_Zanoni_21220@NODE_2_length_694_cov_35.998379
-----------------------------------------------------------------------------------------------------------------------------------------------------------------------------------------------------------tacgtttagctcaagaaacacttgcagagccacccaatatccataataatgacttcaaggaaagacttatcataaacctcaattgcaaatgacaagtcatatttagctcagctaaacactaaaccaaacaaaataaaggtaatataatcaaactcaaaagctcctagtctttagcttacttaagtctcaaatatatacaaggtcacaacaaggttaaactagtaaaaattcctaacacaaattgagcagtagtttgtggaacaaactttcaattcagaaatgaagacctctcatctggaacataaaaatcaaatctaacatcaacagaacctgaactatctccattatccttgtacgcaatgtttgttattgccccatgttcatccagatcttgatattctggctta----------catattctg-catgcaagttatatttccaatggctggaggcagagaacccgtcaagacattttgaccgaggttcctggttgcaatttgaagaaactttagcaagctatgaaagaca----------------------------------------------------------------------------------------------------------------------ggaaaattaa-----------------------------------------------------------------------------------------------------------------caagacaaagaatccattgattaaaaaaa-------ataaaaacccctttctaggattttttgcaagaaattt-------cagaagacccagcttggcaaaattgaggaatt------------aaaaaagcatacaaattggtgtggccagt--------------cagagtctgtaacatcctaaatttta----------ttttagga------------------------------------------------------------------------------------------------------------------------------------------------------------------------------------------------------------------------------------------------------------------------------------------------------
>_R_Jupunba_asplenifolia_Ekman_6383@NODE_1_length_931_cov_66.899297
----------------------------------------------------------------------------------------------------------------------------------------------------------------------------------------------------------------------------------------------------------------------------------------------------------------------------------------------------------------------------------------------ctaagtctcaaatatatacaaggtcacaacatggttaaactagtaaaaattcctaacacaaattgagcagtagtttgtggaacaaac--tcagttcagaaatcaagacctctcatctggaacatagaaatcaaatctaacatcaacagaacctgaactatctccaatatccttgtactcgatgtttgttatggtcccatattcgtccagattttgatattctggcttaacacgccggacaggcactgtcacagagtaaatagttccaatatcagtatcggcagagacactcaa------ctgtactttgtcctgtgattctatttcaacaaagtcagacaaagcctgcacgatgttgctaacaattttgcgttttgcctcgtcgctcacttcacatcgatcggaaaacaagatcatctttaagcgctgcttggcaatcctagcatttgagctttttttagatactgctgatgggaaaactattttccaagccaagcttaatcgttcaaagaagttcatgttaatggcatcaaggagaaaattctcagcttcttgggtagcaaattttggcgacgtgttacgatctctgctgactccggaaactggcttccattgactgcggataccatgacgtttaattgccatgctgggaaattttggtgtgaattcagtgatgctcgaggccccgttgaaggaactagagaagtctacctataagatagaaaagctaaggaataaggcagatgaagacatttccactgtgcagatcttgtcatgttttgacatttacatgatgagcttttagctttcttttatgtccttcaaaattctataataaccaatgtgac------acttaagcaatcgcactcatgtaaaattgtctgaagaatgggccaacaaaaaaaaaccgtctgaagaaaaattttgaatctctttcact--------------------------------------------------------------------------------------------------------------------------------------------------------------
>_R_Jupunba_barbouriana_Iganci_847@NODE_1_length_1047_cov_42.981443
----------------------------------------------------------------------------------gatgcgattataactgaaaaatataaatagcatatctatatattatttcttcataattatttgactctgtctatttctatagaagtaggacagctaccaaggagattcccttggaattggatgtgtttagctcaagaaacacttgcagagccacccaatatccataataatgacttgaaggaaaaactgatcataaacctcaattgcaaataacaagtcatatttagctaagctaaacactaaaccaaacaaaataaaggaaatataatcaaactcaaaaactcctagtctttctctcactcaagtctcaaatatatacaaggtcacaacatggttaaactagtaaaaattcctaacacaaattgagcagtagtttgtggaacaaactttcaattcagaagtcaagacctctcatctggaacataaaaatcaaatctaacatcaacagaacctgaaccatctccattatccttgtacgcaatgtttgttattgtcccatgttcatccagatcttgatattctggctta----------catattctg-catgcaagttatatttccaatggctggaggcagagaacccgtcaagacattctgaccgaggttcctagttgcaatttgaagaaactttagcaagctatgaaagaca----------------------------------------------------------------------------------------------------------------------ggaaaattaa-----------------------------------------------------------------------------------------------------------------caagacaaagaatccattgattaaaaaaa-------ataaaaacccctttctaagagtttttgcaagaaattt-------cagaagacccagcttggcaaaattgaggaatt------------aaaaaaacatacaaattggtgtgtggagt--------------cagagtctgtaacatcctaaatttta----------ttttaggattt--------------------------------------aattacaattaagaaataat-----------------------------------------tatttataaaaagcaagcttatcatgttgttattgaaataa---------------------------taagagtttatttaaaatatgatttatgatagtaaaagaaaatatggattaatatcataaatggaatataaaaatatagaaa---------------------taataatatttt-tttattaa
>_R_Jupunba_barbouriana_Iganci_847@NODE_2_length_584_cov_409.923077
-----------------------------------------------------------------------------------------------------------------------------------------------------------------------------------------------------------------------------------------------------------------------------------------------------------------------------------------------------------------------------------------------------------------------------------------------------------------------------------ac--tcagttcagaaatcaagacctctcatctggaacatagaaatcaaatctaacatcaacagaacctgaactatctccaatatccttgtactcgatgtttgttatggtcccatattcatctagatcttgatattctggcttaacacgccggacgggcactgtcacagagtaaatagttccaatatccgtatcggcagagacactcaa------ctgtactttgtcctgtgattctatttcaacaaagtcagacaaagcccgcacgatgttgctaacaattttgcgttttgcctcgtcgctcacttcacatcgatcagaaaacaagatcatctttaagcgctgcttggcaatcctagcattcgagctttttttagatactgctgatgggaaaactattttccaagccaagcttaatcgttcaaagaagttcatgttaatggcatcaaggagaaaattctcagcttcttgggtagcaaattttggcgacttgttacgatctctgctgactccggaaactggcttccattgactgcggataccatgacgtttaattgccatgctgggaaattttggtgtgaattcagtgatgct---------------------------------------------------------------------------------------------------------------------------------------------------------------------------------------------------------------------------------------------------------------------------------------------------------------------------------------------------------------------------------------------------------------------------------------
>_R_Jupunba_cochleata_Bonadeu_673@NODE_1_length_1431_cov_134.460118
ttctataaaagctaaaaccagcaatgatgataaaaaaatgtattcagcaaactaaattcaatattggtacaaatatacgtcagatgcgattataactgaaaaatataaatagcatatctatatattatttcttcataattatttgactctgtctatgtctatagaagtaggacagctaccaaggagattccattggaattggatgtgtttagctcaagaagcactagcagagccacccaatatccataataatgacttgaaggaaaaactgatcataaacctcaattgcaaataacaagtcatatttagctaagctaaacactaaaccaaacaaaataaaggaaatataatcaaactcaaaaactcctagtctttctcttactcaagtctcacatatatacaaggtcacaacatggttaaactagtaaaaattcctaacacaaattgagcagtagtttgtggaacaaac--tcagttcagaaatcaagacctctcatctggaacatagaaatcaaatctaacatcaacagaacctgaactatctccaatatctttgtactcgatgtttgttatggtcccatattcatccagatcttgatattctggcttaacacgccggacaggcactgtcacagagtaaatagttccaatatccgtatcggcagagacactcaa------ctgtactttgtcctgtgattctatttcaacaaagtcagacaaagcccgcacgatgttgctaacaattttgcgttttgcctcgtcgctcacttcacatcgatcagaaaacaagatcatctttaagcgctgcttggcaatcctagcattcgagctttttttagatactgctgatgggaaaactattttccaagccaagcttaatcgttcaaagaagttcatgttaatggcatcaaggagaaaattctcagcttcttgggtagcaaattttggcgacgtgttacaatctctgctgactcctgcaactggcttccattgactgcggataccatgacgtttaattgccatgctgggaaattttggtgtgaattcagtgatgctcaaggccccattgaaggaactagagaagtctacctataagatagaaaagctaaggaataaggcaggtgaagacatttccactgtgcagatcttgtcatgttttgacacttacatgatgagcttttagttttcttttatgtccttcaaaattctataataaccaatgtgac------acttaagcaatggcactcatgtaaaactgtctgaagaattggcaaaaaaa-----------------------------------------------------------------------------------------------------------------------------------------------------------------------------------------------------
>_R_Jupunba_commutata_Maguire_46145@NODE_1_length_1436_cov_143.587932
-----------------------------------------------------------------------------------atgcgattataactgaaaaatataaatagcatatctatatattatttcttcataattatttgactctgtctatttctatagaagtaggacagctaccaaggagattcccttggaattggatgtgtttagctcaagaaacacttgcagagccacccaatatccataataatgacttgaaggaaaaactcatcataaacctcaattgcaaataacaagtcatatttagctaagctaaacactaaaccaaacaaaataaaggaaatataatcaaactcaaaaactcctagtctttctcttactcaagtctcacatatatacaaggtcacaacatggttaaactagtaaaaattcctaacacaaattgagcagtagtttgtggaacaaac--tcagttcagaaatcaagacctctcatctggaacatagaaatcaaatctaacatcaacagaacctgaactatctccaatatccttgtactcgatgtttgttatggtcccatattcatctagatcttgatattctggcttaacacgccggacgggcactgtcacagagtaaatagttccaatatccgtatcagcagagacactcaa------ctgtactttgtcctgtgattctatttcaacaaagtcagacaaagcctgcacgatgttgctaacaattttgcgttttgcctcatcactcacttcacatcgatcagaaaacaagatcatctttaagcgctgcttggcaatcctagcattcgagctttttttagatactgctgatgggaaaactattttccaagccaagcttaatcgttcaaagaagttcatgttaatggcatcaaggagaaaattctcagcttcttgggtagcaaatttcggtgacttgttacgatctctgctgactccgaaaactggcttccattgactgcggataccatgacgtttaattgccatgctgggaaattttggtgtgaattcagtgatgctggaggccccgttgaaggaactagagaagtctacctataagatagaaaagctaaggaataaggcaggtgaagacatttccactgagcagatcttgtcatgttttgacatttacatgatgagcttttagttttcttttatgtccttcagtcttctataataaccaatgtgac------acttaagcaatggcactcatgtaaaaccgtctgaagaattggcaaaaaaaaaaaaaccatctaaagaaaaattttgaatctctttcacttgagtaaaattttggactcctcttgtcctaaatataggacctagtttatagtgcaatttgcactacaaaataggtcctacatttaggaccagaggtagtatttgatagtatttaaacatactaagcaccctagcaaataagcacatagttctcattat
>_R_Jupunba_commutata_Maguire_46145@NODE_2_length_526_cov_43.639198
---------------------------------------------------------------------------------------------------------------------------------------------------------------------------------------------------------------------------------------------------------------------------------------------------------------------------------------------------------------------------------------------------------atatatacaaggtcacaacatggttaaactagtaaaaattcctaacacaaattgagcagtagtttgtggaacaaactttcaattcagaaatcaagacctctcatctggaacataaaaatcaaatctaacatcaacagaacttgaactatttccattatccttgtacggaatgtttgttattgtcccatgttcatctagatcttgatattctggctta----------catattctg-catgcaagttatatttcaaatggctggaggcagagaacccgtcaagacattctgaccgaggttcttggttgcaatttgaagaaactttagcaagctatgaaagacg----------------------------------------------------------------------------------------------------------------------tgaaaattaacaa-------------------------------------------------------------------------------------------------------------gcaagacacaacatccattgattaaaaaaa-------ttaaaaacccctttctaggattttttgcaagaaattt-------cagaagacccagcttggcaaaattgaggaatt------------aaaaaagcatacaaattggtgtagtgagt--------------ca------gtaacatcctaaatttta----------ttttaggattt--------------------------------------aattacaattaaaaaataat-----------------------------------------ta----------------------------------------------------------------------------------------------------------------------------------------------------------------------------------------------
>_R_Jupunba_filamentosa_Lima_7487@NODE_1_length_1527_cov_143.831034
ttctataaaagctaaaaccagcaatgatgataaaactatgtattcagcaaactaaattcaatattggtaaaaatatacgtcagatgcgattataactgaaaaatataaatagcatatctatatattatttcttcataattatttgactctgtctatttctatagaagtaggacagctaccaaggagattcccttggaattggatgtgtttagctcaagaaacgcttgcagagccacccaatatccataataatgacttgaaggaaaaactgatcataaacctcaaatgcaaataacaagtcatatttagctaagctaaacactaaaccaaacaaaataaaggaaatataatcaaactcaaaaactcctagtctttctctcactcaagtctcaaatatatacaaggtcacaacatagttaaactagtaaaaattcctaacacaaattgagcagtagtttgtggaacaaac--tcagttcagaaatcaagacctctcatctggaacgtagaaatcaaatctaacatcaacagaacctgaactatctccaatatccttgtactcgatgtttgttatggtcccatattcatctagatcttgatattctggcttaacacgccggacgggcactgtcacagagtaaatagttccaatatccgtatcggcagagacactcaa------ctgtactttgtcctgtgattctatttcaacaaagtcagacaaagcccgcacgatgttgctaacaattttgcgttttgcctcgtcgctcacttcacatcgatcggaaaacaagatcatctttaagcgctgcttggcaatcctagcattcgagctttttttagatactgctgatgggaaaactattttccaagccaagcttaatcgttcaaagaagttcatgttaatggcatcaaggagaaaattctcagcttcttgggtagcaaattttggcgacgtgttacgatctctgctgactccagaaactggcttccattgactacggataccatgacgtttaattgccatgctgggaaattttggtgtgaattcagtgatgctcgaggccccgttgaaggaactagagaagtctacctataagatagaaaagctaaggaataaggcaggtgaagacatttccactgtgcagatcttgtcatgttttgacatttacatgatgagcttttagttttcttttatgtccttcaaaattctataataaccaatgtgac------acttgagcaatggcactcgtgtaaaattgtccgaagaattggcaa-aaaaaaaaaaccatctgaagaaaaattttgaatctctttcacttgagtaaaattttgtacttttctcattctaaatataggacttagtttatagtgcaatttgcactataaaataggtcctacatttaggaccagaggtagtatttgatagtattcaaacatactaagcaccctagcaaataagcacatagttctcattat
>_R_Jupunba_floribunda_Iganci_883@NODE_2_length_1136_cov_52.843248
tgtacaagaagctaaaaccagcggtgatgataaaaaaatgtatacagcaaactaaattcaacattggtaaaaatatatgtcagatgtgtttatagctgaaaaatatatatatcatatctatatattatttcttcataatta-ttgactctgtctatttctatagaaataggacagcaaccaaggaaattcccttagaatcggatacgtttagctcaagaaacacttgcagagccacccaatatccataataatgacttcaaggaaagatttatcataaacctcaattacaaatgacaagtcatatttagctaagctaaacactaaaccaaacaaaataaaggtaatataatcaaactcaaaagctcctagtctttagcttacttaagtctcaaatatatacaaggtcacaacatggttaaactagtaaaaattcctaacacaaattgagcagtagtttgtggaacaagctttcaattaagaaatcaagacctctcatctggaacataaaaatcaaatctaacatcaacagaacctgaactatctccattatccttgtacgcaatgtttgttattgtcccatgttcatccagatcttgatattctggctta----------catattctg-catgcaagttatatttccaatggttggaggcagagaacccgtcaagacatactgaccgaggttcctggttgcaatttgaagaaactttagcaaactacgaaagaga----------------------------------------------------------------------------------------------------------------------ggaaaattaa-----------------------------------------------------------------------------------------------------------------caagacaaagaatccattgattaaaaaaa-------ataaaaacccctttctaggattttttgcaagaaattt-------cagaagacccagcttggcaaaattgaggaatt------------aaaaaagcatacaaattggtgtggtgagt--------------cagagtctgtaacatcctaaatttta----------ttttaggattt--------------------------------------aattacaattaagaaataat-----------------------------------------tatttatgaaaagcaagcttatcatgttgttattgaaataa---------------------------taagagtttatttaaaatatgatttatgatagtaaaagaaaatatggattaatatcataaatggaatagaaaaatatagaaa---------------------taataatatattttttatt--
>_R_Jupunba_idiopoda_Quesada_1718@NODE_1_length_1218_cov_124.284838
----------------------------------------------------------------------------------------------------------------------------------------------------------------------------------------------------------atttcctctcgtaacaaaacacttgcagagcgacccaatatccataataatgacttgaaggaaaacctgatcataaacctcaattgcaaataacaagtcatatttagctaagctaaacactaaaccaaacaaaataaaggaaatataatcaaactcaaaaactcctagtctttctctcactcaagtctcaaatatatacaaggtcataacatggttaaactagtaaaaattcctaacacaaattgagcagtagtttgtggaacaaac--tcagttcagaaatcaagacctctcatctggaacatagaaatcaaatctaacatcaacagaacctgaactatctccaatatccttgtactcgatgtttgttatggtcccatattcgtccagatcttgatattctggcttaacacgccgaacaggcactgtcacagagtaaatagttccaatatcagtatcggcagagacactcaa------ctgtactttgtcctgtgattctatttcaacaaagtcagacaaagcctgcacgatgttgctaacaattttgcgttttgcctcgtcgctcacttcacatcgatcggaaaacaagatcatctttaagcgctgcttggcaatcctagcatttgagctttttttagatactgctgatgggaaaactattttccaagccaagcttaatcgttcaaagaagttcatgttaatggcatcaaggagaaaattctcagcttcttgggtagcaaattttggcgacgtgttacgatctctgctgactccggaaactggcttccattgactgcggataccatgacgtttaattgccatgctgggaaattttggtgtgaattcagtgatgctcgaggccccgttgaaggaactagagaagtctacctataagatagaaaagctaaggaataaggcaggtgaagacatttccactgtgcagatcttgtcatgttttgacatttacatgatgagcttttagttttcttttatgtccttcaaaattctataataaccaatgtgac------acttaagcaatggcactcatgtaaaactgtatgaagaatgggcaaaaaaaaaaaaaccgtctgaagaaaaattttgaatctctttcacttgagtagaattgtgtcctcctctagtcctaaatatagaacttagtttatagtgcaatttacactacaaaataggtcctacatttaggaccagaggtactatttga-----------------------------------------------------
>_R_Jupunba_idiopoda_Quesada_1718@NODE_2_length_717_cov_20.868750
--------------------------------------------------------------------------------------------------------------------------------------------------------------------------------------------------------------------------------------agccacccaatatccataataatgacttcaaggaaagacttatcataaacctcagttgcaaatgacaagtcatatttagctcagctaaacactaaaccaaacaaaataaaggtaatataattaaactcaaaagctcctagtctttagcttacttaagtctcaaatatatacaaggtcacaacatggttaaactagtaaaaattcctaacacaaattgagcagtactttgtggaacaaactttcaattcagaaatcaagacctctcatctggaacataaaaaatcaaatctacatcaacagaacttgaactatttccattatccttgtacgcaatgtttgttattgtcccatgttcatccagaacttgatattctggctta----------catattctg-catgcaagttatatttcaaatggctggaggcagagaacccgtcaagacattctgaccgaggttcctggttgcaatttgaagaaactttagcaagctatgaaagacg----------------------------------------------------------------------------------------------------------------------tgaaaattaacaa-------------------------------------------------------------------------------------------------------------gcaagacaaagcatccattgattaaaaaaa-------ttaaaaacccctttctaggattgtttgcaagaaattt-------cagaagacccagcttgacaaaattgaggaatt------------aaaaaagcataaaaattggtctggcgagt--------------cagagtctgtaacatcctaaatttta----------ttttaggattt--------------------------------------aattacaattaaaaaataat-----------------------------------------tatttatgaaaagcaagcttatca------------------------------------------------------------------------------------------------------------------------------------------------------------------------
>_R_Jupunba_laeta_Mori_25147@NODE_1_length_1133_cov_72.735795
---------------------------------------------------------------------------------------------------------------------------------------------------------------------------------------------------------------------------------------gccacccaatatccataataatgacttgaaggaaaaactgatcataaacctgaattgcaaataacaagtcatatttagctaagctaaacactaaaccaaacaaaataaaggaaatataatcaaactcaaaaactcctagtctttctctcactcaagtctcaaatatatacaaggtcacaacatggttaaactagtaaaaattcctaacacaaattgagcagtagtttgtggaacaaac--tcagttcagaaatcaagacctctcatctggaacatagaaatcaaatctaacatcaacagaacctgaactatctccaatatccttgtactcgatgtttgttatggtcccatattcatctagatcttgatattctggcttaacacgccggacgggcactgtcacagagtaaatagttccaatatccgcatcggcagagacactcaa------ctgtactttgtcctgtgattctatttcaacaaagtcagacaaagcctgcacgatgttgctaacaattttgcgttttgcctcatcactcacttcacatcgatcagaaaacaagatcatctttaagcgctgcttggcaatcctagcattcgagctttttttagatactgctgatgggaaaactattttccaagccaagcttaatcgttcaaagaagttcatgttaatggcatcaaggagaaaattctcagcttcttgggtagcaaattttggcgacttgttacgatctctgctgactccggaaactggcttccattgactgcggataccatgacgtttaattgccatgctgggaaattttggtgtgaattcagtgatgctggaggccccgttgaaggaactagagaagtctacctataagatagaaaagctaaggaataaggcaggtgaagacatttccactgagcagatcttgtaatgttttgacatttacattatgagcttttagttttcttttatgtccttcagtcttctataataaccaatgtgac------acttaagcaatgacactcatgtaaaaacgtctgaagaattggccaaaaaaaaaaaaccatctgaagaaaaattttgaatctctttcacttcagtaaaattttggactcctcttgtcctaaatataggacctagtt----------------------------------------------------------------------------------------------------------------
>_R_Jupunba_leucophylla_Iganci_839@NODE_1_length_1450_cov_278.721777
ttctataacagctaaaaccagcaatgatgataaaaatatgtattcagcaaactaaattcaatattggtaaaaatatacgacagatgcgattataactgaaaaatataaatagcatatctatatattatttcttcataattatttgactctgtctatttctatagaagtaggacagctaccaaggagattcccttggagttggatgtgtttagctcaagaaacacttgcagagccacccaatatccataataatgacttgaaggaaaaactgatcaaaaacctcaattgcaaataacaagtcatatttagctaagctaaacaccaaaccaaacaaaataaaggaaatataatcaaactcaaaaactcctagtctttctctcagtcaagtctcaaatatatacaaggtcacaacatggttaaactagtaaaaattcctaacacaaattgagcagtagtttgtggaacaaac--tcagttcagaaatcaagacctctcatctggaacatggaaatcaaatctaacatcaacagaacctgaactatctccaatatccttgtactcgatgtttgttatggtcccatattcatctagatcttgatattctggcttaacacgccggacaggcactgtcacagagtaaatagttccaatatccgtatcggcagagacactcaa------ctgtactttgtcctgtgattctatttcaacaaagtcagacaaagcccgcacgatgttgctaacaattttgcgttttgcctcgtcgctcacttcacatcgatcggaaaacaagatcatctttaagcgctgcttggcaatcctagcattcgagctttttttagatactgctgatgggaaaactattttccaagccaagcttaatcgttcaaagaagttcatgttaatggcatcaaggagaaaattctcagcttcttgggtagcaaattttggcgacgtgttacaatctctgctgactccggaaactggcttccattgactgcggatagcatgacgtttaattgccatgctgggaaattttggtgtgaattcagtgatgctcgaggccccgttgaaggaactagagaagtctacctataagatagaaaagctaacgaataaggcaggtgaagacatttccactgtgcagatcttgtcatgttttgacatttacatgatgagcttttagttttcttttatgtccttcaaaattctataataaccaatgtgac------acttgagcaatggcactcatgtaaaattgtccgaa--------------------------------------------------------------------------------------------------------------------------------------------------------------------------------------------------------------------
>_R_Jupunba_longipedunculata_Cardona_2682@NODE_1_length_1386_cov_175.229947
----------------------------------------------------------------------------------------------------aaatatgaatagcatatctatatattatttcttcataattatttgactctgtctatttctatagaagtaggacagctaccaaggagattcccttggaattggatgtgtttagctcaagaaacacttgcagagccacccaatatccataataatgacttgaaggaaaaactgatcataaacctcaattgcaaataacaagtcatatttagctaagctaaacactaaaccaaacaaaataaaggagatataatcaaactcaaaaactcctagtctttctctcactcaagtctcaaatatttacaaggtcacaacatggttaaactagtaaaaattcctaacacaaattgagcagtagtttgtggaacaaac--tcagttcagaaatcaagacctctcatctggaacatagaaatcaaatctaacatcaacagaacctgaactatctccaatatccttgtactcgatgtttgttatggtcccatattcatctagatcttgatattctggcttaacacgccggacgggcactgtcacagagtaaatagttccaatatccgtatcggcagagacactcaa------ctgtactttgtcctgtgattcgatttcaacaaagtcagacaaagcccgcacgatgttgctaacaattttgcgttttgcctcgtcgctcacttcacatcgatcggaaaacaagatcatctttaagcgctgcttggcaatcctagcattcgagctttttttagatactgctgatgggaaaactattttccatgccaagcttaatcgttcaaagaagttcatgttaatggcatcaaggagaaaattctcagcttcttgggtagcaaattttggcgacgtgttacgatctctgctgactcctgaaactggcttccattgactgcggataccatgacgtttaattgccatgctgggaaattttggtgtgaattcagtgatgctcgaggccccgttgaaggaactagagaagtctacctataagatagaaaagctaaggaataaggcaggtgaagacatttccactgtgcagatcttgtcatgttttgacatttacatgatgagcttttagttttcttttatgtccttcaaaattccataataaccaatgtgac------acttaagcaatggcactcatgtaaaactgtctgaagaattggc---aaaaaaaataccgtctgaagaaaaattttgaatctctttcacttgagtaaaattttgtactcctctagtcctaaatataggacttagtttatagagcaatttgcactacaaaataggtcctacatttaggaccagaggtagtatttgatagtattcaaacatactaagcaccctagcaaataagcacatagttctcattat
>_R_Jupunba_macradenia_Lourteig_3021@NODE_2_length_692_cov_58.445528
----------------------------------------------------------------------------------------------------------------------------------------------------------------------------------ctaaggaaattcccttagaatcagatacgtttagctcaagaaacacttgcagagccacccaatatccataataatgacttcaaggaaagacttatcataaacctcaattgcaaatgacaagacatatttagctcagctaaacactaaaccaaacaaaataaaggtaatataatcaaactcaaaagctcctagtctttagcttacttaagtctcaaatatatacaaggtcacaacatggttaaactagtaaaaattcctaacacaaattgagcagtagtttgtggaacaaactttcaattcagaaatcaagacctctcatctggaacataaaaatcaaatctaacatcaacagaacctgaactatctccattatccttgtacgaaatgtttgttattgtcccatgttcatccaaatcttgatattctggctta----------catattctg-catgcaagttatatttccaatggctggaggcagagaacccgtcaagacattttgaccgaggttcctggttgcaatttgaagaaactttagcaagctatgaaagaca----------------------------------------------------------------------------------------------------------------------ggaaaattaa-----------------------------------------------------------------------------------------------------------------caagacaaagaatccattgattaaaaaaa-------ataaaaacccctttctaggattttttgcaagaaattt-------cagaagacccagcttggcaaaattgaggaatt------------aaaaaagcatacaaattggtgtggcgagt--------------cagag---------------------------------------------------------------------------------------------------------------------------------------------------------------------------------------------------------------------------------------------------------------------------------------------------------------------------------------------
>_R_Jupunba_microcalyx_Iganci_855@NODE_2_length_988_cov_58.869374
------------------------------------------tacagcaaactaaattcaacattggtaaaaatatatgtcagatgtgtttatagctgaaaaatatatatatcatatctgtatattatttcttcataatta-ttgactctgtctatttctatagaaataggacagcaaccaatgaaattcccttagaatcggatacgtttagctcaagaaacacttgcagagccacccaatatccataataatgactacaaggaaagacttatcataaacctcaattgcaaatgacaagtcatatttagctcagctaaacactaaaccaaacaaaataaaggtaatataatcaaactcaaaagctcctagtctttagcttacttaagtgtcaaatatatacaaggtcacaacatggttaaacttgtaaaaattcataacacaaattgagcagtagtttgtggaacaaactttcaattcagaaatcaagacctctcatctggaacataaaaatcaaatctaacatcaacagaacctgaactatctccattatccttgtacgcaatgtttgttattgtcccatgttcatccagatcttgatattctggctta----------catattctg-catgcaagttatatttccaatggctggaggaagagaacccgtcaagacattctgaccgaggttcctggttgcaatttgaagaaactttagcaagctatgaaagaca----------------------------------------------------------------------------------------------------------------------ggaaaattaa-----------------------------------------------------------------------------------------------------------------caagacaaagaatccattgattaaaaaaa-------ataaaaacccctttctaggattttttgcaagaaattt-------cagaagacccagcttggcaaaattgaggaatt------------aaaaaagcatacaaattggtgtggcgagt--------------cagagtctgtaacatcctaaatttta----------ttttaagattt--------------------------------------cattacaattaagaaataat-----------------------------------------tatttatgaaaagcaagcttatcatgttgttattgaaataa---------------------------taagag-ttatttaaaatgtgatttatgatagtaaaagaaaatataaattaatatcataaatggaatagaa-----------------------------------------------------
>_R_Jupunba_nipensis_Mayo_19662@NODE_2_length_513_cov_10.958716
-----------------------------------------------------------------------------------------------------------------------------------------------------------------------------------------------------------------------------------cagagccacccaatatccataataatgacttcaaggaaagacttatcataaacctcaattgcaaatgacaagtcatatttagctcagctaaacactaaaccaaacaaaataaaggtaatataatcaaactcaaaagctcctagtctttagcttacttaagtctcaaatatatacaaggtcacaacaaggttaaactagtaaaaattcctaacacaaattgagcagtagtttgtggaacaaactttcaattcagaaatgaagacctctcatctggaacataaaaatcaaatctaacatcaacagaacctgaactatctccattatccttgtacgcaatgtttgttattgccccatgttcatccagatcttgatattctggctta----------catattctg-catgcaagttatatttccaatggctggaggcagagaacccgtcaagacattttgaccgaggttcctggttgcaatttgaagaaactttagcaagctatgaaagaca----------------------------------------------------------------------------------------------------------------------ggaaaattaa-----------------------------------------------------------------------------------------------------------------caaga--------------------------------------------------------------------------------------------------------------------------------------------------------------------------------------------------------------------------------------------------------------------------------------------------------------------------------------------------------------------------------------------------------------------------------------------------------------------------------------------------------------------
>_R_Jupunba_oppositifolia_Liegier_16014@NODE_1_length_1165_cov_163.840993
--------------------------------------------------------------------------------------------------------------------------------------------------------------------------------------------------aatacactatttacactcgtaacaaaacacttgcagagcaacccaatatccataataatggcttgaaggaaaacctgatcataaacctcaattgcaaataacaagtcatatttagctaagctaaacactaaaccaaacaaaataaaggaaatataatcaaactcaaaaactcctagtctttctctcactcaagtctcaaatatatacaaggtcacaacatggttaaactagtaaaaattcctaacacaaattgagcagtagtttgtggaacaaac--tcagttcagaaatcaagacctctcatctggaacatagaaatcaaatctaacatcaacagaacctgaactatctccaatatccttgtactcgatgtttgttatggtcccatattcgtccagatcttgatattctggcttaacacgccggacaggcactgtcacagagtaaatagttccaatatcagtatcggcagagacactcaa------ctgtactttgtcctgtgattctatttcaacaaagtcagacaaagcctgcacgatgttgctaacaattttgcgttttgcctcgtcgctcacttcacatcgatcggaaaacaagatcatctttaagcgctgcttggcaatcctagcatttgagctttttttagatactgctgatgggaaaactattttccaagccaagcttaatcgttcaaagaagttcatgttaatggcatcaaggagaaaattctcagcttcttgggtagcaaattttggcgacgtgttacgatctctgctgactccggaaactggcttccattgactgcggataccatgacgtttaattgccatgctgggaaattttggtgtgaattcagtgatgctcgaggccccgttgaaggaactagagaagtctacctataagatagaaaagctaaggaataaggcaggtgaagacatttccactgtgcagatcttgtcatgttttgacatttacatgatgagcttttagttttcttttatgtccttcaaaattctataataaccaatgtgac------acttaagcaatcgcactcatgtaaaactgtctgaagaatgggccaaaaaaaaaaaaccgtctgaagaaaaattttgaatctctttcacttgagtaaaattttgtactactctagtcctaaatataggtcttgg------------------------------------------------------------------------------------------------------------------
>_R_Jupunba_oppositifolia_Liegier_16014@NODE_2_length_702_cov_39.337600
--------------------------------------------------------------------------------------------------------------------------------------------------------------------------------------------------------------gtttagctcaagaaacacttgcagagccacccaatatccataataatgacttcaaggaaagacttatcataaacctcaattgcaaatgacaagtcatatttagctcagctaaacactaaaccaaacaaaataaaggtaatataatcaaactcaaaagctcctagtctttaggttacttaagtctcaaatatatacaaggtcacaacaaggttaaactagtaaaaattcctaacacaaattgagcagtagtttgtggaacaaactttcaattcagaaatgaagacctctcatctggaacataaaaatcaaatctaacatcaacagaacctgaactatctccattatccttgtacgcaatgtttgttattgcccaatgttcatccagatcttgatattctggctta----------catattctg-catgcaagttatatttccaatggctggaggcagagaacccgtcaagacattttgaccgaggttcctggttgcaatttgaagaaactttagcaagctatgaaagaca----------------------------------------------------------------------------------------------------------------------ggaaaattaa-----------------------------------------------------------------------------------------------------------------caagacaaagaatccattgattaaaaaaa-------ataaaaacccctttctaggattttttgcaagaaattt-------cagaagacccagcttggcaaaattgaggaatt------------aaaaaagcatacaaattggtgtggcgagt--------------cagagtctgtaacatcctaaatttta----------ttttaggattt--------------------------------------aattacaa-----------------------------------------------------------------------------------------------------------------------------------------------------------------------------------------------------------------------------------------------------
>_R_Jupunba_oxyphyllidia_Yonker_6157@NODE_1_length_1343_cov_156.116114
-------------------------------------------------------------------------------------------------------------------------------------------------------------------------------cagtgtatacttatactttttaatacactatttccggttaacaaaacacttgcagagcaacccaatatccataataatgacttgaaggaaaacctgatcataaagctcaattgcaaataacaagtcatatttagctaagctaaacactaaaccaaacaaaataaaggaaatataatcaaactcaaaaactcctagtctttctctcactcaagtctcaaatatatacaaggtcataacatggttaaactagtaaaaattcctaacacaaattgagcagtagtttgtggaacaaac--tcagttcagaaatcaagacctctcatctggaacatagaaatcaaatctaacatcaacagaacctgaactatctccaatatccttgtactcgatgtttgttatggtcccatattcgtccagatcttgatattctggcttaacacgccggacaggcactgtcacagagtaaatagttccaatatcagtatcggcagagacactcaa------ctgtactttgtcctgtgattctatttcaacaaagtcagacaaagcctgcacgatgttgctaacaattttgcgttttgcctcgtcgctcacttcacatcgatcggaaaacaagatcatctttaagcgctgcttggcaatcctagcatttgagctttttttagatactgctgatgggaaaactattttccaagccaagcttaatcgttcaaagaagttcatgttaatggcatcaaggagaaaattctcagcttcttgggtagcaaattttggcggcgtgttacgatctctgctgactccggaaactggcttccattgactgcggataccatgacgtttaattgccatgctgggaaattttggtgtgaattcagtgatcctcgaggccccgttgaaggaactagagaagtctacctataagatagaaaagctaaggaataaggcaggtgaagacatttccactgtgcagatcttgtcatgttttgacatttacatgatgagcttttagttttcttttatgtccttcaaaattctataataaccaatgtgac------acttaagcaatggcactcatgtaaaactgtctgaagaatgggcaaaaaaaaaaaaaccgtctgaagaaaaattttgaatctctttcacttgagtaaaattttgtactcctct-------------------------------------------------agtcctatatttaggaccagaggtagtatttgatagtatttaaacatactaagcaccctagcaaataagcacatagttctcattat
>_R_Jupunba_trapezifolia_Simon_1600@NODE_1_length_893_cov_304.868735
-------------------------------------------------------------------------------------------------------------------------------------------------------------------------------------------------------------------------------------------------------------------------------------------------------------------------------------------------------------------------------------------------------------------------------gttaaactagtaaaaattcctaacacaaattgagcagtagtttgtggaacaaac--tcagttcagaaatcaagacctctcatctggaacatagaaatcaaatctaacatcaacagaacctgaactatctccaatatccttgtactcgatgtttgttatggtcccatattcatctagatcttgatattctggcttaacacgccggacgggcactgtcacagagtaaatagttccaatatccgtatcggcagagacactcaa------ctgtactttgtcctgtgattctatttcaacaaagtcagacaaagcctgcacgatgttgctaacaattttgcgttttgcctcatcactcacttcacatcgatcagaaaacaagatcatctttaagcgctgcttggcaatcctagcattcgagctttttttagatactgctgatgggaaaactattttccaagccaagcttaatcgttcaaagaagttcatgttaatggcatcaaggagaaaattctcagcttcttgggtagcaaattttggcgacttgttacgatctctgctgactccggaaactggcttccattgactgcggatgccatgacgtttaattgccatgctgggaaattttggtgtgaattcagtgatgctggaggccccgttgaaggaactagagaagtctacctataagatagaaaagctaaggaataaggcaggtgaagacatttccactgagcagatcttgtcatgttttgacatttacaacatgagcttttagttttcttttatgtccttcagtcttctataataaccaatgtgac------acttaagcaatggcactcatgtaaaaccgtctgaagaattggc-aaaaaaaaaaaaccatctgaagaaaaattttgaatctctttcac---------------------------------------------------------------------------------------------------------------------------------------------------------------
>_R_Jupunba_trapezifolia_Simon_1600@NODE_2_length_820_cov_262.203922
------------------------------------------------------------------gtaaaaatatatgtcagatgtgtttatagctgaaaaatatatatatcatatctatatattatttcttcataatta-ttgactctgtctatttctatagaaataggacagcaaccaaggaaattcccttagaatcggatacgtttagctcaagaaacacttgcagagccacccaatatccataataatgacttcaaggaaagacttatcataaacctcaattgcaaatgacaagtcatatttagctcagctaaacactaaaccaaacaaaataaaggtaatataatcaaactcaaaagctcctagtctttagcttacttaagtctcaaatatatacaaggtcacaacatggttaaactagtaaaaattcctaacacaaattgagcagtagtttgtggaacaaactttcaattcagaagtcaagacctctcatctggaacataaaaatcaaatctaacatcaacagaacctgaactatctccattatccttgtacgcaatgtttgttattgtcccatgttcatccagatcttgatattctggctta----------catattctg-catgcaagttatatttccaatggctggaggcagagaacccgtcaagacattctgaccgaggttcctggttgcaatttgaagaaactttagcaagctatgaaagaca----------------------------------------------------------------------------------------------------------------------ggaaaattaa-----------------------------------------------------------------------------------------------------------------caagacaaagaatccattgattaaaaaaa-------ataaaaacccctttctaagagtttttgcaagaaattt-------cagaagacccagcttggcaaaattgaggaatt------------aaaaaaa-atacaaattggtgtggcgagt--------------cagagtctgtaacatcct--------------------------------------------------------------------------------------------------------------------------------------------------------------------------------------------------------------------------------------------------------------------------------------------------------------------------------
>_R_Jupunba_villosa_Borges_423@NODE_1_length_1794_cov_148.954572
ttctataaaagctaaaaccagcaatgatgataaaaatatgtattcagcaaactaaattcaatattggtaaaaatatacgtcagatgcgattataactgaaaaatataaatagcatatctatatattatttcttcataattatttgactctgtctatttctatagaagtaggacagctaccaaggagattcccttggaattggatgtgtttagctcaagaaacacttgcagagccacccaatatccataataatgacttgaaggaaaaactgatcataaacctcaattgcaaataacaagtcatatttagctaagctaaacactaaaccaaacaaaataaaggaaatataatcaaactcaaaaactcctagtctttctctcactcaagtctcaaatatatacaaggtcacaacatagttaaactagtaaaaattcctaacacaaattgagcagtagtttgtggaacaaac--tcagttcagaaatcaagacctctcatctggaacgtagaaatcaaatctaacatcaacagaacctgaactatctccaacatccttgtactcgatgtttgttatggtcccatattcatctagatcttgatattctggcttaacacgccggacgggcactgtcacagagtaaatagttccaatatccgtatcggcagagacactcaa------ctgtactttgtcctgtgattctatttcaacaaagtcagacaaagcccgcacgatgttgctaacaattttgcgttttgcctcgtcgctcacttcacatcgatcggaaaacaagatcatctttaagcgctgcttggcaatcctagcattcgagctttttttagatactgctgatgggaaaactattttccaagccaagcttaatcgttcaaagaagttcatgttaatggcatcaaggagaaaattctcagcttcttgggtagcaaattttggcgatgtgttacaatctctgctgactccagaaactggcttccattgactgcggataccatgacgtttaattgccatgctgggaaattttggtgtgaattcagtgatgctcgaggccccgttgaaggaactagagaagtctacctataagatagaaaagctaaggaataaggcaggtgaagacatttccactgtgcagatcttgtcatgttttgacatttacatgatgagcttttagttttcttttatgtccttcaaaattctataataaccaatgtgac------acttgagcaatggcactcatgtaaaattgtccgaagaattggca--aaaaaaaaaaccatctgaagaaaaattttgaatctctttcacttgagtaaaattttgtacttttctcgttctaaatataggacttagtttatagtgcaatttgcactataaaataggtcctacatttaggaccagaggtagtatttgatagtattcaaacatactaagcaccctagcaaataagcacatagttctcattat
>_R_Punjuba_callejasii_Daly_5935@NODE_1_length_1014_cov_40.748132
-------------------------------------------------------------------------------------------------------------------------------------------------------------------------------------------------------------------------------------------------------------------------------------------------------------------------------cactaaaccaaacaaaataaaggaaatataatcaaactcaaaaactcctagtctttctcttactcaagtctcaaatatatacaaggtcacaacatggttaaactagtaaaaattcctaacacaaattgagcagtagtttgtggaacaaac--tcagttcggtaatcaagacctctcatctggaacatagaaatcaaatctaacatcaacagaacctgaactatctccaatatccttgtactcgatgtttgttatggtcccatattcatccagatcttgatattctggcttaacacgccggacgggcactgtcacagagtaaatagttccaatatctgtatcggcagagacactcaa------ctgtactttgtcctgtgattctatttcaacaaagtcagacaaagcctgcacgatgttgctaacaattttgcgttttgcctcgtcgctcacttcacatcgatcggaaaacaagatcatctttaagcgctgcttggcaatcctagcattcgagctttttttagatactgctgatgggaaaactattttccaagccaagcttaatcgttcaaagaagttcatgttaatggcatcaaggagaaaattctcagcttcttgggtagcaaattttggcgacgtgttacgatctctgctgactccggaaactggcttccattgactgcggataccatgacgtttaattgccatgctgggaaattttggtgtgaattcagtgatgctggaggccccgttgaaggaactagagaagtctaactataagatagaaaagctaaggaataaggcaggtgaagacatttccactgtgcagatattgtcatgttttgacatttacatgatgagcttttagttttcttttatgtccttcaatcttctataataaccaatgtgac------acttgagcaatggcactcatgtaaaactgtctgaagaattgg--ggcaaaaaaaaaccgtctgaagaaaaatattgaatctatttcacttgagtaaaattttgtactcctctag-------------------------------------------------------------------------------------------------------------------------------------
>_R_Punjuba_killipii_Palodorios_6252@NODE_2_length_687_cov_46.380328
-------------------------------------------------------------------------------------------------------------------------------------------------------------------------------------------------------------------------------------------------------------------------aaactgatcataaacctcaattgcaaataacaagtcatatttagctaagctaaacactaaaccaaacaaaataaaggtaatataatcaaactcaaaagctcctagtctttcgcttacttaagtctcaaatatataccaggtcacaacatggttaaactactaaaaattcctaacacaaattgagcagtagtttgtggaacaaactttcaattcagaaatcaagacctctcatctggaacataaaaatcaaatctaacatcaacagaacctgaactatctccattatccttgtacgcgatgtttgttattgtcccatgttcttctagatcttgatattctggctta----------catattctg-catgcacgttatatttccaatggctggaggcagagaacccgtcaagacattctgaccgaggttcctggttgcaatttaaagaaactttagcaagctataaaagaca----------------------------------------------------------------------------------------------------------------------ggaaaattaa-----------------------------------------------------------------------------------------------------------------caagacaaagaatccattgattaaaaaaaa------ataaaaacccttttatagta-------------------------------cacagcaaatggcactgaaggaaga------------agagaa--------------------------------------------------------aaatctg----------tctaaaagttt--------------------------------------ttctcacagtgtgttatgtt-----------------------------------------ttcagaagaggagtacgct----------ttaatcacacag---------------------------ctcacatatatgttaactgttcccaccaattgttacgggaaaaattgtt-------------------------------------------------------------------cccact--
>_R_Punjuba_racemiflora_Jimenez_Soares_3626@NODE_1_length_1536_cov_145.549692
ttctataaaagctaaaaccagcaatgatgataaaaatatgtattcagcaaactaaattcaatattggtaaaaatatacgtccgatgcgattataactgaaaaatataaatagcatagctctatattatttcttcataattttttgaccctgtctacttctatagaagtaggacagctaccaaggagattcccttggaactggatttgtttagctcaagaaacacttgcagagccacccaatatccataataatgacttgaaggaaaaactgatcataaacctcaattgcaaataacaagtcatatttagctaagctaaacactaaaccaaacaaaataaaggaaatataatcaaactcaaaaactcctagtctttctcttactcaagtctcaaatatatacaaggtcacaacatggttaaactagtaaaaattcctaacacaaattgatcagtagtttgtggaacaaac--tcagttcggaaatcaagacctctcatctggaacatagaaatcaaatctaacatcaacagaacctgaactatctccaatatccttgtactcgatgtttgttatggtcccatattcatccagatcttgatattctggcttaacacgccggacgggcactgtcacagagtaaatagttccaatatctgtatcggcagagacactcaa------ctgtactttgtcctgtgattctatttcaacaaagtcagacaaagcttgcacgatgttgctaacaatttttcgttttgcctcgtcgctcacttcacatcgatcggaaaacaagatcatctttaagcgctgcttggcaatcctagcattcgagctttttttagatactgctgatgggaaaactattttccaagccaagcttaatcgttcaaagaagttcatgttaatggcatcaaggagaaaattctcagcttcttgggtagcaaattttggcaacgtgttacgatctctgctgactccggaaacaggcttccattgactgcggataccatgacgtttaattgccatgctgggaaattttggtgtgaattcagtgatgctgaaggccccgttgaaggaactagagaagtctacctataagatagaaaag-------ataaggcaggtgaagacatttccactgtgcagatcttgtcatgttttgacatttacatgatgagcttttagttttcttttatgtccttcaatcttctataataaccaatgtgac------acttaagcaatggcactcgtgtaaaactgcctgaagaattgggg-caaaaaaaaaaccgtctgaagaaaaattttgaatctatttcacttgagtaaaattttgtactcctctagtcctaaatataggacctaatttatagtgcaatttgcactataaaataagtcctacatttaggaccaaaggtagtatttgatagtatttaaacgtactaagcaccctagcaaataagcacatagttctcattat
