# Supplementary material for: A new generic circumscription of Hydrochorea (Leguminosae, Caesalpinioideae, mimosoid clade) with an amphi-Atlantic distribution
Source: PhytoKeys. 2022 Aug 22;205:401–37. doi: 10.3897/phytokeys.205.82775 (PMC9849043; doi:10.3897/phytokeys.205.82775)
Supplement: Supplementary material 1 — Supplementary data file S1 [file phytokeys-205-401_article-82775__-s001.zip › RBH3_m28178_comp34778_c0_seq1.aln-cln]

>Acacia_rostellifera_Murphy_466@NODE_1_length_1573_cov_372.052139
ttgaagaacaattagcagataataacataattctaccgaaatcaatataaatccacagacagcaaattgaccagtacctaaagaaaccctcaacctaagggatttaaaggacacctctcccatgcatggtgatgcaaccactcaaccaggcaaggctagagctgtcattctaacacagaccaa------------------ataccactccaagaaccggtagaatcttctttacaaacttg-aacttcaccgcatgcatttttgtttcccaatacaaaattaagatagtttacacacaatcacagtac---attattacacaggaaaatcatgtctcatatatggacttcgaaaacagttcatagtaaacac-ttaactattctattcatcatcttcagaatggcgtctccgccttttttcagattttttcacatccctgcccattctagaattatccagatcactcgaatcagcattagctgatgattctgcctttctagttctccgtctatgtcttctcccagagtcctcagatgtttcagaatcagaatctgatcgacggcttcttcttctcctcttctccttccgactctttcttctatgcttatggtcactgttctcatctggagacttgtctctcttcctcctgtgctccctcctcctcttcctcctccttaaatctgaatcatctgaatcagaatcactaatttctctcttcccatgcctcttctttgatctccctctcttcttcctcttgccagaatgagagtcagactcatcttcatcagagtccttccttttccttgaagaacctccctttttgccgattttcttcccagatcgttctgcaatgattctctcaatttcggagtctacctcagagtctgaactctcactatcctcctcctcttcact--ctcatcagagctctcaccagttctcctgtcagcctttgctgccttccccttcaatttatccagtgcaatcaatgccggaacttgcatagcttctgcatccctctcctcagtatcgtccttgacctttacatagttcttacac----------tgaaacttgaggtgcccaacacgcccacacttcttgcaggctcctcgatcaatatccacattagaattggatattttagcaagtgcaaggagtccttgaaagctggcataggcattctcagcatctggttctgcattttctgccatctgtgaagtatccttcttgtcttccttgttgggtgcatacggatcgtaaccaatagcactctgccatataccatgggtctgaagggctgcactactgtgaacccgattgtttgcaggcatacgaaccctacctgcggtagccggcatcttgaaattttgatactaatacctgtgagaaacgacacacaattctcagaagatttaacaa---------------------------------------------------------------------------------------------------------------------------------------------------------------------------------------------------------------------------------------------------------------------------------------
>Afrocalliandra_redacta_Germishuizen_5585@NODE_5_length_706_cov_118.475358
--------------------------------------------------------------------------------------------------------------------------------------------------------------------------------------------------------------------------------------------------------------------------------------------------------------------------------------------------------------------------------------------------------------------------------------------------------------------------------------------------------------------------------------------------------------------------------------------------------------------------------------ttggatcaaattagaattattgatttttatgacacttttgtccctcatcctcttcttcctccttaa---------atctgaactagaatcactaatttctctcttcctatgcctcttctttgatctacctgttttcttcctcatgccagaacaagaatcagaatcattttcatcagagtccttcctttttcttaaagaacctacctttttgctaattttcttcccaaattgttctgcgataa----------------------------gtctgaagtctcactat-atcctcgtcttcatt--ctcatgagagctctcaacagtcctcctattagcctttac-tgcggccctttcaatttgtccagtccaatccatgctcaaacttgcatagcttctacatccttctcctcattatcatccttgacctttgcataattcttgcact----------gaaactcgtggtacctgacacgtccacacttcttgcaggctcttcgatcaatatccacattagaatttgatattttagcaagcataatgtgtccttgaaattttattttagaatcatatgttg-----------------------aattgaaatttatatttgttcccttggtgaggt------------------------------tttattcctttagagtgaagt-------------------------------------------------tgttaaataagaaattgatattgttattttag-------------------------------------------------------------------------------------------------aatcctatgtt-------------------------------------------------------------------------------gttaattttgaaatttgatgtttgtact-----gttcc-------------------------------------------------gctca-------caatgaggtcttgtttcttgg--------------
>Afrocalliandra_redacta_Germishuizen_5585@NODE_6_length_701_cov_61.655449
-------------------------------------------------------------------catgcggtgattaaaaagattttcaataaaaaaagttttatgaa----------------------------------------------------------------------------------------------------aagtctccagagaaaacttggtataaaaaaaaaagta--------------------------------------------acatatagataaaatttttgaaagttaaaaagaaaaatgatatat-------aaattccaaaa----------------------------------------------------------------------------------------------aaatctaatcaaaatatttaaa---------------------------------------------------------tcctaaaatgtt--aaaattcgaatctcaaatataat-------------------------------------------acaccattggaccaaaatggaattcttgatttta-agacacttttgctcttcctcctcttcctcctccttaaatctaaatcatgtgaattaaaatcactaccatttctcattccatgcatcttctttgatctccctctcttcttcctcttgccagaacgagaatgagaatcatcttcaccagagtcccccc-ttttcttgaagaacctccttttttgcttattttcttctcaaatcgttctacaataagtgaatagaagtttgtggttaatcctt-gtttga-tttgccttttctgtttcatgcgaatt--gagggtttatttttttggggtgattgtggaatctagggttcactgattttgttaattattcgggcca--------------------------------------------------------------------------------------gtgactc-----------------------------------------ccattctcatgtttaaaattga--------------------------------tcatataagagttatttctct-----------------------attagtgttgcttagttact----------------------------------------------------------------------------------------------------------------------------------------------------------------------------------------------------------------------------------------------------------------------------------gc----------------------------------------------------------------------------------------------------------------------------------------------------------------------------------------------
>Afrocalliandra_redacta_Germishuizen_5585@NODE_9_length_645_cov_26.850352
-------------------------------------------------------------------------------------attgctactgaca---------------------------------------------------------------------------------------------------------------------------caattgttcgttatatttttattccttaatc-------------------------------------ttttaaaattgagttggttttaaatcctccaaaaaaaa-----------------aaattctaaaa----------------------------------------------------------------------------------------------aaatctaattaaaatattgaaa---------------------------------------------------------ttcaaaaatagt--aaaatttgaatctcaaattaaat-----------------------------------------------ctaagtaccaaaattgaatacttgatttttaagacacttttacct---ctccttttcctcctccttaaatcttaatcatatgaatcaaaatcactaatttctttcttctcatgcctcttctttgatctccctctcttctacatcttgacaaaacgagaatcacaatcatcttcatcagagtctttcctttttcttgaagaacctccatttttgctgattttctttgcaaattgttctacaataagtctctaaattttagagtatacctcaaagtttgattttcccttttttgtttcttgctaact--aatcgtttatttttttggggtgatcgtcgaatctagagttcatagatttcaataattatttgggtcat-------------------------------------------------------------------------------------gagactc-----------------------------------------ccattctctctactaaattacaaat-------------------------------------------------------------------------------------------------------------------------------------------------------------------------------------------------------------------------------------------------------------------------------------------------------------------------------------------------------------------------------------------------------------------------------------------------------------------------------------------------------------------------------------------------------------------------------
>Albizia_adinocephala_FHO33_88@NODE_1_length_2039_cov_171.698267
ttgaagaacaattggcagataataacataattgtaccgaaatcaatataaatccacagacagcaaattgaccaatacctaaagaaaccctcaacctgagggatttaaaggacacctctcccatgcatggtgatgcaaccactcaaccaggcaaggccggagctgtcattgtaaaacagaccaaatcctggatgtagct---ataccagtccaagaaccagtagaatcttctttacaaacttg-aacttcactgcatgcatttttgcctcccaatacaaaattaagatagtttacacacaatcacagtactcaattattacacaggaaaatcatgtctcatatatggactttgaaaacagttcatagtaaacac-ttaactattctattcatcatcttcagatcggcgtctccggcttttttcagatttcttcacatccctgcccattctagatttatccagatcactcgaatcagcatcagttgatgattctgactttctagttctccgcctatgttttctcccagagtcctcagatgtttcagaatcagaatctgatcgacggcttctccttctcctcttttccttccgactctttcttctatgcttacggtcatagttctcatctgaagacttgtccctcttcctcctgtgctctctcctcctcttcctcctccttaaatctgaatcatctgaatcagaatcactaatttctctcttcccatgcctcttcttcgatctccctctcttcttcctcttgccagaaagagagtcagactcatcttcatcagagtccttccttttccttgaagaacctccctttttgccgattttcttcccagatcgttctgcaataattctttcaatttcggagtctacctcagagtctgaactctcactatcatcctcctcttcact--ctcatcagagctctcaacagttctcctgtcagcctttgctgccttccccttcaatttatccagtgcaatcaatgctggaacttgcatagcttctgcatccttctcctcattatcatcctggaccttcacatagttcttacac----------tgaaacttgaggtgcccaacacgcccacacttcttgcaggctccacgatcaatgtccacattagaatttgatattttagcaagcgcaaggagtccttgaaagttggcataggcgttctcagcatctggttctgcatttgctgccatctgtgaagtatccttcttgtcttccttgttgggtgcatatggatcgtaaccaatagcactctgccatataccatgggtctgaagggctgcactactgtgaacccgattgtttgcaggcatacgaactctacctgcggtagccggcatcttgaaattttgatactaatacctgtgagaaacaacacacaattctcaagagatttaaaaaaaaaaaccagtaccaaacaatcacaatcgttctaccaaaaaatattgcatttactgaacctatccttaacccaagacaagctccaatgcaataacaaacaaaggctcaactacaaagacaggggacaaatgtacgagaataaggagttaaggtcataattaatagtttagacaaacaggatccaaattaccaattcatttatacattctgaaccaacctcaaatatgcaatcaatcatggaaatcaccgaagtctaaatcctaggctgaaggaaaacaa
>Albizia_burkartiana_StivalSantos_678@NODE_1_length_1466_cov_18.420269
ttgaagaacaattggcagataataacataattgtaccgaaatcaatataaatccacagacagcaaattgaccaatacgtaaagaaaccctcaacctgagggatttaaaggacacctctcccatacatggtgatgcaaccactcaaccaggcaaggccagagctgtcattgta--acagaccaaatcctggatgtagct---ataccagtccaagaaccagtagaatcttctttacaaacttg-aacttcactgcatgcatttttgcctccaaatacaaaattaagatagtttacacacaatcacagtactcaattattacacaggaaaatcatgtctcatatatggactttgaaaacagttcacagtaaacac-ttgactattctattcatcatcttcagatcggcgtctccggcttttttcagatttcttcacatccctgcccattctagaattatccagatcacttgaatcagcatcagttgatgattctgcctttctagttctccgcctatgttttctcccagagtcctcagatgtttcagaatcagaatctgatcgacggcttctccttctcctcttctccttccgactctttcttctatgcttatggtcatagttctcatctgaagacttgtccctcttcctcctgtgctccctcctcctcttcctcctccttaaatctgaatcatctgaatcagaatcactaatttctctcttcccatgcctcttcttcgatctccctctcttcttcctcttgccagaacgagagtcagactcatcttcatcagagtccttccttttccttgaagaacctccctgtttgccgattttcttcccagatcgttctgcaataattctctcaatttcggagtctacctcagagtctgaactctcactatcatcctcctcttcact--ctcatcagagctctcaacagttctcctgtcagcctttgctgccttccccttcaatttatccagtgcaatcaatgccggaacttgcatagcttctgcatccttctcctcattatcatcctggaccttcacatagttcttacac----------tgaaacttgaggtgcccaacacgcccacacttcttgcaggctccacgatcaatatccacattagaatttgatattttagcaagcgcaaggagtccttgaaagttggcataggcattctcagcatctggttctgcatctgctgccatctgtgaagtatccttcctgtcttccttgttgggtgcatatggatcgtaaccaatagcactctgccatataccatgggtctgaagggctgcactactgtgaacccgattgtttgcaggcatacgaactctacctgcggtagccggcatcttgaagttttgatactaatacctgttagaaa-------------------------------------------------------------------acaacac------------------------------------------------------------------------------------------------------------------------------------------------------------------------------------------------------------------------------------------
>Albizia_coripatensis_Hughes_2433@NODE_1_length_1944_cov_257.998393
ttgaagaaaaattagcag---ataacataattgtaccgaaatcaatataaatccacagacagcaaattgaccaataactaaagaaaccctcaacctgagggatttaaatgacacctctcccatgcatggttatgcaaccactcaaccaggcaaggctagagctgtcattctaacacagaccaaatcctggatgtagct---ataccagttcaagaacca-tagaatcttctttacaaacttg-aacttcactgcatgcatttttgcctcccaatacaaaattaagatagtttacacacaatcacagtactcaattattacacaggaaaatcatgtctcatatatggacttcgaaaacagttcatagtaaacac-ttgactgttctattcatcatcttcagaacggcgtctccggcttttttcagatttcttcacatccctgcccattctagaattatccagatcactcgaatcagcatcagttgatgattctgcctttctagttctccgtctatgttttctcccagagtcctcagatgtttcagaatcagaatctgatcgacggcttctccttctcctcttctccttccgactctttcttctatgcttatggccatagttctcatctgaagacttgtccctcttcctcctgtgctccctcctcctcttcctcctccttaaatctgaatcatctgaatcagaatcactaatttctctcttcccatgcctcttctttgatctccctctcttcttcctcttgccagaatgagagtcagactcatcttcatcagagtccttccttttccttgaagaacctccctttttgccgattttcttcccagatcgttctgcaataattctctcaatttcggagtctacctcagagtctgaactctcattatcatcctcctcttcact--ctcatcagagctctcaacagctctcctgtcagcctttgctgccttccccttcaatttatccagtgcaatcaatgccggaacttgcatagcttccgcatccttctcctcattatcatcctggaccttcacatagttcttacac----------tgaaacttgaggtgcccaacacgcccacacttcttgcaggctccacgatcaatatccacattagaatttgatattttagcaagcgcaaggagtccttgaaagttggcataggcattctcagcatctggttctgcatttgctgccatctgtgaagtatccttcttgtcttccttgttgggtgcatatggatcgtaaccaatagcactctgccatataccatgcgtctgaagggctgcactactgtgaacccgattgtttgcaggcatacgaactctacctgcggtagccggcatcttgaaattttgatactaatacctgtgagaaacaacacacaattctcaagagatttaacaaaaaaatccagtactaaacaatcacaatcattctaccaaaaaatatcgcatttactgaacctatccttaacccaagacaagctccaatgcaataacaaacaaaggctcaactacaaagacagggaacaaatgtacgagaataaggagttaaggtcataattaagagtttagacaaacaggatccaaattaccaattcatttatacattctgaaccaaactcaaatatgcaatcaatcatggaaatcactgaagtctaaatcctaggctgaaggaaaacaa
>Albizia_decandra_Vilhena_231@NODE_1_length_1384_cov_54.623565
------------------------------------------------------------------------------------------------------------------------catgcatggtgatgcaaccactcaaccaggcaaggccagagctgtcattgtaacacagaccagatcccggatgtagct---ataccagtccaagaaccagtagaatcttctttacaaacttg-aacttcactgcatgcatttttgcctcccaatacaaaattaagatagtttacacacaatcacagtactcgattattacacaggaaaatcatgtctcatatatggactttgaaaacagttcacagtaaacac-ttaactattctattcatcatcttcggatcggcgtctccggcttttttcagatttcttcacatccctgcccattctagaattatccagatcactcgaatcagcatcagttgatgattctgcctttctagttctccgcctatgttttctcccagagtcctcagatgtttcagaatcagaatctgatcgacggcttctccttctcctcttctccttccgactctttcttctatgcttatggtcatagttctcatctgaagacttgtccctcttcctcctgtgctccctcctcctcttcctcctccttaaatctgaatcatctgaatcagaatcattaatttctctcttcccatgcctcttcttcgatctccctctcttcttcctcttgccagaacgagagtcagactcatcttcatcagaatcctcccttttccttgaagaacctccctttttgccgattttcttcccagatcgttctgcaataattctctcaatctcagagtctacctcagagtctgaactctcactatcatcctcctcttcact--ctcatcagagctctcaacagttctcctgtcagcctttgctgccttccccttcaatttatccagtgcaatcaatgccggaacttgcatagcttctgcatccttctcctcattatcatcctggaccttcacatagttcttacac----------tgaaacttgaggtgcccaacacgtccacacttcttgcaggctccacgatcaatatccacattagaatttgatattttagcaagcgcaaggagtccttgaaagttggcataggcattctcagcatctggttccgcatttgctgccatctgtgaagtatccttcttgtcttccttgttgggtgcatatggatcgtaaccaatagcactctgccatataccatgggtctgaagggctgcactactgtgaacccgattgtttgcaggcatacgaactctacctgcggtagccggcatcttgaagttttgatactaatacctgtgagaaacaacacacaattctcaagagatttaacaaaaaaatccagtactaaacaatcacaatcgttctgccaaaaaa-atcgcatttactgaacctatccttaa------------------------------------------------------------------------------------------------------------------------------------------------------------------------------------------------------------------
>Albizia_inundata_Wood_26530@NODE_1_length_1582_cov_300.696791
ttgaagaacaattggcagataataacataattgtaccgaaatcaatataaatccagagacagcaaattgaccaataactaaagaaaccctcaacctgagggatttaaaggacacctctcccatgcatggtgatgcaaccactcaaccaggcaaggccagagctgtcattgtaacacagaccaaatcctgtatgtagct---ataccagtccaagaaccagtagaatcttctttacaaacttg-aacttcactgcatgcatttttgcctcccaatacaaaattaagatagtttacacacaatcacagtactcaattattacacaggaaaatcatgtctcatatatggactttgaaaacagttcatagtaaacac-ttaactattctattcatcatcttcagatcggcgtctccggcatttttcagatttcttcacatccctgcccattctagaattatccagatcactcgaatcagcatcagttgatgattctgccttcctagttctccgcctatgttttctcccagagtcctcagatgtttcagaatcagaatctgatcgacggcttctccttctcctcttctccttccgactctttcttctatgcttacggtcatagttctcatctgaagacttgtccctcttcctcctgtgctctctcctcctcttcctcctccttaaatctgaatcatctgaatcagaatcactaatttctctcttgccatgcctcttcttcgatctccctctcttcttcctcttgccagaatgagagtcagactcatcttcatcagagtccttccttttccttgaagaaccgccctttttgctgattttcttcccagatcgttctgcaataattctctcaatttcagagtctacctcagagtctgaactctcactatcatcctcctcttcact--ttcatcagagctctcaacagttctcctgtcagcctttgctgccttccccttcaatttatccagtgcaatcaatgctggaacttgcatagcttctgcatccttctcctcattatcatcctggaccttcacatagttcttacac----------tgaaacttgaggtgcccaacacgcccacacttcttgcaggctccacgatcaatatccacattagaatttgatattttagcaagcgcaaggagtccttgaaagttggcataggcattctcagcatctggttctgcatttgctgccatctgtgaagtatccttcttgtcttccttgttgggtgcatatggatcgtaaccaatagcactctgccatataccatgggtctgaagggctgcactactgtgaacccgattgtttgcaggcatacgaactctacctgcggtagccggcatcttgaaatttcgatactaatacctgtgagaaacaacacacaattctcaagagatttaacaaaaaaatccagtactaaacaatcacaatcgttctgccaaaaaatatcgcattcactgaacctatccttaacccaagacaagctccaatgcaataacaaacaaaggctcaactacaaagacagggaacaaatgtacaag----------------------------------------------------------------------------------------------------------------------------------------------
>Albizia_sinaloensis_Hughes_1576@NODE_2_length_774_cov_31.460545
--------------------------------------------------------------------------------------------------------------------------------------------------------------------------------------------------------------------------------------------------------------------------------------------------------------------------------------------------------------------------------------------------------------------------------------------------------------------------------------------------------------------------------------------------------------------------------------------------------------------------------------------------------------------------------------------------------------------------------------------------------------------------------ccccact----------------atcaatggaatataatattaatatttatgttaggaatagcgat---------------------------tgcaaaagtagtttttttaaaatttgaattttagtaaaaatcagattatatgatgtaatttatgtttgaattgttgtataaatggttttt------ataaaactaaaacttgtttaaattactaatagaataagtgatttttataataatgataagagaaaaataattataaaaaactttaaaatgcttagttggaaaatttatcaatgataaaatacataatttgaaaaacttgaggtgcccaacacgcccacacttctcgcaggctcctcgatcaatgtccacattagaatttgatattttggcaagcgcaaggattcctagaacgttggcgtaggcattctgagcatctggttctgtatttgctgccatctacgaagtatccttcttgtcttccttgttgggt----------------------------------------------------------------------------------gcatacgaactctacctgcggtagccagcatcttcaaattttgatactaatacctgtgagaaacaacacacaattctcaagagatttaacaaaaaaatccagtacgaaacaatcagaatcattcta------------------------------------ccaagacaagcttgaatgcaataactaacaaaggctcgactacaaagacagggaacaaatgtgcaagaatagggagttaaggtcataattaagagtttagacaaacaggaaacaaattaccaattcattt----attctgaaccaaactcaaatatgcaatcaatcgtg----------------------------------------
>Albizia_subdimidiata_var_minor_Gorts_341@NODE_1_length_1493_cov_49.841102
-----------------------------------------------------------------------------------------------------------------------------------------ccactcaaccaggcaaggccagagctgtcattgtaacacagaccaaatcctggatgtagct---ataccagtccaagaaccagtagaatcttctttacaaacttg-aacttcactgcatgcatttttgcctcccaatacaaaattaagatagtttacacacaatcacagtactcaattattacacaggaaaatcatgtctcatatatggactttgaaaacagttcatagtaaacac-ttaactattctattcatcatcttcagatcggcgtctccggcttttttcagatttcttcacatccctgcccattctagaattatccagatcactcaaatcagcatcagttgatgattctgactttctagttctccgcctatgttttctcccagagtcctcagatgtttcagaatcagaatctgatcgacggcttctccttctcctcttctccttccgactctttcttctatgcttacggtcatagttctcatctgaagacttgtccctcttcctcctgtgctctctcctcctcttcctcctccttaaatctgaatcatctgaatcagaatcattaatttctctcttcccacgcctcttcttcgatctccctctcttcttcctcttgccagaacgagagtcagactcatcttcatcagagtccttccttttccttgaagaacctccctttttgccgattttcttcccagatcgttctgcaataattctctcaatttcagagtctacctcagagtctgaactctcactatcatcctcctcttcact--ctcatcagagctctcaacagttctcctgtcagcctttgctgccttccccttcaatttatccaatgcaatcaatgccggaacttgcatagcttctgcatccttctcctcattatcatcctggaccttcacatagttcttacac----------tgaaacttgaggtgcccaacacgcccacacttcttgcaggctccacgatcaatgtccacattagaatttgatattttagcaagcgcaaggagtccttgaaagttggcataggcattctcagcatctggttctgcatttgctgccatctgtgaagtatccttcttgtcttccttgttgggtgcgtatggatcgtaaccaatagcactctgccatataccatgggtctgaagggctgcactactgtgaacccgattgtttgcaggcatacgaactctacctgcggtagccggcatcttgaaatttcgatactaatacctgtgagaaacaacacacaattctcaagagatttaacaaaaaaatccagtactaaacaatcacaatcgttctgccaaaaaatatcgcattcactgaacctatccttaacccaagacaagctccaatgcaataacaaacaaaggctcaactacaaagagagggaacaaatgtacgagaataaggagttaaggtcataattaagagtttagacaaacaggatccaaattaccaattcatttata----------------------------------------------------------------------------
>Albizia_subdimidiata_var_subdimidiata_Ferreira_210@NODE_1_length_1716_cov_162.623551
---aagaacaattggcagataataacataattgtaccgaaatcaatataaatccagagacagcaaattggccaatacctaaagaaaccctcaacctgagggatttaaaggacacctctcccatgcatggtgatgcaaccactcaaccaggcaagaccagagctgtcattgtaacacagaccaaatcctggatgtagct---ataccagtccaagaaccagtagaatcttctttacaaacttg-aacttcactgcatgcatttttgcctcccaatacaaaattaagatagtttacacacaatcacagtactcaattattacacaggaaaatcatgtctcatatatggactttgaaagcagttcatagtaaacac-ttaactattctattcatcatcttcagatcggcgtctccgggtttttgcagatttcttcacatccctgcccattctagaattatccagatcactcgaatcagcatcagttgatgattctgccttcctagttctccgcctatgttttctcccagagtcctcagatgtttcagaatcagaatctgatcgacggcttctccttctcctcttctccttccgactctttcttctatgcttatggtcatagttctcatctgaagacttgtccctcttcctcctgtgctccctcctcctcttcctcctccttaaatctgaatcatctgaatcagaatcactaatttctctcttgccatgcctcttcttcgatctccctctcttcttcctcttgcaagaatgagagtcagactcatcttcatcagagtccttccttttccttgaagaaccgccctttttgctgattttcttcccagatcgttctgcaataattctctcaatttcaaagtctacctcagagtctgaactctcactatcatcctcctcttcact--ctcatcagagctctcaacagttctcctgtcagcctttgccgccttccccttcaatttatccagtgcaatcaatgctggaacttgcatagcttctgcatccttctcctcattatcatcctggaccttcacatagttcttacac----------tgaaacttgaggtgcccaacacgcccacacttcttgcaggctccacgatcaatatccacattagaatttgatattttagcaagtgcaaggagtccttgaaagttggcataggcattctcagcatctggttctgcatttgctgccatctgtgaagtatccttcttgtcttccttgttgggtgcatatggatcgtaaccaatagcactctgccatataccatgggtctgaagggctgcactactgtgaacccgattgtttgcaggcatacgaactctacctgcggtagccggcatcttgaaattttgatactaatacctgtgagaaacaacacacaattctcaagagatttaacaagaaaatccagtactaaacaatcacaatcgttctgccaaaaaattttgcatttactgaacctatccttaacccatgacaagctccaatgcaataacaaacaaaggctcaactacaaagacagggaacaaatgtacgagaacaaggtgttaaggtcataattaagagtttagacaaaca-gattcaacttaccaattcatttatgcattccggaccaaactgaaatatgcaatcaatcaaggaaatcactaaagtctaaatcttagggtgaaggaaaacaa
>Albizia_tomentella_Leach_Dunlop_3801@NODE_3_length_779_cov_28.307692
---------------------------------------------------------------------------------------------------------------------------------------------------------------------------------------------------------------------------------------------------------------------------------------------------------------------------------------------------------------------------------------------------------------------------------------------------------------------------------------------------------------------------------------------------------------------------------------------------------------------------------------------------------------------------------------------------------------------------------------------------------------------------------------------------------------------aagattatgaatgtgtttgggataacggt---------------------------aagaaaagttacttatttgtaacatgacattaggtaaaaatgagattgtgtgatataatttatgtttgaattatagaataaatgctttt-------ctaaaattgaaacttatttagattgacagtagaataagcggtttttgtgataatgataaaagaaaaatta-------aattataaaaaagtaaaattgacaaatttaacaatgttaaaatgcaaaatttggaaaacttgaggtgcccaacacgcccacacttgttgcaagctcttcgatcaatattcatattagaacttgataatttagcaagcgtgaggagtccttgaaagttggcataggcaatctcagcatttggttctgcatttactaccatctatgtagtatccttcttgtcttccttattgggtgcatatagatcataaccaatagtactctgccatataccatggg-ctgaagggctgtactactgtgaatccaattgtctgtgagcatacgaactctaccaatagtagctgacatcttgaaattttgatactaatacttgtgagaaacaacacacaattctcaagaga-ttaacaaaaaaatccaatacgaaataatcagaatcattctaccaaaatatatcacatttattgaacctatcctttacgcaaaacaagcttgaatgcaataacaagcaaaggatcaactataaagacagggaacaaaagtacaagaataaggagttaaggttataattaagag------------------------------------------------------------------------------------------------------------------
>Albizia_tomentosa_Hughes_648@NODE_1_length_1626_cov_132.779212
--------------------------------------------------------------------------------aagaaaccctcaacctgagggatttaaaggacacctctcccatgcatggtgattcaaccactcaaccaggcaaggccagagctgtcattgtaacacagaccaaatcctggatgtagct---ataccagtccaagaaccagtagaatcttctttacaaacttg-aacttcactgcatgcatttttgcctcccaatacaaaattaa-atagtttacacacaatcacagtactcaattattacacaggaaaatcatgtctcatatatggactttgaaaacagttcatagtaaacac-ttaactattctattcatcatcttcagatcggcgtctccggcttttttcagatttcttcacatccctgcccattctagaattatccagatcactcgaatcagcatcagttgatgattctgactttctagttctccgcctatgttttctcccagagtcctcagatgtttcagaatcagaatctgatcgacgacttctccttctcctcttttccttccgactctttcttctatgcttacggtcatagttctcatctgaagacttgtccctcttcctcctgtgctctctcctcctcttcctcctccttaaatctgaatcatctgaatcagaatcactaatttctctcttcccatgcctcttcttcgatctccctctcttcttcctcttgccagaacgagagtcagactcatcttcatcagagtccttccttttccttgaagaacctccctttttgccaattttcttcccagatcgttctgcaataattctctcaatttcagagtctacctcagagtctgaactctcactatcatcctcctcttcact--ctcatcagagctctcaacagttctcctgtcagcctttgctgccttccccttcaatttatccagtgcaatcaatgccggaacttgcatagcttctgcatccttctcctcattatcatcctggaccttcacatagttcttacac----------tgaaacttgaggtgcccaacacgcccacatttcttgcaggctccacgatcaatgtccacattagaatttgatattttagcaagcgcaaggagtccttgaaagttggcataggcattctcagcatctggttctgcatttgctgccatctgtgaagtatccttcttgtcttccttgttgggtgcatatggatcgtaaccaatagcactctgccatataccatgggtctgaagggctgcactactgtgaacccgattgtttgcaggcatacgaactctacctgcggtagccggcatcttgaaattttgatactaatacctgtgagaaacaacacacaattctcaagagatttaacaaaaaaatccagtactaaacaatcacaatcgttctgccaaaaagtatctcatttactgaacttatccttaacccaagaccagctccaatgcaataacaaacaaaggctcaactacaaagacagcgaacaaatgtaaaagaataaggagttaaggtcataattaagagtttagacaaacaggatccaaattaccaattcatttatacattccggacaaaactcaaatatgcaatcaatcaaggaaatcactaaagtctaaatcctaggctgaag--------
>Archidendron_clypearia_Wieringa_1849@NODE_1_length_1743_cov_323.971188
--------------gcagataataacataattgtaccgaaatcaatataaatccacagacagcagattgaccaataccgaaagaaaccctcaacctgagggatttcaaggacacctctcccatgcatggtgatgcaaccactcaaccaggcaaggctagagccgtcattctaacacagaccaagtcctggatgtagctataataccagtccaagaaccagt----------------acttg-aacttcactgcatgcatttttgcctcccaatacaaaattaagatagtttacacacaatcacagttctcaattattacacatgaaaatcatgtctcatatatggacttcgaaaacagttcatagaaaacac-ttcactattctattcgtcatcttcagaatggcgtctccggcttttttcagatttcttcacatccctgcccattctagagttatccagatcactcgaatcagcatcagttgatgattctgcctttctagttctccttctatgtcttctcccagagtcctcagacgtttcagaatcagaatctgatcgacggcttctccttctcctcttctccttccgactctttcttctatgcttatggtcatagttctcatctgaagacttgtctctcttcctcctgtgctccctcctcctcttcctcctccttaaatctgaatcatctgaatcagaatcactaatttctctcttcccatgcctcttctttgatctccctctcttcttcctcttgccagaacgagagtcagactcatcttcatcagagtccttccttttccttgaagaacctccctttttgctgattttcttcccagatcgttctgcaataattctctcaatttcggagtctacctcagagtctgaactctcactatcatcctcctcttcact--ctcatcagagctctcaacagctctcctgtcagcctttgctgccttccccttcaatttatccagtgcaatcaatgccggaacttgcatagcttctgcatccttctcctcattatcatccttgacctttacatagttcttacac----------tgaaacttgaggtgcccaacacgcccacacttcttgcaggctcctcgatcaatatccacattagaatttgatattttagcaagcgcaaggagtccttgaaagttggcataggcattctcagcatctggttctgcatttgctgccatctgtgaagtatccttcttgtcttccttgttgggtgcatacggatcgtaaccaatagcactctgccatataccatgggtctgaagggctgcactactgtgaacccgattgtttgcaggcatacgaactctacctgcggtagccggcatcttgaaatttttatactaatacctgtgagaaataacacacaattctcagaagatttaacaaaaaaatccagtactaaacaatcagaatcgttctaccaaaaaatatcgcatttactgaacctatccttaacccaagacaagcttgaatgcaataacaaaccaaggctcaactacaaagacagggaaaaaatgtacaggaataaaaagttaaggtcataattaagagtttagacaaacaggatccaaattaccaattcatttatacattctgaaccaacctcaaatatgcaatcaatcatggaaatcgctaaagtctaaatcctag---------------
>Balizia_leucocalyx_Aguilar_1939@NODE_1_length_2040_cov_148.881814
ctgagggacaaatagcagataataacataattgtaccgaaatcaatataaatccacagacagcaaattgaccaatacctaaagagaccctcaacctgagggatttaaaggacacctctcccattcatggtgatgcaaccactctaccaggtaaggctagagttgtcattctaacacggaccaaatcctggatatagatataataacagtgcgagaaccagtagaatcttctttacaaacttgaaacttcactgcatgcatttttgcctcccaatacaaagttaagatagtttacacacaatcaaagtactcaattatttcacaggaaaatcatatctcatatatggacttcgaaaacagttcatagtaaacacttcaactattctattcatcatcttcagaatggcgtctccggcttttttcagatttcttcacatccctgcccattctagaattatccaaatcacttgaatcagcatcagttgatgattctgccttcctagttctccgtctatgtcttctcccagagtcctcagacgtttcagaatcagaatctgaccgacggcttctccttctcctcttctctttccgactctttcttctattcttacggtcatagttctcatctgaagactgatctctcttcctcctgtgctccctcctcctcttcctcctccttaaatctgaatcatctgaatcagaatcactaatttctctcttcccatgcctcttctttgatctccctctcttcttcctcttgccagaacgagagtcagactcatcttcatcagagtccttccttttccttgaagaacctccctttttgccgattttcttcccagatcgttctgcaataattctctcaatttcggagtctacctcagagtctgaactctcactatcatcctcctcttcact--ctcatcagagctctcaacagttctcctgtcagtctttgctgccttccccttcaatttatccagtgcaatcaatgcgggaacttgcatagcttctgcatccttctcctcattatcatccttgaccttcacatagttcttacac----------tgaaacttgaggtgcccaacacgcccacacttcttgcaggctcctcgatcaatatccacattagaatttgatattttagcaagtgcaaggagtccttgaaagttggcataggcattctcagcatctggttctgcatttgctgccatctgtgaagtatccttcttgtcttccttgttgggtgcatatggatcgtaaccaatagcactctgccatataccatgggtctgaagggctgcactactgtgaactcgattatttgcgggcatacgaactctacctgcggtagccggcatcttgaaattttgatactaatacctgtgagaaacaacacacaattctcaagagatttaacaaaaaaatccagtactaaacaatcagaatcgttctaccaaaaaatatagcatttactgaacctatccttaacccaagacaagcttgaatgcaataacaaacaaaggctcaactacaaacacaagcaacaaatgtacaagaatagggagttaagttcataattaagagtttaaacaaacaggatccaaattaccaattcatttatacattctgaaccaaactcaagtatgcaatcaaacatggaaatcactgaagtctaaatcctaggctgaaggaaaccaa
>Balizia_leucocalyx_Aguilar_1939@NODE_2_length_1352_cov_63.356863
--------------------------------------------------------------------------------------------------------------------------------------------------------------------------------------------------------------------------------------------------------------------------cttattataaaacattaaaac----------------------ccaatta-----------------------------------taaa------------------------------------------------------------------------------------------------------------------------------------------------------ttcataaaaatctccaacaccattcaaaaaatattcaaggtacagtgagaagataaggatttggaaatttcaac---------catctattaatttcatttttctagggaaagtccataactaaagaatta-------agctaaagagcctgcctgaagaagctagggatcataaagttgagagttcgaagagggaaagatctatgt------tcattaacgctttaatcgaccttaccttcttgtggataggacatggatgaggactagaccaacccacccaagaaccttgagctttgcttggagtgatctt---------------------------taagactgaagttgtcagactgtgtgagagtatgacaaggtcagaa-------------------------------------------------------------------agaggctcaccgctgactagagaagcacagcgacaaccaagctaagtaaactaccacaggcagcacttgaggattaagggtaa---tataccagggcttcttt-tttaattgggtcacatgcgagtgaccaactcgcccacacttctttcaggctcttcgatcaatatccacattagaatttgatattttagcaagcgcaaggagtccttgaaagttggcataggcattctcagcatctggttctgcatttgctgccatctatgaagtatccttctcatcttccttattgggtgcgtatggatcataaccaatagcactctgccatataccatgggtctgaagggctgtactactgtgaacccgattgtttgtgagcatacgaactctacctgcggtagccggcatcttgaaattttgatactaatacctgtgagaaagaacacacaattctcaagaaatttaacaaaaaaatccagtatgaaacaatcagaattattctaccaaaaaatatcgcatttactgaacctatcctttacccaagacaagcttgaatgcaataacaaacaaaggttcaactacaaagacaaggaacaaatatacaacaataaggagttagggtcataattaagggtttagacaaacaagatccaaattaccaattcatttatacattctgaaccaaactcaaatatgcaatcaattgtggaaatcactaaagtctaaatcctaggctgaaggaaaacaa
>Balizia_pedicellaris_Queiroz_15529@NODE_1_length_890_cov_376.996407
ctgagggacaaatagcagataataacataattgtaccgaaatcaatataaatccacagacagcaaattgaccaatacctaaagagaccctcaacctgagggatttaaaggacacctctcc------tgatgatgcaagcactcaaccaggcaaggctagagttgtcattctaacacggaccaaatcctggatgtagatataataacagtgcgagaaccagtagaatcttctttacaaacttgaaacttcactgcatgcatttttgcctcccaatacaaaattaagatagtttacacacaatcacagtactcaattatttcacaggaaaatcatatctcatatatggacttcgaaaacagttcatagtaaacacttcaactattctattcatcatcttcggaatggcgtctccggcttttttcagatttcttcatatccctgcccattctagaattatccaaatcacttgaatcagcatcagttgatgattctgccttcctagttctccgtctatgtcttctcccagagtcctcagacgtttcagaatcagaatctgaccgacggcttctccttctcctcttctctttccgactctttcttctatgcttacggtcatagttctcatctgaagactgatctctcttcctcctgtgctccctcctcctcttcctcctccttaaatctgact------------------------------------------------------------------------------------------catcttcatcagagtccttccttttccttgaagaacctccctttttgccga-----------------------------------------------------------------------------------------------------------------------------------------------------------------------------------------------------------------------------------------------------------------------------------------------------------------------------------------------------------------------------------------------------------------------------------------------------------------------------------------------------------------------------------------------------------------------------------------------------------------------------------------------------------------------------------------------------------------------------------------------------------------------------------------------------------------------------------------------------------------------------------------------------------
>Balizia_pedicellaris_Queiroz_15529@NODE_2_length_589_cov_194.151685
---------------------------------------------------------------------------------------------------------------------------------------------------------------------------------------------------------------------------------------------------------------------------------------------------------------------------------------------------------------------------------------------------------------------------------------------------------------------------------------------------------------------------------------------------------------------------------------------------------------------------------------------------------------------------------------------------------------------------------------------------------------------------------------------------------------------------------------------------------------------------------------------------------------------------------------------------------------------------------------------------------------------------------------------------------------------------------------------------------------------------------------------------------------------------------------attttagcaagtgcaaggagtccttgaaagttggcataggcattctcagcatctggttctgcatttgctgccatctgtgaggtatccttcttgtcttccttgttgggtgcatatggatcgtaaccaatagcactctgccatataccatgggtctgaagggctgcactactgtgaactcgattgtttgcgggcatacgaactctacctgcagtagccggcatcttgaaattttgatactaatacctgtgagaaacaacacccaattctcaagagatttaacaaaaaaatccagtactaaacaatcagaatcgttctaccaaaaaatatagcatttactgaacctatccttaacccaagacaagcttgattgcaataacaaacaaaggctcaactacaaagacaaggaacaaatgtacaagaataggaaatttaggtcataattaagagtttagacaaacaggatccaaattaccaattcatttatacattctgaaccaaactcaaatatgcaatcaatcatggaaatcactgaagtctaaatcctaggctgaaggaaaacaa
>Balizia_spnov_Morim_577@NODE_1_length_1030_cov_424.107692
-----------------------------------------------------------------------------------------------------------------------------------------------------------------------------------------------------------------------------------------------------------------------------------------------------------------------------------------------------------------------------------------------------------------------------------------------------------------------------------------------------------------------------------------------------------------------------------------------------------------------------------------gttctcatctgaagactggtctctcttcctcctgtgctccctcctcctcttcctcctccttaaatccgaatcatctgaatcagaatcactaatttctctcttcccatgcctcttctttgatctccctctcttcttcctcttgccagaacgagagtcagactcatcttcatcagagtccttccttttccttgaagaacctccctttttgccgattttcttcccagatcgtcctgcaataattctctcgatttcggagtctacctcagagtctgaactctcactatcatcctcctcttcact--ctcatcagagctctcaacagttctcctgtcagcctttgccgccttccccttcaatttatccagtgcaatcaatgccggaacttgcatagcttctgcatccttctcctcattatcatccttgacctttacatagttcttacac----------tgaaacttgaggtgcccaacacgcccacacttcttgcaggctcctcgatcaatatccacattagaatttgatattttggcaagtgcaaggagtccttgaaagttggcataggcattctcagcatctggttctgcatttgctgccatctgtgaagtatccttcttgtcttccttgtttggtgcatatggatcgtaaccaatagcactctgccatataccatgggtctgaagggctgcactactgtgaactcgattgtttgcgggcatacgaactctacctgcggtagccggcatcttgaaattttgatactaatacctgtgagaaacagtacacaattctcaagagatttaacaaaaaaatccagtactaaacaatcagaatcgttctaccaaaaaatatagcatttactgaacctatccttaacccaagacaagcttgattgcaataacaaacaaaggctcaattacaaagacaaggaacaaatgtacaagactaggaagttaaggtcataattaagagtttaaacaaacaggatccaaattaccaattcatttatacattctgaaccaaatttagctatgcaatca----------------------------------------------
>Balizia_spnov_Morim_577@NODE_2_length_746_cov_33.607815
-------------------------------------------------------------------------------------------------------------------------------------------------------------------------------------------------------------------------------------------------------------------------------------------------------------------------------------------------------------------------------------------------------------------------------------------------------------------------------------------------------------------------------------------------------------------------------------------------------------------------------------------------------------------------------------------------------------------------------------------------------------------------------------------------------------------------------------------------------------------------------------------------------------------a----------------------gaaccttgagcttgcttggagtgaactct------ttaagactgaagtcatctgacaaggagaggggtagaaagaggctcaccgctgactagagacgcaaaacgataagaggtagactaaaggagcgacgctgtgaggatgaccaaaggcagcgcatgaggattgagggtgct-------gtaccagggcttcttttttaattgggtcacatgcgagtgaccaactatgaa----------------------ggagtccttgaaagttggcataggcattctcagcatctggttctgcatttactgccatctatgaagtatccttctcatcttccttgttgggtgcatatggatcataaccaatagcactctgccatataccatgggtctgaagggctgcactactgtgaacccgattgtttgcgagcatacgaactctacctgcggtagctggcatcttgaaattttgatactaatacctgtgagaaagaacacacaattctcaagagatttaac-aaaaaatccagtatgaaacaatcagaatcattctaccaaaaaatattgcatttactgaacctatcctttacccaagacaagcttgaatgcaataacaaacaaaggttcaactataaagacaaggaacaaatgtacaacaataaggagttagggtcataattaagggtttagacaaacaagatccaaattaccaattcatttatacattctgaaccaaatttagctatgcaatca----------------------------------------------
>Calliandra_bella_LPQ15696@NODE_1_length_799_cov_164.054017
-----------aaagcagaaaataacataattgtaccaaaatgaatataaatccac--acagaaaattgatcaatacataaagaaaccctcaacctgagggagttaaaggacacccctcctatgctttgtgatgcatcctctcaaccaggtaaggct---------------------------tcctagatgtagctgtaataatagtccaagaaccagtagaatctattttacaaacatg-aacttcactgcatgcatttttgcctccaaatacaaagttaaaacagattacacacaatcacagtactcaattatttcataggaaaatcatgtcttagatatggactttgaagacagttcatagtaaat-ccttaactattctcttcgtcatcttcagaatggtgtctctggcttttttcagattacttcacatccctgccctttctagaattatccaaatcactcgcatcagcatcagttgacgattctgccttcctagttctccgtctatgtcttctcccagagtcctcagatgtttcagaatcagaatctgatcgatggcttctccttctcctcttctccttccgacactttcttctatgcttacgataatggtcctcaactgaagacttgtatctcttcctcctgtgctccctcctcttcttcctcctccttaaatctgaatcatctgaatcagaatcactaacttctctcttcccatgcctcttctttgatctccctctctttttcctcttgccagaatgagagtcagaatcatcttcatcagagtccttcc-----------------------------------------------------------------------------------------------------------------------------------------------------------------------------------------------------------------------------------------------------------------------------------------------------------------------------------------------------------------------------------------------------------------------------------------------------------------------------------------------------------------------------------------------------------------------------------------------------------------------------------------------------------------------------------------------------------------------------------------------------------------------------------------------------------------------------------------------------------------------------------------------------------------------------------------
>Cathormion_obliquifoliolatum_Wieringa_6519@NODE_1_length_1787_cov_336.242494
ctgagggacaaatagcagataataacataattgtaccgaaatcaatataaatccacagacagcaaattgaccaatacctaaagagaccctcaacctgagggatttaaaggacacctctcccatgcatggtgatgcaaccactcaaccaggcaaggctagagttgtcattctaacacggaccaaatcctggatgtagatataataacagtgcgagaaccagtagaatcttctttacaaacttgaaacttcactgcatgcattttagcctcccaatacaaaattacgatagtttacacacaatcacagtactcaattatttcacaggaaaatcatatctcatatatggactttgaaaacagttcatagtaaacacttcaactattctattcatcatcttcagaatggcgtctccggcttttttcagatttcttcatatccctgcccattctagaattatccaaatcacttgaatcagcatcagttgatgattctgccttcctagttctccgtctatgtcttctcccagagtcctcagacgtttcagaatcagaatctgaccgacggcttctccttctcctcttctctttccgactctttcttctatgcttacggtcatagttctcatctgaagactggtctctcttcctcctgtgctccctcctcctcttcctcctccttaaatctgaatcatctgaatcagaatcactaatttctctcttcccatgcctcttctttgatctccctctcttcttcctcttgccagaacgagagtcagactcatcttcatcagagtccttccttttccttgaagaacctccctttttgccgattttcttcccagatcgtcctgcaataattctctcaatttcagagtctacctcagagtctgaactctcactatcatcctcctcttcact--ctcatcagagctctcaacagttctcctgtcagcctttgctgccttccccttcaatttatccagtgcaatcaatgccggaacttgcatagcttctgcatccttctcctcattatcatccttgacctttacatagttcttacat----------tgaaacttgaggtgcccaacacgcccacacttcttgcaggctcctcgatcaatatccacattagaatttgatattttggcaagtgcaaggagtccttgaaagttggcataggcattctcagcatctggttctgcatttgctgccatctgtgaagtatccttcttgtcttccttgttgggtgcatatggatcgtaaccaatagcactctgccatataccatgggtctgaagggctgcactactgtgaactcgattgtttgcgggcatacgaactctacctgcggtagccggcatcttgaaattttgatactaatacctgtgagaaacaacacacaattctcaagagatttaacaaaaaaatccagtactaaacaatcagaatcgttctaccaaaaaatatagcatttactgaacctatccttaacccaagacaaacttgattgcaataacaaacaaaggctcaactacaaagacaaggaacaaatggacaagaataggaagttaaggtcataattaagagtttaaacaaacaggatccaaattaccaattcatttatacattctgaaccaaactcaaatatgcaatcaatcatggaaatcactgaagtctaaatcctaggc-------------
>Cathormion_rhombifolium_Deighton_3618@NODE_1_length_1546_cov_108.307692
-----------------------------------------------------------------------------------------------------------------------------------------ccactcaaccaggcaaggctagagttgtcattctaacacggaccaaatcctggatgtagatataataacagtgcgagaaccagtagaatcttctctacaaatttgaaacttcacagcatgcatttttgcctcccaatacaaaattaagatagtttacacacaatcacagtactcaattatttcacaggaaaatcatatctcatatatggacttcgaaaacagtgcatagtaaacacttcaactattctattcatcatcttcagaatggcgtctccggcttttttcagatttcttcatatccctgcccattctagaattatccaaatcacttgaatcagcatcagttgatgattctgccttcctagttctccgtctatgtcttctcccagagtcctcagacgtttcagaatcagaatctgaccgacggcttctccttctcctcttctctttccgactcttccttctatgcttatggtcatagttctcatctgaagactggtctctcttcctcctgtgctccctcctcctcttcctcctccttaaatctgaatcatctgaatcagaatcactaatttctctcttcccatgcctcttctttgatctccctctcttcttcctcttgccagagcgagagtcagactcatcttcatcagagtccttccttttccttgaagaacctccctttttgccgatttgcttcccagatcgtcctgcaataattctctcaatttcggagtctacctcagagtctgaactctcactatcatcctcctcttcact--ctcatcagagctgtcaacagttctcctgtcagcctttgctgccttccccttcaatttatccagtgcaatcaatgccggaacttgcatagcttctgcatccttctcctcattatcatccttgacctttacatagttcttacac----------tgaaacttgaggtgcccaacacgcccacacttcttgcaggctcctcgatcaatatccacactagaatttgatattttggcaagtgcaaggagtccttgaaagttggcataggcattctcagcatctggttctgcatttgctgccatctgtgaagtatccttcttgtcttccttgttgggtgcatatggatcgtaaccaatagcactctgccatataccatgggtctgaagggctgcactactgtgaactcgattgtttgcgggcatacgaactctacctgcggtagccggcatcttg-aatttttttactaatacctgtgagaaacaacacacaattctcaagagatttaacaaaaaaatccagtaataaacaatcagaattgttctaccaaaaaatatagcatttactgaacctatccttaacccaagacaagcttgattgcaataacaaacaaaggctcaactacaaagacaaggaacaaatgtacaagaataggaagttaaggtcataattaagagtttaaacaaacaggatccaaattaccaattcatttatacattctgaaccaaactcaaatatgcaatcaatcatggaaatcattgaagtctaaatcctaggctgaag--------
>Hydrochorea_corymbosa1_Bonadeu_655@NODE_1_length_1624_cov_247.147228
ctgagggacaaatagcagataataacataattgtaccgaaatcaatataaatccacagacagcaaattgaccaatacctaaagagaccctcaacctgagggatttaaaggacacctctcccatgcatggtgatgcaaccactcaaccaggcaaggctagagttgtcattctaacacggaccaaatcctggatgtagatataataacagtgcgagaaccagtagaatcttctttacaaacttgaaacttcactgcatgcattttagcctcccaatacaaaattacgatagtttacacacaatcacagtactcaattatttcacaggaaaatcatatctcatatatggactttgaaaacagttcatagtaaacacttcaactattctattcatcatcttcagaatggcgtctccggcttttttcagatttcttcatatccctgcccattctagaattatccaaatcacttgaatcagcatcagttgatgattctgccttcctagttctccgtctacgtcttctcccagagtcctcagacgtttcagaatcagaatctgaccgacggcttctccttctcctcttctctttccgactctttcttctatgcttacggtcatagttctcatctgaagactggtctctcttcctcctgtgctccctcctcctcttcctcctccttaaatctgaatcatctgaatcagaatcactaatttctctcttcccatgcctcttctttgatctccctctcttcttcctcttgccagaacgagagtcagactcatcttcatcagagtccttccttttccttgaagaacctccctttttgccgattttcttcccagatcgtcctgcaataattctctcaatttcagagtctacctcagagtctgaactctcactatcatcctcctcttcact--ctcatcagagctctcaacagttctcctgtcagcctttgctgccttccccttcaatttatccagtgcaatcaatgccggaacttgcatagcttctgcatccttctcctcattatcatccttgacctttacatagttcttacac----------tgaaacttgaggtgcccaacacgcccacacttcttgcaggctcctcgatcaatatccacattagaatttgatattttggcaagtgcaaggagtccttgaaagttggcataggcattctcagcatctggttctgcatttgctgccatctgtgaagtatccttcttgtcttccttgttgggtgcatatggatcgtaaccaatagcactctgccatataccatgggtctgaagggcagcactactgtgaactcgattgtttgcgggcatacgaactctacctgcggtagccggcatcttgaaattttgatactaatacctgtgagaaacgacacacaattctcaagagatttaacaaaaaaatccagtactaaacaatcagaatcgttctaccaaaaaatatcgcatttactgaacctatccttaaccaaagacaagcttgaatgcaataacaaacaaaggctcaactacaaagacagggaacaaatgtacaag----------------------------------------------------------------------------------------------------------------------------------------------
>Hydrochorea_gonggrijpii_Tillett_45696@NODE_1_length_1593_cov_185.886544
----------------------------------------------------------------------------------------------------gattgaaaggacacctctcccatgcatggtgatgcaaccactcaaccaggcaaggctagagttgtcattctaacacggaccaaatcctggatgtagatataataacagtgcgagaaccagtagaatcttctttacaaacttgaaacttcactgcatgcatttttgcctcccaatacaaaattaagatagtttacacacaatcacagtactcaattatttcacaggaaaatcatgtctcatacatggacttcgaaaacagttcatagtaaacacttcaactattctattcatcatcttcagaatggcgtctccggcttttttcagatttcttcatatccctgcccattctagaattatccaaatcacttgaatctgcatcagttgatgattctgccttcctagttctccgtctatgtcttctcccagagtcctcagacgtttcagaatcagaatctgaccgacggcttctccttctcctcttctctttccgactcttccttctatgcttacggtcatagttctcatctgaagactggtctctcttcctcctgtgctccctcctcctcttcctcctccttaaatctgaatcatctgaatcagaatcactaatttctctcttcccatgcctcttctttgatctccctctcttcttcctcttgccagaacgagagtcagactcatcttcatcagagtccttccttttccttgaagaacctccctttttgccgattttcttcccagatcgtcctgcaataattctctcaatttcggagtctacctcagagtctgaactctcactatcatcctcctcttcact--ctcatcagagctctcaacagttctcctgtcagcctttgctgccttccccttcaatttatccagtgcaatcaatgccggaacttgcatagcttctgcatccttctcctcattatcatccttgacctttacatagttcttacac----------tgaaacttgaggtgcccaacacgcccacacttcttgcaggctcctcgatcaatatccacattagaatttgatattttggcaagtgcaaggagtccttgaaagttggcataggcattctcagcatctggttctgcatttgctgccatctgtgaagtatccttcttgtcttccttgttgggtgcatatggatcgtaaccaatagcactctgccatataccatgggtctgaagggctgcactactgtgaactcgattgtttgcgggcatacgaactctacctgcggtagccggcatcttgaaattttgatactaatacctgtgagaaacaacacacaattctcaagagatttaacaaaaaaatccagtactaaacaatcagaatcgttctaccaaaaaatatagcatttactgaacctatccttaacccaagacaagcttgattgcaataacaaacaaaggctcaactacaaagacaaggaacaaatgtacaagaataggaagttaaggtcataattaagagtttaaacaaacaggatccaaattaccaattcatttatacattctgaaccaaactcaaatatgcaatcaatcatggaaatcactgaagtctaaatcctaggctgaaggaaaacaa
>Hydrochorea_marginata_Morim_563@NODE_1_length_2193_cov_213.912098
ctgagggacaaatagcagataataacataattctaccgaaatcaatataaatccacagacagcaaattgaccaatacctaaagagaccctcaacctgagggatttaaaggacacctctcccatgcatggtgatgcaaccactcaaccaggcaaggctagagttgtcattctaacacggaccaaatcctggatgtagatataataacagtgcgagaaccagtagaatcttctttacaaacttgaaacttcactgcatgcattttagaatcccaatacaaaattacgatagtttacacacaatcacagtactcaattatttcacaggaaaatcatatctcatatatggactttgaaaacagttcatagtaaacacttcaactattctattcatcatcttcagaatggcgtctccggcttttttcagatttcttcatatccctgcccattctagaattatccaaatcacttgaatcagcatcagttgatgattctgccttcctagttctccgtctatgtcttctcccagagtcctcagacgtttcagaatcagaatctgaccgacggcttctccttctcctcttctctttccgactctttcttctatgcttacggtcatagttctcatccgaagactggtctctcttcctcctgtgctccctcctcctcttcctcctccttaaatctgaatcatctgaatcagaatcactaatttctctcttcccatgcctcttctttgatctccctctcttcttcctcttgccagaacgagagtcagactcatcttcatcagagtccttccttttccttgaagaacctccctttttgccgattttcttcccagatcgtcctgcaataattctctcaatttcagagtctacctcagagtctgaactctcactatcatcctcctcttcact--ctcatcagagctctcaacagttctcctgtcagcctttgctgccttccccttcaatttatccagtgcaatcaatgccggaacttgcatagcttctgcatccttctcctcattatcatccttgacctttacatagttcttacac----------tgaaacttgaggtgcccaacacgcccacacttcttgcaggctcctcgatcaatatccacattagaatttgatattttggcaagtgcaaggagtccttgaaagttggcataggcattctcagcatctggttctgcatttgctgccatctgtgaagtatccttcttgtcttccttgttgggtgcatatggatcgtaaccaatagcactctgccatataccatgggtctgaagggctgcactactgtgaactcgattgtttgcgggcatacgaactctacctgcggtagctggcatcttgaaatcttgatactaatacctgtgagaaacaacacacaattctcaagagatttaacaaaaaaatccagtactaaacaatcagaatcgttctacaaaaaaatatagcatttactgaacctatccttaacccaagacaagcttgattgcaataacaaacaaaggctcaactacaaagacaaggaacaaatgtacaagaataggaagttaaggtcataattaagagtttaaacaaacaggatccaaattaccaattcatttatacattctgaaccaaactcaaatatgcaatcaatcatggaaatcactgaagtctaaatcctaggctgaaggaaagcaa
>Jupunba_abbottii_Zanoni_21220@NODE_1_length_1544_cov_160.732106
----------------------------------------------------------------------ccaatacctaaagagaccctcaacctgagggatttaaaggacacctctcccatgcacggtgatgcaaccactcaaccaggcaaggctagagttgtcattctaacacggaccaaatcctggatgtagatataataacagtgcgagaaccagtagaatcttctttacaaacttgaaacttcaccgcatgcatttttgcctcccaatacaaaattaagatagtttacacacaatcacagtactcaattatttcacaggaaaatcatatctcatatatggacttcgaaaacagttcatagtagacactttaactattctattcatcatcttcagaatggcgtctccggcttttttcagatttcttcacatccctgcccattctagaattatccaaatcacttgaatcagcatcagttgatgattctgccttcctagttctccgtccatgtcttctcccagagtcctcagacgtttcagaatcagaatctgaccgacggcttctccttctcctcttctctttccgactctttcttctatgcttacggtcatagttctcatctgaagactggtctctcttcctcctgtgctcccttctcctcttcctcctccttaaatctgaatcatctgaatcagaatcactaatttctctcttcccatgcctcttctttgatctccctctcttcttcctcttgccagaacgagagtcagactcatcttcatcagagtccttccttttccttgaagaacctccctttttgccgattttcttcccagatctttctgcaataattctctcaatttcagagtctacctcagagtctgaactctcactatcatcctcatcttcact--ctcatcagagctctcaacagttctcctgccagcctttgctgccttccccttcaatttatccagtgcaatcaatgccggaacttgcatagcttctgcatccttctcctcattatcatccgtgacctttacatagttcttacac----------tgaaacttgaggtgcccaacacgtccacacttcttgcaggctcctcgatcaatatccacattagaatttgatattttagcaagtgcaaggagtccttgaaagttggcataggcattctcagcgtctggttctgcatttgctgccatctgcgaagtatccttcttgtcttccttgttgggtgcatatggatcgtaaccaatagcactctgccatataccatgggtctgaagggctgcactactgtgaactcgattgttagcgggcatacgaactctacctgcggtagccggcatcttgaaattttgatactaatacctgtgagaaacaacacacaattctcaagagatttaacaaaaaaatccagtactaaacaatcagaatcgttctaccaaaaaatatagcatttactgaacctatccttaacccaagacaagcttgaatgcaataacaaacaaaggctcaactacaaagatagggaacaaatggacaaaaataaggagttaaggtcataattaagagtttaaacaaacaggatccaaattaccaattcattta------------------------------------------------------------------------------
>Jupunba_abbottii_Zanoni_21220@NODE_2_length_773_cov_27.619253
------------------------------------------------------------------------------------------------------------------------------------------------------------------------------------------------------------------------------------------------------------------------------------------------------------------------------------------------------------------------------------------------------------------------------------------------------------------------------------------------------------------------------------------------------------------------------------------------------------------------------------------------------------------------------------------------------------------------------------------------------------------------------------------------------------------------------------tttagaataatgat---------------------------tgtaaaaattacttttttacaatcttatttttagtaaaagttagattatgtgatgtaatttatgtttggattgttgtataaatagatttt------ctgaaattgaaacttgtttggattggcagtaggataaatgacttttgtgataattataagagaaaaattattataaaaaaatttagaaagtgaagttggaaaatttaacaatgctaaaatacataatttggaaaacttgaggtgctcaacatgcccccacttcttgcaggctcctcgatcaatatccacattagaatttgatattttagcaagcacaaggagtccttgaaagttggcataggcattctcagcatctggttcagcatttgctgccatctgtgaagtatccttctcgtcttccttgttgggtgcatatggattatagttggtaaaacttgggccagtccgccaaaaatggcgggct---------------------ccggctggcatttaggggagggctggactagcc----------------------------------------cgccccgctcttgtgggttacagcaagttggcccacgagctggcaggttggcccgcttt------------tttttttttttagtttttagttt------------ttttaat--------aaataaat---------taaatacctttatcgcctttcctttaatgccgtgtttaattaattcctcgtactttttatt-----gacacattttaatattatatttatttattcta--ctatttttaaatttaaaatttattatgtgagtagatga-----------------------------
>Jupunba_barbouriana_Iganci_847@NODE_1_length_1579_cov_265.133156
----------------------------------------------------------------------------------------------------------------------------------------------------------------------------------------------------------------------------------------------------------------------------cccaatacaaaatcaagatagtttacaaacaatcacagtactcaattatttcacaggaaaatcatatctcatatatggacttcgaaaacagttcatagtagacactttaactattctattcatcatcttcagaatggcgtctccggcttttttcagatttcttcacatccctgcccattctagaattatccaaatcacttgaatcagcatcagttgatgattctgccttcctagttctccgtctatgtcttctcccagagtcctcagacgtttcagaatcagaatctgatcgacggcttctccttctcctcttctctttccgactctttcttctatgcttacggtcatagttctcatcagaagactggtctctcttcctcctgtgctccctcctcctcttcctcctccttaaatctgaatcatctgaatcagaatcattaatttctctcttcccatgcctcttctttgatctccctctcttctttctcttgcctgaacgagagtcagactcatcttcatcagagtccttccttttccttgaagaacctccctttttgccgattttcttcccagatcgttctgcaataattctctcaatttcagagtcgacctcagagtctgaactctcactatcatcctcatcttcact--ctcatcagagctctcaacagttctcctgtcagcctttgctgccttccccttcaatttatccagtgcaatcaatgccggaacttgcatagcttctgcatccttctcctcattatcatccttgacctttacatagttcttacac----------tgaaacttgaggtgcccaacacgcccacacttcttgcaggctcctcgatcaatatccacattagaatttgatatttttgcaagcgcaaggagtccttgaaagttggcataggcattctcagcatctggttctgcatttgctgccatctgtgaagtatccttcttgtcttccttgttgggtgcatatggatcgtaaccaatagcactctgccatataccatgggtctgaagggctgcactactgtgaactcgattgtttgcgggcatacgaactctacctgcggtagccggcatcttgaaattttgatactaatacctgtgagaaacaacacacaattctcaagagatttaacaaaaaaatccagtactaaacaatcagaatcgttctaccaaaaaatatagcattgactgaacctatccttaacccaagacaagcttgaatgcaataacaaacaaaggctcaactacaaagacaaggaacaaatgtacaagaatagggagttaaggtcataattaagagtttaaacaaacaggatccaaattaccaattcatttatacattctgaaccaaactcaaatatgcaatcagtcatggaaatcactgaagtctaaatcctaggctgaaggaaaacaa
>Jupunba_brachystachya_Lima_7438@NODE_1_length_1919_cov_176.540174
ctgagggacaattagcagataataacataattgtaccgaaatcaatataaatccacaggcagcaaattgaccaatacccaaagagaccctcaacctgagggatttaaaggacacctctcccatgcatgatgatacaaccactcaaccaggcaaggctagagttgtcattctaacacggaccaaatcctggatgtagctataacaacagtgcgagaaccagcagaatcttctttacaaacttgaaacttcactgcatgcatttttgcctcccaatacaaaattaagatagtttacacacaatcacagtactcaattatttcacagaaaaatcatatctcatatatggacttcgaaaacagttcatagtaaacactttaattattctattcatcatcttcagaatggcgtctccggcttttttcagatttcttcacatccctgcccattctagaattatccaaatcactcgaatcagcatcagttgatgattctgccttcctagttctccgtctatgtcttctcccagagtcctcagatgtttcagaatcagaatctgaccgacggcttctccttctcctcttctctttccgactctttcttctgtgcttacggtcatagttctcatctgaagactggtctctcttcctcctgtgctccctcctcctcttcctcctccttaaatctgaatcatctgaatcagaatcactaatttctctcttcccatgcctcttctttgatctccctctcttcttcctcttgccagaacgagagtcagactcatcttcatcagagtccttccttttccttgaagaacctccctttttgccaattttcttcccagatcgttctgcaataattctctcaatttcagagtctacctcagagtctgaactctcactatcatcctcatcttcact--ctcat------------cagttctcctgtcagcctttgctgccttccccttcaatttatccagtgcaatcaatgccggaacttgcatagcttctgcatccttgtcctcattatcatccttgacctttacatagttcttacac----------tgaaacttgaggtgcccaacacgcccacacttcttgcaggctcctcgatcaatatccacattagaatttgatattttagcaagcgcaaggagtccttgaaagttggcataggcattctcagcatctggttctgcatttgctgccatctgtgaagtgtccttcttgtcttccttgttgggtgcatatggatcgtaaccaatagcactctgccatataccatgggtctgaagggctgcactactgtgaacccgattgtttgcgggcatacgaactctacctgcggtagccggcatcttgaaattttgatactaatacctgtgagaaacaacacacaattctcaagagatttaacaaaaaaatccagtactaaacaatcagaatcgttcttccaaaaaatatagcatttactgaacctatccttaacccaagacaagctagaatgcaataacaaacaaaggctcaactacaaagacaaggaacaaatgtacaagaatagggagttaaggtcataattcagagtttaaacaaacaggatccaaattaccaattcatttatacattctgaaccaaactcaaatatgcaatcaaacatggaaatcactgaagtctaaatcctaggctgaaggaaaacaa
>Jupunba_cochleata_Bonadeu_673@NODE_1_length_1421_cov_172.872024
ctgagggacaaatagcagataataacataattgtaccgaaatcaacataaatccacagacagcaaattgaccaatacctaaagagaccctcaacctgagggatttaaaggacacctctcc------tgatgatacaaccactcaaccaggc-aggctagagttgtcattctaacacagaccaaatcgtggatgtagctataacaacagtgcgagaaccagtagaatcttctttacaaacttgaaacttcactgcatgcatttttgcctcccaatacaaaattaagatagtctacacacaatcacagtactcaattatttcacagaaaaatcatatctcatatatggacttcgaaaacagttcatagtaaacacttcaactattctattcatcatcttcagaatggcgtctccggcttttttcagatttcttcacatccctgcccattctagaattatccaaatcactcgaatcagcatcagttgatgattctgccttcctagttctccgtccatgtcttctcccagagtcctcagatgtttcagaatcagaatctgaccgacggcttctccttctcctcttctctttccgactctttcttctatgcttacggtcatagttctcatctgaagactggtctctcttcctcctgtgctccctcctcctcttcctcctccttaaatctgaatcatctgaatcagaatcactaatttctctcttcccatgcctcttctttgatctccctctcttctttctcttgccagaacgagtgtcagactcatcttcatcagagtccttccttttccttgaagaacctccctttttgccaattttcttcccagatcgttctgcaataattctctcaatttcagagtctacctcagagtctgaactctcactatcatcctcatcttcact--ctcatcagagctctcaacagttctcctgtcagcctttgctgccctccccttcaatttatccagtgcaatcaatgccggaacttgcatagcttctgcatccttctcctcattatcatccttgacctttacatagttcttacact----------gaaacttgaggtgcccaacacgcccacacttcttgcaggctcctcgatcaatatccacattagaatttgatattttagcaagcgcaaggagtccttgaaagttggcataggc----------------------------------------------------------------------------------------------------------------------------------------------------------------------------------------------------------------------------------------------------------------------------------------------------------------------------------------------------------------------------------------------------------------------------------------------------------------------------------------------------------------------------------------
>Jupunba_cochleata_Bonadeu_673@NODE_3_length_534_cov_30.892779
----------------------------------------------------------------------------------------------------------------------------------------------------------------------------------------------------------------------------------------------------------------------------------------------------------------------------------------------------------------------------------------------------------------------------------------------------------------------------------------------------------------------------------------------------------------------------------------------------------------------------------------------------------------------------------------------------------------------------------------------------------------------------------------------------------------------------------------------------------------------------------------------------------------------------------------------------------------------------------------------------------------------------------------------------------------------------------------------------------------------------------------------------------------------------------------------------------------------------------------------------------------------------------------------------------------------------------------------------------------------------------------------------------------gcatcttgaaattttgatactaatacctgtgagaaacaacacacaattctcaagagatttaacaaaaaaatccagtatgaaacaatcagaatcattctaccaaaaaatatcgcatttactgaacctatcctttacccaagacaagcttgaatgcaataacaaacaaaggttcaactacaaagacaaggaacaaatgtacaacaataaggagttagggtcataattaagggtttagacaaacaagatccaaattaccaattcatttatacattctgaaccaaactcaaatatgcaatcaatcgtggaaatcactaaagtctaaatcctaggctaaaggaaaacaa
>Jupunba_commutata_Maguire_46145@NODE_1_length_1780_cov_174.092777
ctgagggacaattagcagataataacataattgtaccgaaatcaatataaatccacagacagcaaattgaccaacacccaaagagaccctcaacctgagggatttaaaggacacctctcccatgcatggtgatgcaaccactcaaccaggcaaggctagagttgtcattctaacacggaccaaatcctggatgcagctataataacagtgcgagaaccagtagaatcttctttacaaacttgaaacctcactgcatgcatttttgcctcccaatacaaaatcaagatagcttacaaacaatcacagtactcaattatttcacaggaaaatcatatctcatatatggactacgaaaacagttcatagtagacactttaactattctattcatcatcttcagaatggcgtctccggcttttttcagatttcttcacatccctgcccattctagaattatccaaatcacttgaatcagcatcagttgatgattctgccttcctagttctccgtctatgtcttctcccagagtcctcagacgtttcagaatcagaatctgatcgacggcttctccttctcctcttctctttccgactctttcttctatgcttacggtcatagttctcatctgaagactggtctctcttcctcctgtgctccctcctcctcttcctcctccttaaatctgaatcatctgaatcagaatcactaatttctctcttcccatgcctcttctttgatctccctctcttcttcctcttgcctgaacgaaagtcagactcatcttcatcagagtccttccttttccttgaagaacctccctttttgccgattttcttcccagatcgttctgcaataattctctcaatttcagagtctacctcagagtctgaactctcactatcatcctcatcttcact--ctcatcagagctctcaacagttctcctgtcagcctttgctgccttccccttcaatttatccagtgcaatcaatgccggaacttgcatagcttctgcatccttctcctcattatcatccttgacctttacatagttcttacac----------tgaaacttgaggtgcccaacacgcccacacttcttgcaggctcctcgatcaatatccacattagaatttgatatttttgcaagcgcaaggagtccttgaaagttggcataagcattctcagcatctggttctgcatttgctgccatcagtgaagtatccttcttgtcttccttgttgggtgcatatggatcgtaaccaatagcactctgccatataccatgggtctgaagggctgcactactgtgaactcgattgtttgcgggcatacgaactctacctgcggtagccggcatcttgaaattttgatactaatacctgtgagaaacaacacacaattctcaagagatttaacaaaaaaatccagtactaaacaatcagaatcgttctacccaaaaatatagcatcgactgaacctatccttaacccaagacaagcttgaatgcaataacaaacaaaggcacaactacaaagacaaggaacaaatgtacaagaatagggagttaaggtcataattaagagtttaaacaaacaggatccaaattaccaattcatttatacattctgaatcaaactcaaatatgcaatcagtcatggaaatcactgaagtctaaatcctaggctgaaggaaaacaa
>Jupunba_floribunda_Iganci_883@NODE_1_length_1497_cov_128.664789
ctgagggacaattagcagataataacataattgtaccgaaatcaatataaatccacagacagcaaattgaccaatacccaaagagaccctcaacctgagggatttaaaggacacctctcccatgcatggtgatgcaaccactcaaccaggcaaggctagagttgtcattctaacacggaccaaatcctggatgtagctaaaataacagtgcgagaaccagaaaaatcttctttacaaacttgaaacttcactgcatgcatttttgcctcccaatacaaagttaagatagtttacacacaatcacagtactcaattatttcacaggaaaatcatatctcatgtatggacttcgaaaacagttcatagtagacactttaactattctattcatcatcttcagaatggcgtctcctgcttttttcagatttcttcacatccctgcccattctagaattatccaaatcactcgaatcagcatcagttgatgattctgccttcctggttctccgtctatgtcttctcccagagtcctcagatgtttcagaatcagaatctgaccgacggcttctccttctcctcttctctttccgactctttcttctattcttacggtcatagttctcatctgaagattggtctctcttcctcctgtgctccctcctcctcttcctcctccttaaatctgaatcatctgaatcagaatcactaatttctctcttcccatgcctcttctttgatctccctctcttcttcctcttgccagaacgagagtcagactcatcttcatcagagtccttcctttttcttgaagaacctccctttttgccgattttcttcccagatcgttctgcaataattctctcaatttcagagtctacctcagagtctgaactctcactatcatcctcattttcact--ctcatcagagctctcaacagttctcctgtcagcctttgctgccttccccttcaatttatccagtgcaatcaatgccggaacttgcatagcttctgcatccttctcctcattatcatccttgacctttacatagttcttacac----------tgaaacttgaggtgcccaacacgcccacacttcttgcaggctcctcgatcaatatccacattagaatttgatattttagcaagtgcaaggagtccttgaaagttagcataggcattctcagcatctggttctgcatttgctgccatctgcgaagtatccttcttgtcttccttgttgggtgcatatggatcgtaaccaatagcactctgccatataccatgggtctgaagggctgcactactgtgaactcgattgtttgcgggcatacgaactctacctgcggtagccggcatcttgaaattttgatactaat--------------------------------------------------------------------------------------------------------------------------------------------------------------------------------------------------------------------------------------------------------------------------------------------------------------------------------
>Jupunba_idiopoda_Quesada_1718@NODE_2_length_756_cov_39.315169
------------------------------------------------------------------------------------------------------------------------------------------------------------------------------------------------------------------------------------------------------------------------------------------------------------------------------------------------------------------------------------------------------------------------------------------------------------------------------------------------------------------------------------------------------------------------------------------------------------------------------------------------------------------------------------------------------------------------------------------------------------------------------------------------------------------------------------------agagggtaaaatttagtgtt---------------ttttcaactaattctattttatgccaaatattaattacactcaaattcattaaattaagcttaaatatcatcaaatcattatt-------------tgagggaaaataaatatttttatatatcataacataagtggcttttgtgataataataagagaaaatttaaaataaaaaactttaaaaagtgaagttggaaaatttgg-aatgctaacatacataatttggaaaacttgaggtgcccaacacgcccacacttcttgcaggctcctcgatcaatatccacattagaatttgatattttagcaagcgcaaggagtccttgaaagttggcataggcattctcagcatctaattctgcatttgctgccatcta----------------------------------------------------------------------------tgaagggctgcactactgtgaacccgattgtttgcgaccatacgaactttacctgcggtagccggcatcttgaaattttgatcctaatacctgtgagaaacaacacacaattctcaagagatttaacaaaaaaatccaatacgaaacaatcagaatcattctaccaaaaaatatcgaatttactgaacctatcctttacccaagacaagcttgaatgcaataacaaacaaaggctcaactacaaagacaaggaacaaatgtacaaaaataaggagttaaggtcataattaagagtttagacaaacaggatccaaattaccaattcatttatacattctgaaccaaactcaaa--------------------------------------------------------
>Jupunba_langsdorfii_Ribeiro_728@NODE_2_length_1174_cov_96.288058
-----------------------------------------------tatatttat-----------------------------gttttgaattttg---------------------------------------------------------------ttattattttatttttatcca-------------------------------------------------------------------------------------tataaaaaaagtacaaagatagtgt---------------------------------------------------------------------------------------------------------------------------------------------------------------------------------------------------------------------------------------------------------------tttgtttggaataacgattggagcctttaaaagtaacttttcaatcgtgattt-acaatatataaggtaagtatgtgagagaagttttgtctcgatttacgtgaaaagcact-----tataagcttgtcatacaagtgattttttggaat-------agcgataggaatcttcaaaaatagctt-tttaatcgtgatttacggtatacaacgtaagtatgtgagctcgacttacgtatataagcacttatgagtgtgtttgaaatagcaat---------------------------tgcaaaaggggtttttttgcaatctgtcttttggtaaaagttagattgtgtgatgtgatttatgtttcaattattgtataagtagcttttctgaaattaaaattgaaacttgtttggattgatggtagcataagtggcttttgtgataataataagagaaaaattaaaataaaaaactttaaaaagtgaagttggaaaatttggcaatgctaaaat-cataatttggaaaacttgaggtgcccaacacgcccacacttcttacaggctccttgatcaatatccacattagaatttgatattttagcaagcgcaaggagtccttgaaagttggcataggcattctcagcatctggttctacatttgctgccatctatgaagtatccttctcatcttccttgttgggtgcatatggatcataaccaatagcactctgccatataccatgggtctgaagggctgcactactgtgaacccgattgtttgcaagcatacgaactctacctgcggtagccggcatcttgaaattttgatattaatacctgtgaaagacaacacacaattttcaagagatttaacaaaaaaatccagtatgaaacaatcagaatcattctaccaaaaaatatcgcatttactgaacctatcctttacccaagacaagcttgaatgcaataacaaacaaaggctcaactacaaagacaaggaacaaatgtacaacaataaggagttagggtcataattaagagtttagacgaacaggatccaaattaccaattcatttatacattctgaaccaaactcaaatatgcaatcaatcgtggaaatcactaa-----------------------------
>Jupunba_leucophylla_Iganci_839@NODE_1_length_1150_cov_77.130475
----------------------------------------------------------------------------------------------------------------------------------------------------------------------------------------------------------------------------------------------------------------------------------------------------------------------------------------------------------------------------aacaaacacttta----------------------------------------------gcatttccaaccctcccctctcctccaaaaactcccaaccaaacaaggccttgagcaaccaatgcctcta---------------ataatgatcctgtagcaaagaaagaaggaacataaaaattttgttttggtttagttttgaaaatttgaacaatactttggcacttattactt--atatttatgttttgaattgaattttattattttatttttatccatataaaaaa------------------gtacaaagatagtgtgtttgaaat-------aactattagagcctttaaaagtaactt-ttcaatcatgatttacaatatatgaggtaagtatgtgagctcgacttacgtatataagcacttatgagtgtgtttgaaataacaat---------------------------tgcaaaagtggtttttttgcaatctgacttttggtaaaagtcagattgtgtgatgtgatttatgtttaaattattgtataagtaacttttttgaaactaaaactgaaacttgtttagattgatggtagcataagtagcttttgtgataataataagagaaaaattaaaataaaaaactttaaaaagtgaagttggaaaatttggcaacgctaaaat-cataatttggaaaacttgaggtgcccaacacgcccacacttcttacaggctcctcgatcaatatccacattagaatttgatattttagcaagcgcaaggagtccttgaaagttggcataggcattctcagcatctggttctacatttgctgccatatatgaagtatccttctcatcttccttgttgggtgcatatggattataaccaatagcactctgccatataccatgggtctgaagggctgcactactgtgaacccgattgtttgcgagcatacgaactctatctgctgttgccggcatcttgaaattttgatactaatacctgtgagaaacaacacacaattctcaagagatttaacaaaaaaatccagtatgaaacaatcagaatcattctaccaaaaaatatcgcatttactgaacctatcctttacccaagacaagcttgaatgcaataacaaacaaaggttcaactacaaagacaaggaacaaatgtacaacaataaggagtta----------------------------------------------------------------------------------------------------------------------------------
>Jupunba_leucophylla_Iganci_839@NODE_2_length_825_cov_182.520053
ctgagggacaaatagcagatactaacataattgtaccgaaatcaatataaatccacagacagcaaattgaccaatacctaaagagatcctcaacctgagggatttaaaggacacctctcc------tggtgatgcaaccactcaaccaggcaaggctagagttgtcattctaacacggaccaaatcctggatgtagatataataacagtgcgagaaccagtggaatcttctttacaaacttgaaacttcactgcatgcatttttgcctcccaatacaaaattaagatagtttacacacaatcacagtactcaattatttcacaggaaaatcatatctcatatatggacttcgaaaacagttcatagtaaacacttcaactattctattcatcatcttcagaatggcgtctccggctttttgcagatttcttcacatccctgcccattctagaattatccaaatcactcgaatcagcatcagttgatgattctgccttcctagttctccgtccatgtcttctcccagagtcctcagatgtttcagaatcagaatctgaccgacggcttctccttctcctcttctctttccgactctttcttctatgcttacagtcatagttctcatctgaagactggtctctcttcctcctgtgctccctcctcctcttcctcctccttaaatctgaat--------------------------------------------------------------------------------------------------------------------------------------------------------------------------------------------------------------------------------------------------------------------------------------------------------------------------------------------------------------------------------------------------------------------------------------------------------------------------------------------------------------------------------------------------------------------------------------------------------------------------------------------------------------------------------------------------------------------------------------------------------------------------------------------------------------------------------------------------------------------------------------------------------------------------------------------------------------------------------------------------------------------------------------------------------
>Jupunba_leucophylla_Iganci_839@NODE_3_length_825_cov_160.585561
ctgaggggcaattagcagataataacataattgtaccgaaatcaatataaatccacaggccgcaaattgaccaatacccaaagagaccctcaacctgagggatttaaaggacacccctcc------tggtgatgcaaccactcaaccaggcaaggctagagttgtcattctaacacggaccaaatcctggatgtagctataataacagtgcgagaaccagtagaatcttctttacaaacttgaaacttcactgcatgcatttttgcctcccaatacaaaattaagatagtttacacacaatcacagtactcaattatttcacaggaaaatcacatctcatatatggacttcgaaaacagttcatagtaaaaactttaactattctattcatcatcttcagaatggcgtctccgacttttttcagatttcttcacatccctgcccattctagaattatccaaatcacttgaatcagcatcagttgatgattctgccttcctagttctccgtctatgtcttctcccagagtcctcagacgtttcagaatcagaatctgatcgacggcttctccttctcctcttctctttccgactctttcttctatgcttacggtcatagttctcatctgaagactggtctctcttcctcctgtgctccctcctcctcttcctcctccttaaatctgaat--------------------------------------------------------------------------------------------------------------------------------------------------------------------------------------------------------------------------------------------------------------------------------------------------------------------------------------------------------------------------------------------------------------------------------------------------------------------------------------------------------------------------------------------------------------------------------------------------------------------------------------------------------------------------------------------------------------------------------------------------------------------------------------------------------------------------------------------------------------------------------------------------------------------------------------------------------------------------------------------------------------------------------------------------------
>Jupunba_leucophylla_Iganci_839@NODE_4_length_793_cov_1137.663408
-----------------------------------------------------------------------------------------------------------------------------------------------------------------------------------------------------------------------------------------------------------------------------------------------------------------------------------------------------------------------------------------------------------------------------------------------------------------------------------------------------------------------------------------------------------------------------------------------------------------------------------gtcatagttctcatctgaagactggtctctcttcctcctgtgctccctcctcctcttcctcctccttaaatctgaatcatctgaatcagaatcactaatttctctcttcccatgcctcttctttgatctccctctcttcttcctcttgccagaacgagagtcagactcatcttcatcagagtccttccttttccttgaagaacctccctttttgccgattttcttcccagatcgttctgcaataattctctcaatttcggagtctacctcagagtctgaactctcactatcatcctcctcttcact--ctcatcagagctctcaacagttctcctgtcagcctttgctgccttccccttcaatttatccagtgcaatcaatgccggaacttgcatagcttctgcatccttctcctcattatcatccttgacctttacatagttcttacac----------tgaaacttgaggtgcccaacacgcccacacttcttgcaggctcctcgatcaatatccacactagaatttgatattttagcaagtgcaaggagtccttgaaagttggcataggcattctcagcatctggttctgcatttgctgccatctgtgaagtatccttcttgtcttccttgttgggtgcatatggatcgtaaccaatagcactctgccatataccatgggtctgaagggctgcactactgtgaactcgattgtttgcgggcatacgaactctacctgcggtagccggcatcttgaaattttgatactaatacctgtgagaaacaacacacaattctcaagag------------------------------------------------------------------------------------------------------------------------------------------------------------------------------------------------------------------------------------------------------------------------------------------------
>Jupunba_limae_Iganci_261@NODE_1_length_2137_cov_124.005340
ctgagggacaattagcagataataacataattgtaccgaaatcaatataaatccacaggcagcaaattgaccaatacccaaagagaccctcaacctga-ggatttaaaggacacctctcccatgcatggtgatgcaaccactcaaccaagcaaggctagagttgttattctaacacggaccaaatcctggatgtagctataataacagtgcgagaaccagtagaatcttctttataaacttgaaacttcactgcatgcatatttgcctcccaatacaaaattaagatagtttacacacaatcacagtactcaattatttcacaggaaaatcatatctcatatatggacttcgaaaacagttcatagtaaacactttaactattctattcatcatcttcagaatggcgtctccggcttttttcagatttcttcacatccctgcccattctagaattatctaaatcactcgaatcagcatcagttgatgattctgccttcctagttctccgtccatgtcttctcccagagtcctcagatgtttcagaatcagaatctgaccgacggcttctccttctcctcttctctttccgactctttcttctatgcttacggtcatagttctcatctgaagactggtctctcttcctcctgtgctccctcctcctcttcctcctccttaaatctgaatcatctgaatcagaatcactaatttctctcttcccatgcctcttctttgacctccctctcttcttcctcttgccagaacgagagtcagactcatcttcatcagagtccttccttttccttgaagaacctccctttttgccaattttcttcccagatcgttctgcaataattctctcaatttcagagtctacctcagagtatgaactctcactatcatcctcatcttcact--ctcatcagagctcccaacagttctcctgtcagcctttgctgccttccccttcaatttatccagtgcaatcaatgccggaacttgcatagcttctgcatccttgtcctcattatcatccttgacctttacatagttcttacac----------tgaaacttgaggtgcccaacacgcccacacttcttgcaggatcctcgatcaatatccacattagaatttgatattttagcaagcgcaaggagtccttgaaagttggcataggcattctcagcatctggttctgcatttgctgccatctgtgaagtgtccttcttgtcttccttgttgggtgcatatggatcgtaaccaatagcactctgccatataccatgggtctgaagggctgcactactgtgaacccgattgtttgcgggcatacgaactctgcctgcggtagccggcatcttgaaattttgatactaatacctgtgagaaacaacacacaattctcaagagatttaacaaaaaaatccagtactaaacaatcagaatcgttcttccaaaaaatatagcatttactgaacctatccttaacccaagacaagcttgaatgcaataacaaacaaaggctcaactacaaagacaaggaacaaacgtacaagaatagggagttaaggtcataattcagagtttaaacaaacaggatccaaattaccaattcatttatacattctgaaccaaactcaaatatgcaatcaaacatggaaatcactgaagtctaaatcctaggctgaaggaaaacaa
>Jupunba_microcalyx_Iganci_855@NODE_1_length_1313_cov_86.327670
------------------------------------------------------------------------------------------------------------------------------------------------------------------------------------------------------------------------------------------------------------------------------------------aagatagtgt--------------------------------------------------------------------------------------------------------------------------------------------------------------------------------------------------------------------------------------------------------------------tttgaatagccattagagcctttaaaagtagcttttcaatcatgattt-acaatatgcaaagtaaatatgtgagagaaattttatctcgatttatgtgaaaag-----cacttatacgcttgtcatataagtgtttgtttggaat-------aacgatgagagtcttcaaaaatagctt-tttaattgtgatttacggtatacaaggtaaatatgtgagctcgacttatgtatataagcacttatgagtgtgtttgaaatagtgat---------------------------tgcaaaagtgacttttttgcgatctgacttttgctaaaagtcagattgtatgatgtgatttatgtttatattatagtataagtgacttttctgaaactaaaactgaaacttatttagattgacggtagcataagtggcttttatgataataataagagaaaaataaaaataaaaaactttaaaaagtgaagttagaaaatttgacaatgctaaaatacataattgggaaaacttgaggtgcccaacacgcccacacttcttgcaggctcctcgatcaatatccacattagaatttgatattttagcaagcgcaaggagtccttgaaagttggcataggcattctcagcatcgggttctacatttgctgccatctatgaagtatccttctcatcttccttgttgggtgcatatggatcataaccaatagcactctgccatataccatgggtctgaagggctgcactactgtgaacccgattgtttgcaagcatacgaactctacctgcggtagccgacatcttgaaattttgatactaatacctgtcagaaacaacacacaattct-aagagatttaacaaaaaaatccattataaaacaatcagaatcattctaccaaaaaatatcgcatttactgaacctatcctttacccaagacaagcttgaatgcaataacaaacaaaagttcaactacaaagacaaggaacaaatgtacaacaataaggagttagggtcataattaagggtttagacaaacaagatccaaattaccaattcatttatacattctgaaccaaactcaaagatgcaatcaatcgtggaaatcactaaagtctaaattctaggctgaaggaaaacaa
>Jupunba_microcalyx_Iganci_855@NODE_2_length_937_cov_63.144186
------------------------------------------------------------------------------------------------------------------------------------------------------------------------------------------------------------------------------------------------------------------------------------------------------------------------------------------------------------------------------------------------------------------------------------------------------------------------------------------------------------------------------------------------------------------------ttggaataataattgaaacctttaaaagtagcttttcaatcatgattt-acaatatataagataagtatgtgagagaagttttgtctcgatttacgtgaaaagcgct-----tataagcttgtcatataagtgcttgtttggaat-------agcgataggagtattcaaaaatagctt-tttaatcattatttacggtatacaaggtaagtatgtgagctcgacttatgtatataagcacttatgagtgcgtttgaaatagcaat---------------------------tgcaaaactggtttttttgcaatatgacttttggtaaaagtcagattgtgtgatgtgatttatgtttaaattattgtataagtagcttttctgaaactaaaactgaaacttgtttagattgatgatagcataagtgacttttgtgataataataagagaaaaattaaaataaaaaactttgaaaagtgaagttagaaaatttgacaatgctaaaat-cataatttggaaaacttgaggtgcccaacacgcccacacttcttacaggctcctcgatcaatatccacattagaatttgatattttagcaagcgcaaggagtccttgaaagttggcataggcattctcagcatctggttctacatttgctgccatctatgaagtatccttctcatcttccttgttgggtgcatatggatcataaccaataccactctgccatataccatgggtctgaagggctgcactactgtgaacccgattgtttgcgagcatacgaactctacctgcagtagtcggcatcttgaaattttgatactaatacctgtgagaaacaacacacaattctcaagagatttaacaaaaaaatccagtatcaaacaatcagaatcattctaccaaaaaatatcgcatttactgaacctatcctttacccaagacaagcttgaatgcaa--------------------------------------------------------------------------------------------------------------------------------------------------------------------------------------------
>Jupunba_microcalyx_Iganci_855@NODE_3_length_745_cov_150.955090
ctgagggacaaatagcagataataacataattgtaccgaaatcaatataaatccacagacagcaaattgaccaatacctaaagagaccctcaacctgagggatttaaaggacacctctcc------tggtgatgcaaccactcaaccaggcaaggttagagttgtcattctaacacggaccaaatcctggatgtagatataataacagtgcgagaaccagtggaatcttctttacaaacttgaaacttcactgcatgcatttttgcctcccaatacaaaattaagatagtttacacacaatcacagtactcaattatttcacaggaaaatcatatctcatatatggacttcgaaaacagttcatagtaaacacttcaactattctattcatcatcttcagaatggcgtctccggctttttgcagatttcttcacatccctgcccattctagaattatccaaatcactcgaatcagcatcagttgatgattctgccttcctagttctccgtccatgtcttctcccagagtcctcagatgtttcagaatcagaatctgaccgacggcttctccttctcctcttctctttccgactctttcttctatgcttacggtcatagttctcatctgaagactg-------------------------------------------------------------------------------------------------------------------------------------------------------------------------------------------------------------------------------------------------------------------------------------------------------------------------------------------------------------------------------------------------------------------------------------------------------------------------------------------------------------------------------------------------------------------------------------------------------------------------------------------------------------------------------------------------------------------------------------------------------------------------------------------------------------------------------------------------------------------------------------------------------------------------------------------------------------------------------------------------------------------------------------------------------------------------------------------------------------
>Jupunba_microcalyx_Iganci_855@NODE_5_length_628_cov_44.782214
-------------------------------------------------------------------------------------------------------------------------------------------------------------------------------------------------------------------------------------------------------------------------------------------------------------------------------------------------------------------------------------------------------------------------------------------------------------------------------------------------------------------------------------------------------------------------------------------------------------------------------------------------------------------------------------------------------------------------------------------------------------------------------------------------------------------------------------------------------------------------------------------------------------------------------------------------------------------------------------------------------------------------------------------------------------------------------------------------------------------------------------------------------------------------------------------------------------------------------------------------------------------------------------------------------------------------------------------------------------------------------------------gaactctacctgcggtagccggcatcttgaaattttgatactaatacctgtgagaaacaacacacaattctcaagagatttgacaaaaaaatccagtactaaacaatcagaatcgttctaccaaaaaatatagcatttactgaacctatccttaacccaagacaagcttgaatgcaataacaaacaaaggctcaactacaaagacagggaacaaatgtacaagaatagggagttaaggtcataattaagagttcaaacaaacaggatccaaattaccaattcatttatacattctgaaccaaactcaaatatgcaatcaaacatggaaatcactgaagtctaaatcctaggctgaaggaaaacaa
>Jupunba_oppositifolia_Liegier_16014@NODE_1_length_1544_cov_146.319018
-----------------------------------------------------------------------------------agaccctcaacctgagggatttaaaggacacctctcccatgcatggtgatgcaaccactcaaccaggcaaggctagagttgtcattctaacacggaccaaatcctggatgtagatataataacagtgcgagaaccagtagaatcttctttacaaacttgaaacttcaccgcatgcatttttgcctcccaatacaaaattaagatagtttacacacaatcacagtactcaattatttcacaggaaaatcatatcacatatatggacttcgaaaacagttcatagtagacactttaactattctattcatcatcttcagaatggcgtctccggcttttttcagatttcttcacatccctgcccattctagaattatccaaatcacttgaatcagcatcagttgatgattctgccttcctagttctccgtccatgtcttctcccagagtcctcagacgtttcagaatcagaatctgaccgacggcttctccttctcctcttctctttccgactctttcttctatgcttacggtcatagttctcatctgaagactggtctctcttcctcctgtgctcccttctcctcttcctcctccttaaatctgaatcatctgaatcagaatcactaatttctctcttcccatgcctcttctttgatctccctctcttcttcctcttgccagaacgagagtcagactcatcttcatcagagtccttccttttccttgaagaacctccctttttgccgattttcttcccagatctttctgcaataattctctcaatttcagagtctacctcagagtctgaactctcactatcatcctcatcttcact--ctcatcagagctctcaacagttctcctgccagcctttgctgccttccccttcaatttatccagtgcaatcaatgccggaacttgcatagcttctgcatccttctcctcattatcatccatgacctttacatagttcttacac----------tgaaacttgaggtgcccaacacgtccacacttcttgcaggctcctcgatcaatatccacattagaatttgatattttagcaagtgcaaggagtccttgaaagttggcataggcattctcagcgtctggttctgcatttgctgccatctgcgaagtatccttcttgtcttccttgttgggtgcatatggatcgtaaccaatagcactctgccatataccatgggtctgaagggctgcactactgtgaactcgattgttagcgggcatacgaactctacctgcggtagccggcatcttgaaattttgatactaatacctgtgagaaacaacacacaattctcaagagatttaacaaaaaaatccagtactaaacaatcagaatcgttctaccaaaaaatatagcatttactgaacctatccttaacccaagacaagcttgaatgcaataacaaacaagggctcaactacaaaaacaaggaacaaatgtacaagaatagggagttaaggtcataattaagagtttagacaaacaggatccaaattaccaattcatttatacattctgaacc-----------------------------------------------------------------
>Jupunba_oppositifolia_Liegier_16014@NODE_3_length_647_cov_26.122807
-----------------------------------------------------------------------------------------------------------------------------------------------------------------------------------------------------------------------------------------------------------------------------------------------------------------------------------------------------------------------------------------------------------------------------------------------------------------------------------------------------------------------------------------------------------------------------------------------------------------------------------------------------------------------------------------------------------------------------------------------------------------------------------------------------------------------------------------------------------------------------------------------------------------------------------------------------------------------------------------------------------------------------------------------------------------taagaatgaaattgg----ctttctaacacaaatatataaaagaagagaagtgtga------------------------tgtgagtgagtgaaaaataaacaaaatgagaatttaaaaaaaaaataagcgggctggcgggataccagcccacaaaggggcgggtgacaccagcccactacggtccagcccgcaacccatgggctggcccgaattcc---cagtactgatatggatcataaccaatagcactctgccatataccatgggtctgaagggctgcactactgtgaacccgattgtttgcaggcatacaaactctacctgcggtagccggcatcttgaaattttgatactaatacctgtgagaaacatcacacaattctcaagagatttaacaaaaaaatccagtacgaaacaatcagaatcattctaccaaaaaatatcgcatttactgaacctatcctttacccaagacaagcttgaatgcaataacaaacaaaggctcaactacaaagatagggaacaaatggacaaaaataaggagttaaggtcataattaagagtttagacaaacaggatccaaattaccaattcatttatacattctgaaccaaactcaaatatgcaatcaatcgtggaaatcactaa-----------------------------
>Jupunba_oxyphyllidia_Yonker_6157@NODE_1_length_1766_cov_165.406157
ctgagggacaaatagcagataataacataattgtaccgaaatcaatataaatccacagacagcaaattgaccaatacctaaaaagaccctcaacctgagggatttaaaggacacctctcccatgcatggtgatgcaaccactcaaccaggcaaggttagagttgtcattctaacacggaccaaatcctggatgtagatataataacagtgcgagaaccagtagaatcttctttacaaacttgaaacttcactgcatgcatttttgcctcccaatacaaaattaagatagtttacacacaatcacagtactcaattatttcacaggaaaatcatatctcatatatggacttcgaaaacagttcatagtaaacacttcaactattctattcatcatcttcagaatggcgtctccggcttttttcagatttcttcacatccctgcccattctagaattatccaaatcacttgaatcagcatcagttgatgattctgccttcctagttctccgtccatgtcttctcccagagtcctcagacgtttcagaatcagaatctgaccgacggcttctccttctcctcttctctttccgactctttcttctatgcttacggtcatagttctcatctgaagactggtctctcttcctcctgtgctccctcctcctcttcctcctccttaaatctgaatcatctgaatcagaatcactaatttctctcttcccatgcctcttctttgatctccctctcttcttcctcttgccagaacgagagtcagactcatcttcatcagagtccttcctttttcttgaagaacctccctttttgccgattttcttcccagatcgttctgcaataattctctcaatttcagagtctacctcagagtcttcactctcactatcatcctcatcttcact--ctcatcagagctctcaacagttctcctgccagcctttgctgccttccccttcaatttatccagtgcaatcaatgccggaacttgcatagcttctgcatccttctcctcattatcatccgtgacctttacatagttcttacac----------tgaaacttgaggtgcccaacacgtccacacttcttgcaggctcctcgatcaatatccacactagaatttgatattttagcaagtgcaaggagtccttgaaagttggcataggcattctcagcatctggttctgcatttgctgccatctgcgaagtatccttcttgtcttccttgttgggtgcatatggatcgtaaccaatagcactctgccatataccatgggtctgaagggctgcactactgtgaactcgattgttagcaggcatacgaactctacctgcggtagccggcatcttgaaattttgatactaatacctgtgagaaacaacacacaattctcaagagatttaacaaaaaaatccagtactaaacaatcagaatcgttctaccaaaaaatatagcatttactgaacctatccttaacccaagacaagcttgaatgcaataacaaacaagggctcaactacaaaaacaaggaacaaatgtacaagaatagggagttaaggtcataattaagagtttaaacaaacaggatccaaattaccaattcatttatacattctgaaccaaactcaaatattcaatcaatcatggaaatcactgaagtctaaatcctaggctgaaggaaaacaa
>Jupunba_oxyphyllidia_Yonker_6157@NODE_2_length_795_cov_24.566852
-------------------------------------------------------------------------------------------------------------------------------------------------------------------------------------------------------------------------------------------------------------------------------------------------tct------------------------------------------------------------------------------------------------------------------------------------------------------------------------------------------------------------------------------------------------------------------------------------------------------------------------------------------------------------------------------------------------------------------------------------------acataaaagttgtatagatttttcttagctttttatccataaaagaacg----tccgatttctagagcttcggatattgcctaaacactgaaatagggtaaaatttagtgtt---------------ttttcaactaattctattttatgccaaatattaattacactcaaattcattaaattaagcttaaatatcatcaaatcattata-------------cgagggaaaataaatatttttacatattataacataagtggcttttgtgataataataagagaaaatttaaaataaaaaactttaaaaagtgaagttggaaaatttgg-aatgctaacatacataatttggaaaacttgaggtgcccaacacgcccacacttcttgcaggctcctcgatcaatatccatattagaatttgatattttagcaagcgcaaggagtccttgaaagttggcataggcattctcagcatctaattctgcatttgctgccatcta----------------------------------------------------------------------------tgaagggctgcactactgtgaacccgattgtttgcgaccatacgaactttacctgcggt---cggcatcttgaaattttgatcctaatacctgtgagaaacaacacacaattctcaagagatttaacaaaaaaatccaatacgaaacaatcagaatcattctaccaaaaaatatcgaatttattgaacctatcctttacccaagaccagcttgaatgcaataacaaacaaaggctcaactacaaagacaaggaacaaatgtacaaaaataaggagttaaggtcataataag----------------------------------------------------------agt--------------------------------------------------------
>Jupunba_trapezifolia_Simon_1600@NODE_1_length_1651_cov_359.572682
ctgagggacaattagcagataataacataat--taccgaaatcgatataaatccacagacagcaaattgaccaatacccaaagagaccctcaacctgagggatttaaaggacacctctcccatgcatggtgatgcaaccactcaaccaggcaacgctagagttgtcattctaacacggaccaaatcctggatgtagctataataacagtgcgagaaccagtagaatcttctttacaagcttgaaacctcactgcatgcatttttgcctcccaattcaaaatcaagatagtttacaaacaatcacagtactcaattatttcacaggaaaatcatatctcatatatggacttcgaaaacagttcatagtagacactttaactattctattcatcatcttcagaatggcgtctccggcttttttcagatttcttcacatccctgcccattctagaattatccaaatcacttgaatcagcatcagttgatgattctgccttcctagttctccgtctatgtcttctcccagagtcctcagacgtttcagaatcagaatctgaccgacggcttctccttctcctcttctctttccgactctttcttctatgcttacggtcatagttctcatctgaagactggtctctcttcctcctgtgctccctcctcctcttcctcctccttaaatctgaatcatctgaatcagaatcactaatttctctcttcccatgcctcttctttgatctccctctcttcttcctcttgcctgaacgagagtcagactcatcttcatcagagtccttccttttccttgaagaacctccctttttgccgattttcttcccagatcgttctgcaataattctctcaatttcagagtctacctcagagtctgaactctcactatcatcctcatcttcact--ctcatcagagctctcaacagttctcctgtcagcctttgctgccttccccttcaatttatccagtgcaatcaatgccggaacttgcatagcttctgcatccttctcctcattatcatccttgacctttacatagttcttacac----------tgaaacttgaggtgcccaacacgcccacacttcttgcaggctcctcgatcaatatccacattagaatttgatatttttgcaagcgcaaggagtccttgaaagttggcataggcattctcagcatctggttctgcatttgctgccatctgtgaagtatccttcttgtcttccttgttgggtgcatatggatcgtaaccaatagcactctgccatataccatgggtctgaagggctgcactactgtgaactcgattgtttgcgggcatacgaactctacctgcggtagccggcatcttgaaattttgatactaatacctgtgagaaacaacacacaattctcaagagatttaacaaaagaatccaatactaaacaatcagaatcgttctaccaaaaaatatagcatttactgaacctatccttaacccaagacaagcttgaatgcaataacaaacaaaggctcaactacaaaaacaaggaacaaatgtacaagaatagggagttaaggtcataattaagagtttaaacaaacaggatccaaattaccaattcatttatacattctgaaccaaactcaaatacgcaatcaa---------------------------------------------
>Jupunba_villosa_Borges_423@NODE_1_length_2022_cov_167.165553
ctgagggacaaatagcagataataacataattgtaccgaaatcaatataaatccacaggcagcaaattgaccaatacccaaagagaccctcaacctgagggatttaaaggacacctctcccatgcatgatgatacaaccactcaaccaggcaaggctagagttgtcattctaacacggaccaaatcctggatgtagctataacaacagtgcgagaaccagtagaatcttctttacaaacttgaaacttcactgcatgcatttttgcctcccaatacaaaattaagatagtttacacacaatcacagtactcaattatttcacagaaaaatcatatctcatatatggacttcgaaaacagttcatagtaaacactttaattattctattcatcatcttcagaatggcgtctccggcttttttcagatttcttcacatccctgcccattctagaattatccaaatcactcgaatcagcatcagttgatgattctgccttcctagttctccgtctatgtcttctcccagagtcctcagatgtttcagaatcagaatctgaccgacggcttctccttctcctcttctctttccgactctttcttctatgcttacggtcatagttctcatctgaagactggtctctcttcctcctgtgctccctcctcctcttcctcctccttaaatctgaatcatctgaatcagaatcactaatttctctcttcccatgcctcttctttgatctccctctcttcttcctcttgccagaacgagagtcagacccatcttcatcagagtccttccttttccttgaagaacctccctttttgccaattttcttccccgatcgttctgcaataattctctcaatttcagagtctacctcagagtctgaactctcactatcatcctcatcttcact--ctcat------------cagttctcctgtcagcctttgctgccttccccttcaatttattcagtgcaatcaatgccggaacttgcatagcttctgcatccttgtcctcattatcatccttgacctttacatagttcttacac----------tgaaacttgaggtgcccaacacgcccacacttcttgcaggctcctcgatcaatatccacattagaatttgatattttagcaagcgcaaggagtccttgaaagttggcataggcattctcagcatctggttctgcatttgctgccatctgtgaagtgtccttcttgtcttccttgttgggtgcatatggatcgtaaccaatagcactctgccatataccatgggtctgaagggctgcactactgtgaacccgattgtttgcgggcatacgaactctacctgcggtagccggcatcttgaaattttgatactaatacctgtgagaaacaacacacaattctcaagagatttaacaaaaaaatccagtactaaacaatcagaattgttcttccaaaaaatatagcatttactgaacctatccttaacccaagacaagcttgaatgcaataacaaacaaaggctcaactacaaagacaaggaacaaatgtacaagaatagggagttaaggtcataattcagagtttaaacaaacaggatccaaattaccaattcatttatacattctgaaccaaactcaaatatgcaatcaaacatggaaatcactgaagtctaaatcctaggctgaaggaaaacaa
>Punjuba_callejasii_Daly_5935@NODE_1_length_1422_cov_83.284758
-----------------------------------------------------------------------------------------------------------------------------------------------------------------------ttctaacacagaccaaatcctggatgtagctataataccagtccaagaaccagtagaatcttctttacaaacttg-aacttcactgcatggatttttgcctcccaaaacaaaattaagatagtttacacacaatcacagcactcaattattacacaggaaaatcatgtctcatatatggacttcgaaaacagtccatagtaaacac-ttaactattctattcatcatcttcagaatggcgtctccggcttttttcagatttcttcacatccctgcccattctagaattatccggatcactcgaatcaacatcagttgatgattctgcctttctagttctccgtgtatgtcttctcccagagtcttcagatgtttcagaatcagaatctgatcgacggcttctccttctcctcttctccttccgactctttcttctatgcttatggtcatagttctcatctgaagacttgtctctcttcctcctgtgctccctcctcctcttcctcctccttaaatctgaatcatctgaatcagaatcactaatttctctcttcccatgcctcttctttgatctccctctcttcttcctcttgccagaacgagagtcagactcatcttcatcagagtccttccttttccttgaagaacctccctttttgctgattttcttcccagatcgttctgcaataattctctcaatttcggagtctacctcagagtctgaactctcactatcatcctcctcttcact--ctcatcagagttctcaacagttctcctgtcagcctttgctgacttccccttcaatttatccagtgcaatcaatgccggaacttgcatagcttctgcatccttctcctcattatcatccttgacctttacatagttcttacac----------tgaaacttgaggtgcccaacacgcccacacttcttgcaggctcctcgatcaatatccacactagaatttgatattttagcaagcgcaaggagtccttgaaagttagcataggcattctcagcatctggttctgcatttgctgccatctgtgaagtatccttcttgtcttccttgttgggtgcatatggatcgtaaccaatagcactctgccatataccatgggtctgaagggctgcactactgtgaacccgattgtttgcaggcatacgaactctacctgcggtagccggcatcttgaaattttgatactaatacctgtgagaaacaacacacaattctcaagagatttaacaaaaaaatccactactaaacaatcagaatcgttctaccaaaaaatattgcatttactgaacctatccttaacccaagacaagcttgaatgcaataacaaacaaaggctcaactacaaagacagggaacaaatgtacaagaataaggagttaaggtcata--------------------------------------------------------------------------------------------------------------------------
>Punjuba_callejasii_Daly_5935@NODE_2_length_779_cov_24.270655
------------------------------------------------------------------------------------------------------------------------------------------------------------------------------------------------------------------------------------------------------------------------------------------------------------------------------------------------------------------------------------------------------------------------------------------------------------------------------------------------------------------------------------------------------------------------------------------------------------------------------------------------------------------------------------------------------------------------------------------------------------------------------tatacatggtaagtatgtaatctcgacttacgtatataagcacttatgagtgtgtttgaaatatcgat---------------------------tgcaaaagtaaattttttgcaatctgacttttggtaaaagtcagattgtgtgatgtgatttatgtttaaattattgtataagtggcttttctgaaactaaaactaaaacttatttagattaacggtagcataagtggcttttgtgataataataagagaaaaataaaaataaaaaactttaaaaagtgaagttggaaaatttggcaatgctaaaatacataatttggaaaacttgaggtgcccaacacgcccacacttcttgcaggctcctcgatcaatatccacattagaatttgatattttagcaagcgcaaggagtccttgaaagttggcataggcattctcagcatctggttctacatttgctgccatctatgaagtatccttctcatcttccttgttgggtgcatatggatcataaccaatagcactctgtcatataccatgggtctgaagggctgcactactgtgaacccgattgtttgcgagtatacgaactctacctgcggtagccgacatcttgaaattttgatactaatacctgtgagaaacaacacacaattctcaagagatttaacaaaaaaatccagtacgaaacaatcagaatcattctacgaaaaaatatcgcatttactgaacctatcctttacccaagacaagcttgaatgcaataacaaacaaaggctcaactac----------------------------------------------------------------------------------------------------------------------------------------------------------------------
>Punjuba_killipii_Palodorios_6252@NODE_1_length_1494_cov_73.815102
--------------------------------------------------------------------------------------------------------------------------tgcatggtgatg--------caaccaggcaaggctagagttgtcattctaacacggaccaaatcctggatgtagctaaaataacagtgcgagaaccagtagaatcttctttacaaacttgaaacttcactgcatgcatttttgcctcccaatacaaaattaagatagtttacacacaatcacagtactcaattatttcacaggacaatcatatctcatatatggacttcgaaaacagttcatagt-aacac-ttaattattctattcatcatcttcagaatggcgtctccggcttttctcagatttcttcacatccctgcccattctagaattatccaaatcactcgaatcagcatcagttgatgattccgccttcctagttctccgtctatgtcttgtcccagagtcctcagatgtttcagaatcagaatctgaccgacggcttctccttctcctcttctctctccgactctttcttctatgcttacggtcatagttctcatctgaagactggtctctcttcctcctgtgctccctcctcctcttcctcctccttaaatctgaatcatctgaatcagaatcactaatttctctcttcccatgcctcttctttgatctccctctcttcttcctcttgccagaatgagagtcagactcatcttcatcagagtccttcctttcccttgaagaacctccctttttgccgattttcttcccagatcgttctgcaataattctctcaatttcagagtctacctcagagtctgaactctcactatcatcctcatcttc--------------actctcaacagttctcctgtcagcttttgctgccttccccttcaatttatccagtgcaatcaatgccggaacttgcatagcttctgcatccttctcctcattatcatccttgacctttacatagttcttacac----------tgaaacttgaggtgcccaacacgcccacacttcttgcaggctcctcgatcaatatccacattagaatttgatattttagcaagcgcaaggagtccttgaaagttggcataggcattctcagcatctggttctgcatttgctgccatttgtgaagtatccttcttgtcttccttgttgggtgcatatggatcgtaaccaatagcactctgccatataccatgggtctgaagggctgcactactgtgaacccgattgtttgcgggcatacgaactctacctgcagtagccggcatcttgaaattttgatactaatacctgtgagaaacaacacacaattctcaagaaatttaacaaaaaaatccagtactaaacaatcagaatcgttctaccaaaaaatatggcatttactgaacctatccttaacccaagacaagcttgaatgcaataacaaacaaaggctcaactacaaagacaaggaacaaatgtacaagaatagggagttaaggtcataattaagagtttagacaaacaggatccaaattaccaattcatttatacattctgaaccaaact------------------------------------------------------------
>Punjuba_killipii_Palodorios_6252@NODE_3_length_632_cov_58.648649
------------------------------------------------------------------------------------------------------------------------------------------------------------------------------------------------------------------------------------------------------------------------------------------------------------------------------------------------------------------------------------------------------------------------------------------------------------------------------------------------------------------------------------------------------------------------------------------------------------------------------------------------------------------------------------------------------------------------------------------------------------------------------------------------------------------------------------------------------------------------------------gtgacttttttgcaatttgacttttcgtaaaaatcagattatgtggtgtgatttatgtttggattgttgtataagtagctttt------ctgaaactgaaacttgtttggattgacagtagcataagtggcttttgtgataatgataagagaaaaatttttataaaaaactttaaaaagtgaagttggaaaatttgacaacgctaaaatacataatttggaaaacttgaggtgcccaacacgcccacacttcttgcaggcttttcgatcaatatccacattagaatttgatattttagcaagcgcaaggagtccttgaaagttggcaaaggcattctcagcatctggttctgta---------------------------------------ttggttgcatatggatcgtaaccaatagcactctgccatataccatgggc-----------cactactgtgaacccgattgtttgcgggcatacgaactctacctgctgtagccggcatcttgaaattttgatactaatacctgtgagaaacaacacacaattctcaagacatttaacaaaaaaatctagtatgaaacaatcagaatcattctaccaaaaaatatcgcatttactgaacctatcctttacccaagacaagcttgaatg-----------------------------------------------------------------------------------------------------------------------------------------------------------------------------------------------
>Punjuba_lehmannii_Escobar_7465@NODE_2_length_1661_cov_180.679293
ctgagggacaaatagcagataataacataattgtaccgaaatcaatataaatccacagacagcaaattgaccaatacctaaagagaccctcaacctgagggatttaaaggacacctctcccatgcatggtgatgcaaccactcaaccaggcaaggctagagttgtcattctaacacggaccaaatcctggatgtagctaaaataacagtgcgagaaccagtagaatcttctttacaaacttgaaacttcaatgcatgcatttttgcctcccaatacaaaattaagatagtttacacacaatcacagtactcaattatttcacaggacaatcatatctcatatatggacttcgaaaacagttcatagt-aacac-ttaattattctattcatcatcttcagaatggcgtctccggcttttctcagatttcttcacatccctgcccattctagaattatccaaatcactcgaatcagcatcagttgatgattccgccttcctagttctccgtctatgtcttgtcccagagtcctcagatgtttcagaatcagaatctgaccgacggcttctccttctcctcttctctttccgactctttcttctatgcttacggtcatagttctcatctgaagactggtctctcttcctcctgtgctccctcctcctcttcctcctccttaaatctgaatcatctgaatcagaatcactaatttctctcttcccatggcgcttctttgatctccctctcttcttcctcttgccagaacgagagtcagactcatcttcatcagagtccttccttttccttgaagaacctccctttttgccgattttcttcccagatcgttctgcaataattctctcaatttcagagtctacctcagagtctgaactctcactatcatcctcatcttc--------------actctcaacagttctcctgtcagcctttgctgccttccccttcaatttatccagtgcaatcaatgccggaacttgcatagcttctgcatccttctcctcattatcatccttgacctttacatagttcttacac----------tgaaacttgaggtgcccaacacgcccacacttcttgcaggctcctcgatcaatatccacattagaatttgatattttagcaagcgcaaggagtccttgaaagttggcataggcattctcagcatctggttctgcatttgctgccatctgtgaagtatccttcttgtcttccttgttgggtgcatatggatcgtaaccaatagcactctgccatataccatgggtctgaagggctgcactactgtgaacccgattgtttgcgggcatacgaactctacctgcagtagccggcatcttgaaattttgatactaatacctgtgagaaacaacacacaattctcaagagattgaacaaaaaaatccagtactaaacaatcagaatcgttctaccaaaaaatatagcatctactgaacctatccttaacccaagacaagcttgaatgcaataacaaacaaaggctcaactacaaagacaagaaacaaatgtacaagaatagggagttaaggtcataattaagagtttagacaaacaggatccaaattaccaattcatttatacattctgaaccaaact------------------------------------------------------------
>Punjuba_lehmannii_Escobar_7465@NODE_4_length_979_cov_63.257206
------------------------------------------------------------------------------------------------------------------------------------------------------------------------------------------------------------------------------------------------------------------------------------------------------------------------------------------------------------------------------------------------------------------------------------------------------------------------------------------------------------------------------------------------------------------------------------------------------------------------------ctttcgcaaaagcacttatgcaatcgttaatccaaacataaatcatattcaatctgacttttactcaatcttaaatttttatatgtcagattgaaaataagaa-------------------------------------------------------------------------------------------tatatttggaataatgat---------------------------tgcaaaaatagtttttttgtaatctgacttttggtaaaagtcagattgagtgatgtgacttatatttggattgttatataagtgactttt------tggaaactgaaatttgtttgaattggcgatagcataagtggcttttatgttaatgataagaaaaaaattattttaaaaaactttaaaaagtgaaattgaaaaatttgacaatgctaaaatacataatttggaaaacttgaggtgcccaacacgcccacgcttcttgcaggctcctcgatcaatgtccacattagaatttgatattttagcaagcgcaaggagtccttgaaagttggcataggcattctcagcatctggttctacatttgctgtcatctgtgaagtatccttctcgtcttccttgttgggtgcctatggatcgtaaccaatagcactctgccatataccatgggtttgaagggctgcactaccgtgaacccgattgtttgcgggcatatgaactctacctgtggtagccggcatcttgaaattttgatactaatacctgtgagaaacaacacacaattctcaagagatttaacaaaaaaatccagtacgaaacaatcagaatcattctaccaaaaaatatagcatttactgaacctatcctttacccaagataagcctgaatgcaataacaaacaaaggctcaactgcaaagacagggaacaaatgtacaaaaataaggagttaaggtcataattaagagtttagacaaacaggatccaaatta------------------------------------------------------------------------------------------
>Punjuba_lehmannii_Escobar_7465@NODE_5_length_871_cov_61.171285
---------------------------------------------------------------------------------------------------------------------------------------------------------------------------------------------------------------------------------------------------------------------------------------------------------------------------------------------------------------------------------------------------------------------------------------------------------------------------------------------------------------------------------------------------------------------------------------------------------------------------------------------------------------------------------------------------------------------------------------------------------------------------------------------------tttgaccgatatatttcttcaattaagagggtgtttagaatagcgat---------------------------tgcaaaagtggcttttttgcaatccgaccttttgtaaaagtcagattgtgtggtgtgatttatgtttagattgttgtataagtagctttt------ctgaaactgaaacttgtttggattgccagtagcataaatggcttttgtgataatgataagagaaaaatttttgtaaaaaaccttaaaaagtgaagttggaaaatttggcaacgctaaaatacataatttggaaaacttgaggtgcccaacacgcccacacttcttgcaggcttctcgatcaatatccacattagaatttgatattttagcaagcgcagggagtccttgaaagttggcaaaggcattctcagcatctggttctgca---------------------------------------ttggttgcatatggatcgtaaccaatagcactctgccatataccatgggc-----------cactactgtgaacccgattgtttgcgggcatacgaactctacctgctgtagccggcatcttgaaattttgatactaatacctgtgagaaacaacacacaattctcaagacatttaacaaaaaaatccagtatgaaacaatcaaaatcattctaccaaaaaatattgcatttactgaacctatcctttacccaaggcaagcttgaatgcaataacaaacaaaggctcaactacaaagacagggaacaactgtacaaaaataaggagttaaggtcataattaagagtttagacaaacaggatccaaattaccaattcatttatacattctgaaccaaactcaaatatgcaatcaatcgtggaaatcactaaagtct------------------------
>Punjuba_racemiflora_Jimenez_Soares_3626@NODE_2_length_1055_cov_125.535787
-------------------------------tttactgaa---------------------------------------------atcctttacccaa-----------------------------------------------------------------------------------aaagcttgaatgca-----------------ataacaaacaaaggctcaactac----------------------------------------------aaagacag----------------------------------ggaa-------------------------------------------------------------------------------------------------------------------------------------------------------------------------------------------------------------caaatgtacaaaaat-----------------------------------------------------aaggagttaaggtcataatagtttagacaaacaagatccaaattaccaattcatttatacattctgaaccaaactcaaatatgcaatcaatcgtggagtaatacgcggccatctaagtggtcgtgtttcttttgcagtagtgatttagggtgtgtttggagcgattgttaatgtttctcttgcgaatgcgatttatagaatatatttaaagtagtgat---------------------------tgtaaaagtgatttttttacaatcttacttttggtaagaatcagattatataatgtgatttatatttagattgttatataaatgactttt------ttaaaactaaaatttgttaggattaacagtagtataagtgatttttatgataataataaaaaaaaataaattctaaaaaactataaaaaatgaagttggaaaatttgacaatcataaaatacataatttggaaaacttgaggtgcccaacacgcccacacttcttgcaggctcctcgatcaatatgcacattagaatttgatattttagcaagcgcaaggagtccttgaaagtcggcataggcattctcagcatctggttctgcatttgctgccatctgtgaagtacccttctcgtcttccttgttgggtgcatatggatcgtaaccaatagcactctgccatataccataggtctgaagggctacactagtgtgaacccgattgtttgcgggcatacgaactctacctgcggtagccgtcatcttgaaattttgatactaatacctgtgagaaacaacacacaattctcaagagatttaacaaaaaaatccaatacgaaacaatcagaatcattctaccaaaaactatcgcttttactgaacctatcctttacccaagacaagcttgaatgcaataacaaacaaaggctcaactacaaagacagggaac---------------------------------------------------------------------------------------------------------------------------------------------------------
>Punjuba_racemiflora_Jimenez_Soares_3626@NODE_4_length_834_cov_94.046235
--------------------------------------------------------------------------------------------------------------------------------------------------------------------------------------------------------------------------------------------------------------------------------------------------------------------------------------------------------------------------------------------------------------------------------------------------------------------------------------------------------------------------------------------------------------------------------------------------------------------------------------------------------------------------------------------------------------------aaaat-------agcgattagaacctttaaaaataattt-ttcaatcgtaatttacaatatacaaggtaagtatgtgaactcgatttatgtagcttgtcatataagagtgtgtttagaataacaat---------------------------tgcaaaagtggcttttttacaatctgacttttagtaaaagtcaaattgtgtaatatgatttatgtttgaattattgtataagtggctttt------ctaaaattaaaacttgtttaaattgacggtagcataagtagcttttgtgataataataagaaaaaaattaaaataaaaaactttaaaaagtgaagttagaaaatttgacaatgctaaaatacataatttagaaaacttgaggtgcccaacacgcccacacttcttgcaggctcctcaatcaatatccacattagaatttgatattttagcaagcgcaaggagtccttgaaagttggcataggcattctcagcatctggttctgcatttgctgccatctgtgaagtatccttgtcatcttccttgttgggtgcatatggatcataaccaatagtactctgccatataccatgggtctgaagggctgcaatactgtgaatccgattgtttgcgagcatacgaactctacctgcggtagccggcatcttgaaattttgatactaatacctgtgagaaacaacacacaattctgaagagatttaacaaaaaaatccagtatgaaacaatcagaatcattctaccaaaaaatatcgcatttactgaacctatcctttacccaagacaagcttgaatgcaataacaaac------------------------------------------------------------------------------------------------------------------------------------------------------------------------------------
>_R_Afrocalliandra_redacta_Germishuizen_5585@NODE_10_length_631_cov_13.126354
---------------------------------------------------------------------------------------------------------------cgctcctc-----------------------------------------------------------------------------------------------------------------------------------------------------------------------------------------------------ctccacaagta-----------------aaacagc----------------------------------------------------------------------------------------------ttctggctctcttttgagtagcggtc---------------------------------------------------------cgtttgaccatt-------atcgctcctaaactcaattttt--------------------------------------------------tctgtagcgaattcttgatttttaatgcacttttgcccttccttctcttcctcctcctcgaa------------------------------------------------------------------------------------------------------------------------------gaatatcttttttttttgctgatattcttttcagattgttctacaataagtt--------------tctaaattcaagtttgaactctcaccgtc-----------------atcaaggatgataatgaggagaaggatcagaatttatgtaaattctggcatggattggactggacaaattgaaggggaggccaacaaagctg--------------ttgttgtgagctttga---tgagagtgttcttacact----------gaaactcgagttgcttgacacgcccatacttcttgcaggctcctcaatcaatatccacattggaatttgatattttagcaagcatgagaagtccttgaaaat----ttgttaatttagaatatctaattttgaaattgatgttgttaattgaattttatacttgttcccccaatgaggt------------------------------tttattccttgggagaaaaat-------------------------------------------------tattaaatgagaaattgatattgt-----------------------------------------------------------------------------------------------------------------------------------------------------------------------------------------------------------------------------------------------------------------------------------------------------------------------------------------
>_R_Afrocalliandra_redacta_Germishuizen_5585@NODE_11_length_543_cov_19.386266
------------------------------------------------------------------------------------------------------------------------------------------------------------------------------------------------------------------------------------------------------------------------------------------------------gaatagaggtagtaacttaaatttacaaagcaa-----------------aaattccaaaa----------------------------------------------------------------------------------------------aaatctaattaaaatattgaaa---------------------------------------------------------tctcaaaatgtt--aaaatttgaatcctaaataagac-----------------------------------------------cattggatcaaaatggaattcttgattttaaaggcacttgtgcccctctttctcttcctcctccttaaatatgaagcatctaaatttgattcactaatttctctcttcccgtgcctcttctttgatctccctctcttcttcctctcaccagaacaagaatcataatcatctttatcaaaatccttcctttttcttcaagaacatccctttttgctgattttcttcctaaatcgttcatcaataagtctctaaatttcagggtttacttcagagtttgaactctcattatcatcctcatcttcact--cccatcagatctctcaatagtcctcttatcagcctttgctaccctccccttcaatttgtccagtccaatccatattggaacttgcataacttctacatcct------------------------------------------------------------------------------------------------------------------------------------------------------------------------------------------------------------------------------------------------------------------------------------------------------------------------------------------------------------------------------------------------------------------------------------------------------------------------------------------------------------------------------------------------------------------------------------------------------------------------------------------------------------------------------------------------------------
>_R_Afrocalliandra_redacta_Germishuizen_5585@NODE_1_length_1724_cov_267.720704
-------acaataagcagataataacataatgaaaccgaaatcaatataaatccactcacagcacattgaccaatacctaatgaaaccctcaacctgagggagttaaaggacatctccct---------------agtcacttaaccaggcaaggctagagctgtcattctaacacggactaagtcctgaatgtagatataataccggtccaagaaccagtagaaccttctttacaaacttgaa---------------------------------------------cttacacacaatcacagtacttaattatttcacaaaataatcatgtctcatatatggacttcgaagacagctcatagtaaatcc-ttaaccattctattcatcatcttcagaatgacgtctccggcttttttcagatttcttcacatccctgccctttctagaattatccagatcacttgaatcagcatcagttgatgattctgccttcctagttctccgtctatgtcttctcccagagtcctcagatgtttcagaatcagaatctgatcgacggcttctcctcctcctcttctccttccgactctttcttctatgcttacggtcatagtcctcatctgaagacttgtccctcttcctcctgtgctccctcttcctcttcctcctccttaa---------atctgaatcagaatcactaacttctctcttcccatgcctctcctttgatctccctctcttcttcctcttgccagaacgagaataagaatcatcttcatcagagtccttccttttccttgaagaacctccctttttgctgattttcttcccagatcgttctgcaataagtctctcaatttcagagtctacctcagagtctgaactctcactatcatcctcgtcttcact--ctcatcagaactctcaacagtcttcctatcagcctttgctgcccttcccttcaatttgtctagtccgatcaatgccggaactagcatagcttctgcatccttctcctcattatcatccttgacctttacataattcttacact----------gaaacttgaggtgcccgacacgcccacacttcttgcaagctcctcgatcaatatccacattagaatttgatattttagcaagcgcaaggagtccttgaaagttggcataggcattctcagcatctggctctgcacttgctgccatctgggaagtatccttcttgtcttccttattgggtgcatatggatcataaccaatagcactctgccatataccatgggtctgaagggctgcactgctgtgaacccgattgtttgcaggcatacgaactctacccgctgtggctggcatcttgaaattttgatgctaatccctgtgagaaaaaacacacaattctc--gggatttaacaaaaaaatccagtactagacaatcagaaacattctaccaaaaaatatctcatttaacgaacccatccttaacacaagacaagctagaatgcacaaaaaaacaaaggttcaattataaagacagggtacaaatgtacaacaataaggagttaaggtcataattaagagcttagacaaacaggatccaaattacca------------------aaccaaactcaaatatataatcaatcatggaaatcaccagagtctaaatccaag-ctgaaggaaaacaa
>_R_Afrocalliandra_redacta_Germishuizen_5585@NODE_2_length_1188_cov_78.144914
--------------------aaaaatgtgagttaatcaaaattatttaaaattt-------------------------------atttttaaataaaaagttttaaatga--------------------------------------------------------------------------------------------------------------aaacgttacttgataaattttcaattctttt-------------------------------------tttaaaaacgagaaaagcaa-------taggaaagaag-----------------aaattccaaaa----------------------------------------------------------------------------------------------aaatctaattaaaatattgaaat--------------------------------------------------------------------ataaaatttgaatcccaaagaagac-----------------------------------------------cattagatcaaaatggaattcttgattttttagacacttttatccctcctccaattcctcctccttaaatctgaatcatctaaattagaatcactaatttatctcttcccacgcctcttctttgatctccctctcttcttcctcttgcaagaatgagaataataatcattttcatcaatgtccttcatttttctttaagaacgtccctttttgctgattttttttttaggtcgttcaacaataagtctctaaattttagagtctacattagagtttgaactctcactctcatcttcatctccact--cccatcaaagctctcaatagtcctcctctcagcctttgctgccttccccttcaacttatctagcccaatccatgctggaacttgcatagcttctgcatccttctcctcattatcatccttgaacttgatataattctcacact----------gaaactctaggtgcccgacacacccacactttttacaggcttctcgatcaatatctacattagaatttgatattttagcaagcg-aaggaatccttgaaattttattttataattctatgttgttaatcctgaaattaattttgttaactaaagtttatacttgtttctccaataaggt------------------------------tttgttctttaggagcgaagt-------------------------------------------------tgttaaataagaaattgatattgttattttagatcctatgtcattaatcctaaaattttcattgaagtttgt------ttcccacacaatgaggtttgttccttgggagcaaagaatatgctattttagaatcctatatt---------------------gtaattatagataaa------------------------------------------------tgttattaattgaagtttgtagt-----gttccaaacaataaattgatgttgctattttagaattaatttaagtttataccccctta-------taataaagtt-------------------------
>_R_Afrocalliandra_redacta_Germishuizen_5585@NODE_3_length_857_cov_132.430769
-------------------------------------------------------------------------------------------------------------------------------------------------------------------------------------------------------------------------------------------------------------------------------------------------ttt---------------------------------------------------------------------------------------------------------------------------------------------------------------------------------------------------------------------------------------------------------------------------------------------------------------------------------------------------------------------------ctttcatttcatatcaacttgaacaaactgcctcgtgtttaaacaatcagtaaagtgctatctctttgagtatttacttatataagcttcacttttttctgattataaggtgagaattaagaaagtctttgtaagaatgcat---agtttaaagagagtggaatgttttgctgccctcccctttaaatctctgtaaaagaattaagacaatcttttaaacttattaaaagttaggtcccgttatttcacaattgtctttact--atcatcagagctctcaacagtccttctatcagcctttgctgccctccccttcattttgtccggtccaatcaatgctagaacctacatagcttctgcatccttctcctcattatcatccttgacttttacataattcttacatt----------gaaacttgaggtgctcgacacgcccacacttcttacaggttcgtcgatcaatatgcacattagaatttgatattttaacaagcgtaagtagaacttgaaatgttattttaaaattt-------ttaatattaaaattgatattgttaattaaagtttatacttattccctcaatgaggt------------------------------tttgttccttagaagtgaagt-------------------------------------------------tgttaaataagaaattgatattattattttagaattc----tgataatcccaaaatt--------------------------------------------------------------attattaattgatgtttaatttgttcttgttccaggttttgttcaagagtaaat----gct------------------------------aaataagaaattgatattgttatttttgaatcataca-----aatcc------------------------------------------------------------------------------------------------
>_R_Afrocalliandra_redacta_Germishuizen_5585@NODE_4_length_751_cov_24.087537
-----------------------------------------------------------------------------------------------------------------------------------------------------------------------------------------------------------------------------------ttttgtgcacattatacatat--------------------------------------------atatatatatatatatacaggaaattagatatagtgatgacaaat---atgtaaattttaaaa----------------------------------------------------------------------------------------------aaatctaattaaaatattgaaa---------------------------------------------------------taccaaaatgt---aaaatttgaataccaaataagac-----------------------------------------------catttgaccaaaatggaattcttgattttttagacacctttgc------------ccttcctcgttaaatctgaatcatctgaatcagaatcactaatttctctcttctcatgcttcttctttgatctccctctcttcttcctttggccaaatcgag--tcaaaataatcttcat-agagtctttcctttttcttgaagaacttcattttttgttgattttcttctctaatcgctctgcaatgagtctataaattttagagtctacctcaaa-------tctatctcatacgttctgcgacgagt--aatagagttatttttttgggtgatcgaggaatctaagattcatagatttcgttaattatttaggtttatcgagagt-------------------------------------------------ttttcccattctc-------------------------------------tccactacactattacaaatgttggttggatgtcatatttaaaattga--------------------------------ttagataggagttatttttct-----------------------ggtagtattgcttactgctttcta---------------------------------------------------------------------------------------------------------------------------------------------------------accacgcacagct---------------agagga---------------------------------aatg----attatttaatgggagtttctt---------------------gtaagaactaataagt------------------------------------------gatagcgttgta--------------------------------------------------------------------------------------------------------------------------
>_R_Afrocalliandra_redacta_Germishuizen_5585@NODE_7_length_694_cov_69.930308
---------------------------------------------------------------------------------------------------------------------------------------------------------------------------------------------------------------------------------------------------------------------------------------------------------------------------------------------------------------------------------------------------------------------------------------------------------------------------------------------------------------------------------------------------------------------------------------------------------------------------------------------------------------------------------------------------------tctgaataatctaaatcagaatcactaa-ttctttctttccacgtctcttctttgatctccttctcttcttcctcttgtcagaacgacat----aatcatcttcattagagtcctttctttttcttgaagaacatccctttttactgattttcttttgagatcattacgtaataagtatctaaatttaagactctaccttggagtctgaactctcactatcatcctcgtcttcact--ctcattagagttctcaatggtcctcctatcag-cattgttgccttccccttcaatttgttaagtccaatcaatgtcgaaacttgcatagcttatacattcttttcctcattatcatccttgacctttacataattcttaaact----------gaaatttgaggtgcctaacacgcctacacttcttgcaggctcttggatcaatatccacattagaatttgatattttagcaagcacaaggactccttaaaattttattttagaatcctatgttgttaatcatgaaagtgaagttgttaattgatattgatacttgttctcctaatggggt------------------------------tttgttccttagcagtgaagt-------------------------------------------------tgttaaacacgaatgtagttttattatattta------------------------------------------------------------------------------------------------taatccaatgtt---------------------gtaatcatagag---------------------------------------------------agttgttagttgaagttgatact-----gttcc------------------------------------------------ccctta-------caatgaggt--------------------------
>_R_Afrocalliandra_redacta_Germishuizen_5585@NODE_8_length_659_cov_38.070447
-----------------------------------------------------------------------------------------------------------------------------------------------------------------------------------------------------------------------------caattgttcgttatatttttattgcttaatc-------------------------------------ttttaaaattgagttggttttaaatcctccaaaaaaaa-----------------aaattctaaaa----------------------------------------------------------------------------------------------aaatctaattaaaatattgaaa---------------------------------------------------------ttcaaaaataat--aaaatttgaatctcaaattaaat-----------------------------------------------cattgtaccaaaattgaatacttgattttttagacacttttgcctctcctccttttcctcctccttaaatcttaatcatatgaatcaaaatcactaatttctttcttcccatgcctcttctttgatctccctctcttctacatcttgacaaaacaagaatcacaatcatcttcatcagagtctttcttttttcttgaagaacctccatttttactgattttttttgcaaatcgttctacaataagtctctaaattttagagtatacctcaaagtttgatttccctttttttgtttcttgctaact--aaacgtttatttttttggggtgatcgtcgaatctagagttcatagatttcattaattatttaggtcat-------------------------------------------------------------------------------------gcgactc-----------------------------------------ccattctctctactaaattacaaatgttgg----------------ttgaatct------------------------------------------------------------------------------------------------------------------------------------------------------------------------------------------------------------------------------------------------------------------------------------------------------------------------------------------------------------------------------------------------------------tttaa---------------------------------------------------------------------------------------------------------------------------------
>_R_Albizia_adinocephala_FHO33_88@NODE_2_length_638_cov_23.226381
---------------------------------------------------------------------------------------------------------------------------------------------------------------------------------------------------------------------------------------------------------------------------------------------------------------------------------------------------------------------------------------------------------------------------------------------------------------------------------------------------------------------------------------------------------------------------------------------------------------------------------------------------------------------------------------------------------------------------------caaaatgcaatttttgtatggatttaatttcgctcacccataagcaaccccatg----------------atcaatagaatataatatttatattcatattaggaataacgat---------------------------tgcaaaaatagtttttttgtaatctgacttttagtaaaagtcagattatatgatattatttatgtttgaattgttatataaatgattttt------ttaaaactaaaaattgtttaaatgaataatagaataagtgatttttgctataataataagaga-------ttataaaaaactttaaaatgtgtagttggaaaatttatcaatcataaaatacgtaatttgaaaaacttgaggtgcccaacacgcccacactcctcgcaggctcctcgatcaatgtccacattagaatttgatatgttggcaagcgcaaggagtcctagaacgtaggcataggcattc---------------------------------------------------------------------------------------------------------------------------------------------------------------------------------------------------------tgagaaacaacacacaattctcaagagatttaacaaaaaaatccagtacgaaaatatcagaatcattcta------------------------------------ccaagacaagcttgaatgcaataactaacaaaggctcaactacaaagacagggaacaaatgtgcaagaatagggagttaaggtcataattaagagtttagacaaacaggatccaaattaccaattca----------------------------------------------------------------------------------
>_R_Albizia_edwallii_Dalmaso_272@NODE_1_length_1597_cov_16.075875
ttgaagaaaaattagcag---acaacataattgtaccgaaatcaatataaatccacagacagcaaattgaccaataactaaagaaaccctcaacctgagggatttaaaggacacctctcccatgcatggtgatgcaaccactcaaccaggcaaggctagagctgtcattctaacacagaccaaatcctggatgtagct---ataccagttcaagaaccagtagaatcttctttacaaacttg-aacttcactgcatgcatttttgcctcccaatacaaaattaagatagtttacacacaatcacagtactcaattattacacaggaaaatcatgtctcatatatggacttcgaaaacagttcatagaaaacac-ttgactgttctattcatcatcttcagaacggcgtctccgtcttttttcagatttcttcacatccctgcccattctagaattatccagatcactcgaatcagcatcagttgatgattctgcctttctagttctccgtctatgttttctcccagagtcctcagatgtttcagagtcagaatctgatcgacggcttctccttctcctcttctccttccgactctttcttctatgcttatggccatagttctcatctgaagacttgtccctcttcctcctgtgctccctcctcctcttcctcctccttaaatctgaatcatctgaatcagaatcactaatttctctcttcccatgcctcttctttgatctccctctcttcttcctcttgccagaatgagagtcagactcatcttcatcagagtccttccttttccttgaagaagctccctttttgccgattttcttcccagatcgttctgcaataattctctcaatttcggagtctacctcagagtctgaactctcactatcatcctcctcttcact--ctcatcagagctctcaacagttctcctgtcagcctttgctgccttccccttcaatttatccagtgcaatcaatgccggaacttgcatagcttctgcatccttctcctcattatcatcctggaccttcacatagttcttacac----------tgaaacttgaggtgcccaacacgcccacacttcttgcaggctccacgatcaatatccacattagaatttgatattttagcaagcgcaaggagtccttgaaagttggcataggcattctcagcatctggttctgcatttgctgccatctgtgaagtatccttcttgtcttccttgttgggtgcatatggatcgtaaccaatagcactctgccatataccatgggtctgaagggctgcactactgtgaacccgattgtttgcaggcatacgaactctacctgcggtagccggcatcttgaaattttgatactaatacctgtgagaaacaacacacaattctcaagagatttaacaaaaaaatccagtactaaacaatcacaatcattctaccaaaaaatat------------------------------------------------------------------------------------------------------------------------------------------------------------------------------------------------------------------------------------------
>_R_Albizia_glabripetala_Lewis_1652@NODE_1_length_1535_cov_63.471193
-------------------------------------------------------------------------------------------------------------------------------------------------------aaggccagagctgtcattgtaacacagaccaaatcctggatgtagct---ataccagtccaagaaccagtagaatcttctttacaaacttg-aacttcactgcatgcatttttgcctcccaatacaaaattaagatagtttacacacaatcacagtactcaattattacacaggaaaatcatgtctcatatatggactttgaaaacagttcatagtaaacac-ttaactattctattcatcatcttcagatcggcgtctccggcttttttcagatttcttcacatccctgcccattctagaattatccagatcactcgaatcagcatcagttgatgattctgcctttctagttctccgcctatgttttctcccagagtcctcagatgtttcagaatcagaatctgatcgacggcttctccttctcctcttctccttccgactctttcttctatgcttatggtcatagttctcatctgaagacttgtccctcttcctcctgtgctccctcctcctcttcctcctccttaaatctgaatcatctgaatcagaatcactaatttctctcttcccatgcctcttcttcgatctccctctcttcttcctcttgccagaacgagagtcagactcatcttcatcagagtccttccttttccttgaagaacctccctttttgctgattttcttcccagatcgttctgcaataattctctcaatttcagagtctacctcagagtctgaactctcactatcctcctcctcttcact--ctcatcagagctctcaacagttctcctgtcagcctttgctgccttccccttcaatttatccagtgcaatcagtgccggaacttgcatagcttctgcatccttctcctcattatcatcctggaccttcacatagttcttacac----------tgaaacttgaggtgcccaacacgcccacacttcttgcaggctccacgatcaatatccacattagaatttgatattttagcaagcgcaaggagtccttgaaagttggcataggcattctcagcatctggttctgcatttgctgccatatgtgaagtatccttcttgtcttccttgttgggtgcatatggatcgtaaccaatagcactctgccatataccatgggtctgaagggctgcactactgtgaacccgattgtttgcaggcatacgaactctacctgcggtagccggcatcttgaaatttcgatactaatacctgtgagaaacaacacacaattctcaagagatttaacaaaaaaatccagtactaaacaatcacaatcgttctgccaaaaaatatcgcattcactgaacctatccttaacccaagacaagctccaatgcaataacaaacaaaggctcaactacaaagacagggaacaaatgtacgagaataaggagttaaggtcataattaagagtttagacaaaca-gatccaaattaccaattcatttatacattctggaccaaactcaaatatgcaatcaatcaaggaaatcactgaagtctaaatc-------------------
>_R_Albizia_multiflora_Hughes_3090@NODE_1_length_1610_cov_169.559687
----------------------taacataattgcaccgaaatcaatatgaatccacagacagcaaattgatcaatacctaaagaaaccctcaacctgatggatttaaaggacacctctcccatgcatggtgatgcaaccactcaaccaggcaaggccagagctgtcattgtaacacagaccaaatcctggatgtagct---atacccgtccaagaaccagtagaatcttctttacaaacttg-aacttcactgcatgcatttttgcctcccaatacaaaattaagatagtttacacacaatcacagtactcaattattacacaggaaaatcatgtctcatatatggactttgaaaacagttcacattaaacac-tcaactattctattcatcatcttcagatcggcgtcttcggcttttttcagatttcttcacatccctgcccattctagaattatccagatcactcgaatcagcatcagttgatgattctgcctttctagttctccgcctatgttttctcccagagtcctcagatgtttcagaatcagaatctgatcgacggcttctccttctcctcttctccttccgactctttcttctatgcttatggtcatagttctcatctgaaggcttgtccctcttcctcctgtgctccctcctcctcttcctcctccttaaatctgaatcatctgaatcagaatcactaatttccctcttcccatgcctcttcttcgatctccctctcttcttcctcttgccagaacgagagtcagactcatcttcatcagagtccttccttttccttgaagaacctcccttttttccaattttcttcccagatctttctgcaataattctctcaatttcggagtctacctcagagtctgaactctcactatcatcatcctcttcact--ctcatcagagctctcaacagttctcctgtcagcctttgctgccttccccttcaacttatccagtgcaatcaatgctggaacttgcatagcttctgcatccttctcctcattatcatcctggaccttcacatagttcttacac----------tgaaacttgaggtgcccaacacgcccacacttcttgcaggctccacgatcaatatccacattagaatttgatattttagcaagtgcaaggagtccttgaaagttggcataggcattctcagcatctggttctgcatttgctgccatctgtgaagtctccttcttgtcttccttgttgggtgcatatggatcgtaaccaatagcactctgccatataccatgggtctgaagggctgcactactgtgaacccgattgtttgcaggcatacgaactctacctgcggtagctggcatcttgaagttttgatactaatacctgtgagaaacaacacacaattctcaagagatttaacaaaaaaatccagtactagacaatcacaatcgttctgccaaaaaatatcacatttactgaacctatccttaacccaagacaagctccaatgcaataacaaacaaaggctcaactacaaagacagggaacaaatgtacgagaataaggagttaaggtcataattaagagtttagacaaacaggatccaaattaccaattca----------------------------------------------------------------------------------
>_R_Albizia_niopoides_Simon_1601@NODE_1_length_1729_cov_181.170097
--------------------------------------------------------------------gaccaatacctaaagaaaccctcaatctgagggatttaaaggacacctctcccatgcatggtgatgcaaccactcaaccaggcaaggccagagctgtcattgtaacacagaccaaatcctggatgtagct---ataccagtccaagaaccagtagaatcttctttacaaacttg-aacttcactgcatgcatttttgcctcccaatacaaaattaagatagtttacacacaatcacagtactcaattattacacaggaaaatcatgtctcatatatggactttgaaaacagttcacagtaaacac-ttaactattctattcatcatcttcagatcggcgtctccggcttttttcagatttcttcacatccctgcccattctagaattatccagatcacttgaatcagcatcagttgatgattctgcctttctagttctccgcctatgttttctcccagagtcctcagatgtttcagaatcagaatctgatcgacggcttctccttctcctcttctccttccgactctttcttctatgcttatggtcatagttctcatctgaagacttgtccctcttcctcctgtgctctctcctcctcttcctcctccttaaatctgaatcatctgaatcagaatcactaatttctctcttcccatgcctcttcttcgatctccctctcttcttcctcttgccagaatgagagtcagactcatcttcatcagagtcgttccttttccttgaagaacctccctttttgccgattttcttcccagatcgttctgcaataattctctcaatttcgtagtctacctcagagtctgaactctcactatcatcctcctcttcact--ctcatcagagctctcaacagttctcctgtcagcctttgctgccttccccttcaatttatccagtgcaatcaatgccggaacttgcatagcttctgcatccttctcctcattatcatcctggaccttcacatagttcttacac----------tgaaacttgaggtgcccaacacgcccacacttcttgcaggctccacgatcaatatccacattagaatttgatattttagcaagcgcaaggagtccttgaaagttggcataggcattctcagcatctggttctgcattagctgccatctgtgaagtatccttcttgtcttccttgttgggtgcatatggatcgtaaccaatagcactctgccatataccatgggtctgaagggctgcactactgtgaacccgattgtttgcaggcatacgaactctacctgcggtagccggcatcttgaagttttgatactaatacctgtgagaaataacacacaattctcaagagatttaacaaaaaaatccagtactaaacaatcacaatcgtcctgccaaaaaatatcgcatttaatgaacctatccttaacccaagacaagctccaatgcaataacaaacaaaggctcaacttcaaagacagggaacaaatgtatgagaataaggagttaaggtcataattaagagtttagacaaacaggatccaaattaccaattcatttatacattctggaccaaattcaaatatgcaatcaatcaaggaaatcactaaaatctaaatcctaggctgaaggaaaacaa
>_R_Albizia_sinaloensis_Hughes_1576@NODE_1_length_1808_cov_101.183709
ttgaagaacaattggcagataataacataattgtaccgaaatcaatataaatccacagacagcaaattgaccaatacctaaagaaaccctcaacctgagggatttaaaggacacctctcccatgcatggtgattcaaccactcaaccaggcaaggccagagctgtcattgtaacacagaccaaatcctggatgtagct---ataccagtccaagaaccagtagaatcttctttacaaacttg-aacttcactgcatgcatttttgcctcccaatacaaaattaa-atagtttacacacaatcacagtactcaattattacacaggaaaatcatgtctcatatatggactttgaaaacagttcatagtaaacac-ttaactattctattcatcatcttcagatcggcgtctccggcttttttcagatttcttcacatccctgcccattctagaattatccagatcactcgaatcagcatcagttgatgattctgactttctagttctccgcctatgttttctcccagagtcctcagatgtttcagaatcagaatctgatcgacgacttctccttctcctcttttccttccgactctttcttctatgcttacggtcatagttctcatctgaagacttgtccctcttcctcctgtgctctctcctcctcttcctcctccttaaatctgaatcatctgaatcagaatcactaatttctctcttcccatgcctcttcttcgatctccctctcttcttcctcttgccagaacgagagtcagactcatcttcatcagagtccttccttttccttgaagaacctccctttttgccaattttcttcccagatcgttctgcaataattctctcaatttcggagtctacctcagagtctgaactctcactatcatcctcctcttcact--ctcatcagagctctcaacagttctcctgtcagcctttgctgccttccccttcaatttatccagtgcaatcaaagccggaacttgcatagcttctgcatccttctcctcattatcatcctggaccttcacatagttcttacac----------tgaaacttgaggtgcccaacacgcccacatttcttgcaggctccacgatcaatgtccacactagaatttgatattttagcaagcgcaaggagtccttgaaagttggcataggcattctcagcatctggttctgcatttgctgccatctgtgaagtatccttcttgtcttccttgttgggtgcatatggatcgtaaccaatagcactctgccatataccatgggtctgaagggctgcactactgtgaacccgattgtttgcaggcatacgaactctacctgcggtagccggcatcttgaaattttgttactaatacctgtaagaaacaacacacaattctcaagagatttaacaaaaaaatccagtactaaacaatcacaatcgttctgccaaaaaatatctcatttactgaacctatccttaacccaagaccagctccaacgcaataacaaacaaaggctcaactacaaagacagggaacaaatgtacaagaataaggagttaaggtcataattaagagtttagacaaacaggatccaaattaccaattcatttatacattctggacaaaactcaaatatgcaatcaatcaaggaaatcactaaagtctaaatcctaggctgaaggaaaacaa
>_R_Albizia_tomentella_Leach_Dunlop_3801@NODE_1_length_1740_cov_304.615153
---------------------------------taccgaaatcaatataaatccacatacagcaaattgaccaatacctaaagaaaccctcaacctgagggatttaaaggacgcctcttccatgcatggtgatgcaaacactcaaccaggcaaggctagagctgtcattctatcacagaccaaatcctggatgtagttataataccagtccaagaaccagtagaatcttctttacaaacttg-aacttcacggcatgcatttttgcctcccaatacaaaattaagatagtttacacacaatcacagtactcaattattacacaggaaaatcacgtctcatatatggacttcgaaaacagttcatagtaaacac-ttgactattctattcatcatcttcagaatggcgtctacggcttttttcagatttcttcacattccttccctttctagaattatccagatcactcgaatcagcatcagttgatgattctgcctttctggttctccgtccatgccttctcccagagtccccagatgtttccaaatcagaatctgatcgacggcttctccttctcctcttctccttccggctctttcttctatgcttatggtcatagttctcatctgaagacttgtccctcttcctcctgtgctccctcctcctcttcctcctccgtaaatctgaatcatctgaatcagaatcactaattgctctcttcccatgcctcttctttgatctccctctcttcttcctcttgccagaatgagagtcagactcatcttcatcagagtccttccttttccttgaagaacctccctttttgctgattttcttcccagatcgttctgcaataattctctcaatttcggagtctacctcagagtctgaactgtcactatcatcctcctcttcact--ctcatcagagctctcaacagttctcctgtcagcctttgctgccttccccttcaatttatccagtgcgatcagtgccggaacttgcatagcttctgcatccttctcctcattatcatccttgacttttacatagttcttacac----------tgaaacttgaggtgcccaacacgcccacacttcttgcaggctcctcgatcaatatccacattagaatttgatattttagcaagtgcaaggagtccttgaaagttggcataggcattctcagcatctggttctgcatttgctgccatgtgtgaagtatccttcttgtcttccttgttgggtgcatatggatcataaccaatagcactctgccatataccatgggtctgaagggctgcactactgtgaacccgattgtttgcgggcatacgaactctacctgcggtagccggcatcttgaaattttgatactaatacctgttagaaacaacacaaaattctcaagagatttaacaaaaaaatccaatactaaacaatcagaatgactctaccaaaaaatatcacatttactgaacctatcctttacccaagacaaactagaatgcaataacaaacaaaggctcaactacaatgacagggaacaaatgtacaagaataaggagttaagg-aataattaagagtttggacaaacaggatccaaattaccaattcatttatacattctgaaccaaactcaaatatgcaatcaatcaaggaactcactaaagtctaaatcctaggctgaaggaaaacaa
>_R_Albizia_tomentella_Leach_Dunlop_3801@NODE_2_length_958_cov_51.488082
----------------------------------------------------------------------------------------------------------------------------------------------------------------------------------------------------------------------------------------------------------------------------------------------------------------------------------------------------------------------------------------------------catcatcctttggaggg-------------------------------------------------------------------------------------------------------------------------------------------------------------------------------------------------------------------------------------------------------------------tttaaataagcattgtgtttgaattatcagaaggatagatactcacttttctatcttaaaataaaatacatatactcacttttctatcattcattgtggagt---------gtctatattcattgag---tatatttaagatcgaaaaatttat-----------------------------------------------aatctaacattaaataaaaataagattatgtaatagaatttatggttgaattgaaagatagatactttt-------gtgaaattaaaacttgttgaaattgctggtagtataagtggtttttaagagaaaaattaaaa--------ttataaaaaggtt-aaaaaatgaagttagaaaatttgaccacgctaaaatacataatttggaaaacttgatgtgctcaacacgcacacac------------------tcaggctctgcatctgaatttgatattttagcaagcgcaaggagtccttgaaag------------ttctcagcatctggt-----------tgccattggtgaagtatccttcttgtcttccttgttgggtgcatatggattgtaaccaatagcactctgccatataccatgcgtctgaagggctgcactactgtgaatccaattgtttgcgggcatacgagctccacctgcattagccggcattttgaaattttgatactaatacctgtgagaaacaacaaacaattctcaagagatttaacaaaaaattccagtacgaaacaatcagaatcattctaccaaaatatatcgcatttactgaacctatcctttacccaagacaagcttgaatgcaataacaaaaaaaggctcaactacaaagacagggaacaaaagtacaagaataaggagttaaggtcatgatcaagagtatagacaaacaggatccaaattaccaattcatttatacattctgaaccaaactcaaatatgcaatcaatcatggaaatcactaaagtctaaatcctagg--------------
>_R_Albizia_tomentosa_Hughes_648@NODE_2_length_811_cov_35.741144
------------------------------------------------------------------------------------------caatccga--------------------------------------------------------------------------------------------------------------------------------------------------------------------------------acaaaaggaatataatat----------------------------------------------------------------------------------tga--------------------------------------------------tattaacatccc-----------------------tcactcaag---------------------------------------------------------------------------------------------------------------------------------ctaattctatgacca-----------------------------------------------------------------------------------------tcaaaatgaaatttttttatggacttaatctcactcacccatgagcaaacccaca----------------atcaatggaatataatattaatatttatgttaggaatagcgat---------------------------tgcaaaagtagtttttttaaaatttgaattttagtaaaaatcagattatatgatgtaatttatgtttgaattattgtataaatggttttt------ctaaaactaaaacttgtttaaattactaatagaataagtgatttttataataatgataagagaaaaataattataaaaaactttaaaatgcttagttggaaaatttatcaatgataaaatacataatttgaaaaacttgaggtgcccaacacgcccacacttctcgcaggctcctcgatcaatgtccacattagaatttgatattttggcaagcgcaaggattcctagaacgttggcgtaggcattctgagcatctggttctgcatttgctgccatctacgaagtatccttcttgtcttccttgttgggt----------------------------------------------------------------------------------gcatacgaactctacctgcggtagccagcatcttcaaattttgatactaatacctgtgagaaacaacacacaattctcaagagatttaacaaaaaaatccagtacgaaaca---aaggctcgacta------------------------------------caaagacaagcttgaatgcaatagctaacaaaggctcgactacaaagacagggaacaaatgtgcaagaatagggagttaaggtcata--------------------------------------------------------------------------------------------------------------------------
>_R_Albizia_xerophytica_Hughes_1435@NODE_1_length_1908_cov_81.578372
ttgaagaacaattggcagataataacataattgtaccgaaatcaatataaatccacagacagcaaattgaacaatacctaaagaaaccctcaacctgagggatttaaaggacacctctcccatgcatggtgatgcaaccactcaaccaggcaaggccggagctgtcattgtaaaacagaccaaatcctggatgtagct---ataccagtccaagaaccagtagaatcttctttacaaacttg-aacttcactgcatgcatttttgcctcccaatacaaaattaagatagtttacacacaatcacagtactcaattattacacaggaaaatcatgtctcatatatggactttgaaaacagttcatagtaaacac-ttaactattctattcatcatcttcagatcggcgtctccggcttttttcagatttcttcacatccctgcccattctagaattatccagatcactcgaatcagcatcagttgatgattctgactttctagttctccgcctatgttttctcccagagtcctcagatgtttcagaatcagaatctgatcgacggcttctccttctcctcttttccttccgactctttcttctatgcttacggtcatagttctcatctgaagacttgtccctcttcctcctgtgctctctcctcctcttcctcctccttaaatctgaatcatctgaatcagaatcactaatttctctcttcccatgcctcttcttcgatctccctctcttcttcctcttgccagaaagagagtcagactcatcttcatcagagtccttccttttccttgaagaacctccctttttgccgattttcttcccagatcgttctgcaataattctctcaatttcggagtctacctcagagtctgaacactcactatcatcctcctcttcact--ctcatcagagctctcaacggttctcctgtcagcctttgctgccttccccttcaatttatccagtgcaatcaatgccggaacttgcatagcttctgcatccttctcctcattatcatcctggaccttcacatagttcttacac----------tgaaacttgaggtgcccaacacgcccacacttcttgcaggctccacgatcaatgtccacattagaatttgatattttagcaagcgcaaggagtccttgaaagttggcataggcattctcagcatctggttctgcatttgctgccatctgtgaagtatccttcttgtcttccttgttgggtgcatatggatcgtaaccaatagcactctgccatataccatgggtctgaagggctgcactactgtgaacccgattgtttgcaggcatacgaactctacctgcggtagccggcatcttgaaattttgatactaatacctgtgagaaacaacacacaattctcaagagatttaaaaaaaaaaaccagtactaaacaatcacaatcgttctaccaaaaaatattgcatttactgaacctatccttaacccaagacaagctccaatgcaataacaaacaaaggctcaactacaaagacaggggacaaatgtacgagaataaggagttaaggtcataattaatagtttagacaaacaggatccaaattaccaattcatttacacattctgaaccaacctcaaatatgcaatcaatcatggaaatcaccaaagtctaaatcctaggctgaaggaaaacaa
>_R_Albizia_xerophytica_Hughes_1435@NODE_2_length_536_cov_28.333333
-----------------------------------------------------------------------------------------------------------------------------------------------------------------------------------------------------------------------------------------------------------------------------------------------------------------------------------------------------------------------------------------------------------------------------------------------------------------------------------------------------------------------------------------------------------------------------------------------------------------------------------------------------------------------------------------------------------------------------------------------------------------------------------------------------------------------------------------------------------------------------------------------------------------------------------------------------gttgtataaatggttttt------ctaaaactaaaatttgtttagattaataatagaataagtgatttttgtgataatgataagagaaaaataattataaaaacttttaaaatgtgtagttggaaaatttatcaatgctaaaatacataatttgaaaaacttaaggtgcccaacacgcccacacttctcgcaggctcctcgatcaatgtccacattagaatttgatattttggcaagcgcaaggagtcctagaacgttggcgtaggcattctgagcatctggttctgcatttgctgccatctacgaagtatccttcttgtcttccttgttgggt----------------------------------------------------------------------------------gcatacgaactctacctgcggtagccagcatcttcaaattttgatgctaatacctgtgagaaacaacacacaattctcaagagatttaacaaaaaaatccagtacgaaacaatcagaatcattcta------------------------------------ccaagacaagcttgaatgcaataactaacaaaggctcaactacaaagacaggggacaaa------------------------------------------------------------------------------------------------------------------------------------------------------
>_R_Balizia_elegans_Iganci_870@NODE_1_length_2069_cov_132.670181
ctgagggacaaatagcagataataacataattgtaccgaaatcaatataaatccacagacagcaaattgaccaatacctaaagagaccctcaacctcagggatttaaaggacacctctcccatgcatggtgatgcaaccactcaaccaggcaaggctagagttgtcattctaacacggaccaaatcctggatgtagatataataacagtgcgagaaccagtagaatcgtctttacaaacttgaaacttcactgcatgcattttagcctcccaatacaaaattacgatagtttacacacaatcacagtactcaattatttcacaggaaaatcatatctcaaatatggactttgaaaacagttcatagtaaacacttcaactattctattcatcatcttcagaatggcgtctccggcttttttcagatttcttcatatccctgcccattctagaattatccaaatcacttgaatcaccatcagttgatgattctgccttcctagttctccgtctatgtcttctcccagagtcctcagacgtttcagaatcagaatctgaccgacggcttctccttctcctcttctctttccgactctttcttctatgcttacggtcatagttctcatctgaagactggtctctcttcctcctgtgctccctcctcctcttcctcctccttaaatctgaatcatctgaatcagaatcactaatttctctcttcccatgcctcttctttgatctccctctcttcttcctcttgccagaacgagagtcagactcatcttcatcagagtccttccttttccttgaagaacctccctttttgctgattttcttcccagatcgtcctgcaataattctctcaatttcggagtctacctcagagtctgaactctcactatcatcctcctcttcact--ctcatcagagctctcaacagttctcctgtcagcctttgctgccttccccttcaatttatccagtgcaatcaatgccggaacttgcatagcttctgcatccttctcctcattatcatccttgacctttacatagttcttacac----------tgaaacttgaggtgcccaacacgcccacacttcttgcaggctcctcgatcaatatccacattagaatttgatattttagcaagtgcaaggagtccttgaaagttggcataggcattctcagcatctggttctgcatttgctgccatctgtgaagtatccttcttgtcttccttgttgggtgcatatggatcgtaaccaatagcactctgccatataccatgggtctgaagggctgcactactgtgaactcgattgtttgcgggcatacgaactctacctgcggtagccggcatcttgaaattttgatactaatacctgcgagaaacaacacacaattctcaagagatttaacaaaaaaatccagtactaaacaatcagaatcgttctaccaaaaaatatagcatttactgaacctatccttaacccaagacaagcttgattgcaataacaaacaaaggctcaactacaaagacaaggaacaaatgtacaagaataggaagttaaggtcataattaagagtttaaacaaacaggatccaaattaccaattcatttatacattctgaaccaaactcaaatatgcaatcaatcatggaaatcactgaagtctaaatcctaggctgaaggaaaacaa
>_R_Balizia_leucocalyx_Aguilar_1939@NODE_3_length_1141_cov_49.546992
------------------------------------------------------------------------------------------------------------------------------------------------------------------------------------------------------------------------------------------------------------------------------------------------------------------------------------------------------------------------------------------------------------------------------------------------------------------------------------------------------------------------------------------------------------------------------------------------------------------tgattt-ataatatacaagtaa---gtatgtgagagaaattgtctcgatttacgtgaaaaacact-----tataagcttgtcatataagtgcttgtttggaat-------agcgatgagagtctttaaaaatagctt-tttaatcgtgatttacggtatacgaggtaagtatgtgagctcgacttaagtatataagcacttataagtgtgtttgaaatagcgat---------------------------tgcaaaagtgacttttttgcaatctgacttttggtaaaagtcagattatgttatgtgatttatgtttaaattattgtataaatggcttttctaaaactaaaactgaaacttatttagattgacagtagcataagaggcttttatgataataataagagaaaaataaaaataaaaaacttcaaaaagtgaagttggaaaatttgacaatgctaaaatacataatttggaaaacttgaggtgcccaacacgcccacacttcttgcaggctcctcgatcaatatccacattagaatttgatattttagcaagagcaaggagtccttgaaagttggcataggcattctcagcatctggttctacatttgttgccatctatgaagtatccttctcatcttccttgttgggtgcatatggatcataaccaatagcactctgccatataccatgggtctgaagggctgcactactgtgaacccgattgtttgcaagcatacgaactctacctgcggtagccgacatcttgaaattttgatactaatacctgtcagaaacaacacacaattct-aagagatttaacaaaaaaatccattataaaacaatcagaatcattctaccaaaaaatatcgcatttactgaacctttcctttacccaagacaagcttgaatgcaataacaaacaaaggctcaactacaaagacaaggaacaaatgtacaacaataagga--tagggtcataattaagagtttagacaaacaggatccaaattaccaattcatttatacattctgaaccaaactcaaatatgcaatcaatcgtggaaatcactaaagtctaaatcctagactgaaggaaaacaa
>_R_Balizia_spnov_Morim_577@NODE_3_length_597_cov_55.003690
ctgagggacaaatagcagataataacataattgtaccgaaatcaatataaatccacagacagcaaattgaccaatacctaaagagaccctcaacctgagggatttaaaggacacctctcc------tggtgatgcaaccactcaaccaggcaaggctagagttgtcattctaacacggaccaaatcctggatgtagatataataacagtgcgagaaccagtagaatcttctttacaaacttgaaacttcactgcatgcatttttgcctcccaatacaaaattaagatagtttacacacaatcacagtactcaattatttcacaggaaaatcatatcacatatatggacttcaaaaacagttcatagtaaacacttcaactattctattcatcatcttcagaatggcg-------------------------------------------------------------------------------------------------------------------------------------------------------------------------------------------------------------------------------------------------------------------------------------------------------------------------------------------------------------------------------------------------------------------------------------------------------------------------------------------------------------------------------------------------------------------------------------------------------------------------------------------------------------------------------------------------------------------------------------------------------------------------------------------------------------------------------------------------------------------------------------------------------------------------------------------------------------------------------------------------------------------------------------------------------------------------------------------------------------------------------------------------------------------------------------------------------------------------------------------------------------------------------------------------------------------------------------------------
>_R_Calliandra_bella_LPQ15696@NODE_2_length_758_cov_201.696035
-------------------------------------------------------------gcaaattgatcaatacacaaagaaaccctcaacctgagggagttaaaggacacctctcctatgctttgtgatgcatcctctcaaccaggtaaggct---------------------------tcctggatgtagctataataatagtccaagaaccggtagaatctattttacaaacttg-aacttcactgcatgaatttttgcctccaaatacgaagttaaaacagattatacacaatcaaagtactcaattatttcataggaaaatcatgtctcatatatggactttgaagacagttcatagtacat-ccttaacagttctattcgtcatcttcagaatggtgtctccgacttttttcagatttcttcacatccctaccctttctagaattatccaaatcactagaatcagcatcagttgatgattctgccttcctagttctccgtctatgtcttctcccagagtcctcagatgtttcagaatcagaatctgatcgacggcttctccttctcctcttctccttccgactctttcttctatgcttacgatcatggtcctcatctgaagacttgtctctcttcctcctgtgctccctcctcctcttcctcctccttaaatctgaatcatctgaatcagaatcactaacttctctcttcctatgcctcttctttgatctccctctctttttcctcttgccagaatgagagtcagaatcatcttcatcagagtccttcc-----------------------------------------------------------------------------------------------------------------------------------------------------------------------------------------------------------------------------------------------------------------------------------------------------------------------------------------------------------------------------------------------------------------------------------------------------------------------------------------------------------------------------------------------------------------------------------------------------------------------------------------------------------------------------------------------------------------------------------------------------------------------------------------------------------------------------------------------------------------------------------------------------------------------------------------
>_R_Calliandra_bella_LPQ15696@NODE_3_length_555_cov_200.244770
---------------------------------------------------------------------------------------------------------------------------------------------------------------------------------------------------------------------------------------------------------------------------------------------------------------------------------------------------------------------------------------------------------------------------------------------------------------------------------------------------------------------------------------------------------------------------------------------------------------------------------------------------------------------------------------------------------------------------------------------------------------------------------------------------------------------------------------------------------------------------------------------------------------------------------------------------------------------------------------------------------------------------------------------------------------------------------------------------------------------------------------------------------------------------------------------------------------------ttagcataggcattctcagcatctggttctgcacttgctgccatctgtgaagtatccttcttgtcttccttattgggcgcatatggatcataaccaatagcactctgccatataccatgagtctgaagggccgcactactgtgaacccgattgtttgcaggcatacgaactctacccgcggtagctggcatcttgaaattttgatgctaattcctgtgagaa--aaaacacaatactcaagagatttaac-aaaaaatccagtactaaacaaacagaaccattctaccaaaaaacatctcatttactgaacctagccttaacacaagacaagtttgaacgaaataacaaacaaaggctcaactacaaagacacataataaagatacaagaataaggagctaaggtcataattaagagtttagacaaacatgatacaaaataccaattcatttatacattatgaaccaaa-tgaaatatgcaatcagtcatggaaatcatttaagtctaaatccaaggctgaaggaaaacaa
>_R_Calliandra_bella_LPQ15696@NODE_4_length_522_cov_248.712360
---------------------------------------------------------------------------------------------------------------------------------------------------------------------------------------------------------------------------------------------------------------------------------------------------------------------------------------------------------------------------------------------------------------------------------------------------------------------------------------------------------------------------------------------------------------------------------------------------------------------------------------------------------------------------------------------------------------------------------------------------------------------------------------------------------------------------------------------------------------------------------------------------------------------------------------------------------------------------------------------------------------------------------------------------------------------------------------------------------------------------------------------------------------------------------------------------------------------ttagcataggcattctcagcatctggttctgcacttgctgccatctgtgaagtatccttcttgtcttccttattgggtgcatatggatcataaccaatagcactctgccatataccatgagtctgaagagccgcactactgtgaacccgattgtttgcaggcattcgaactctacccgcggtagctggcatcttgaaattttgatgctaattcctgtgagaa--aaaacacaattctcaagagatttaacaaaaaatccaggtactaaacaaacagaaccattctaccaaaaaacatctcatttactgaacctacccttaacacaagacaagcttgaacgcaataacaaacaaaggctcaactacaaagaaacataataaagatacaagaataaggagctaaggtcataattaagagtttagacaaacatgatccaaaataccaattcatttatacattctgaaccaaa-tcaaatatgcaatcactcatggaaaccatttaagtctaaatccaag---------------
>_R_Calliandra_bella_LPQ15696@NODE_5_length_516_cov_1322.799544
--------------------------------------------------------------------------------------------------------------------------------------------------------------------------------------------------------------------------------------------------------------------------------------------------------------------------------------------------------------------------------------------------------------------------------------------------------------------------------------------------------------------------------------------------------------------------------------------------------------------------------------------------------------------------------------------------------------------------------------------------atgcctcttctttgatctccctctctttttcctcttgccagaatgagagtcagaatcatcttcatcagagtccttccttttccttgaagaacctccctttttgcttattttcttcccagatcgttcagcaataattctctcaatttctgagtctacctcagagtcagaactctcactatcatcctcatcttcact--ctcatcagagctctcaacagtcctcctatcagcctttgctgccctccccttcaatttttccagtccaatcaatgccggaacttgcattgcttctgcatccttctcctcattatcatccttgacctttacatagttcttacact----------gaaacttgaggtgcccaacacgcccacacttcttgcaggctcctcgatcaatatccacattagaatttgatattttagcaagttgaaggagtccttgaaagttagcataggcattctcagcatctggttctgcacttgctgccatctgtgaagtatccttcttgtcttccttattggg----------------------------------------------------------------------------------------------------------------------------------------------------------------------------------------------------------------------------------------------------------------------------------------------------------------------------------------------------------------------------------------------------------------------------------------------------------------------
>_R_Enterolobium_cyclocarpum_MWC9020@NODE_1_length_1802_cov_328.302029
ttgaagaacaagtagcagataataacataattgtaccgaaatcaatataaatccacagacagcaaattgaccaatacctaaagaaaccctcaac----cgaatttaaagggcacctctcccatgcatggtgatgcaaccactcaaccaggcaaggctagagctgtcattctaacacagaccagatcctggatgtagctataacaccagtccaagaaccagtagaatcttctttacaaacttg-aacttcactgcatgcatttttgcctcccaatacaaaattaagatagtttacacaccatcacagtactcaattattacacagggaaatcatgtctcatatatggactttgaaaacagttcacagtaaacac-ttaacaattctattcatcatcttcagaatggcgtctccggcttttttcagatttcttcacatccctgcccattctacaattatccagatcacttgaatcagcatcagttgatgattctgcctttctagttctccgtctacgtcttctcccagagtcctcagatgtttcagaatcagaatctgatcgacggctcctccttctcctcttctccttccgactcttccttctatgcttatggtcatagttctcatctgaagacttgtctctcttcctcctgtgctccctcctcctcttcctcctccgtaaatctaaatcatctgaatcagaatcactaatttctctcttcccatgcctcttctttgatctccctctcttcttcctcttgccagaatgagagtcagactcatcttcatcagagtcctttcttttccttgaagaacctccctttttgccgattttcttcccagatcgttctgcaataattctctcaatttcggagtctacctcagagtctgaactctcactatcattctcctcttcact--ctcatcagagctctcaacagttctcctgtcagcctttgctgccttccccttcaatttatccagtgcaatcaatgccggaacttgcatagcctctgcatccttctcttcattatcatccttgacctttacatagttcttacac----------tgaaacttgaggtgcccaacacgcccacacttcttgcaggctcctcgatcaatatccacattagaatttgatattttagcaagtgcaaggagtccttgaaagttggcataggcattctcagcatctggttctgcatttgctgccatctgtgaagtatccttcttgtcttccttgttgggtgcatatggatcataaccaatagcactctgccatataccatgggtctgaagggctgcactactgtgaacccgattgtttgcgggcatacgaactctacctgcggtagctggcatcttgaaattttgatactaatacctgtgagaaacaacacaaaattctcaagagatttaacaaaaaaatccagtacta---aatcagaatggttctaccaaaaaatgttgcatttactgaacctatgctttacccaagacaagcttgaatgcaacaacaaacgaaggctcaactacaaagacagggaacaaatgtacaagaataaggatttaacgtcataattatgagtttagataaacaggatccaaattaccaattcatttatacattctgaaccaaactcaaatatgcattcaatcatggaaatcactaaagtctgaatcctaggctgaaggaaaacaa
>_R_Hydrochorea_marginata_Morim_563@NODE_2_length_1336_cov_108.106434
--------------------------------------------------------------------------------------ctttaaattttg---------------------------------------------------------------ttattattttattattatcca-------------------------------------------------------------------------------------tataaaaaaagtacgaagatagtgt--------------------------------------------------------------------------------------------------------------------------------------------------------------------------------------------------------------------------------------------------------------------ttggaataacgattggaacctttaaaagtagtttttcaatcatgattt-acaatatacaaagtaagtatatgagagaaattttgtttcaatttacgtgaaaag-----tacttataagcttgtcacataagtgctagtttgaaat-------agcgatgggagtcttcaaaagcagctt-tttaatcgtgatttatggtatattagataagtatgtgagctcgacttacgtacataagcacttatgagtgtgtttgaaataacaat---------------------------tgcaaaagtggcttttttgcaatctgaattttggtaaaaatcaaactatgtgatgtgatttatgtttaaattattgtataagtgacttttctgaaactgaaaatgaaacttgtttagattgacggtagcataagtggattttgtaataatactaaaaggaaaattaaaaaaaaaaactctaaaaagtgaagttggaaattttggcaatgctaaaatacataatttgaaaaatttgaggtgaccaacacgcccacacttcttgcaggctcctcgatcaatatccacattagaatttgattttttagcaagcgcaaggagtccttgaaagttggcataggcattctcagcatctggttctgcatttgctgccacctatgaagtatccttctcatcttccttgttgggtgcatatggatcataaccaatagcactctgccatatgccatgggtctgaagggctgcactactgtgaacccgattgtttacgagcatacgaactctacctgcggtagccggcatcttgaaattttgatactaatacctgtgagaaagaacacacaattctcaagagatttaacaaaaaaatccagtatgaaacaatcagaatcattctaccaaaaaatatcgcatttactgaacctatcctttacccaagacaagcttgaatgcaataacaaacaaaggttcaactacaaagacaaggaacaaatgtacaacaataaggagttagggtcataattaagggtttagacaaacaagatccaaattaccaattcatttatacattctgaaccaaactcaaatatgcaatcaatcgtggaaatcactaaagtctaaatcctaggctgaaggaaaacaa
>_R_Jupunba_asplenifolia_Ekman_6383@NODE_1_length_1357_cov_71.812500
---------------------------------------------------------------------------------------------------------------------------------------------------------------------------------------------------------ataacagtgcgagaaccagtagaatcttctttacaaacttgaaacttcaccgcatgcatttttgcctcccaatacaaaattaagatagtttacacacaatcacagtactcaattatttcacaggaaaatcatatctcatatatggaattcgaaaacagttcatagtagacactttaactattctattcatcatcttcagaatggcgtctccggcttttttcagatttcttcacagccctgcccattctagaattatccaaatcacttgaatcagcatcagttgatgattctgccttcctagttctccgtccatgtcttctcccagagtcctcagacgtttcagaatcagaatctgaccgacggcttctccttctcctcttctctttccgactctttcttctatgcttacggtcatagttctcatctgaagactggtctctcttcctcctgtgctcccttctcctcttcctcctccttaaatctgaatcatctgaatcagaatcactaatttctctcttcccatgcctcttctttgatctccctctcttcttcctcttgccagaacgagagtcagactcatcttcatcagagtccttcctttttcttgaagaacctccctttttgccgattttcttcccagatcgttctgcaataattctctcaatttcagagtctacctcagagtctgaactctcactatcatcctcatcttcact--ctcatcagagctctcaacagttctcctgccagcctttgctgccttccccttcaatttatccagtgcaatcaatgccggaacttgcatagcttctgcatccttctcctcattatcatccgtgacctttacatagttcttacac----------tgaaacttgaggtgcccaacacgtccacacttcttgcaggctcctcgatcaatatccacattagaatttgatattttagcaagtgcaaggagtccttgaaagttggcataggcattctcagcatctggttctgcatttgctgccatctgcgaagtatccttcttgtcttccttgttgggtgcatatggatcgtaaccaatagcactctgccatataccatgggtctgaagggctgcactactgtgaactcgattgttagcaggcatacgaactctacctgcggtagccggcatcttgaaattttgatactaatacctgtgacaaacaacacacaattctcaagagatttaacaaaaaaatccagtactaaacaatcagaatcgttctaccaaaaaatatagcatttactgaatctatccttaacccaagacaagcttgaatgcaataacaaacaagggctcaactacaaaaacaaggaacaaatgtacaagaataggga--------------------------------------------------------------------------------------------------------------------------------------
>_R_Jupunba_cochleata_Bonadeu_673@NODE_2_length_828_cov_32.058589
ttgaagggttgagagaggatgggaggggagc--------------------------------------attaaaagacaaaaaaacccctcacctctaacactttatgcactcccctct---------------aaactcccaaccaaacaaggc-------------------------------------------------------------------------------------------------------------------------------------cttaccaatgcctctaataacctgtagcaaaggaagaaaaaaataaggcatatgtaaatttt----------------------------------------------------------------------------------------------ttttggttttgtttggaaatttgaacaatactttgg-----------------------------------------------cacttaaatttacttaaatttgaattttgaattttat-------------------------------------------------------------t---attttatttttataaaagtgtaaagt----------------------------------agtgtgtttgaaataacgattggagcctttaaaagtagtttttctgatttac-----------------ataaggtaagtatgagatttacgtgtacatacacttatgagtgtgtttgaaataacaat---------------------------tgcaaaagtggtttttttttaatctgacttttggtaaaagtcagattgtgtgatgtgatttatgtttaaattattgtataagtaacttttttgaaactaaaactaaaacttgtttagattgatggtagcataagtggcttttgtgataataataagagaaaaactaaaataaaaaactttaaaaagtgaagttggaaaatttggcaatgctaaaat-cataatttggaaaacttgaggtgcccaacacgcccacacttctcacaggctcctcgatcaatatccacattagaatttgatattttagcaagcgcaaggagtccttgaaagttggcataggc----------------------------------------------------------------------------------------------------------------------------------------------------------------------------------------------------------------------------------------------------------------------------------------------------------------------------------------------------------------------------------------------------------------------------------------------------------------------------------------------------------------------------------------
>_R_Jupunba_cochleata_Bonadeu_673@NODE_4_length_524_cov_34.234899
----------------------------------------------------------------------------------------------------------------------------------------------------------------------------------------------------------------------------------------------------------------------------------------------------------------------------------------------------------------------------------------------------------------------------------------------------------------------------------------------------------------------------------------------------------------------------------------------------------------------------------------------------------------------------------------------------------------------------------------------------------------------------------------------------------------------------------------------------------------------------------------------------------------------------------------------------------------------------------------------------------------------------------------------------------------------------------------------------------------------------------------------------------------------------------------------------------------------------------------------------------------------------------------------------------------------------------------------------------------------------------------------------------------gcatcttgaaattttgatactaatacctgtgagaaacaacacacaattctcaagagatttaacaaaaaaatccagtactaaacaatcagaatcgttcttccaaaaaatacagcatttactgaacctatccttaacccaagacaagcttgaatgcaataacaaacaaaggctcaactacaaagacaaggaacaaatgtataagaatagggagttaaggtcataattcagagtttaaacaaacaggatccaaattaccaattcatttatacattctgaaccaaactcaaatatgcaatcaaacatggaaatcactgaagtttaaatcctaggctgaaggaaaacaa
>_R_Jupunba_filamentosa_Lima_7487@NODE_1_length_1927_cov_137.460000
ctgagggacaaatagcagataataacataattgtaccgaaatcaatataaatccacagacagcaaattgaccaatacctaaagagaccctcaacctgagggatttaaaggacacctctcccatgcatggtgatgcaaccactcaaccaggcaaggctagagttgtcattctaacagggaccaaatcctggatgtagatataataacagtgcgagaaccaatagaatcttctttacaaacttgaaacttcactgcatgcatttttgcttcccaatacaaaattaagatagtttacacacaatcacagtactcaattatttcacaggaaaatcatatctcatatatggacttcgaaaacagttcatagtaaacacttcaactattctattcatcatcttcagaatggcgtctccggcttttttcagatttcttcacatccctgcccattctagaattatccaaatcacttgaatcagcatcagttgatgattctgccttcctagttctccgtctatgtcttctcccagagtcctcagacgtttcagaatcagaatctgaccgacggcttctccttctcctcttctctttccgactctttcttctatgcttacggtcatagttctcatctgaagactggtctctcttcctcctgtgctccctcctcctcttcctcctccttaaatctgaatcatctgaatcagaatcactaatttctctcttcccatgcctcttctttgatcttcctctcttcttcctcttgccagaacgagagtcagactcatcttcatcagagtccttccttttccttgaagaacctccctttttgccaattttcttcccagatcgttctgcaataattctctcaatttcagagtctacctcagagtctgaactctcactatcatcctcatcttcact--ctcatcagagctctcaacagttctcctgtcagcctttgctgccttccccttcaatttatccagtgcaatcaatgccggaacttgcatagcttctgcatccttctcctcattatcatccttgacctttacatagttcttacac----------tgaaacttgaggtgcccaacacgtccacacttcttgcaggctcctcgatcaatatccacagtagaatttgatattttagcaagtgcaaggagtccttgaaagttggcataggcattctcagcatctggttctgcatttgctgccatctgcgaagtatccttcttgtcttccttgttgggtgcatatggatcgtaaccaatagcactctgccatataccatgggtctgaagggctgcactactgtgaactcgattgtttgcgggcatacgaactctacctgcggtagctggcatcttgaaattttgatactaatacctgtgagaaacaacacacaattctcaagagatttaacaaaaaaatccagtactaaacaatcagaatcgttctaccaaaaaatatagcatttactgaacctatccttaacccaagacaagcttgaatgcaataacaaacaagggctcaactacaaagacaaggaacaaatgtacaagaatagggagttaaggtcataattaagagtttaaacaaacaggattcaaattaccaattcatttatacattctgaaccaaactcaaatatgcaatcaatcatggaaatcactgaattctaaatcctaggctgaaggagaacaa
>_R_Jupunba_filamentosa_Lima_7487@NODE_2_length_783_cov_45.188385
-------------------------------------------------------------------------------------------------------------------------------------------------------------------------------------------------------------------------------------------------------------------------------------------------------------------------------------------------------------------------------------------------------------------------------------------------------------------------------------------------------------------------------------------------------------------------------------------------------------------------------------------------------ttttatttttatccatgtaaaaaa-----------------agtataaagatagtgtgtttgaaat-------aacgattggagcctttaaaaatagctt-ttcaatcgtgatttacaatatataaggcatatatgtgagctcgacttatgtatataagcacttatgagtatgtttgaaataacaat---------------------------tgcaaaagtggtttttttgcaatctgacttttggtaaaagtcagattgtgtgatgtgatttatgtttaaattattgtataagtaacttttttaaaactaaaactgaaacttgtttagattgatggtagcataagtgccttttgtgataataataagagaaaaattaaaataaaaaactttaaaaagtgaagttagaaaatttggcaatgctaaaat-cataatttggaaaacttgaggtgcccaacacgcccacacttcttacaggctcctcgatcaatatccacatttgaatttgatattttagcaagcgcaaggagtccttgaaagttggcaaaggcattctcagcatctggttctacatttgctgccatatatgaagtatccttctcatcttccttgttgggtgcatatggatcataaccaatagcactctgccatataccatgggtctgaagggctgcactactgtgaacccgattgtttgcgagcatacgaactctacctgcggtagccgacatcttgaaattttgatactaatacctgtgagaaacaacacacaattctcaagagatttaacaaaaaaatccagtac--------------------------------------------------------------------------------------------------------------------------------------------------------------------------------------------------------------------------------------------------------------------------
>_R_Jupunba_idiopoda_Quesada_1718@NODE_1_length_1651_cov_92.228717
---------------------------------------------------------------------------------------------------------------cacctctcccatgcatggtgatgcaaccacttaaccaggcaaggttagagttgccattctaacacggaccaaatcctggatgtagatataataacagtgcgagaaccagtagaatcttctttacaaacttgaaacttcactgcatgcatttttgcctcccaatacaaaattaagatagtttacacacaatcacagtactcaattatttcacaggaaaatcatatctcatatatggacttcgaaaacagttcatagtaaacacttcaactattctattcatcatcttcagaatggcgtctccggcttttttcagatttcttcacatccctgcccattctagaattatccaaatcacttgaatcagcatcagttgatgattctgccttcctagttctccgtctatgtcttctcccagagtcctcagacgtttcagaatcagaatctgaccgacggcttctccttctcctcttctctttccgactctttcttctatgcttacggtcatagttctcatctgaagactggtctctcttcctcctgtgctccctcctcctcttcctcctccttaaatctgaatcatctgaatcagaatcactaatttctctcttcccatgcctcttctttgatctccctctcttcttcctcttgccagaacgagagtcagactcatcttcatcagagtccttcctttttcttgaagaacctccctttttgccgattttcttcccagatcgttctgcaataattctctcaatttcagagtctacctcagagtctgaactctcactatcatcctcatcttcact--ctcatcagagctctcaacagttctcctgccagcctttgctgccttccccttcaatttatccagtgcaatcaatgccggaacttgcatagcttctgcatccttctcctcattatcatccgtgacctttacatagttcttacac----------tgaaacttgaggtgcccaacacgtccacacttcttgcaggctcctcgatcaatatccacactagaatttgatattttagcaagtgcaaggagtccttgaaagttggcataggcattctcagcatctggttctgcatttgctgccatctgcgaagtatccttcttgtcttccttgttgggtgcatatggatcgtaaccaatagcactctgccatataccatgggtctgaagggctgcactactgtgaactcgattgttagcaggcatacgaactctacctgcggtagccggcatcttgaaattttgatactaatacctgtgagaaacaacacacaattctcaagagatttaacaaaaaaatccagtactaaacaatcagaatcgttctaccaaaaaatatagcatttactgaacctatccttaacccaagacaagcttgaatgcaataacaaacaagggctcaactacaaaaacaaggaacaaatgtacaagaatagggagttaaggtcataattaagagtttaaacaaacaggatccaaattaccaattcatttatacattctgaaccaaactcaaatatgcaatcaatcgtggaaatcactaaagtctaaatcctaggctggaggaaaacaa
>_R_Jupunba_laeta_Mori_25147@NODE_1_length_1625_cov_102.049742
----------------------------------------------------------gcagcaaattgaccaatacccaaagagaccctcaacctgagggatttaaaggacacctctcccatgcatggtgatgcaaccactcaaccaggcaaggctagagttgtcattctaacacggaccaaatcctggatgtagctataataacaatgcgagaaccagtagaatcttctttacaaacttgaaacttcactgcatgcatttttgcctcccaatacaaaattaagatagtttacacacaatcacagtactcaattatttcacaggaaaatcatatctcatatatggacttcgaaaacagttcatagtaaacactttaactattctattcatcatcttcagaatggcgtctccggcatttttcagatttcttcacatccctgcccattctagaattatccaaatcacttgaatcagcatcagttgatgattctgccttcctagttctccgtccatgtcttctcccagaatcctcagatgtttcagaatcagaatctgaccgacggcttctccttctcctcttctctttccgactctttcttctatgcttacggtcatagttctcatctgaagactggtctctcttcctcctgtgctccctcctcctcttcctcctccttaa---------atctgaatcagaatcactaatttctctcttcccatgcctcttctttgatctccctctcttcttcctcttgccagaacgagattcagactcatcttcatcagagtccttcctttttcttgaagaacctccctttttgccgattttcttcccagatcgttctgcaataattctctcaatttcggagtctacctcagagtctgaactctcactatcatcctcatcttcact--ctcatcagagctctcaacagttctcctgtcagcctttgctgccttccccttcaatttatccagtgcaatcaatgccggaacttgcatagcttctgcatccttctcctcactatcatccttgacctttacatagttcttacac----------tgaaacttgaggtgcccaacacgtccacacttcttgcaggctcctcgatcaatatccacattagaatttgatattttagcaagtgcaaggagtccttgaaagttggcataggcattctcagcatctggttctgcatttgctgccatctgtgaagtatccttcttgtcttccttgttgggtgcatatggatcgtaaccaatagcactctgccatataccatgggtctgaagggctgcactactgtgaactcgattgtttgcgggcatacgaactctacctgcggtagctggcatcttgaaattttgatactaatacctgtgagaaacaacacacaactctcaagagatttaacaacaaaatccagtactaaacaatcagaatcgttccaccaaaaaatatagcatttactgaacctatccttaacccaagacaagcttgaatgaaataacaaacgagggctcaactacaaagacaaggaaaaaatgtacaagaatagggagttaaggtcataattaagagtttaaacaaacaggatccaaattaccaattcatttatacattctgaaacaaactcaaatatgcaatcaatcatggaaatcactgaagtctaaatcctaggctgaaggaaaacaa
>_R_Jupunba_langsdorfii_Ribeiro_728@NODE_1_length_1916_cov_148.330614
ctgagggacaattagcagataataacataattgtaccgaaatcaatataaatccacagacagcaaattgaccaatacccaaagagaccctcaacctgagggatttaaaggacacctctcccatgcatggtgatgcaaccactaaaccaggcaaggctagagtagtcattctaacacggaccaaatcctggatgtagctataataacagtgcgagaaccggtagaatcttctttacaaacttgaaacttcactgcatgcatttttgcctcccaatacaaaatcaagatagtttacacacaatcacagtactcaattatttcacaggaaaatcatatctcatatatggacttcgaaaacagttcatagtagacactttaactattctattcatcatcttcagaatggcgtctccggcttttttcagatttcttcacatccctgcccattctagaattatccaaatcactcgaatcagcatcagttgatgattctgccttcctagttctccgtctatgtcttctcccagagtccttagatgtttcagaatcaggatctgatcgacgacttctccttctcctcttctctttccgactctttcttctatgcttacggtcatagttctcatctgaagactggtctctcttcctcctgtgctccctcctcctcttcctcctccttaaacctgaatcatctgaatcagaatcactaatttctctcttcccatgcctcttcttcgatctccctctcttcttcctcttgccagaacgagagtcagactcatcttcatcagagtccttccctttccttgaagaacctccctttttgccgattttcttcccagatcgttctgcaataattctctcaatttcagggtctacctcagagtctgaactctcgctatcatcctcatcttcact--ctcatcagagctctcaacagttctcctgtcagcctttgctgccttccccttcaatttatccagtgcaatcaatgccggaacttgcatagcttctgcatccttctcctcattatcatccttgacttttacatagttcttacac----------tgaaacttgaggtgcccaacacgcccacacttcttgcaggctcctcgatcaatatccacattagaatttgatattttagcaagtgcaaggagtccttgaaagttggcataggcattctcagcatctggttctgcatttgctgccatctgtgaagtatccttcttgtcttccttgttgggtgcatatggatcgtaaccaatagcactctgccatataccatgggtctgaagggctgcactactgtgaactcgattgtttgcgggcatacgaactctacctgcggtagccggcatcttgaaattttgatactaatacctgtgagaaacaacacacaattctcaagagatttaacaaaaaaatccagtactaaacaatcagaatcgttctaccaaaaaatatcgcgtttactgaacctatccttaacccaagacaagcttgaatgcaataacaaacaaaggctcaactacaaagacaaggaacaaatgtacaagaatagggagttaaggtcataattaagagtttagacaaacaggatccaaattaccaattcatttatacattctgaaccaaactcaaatatgcaatcaatcgtggaaatcactaa-----------------------------
>_R_Jupunba_leucophylla_Iganci_839@NODE_5_length_738_cov_51.880484
--------------------------------------------------------------------------------------------------------------------------------------------------------------------------------------------------------------------------------------------------------------------------------------------------------------------------------------------------------gaactct--------cctgcggtag------------------------------------------------------------------------------------------------------ccggcatc-------------------------------------------------------------ttgaaat--------------------------------------------------------------------------------------------------------------------------------------tttga-----------------tactaatacctgtga-----------------------------------------acaacacacaattcaa---------taacaaaaaccatag-tatgtttggaaagtgtat-----------------------------------------tcccaatttataagtttcaaccagagtaagctcatgcctagtc---------------accatacgagaaatatctacaggacacgataaattaattac----------------------------------------------aaagtaa---------------------------------tttcaaagatctaaagtctaga--ctggtgaacaaaattcatctaggaca-----taatcctataggttgcagaagccacaagaataactataatagataggccattgtgtttaaggggcattaagaaattcttttacttatttctagcacttgactagctaataaatattgaaccggatgtatatacctgaccaacc------------------------------------------------------------tttga---------------------cacaagcattcaatgactaaaccccatgatcaaagttctcaacttatgct---------------aaattacatcaaattcgcctgatgtacaag------agccaagacgccatcaacggataatttccagtg----attt--------------------------------gagtttggat--------aaat----gtttactggcag------------------------------atcattgtcgttggtagtagataatttccagtgggtcaggtagaagagtttttttaggcattttg--gtattttcacattataaattaatta------------------------------------------
>_R_Jupunba_leucophylla_Iganci_839@NODE_6_length_558_cov_72.207900
-------------------------------------------------------------------------------------------------------------------------------------------------------------------------------------------------------------------------------------------------------------------------------------------------------------------------------------------------------------------------------------------------------------------------------------------------------------------------------------------------------------------------------------------------------------------------------------------------------------------------------------------------------------------------------------------------------------------------------------------------------------------------------------------------------------------------------------------------------------------------------------------------------------------------------------------------------------------------------------------------------------------------------------------------------------------------------------------------------------------------------------------------------------------------------------------------------------------------------------------------------------------------------------------------------------------------------------------------------------------------------------------gaactctacctgcggtagccggcatcttgaaattttgatactaatacctgtgagaaacaacacacaattctcaagagatttgacaaaaaaatccagtactaaacaatcagaatcgttctaccaaaaaatatagcatttactgaacctatccttaacccaagacaagcttgaatgcaataacaaacaaaggctcaactacaaagaaagggaacaaatgtacaagaatagggagttaagttcataattaagagtttaaacaaacaggatccaaattaccaattcatttatacattctgaaccaaactcaaatatgcaatcaaacatggaaatcactgaagtctaaatcctaggctgaaggaaaacaa
>_R_Jupunba_longipedunculata_Cardona_2682@NODE_1_length_1677_cov_218.597500
--------------------------------------------------atccacagacagcaaattgaccaatacccaaagagaccctcaacctgagggatttaaaggacacccctcccatgcatggtgatgcaaccactcaaccaggcaaggctagagttgtcattctaacacggaccaaatcctggatgtagctataataacagtgcgagaaccagtagaatcttctttacaaacttgaaacttcactgcatgcatatttgcctcccaatacaaaattaagatagtttacacacaatcacagtactcaattatttcacaggaaaatcatatctcatatatggacttcgaaaacagttcatagtaaacacttcaactattctattcatcatcttcagaatggcgtctccggcttttttcagatttcttcacatccctgcccattctagaattatccaaatcacttgaatcagcatcagttgatgattctgccttcctagttctccgtctatgtcttctcccagagtcctcagatgtttcagaatcagaatctgaccgacgacttctccttctcctcttctctttccgactctttcttctatgcttacggtcatagttctcatctgaagactggtctctcttcctcctgtgctccctcctcctcttcctcctccttaaatctgaatcatctgaatcagaatcactaatttctctcttcccatgcctcttctttgatctccctctcttcttcctcttgccagaacgagagtcagactcatcttcatcagagtccttccttttccttgaagaacctccctttttgccgattttcttcccagatcgttctgcaataattctctcaatttcgaagtctacctcagagtctgaactctcactatcatcctcctcttcact--ctcatcagagctctcaacagttctcctgtcagcctttgctgccttccccttcaatttatccagtgcgatcaatgccggaacttgcatagcttctgcatccttctcctcattatcatccttgacctttacatagttcttacac----------tgaaacttgaggtgcccaacacgcccacacttcttgcaggctcctcgatcaatatccacattagaatttgatattttagcaagtgcaaggagtccttgaaagttggcataggcattctcagcatctggttctgcatttgctgccatctgtgaagtatccttcttgtcttccttgttgggtgcatatggatcgtaaccaatagcactctgccatataccatgggtctgaagggctgcactactgtgaactcgattgtttgcgggcatacgaactctacctgcggtagccggcatcttgaaattttgatactaatacctgtgagaaacaacacacaattctcaagagatttaacaaaaaaatccagtactaaacaatcagaatcgttctaccaaaaaatatagcatttaccgaacctatccttaacccaagacaagcttgaatgcaataacaaacaaaggctcaactacaaagacaaggaacaaatgtacaagaatagggagttaaggtcataattaagagtttaaacaaacgggatccaaattaccaattcatttatacattctgaaacaaactcaaatatgcaatcaaacatggaaatcactgaagtctaaaccctaggctgaaggaaaacaa
>_R_Jupunba_macradenia_Lourteig_3021@NODE_1_length_1768_cov_163.026020
ctgagggacaaatagcagataataacataattgtaccgaaatcaatataaatccacagacagcaaattgaccaatacctaaagagaccctcaacctgagggatttaaaggacacctctcccatgcatggtgatgcaaccactcaaccaggcaaggctagagttgtcattctaacacggaccaaatcctggatgtagatataataacggtgcgagaaccagtagaatcttctttacaaacttgaaacttcactgcatgcatttttgcctcccaatacaaaattaagatagtttacacacaatcacagtactcaattatttcacaggaaaatcatatctcatatatggacttcgaaaacagttcatagtaaacacttcaactattctattcatcatcttcagaatggcgtctccggcttttttcagatttcttcacatccctgcccattctagaattatccaaatcacttgaatcagcatcagttgatgattctgccttcctagttctccgtctatgtctactcccagagtcctcagatgtttcagaatcagaatctgaccgacggcttctccttctcctcttctctttccgactctttcttctatgcttacggtcatagttctcatctgaaaaccggtctctcttcctcctgtgctccctcctcctcttcctcctccttaaatctgaatcatctgaatcagaatcactaatttctctcttcccatgcctcttctttgatctccctctcttcttcctcttgccagaacgagagtcagactcatcttcatcagagtccttccttttccttgaagaacctccctttttgccaattttcttcccagatcgttctgcaataattctctcaatttcagagtctacctcagagtctgaactctcactatcatcctcatcttcact--ctcatcagagctctcaacagttctcctgtcagcccttgctgccttccccttcaatttatccagtgcaatcaatgccggaacttgcatagcttctgcatccttctcctcattatcatccttgacctttacatagttcttacac----------tgaaacttgaggtgcccaacacgcccacacttcttgcaggatcctcgatcaatatccacattagaatttgatattttagcaagcgcaaggagtccttgaaagttggcataggcattctcagcatctggttctgcatttgctgccatctgtgaagtgtccttcttgtcttccttgttgggtgcatatggatcgtaaccaatagcactctgccatataccatgggtctgaagggctgcactactgtgaacccgattgtttgcgggcatacgaactctacctgcggtagccggcatcttgaaattttgatactaatacctgtgagaaacatcacacaattctcaagagatttaacgaaaaaatccagtactaaa-aatcagaatcgttccaccaaaaaatatcacatttactgaacctatccttaacccaagacaagcttgaatgcaataacaaacaaaggctcaactacaaagacaaggaacaaatgtacaagaatagggagttaaggtcataattaagagtttaaacaaacaggatccaaattaccaattcatttatacattctgaaccaaactcaaatatgcaatcatacatggaaatcactgaagtctaaatcctaggctgaaggaaaacaa
>_R_Jupunba_macradenia_Lourteig_3021@NODE_2_length_837_cov_44.646053
------------------------------------------------------------------------------------------------------------------------------------------------------------------------------------------------------------------------------------------------------------------------------------------------------------------------------------------------------------------------------------------------------------------------------------------------------------------------------------------------------------------------------------------------------------------------------------------------------------------------------------------------------------------------------------------------------------------------------------------gtctttaaacatagctt-tttaatcgtgatttacggtatacgaggtaagtatgtgagctcgacttaagtatataagcacttataagtgtgtttgaaatagcgat---------------------------tgcaaaagtgacttttttgcaatctgacttttggtaaaagtcagattatgtgatgtgatttatgtttaaattattgtataaatggcttttctaaaactaaaactgaaacttatttagattgacagtagcataagaggcttttatgataataataagagaaaaataaaaataaaaaacttcaaaaagtgaagttggaaaatttgacaatgctaaaatacataatttggaaaacttgaggtgcccaacacgcccacacttcttgcaggctcctcgatcaatatccacattagaatttgatattttagcaagagcaaggagtccttgaaagttggcataggcattctcagcatctggttctacatttgttgccatctatgaagtatccttctcatcttccttgttgggtgcatatggatcataaccaatagcactctgccatataccatgggtctgaagggctgcactactgtgaacccgattgtttgcaagcatacgaactctacctgcggtagccgacatcttgaaattttgatactaatacctgtcagaaacaacacacaattct-aagagatttaacaaaaaaatccattataaaacaatcagaatcattctaccaaaaaatatcgcatttactgaacctttcctttacccaagacaagcttgaatgcaataacaaacaaaggctcaactacaaagacaaggaacaaatgtacaacaat-------------------------------------------------------------------------------------------------------------------------------------------
>_R_Jupunba_microcalyx_Iganci_855@NODE_4_length_745_cov_134.145210
ctgaggggcaattagcagataataacataattgtaccgaaatcaatataaatccacaggccgcaaattgaccaatacccaaagagaccctcaacctgagggatttaaaggacacccctcc------tggtgatgcaaccactcaaccaggcaaggctagagttgtcattctaacacggaccaaatcctggatgtagctataataacagtgcgagaaccagtagaatcttctttacaaacttgaaacttcactgcatgcatttttgcctcccaatacaaaattaagatagtttacacacaatcacagtactcaattatttcacaggaaaatcacatctcatatatggacttcgaaaacagttcatagtaaaaactttaactattctattcatcatcttcagaatggcgtctccgacttttttcagatttcttcacatccctgcccattctagaattatccaaatcacttgaatcagcatcagttgatgattctgccttcctagttctccgtctatgtcttctcccagagtcctcagacgtttcagaatcagaatctgatcgacggcttctccttctcctcttctctttccgactctttcttctatgcttacggtcatagttctcatctgaagactg-------------------------------------------------------------------------------------------------------------------------------------------------------------------------------------------------------------------------------------------------------------------------------------------------------------------------------------------------------------------------------------------------------------------------------------------------------------------------------------------------------------------------------------------------------------------------------------------------------------------------------------------------------------------------------------------------------------------------------------------------------------------------------------------------------------------------------------------------------------------------------------------------------------------------------------------------------------------------------------------------------------------------------------------------------------------------------------------------------------
>_R_Jupunba_microcalyx_Iganci_855@NODE_6_length_623_cov_44.263736
--------------------------------------------------------------------------------------------------------------------------------------------------------------------------------------------------------------------------------------------------------------------------------------------------------------------------------------------------------gaactct--------cctgcggtag------------------------------------------------------------------------------------------------------ccggcatc-------------------------------------------------------------ttgaaat--------------------------------------------------------------------------------------------------------------------------------------tttga-----------------tactaatacctgtga-----------------------------------------acaacacacaattcaa---------taacaaaaaccatag-tatgtttggaaagtgtat-----------------------------------------tcccaatttataagtttcaaccagagtaagctcatgcctagtc---------------accatacgagaaatatctacaggacacgataaattaattac----------------------------------------------aaagtaa---------------------------------tttcaaagatctaaagtctaga--ctggtgaacataattcatctaggaca-----taatcctataggttgcagaagccacaagaataactataatagataggccattgtgtttaaggggcattaagaaattcttttacttatttctagcacttgactagctaataaatattgaaccggatgtatatacctgaccaacc------------------------------------------------------------tttga---------------------cacaagcattcaatgactaaaccccatgatcaaagttctcaacttatgct---------------aaattacatcaaattcgcctgatgtacaag------agccaagacgccatcaacggataatttccagtg----attt--------------------------------gagtttggat--------aaat----gtttactggcag------------------------------atcattgtcgttggtagta-------------------------------------------------------------------------------------------------------------------
>_R_Jupunba_microcalyx_Iganci_855@NODE_7_length_579_cov_912.266932
------------------------------------------------------------------------------------------------------------------------------------------------------------------------------------------------------------------------------------------------------------------------------------------------------------------------------------------------------------------------------------------------------------------------------------------------------------------------------------------------------------------------------------------------------------------------------cgacggcttctccttctcctcttctctttccgactctttcttctatgcttacggtcatagttctcatctgaagactggtctctcttcctcctgtgctccctcctcctcttcctcctccttaaatctgaatcatctgaatcagaatcactaatttctctattcccatgcctcttctttgatctccctctcttcttcctcttgccagaatgagagtcagactcatcttcatcagaatccttccttttccttgaagaacctccc-ttttgccaattttcttcccagatcgttctgcaataattctctcaatttcggagtctacctcagagtctgaactctcactatcatcctcctcttcact--ctcatcagagctctcaacagttctcctgtcagcctttgctgccttccccttcaatttatccagtgcaatcaatgccggaacttgcatagcttctgcatccttctcctcattatcatccttgacctttacatagttcttacact----------gaaacttgaggtgcccaacacgcccacacttcttgcaggctcctcgatcaatatccacattagaatttgatattttag--------------------------------------------------------------------------------------------------------------------------------------------------------------------------------------------------------------------------------------------------------------------------------------------------------------------------------------------------------------------------------------------------------------------------------------------------------------------------------------------------------------------------------------------------------------------------
>_R_Jupunba_nipensis_Mayo_19662@NODE_1_length_1436_cov_35.429728
-------------------------------------------------------------------------------------------------------------------------------------------------------------------------ctaacacggaccaaatcctggatgtagatataataacagtgcgaaaaccagtagaatcttctttacaaacttgaaacttcaccgcatgcatttttgcctcccaatacaaaattaagatagtttacacacaatcacagtactcaattatttcacaggaaaatcatatctcatatatggacttcgaaaacagttcatagtagacactttaactattctattcatcatcttcagaatggcgtctccggcttttttcagatttcttcacatccctgcccattctagaattatccaaatcacttgaatcagcatcagttgatgattctgccttcctagttctccgtccatgtcttctcccagagtcctcagacgtttcagaatcagaatctgaccgacggcttctccttctcctcttctctttccgactctttcttctatgcttacggtcatagttctcatctgaagactggtctctcttcctcctgtgctcccttctcctcttcctcctccttaaatctaaatcatctgaatcagaatcactaatttctctcttcccatgcctcttctttgatctccctctcttcttcctcttgccagaacgagagtcagactcatcttcatcagagtccttccttttccttgaagaacctccctttttgccgattttcttcccagatcgttctgcaataattctctcaatttcagagtctacctcagagtctgaactctcactatcatcctcatcttcact--ctcatcagagctctcaacagttctcctgccagcctttgctgccttccccttcaatttatccagtgcaatcaatgccggaacttgcatagcttctgcatccttctcctcattatcatccgtgacctttacatagttcttacac----------tgaaacttgaggtgcccaacacgtccacacttcttgcaggctcctcgatcaatatccacattagaatttgatattttagcaagtgcaaggagtccttgaaagttggcataggcattctcagcgtctggttctgcatttgctgccatctgcgaagtatccttcttgtcttccttgttgggtgcatatggatcgtaaccaatagcactctgccatataccatgggtctgaagggctgcactactgtgaactcgattgttagcgggcatacgaactctacctgcggtagccggcatcttgaaattttgatactaatacctgtgagaaacaacacacaattctcaagagatttaacaaaaaaatccagtactaaacaatcagaatcgttctaccaaaaaatatagcatttaatgaacctatccttaacccaagacaagcttgaatgcaataacaaacaagggctcaactacaaaaacaaggaacaaatgtacaagaatagggagttaaggtcataattaagagtttaaacaaacaggatccaaattacca---------------------------------------------------------------------------------------
>_R_Jupunba_oppositifolia_Liegier_16014@NODE_2_length_818_cov_19.892038
-------------------------------------------------------------------------------------------------------------------------------------------------------------------------------------------------------------------------------------------------------------------------------------------------------------------------------------------------------------------------------------------------------------------------------------------------------------------------------------------------------------------------------------------------------------------------------------------------------------------------------------------------------------------atgcccttatgccttttactctctctctctctct------------------gcttgatttctttaactctgttatcccatttcttctctctcttctctccgccttttt-------------------tgag-------------------------tgtatttggaatagtgat---------------------------ggtaaaagtgacttttttgcaatcttacttttggtaaaaatcagattatgtgatgtgatttatgtttggattgttgtataaatgaatttt------ttgaaattgaaacttgtttagattggcggtaggataaatgacttttataacaattataat------------------------agaaagtgaagttggaaaatttgacaatgttaaaacacataatttggaaaacttgaggtgctcaacatgcccctacttcttgcaggctcctcgatcaatatccacattagaatttgatattttagcaagcgcaatgagtccttaaaagttggcataggcattctcagcatttggttcagcatttgttgccatctatgaagtatccttctcgtctttcttgttgggtgcatatggattatagctggtaaaatttggactagcccctcaaaaatggcaagct---------------------ccggctggcatttaggggagggctggactagcc----------------------------------------caccctgctcccgtgggttacagggggctggcccgcgagttggcgggttgccccgc-----------------tatttttttagtttttagttt------------ttttaat--------aaataaat---------taaatacctttatcgcctttcctttaatgctgtgtttaattaattcctcgtactttttatt-----gacacattttaatattatatttatttattcta--ctatttttaaatttaaaa-------------------------------------------------
>_R_Punjuba_killipii_Palodorios_6252@NODE_2_length_818_cov_40.106613
--------------------------------------------------------------------------------------------------------------------------------------------------------------------------------------------------------------------------------------------------------------------------------------------------------------------------------------------------------------------------------------------------------------------------------------------------------------------------------------------------------------------------------------------------------------------------------------------------------------------------------------------------------------------------------------------------------------------------------------------------------------------------------------------------------------------tgatttatagattgtgtttgaagtaacgat---------------------------tgcaaaaataacttttttacgatctaacttttgataaaaatcagattacgtaatatgatt----------ttgttgtacaagtgactttt------ttaaaactgaaatttgttagaatggacagtaac-----------------tgataaaaaaaataaaaatattttaaaaaactttagaaagtgaagttgaaaaatttgacaatcctaaaatacataatttagaaaacttgagatgcccaacacgcccacacttcttgcaggctcctcgatcaatatccacattagaatttgatattttagcaagcacaaggagtccttgaaagttggcataggcattctcagcatctggttctgcatttcctgccatctgtgaagtatccttctcgtcttccttgttgggtgcatatggatcgtaaccaatagcactctgccatataccatgggtctgaagggccacactactgtggacccgattgttcgcgggcatacgaactctacctgcggtagccgacatcttgaaattttgatactaataccagtgagaaacaacacacaattctcaagagatttaacaaaaaaatccaatacgaaacaatcagaatcattctaccaaaaactatcgcttttactgaacctatcctttacccaagacaagcttgaatgcaataacaaacaaaggctcaactacaaagacagggaacaaatgtacaaaaataaggagttaaggtcataattaagagtttagacaaacaggatccaaattaccaattcatttatacattctgaaccaaact------------------------------------------------------------
>_R_Punjuba_killipii_Palodorios_6252@NODE_4_length_538_cov_38.830803
--------------------------------------------------------------------------------------------------------------------------------------------------------------------------------------------------------------------------------------------------------------------------------------------------------------------------------------------------------------------------------------------------------------------------------------------------------------------------------------------------------------------------------------------------------------------------------------------------------------------------------------------------------------------------------------------------------------------------------------------------------------------------------------------------------------------------------------------------------------------------------------------------------------------------ttgtgtgatgtgatttatgtttaaattattgtataagtgactttt------ctgaaactgaaacttatttagattgacggtagcataaatagcttttgtgataataataaaataaaaattaaaataaaaaactttaaaaagtgaagttggaaaatttgacaatgctaaaatacataatttggaaaacttgaggtgcctaacacgcccacacttcttacaggctcctcgatcaatatccacattagaatttgatattttagcaagcacaaggggtccttgaaagttggcataggcattctcagcatctggttctacatttgctgcgatctatgaagtatccttctcatcatccttgttgggtgcatatggatcataaccaatagcactccgccatataccatgggtctgaaaggctgcactactgtgaacccgattgtttgcgagcatactaactctacctacagtagccggcatcttgaaattttgatactaatacctgtgagaaacaacacacaattctcaagacatttaacaaaaaaa----------------------------------------------------------------------------------------------------------------------------------------------------------------------------------------------------------------------------------------------------------------------------------
>_R_Punjuba_lehmannii_Escobar_7465@NODE_1_length_1887_cov_113.779006
ctgaggtattaatagaaaagaaatgaataactgcataacagactcctaagattcacaagaggtttgtttgctaacagacacagaaacttttaaattcaaggaattaaaatatagttcttgtaagtgaggcggt------atctatcaggttcacagtagtgtagcccttcagacccatggtaatggcagagtgctattgttgcaccacaaggaagacgagaaggatacttcacagatggcaggaaatgcagaaccagatgctgagaatgcctatgccaactttcaaggatccatatcaaattctaatgtttgatcggcctgcaagaagggcgtgttgggcatctcaagttt--------tctaaattatgtattttaattgtcaaattttccaacttca----------------ctttttaaagttttttaaaatttttatttttattttttttatcctgttaattctaacaaatttcagttttaaa----------aaagtcatttgtacaactgtcaatttaaacataaatcacattacataatctgatttttatcaaaagtaagattgtaaaaaagttatttttcaatcgttacttcactatctataaatcacaattacaggagaaacaaaaaatccatttttacaatcgccacttcaa---------aacactctaagtgcttgtttggaat-------agtgattggagtttttaaaagcagttt-ttcaatcgtaatttacaatatacgaggtaagtatgtgagctcgatttacgtaacttgtcatataaaagtatgtttggaataacaat---------------------------tgcaaaagtggcttttttgtaatctgacttttagtaaaaatcaaattgtgtgatatgatttatgtttgaattattgtataagtggctttt------ctgaaattgaaacttgtttaaattgaagatagcataaaaggcttttgtgataataataagagaaaaattaaaataaaaaactttaaaaagtgaagttagaaaatttggcaatgctaaaatacataatttggaaaacttgaggtgcccaacacgcccacacttcttgcaggctcctcgatcaatatccacattagaatttgatattttagcaagcgcaaggagtccttgaaagttggcataggcattctcagcatctggttctgcatttgctgccatctgtgaagtatccttgtcatcttccttgttgggtgcatatggatcataaccaatagtactctgccatataccatgggtctgaagggctgcactactgtgaacctgattgtttgcgagcatacgaactctacctgcggtagccggcatcttgaaattttgatactaatacctgtgagaaacaacacacaattctgaagagatttaacaaaaaaatccagtatgaaacaatcagaatcattctaccaaaaaatatcgcatttactgaacctatcctttacccaagacaagcttgaatgcaataacaaacaaaggctcaactacaaagacaaggaacaaatgtacaaaaataaggagttagggtcataattaagagtttagacaaacaggatccaaattaccaattcatttatacattctgaaccaaactcaaatatg----------------------------------------------------
>_R_Punjuba_lehmannii_Escobar_7465@NODE_3_length_1107_cov_93.242718
-------------------------------------------------------------------------------------------------------------------------------------------------------------------------------------------------------------------------------------------------------------------------------------------------tat-----------------------------------aatcatgtggaataaattgg------------actagaatagataggtga--------------------------------------------------------------------------------------------------------------------------------------------------------------------------------------------------------------------------------------------------ttcaatctggaa------------------------------------tttgctaagtgaaatctaatccctatgactttttctcataattgttttcatttgcatttatatttaatcatttttattttatgttctcaatcactaactgatcgatcgatcaaatagaattgagattactaattttggtatttagtgatcaatcctcgtggaaacaatactctactcactctatattacttgttt-----------cttgcattgttttaacaccattcaaaaatcgtaacatttatattgttgtataaatggatttt------ctaaaactaaaacttatttgaattggcggtagcataattgacttttgtgataataataagagaaaaataattttaaaaaactttaaaaaatgaagttgaaaattttagcaatgctagaatacataatttggaaaacttgaggagcccaacacgcccacacttcttgcaggctcctcgatcaatatccacattagaatttgatattttagcaagcgcaaggagtccttgaaagttggcataggcattctcagcatctggctctgcatttgctgccatctgtgaagtatccttctcgtcttccttgttgggtgcatatggatcgtaaccaatagcactctgccatataccatgggtctgaagggctgtactactgtgaatctgattgtttgctggcatacgaactctacctgcggtagtcgtcatcttgaaattttgatactaatacctatgagaaacaacacacaattcacaagagatttaacgaaaaaaccaatatgaaacaaagcataatcattctactaaaaaatatcgcatttactgaccctatcctttacccaagacaagcttgaatgcaataacaaacaaaggctcaactataaagacaggtaa-aaatgtacaaaaataaggagttaaggtcataattaagagtttagacagacaggatccaaattaccaattcatttacacattctgaaccaaactcaaatatgcaatcaatcgtggaaatcactaaagtctaaatcctaggctgaaggaaaacaa
>_R_Punjuba_racemiflora_Jimenez_Soares_3626@NODE_1_length_1869_cov_169.564732
ttgaagaacaattagcagataataacataattgtaccgaaatcaatataaatccacagacagcaaattgaccaaaacctaaagaaaccctcaacctgagggatttaaaggacacctctcccatgcattgtgatgcaaccactcaaccaggcaaggctagagctgtcattctaacacagaccaaatcctggatgtagccataataccagtccaagaaccagtagaatcttctttacaaacttg-aacttcactgcatggatttttgcctcccaaaacaaaattaagatagtttacacacaatcacagtactcaattattacacaggaaaatcatgtctcatatatggacttcgaaaacagtccatagtaaacac-ttaactattctattcatcatcttcagaatggcgtctccggcttttttcagatttcttcacatccctgcccattctagaattatccagatcactcgaatcaacatcagttgatgattctgcctttctagttctccgtgtatatcttctcccagagtcttcagatgtttcagaatcagaatctgatcgacggcttctccttctcctcttctccttccgactctttcttctatgcttatggtcatagttctcatctgaagacttgtctctcttcctcctatgctccctcctcctcttcctcctccttaaatctgaatcatctgaatcagaatcactaatttctctcttcccatgcctcttctttgatctccctctcttcttcctcttgccagaacgagagtcagactcatcttcatcagagtccttccttttccttgaagaacctccctttttgctgattttcttcccggatcgttctgcaataattctctcaatttcggagtcaacctcagagtctgaactctcactatcatcctcctcttcact--ctcatcagagttctcaacagttctcctgtcagcctttgctgacttccccttcaatttatccagtgcaatcaatgccggaacttgcgtagcttctgcatccttctcctcattatcatccttgacctttacatagttcttacac----------tgaaacttgaggtgcccaacacgcccacacttcttgcaggctcctcgatcaatatccacactagaatttgatattttagcaagcgcaaggagtccttgaaagttagcataggcattctcagcatctggttctgcatttgctgccatctgtgaagtatccttcttgtcttccttgttgggtgcatatggatcgtaaccaatagcactctgccatataccatgggtctgaagggctgcactactgtgaacccgattgtttgcaggcatacgaactctacctgcggtagccggcatcttgaaattttgatactaatacctgtgagaaacaacacacaattctcaagagatttaacaaaaaaatccactactaaacaatcagaatcgttctaccaaaaaatattgcatttactgaacctatccttaacccaagacaagcttgaatgcaataacaaacaaaggctcaactacaaagacagggaacaaatgtacaagaataaggagttaaggtcataattaagagtttagacaaacaggatccaaattaccaattcatttatacattctgaaccaaactcaaatatg----------------------------------------------------
>_R_Punjuba_racemiflora_Jimenez_Soares_3626@NODE_3_length_867_cov_64.492405
------------------------------------------------------------------------------------------------------------------------------------------------------------------------------------------------------------------------------------------------------------------------------------------------------------------------------------------------------------------------------------------------------------------------------------------------------------------------------------------------------------------------------------------------------------------------------------------------------------------atttttgtcttcttaaaggcctagtgcccaattggagatggaagagcaccatttttgggcc-----------------caatatatatgtgaaatttaggcca-------aacaaaaagaaaatgaagaagcagcctaattaattata-----------------aaaatgtaagggtttgaccaatatatttcttcaattaagagggtgtttggaatagcgac---------------------------tgtaaaagtgacttttttgcaatccgactttttgtaaaagtcagattgtgtggtgtgatttatatttggattgttgtataagtagctttt------ctgaaactgaaacttgtttagattgacgatagcataagtggcttttgtgataatgataaaggaaaaatttttataaaaaactttaaaaagtgaagttggaaaattaggcaacgctaaaatacataatttggaaaacttgaggtgcccaacacgcccacacttcttgcaggcttctcgatcaatatccacattagaatttgatattttggcaagcgcagggagtccttgaaagttggcaaaggcattctcagcatctggttctgca---------------------------------------ttggttgcatatggatcgtaaccaatagcactctgtcatataccatgggc-----------cactactgtgaacccgattgtttgtgggcatacgaactctacctgctgtatccggcatcttcaaattttgatactaatacttgtgagaaacaacacacaattctcaagacatttaacaaaaaaatccagtacgaaacaatgagaatcattctaccaaaaaatatcgcatttactgaacctatcctttacccaagacaagcttgaatgcaataacaaac------------------------------------------------------------------------------------------------------------------------------------------------------------------------------------
>_R_Punjuba_racemiflora_Jimenez_Soares_3626@NODE_5_length_614_cov_60.145251
------------------------------------------------------------------------------------------------------------------------------------------------------------------------------------------------------------------------------------------------------------------------------------------------------------------------------------------------------gtatagtgt-------------------------------------------------------------------------------------------tttgtttgaatagctttagagcctttaaaagtagctttt-----------------------------------------------caattataatttacaatataagtatgcgaga--------------------------------------------------------------------aaaattttatctcgataagcacttataactt----------------------gtcatataagtgcttgtttggaatagcgatgagagtcttcaaaaatagcttttttgatttac-----------------acaaggtaagtataagacttacgtatataagcacttatgagtgtgtttgaaatagcaat---------------------------tgcaaaagtaacttttttgcaatctgacttttggtaaaagtcagattgtgtgatgtgatttatgtttaaattattgtataagtggcttttctgaaactaaaactaaaacttatttaaattaacggtagcataagtggcttttgtgataataataagagaaaaataaaaataaaaaactttaaaaagtgaagttggaaaatttggcaatgctaaaatacataatttggaaaacttgaggtgcccaacacgcccacacttcttgcaggctcctcgatcaatatccacattagaatttgatattttagcaagcgcaaggagtccttgaaa----------------------------------------------------------------------------------------------------------------------------------------------------------------------------------------------------------------------------------------------------------------------------------------------------------------------------------------------------------------------------------------------------------------------------------------------------------------------------------------------------------------------------------------------------
>_R_Punjuba_racemiflora_Jimenez_Soares_3626@NODE_6_length_530_cov_19.635762
---------------------------------------------------------------------------------------------------------------------------------------------------------------------------------------------------------------------------------------------------------------------------------------------------------------------------------------------------------------------------------------------------------------------------------------------------------------------------------------------------------------------------------------------------------------------gtatatgaga--------------------------------------------------------------------gaagttttgtctcaataaacacttgtaacct----------------------atcatataagtgctcgtttggaatagcaataggagtctgcaaaaacagcttttttgatttac-----------------actaggtaagtatgagacttacgtatataagcacttatgagtgtgtttgaaatagcgat---------------------------cgcaaaagtggcttttttacaatctgacttttggtaaaagacagactgtgtgatgtgatttatgtttaaattattgtataagtgacttttctgaaactgaaactgaaacttgtttagattgacggtagcataactggcttttgtgataataataagagaaaaattaaaataaaaaactttaaaaagtgaatttgaaaaatttggcaatgctaaaatacataatttggaaaacttgaggtgaccaacacatccacacttcttgcaggctcctcgatcaatatccacattagaatttgatattttagcaagcgcaaggagtccttgaaa----------------------------------------------------------------------------------------------------------------------------------------------------------------------------------------------------------------------------------------------------------------------------------------------------------------------------------------------------------------------------------------------------------------------------------------------------------------------------------------------------------------------------------------------------
