# Supplementary material for: A new generic circumscription of Hydrochorea (Leguminosae, Caesalpinioideae, mimosoid clade) with an amphi-Atlantic distribution
Source: PhytoKeys. 2022 Aug 22;205:401–37. doi: 10.3897/phytokeys.205.82775 (PMC9849043; doi:10.3897/phytokeys.205.82775)
Supplement: Supplementary material 1 — Supplementary data file S1 [file phytokeys-205-401_article-82775__-s001.zip › RBH3_m28346_comp34815_c0_seq8_exon03.aln-cln]

>Albizia_adinocephala_FHO33_88@NODE_1_length_2103_cov_147.316881
aaaaactcgttcgccttaatcagatagaa---ttctcgtacaacgcaaaagataatccaaacacccactgaatttcattgccgaaccaaaaggcaggggctcttgcttgttggccgcacgtacaacccattcccatataactgcatttgttgagagttggacaacacaggtggtcttccgaccaagttcctcacactcgtgcttgaatttgtactcaaaatctgtagaaattccaattcagaatatccagagaaagaagggttgtctctcttggaatcaaatatcacaaacagcaagttgaatttcccatccaaatttcatatgcactaatgaacaaaccaaaaaccggtagacataccataaaccttaaatattttactgtttaaatgtcaaaccaaaataaaaaaaggtttgctgttgaaactgtttctcagaatggcgatagaaagtaaccatcaacatctaataatagatatccacatctatttaagctaaaatctcttatcacatcacagaacctagctaatacattcctccaattctgtccctccgccgatcatccacacctcctctccgatcatctcttacacgatccatgtacatctctttgggtggcgggccacccctgattggggagcggctcctttgtctcacatcacgtgcccaccgaccccgttgaggaggaagtgatggtagtagaggtgcagggggggatagtggccgcctctcaaatcttctcctttcattggtgaaaccttctctgccacgatccctgtgatcccagtcaactggcggtggtggcctatcaaatttgtttctcctgtaggcatcatcgagataatccatccgctctcttcgtatgacatctggaaacctgccttcattcctcagggaaggcacatcatcagttccatactctctaggtccatccctccccagcccatgaggaggagacctataaccattaagggtcctttcaggggaacggtccacaggaagtccagggaaccgtctaggaggagcatgaagtggtggtggtggaccagtataacccctccgtggactttcaacaggtgcatgacgagacctatgacagttattacagtagtctcgcctagcaaagttaagattgccgcatctgcaatattgtgaagcagataagacctaaaggaaatacattgtaatataataaaaccacagatcccatttcacagggcgtttcacaagcatcatatgcataacacccataacactagaacaaataaattccctgctatttctcaatatgatttattatgcaacgcacataacctcagatactcaaacaaaacaaaatgtgaggttaacttaaatctacatataacaattgatattaattaaatatggaaaagtacaatcatagccaaaacagaagaaccttttgttgttgataatatagtcaaaaccacaactgttgtccaattttaaatgcatcaacaaacacacccttcatgtcaaacacaaaatagataaataaaaggcctcaaacaatctgaaagaattgaacttacaaaggatcagggcaaatccagtctccctccctgggacgcacattaggattgtttctaccagtgccttccccgac
>Albizia_glabripetala_Lewis_1652@NODE_1_length_1245_cov_52.183219
--------------------------------------------------------------------------------------------------------------------------------------------------------------------------------------------------------gcttgaatttgtactcaaaatctgtagaaattccaattcagaatatccagagaaagcagggttgtctctctaggaatcaaatatcaccaacagcaagttgaatttcccatccaaatttcatgtgcactaacgaacaaaccaaaaaccggcagacataccataaaccttaaatattttactgtttaaatgtcaaaccaaaaaaaaaaaaggtttgctgttgaaactgtttctcagaacggcgatagaaaggaaccatcaacatctaataatagatatccacatctatttaagctaaaatctcttatcacatcacagaacctcgctaatacattcctccaattctgtccctccgccgatcatccata---cctctccgatcatctcttacacgatccatgtacatctctttgggtggcgggccacccctgattggagagcggctcctttgtctcacatcacgtgcccaccgaccccgttgaggaggaagtgatggtagtagaggtgcagggggggatagtggccgcctctcaaatcttctcctttcattggtgaaaccttctctgccacgatccctgtgatcccagtcaactggtggtggtggcctatcaaatttgtttctcctgtaggcatcatcgagataatccatccgctctcttcgtatgacatctggaaacctgccttcattcctcagggaaggcacatcggcagttccatactctctaggtccatcccttcccaacccatgaggaggagacctataaccattaagggtcctttcaggggaacggtccacaggaagtccagggaaccgtctaggaggagtatgaagtggtggtggtggaccagtataacccctccgtggactttcaacaggtgcatgacgagacctatgacagttattacagtagtctcgcctagcaaagttaagattgccgcatctgcaatattgtgaagcagataagacctaaaggaaatatagtgtaataaaataaaatcagagatcccatttcacagggcgtttcacaagcatcatatgcatagcacccataacaccagaacaaataaattccctgctatttctcgataggatttattatgcaacgcacgtatcctcagatactcatacaaaacaaaatgtgaggttaacttaaatccacatataataattgatattatttaaatttggaaaagcacaatcatagacaaaacagaagaaccttttgttgctgataatatagtcaaagcca---------------------------------------------------------------------------------------------------------------------------------------------------------------------------------
>Albizia_subdimidiata_var_minor_Gorts_341@NODE_1_length_1074_cov_51.312939
-------------------------------------------------------------------------------------------------------------------------------------------------------------------------------------------------------------------------------------------------aatatccagagaaagcagggttgtctctctaggaatcaaatatcaccatcagcaagttgaatttcccatccaaatttcacgtgcactaacgaacaaaccaaaaaccggtagacataccataaaccttaaatattttactgtttaaatgtcaaaccaaaaaaaaaaaaggtttgctgttgaaactgtttctcagaatggcgatagaacggaaccatcaacctctaatgatagatatccacatatatttaagctaaaatctcttatcacatcacagaacctagctagtacattcctccaattctgtctctccgccgatcatccaca---cctctccgatcatctcttacacgatccatgtacatctctttgggtggtgggccacccctgattggagagcggctcctttgtctcacatcacgtgcccaccgaccccgttgaggaggaagtgatggtagtagaggtgcagggggggatagtggccgcctctcaaatcttcttctttcattggtgaatccttctctgccacgatccctgtgatcccagtcaactggcggtggtggcctatcaaatttgtttctcctgtaggcatcatcgagataatccatccgctctcttcgtatgacatctggaaacctgccttcattcctcagggaaggcacatcggcagttccatactctctaggtccatcccttcccaacccatgaggtggagacctataaccattaagggtcctttcaggggaacggtccacaggtagtccagggaaccgtctaggaggagtatgaagtggtggtggcggaccagtataacccctccgtggactttcaacaggtgcatgacgagacctatgacagttattacagtagtctcgcctagcaaagttaagattgccgcatctgcaatattgtgaagcagataagacctaaaggaaatatagtgtaataaaataaaatcagagatcccatttcagagggcgtttcacaagcatcatatgcatagcacccataacaccagaacaaataaattccctgctatttctcgataggatttattatgcaacgcacgtatcc------------------------------------------------------------------------------------------------------------------------------------------------------------------------------------------------------------------------------------------------------------------------------------------------------------------------
>Balizia_pedicellaris_Queiroz_15529@NODE_1_length_794_cov_314.457375
aaaaactcttttgccttaatcagatagaactcttctcgtacaacgcaaaagataatccaaacacccaaagaacttcattgccgaaccaaaatgcaggggctcttgcttgttggccacacggacagcccattcccatataactccttttgttgagagttgggcaacgcaggtggtcttctgaccaacttcctcaaatttgtgcttgaatttgtatacaaaatctgtataaatcccaattcggaatacccagagaaagaacggttgtctctcttggaatcaaacatcacaaacagcaagttgaatttcccatccaaatttcatatgcactaacgaacaaaccaaaaaccggcagacataccataaaccttaaacattttaccgttcaaatgtcaaacc-aaaaaacaaaaggtttactgttgaagctgtttctcagaatggcgatagaaaggaaccatcaacctctaataatagatatccacatctatttaagctaaaatctcttatcacatcacagaacctagctaatacattcctccaattctgtccctccg---------------------ccgatcatctcttacacgatccatgtacatctctttgggtggtgggccacccctgattggagagcggctcctttgtctcagatcacgtgcccaccgaccccgttgaggaggaagtgatggtagtagaggtgcaggggggga----------------------------------------------------------------------------------------------------------------------------------------------------------------------------------------------------------------------------------------------------------------------------------------------------------------------------------------------------------------------------------------------------------------------------------------------------------------------------------------------------------------------------------------------------------------------------------------------------------------------------------------------------------------------------------------------------------------------------------------------------------------------------------------------------------------------------------------------------------------------------------------------------------------------------------------------
>Balizia_pedicellaris_Queiroz_15529@NODE_2_length_722_cov_226.077961
-----------------------------------------------------------------------------------------------------------------------------------------------------------------------------------------------------------------------------------------------------------------------------------------------------------------------------------------------------------------------------------------------------------------------------------------------------------------------------------------------------------------------------------------------------------------------------------------------------------------------------------------------------------------------------------gtgcccaccgaccccgttgaggaggaagtgatggtagtagaggtgcagggggggatagtggccgcctctcaaatcttctcctttcattggtgaaaacttctctgc------ccctatgatcccagtcaaccggtggcggtggcctatcaaatttgtttctcctgtaggcatcatcgatataatccatccgctctcttcgtatgacatctggaaacctgccttcattcctcaggggaggcacatcagcagttccatactctctaggtccatcccttcccaaaccatgaggaggagacctataaccatttagggtcctttcgggggtacggtccacaggaagtccagggaaccgtctaggaggagcatgaagtggtggtggtggaccagtataacccctccgtggactttcaacaggtgcatgacgagacctatgacagttattacagtagtctcgccttgcaaagttaagattgccgcatctgcaatattgtgaagcagataagacctaaaggaaatatattgtaatataataaaaccagagatcccatttcacagggcgtttcacaaacatcatatgcataacacccacaacactagaacaaataatttccctgctatttctaaacgggatgtattatgcaacgcacatctcctcagatactcatgcaaaacaaaatgtgaggttaacttaaatctacatataataattgatattatttaaattagga---------------------------------------------------------------------------------------------------------------------------------------------------------------------------------------------------------------------------------------------
>Hydrochorea_corymbosa1_Bonadeu_655@NODE_1_length_1284_cov_1273.804719
----------------------------------------------------------aaatacccacagaacttcattgctgaaccaaaaggcaggggctcttgcttgttggccacacggacagcccattcccatataactccttttgttgagagttgggcaacgcaggtggtcttctgaccaacttcctcaaatttgtgcttgaatttgtacacaaaatctgtataaatcccaattcggaatacccagagaaagaagggttgtctctcttggaatcaaatatcacaaacagcaagttgaatttcccatccaaatttcatatgcactaacgaacaaaccaaaaaccggtagacataccataaaccttaaacattgtactgttaaaatgtcaaacc-aaaaaacaaaaggtttactgttgaagctgtttctcagaatggcgatagaaaggaaccatcaacctctaataatagatatccacatctatttaagctaaaatctctgatcacatcacagaacctagctaatacattcctccaattctgtccctccgccgatcatccaca---cctctccgatcatctcttacacgatccatgtacatctctttgggtggtgggccacccctgattggagagcggctcctttgcctcacatcacgtgcccaccgaccccgttgaggaggaagtgatggtagtagaggtgcagggggggatagtggccgcctctcaaatcttctcctttcattggtgaaaccttctctgc------ccctatggtcccagtcaaccggcggcggtggcctatcaaatttgtttctcctgtaggcatcatcgatataatccatccgctctcttcgtatgacatctggaaacctgccttcattcctcaggggaggcacatcagcagttccatactctctaggtccatcccttcccaacccatgaggaggagacctataaccatttagggtcctttcgggggaacggtccacaggaagtccagggaaccgtctaggaggagcatgaagtggtggtggtggaccagtatagcccctccgtggactttcaacaggtgcatgacgagacctatgacagttattacagtagtctcgcctcgcaaagttaagattgccgcatctgcaatattgtgaagcagataagacctaaagaaaatatattgtaatacagtaaaaccagagatcccatttcacagggcgtttcacaagcatcatatgcataatacccataacactagaacaaataatttccctgctatttctaaatgggatgtattatgcaacgcacatttcctcagatactcattcacaacaaaatgtgaggttaacttaaa--------------------------------------------------------------------------------------------------------------------------------------------------------------------------------------------------------------------------------------------------------------------------------
>Jupunba_abbottii_Zanoni_21220@NODE_1_length_1316_cov_143.774011
--------------------------------------------------------------------------------------------------------------------cacggacaacccattcccatataactccttttgttgagggttgggcaacgcaggtggtcttctgaccaagttcctcaaatttgtgcgtgaatttgtactc--aatatgtagaaatcccaattcggaatactcagagaacgaagggttgtctctcttggaatcaaatatcacaaacagcaagttgaatttcccatccaaatttcatatgcactaacgaacaaaccaaaaaccggtagacataccataaaccttaaacattttactgttaaaattccaaacc-aaaaaaaaaaaggtttactgttgaaactgtttctcagaatggctaaagaaaggaaccatcaacctctaataatagatatccacatctatttaagctaaaatctcttgtcacatcacagagcctagctaatacattcctccaattctgtccctccgccgatcatccacacctcctctccgatcatctcttacacgatccatgtacatccc------------gccacccctgattggagagcggctcctttgtctcacatcacgtgcccaccgaccccgttgaggaggaagtgatggtagtagaggtgcagggggggatagtggccgcctctcaaatcttcttctttcattggtgaaaccttctctgccacggtccctatgatcccagtcaactggcggtggtggcctatcaaatttgtttctcctgtaggcatcatcgatataatccatccgctctcttcgtatgacatctggaaacctgccttcattcctcaggggaggcacatcagcagttccatactctctaggtccatcccttcccaacccatgaggaggagacctataaccatttagggtcctttcgggggaacggtccacaggaagtccagggaaccgtctaggaggggcatgaagtggcggtggtggaccagtataaccccttcgtggactttcaacaggtgcatcacgagacctatgacagttattacagtagtctcgcctcgcaaagttaagattgccgcatctgcaatattgtgaagcagataagacctaaaggaaatatat-------taataaaaccagagatcccatttcacagggcgtttcacaagcatcaaatgcataacacccataacactagaacaaataatttccctgctatttctaaataggatgtattatgcaacgcgcatctcctcagatactcatacaaaacaaaatgtgaggttaacttaaatctacatataataattgatattatttaaatttggaaaagcacaatcatagccaaaacagaagaaccttttgttgttgataatatagtcaaaaccacaactgt--------------------------------------------------------------------------------------------------------------------------------------------------------------------------
>Jupunba_commutata_Maguire_46145@NODE_1_length_1261_cov_217.733108
-----------------------------------------------------------------------------------------------------------------------------------------------------------------------------------------------------------------------------------------------------------------------------------------------------------------------------------------------------------------------------cttaaacattttactgttaaaatgtcaaacc-aaaaaaaaaaaggtttactgttgaaactgtttctcagaatggctatggaaaggaaccatcaacctctaataatagatatccacatctatttaagctaaaatctcttatcacatcacagaacctagctaatacattcctccaattctgtccctccgccgatcatccacacctcctctccgatcatctcttacacgatccatgtacatctctttgggtggcgggccacccctgattggagagcggctcctttgtctcacatcacgtgcccaccgaccccgttgaggaggaagtgatggtagtagaggtgcagggggggatagtggccgcctctcaaatcttctcctttcattggtgaaaccttctctgccacggtccctatgatcccagtcaaccggcggcggcggcctatcaaatttgtttctcctgtaggcatcatcgatataatccatccgctctcttcgtataacatctggaaacctgccttcattcctcaggggaggcacatcagcagttccatactctctaggtccatcccttcccaacccatgaggaggagacctataaccatttagggtcctttcaggggaacggtccacaggaagtccagggaaccgtctaggaggggcatgaagtggtggtggtggaccagtataaccccttcgtggactttcaacaggtgcatgacgagacctatgacagttattacagtagtctcgcctcgcaaagttaagattgccgcatctgcaatattgtgaagcagataagacctaaaggaaatatattgtaacataataaaaccagagatcccatttcacagggcgtttcacaagcatcaaatgcataacagccataacactagaacaaataatttccctgctatttctaaataggatgtattatgcaacgcacatctcctcagatactcatacaaaaaaaaatgtgaggttaacttaaatctacatataataattgatattatttaaatttggaaaagtacaatcatagccaaaacagaagaaccttttgttgttgataatatagtcaaaaccaaaactgttatctaattctaaatgtatcaacaaacacacccttcaggtcaagtacaaaatagataaataaaaggcctcaaacaaacagaaataattgaacctacaaaggatcaggtcaaatactgtctccctcccagggacgcacattaggattgtttctaccagtgcattccccgac
>Jupunba_floribunda_Iganci_883@NODE_1_length_1943_cov_140.166131
aaaaactcttttgccttaatcagatagtacacttctcgtacaacgcaaaagataatccaaacacccacggaacttcattgccgaaccaaaaggcaggggctcttgcttgttggccacacggacaacccattcccatataactccttttgttgagagttgggcaacgcaggtggtcttctgaccaagttcctcaaatttgtgcttgaatttgtactcaaaatctgtagaaatcccaattcggaatacccagaaaaagaagggttgtctctcttggaatcaaatatcacaaacagcaagttgaatttcccatccaaatttcatatgcactaacgaacaaaccaaaaaccggtagacataccataaaccttaaacattttactgttaaaatgtcaaacc--aaaaaaaaacggtttactgttgaaactgtttctcagaatggctatagaaaggaaccatcaacctctaataatagatatccacatctatttaagctaaaatctcttatcacatcacagaacctagctaatacattcctccaattctgtccctccgccgatcatccacacctcctctccgatcatctcttacacgatccatgtacatctctttgggtggcgggccacccctgattggagagcggctcctttgtctcacatcacgtgcccaccgaccccgttgaggaggaagtgatggtagtagaggtgcagggggggatagtggccgcctctcaaatcttctcctttcattggtgaaaccttctctgccacggtccctatgatcccagtcaaccggcggtggtggcctatcaaatttgtttctcctgtaggcatcatcgatataatccatccgctcccttcgtatgacatctggaaacctgccttcattcctcaggggaggcacatcagcagttccatactctctaggtccatcccttcccaacccatgaggaggagacctataaccatttagggtcctttcgggggaacggtccacaggaagtccagggaaccgtctaggaggggcatgaagtggtggtggtggaccagtataaccccttcgtggactttcaacaggtgcatgacgagacctatgacagttattacagtagtctcgccttgcaaagttaagattgccgcatctgcaatattgtgaagcagataagacctaaaggaaatatatcgtaatataataaaaccagagatcccatttcacagggcgtttcacaagcatcatatgcataacacccataacactagaacaaataatttccctgctatttctaaataggatgtattatgcaacgcacatctcctcagatactcatacaaaacaaaatgtgaggttaacttaaatctaaatataataattgacattatttaaatttggaaaagcacaatcatagccaaaacagaagaaccttttgttgttgataatatagtcaaaaccacaactgttatctaattctaaatgtatcaacaaacacacccttcaggtcaagtacaaaatagataaataaaaggcctcaaacaatctgaaaaaattgaacttacaaaggatcagggcaaatccagtctccctccctgggacgcacattaggattgtttctaccagtgccttccccgac
>Jupunba_laeta_Mori_25147@NODE_1_length_1381_cov_68.265337
---------------------------------------------------------------------------------------------------ctcttgcttgttggccacacggacaacccattcccatataactccttttgttgagagttgggcaacgcaggtggtcttctgaccaagttcctcaaatttgtgcttgaatttgtactcaaaatctgtagaaatcccaattcggaatacccagag--agaagggttgtctctcttggaatcaaatatcacaaacagcaagttgaatttcccatccaaatttcatatgcactaacgaacaaaccaaaaaccggtagacataccataaaccttaaacattgtactgttaaaatgtcaaaccaaaaaaaaaaaaggtttactgttgaaactgtttctcagaatggctatagaaaggaaccatcaacctctaataatagatatccacatctatttaagctaaaatctcttgtcacatcacagaaactagctaatacattcctccaattctgtccctccgccgatcatccacacctcctctccgatcatctcttacacgatccatgtacatctctttgggtggcgggccacccctgattggagagcggctcctttgtctcacatcacgtgcccaccgaccccgttgaggaggaagtgatggtagtagaggtgcagggggggatagtggccgcctctcaaatcttctcctttcattggtgaaaccttctctgccacggtccctatgatcccagtcaaccggcggtggtggcctatcaaatttgtttctcctgtaggcatcatcgatataatccatccgctctcttcgtaaaacatctggaaacctgccttcattcctcaggggaggcatatcagcagttccatactctctaggtccatcccttcccaacccatgaggaggagacctatacccatttagggtcctttcgggggaacggtccacaggaagtccagggaaccgtctaggaggggcatgaagtggtggtggtggaccagtataacccctgcgtggactttcaacaggcgcatgacgagacctatgacagttattacagtagtctcgcctcgcaaagttaagattgccgcatctgcaatattgtgaagcagataagacctaaaggaaatatattgtaatataataaaaccagagatcccatttcacagggcgtttcacaagcatcaaatgcataacacccataacactagaacaaataatttccctgctatttctaaataggatgtattatgcaacgcacatctcctcagatactcatacaaaacaaaatgtgaggttaacttaaatctacatataataattgatattatttaaatttggaaaagcacaatcatagccaaaacagaagaaccttttgttgttgataatatagtcaaaaccacaactgttgtctaattctaaatgtatcaacaaaca----------------------------------------------------------------------------------------------------------------------------------------------
>Jupunba_nipensis_Mayo_19662@NODE_1_length_1056_cov_57.894791
-------------------------------------------------------------------------------------------------------------------------------------------------------------------------------------------------------------------------------------------------------------actaagggttgtctctcttggaatcaaatatcacaaacagcaagttgaatttcccatccaaatttcatatgcactaacgaacaaaccaaaaaccggtagacataccataaaccttaaacattttactgttaaaatgccaaaccaaaaaaaaaaaaggtttactgttgaaactgtttctcagaatggctatagaaaggaaccatcaacctctaataatagatatccacatctatttaagctaaaatctcttgtcacatcacagaacctagctaatacattcctccaattctgtccctccgccgatcatccacacctcctctccgatcatctcttacacgatccatgtacatccc------------gccacccctgattggagagcggctcctttgtctcacatcacgtgcccaccgaccccgttgaggaggaagtgatggtagtagaggtgcagggggggatagtggccgcctatcaaatcttcttctttcattggtgaaaccttctctgccacggtccctatgatcccagtcaaccggcggtggtggcctatcaaatttgtttctcctgtaggcatcatcgatataatccatccgctctcttcgtatgacatctggaaacctgccttcattcctcaggggaggcacatcagcagttccatactctctaggtccatcccttcccaacccatgaggaggagacctataaccatttagggtcctttcgggggaacggtccacaggaagtccagggaaccgtctaggaggggcatgaagtggcggtggtggaccagtataaccccttcgtggactttcaacaggtgcatgacgagacctatgacagttattacagtagtctcgcctcgcaaagttaagattgccgcatctgcaatattgtgaagcagataagacctaaaggaaatatat-------taataaaaccagagatcccatttcacagggcgtttcacaagcatcaaatgcataacacccataacactagaacaaataatttccctgctatttctaactaggatgtattatgcaacgcgcatctcctcagatactcatacaa--------------------------------------------------------------------------------------------------------------------------------------------------------------------------------------------------------------------------------------------------------------------------------------------------------
>Punjuba_callejasii_Daly_5935@NODE_1_length_1038_cov_75.208117
----------------------------------------------------------------------------------------------------------------------------------------------------------------------------------------------------------------------------------------------------------------------------------------------------gcaagttgaatttcccatccaaatttcatatgcaccaacgaacaaaccaaaaaccggtagacataccataaaccttaaacattttactgttaaaatgtcaaacc-cgaaaaaaaaaggtttactgttgaaactgtttctcagaatggcgatagaaaggaaccatcaacc--------------------tctatttaagctaaaaactcttatcacatcacagaacctagctaatacattcctccaattctgtccctccgccgatcatccacacctcctctccgatcatctcttacacgatccatgtacatctctttgggtggcaggccacccctgattggagagcggctcctttgtctcacatcacgtgcccaccgaccccgttgaggaggaagtgatggtagtagaggagcagggggggatagtggccgcctctcaaatcttctcctttcattggtgaaaccttctctgccacgatccctatgatcccagtcaaccggcggctgtggcctatcaaatttgtttctcctgtaggcatcatcgatataatccatccgctctcttcgtatgacatctggaaacctgccttcattcctcagaggaggcacatcagcagttccatactctctaggtccatcccttcccaacccatgaggaggagacctataaccatttagggtcctttcaggggaacggtccacaggaagtccagggaaccgtctaggaggagcatgaagtggtggtggtggaccagtataacccctccgtggactttcaacaggtgcatgacgagacctatgacagttattacagtagtctcgcctggcaaagttaagattgccgcatctgcaatattgtgaagcagataagatctaaaggaaatatattgtaatataataaaaccagagatccca------------tttcacaagcatcatatgcataacacccataacactagaacaaataatttccctgctatttctagataggatgtattatgcaacgcaaatctcctcagatactcatacaaaacaaaatgtgaggttaacttaaatctacatataa---------------------------------------------------------------------------------------------------------------------------------------------------------------------------------------------------------------------------------------------------------------------
>Punjuba_killipii_Palodorios_6252@NODE_1_length_1224_cov_92.213601
------------------------------------------------------------------------------------------------------------------------------------------------------------------------------------------------------------------------------------aattccaattcggaatacccagagaaaaaagggttgttcctcttggaatcaaatatcacaaacagcaagttgaatttcccatccaaatttcatatgcaccaacgaacaaaccaaaaaccggtagacataccataaaccttaaacattttactgttaaaatgtcaaacc-cgaaaaataaaggtttactgttgaaactgtttctcagaatggcgatagaaaggaaccatcaacctctaataatagatacccacatctatttaagctaaaaactcttatcacatcacagaacctagctaatacattcctccaattctgtccctccgccgatcatccacacctcctctccgatcatctcttacacgatccatgtacatctctttgggtggcaggccacccctgattggagagcggctcctttgtctcacatcacgcgcccaccgaccccgttgaggaggaagtgatggtagtagaggtgcagggggggatagtggccgcctctcaaatcttctcctttcattggtgaaaccttctctgccacggtccctatgatcccagtcaaccggcggtggtggcctatcaaatttgtttctcctgtaggcatcatcgatataatccatccgctctcttcgtatgacatctggaaacctgccttcattcctcaggggaggcacatcagcagttccatactctctaggtccatcccttcccaacccatgaggaggagacctataaccatttagggtcctttcaggggaacgatccacaggaagtccagggaaccgtctaggaggagcatgaagtggtggtggtggaccagtataacccctccgtggactttcaacaggtgcatgacgagacctatgacagttattacagtagtctcgcctcgcaaagttaagattgccgcatctgcaatattgtgaagcagataagatctaaaggaaatatattgtaatataataaaaccagagatcccatttcacaaggcgtttcacaagcatcatatgcataacacccataacactagaacaaataatttccctgctatttctagataggatgtattatgcaacgctaatctcctcagataatcatacaaaacaaaatgtgaggttaacttaaatctacatataataattgatattatttaaatttggaaaagcacaatcatagccaaaacagaagaaccttttgttgttgataatatagtcaaaaccacaactg---------------------------------------------------------------------------------------------------------------------------------------------------------------------------
>Punjuba_racemiflora_Jimenez_Soares_3626@NODE_1_length_1685_cov_141.298507
--------------------------------------------------------------------------------ccgaaccaaaaggcaggggctcttgcttgtcggccacacggacaacccattcccatataactccttttgttgagagttggacaacgcaggtggtcttctgatcaagttcctcacacttgtgcttgaatttgtactaaaaatctgtagaaattccaattcggaatacccagagaaaaaagggttgtccctcttggaatcaaatatcacaaacagcaagttgaatttcccatccaaatttcatatgcactaacgaacaaaccaaaaaccggtagacataccataaaccttaaacattttactgttaaaatgtcaaaccgaaaaaaaaaagggtttactgttgaaactgtttctcagaatggcgatagaaaggaaccatcaacctctaataatagatacccacatctatttaagctaaaatctctcatcacatcacagaacctagctaatacattcctccaattctgtccctccgccgatcatccacacctcctctccgatcatctcttacacgatccatgtacatctctttgggtggcgggccccccctgattggagagcggctcctttgtctcacatcacgtgcccaccgaccccgttgaggaggaagtgatggtagtagaggtgca-ggggggatagtggccgcctctcaaatcttctcctttcattggtgaaaccttctctgccacgatccctatgatcccagtcaaccggtggtggcggcctatcaaatttgtttctcctgtaggcatcatcaatataatccatccgctctcttcgtatgacatctggaaacctgccttcattcctcaggggaggcacatcagcagttccatactctctaggtccatcccttcccaacccatgaggaggagacctataaccatttagggtcctttcgggggaacggtccacaggaagtccagggaaccgtctaggaggagcatgaagtggtggtggtggaccagcataacccctccgtggactttcaacaggtgcatgacgagacctatgacagttattacagtagtctcgccttgcaaagttaagattgccgcatctgcaatattgtgaagaaaataagacctaaaggaaatatattgtaatataataaaaccagagatcccatttcacagggcgtttcacaagcatcatatgcataacacccataacattagaacaaataatttccctgctatttctagataggatgtattatgcaacgcacatctcctcagatactcatactaaacaaaatgtgaggttaacttaaatctacat------attgatattatttaaatttggaaaagcacaatcatagccaaaacagaagaaccttttgttgttgataatatagtcaaaaccacaactgttatctaattctaaatgtatcaacaaacacacccttcaggtcaaatacaaaatagataaataaaaggcctcaaacaatctgaaagaattgaacttacaaaggatcagggcaaatccagtctccctccctgggacgcacattaggattgtttctaccaatgccttccccgac
>_R_Acacia_rostellifera_Murphy_466@NODE_1_length_1816_cov_230.730880
aaatactcttttgccttgatcagatagaactcttctagtgcagcgcaaaagataatccaaacacccactgaacttcattgcagaaccaaaatgcaggggctcttgcttgttgg-cacacggacaacccattcccatataactccttttgttgagagttggacaacgcaggtggccttgtgaccaagttcctcacactagtgcttgaatttgtactcaaaatctgtagaaattgcaattcggaatacccagagaaagaagggttgtctctcttggaatcaaatatcacaaacagcaagttgaatttccattccaaatttcatatgcactaacgaacaaaccaaaaaccggtagatataccataaacctaaaacatcttactgttaaaatgtcaaacc-aaaaaaaaaaaagtttactgttgaaactg--tctcagagtggcaatagaaaggaaccatcaacctctaataatagaaatccacatctattgaagc---------ttatcagatcacctaacctagctaatacattcctccaattctgtccctccgccgatcatccacacctcctctccgatcatctcttacacgatccatgtaaatctctttgggtggcgggccacccctgattggagagcggctcctttgtctcacatcacgtgcccaccgaccccgttgaggaggaagtgatggtagtagaggtgcagggggggatagtggccgcctctcaaatcttctcctttcattggtgaaaccttctcttccacgatccctatgatcccagtcaaccggcggtggtggcctatcaaatttgtttctcctgtaggcatcatcgatataatccatccgctctctccgtatgacatctggaaacctgccttcattcctcaggggaggcacatcagaagttccatactctctaggtccatcccttcccaacccatgaggaggagacctataaccatttagggtcctttcaggggaacggtccacaggaagtccagcgaaccgtctgggaggagcatgaagtggaggtggtggaccagtataacccctccgtggactttcaacaggtgcatgacgagacctatggcagttattacagtagtctcgcctcgcaaagttaagattgccgcatctgcaatattgtgaagcagataagacctcaaggaaatatattgtaatataatgaaaccagagatcccattacataggacgtttcacaagcatcatatgcataacacccataacactagaacaaataatttccctgctatttctagataggatgtattatgcaacg-acatctcctcagatactcatacaaaacaaaatctgaggttaacttaaatctacatataaaaattgatattatttaaatttggaaaagcacaatcatagcaaaaacagaagaaccttttgttgctgataatatagtcaaaaccacaactgttatccaattctaaatgtatcaacaaatacacccttcaggtcaaatacaaaatagataaataaaaggcctcaaacgatctgaaagaattgaacttacaaaggatcagggcaaacccagtctccctccctgggacgcacattaggattgtttctaccagtgccttccccgac
>_R_Afrocalliandra_redacta_Germishuizen_5585@NODE_1_length_1103_cov_182.819688
-------------------------------------------------------------------------------------------------------------------------------------------ttgttgcgtgatgattgatgatcaaagcaggtagtcttgtgaccaagttcctcacacttgtccttgacttcgcactcaaaatctgtagaaattccaattcggaatacccagtgaaag--gggtcgtctctcttggaatcaaatatcacaaactgcaagttgaatttcatttccaaatttcatatgcact------gaaccaaaaaactgatagaca------ataccataaacattctactgttaaaaactcaaacc---aagaaaaagggtttagtgttgaaactgtttctgagagtggcggtagaaaggaaccatcaacttctaataatagatatccacatctatcgaagcaaaaatctcttatcacatcacaaaatatagctaatacattcctccaattctgtccctccgccgatcatccaca---cctctgcgatcatctcttacacgatccatgtacatatctttgggcggcggaccacccctgattggagatcggctccttggtctcacatcacgtgcccaccgaccacgttgaggaggaagtgatggtagtagaggtgcagggggggatagtggccgcctctcaaatcttctcctttcattggtgaaaccttctctgccacgatccctagtatcccagtcaactggtggtggtggcctgtcaaatttgcttctcctgtaggcatcatccatataatccacacgctcccttcgtataacatctggaaacctgccttcattcctgaggggaggcacagcagcagttccatattctctaggtccatcccttcccaacccacgaggaggagacctataaccatttatggtcctttctggggaacggtccacaggaagtccagggaaccgcctaggaggagcatgaagaggaggtgggggaccagtgtaacccctccgtggacttccaacaggtgcattacgagacctatgacagttattacagtagtctcgccttgcaaagttaagattgccgcatctgcaatattgagaagcagataagacctaaaggaaatatgttgttttaaaaataaaacagagatcccatttcatagggcatttcacaagaattata------------------------------------------------------------------------------------------------------------------------------------------------------------------------------------------------------------------------------------------------------------------------------------------------------------------------------------------------------------------------------------------------------
>_R_Albizia_burkartiana_StivalSantos_678@NODE_1_length_1238_cov_11.441251
----------------------------------------------------------------------aactacattgccgaaccaaaaggcagggact----cttgttggccacacggacaacccattcccatataactccttttgttgagagttggacaacccaggtggtcttccgaccaagttcctcacacttgtgcttg-------------aatctgtagaaaatccaattcagaatatcccgagaaagaagggctgtctctcttggaatcaaatatcacaaacagcaagttgaatttcccatccaaatttcatatgcactaacgaacaaaccaaaaaccggtagacataccataaaccttaaatattttactgtttaaatgtcaaaccaaaaaaaaaaaaggtttgctgttgaaactgtttctcagaatggcgatagaaaggaaccatcaacatctaataatagacatccacatctatttaagctaaaatctcttatcacatcacagaacctagctaatacattcctccaattctgtccctccgccgatcatccacacctcctctccgatcatctcttacacgatccatgtacatctctttgggtggcaggccacccctgattggagagcggctcctttgtctcacatcacgtgcccaccgaccccgttgaggaggaagtgatggtagtagaggtgcagggggggatagtggccgcctctcaaatcttctcctttcattggtgaaaccttctctgccacgatccctgtgatcccagtcaactggcggtggtggcctatcaaatttgtttctcctgtaagaatcatcaagataatccatccgctctcttcgtatgacatctggaaacctgccttcattcctcagggaaggcacatcagcagttccatactctctaggtccatcccttcccaacccattaggaggagacctataaccattaagggtcctttcaggggaacggtccacaggaagtccagggaaccgtctaggaggagtatgaagtggtggtggtggaccagtataacccctccgtggactttcaacaggtgcatgacgagacctatgacagttattacagtagtctcgcctagcaaagttaagattgccgcatctgcaatattgcgaagcagataagacctaaaggaaatatattgtaatataataaaaccagagatcccatttcacagggcgtttcacaagcatcatatgcatagcacccataacactagaacaaataaattccctgctatttctcaataggatttattatgcaacgcacatatcctcaga-------------------------------------------------------------------------------------------------------------------------------------------------------------------------------------------------------------------------------------------------------------------------------------------------------------------
>_R_Albizia_coripatensis_Hughes_2433@NODE_1_length_1693_cov_265.113243
aaaaactcttttgccttaaccagatagaattcttctcgtacaacgcaaaagataatcc-aacacccactgaacttcattgccgaaccaaaaggcaggggctct-----------------------------tcatataactccttttgttgagagttggacaacgcatgtgtttttctgaccaagttcctcacacctgtgcttgaatttgtactcaaaatctgtagaaattccaattcggaatacccagagaaagaagggttgtctcccttggaatcaaatatcacaaacagcaagttgaatttcccatccaaatttcatatgcactaacgaacaaaccaaaaaccggtagacataccataaaccttaaacattttactgttaaaatgtcaaacaaaaaaaaaaaaaggtttgctgttgaaactgtttctcagaatggcgatagaaaggaaccatcaaccactaataatagacatccacatctatttaagctaaaatctc--gtcacatcacagaacctagctaatacattcctccaattctgtccctccgccgatcatccacacctcctctccgatcatctcttacacgatccatgtacatctctttgggtggcgggccacccctgattggagagcggctcctttgtctcacatcacgtgcccaccgaccccgttgaggaggaagtgatggtagtagaggtgctgggggggatagtggccgcctatcaaatcttctcctttcattggtgaaaccttctctgccacgatccctgtgatcccagtcaactggcggtggtggcctatcaaatttgtttctcctgtaggcatcatcgatataatccatccgctctcttcgtatgacatctggaaacctgccttcattcctcagggaaggcacatcagcagttccatactctctaggtccatcccttcccaacccatgaggaggagacctataaccatttagggtcctttcaggggaacggtccacaggaagtccagggaaccgtctaggaggagtatgaagtgctggtggtggaccagtataacccctccgtggactttcaacaggtgcatgacgagacctatgacagttattacagtagtctcgcctcgcaaagttaagattgccgcatctgcaatattgtaaagcagataagatccaaaggaaatatattgtaatataataaaaccagagatcccatttcacagggcgtttcacaagcatcacatgcataacacccataacactagaacaaataaattccctgctattcctagataggatgtattatgcaacgcacatctcctcatatactcatacaaaacaaaatgtgaggttaacttaaatctacatataataattgatattatttaaatttggaaaagcacaatcatagccaaaacagaagaaccttttgttgttgataatatagtcaaaaccacaactgttatctaattctaaatgtatcaacaagcacacccttcaggtcaaatccaaattggatgggaagaaaagttagaaggagagaaaatgggaggagagaaaatggaacgaagagaaatctgcctctcctgcttggatggacaagagaa-----------------------aac
>_R_Albizia_decandra_Vilhena_231@NODE_1_length_931_cov_51.001171
------------------------------------------------------------------------------------------------------------------------------------------------------------------------------------------------------------------------------------------------------------------------------------------------------------------------------------------cgaacaaaccaaaaaccggtagacataccataaaccttaaatattttactgtttaaatgtcaaaccaaaaaaaaaaaaggtttgctgttgaaactgtttctcagaatggcgatagaaaggaaccatcaacctctaataatagatatccacatctatttaagctaaaatctcttatcacatcacagaacctagctaatacattcctccaattctgtccctccgccgatcatccacacctcctctcctatcatctcttacacgatccatgtacatctgtttgggtggcagcccacccctgattggagagcggctcctttgtctcacatcacgagcccaccgaccccgctgaggaggaagtgacggtagtagaggtgcagggggggatagtggccgcctctcaaatcttctcctctcattggtgaaaccttctctgccacgatccctgtgatcccagtcaactggcggtggtggcctatcaaacttgtttctcctgtaggcatcatcgatataatccatccgctctcttcgtatgacatctggaaacctgccttcattcctcagggaaggcacatcagcagttccatactctctaggtccatcccttcccaacccatgaggaggagacctataaccattaagggttctttcaggggaacggtccacaggaagtccagggaaccgtctaggaggagtatgaagtggtggtggtggaccagtataacccctccgtggactttcaacaggtgcatgtcgagacctatgacagttattacagtagtctcgcctagcaaagttaagattgccgcatctgcaatattgtgaagcagataagacctaaaggaaatatattgtaatataataaagcaagagatcccatttcacagggaatttcacaagcatcatatgcataacacc-------------------------------------------------------------------------------------------------------------------------------------------------------------------------------------------------------------------------------------------------------------------------------------------------------------------------------------------------------------------------------------------
>_R_Albizia_edwallii_Dalmaso_272@NODE_1_length_1237_cov_10.510998
--------------------------------------tacaacgcatatgataatccaaacacccactgaacttcattgccgaaccaaaag---cgggctcttgcttgttggccacacggacaacccattcccatataactccttttgttgagagttggacaacgcaggtggttttctgaccaagttcctcacacttgtgcttgaatttgtactcaaaatctgtagaaattccaattcggaatacccagagaaagaagggttgtctcacttggaatcaaatatcacaaacagcaagttgaatttcccatccaaatttcatatgcactaacgaacaaaccaaaaaccggtagacataccataaaccttaaacattttactgttaaaatgtcaaac--aaaaacaaaaaggtttgctgttgaaactgtttctcagaatggcgatagaaaggaaccatcaaccactaataatagacatccacatctatttaagctaaaatctcttgtcacatcacagaacctagctaatacattcctccaattctgtccctccgccgatcatccacaccacctctccgatcatctcttacacgatccatgtacatctctttgggtggcgggccacccctgattggagagcggctcctttgtctcacatcacgtgcccaccgaccccgttgaggaggaagtgatggtagtagaggtgccgggggggatagtggccgcctctcaaatcttctcctttcattggtgaaaccttctctgccacgatccctgtgatcccagtcaactggcggtggtggcctatcaaatttgtttctcctgtaggcatcatcgatataatccatccgctctcttcgtatgacatctggaaacctgccttcattcctcagggaaggcacatcagcagttccatactctctaggtccatcccttcccaacccatgaggaggagacctataaccattgagggtcctttcgggggaacggtccacaggaagtccagggaaccgtctaggaggagtatgaagtggtggtggtggaccagtataacccctccgtggactttcaacaggtgcatgacgagacctatgacagttattacagtagtctcgcctcgcaaagttaagattgccgcatctgcaatattgtaaagcagataagacctaaaggaaatatattgtaatataataaaaccagagatcccatttcacagggcgtttcacaagcatcatatgcataacacccataacactagaacaaataaattccctgctat-----------------------------------------------------------------------------------------------------------------------------------------------------------------------------------------------------------------------------------------------------------------------------------------------------------------------------------------------------------
>_R_Albizia_inundata_Wood_26530@NODE_1_length_1164_cov_173.383228
-------------------------------------------------------------cacccactgaactacattgccaaaccaaaaggcaggggttcttgcttgttggccagacggacaacccattcccacgtatctccttttgctgagagttggacaacgcaggtggtcttccggccaagttcctcacacctgcgcttgaatttgtacttaaaatctgtagaaattccaattcagaaaatccagagaaagcagggttgtctctctaggaatcaaatatcaccaacagcaagttgaatttcccatccaaatttcatgtgcactaacgaacaaaccaaaaaccggtagacataccataaaccttaaatattttactgtttaaatgtcaaaccaaaaaaaaaaaaggtttactgttgaaactgtttctcagaatggcgatagaaaggaaccatcaaactctaatgatagatatccacatatatttaagct-aaatctcttgtcacatcacagaacctagctagtacattcctccaattctgtccctccgccgatcatccaca---cctctccgatcatctcttacacgatccatgtacatctctttgggtggtgggccacccctgattggagagcggctcctttgtctcacatcacgtgcccaccgaccccgttgaggaggaagtgatggtagtagaggtgcagggggggatagtggccgcctctcaaatcttcttctttcattggtgaatccttctctgccacgatccctgtgatcccagtcaacaggcggtggtggcctatcaaatttgtttctcctgtaggcatcatcgagataatccatccgctctcttcgtatgacatctggaaacctgccttcattcctcagggaaggcacatcggcagttccatactctctaggtccatcccttcccaacccatgaggcggagacctataaccattaagggtcctttcaggggaacggtccacaggaagtccagggaaccgtctaggaggagtatgaagtggtggtggcggaccagtataacccctccgtggactttcaacaggtgcatgacgagacctatgacagtgattacagtagtctcgcctagcaaagttaagattgccgcatctgcaatattgtgaagcagataagacctaaagaaaatatattgtaatacagtaaaaccagagatcccatttcacagggcgtttcacaa--------------------------------------------------------------------------------------------------------------------------------------------------------------------------------------------------------------------------------------------------------------------------------------------------------------------------------------------------------------------------------------------------------------
>_R_Albizia_multiflora_Hughes_3090@NODE_1_length_1518_cov_172.757807
---------------ttaatcagatagaa---ttctcgtacaacgcaaaagataatccaaacacccactgaacttcatatcctaacaaaaatgcaggggctgttgcttgttggccacacggacaacccattcccatataactccttttgttgagagttggacaacgcaggtggtcttccgaccaatttcctcacacttgtgcttgaatttgtactcaacatatgtagaaattccaattcagaatatccagagaaagaaggattgtctctcttggaatcaaatatcacaaacagcaagttgaatttcccatccaaatttcatatgcactaacgaacaaaacaaaaaccggtagacataccataaaccttaaacattttactgtttaaatgtcaaaccaaaaaaaaagagggtttgctgttgaaactgtttcccagaatggcgatagagaggaaccatcaacctctaataatagatatccacatctatttaagctaaaatctctggtcacatcatagaacctagctaatacattcctccaattctgtccctccgccgatcatccaca---cctctccgatcatctcttacacgatccatgtacatctctttgggtggcgggccacccctgattggagagcggctcctttgtctcacatcacgtgcccaccgaccccgctgaggaggaagtgatggtagtagaggtgcagggggggatagtggccgcctctcaaatcttctcctttcattggtgaaaccttctctgccacgatccctgtgatcccagtcaactggcggtggtggcctatcaaacttgtttctcctgtaggcatcatcgatataatccatccgctctcttcgtatgacatctggaaacctgccttcattcctcagggaaggcacatcagcagttccatactctctaggtccatcccttcccaacccat---gaggagacctataaccattaagggtcctttcaggggaacggtccacaggaagtccagggaaccgtctaggaggagtatgaagtggtggtggtggaccagtataacccctccgtggactttcaacaggtgcatgacgagacctatgacagttattacagtagtctcgcctagcaaagttaagattgccgcatctgcaatattgtgaagcagataagacctaaaggaaatatattgtaatataataaaacaagagatcccatttcacagggaatttcacaagcatcatatgcacaacacccataaaactagaacaaataaattccctgctatttctcgataggatttattatgcaacgcacataacctcagatactcatacaaaacaaaatgtgaggttaacttaaatctacatataataattgatattacttaaatttggaaaagcacaatcatagccaaaacagaagaaccttttgttgttgataatatagtcaaaaccacaactgttatctaattttaaatgtatcaacaaacacacccttcatgtcaaatacaaaatagataaataaaaggcctcaaacaatctg------------------------------------------------------------------------------------------
>_R_Albizia_niopoides_Simon_1601@NODE_1_length_1319_cov_196.143317
--------------------------------------------------------------------------------------------------------------------------------------------------------------------------------------------------------------------------------------------------------------------------------------------------------------------------------------------------ccaaaaaccggtagacataccataaaccttaaatattttactgtttaaatgtcaaaccaaaaaaaaaaaaagttcgctgttgaaactgtttctcagaatggcgataggaaggaaccatcagcctctaataatagatatccacatctatttaagctaaagtctcttgtcacatcacagaacctagctaatacattcctccaattctgtccctccgccgatcatccacacctcctctccgatcatctcttacacgatccatgtacatctctttggatggcgggccacccctgattggagagcggctcctttgtctcacatcacgtgcccaccgaccccgttgaggaggaagtgatggtagtagaggtgcagggggggatagtggccgcctctcaaatcttctcctttcattggtgaaaccttctctgccacgatccctgtgatcccactcaactggtggtggtggcctatcaaatttgtttctcctgtaggtatcatcgagataatccatccgctctcttcgtatgacatctggaaacctgccttcattcctcagggaaggcacatcagcagttccatactctctaggtccatcccttcccaacccatgaggaggagacctataaccattaagggtcctttcaggggaacggtggacaggaagtccagggaaccgtctaggaggagtatgaagtggtggtggtggaccagtataacccctccgtggactttcaacaggtgcgtgacgagacctatgacagttattacagtagtctcgcctagcaaagttaagattgccgcatctgcattattgtgaagcagataagacctaaagaaaatatattgtaatataataaaaccagagatcccatttcacagggcgtttcacaagcatcatatgcatagcacccataacactagaacaaataaattccctgctatttctcgataggatttattatgcaacgcac-tatcctcagatgctcatacaaaacaaaatgtgaggttaacttaaacctacagataataattgatattacttaaatttggaaaagcacaatcatagccaaaacagaagaaccttttgttgttgataatatagtctaaaccacaactgttatctaattttaaatgtatcaacaaacacacccttcatgtcaaatacaaaatagataaataaaaggcctaaaacaatctgaaagaattgaacttacaaaggatcagggcaaatccagtctccctccctgggacgcacattaggattgtttctaccagtgccttccccgac
>_R_Albizia_sinaloensis_Hughes_1576@NODE_1_length_1180_cov_112.996374
------------------------------------------------------------------------------------------------------------------------------------------------------------------------------------------------------------------------------------------------------------------------------------------------------------------------------------------------------------------------------------------------------------aaaaaaaaaaggggtttcctattgaaactgtttctcagaatggcgatagaaagtaaccatcaacatctaataatagatatccacatctatttaagctaaaatctcttatcacatcacagaacctagctaatacattcctccaattctgtccctccgccgatcatccacacctcctctccgatcatctcttacacgatccatgtacatctctttgggaggcgggccacccctgattggggagcggctcctttgcctcacatcacgtgcccaccgaccccgttgaggaggaagtgatggtagtagaggtgcagggggggatagtggccgcctctcaaatcttctcctttcattggtgaaaccttctctgccacgatccctgtgatcccagtcaactggcggtggtggcctatcaaatttgtttctcctgtaggcatcatcgagataatccatccgctctcttcgtatgacatctggaaacctgccttcattcctcagggaaggcacatcatcagtcccatactctctaggtccatcccttcccaacccat---gaggagacctataaccattaagggtcctttcaggggaacggtccacaggaagtccagggaaccgtctaggaggagcatgaagtggtggtggtggaccagtataacccctccgtggactttcaacaggtgcatgacgagacctatgacagttattacagtagtctcgcctagcaaagttaagattgccgcatctgcaatattgtgaagcagataagacctaaaggacatatattgtaatataataaaaccacagatcccatttcacagggcgtttcacaagcatcatatgcataacacccataacactagaacaaataaattccctgctatttctcgataggatttactatgcaacgcacataacctcagatactcatacaaaacaaaatgtgaggttaacttaaatctacatataataattgatattaattaaatatggaaaagtacaatcatagccaaaacagaagaaccttttgttgttgataatataggcaaaaccacaactgttgtctaattttaaatgtatcaacaaacacacccttcatgtcaaacacaaaatagataaataaaaggcctcaaacaatctgaaagaattgaacttacaaaggatcagggcaaatccag-----------------------------------------------------
>_R_Albizia_subdimidiata_var_subdimidiata_Ferreira_210@NODE_1_length_1468_cov_148.865564
------------------------------------------------------------------------------------accaaaaggcagggtttcttgcttgttggccagacggacaacccattcccatgtatctccttttgttgagagttggacaacgcaggtggtcttccgaccaagttcctcacacttgcgcttgaaattgtactcaaaatctgtagaaattccaattcagaatatccagagaaagcagggttgtctctctaggaatcaaatatcaccaacagcaagttgaatttcccatccaaatttcatgtgcactaacgaacaaaccaaaaaccggtagacataccataaaccttaaatattttactgtttaaatgtcaaaccaaaaaaaaaaaaggtttgctgttgaaactg-ttctcagaatggcgatagaaaggaaccatcaacctctaatgatagatatccacatatatttaagctaaaatctctcgtcacatcacagaacctagctagtacattcctccaattctgtccctccgccgatcatccaca---cctctccgatcatctcttacacgatccatgtacatctctttgggtggtgggccacccctgattggagagcggctcctttgtctcacatcacgtgcccaccgaccccgttgaggaggaagtgatggtagtagaggtgcagggggggatagtggccgcctctcaaatcttcttctttcattggtgaatccttctctgccgcgatccctgtgatcccagtcaactggcggtggtggcctatcaaatttgtttctcctgtaggcatcatcgagataatctatccgctctcttcgtatgacatctggaaacctgccttcattcctcagggaaggcacatcggcagttccatactctctaggtccatcccttcccaacccatgaggtggagacctataaccattaagggtcctttcaggggaacggtccacaggaagtccagggaaccgtctaggaggagtatgaagtggtggtggcggaccagtataacccctccgtggactttcaacaggtgcatgacgagacctatgacagttattacagtagtctcgtctagcaaagttaagattgccgcatctgcaatattgtgaagcaggtaagacctaaaggaaatatattgtaataaaataaaaccagagatcccatttcacagggcgtttcacaagcatcatatgcatagcacccataacaccagaacaaataaattcccagctatttctcgataggatttattatgcaacgcacgtatcctcagatactcatacaaaacaaaatgtgaggttaacttaaatctacatataataattgattttacttaaatttggaaaagcacaatcatagccaaaacagaagaaccttttgttgttgataatatagtcaaaaccacaactgttatctaattttaaatgtatcaacaaacacaaccttcatgtcaaatacaaaatagataaataaaaggcctcaaacaatctgaaagaattgaacttaca-------------------------------------------------------------------------
>_R_Albizia_tomentella_Leach_Dunlop_3801@NODE_1_length_1623_cov_325.293661
---------------------------------------------cgaaagataatccaaacagccgctgaacttcattgcagaaccaaaaggctggggct----cttgttggccacacggacatctcattaccatataactccttttgttaagagttggacaacgcaggtggtcttgtgaccaagcttctcacacttgtgcttgaatttgtactcaaaatctgttgaaattccaattcctaataccccgagaaggaagggttgtctctcttggaatcaaatatcacaagcagaaagttgaatttcccatccaagtttcatatgcactaacaaacaaaccaaaaaccggtagacacaccataaaccttaaacattttactgttaacatgtcaaaat-aataataaaaaggtttactgttgaaactg--tctcagaatggcgatagaaaggaaccatcaacctcgaataatagatacccacatctatttaagctaaaatctcttgtcacatcacagaacctagctaatacattcctccaattctgtccctccgccgatcatccacacctcctctccgatcatctcttacacgatccatgtacatttctttgggtggcgggccacccctgattggagagcggctcctttgtctcacatcacgtgcccaccgaccccgttgaggaggaagtgatggtagtagaggtgcaggaggggataggggccgcctctcaaatcttctcctttcattggtgaaatcttctctgccccgatccctatgatcccagtcaactggcggtggtggcctatcaaatttgtttctcctgtaggcatcatcgatataagccacccgctcccttctaatgacatcttgaaacctgccttcattcctcaggggaggcacatcagcagttccatactctctaggtccatcccttcccaacccatgaggaggagacctataaccatttagggtcctttcaggggaacggtccacaggaagtccagggaaccgtctaggaggagcatgaagtggtggtggtggaccagcgtaacccctccgcggactttcaacgggtgcatgacgagacctatgacaattattacagtagtctcgcctcgcaaagttaagattgccgcatctgcaatattgtgaagcagataagacctaaaggaaatatattgtaatataataaaaccagagatcccatttcacaggtcctttcacaagcatcatatgcatagca-ccataacactagaacaaataatttccctgctatttctggataggatgtattatgtaacacacatctccacagatactcatacaaaacaaaatgtgaggttaacttaaatctacatataataattgatatcatttaaatttggaaaagtacaatcatagccaaaacaaaagaaccttttgttgctgataatatagtcaaaaccacaactgctatataattctaaatgcatcaacaaacacactcttcaggtcaaatacataatagatagataaaaggcctcaaacaaccagaaagaattgaacttacaaaggatcaggacaaatccagtctccctccctgggacgcacattaggattgtttctaccagtgccttccacgac
>_R_Albizia_tomentosa_Hughes_648@NODE_1_length_1399_cov_113.506051
-----------------------------------------------------------------------------------aaccaaaaggcaggggctcttgcttgttggccccacggacaacccattcccatataactccatttgttgagagttggacaacgcaggtggtcttccgaccaagttcctcacacttgtgcttgaatttgtactcaaaatctgtagaaattccaattcagaatatccagagaaagaatagttgtctctcttggaatcaaatatcacaaacaccaagttgaatttcccatccaaatttcatatgcactaatgaacaaaccaaaa------aaacataccataaaccttaaatattttactgtttaaatgtcaaaccaaaaaaaaaaaaagtttgctgttgatactgtttctcagaatggcgatagaaagtaaccatcaacatctaataatagatatccacatctatttaagctaaaatctcttatcacatcaaagaacctagctaatacattcctccaattctgtccctccgccgatcatccacacctcctctccgatcatctcttacacgatccatgtacatctctttgggaggcgggccacccctgattggggagcggctcctttgcctcacatcacgtgcccaccgaccccgttgaggaggaagtgatggtagtagaggtgcagggggggatagtggccgcctctcaaatcttctcctttcattggtgaaaccttctctgccacgatccctgtgatcccagtcaactggcggtggtggcctatcaaatttgtttctcctgtaggcatcatcgagataatccatccgctctcttcgtatgacatctggaaacctgccttcattcctcagggaaggcacatcatcagtcccatactctctaggtccatcccttcccaacccatgaggaggagacctataaccattaagggtcctttcaggggaacggtccacaggaagtccagggaaccgtctaggaggagcatgaagtggtggtggtggaccagtataacccctccgtggactttcaacaggtgcatgacgagacctatgacagttattacagtagtctcgcctagcaaagttaagattgccgcatctgcaatattgtgaagcagataagacctaaaggacatatattgtaatataataaaaccacagatcccatttcacagggcgtttcacaagcatcatatgcataacacccataacactagaacaaataaattccctgctatttctcgataggatttattatgcaacgcacataacctcagatactcgtacaaaacaaaatgtgaggttaacttaaatctacatataataattgatattaattaaatatggaaaagtacaatcatagccaaaacagaagaaccttttgttgttgataatatagtcaaaaccacaactgttgtctaattttaaatgtatcaacaaacaca--------------------------------------------------------------------------------------------------------------------------------------------
>_R_Albizia_xerophytica_Hughes_1435@NODE_1_length_1393_cov_107.262918
-----------------------------------------------------------------------------------------------------cttgcttgttggccgcacggacaacccattcccatataactccatttgtcgagagtaggacaacccaggttgtcttccgaccaagttcctcacacttgtgcttgaatttgtactcaaaatctgtagaaattccaattcagaatatccagagaaagaagggttgtctctcttggaatcaaatatcacaaacagcaagttgaatttcccatccaaatttcatatgcactaatgaacaaaccaaaaaccggtagacataccataaaccttaaatattttactgtttaaatgtcaaaccaaaaaaaaaaaaggtttgctgttgaaactgtttctcagaatggcgttagaaagtaaccatcaacatctaataatagatatccacatctatttaagctaaaatctcttatcacatcacagaacctagctaatacattcctccaattctgtccctccgccgatcatccacacctcctctccgatcatctcttacacgatccatgtacatctctttgggtggcgggccacccctgattggggagcggctcctttgtctcacatcacgtgcccaccgaccccgttgaggaggaagtgatggtagtagaggtgcagggggggatagtggccgcctctcaaatcttctcctttcattggtgaaaccttctctgccacgatccctgtgatcccagtcaactggcggtggtggcctatcaaatttgtttctcctgtaggcatcatcgagataatccatccgctctcttcgtatgacatctggaaacctgccttcattcctcagggaaggcacatcatcagttccatactctctaggtccatccctccccaacccatgaggaggagacctataaccattaagggtcctttcaggggaacggtccacaggaagtccagggaaccgtctaggaggagcatgaagtggtggtggtggaccagtataacccctccgtggactttcaacaggtgcatgacgagacctatgacagttattacagtagtctcgcctagcaaagttaagattgccgcatctgcaatattgtgaagcagataagacataaaggaaatatattgtaatataataaaaccacagatcccatttcacagggcgtttcacaagcatcatatgcataacacccataacactagaacaaataaattccctgctatttctcaatatgatttattatgcaacgcacataacctcagatactcgtacaaaacaaaatgtgaggttaacttaaatctacatataataattgatattaattaaatatggaaaagtacaatcatagccaaaacagaagaaccttttgttgttgataatatagtcaaaaccgcaactgttgtctaattttaaatgtatcaacaaacacatcctt---------------------------------------------------------------------------------------------------------------------------------------
>_R_Archidendron_clypearia_Wieringa_1849@NODE_1_length_1406_cov_318.139955
------------------------------------------------------------------------------------------aggcaggggctcttgcttgttggccacatggacaacccattcccatagaactccttttgttgagagttggacaacgcaggtggccttgtgaccaagttcctcacactagtgcttgaatttgtactcaaaatctctagaaatttcaattcggaatacccagagaaagaagggttgtctctcttggaatcaaatatcacaaacggcaagttgaatttcccttcctaatttcatatgcactaacgaacaaaccaaaaaccggtagaaataccataaaccttaaacatcttactgttaaaatgtcaaaccaaaaaaaaaaagggtttactgttgaaactgtttctcagagtagcg-tagaaaggaaccatcaacctctaataatagaaatccacatctattgaagctaaaatctcttatcacatcacagaacctagctaatacattcctccaattctgtccctccgccgatcatccacacctctcct---atcatctcttacacgatccatgtacatctctttgggtggcgggccacccctgattggagagcggctcctttgtctcacatcacgcgcccaccgaccccgttgaggaggaagtgatggtagtagaggtgcaggaggggatagtggccgcctctcatatcttctcctttcattggtgaaaccttctctgccacgatccctatgatcccagtcaactggtggtggtggcctatcaaatttgtttctcctgtaagcatcatcgatataatccatccgctctcttcgtatgacatcaggaaacctgccttcattcctcaggggaggcacatcagcagttccatactctttaggtccatcccttcccaacccatgaggaggagacctataaccatttagggtcctttcgggggaacggtccacaggaagtccagggaaccgtctaggaggagcatgaagtggtggtggtggaccagtataacccctccgtggactttcaacaggtgcatgacgagacctatgacagttattacagtagtctcgcctcgcaaagtttagattgccgcatctgcaatattgtgaagcagataagacctaaaggaaacatattgtaatataataaaaccacagatcccatttcacagggcgtttcacaagcaccatatgcataacacccataacactagaacaaataatttccctgctatt--tagataggatgtattatacaacgcacatctcctcagatactcattcaaaacaaaatgtgaggttaacttaaacctacatataataattgatattatttaaatttggaaaagtacaatcatagccaaaacagaagaaccttttgttgctgataatatagtcaaaaccacaactgttatctaattctaagtgtatcaacaaacacacccttcaggtcaaata----------------------------------------------------------------------------------------------------------------------------
>_R_Balizia_elegans_Iganci_870@NODE_1_length_1733_cov_152.304952
---------tttgccttaatcagatagaactcttctcgtacaacgccaaagataatccaaacacccaaagaacttcattgccgaaccaaaatgcaggggctcttgcttgttggccacacggacagcccattcccatataactccttttgttgagagttgggcaacgcaggtggtcttctgaccaacttcctcaaatttgtgcttgaatttgtatacaaaatctgtataaatcccaattcagaatacccagagaaagaacggttgtctcttttggaatcaaacatcacaaacagcaagttgaatttcccatccaaatttcatatgcactaacgaacaaaccaaaaaccggtagacataccataaaccttaaacattttaccgttaaaatgtcaaacc-aaaaaacaaaaggtttactgttgaagctgttactcagaatggcgatagaaaggaaccatcaacctctaataatagatatccacatctatttaagctaaaatctcttatcacatcacagaacctagctaatacattcctccaattctgtccctccgccgatcatccaca---cctctccgatcatctcttacacgatccatgtacatctctttgggtggtgggccacccctgattggagagcggctcctttgtctcacatcacgtgcccaccgaccccgttgaggaggaagtgatggtagtagaggtgcagggggggatagtggccgcctctcaaatcttctcctttcattggtgaaaccttctctgc------ccatatgatcccagtcaaccggtggcggtggcctatcaaatttgtttctcctgtaggcatcatcgatataatccatccgctctcttcgtatgacatctggaaacctgccttcattcctcaggggaggcacatcagcagttccatactctctaggtccatcccttcccaacccatgaggaggagacctataaccatttagggtcctttcgggggaacggtccacaggaagtccagggaaccgtctaggaggagcatgaagtggtggtggtggaccagtataacccctccgtggactttcaacaggtgcatgacgagacctatgacagttattacagtagtctcgccttgcaaagttaagattgccgcatctgcaatattgtgaagcagataagacctaaaggaaatatattgtaatataataaaaccagagatcccatttcacagggcgtttcacaaacatcatatgcataacacccacaacactagaacaaataatttccctgctatttctaaatgggatgtattatgcaacgcacatctcctcagatactcatgcaaaacaaaatgtgaggttaccttaaatctacatataataatttatattatttaaattaggaaaagcacaatcatagccaaaacagaagaaccttttgttgttgataatatagtcaaaaccacaactgttaactaattctaaatgtatcaac-aacacacccttcaggtcaagtacaaaatagataaataaaaggcctcaaacaatctgaaagaattgaacttacaaaggatcagggcaaatccagtctccctccctgggacgcacattaggattgtttctaccagtgccttccccgac
>_R_Balizia_leucocalyx_Aguilar_1939@NODE_1_length_1732_cov_184.556495
aaaaactcttttgccttaatcagatggaattcttctcgtacaacgcaaaagataatccaaacacccaaaatacttcattgccgaaccaaaaggcaggggctcttgc----tggccacacggacaacccattcccatataactccttttgttgagagtcgggcaacgcaggtggtcttctgaccaagttcctcaaatttgtgcttgaatttgtacacaaaatctgtagaaatcccaattcggaatacccagagaaagaagggttgtctctcttggaatcaaatatcacaaacagcaagttgaatttcccatccaaatttcatatgcactaacgaacaaaccaaaaaccggtagacataccataaaccttaaacattttactgttaaaatgtcaaacc-aaaaaacaaaaggtttactgttgaagctgtttctcagaacggcgatagaaaggaaccatcaacctctaataatagatatccacatctatttaagctaaaatctcttatcacatcacagaacctagttaatacattcctccaattctgtccctccgccgatcatccaca---cctctccgatcatctcttacacgatccatgtacatctctttgggtggcgggccacccctgattggagatcggctcctttgtctcacatcacgtgcccaccgaccccgttgagggggaagtgatggtagtaaaggtgcagggggggatagtggccgcctctcaaatcttctcctttcattggtgaaaccttctctgccacggtccctatgatcccagtcaactggcggtggtggcctatcaaatttgtttctcctgtaggcatcatccatataatccatccgctctcttcgtatgacatctggaaacctgccttcattcctcaggggaggcacatcagcagctccatactctctaggtccatcccttcccaacccatgaggaggagacctataaccatttagggtcctttccggggaacggtccacaggaagtccagggaaccgtctaggaggagcatgaagtggtggtggtggaccagtataacccctccgtggactttcaacaggtgcatgacgagacctatgacagttattacagtagtctcgcctcgcaaagttaagattgccgcatctgcaatattgtgaagcagataagacctaaaggaaatatatggtaatataataaaaccagagatcccatttcacagggcgtttcacaagcatcatatgcataacacccataacactagaacaaataatttccctgctatttctaaatgggatgtattatgcaa-gcacatctcctcagatactcatacaaaacaaaatgtgaggttaacttaaatctacagataataattgatattatttaaattaggaaaagcacaatcatagccaaaacagaagaaccttttgttgttgataatatagtcaaaaccacaactgttatctaattctaaatgtatcaacaaacacacccttcaggtcaagtacaaaatagataaataaaaggcctcaaacaatctgaaagaattgaacttacaaaggatcagggcaaatccagtctccctccctgggacgcacattaggattgtttctaccagtgccctccccgac
>_R_Balizia_spnov_Morim_577@NODE_1_length_1601_cov_243.023286
aaaaactcttttgccttaatcagatagaactcttgtcgtacaacgcaaaagataatccaaacacccaaagaacttcattgccgaaccaaaaggcaggggctcttgcttgttggccacacgtacagcccattcccatataactccttttcttgagagttgggcaacgcaggtggtcttctgaccaacttcctcaaacttgtgcttgaatttgtacacaaaatctgtataaatcccaattcggaatacccagagaaagaagggctgtctctcttggaatcaaatatcacaaacagtaagttgaatttcccatccaaatttcatatgcactaacgaacaaaccaaaaaccggtagacataccataaaccttaaacattttactgttaaaatgtcaaacc-aaaaaacaaaaggtttactgttgaagctgtttctcagaatggcgatagaaaggaaccatcaacctctaataatagatatccacatctatttaagctaaaatctctgatcacatcacagaacctagctaatacattcctccaattctgtccctccgccgatcatccaca---cctctccgatcatctcttacacgatccatgtacatctctttgggtggcgggccacccctgattggagagcggctcctttgcctcacatcacgtgcccaccgaccccgttgaggaggaagtgatggtagtagaggtgcagggggggatagtggccgcctctcaaatcttctcctttcattggtgaaaccttctctgc------ccctatgatcccagtcaaccggcggcagtggcctatcaaatttgtttctcctgtaggcatcatcgatataatccatccgctctcttcgtatgacatctggaaacctgccttcattcctcaggggaggcacatcagcagttccatactctctaggtccatcccttcccaacccatgaggaggagacctataaccatttagggtcctttcgggggaacggtccacaggaagtccagggaaccgtctagaaggagcatgaagtggtggtggtggaccagtataacccctccgtggactttcaacaggtgcatgacgagacctatgacagttattacagtagtctcgcctcgcaaagttaagattgccgcatctgcaatattgtgaagcagataagacctaaagaaaatatattgtaatataataaaaccagagatcccatttcacagggcgtttcacaagcatcatatgcataacacccatagcactagaacaaataatttccctgctatttctaaatgggatgtattatgcaatgcacatctcctcagatactcatgcacaacaaaatgtgaggttaacttaaatctacatataataattgatattatttaaattaggaaaagcacaatcatagccaaaacagaagaaccttttgttgttgataatatagtcaaaaccacaactattatctaattctaaatgtatcaaca--------------------------------------------------------------------------------------------------------------------------------------------------
>_R_Calliandra_bella_LPQ15696@NODE_1_length_1640_cov_296.796545
----gtttatgtttcttactatttttcaacttttgtag---------------------------------------tcttttaatttaaattctttatttcccgttagttttcgcaaccgtgtatccatttagctattgttaacttaagtactagatagaaaatatggtttgaacaactggggaattcctcacacttgtgcttaaccaggtactc--aatctgttgaaattgcaaaatggaatacccaaagataggtaagttgtctctcttggaaagaaatatcacaaatagcaagttgaatttcatttccaaatttcatatgcattaacaaacaaaccaaaaactggtacacataccataaaccttgaaacattccatgtcaaaatgtcaaacc---aagaaatagggtttactgttgaaactgtttctgagagaggcagtaggaaggaactgtcaacttctaataataaatatccacatctatagaagcaaaaatctc--gtcacatcacaaaaactagctaatacattcctccaattctgtccctccgacgatcatctacaccacctctacgatcatctcttacacgatcgaggtacatctctttgggtggaggaccacccctgattggagagcggctccttggtcgaatatcacgtgcccacctaccacgtggaggaggaagtgatggtagtagaggtgcaggaggggatagtggccgcctctcaaatcttctcctttcattggtgaaaccttctctgccacgatccctattatcccagtcaaccggtggtggtggcctgtcaaatttgtttctccggtaggcatcatccatataatccacacgctctcttcgtatgacatctggaaacctgctttcattcctcaggggaggcacagcggcagttccatactctctaggtccatcccttcccaacccatgtggaggagacctataaccatttatggtcctttctggggaatggtccacaggaagtccagggaaccgtctaggaggagcatgaagaggtggcggtggcccagtataacccctccgtggactttcaacaggtgcattacgagacctatgacagttattacagtagtctcgcctcgcaaagttaagattgccacatctgccatattgagaagcagataagacctaaaggaaacatattgtactgtaaagaaaccagagatcccatttcatagtgcgtttcacaagcatcatatgcgtaacacccacaacactagaacaaacaatatccctgatatttctaaataggaagcgttatgcaaaccacatctcctcacatactcatacaaaacaaaatcagacattaacttaaatctacatattacaattgatattatttgacgtaggagaagcacaagtataggcaaaacaaaagaaccttctgtt-cagataatttagtcaaagccacaactgttatctcattctaaatgtatcaacaaacaaaccaatcagatcaaatataaaatagataaataaaaggactcaaacaatctgaaagaattgaacttacagtggatcgggacaaatccagtctccctctctgggacgcacattaggattgtttctaccagtgc----------
>_R_Cathormion_obliquifoliolatum_Wieringa_6519@NODE_1_length_1171_cov_242.353943
aaaaactcttttgccttaatcagatagaactcttgtcgtacaacgcaaaagataatccaaacacccaaagaacttcattgccgaaccaaaaggcaggggctcttgcttgttggccacacggacagcccattcccatataactccttttgttgagagttgggcaacgcaggtggtcttctgaccaacttcctcaaatttgtgcttgaatttgtacacaaaatctgtataaatcccaattcggaatacccagagaaagaagggttgtctctctcggaatcaaatatcacaaacagcaagttgaatttcccatccaaatttcatatgcactaacgaacaaaccaaaaaccggtagacataccataaaccttaaacattttactgttaaaatgtcaaacc-aaaaaacaaaaggtttactgttgaagctgtttctcagaatggcgatagaaaggaaccatcaacctctaataatagatatccacatctatttaagctaaaatctctgatcacatcacagaacctagctaatacattcctccaattctgtccctccgccgatcatccaca---cctctccgatcatctcttacacgatccatgtacatctctttgggtggtgggccacccctgattggagagcggctcctttgcctcacatcacgtgcccaccgaccccgttgaggaggaagtgatggtagtagaggtgcagggggggatagtggccgcctctcaaatcttctcctttcattggtgaaaccttctctgc------ccctatgatcccagtcaaccggcggcggcggcctatcaaatttgtttctcctgtaggcatcatcgatataatccatccgctctcttcgtatgacatctggaaacctgccttcattcctcaggggaggcacatcagcagttccatactctctaggtccatcccttcccaacccatgaggaggagacctataaccatttagggtcctttcgggggaacggtccacaggaagtccagggaaccgtctatgaggagcatgaagtggtggtggtggaccagtgtaacccctccgtggacttt-----------------------------------------------------------------------------------------------------------------------------------------------------------------------------------------------------------------------------------------------------------------------------------------------------------------------------------------------------------------------------------------------------------------------------------------------------------------------------------------------------------------------------------------------------------------------------
>_R_Cathormion_rhombifolium_Deighton_3618@NODE_1_length_1373_cov_110.221451
-----------------------------------------------------------------------------------------------------------------------------------------------------------------------------tcttctgaccaacttcctcaaatttgtgcttgaatttttacacaaaatctgtataaatcccaattcggaatacccagagaaagaagggttgtctctctcggaatcaaatatcacaaacagcaagttgaatttcccatccaaatttcatatgcactaacgaacaaaccaaaaaccggtagacataccataaaccttaaacattttactgttaaaatgtcaaacc-aaaaaacaaaaggtttactgttgaagctgtttctcagaatggcgatagaaaggaaccatcaacctctaataatagatatccacatctatttaagctaaaatctctgatcacatcacagaacctagctaatacattcctccaattctgtccctccgccgatcatccaca---cctctccgatcatctcttacacgatccatgtacatctctttgggtggcgggccacccctgattggagagcggctcctttgcctcacatcacgtgcccaccgaccccgttgaggaggaagtgatggtagtagaggtgcagggggggatagtggccgcctctcaaatcttctcctttcattggtgaaaccttctctgc------ccctatgatcccagtcaaccggcggcggcggcctatcaaatttgtttctcctgtaggcatcatcgatataatccatccgctctcttcgtatgacatctggaaacctgccttcattcctcaggggaggcacatcagcagttccatactctctaggtccatcccttcccaacccatgaggaggagacctataaccatttagggtcctttcgggggaacggtccacaggaagtccagggaaccgtctaggaggagcatgaagtggtggtggtggaccagtataacccctccgtggactttcaacaggtgcatgacgagacctatgacagttattacagtagtctcgcctcgcaaagttaagattgccgcatctgcaatattgtgaagcagataagacctaaagaaaatatattgtaatataataaaaccagagatcccatttcacagggcgtttcacaagcatcatatgcataacacccataacactagaacaaataatttccctgctatttctaaatgggatgtattatgcaacgcacatctcctcagatactcatgcacaacaaaatgtgaggttaacttaaatctacatataacaattgatattatttaaattaggaaaagcacaatcatagccaaaacagaagaa-cttttgttgttgataatatagtcaaaaccacaactgttatctaattctaaatgtatcaacaaacacaccctacaggtcaagtacaaaatagataaataaaaggcctcaaacaatctgaaagaattgaacttacagaggat-------------------------------------------------------------------
>_R_Enterolobium_cyclocarpum_MWC9020@NODE_1_length_1176_cov_317.312102
-------------------------------------------------------------------------------------------------------------------------------------------------------------------------------------------------------------------------------------------------------------------------------------------------------------------------------------------------------------------------------------------------------------aaaaaaaaaaaggtttactgttgaaactg--tctcagaaaggccatagaaaggaaccatcaacctctgataatagatacccacatcta-ttaagctaaaatctcgtatcgcatcacagaacctagctaatacattcctccaattctgtccctccgccgatcatccacacctcctctccgatcatctcttacacgatccatgtacatctctttgggtggcgggccacccctgattggagagcggctcctttgtctcacatcacgtgcccaccgaccacgttgaggaggaagtgatggtagtagaggtgccgggggggataatggccgcctctcaaatcttctcctctcattggtgaaaccttctctgccacgatccctatgatcccagtcaaccggtggtggtggcctatcaaatttgtttctcctgtaggcatcatcaatataatccatccgctctcttcgtatgacatctggaaacctgccttcattcctcaggggaggcacatcagcagttccatactctctaggtccatctcttcccaacccatgaggaggagacctataaccatttagggtcctttcgggggaacggtccacaggaagtccagggaaccgtctaggaggagcatgaagtggtggtggtggaccagtataacccctccgtggactttcaacaggtgcatgacgagacctatgacagttattacagtagtctcgcctcgcaaagttaagattgccacatctgcaatattgtgaagcagataaggcctaaaggaaatatattgtaatatgataaaaccacagatcccatttcacagggcgtttcacaagcatcatatgcataacacccataacaatggaacaaataatttccctgccatttctagataggatgtattatgcaacgcacat---ctcagatactcacacaaaacaaaa--tgaggttaacttaaatctacatataataattgatattatttaaatttggaaaagcaaaatcatagccaaaacagaagaaccttctgttactgatagtatagtcaaaaccacaactgttatctaattctaaatgtattaacaaacacacccttcaggtcaaatacaaaatagataaataaaaggcctcaaacaatctgaaagaattgaacttacacaggatcagggcaaatccagtctccctcc--------------------------------------------
>_R_Hydrochorea_corymbosa2_Iganci_862@NODE_1_length_1481_cov_323.893408
aaaaactcttttgccttaatcagatggaactcttgtcgtacaacgcaaaagataatccaaacacccaaagaacttcattgccgaaccaaaaggcaggggctcttgcttgttggccacacggacagcccattcccatataactccttttgttgagagttgggcaacgcaggtggtcttctgaccaacttcctcaaatttgtgcttgaatttgtacacaaaatctgtataaatcccaattcgtaatacccagagaaagaagggttgtctctcttggaatcaaatatcacaaacagcaagttgaatttcccatccaaatttcatatgcactaacgaacaaaccaaaaaccggtagacataccataaaccttaaaaattgtactgttaaaatgtcaaacc-aaaaaacaaaaggtttactgttgaagctgtttctcagaatggcgatagaaaggaaccatcaacctctaataatagatatccacatctatttaagctaaaatctctgatcacatcacagaacctagctaatacattcctccaattctgtccctccgccgatcatccaca---cctctccgatcatctcttacacgatccatgtacatctctttgggtggcgggccacccctgattggagagcggctcctttgcctcacatcacgtgcccaccgaccccgttgaggaggaagtgatggtagtagaggtgcagggggggatagtggccgcctctcaaatcttctcctttcattggtgaaaccttctctgc------ccctatgatcccagtcaaccggcggcggtggcctatcaaatttgtttctcctgtaggcatcatcgatataatccatccgctctcttcgtatgacatctggaaacctgccttcattcctcaggggaggcacatcagcagttccatactctctaggtccatcccttcccaacccatgaggaggagacctataaccatttagggtcctttcgggggaacggtccacaggaagtccagggaaccgtctaggaggagcatgaagtggtggtggtggaccagtatagcccctccgtggactttcaacaggtgcatgacgagacctatgacagttattacagtagtctcgcctcgcaaagttaagattgccgcatctgcaatattgtgaagcagataagacctaaagaaaatatattgtaatgcagtaaaaccagagatcccatttcacagggcgtttcacaagcatcatatgcataatacccataacactagaacaaataatttccctgctatttctaaatgggatgtattatgcaacgcacatttcctcagatactcattcacaacaaaatgtgaggttaacttaaatctacatataataattgatat-----------------------------------------------------------------------------------------------------------------------------------------------------------------------------------------------------------------------------------------------------------
>_R_Hydrochorea_gonggrijpii_Tillett_45696@NODE_1_length_1211_cov_248.215168
--------------------------------------------------------------------------------------------------------------------------------------------------------------------------tggtcttctgaccaacttcctcaaatttgtgcttgaatttgtacacaaaatctgtataaatcccaattcggaatacccagagaaagaagggttgtctcccttggaatcaaatatcacaaacagcaagttgaatttcccatccaaatttcatatgcactaacgaacaaaccaaaaaccggtagacataccataaaccttaaacattttactgttaaaatgtcaaacc-aaaaaacaaaaggtttactgttgaagctgtttctcagaatggcgatagaaaggaaccatcaacctctaataatagatatccacatctatttaagctaaaatctctgatcacatcacagaacctagctaatacattcctccaattctgtccctccgccgatcatccaca---cctctccgatcatctcttacacgatccatgtacatctctttgggtggcgggccacccctgattggagagcggctcctttgcctcacatcacgtgcccaccgaccccgttgaggaggaagtgatggtagtagaggtgcagggggggatagtggccgcctctcaaatcttctcctttcattggtgaaaccttctctgc------ccctatgatcccagtcaaccggcggcggtggcctatcaaatttgtttctcctgtaggcatcatcgatataatccatccgctctcttcgtatgacatctggaaacctgccttcattcctcaggggaggcacatcagcagttccatactctctaggtccatcccttcccaacccatgaggaggagacctataaccatttagggtcctttcgggggaacggtccacaggaagtccagggaaccgtctaggaggagcatgaagtggtggtggtggaccagtataacccctccgtggactttcaacgggtgcatgacgagacctatgacagttattacagtagtctcgcctcgcaaagttaagattgccgcatctgcaatattgtgaagcagataagacctaaagaaaatatattgtaatataataaaaccagagatcccatttcacagggcgtttcacaagcatcatatgcataatacccataacactagaacaaataatttccctgctatttctaaatgggatgtattatgcaacgcacatctcctcagatactcatgcacaacaaaatgtgaggttaacttaaatctacatataataattgatattatttaaattaggaaaag-----------------------------------------------------------------------------------------------------------------------------------------------------------------------------------------------------------------------------------------
>_R_Hydrochorea_marginata_Morim_563@NODE_1_length_793_cov_88.381285
aaaaactcttttgccttaatcagatagaactcttctcgtacaacgcaaaagataatcgaaacacccgaagaacttcattgccgaacctaaaggcaggggctcttgcttgttggccacacggacagcccattcccctataactccttttgttgagagttgggcaacgcaggtggtcttctggccaacttcctcaaatttgtgcttgaatttgtacacagaatctgtataaatcccaattcggaatacccagagaaagaagggttgtctctcttggaatcaaacatcacaaacagcaagttgaatttcccatccaaatttcacatgcactaacgaacaaaccaaaaaccggtagacataccataaaccttaaacattttactgttaaaatgtcaaccc-aaaaaacaaaaggtttactgttgaagctgtttctcagaatggcgatagaaaggaaccatcaacctctaataatagatatccacatctatttaagctaaaatctcttatcacatcacaaaacctagctaatacattcctccaattctgtccctccgccgatcatccaca---cctctccgatcatctcttatacgatccatgtacatatctttgggtggcgggccacccctgattggagagcggcttctttgtctcacatcacgtgcccaccgaccccgttgaggaggaagtgatggtagtagaggtgcagggggggatagtggccgcctctc-------------------------------------------------------------------------------------------------------------------------------------------------------------------------------------------------------------------------------------------------------------------------------------------------------------------------------------------------------------------------------------------------------------------------------------------------------------------------------------------------------------------------------------------------------------------------------------------------------------------------------------------------------------------------------------------------------------------------------------------------------------------------------------------------------------------------------------------------------------------------------------------------------------------------------
>_R_Hydrochorea_marginata_Morim_563@NODE_2_length_777_cov_90.218571
aaaaactcttttgccttaatcagatggaactcttgtcgtacaacgcaaaagataatccaaacacccaaagaacttcattgccgaaccaaaaggcaggggctcttgcttgttggccacacggacagcccattcccatataactccttttgttgagagttgggcaacgcaggtggtcttctgaccaacttcctcaaatttgtgcttgaatttgtacacaaaatctgtataaatcccaattcggaatacccag-gaaagaagggttgtctctcttggaatcaaatatcacaaacagcaagttgagtttcccatccaaatttcatatgcactaacgaacaaaccaaaaaccggtagacataccataaaccttaaacattttactgttaaaatgtcaaacc-aaaaaacaaaaggtttactgttgaagctgtttctcagaatggcgatagaaagaaaccatcaacctctaataatagatatccacatctatttaagctaaaatctctgatcacatcacagaacctagctaatacattcctccaattctgtccctccgccgatcatccaca---cctctccgatcatctcttacacgatccatgtacatctctttgggtggcgggccacccctgattggagagcggctcctttgccttacatcacgtgcccaccgaccccgttgaggaggaagtgatggtagtagaggtgcagggggggatagtggccgcctctc-------------------------------------------------------------------------------------------------------------------------------------------------------------------------------------------------------------------------------------------------------------------------------------------------------------------------------------------------------------------------------------------------------------------------------------------------------------------------------------------------------------------------------------------------------------------------------------------------------------------------------------------------------------------------------------------------------------------------------------------------------------------------------------------------------------------------------------------------------------------------------------------------------------------------------
>_R_Jupunba_asplenifolia_Ekman_6383@NODE_1_length_1017_cov_87.127660
---------------------------------------------------------------------------------------------------------------------------------------------------------------------------------------------------------------------------------------------------------------------------------------------------------------------tccaaatttcatatgcactaacgaacaaaccaaaaaccggtagacataccataaaccttaaacattttactgttaaaatgccaaacc-aaaaaaaaaaaggtttactgttgaaactgtttctcagaatggctatagaaaggaaccatcaacctctaataatagatatccacatctatttaagctaaaatctcttttcacatcacagaacctagctaatacattcctccaattctgtccctccgccgatcatccacacctcctctccgatcatctcttacacgatccatgtacatccc------------gccacccctgattggagagcggctcctttgtctcacatcacgtgcccaccgaccccgttgaggaggaagtgatggtagtagaggtgcagggggggatagtggccgcctctcaaatcttcttctttcattggtgaaaccttctctgccacggtccctatgatcccagtcaaccggcggtggtggcctatcaaatttgtttctcctgtaggcatcatcgatataatccatccgctctcttcgtatgacatctggaaacctgccttcattcctcaggggaggcacatcagcagttccatactctctaggtccatcccttcccaacccatgaggaggagacctataaccatttagggtcctttcgggggaacggtccacaggaagtccagggaaccgtctaggaggggcatgaagtggcggtggtggaccagtataaccccttcgtggactttcaacaggtgcatgacgagacctatgacagttattacagtagtctcgcctcgcaaagttaagattgccgcatctgcaatattgtgaagcagataagacctaaaggaaatatat-------taataaaaccagagatcccatttcacagggcgtttcacaagcatcaaatgcataacacccataacactagaacaaataatttccccgctatttctaaataggatgtattatgcaacgcgcatctcctcagatactcatacaaaacaaaatgtgaggttaa--------------------------------------------------------------------------------------------------------------------------------------------------------------------------------------------------------------------------------------------------------------------------------------
>_R_Jupunba_barbouriana_Iganci_847@NODE_1_length_1164_cov_307.766329
--------------------------------------------------------------------------------------------------------------------------------------------------------------------------------------------------------------------------------------------------------------------------------------------------------------------------------------------------------------------------------------------------------------aaaaaaaaaaggtttacagttgaaactgtttctcagaatggctatagaaaggaaccatcaacctctaataatagatatccacatctatttaagctaaaatctcttatcacatcacagaacctagctaatacattcctccaattctgtccctccgccgatcatccacacctcctctccgatcatctcttacacgatccatgtacatctctttgggtggcgggccacccctgattggagagcggctcctttgtctcacatcacgtgcccaccgaccccgttgaggaggaagtgatggtagtagaggtgcagggggggatagtggccgcctctcaaatcttctcctttcattggtgaaaccttctctgccacggtccctatgatcccagtcaactggcggtggtggcctatcaaatttgtttctcctgtaggcatcatcgatataatccatccgctctcttcgtataacatctggaaaccggccttcattcctcaggggaggcacatcagcagttccatactctctaggtccatcccttcccaacccatgaggaggagacctataaccatttagggtcctttcgggggaacggtccacaggaagtccagggaaccgtctaggaggggcatgaagtggcggcggcggaccagtataaccccttcgtggactttcaacaggtgcatgacgagacctatgacagttattacagtagtctcgcctcgcaaagttaagattgccgcatctgcaatattgtgaagcagataagacctaaaggaaatatattgtaatataataaaaccagagatcccatttcacagggcgtttcacaagcatcaaatgcataacacccataacactagaacaaataatttccctgctatttctaaataggatgtattatgcaacgcacatctcctcagatactcatacaaaacaaaatgtgaggttaacttaaatctacatataataattgatattatttaaatttggaaaagcacaatcacagccaaaacagaagaaccttttgttgttgataatatagtcaaaaccacaactgttatctaattctaaatgtatcaacaaacacacccttcaggtcaagtacaaaatagataaataaaaggcctcaaacaatctgaaagaattgaacttacaaaggatcaggg--------------------------------------------------------------
>_R_Jupunba_barbouriana_Iganci_847@NODE_2_length_519_cov_13.647059
aaaaactcttttgccttaatcagatagaactcttctcgtacaacgcaaaagataatccaaacacccactgaacttcattgccaaaccaaaaggcaggggctcctgcttgttggccacacggacaaccca-tcccatataactccttttgttgagagttgggcaacgcaggtggtcttctgaccaagttcctcaaatttgtgcttgaatttgtactcaaaatctgtagaaaccccaactcggaatacccagagaaagaagggttgtctctcttggaatcagatatcacaaacagcaagttgaatttcccatccaaatttcatatgcactaacgaacaaaccaaaaaccggtagacataccataaaccttaaacattttactgttaaaatgtcaaacc-aaaaaaaaaa-----------------------------------------------------------------------------------------------------------------------------------------------------------------------------------------------------------------------------------------------------------------------------------------------------------------------------------------------------------------------------------------------------------------------------------------------------------------------------------------------------------------------------------------------------------------------------------------------------------------------------------------------------------------------------------------------------------------------------------------------------------------------------------------------------------------------------------------------------------------------------------------------------------------------------------------------------------------------------------------------------------------------------------------------------------------------------------------------------------------------------------------------------------------------------------------------------------------------------------------------------------------
>_R_Jupunba_brachystachya_Lima_7438@NODE_1_length_1800_cov_120.575160
aaaaactcttttgccttaatcagatagaactcttctcgtacaacgcaaaagataatccaaacacccactgaacttcattgccgaaccaaaagacaggggctcttgcttgttggccacacggacaacccattcccatataactccttttgttgagagttgggcaacgcaggtggtcttctgaccaagttcctcaaatttgtgcttgaatttgtactcaaaatctgtagaaatcccaattcggaatacccagagaaagaagggttgtctctcttggaatcaaatatcacaaacagcaagttgaatttcccatccaaatttcatatgcactaacgaacaaaccaaaaaccggtagacataccacaaaccttaaacattttactgttaaaatgtcgaaccaaacaaaaaaaaggtttactgttgaaactgtttctcagaatggctatagaaaggaaccatcaacctctaataatagatatccacatctatttaagctaaaatctcttatcacatcacagaacctagctaatacattcctccaattctgtccctccgccgatcatccacacctcctctccgatcatctcttacacgatccatgtacatctctttgggtggcgggccacccctgattggagagcggctcctttgtctcacatcacgtgcccaccgaccccgttgaggaggaagtgatggtagtagaggtgcagggggggatagtggccgcctctcaaatcttctcctttcattggtgaaaccttctctgccacggtccctatgatcccagtcaaccggcggtgggggcctatcaaatttgtttctcctgtaggcatcatcgatataatccatccgctctcttcgtatgacatctggaaacctgccttcattcctcaggggaggcacatcagcagttccatactctctaggtccatcccttcccaacccatgaggaggagatctataaccatttagggtcctttcgggggagcggtccacaggaagtccagggaaccgtctaggaggggcatgaagtggtggtggtggaccagtataaccccttcgtggactttcaacaggtgcatgacgagacctatgacagttattacagtagtctcgcctcgcaaagttaagattgccgcatctgcaatattgtgaagcagataagatctaaaggaaatatattgtaatataataaaaccagagatcccatttcacagggcgtttcacaagcaccatacgcataacacccataacactagaacaaataatttccctgctatttctaaataggatgtattatgcaacgcacatctcctcagatactcatacaaaacaatatgtgaggttaacttaaatctacatataataattgatattatttaaatttggaaaagcacaatcatagacaaaacagaagaaccttttgttgttgataatatagtcaaaaccacaactgttatctaattctaaatgtatcaacaaacacacgcttcaggtcaagtacaaaatagataaataaaaggcctcaaacaatctgaaagaattgaacttacaaaggatcagggcaaatccagtctccctccctgggacgcacattaggattgtttctaccagtgccttccccgac
>_R_Jupunba_cochleata_Bonadeu_673@NODE_1_length_1891_cov_130.340684
aaaaactcttttgccttaatcagatagaactcttatcgtacaacgcaaaagataatccaaacacccactgaccttcattgccgaaccaaaaggcaggggctcttgcttgttggccacacggacaacccattcccatataactccttttgttgagagttgggcaacgcaggtggtcttctgaccaagttcctcaaatttgtgcttgaatttgtactcaaaatctgtagaaatcccaattcggaatacccagagaaagaagggttgtctctcttggaatcaaatatcacaaacagcaagttgaatttcccatccaaatttcatatgcactaacgaacaaaccaaaaaccggtagacataccataaaccttaaacattttactgttaaaatgtcaaacc-aaaaaaaaaaaggtttactgttgaaactgtttctcagaatggctatagaaaggaaccatcaacctctaataatagatatccacatctatttaagctaaaatctcttatcacatcacagaacctagctaatacattcctccaattctgtccctccgccgatcatccacacctcctctccgatcatctcttacacgatccatgtacatctctttgggtggcgggccacccctgattggagagcggctcctttgtctcacatcacgtgcccaccgaccccgttgaggaggaagtgatggtagtagaggtgcagggggggatagtggccgcctctcaaatcttctcctttcattggtgaaaccttctctgccacggtccctatgatcccagtcaaccggcggtgggggcctatcaaatttgtttctcctgtaggcatcatcgatataatccatccgctctcttcgtatgacatctggaaacctgccttcattcctcaggggaggcacatcagcagttccatactctctaggtccatcccttcccaacccatgaggaggagacctataaccatttagggtcctttcgggggaacggtccacaggaagtccagggaaccgtctaggaggggcatgaagtggtggtggtggaccagtataaccccttcgtggactttcaacgggtgcatgacgagacctatgacagttattacagtagtctcgcctcgcaaagttaagattgccgcatctgcaatattgtgaagcagataagacctaaaggaaatatattgtaatataataaaaccagagatcccatttcacagggcgtttcacaagcaccatacgcataacacccataacactagaacaaataatttccctgctatttcaaaataggatgtattatgcaacgcacatctcctcagatactcatacaaaacaatatgtgaggttaacttaaatctacatataataattgatattatttaaatttggaaaagcacaatcatagacaaaacagaagaaccttttgttgttgataatatagtcaaaaccacaactgttatctaattctaaatgtatcaacaaacacacgcttcaggtcaagtacaaaatagataaataaaaggcctcaaacaatctgaaagaattgaacttacaaaggatcagggcaaatccagtctccctccctgggacgcacattaggattgtttctaccagtgccttccccgac
>_R_Jupunba_filamentosa_Lima_7487@NODE_1_length_1694_cov_129.635745
aaaaactcttttgccttaatcagatagatctcttctcgtacaacgcaaaagataatccaaacacacactgaacttcattgccgaaccaaaaggcaggggctcttacttgttggccatacggacaacccattcccatataactccttttgttgagagttgggcaacgcaggtggtcttctgaccaagttcctcaaatttgtgcttgaatttgtactcaaaatctgtagaaatcccaattcggaatacccagagaaagaagggttgtctctcttggaatcaaatatcacaaacagcaagttgaatttcccatccaaatttcatatgcactaacgaacaaaccaaaaaccggtagacataccataaaccttaaacattttactgttaaaatgtcaaacc-ataaaaaaaaaggtttactgttgaaactgtttctcagaatggctatagaaaggaaccatcaacctctaataatagatatccacatctattcaagctaaaatctcttatcacatcacagaacctagctaatacattcctccaattctgtccctccgccgatcatccacacctcctctccgatcatctcttacacgatccatgtacatctctttgggtggcgggccacccctgattggagagcggctcctttgtctcacatcacgtgcccagcgaccccgttgaggaggaagtgatggtagtagaggtgcagggggggatagtggccgcctctcaaatcttctcctttcattggtgaaaccttctctgccacggtccctatgatcccagtcaaccggcggtgggggcctatcaaatttgtttctcctgtaggcatcatcgatataatccatccgctctcttcgtatgacatctggaaacctgccttcattcctcaggggaggcacatcagcagttccatactctctaggtccatcccttcccaacccatgaggaggagacctataaccatttagggtcctttcgggggaatggtccacaggaagtccagggaaccgtctaggaggggcatgaagtggtggtggtggaccagtataaccccttcgtggactttcaacaggtgcatgacgagacctatgacagttattacagtagtctcgcctcgcaaagttaagattgccgcatctgcaatattgtgaagcagataagacctaaaggaaatatattgtaatataataaaaccagagatcccatttcacagggcgtttcacaagcaccatacgcataacacccataacactagaacaaataatttccctgctatttctaaataggatggattatgcaacgcacatctcctcagatactcatacaaaacaatatgtgaggttaacttaaatctacatataataattgatattatttgaatttggaaaagcacaatcatagacaaaacagaagaaccttttgttgttgataatatagtcaaaaccacaactgttatccaattctaaatgtatcaacaaacacacgcttcaggtcaagtacaaaatagataaataaaaggcct-aaacaatctgaaagaattgaacttacaaaggatcagggcaaatccagtctccctccctgggacgcacattaggattgtttctaccagtgccttccccgac
>_R_Jupunba_idiopoda_Quesada_1718@NODE_1_length_1269_cov_106.103188
-----------------------------------------------------------------------------------------------ggggctcttgcttgttggccacacggacaacccattcccataaaactccttttgttgagagttgggcaacgcaggtggtcttctgaccaagttcctcaaatttgtgcttgaatttgtactcaaaatctgtataaatcccaattcggaatacccagagaaagaagggttgtctctcttggaatcaaatatcacaaacagcacgttgaatttcccatccaaatttcatatgcactaacgaacaaaccaaaaaccggtagacataccataaaccttaaacattttactgttaaaatgccaaacc-aaaaaaaaaaaggtttactgttgaaactgtttctcagaatggctatagaaaggaaccatcaacctctaataatagatatccacatctatttaagctaaaatctcttatcacatcacagaacctagctaatacattcctccaattctgtccctccgccgatcatccacacctcctctccgatcatctcttatacgatccatgtacatctctttgggtggcgggccacccctgattggagagcggctcctttgtctcacatcacgtgcccaccgaccccgttgaggaggaagtgatggtagaagaggtgcagggggggatagtggccgcctctcaaatcttcttctttcattggtgaaaccttctctaccacggtccctatgatcccagtcaaccggcggtggtggcctatcaaatttgtttctcctgtaggcatcatcgatataatcaatccgctctcttcgtatgacatctggaaacctgccttcattcctcaggggaggcacatcagcagttccatactccctaggtccatcccttcccaacccatgaggaggagacctataaccatttagggtcctttcgggggaacggtccacaggaagtccagggaaccgtctaggaggggcatgaagtggtggtggtggaccagtataaccccttcgtggactttcaacaggtgcatgacgagacctatgacagttattacagtagtctcgcctcgcaaagttaagattgccgcatctgcaatattgtgaagcagataagacctaaaggaaatatat-------taataaaaccagagatcccatttcacagggcgtttcacaagcatcaaatgcataacacccataacactagaacaaataatttccctgctatttctaaataggatgtattatgcaacgcgtatctcctcagatactcatacaaaacaaactgtgaggctaacttaaatctacatataataattgata------------------------------------------------------------------------------------------------------------------------------------------------------------------------------------------------------------------------------------------------------------
>_R_Jupunba_langsdorfii_Ribeiro_728@NODE_1_length_1830_cov_135.073588
-----------------------------------------------------------------------------------------------ggggctcttgcttgttggccacacggacaacccattcccatataactccttttgttgagggttgggcaacgcaggtggtcttctgaccaagttcctcaaatttgtgcttgaatttgtactcaaaatctgtagatatcccaattcggaatacccagagaaagaagggttgtctctcttggaatcaaatatcacaaacagcaagttgaatttcccatccaaatttcatatgcactaacgaacaaaccaaaaaccggtagacataccataaaccttaaacattttactgttaaaatgtcgaaccaaaaaaaaaaaaggtttactgttgaaactgtttctcagaatggctatagaaaggaaccatcaacctctaataatagatatccacatctatttaagctaaaatctcttatcacatcacagaacctagctaatacattcctccaattcggtccctccgccgatcatccacacctcctctccgatcatcccttacacgatccatgtacatctctttgggtggcgggccacccctgattggagagcggctcctttgtctcacatcacgtgcccaccgaccccgttgaggaggaagtgatggtagtagaggtgcagggggggatagtggccgcctctcaaatcttctcctttcattggtgaaaccttctctgccacggtccctatgatcccagtcaaccggcggtgggggcctatcaaatttgtttctcctgtaggcatcatcgatataatccatccgctctcttcgtatgacatctggaaacctgccttcattcctcaagggaggcacatcagcagttccatactctctaggtccatcccttcccaacccatgaggaggagacctataaccatttagggtcctttcgggggaacggtccacaggaagtccagggaaccgtctaggaggggcatgaagtggtggtggtggaccagtataaccccttcgtggactttcaacaggtgcatgacgagacctatgacagttattacagtagtctcgcctcgcaaagttaagattgccgcatctgcaatattgtgaagcagataagacctaaaggaaatatattgtaatataataaaaccagagatcccatttcacagggcgtttcacaagcatcatatgcataacacccataacactagaacaaataatttccatgctatttctaaataggatgtattatgcaacgcacatctcctcagatactcatacaaaacaaaatgtgaggttaacttatatctacatataataattgatattatttaaatttggaaaagcacaatcatagccaaaacagaagaaccttttgttgttgataatatagtcaaaaccacaactgttatctaattctaaatgtatcaacaaacacacccttcaggtcaagtacaaaatagataaataaaaggcctcaaacaatctgaaagaattgaacttacaaaggatcagggcaaatccagtctccctccctgggacgcacattaggattgtttctaccagtgccttccccgac
>_R_Jupunba_leucophylla_Iganci_839@NODE_1_length_1551_cov_259.859566
aaaaacgtttttgccttaatcagatagaactcttctcgtacaacgcaaaagataatccaaacacccactgaacttcattgccgaaccaaagggcaggggctcctgcttgttggccacacagacaacccattcccatataactccttttgttgagagttgggcaacgcaggtggtcttctgaccaagttcctcaaatttgtgcttgaatttgtactcaaaatctgtagaaatcccaattcggaatacccagagaaagaagggttgtctctcttggaatctaatatcacaaacagcaagttgaatttcccatcc-aatttcatatgcactaacgaacaaaccaaaaaccggtagacataccataaaccttaaacattttactgttaaaatgtcaaacc---aaaaaaaaaggtttactgttgaaactgtttctcagaatggccatagaaaggaaccatcaacctctaataatagatatccacatctatttaagctaaaatctcttatcacatcacagaacctagctaatacattcctccaattctgtccctccgccgatcatccacacctcctctccgatcatctcttacacgatccatgtacatctctttgggtggcgggccacccctgattggagagcggctcctttgtctcacatcacgtgcccaccgacccc---------------------gtagaggtgcagggggggatagtggccgcctctcaaatcttctcctttcattggtgaaaccttctctgccacggtccctatgatcccagtcaaccggcggtggtggcctatcaaatttgtttctcctgtaggcatcatcgatataatccatccgctctcttcgtataacatctggaaacctgccttcattcctcaggggaggcacatcagcagttccatactctctaggtccatcccttcccaacccatgaggaggagacctataaccatttagggtcctttcaggggaacggtccacaggaagtccagggaaccgtctaggaggggcatgaagtggaggtggtggaccagtataaccccttcgtggactttcaacaggtgcatgacgagacctatgacagttattacagtagtctcgcctcgcaaagttaagattgccgcatctgcaatattgtgaagcagataagacctaaaggaaatatattgtaatataataaaaccagagatcccatttcacagggcgtttcacaagcatcaaatgcataacacccataacactagaacaaataatttccctgctatttctaaataggatgtattatgcaacgcacatctc-------------------------------------------------------------------------------------------------------------------------------------------------------------------------------------------------------------------------------------------------------------------------------------------------------------------------
>_R_Jupunba_leucophylla_Iganci_839@NODE_2_length_672_cov_17.798319
----------------------------------------------------------------------------------------------------------------------------------------------------------------------------------------------------------------------------------------------------------------------------------------------------------------------------------------------------------------------------------------------------------------------------------------------------------------------------------------------------------------------------------------------------------------------------------------------------------------------------------------------------------------------------------------------------------------------------------------------------------------------------------------------------------------------------------------------------------------------------------------------------------------------------------------------------------------------------------------------------------------------------------------------------------------------------------------------------------------------------------------------------------------------------------------------------------------------------------------------------------------------------------tgcataacacccataacactagaacaaataatttccctgctatttctaaataggatgtattatgcaacgcacat---ctcagatactcatacaaaacaaaatgtgaggttaacttagatctacatataataattgatattatttaaatttggaaaagcacaatcatagccaaaacagaagaaccttttgttgttgataatatagtcaaaatcacaactgtcatctaattctaaatgtatcaacaaacacacccttcaggtcaagtacaaaatagataaataaaaggcctcaaacaatctgaaagaattgaacttacaaaggatcagggcaaatccagtctccctccctgggacgcacattaggattgtttctaccagtgccttccccgac
>_R_Jupunba_limae_Iganci_261@NODE_1_length_1839_cov_133.965948
----------------------------------------------------------------------------------------aaaggcaggggctcttgcttgttggccacacggacaacccattcccatataactccttttgttgagagttgggcaacgcaggtggtcttctaaccaagttcctcaaatttgtgcttgaatttgtactcaaaatctgtagaaatcccaattcggaatacccagagaaagaagggttgtctctcttgggatcaaatatcacaaacagcaagttgaatttcccatccaaatttcatatgcactaacgaacaaaccaaaaaccggtagacataccataaaccttaaacattttactgttaaaatgtcaaaccataaaaaaaaaaggtttactgttgaaactgtttctcagaatggctatagaaaggaaccatcaacctctaataatagatatccacatctattcaagctaaaatctcttatcacatcacagaacctagctaatacattcctccaattctgtccctccgccgatcatccacacctcctctccgatcatctcttacacgatccatgtacatctctttgggtggcgggccacccctgattggagagcggctcctttgtctcacatcacgtgcccaccgaccccgttgaggaggaagtgatggtagtagaggtgcagggggggatagtggccgcctctcaaatcttctcctttcattggtgaaaccttctctgccacggtccctatgatcccagtcaaccggcggcgggggcctatcaaatttgtttctcctgtaggcatcatcgatataatccatccgctctcttcgtatgacatctggaaacctgccttcattcctcaggggaggcacatcagcagttccatactctctaggtccatcccttcccaacccatgaggaggagacctataaccatttagggtcctttcgggggaacggtccacaggaagtccagggaaccgtctaggaggggcatgaagtggtggtggtggaccagtataaccccttcgtggactttcaacaggtgcatgacgagacctatgacagttattacagtagtctcgcctcgcaaagttaagattgccgcatctgcaatattgtgaagcagataagacctaaaggaaatatattgtaatatgataaaaccagagatcccatttcacagggcgtttcacaagcaccatacgcataacacccataacactagaacaaataatttccctgctatttctaaataggatgtattatgcaacgcacatctcctcagatactcatacaaaacaatatgtgaggttaacttaaatctacatataataattgatattatttaaatttggaaaagcacaatcatagacaaaacagaggaaccttttgttgttgataatatagtcaaaaccacaactgttatctaattctaaatgtatcaacaaacacacacttcaggtcaagtacaaaatagataaataaaaggcctcaaacaatctgaaagaattgaacttacaaaggatcagggcaaatccagtctccctccctgggacgcacattaggattgtttctaccagtgccttccccgac
>_R_Jupunba_longipedunculata_Cardona_2682@NODE_1_length_1327_cov_267.212000
-----------------------------------------------------------------------------------------------------------------------------------------taactccttttgttgagagttgggcaacgcaggtggtcttctgaccaagttcctcaaatttgtgcttgaatttgcactcaaaatctgtagaaatcccaattcggaatactcagagaaagaagggttgtctctcttggaatcaaatatcacaaacagcaagttgaatttcccatccaaatttcatatgcactaacgaacaaaccaaaaaccggtagacataccataaaccttaaacattttactgttaaaatgtcaaacc--caaaaaaaaaggtttactgttgaaactgtttctcagaatggctatagaaaggaaccatcaacctctaataatagatatccacatctatttaagctaaaatctcttatcacatcacagaacctagctaatacattcctccaattctgtccctccgccgatcatccacacctcctctccgatcatctcttacacgatccatgtacatctctttgggtggcgggccacccctgattggagagcggctcctttgtctcacatcacgtgcccaccgaccccgttgaggaggaagtgatggtagtagaggtgcagggggggatagtggccgcctctcaaatcttctcctttcattggtgaaaccttctctgccacggtccctatgatcccagtcaaccggcggtggtggcctatcaaatttgtttctcctgtaggcatcatcgatataatccatccgctcccttcgtatgacatctggaaacctgccttcattcctcaggggaggcacatcagcagttccatactctctaggtccatcccttcccaacccatgaggaggagacctataaccatttagggtcctttcgggggaacggtccacaggaagtccagggaaccgtctaggaggggcatgaagtggtggtggtggaccagtataaccccttcgtggactttcaacaggtgcatgacgagacctatgacagttattacagtagtctcgccttgcaaagttaagattgccgcatctgcaatattgtgaagcagataagacctaaaggaaatatattgtaatataataaaaccagagatcccatttcacagggcgtttcacaagcatcatatgcataacacccataacactagaacaaataatttccctgctatttctaaataggatgtattatgcaacgcacatgtcctcagatactcatacaaaacaaaatgtgaggttaacttaaatctacatataataattgatattatttaaatttggaaaagcacaatcatagccaaaacagaagaaccttttgttgttgataatatagtcaaaaccacaactgttatctaattc----------------------------------------------------------------------------------------------------------------------------------------------------------------
>_R_Jupunba_macradenia_Lourteig_3021@NODE_1_length_1281_cov_165.599668
----------------------------------------------------------------------------------------------------------------------------------------------------------------gcaacgcaggtggtcttctgaccaagttcctcaaatttgtgcttgaacttgtacacaaaatctgtagaaatcccaattcggaatacccagagaaagaagggttgtatctcttggaatctaatatcacaaacagcaagttgaatttcccatccaaatttcatatgcactaacgaacaaaccaaaaaccggtagacataccataaaccataaacattttactgttaaaatgtcaaacc-aaaaaacaaaaggtttactgttgaagctgtttctcagaacggcgatagaaaggaaccatcaacctctaataatagatatccacatctatttaagctaaaatctcttatcacatcacagaacctagttaatacattcctccaattctgtccctccgccgatcatccaca---cctctccgatcatctcttacacgatccatgtacatctctttgggtggagggccacccctgattggagagcggctcctttgtctcacatcacgtgcccaccgaccccgttgaggaggaagtgatggtaatagaggtgcatggggggatagtggccgcctctcaaatcttctcctttcattggtgaaaccttctctgccacggtccctatgatcccagtcaaccggcggcggtggcctatcaaatttgtttctcctgtaggcatcatcgatataatccatccgctctcttcgtatgacatctggaaacctgccttcattcctcaggggaggcacatcagcagttccatactctctaggtccatcccttcccaacccatgaggaggagacctataaccatttagggtcctttcgggggaacggtccacaggaagtccagggaaccgtctaggaggagcatgaagtggtggtggtggaccagtataaccccttcgtggactttcaacaggtgcatgacgagacctatgacagttattacagtagtctcgcctcgcaaagttaagattgccgcatctgcaatattgtgaagcagataagacctaaaggaaatatattgtaatataataaaaccagagatcccatttcacagggcgtttcacaagcatcatatgcataacacccataacactaaaaaaaataatttccctgctatttctaaatgggatgtattatgcaacgcacatctcctcagatactcatagaaaacgaaatgtgaggttaacttaaatctacat---ataattgatattatttaaattaggaaaagcacaattatagccaaaacagaa--------------tgataatatagtcaaaaccacaactgttatc----------------------------------------------------------------------------------------------------------------------------------------------------------------------
>_R_Jupunba_microcalyx_Iganci_855@NODE_1_length_2042_cov_160.433079
aaaaactc--ttgccttaatcagatagaactcttctcgtacaacgcaaaagataatccaaacacccactgaacttcattgccgaaccaaagggcaggggctcctgcttgttggccacacggacaacccattcccatataactccttttgttgagagttgggcaacgcaggtggtcttctgaccaagttcctcaaatttgtgcttgaatttgtactcaaaatctgtagaaatctcaattcggaatacccagagaaagaagggttgtctctcttggaatcaaatatcacaaacagcaagttgaatttcccatccaaatttcatatgcactaacgaacaaaccaaaaaccggtagacataccataaaccttaaacattttactgttaaaatgtcaaacc---aaaaaaaaaggtttactgttgaaactgtttctcagaatggctatagaaaggaaccatcaacctctaataatagatatccacatctatttaagctaaaatctcttatcacatcacagaacctagctaatacattcctccaattctgtccctccgccgatcatccacacctcctctccgatcatctcttacacgatccatgtacatctctttgggtggcgggccacccctgattggagagcggctcctttgtctcacatcacgtgcccaccgaccccgttgaggaggaagtgatggcagtagaggtgcagggggggatagtggccgcctctcaaatcttctcctttcattggtgaaaccttctctgccacggtccctatgatcccagtcaaccggcggtggtggcctatcaaatttgtttctcctgtaggcatcatcgatataatccatccgctctcttcgtataacatctggaaacctgccttcattcctcaggggaggcacatcagcagttccatactctctaggtccatcccttcccaacccatgaggaggagacctataaccatttagggtcctttcgggggaacggtccacaggaagtccagggaaccgtctaggaggggcatgaagtggtggtggtggaccagtataaccccttcgtggactttcaacaggtgcatgacgagacctatgacagttattacagtagtctcgcctcgcaaagttaagattgccgcatctgcaatattgtgaagcagataagacctaaaggaaatatattgtaatacaataaaaccagagatcccatttcacagggcgtttcacaagcatcaaatgcataacacccataacactagaacaaataatttccctgctatttctaaataggatgtattatgcaacgcacagctcctcagatactcatacaaaacaaaatgtgaggttaacttaaatctacatataataattgatattatttaaatttggaaaagcacaatcatagccaaaacagaagaaccttttgttgttgataatatagtcaaaaccacaacggtcatctaattctaaatgtatcaacaaacacacccttcaggtcaagtacaaaatagataaataaaaggcctcaaacaatctgaaagaattgaacttacaaaggatcagggcaaatccagtctccctccctgggacgcacattaggattgtttctaccagtgccttccccgac
>_R_Jupunba_oppositifolia_Liegier_16014@NODE_1_length_1213_cov_159.646127
----------------------------------------------------------------------------------------------------------------------------------------------------------------------------------------------tcaaatttgtgcgtgaatttgtactc--aatatgtagaaatcccaattcggaatactcagagaacgaagagttgtctctcttggaatcaaatatcacaaacagcaagttgaatttcccatccaaatttcatatgcactaacgaacaaaccaaaaaccggtagacataccataaaccttaaacattttactgttaaaatgccaaacc--aacaaaaaaaggtttactgttgaaactgtttctcagaatggctatagaaaggaaccatcaacctctaataatagatatccacatctatttaagctaaaatctcttgtcacatcacagaacctagctaatacattcctccaattctgtccctccgccgatcatccacacctcctctccgatcatctcttacacgatccatgtacatccc------------gccacccctgattggagagcggctcctttgtctcacatcacgtgcccaccgaccccgttgaggaggaagtgatggtagtagaggtgcagggggggatagtggccgcctctcaaatcttcttctttcattggtgaaaccttctctgccacggtccctatgatcccagtcaaccggcggtggtggcctgtcaaatttgtttctcctgtaggcatcatcgatataatccatccgctctcttcgtatcacatctggaaacctgccttcattcctcaggggaggcacatcagcagttccatactctctaggtccatcccttcccaacccatgaggaggagacctataaccatttagggtcctttcgggggaacggtccacaggaagtccagggaaccgtctaggaggggcatgaagtggcggtggtggaccagtataaccccttcgtggactttcaacaggtgcatgacgagacctatgacagttattacagtagtctcgcctcgcaaagttaagattgccgcatctgcaatattgtgaagcagataagacctaaaggaaatatat-------taataaaaccagagatccc-------------cctcacaagcatcaaatgcataacacccataacactagaacaaataatttccctgctatttctaaataggatgtattatgcaacgcgcatctcctcagatactcatacaaaacaaaatgtgaggttaacttaaatctacatataataattgatattatttaaatttggaaaagcacaatcatagccaaaacagaagaaccttttgttgttgatgatatagt-----------------------------------------------------------------------------------------------------------------------------------------------------------------------------------------
>_R_Jupunba_oxyphyllidia_Yonker_6157@NODE_1_length_1307_cov_182.786179
--------------------------------------------------------------------------------------------------------------------------------------------------------------------------tggtcttctgaccaagttcctcaaatttgtgcttgaatttgtactcaaaatctgtagaaatcccaattcggaatacccagagaaagaagggttgtctctcttggaatcaaatatcacaaacagcaagttgaatttcccatccaaatttcatatgcactaacgaacaaaccaaaaaccggtagacatagcataaaccttaaacattttactgttaaaatgccaaacc-aaaaaaaaaaaggtttactgttgaaactgtttctcagaatggctatagaaaggaaccatcaacctctaataatagatatccacatctatttaagctaaaatctcttgtcacatcacagaacctagctaatacattcctccaattctgtccctccgccgatcatccacacctcctctccgatcatctcttacacgatccatgtacatctctttgggtggcgggccacccctgattggagagcggctcctttgtctcacatcacgtgcccaccgaccccgttgaggaggaagtgatggtagtagaggtgcagggggggatagcggccgcctctcaaatcttcttctttcattggtgaaaccttctctaccacggtccctatgatcccagtcaaccggcggtggtggcctatcaaatttgtttctcctgtaggcatcatcgatataatccatccgctctcttcgtatgacatctggaaaccggccttcattcctcaggggaggcacatcagcagttccatactctctaggtccatcccttcccaacccatgaggaggagacctataaccatttagggtcctttcgggggaacggtccacaggaagtccagggaaccgtctaggaggggcatgaagtggtggtggtggaccagtataaccccttcgtggactttcaacaggtgcatgacgagacctatgacagttattacagtagtctcgcctcgcaaagttaagattgccgcatctgcaatattgcgaagcagataagacctaaaggaaatatatt-------aataaaaccagagatcccatttcacagggcgtttcacaagcatcaaatgcataacacccataacactagaacaaataatttccctgctatttctaaataggatgtattatgcaacgcgcatctcctcagatactcatacaaaacaaaatgtgaggttaacttaaatctacatataataattgatattatttaaatttggaaaagcacaatcatagccaaaacagaagaacctattgttgttgataatatagtcaaaaccacaactgttatctaattctaaatgtatcaacaaacacac-------------------------------------------------------------------------------------------------------------------------------------------
>_R_Jupunba_trapezifolia_Simon_1600@NODE_1_length_1484_cov_125.314206
aaaaactcttttgccttaatcagatagaactcttctcgtacaacgcaaaagataatccaaacacccactgaacttcattgccgaaccaaaaggcaggggctcctgcttgttggccacacggacaaccca-tcccatataactccttttgttgagagttgggcaacgcaggtggtcttctgaccaagttcctcaaatttgtgcttgaatttgtactcaaaatctgtagaaatcccaatttggaatacccagagaaagaagggttgtctctcttggaatcaaatatcacaaacagcaagttgaatttcccattcaaatttcatatgcactaacgaacaaaccaaaaaccggtagacataccataaaccttaaacattttactgttaaaatgtcaaacc-aaaaaaaaaaaggtttactgttgaaactgtttctcagaatggctatggaaaggaaccatcaacctctaataatagatatccacatctatttaagctaaaatctcttatcacatcacagaacctagctaatacattcctccaattctgtccctccgccgatcatccacacctcctctccgatcatctcttacacgatccatgtacatctctttgggtggcgggccacccctgattggagagcggctcctttgtctcacatcacgtgcccaccgaccccgttgaggaggaagtgatggtagtagaggtgcagcgggggatagtggccgcctctcaaatcttctcctttcattggtgaaaccttctctgccacggtccctatgatcccagtcaaccggcggtggtggcctatcaaatttgtttctcctgtaggcatcatcgatataatccatccgctctcttcgtataacatctggaaacctgccttcattcctcaggggaggcacatcagcagttccatactctctaggtccatcccttcccaacccatgaggaggagacctataaccatttagggtcctttcgggggaacggtccacaggaagtccagggaaccgtctaggaggggcatggagtggtggtggtggaccagtataaccccttcgtggactttcaacaggtgcatgacgagacctatgacagttattacagtagtctcgcctcgcaaagttaagattgccgcatctgcaatattgtgaagcagataagacctaaaggaaatatattgtaatataataaaaccagagatcccatttcacagggcgtttcacaagcatcaaatgcataacacccataacactagaacaaataatttccctgctatttctaaataggatgtattatgcaacgcacatctcctcagatactcgtacaaaacaaaatgtgaggttaacttaaatctacatata----------------------------------------------------------------------------------------------------------------------------------------------------------------------------------------------------------------------------------------------------------------------
>_R_Jupunba_villosa_Borges_423@NODE_1_length_1789_cov_155.119743
aaaaactcttttgccttaatcagatagaactcttctcgtacaacgcaaaagataatccaaacacccactgaacttcattgccgaaccaaaagacaggggctcttgcttgttggccacacggacaacccattcccatataactccttttgttgagagttgggcaacgcaggtggtcttctgactaagttcctcaaatttgtgcttgaatttgtactcaaaatctgtagaaatcccaattcggaatacccagagaaagaagggttgtctctcttggaatcaaatatcacaaacagcaagttgaatttcccatccaaatttcatatgcactaacgaacaaaccaaaaaccggtagacataccacaaagcttaaacattttactgttaaaatgtcgaacc-aaaacaaaaaaggtttactgttgaaactgtttctcagaatggctatagaaaggaaccatcaacctctaataatagatatccacatctatttaagctaaaatctcttatcacatcacagaacctagctaatacattcctccaattctgtccctccgccgatcatccacacctcctctccgatcatctcttacacgatccatgtacatctctttgggtggcgggccacccctgattggagagcggctcctttgtctcacatcacgtgcccaccgaccccgttgaggaggaagtgatggtagtagaggtgcagggggggatagtggccgcctctcaaatcttctcctttcattggtgaaaccttctctgccacggtccctatgatcccagtcaaccggcggtgggggcctatcaaatttgtttctcctgtaggcatcatcgatataatccatccgctctcttcgtatgacatctggaaacctgccttcattcctcaggggaggcacatcagcagttccatactctctaggtccatcccttcccaacccatgaggaggagatctataaccatttagggtcctttcgggggagcggtccacaggaagtccagggaaccgtctaggaggggcatgaagtggtggtggtggaccagtataaccccttcgtggactttcaacaggtgcatgacgagacctatgacagttattacagtagtctcgcctcgcaaagttaagattgccgcatctgcaatattgtgaagcagataagatctaaaggaaatatattgtaatataataaaaccagagatcccatttcacagggtgtttcacaggcaccatacgcataacacccataacactagaacaaataatttccctgctatttctaaataggatgtattatgcaacgcacatctcctcagatactcatacaaaacaatatgtgaggttaacttaaatctacatataataattgatattatttaaatttggaaaagcacaatcatagacaaaacagaagaaccttttgttgttgataatatagtcaaaaccacaactgttatctaattctaaatgtatcaacaaacacacgcttcaggtcaagtacaaaatagataaataaaaggcctcaaacaatctgaaagaattgaacttacaaaggatcagggcaaatccagtctccctccctgggacgcacattaggattgtttctaccagtgccttccccgac
>_R_Punjuba_lehmannii_Escobar_7465@NODE_1_length_1562_cov_144.829630
-------------------------------------------------------tccaaacaccc---caacttcattgccgaaacaaaaggcaggggctcttgcttgttggccacacggacaacccattcccatataactccttttgttgagagttggacaacgcaggtggtcttctgatcaagttcctcacacttgtgcttgaattcgtactcaaaatctgtagaaattccaattcagaatacccagagaaaaaagggttgtccctcttggaatcaaatatcacaaacagcaagttgaatttcccatccaaatttcatatgtaccaacgaacaaaccaaaaaccggtagacataccataaaccttaaacattttactgttaaaatgtcaaacc-cgaaaaataaaggtttactgttgaaactgtttctcagaatggcgatagaaaggaaccatcaacctctaataatagatacccacatctatttaagctaaaaactcttatcacatcacagaacctagctaatacattcctccaattctgtccctccgccgatcatccacacctcctctccgatcatctcttacacgatccatgtacatctctttgggtggcgggccacccctgattggagagcggctcctttgtctcacatcacgcgcccaccgaccccgttgaggaggaagtgatggtagtagaggtgcagggggggatagtggccgcctctcaaatcttctcctttcattggtgaaaccttctctgccacggtccctatgatcccagtcaaccggcggtggtggcctatcaaatttgtttctcctgtaggcatcatcgatataatccatccgctctcttcgtatgacatctggaaacctgccttcattcctcaggggaggcacatcagcagttccatactctctaggtccatcccttcccaacccatgaggaggagacctataaccatttagggtcctttcaggggaacgatccacaggaagtccagggaaccgtctaggaggagcatgaagtggtggtggtggaccagcataacccctccgtggactttcaacaggtgcatgacgagacctatgacagttattacagtagtctcgcctcgcaaagttaagattgccgcatctgcaatattgtgaagcagataagatctaaaggaaatatattgtaatataataaaaccagagatcccatttcacaaggcgtttcacaagcatcatatgcataacacccataacactagaacaaataatttccctgctatttctagataggatgtattatgcaacgcaaatctccttagatactcatacaaaacaaaatgtgaggttaacttaaatctacaaataataattgatattatttaaatttggaaaagcacaatcatagccaaaacagaagaaccttttgttgttgataatatagtcaaaaccacaactgttatctaattctaaatgtatcaacaaacacacccttcaggtcaaatacaaaatagataaataaaaggcctcaaacaatctgaaagaattgaacttacaaaggatcagcgcaaatccagtctccctccctgggacgcacattaggattgtttctaccagtgccttcccc---
