# Supplementary material for: A new generic circumscription of Hydrochorea (Leguminosae, Caesalpinioideae, mimosoid clade) with an amphi-Atlantic distribution
Source: PhytoKeys. 2022 Aug 22;205:401–37. doi: 10.3897/phytokeys.205.82775 (PMC9849043; doi:10.3897/phytokeys.205.82775)
Supplement: Supplementary material 1 — Supplementary data file S1 [file phytokeys-205-401_article-82775__-s001.zip › RBH3_m28370_comp34820_c1_seq1_exon01.aln-cln]

>Afrocalliandra_redacta_Germishuizen_5585@NODE_1_length_1433_cov_427.207965
----------------------------------------------------------------------------------------------------------------------------------------------------ggatttgggagtggataagcatttggcgttggg---gtaaaaggggttaaattcaggattttatttc---ttgttggaaacactagtaacactctaaattgtttcttatatcaagtcttcggtggtaaccacgtgaattgttttgtgattcctgtgtaaacatatatgccataaagtagggcccaaacactataattagaacttgagattctcgtaattatctgttttcttcaggttcttatagtattcagtgttcatttgtgagaacatactgtttgtttcttacctttaattggggaatggatataagtaatgaggctaatgtcagccccttttcaattggcccttcaagtattgttggaaaaacaattgcttttaggattcttttctgcaagtcttcctcacatttgaggcatcagatatttcgtcttttgttgggacttttctatagtttcaggagatgtataaaacccattctatcatggttgcatccaagaaatcctcaagggatattagcaataatgacaatagttgccttttctttgaatcgatacacaaatgtgaaagccagggctgaaatggcatataggaggaaattttggaggaacatgatgagatctgcattgacatatgaggagtgggcccatgcagctaagatgcttgatagagaaacaccaaaaatgaatgaatcagacctttatgacgtagaactggtaaggaacaagcttcaagagctccgccaccgtcgccaacagggatctcttagagacattatattttgtatgcgtgctgatcttgttagaaatctaggcaacatgtgtaattctgagcttcataaaggtaggcttcaggtgcccaaattaatcaaggagtatattgatgaagtttccacacagttgaggatggtatgtgattctgattcagaggagctttcattggaagagaagctagctttcatgcatgaaaccagacatgcatttgggaggtctgctttgctattaagtgggggtgcttctcttggggcttttcatgtgggtgtagtgaaaacactggtggaacacaaactcttgcccagaataattgctggttcaagtgtaggttccattatgtgttctattgttgctactcgttcttggccagagcttcaaagcttttttaaggattcattgcattcattgcagttttttgatcaaatgggtggaatttttgctgttgttaagagggttacaacatttggcgctgtccacgagatcagacagttgcagatgatgttaaggcatctgacgagcaaccttacatttcaagaagcttatgacatgacaggtcgaattcttgggattactgtttgctcgccaagaaaacatgaacctcccaggtgtctcaactatttaacttcgcctcacgttgttatatggagtgcagtcaccgcttcttgt---------------------------------------------------------------------------------------------------------------------------------------------
>Albizia_adinocephala_FHO33_88@NODE_2_length_1336_cov_48.871326
------------------------------------------------------------------------------------------------------------------------------------------------------------------------------------------------------------------------------------------cagaaattttgttgatatttcttttggactttggagtttggatctttaattttgttatatcatttattcattcatatatactttatcgcaagacatatcattcctatcgctaaa-----------ctcttattatttgatcccct-ggtttctgatacttgaaactttgcatttgtgaggacattctttacatttcttatttctgaccaaggaatggatgtgagcaatgaggctaatgttgaccccttttcaattgggccatcgagcattattggtcgaacaattgctttcagagttcttttctgcaagtccatgtcgcatttgagacatcaaatattcagtgttttgttaaatatcataaataggtttaggggattttgggaacccactattacatggttgcatccaagaaatccgcaggggatattattaatgatggcaatgattgcttttttcttgagacgatgcacaaatgtgaaagcaagggctgaaatggcatatcggtggaaattttggaaaaatatgatgagaactgcactgacctacgaggagtggtctcatgcagctaagatgcttgataaagagactccaaagatgaatgaatcggaattttatgacgtagagttagtgaggagtaagctgcaagagctccgccaccgtcggcaagagggatctcttagagacataatgttttgtatgcgtgctgatcttgtgagaaatctaggtaatatgtgtaaccccgagcttcacaaggataggcttcaggtgcccagattaatcaaggagtacattgatgaggtatcgactcagttgagaatggtctgtgactctgattcagaggagctcttattggaagaaaagcttgctttcattcatgaaactagacacgcatttgggaggactgctttgctgttgagtggaggagcctctcttggagcttttcatgtcggtgtagtcaaaacactggtagagcataaactcttgcctaggataattgctggttcaagtgtgggttccattatgtgttccgttgttgctactcggtcttggcctgaacttcaaagcttttttgagcattcttggcactcaatacagttttttgatcgaataggtggtatttttacagttgtgaagaggatcatgacacgaggtgctgttcatgagatcagacaattgcaaatgatgttaaggcacttgactagcaaccttacatttcaagaagcatatgacatgacaggtcgaattcttgggataacagtttgctctccaagaagacatgaaccgcctaggtgtcttaactacttgacttcgcccaatgttgttatatggagtgcagtcactgc----------------------------------------------------------------------------------------------------------------------------------------------------
>Albizia_coripatensis_Hughes_2433@NODE_2_length_1173_cov_75.945255
---------------------------------------------------------------------------------------------------------------------------------attcttttact---------gaccctgaagaaaatcttcttattaagctcgcgagggaaattcgctgcacttatgcactgtttgctccaattc----agtttgtccagaaattttgttgatatttcttttcgacgttggagtttggatctttaattttgttatatcatttgttcattcgtatatacttcatcgcaagacatatcattcctatcgctaaa-----------ctcttattatttgatcccct-ggtttctgacacttgaaactttgcatttgtgaggacattctttacatttcttatttctgaccaaggaatggatgtgagcaacgaggctaatgttgaccccttttcaattgggccatcgagcattattggtcgaacaattgctttcagagttcttttctgcaagtccatgtcgcatttgagacatcaaatattcagtgttttgttaaatatcataaataggttcaggggattttgggaacccactattacatggttgcatccaagaaatccgcagggaatattattaatgatggcaatgattgcttttttcttgagacgatgcacaaatgtgaaagcaagggctgaaatggcatatcggaggaaattttggaaaaatatgatgagaactgcactgacctacgaggagtggtctcatgcagctaagatgcttgataaagagactccaaagatgaatgaatcggaattttatgacgtagagttagtgaggagtaagctgcaagagctccgccaccgtcggcaagaggggtctcttagagacataatgttttgtatgcgtgctgatcttgtgagaaatctaggtaatacgtgtaaccccgagcttcacaaggataggcttcaggtgcccagattaatcaaggagtatattgatgaggtatcgactcagttgagaatggtctgtgactctgattcagaggagctcttattggaagaaaagcttgctttcattcatgaaactagacacgcatttgggaggactgctttgctgctgagtggaggagcctctcttggggcttttcatgttggtgtagtcaaaacactggtagagcataaactcttgcctaggataattgctggttcaagtgtaggttccattatgtgttccgttgttgctactcggtcttggcctgaacttcaaagtttttttgag---------------------------------------------------------------------------------------------------------------------------------------------------------------------------------------------------------------------------------------------------------------------------------------------------------------------------------------------------------------------------------------------------------------------------------
>Albizia_edwallii_Dalmaso_272@NODE_1_length_1273_cov_6.231527
----------------------------------------------------------------------------------------------------------------------------------------------------------------------------tagtctgagaatgtaaaaggggtggaattaaggattttatttcttgttgttggaaacatgtgtaacactctaatttgttttatatatgaagtcttcggaggtgaccttgtgaattatttcgtgattcctgtgtcaacatatttgccataaagtagagcccaaacaatgtaattagaacttaggattctcgtagttatctgttttcttcaggttcttatagtattcagtgttcatttgtgagaacatactgtttgcttcttacttttaattaaggaatggatataagtaatgaggctaatgtcagccccttttcaattgggccttcaagttttgttggaaaaacaattgcttttaggattcttttctgcaagtctatctcacatttgagggatcagatatttcgtctactattgggtctcttctgtagtttcaggggatgtataaaacccgttatatcatggttgcatccaagaaatcctcaagggatattagcaatgatgacaatagttgctttctctttgaatcgatacacaaatgtgaaagcaagggctgaaatggcatataggagaaaattttggagaaacatgatgagatctgcattgacatatgaggagtgggctcatgcggctaagatgcttgatagagaaacaccaaaaatgaatgaatcagacctttatgatgtagaattggtgagaaacaagcttcaagagctccgccaccgacgtcaacagggatctcttagagacataatattttgtatgcgtgctgatcttgttagaaatctaggcaatatgtgtaattctgagcttcataaaggtaggcttcaggtgcccaaattaatcaaggagtatattgatgaagtatccacacagttgaggatggtatgtgattctgattcagaggagctttcattggaagagaagctagctttcatgcatgaaaccagacatgcatttgggagaactgctttgctattaagtgggggtgcttcccttggcgcttttcatgcgggtgtagtgaaaacacttgtggaacacaaactcttgcccagaataattgctggttcaagtgtaggttccattatgtgttctattgttgctactcgttcttggccagagcttcaaagcttttttaaggattcattgtactcattgcagttttttgatcaaatgggtggaatttttgctgttgttaagagggttacaacatttggcgctgtccacgagatcagacagttgcaaatgatgttgaggcatctgacaagcaaccttac----------------------------------------------------------------------------------------------------------------------------------------------------------------------------------------------------------------------------------------------------------------------------------------
>Albizia_glabripetala_Lewis_1652@NODE_1_length_1496_cov_121.905567
----------------------------------------------------------------------------------------------------------------------------------------------------------------ggagattttggttagtctgaggatgtaaaaggggtggaattaaggattttatttcttgttgttggaaacatgtgtaacactctaaattgttttatatatgaagtcttcggaggtgaccttgagaattatttcttgattcctgtgtcaacatatgtgccataaagtagagcccaaacaatataattagaacttaggattctcgtagttatctgttttcttcaggctcttgtagtattcagtgttcatttgtgagaacatactgtttacttcttacttttaattaaggaatggatataagtactgaggctaatgtcagccccttttcaattgggccttcaagttttgttggaaaaacaattgcttttaggattcttttctgcaagtctatctcacatctgagggatcagatatttcgtctactattgggtctcttctttagtttcaggggatgtataaaacccgttatatcatggttgcatccaagaaatcctcaagggatattagcaatgatgacaatagttgctttctctttgaatcgatacacaaatgtgaaagcaagggctgaaatggcgtataggagaaaattttggagaaacatgatgagatctgcattgacatatgaggagtgggctcatgcggctaagatgcttgatagagaaacaccaaaaatgaatgaatcagacctttatgatgtagaattggtgagaaacaagctccaagagctccgccaccgacgtcaacagggatctcttagagacataatattttgtatgcgtgctgatcttgttagaaatctaggcaatatgtgtaattctgagcttcataaaggtaggcttcaagtgcccaaattaatcaaggagtatattgatgaagtatccacacagttgaggatggtatgcgattctgattcagaggagctttcattggaagagaagctagctttcatgcatgaaaccagacatgcatttgggaggactgctttgctattaagtgggggtgcttcccttggcgcttttcatgcgggtgtagtgaaaacacttgtggaacacaaactcttgcccagaataattgctggttcaagtgtaggttccattatgtgttctattgttgctactcgttcttggccagagcttcaaagcttttttaaggattcattgtactcattgcagttttttgatcaaatgggtggaatttttgctgttgttaagagggttacaacatttggcgctgtccacgagatcagacagttgcaaatgatgttgaggcatctgacaagcaacctgacatttcaagaagcttatgacatgacaggtcgaattcttgggataactgtttgctctccaagaaaacatgaacctcccaggtgtctcaactatttaacttcgcctcacgttgttatatggagtgcagtcacagcttcttgtgcctttcctggcctttttgaggctcaggaattgatggcgaaggacagaagtggagaaattgttccttaccac---------------------------------------------------------------------
>Albizia_inundata_Wood_26530@NODE_1_length_1172_cov_237.333930
--------------------------------------------------------------------------------------------------------------------------------------------------------------------------------------------------------------------------------------------------------------------------------------ttgtgaattatttcttgattcctgtgtcaacatatatgccataaagtagagcccaaacaatataattagaacttaggattctcgtagttatctgttttcttcaggctcttatagtattcagtgttcatttgtgagaacatactgtttacttcttacttttaattaaggaatggatataagtactgaggctaatgtcagccccttttcaattgggccttcaagttttgttggaaaaacaattgcttttaggattcttttctgcaagtctatctcacatatgagggatcagatatttcgtctactattgggtatcttctatagtttcaggggatgtataaaacccgttatatcatggttgcatccaagaaatcctcaagggatattagcaatgatgacaatagttgctttctctttgaatcgatacacaaatgtgaaagcaagggctgaaatggcatataggagaaaattttggagaaacatgatgagatctgcattgacatatgaggagtgggctcatgcggctaagatgcttgatagagaaacaccaaaaatgaatgaatcagacctttatgatgtagaattggtgagaaacaagctccaagagctccgccaccgacgtcaacagggatctcttagagacataatattttgtatgcgtgctgatcttgttagaaatctaggcaatatgtgtaattctgagcttcataaaggtaggcttcaggtgcccaaattaatcaaggagtatattgatgaagtatccacacagttgaggatggtatgcgattctgattcagaggagctttcattggaagagaagctagctttcatgcatgaaaccagacatgcctttgggaggactgctttgctattaagtgggggtgcttcccttggcgcttttcatgcgggtgtagtgaaaacacttgtggaacacaaactcttgcccagaataattgctggttcaagtgtaggttccattatgtgttctattgttgctactcattcttggccagagcttcaaagcttttttaaggattcattgtactcattgcagttttttgatcaaatgggtggaatttttgctgttgttaagagggttacaacatttggcgctgtccacgagatcagacagttgcaaatgatgttgaggcatctgacaagcaaccttacatttc-----------------------------------------------------------------------------------------------------------------------------------------------------------------------------------------------------------------------------------------------------------------------------------
>Albizia_multiflora_Hughes_3090@NODE_1_length_1615_cov_195.374512
tctttgaattcttggttggccaggcaatttttccttttcagacataattttctcattgggaccttgtccttttagccgagatcctccagaatcttatattggcttgtggtttggttgcttgctcctctagctcttttgtgggaagttgggattcgggcggggagattttggttagtctgaggatgtaaaaggggtggaattaaggattttatttcttcttgttggaaacatgtgtaacactctaaattgttttatatatgaagtcttcggaggtgaccttgtgaattacttcttgattcctgtgtcaacatatatgccgtaaagtagagcccaaacaatataattagaacttaggattctcgtagttatctgttttcttcaggctcttatagtattcagtgttcatttgtgagaacatactgtttacttcttacttttaattaaggaatggatataagtactgaggctaatgtcagccccttttcaattgggccttcaagttttgttggaaaaacaattgcttttaggattcttttctgcaagtctgtctcacatctgagggatcagatatttcgtctactattgggtctcttctatagtttcaggggatgtataaaacccgttatatcatggttgcatccaagaaatcctcaagggatattagcaatgatgacaatagttgctttctctttgaatcgatacacaaatgtgaaagcaagggctgaaatggcatataggagaaaattttggagaaacatgatgagatctgcattgacatatgaggagtgggctcatgcggctaaaatgcttgatagagaaacaccaaaaatgaatgaatcagacctttatgatgtagaattggtgagaaacaagctccaagagctccgccaccgacgtcaacagggatctcttagagacataatattttgtatgcgtgctgatcttgttagaaatctaggcaatatgtgtaattctgagcttcataaaggtaggcttcaggtgcccaaattaatcaaggagtatattgatgaagtatccacacagttgaggatggtatgcgattctgattcagaggagctttcattggaagagaagctagctttcatgcatgaaaccagacatgcatttgggaggactgctttgctattaagtgggggtgcttcccttggcgcttttcatgcgggtgtagtgaaaacacttgtggaacacaaactcttgcccagaataattgctggttcaagtgtaggttccattatgtgttctattgttgctactcgttcttggccagagcttcaaagctttttcaaggattcattgtactcattgcagttttttgatcaaatgggtggaatttttgctgttgttaagagggttacaacatttggcgctgtccacgagatcagacagttgcaaatgatgttgaggcatctgacaagcaaccttacatttcaagaagcttatgacatgacaggtcgaattcttgggataactgtttgctctccaagaaaacatgaacctcccaggtgtctcaactatttaacttcgcctcacgttgttatatggagtgcagtcacagcttcttgtgcctttcctggcctttttgaggctc--------------------------------------------------------------------------------------------------------------------
>Albizia_multiflora_Hughes_3090@NODE_2_length_918_cov_56.831153
---------------------------------------------------------------------------------------------------------------------------------------------------------------------------------------------------------------------------------------------------------------------------------ggatctttaattttgttatatcatttattcattcatatatactttatcgcaagacataccattcctatcggtaaa-----------ctcttattatttgatcccct-ggtttctgacacttgaaactttgcatttgtgaggacatactttacatttcttatttctgaccaaggaatggatgtgagcaatgaggctaatgttgaccccttttcaattgggccatcgagcattattggtcgaacaattgctttcagagttcttttctgcaagtccatgtcgcatttgagacatcaaatattcagtgtcttgttaaatagcataaataggtttaggggattttgggaacccactattacatggttgcatccaagaaatccgcaggggatattattaatgatggcaatgattgcttttttcttgagacgatgcacaaatgtgaaagcaagggctgaaatggcatatcggaggaaattttggaaaaatatgatgagaactgcactgacctacgaggagtggtctcatgcagctaagatgcttgataaagagactccaaagatgaatgaatcggaattttatgacgtagagttagtgaggagtaagctgcaagagctccgccaccgtcggcaagagggatctcttaaagacataatgttttgtatgcgtgctgatcttgtgagaaatctaggtaatacgtgtaaccccgagcttcacaaggataggcttcaggtgcccagattaatcaaggagtatattgatgaggtatcgactcagttgagaatggtctgtgactctgattcagaggagctcttattagaagaaaagcttgctttcattcatgaaactagacacgcatttgggaggactgctttgctattaagtgggggtgcttcccttggcgcttttcatgcgggtgtagtgaaaacact----------------------------------------------------------------------------------------------------------------------------------------------------------------------------------------------------------------------------------------------------------------------------------------------------------------------------------------------------------------------------------------------------------------------------------------------------------------------------------------------------------------------------------------------
>Albizia_niopoides_Simon_1601@NODE_1_length_1640_cov_229.471529
------------------------------------------------------------------------------------------------------------------------------------------------gttgggatttgggaggggagattttggttagtctgagaatgtaaaa-gggtggaattaaggattttatttgttgttgttggaaacatgtgtaacattctgaattgttttatgcatgaagtcttcggaggtgaccttgtgaattatttcgtgattactgtgtcaacatatatgccataaagtagagcccaaacaatataattagaacttaggattctcgtagttatctgttttcttcaggttcttatagtattcagtgttcatttgtgagaacatactgtttgcttcttacttttaattaaggaatggatataagtgatgaggctaatgtcagccacttttcaattgggccttcaagttttgttggaaaaacaattgcttttaggattcttttctgcaagtctatctcacatctgagggatcagatatttcgtctgctattgggtctcttctgtagtttcaggggatgtataaaacccgtaatatcatggttgcatccaagaaatcctcaagggatattagcaatgatgacaatagttgctttttctttgaatcgatacacaaatgtgaaagcaagggctgaaatggcatataggagaaaattttggagaaacatgatgagatctgcattgacatatgaggagtgggctcatgcggctaagatgcttgatagagaaacaccaaaaatgaatgaatcagacctttatgatgtagaattggtgagaaacaagcttcaagagctccgccaccgacgtcagcagggatctcttagagacataatattttgtatgcgtgctgatcttgttagaaatctaggcaatatgtgtaattctgagcttcataaaggtaggcttcaggtgcccaaattaatcaaggagtatattgatgaagtatccacacagttgaggatggtatgcgattctgattcagaggagctttcgttggaagagaagctagctttcatgcatgaaaccagacatgcatttgggaggactgctttgctattaagtgggggtgcttcccttggcgcttttcatgcgggtgtagtgaaaacacttgtggaacacaaactcttgcccagaataattgctggttcaagtgtaggttccattatgtgttctattgttgctactcgttcttggccagagcttcaaagcttttttaaggattcattgtactcattgcagttttttgatcaaatgggtggaatttttgctgttgttaagagggtcacaacgtttggcgctgtccacgagatcagacagttgcaaatgatgttgaggcatctgacaagcaaccttacatttcaagaagcttatgacatgacaggtcgaattcttgggataactgtttgctctccaagaaaacatgaacctcccaggtgtctcaactatttaacttcacctcacgttgttatatggagtgcagtcacagcttcttgtgcctttcctggcctttttgaggctcaggaattgatggctaaggacagaagtggagaaattgttccttaccaccctccatttaatttgggcccagaggagggatcctcaccagcgcgtcgttggagggatggtagcttggag
>Albizia_sinaloensis_Hughes_1576@NODE_1_length_1686_cov_130.138595
--------------------------------------------------------------------------------------------------------------------------------------------ggaagctgggatttgggaggggagattttggttagtctgagaatgtaaagggggtggaattaaggattttatttcttgttgttggaaacatgtgtaacactctaaattgttttatatatggagtcttcggaggtgaccttgtgaattatttcatgattcctgtgtcaacatatatgccataaagtagagctcaaacaatataattagaacttaggattctcttagttatctgttttcttcaggttcttatagtattcagtgttcatttgtgagaacatactgtttgcttcttacttttaattaaggaatggatataagtaatgaagctaatgtcagccccttttcaattgggccttcaagttttgttggaaaaacaattgcttttaggattcttttctgcaagtctatctcacatctgagggatcagatatttcgtctactattgggtctcttctgtagtttcaggggatgtataaaacccgttatatcatggttgcatccaagaaatcctcaagggatattagcaatgatgacaatagttgctttctctttgaatcgatacacaaatgtgaaagcaagggctgaaatggcatataggagaaaattttggagaaacatgatgagatctgcattgacatatgaggagtgggctcatgcggctaagatgcttgatagagaaacaccaaaaatgaatgaatcagacctttatgatgtagaattggtgagaaacaagcttcaagagctccaccaccgacgtcaacagggatctcttagagacataatattttgtatgcgtgctgatcttgttagaaatctaggcaatatgtgtaattctgagcttcataaaggtaggcttcaggtgcccaaattaatcaaagagtatattgatgaagtatccacacagttgaggatggtatgcgattctgattcagaggagctttcattggaagagaagctagctttcatgcatgaaaccagacatgcatttgggaggactgctttgctattaagtgggggtgcttcccttggtgcttttcatgcgggtgtagtaaaaacacttgtggaacacaaactcttgcccagaataattgctggttcaagtgtaggttccattatgtgttctattgttgctactcgttcttggccagagcttcaaagcttttttaaggattcattgtactcattgcagttttttgatcgaatgggtggaatttttgctgttgttaagagggttacaacatttggcgctgtccacgagatcagacagttgcaaatgatgttgaggcatctgacaagcaaccttacatttcaagaagcttatgacatgacaggtcgaattcttgggataactgtttgctctccaagaaaacatgaacctcccaggtgtctcaactatttaacttcgcctcatgttgttatatggagtgcagtcacagcgtcttgtgcctttcctggcctttttgaggctcaggaattgatggctaaggacagaagtggagaaattgttccttaccaccctccatttaatttgggcccagaggagggatcctcaccagcacgccgttggagggatggtagcttggag
>Albizia_sinaloensis_Hughes_1576@NODE_2_length_979_cov_33.494457
-----------------------------------------------------------------------------------------------------------------------------------------------------------------------------------------------------------------------------------------------------------------------------------------------------------------------------------aagacatatcattcctatcgctaaa-----------ctcttattatttgatcccct-ggtttctgacacttgaaactttgcatttgtgaggacattctttacatttcttatttctgaccaaggaatggatgtgagcaatgaggctaatattgaccacttttcaattgggccatcgagcattattggtcgaacaattgctttcagagtccttttctgcaagtccatgtcgcatttgagacatcaaatattcattgttttgttaaatatcataaataggtttaggggattttgggaacccactattacatggttgcatccaagaaatccgcaggggatattattaatgatggcaatgattgcttttttcttgagacgatgcacaaatgtgaaagcaagggctgaaatggcatatcggtggaaattttggaaaaatatgatgagaactgcactgacctacgaggagtggtctcatgcagctaagatgcttgataaagagacttcaaagatgaatgaatcggaattttatgacgtagagttagtgaggagtaagctgcaagagctccgccaccgtcggcaagagggatctcttagagacataatgttttgtatgcgtgctgatcttgtgagaaatctaggtaatatgtgtaaccccgagcttcacaaggataggcttcaggtgcccagattaatcaaggagtatattgatgaggtatcgactcagttgagaatggtctgtgactctgattcagaggagctcttattggaagaaaagcttgctttcattcatgaaactagacacgcatttgggaggactgctttgctgttgagtggaggagcctctcttggagcttttcatgttggtgtagtcaaaacactggtagagcataaactcttgcctaggataattgctggttcaagtgtaggttccattatgtgttccgttgttgctactcggtcttggcctgaacttcaaagcttttttgagc--------------------------------------------------------------------------------------------------------------------------------------------------------------------------------------------------------------------------------------------------------------------------------------------------------------------------------------------------------------------------------------------------------------------------------
>Albizia_subdimidiata_var_minor_Gorts_341@NODE_1_length_1324_cov_47.227747
----------------------------------------------------------------------------------------------------------------------------ctctagctcttttgtgggaagttgggattcgagcggggagattttggttagtctgaggatgtaaaaggggtggaattaaggattttatttcttgttgttggaaacatgtgtaacactctaaattgttttatatatgaagtcttcggaggtgaccttgtgaattatttcttgattcctgtgtcaacatatatgccataaagtagagcccaaacaatataattagaatttaggattctcgtagttatctgttttcttcaggctcttatagtattcagtgttcatttgtgagaacatactgtttacttcttacttttaattaaggaatggatataagtactgaggctaatgtcagccccttttcaattgggccttcaagttttgttggaaaaacaattgcttttaggattcttttctgcaagtctatctcacatctgagggatcagatatttcgtctactattgggtctcttctatagtttcaggggatgtataaaacccgttatatcatggttgcatccaagaaatcctcaagggatattagcaatgatgacaatagttgctttctctttgaatcgatacacaaatgtgaaagcaagggctgaaatggcatataggagaaaattttggagaaacatgatgagatctgcattgacatatgaggagtgggctcatgcagctaagatgcttgatagagaaacaccaaaaatgaatgaatcagacctttatgatgtagaattggtgagaaacaagctccaagagctccgccaccgacgtcaacagggatctcttagagacataatattttgtatgcgtgctgatcttgttagaaatctaggcaatatgtgtaattctgagcttcataaaggtaggcttcaggtgcccaaattaatcaaggagtatattgatgaagtatccacacagttgaggatggtatgcgattctgattcagaggagctttcattggaagagaagctagctttcatgcatgaaaccagacatgcatttgggaggactgctttgctattaagtgggggtgcttcccttggcgcttttcatgcgggtgtagtgaaaacacttgtggaacacaaactcttgcccagaataattgctggttcaagtgtaggttccattatgtgttctattgttgctactcattcttggccagagcttcaaagcttttttaaggattcattgtactcattgcagttttttgatcaaatgggtggaatttttgctgttgttaagagggttacaacatttggcgctgtccacgagatcagacagttgcaaatgatgttgaggcatctgacaagcaacct-------------------------------------------------------------------------------------------------------------------------------------------------------------------------------------------------------------------------------------------------------------------------------------------
>Albizia_subdimidiata_var_minor_Gorts_341@NODE_2_length_706_cov_20.290938
----------------------------------------------------------------------------------------------------------------------------------------------------------------------------------------------------------------------------------------------------------------------------------------------------------------------------------------------------tcgctaaa-----------ctcttattatttgatcccct-ggtttctgacacttgagactttgcatttgtgaggacattctttacatttcttatttctgaccaaggaatggatgtgagcaatgaggctaatgttgaccccttttcaattgggccatcgagcattattggtcgaacaattgctttcagagttcttttctgcaagtccatgtcgcatttgagacatcaaatattcagtgtcttgttgaatagcataagtaggtttaggggactttgggaacccactattacatggctgcatccaagaaatccgcaggggatattattaatgatggcaatgattgcttttttcttgagacgatgcacaaatgtgaaagcaagggctgaaatggcatataggaggaaattttggaaaaatatgatgagaactgcactgacctacgaggagtggtctcatgcagctaagatgcttgataaagagactcccaagatgaatgaatcggaattttatgacgtagagttagtgaggagtaagctgcaagagctccgccaccgtcggcaagagggatctcttaaagacataatgttttgtatgcgtgctgatcttgtgagaaatctaggtaatatgtgtaaccccgagcttcacaaggataggcttcaggtgcccagattaatcaaggagtatattgatgaggtatcgactcagttgagaatgg-----------------------------------------------------------------------------------------------------------------------------------------------------------------------------------------------------------------------------------------------------------------------------------------------------------------------------------------------------------------------------------------------------------------------------------------------------------------------------------------------------------------------------------------------------------------------------------------------------------------------------------------------------------------------------------------------
>Albizia_subdimidiata_var_subdimidiata_Ferreira_210@NODE_1_length_1475_cov_240.553648
-----------------------------------------------------------------------------------------------------gcttgtggtttggttgcttgctcctctagctcttttgtgggaagttgggattcgggcggggagattttgg-tagtctgaggatctaaaaggggtggaattaaggattttatttcttgttgttggaaacatgtgtaacactctaaattgttttatatatgaagtcttcggaggtgaccttgtgaattatttcttgattcctgtgtcaacatatatgccataaagtagagcccaaacaatataattagaacttaggattctcgtagttatctgttttcttcaggctcttgtagtattcagtgttcatttgtgagaacatcctgtttacttcttacttttaattacggaatggatataagtactgaggctaatgtcagccccttttcaattgggccttcaagttttgttggaaaaacaattgcttttaggattcttttctgcaagtctatctcacatctgagggatcagatatttcgtctactattgggtctcttctatagtttcaggggatgtataaaacccgttatatcatggttgcatccaagaaatcctcaagggatattagcaatgatgacaatagttgctttctctttgaatcgatacacaaatgtgaaagcaagggctgaaatggcatataggagaaaattttggagaaacatgatgagatctgcattgacatatgaggagtgggctcatgcggctaagatgcttgatagagaaacaccaaaaatgaatgaatcagacctttatgatgtagaattggtgagaaacaagctccaagagctccgccaccgacgtcaacagggatctcttagagacataatattttgtatgcgtgctgatcttgttagaaatctaggcaatatgtgtaattctgagcttcataaaggtaggcttcaggtgcccaaattaatcaaggagtatattgatgaagtatccacacagttgaggatggtatgcgattctgattcagaggagctttcattggaagagaagctagctttcacgcatgaaaccagacatgcatttgggaggactgctttgctattaagtgggggtgcttcccttggcgcttttcatgcgggtgtagtgaaaacacttgtggaacacaaactcttgcccagaataattgctggttcaagtgtaggttccattatgtgttctattgttgctactcattcttggccagagcttcaaagcttttttaaggattcattgtactcattgcagttttttgatcaaatgggtggaatttttgctgttgttaagagggttacaacatttggcgctgtccacgagatcagacagttgcaaatgatgttgaggcatctgacaagcaaccttacatttcaagaagcttatgacatgacaggtcgaattcttgggataactgtttgctctccaagaaaacatgaacctcccaggtgtctcaactatttaacttcgcctcacgttgtcatatggagtgcagt----------------------------------------------------------------------------------------------------------------------------------------------------------
>Albizia_tomentella_Leach_Dunlop_3801@NODE_1_length_1592_cov_216.650825
-----------------------------------------------------------------------------------------------------------------gttgcttgcttctctagctcttttgtgggaagttgggatttgggaggggagattttggctagtctgagaatgtaaaaagggtggaattaaggattttatttctcgttgttggaaacatgtgtaacattctaaattgttttatatatggagttttcggaggtgacattttgaattatttcgtgatccctgtgtcaacgtatatcccgtaaagtagagcccaaacaatataattagaacttaggattctcgtagttatctgttttctccaggttcttttagtatttagtgttcatttgtgagaacatactgtttgcttctgacttttaattaaggaatggatataagtaatgaggctgatgtcagccccttttcaattggaccttcaagttttgttgggaagacaattgcttttaggattcttttctgcaagtctatctcacatttgaggcatcagatagttcgtctactgttgggtctcttctgtagtttcaggggatgtataaaacccattatatcatggttgcatccaagaaatcctcaagggatattagcaatgatgacaatagttgctttctctttgaatcgatacacaaatgtgaaagcaagggctgaaatggcatataggaggaaattttggagaaacatgatgagatctgcattgacatatgaggagtgggctcatggggctaagatgcttgatagagaaacgccaaaaatgaatgaatcagacctttatgatgtagaattggtgagaaacaagcttcaagagctccgccaccgacgtcaacaggtgtctcttagagacataatattttgtatgcgtgctgatcttgttagaaacctaggcaatatgtgtaattctgagcttcataaaggtaggcttcaggtgcccaaattaatcaaggagtatattgatgaagtatccacacagttgaggatggtatgtgattctgattcagaggagctttcattggaagagaagctagctttcatgcatgaaaccagacatgcatttgggaggactgctttgctattaagtgggggtgcttctcttggcgcttttcatgcgggtgtagtgaaaacactggtggaacacaaactcttgcccagaataattgctgggtcaagtgtaggttccattatgtgttctattgttgctactcgttcttggccagagcttcaaagcttttttaaggattcattgtactcattgcagttttttgatcaaatgggtggaatttttgctgttgttaagagggttacaacatttggtgccgtccatgagatcagacagttgcaaatgatgttgaggcatctgacaagcaaccttacatttcaagaagcttatgacatgacgggtcgaattcttgggataactgtttgttcgccaagaaaacatgaacctcccaggtgtctcaactatttaacttcgcctcacgttgttatatggagtgcagtcacagcttcttgtgcctttcctggcctttttgaggctcaggaattgatggctaaggacagaagtggagaaattgttccttaccatcctccatttaatttgggcccagaggagggatcctcaccagca---------------------------
>Albizia_tomentosa_Hughes_648@NODE_2_length_931_cov_47.607728
------------------------------------------------------------------------------------------------------------------------------------------------------------------------------------------------------------------------------------------------------------------------------tttggatctttaattttgttatatcatttattcagtcatatatactttatcgcaagacatatcattcctatcgctaaa-----------ctcttattatttgatcccct-ggtttctgacacttgaaactttgcatttgtgaggacattctttacatttcttatttctgaccaaggaatggatgtgagcaatgaggctaatattgaccccttttcaattgggccatcgagcattattggtcgaacaattgctttcagagtccttttctgcaagtccatgtcgcatttgagacatcaaatattcagtgttttgttaaatatcataaataggtttaggggattttgggaacccactattacatggttgcatccaagaaatccgcaggggatattattaatgatggcaatgattgcttttttcttgagacgatccacaaatgtgaaagcaagggctgaaatggcatatcggtggaaattttggaaaaatatgatgagaactgcactgacctacgaggagtggtctcatgcagctaagatgcttgataaagagacttcaaagatgaatgaatcggaattttatgacgtagagttagtgaggagtaagctgcaagagctccgccaccgtcggcaagagggatctcttagagacataatgttttgtatgcgtgctgatcttgtgagaaatctaggtaatatgtgtaaccccgagcttcacaaggataggcttcaggtgcccagattaatcaaggagtatattgatgaggtatcgacccagttgagaatggtctgtgactctgattcagaggagctcttattggaagaaaagcttgctttcattcatgaaactagacacgcatttgggaggactgctttgctgttgagtggaggagcctctcttggagcttttcatgttggtgtagtcaaaacactggtagagca-------------------------------------------------------------------------------------------------------------------------------------------------------------------------------------------------------------------------------------------------------------------------------------------------------------------------------------------------------------------------------------------------------------------------------------------------------------------------------------------------------------------------------------
>Albizia_xerophytica_Hughes_1435@NODE_1_length_1650_cov_136.302606
-------------------------------------------------------------------------------gatcctccagaatcttatattggcttgtggtttggttgcttgctcctctagctcttttgtgggaagttgggatttgggaggggagattttggttagtctgagaatgtaaagggggtggaattaaggattttatttcttgttgttggaaacatgtgtaacactctaaattgttttatatatggagtcttcggaggtgac--tgtgaattatttcatgattcctgtgtcaacatatatgccataaagtagagctcaaacaatataattagaacttaggattctcgtagttatctgttttcttcaggttcttatagtattcagtgttcatttgtgagaacatactgtttgcttcttacttttaattaaggaatggatataagtaatgaggctaatgtcagccccttttcaattgggccttcaagttttgttggaaaaacaattgcttttaggattcttttctgcaagtctatctcacatctgagggatcagatatttcgtctactattgggtctcttctgtagtttcaggggatgtataaaacccgttatatcatggttgcatccaagaaatcctcaagggatattagcaatgatgacaatagttgctttctctttgaatcgatacacaaatgtgaaagcaagggctgaaatggcatataggagaaaattttggagaaacatgatgagatctgcattgacatatgaggagtgggctcatgcggctaagatgcttgatagagaaacaccaaaaatgaatgaatcagacctttatgatgtagaattggtgagaaacaagcttcaagagctccgccaccgacgtcaacagggatctcttagagacataatattttgtatgcgtgctgatcttgttagaaatctaggcaatatgtgtaattctgagcttcataaaggtaggcttcaggtgcccaaattaatcaaggagtatattgatgaagtatccacacagttgaggatggtatgcgattctgattcagaggagctttcattggaagagaagctagctttcatgcatgaaaccagacatgcatttgggaggactgctttgctattaagtgggggtgcttcccttggcgcttttcatgcgggtgtagtgaaaacacttgtggaacacaaacttttgcccagaataattgctggttcaagtgtaggttccattatgtgttctattgttgctactcgttcttggccagagcttcaaagcttttttaaggattcattgtactcattgcagttttttgatcaaatgggtggaatttttgctgttgttaagagggttacaacatttggcgctgtccacgagatcagacagttgcaaatgatgttgaggcatctgacaagcaaccttacatttcaagaagcttatgacatgacaggtcgaattcttgggataactgtttgctctccaagaaaacatgaacctcccaggtgtctcaactatttaacttcgcctcatgttgttatatggagtgcagtcacagcgtcttgtgcctttcctggcctttttgaggctcaggaattgatggctaaggtcagaagtggtgaaattgttccttaccaccctccatttaatttgggcccagaggagggatcctcaccagcacgccgttggagggatggtagcttggag
>Balizia_elegans_Iganci_870@NODE_1_length_1922_cov_165.655285
tctttgaattcttggttggccaggctatttttccttttcagccataattttctcatcgggaccttctcc-tttagccgagatcctcccgaatcttatattggcttgtggtttggttgcttgcttctctagctcttttgtgtgaagttgggatttgggaggggagatttcggttagtctgaaaatgtaaaaggggtgaaattaaggattttatttcttgttgttggaaacatttgtaacactctaaattgttttatatatgaagtcttcggaggtgaccttgtgaattatttcgtgattcctgtgtcaacatatatgccataaagtagagcccaaacaatataattagaacttaggattctcgtagttatctgttttcctcaggttcttatagtattcagtgttcatttgtgagaacatactgtttgcctcttacttttaattaaggaatggatataagtaatgaggctaatgtcagccccttttcaattggaccttcaagttttgttggaaaaacaattgcttttaggattcttttctgcaagtctatctcacatttgaggcatcagatatttcatctactgttgggtctcttctgtagtttcaggggatgtataaaacccattatatcatggttgcatccaagaaatcctcaagggatattagcaatgatgacaatagttgctttctctttgaatcgatatacaaatgtgaaagcaagggctgaaatggcatataggaggaaattttggagaaacatgatgagatctgcattgacatatgaggagtgggctcatgcggctaagatgcttgatagagaaacaccaaaaatgaatgaatcagacctttatgatgtagaattggtgagaaacaagcttcaagagctccgccaccgacgtcaacagggatctcttagagacataatattttgtatgcgtgctgatcttgttagaaatctaggcaatatgtgtaattctgagcttcataaaggtaggcttcaggtgcccaaattaatcaaggagtatattgatgaagtatccacacagttgaggatggtatgtgattctgattcagaggagctttcattggaagagaagctagctttcatgcatgaaaccagacatggatttgggagaactgctttgctattaagtgggggtgcttcccttggcgcttttcatgcgggtgtagtgaaaacactggtggaacacaagctcttgcccagagtaattgctggttcaagtgtaggttccattatgtgttctattgttgctactcgttcttggccagagcttcaaagcttttttaaggattcattgcactcgttgcagttttttgatcaaatgggtggaatttttgctgttgttaagagggttacaacatttggcgctgtccacgagatcagacagttgcaaatgatgttgaggcatctgacaagcaaccttacatttcaagaagcttatgacctgacaggtcgaattcttgggataactgtttgctcgccaagaaaacatgaacctcccaggtgtctcaactatttaacttcgcctcacgttgttatatggagtgcagtcacagcttcttgtgcgtttcctggcctttttgaggctcaggaattgatggctaaggacagaagtggagaaattgttccttaccaccctccatttaatttgggcccagaggagggatcctcaccagcacgtcgttggagagatggtagcttggag
>Balizia_leucocalyx_Aguilar_1939@NODE_1_length_2002_cov_175.962078
tctttgaattcttggttggccaggcaatttttccttttctgccataattttctcattgggatcttctccttttagccgagatcctcccgaatcttatattggcttgtggtttggttgcttgcttctctagctcttttgtgtgaagttgggatttgggaggggagattttggttagtctgacaatgtaaaaggggtggaattaaggattttatttcttgttgttggaaacatttgtgacactctaaattgttttatatatgaagtcttcggaggtgaccttgtgaattatttcgtgattcctgtgtcaacatatatgccataaagtagagcccaaacaatataattagaacttaggattctcgtagttatctgttttcttcaggttcttatagtattcagtgttcatttgtgagaacatactgtttgcttcttacgtttaattaaggaatggatataagtaatgaggctaatgtcagccccttttcaattgggccttcaagttttgttggaaaaacaattgcttttaggattcttttctgcaagtctatctcacatttgaggcatcagatatttcatctactgttgggtctcttctgtagtttcaggggatgcataaaacccattatatcatggttgcatccaagaaatcctcaagggatattagcaatgatgacaatagttgctttttctttgaatcgatatacaaatgtgaaagcaagggctgaaatggcatataggaggaaattttggagaaacatgatgagatctgcattgacatatgaggagtgggctcatgcggctaagatgcttgatagagaaacaccaaaaatgaatgaatcagacctttatgatgtagaattggtgagaaacaagcttcaagagctccgccaccgacgtcaacagggatctcttagagacataatattttgtatgcgtgctgatcttgttagaaatctaggcaatatgtgtaattctaagcttcataaaggtaggcttcaggtgcccaaattaatcaaggagtatattgatgaagtatccacacagttgaggatggtatgtgattctgattcagaggagctttcattggaagagaagctagctttcatgcatgaaaccagacatggatttgggaggactgctttgctattaagtgggggtgcttcccttggcgcttttcatgcgggtgtagtgaaaacactggtggaacacaagctcttgcccagaataattgctggttcaagtgtaggttccattatgtgttctattgttgctactcgttcttggccagagcttcaaagcttttttaaggattcattgcactcgttgcagttttttgatcaaatgggtggaatttttgctgttgttaagagggttacaacatttggcgctgtccacgagatcagacagttgcaaatgatgttgaggcatctgacaagcaaccttacatttcaagaagcttatgacctgacaggtcgaattcttgggataactgtttgctcgccaagaaaacatgaacctcccaggtgtctcaactatttaacttcgcctcacgttgttatatggagtgcagtcacagcttcttgtgcgtttcctggcctttttgaggctcaggaattgatggctaaggacagaagtggagaaattgttccttaccaccctccatttaatttgggcccagaggagggatcctccccagcacgtcgttggagagatggtagcttggag
>Balizia_pedicellaris_Queiroz_15529@NODE_1_length_1714_cov_515.125980
------------tggttggccaggcaatttttcgttttcagccataattttctcattgggaccttctccttttagccgagatcctcccgaatcttatattggcttgtggtttggttgcttgcttctctagctcttttgtgtgaagttgggattt-ggaggggagattttggttagtctgacaatgtaaaaggggtggaattaaggattttatttcttgttattggaaacatttgtaacactctaaattgttttatatatgaagtcttcggaggtgaccttgtgaattatttcgtgattcctgtgtcaacatatatgccataaagtagagcccaaacaatataattagaaattaggattctcgtagttatctgttttcttcaggttcttatagtattcagtgttcatttgtgagaacatactgtttgcttcttacttttaattaaggaatggatataagtaatgaggctaatgtgagccccttttcaattgggccttcaagttttgttggaaaaacaattgcttttaggattcttttctgcaagtctatctcacatttgaggcatcagatatttcatctactgttgggtctcttctgtagtttcaggggatgtataaaacccattatatcatggttgcatccaagaaatcctcaagggatattagcaatgatgacaatagttgctttctctttgaatcgatatacaaatgtgaaagcaagggctgaaatggcatataggaggaaattttggagaaacatgatgagatctgcattgacatatgaggagtgggctcatgcggctaagatgcttgatagagaaacaccaaaaatgaatgaatcagacctttatgatgtagaattggtgagaaacaagcttcaagagctccgccaccgacgtcaacagggatctcttagagacataatattttgtatgcgtgctgatcttgttagaaatctaggcaatatgtgtaattctgagcttcataaaggtaggcttcaggtgcccaagttaatcaaggagtatattgatgaagtatccacacagttgaggatggtatgtgattctgattcagaggagctttcattggaagagaagctagctttcatgcatgaaaccagacatggatttgggaggactgctttgctattaagtgggggtgcttcccttggcgcttttcatgcgggtgtagtgaaaacactggtggaacacaagctcttgcccagaataattgctggttcaagtgttggttccattatgtgttctattgttgctactcgttcttggccagagcttcaaagcttttttaaggattcattgcactcgttgcagttttttgatcaaatgggtggaatttttgctgttgttaagagggttacaacatttggcgctgtccacgagatcagacagttgcaaatgatgttgaggcatctgacaagcaaccttacatttcaagaagcttatgacctgacaggtcgaattcttgggataactgtttgctcgccaagaaaacatgaacctcccaggtgtctcaactatttaacttcgcctcacgttgttatatggagtgcagtcaccgcttcttgtgcgtttcctggcctttttgaggctcaggaattgatggctaaggacagaagtggagaaattgttccttaccaccctccatttaatttgggcccagaggagggatcctcaccagcacgtcgttggagagatggtagcttggag
>Balizia_spnov_Morim_577@NODE_1_length_1271_cov_440.370066
-------------------------------------------------------------------------------------------------------------------------------------------------------------------------------------------------------------------------------------------------------------------------------------------------------------------------------------------------------------cttaggattctcgtagttatctgttttcttcaggttcttatagtattcagtgttcatttgtgagaacatactgtttgcttcttacttttaattaaggaatggatataagtaatgaggctaatgtcagccccttttcaattgggccttcaagttttgttggaaaaacaattgcttttaggattcttttctgcaagtctatctcacatttgaggcatcagatatttcatctactgttcggtctcttctgtagtttcaggagatgtataaaacccattatatcatggttgcatccaagaaatcctcaagggatattagcaatgatgacaatagttgctttctctttgaatcgatatacaaatgtgaaagcaagggctgaaatggcatataggaggaaattttggagaaacatgatgagatctgcattgacatatgaggagtgggctcatgcggctaagatgcttgatagagaaacaccaaaaatgaatgaatcagacctttatgatgtagaattggtgagaaacaagcttcaagagctccgccaccgacgtcaacagggatctcttagagacataatattttgtatgcgtgctgatcttgttagaaatctaggcaatatgtgtaattctgagcttcataaaggtaggcttcaggtgcccaaattaatcaaggagtatattgatgaagtatccacacagttgaggatggtatgtgattctgattcagaggagctttcattggaagagaagctggctttcatgcatgaaaccagacatggatttgggaggactgctttgctattaagtgggggtgcttcccttggcgcttttcatgcgggtgtagtgaaaacactggtggaacacaagctcttgcccagaataattgctggttcaagtgtaggttccattatgtgttctattgttgctactcgttcttggccagagcttcaaagcttttttaaggattcattgcactcgttgcagttttttgatcaaatgggtggaatttttgctgttgttaagagggttacaacatttggcgctgtccacgagatcagacagttgcaaatgatgttgaggcatctgacaagcaaccttacatttcaagaagcttatgacctgacaggtcgaattcttgggataactgtttgctcgccaagaaaacatgaacctcccaggtgtctcaactatttaacttcgcctcacgttgttatatggagtgcagtcacagcttcttgtgcgtttcctggcctttttgaggctcaggaattgatg---------------------------------------------------------------------------------------------------------
>Calliandra_bella_LPQ15696@NODE_1_length_1726_cov_309.685264
cctttgaatctctggttggccaggcaatttttcctcttcggccgtgattttctcgctgggaccttctccgtttagccgagatcctccagaatgttttattgacttgtggtttggttgcttgcttctctagctcttctgtaggaagttgggatttggaagtggatattttggttagtttgaggaggtaaaaagggttgagttaagaattttatttcttcttgttggaatcatgagtaacactctagattgttttttatttgaagtcttcggaggtgacc------attattttgtgattgctgtgtaagcattataatcagaacttaagcctgtagcaatataatcagaact-------------------gctcttaatcaggttctattagcattcag----------------------gtctgcttctta-ttttgattaaggaatggatataagcaatgaggctaatgtcagtcccttttcaattgggccttcaagcatcgttggaaaaactattgcttttaggattcttttctgtaagtccttttcacatttgaggcatcaaatatttcgtctactgttgggactcttctatagtttcaagggatgtgtaaaacccatcctatcatggttgcatccaagaaatcctcaagggatattagcgataatgacaattgttgctttttctttgaaccgatacacaaatgtgaaagcaagggctgaaatggcatataggaggaaattttggagaaatatgatgagatctgctttgacatatgaggagtgggctcatgcggctaagatgcttgataaagaaacaccaaaaatgaatgaatcagacctttatgatgtagaattggtgagaaacaagcttcaagaactccgccaccgtcgtcagcaggcatctcttagagacataatattctgtatgcgtgctgatcttgttagaaatctaggcaatatgtgtaattctgagcttcataagggtaggcttcaggtgcccaagttgatcaaggagtatattgatgaagtatccacacagttgaggatggtatgtgattctgattcagaggagctttcattggaagagaagctagctttcatgcatgaaaccagacatgcatttggtaggtctgctttgctattaagtgggggtgcttcacttggtgcttttcatgtgggtgtagtgaaaacactggtggaacacaaactcttgcccagaataattgctggttcaagtgtaggttccatcatgtgttctattgttgctactcgctcttggccagagcttcaaagcttttttaaggattcattgcactcattgcagttttttgatcaaatgggtgggatttttactgttgttaagagggttacaacacttggcgctgtccatgagatcagacagctgcaaatgatgttgaggcatctgacaagcaaccttacatttcaagaagcttatgacatgacaggtcggattctcggtataactgtctgctcgcccagaaaacatgaacctcccaggtgtctcaactatttgacttcgcctcacgttgttatatggagtgcagtcactgcttcttgtgcctttcctggcctttttgaggctcagcaattgatggctaaggacagaagtggagaaattgttccttaccaccctccatttaatctgggcccagaggagggatcctctccagcacgtcgttggagag--------------
>Cathormion_obliquifoliolatum_Wieringa_6519@NODE_1_length_1781_cov_202.226535
tctttgaattcttggttggcctggcaatttttccttttcagccataattttctcatttggactttctccttttagccgagatcctcccgaatcttatattggcttgtggtttggttatttgcttctctagctcttttgtgtgaagttgggatttgggaggggagattttggctagtctgacaatgtaaaaggggtggaattaaggattttatttcttgttgttggaaacatttgtaacactctaaattgttttatatatgaagtcttcggaggtgaccttgtgaattatttcgtgattcctgtgtcaacatatatgccataaagtagagcccaaacaatataattagaactcaggattctcgtagttatctgttttcttcgggttcttatagtattcagtgttcatttgtgagaacatactgtttgcttcttacttttaattaaggaatggatataagtaatgaggctaatgtcagccccttttcaattgggccttcaagttttgttggaaaaacaattgcttttaggattcttttctgcaagtctatctcacatatgaggcatcagatatttcatctactgttgggtctcttctgtagtttcaggggatgtataaaacccattatatcatggttgcatccaagaaatcctcaagggatattagcaatgatgacaatagttgctttctctttgaatcgatatacaaatgtgaaagcaagggctgaaatggcatataggaggaaattttggagaaacatgatgagatctgcattgacatatgaggagtgggctcatgcggctaagatgcttgatagagaaacaccaaaaatgaatgaatcagacctttatgatgtagaattggtgagaaacaagcttcaagagctccgccaccgacgtcaacagggatctcttagagacataatattttgtatgcgtgctgatcttgttagaaatctaggcaatatgtgtaattctgagcttcataaaggtaggcttcaggtgcccaaattaatcaaggagtatattgatgaagtatcaacacagttgaggatggtatgtgattctgattcagaggagctttcattggaagagaagctggctttcatgcatgaaaccagacatggatttgggaggactgctttgctattaagtgggggtgcttcccttggcgcttttcatgcgggtgtagtgaaaacactggtggaacacaagctcttgcccagaataattgctggttcaagtgtaggttccattatgtgttctattgttgctactcgttcttggccagagcttcaaagcttttttaaagattcactgcactcgttgcagttttttgatcaaatgggtggaatttttgctgttgttaagagggttacaacatttggcgctgtccacgagatcagacagttgcaaatgatgttgaggcatctgacaagcaaccttacatttcaagaagcgtatgacctgacaggtcgaattcttgggataactgtttgctcgccaagaaaacatgaacctcccaggtgtctcaactatttaacttcgcctcacgttgttatatggagtgcagtcacagcttcttgtgcgtttcctggcctttttgaggctcaggaactaatggcaaaggatagaaatggtgatattattccgtaccatcctccatttaatttgggccctgaggaaggatccacacccatacgt------------------------
>Cathormion_rhombifolium_Deighton_3618@NODE_1_length_1598_cov_120.493097
---------------------------------------------------------------------------ccgatatcctcccgaatcttatattggcttgtggtttggttgcttgcttctctagctcttttgtgtgaagttgggatttggg-ggggagattttgattagtctgaaaatgtaaaaggggtggaattcaggattttatttcttgttgttggaaacatttgtaacactctaaattgttttatatatgaagtcttcggaggtgaccctgtgaattatttcgtgattcctgtgtcaacatatatgccataaagtagagcccaaacaatataattagaacttaggattctcgtagttatctgttttcttcaggttcttatagtgttcagtgttcatttgtgagaacatactgtttgcttcttacttttaattaaggaatggatataagtaatgaggctaatgtcagccccttttcaattgggccttcaagttttgttggaaaaacaattgcttttaggattcttttctgcaagtctatctcacatttgaggcatcagatatttaacctactgttgagtctcttctggagtttcaggggatgtataaaacccattatatcatggttgcatccaagaaatcctcaagggatattagcaatgatgacaatagttgctttctctttgaatcgatatacaaatgtgaaagcaagggctgaaatggcatataggaggaaattttggagaaacatgatgagatctgcattgacatatgaggagtgggctcatgcggctaagatgcttgatagagaaacaccaaaaatgaatgaatcagacctttatgatgtagaattggtgagaaacaagcttcaagagctccgccaccgacgtcaacagggatctctcagagacataatattttgtatgcgagctgatcttgttagaaatctaggcaatatgtgtaattctgagcttcataaaggtaggcttcaggtacccaaattaatcaaggagtatattgatgaagtatccacacagttgaggatggtatgtgattctgattcagaggagctttcattggaagagaagctagctttcatgcatgaaaccagacatggatttgggaggactgctttgctattaagtgggggtgcttcccttggcgcttttcatgcgggtgtagtgaaaacactggtggaacacaagctcttgcccagaataattgctggttcaagtgtaggttccattatgtgttctattgttgctactcgttcttggccagagcttcaaagcttttttaaggattcattgcactcgttgcagttttttgatcaaatgggtggaatttttgctgttgttaagagggttacaacatttggcgctgtccacgagatcagacagttgcaaatgatgttgaggcatctgacaagcaaccttacatttcaagaagcttatgacctgacaggtcgaattcttgggataactgtttgctcgccaagaaaacatgaacctcccaggtgtctcaactatttaacttcgcctcacgttgttatatggagtgcagtcacagcttcttgtgcatttcctggcctttttgaggctcaggaattgatggctaaggacagaagtggagaaattgttccttaccaccctccatttaatttggg----------------------------------------------------
>Enterolobium_cyclocarpum_MWC9020@NODE_1_length_921_cov_605.104265
-----------------------------------------------------------------------------------------------------------------------------------------------------------------------------------------------------------------------------------------------------------------------tcttcggaggtgacattttgaattatttcgtgattcctgtgtcaatatatatgccgtaaagtagagcccaaacaacaaaattagaacttagggttctcttagctatctgttttctccaggttctt-----------------------------------------------------------atggatataagtaatgaggctaatgtcagccccttttcaattgggccttcaagttttgttgggaaaacaattgcttttaggattcttttctgcaagtctatctcacatttgaggcatcatatatttcgtctactgttgggtctcttctttagtttcaggggatgtataaaacccattatatcatggttgcatccaagaaatcctcaagggatattagcaatgatgacaatagttgctttctctttgaatcgatacacaaatgtgaaagcaagggctgaaatggcgtataggaggaaattttggagaaacatgatgagatctgcattgacatatgaggaatgggctcatgcggctaagatgcttgatagagaaacaccaaaagtgaatgaatcagacctttatgatgttgaattggtgagaaacaagcttcaagagctccgccaccgacgtcaacagggatctcttagagacataatattttgtatgcgtgctgatcttgttagaaatctgggaaatatgtgtaattctgagcttcataaaggtaggcttcaggtgcccaaattaatcaaggagtatattgatgaagtatccacacagttgaggatggtatgtgattctgattcagaggagctttcattggaagagaagctagctttcatgcatgaaaccagacatgcatttgggaggactgctttgctattaagtgggggtgcttctcttggcgcttttcatgtgggtgtagtgaaaacactggtggaacacaaactcttgcccagaataattgctggttcaagtg--------------------------------------------------------------------------------------------------------------------------------------------------------------------------------------------------------------------------------------------------------------------------------------------------------------------------------------------------------------------------------------------------------------------------------------------------------------------------------------------------
>Hydrochorea_corymbosa1_Bonadeu_655@NODE_1_length_1265_cov_256.195868
----------------------------------------------------------------------------------------------------------------------------------------tgtgtgaagttgggatttgggaggggagattttgattagtctgaaaatgtaaaaggggtggaattcaggattttatttcttgttgttggaaacatttgtaacactctaaattgttttatatatgaagtcttcggaggtgaccctgtgaattatttcgtgattcctgtgtcaacatatatgccataaagtagagcccaaacaatataattagaacttaggattctcgtagttatctgttttcttcaggttcttatagtattcagtgttcatttgtgagaacatactgtttgcttcttacttttaattaaggaatggatataagtaatgaggctaatgtcagccccttttcaattgggccttcaagttttgttggaaaaacaattgcttttaggattcttttctgcaagtctatctcacatttgaggcatcagatatttaacctactgttgggtctcttctggagtttcaggggatgtataaaacccattatatcatggttgcatccaagaaatcctcaagggatattagcaatgatgacaatagttgctttctctttgaatcgatatacaaatgtgaaagcaagggctgaaatggcatataggaggaaattttggagaaacatgatgagatctgcattgacatatgaggagtgggctcatgcggctaagatgcttgatagagaaacaccaaaaatgaatgaatcagacctttatgatgtagaattggtgagaaacaagcttcaagagctccgccaccgacgtcaacagggatctcttagagacataatattttgtatgcgagctgatcttgttagaaatctaggcaatatgtgtaattctgagcttcataaaggtaggcttcaggtacccaaattaatcaaggagtatattgatgaagtatccacacagttgaggatggtatgtgattctgattcagaggagctttcattggaagagaagctagctttcatgcatgaaaccagacatggatttgggaggactgctttgctattaagtgggggtgcttcccttggcgcttttcatgcgggtgtagtgaaaacactggtggaacacaagctcttgcccagaataattgctggttcaagtgtaggttccattatgtgttctattgttgctactcgttcttggccagagcttcaaagcttttttaaggattcattgcactcgttgcagttttttgatcaaatgggtggaatttttgctgttgttaagagggttacaacatttggcgctgtccatgagatc------------------------------------------------------------------------------------------------------------------------------------------------------------------------------------------------------------------------------------------------------------------------------------------------------------------------------------
>Hydrochorea_gonggrijpii_Tillett_45696@NODE_1_length_1426_cov_215.175686
-------------------------------------------------------------------------------------------------------------------------------tagctcttttgtgtgaagttgggatttgggaggggagattttgattagtctgaaaatgtaaaaggggtggaattcaggattttatttcttgttgttggaaacatttgtaacactctaaattgttttatatatgaagtattcggaggtgaccctgtgaattatttcgtgattcctgtgtcaacatatatgccataaagtagagcccaaacaatataattagaacttaggattctcgtagttatctgttttcttcaggttcttatagtattcagtgttcatttgtgagaacatactgtttgcttcttacttttaattaaggaatggatataagtaatgaggctaatgtcagccccttttcaattgggccttcaagttttgttggaaaaacaattgcttttaggattcttttctgcaagtctatctcacatttgaggcatcagatatttaacctactgttgggtctcttctggagtttcaggggatgtataaaacccattatatcatggttgcatccaagaaatcctcaagggatattagcaatgatgacaatagttgctttctctttgaatcgatatacaaatgtgaaagcaagggctgaaatggcatataggaggaaattttggagaaacatgatgagatctgcattgacatatgaggagtgggctcatgcggctaagatgcttgatagagaaacaccaaaaatgaatgaatcagacctttatgatgtagaattggtgagaaacaagcttcaagagctccgccaccgacgtcaacagggatctcttagagacataatattttgtatgcgtgctgatcttgttagaaatctaggcaatatgtgtaattctgagcttcataaaggtaggcttcaggtgcccaaattaatcaaggagtatattgatgaagtatccacacagttgaggatggtatgtgattctgattcagaggagctttcattggaagagaagctagctttcatgcatgaaaccagacatggatttgggaggactgctttgctattaagtgggggtgcttcccttggcgcttttcatgcgggtgtagtgaaaacactggtggaacacaagctcttgcccagaataattgctggttcaagtgtaggttccattatgtgttctattgttgctactcgttcttggccagagcttcaaagcttttttaaggattcattgcactcgttgcagttttttgatcaaatgggtggaatttttgctgttgttaagagggttacaacatttggcgctgtccacgagatcagacagttgcaaatgatgttgaggcatctgacaagcaaccttacatttcaagaagcttatgacctgacaggtcgaattcttgggataactgtttgctcgccaagaaaacatgaacctcccaggtgtctcaactatttaacttcgcctcacgt----------------------------------------------------------------------------------------------------------------------------------------------------------------------------
>Hydrochorea_marginata_Morim_563@NODE_1_length_1895_cov_280.875138
tctttgaattcttggttggccaggcaatttttccttttcagccataattttctcattgggaccttctccttttagccgagatcctcccgaatcttatattggcttgtggtttggttgcttgcttctctagctc--ttgtgtgaagttgggatttgggaggggagattttgattagtctgaaaatgtaaaaggggtggaattcaggattttatttcttgttgttggaaacatttgtaacactctaaattgttttatatatgaagtcttcggaggtgaccctgtgaattatttcgtgattcctgtgtcaacatatatgccataaagtagagcccaaacaatataattagaacttaggattctcgtagttctctgttttcttcaggttcttatagtattcagtgttcatttgtgagaacatactgtttgcttcttacttttaattaaggaatggatataagtaatgaggctaatgtcagccccttttcaattgggccttcaagttttgttggaaaaacaattgcttttaggattcttttctgcaagtctatctcacatttgaggcatcagatatttaacctactgttgggtctcttctggagtttcaggggatgtataaaacccattatatcatggttgcatccaagaaatcctcaagggatattagcaatgatgacaatagttgctttctctttgaatcgatatacaaatgtgaaagcaagggctgaaatggcatataggaggaaattttggagaaacatgatgagatctgcattgacatatgaggagtgggctcatgcggctaagatgcttgatagagaaacaccaaaaatgaatgaatcagacctttatgatgtagaattggtgagaaacaagcttcaagagctccgccaccgacgtcaacagggatctcttagagacataatattttgtatgcgagctgatcttgttagaaatctaggcaatatgtgtaattctgagcttcataaaggtaggcttcaggtacccaaattaatcaaggagtatattgatgaagtatccacacagttgaggatggtatgtgattctgattcagaggagctttcattggaagagaagctagctttcatgcatgaaaccagacatggatttgggaggactgctttgcttttaagtgggggtgcttcccttggcgcttttcatgcgggtgtagtgaaaacactggtggaacacaagctcttgcccagaataattgctggttcaagtgtaggttccattatgtgttctattgttgctactcgttcttggccagagcttcaaagcttttttaaggattcattgcactcgttgcagttttttgatcaaatgggtggaatttttgctgttgttaagagggttacaacatttggcgcggtccacgagatcagacagttgcaaatgatgttgaggcatctgacaagcaaccttacatttcaagaagcttatgacctgacaggtcgaattcttgggataactgtttgctcgccaagaaaacatgaacctcccaggtgtctcaactatttaacttcgcctcacgttgttatatggagtgcagtcacagcttcttgtgcgtttcctggcctttttgaggctcaggaattgatggctaaggacagaagtggagaaattgttccttaccaccctccatttaatttgggcccagaggagggatcctcaccagcacgtcgttggagagatggtagcttggag
>Jupunba_abbottii_Zanoni_21220@NODE_1_length_1471_cov_146.360832
---------------------------------------------------------------------------------------------------------------------------------------------------------------------------ttagtctgaaaatgcaaaaggggtggaattaaggattttatttcttgttgttggaaacatttgtaacactctaaattgttttatatatgaagtcttcggaggtgaccttgtgaattatttcgtgattcctgtgtcaacatatatgccataaagtagagcccaaacaatataattagaacttaggattctcgtggttatctgttttcttcaggttcttatagtattcagtgttcatttgtgagaacatactgtttgcttcttacttttaattaaggaatggatataagtaatgaggctaatgtcagccccttttcaattgggccttcaagttttgttggaaaaacaattgcttttaggattcttttctgcaagtctatctcacatttgaggcatcagatatttcatctactgttgggtctcttctgtagtttcaggggatgtataaaacccattatatcatggttgcatccaagaaatcctcaagggatattagcaatgatgacaatagttgctttctctttgaatcgatacacaaatgtgaaagcaagggctgaaatggcatacaggaggaaattttggagaaatatgatgagatctgcattgacatatgaggagtgggctcatgcggctaagatgcttgatagagaaacaccaaaaatgaatgaatcagacctttatgatgtagaattggtgagaaacaagcttcaagagctccgccaccgacgtcaacagggatctcttagagacataatattttgtatgcgtgctgatcttgttagaaatctaggcaatatgtgtaattctgagcttcataaaggtaggcttcaggtgcccaaattaatcaaggagtatattgatgaagtatccacacagttgaggatggtatgtgattctgattcagaggagctttcattggaagagaagctagctttcatgcatgaaacaagacatgcatttgggaggactgctttgctattaagtgggggtgcttcccttggcgcttttcatgcgggtgtcgtgaaaacactggtggaacacaagctcttgcccagaataattgctggctcaagtgtaggttccattatgtgttctattgttgctactcgttcttggccagagcttcaaagcttttttaaggattcattgctctcgttgcagttttttgatcaaatgggtggaatttttgctgttgttaagagggttacaacatttggcgctgtccacgagatcagacagttgcaaatgatgttgaggcatctgacaagcaaccttacatttcaagaagcttatgatctgacaggtcgaattcttgggataactgtttgctcgccaagaaaacatgaacctcccaggtgtctcaactatttaacttcgcctcacgttgttatatggagtgcagtcacagcttcttgtgcgtttcctggcctttttgaggctcaggaattgatggctaaggacagaagtggag--------------------------------------------------------------------------------------
>Jupunba_barbouriana_Iganci_847@NODE_1_length_1935_cov_239.480624
tctttgaattcttggttggccaggcaatttttccttttcagccataattttctcattgggaccttctccttttagccgagatcctcccgaatcttatattggcttgtggtttggttgcttgcttctctagctcttttgtgtgaagttgggatttgggaggggagattttggttagtctgaaaatgtaaaaggggtggaattaaggattttagttcttgttgttggaaacatttgtagcactctaaattgttttatatatgaagtcttcggaggtgaccttgtgaattatttcgtgattcctgtgtccagatatatgccataaagtagagcccaaacaatataattagaacttaggattctcgtagttatctgttttcttcaggttcttataatattcagtgttcatttgtgagaacatactgtttgcttcttacttttaattaaggaatggatataagtaatgaggctaatgtcagccccttttcaattgggccttcaagttttgttggaaaaacaattgcttttaggattcttttctgcaagtctatctcacatttgaggcatcagatatttcatctactgttgggtctcttctgtagtttcaggggatgcataaaacccattatatcatggttgcatccaagaaatcctcaagggatattagcaatgatgacaatagttgctttctctttgaatcgatacacaaatgtgaaagcaagggctgaaatggcatataggaggaaattttggagaaacatgatgagatctgcattgacatatgaggagtgggctcatgcggctaagatgcttgatagagaaacgccaaaaatgaatgaatcagacctttatgatgtagaattggtgagaaacaagcttcaagagctccgccaccgacgtcaacagggatctcttagagacataatattttgtatgcgtgctgatcttgttagaaatctaggcaatatgtgtaattctgagcttcataaaggtaggcttcaggtgcccaaattaatcaaggagtatattgatgaagtatccacacagttgaggatggtatgtgattctgattcagaggagctttcattggaagagaagctagctttcatgcatgaaaccagacatgcatttgggaggactgctttgctattaagtgggggtgcttcccttggcgcttttcatgcgggtgtagtgaaaacactggtggaacacaagctcttgcccagaataattgctggttcaagtgtaggttccattatgtgttctattgttgctactcgttcttggccagagcttcaaagcttttttaaggattcattgcactcgttgcagttttttgatcaaatgggtggaatttttgctgttgttaagagggttacaacatttggcgctgtccacgagatcagacagttgcaaatgatgttgaggcatctgacaagcaaccttacatttcaagaagcttatgacctgacaggtcgaattcttgggataactgtttgctcgccaagaaaacatgaacctcccaggtgtctcaactatttaacttcgcctcacgttgttatatggagtgcagtcacagcttcttgtgcctttcctggcctttttgaggctcaggaattgatggctaaggacagaagtggagaaattgttccttaccaccctccatttaatttgggcccagaggagggatcctcaccagcacgtcgttggagagatggtagcttggag
>Jupunba_brachystachya_Lima_7438@NODE_1_length_1795_cov_179.043655
------------------------------ttccttttcagccataattttctcattgggaccttatccttttagccgagatcctcccgaatcttatattggcttgtggtttggttggttgcttctctagctcttttgtgtgaagttgggatttgggaggggagattttggttagtctgaaaatgtaaaaggggtggaattaaggattttatttcttgttgttggaaacattcgtaacactctaaattgttttatatatgaagccttcggaggtgaccttgtgaattatttcgtgattcctgtgtcaacatatatgccataaagtagagcccaaacaatataattagaacttaggattctcgtagttatctgttttcttcaggttcttatagtattcagtgttcatttgtgagaacatactgtttgcttcttacttttaattaaggaatggatataagtaatgtggctaatgtcagccccttttcaattgggccttcaagttttgttggaaaaacaattgcttttaggattcttttctgcaagtctatctcacatttgaggcatcagatatttcatctactgttgggtctcttctgtagtttcaggggatgtataaaacccattatatcatggttgcatccaagaaatcctcaagggatattagcaatgatgacaatagttgctttctctttgaatcgatacacaaatgtgaaagcaagggctgaaatggcatataggaggaaattttggagaaacatgatgagatctgcattgacatatgaggagtgggctcatgcggctaagatgcttgatagagaaacaccaaaaatgaatgaatcagacctttatgatgtagaattggtgagaaacaagcttcaagagctccgccaccgacgtcaacagggatctcttagagacataatattttgtatgcgtgctgatcttgttagaaatctaggcaatatgtgtaattctgagcttcataaaggtaggcttcaggtgcccaaattaatcaaggagtatattgatgaagtatccacacagttgaggatggtatgtgattctgattcagaggagctttcattggaagagaagctagctttcatgcatgaaaccagacatgcatttgggaggactgctttgctattaagtgggggtgcttcccttggcgcttttcatgcgggtgtagtgaaaacactggtggaacacaagctcttgcccagaataattgctggttcaagtgtaggttccattatgtgttctattgttgctactcgttcttggccagagcttcaaagctttttcaaggattcattgcactcgttgcagttttttgatcaaatgggtggaatttttgctgttgttaagagggttacaacatttggcgctgtgcacgagatcagacagttgcaaatgatgttgaggcatctgacaagcaaccttacatttcaagaagcttatgacctgacaggtcgaattcttgggataactgtttgctcgccaagaaaacatgaacctcccaggtgtctcaactatttaacttcgcctcacgttgttatatggagtgcagtcacagcttcttgtgcctttcctggcctttttgaggctcaggaattgatggctaaggacagaagtggagaaattgttccttaccaccctccatttaatttgggcccagaggagggatcctcaccagcacgtcgttggagagatggtagcttggag
>Jupunba_filamentosa_Lima_7487@NODE_1_length_1885_cov_176.076327
tctttgaattcttggtt-gccagggaatttttccttttcatccataattttctcattgggaccttctccttttagccgagatcctcccgaatcttatattggcttgtggtttggttgcttgcttctctagctcttttgtgtgaagttgggatttgggaggggagattttggttagtctgaaaatgtaaaaggggtggaattaaggattttatttcttgttgttggaaacatttgtaacactctaaattgttttatatatgaagccttcggagctgaccttgtgaattatttcgtgattcctgtgtcaacatatatgccataaagtagagcccaaacaatatcattagaacttaggattctcgtagttatctgttttcttcaggttcttat--tattcagtgttcatttgtgagaacatactgtttgcttcttacttttaattaaggaatggatataagtaatgaggctaatgtcagccccttttcaattgggccttcaagttttgttggaaaaacaattgcttttaggattcttttctgcaagtctatctcacatttgaggcatcagatatttcatctactgttgggtctcttctgtagtttcaggggatgtataaaacccattatatcatggttgcatccaagaaatcctcaagggatattagcaatgatgacaatagttgctttctctttgaatcgatacacaaatgtgaaagcaagggctgaaatggcatataggaggaaattttggagaaacatgatgagatctgcattgacatatgaggagtgggctcatgcggctaagatgcttgatagagaaacaccaaaaatgaatgaatcagacctttatgatgtagaattggtgagaaacaagcttcaagagctccgccaccgacgtcaacagggatctcttagagacataatattttgtatgcgtgctgatcttgttagaaatctaggcaatatgtgtaattctgagcttcataaaggtaggcttcaggtgcccaaattaatcaaggagtatattgatgaagtatccacacagttgaggatggtatgtgattctgattcagaggagctttcattggaagagaagctagctttcatgcatgaaaccagacatgcatttgggaggactgctttgctattaagtgggggtgcttcccttggcgcttttcatgcgggtgtagtgaaaacactggtggaacacaagctcttgcccagaataattgctggttcaagtgtaggttccattatgtgttctattgttgctactcgttcttggccagagcttcaaagcttttttaaagattcattgcactcgttgcagttttttgatcaaatgggtggaatttttgctgttgttaagagggttacaacattgggcgctgtccacgagatcagacagttgcaaatgatgttgaggcatctgacaagcaaccttacatttcaagaagcttatgacctgaccggtcgaattcttgggataactgtttgctcgccaagaaaacatgaacctcccaggtgtctcaactatttaacttcgcctcacgttgttatatggagtgcagtcacagcttcttgtgcctttcctggcctttttgaggctcaggaattgatggctaaggacagaagtggagaaattgttccgtaccaccctccatttaatttgggcccagaggagggatcctcaccagcacgtcgttggagagatggtagcttggag
>Jupunba_floribunda_Iganci_883@NODE_1_length_2018_cov_162.059248
tctttgaattcttggttggccaggcattttttccttttcatccctaattttctcattgggaccttctccttttagccgagatcctcccgaatcttatattggcttgtggtttggttgcttgcttctctagctctttcgtgtgaagttgggatttgggaggggagattttggttggtctgaaaatgttaaaggggtggaattaaggattttatttcttgttgttggaaacatttgtaacactctaaattgttttatatatgaacccttcggagctgaccttgtgaattctttcgtgattcctgtgtcaacatatatgccataaagtagagcccaaacaatataattagaacttaggattctcgtagttatctgttttcttcaggttcttat--tactcagtgttcatttgtgagaacatactgtttgcttcttacttttaattaaggaatggatataagtaatgaggctaatgtcagccccttttcaattgggccttcaagttttgttggaaaaacaattgcttttaggattcttttctgcaagtctatctcacatttgaggcatcagatatttcatctactgttgggtctcttctgtagtttcaggggatgtataaaacccattatatcatggttgcatccaagaaatcctcaagggatattagcaatgatgacaatagttgctttctctttgaatcgatacacaaatgtgaaagcaagggctgaaatggcatataggaggaaattttggagaaacatgatgagatctgctttgacatatgaggagtgggctcatgcggctaagatgcttgatagagaaacaccaaaaatgaatgaatcagacctttatgatgtagaattggtgagaaacaagcttcaagagctccgccaccgacgtcaacagggatctcttagagacataatattttgtatgcgtgctgatcttgttagaaatctaggcaatatgtgtaattctgagcttcataaaggtaggcttcaggtgcccaaattaatcaaggagtatattgatgaagtatccacacagttgaggatggtatgtgattctgattcagaggagctttcattggaagagaagctagctttcatgcatgaaaccagacatgcatttgggaggactgctttgctattaagtgggggtgcttcccttggcgcttttcatgcgggtgtagtgaaaacactggtggaacacaagctcttgcccagaataattgctggttcaagtgtaggttccattatgtgttccattgttgctactcgttcttggccggagcttcaaagcttttttaaggattcattgcactcgttgcagttttttgatcaaatgggtggaatttttgctgttgttaagagggttacaacatttggcgctgtccacgagatcagacagttgcaaatgatgttgaggcatctgacaagcaaccttacatttcaagaagcttatgacctgacaggtcgaattcttgggataactgtttgctcgccaagaaaacatgaacctcccaggtgtctcaactatttaacttcgcctcacgttgttatatggagtgcagtcacagcttcttgtgcctttcctggcctttttgaggctcaggaattgatggctaaggacagaagtggggaaattgttccttaccaccctccatttaatttgggcccagaggagggatcctcaccagcacgtcgttggagagatggtagcttggag
>Jupunba_idiopoda_Quesada_1718@NODE_1_length_1298_cov_110.955774
------------------------------------------------------------------------------------------------------------------------------------------------------------gaggggagattttggttagtctgaaaatgtaaaaggggtggaattgaggattttatttcttgttgttggaaacatttgtaacactctaaattgttttatatatgaagtcttcagaggtgaccttgtgaattatttcgtgattcctgtgtcaacatatatgccataaagtagagcccaaacaatataattagaacttaggattctggtagttatctgttttcttcaggttcttataacattcag-------------------------tgcttcttacttttaattaaggaatggatataagtaatgaggctaatgtcagccccttttcaattgggccttcaagttttgttggaaaaacaattgcttttaggattcttttctgcaaatctatctcacatttgaggcatcagatatttcatctactgttgggtctcttctgtagtttcaggggatgtataaaacccattatatcatggttgcatccaagaaatcctcaagggatattagcaatgatgacaatagttgctttctctttgaatcgatacacaaatgtcaaagcaagggctgaaatggcatataggaggaaattttggagaaacatgatgagatctgcattgacatatgaggagtgggctcatgcggctaagatgcttgatagagaaacaccaaaaatgaatgaatcagacctttatgatgtagaattggtgagaaacaagcttcaagagctccgccaccgacgtcaacagggatctcttagagacataatattttgtatgcgtgctgatcttgttagaaatctaggcaatatgtgtaattctgagcttcataaaggtaggcttcaggtgcccaaattaatcaaggagtatattgatgaagtatccacacagttgaggatggtatgtgattctgattcagaggagctttcattggaagagaagctagctttcatgcatgaaaccagacatgcatttgggaggactgctttgctattaagtgggggtgcttcccttggcgcttttcatgcgggtgtagtgaaaacactggtggatcacaagctcttgcccagaataattgctggttcaagtgtaggttccattatgtgttctattgttgctactcgttcttggccagagcttcaaagcttttttaaggattcattgcactcgttgcagttttttgatcaaatgggtggaatttttgctgttgttaagagggttacaacatttggcgctgtccacgagatcagacagttgcaaatgatgttgaggcatctgacaagcaaccttacatttcaagaagcttatgacctgacaggtcgaatt------------------------------------------------------------------------------------------------------------------------------------------------------------------------------------------------------------------------------------------------------
>Jupunba_macradenia_Lourteig_3021@NODE_1_length_1422_cov_142.533829
-------------------------------------------------------------------------------------------------------------------tgcttgcttctctagctcttttgtgtgaagttgggatttgggaggggagattttggttagtctgaaaatgtaaaaggggtggaattaaggattttatttctcgttgttggaaacatttgtaacactctaaattgttttatatatgaagccttcggagctgaccttgtgaattatttcgtgattcctgtgtcaacatatatgccataaactagagcccaaacaatataattagaacttaggattctcgtagttatctgttttcttcaggttcttat--tactcagtgttcatttgtgagaacatactgtttgcttcttacttttaattaaggaatggatataagtaatgaggctaatgtcagccccttttcaattgggccttcaagttttgttggaaaaacaattgcttttaggattcttttctgcaaatctatctcacatttgaggcatcagatatttcatctactgttgggtctcttctgtagtttcaggggatgtataaaacccattatatcatggttgcatccaagaaatcctcaagggatattagcaatgatgacaatagttgctttctctttgaatcgatacacaaatgtgaaagcaagggctgaaatggcatataggaggaaattttggagaaacatgatgagatctgcattgacatatgaggagtgggctcatgcggctaagatgcttgatagagaaacaccaaaaatgaatgaatcagacctttatgatgtagaattggtgagaaacaagcttcaagagctccgccaccgacgtcaacagggatctcttagagacataatattttgtatgcgtgctgatcttgttagaaatctaggcaatatgtgtaattctgagcttcataaaggtaggcttcaggtacccaaattaatcaaggagtatattgatgaagtatccacacagttgaggatggtatgtgattctgattcagacgagctttcattggaagagaagctagctttcatgcatgaaaccagacatgcatttgggaggactgctttgctattaagtgggggtgcttcccttggcgcttttcatgcgggtgtagtgaaaacactggtggaacacaagctcttgcccagaataattgctggttcaagtgtaggttccattatgtgttctattgttgctactcgttcttggccagagcttcaaagcttttttaaggattcattgcactcgttgcagttttttgatcaaatgggtggaatttttgctgttgttaagagggttacaacatttggcgctgtccatgagatcagacagttgcaaatgatgttgaggcatctgacaagcaaccttacatttcaagaagcttatgacctgacaggtcgaattcttgggataactgtttgctcgccaagaaaacatgaacctcccaggtgtctcaactattta------------------------------------------------------------------------------------------------------------------------------------------------------------------------------------------
>Jupunba_microcalyx_Iganci_855@NODE_1_length_2048_cov_212.179097
tctttgaattcttggctggccaggcaatttttccttttcatccctaattttctcattgggaccttctccttttagccgagatcctcccgaatcttatattggcttgtggtttggttgcttgcttctctagctcttttgtgtgaagttgggatttgggaggggagattttggttagtctgaaaatgtaaaaggggtggaattaaggattttatttcttgttgttggaaacatttgtaacactctaaattgttttatatatgaagccttagtagctgaccttgtgaattatttcgtgattcctgtgtcaacgtatatgccataaagtagagcccaaacaatataattagaacttaggattctcgtagttatctgttttcttcaggttcttat--tactcattgttcatttgtgagaacatactgtttgcttcttacttttaattaaggaatggatataagtaatgaggctaatgtcagccccttttcaattgggccttcaagttttgttggaaaaacaattgcttttaggattcttttctgcaagtctatctcacatttgaggcatcagatatttcatctactgttgggtctcttctgtagtttcaggggatgtataaaacccattatatcatggttgcatccaagaaatcctcaagggatattagcaatgatgacaatagttgctttctctttgaatcgatacacaaatgtgaaagcaagggctgaaatggcatataggaggaaattttggagaaacatgatgagatctgcattgacatatgaggagtgggctcatgcggctaagatgcttgatagagaaacaccaaaaatgaatgaatcagacctttatgatgtagaattggtgagaaacaagcttcaagagctccgccaccgacgtcaacagggatctcttagagacataatattttgtatgcgtgctgatcttgttagaaatctaggcaatatgtgtaattctgagcttcataaaggtaggcttcaggtgcccaaattaatcaaggagtatattgatgaagtatccacacagttgaggatggtatgtgattctgattcagaggagctttcattggaagagaagctagctttcatgcatgaaaccagacatgcatttgggaggactgctttgctattaagtgggggtgcttcccttggcgcttttcatgcgggtgtagtgaaaacactggtggaacacaagcttttgcccagaataattgctggttcaagtgtaggttccattatgtgttctattgttgctactcgttcttggccggagcttcaaagcttttttaaggattcattgcactcgttgcagttttttgatcaaatgggtggaatttttgctgttgttaagagggttacaacatttggcgctgtccacgagatcagacagttgcaaatgatgttgaggcatctgacaagcaaccttacatttcaagaagcttatgacctgacaggtcgaattcttgggataactgtttgctcgccaagaaaacatgaacctcccaggtgtctcaactatttaacttcgcctcacgttgttatatggagtgcagtcacagcttcttgtgcctttcctggcctttttgaggctcaggaattgatggctaaggacagaagtggagaaattgttccttaccaccctccatttaatttgggcccagaggagggatcctcaccagcacgtcgttggagagatggtagcttggag
>Jupunba_nipensis_Mayo_19662@NODE_1_length_1127_cov_73.607619
--------------------------------------------------------------------------------------------------------------------------------------------------------------------------------------------------------------------------------------------------------------------aagtcttcggaggtgaccttgtgaattatttcgtgattcctgtgtcaacatatatgccataaagtagagcccaaacaatataattagaacttaggattctcgtagttatctgttttcttcaggttcttatagtattcagtgttcatttgtgagaacatactgtttgcttcttacttttaattaaggaatggatataagtaatgaggctaatgtcagccccttttcaattgggccttcaagttttgttggaaaaacaattgcttttaggattcttttctgcaagtctatctcacatttgaggcatcagatatttcatctactgttgggtctcttctgtagtttcaggggatgtataaaacccattatatcatggttgcatccaagaaatcctcaagggatattagcaatgatgacaatagttgctttctctttgaatcgatacacaaatgtgaaagcaagggctgaaatggcatataggaggaaattttggagaaacatgatgagatctgcattgacatatgaggagtgggctcatgcggctaagatgcttgatagagaaacaccaaaaatgaatgaatcagacctttatgatgtagaattggtgagaaacaagcttcaagagctccgccaccgacgtcaacagggatcttttagagacataatattttgtatgcgtgctgatcttgttagaaatctaggcaatatgtgtaattctgagcttcataaaggtaggcttcaggtgcctaaattaatcaaggagtttattgatgaagtatccacacagttgaggatggtatgtgattctgattcagaggagctttcattggaagagaagctagctttcatgcatgaaaccagacatgcatttgggaggactgctttgctattaagtgggggtgcttcccttggcgcttttcatgtgggtgtcgtgaaaacactggtggaacacaagctcttgcccagaataattgctggctccagtgtaggttccattatgtgttctattgttgctactcgttcttggccagagcttcaaagcttttttaaggattcattgcactcgttgcagttttttgatcaaatgggtggaatttttgctgttgttaagagggttacaacatttggcg--------------------------------------------------------------------------------------------------------------------------------------------------------------------------------------------------------------------------------------------------------------------------------------------------------------------------------------------------
>Jupunba_oppositifolia_Liegier_16014@NODE_1_length_1386_cov_188.430863
-----------------------------------------------------------------------------------------------------------------------------------------------------------------------------------------------------------------------------------acatttgtaacactctaaattgttttatatatgaagtcttcggaggtgaccttgtgaattatttcgtgattcatgtgtcaacatatatgccataaagtagagcccaaacaatataattagaacttaggattctcgtagttatctgttttcttcaggttcttatagtattcagtgttcatttgtgagaacatactgtttgcttcttacttttaattaaggaatggatataagtaatgaggctaatgtcagccccttttcaattgggccttcaagttttgttggaaaaacaattgcttttaggattcttttctgcaagtctatctcacatttgaggcatcagatatttcatctactgttgggtctcttctgtagtttcaggggatgtataaaacccattatatcatggttgcatccaagaaatcctcaagggatattagcaatgatgacaatagttgctttctctttgaatcgatacacaaatgtgaaagcaagggctgaaatggcatataggaggaaattttggagaaacatgatgagatctgcattgacatatgaggagtgggctcatgcggctaagatgcttgatagagaaacaccaaaaatgaatgaatcagacctttatgatgtagaattggtgagaaacaagcttcaagagctccgccaccgacgtcaacagggatctcttagagacataatattttgtatgcgtgctgatcttgttagaaatctaggcaatatgtgtaattctgagcttcataaaggtaggcttcaggtgcccaaattaatcaaggagtatattgatgaagtatccacacagttgaggatggtatgtgattctgactcagaggagctttcattggaagagaagctagctttcatgcatgaaaccagacatgcatttgggaggactgctttgctattaagtgggggtgcttcccttggcgcttttcatgcgggtgtcgtgaaaacactggtggaacacaagctcttgcccagaataattgctggctcaagtgtaggttccattatgtgttctattgttgctactcgttcttggccagagcttcaaagcttttttaaggattcattgtactcgttgcagttttttgatcaaatgggtggaatttttgctgttgttaagagggttacaacatttggcgctgtccacgagatcagacagttgcaaatgatgttgaggcatctgacaagcaaccttacatttcaagaagcttatgacctgacaggtcgaattcttgggataactgtttgctcgccaagaaaacatgaacctcccaggtgtctcaactatttaacttcgcctcacgttgttatatggagtgcagtcacagcttcttgtgcgtttcctggcctttttgagactcagga----------------------------------------------------------------------------------------------------------------
>Jupunba_trapezifolia_Simon_1600@NODE_1_length_1790_cov_196.342939
tctttgaattcttggttggccaggcaatttttccttttcagccataattttctcattgggaccttctccttttagccgagatcctcccgaatcttatattggcttgtggtttggttgcttgcttctctagctcttttgtgtgaagttgggatttgggaggggagattttggttagtctgaaaatgtaaaaggggtggaattaaggattttagttcttgttgttggaaacatttgtagcactctaaattgttttatatatgaagtcttcggaggtgaccttgtgaattatttcgtgattcctgtgtcaacatatatgccataaagtagagcccaaacaatataattagaacttaggattctcgtagttatctgttttcttcaggttcttataatattcagtgttcatttgtgagaacatactgtttgcttcttacttttaattaaggaatggatataagtaatgaggctaatgtcagccccttttcaattgggccttcaagttttgttggaaaaacaattgcttttaggattcttttctgcaagtctatctcacatttgaggcatcagatatttcatctactgttgggtctcttctgtagtttcaggggatgtataaaacccattatatcatggttgcatccaagaaatcctcaagggatattagcaatgatgacaatagttgctttctctttgaatcgatacacaaatgtgaaagcaagggctgaaatggcatataggaggaaattttggagaaacatgatgagatctgcattgacatatgaggagtgggctcatgcggctaagatgcttgatagagaaacaccaaaaatgaatgaatcagacctttatgatgtagaattggtgagaaacaagcttcaagagctccgccaccgacgtcaacagggatctcttagagacataatattttgtatgcgtgctgatcttgttagaaatctaggcaatatgtgtaattctgagcttcataaaggtaggcttcaggtgcccaaattaatcaaggagtatattgatgaagtatccacacagttgaggatggtatgtgattctgattcagaggagctttcattggaagagaagctagctttcatgcatgaaaccagacatgcatttgggaggactgctttgctattaagtgggggtgcttcccttggcgcttttcatgcgggtgtagtgaaaacactggtggaacacaagctcttgcccagaataattgctggttcaagtgtaggttccattatgtgttctattgttgctactcgttcttggccagagcttcaaagcttttttaaggattcattgcactcgttgcagttttttgatcaaatgggtggaatttttgctgttgttaagagggttacaacatttggcgctgtccacgagatcagacagttgcaaatgatgttgaggcatctgacaagcaaccttacttttcaagaagcttacgacctgacaggtcgaattcttgggataactgtttgctcgccaagaaaacatgaacctcccaggtgtctcaactatttaacttcgcctcacgttgttatatggagtgcagtcacagcttcttgtgcctttcctggcctttttgaggctcaggaattgatggctaaggacagaagtggagaaattgttccttaccaccctccatttaatttgggcccagaggagggatcctcaccag-----------------------------
>Jupunba_villosa_Borges_423@NODE_1_length_1902_cov_197.756164
tctttgaattcttggttggccaggcaatttttccttttcagccataattttctcattgggaccttctccttttagccgagatcctcccgaatcttatattggcttgtggtttggttgcttgcttctctagctcttttgtgtgaagttgggatttgggaggggagattttggttagtctgaaaatgtaaaaggggtggaattaaggattttatttcttgttgttggaaacattcgtaacactctaaattgttttatatatgaagccttcggaggtgaccttgtgaattatttcgtgattcctgtgtcaacatatatgccataaagtagagcccaaacaatataattagaacttaggattctcgtagttatctgttttcttcaggttcttatagtattcagtgttcatttgtgagaacatactgtttgcttcttacttttaattaaggaatggatataagtaatgaggctaatgtcagccccttttcaattgggccttcaagttttgtcggaaaaacaattgcttttaggattcttttctgcaagtctatctcacatttgaggcatcagatatttcatctactgttgggtctcttctgtagtttcaggggatgtataaaacccattatatcatggttgcatccaagaaatcctcaagggatattagcaatgatgacaatagttgctttctctttgaatcgatacacaaacgtgaaagcaagggctgaaatggcatataggaggaaattttggagaaacatgatgagatctgcattgacatatgaggagtgggctcatgcggctaagatgcttgatagagaaacaccaaaaatgaatgaatcagacctttatgatgtagaattggtgagaaacaagcttcaagagctccgccaccgacgtcaacagggatctcttagagacataatattttgtatgcgtgctgatcttgttagaaatcttggcaatatgtgtaattctgagcttcataaaggtaggcttcaggtgcccaaattaatcaaggagtatattgatgaagtatccacacagttgaggatggtatgtgattctgattcagaggagctttcattggaagagaagctagctttcatgcatgaaaccagacatgcatttgggaggactgctttgctattaagtgggggtgcttcccttggcgcttttcatgcgggtgtagtgaaaacactggtggaacacaagctcttgcccagaataattgctggttcaagtgtaggttccattatgtgttctattgttgctactcgttcttggccagagcttcaaagcttttttaaggattcattgcactcgttgcagttttttgatcaaatgggtggaatttttgctgttgttaagagggttacaacatttggcgctgtccacgagatcagacagttgcaaatgatgttgaggcatctgacaagcaaccttacatttcaagaagcttatgacctgacaggtcgaattcttgggataactgtttgctcgccaagaaaacatgaacctcccaggtgtctcaactatttaacttcgcctcacgttgttatatggagtgcagtcacagcttcttgtgcctttccttgcctttttgaggctcaggaattgatggctaaggacagaagtggagaaattgttccttaccaccctccatttaatttgggcccggaggagggatcctcaccagcacgtcgttggagagatggtagcttggag
>Punjuba_killipii_Palodorios_6252@NODE_1_length_1178_cov_93.237057
----------------------------------------------------------------------------------------------------------------------------------------------------------------------------------------------------------------------------------------------------------------------------ggaggtgaccttgtgaattatttcgtgattcctgtgtcaacatatatgccataaagtagagcccaaacaatataattagaacctaggattctcgttgttatctgttttcttcaggttcttatagtattcagtgttcatttgtgagaacataccgtttgcttcttacttttaattaaggaatggatataagtaatgaggctaatgtcagccccttttcaattgggcctgcaagttttgttggaaaaacaattgcttttaggattcttttctgcaagtctatctcacatttgaggcatcagatatttcatctactgttgggtctcttctgtagtttcaggggatgtataaaacccattatatcatggttgcatccaagaaatcctcaagggatattagcaatgatgacaatagttgctttctctttgaatcgatacacaaatgtgaaagcaagggctgaaatggcatataggaggaaattttggagaaacatgatgagagctgcattgacatatgaggagtgggctcatgcggctaagatgcttgatagagaaacaccaaaaatgaatgaatcagacctttacgatgtagaattggtgagaaacaagcttcaggagctccgccaccgacgtcaacagggatctcttagagacataatattttgtatgcgtgctgatcttgttagaaatctaggcaatatgtgtaattctgagcttcataaaggtaggcttcaggtgcccaaattaatcaaggagtatattgatgaagtatccacacagttgaggatggtttgtgattctgattcagaggagctttcattggaagagaagctagctttcatgcatgaaaccagacatgcatttgggaggactgctttgctattaagtgggggtgcttcccttggcgcttttcatgcgggtgtagtgaaaacactggtggaacacaaactcttgcccagaataattgctggttcaagtgtaggttccattatgtgttctattgttgctactcgttcttggccagagcttcaaagcttttttaaggattcattgcactcattgcagttttttgatcaaatgggtggaatttttgctgttgttaagagggttacaacatttggcgctgtccacgagatcagacagttgcaaatgatgttgaggcatctgacaagcaaccttaca---------------------------------------------------------------------------------------------------------------------------------------------------------------------------------------------------------------------------------------------------------------------------------------
>Punjuba_racemiflora_Jimenez_Soares_3626@NODE_1_length_1792_cov_186.311370
tctttgaattcttggttggccaggcaatttttccttttcagccataattttctcattgggaccttctccttttagccgagatcctcccgaatcttatattggcttgtggtttggttgcttgcttctctagctcttttgtgtgaagttgggatttgggaggggagattttggttagtctgaaaatgtaaaaggggtggaattaaggattttatttcttgatgtaggaaacatgtgtaacactataaattgttttatatatgaagtcttcggaggtgaccttgtgaattatttcgtgattcctgtgtcaacatatatgccataaagtagagcccaaacaatataattagaacttaggattctcgtagttatctgttttcttcaggttgttatagtattcagtgttcatttgtgagaacataccgtttgcttcttacttttaattaaggaatggatataagtaatgaggctaatgtcagccccttttcaattgggcctgcaagttttgttggaaaaacaattgcttttaggattcttttctgcaagtctatctcacatttgaggcatcagatatttcatctactgttgggtctcttctgtagtttcaggggaagtataaaacccattatatcatggttgcatccaagaaatcctcaagggatattagcaatgatgacaatagttgctttctctttaaatcgatacacaaatgtgaaagcaagggctgaaatggcatataggaggaaattttggagaaacatgatgagatctgcattgacatatgaggagtgggctcatgcggctaagatgcttgatagagaaacaccaaaaatgaatgaatctgacctttatgatgtagaattggtgagaaacaagcttcaagagctccgccaccgacgtcaacagggatctcttagagacataatattttgtatgcgtgctgatcttgttagaaatctaggcaatatgtgtaattctgagcttcataaaggtaggcttcaggttcccaaattaatcaaggagtttattgatgaagtatccacacagttgaggatggtatgtgattctgattcagaggagctttcattggaagagaagctagccttcatgcatgaaaccagacatgcatttgggaggactgctttgctattaagtgggggtgcttcccttggcgcttttcatgcgggtgtagtgaaaacactggtggaacacaaactcttgcctagaataattgctggttcaagtgtaggttccattatgtgttctatcgttgctactcgttcttggccagatcttcaaagcttttttaaggattcattgcactcattgcagttttttgatcaaatgggtggaattttggctgttgttaagagggttacaacatttggcgctgtccatgagatcagacagttgcaaatgatgttgaggcatttgacaagcaaccttacatttcaagaagcttatgacatgacaggtcgaattcttgggataactgtttgctcgccaagaaaacatgaacctcccaggtgtctcaactatttaacttcgcctcacgttgttatatggagtgcagtcacagcttcttgtgcctttcctggcctttttgaggctcaggaattgatggctaaggacagaagtggagaaattgttccttaccaccctccatttaatttgggcccagaggaaggatcctcaccagcacgtcgttggagagatggtagcttggag
>_R_Acacia_rostellifera_Murphy_466@NODE_1_length_2028_cov_243.372629
tctttgaattcttggttggccagggaatttttccttttcagccataattttctcgttcggaccttctccttttagccgagatcctccagaatcttatattggcttgtggtttggttgcttgcttctctagctcttttgtgggaagttgggatttgggaggggagattttggttagtccgagaatataaaaagggtggaattaaggattttatgtgttgtagttggaaacatgtgtaacactctaaattgttttatatatgaagtcttcggaggtgacattgtgaattattttgtgattcctgtgtcaacatatatgccataaagtagagcccaaacaatataattagaacttagaattctcgtagttatctgttttctccaggttcttatagtattcagtgttcatttgtcagaacatactgtttgcttcttacttttaattaaggaatggatataagtaatgaggctaatgtcagccccttttcaattgggccttcaagttttgttgggaaaacaattgcttttaggatacttttctgcaagtctatctcacatttgaggcatcagatattacgtctactgttgggtctcttctgtagtttcaggggatgtataaaacccattatatcatggttgcatccaagaaatcctcaagggatattagcaatgatgacaatagttgctttctctttgaatcgatacacaaatgtgaaagcaagggctgaaatggcatataggaggaaattttggagaaacatgatgagatctgcattgacatatgaggagtgggctcatgcggctaagatgattgatagagaaacaccaaaaatgaatgaatcaaacctttatgatgtagaattggtgagaaacaagcttcaagagctccgccaacgacgtcagcagggatctcctagagagataatattttgtatgcgtgctgatcttgttagaaatctaggcaatatgtgtaattctgatcttcataaaggtaggcttcaggtgcccaaattaatcaaggagtatattgatgaagtatccacccagttgaggatggtatgtgattctgattcagaggagctttcattggaagagaagctagctttcatgcatgaaaccagacatgcatttgggaggactgctttgctattaagtgggggtgcttctcttggcgcttttcatgtgggtgtagtgaaaacactagtggaacacaaactcttgcccagaataattgctggttcaagtgtaggttccattatgtgttctattgttgctactcgttcttggccagagcttcaaagcttttttaaggattcattgcactcattgcagttttttgatcaaatgggtggaatttttgctgttgttaagagggttacaacatttggcgctgtccacgagatcagacagttgcaaatgatgttgaggcatctgacaagcaaccttacatttcaagaagcttatgacatgacaggtcgaattcttgggataactgtttgctcgccaagaaaacatgaacctcccaggtgtctgaactatttaacttcacctcacgttgttatatggagtgcagtcacagcttcttgtgcctttcctggcctttttgaggctcaggaattgatggctaaggacagaagtggagaaattgttccttaccaccctccatttaatttgggcccagaggagggatcctcaccagcacgtcgttggagagatggtagcttggag
>_R_Afrocalliandra_redacta_Germishuizen_5585@NODE_2_length_991_cov_91.599562
---------------------------------------------------------------------------------------------------------------------------------------------------------------------------------------------------------------------------------------------------------------------------------------------------------------------------------------------------------------------------------------------------------------------------------------------------------------------------------------------------------------------------------------------------------------------------------------------------------------------------------------------------------------------------caggggaaattattgataatgacaatgattgcttttttattgagacgatgtagaaatgtgaaagcaaaggctgaaattgcatatcggaggaaattttggaaaaatatgatgagaactgcattgacttacgaggagtgggctcatgcagctaagatgattgataaagagattccagagatgaatgaatcagaattttatgacgtagagttagtgaggagtaagctgcaagagctccgccaccgtcggcaagagggatctcttagagacataatgttctgcatgcgtgctgatctcgtgagaaatctaggtaatatgtgtaaccctgagcttcacaaagataggcttcgggttcccagattaatcaaggagtatattgatgaggtatcaactcagttgagaatggtttgtgactctgattcagaggagctcttgttggaagaaaagcatgctttcattcatgaaactagacatgcatttgggaggactgctttgctgttgagtggaggagcctcccttggatcttttcatgttggtgtagttaaaacactggtagaacataaactcttacctaggataattgctggttcaagtgtaggttccattatgtgttcaattgttgctactcggtcttggcctgaactccaaagcttttttgagcactcttggcactcaattcagttttttgatcgaatgggtggcatttttacagttgtgaaaaggatcatgacacaaggtgctgttcatgagatcggacaactgcaaatgattttaaggcacttgactagcaaccttacatttcaagaagcatatgacatgacaggtcgaattcttgggataacagtctgctctccaagaagacatgaaccacctaggtgtcttaactacttgacttcgcccaatgttgttatatggagtgcggtcactgcttcttgtgcttttcctggcctttttgaggctcaagaactaatggcaaaggatagaaatggtgat------------------------------------------------------------------------------------
>_R_Albizia_adinocephala_FHO33_88@NODE_1_length_1957_cov_198.169149
tctttgaattcttggttggccgggcaatttttcc-tttcagccataattttctcactgggaccttctccttttagccgagatcgtccagaatcttatattggcttgtggtttggttgcttgctcctctagctcttttgtgggaagttgggatttgggaggggagattttggttagtctgagaatgtaaagggggtggaattaaggattttatttcttgttgttggaaacgtgtgtaacactctaaattgttttatatatgaagtcttcggaggtgaccttgtgaattatttcatgattcctgtgtcaacatatatgccataaagtagagctcaaacaatataattagaacttaggattctcgtagttatctgttttcttcaggttcttatagtattcagtgttcatttgtgagaacatactgtttgcttcttacttttaattaaggaatggatataagtaatgaggctaatgtcagccccttttcaattgggccttcaagttttgttggaaaaacaattgcttttaggattcttttctgcaagtctatctcacatctgagggatcagatatttcgtctactattgggtctcttctgtagtttcaggggatatataaaacccgttatatcatggttgcatccaagaaatcctcaaggtatattagcaatgatgacaatagttgctttttctttgaatcgatacacaaatgtgaaagcaagggctgaaatggcatataggagaaaattttggagaaacatgatgagatctgcattgacatatgaggagtgggctcatgcggctaagatgcttgatagagaaacaccaaaaatgaatgaatcagacctttatgatgtagaattggtgagaaacaagcttcaagagctccgccaccgacgtcaacagggatctcttagagacataatattttgtatgcgtgctgatcttgttagaaatctaggcaatatgtgtaattctgagcttcataaaggtaggcttcaggtgcccaaattaatcaaggagcatattgatgaagtatccacacagttgaggatggtatgtgattctgattcagaggagctttcattggaagagaagctagctttcatgcatgaaaccagacatgcatttgggaggactgctttgctattaagtgggggtgcttcccttggcgcttttcatgcgggtgtagtgaaaacacttgtggaacacaaactcttgcccagaataattgctggttcaagtgtaggttccattatgtgttctattgttgctactcgttcttggccggagcttcaaagcttttttaaggattcattgtactcattgcagttttttgatcaaatgggtggaatttttgctgttgttaagagagttacaacatttggcgctgtccacgagatcagacagttgcaaatgatgttgaggcatctgacaagcaaccttacatttcaagaagcttatgacatgacaggtcgaattcttgggataactgtttgctctccaagaaaacatgaacctcccaggtgtctcaactatttaacttcccctcatgttgttatatggagtgcagtcacagcgtcttgtgcctttcctggcctttttgaggctcaggaattgatggctaaggacagaagtggagaaattgttccttaccaccctccatttaatttgggcccagaggagggatcctcaccagcacgtcgttggagggatggtagcttggag
>_R_Albizia_burkartiana_StivalSantos_678@NODE_1_length_1252_cov_11.397661
-------------------------------------------------------------------------------------------------------------------------ctcctctagctcttttgtgggaagttgggatttgggtggggagattttggttagtctgagaatgtaaaaggggtggaattaaggattttatttcttgttgttggaaacatgtgtaacactctaaattgttttacatatgaagtcttcggaggtgaccttgtgaattatttcgtgattcctgtgtcaacatatatgccataaagtagagcccaaacaatataattagaacttaggattctcgtagttatctgttttcttcaggttcttatagtattcagtgttcatttgtgagaacataatgtttacttcttatttttagttaaggaatggatataagtactgaggctaatgtcagccccttttcaattgggccttcaagttttgttggaagaacaattgcttttaggattcttttctgcaagtctatctcacatctgagggatcagatatttcgtctactattgggtctcttctgtagtttcaggggatgtataaaacccgttatatcatggttgcatccaagaaatcctcaagggatattagcaatgatgacaatagttgctttctctttgaatcgatacacaaatgtgaaagcaagggctgaaatggcatataggcgaaaattttggagaaacatgatgagatctgcattgacatatgaggagtgggctcatgcggctaagatgcttgatagagaaacaccaaaaatgaatgaatcagacctttatgatgtagaattggtgagaaacaagctccaagagctccgccaccgacgtcaacagggatctcttagagacataatattttgtatgcgtgctgatcttgttagaaatctaggcaatatgtgtaattctgagcttcataaaggtaggcttcaggtgcccaaattaatcaaggagtatattgatgaagtatccacacagttgaggatggtatgcgattctgattcagaggagctttcattggaagagaagctagctttcatgcatgaaaccagacatgcatttgggaggactgcattgctattaagtgggggtgcttcccttggcgcttttcatgcgggtgtagtgaaaacacttgtggaacacaaactcttgcccagaataattgctggttcaagtgtaggttccattatgtgttctattgttgctactcgttcttggccagagcttcaaagcttttttaaggattcattgtactcattgcagttttttgatcaaatgggtggaatttttgctgttgttaa----------------------------------------------------------------------------------------------------------------------------------------------------------------------------------------------------------------------------------------------------------------------------------------------------------------------------------------------------------------------
>_R_Albizia_coripatensis_Hughes_2433@NODE_1_length_1705_cov_330.502457
---------------ttggccaggcaatttttccttttcagccataattttctcattgggaccttctccttttagccgagatcctccagaatcttatattggcttggggtttggttgcttgctcctctagctctgttgtgggaagttgggatttgggaggggagattttggttagtctgagaatgtaaaaggggtggaattaaggattttatttcttgttgttggaaacatgtgtaacactctaaattgttttatatatgaagtcttcggaggtgaccttgtgaattatttcgtgattcctgtgtcaacatatatgccataaagtagagcccaaacattataattagaacttaggattctcgtagttatctgttttcttcaggttcttatagtattcagtgttcatttgggagaacatactgtttgcttcttacttttaattaaggaatggatataagtaatgaggctaatgtcaaccccttttcaattgggccttcaagttttgttggaaaaacaattgcttttaggattcttttctgcaagtctatctcacatttgagggatcagatatttcgtctactattgggtctcttctgtagtttcaggggatgtataaaacccgttatatcatggttgcatccaagaaatcctcaagggatattagcaatgatgacaatagttgctttctctttgaatcgatacacaaatgtgaaagcaagggctgaaatggcatataggagaaaattttggagaaacatgatgagatctgcattgacatatgaggagtgggctcatgcggctaagatgcttgatagagaaacaccaaaaatgaatgaatcagacctttatgatgtagaattggtgagaaacaagcttcaagagctccgccaccgacgtcaacagggatctcttagagacataatattttgtatgcgtgctgatcttgttagaaatctaggcaatatgtgtaattctgagcttcataaaggtaggcttcaggtgcccaaattaatcaaggagtatattgatgaagtatcgacacagttgaggatggtatgtgattctgattcagaggagctttcattggaagagaagctagctttcatgcatgaaaccagacatgcatttgggaggactgctttgctattaagtgggggtgcttcccttggcgcttttcatgcgggtgtagttaaaacacttgtggaacacaaactcttgcccagaataattgctggttcaagtgtaggttccattatgtgttctattgttgctactcgttcttggccagagcttcaaagcttttttaaggattcattgtactcattgcagttttttgatcaaatgggtggaatttttgctgttgttaagagggttacaacatttggcgctgtccatgagatcagacagttgcaaatgatgttgaggcatctgacaagcaaccttacatttcaagaagcttatgacatgacaggtcgaattcttgggataactgtttgctctccaagaaaacatgaacctcccaggtgtctcaactatttaacttcgcctcacgttgttatatggagtgcagtcacagcttcttgtgcctttcctggcctttttgaggctcaggaattgatggctaaggacagaagtggagaaattgttccttaccaccctccatttaatttgggcccagaggagggatcttcaccagcacgtcgttggagagatg-----------
>_R_Albizia_decandra_Vilhena_231@NODE_1_length_1146_cov_38.976614
----------------------------------------------------------------------------------------------------------------------------------------------------------------------------------------------------------------------------------------------------aattgttttatatatgaagtcttcggaggtgaccttgtgaattatttcgtgattcctgtgtcaacatatatgccataaagtagagcccaaacaatataattagaacttaggattctcgtagttatctgttttcttcaggttcttatagtattcagtgttcatttgtgagaacatactgtttacttcttacttttaattaaggaatggatataagtactgaggctaatgtcaaccccttttcaattgggccttcaagttttgttggaaaaacaattgcttttaggattcttttctacaagtctatctcacatctgagggatcagatatttggtctactgttgggtatcttctgtagtttcaggggatgtataaaacccgttatatcatggttgaatccaagaaatcctcaagggatattagcaatgatgacaatagttgctttctctttgaatcgatacacaaatgtgaaagcaagggctgaaatggcatataggagaaaattttggagaaacatgatgagatctgcattgacatatgaggagtgggctcatgcagctaagatgcttgatagagaaacaccaaaaatgaatgaatcagacctttatgatgtagaattggtgagaaacaagctccaagagcttcgccaccgacgtcaacaaggatctcttagagacataatattttgtatgcgtgctgatcttgttagaaatctaggcaatatgtgtaattctgagcttcataaaggtaggcttcaggtgcccaaattaatcaaggagtatattgatgaagtatccacacagttgaggatggtatgcgattctgattcagaggagctttcattggaagagaagctagctttcatgcatgaaaccagacatgcatttgggaggactgctttgctattaagtgggggtgcttcccttggcgcttttcatgcgggtgtagtgaaaacacttgtggaacacaaactcttgcccagaataattgctggttcaagtgtaggttccattatgtgttctattgttgctactcattcttggccagagcttcaaagcttttttaaggattcattgtactcattgcagttttttgatcaaatgggtggaatttttgctgttgttaagagggttacaacatttggcgctg-----------------------------------------------------------------------------------------------------------------------------------------------------------------------------------------------------------------------------------------------------------------------------------------------------------------------------------------------
>_R_Albizia_inundata_Wood_26530@NODE_2_length_522_cov_62.877944
-----------------------------------------------------------------------------------------------------------------------------------------------------------------------------------------------------------------------------------------------------------------------------------------------------------------------------------------------------------------------------------------------------------------------------------------------------------aggaatggatgtgagcaatgaggctaatgttgaccccttttcaattgggccatcgagcattattggtcgaacaattgctttcagagttcttttctgcaagtccatgtcgcatttgagacatcaaatattcagtgtcttgttgaatagcataaataggtttaggggactttgggaacccactattacatggctgcatccaagaaatccgcaggggatattattaatgatggcaatgattgcttttttcttgagacgatgcacaaatgtgaaagcaagggctgaaatggcatatcggaggaaattttggaaaaatatgatgagaactgcactgacctacgaggagtggtctcatgcagctaagatgcttgataaagagactccaaagatgaatgaatcggaattttatgacgtagagttagtgaggagtaagctgcaagagctccgccaccgtcggcaagagggatctcttaaagacataatgttttgtatgcgtgctgatcttgtgagaaatctaggtaata-----------------------------------------------------------------------------------------------------------------------------------------------------------------------------------------------------------------------------------------------------------------------------------------------------------------------------------------------------------------------------------------------------------------------------------------------------------------------------------------------------------------------------------------------------------------------------------------------------------------------------------------------------------------------------------------------------------------------------------------------------------------------------------------
>_R_Albizia_niopoides_Simon_1601@NODE_2_length_820_cov_67.300135
-------------------------------------------------------------------------------------------------------------------------------------------------------------------------------------------------------------------------------------------------------------------------------------------------------------------------------------------------------------------------------------------------------------------------------------------------------------------------------------------------------------------------------------------------------------------------------------------------------------------------------------------------------------------------------------------------------------------------------------------------------------------------------aaaatatgatgagaactgcactgacctacgaggagtggtctcatgcagctaagatgcttgataaagagactccaaagatgaatgaatcggaattttatgacgtagagttagtggggagtaagctgcaagagctccgccaccgtcggcaagagggatctcttagagacataatgttttgtatgcgtgctgatcttgtgagaaatctaggtaacatgtgtaaccccgagctccacaaggataggcttcaggtgcccagattaatcaaggagtatattgatgaggtatcgactcagttgagaatggtctgtgactctgattcagaggagctcttattggaagaaaagcttgctttcattcatgaaactagacatgcatttgggaggactgctttgctgttgagtggaggagcctctcttggagcttttcatgtcggtgtagtcaaaacactggtagagcatagactcttgcccaggataattgctggttcaagtgtgggttccattatgtgttctgttgttgctactcgatcttggcctgaacttcaaagcttttttgagcattcttggcactcaatacagttttttgatcgaataggtggcatttttacagttgtgaagaggatcatgacacgaggtgctgttcatgagatcagacagttgcaaatgatgttaaggcacttgactagcaaccttacatttcaagaagcatatgacatgacaggtcgaattcttgggataacagtttgctctccaagaagacatgaaccgcctaggtgtcttaactatttgacttcgcccaatgttgttatatggagtgcagt----------------------------------------------------------------------------------------------------------------------------------------------------------
>_R_Albizia_subdimidiata_var_subdimidiata_Ferreira_210@NODE_2_length_761_cov_65.568713
----------------------------------------------------------------------------------------------------------------------------------------------------------------------------------------------------------------------------------------------------------------------------------------------------------------------------------------------ttcctatcgctaaa-----------ctcttattatttgatcccct-ggtttctgacacttgaaactttgcatttgtgaggacattctttacatttcttatttctgaccaaggaatggatgtgagcaatgaggctaatgttgaccccttttcaattgggccatcgagcattattggtcgaacaattgctttcagagttcttttctgcaagtccatgtcgcatttgagacatcaaatattcagtgtcttgttgaatagcataaataggtttaggggactttgggaacccactattacatggctgcatccaagaaatccgcaggggatattattaatgatggcaatgattgcttttttcttgagacgatgcacaaatgtgaaagcaagggctgaaatggcatatcggaggaaattttggaaaaatatgatgagaactgcactgacctacgaggagtggtctcatgcagctaagatgcttgataaagagactccaaagatgaatgaatcggaattttatgacgtagagttagtgaggagtaagctgcaagagctccgccaccgtcggcaagagggatctcttaaagacataatgttttgtatgcgtgctgatcttgtgagaaatctaggtaatatgtgtaaccccgagcttcacaaggataggcttcaggtgcccagattaatcaaggagtatattgatgaggtatcgactcagttgagaatggtctgtgactctgattcagaggagctcttattagaagaaaagcttgcttt----------------------------------------------------------------------------------------------------------------------------------------------------------------------------------------------------------------------------------------------------------------------------------------------------------------------------------------------------------------------------------------------------------------------------------------------------------------------------------------------------------------------------------------------------------------------------------------------------------------------------------------------
>_R_Albizia_tomentosa_Hughes_648@NODE_1_length_1460_cov_191.071584
------------------------------------------------------------------------------------------------------------------------------------------tgggaagttggcatttgggaggggagattttggttagtctgagaatgtaaagggggtggaattaaggattttatttcttgttgttggaaacatgtgtaacactctaaattgttttatatatgaagtcttcggaggtgaccatgtgaattatttcatgattcctgtgtcaacatatatgccataaagtagagctcaaacaatataattagaacttaggattctcttagttatctgttttcttcaggttcttatagtattcagtgttcatttgtgagaacatactgtttacttcttacttttaattaaggaatggatataagtaatgaggctaatgtcagccccttttcaattgggccttcaagttttgttggaaaaacaattgcttttaggattcttttctgcaagtctatctcacatctgagggatcagatatttcgtctactattgggtctcttctgtagtttcaggggatgtataaaaccagttatatcatggttgcatccaagaaatcctcaagggatattagcaatgatgacaatagttgctttctctttgaatcgatacacaaatgtgaaagcaagggctgaaatggcatataggaggaaattttggagaaacatgatgagatctgcattgacatatgaggagtgggctcatgcggctaagatgcttgatagagaaacaccaaaaatgaatgaatcagacctttatgatgtagaattggtgagaaacaagcttcaagagctccgccaccgacgtcaacagggatctcttagagacataatattttgtatgcgtgctgatcttgttagaaatctaggcaatatgtgtaattctgagcttcataaaggtaggcttcaggtgcccaaattaatcaaggagtatattgatgaagtatccacacagttgaggatggtatgcgattctgattcagaggagctttcattggaagagaagctagctttcatgcatgaaaccagacatgcatttgggaggactgctttgctattaagtgggggtgcttcccttggtgcttttcatgcgggtgtagtgaaaacacttgtggaacacaaactcttgcccagaataattgctggttcaagtgtaggttccattatgtgttctattgttgctactcgttcttggccagagcttcaaagcttttttaaggattcattgtactcattgcagttttttgatcaaatgggtggaatttttgctgtcgttaagagggttacaacatttggcgctgtccacgagatcagacagttgcaaatgatgttgaggcatctgacaagcaaccttacatttcaagaagcttatgacatgacaggtcgaattcttgggataactgtttgctctccaagaaaacatgaacctcccaggtgtctcaactatttaacttcgcctcacgttgttatatggagtgcagtcacagcgtcttgtgcctttcc-------------------------------------------------------------------------------------------------------------------------------------
>_R_Albizia_xerophytica_Hughes_1435@NODE_2_length_933_cov_21.742991
----------------------------------------------------------------------------------------------------------------------------------------------------------------------------------------------------------------------------------------------------------------------------------------------------------------ttcatatatactttatcccaagacatatcattcctatcgctaaa-----------ctcttattatttgatcccct-ggtttctgacacttgaaactttgcatttgtgaggacattctttacatttcttatttctgaccaaggaatggatgtgagcaatgaggctaatgttgaccccttttcaattgggccatcgagcattattggtcgaacaattgctttcagagttcttttctgcaagtccatgtcgcatttgaggcatcaaatattcagtgttttgttaaatatcataaataggtttaggggatcttgggaacccactattacatggttgcatccaagaaatccgcaggggatattattaatgatggcaatgattgcttttttcttgagacgatgcacaaatgtgaaagcaagggctgaaatggcatatcggtggaaattttggaaaaatatgatgagaactgcactgacctacgaggagtggtctcatgcagctaagatgcttgataaagagacttcaaagatgaatgaatcggaattttatgacgtagagttagtgaggagtaagctgcaagagctccgccaccgtcggcaagagggatctcttagagacataatgttttgtatgcgtgctgatcttgtgagaaatctaggtaatatgtgtaaccccgagcttcacaaggataggcttcaggtgcccacattaatcaaggagtatattgatgaggtatcgactcagttgagaatggtctgtgactctgattcagaggagctcttattggaagaaaagcttgctttcattcatgaaactagacacgcatttgggaggactgctttgctgttgagtggaggagcctctcttggagcttttcatgttggtgtagtcaaaacactggtagagcataaactcttgcctaggataattgctggttcaagtgt-------------------------------------------------------------------------------------------------------------------------------------------------------------------------------------------------------------------------------------------------------------------------------------------------------------------------------------------------------------------------------------------------------------------------------------------------------------------------------------------------
>_R_Archidendron_clypearia_Wieringa_1849@NODE_1_length_1675_cov_309.880476
------------------------caatttttccttttcagccataattttctcattgggaccttctccttttagccgagatcctccagaatcttatattggcttgtggtttggttgcttgcttctctagctcttttgtgggaagttgggatttgggaggggagattctggttagtctgagaatgtaaaaagggtggaattaaggattttactttttgttgttggaaacatgtgtaacactctaaattgttttatatatgaagtcttcggaggtgacattgtgaattatttcgtgattcctgtgccaacatatatgccataaagtagagcccaaacaatataattaaaacttaggattctcgtagttatctgttttctccagcttcttatagtattcagtgttcatttgtgagaacatactgtttgcttcttactttaaattaaggaatggatataagtaatgtggctaatgtcagccccttttcaattgggccttcaagttttgttgggaaaacaattgcctttaggattcttttctgcaagtctatctcacatttgaggcatcacatatttcgtctactgttgggtctcttctgtagtttcaggggatgtatagaacccattatatcatggttgcatccaagaaatcctcaagggatattagcaatgatgacaatagttgctttctccttgaatcgatacacaaatgtgaaagcaagggctgaaatggcatataggaggaaattttggagaaacatgatgagatctgcattgacatatgaggagtgggctcatgcggctaagatgcttgatagagaaacaccaaaaatgaatgaatcagacctttatgatgtagaattggtgagaaacaagcttcaagagctccgccaccgacgtcaacagggatctcttagagacataatattttgtatgcgtgctgatcttgttagaaatctaggcaatatgtgtaattctgagcttcataaaggtaggcttcaggtgcccaaattaatcaaggagtatattgatgaagtatccacacagttgaggatggtatgtgattctgattcagaggagctttcattggaagagaagctagctttcatgcatgaaaccagacatgcatttgggaggactgctttgctattaagtgggggtgcttctcttggcgcttttcatgtgggtgtagtgaaaacactggtggaacacaaactcttgcccagaataattgctggttcaagtgtaggttccattatgtgttctattgttgctactcgttcttggccagagcttcaaagtttttttaaggattcattgcactcattgcagttttttgatcaaatgggtgggatttttgctgttgttaagagggttacaacatttggcgccgtccacgagatcagacagttgcaaatgatgttgaggcatctgacaagcaaccttacatttcaagaagcttatgacatgacaggtcgaattctcgggataactgtttgctcgccaagaaaacatgaacctcccaggtgtctcaactatttaacttcgcctcacgttgttatatggagtgcagtcacggcttcttgtgcctttcctggcctttttgaggctcaggaattgatggctaaggacagaagtggagaacttgttccttaccaccctccatttaatttgggcccagaggagggatcctca---------------------------------
>_R_Cathormion_obliquifoliolatum_Wieringa_6519@NODE_2_length_924_cov_27.434983
----------------------------------------------------------------------------------------------------------------------------------------------------------------------------------------------------------------------------------------------------------------------------------------------------------------------------------------------------------------------------------------------------------------------------------------------------------------------------------------------------------------------------------------------------------------------------------------------------------------------------------------------------------------------------------tattattaatgatgacaatgattgcttttttcttgagacgatgcacaaatgtgaaggcaaaggctgaaatggcatatcggaggaaattttggagaaatatgatgagaactgcactgacctacgaggagtggtctcacgcagctaagatgcttgataaagagactccaaagatgaatgaatcggaattttatgacgtagagttagtgaggagtaagctgcaagagctccgccaccgtcggcaagagggatctcttagagacataatgttttgtatgcgtgctgatcttgtgagaaatctaggtaatatgtgtaaccccgagcttcacaaagataggcttcaggtgcccagattaatcaaggaatatattgatgaggtatcgactcagttgagaatggtctgtgactctgattcagaggagctcttattggaagaaaagcttgctttcattcatgaaactagacatgcatttgggaggactgctttgctgttgagtggaggagcctctcttggagcttttcacgttggtgtagtcaaaacactggtagagcaaaaactcttgcctaggataattgctggttcaagtgtaggttccattatgtgttccattgttgctactcggtcttggcctgaacttcaaagcttttttgagcattcttggcactcaatacagttttttgatcgaatgggtagcatttttacagttgtgaagaggattatgacacgaggtgctgttcatgagatcagacaattgcaaatgatgttaaggcacttgactagcaaccttacatttcaagaagcgtatgacatgacaggtcgaattcttgggataacagtttgctctccaagaagacatgaaccgcctaggtgtcttaactacttgacttcgcccaatgttgttatatggagtgccgtcactgcttctt-----------------------------------------------------------------------------------------------------------------------------------------------
>_R_Hydrochorea_corymbosa2_Iganci_862@NODE_1_length_1593_cov_400.308192
-----------------------------------------------------------------------------------ctcccgaatcttatattggcttgtggtttggttgcttgcttctctaactcttttgtgtgaagttgggatttgggaggggagattttgattagtctgaaaatgtaaaaggggtggaattcaggattttatttcttgttgttggaaacatttgtaacactctaaattgttttatatatgaagtcttcggaggtgaccctgtgaattatttcgtgattcctgtgtcaacatatatgccataaagtagagcccaaacaatataattagaacttaggattctcgtagttatctgttttcttcaggttcttatagtattcagtgttcatttgtgagaacatactgtttgcttcttacttttaattaaggaatggatataagtaatgaggctaatgtcagccccttttcaattgggccttcaagttttgttggaaaaacaattgcttttaggattcttttctgcaagtctatctcacatttgaggcatcagatatttaacctactgttgggtctcttctggagtttcaggggatgtataaaacccattatatcatggttgcatccaagaaatcctcaagggatattagcaatgatgacaatagttgctttctctttgaatcgatatacaaatgtgaaagcaagggctgaaatggcatataggaggaaattttggagaaacatgatgagatctgcattgacatatgaggagtgggctcatgcggctaagatgcttgatagagaaacaccaaaaatgaatgaatcagacctttatgatgtagaattggtgagaaacaagcttcaagagctccgccaccgacgtcaacagggatctcttagagacataatattttgtatgcgagctgatcttgttagaaatctaggcaatatgtgtaattctgagcttcataaaggtaggcttcaggtacccaaattaatcaaggagtatattgatgaagtatccacacagttgaggatggtatgtgattctgattcagaggagctttcattggaagagaagctagctttcatgcatgaaaccagacatggatttgggaggactgctttgctattaagtgggggtgcttcccttggcgcttttcatgcgggtgtagtgaaaacactggtggaacacaagctcttgcccagaataattgctggttcaagtgtaggttccattatgtgttctattgttgctactcgttcttggccagagcttcaaagcttttttaaggattcattgcactcgttgcagttttttgatcaaatgggtggaatttttgctgttgttaagagggttacaacatttggcgctgtccacgagatcagacagttgcaaatgatgttgaggcatctgacaagcaaccttacatttcaagaagcttatgacctgacaggtcgaattcttgggataactgtttgctcgccaagaaaacatgaacctcccaggtgtctcaactatttaacttcgcctcacgttgttatatggagtgcagtcacagcttcttgtgcgtttcctggcctttttgaggctcaggaattgatggctaaggacagaagtggagaaattgttccttaccaccctccatttaatttgggcc--------------------------------------------------
>_R_Jupunba_asplenifolia_Ekman_6383@NODE_1_length_1253_cov_60.717687
------------------------------------------------------------------------------------------------------------------------------------------------------------------------------------------------------------------------------------catttgtaacactctaaattgttttatatatgaagtcttcggaggtgaccttgtgaattatttcgtgattcctgtgtcaacatatatgccataaagtagagcccaaacaatataattagaacttaggattctcgtagttatctgttttcttcaggttcttatagtattcagtgttcatttgtgagaacatactgtttgcttcttacttttaattaaggaatggatataagtaatgaggctaatgtcagccccttttcaattgggccttcaagttttgttggaaaaacaattgcttttaggattcttttctgcaagtctatctcacatttgaggcatcagatatttcatctactgttgggtctcttctgtagtttcaggggatgtataaaacccattatatcatggttgcatccaagaaatcctcaagggatattagcaatgatgacaatagttgctttctctttgaatcgatacacaaatgtgaaagcaagggctgaaatggcatacaggaggaaattttggagaaatatgatgagatctgcattgacatatgaggagtgggctcatgcggctaagatgcttgatagagaaacaccaaaaatgaatgaatcagacctttatgatgtagaattggtgagaaacaagcttcaagagctccgccaccgacgtcaacagggatctcttagagacataatattttgtatgcgtgctgatcttgttagaaatctaggcaatatgtgtaattctgagcttcataaaggtaggcttcaggtgcccaaattaatcaaggagtatattgatgaagtatccacacagttgaggatggtatgtgattctgattcagaggagctttcattggaagagaagctagctttcatgcatgaaaccagacatgcatttgggaggactgctttgctattaagtgggggtgcttcccttggcgcttttcatgcgggtgtcgtgaaaacactggtggaacacaagctcttgcccagaataattgctggctcaagtgtaggttccattatgtgttctattgttgctactcgttcttggccagagcttcaaagcttttttaaggattcattgcactcgttgcagttttttgatcaaatgggtggaatttttgctgttgttaagagggttacaacatttggcgctgtccacgagatcagacagctgcaaatgatgttgaggcatatgacaagcaaccttacatttcaagaagcttatgatctgacaggtcgaattct----------------------------------------------------------------------------------------------------------------------------------------------------------------------------------------------------------------------------------------------------
>_R_Jupunba_cochleata_Bonadeu_673@NODE_1_length_1867_cov_181.189385
tctttgaattcttggttggccaggcaatttttccttttcagccataattttctccttcggaccttctccttttagccgagatcctcccgaatcttatattggcttgtggtttggttgcttgcttctctggctcttttttgtgaaattgggatttgggaggggagattttggttagtctgaaaatgtaaaaggggtggaattaaggatttcatttcttgttgttggaaacatttgtaacactctaaattgttttatatatgaagtcttcggaggtgaccttgtgaattatatcgtgattcctgtgtcaacatacatgccataaagtagagcccaaacaatataattagaacttaggattctcgtagttatctgttttcttcaggttcttatagtattcagtgttcatttgtgagaacatactgtttgcttcttacttttaattaaggaatggatgtaagtaatgaggctaatgtcagccccttttcaattgggccttcaagttttgttggaaaaacaattgcttttaggattcttttctgcaagtctatctcacatttgaggcatcagatatttcatctactgttgggtctcttctgtagtttcaggggatgtataaaacccattatatcatggttgcatccaagaaatcctcaagggatattagcaatgatgacaatagttgctttctctttgaatcgatacacaaatgtgaaagcaagggctgaaatggcatataggaggaaattttggagaaacatgatgagatctgcattgacatatgaggagtgggctcatgcggctaagatgcttgatagagaaacaccaaaaatgaatgaatcagacctttatgatgtagaattggtgagaaacaagcttcaagagctccgccaccgacgtcaacagggatctcttagagacataatattttgtatgcgtgctgatcttgttagaaatctaggcaatatgtgtaattctgagcttcataaaggtaggcttcaggtgcccaaattaatcaaggagtatattgatgaagtatccacacagttgaggatggtatgtgattctgattcagaggagctttcattggaagagaagctagctttcatgcatgaaaccagacatgcatttgggaggactgctttgctattaagtgggggtgcttcccttggcgcttttcatgcgggtgtagtgaaaacactggtggaacacaagctcttgcccagaataattgctggttcaagtgtaggttccattatgtgttctattgttgctactcgttcttggccagagcttcaaagcttttttaaggattcattgcactcgttgcagttttttgatcaaatgggtggaatttttgctgttgttaagagggttacaacatttggcgctgtccacgagatcagacagttgcaaatgatgttgaggcatctgacaagcaaccttacatttcaagaagcttatgacctgacaggtcgaattcttgggataactgtttgctcgccaagaaaacatgaacctcccaggtgtctcaactatttaacttcgcctcacgttgttatatggagtgcagtcacagcttcttgtgcctttcctggcctttttgaggctcaggaattgatggctaaggacagaagtggagaaattgttccttaccaccctccatttaatttgggcccagaggagggatcctcatcagcacgtcgttggagagatggtagcttggag
>_R_Jupunba_commutata_Maguire_46145@NODE_1_length_1908_cov_165.752594
tctttgaattcttggttggccaggcaatttttccttttcagccataattttctcattgggaccttctccttttagtcgagatcctcccgaatcttatattggcttgtggtttggttgcttgcttctctagctcttttgtgtgaagttgggatttgggaggggagattttggttagtctgaaaatgtaaaaggggtggaattaaggattttagttctcgttgttggaaacatttgtagcactctaaattgttttatatatgaagtcttcggaggtgaccttgtgaattatttcgtgattcctgtgtcaacatatatgccataaagtagagcccaaaaaatataattagaacttaggattctcgtagttatttgttttcttcaggttcttataatattcagtgttcatttgtgagaacatactgtttgcttcttacttttaattaaggaatggatataagtaatgaggctaatgtcagccccttttcaattgggccttcaagttttgttggaaaaacaattgcttttaggattcttttctgcaagtctatctcacatttgaggcatcagatatttcatctactgttgggtctcttctgtagtttcaggggatgtataaaacccattatatcatggttgcatccaagaaatcctcaagggatattagcaatgatgacaatagttgctttctctttgaatcgatacacaaatgtgaaagcaagggctgaaatggcatataggaggaaattttggagaaacatgatgagatctgcattgacatatgaggagtgggctcatgcggctaagatgcttgatagagaaacaccaaaaatgaatgaatcagacctttatgatgtagaattggtgagaaacaagcttcaagagctccgccaccgacgtcaacagggatctcttagagacataatattttgtatgcgtgctgatcttgttagaaatctaggcaatatgtgtaattctgagcttcataaaggtaggcttcacgtgcccaaattaatcaaggagtatattgatgaagtatccacacagctgaggatggtatgtgattctgattcagaggagctttcattggaagagaagctagctttcatgcatgaaaccagacatgcatttgggaggactgctttgctattaagtgggggtgcttcccttggcgcttttcatgcgggtgtagtgaaaacactggtggaacacaagctcttgcccagaataattgctggttcaagtgtaggttccattatgtgttctattgttgctactcgttcttggccagagcttcaaagcttttttaaggattcattgcactcgttgcagttttttgatcaaatgggtggaatttttgctgttgttaagagggttacaacatttggcgctgtccacgagatcagacagttgcaaatgatgttgaggcatctgacaagcaaccttacatttcaagaagcttatgacctgacaggtcgaattcttgggataactgtttgctcgccaagaaaacatgaacctcccaggtgtctcaactatttaacttcgcctcacgttgttatatggagtgcagtcacagcttcttgtgcatttcctggcctttttgaggctcaggaattgatggctaaggacagaagtggagaaattgttccttaccaccctccatttaatttgggcccagaggagggatc-------------------------------------
>_R_Jupunba_laeta_Mori_25147@NODE_1_length_1418_cov_71.240865
----------------------------------------------------------------------------------------------------------------------------ctctatctcttttgtgtgaagttgggatttgggaggggagattttggttagtctgaaaatgtaaaaggggtggaattaaggattttatttcttgttgttggaaacatttgtaacactctaaattg-tttatatatgaagtcttcggaggtgaccttgtgaattatttcgtgattcctgtgtcaacatatatgccataaagtagagcccaaacaatataattagaacttaggattctcgtagttatctgttttcttcaggttcttatagtattcagtgttcatttgtgagaacatactgtttgcttcttacttttaattaaggaatggatataagtaatgaggcaaatgtcagccccttttcaattgggccttcaagttttgttggaaaaacaattgcttttaggattcttttctgcaagtctatctcacatttgaggcatcagatatttcatctactgttgggtctcttctgtagtttcaggggatgtataaaacccattatatcatggttgcatccaagaaatcctcaagggatattagcaatgatgacaatagttgctttctctttgaatcgatacacaaatgtgaaagcaagggctgaaatggcatataggaggaaattttggagaaacatgatgagatctgcattgacatatgaggagtgggctcatgcggctaagatgcttgatagagaaacaccaaaaatgaatgaatcagacctttatgatgtagaattggtgagaaacaagcttcaagagctccgccaccgacgtcaacagggatctcttagagacataatattttgtatgcgtgctgatcttgttagaaatctaggcaatatgtgtaattctgagcttcataaaggtagacttcaggtgcccaaattaatcaaggagtatattgatgaagtatccacacagttgaggatggtatgtgattctgattcagaggagctttcattggaagagaagctagctttcatgcatgaaaccagacatgcatttgggaggactgctttgctattaagtgggggtgcttcccttggcgcttttcatgcgggtgtagtgaaaacacttgtggaacacaagctcttgcccagaataattgctggttcaagtgtaggttccattatgtgttctattgttgctagtcgttcttggccagagcttcaaagcttttttaaggattcattgcactcgttgcagttttttgatcaaatgggtggaatttttgctgttgttaagagggttacaacatttggcgctgtccacgagatcagacagttgcaaatgatgttgaggcatctgacaagcaaccttacatttcaagaagcttatgacctgacaggtcgaattcttgggataactgtttgctcgccaagaaaacatgaacctcccaggtgtctcaactatttaactt--------------------------------------------------------------------------------------------------------------------------------------------------------------------------------------
>_R_Jupunba_langsdorfii_Ribeiro_728@NODE_1_length_1990_cov_146.867224
tctttgaattcttggttggccagtcaatttttccttttcagccataatttgctcattgggaccttctccttttagccgagatcctcccgaatcttatattggcttgtggtttggttgcttgcttctctagctcttttgtgtgaagttgggatttgggaggggagattttggttagtctgaaaatgtaaaaggggtggaattaaggattttatttcttgttgttggaaacatttgtaacgctctaaattgttttgtatatgaagtcttcggaggtgaccttgtgaattatttcgtgattcctgtgtcaacatatatgccataaagtagagcccaaacaatataattagaacttaggattctcgtagttatctgttttcttcaggttcttatagtattcagtgttcatttgtgagaacatactgtttgcttcttacttttaattaaggaatggatataagtaatgaggctaatgtcagccccttttcaattgggccttcaagttttgttggaagaacaattgcttttaggattcttttctgcaagtctatctcacatttgaggcatcagatatttcatctactgttgggtctcttctgtagtttcaggggatgtataaaacccattatatcatggttgcatccaagaaatcctcaagggatattagcaatgatgacaatagttgctttctctttgaatcgatacacaaatgtgaaagcaagggctgaaatggcatataggaggaaattttggagaaacatgatgagatctgcattgacatatgaggagtgggctcatgcggctaagatgcttgatagagaaacaccaaaaatgaatgaatcagacctttatgatgtagaattggtgagaaacaagcttcaagagctccgccaccgacgtcaacagggatctcttagagacataatattttgtatgcgtgctgatcttgttagaaatctaggcaatatgtgtaattctgagcttcataaaggtaggcttcaggtgcccaaattaatcaaggagtatattgatgaagtatccacccagttgaggatggtatgtgattctgattcagaggagctttcattggaagagaagctagctttcatgcatgaaaccagacatgcatttgggaggactgctttgctattaagtgggggtgcttcccttggcgcttttcatgcgggtgtagtgaaaacactggtggaacacaagctcttgcccagaataattgctggttcaagtgtaggttccattatgtgttctattgttgctactcgttcttggccagagcttcaaagcttttttaaggattcattgcactcgttgcagttttttgatcaaatgggtggaatttttgctgttgttaagagggttacaacatttggcgctgtccacgagatcagacagttgcaaatgatgttgaggcatctgacaagcaaccttacatttcaagaagcttatgacctgacaggtcgaattcttgggataactgtttgctcgccaagaaaacatgaacctcccaggtgtctcaactatttaacttcgcctcatgttgttatatggagtgcggtcacagcttcttgtgcctttcctggcctttttgaggctcaggaattgatggctaaggacagaagtggagaaattgttccttaccaccctccatttaatttgggcccagaggagggatcctcaccagcacgtcgttggagagatggtagcttggag
>_R_Jupunba_leucophylla_Iganci_839@NODE_1_length_2063_cov_300.572508
tctttgaattcttggctggccaggcaatttttccttttcatccctaattttctcattgggaccttctccttttagccgagatcctcccgaatcttatattggcttgtggtttggttgcttgcttctctagctcttttgtgtgaagttgggatttgggaggggagatttcggttagtctgaaaatgtaaaaggggtggaattaaggattttatttcttgttgttggaaacatttgtaacactctaaattgttttatatatgaagccttcgtagctgaccttgtgaattatttcgtgattcctgtgtcaacgtatatgccataaagtagagcccaagcaatataattagaacttaggattctcgtagttatctgttttcttcaggttcttat--tactcattgttcatttgtgagaacatactgtttgcttcttacttttaattaaggaatggatataagtaatgaggctaatgtcagccccttttcaattgggccttcaagttttgttggaaaaacaattgcttttaggattcttttctgcaagtctatctcacatttgaggcatcagatatttcatctactgttgggtctcttctgtagtttcaggggatgtataaaacccattatatcatggttgcatccaagaaatcctcaagggatattagcaatgatgacaatagttgctttctctttgaatcgatacacaaatgtgaaagcaagggctgaaatggcatataggaggaaattttggagaaacatgatgagatctgcattgacatatgaggagtgggctcatgcggctaagatgcttgatagagaaacaccaaaaatgaatgaatcagacctttatgatgtagaattggtgagaaacaagcttcaagagctccgccaccgacgtcaacagggatctcttagagacataatattttgtatgcgtgctgatcttgttagaaatctaggcaatatgtgtaattctgagcttcataaaggtaggcttcaggtgcccaaattaatcaaggagtatattgatgaagtatccacacagttgaggatggtatgtgattctgattcagaggagctttcattggaagagaagctagctttcatgcatgaaaccagacatgcatttgggaggactgctttgctattaagtgggggtgcttcccttggcgcttttcatgcgggtgtagtgaaaacactggtggaacacaagcttttgcccagaataattgctggttcaagtgtaggttccattatgtgttctattgttgctactcgttcttggccggagcttcaaagcttttttaaggattcattgcactcgttgcagttttttgatcaaatgggtggaatttttgctgttgttaagagggttacaacatttggcgctgtccacgagatcagacagttgcaaatgatgttgaggcatctgacaagcaaccttacatttcaagaagcttatgacctgacaggtcgaattcttgggataactgtttgctcgccaagaaaacatgaacctcccaggtgtctcaactatttaacttcgcctcacgttgttatatggagtgcagtcacagcttcttgtgcctttcctggcctttttgaggctcaggaattgatggctaaggacagaagtggagaaattgttccttaccaccctccatttaatttgggcccagaggagggatcctcaccagcacgtcgttggagagatggtagcttggag
>_R_Jupunba_limae_Iganci_261@NODE_1_length_1903_cov_180.017525
tctttgaattcttggttggccaggcaatttttccttttcagccataattttctcattgggaccttctccttttagccgagatcctcccgaatcttatattggcttgtggtttggttgcttgcttctctagctcttttgtgtgaagttgggatttgggaggggagattttggttagtctgaaaatgtaaaaggggtggaattaaggattttatttcttgttgttggaaacattcgtaacactctaaattgttttatatatgaagccttcggagctgaccttgtgaattatttcgtgattcctgtgtcaacatatatgccataaagtagagcccaaacaatataattagaacttaggactctcgtagttatctgttttcttcaggttcttatagtattcagtgttcatttgtgagaacatactgtttgcttcttacttttaattaaggaatggatataagtaatgaggctaatgtcagccccttttcaattgggccttcaagtgttgttggaaaaacaattgcttttaggattcttttctgcaagtctatctcacatttgaggcatcagatatttcatctactgttgggtctcttctgtagtttcaggggatgtataaaacccattatatcatggttgcatccaagaaatcctcaagggatattagcaatgatgacaatagttgctttctctttgaatcgatacacaaatgtgaaagcaagggctgaaatggcatataggaggaaattttggagaaacatgatgagatctgcattgacatatgaggagtgggctcatgcggctaagatgcttgatagagaaacaccaaaaatgaatgaatcagacctttatgatgtagaattggtgagaaacaagcttcaagagctccgccaccgacgtcaacagggatctcttagagacataatattttgtatgcgtgctgatcttgttagaaatctaggcaatatgtgtaattctgagcttcataaaggtaggcttcaggtggccaaattaatcaaggagtatattgatgaagtatccacacagttgaggatggtatgtgattctgattcagaggagctttcattggaagagaagctagctttcatgcatgaaaccagacatgcatttgggaggactgctttgctattaagcgggggtgcttcccttggcgcttttcatgcgggtgtagtgaaaacactggtggaacacaagctcttgcccagaataattgctggttcaagtgtaggttccattatgtgttctattgttgctactcgttcttggccagagcttcaaagcttttttaaggattcattgcactcgttgcagttttttgatcaaatgggtggaatttttgctgttgttaagagggttacaacatttggcgctgtccacgagatcagacagttgcaaatgatgttgaggcatctgacaagcaaccttacatttcaagaagcttatgacctcacaggtcgaattcttgggataactgtttgctcgccaagaaaacatgaacctcccaggtgtctcaactatttaacttcgcctcacgttgttatatggagtgcagtcacagcttcttgtgcctttcctggcctttttgaggctcaggaattgatggctaaggacagaagtggagaaattgttccttaccaccctccatttaatttgggcccagaggagggatcctcaccagcacgtcgttggagagatggtagcttggag
>_R_Jupunba_longipedunculata_Cardona_2682@NODE_1_length_1411_cov_202.214393
------------------------------------------------------------------------------------------------------------------------------------------------------------------------------------------------ggtggaattaaggattttatttcttgttgttggaaacatttgtaacactctaaattgtcttatatacgaagccttcggagctgaccttgtgaattatttcgtgattcctgagtcaacataaatgccataaagtagagcccaaacaatataattagaacttaggattctcgtagttatctgttttcttcaggttcttat--tactcagtgttcatttgtgagaacatactgtttgcttcaaacttttcattaaggaatggatataagtaatgaggctaatgtcagccccttttcaattgggccttcaagttttgttggaaaaacaattgcttttaggattcttttctgcaagtctatctcacatttgaggcatcagatatttcatctactgttgggtctcttctgtagtttcaggggctgtataaaacccattatatcatggttgcatccaagaaatcctcaagggatattagcaatgatgacaatagttgctttctctttgaatcgatacacaaatgtgaaagcaagggctgaaatggcatataggaggaaattttggagaaacatgatgagatctgcattgacatatgaggagtgggctcatgcggctaagatgcttgatagagaaacaccaaaaatgaatgaatcagacctttatgatgtagaattggtgagaaacaagcttcaagagctccgccaccgacgtcaacagggatctcttagagacataatattttgtatgcgtgctgatcttgttagaaatctaggcaatatgtgtaattctgagcttcataaaggtaggcttcaggtgcccaaattaatcaaggagtatattgatgaagtatccacacagttgaggatggtatgtgattctgattcagaggagctttcattggaagagaagctagctttcatgcatgaaaccagacatgcatttgggaggactgctttgctattaagtgggggtgcttcccttggcgcttttcatgcgggtgtagtgaaaacactggtggaacacaagctcttgcccagaataattgctggttcaagtgtaggttccattatgtgttctattgttgctactcgttcttggccggagcttcaaagcttttttaaggattcattgcactcgttgcagttttttgatcaaatgggtggaatttttgctgttgttaagagggttacaacatttggcgctgtccacgagatcagacagttgcaaatgatgttgaggcatctgacaagcaaccttacatttcaagaagcttatgacctgacaggtcgaattcttgggataactgtttgctcgccaagaaaacatgaacctcccaggtgtctcaactatttaacttcgcctcacgttgttatatggagtgcagtcacagcttcttgtgcctttcctggcctttttgag------------------------------------------------------------------------------------------------------------------------
>_R_Jupunba_oxyphyllidia_Yonker_6157@NODE_1_length_1556_cov_172.724814
----------------------------------------------------------------------------------------------------------------------------------------------------------------------------------------------------gaattgaggattttatttcttgttgttggaaacatttgtgacactctaaattgttttatatatgaagtcttcagaggtgaccttgtgaattatttcgtgattcctttgtcaacatatatgccataaagtagagcccaaacaatataattagaacttaggattctcgtagttatctgttttcttcaggttcttataacattcagtgttcatttgtgagaacatactgtttgcttcttacttttaattaaggaatggatataagtaatgaggctaatgtcagccccttttcaattgggccttcaagttttgttggaaaaacaattgcttttaggattcttttctgcaaatctatctcacatttgaggcatcagatatttcatctactgttgggtctcttctgtagtttcaggggatgtataaaacccattatatcatggttgcatccaagaaatcctcaagggatattagcaatgatgacaatagttgctttctctttgaatcgatacacaaatgtcaaagcaagggctgaaatggcatataggaggaaattttggagaaacatgatgagatctgcattgacatatgaggagtgggctcatgcggctaagatgcttgatagagaaacaccaaaaatgaatgaatcagacctttatgatgtagaattggtgagaaacaagcttcaagagctccgccaccgacgtcaacagggatctcttagagacataatattttgtatgcgtgctgatcttgttagaaatctaggcaatatgtgtaattctgagcttcataaaggtaggcttcaggtgcccaaattaatcaaggagtatattgatgaagtatccacacagttgaggatggtatgtgattctgattcagaggagctttcattggaagagaagctagctttcatgcatgaaaccagacatgcatttgggaggactgctttgctattaagtgggggtgcttcccttggcgcttttcatgcgggtgtagtgaaaacactggtggatcacaagctcttgcccagaataattgctggttcaagtgtaggttccattatgtgttctattgttgctactcgttcttggccagagcttcaaagcttttttaaggattcattgcactcgttgcagttttttgatcaaatgggtggaatttttgctgttgttaagagggttacaacatttggcgctgtccacgagatcagacagttgcaaatgatgttgaggcatctgacaagcaaccttacatttcaagaagcttatgacctgacaggtcgaattcttgggataactgtttgctctccaagaaaacatgaacctcccaggtgtctcaactatttaacttcgcctcacgttgttatatggagtgcagtcacagcttcttgtgcctttcctggcctttttgaggctcaggaattgatggctaaggacagaagtggagaaattgttccttaccaccctccatttaatttgggcccagaggagggatcctcaccagcacgtcgttggagagatggtagcttggag
>_R_Punjuba_callejasii_Daly_5935@NODE_1_length_1358_cov_23.557377
---------------------------------------------------------------------------------------------------------------------------------------------------------------------------------------------------------------------------------------------------------ttttatatatgaagtcttcggaggtgaccttgtgaattatttcgtgatttctgtgtcaacacatatgccataaagtagagcccaaacaatataattagaacttaggattctcatagttatctgttttcttcaggttcttatagtattcagtgttcatttgtgagaacataccgtttgcttcttacttttaattaaggaatggatataagtaatgaggctaatgtcagccccttttcaattgggcctgcaagttttgttggaaaaacaattgcttttaggattcttttctgcaagtctatctcacatttgaggcatcagatatttcatctactgttgggtctcttctgtagtttcaggggatgtataaaacccattatatcatggttgcatccaagaaatcctcaagggatattagcaatgatgacaatagttgctttctctttaaatcgatacacaaatgtgaaagcaagggctgaaatggcatataggaggaaattttggagaaacatgatgagagctgcattgacatatgaggagtgggctcatgcggctaagatgcttgatagagaaacaccaaaaatgaatgaatctgacctttatgatgtagaattggtgagaaacaagcttcaagagctccgccaccgacgtcaacagggatctctaagagacataatattttgtatgcgtgctgatcttgttagaaatctaggcaatatgtgtaattctgagcttcataaaggtaggcttcaggttcccaaattaatcaaggagtatattgatgaagtatccacacagttgaggatggtatgtgattctgattcagaggagctttcattggaagagaagctagctttcttgcatgaaaccagacatgcatttgggaggactgctttgctattaagtgggggtgcttcccttggcgcttttcatgcgggtgtagtgaaaacactggtggaacacaaactcttgcccagaataattgctggttcaagtgtaggttccattatgtgttctattgttgctactcgttcttggccagatcttcaaagcttttttaaggattcattgcactcattgcagttttttgatcaaatgggtggaattttggctgttgttaagagggttacaacatttggcgctgtccacgagatcagacagttgcaaatgatgttgaggcatctgacaagcaaccttacatttcaagaagcttatgacatgacaggtcgaattcttgggataactgtttgctcgccaagaaaacatgaacctcccaggtgtctcaactatttaacttcgcctcacgttgttatatggagtgcagtcacagcttcttgtgcctttcctggcctttttgaggc----------------------------------------------------------------------------------------------------------------------
>_R_Punjuba_lehmannii_Escobar_7465@NODE_1_length_1734_cov_129.208811
tctttgaattcttggttggccaggcgatttttccttttcagccataattttctcattgggaccttctccttttagccgagatcctcccgaatcttatattggcttgtggtttggttgcttgcttctctagctcttttgtgtgaagttgggattt-ggaggggagattttggttagtctgaaattgtaaaaggggtggaattaaggattttatttcttgttgttggaaacatgtgtaacactctaaattgttttatatatgaagtcttcggaggtgaccttgtgaattatttcgtgattcctgtgtcaacatatatgccataaagtagagcccaaacaatataattagaacttaggattcttgtagttatctgttttcttcaggttattatagtattcagtgttcatttgtgagaacataccgtttgcttcttacttttaattaaggaatggatataagtaatgaggctaatgtcagccccttttcaattgggcctgcaacttttgttggaaaaacaattgcttttaggattcttttctgcaagtctatctcacatttgaggcatcagatatttcatctactgttgggtctcttctgtagtttcaggggatgtataaaacccattatatcatggttgcatccaagaaatcctcaagggatattagcaatgatgacaatagttgctttctctttgaatcgatatacaaatgtgaaagcaagggctgaaatggcatataggaggaaattttggagaaacatgatgagatctgcattgacatatgaggagtgggctcatgcggctaagatgcttgacagagaaacaccaaaaatgaatgaatcagacctttatgatgtagaattggtgagaaacaagcttcaagagctccgccaccgacgtcaacagggatctcttagagacataatattttgtatgcgtgctgatcttgttagaaatcttggcaatatgtgtaattctgagcttcataaaggtaggcttcaggtgcccaaattaatcaaggagtatattgatgaagtatccacacagttgaggatggtatgtgattctgattcagaggagctttcattggaagagaagctagctttcatgcatgaaaccagacatgcatttgggaggactgctttgctattaagtgggggtgcttcccttggcgcttttcatgcgggtgtagtgaaaacactggtggaacacaaactcttgcccagaataattgctggttcaagtgtaggttccattatgtgttctattgttgctactcgttcttggccagagcttcaaagcttttttaaggattcattgcactcattgcagttttttgatcaaatgggtggaatttttgctgttgttaagagggttacaacatttggcgctgtccacgagatcagacagctgcaaatgatgttgaggcatctgacaagcaaccttacatttcaagaagcttatgacatgacaggtcgaattcttgggataactgtttgctcgccaagaaaacatgaacctcccaggtgtctcaactatttaacttcgcctcacgttgttatatggagtgcagtcacagcttcttgtgcctttcctggcctttttgaggctcaggaattgatggctaaggacagaagtggagaaattgttccttaccaccctccatttaatttgggcccagaggagggatcctcaccagcacgtcgttggagagatggtagctt----
