# Supplementary material for: A new generic circumscription of Hydrochorea (Leguminosae, Caesalpinioideae, mimosoid clade) with an amphi-Atlantic distribution
Source: PhytoKeys. 2022 Aug 22;205:401–37. doi: 10.3897/phytokeys.205.82775 (PMC9849043; doi:10.3897/phytokeys.205.82775)
Supplement: Supplementary material 1 — Supplementary data file S1 [file phytokeys-205-401_article-82775__-s001.zip › RBH3_m29534_comp35081_c0_seq1_exon01.aln-cln]

>Afrocalliandra_redacta_Germishuizen_5585@NODE_1_length_1090_cov_680.293189
----------------------------------------------------------------------------------------------------------------------------------------------------------------------------------------------------------ttcttcttcctccgttttttttttttcttttttttttcagagatttgtttgctcaagttattcattttatattgcagccgggggttgctgatttctgctggaagaccaaaatgacttctttcctgaaacctgagaatgctcttaaaagagcggaaggtcagtttgagagatgaatattcatcttcttatctaaatac-ttttatgtctttgttggaagatttaattctgttttcaaatgtagtaatgctatggacttggtttatgtaaaattcattgtacagaattgatcaatgttggacagaagcaggatgctttgcaaactctccatggccttataacttcaagaagatatagggcatggcagaagacacttgaaaggataatgtttaaatacgtagaactgtgtgtagacatgcggaaagggcgatatgcaaaggatgggctaattcagtatcgaattgtatgccagcaagttaatgttagctcgctggaggaggtgatcaaacacttcatgcatctgtcaactgagaaagctgaacaagctcggagccaggcacaggctctagaagaggctcttgatgttgatgatttagaggcagataaaaggccagaagacttgatgctcagctatgtgagtggggagaaaggaaaagacagatctgacagggagcttgttactccgtggttcaagtttctttgggaaacgtacaggactgtgcttgaaatattacggaacaattcaaagctggaagctttgtatgctgtaagcttttccttttct-ctattttgttttgctgtacttggtgtgttttccacatttttcggggcttatgctgatttttataaagttgttttatgtttattttccatagtttttcacctagccaattagtttattggtctctctctctctctcatgcga---------------------ctcaaaattggccactgtctttg----tatgactgttattga-------------------------------------------------------------------------------------------------------------------------------------------------------------------------------------------------------------------------------------------------------------------------------------
>Albizia_decandra_Vilhena_231@NODE_1_length_1042_cov_55.696373
---------------------------------------------------------------------------------------------------------------------------------------------------ctatataattgaggggaaaaagaatgtt-ccagatttacctggacccactgatattttacatagatgtgattttttc-tttgttctttttattagagatttgttttctcatgttattcattccgtatt---gcagtgggtagttgatttctgctgaaagactagaatgacttcttttctgaaacctgagaatgctctaaaaagagcagaaggtcagtttgagagatga------actttcttagttaaatac-tttcatgtcttggttggaagatttgattctgttttcaaatgtagtaatgcaatggacttactttatgttaaattcaatgtacagaattgatcaatgtcggacagaagcaggatgctttgcaaactctccatggccttatcacttcaaaaagatatagggcatggcagaagacacttgaaaggataatgtttaaatatgtagaactgtgtgtagacatgcggaaagggcgatttgcaaaggatgggctgattcagtatcgaattatatgtcagcaagttaatgttagctcactggaggaggtgatcaaacatttcatgcatctgtcaactgagaaagctgagcaagctcggaaccaggcacaggcactagaagaggctcttgatgttgatgatttagaggctgataaaaggcctgaagacttgatgctaagctatgtgagtggggagaagggaaaagacagatctgacagggagcttgttactccgtggtttaagtttctttgggaaacgtacaggactgtgcttgaaatattacggaacaattcaaaactggaagctctatatgctgtaagcttttccttttctcccattttgttttgccctacttggtgtgttttccatatttttaggggttgatgctgatgtttataaagttgttttatgtctatcgtccaaagcttttcacctagccaattaattttttgatctctctctctctctctctcttctcacacacacacacacacacaaaaaaatttgcgaccgtcttcaacgtagggactgtcac----------------------------------------------------------------------------------------------------------------------------------------------------------------------------------------------------------------------------------------------------------------------------------------
>Albizia_glabripetala_Lewis_1652@NODE_1_length_941_cov_106.140046
-----------------------------------------------------------------------------------------------------------------------------------------------------------------------------tt-ccagatttacctggacccactgatattttacatagatgtggttttttc-tttgttctttttattagaggtttgttttctcatgttattcattttgtattgctgcagtgggaagttgatttctgctgaaagactaaaatgacttcttttctgaaacctgagaatgctctaaaaagagcagaaggtcagtttgagagatga------actttcttagttaaatac-tttcatgtctttgttggaagatttgattctgttttcaaatgcagtaatgcaatggacttactttatgttaaattcaatatacagaattgatcaatgtcggacagaagcaggatgctttgcaaactctccatggccttatcacttcaaaaagatatagggcatggcagaagacacttgaaaggataatgtttaaatatgtagaactgtgtgtagacatgcggaaagggcgatttgcaaaggatgggctgattcagtatcgaattatatgtcagcaagttaatgttagctcactggaggaggtgatcaaacatttcatgcatctgtcaactgagaaagctgagcaagctcggagccaggcacaggcactagaagaggctcttgatgttgatgatttagaggctgataaaaggcctgaagacttgatgctaagctatgtgagtggggagaagggaaaagacagatctgacagggagcttgttactccgtggtttaagtttctttgggaaacgtacaggactgtgcttgaaatattacggaacaattcaaaactggaagctctatatgctgtaagcttttccttttctcccattttgttttgccctacttggtgtgttttccatatttttaggggttgatgctgatgtttataaagttgttttatgtctatcttccaaagcttttcacctagccgattaattttttgatctctctctctctctctct-------------------------------------------------------------------------------------------------------------------------------------------------------------------------------------------------------------------------------------------------------------------------------------------------------------------------------------------------------
>Albizia_inundata_Wood_26530@NODE_1_length_1036_cov_261.445464
---------------------------------------------------------------------------------------------------------------------------------------------------------------------------------cagatttacctggacccactgatattttacatagatgtggttttttc-tttgttctttttattagaggtttgttttctcatgttattcattttgtattgcagcagtgggaagttgatttctgctgaaagactaaaatgacttcttttctgaaacctgagaatgctctaaaaagagccgaaggtcagtttgagagatga------actttcttagttaaatac-tttcatgtctttgttggaagatttgattctgttttcaaatgcagtaatgcaatggacttgctttatgttaaattcaatgtacagaattgatcaatgtcggacagaagcaggatgctttgcaaactctccatggccttatcacttcaaaaagatatagggcatggcagaagacacttgaaaggataatgtttaaatatgtagaactgtgtgtagacatgcggaaagggcgatttgcaaaggatgggctgattcagtatcgaattatatgtcagcaagttaatgttagctcactggaggaggtgatcaaacatttcatgcatctgtcaactgagaaagctgagcaagctcggagccaggcacaggcactagaagaggctcttgatgttgatgatttagaggctgataaaaggcctgaagacttgatgctaagttatgtgagtggggagaagggaaaagacagatctgacagggagcttgttactccgtggtttaagtttctttgggaaacgtacaggactgtgcttgaaatattacggaacaattcaaaactggaagctctatatgctgtaagcttttccttttctcccattttgttttgccctacttggtgtgttttccatatttttaggggttgatgctgatgtttataaagttgttttatgtctatcttccaaagcttttcacctagccgattaattttttgatctctctctctctctccctcttctcacacacacaca--cacacacacacatttgcgactgtcttcgacgtagggactgtcactggactgtcatatgcttcttgaagtct-------------------------------------------------------------------------------------------------------------------------------------------------------------------------------------------------------------------------------------------------------------
>Albizia_subdimidiata_var_minor_Gorts_341@NODE_1_length_1028_cov_56.662461
---------------------------------------------------------------------------------------------------------------------------------------------------------------------------------------------------------------------------------------------------ggtttgttttctcatgttattcattttgtattgcagcagtgggaagttgatttctgctgaaagactaaaatgacttcttttctgaaacctgagaatgctctaaaaagagcagaaggtcagtttgagagatga------actttcttagttaaatac-tttcatgtctttgttggaagatttgattctgttttcaaatgcagtaatgcaatggacttactttatgttaaattcaatgtacagaattgatcaatgtcggacagaagcaggatgctttgcaaactctccatggccttatcacttcaaaaagatatagggcatggcagaagacacttgaaaggataatgtttaaatatgtagaactgtgtgtagacatgcggaaagggcgatttgcaaaggatgggctgattcagtatcgaattatatgtcagcaagttaatgttagctcactggaggaggtgatcaaacatttcatgcatctgtcaactgagaaagctgagcaagctcggagccaggcacaggctctagaagaggctcttgatgttgatgatttagaggctgataaaaggcctgaagacttgatgctaagttatgtgagtggggagaagggaaaagacagatctgacagggagcttgttactccatggtttaagtttctttgggaaacgtacaggactgtgcttgaaatattacggaacaattcaaaactggaagctctatatgctgtaagcttttccttttctcccattttgttttgccctacttggtgtgttttccatatttttaggggttgatgctgatgtttataaagttgttttatgtctatcttccaaagcttttcacctagccgattaattttttgatctctctctctctctctctcttctcacacgcgcacacacacacacacaaatttgcgactgtcttcgacgtagggactgtcactggactgtcatatgcttcttgaagtct-------------------------------------------------------------------------------------------------------------------------------------------------------------------------------------------------------------------------------------------------------------
>Albizia_subdimidiata_var_subdimidiata_Ferreira_210@NODE_1_length_1096_cov_220.382728
------------------------ttatttcggtgatacctttgggttgtcgttatttgtgcattagtgagtgtttaattaactgattcctggcaatgtttcgttcagcttggttgaacttcaatggattttttctttgtatttccacaataaaattgaggggaaaaagaatttt-ccagatttacctggacccactgatattttacatagatgtggttttttc-tttgttctatttattagaggtttgttttctcatgttattcattttgtattgcagcagtgggaagttgatatctgctgaaagactaaaatgacttcttttctgaaacctgagaatgctctaaaaagagcagaaggtcagtttgagagatga------actttcttagttcaatac-tttaatgtctttgttggaagatttgattctgttttcaaatgcagtaatgcaatggacttactttatgttaaattcaatgtacagaattgatcaatgtcggacagaagcaggatgctttgcaaactctccatggccttatcacttcaaaaagatatagggcatggcagaagacacttgaaaggataatgtttaaatatgtagaactgtgtgtagacatgcggaaagggcgatttgcaaaggatgggctgattcagtatcgaattatatgtcagcaagttaatgttagctcactggaggaggtgatcaaacatttcatgcatctgtcaactgagaaagctgagcaagctcggagccaggcacaggcactagaagaggctcttgatgttgatgatttagaggctgataaaaggcctgaagacttgatgctaagttatgtgagtggggagaagggaaaagacagatctgatagggagcttgttactccatggtttaagtttctttgggaaacgtacaggactgtgcttgaaatattacggaacaattcaaaactggaagctctatatgctgtaagcttttccttttctcccattttgttttgccctacttggtgtgttttccatatttttaggggttgatgctgatgtttataaagttgttttatgtctatcttccaaagcttttcacctagccaattaatctcttgatctctctctctctctctctct-----------------------------------------------------------------------------------------------------------------------------------------------------------------------------------------------------------------------------------------------------------------------------------------------------------------------------------------------------
>Albizia_tomentella_Leach_Dunlop_3801@NODE_1_length_1347_cov_230.402362
-------------------------------------------------------------------------------------------------------ttcagctcggttgaacttcaatgtatttttcctttgtatttccactatataattgaggggaagaagagtgttcccagatttacccggacccgctgatattttaaatagatgtggttttttcttttgttctgtttattagagaattgttttctcatgttattcattttgtattgcagcagtgggtagttgatttcagctgaaagactaaaatgacttcttttctgaaacctgaaaatgctctaaaaagagcagaaggtcagtttgagagatgaactttcactttcttagttaaatac-tttgatgtctttgttggaagatttgattctgttttcaaatgtagtaatgcaatggacttattttatgttatgatcaatgcacagaattgatcaatgtcggacagaagcaggatgctttgcaaaccctccatggcctaatcacttcaaaaagatatagggcatggcagaagacacttgaaaggataatgtttaaatatgtagaactgtgtgtagacatgcggaaagggcgatttgcaaaggatgggctgattcagtatcgaattatatgccagcaagttaatgttagctcactggaggaggtgatcaaacatttcatgcatctgtcaactgagaaagctgagcaagctcggagccaggcacaggcactagaagaggctcttgatgttgatgatttagaggctgataaaaggcctgaagacttgatgctaagctatgtgagcggggagaagggtaaagacagatctgacagggagcttgttactccgtggtttaagttcctttgggaaacgtacaggactgtgcttgaaatattacgtaacaattcaaaactggaagcgctatatgctgtaagcttatccttttctcccattttgttttgatgtgcttggtgtgttttccatatttttaggggctgatgctgatgtttataaagttgttttatgtttatcttccaaagtttttcacctagccacttaatttattgatctctctctctctctctctct-------cacacacacacacacacccacatttgtgactgtcttcaacgttgggactgtcactggactgtcatatgcttctagaagcctttagaataatcttaattgg---aatatctaagattgaatagagcctcatgaattacttataaaatttactggtatcagagactatgtgattgccatgcacctgcgcatcatatgaaatacaattttaaatctaaaatatcaacagcagcgtgcaattaattggttgggtttgggatattattggttttgctgaatattattatacttagacatttttaatttcttgatttgatctgaattat-----------
>Albizia_tomentosa_Hughes_648@NODE_1_length_1410_cov_114.833458
----------------------------------------tttgggttgtcgttatttgtgcatcagtgagcgtttaattaactgattcctggcaatgtttcgttcagctcggttgaacttcaatggattttttctttgtatttccactgtataattgaggggaaaaagaatgtt-ccagatttatctgggcccactgatattttacatagatgtgggtttttc-tctgttctttttattagagatttgttttctcatgttattcattttgtattgcagcagtgggtagttgatttcttctg--agactagaatgacttcttttctgaaaccggagaatgctctaaaaagagctgaaggtcagtttgagagatgaactttcactttcttagttaaatac-tttcatgtctttgttgaaagatttgattctgttttcaaatgtagtaatgcaatggacttactttatgttaaattcaatgtacagaattgatcaatgttggacagaagcaggatgctttgcaaactctccatggccttatcacttcaaaaagatatagggcatggcagaagacacttgaaaggataatgtttaaatatgtagaactgtgtgtagacatgcggaaagggcgatttgcaaaggatgggctgattcagtatcgaattatatgtcagcaagttaatgttagctcactggaggaggtgatcaaacatttcatgcatctgtcaactgagaaagctgagcaagctcggagccaggcacaggcactagaagaggctcttgatgttgatgatttagaggctgataaaaggcctgaagacttgatgctaagctatgtgagtggggagaagggaaaagacagatctgacagggagcttgttactccgtggtttaagtttctttgggaaacgtacaggactgtgcttgaaatattacggaacaattcaaaactggaagctctatatgctgtaagcttttccttttctcccattttgctttgccgtacttggtgtgttttccatatttttaggggttgatgctgatgtttataaagttgttttatgtctatcttcgaaagcttttcacctagccaattaattttttgatctctctctctttct-------------------------cacacacaaatttgcgaccgtcttcagcgtagggactgtcactggactgtcatatgcttcttgaagtctttagaataatcttaattggaataatatctaagattgaatagagcctcatgaattacttataaaatttgctggcatcagagac--tgtgattgccatgcacctgcgctccatatgaaatacaa-tttaaatctaaaatatcaacggcagcgtgcaattaattggttgggtttgggatgttattggttttgctgaatattattatacttggacatttttaattccttgatttgatctgaattatccattgaacta
>Archidendron_clypearia_Wieringa_1849@NODE_1_length_1064_cov_364.449848
------------------------------------------------------------------gtgagcgtttaattaactgattcctggcaatgtttcgttcagctcggttgaacttcaatggattttttctttgtatttccactatataattgaggggaaaaagaatgttccccgatttacctcgacccactgatattttacatagatgtggttttttcttttgttctttttattagagatttgttttctcatgttattcattttgtattgcagcagtgggtagttaatttctgctgaaagactataatgacctcttttctgaaacctgagaatgctctaaaaagagcagaaggtcagtttgagagatgaactttcactttcttagttaaatac-tttcatgtctttgttggaagatttgattctgttttcaaatgtagtaatgcaatggacttactttatgttaaattcaatgtacagaattgatcaatgtcggacagaagcaagatgctttgcaaactctccatggccttatcacttcaaaaagatatagggcatggcagaagacacttgaaaggataatgtttaaatatgtagaactgtgtgtagacatgcggaaagggcgatttgctaaggatgggctgattcagtatcgaattatatgtcagcaagttaatgttagctcactggaggaggtgatcaaacatttcatgcatctgtcaactgagaaagctgagcaagctcggagccaggcacaggcactagaggaggctcttgatgttgatgatttagaggctgataaaaggcctgaagacttgatgctaagctatgtgagtggggagaagggaaaagacagatctgacagggagcttgttactccgtggtttaagtttctttgggaaacgtacaggactgtgcttgaaatattacggaacaattcaaaactggaagctctatatgctgtaagcttttccttttctcccattttgttttgctgtacttggtgtgttttccatattttaaggg---gatgctgatgtttataaagttgttttatgtttatcttccaaagtttttcacctagccaattaatttattgatctctctctctctctctctc------------------------------------------------------------------------------------------------------------------------------------------------------------------------------------------------------------------------------------------------------------------------------------------------------------------------------------------------------
>Balizia_elegans_Iganci_870@NODE_1_length_1526_cov_137.162181
-------cctctatcctctgtacgttatttcggtgatacgtttgggttgtcgttatttgtgcatcagtgagcgtttaattaactgattcctgacaatgtttcg-tcagctcggttgaacttcagtggattttttctttgtatttccactatataattgaggggaaaaagaatgttcccagatttacccggacccactgatattttacatagatgtggttttttcttttgttctttctattagagatttgttttctcatgttgttcattttgtattgctgcagtgggtagttgattcctgctgaaagactaaaatgacttcttttctgaaacctgagaacgctctaaaaagagcagaaggtcagtttgagagatgaactgtcactttcttagttaaatacttttcatgtctttgttggaagatttgattatgttttcaaatgtagtaatgcaatggacttactttatgttaaattcaatgtacagaattgatcaatgtcggacagaagcaggatgctttgcaaactctccatggccttatcacttcaaaaagatatagggcatggcagaagacacttgaaagaataatgtttaaatatgtagaactgtgtgtagacatgcggaaagggcgatttgcaaaggatgggctgattcagtatcgaattatatgtcagcaagttaatgttagctcactggaggaggtgatcaaacatttcatgcatttgtcaactgagaaagctgagcaagctcggagccaggcacaggcactagaagaggctcttgatgttgatgatttagaggctgataaaaggcctgaagacttgatgctaagctatgtgagtggggagaagggaaaagacagatctgacagggagcttgttactccgtggtttaagtttctttgggaaacgtacaggactgtgcttgaaatattacggaacaattcaaaactggaagctctatatgctgtaagcttttccttttctcctagtttgttttgctgtacttggtgtgttttccatatttctaggggttgatgttgatgtttataaagttgttttatctttatcttccaaattttttcacctagccaattaatttattgatctctctctctctcact-------ctctctcaaacactcacacacaaaaatttgcgactgtctgcgacgtagggactgtcattggactgtcatatgcttcttgaagtcttcaaaataatcttaattggaataatatgcaagattgaatagagtctcatgaattacttataaaatttgctggcatcagagactatgtgattgccatgcagctgctctccatttgaaatacaattttaaatctaaaatatcaacagaagcttgcaattaattggttgggtttgggatattattggttttgctgagtattattattcatggacatttttaatt-cttgatttgatctgaattatccattgaacta
>Balizia_leucocalyx_Aguilar_1939@NODE_1_length_1750_cov_138.716677
tggcatgcctctatcctctgtacgttatttcggtgatacg-ttgggttgtcgttatttgtgcatcagtgagcgttt-attaactgattcctggcaatggttcgttctgctcggttgaacttcaatggatattttctttgtatttccactagataattgagggggaaaagaatgttcccagatttacccggacccactgatattttacatagatgtggtattttcttttgttctttctattagatatttgttttctcatgttattcattttgtattgctgcagtgggtagttgatttctgctgaaagactaaaatgacttcttttctgaaacctgagaacgctctaaaaagagcagaaggtcagtttgagagatgaactgtcactttcttagttaaatacttttcatgtctatgttggaagatttgattctgttttcaaatgtagtaatgcaatggacttactttatgttaaattcgatgtacagaattgatcaatgtcggacagaagcaggatgctttgcaaactctccatggccttatcacttcaaaaagatatagggcatggcagaagacacttgaaagaataatgtttaaatatgtagaactgtgtgtagacatgcggaaagggcgatttgcaaaggatgggctgattcagtatcgaattatatgtcagcaagttaatgttagctcactggaggaggtgatcaaacatttcatgcatctgtcaactgagaaagctgagcaagctcggagccaggcacaggcactagaagaggctcttgatgttgatgatttagaggctgataaaaggcctgaagacttgatgctaagctatgtgagtggggagaagggaaaagacagatctgacagggagcttgttactccttggtttaagtttctttgggaaacatacaggactgtgcttgaaatattacggaacaattcaaaactggaagctctatacgctgtaagcttttccttttctactagtttgttttgctgtacttggtgtgttttccatatttttaggggttgatgctgatgtttataaagttgttttatgtttatcttccaaattttttcacctagccaattaatttattgatctctctttc-----------------actcaaacactcacacacaataatttgtgactgtctgcgacgtagggactgtcattggactgtcatatgtttcttgaagtcttcggaataatcttaattggaataatatgtaagattgaatagagcctcatgaattacttataaaatttgctggcatcagagacta--tggttgccatgcacctgctctccatatgaaatacaattttaaatctaaaatatcaacagaagcgtgtaattaattggttgggttagggatattattggttttgctg---attattatacatggacttttttaattccttgatttgatctgaattatccattgaactg
>Calliandra_bella_LPQ15696@NODE_1_length_1472_cov_391.543369
----------------------tagtattaaataagaaagagtcgacaaccgcttaatctgtcagcccgcttgttctgctaacagagcccaaactactttt------accctgttaaatttgatgacggtttttcttcctatttccatgggacaaaaaaaatttcccagaatatttgtggatgtgtttcttctacttttttctttctttcctttcctttttcttttttttttttttttttttttatttgttttctcatgttattcattttatattgcagcagtgggttgttgatttctactgaaagaacaaaatgacttcttttctgaaacctgagaatgctctcaaaagagcggaaggtcagtttgagagatggatattcactttcttagttaatcac-ttttatgtctatgttggaagattcaattctgttttcaaacgtagtaatgctatggacttattttacgtaaaatgcaatgtacagaattgatcaatgttggacagaaacaggatgctttgcaaactctccatggccttatcacttcaaaaagatatagggcatggcagaagacacttgaaaggataatgtttaaatatgtagaactatgtgtagacatgcggaaagggagatatgcaaaggatgggctaattcagtatcgaattgtatgccagcaagttaatgttagctcactggaggaggtgatcaaacacttcatgcatctgtcaactgagaaagctgaacaagctcggagccaggcacaggctctagaagaggctcttgatgttgatgatttagaggctgataaaaggccagaagacttgatgctcagctatgtgagtggggagaaaggaaaagacagatctgacagggagcttgttactccgtggttcaagtttctttgggaaacatacaggactgtgcttgaaatattacggaacaattcaaagctggaagctctgtatgccgtaagcttttcctttgctctcattttgttttgatgtacttggtgcgttttccacattttttt-ggttgattctgatttttattaag---ttctatgtttattttacaaaatttttcacctagccaa-taatttattgatctcactccctcacgca---------------------taaaatttgcaactttcaactttcttcagcttaaggactgttattgaccggtcatatggttcttgaagtctttagagtaatcttaattgg---aatatctaagatagaatagagtctcatgaattacttataaaatttgcttgcttcagagactgagt--ttgccatgaacctgcactccatattaactacaacgttagatctagaatatcaacagcagca-------------------------------------------------------------------------------------------------------
>Cathormion_obliquifoliolatum_Wieringa_6519@NODE_1_length_1369_cov_112.381279
tggcatgcctgtatcctctgtacgttatttcggtaatacgtttgggttgtcgttatttgtacatcagtgagcgtttagttaactgattcctggcaatgtttcgttcagctcggttgaacttcaatggattttttctttgtatttccactatataattgaggggaaaaagaatgttcccagatttacccggacccactgatattttacatagatgtggttttttctgttgttctttctattagagatttgttttctcatgttattcattttgtattgctgcagtgggcagttgatttctgctgaaagactaaaatgacttcttttctgaaacctgagaacgctctaaaaagagcagaaggtcagtttgagagatgaactgccactttcttagttaaatacttttcatgtcgttgttggaagattggattctgttttcaaatgtagcaatacaatggacttactttatgttaaattcaatgtacagaattgatcaatgtcggacagaagcaggatgctttgcaaacactccatggccttatcacttcaaaaagatatagggcatggcagaagacacttgaaagaataatgtttaaatatgtagaactgtgtgtagacatgcggaaagggcgatttgcaaaggatgggctgattcaatatcgaattatatgtcagcaagttaatgttagctcactggaggaggtgatcaaacattttatgcatctgtcaactgagaaagctgagcaagctcggagccaggcacaggcactagaagaggctcttgatgttgatgatttagaggctgataaaaggcctgaagacttgatgctaagctatgtgagtggggagaagggaaaagacagatctgacagggagcttgttactccgtggtttaagtttctttgggaaacgtacaggacagtgcttgaaatattacggaacaattcaaaactggaagctctatatgctgtaagcttttccttttctcctagtttgttttgctgttcttggtgtgttttccatatttttaggggtcgatgctgatgtttataaaatttttttatgtttatcttcgaaattttttcacctagccaattaatttattgatctctctctctctctctctc-acacacacacacacactcacacacaaaaatttgtgactgtcagcgacgtagggactgtcattggactgtcatatgcttcttgaagtcttcggaataatcttaattggaataatatgtaagattgaatagagcctcatgaattacttatagaatttgctggcatcagagactatgtgattgccatgcacctgctctccatatgaaat---------------------------------------------------------------------------------------------------------------------------------------
>Cathormion_rhombifolium_Deighton_3618@NODE_1_length_1347_cov_98.147244
---catgcctgtatcctctgtacgttatttcggtaatacgtttgggttgtcgttatttgtacatcagtgagcgtttagttaactgattcctggcaatgtttcgttcagctcggttgaacttcaatggattttttctttgtatttccactatataattgaggggaaaaagaatgttcccagatttacccggacccactgatattttacatagatgtggttttttctgttgttctttctattagagatttgttttctcatgttattcattttgtattgctgcagtgggcagttgatttctgctgaaagactaaaatgacttcttttctgaaacctgagaacgctctaaaaagagcagaaggtcagtttgagagatgaactgccactttcttagttaaatacttttcatgtcgttgttggaagattggattctgttttcaaatgtagcaatacaatggacttactttatgttaaattcaatgtacagaattgatcaatgtcggacagaagcaggatgctttgcaaacactccatggccttatcacttcaaaaagatatagggcatggcagaagacacttgaaagaataatgtttaaatatgtagaactgtgtgtagacatgcggaaagggcgatttgcaaaggatgggctgattcaatatcgaattatatgtcagcaagttaatgttagctcactggaggaggtgatcaaacattttatgcatctgtcaactgagaaagctgagcaagctcggagccaggcacaggcactagaagaggctcttgatgttgatgatttagaggctgataaaaggcctgaagacttgatgctaagctatgtgagtggggagaagggaaaagacagatctgacagggagcttgttactccgtggtttaagtttctttgggaaacgtacaggacagtgcttgaaatattacggaacaattcaaaactggaagctctatatgctgtaaacttttccttttctcctagtttgttttgctgttcttggtgtgttttccatatttttaggggtcgatgctgatgtttataaaatttttttatgtttatcttcgaaattttttcacctagccaattaatttattgatctctctctctctctct-------------------cacacacacaaaaatttgtgactgtcagcgacgtagggactgtcattggactgtcatatgcttcttgaagtcttcggaataatcttaattggaataatatgtaagattgaatagagcctcatgaattacttatagaatttgctggcatcagagactatgtgattgccatgcacctgctctccatatgaaatgccattttaaatctaaaatatcaacagaagcgtgcaa--------------------------------------------------------------------------------------------------
>Enterolobium_cyclocarpum_MWC9020@NODE_1_length_1314_cov_321.202102
-------------------------------------------------------------------------tttaattaactgattcctggcaatgtttcgttcagctcggttgaacttcaatgaatgtttcctttgtatttccactatataattgaggggaaaaagagtgttcccagatttacccggtcccgctgatattttacatagatgtggttttttcttttgttcgttttattagagatttgttttctcatgttattcattttgtattgcagcagtgggtagttgatttcagctgaaagactaaaatgacttcctttctgaaacctgagaatgctctaaaaagagcagaaggtcagtttgagagatgaactttca----cttagttaaatac-tatcatgtctttgttggaagatttgattctgttttcaaatgtagtaatgcaatggacttactttatgttaaattcaatgtacagaattgatcaatgtcggacagaagcaggatgctttgcaaactctccatggccttatcacttcaaaaagatatagggcatggcagaagacacttgaaaggataatgtttaaatatgtagaactgtgtgtagacatgcggaaagggcgatttgcaaaggatgggctgattcagtatcgaattatatgtcagcaagttaatgttagctcactggaagaggtgatcaaacatttcatgcatctgtcaactgagaaagctgagcaagctcggagccaggcacaggcattagaagaggctcttgatgttgatgatttagaggctgataaaaggcctgaagacttgatgctaagctatgtgagtggggagaagggaaaagacagatctgacagggagcttgttactccgtggtttaagtttctttgggaaacgtacaggactgtgcttgaaatattacggaacaattcaaaactggaagctctatatgctgtaagcttttccttttctcccattttgttttgctctacttggtgtgttttccatattattag-ggttgatgctgatgtatataaagttgttttatgtttatcttccaaagtttttcacctagaaaatcaatttattgatctctctctctctctctctcttctcacacacacacacacacacacacacatttgcgactgtcttcaacgtg------------ggactgtcatatgtttcttgaagcctttagaataatcttaattggattaatatctaagattgaatagagccttatgaattacttataaaatttgctggcatcagagactatgtgattgccatgcacctgcgctccatataaaacacaatgttgaatctaaaatatcaaca-cagcgtgtaattaattggttgggtttgggatattattggttttg----------------------------------------------------------------
>Hydrochorea_corymbosa1_Bonadeu_655@NODE_1_length_952_cov_230.285396
------------------------------------------------------------------------------------------------------------------------------------------------------------------gaaaaagaatgttcccagatttacccggacccacagatattttacatagatgtggttttttctgttgttctttctattagagatttgttttctcatgttattcattttgtattgctgcagtgggcagttgatttctgctgaaagactaaaatgacttcttttctgaaacctgagaacgctctaaaaagagcagaaggtcagtttgagagatgaactgccactttcttagttaaatacttttcatgtctttgttggaagattggattctgttttcaaatgtagtaatgcaatggacttactttttgttaaattcaatgtacagaattgatcaatgtcggacagaagcaggatgctttgcaaactctccatggccttatcacttcaaaaagatatagggcatggcagaagacacttgaaagaataatgtttaaatatgtagaactgtgtgtagacatgcggaaagggcgatttgcaaaggatgggttgattcagtatcgaattatatgtcagcaagttaatgttagctcactggaggaggtgatcaaacatttcatgcatctgtcaactgagaaagctgagcaagctcggagccaggcacaggcactagaagaggctcttgatgttgatgatttagaggctgataaaaggcctgaagacttgatgctaagctatgtgagtggggagaagggaaaagacagatctgacagggagcttgttactccgtggtttaagtttctttgggaaacgtacaggacagtgcttgaaatattacggaacaattcaaaactggaagctctatatgctgtaagcttttcgttttctcctagtttgttttgctgtccttggtgtgttttccatatttttaggggtcgatgctgatgtttataaaatttttttatgtttatcttccaaattttttcacctagccaattaatttattgatctctctctc----------------------------------------------------------------------------------------------------------------------------------------------------------------------------------------------------------------------------------------------------------------------------------------------------------------------------------------------------------------
>Hydrochorea_marginata_Morim_563@NODE_1_length_1769_cov_197.568558
tgtcatgcctctatcctctgtacgttatttcggtgatacgtttgggttgtcgttatttgtacatcagtgagcgtttagttaactgattcctggcaatgtttcgttcagctcggttgaacttcaatggattttttctttgtatttccactatataattgaggggaaaaagaatgttcccagatttacccggacccactgatattttacatagatgtggttttttctgttgttctttctattagagatttgttttctcatgttattcattttgtattgctgcagtgggcagttgatttctgctgaaagactaaaatgacttcttttctgaaacctgagaacgctctaaaaagagcagaaggtcagtttgagagatgaactgccactatcgtagttaaatacttttcatgtctttgttggaagattggattctgttttcaaatgtagtaatgcaatggacttactttatgttaaattcaatgtacagaattgatcaatgtcggacagaagcaggatgctttgcaaactctccatggccttatcacttcaaaaagatatagggcatggcagaagacacttgaaagaataatgtttaaatatgtagaactgtgtgtagacatgcggaaagggcgatttgcaaaggatgggttgattcagtatcgaattatatgtcagcaagttaatgttagctcactggaggaggtgatcaaacatttcatgcatctgtcaactgagaaagctgagcaagctcggagccaggcacaggcattagaagaggctcttgatgttgatgatttagaggctgataaaaggcctgaagacttgatgctaagctatgtgagtggggagaagggaaaagacagatctgacagggagcttgttactccgtggtttaagtttctttgggaaacgtacaggacagtgcttgaaatattacggaacaattcaaaactggaagctctatatgctgtaagcttttccttttctcctagtttgttttgctgtccttggtgtgttttccatatttttaggggtagatgctgatgtttataaaatttttttatgtttatcttccaaattttttcacccagccaattaatttattgatctctctctctct-----------------------ctcacacacaaatatttgtgactgtcagcgacatagggactgtcattggactgtcatatgcttcttgaagtcttcggaataatcttaattggaataatatgtaagattgaatagagcctcacgaattacttatagaatttgctggcatcagagactatgtgattgccatgcacctgctctccatatgaaatgccattttaaatctaaaatatcaacagaagcgtgcaattaattggttgggtttgggatattattggttttgctgaatattattatacatggacatttttaattccttgatttgatctgagttatccattgaacta
>Jupunba_abbottii_Zanoni_21220@NODE_1_length_1205_cov_134.965426
----------------------------------------------------------------------------------ctgattcctggcaatgtttcgttcagctcggttgaacttcaatggattttttctttgtatttccactatataattgaggggaaaaagaatgttcccagatttacccggacccactgatattttacatagatgtggttttttcttttgttctttctattagagatttgttttctcatgttattcattctgtattgctgcagtgggtagttgatttctgctgaaagactaaaatgacttcttttctgaaacctgagaacgctctaaaaagagcagaaggtcagtttgagagatgaactgtcactttcttagttaaatacttttcatgtctttgttggaagatttgattctgttttcaaatgtagtaatgcaatggacttactttatgttaaattcaatgtacagaattgatcaatgtcggacagaagcaggatgctttgcaaactctccatggccttatcacttcaaaaagacatagggcatggcagaagacacttgaaagaataatgtttaaatatgtagaactgtgtgtagacatgcggaaagggcgatttgcaaaggatgggctgattcagtatcgaattatatgtcagcaagttaatgttagctcactggaggaggtgatcaaacatttcatgcatctgtcaactgagaaagctgagcaagctcggagccaggcacaggcactagaagaggctcttgatgtcgatgatttagaggctgataaaaggcctgaagacttgatgctaagctatgtgagtggggagaagggaaaagacagatctgacagggagcttgttactccgtggtttaagtttctttgggaaacgtacaggactgtgcttgaaatattacggaacaattcaaaactggaagctctatatgctgtaagcttttccttttctcctagtttgttttgctgtacttggtgtgttttccatatttttaggggttgatgctgatgtttataaagttgttttatgtttatcttccaaattttttcacctagccaattaatttattgatctctctctctctc-------------------aaacactcacacaaaaagttgcgactgtctgcgacgtagtgattgtcattggactgtcatatgcttcttgaagtcttcagaataatcttaattggaataatatgtaatattgaatagagtttcatgaattacttataaaatttgctggcatcagagactatgtgattg-----------------------------------------------------------------------------------------------------------------------------------------------------------------
>Jupunba_asplenifolia_Ekman_6383@NODE_1_length_1005_cov_67.184267
--------------------------------------------------------------------------------------------------tttcgttcagctcggttgaacttcaatggattttttctttgtatttccactatataattgaggggaaaaagaatgttcccagatttacccggacccactgatattttacatagatgtggttttttcttttgttctttctattagagatttgttttctcatgttattcattctgtattgctgcagtgggtagttgatttctgctgaaagactaaaatgacttcttttctgaaacctgagaacgctctaaaaagagcagaaggtcagtttgagagatgaactgtcactttcttagttaaatacttttcatgtctttgttggaagatttgattctgttttcaaatgtagtaatgcaatggacttactttatgttaaattcaatgtacagaattgatcaatgtcggacagaagcaggatgctttgcaaactctccatagccttatcacttcaaaaagatatagggcatggcagaagacgcttgaaagaataatgtttaaatatgtagaactgtgtgtagacatgcggaaagggcgatttgcaaaggatgggctgattcagtatcgaattatatgtcagcaagttaatgttagctcactggaggaggtgatcaaacatttcatgcatctgtcaactgagaaagctgagcaagctcggagccaggcacaggcactagaagaggctcttgatgttgatgatttagaggctgataaaaggcctgaagacttgatgctaagctatgtgagtggggagaagggaaaagacagatctgacagggagcttgttactccgtggtttaagtttctttgggaaacgtacaggactgtgcttgaaatattacggaacaattcaaaactggaagctctatatgctgtaagcttttccttttctcctagtttgttttgctgtacttggtgtgttttccatatttttaggtcttgatgttgatgatttagaggctg-------------------------------------------------------------------------------------------------------------------------------------------------------------------------------------------------ataaaaggcctgaagacttgatgctaagctatgtgagtggggagaa----------------------------------------------------------------------------------------------------------------------------------------------------------------------------
>Jupunba_barbouriana_Iganci_847@NODE_1_length_1255_cov_256.325127
-----------------------------------------------------------------------------------------------------------------------------ggattttttctttgtatttccactatataattgaggggaaaaagaatgttcccagatttacccggacccactgatattttatatagatgtggttttttcttttgttctttctattagagatttgttttctcatgttattcattttgtattgctgcagtgggtagttgatttctgctgaaagactaaaatgacttcctttctgaaacctgagaacgctctaaaaagagcagaaggtcagtttgagagatgaactgtcactttcttagttaaatacttttcatgtctttgttggaagatttgattcttttttcaaatgtagtaatgcaatggacttactttatgttaaattcaatgtacagaattgatcaatgtcggacagaagcaggatgctttgcaaactctccatggccttatcacttcaaaaagatatagggcatggcagaagacacttgaaagaataatgtttaaatatgtagaactgtgtgtagacatgcggaaagggcgatttgcaaaggatgggctgattcagtatcgaattatatgtcagcaagttaatgttagctcactggaggaggtgatcaaacatttcatgcatctgtcaactgagaaagctgagcaagctcggagccaggcacaggcactagaagaggctcttgatgttgatgatttagaggctgataaaaggcctgaagacttgatgctaagctatgtgagtggggagaagggaaaagacagatctgacagggagcttgttactccgtggtttaagtttctttgggaaacgtacaggactgtgcttgaaatattacggaacaattcaaaactggaagctctatatgctgtaagcttttccttttctcctagtttgttttgctgtacttggtgtgttttccatatttttaggggttgatgctgatgtttataaagttgttttatgtttatcttccaaattttttcacctagccaattaatttattgatctctctctctctctctctct-ctctctctcaaacactcacacacaaaaatttgtgactgtctgcgttgtagggactgtcattggactgtcatatgcttcttgaagtcttcggaataatcttaattggaataatatgtaagattgaatagagcctcatgaattacttgtaaaatttgctggcgtcagagactatgtgattgccatgcacctgctctccatatgaaatacaattttaaatctaaaatatcaacagaagcgtgcaattaattg-------------------------------------------------------------------------------------------
>Jupunba_brachystachya_Lima_7438@NODE_1_length_1571_cov_146.358099
tgacatgcctctatcctctgtacgttatttcggtgatacgtttgggttgtcgttatttgtgcatcagtgagcgtttaattaactgattcctgacaatgtttcgttcagctcggttgaacatcagtggattttttctttgtatttccactatataattgagggggaaaagaatgttcccagatttacccggacccactgatattttacgtagatgtggttttttcttttgttccttctattagagatttgttttctcatgttattcattttgtattgctgcagtgggtagttgatttctgctgaaagactaaaatgacttcttttctgaaacctgagaacgctctaaaaagagcagaaggtcagtttgagagatgaactgtcactttcttagttaaatacttttcatgtctttgttggaagatttgattcttttttcaaatgtagtaatgcaatggacttactttatgttaaattcaatgtacagaattgatcaatgtcggacagaagcaggatgctttgcaaactctccatggccttatcacttcaaaaagatatagggcatggcagaagacacttgaaagaataatgtttaaatatgtagaactgtgtgtagacatgcggaaagggcgatttgcaaaggatgggctgattcagtatcgaattatatgtcagcaagttaatgttagctcactggaggaggtgatcaaacatttcatgcatctgtcaactgagaaagctgagcaagctcggagccaggcacaggcactagaagaggctcttgatgttgatgatttagaggctgataaaaggcctgaagacttgatgctaagctatgtgagtggggagaagggaaaagacagatctgacagggagcttgttactccgtggtttaagtttctttgggaaacgtacaggactgtgcttgaaatattacggaacaattcaaaactggaagctctatatgctgtaagcttttccttttctcctagtttgttttgctgtacttggtgtgttttccatatttttaggggttgatgctgatgtttataaagttgttttatgtttatcttccaaattttttcacctagccaattaatttattgatctctctctctctctctctcttctctcactcaaacactcacacacaaaaatttgcgactgtctgcgacgttg-----------ggactgtcatatgcttcttgaagtcttcggaataatcttaattggaataatatgtaagattgaatagagcctcatgaattacttgtaaaatttgctggcatcagagactatgtgattgccatgcacctcctctccatatgaaatacaattttaaatctaaaatatcaacagaagcgtgcaattaattggttgggtttgggatattattggttttgctgaatattattatacattgacatttttaattccttgatttgatctgaattatccattgaacta
>Jupunba_cochleata_Bonadeu_673@NODE_1_length_1650_cov_152.940877
tgacatgcctctatcctctgcacgttatttcggtgatacgtttgggttgtcgttatttgtgcataagtgagcgtttaattaactgattcctgacaatgtttcgttcagctcggttgaacttcagtggattttctctttgtatttccactatataattgaggggaaaaagaatgttcccagatttacccggacccactgatattttacatagatgtggttttttcttttgttctttctattagagatttgttttctcatgttattcattttgtattgctgcagtgggtagttgatttctgctgaaagactaaaatgacttcttttctgaaacctgagaacgctctaaaaagagcagaaggtcagtttgagagatgaactgtcactttcttagttaaatacttttcatgtctttgttggaagatttgattcttttttcaaatgtagtaatgcaatggacttactttatgttaaattcaatgtacagaattgatcaatgtcggacagaagcaggatgctctgcaaactctccatggccttatcacttcaaaaagatatagggcatggcagaagacacttgaaagaataatgtttaaatatgtagaactgtgtgtagacatgcggaaagggcgatttgcaaaggatgggctgattcagtatcgaattatatgtcagcaagttaatgttagctcactggaggaggtgatcaaacatttcatgcatctgtcaactgagaaagctgagcaagctcggagccaggcacaggcactagaagaggctcttgatgttgatgatttagaggctgataaaaggcctgaagacttgatgttaagctatgtgagtggggagaagggaaaagacagatctgacagggagcttgttactccgtggtttaagtttctttgggaaacgtacaggactgtgcttgaaatattgcggaacaattcaaaactggaagctctatatgctgtaagcttttccttttctcctagtttgttttgctgtacttggtgtgttttccatatttttaggggttgatgctattgtttataaagttgttttatgtttatcttccaaattttttcacctagccaattaatttattgatctctctctctctgtctctcttctctcactcaaacactcacacacaaaaatttgcgactgtctgcgacgtag-----------ggactgtcatatgcttcttgaagtcttcggaataatcttaattggaataatatgtaagattgaatagagcctcatgaattacttgtaaaatttgctggcgtcagagac--tgtgattgccatgcacctgctctccatatgaaatacaattttaaatctaaaatatcgacagaagcgtgcaattaattggttgggtttgggatattattggttttgctgaatattattatacattgacatttttaattccttgatttgatctgaattatccattgaacta
>Jupunba_idiopoda_Quesada_1718@NODE_1_length_1209_cov_134.220848
---------------------------------------------------------------------------------actgattcctggcaatgtttcgttcagctcggttgaacttcaatggattttttctttgtatttccactatataattgaggggaaaaagaatgttcccagatttacccggacccactgatattttacatagatgtggttttttcttttgttctttctattagagatttgtcttctcatgttattcattttgtattgctgcagtgggaagttgattcctgctgaaagactaaaatgacttcttttctgaaacctgagaacgctctaaaaagagcagaaggtcagtttgagagatgaactgtcactttcttagttaaatacttttcatgtctttgttggaagatttgattctgttttcaaatgtagtaatgcaatggacttactttatgttaaattcaatgtacagaattgatcaatgtcggacagaagcaggatgctttgcaaactctccatggccttatcacttcaaaaagatatagggcatggcagaagacacttgaaagaataatgtttaaatatgtagaactgtgtgtagacatgcggaaagggcgatttgcaaaggatgggctgattcagtatcgaattatatgtcagcaagttaatgttagctcactggaggaggtgatcaaacatttcatgcatttgtcaactgagaaagctgagcaagctcggagccaggcacaggcactagaagaagctcttgatgttgatgatttagaggctgataaaaggcctgaagacttgatgctaagctatgtgagtggggagaagggaaaagacagatctgacagggagcttgttactccgtggtttaagtttctttgggaaacgtacaggactgtgcttgaaatattacggaacaattcaaaactggaagctctatatgctgtaagcttttccttttcttctagtttgttttgctgtacttggtgtgttttccatatttttaggggttgatgctgatgtttataaagttgttttatgtttatcttccaaattttttcacctagccaattaatttattgatctctctctctctcact-------ctctctcaaacactcacacacaaaaatttgcgactgtctgcgacgcagggactgtcattggactgtcatatgcttcttgaagtcttcaaaataatcttaattggaataatatgtaagattgaatagagtctcatgaattacttataaaatttgctggcatcagagacta-------------------------------------------------------------------------------------------------------------------------------------------------------------------------
>Jupunba_longipedunculata_Cardona_2682@NODE_1_length_1389_cov_127.937500
tggcatgcctctatcctctgtacgttatttcggtgatacgtttgggttgtcgttatttgtgcatcagtgagcgttt-attaactgattcctggcaatgtttcgttcagctcggttgaacttcaatggattttttctttgtatttccactatataattgagggggaaaagaatgttcccagatttacccggacccactgatattttacatagatgtggtattttcttttgttctttctattagagatttgttttctcatgtt----attttgtattgctgcagtgggtagttgatttctgctgaaagactaaaatgacttcttttctgaaacctgagaacgctctaaaaagagcagaaggtcagtttgagagatgaactgtcactttcttagttaaatacttttcatgtctttgttggaagatttgattctgttttcaaatgtagaaatgcaatggacttactttatgttaaattcgatgtacagaattgatcaatgtcggacagaagcaggatgctttgcaaactctccatggccttatcacttcaaaaagatatagggcatggcagaagacacttgaaagaataatgtttaaatatgtagaactgtgtgtagacatgcggaaagggcgatttgcaaaggatgggctgattcagtatcgaattatatgtcagcaagttaatgttagctcactggaggaggtgatcaaacatttcatgcatctgtcaactgagaaagctgagcaagctcggagccaggcacaggcactagaagaggctcttgatgttgatgatttagaggctgataaaaggcctgaagacttgatgctaagctatgtgagtggggagaagggaaaagacagatctgacagggagcttgttactccgtggtttaagtttctttgggaaacgtacaggactgtgcttgaaatattacggaacaattcaaaactggaagctctatatgctgtaagcttttccttttctcctagcttgttttgctgtacttggtgtgttttccatatttttaggggttgatgctgatgtttataaagttgttttatgtttatcttccaaagtttttcacctggccaattagtttattgatctctctatctctctcttact---ctccctcaaacacttacacacaaaaatttgcaactgtctgcgacgtag-----------ggactgtcatatgcttcttgaagtcttcagaataatcttaattggaatagtatgtaagattgaatagagtctaatgaattacttataaaatttgctggcatcagagactatgtgattgccatgcagctgctctccatatgaaatacaa-tttaaatctaaaatatcaacagaagcgtgcaattaattggttgggtttgggatattattggttttgctgaa-----------------------------------------------------------
>Jupunba_macradenia_Lourteig_3021@NODE_1_length_1251_cov_132.038330
----------------------------------------------------------------------------------------------------------------gttgaacttcaatggattttttctttgtatttccactatataattgaggggaaaaagaatgttcccagatttacccggacccactgatattttacatagatgtggttttttcttttgttctttctattagagatttgttttctcatgttattcattttgtattgctgcagtgggtagttgatttctgctgaaagactaaaatgacttcttttctgaaacctgagaacgctctaaaaagagcagaaggtcagtttgagagatgaactgtcactttcttagttaaatacttttcatgtctttgttggaagatttgattctgttttcaaatgtagtaatgcaatggacttactttatgttaaattcaatgtacagaattgatcaatgtcggacagaagcaggatgctttgcaaactctccatggccttatcacttcaaaaagatatagggcatggcagaagacacttgaaagaataatgtttaaatatgtagaactgtgtgtagacatgcggaaagggcgatttgcaaaggatgggctgattcagtatcgaattatatgtcagcaagttaatgttagctcactggaggaggtgatcaaacatttcatgcatctgtcaactgagaaagctgagcaagctcggagccaggcacaggcactagaagaggctcttgatgttgatgatttagaggctgataaaaggcctgaagacttgatgctaagctatgtgagtggggagaagggaaaagacagatctgacagggagcttgttactccgtggtttaagtttctttgggaaacgtacaggactgtgcttgaaatattacggaacaattcaaaactggaagctctatatgctgtaagcttttccttttctcctagtttgttttgctgtacttggtgtgttttccatatttttaggggttgatgctgatgtttataaagttgttttatgtttatcttccaaattttttcacctagccaattaatttattgatctctctctctctc-------------tctcaaacactcacacacaaatatttgcgactgcctgcaacgtagggactgtcattggactgtcaaatgcttcttgaagtcttcagaataatcttaattggaataatatgtaagattgaatagagcctcatgaattacttataaaatttgctggcatcagagactatgtgattgccatgcacctgctctccatatgaaatacaattttaaatctaaaatatcaacagaagcgtgcaattaattgg------------------------------------------------------------------------------------------
>Jupunba_villosa_Borges_423@NODE_1_length_1625_cov_162.888243
tgacatgcctctatcctctgtacgttatttcggtgatacgtttgggttgtcgttatttgtgcatcagtgagcgtttaattaactgattcctgacaatgtttcgttcagctcggttgaacttcagtggattttttctttgtatttccactatataattgaggggaaaaagaatgttcccagatttacccggacccactgatattttacatagatgtggttttttcttttgttctttctattagagatttgttttctcatgttattcattttgtattgctgcagtgggtagttgatctctgctgaaagactaaaatgacttcttttctgaaacctgagaacgctctaaaaagagcagaaggtcagtttgagagatgaactgtcactttcttagttaaatacttttcatgtctttgttggaagatttgattcttttttcaaatgtagtaatgcaatggacttactttatgttaaattcaatgtacagaattgatcaatgtcggacagaagcaggatgctttgcaaactctccatggccttatcacttcaaaaagatatagggcatggcagaagacacttgaaagaataatgtttaaatatgtagaactctgtgtagacatgcggaaagggcgatttgcaaaggatgggctgattcagtatcgaattatatgtcagcaagttaatgttagctcactggaggaggtgatcaaacatttcatgcatctgtcaactgagaaagctgagcaagctcggagccaggcacaggcactagaagaggctcttgatgttgatgatttagaggctgataaaaggcctgaagacttgatgctaagctatgtgagtggggagaagggaaaagacagatctgacagggagcttgttactccgtggtttaagtttctttgggaaacgtacaggactgtgcttgaaatattacggaacaattcaaaactggaagctctatatgctgtaagcttttccttttctcatagtttgttttgctgtacttggtgtgttttccatatttttaggggttgatgctgatgtttataaagttgttttatgtttatcttccaaattttttcacctagccaattaatttattgatctctctctctctctctctctactctcactcactcaaacacacacaaaaatttgcgactgtctgcgacgttgggactgtcattggactgtcatatgcttcttgaagtcttcggaataatcttaattggaataatatgtaagattgaatagagcctcatgaattacttgtaaaatttgctggcgtcagagactatgtgattgccatgcacctgctctccatatgaaatacaattttaaatctaaaatatcaacagaagcgtgcaattaattggttgggtttgggatattattggttttgctgaatattattatacattgacatttttaattccttgatttgatctgaattatccattgaacta
>Punjuba_killipii_Palodorios_6252@NODE_1_length_1233_cov_73.116782
----------------------------------------------------ttatttgtgcatcagtgagcgtttaattaactgattcctggcaatgtttcgttcagctcggttgaacttcaatggattttttctttgtatttccactatataattgaggggaaaaagaatgttcccagatttacccggacccactgatattttacatagatgtgtttttttcttttgttctttctattagagatttgttttctcatgttattcattttgtattgctgcagtgggtagttgatttctgctgaaaggctaaaatgacttcttttctgaaacctgagaatgctctaaaacgagcagaaggtcagttttagagatgaactttcactttcttagttaaatacttttcatgtctttgttggaagatttgatcctgttttcaaatgtagtaatgcaatggacttactttatgttaaattcaatgtacagaattgatcaatgtcggacagaagcaggatgctttacaaactctccatggccttatcacttcaaaaagatatagggcatggcagaagacacttgaaagaataatgtttaaatatgtagaactgtgtgtagacatgcggaaagggcgatttgcaaaggatgggttgattcagtatcgaattatatgtcagcaagttaatgttagctcactggaggaggtgatcaaacatttcatgcatctgtcaactgagaaagctgagcaagctcggagccaggcacaggcactagaagaggctcttgatgttgatgatttagaggctgataaaaggcctgaagacttgatgctaagctatgtgagtggggagaagggaaaagacagatctgacagggagcttgttactccgtggtttaagtttctttgggaaacgtacaggactgtgcttgaaatattacggaacaattcaaaactagaagctctatatgctgtaagcttttccttttctcctagtttgttttgctgtacttggtgtgttttccatatttttaggggttgatgctgatgtttataaagttgttttatgtttatcttccaaagtttttcacctagtcaattaatttattgatatctctctctctctct-------ctctctcaaacactcacacaaaaaaatttgcgactgtcttcaatgtagggactgtcattggactgtc--atgcttcttgaagtcttcagaatattcttaattggaataatatctaagattgaatagagcctcatgaattacttatgaaatttgctggcatcagaga----------------------------------------------------------------------------------------------------------------------------------------------------------------------------
>_R_Acacia_rostellifera_Murphy_466@NODE_1_length_1704_cov_184.122311
tggcatgcctctatcctctgtacgttatttcggtgatacgtttgggttgtcgttataagtgcatcaat-agcgtttaattaactgattcctggtaatgtttcgttcagctcggttgaacttcaatggattttttctttatatttccactatat-attgaggaggaaaagaatgttcccagatttatccggacccactgatattttacatagatgcggttttttcttttgttctttttattagagatttgttttctcatgttattcattttgtattgcagcagcgggtgtttgatttctgctgaaagactaaaatgacctcttttctgaaacctgagaatgctctgaaaagagcagaaggttagttttagagatgaactttcactttcttagttaaatac-tttcatgtctttgttggaagatttgattctgttttcaaatgtagtaatgcaatggacttactttatgttaaattcaatgtacagaattgatcaatgtcggacagaagcaagatgctttgcaaactctccatggccttatcacttcaaaaagatatagggcatggcagaagacacttgaaaggataatgtttaaatatgtagaactgtgtgtagacatgcggaaagggcgatttgcaaaggatgggctgattcaatatcgaattatatgtcagcaagttaatgttagctcactggaggaggtgatcaaacatttcatgcatctgtcaactgagaaagctgagcaagctcggagccaggcacaggcactagaggaggctcttgatgttgatgatttagaggctgataaaaggcctgaagacttgatgctaagctatgtgagtggggagaagggaaaagacagatctgacagggagcttgttactccgtggtttaagtttctttgggaaacgtataggactgtgcttgaaatattacggaacaattcaaagctggaagctctatatgctgtaagcttttacttttctcccatttcattttgctgtactta--gtgttttccatatttttaggggttgatgatgatgtttataaagttgttttatgtttatcttccaaagtttttcacctagccaattaatttattgatctctctctc----------------------------cacacacacaaatttgcaactgtcttcgacatagggactttcattggactgttatatgcttcttgaagtctttggaataatcttaattagaataatatctaagatagggtagagcctcatgaattacttgtaaaatttgctggcatcagagacagtgtgactgccatgcacttgcgcttcatatgaaatacatttttaaatctaaaatatcaacagcagcgtgcaattacttggttgggtttgggatattattggttttgctaaatattattat----agacatttttaattccttgatttgatctgaattatccattgaacta
>_R_Albizia_adinocephala_FHO33_88@NODE_1_length_1615_cov_166.195709
tggcatgcctctatcctctgtacgttatttctgtgatacgtttgggttgtcgttatttgtgcatcagtgagcgtttaattaactgattcctggcaatgtttcgttcagctcggttgaacttcaatggactttttctttgtatttccactatataattgaggggaaaaagaatgtt-ccagatttatctgggcccactgatattttacatagatgtgggtttttc-tctgttctttttattagagatttgttttctcatggtattcattttgtattgcagcagtgggtagttgatttctgctg--agactagaatgacttcttttctgaaacctgagaatgctctaaaaagagctgaaggtcagtttgagtgatgaactttcactttcttagttaaatac-tttcattactttgttgaaagatttgattctgttttcaaatgtagtaatgcaatggacttactttatgttaaattcaatgtacagaattgatcaatgttggacagaagcaggatgctttgcaaactctccatggccttatcacttcaaaaagatatagggcatggcagaagacacttgaaaggataatgtttaaatatgtagaactgtgtgtagacatgcggaaagggcgatttgcaaaggatgggctgattcagtatcgaattatatgtcagcaagttaatgttagctcactggaggaggtgatcaaacatttcatgcatctgtcaactgagaaagctgagcaagctcggagccaggcacaggcactagaagaagctcttgatgttgatgatttagaggctgataaaaggcctgaagacttgatgctaagctatgtgagtggggagaagggaaaagacagatctgacagggagcttgttactccgtggtttaagtttctttgggaaacgtacaggactgtgcttgaaatattacggaacaattcaaaactggaagctctatatgctgtaagcttttccttttctcccattttgctttgccgtacttggtgtgttttccatatttttaggggttgatgctgatgtttataaagttgttttatgtctatcttcgaaagcttttcacctagccaattaattttttgatctctctctctttct-----------------------cacacacacaaatttgcgaccgtcttcgacgtagggactgtcactggactgtcatatgcttcttgaagtctttagaataatcttaattggaataatatctaagattgaatagagcctcatgaattacttataaaatttgctggcatcagagactatgtgattaccatgcacctgcgctccatatgaaatacaa-tttaaatctaaaatatcaacggcagtgtgcaattaattggttgggtttgggatgttattggttttgctgaatattattatacttggacatttttaattccttgatttgatctgaattatccattgaacta
>_R_Albizia_burkartiana_StivalSantos_678@NODE_1_length_832_cov_12.980695
-------------------------------------------------------------------------------------------------------------------------------------------------------------------------------------------------------------------------------------------ttattagagatttgttttctcatgttattcattttgtattgcagcagtgggtagttgatttctgctgaaagactaaaatgacttcttttctgaaacctgagaatgctctaaaaagagcagaaggtcagtttgagagatgaactttcactttcttagttaaatac-tttcatgtctttgttggaagatttgattctgttttcaaatgtagtaatgcaatggacttgctttatgttaaattcaatgtacagaattgatcaatgtcggacagaagcaagatgctttgcaaactctccatggccttatcacttcaaaaagatatagggcatggcagaagacacttgaaaggataatgtttaaatatgtagaactgtgtgtagacatgcggaaagggcgatttgcaaaggatgggttgattcagtatcgaattatatgtcagcaagttaatgttagctcactggaggaggtgatcaaacatttcatgcatctgtcaactgagaaagctgagcaagctcggagccaggcacaggcactagaagaggctcttgatgttgatgatttagaggctgataaaaggcctgaagacttgatgctaagctatgtgagtggggagaagggaaaagacagatcagacagggagcttgttactccgtggtttaagtttctttgggaaacgtacaggactgtgcttgaaatattacggaacaattcaaaactggaagccctatatgctgtaagcttttccttttctcccattttgttttgccgtacttggtgtgttttccatatttttaggggttgatgctgatgtttataaagttgttttatgtctatc--------------------------------------------------------------------------------------------------------------------------------------------------------------------------------------------------------------------------------------------------------------------------------------------------------------------------------------------------------------------------------------------------------------
>_R_Albizia_coripatensis_Hughes_2433@NODE_1_length_1476_cov_244.837741
tggcatgcctctatcctctgtacgttatttcggtgatacgtgtgggttgtcgttatttgtgcatcagtgagcgtttaattaactgattcctggcaatgtttcgttcagctcggttgaacttcaatggattttttctttgtatttccactacataattgagggggaaaaaaatgtt-ccagatttacctggacccactgatattttacatatatatggttttttc-tttgttctttttattagagatttgttttctcatgttattcattttgtattgcagcagtggatagttgatttctgctgaaagactaaaatgacttcttttctgaaacctgagaatgctctaaaaagagcagaaggtcagtttgagagatgaactttcactttcttagttaaatac-tttcatgtctttgttggaagatttgattctgttttcaaatgtagtaatgcaatggacttactttatgttaaattcaatgtacagaattgatcaatgtcggacagaagcaggatgctttgcaaactctccatggccttatcacttcaaaaagatatagggcatggcagaagacacttgaaaggataatgtttaaatatgtagagctgtgtgtagacatgcggaaagggcgatttgcaaaggatgggctgattcagtatcgaattatatgtcagcaagttaatgttagctccctggaggaggtgatcaaacatttcatgcatctgtcaactgagaaagctgagcaagctcggagccaggcacaggcactagaagaggctcttgatgttgatgatttagaggctgataaaaggcctgaagacttgatgctaagctatgtgagtggggagaagggaaaagacagatctgacagggagcttgttactccgtggtttaagtttctttgggaaacgtacaggactgtgcttgaaatattacggaacaattcaaaactggaagctctatatgctgtaagcttttccttttctcccattttgttttgccgtacttggtgtgttttccatatttttaggggttgatgctgatgtttataaaattgttttatgtctatcttccaaagcttttcacctagccaattaatttattgatctctctctctctctctctcttct----ctcacgcacacgcacgcacaaatttgcgactgtcttcgacgtagggactgtcattggactgtcatatgcttcttgaagtctttagaataatcttgattggaataatatctaagattgaatagagcctcatgaattacttataaaatttgctggcatcagagactatgtgattgccatgcacctgcgctccatatgaaatacaa-tttaaatctaaaatatcaacg-------gcaattaattggttgggtttgggatgttattggttttgctaaatattattatacttagacatttttaat---------------------------------
>_R_Albizia_edwallii_Dalmaso_272@NODE_1_length_1128_cov_7.506058
-----------------------------------------------------------------------------------------------------------------------------------------------------atataattgagggggaaa--aatgtt-ccagatttacctggacccactgatattttacatatatatggttttttc-tttgttctttttattagagatttgttttctcatgttattcattttgtattgcagcagtggatagttgatttctgctgaaagactaaaatgacttcttttctgaaacctgagaatgctctaaaaagagcagaaggtcagtttgagagatgaactttcactttcttagttaaatac-tttcatgtctttgttggaagatttgattctgttttcaaatgtagtaatgcaatggacttactttatgttaaattcaatgtacagaattgatcaatgtcggacagaagcaggatgctttgcaaactctccatggccttatcacttcaaaaagatatagggcatggcagaagacacttgaaaggataatgtttaaatatgtagaactgtgtgtagacatgcggaaagggcgatttgcaaaggatgggctgattcagtatcgaattatatgtcagcaagttaatgttagctccctggaggaggtgatcaaacatttcatgcatctgtcaactgagaaagctgagcaagctcggagccaggcacaggcactagaagaggctcttgatgttgatgatttagaggctgataaaaggcctgaagacttgatgctaagctatgtgagtggggagaagggaaaagacagatctgacagggagcttgttactccgtggtttaagtttctttgggaaacgtacaggactgtgcttgaaatattacggaacaattcaaaactggaagctctatatgctgtaagcttttccttttctcccattttgttttgccgtacttggtgtgttttccatatttttaggtgttgatgctgatgtttataaaattgttttatgtctatcttccaaagcttttcacctagccaattaatttattgatctctctctctctctctctcttctcacacacacgcgcgcgcgcgcacaaatttgcgactgtcttcaacgtagggactgtcattggactgtcatatgcttcttgaagtctttagaataatcttgattggaataatatctaagattgaatagagcctcatgaattacttat-------------------------------------------------------------------------------------------------------------------------------------------------------------------------------------------------
>_R_Albizia_multiflora_Hughes_3090@NODE_1_length_1323_cov_163.808989
---gctgcctctatcctctgtacgttatttcggtgatacgtttgggttgtcgttatttgtgcatcagtgagcgtttaattaactgattcctggcaatgtttcgttcaggtcggttgaacctcaatggattttttctttgtatttccactatataattgaggggaaaaagaatgtt-ccagatttacctggacccactgatattttacatagatgtggttttttc-tttgttctttttattagagatttgttttctcatgtcattcattttgtattgcagcggtgggtagttgatttctgctg--agactaaaatgacttcttttctgaaacctgagaatgctctaaaaagagctgaaggtcagttttagagatgaactttcactttcttagttaaatac-ttgcatgtctttgttggaagatttgattctgttttcaaatgtagtaatgcaatggacttactttatgttaaattcaatgtacagaattgatcaatgtcggacagaagcaggatgctttgcaaactctccatggccttatcacttcaaaaagatatagggcatggcagaagacacttgaaaggataatgtttaaatatgtagaactgtgtgtagacatgcggaaagggcgatttgcaaaggatgggctgattcagtatcgaattatatgtcagcaagttaatgttagctcgctggaggaggtgatcaaacatttcatgcatctgtcaactgagaaagctgagcaagctcggagccaggcacaggcactagaagaggctcttgatgttgatgatttagaggctgataaaaggcctgaagacttgatgctaagctatgtgagtggggagaagggaaaagacagatctgacagggagcttgttactccctggtttaagtttctttgggaaacgtacaggactgtgcttgaaatattacggaacaattcaaaactggaagctctatatgctgtaagattttccttttctcccattttgttttgctgtacttggtgtgttttccatatttttaggggttgatgctgatgtttataaagttgttttatgtctatcttccaaagcttttcacctagccaattaattttttgatctctctctctttctca---------------------cacacacacaaatttgcaaccgtcttcgacgtagggactgtcactggactgtcacatgtgtcttgaagtctttagaataatcttaattgga-------ctaagattgagtagagccgca------------------tgctggcatcagagactatgtgatttccatgcacctgcgctccatatgaaatacaa-tttaaatctaaaatatcaacggcagcgtgcaattaattggt-----------------------------------------------------------------------------------------
>_R_Albizia_niopoides_Simon_1601@NODE_1_length_1141_cov_224.547932
----------------------------------------------------------------------------------ctgattcctggcaatgtttcgttcagctcggttgaacttcaatggattttttctttgtatttccactatataattgaggggaaaaagaatgtt-ccagatttacctggacccactgatattttacatagatgtggttttttc-tttgttctttttattagagatttgttttctcatgttattcattttgtattgcagcagtgggtagttgatttctgctgaaagactaaaatgacttcttttctgaaacctgagaatgctctaaaaagagcagaaggtcagtttgagagatga------actttcttagttaaatac-tttcatgtctttgttggaagatttgattctgttttcaaatgtagtaatgcaatggacttactttatgttaaattcaatatacagaattgatcaatgtcggacagaagcaggatgctttgcaaactctccatggccttatcacttcaaaaagatatagggcatggcagaagacacttgaaaggataatgtttaaatatgtagagctgtgtgtagacatgcggaaagggcgatttgcaaaggatgggctgattcagtatcgaattatatgtcagcaagttaatgttagctcactggaggaggtgatcaaacatttcatgcatctgtcaactgagaaagctgagcaagctcggagccaggcacaggcactagaagaggctcttgatgttgatgatttagaggctgataaaaggcctgaagacttgatgctaagctatgtgagtggggagaagggaaaagacagatctgacagggagcttgttactccgtggtttaagtttctttgggaaacgtacaggactgtgcttgaaatattacggaacaattcaaaactggaagctctatatgctgtgagcttttccttttctcccactttgttttgccgtacttggtgtgttttccatgtttttaggggttgatgctgatgtttataaagttgttttatgtctatcttccaaagcttttcacctagccaattaattttttgatctctctctctctctctctcttctcacacacacacacacacacacaaaaatttgcgaccgtcttcga-gtagggaccgtcactggactgtcatatgcttcttgaagtctttagaata-----------------------------------------------------------------------------------------------------------------------------------------------------------------------------------------------------------------------------------------------------
>_R_Albizia_sinaloensis_Hughes_1576@NODE_1_length_1036_cov_140.736184
------------------------------------------------------------------------------------------------------------------------------------------------------------------------------------------------------------------------------------------------------------------------------------------------------------------------atgacttcttttctgaaaccggagaatgctctaaaaagagctgaaggtcagtttgagagatgaactttcactttcttagttaaatac-tttcatgtctttgttgaaagatttgattctgttttcaaatgtagtaatgcaatggacttactttatgttaaattcaatgtacagaattgatcaatgttggacagaagcaggatgctttgcaaactctccatggccttatcacttcaaaaagatatagggcatggcagaagacacttgaaaggataatgtttaaatatgtagaactgtgtgtagacatgcggaaagggcgatttgcaaaggatgggctgattcagtatcgaattatatgtcagcaagttaatgttagctcactggaggaggtgatcaaacatttcatgcatctgtcaactgagaaagctgagcaagctcggagccaggcacaggcactagaagaagctcttgatgttgatgatttagaggctgataaaaggcctgaagacttgatgctaagctatgtgagtggggagaagggaaaagacagatctgacagggagcttgttactccgtggtttaagtttctttgggaaacgtacaggactgtgcttgaaatattacggaacaattcaaaactggaagctctatatgctgtaagcttttccttttctcccattttgctttgccgtacttggtgtgttttccatatttttaggggttgatgctgatgtttataaagttgttttatgtctatcttcgaaagcttttcacctagccaattaatttcttgatctctctctctttct-----------------------cacacacacaaatttgcgaccgtcttcgacgtagggactgtcactggactgtcatatgcttcttgaagtctttagaataatcttaattggaataatatctaagattgaatagagcctcatgaattacttataaaatttgctggcatcagagactatgtgattaccatgcacctgcgctccatatgaaatacaa-tttaaatctaaaatatcaacggcagcgtgcaattaat---------------------------------------------------------------------------------------------
>_R_Albizia_xerophytica_Hughes_1435@NODE_1_length_1390_cov_95.929931
--------------------------------------------------------------------------------------------------tttcgttcagctcggttgaacttcaatggactttttctttgtatttccactatataattgaggggaaaaagaatgtt-ccagatttatctgggcccactgatattttacatagatgtgggtttttc-tctgttctttttattagagatttgttttctcacgttattcattttgtattgcagcagtgggtagttgatttctgctg--agactagaatgacttcttttctgaaacctgagaatgctctaaaaagagctgaaggtcagtttgagagatgaactttcactttcttagttaaatac-tttcatgtctttgttgaaagatttgattctgttttcaaatgtagtaatgcaatggacttactttatgttaaattcaatgtacagaattgatcaatgttggacagaagcaggatgctttgcaaactctccatggccttatcacttcaaaaagatatagggcatggcagaagacacttgaaaggataatgtttaaatatgtagaactgtgtgtagacatgcggaaagggcgatttgcaaaggatgggctgattcagtatcgaattatatgtcagcaagttaatgttagctcactggaggaggtgatcaaacatttcatgcatctgtcaactgagaaagctgagcaagctcggagccaggcacaggcactagaagaagctcttgatgttgatgatttagaggctgataaaaggcctgaagacttgatgctaagctatgtgagtggggagaagggaaaagacagatctgacagggagcttgttactccgtggtttaagtttctttgggaaacgtacaggactgtgcttgaaatattacggaacaattcaaaactggaagctctatatgctgtaagcttttctttttctcccattttgctttgccgtacttggtgtgttttccatatttttaggggttgatgctgatgtttataaagttgttttatgtctatcttcgaaagcttttcacctagccaattaattttttgatctctctctctttcg-----------------------cgcacacacaaatttgtgaccgtcttcgacgtagggactgtcactggactgttatatgcttcttgaagtctttagaataatcttaattggaataatatctaagattgaatagagcctcatgaattacttataaaatttgctggcatcagagactatgtgattaccatgcacctgcgctccatatgaaatacaa-tttaaatctaaaatatcaacggcagcgtgcaattaattggttgggtttgggatgttattggttttgctgaatattattatacttggacatttttaattccttgatttgatctgaattatccattgaacta
>_R_Balizia_pedicellaris_Queiroz_15529@NODE_1_length_1164_cov_457.021641
------------------------------------------------------------------------------------------------------------ctcggttgaacttcaatggattttttctttgtatttccactatataattgaggggaaaaagaatgttcccagatttaccgtgacccactgatattttacatagatgtggttttttcttttgttctttctattagagatttgttttctcatgttattcactttgtattgctgcagtgggtagttgatttctgctgaaagactaaaatgacttcttttctgaaacctgagaacgctctaaaaagagcagaaggtcagtttgagagatgaactgtcactttcttagttaaatacttttcatgtctttgttggaagatttgattctgttttcaaatgtagtaatgcaatggacttactttatgttaaattcaatgtacagaattgatcaatgtcggacagaagcaggatgctttgcaaactcttcatggccttatcacttcaaaaagatatagggcatggcagaagacacttgaaagaataatgtttaaatatgtagaactgtgtgtagacatgcggaaagggcgatttgcaaaggatgggctgattcagtatcgaattatatgtcagcaagttaatgttagctcactggaggaggtgatcaaacatttcatgcatctgtcaactgagaaagctgagcaagctcggagccaggcacaggcactagaagaggctcttgatgttgatgatttagaggctgataaaaggcctgaagacttgatgctaagctatgtgagtggggagaagggaaaagacagatctgacagggagcttgttactccgtggtttaagtttctttgggaaacgtacaggactgtgcttgaaatattacgaaacaattcaaaactggaagctctatatgctgtaagcttttccttttctcctagtttgttttgctgtacttggtgtgttttccatatttttaggggttgatgctgatgtttataaagttgttttatgtttatctcccaaattttttcacctagccaattaatttattgatctctctctctctc---------------tcaaatactcacacacaaatatttgcgactgcctgtgacgtag-----------ggactgtcatatgctttttgaagtcttcagaataatcttaattggaataatatgtaagattgaatagagcctcatgaattacttataaaatttgctggcatcagagact--------------------------------------------------------------------------------------------------------------------------------------------------------------------------
>_R_Balizia_spnov_Morim_577@NODE_1_length_1336_cov_283.294301
----------------------------------------------------------------------------------------------------------agctcggttgaacttcaatggattttttctttgtatttccactatataattgagggggataagaatgttcccagatttacccggacccactgatattttacatagatgtggttttttctgttgttctttctattagagatttgttttctcatgttattcattttgtattgctgcagtgggcagttgatttctgctgaaagactaaaatgacttcttttctgaaacctgagaacgctctaaaaagagcagaaggtcagtttgagagatgaactgccactttcttagttgaatacttttcatgtcgttgttggaagattggattctgttttcaaatgtagcaatacaatggacttactttatgttaaattcaatgtacagaattgatcaatgtcggacagaagcaggatgctttgcaaactctccatggccttatcacttcaaaaagatatagggcatggcagaagacacttgaaagaataatgtttaaatatgtagaactgtgtgtagacatgcggaaagggcgatttgcaaaggatgggctgattcaatatcgaattatatgtcagcaagttaatgttagctcactggaggaggtgatcaaacatttcatgcatctgtcaactgagaaagctgagcaagctcggagccaggcacaggcactagaagaggctcttgatgttgatgatttagaggctgataaaaggcctgaagacttgatgctaagctatgtgagtggggagaagggaaaagacagatctgacagggagcttgttactccctggtttaagtttctttgggaaacgtacaggactgtgcttgaaatattacggaacaattcaaaactggaagctctatatgctgtaagcttttccttttctcctagtttgttttgctgtccttggtgtgttttccatatttttaggggtcgatgctgatgtttataaaatttttttatgtttatcttccaaattttttcacctagccaattaatttattgatctctctctctctctctct---------------cactcacacacaaaaatttgtgactgtcagcgacgtagggactgtcattcgactgtcatatacttcttgaagtcttcggaataatcttaattggaataatatgtaagattgaatagagcctcatgaattacttatagaatttgctggcatcagagactatgtgattgccatgcacctgctctccatatgaaatgccattttaaatctaaaatatcaacagaagcgtgcaattaattggttgagtttgggatattattggttttgctgaatattattatacatggacatttttaattccttgatttgatctgaattatc----------
>_R_Calliandra_bella_LPQ15696@NODE_2_length_1470_cov_365.513999
--------------------------gtcacaactcacaaggtcactcactcctcttctcgcatttctga---tttaattttggaacatatgtcatggttccgtctgccttagggttatgtttaactagttggatttgattttatccttatttcgtt-aggggaaaaaacgttttcccagatttaccccgacccaccg--attttatgtagatgtgtttttttcttttgttc---tttgtagatatttgttttctcatgttattcattttatattgcagcagtgggttgttgatttctactg-------aaaatgacttcttttctgaaacctgagaatgctcttaaaagagcggaaggtcagtttgagagatggatattcactttcttagttaatcaa-ttttatgtctttgttggaaggttcaattctgttttcaaatgtagtaatgctatggacttattttacgtaaaatgcaatgtacagaattgatcaatgttggacagaagcaggatgctttgcaaactcttcatggccttatcacttcaaaaagatatagggcatggcagaagacacttgaaaggatcatgtttaaatatgtagaactatgtgtagacatgcggaaagggagatatgcaaaggatgggttaattcagtatcgaattatatgccagcaagttaatgttagctcactggaggaggtgatcaaacacttcatgcatctgtcaactgagaaagctgaacaagctcggagccaggcacaggctctagaagaggctcttgatgttgatgatttagaggctgataaaaggccagaagacttgatgctcagctatgtgagtggggagaaagggaaagacagatctgacagggagcttgttacaccatggttcaagtttctttgggagacatacaggactgtgcttgaaatattacggaacaattcaaagctggaagctctgtatgctgtaagcttttccttttctcccattttgtttttctgtgcttggtgcgttttccacatttttttgggttgatactgatgtttataaagttgttttatgtttattttccaaaattttctacctagccaattaatttactgatctctctccctcactca---------------------tgcac---aaaatttgcaacttccctcaacctaa-gactgttattgagcggtcatatgatttttgaagactttagagtaatcctaattgg---aatatctaagatagaatagagtcttttgaattacttataagatttgctggcatcagagactgtgt--ttgccatgaacctgcgctccatattaactacaattttagatctaaaatatcaacagcagcatccaattaattggttggg-------------------------------------------------------------------------------------
>_R_Hydrochorea_corymbosa2_Iganci_862@NODE_1_length_1141_cov_440.627072
------------------------------------------------------------------------------------------------------------------------------------------------------------------------gaatgttcccagatttacccggacccacagatattttacatagatgtggttttttctgttgttctttctattagagatttgttttctcatgttattcattttgtattgctgcagtgggcagttgatttctgctgaaagactaaaatgacttcttttctgaaacctgagaacgctctaaaaagagcagaaggtcagtttgagagatgaactgccactttcttagttaaatacttttcatgtatttgttggaagattggattctgttttcaaatgtagtaatgcaatggacttactttatgttaaattcaatgtacagaattgatcaatgtcggacagaagcaggatgctttgcaaactctccatggccttatcacttcaaaaagatatagggcatggcagaagacacttgaaagaataatgtttaaatatgtagaactgtgtgtagacatgcggaaagggcgatttgcaaaggatgggttgattcagtatcgaattatatgtcagcaagttaatgttagctcactggaggaggtgatcaaacatttcatgcatctgtcaactgagaaagctgagcaagctcggagccaggcacaggcactagaagaggctcttgatgttgatgatttagaggctgataaaaggcctgaagacttgatgctaagctatgtgagtggggagaagggaaaagacagatctgacagggagcttgttactccgtggtttaagtttctttgggaaacgtacaggacagtgcttgaaatattacggaacaattcaaaactggaagctctatatgctgtaagcttttcgttttctcctagtttgttttgctgtccttggtgtgttttccatatttttaggggtcgatgctgatgtttataaaatttttttatgtttatcttccaaattttttcacctagccaattaatttattgatctctctctctctctct-------------------ctcacacacaaaaatttgtgactgtcagcgacgtag-----------ggactgtcatatgcttcttgaagtcttcggaataatcttaattggaataatatgtaagattgaatagagcctcatgaattacttatagaatttgctggcatcagagactatgtgattgccatgcacctgctctccatatgaaatgccatttt-------------------------------------------------------------------------------------------------------------------------------
>_R_Hydrochorea_gonggrijpii_Tillett_45696@NODE_1_length_1241_cov_153.750859
------------------------------------------------------------------gtgagcgtttagttaactgattcctggcaatgtttcgttcagctcggttgaacttcaatggattttttctttgtatttccactatataattgaggggaaaaagaatgttcccagatttacccggacccacagatattttacatagatgtggttttttctgttgttctttctattagagatttgttttctcatgttattcattttgtattgctgcagtgggcagttgatttctgctgaaagactaaaatgacttcttttctgaaacctgagaacgctctaaaaagagcagaaggtcagtttgagagatgaactgccactttcttagttaaatgcttttcatgtctttgttggaagattggattctgttttcagatgtagtaatgcaatggacttactttatgttaaattcaatgtacagaattgatcaatgtcggacagaagcaggatgctttgcaaactctccatggccttatcacttcaaaaagatatagggcatggcagaagacacttgaaagaataatgtttaaatatgtagaactgtgtgtagacatgcggaaagggcgatttgcaaaggatgggttgattcagtatcgaattatatgtcagcaagttaatgttagctcactggaggaggtgatcaaacatttcatgcatctgtcaactgagaaagctgagcaagctcggagccaggcacaggcactagaagaggctcttgatgttgatgatttagaggctgataaaaggcctgaagacttgatgctaagctatgtgagtggggagaagggaaaagacagatctgacagggagcttgttactccgtggtttaagtttctttgggaaacgtacaggacagtgcttgaaatattacggaacaattcaaaactggaagctctatatgctgtaagcttttccttttctcctagtttgttttgctgtccttggtgtgttttccatatttttaggggtagatgctgatgtttataaaaattttttatgtttatcttccaaattttttcacctagccaattaatttattgatctctctctctctctctctc----cacacacacacacacacacacacaaatttgtgactgtcagcgacgtagggactgtcattggactgtcatatgcttcttgaagtcttcggaataatcttaattggaataatatgtaagattgaatagagcctcatgaattacttatagaatttgctggcatcagagactatgtgattgccata------------------------------------------------------------------------------------------------------------------------------------------------------------
>_R_Jupunba_commutata_Maguire_46145@NODE_1_length_1448_cov_161.526623
----------------------------------------------------ttatttgtgcatcagtgagcgtttaattaactgattcctgacaatgtttcgttcagctcggttgaacttcggtggattttttctttgtatttccactatataattgaggggaaaaagaaagttcccagatttacccggacccactgatattttatatagatgtggttttttcttttgttctttctattagagatttgttttctcatgttattcattttgtattgctgcagtgggtagttgatttctgctgaaagactaaaatgacttcctttctgaaacctgagaacgctctaaaaagagcagaaggttagtttgagagatgaactgtcactgtcttagttaaatacttttcatgtctttgttggaagatttgattcttttttcaaatgtagtaatgcaatggacttactttatgttaaattcaatgtacagaattgatcaatgtcggacagaagcaggatgctttgcaaactctccatggccttatcacttcaaaaagatatagggcatggcagaagacacttgaaagaataatgtttaaatatgtagaactgtgtgtagacatgcggaaagggcgatttgcaaaggatgggctgattcagtatcgaattatatgtcagcaagttaatgttagctcactggaggaggtgatcaaacatttcatgcatctgtcaactgagaaagctgagcaagctcggagccaggcacaggcactagaagaggctcttgatgttgatgatttagaggctgataaaaggcctgaagacttgatgctaagctatgtgagtggggagaagggaaaagacagatctgacagggagcttgttactccgtggtttaagtttctttgggaaacgtacaggactgtgcttgaaatattacggaacaattcaaaactggaagctctatatgctgtaagcttttccttttctcctagtttgttttgctgtacttggtgtgttttccatatttttaggggttgatgctgatgtttataaagttgttttatgtttatcttccaaattttttcacctagccaattaatctctctctctctctctctctctctctc-actctcactcaaacactcacacacaaaaatttgcgactgtctgcgacatag-----------ggactgtcatatgcttcttgaagtcttcggaataatcttaattggaataatatgtaagattgaatagagcctcatgaattacttgtaaaatttgctggcgtcagagactatgtgattgccatgcacctgctctccatatgaaatacaattttaaatctaaaatatcaacataagcgtgcaattaattggttgggtttgggatgttattggttttgctgaatattattatacattgacatttttaattccttgatttgatctgaattatccattgaacta
>_R_Jupunba_filamentosa_Lima_7487@NODE_1_length_1552_cov_135.097627
tggcatgcctctatcctctgtacgttatttcggtgatacgtttgggttgtcgttatttgtgcatcagtgaacttttaattaactgattcctggcaatgtttcgttcagctcggttgaacttcaatggattttttctttgtatttccactatataattgaggggaaaaagaatgttcccagatttacccggacccactgatattttacatagatgtggttttttcttttgttctttctattagagatttgttttctcatgttattcattttgtattgctgcagtgggtagttgatttctgctgaaagactaaaatgacttcttttctgaaacctgagaacgctctaaaaagagcagaaggtcagtttgagagatgaactgtcactttcttagttaaatacttttcatgtctttgttgggagatttgattcttttttcaaatgtagtaatgcaatggacttactttatgttaaattcaatgtacagaattgatcaatgtcggacagaagcaggatgctttgcaaactctccatggccttatcacttcaaaaagatatagggcatggcagaagacacttgaaagaataatgtttaaatatgtagaactgtgtgtagacatgcggaaagggcgatttgcaaaggatgggctgattcagtatcgaattatatgtcagcaagttaatgttagctcactggaggaggtgatcaaacatttcatgcatctgtcaactgagaaagctgagcaagctcggagccaggcacaggcactagaagaggctcttgatgttgatgatttagaggctgataaaaggcctgaagacttgatgctaagctatgtgagtggggagaagggaaaagacagatctgacagggagcttgttactccgtggtttaagtttctttgggaaacgtacaggactgtgcttgaaatattacggaacaattcaaaactggaagctctatatgctgtaagcttttccttttctccaattttgttttgctgtacttggtgtgttttccatatttttaggggttgatgctgatgtttataaagctgttttatgtttatcttccaaattttttcacctagccaattaa-ttattgatctctctctctctctctctctactctcactcaaacactcacacacaaaaatttgcgactgtctgtgacgtagggactgtcattggactgtcacatgcttcttgaagtcttcggaataatcttaattggaataatatgtaagattgaatagagcctcatgaattacttgtaaaatttgctggcgtcagagactatgtgattgccatgcacctgctctccatatgaaatacaattttaaatctaaaatatcaacagaagcgtgcaattaattggttgggttt----------------------------------------------------------------------------------
>_R_Jupunba_floribunda_Iganci_883@NODE_1_length_2007_cov_112.950777
tggcatgcctctatcctctgtacgttatttcggtgatacgtttgggttgtcgttatttgtgcatcggtgagcgttt-attaactgattcctggcaatgtttcgttcagctcggttgaacttcaatggattttttctttgtatttccactatataattgagggggaaaagaatgttcccagatttacccggacccactgatattttacatagatgtggtattttcttttgttctttctattagagatttgttttctcatgttattcattttgtattgctgcagtgggtagttgatttctgctgaaagactaaaatgacttcttttctgaaacctgagaacgctctaaaaagagcagaaggtcagtttgagagatgaactgtcactttcttagttaaatacttttcatgtctttgttggaagatttgattctgttttcaaatgtagtaatgcaatggacttactttatgttaaattcgatgtacagaattgatcaatgtcggacagaagcaggatgctttgcaaactctccatggccttatcacttcaaaaagatatagggcatggcagaagacacttgaaagaataatgtttaaatatgtagaactgtgtgtagacatgcggaaagggcgatttgcaaaggatgggctgattcagtatcgaattatatgtcagcaagttaatgttagctcactggaggaggtgatcaaacatttcatgcatctgtcaactgagaaagctgagcaagctcggagccaggcacaggcactagaagaggctcttgatgttgatgatttagaggctgataaaaggcctgaagacttgatgctaagctatgtgagtggggagaagggaaaagacagatctgacagggagcttgttactccgtggtttaagtttctttgggaaacgtacaggactgtgcttgaaatattacggaacaattcaaaactggaagctctatatgctgtaagcttttccttttctcctagcttgttttgctgtacttggtgtgttttccatatttttaggggttgatgctgatgtttataaagttgttttatgtttatcttccaaagtttttcacctagccaattagtttattgatctctctatctctctctcact---ctccctcaaacacttacacacaaaaatttgcaactgtctgcgacgtag-----------ggactgtcatatgcttcttgaagtcttcagaataatcttaattggaataatatgtaagattgaatagagtctaatgaattacttataaaatttgctggcatcagagactatgtgattgccatgcagctgctctccatatgaaatacaa-tttaaatctaaaatatcaacagaagcgtgcaattaattggttgggtttgagatattattggttttgctgaatattattattcatggacatttttaattccttgatttgatctgaattatccattgaacta
>_R_Jupunba_laeta_Mori_25147@NODE_1_length_1129_cov_68.362167
---------------------------------------------------------------------------------------------------------------------------------------------------------------------------tgttcccagatttacccggatccactgatagtttacatagatgtggttttttcttttgttctttcttttagagatttgttttctcatgttattcattttgtattgctgcagtgggtagttgatttctgctgaaagactaacatgacttcttttctgaaacctgagaacgctctaaaaagagcagaaggtcagtttgatagatgaactgtcactttcttagttaaatacttttcatgtctttgttggaagatttgattcttttttcaaatgtagtaatgcaatggacttactttatgttaaattcaatgtacagaattgatcaatgtcggacagaagcaggatgctttgcaaactctccatggccttatcacttcaaaaagatatagggcatggcagaagacacttgaaagaataatgtttaaatatgtagaactgtgtgtagacatgcggaaagggcgatttgcaaaggatgggctgattcagtatcgaattatatgtcagcaagttaatgttagctcactggaggaggtgatcaaacatttcatgcatctgtcaactgagaaagctgagcaagctcggagccaggcacaggcactagaagaggctcttgatgttgatgatttagaggctgataaaaggcctgaagacttgatgctaagctatgtgagtggggagaagggaaaagacagatctgacagggagcttgttactccgtggtttaagtttctttgggaaacgtacaggactgtgcttgaaatattacggaacaattcaaaactggaagctctatatgctgtaagcttttccttttctcctattttgttttgctgtacttggtgtgttttccatatttttaggggttgatgctgatgtttataaagttgttttatgtttatcttccaaattttttcacctagccaattaatttattgatctctctctctctctcac---actctcactcaaacactcacacacaaaaatttgcgactgtctgcgacgtagggactgtcattggactgtcatatgcttcttgaagtcttcggaataatcttaattggaataatatgtaagattgaatagagcctcatgaattacttgtaaaatttgctggcgtcagagacta-------------------------------------------------------------------------------------------------------------------------------------------------------------------------
>_R_Jupunba_langsdorfii_Ribeiro_728@NODE_1_length_1733_cov_124.460749
tggcatgcctctatcctctgtacgttattttggtgatacgtttgggttgtcgttatttgtgcatcagtgagcgtttaattaactgattcctggcaatgtttcgttcagctcggttgaacttcaatggattttttctttgtatttccgctatataattgaggggaaaaagaatgttcccagatttacccgaacccactgatattttacgtagatgtggttttttcttttgttctttctattagagatttgttttctcatgttattcattttgtattgctgcagtgggtagttgatttctgctgaacgactaaaatgacttcttttctgaaacctgagaacgctctaaaaagagcagaaggtcagtttgagagatgaactgtcactttcttagtttaatacttttcatgtctttgttggaagatttgattctgttttcaaatgtagtaatgcaatggacttactttatgttaaattcaatgtacagaattgatcaatgtcggacagaagcaggatgctttgcaaactctccatggccttatcacttcaaaaagatatagggcatggcagaagacacttgaaagaataatgtttaaatatgtagaactgtgtgtagacatgcggaaagggcgatttgcaaaggatgggctgattcagtatcgaattatatgtcagcaagttaatgttagctcactggaggaggtgatcaaacatttcatgcatttgtcaactgagaaagctgagcaagctcggagccaggcacaggcactagaagaggctcttgatgtcgatgatttagaggctgataaaaggcctgaagacttgatgctaagctatgtgagtggggagaagggaaaagacagatctgacagggagcttgttactccgtggtttaagtttctttgggaaacgtacaggactgtgcttgaaatattacggaacaattcaaaactggaagctctatatgctgtaagcatttccttttctcctagtttgtttttctgtacttggtgtgttttccatatttttaggggttgatgctgatgtttataaagttgttttatgtttatcttccaaattttttcacctagccaattaatttattgatctctctctctctctcact-----ctctctcaaacactcacacacaaaaatttgcaactgtctgcgacgtagggactgtcattggactgtcatatgcttcttgaagtcttcaaaataatcttaattggaataatatgtaagattgaatagagtctcatgaattacttataaaatttgctggcatcagagactatgtgattgccatgcagctgctctccatatgaaatacaattttaaatctaaaatatcaacagaagcgtgcaattaattggttgggtttgggatattattggttttgctgaatattattattcatggacatttttaattccttgatttgatctgaattatccattgaacta
>_R_Jupunba_leucophylla_Iganci_839@NODE_1_length_1687_cov_254.181366
tggcatgcctctatcctctgtacgttatttcggtgatacgtttgggttgtcgttatttgtgcatcagtgagcgttt-attaactgattcctggcaatgtttcgttcagctcagttgaacttcaatggattttttctttgtatttccactatataattgagggggaaaagaatgttcccagatttacccggacccactgatattttacatagatgtggtattttcttttgttctttctattagagatttgttttctcatgttattcattttgtattgctgcagtgggtagttgatttctgctgaaagactaaaatgacttcttttctgaaacctgagaacgctctaaaaagagcagaaggtcagtttgagagatgaactgtcactttcttagttaaatacttttcatgtctttgttggaagatttgattctgttttcaaatgtagtaatgcaatggacttactttatgttaaattcgatgtacagaattgatcaatgtcggacagaagcaggatgctttgcaaactctccatggccttatcacttcaaaaagatatagggcatggcagaagacacttgaaagaataatgtttaaatatgtagaactgtgtgtagacatgcggaaagggcgatttgcaaaggatgggctgattcagtatcgaattatatgtcagcaagttaatgttagctcactggaagaggtgatcaaacatttcatgcatctgtcaactgagaaagctgagcaagctcggagccaggcacaggcactagaagaggctcttgatgttgatgatttagaggctgataaaaggcctgaagacttgatgttaagctatgtgagtggggagaagggaaaagacagatctgacagggagcttgttactccgtggtttaagtttctttgggaaacgtacaggactgtgcttgaaatattacggaacaattcaaaactggaagctctatatgctgtaagcttttccttttctcctagcttgttttgctgtacttggtgtgttttccatatttttaggggttgatgctgatgtttataaagttgttttatgtttatcttccaaagtttttcacctagccaattagtttattgatctctctatctctctctcact---ctctctcaaacactcacacacaaaaatttgcaactgtctgcgacgtag-----------ggactgtcatatgcttcttgaagtcttcagaataatcttaattggaataatatgtaagattgaatagagtctaatgaattacttataaaatttgctggcatcagagactatgtgattgccatgcagctgctctccatatgaaatacaa-tttaaatctaaaatatcaacagaagcgtgcaattaattggttgggtttgggatattattggttttgctgaatattattattcatggacatttttaattccttgatttgatctgaattatccattgaacta
>_R_Jupunba_limae_Iganci_261@NODE_1_length_1727_cov_128.004848
tgacatgcctctatcctctgtacgttatttcggtgatacgtttgggttgtcgttatttgtgcatcagtgagcgtttaattaactgattcctgacaatgtttcgttcagctcggttgaacttcagtggattttttctttgtatttccactatataattgagaggaaaaagaatgttcccagatttacccggacccactgatattttacatagatgtggttttttcttttgttctttctattagagatttgttttctcatgttattcattttgtattgctgcagtgggtagttgatttctgctgaaagactaaaatgacttcttttctgaaacctgagaacgctctaaaaagagcagaaggtcagtttgagagatgaactgtcactttcttagttaaatacttttcatgtctttgttggaagatttgattcttttttcaaatgtagtaatgcaatggacttactttatgttaaattcaatgtacagaattgatcaatgttggacagaagcaggatgctttgcaaactctccatggccttatcacttcaaaaagatatagggcatggcagaagacacttgaaagaataatgtttaaatatgtagaactgtgtgtagacatgcggaaagggcgatttgcaaaggatgggctgattcagtatcgaattatatgtcagcaagttaatgttagctcactggaggaggtgatcaaacatttcatgcatctgtcaactgagaaagctgagcaagctcggagccaggcacaggcactagaagaggctcttgatgttgatgatttagaggctgataaaaggcctgaagacttgatgctaagctatgtgagtggggagaagggaaaagacagatctgacagggagcttgttactccgtggtttaagtttctttgggaaacgtacaggactgtgcttgaaatattacggaacaattcaaaactggaagctctatatgctgtaagcttttccttttctcctagtttgttttgctgtacttggtgtgttttccatatttttaggggttgatgctgatgtttataaagttgttttatgtttatcttccaaattttttcacctagccaattaatttattgatctctctctctctctctctcttctctcactcaaacactcacacacaaaaatttgcgactgtctgcgacgttg-----------ggactgtcatatgcttcttgaagtcttcggaataatcttaattggaataatatgtaagattgaatagagcctcatgaattacttgtaaaatttgctggcatcagagactatgtgattgccatgcacctcctctccatatgaaatacaattttaaatctaaaatatcaacagaagcgtgcaattaattggttgggtttgggatattattggttttgctgaatattattatacattgacatttttaattccttgatttgatctgaattatccattgaacta
>_R_Jupunba_microcalyx_Iganci_855@NODE_1_length_1605_cov_190.172120
tggcatgcctctatcctctgtacgttatttcggtgatacgtttgggttgtcgttatttgtgcatcagtgagcgttt-attaactgattcctggcaatgtttcgttcagctcagttgaacttcaatggattttttctttgtatttccactatataattgagggggaaaagaatgttcccagatttacccggacccactgatattttacatagatgtggtattttcttttgttctttctattagagatttgttttctcatgttattcattttgtattgctgcagtgggtagttgatttctgctgaaagactaaaatgacttcttttctgaaacctgagaacgctctaaaaagagcagaaggtcagtttgagagatgaactgtcactttcttagttaaatacttttcatgtctttgttggaagatttgattctgttttcaaatgtagtaatgcaatggacttactttatgttaaattcgatatacagaattgatcaatgtcggacagaagcaggatgctttgcaaactctccatggccttatcacttcaaaaagatatagggcatggcagaagacacttgaaagaataatgtttaaatatgtagaactgtgtgtagacatgcggaaagggcgatttgcaaaggatgggctgattcagtatcgaattatatgtcagcaagttaatgttagctcactggaagaggtgatcaaacatttcatgcatctgtcaactgagaaagctgagcaagctcggagccaggcacaggcactagaagaggctcttgacgttgatgatttagaggctgataaaaggcctgaagacttgatgctaagctatgtgagtggggagaagggaaaagacagatctgacagggagcttgttactccgtggtttaagtttctttgggaaacgtacaggactgtgcttgaaatattacggaacaattcaaaactggaagctctatatgctgtaagcttttccttttctcctagcttgttttgctgtacttggtgtgttttccatatttttaggggttgatgctgatgtttataaagttgttttatgtttatcttccgaagtttttcacctagccaattagtttattgatctctctatctctctctcact---ctctctcaaacactcacacacaaaaatttgcaactgtctgcgacgtag-----------ggactgtcatatgcttcttgaagtcttcagaataatcttaattggaataatatgtaagattgaatagagtctaatgaattacttataaaatttgctggcatcagagactatgtgattgccatgcagctgctctccatatgaaatacaa-tttaaatctaaaatatcaacagaagcgtgcaattaattggttgggtttgggatattattggttttgctgaatattattattcatggacatttttaattccttgatttgatctgaattatccattgaacta
>_R_Jupunba_nipensis_Mayo_19662@NODE_1_length_1013_cov_46.504274
---------------------------------------------------------------------------------------------------------------------------------------------------------------------------------------------------------------atagatgtggttttttcttttgttctttctattagagatttgttttctcatgttattcattctgtattgctgcagtgggtagttgatttctgctgaaagactaaaatgacttcttttctgaaacctgagaacgctctaaaaagagcagaaggtcagtttgagagatgaactgtcactttcttagttaaatacttttcatgtctttgttggaagatttgattctgttttcaaatgtagtaatgcaatggacttactttatgttaaattcaatgtacagaattgatcaatgtcggacagaagcaggatgctttgcaaactctccatagccttatcacttcaaaaagatatagggcatggcagaagacgcttgaaagaataatgtttaaatatgtagaactgtgtgtagacatgcggaaagggcgatttgcaaaggatgggctgattcagtatcgaattatatgtcagcaagttaatgttagctcactggaggaggtgatcaaacatttcatgcatctgtcaactgagaaagctgagcaagctcggagccaggcacaggcactagaagaggctcttgatgttgatgatttagaggctgataaaaggcctgaagacttgatgctaagctatgtgagtggggagaagggaaaagacagatctgacagggagcttgttactccgtggtttaagtttctttgggaaacgtacaggactgtgcttgaaatattacggaacaattcaaaactggaagctctatatgctgtaagcttttccttttctcctagtttgttttgctgtacttggtgtgttttccatatttttaggggttgatgctgatgtttataaagttgttttatgtttatcttccaaattttttcacctagccaattaatttattgatctctctctctctc---------------------aaacacacacaaaaatttgcgactgtctgcgacgtagtgattgtcattggactgtcatatgcttcttgaagtcttcagaataatcttaattggaataatatg---------------------------------------------------------------------------------------------------------------------------------------------------------------------------------------------------------------------------------
>_R_Jupunba_oppositifolia_Liegier_16014@NODE_1_length_1186_cov_140.338142
--------------------------------------------------------------------------------------------------------------------------------------------atttccactatataattgaggggaaaaagaatgttcccagatttacccggacccactgatattttacatagatgtggttttttcttttgttctttctattagagatttgttttctcatgttattcattctgtattgctgcagtgggtagttgatttctgctgaaagactaaaatgacttcttttctgaaacctgagaacgctctaaaaagagcagaaggtcagtttgagagatgaactgtcactttcttagttaaatacttttcatgtctttgttggaagatttgattctgttttcaaatgtagtaatgcaatggacttactttatgttaaattcaatgtacagaattgatcaatgtcggacagaagcaggatgctttgcaaactctccatggccttatcacttcaaaaagacatagggcatggcagaagacacttgaaagaataatgtttaaatatgtagaactgtgtgtagacatgcggaaagggcgatttgcaaaggatgggctgattcagtatcgaattatatgtcagcaagttaatgttagctcactggaggaggtgatcaaacatttcatgcatctgtcaactgagaaagctgagcaagctcggagccaggcacaggcactagaagaggctcttgatgtcgatgatttagaggctgataaaaggcctgaagacttgatgctaagctatgtgagtggggagaagggaaaagacagatctgacagggagcttgttactccgtggtttaagtttctttgggaaacgtacaggattgtgcttgaaatattacggaacaattcaaaactggaagctctatatgctgtaagcttttccttttctcctagtttgttttgctgtacttggtgtgttttccatatttttaggggttgatgctgatgtttataaagttgttttatgtttatcttccaaattttttcacctagccaattaatttattgatctctctctctctc-------------------aaacactcacacaaaaatttgcgactgtctgcgacgtagtgattgtcattggactgtcatatgcttcttgaagtcttcagaataatcttaattggaataatatgtaatattgaatagagtttcatgaattacttataaaatttgctggcatcagagactatgtgattgccatgcagctgctctccatatgaaatacaattttaaatc--------------------------------------------------------------------------------------------------------------------------
>_R_Jupunba_oxyphyllidia_Yonker_6157@NODE_1_length_1340_cov_143.106097
--------------------------------------------ggttttcgttatttgtgcatcagtgagcgtttaattaactgattcctggcaatgtttcgttcagctcggttgaatttcaatggattttttctttgtatttccactatataattgaggggaaaaagaatgttcccagatttacccggacccactgatattttacatagatgtggttttttcttttgttctttctattagagatttgttttctcatgttattcattttgtattgctgcagtgggtagttgattcctgctgatagactaaaatgacttcttttctgaaacctgagaacgctctaaaaagagcagaaggtcagtttgagagatgaactgtcactttcttagttaaatacttttcatgtctttgttggaagatttgattctgttttcaaatgtagtaatgcaatggacttactttatgttaaattcaatgtacagaattgatcaatgtcggacagaagcaggatgctttgcaaactctccatggccttatcacttcaaagagatatagggcatggcagaagacacttgaaagaataatgtttaaatatgtagaactgtgtgtagacatgcggaaagggcgatttgcaaaggatgggctgattcagtatcgaattatatgtcagcaagttaatgttagctcactggaggaggtgatcaaacatttcatgcatttgtcaactgagaaagctgagcaagctcggagccaggcacaggcactagaagaagctcttgatgttgatgatttagaggctgataaaaggcctgaagacttgatgctaagctatgtgagtggggagaagggaaaagacagatctgacagggagcttgttactccgtggtttaagtttctttgggaaacgtacaggactgtgcttgaaatattacggaacaattcaaaactggaagctctatatgctgtaagcttttccttttcttctagtttgttttgctgtacttggtgtgttttccatatttttaggggttgatgctgatgtttataaagttgttttatgtttatcttccaaattttttcacctagccaattaatttattgatctctctctctctcact-------ctctctcaaacactcacacacaaaaatttgcgactgtctgcgacgtagggactgtcattggactgtcatatgcttcttgaagtcttcaaaataatcttaattggaataatatgtaagattgaatagagtctcatgaattacttataaaatttgctggcatcagagactatgtgattgccatgcagctactctccatatgaaatacaattttaaatctaaaatatcaacagaagcttgcaattaattggttgggtttgggatat---------------------------------------------------------------------------
>_R_Jupunba_trapezifolia_Simon_1600@NODE_1_length_1207_cov_226.380208
-----------------------------------------------------------------------------------------ctgacaatgtttcgttcagctcggttgaacttcagtggattttttctttgtatttccactatataattgaggggaaaaagaatgttcccagatttacccggacccactgatattttatatagatgtggttttttcttttgttctttctattagagatttgttttctcatgttattcattttgtattgctgcagtgggtagttgatttctgctgaaagactaaaatgacttcctttctgaaacctgagaacgctctaaaaagagcagaaggtcagtttgagagatgaactgtcactttcttagttaaatacttttcatgtctttgttggaagatttgattcttttttcaaatgtagtaatgcaatggacttactttatgttaaattcaatgtacagaattgatcaatgtcggacagaagcaggatgctttgcaaactctccatggccttatcacttcaaaaagatatagggcatggcagaagacacttgaaagaataatgtttaaatatgtagaactgtgtgtagacatgcggaaagggcgatttgcaaaggatgggctgattcagtatcgaattatatgtcagcaagttaatgttagctcactggaggaggtgatcaaacatttcatgcatctgtcaactgagaaagctgagcaagctcggagccaggcacaggcactagaagaggctcttgatgttgatgatttagaggctgataaaaggcctgaagacttgatgctaagctatgtgagtggggagaagggaaaagacagatctgacagggagcttgttactccgtggtttaagtttctttgggaaacttacaggactgtgcttgaaatattacggaacaattcaaaactggaagctctatatgctgtaagcttttccttttctcctagtttgttttgctgtacttggtgtgttttccttatttttaggggttgatgctgatgtttataaatgtttggtatagcttttttttg-----------cttataagttgcttt--------------------------------tcacataaatcgagataaaactcttctcacatacttacctcgtat-----------------------------------------gtaaatcacgattgaaaagctgctt-----------------------ttaagcattacaatcgctgatccaaacgagcacaaagttgttttatgtttatcttccaaat---------tttttcacctagcccatta------------------------------------------------------------atttattgatctctctctctctctctctctctctcactcactcactcactca
>_R_Punjuba_callejasii_Daly_5935@NODE_1_length_1025_cov_23.324895
---------------------------------------------------------------------------------------------------------------------------------------------------------------------------------------------------------------------------------------------------gatttgttttctcatgttattcattttgtattgctgcagtgggtagttgatttctgctgaaaggctaaaatgacttcttttctgaaacctgagaatgctctaaaacgagcagaaggtcagttttagagatgaactttcactttcttagttaaatacttttcatgtctttgttggaagattcgatcctgttttcaaatgtagtaatgcaatggacttactttatgttaaattcaatgtacagaattgatcaatgtcggacagaagcaggatgctttacaaactctccatggccttatcacttcaaaaagatatagggcatggcagaagacacttgaaagaataatgtttaaatatgtagaactgtgtgtagacatgcggaaagggcgatttgcaaaggatgggctgattcagtatcgaattatatgtcagcaagttaatgttagctcactggaggaggtgatcaaacatttcatgcatctgtcaactgagaaagctgagcaagctcggagccaggcacaggcactagaagaggctcttgatgttgatgatttagaggctgataaaaggcctgaagacttgatgctaagctatgtgagtggggagaagggaaaagacagatctgacagggagcttgttactccgtggtttaagtttctttgggaaacgtacaggactgtgcttgaaatattacggaacaattcaaaactagaagctctatatgctgtaagcttttccttttctcctagtttgttttgctgtacttggtgtgttttccatatttttaggggttgatgcggatgtttataaagttgttttatgtttatcttccaaagtttttcacctagtcaattaatttattgatatctctctctctctct---------ctctcaaacactcacacaaagaaatttgcgactgtcttcaacgtagggactgtcattggactgtc--atgcttcttgaagtcttcagaatattcttaattggaataatatctaagattgaatagagcctcatgaattacttatgaaatt-------------------------------------------------------------------------------------------------------------------------------------------------------------------------------------------
>_R_Punjuba_lehmannii_Escobar_7465@NODE_1_length_1328_cov_118.988809
---------------------------tgttatggaatatgttgggttgtcgttatttgtgcatcagtgagcgtttaattaactgattcctggcaatgtttcgttcagctcggttgaacttcaatggattttttctttgtatttccactatataattgaggggaaaaagaatgttcccagatttacccggacccactgatattttacatagatgtgtttttttcttttgttctttctattagagatttgttttctcatgttattcattttgtattgctgcagtgggtagttgatttctgctgaaaggctaaaatgacttcttttctgaaacctgagaatgctctaaaacgagcagaaggtcagttttagagatgaactttcactttcttagttaaatacttttcatgtctttgttggaagatttgatcctgttttcaaatgtagtaatgcaatggacttactttatgttaaattcaatgtacagaattgatcaatgtcggacagaagcaggatgctttacaaactctccatggccttatcacttcaaaaagatatagggcatggcagaagacacttgaaagaataatgtttaaatatgtagaactgtgtgtagacatgcggaaagggcgatttgcaaaggatgggctgattcagtatcgaattatatgtcagcaagttaatgttagttcactggaggaggtgatcaaacatttcatgcatctgtcaactgagaaagctgagcaagctcggagccaggcacaggcactagaagaggctcttgatgttgatgatttagaggctgataaaaggcctgaagacttgatgctaagctatgtgagtggggagaagggaaaagaaagatctgacagggagcttgttactccgtggtttaagtttctttgggaaacgtacaggactgtgcttgaaatattacggaacaattcaaaactagaagctctatatgctgtaagcttttccttttctcctagttttttttgctgtacttggtgtgttttccatatttttaggggttgatgctg-------------------atgtttatcttccaaagtttttcacctagccaattaatttattgatatctctttctctctctct---------ctcaaacactcacacaaaaaaatttgcgactgtcttcaacgtagggactgtcattggactgtc--atgcttcttgaagtcttcagaatattcttaattggaataatatctaagattgaatagagcctcatgaattacttatgaaatttgctggcatcagagactatgtgattgccatgcagctgctctccatacgaaatacaattttaaatctaaaatat------------------------------------------------------------------------------------------------------------------
>_R_Punjuba_racemiflora_Jimenez_Soares_3626@NODE_1_length_1479_cov_156.716120
tggcatgcctctatgctctgtacgttatttcggtgatgcgtttgggttgtcgttatttgtgcatcagtgagcgtttaattaactgattcctggcaatttttcgttcagctcggttgaacttcaatgtattttttctttgtatttccactatataattgaggggaaaaagaatgttcccagatttacccggacccacagatattttacatagatgtggttttttcttttgttctttctattagagatttgttttctcatgttattcattttgtattgctgcagtgggtagttgatttctgctgaaaggctaaaatgacttcttttctgaaacctgagaatgctctaaaaagagcagaaggtcagtttgagagatgaactttcactttcttagttaaatacttttcatgtctttgttggaagatttgattctgttttcaaatgtagtaatgcaatggacttactttatgttaaattcaatgttcagaattgatcaatgtcggacagaagcaggatgctttgcaaactctccatggccttatcacttcaaaaagatatagggcatggcagaagacacttgaaagaataatgtttaaatatgtagaactgtgtgtagacatgcggaaagggcgatttgcaaaggatgggctgattcagtatcgaattatatgtcagcaagttaatgttagctcactggaggaggtgatcaaacatttcatgcatctgtcaaccgagaaagctgagcaagctcggagccaggcacaggcactagaagaggctcttgatgttgatgatttagaggctgataaaaggcctgaagacttgatgctaagctatgtgagtggggagaagggaaaagacagatctgacagggagcttgttacgccgtggtttaagtttctttgggaaacgtacaggactgtgcttgaaatattacggaacaattcaaaactggaagctctatatgctgtaagcttttccttttctcctagtttgttttgctgtacttggtgtgttttccatatttttaggggttgatgctgatgtttataaagttgttttatgtttatcttccaaagtttttcacctagccaattaatttattgatctctctctctctctctctcttctctctctctaacactcacacacaaaaatttgtgaatgtcttcaacgtagggactgtcattggactgtc--atgcttcttgaagtcttcagaatattcttaattggaataatatctaagattgaatagagcctcatgaattacttatgaaatttgctggcatcagagactatgtgattgccatgcagctgctctccatatgaaatacaattttaaatctaaaatatcaacagaagcgtgcaattaattggttgggtttgggatattattggttttcctgaatattattatacatgtacattttta-----------------------------------
