# Supplementary material for: A new generic circumscription of Hydrochorea (Leguminosae, Caesalpinioideae, mimosoid clade) with an amphi-Atlantic distribution
Source: PhytoKeys. 2022 Aug 22;205:401–37. doi: 10.3897/phytokeys.205.82775 (PMC9849043; doi:10.3897/phytokeys.205.82775)
Supplement: Supplementary material 1 — Supplementary data file S1 [file phytokeys-205-401_article-82775__-s001.zip › RBH3_m30217_comp35219_c1_seq1_exon07.aln-cln]

>Albizia_adinocephala_FHO33_88@NODE_1_length_1688_cov_114.024209
tgaggattttaatgtcacgtcacatcaatctggaatcacatctgaggcaaacatcttcccatagattattataccgataatgctattgttggtccttacattttgattaaattttgattttggactatatggttttaaattattagttttagtctctatagtttcataagaacttgatttgtattcaactatagagaccaaaaccaaaactcattaaaagtatagagactcatcattaaatttagatcaaatttttttgaaactagaggcactaaaaccaaaattcaatctaactataa-aactaacaatggtataaatccact-ttggatgttaaatactacattgcaaagaaatttacatgattacaaataagtgcaagatattacctgcaatgcagcagcaagaaaagaaaacagaagaagaagacggcactcaataaccctcagattatctgccagtcgacctaaaggagcagcaattcatcgcgcggtagacggcttgaaacttctccgttataccaaatcagtgtaaatgaactacctgacattttttgatgtatgaacttctatacatccttgttcatctctgatttaaaagatgatgcaccaacaggaaactttagcttaatattggactcgtgctctgcggcaaatgttagggttgataacagtgccctttgggctgagttaaaaacgttcttatgatgaccagatgcatggcgttctgaagattgacctgaaacaaatggagaagttggaagaaaaggcgaggtcagagttgaagtctgaggagtatatgtcttcactccctcttgcactgatctgccaagactgtggtcctgacgagaggttgagctggattgtacatcattactataatgattgattgacgcatttccttgaaaacccaaatccattttctctgctctacattgattttgctttaaaatctcatttgagcacgcagcagtctgcagtacactttgttttgtcccactgccaactttagggcaatcatccttctgtagagatgcttgttcaggtgtacctaaactttctttgtgagacaaattgatgccattttccttattcaaaaaggagcagacagtacttttgaaactggaaacacgaccttttccaaatgaaaggaagttaattcctttaggtgccaccactggcgttttcccaggattcattgactttaaaactgtgcctgatgatgcactttggccagtaagagtcccagtttgaacagaattttccttgtttggagttaccatcccttgttttggagatgatgattttgaaacattgatgaaactaattcctttaggtaccaatgtcggtggtttctttacagtgtccgccgcctctttttctgaattgaagtgagtttgaattcctt
>Albizia_burkartiana_StivalSantos_678@NODE_2_length_508_cov_2.114790
ctgggattttaatgtcaagtcaaagcaatctggaatcatgtcagaggcaaacatcttctcataaattat----gggctaatgttattgttggtccttacatttta-----------------------------------------------------------------------------------------------------------------------------------------------------------------------------------------------------------------------------------------------------------------------------------------------------------------------------------------------------------------------------------------------------------------------------------------------------------------------------------------------------------------------------------------------------------------------------------------------------------------------------------------------------------------------------------------------------------------------------------------------------------------------------------------------------------------------------------------------------------------------------------------------------------------------------------------------------------------------------------------------------------------------------------------------------------------------------------------------------------------------------------------------------------------------------------------------------------------------------------------------------------------------------------------------------------------------------------------------------
>Albizia_edwallii_Dalmaso_272@NODE_1_length_860_cov_8.495652
----------------------------------------------------------------------------------------------------------------------------------------------------------------------------------------------------------------------------------------------------------------------------------------------------------------------------------------gatgttaaatacttcattgcaaataaatttacatgagtacaaataagtgcaagatattacctgcaatgcagcagcaagaaaagattacagaagaagaagacagcactcaataactctcagattatctgccactcgacctaaaggagcaataattcatcgcgcgctagacggcttgaaacttctctgttataccaaatcagtgtaaatgaactacctaacatttttcgatgtatgaacttctatacatccttgttgatctccgatttaaaagctgatgcaccaacaggaaactttagcttaatattggactcgtgctctgctgcaaatgttagggttgataacagtgccctttgggctgagttaaatacgttcttatgatgaccagctgcttggcgttctgaagattgacctgaaacaaatggagaagttggaagaaaaggcgaggtcagagttgaagtctgaggagtagatgtcttcactccctcttgcactgatctactacgactgtgatcctgatgagaggttgagctggattgtacatcattactataatgattgattgaagcttttccttgaaaacccaaatccattttctctgctatacattgattttgctttaaaatctcatttgagcacgcagcagtctgcagtacactttgtttcgtcccacagccaactttagtgcaatcatccttctgcagagatgcttgttcaggtgtgcctaaactttctttgtgagacaacttgatgccattttccttattcaaaaaggagcagacagtacttttgaaactggaaacacgaccttttccaaatgaaaggaagttaattcctttaggtgccaccactggcgttttctc--------------------------------------------------------------------------------------------------------------------------------------------------------------------------------------------------------------------------
>Albizia_edwallii_Dalmaso_272@NODE_2_length_541_cov_2.901235
ctgagattttaatgtcaagtcaaagcaatctggaatcatgtctgaggcaaacatcttcccataaattattagagggttaatgttattgttgatccctacatttt------------------------------------------------------------------------------------------------------------------------------------------------------------------------------------------------------------------------------------------------------------------------------------------------------------------------------------------------------------------------------------------------------------------------------------------------------------------------------------------------------------------------------------------------------------------------------------------------------------------------------------------------------------------------------------------------------------------------------------------------------------------------------------------------------------------------------------------------------------------------------------------------------------------------------------------------------------------------------------------------------------------------------------------------------------------------------------------------------------------------------------------------------------------------------------------------------------------------------------------------------------------------------------------------------------------------------------------------------
>Albizia_glabripetala_Lewis_1652@NODE_1_length_782_cov_48.198582
---------------------------------------------------------------------------------------------------------------------------------------------------------------------------------------------------------------------------------------------------------------------------------------------------------------------------------------------------cttcattgcaaagaaatttacatgattacaaataagtgcaagatattacctgcaatgcagcagcaagaaaagataacagaagaagaagacagcactcaataaccctcagattatctgccactcgacctaaaggagtagtaattcatcgcgcgctagacggcttgaaacttctctgtcataccaaatcagtgtaaatgaactacctgacatttttcgatatatgaacttctatacatccttgttcatctctgatttaaaagctgatgcaccaacaggaaactttagcttaatattggactcgtgctctgctgcaaatgttagggttgataacagtgccctttgggctgagttaaatacgttcttatgatgaccagatgtttggcgttctgaagattgacccgaaacaaatggagaagttggaagaaaaggccaggtcagagttgaagtctgaggagtatatgtcttcactccctcttgcactgatctaccaagactgtgatcctgatgagaggttgagctggattgtacatcattactataatgattgattgaagcttttccttgaaaacccaagtccattttctcggctctacattgattttgctttaaaatctcatttgagcacgcagcagtctgcagtacactttgttttgtcccacggccaaccttagtgcaatcatccttctgtagagatgcttgttcaggtgtacctaaactttctttgtgagacaaattgatgccattttccttattcaaaaaggagcagacagtacttttgaaac---------------------------------------------------------------------------------------------------------------------------------------------------------------------------------------------------------------------------------------------------------------------------------------------
>Albizia_glabripetala_Lewis_1652@NODE_2_length_710_cov_37.530806
---------------------------------------------------------------------------------------------------------------------------------------------------------------------------------------------------------------------------------------------------------------------------------------------------------------------------------------------------------------------------------------------------------------------------ataacagaagaagaagacagcactcaataaccctcagattatctgccactcgacctaaaggagtagcaattcatcgcgcgctagacggtttgaaacgtctccgttataccaaatcagtgtaaatgaactgactgacatttttcgatgtatgaacttctatacatccttgttcatctctgattttaaagctgatccaacaacaggaaactttagcttaatattggactcgtgctctgcggcaaatgttagggttggtaacagtgccctttgggctgaggtaaatacgttcttatgatgaccaggtgcttggcgttctgaagattgatctgaaacaaatggagaagttggaagaaaaggcgaggtcagagttgaagtctgaggagtacatgtcttcagtaccccttgcactgatctaccaagactgtgatcctgatgagacgttgagctggattgtacatcattactataatgattgattaaagcttttctttgaaaacccaaatccattttctctgctatacattgattttgctttaaaatctcatttgagcacgcagcagtctgcagtacactttgttttgtcgcactgccaactttagtgcaatcatccttctgtagagatgcttgttcagatgtacctaaactttctttgtgagacaaattgatgccattttccttattcaaaaaggagcagacagtacttttgaaac---------------------------------------------------------------------------------------------------------------------------------------------------------------------------------------------------------------------------------------------------------------------------------------------
>Albizia_inundata_Wood_26530@NODE_2_length_501_cov_271.840807
ctgggattttaatgtcaagtcacagcaacctggaatcatgtctgaggcaaacatcttgtc--------------------tgatattattggcccttacattttgattaaatt---------------------------------------------------------------------------------------------------------------------------------------------------------------------------------------------------------------------------------------------------------------------------------------------------------------------------------------------------------------------------------------------------------------------------------------------------------------------------------------------------------------------------------------------------------------------------------------------------------------------------------------------------------------------------------------------------------------------------------------------------------------------------------------------------------------------------------------------------------------------------------------------------------------------------------------------------------------------------------------------------------------------------------------------------------------------------------------------------------------------------------------------------------------------------------------------------------------------------------------------------------------------------------------------------------------------------------------------
>Albizia_sinaloensis_Hughes_1576@NODE_1_length_1184_cov_88.288166
----------------------------------------------------------------------------------atattgttggtcctcactttttgattaaattttgattttggaccatgtagtttcaaatcgttagttttagttcctatagtttcataagtacttgatttctgctcaaacatagggatcagaaccaaaactcat----------gggatccatcattaaatttagaccaaatttttttaaaactataagcactaaaaccaaaattcaatcaaactataa-gactaacaatagtattaatccattattagatgttaaatacttcattgcaaagaaatttacatgattacaaataagtgcaagatattacctgcaatgcagcagcaagaaaagatgacagaagaagaagacagcactcaataaccctcagattatctgccactcgacataaaggagaagtaattcatcgcgcgctagacggcttgaaacttctctgttataccaaatcagtgtaaatgaactacctgacatt-----atgtatgaacttctatacatcctcgttcatctctgatttaaaagctgatgcaccaacaggaaactttagcttaatattggactcgtgctctgcggcaaatgttagggttgataacagtgccctttgggctgagttaaatgcgttcttatgatgaccagatgcttggcgttctgaagattgacctgaaacaaatggagaagttggaagaaaaggcgaggtcagagttgaagtctgaggagtatatgtcttcactcccccttgcactgatctaccaagactgtgatcctgatgagaggttgggctggattgtacatcattactataatgattgattgaagcttttccttgaaaacccaaatccattttctctgctatacattgattttgctttaaaatctcatttgagcacgcagcagtctgcagtacactttgttttgtcccactgccaactttagtgcactcatccttctgtagagatgcttgttcaggtgcacctaaactttctttgtgagacaaattgatgccattttccttattcaaaaaggagcagacagtacttttgaaactggaaacacgaccttttccaaatgaaaggaagttaattcctttaggtgccaccactggcgttttcccaggattcattgagtttaaaactgtgccagatgatgcaatttggccggtaagagtcccagtttgaacagaattttccttgtttggagttaccatc----------------------------------------------------------------------------------------------------------------------------
>Albizia_subdimidiata_var_subdimidiata_Ferreira_210@NODE_1_length_1240_cov_122.199484
---------------------------------------------------------------------------------------------------------------------------------tagtttcaagcctttagttttagtccctatactttcacaaggacttgatttgtgtttaattatagggaccaaaacccaaacttattaaaagtatagggacccatcattaaatttagatcaaatttttttgaaactataagcactaaaaccaaaattcaatcaaattataa-aactaacaaaggtattaatccattattagatgttaaattcttcattgcaaagaaatttacatgattacaaataagtgcaagatattacctgcaatgcagcagcaagaaaagataacagaagaagaagacagcactcaatagccctcagattatctgccactcgacctaaaggagcagcaattcatcgcgcgctagacggcttgaaacttctctgttataccaaatcagtgtaaatgaactgactgacaattttcgatgtatgaacttctatacatccttgttcatctctgattttaaagctgatccaacaacaggaaactttagcttaatattggactcgtgctctgcggcaaatgttagggttgataacagtgccctttgggctgaggtaaatacgttcttatgatgaccagatgcttggcgttctgaagattgaccggaaacaaatggagaagttggaagaaaaggcgaggtcagagttgaagtctgaggagtatatgtcttcactcccccttgcactgatctaccaagactgtgatcctgatgagccgttgagctggattgtacatcattactataatgattgattgaagcttttctttgaaaacccaaatccattttctctgctatacattgattttgctttaaaatctcatttgagcacgcagcagtctgcagtacactttgttttgtcccactgccaactttagtgcaatcatccttctgtagagatgcttgttcagatgtacctaaactttctttgtgagacaaattgatgccattttccttattcaaaaaggagcagacggtacttttgaaactggaaacacgaccttttccaaatgaaaggaagttaattcctttaggtgccaccacaggcgttttcccaggattcattgagtttaaagctgtgccagatgatgcactttggccagtaagagtcccaatttgaacagaattttccttgtttggagttaccatcccttgctttggagatgatgattttaaaacattgatgaaacaaattcctttaggtaccaatgtcggtggtttcattacagtgtccgccg------------------------------------
>Albizia_tomentosa_Hughes_648@NODE_1_length_1266_cov_103.825904
----------------------------------------------------------------------------------------------------------------------------ccatgtagtttcaaatcgttagttttgattcctatagtttcataaggacttgatttgtgtttaaacataggaatcagaaccaaaactcatt----------ggacccatcattaaatttagaccaaatttttttgaaactagaagcactaaaaccaaaattcaatcaaactataa-gactaacaatagtattaatccattattagatggtaaatacttcattgcaaagaaatttacatgactacaaataagtgcaagatattacctgcaatgcagcagcaagaaaagatgacagaagaagaagacagcactcaataaccctcagattatctgccactcgacctaaaggagaagtaattcatcgcgcgctcgacggcttgaaacttctctgttataccaaatcagtgtaaatgaactacctgacatttttcgatgtatgaacttctatacatccttgttcatctctgatttaaaagctgatgcaccaacaggaaactttagcttaatattggactcgtgctctgcggcaaatgttagggttgataacagtgccctttgggctgagttaaatgcgttcttatgatgaccagatgcttggcgttctgaagattgacctgaaacaaatggagaagttggaagaaaaggcgaggtcagagttgaagtctgaggagtatatgtcttcactccctcttgcactgatctaccaagactgtgatcctgatgagaggttgagctggattgtacatcattactataatgattgattgaagcttttccttgaaaacccaaatccattttctctgctatacattgattttgctttaaaatttcatttgagcacgcagcagtctgcagtacactttgttttgtcccactgccaactttagtgcactcattcttctgtagagatgcttgttcaggtgtacctaaactttctttgtgagacaaattgatgccattttccttattcaaaaaggagcagacagtacttttgaaactggaaacacgaccttttccaaatgaaaggaagttaattcctttaggtgccaccactggcgttttcccaggattcattgagtttaaaactgtgccagatgatgcactttggtcagtaagagtcccagtttgaacagaattttccttgtttggagttaccatcccttgttttggagatgatgattttgaaacattgatgaaactaattcctttaggtaccaatgttggtggtttctttacagtgtccaccgcctctttttctgaattgaagtgaggttgaat-----
>Archidendron_clypearia_Wieringa_1849@NODE_1_length_1203_cov_184.746004
---------------------------------------------------------------------------------------------------------------------------accttgtagtttcaaattgttagttttggtccttgtagtttcataaggatttagtttgtgtttaggtatataaaacaaaaccaaaacttattaaaagtataaagacccgttattaaattcaaaacaaattcttttgaaactataa-gactaaaaccaaaattcaatcaaattatacagattaacaatggtattaacccattattagatgttaaagacttcattgcaaagaaatttacattagtacaaatgagtgcaagaaattacctgcaatgcagcagcaagaa--gattac---agaagaagtcaacactcaacaacgctctgattatcttccactcgacctaaaggagcagtaattcatcgtgcgctaggtggcttgaaacttctgtgttataccaaatcaatgtaaatcaactacccgacatttttcgatctgtgaacttctatacatccttgttcatctctaatttaaaagctgatgcaccaacggggaactttagcttaatactggactcgtgctctgcagcaaatgatagggttgataacagtgccttttgggctgagttaaatacgtgcttatgatgtccagatgctaggcgttccgaagattgacctgaaacaaatggagaagttggaagcaaagacgaggtgagagttgaaatctgaggagtatatgtcttcactccctcttgcactgatctactaagactgtgatcctgatgagaggttgagctagactgaacatcattactataatgatatattgaagcttttccttgaaaatccaaatccattttctctcctatacattgattttgctttaaaatctcatttgagcacgcagcagtctgctgtacactttgttttgtcccactgccaactttagtgcaatcattcttctgtagagatgcttgttcaggtgtacctaaactttctctgtgagacaacttgatgccattttccttattcaaaaaggagcagacagtacttttgaaactggaaacacaaccttttccaaatgaaaggaagttaattcctttaggtgccaccactggcgttttctcaggattcaatgagtttaaagctgtgccagatgatgcactttggccagtaagggtcccaatttgaacagaattttccttgtttggagttaccgtcccttgttttggagatgatgattttgaaacattgatgaaactaattcc-----------------------------------------------------------------------------
>Balizia_leucocalyx_Aguilar_1939@NODE_1_length_1631_cov_100.207851
ctgggactttaatgtcaagtcaaagcaatctggaatcatgtctgaggcaaacgtcttcccataaattataagaaggttaatattatcattggttcttacattttcatcgaattttgattttgaaccatatagtttcaaatcgttagttttaatccctatagtttcataaggacctggtttgtgtttaagtatagagaccgaaatcaaaattcattaaaagtatagagacctatcattaaattcaaaccaaatttttttgaaattataaggactaaaatcagaattcaatcaaactataagaactaacaataatattaatccattattagatgttaaatgcttcattgcaaagaaatttacatgagtacaaataagtgcaagatattacctgcaatgcagcagcaagaaaagagtac---agaagaagacagcactcaataaccctcagattatctgccactcgacctaatggagcagtaattcatcgcgcgctagacggcttgaaatt--tctgttataccaaatcagtataaatgaactacctgacatttttcgatgtatgaacttctatacatccttgttcatctctgatttcaaagctgatgcaccaacagggaactttagtttaatattggactcgtgctctgctgcaaatgatagggttgataacagcgccctttgggctgagttaaatacgtgcttatgatgtccagatgctgggcgatctgaagattgacctgaaacaaatggagaagttggaagcaaagacgaggtgagagttgaagtctgaggagtatacgtcttcactccctcttgcactgatctaccaagactgtgatcctgatgagaggttgagctagattgaacgtcattactataatgatatattgaagcttttccttgaaaacccaaatccatattctctgctatacattgattttgctttaaaatctcatttgagcacgcagcagtctgcagtacactttgttttgtcccactgcccactttagtgcaatcatccttctgtagagatgcttgttcaggtgtacctaaacttcgtctgtgagacaacttgatgccattttccttattcaaaaaggagcagacattacttttgaaactggaaacacgaccttttccaaatgaaaggaagttaattcctttaggtgccaccactggcgttttctcaggattcattgagtttaaagctgtgccagatgatgcactttggccagtaagggtcccaatttgaacagaattttccttgtttggagttaccatcccttgttttggagatgatgattttgaaacattgatgaaactaattcctttaggtaccaatgtcggtggtttctttacggtgtccgccgcttctttttctaaattcaagtgaggttgaattcctt
>Balizia_spnov_Morim_577@NODE_2_length_615_cov_122.301786
-------------------------------------------------------------------------------------------------------------------------------------------------------------------------------------------------------------------------------------------------------------------------------------------------------------------------------------------------------------------------------------------------------------------------------------------------------------------------------------------------------------------------------------------------------------------------------------------------------------------------------------------------------------------------------------------------------------------------------------------------------------------------------------------------------agagttgaagtctgaggagtatatgtcttcactccctcttgcactgatctaccaagactctgatcctgatgagaggttgaactagattgaacatcattactataatgatatattgaagcttttccttgaaaacccaaatccatattctctgctatacattgattttgttttaaaatctcatttgagcacgcagcagtctgcagtacactttgttttgtccctctgccaactttagtgcaatcatccttcggtagagatgcttgttcaggtgtacctaaacttcctttgtgagacaacttgatgccattttccttattcaaaaaggagcagacagtacttttgaaactggaaacacgaccttttccaaatgaaaggaagttaattcctttaggtgccaccactggcgttttctcaggattcattgagtttaaagctgtgccagatgacgcactttggccagtaagggtcccaatttgaacagaattttctttgtttggagttaccatcccttgttttggagatgatgattttgaaacattgatgaaactaattcctttaggtaccaatgtcggtggtttctttacagtgtccgccgcttctttttctgatttgaag----------------
>Cathormion_obliquifoliolatum_Wieringa_6519@NODE_1_length_1858_cov_144.424847
ctgggattttaatgtcaagtcaaaacaatctggaatcaagtctgaggcagacgtcttcccataaattattagaaagttgatattattattggtccttacattttaatcaaattttgattttggaccatatagtttcaaataattagttttggtatctatagtttcataaggatttagtttgtgtttaaatatagggaccaaaaccaaaattcattaaaagtataaggacccatcattaaattcagaccaaatttttttgaaattataaggactaaaatcaaaatttaatcaaactataaaaactaacaatgatattaatcaattattagatgttaaatgcttcattgcaaagaaatttacatgagtacaaataagtgcaagatattacctgcaatgcagcagcaagaaaagattacagaagaagaagacagcactcaataaccctcagattatctgccactcgacctaatggagcagtaattcatcgcgcgctagacggcttgaaatttctctgttataccaaatcagtgtaaatgaactacctgacatttttcgatgtatgaacttctatacatccttgttcatctctgatttcaaagctgatgcaccaacagggaactttagtttaatattggactcgtgctctgctgcaaatgatagggttgataacagcgccctttgggctgagttaaatacgttcctatgatgtccagatgctaggcgttctgaagattgacctgaaacaaatggagaagttggaagcaaagacgaggtgagagttgaagtctgaggagtatatgtcttcactccctcttgcactgatctaccaagactctgatcctgatgagaggttgaactagattgaacattattactataaagatatattgaagcttttccttgaaaacccaaatccatattctctgctatacattgattttgttttaaaatctcatttgagcacgcagcagtctgcagtacactttgttttgtccctctgccaactttagagcaatcatccttcggtagagatgcttgttcaggggtacctaaacttcctttgtgagaaaacttgatgccattttccttattcaaaaaggagcagacagtacttttgaaactggaaacacgaccttttccaaatgaaaggaagttaattcctttaggtgccaccactggcgttttctcaggattcatcgagtttaaagctgtgccagatgatgcactttggccagaaagggtctcaatttgaacagaattttctttgtttggagttaccattccttgttttggagatgatgattttgaaacattgatgaaactaatt-------------------------------------------------------------------------------
>Enterolobium_cyclocarpum_MWC9020@NODE_1_length_885_cov_113.357673
--------------------------------------------------------------------------------------------------------------------------------------------------------------------------------------------------------------------------------------------------------------------------------------------------aaattataaagattaataatggtattaacccattattagatgttaaatacttcattgcaaagaaatttacattagcacaaatgaatgcaagatattacctgcaatgcagcaggaagaaaggattac------agaagtcagcactcaacaacgctctgattatcttccactcgacctaaaggagcagtaattcatcgtgatctaggtggcttgaaacttctctgttatatcaaatcaatgtagattaactacctgacatttttcgatctgtgaacttctataaatccttgttcatctctaatttaaaagctgatgcaccaacagggaactttagcttgatattggactcgtgctctgctgcaaatgatagggttgataacagtgccctttgggttgagttagatacgtgcttatgatgtccagaagcgaggcgttctgaagatttacctgaaacaaatggagaagttggaagtaaagacgaggtgatagttgaagtctgaggagtatacgtcttcactccctcttgcactgatct---aagactgtaatcctgacgagaggttgagctagattgaacatcattactataatgatatattgaagcttttccttgaaagcccaaatccattttctctgctatacattgattttgctttaaaatctcatttgagcacgcagcactctgcagtatacttcgttttgtcccaccgccaactttagtgcaatcatccttctgtagggatgcttgttcaggtgtacccaaactttttttgtgagacaacttgatgccattttccttattcaaaaaggagcagacagtacttttgaaactggaaacacgaccttttccaaatgaaaggaagttaattccttttggtgccaccactggcgttt------------------------------------------------------------------------------------------------------------------------------------------------------------------------------------------------------------------------------
>Hydrochorea_corymbosa1_Bonadeu_655@NODE_1_length_880_cov_137.507879
-------------------------------------------------------------------------------------------------------------------------------------------------------------------------------ggtttgtgtttaaatatagggactgaaaccaaaattcattaaaaatatagggacctatcattaaattcagaccaaatttttttgaaattataaggactaaaattaaaattcaatcaaattataagaactaacaatgatattaatccattattagatgttaaatgcttcattgcaaagaaatttacatgagtacaaataagtgcaagatattacctgcaatgcagcagcaagaaaagattac---agaagaagacagcactcaataaccctcagattatctgccactcgacctaatggaacagtaattcatcgcgcgctagacggcttgaaatttctctgttataccaaatcagtgtaaatgaactacctgacaattttcgatgtatgaacttctatacatccttgttcatctctgatttcaaagctgatgcaccaacagggaactttagtttaatattggactcgtgctctgctgcaaatgatagggttgataacagcgccctttgggccgagttaaatacgttcctatgatgtccagatgctaggcgttctgaagattgacctgaaacaaatggagaagttggaagcaaagacgaggtgagagttgaagtctgaggagtatatgtcttcactccctcttgcactgatctaccaagactctgatcctgatgagaggttgaactagattgaacatcattactataaagatatattgaagcttttccttgaaaacccaaatccatattctctgctatacattgattttgttttaaaatctcatttgagcacgcagcagtctgcagtacactttgttttgtccctctgccaactttagagcaatcatccctcggtagagatgcttgttcaggggtacctaaacttc------------------------------------------------------------------------------------------------------------------------------------------------------------------------------------------------------------------------------------------------------------------------------------------------------------------------------------------------------------
>Hydrochorea_corymbosa1_Bonadeu_655@NODE_2_length_555_cov_193.382000
ctgggattttaatgtcaagtcaaagcaatctggaatcatgtctgaggcagccgtcttcccataaattattagaaggtcaatattattattggtccttacattttgatcgaattttaat----------------------------------------------------------------------------------------------------------------------------------------------------------------------------------------------------------------------------------------------------------------------------------------------------------------------------------------------------------------------------------------------------------------------------------------------------------------------------------------------------------------------------------------------------------------------------------------------------------------------------------------------------------------------------------------------------------------------------------------------------------------------------------------------------------------------------------------------------------------------------------------------------------------------------------------------------------------------------------------------------------------------------------------------------------------------------------------------------------------------------------------------------------------------------------------------------------------------------------------------------------------------------------------------------------------------------------------
>Hydrochorea_gonggrijpii_Tillett_45696@NODE_1_length_1010_cov_88.705252
----------------------------------------------------------------------------------------------------------------------------------------------------------------------taagaacttggtttgtgtttaaatatagggaccgaaactaaaattcattaaaaatatagggacccatcattaaattcagaccaaatttttttgaaattataaggactaaaattaaaattcaatcaaattataagaactaacaatgatattaatccattattagatgttaaatgcttcattgcaaagaaatttacatgagtacaaataagtgcaagatattacctgcaatgcagcagcaagaaaagattac---agaagaagacagcactcaataaccctcagattatctgccactcgacctaatggaacagtaattcatcgcgcgctagacggcttgaaatttctctgttataccaaatcagtgtaaatgaactacctgacatttttcgatgtatgaacttctatacatccttgttcatctctgatttcaaagctgatgcaccaacagggaactttagtttaatattggactcgtgctctgctgcaaatgatagggttgataacagcgccctttgggctgagttaaatacgttcctatgatgtccagatgctaggcgttctgaagattgaccagaaacaaatggagaagttggaagcaaagacgaggtgagagttgaagtctgaggagtatatgtcttcactccctcttgcactgatctaccaagactctgatcctgatgagaggttgaactagattgaacatcattactataatgatatattgaagcttttccttgaaaacccaaatccatattctctgctatacattgattttgttttaaaatctcatttgagcacgcagcagtctgcagtacactttgttttgtccctctgccaactttagtgcaatcatccttcggtagagatgcttgttcaggtgtacctaaacttcctttgtgagacaacttgatgccattttccttattcaaaaaggaacagacagtacttttgaaactggaaacacgaccttttccaaatgaaaggaagttaattcctttaggtgccaccactgg-----------------------------------------------------------------------------------------------------------------------------------------------------------------------------------------------------------------------------------
>Jupunba_abbottii_Zanoni_21220@NODE_1_length_1036_cov_96.600626
--------------------------------------------------------------------------------------------------------------------------------------------------------------------------------------------------------aaaccaaaattcattaaaagtatcgggacccatcattaaattcaaaccaaatttttttgaaattataagaactaaaatcaaaattcaatcaaactataaaaactaacaatgatattaatccattattagatgttaaatgcttcattgcaaagaaattcacacgagtacaaataagtgcaagatattacctgcaatgcagcagcaagaaaagattac---agaagaagacagcactcaataaccctcagattatctgccactcgacctaatggagcagtaattcatcgcgcgctagacggcttgaaatt--tctgttataccaaatcagtgtaaatgaactacctgatatttttcgatgtatgaacttctatacatccttgttcatctctgatttcaaagctgatgcaccaacagggaactttagtttaatattggattcgtgctctgctgcaaatgatagggttgataacagcgccctttgggctgagttaaatacgtgcttatgatgtccagatgctaggcgttctgaagattgacctgaaacaaatggagaagttggaagcaaagacgaggtgagagttgaagtctgaggagtatacgtcttcactccctcttgcattgatctaccaagactgtgatcctgatgagaggttgagctagattgaacatcattactataatgatatattgaagcttttccttgaaaacccaaatccatattctctgctatacattgattttgctttaaaatctcatttgagcacgcagcagtctgcagtacactttgttttgtcccactgccaactttagtgcaatcatccttctgtagagatgcttgttcaggtgtacctaaacttcctttgtgagataacttgatgccattttccttattcaaaaaggagcagacagtacttttgaaactggaaacacgaccttttccaaatgaaaggaagttaattcctttaggtgccaccactggcgttttctcaggattcattgagtttaaagctctgccagatgatgcactttggccagtaaggg---------------------------------------------------------------------------------------------------------------------------------------------------------------------
>Jupunba_asplenifolia_Ekman_6383@NODE_1_length_741_cov_47.486446
------------------------------------------------------------------------------------------------------------------------------------------------------------------------------------------------------------------------------------------------------------------------------------------------------------------------------tccattattagatgttaaatgcttcattgcaaagaaattcacacgagtacaaataagtgcaagatattacctgcaatgcagcagcaagaaaagattacagaagaagaagacagcactcaataaccctcagattatctgccactcgacctaatggagcggtaattcatcgcgcgctagacggcttgaaatttctctgttataccaaatcagtgtaaatgaactacctgatatttttcgatgtatgaacttctatacatccttgttcatctctgatttcaaagctgatgcaccaacagggaactttagtttaatattggattcgtgctctgctgcaaatgatagggttgataacagcgccctttgggctgagttaaatacgtgcttatgatgtccagatgctaggcgttctgaagattgacctgaaacaaatggagaagttggaagcaaagatgaggtgagagttgaagtctgaggagtatacgtcttcactccctcttgcactgatctaccaagactgtgatcctgatgagaggttgagctagattgaacatcattactataatgatatattgaagcttttccttgaaaacccaaatccatattctctgctatacattgattttgctttaaaatctcatttgagcacgcagcagtctgcagtatactttgttttgtcccactgccaactttagtgcaatcatccttctgtagagatgcttgttcaggtgtacctaaacttcc-----------------------------------------------------------------------------------------------------------------------------------------------------------------------------------------------------------------------------------------------------------------------------------------------------------------------------------------------------------
>Jupunba_cochleata_Bonadeu_673@NODE_1_length_1570_cov_106.821835
ctggggttttaatgtcaagtcaaagcaatctggaatcatgtctgaggcaaacgtcttcccataaattattaaaaggttaatattattattggtccttatattttgatcaaattttgattttggaccatataatttcaaatcgttagttttggtccctatagtttcataaggacttagtttgtgtttaagtatagggactaaaaccaaaattcattaaaagtataaggacccatcattaaattcagaccaaatttttttgaaattctaaggactaaaatcaaaattcaatcaaactataagaactaacaatgatattaatccattattagatgttaaatgcttcattgcaaagaaatttacatgagtacaaataagtgcaagatattacctgcaatgcagcagcaagaaaagattacagaagaagaagacaacactcaataaccctcagattatctgccactcgacctaatggagcagtaattcattgcgcgctagacggcttgaaatttctctgttataccaaatcagtgtaaatgaactacctgacatttttcgatgtatgaacttctatacatccttgttcatctctgatttcaaagctgatgcaccaacagggaactttagtttaatattggactcgtgctctgctgcaaatgatagggttgataacagcgccctttgggctgagttaaatacgtgcttatgatgtccagatgctaggcgttctgaagattgacctgaaacaaatggagaagttggaaacaaagacgaggtgagagttgaagtctgaggagtatacgtcttcactccctcttgcactgatctaccaagactgtgatcctgatgagaggttgagctagattgaacatcattactataatgatatattgaagcttttccttgaaaacccaaatccatattctctgctatacattgattttgctttaaaatctcatttgagcacgcagcagtctgcagtacactttgttttgtcccaccgccaactttagtgcaatcatccttctgtagagatgcttgttcaggtgtacctaaacttcctttgtgagacaacttgatgccattttccttattcaaaaaggagcagacagtacttttgaaactggaaacacgaccttttccaaatgaaaggaagttaattcctttaggtgccaccactggcgttttctcaggattcattgagtttaaagctgtgccagatgatgcactttggccattaagggtcccaatttgaacagaattttctttgtttggagttaccatcccttgttttggagatgatgattttgaaacattgatgaaacaaattcctttaggtaccaatgtcggaggtttctttacagtgtccgccgcttctttttctgatttgaagtgaggttgaattcctt
>Jupunba_laeta_Mori_25147@NODE_1_length_1074_cov_44.430291
---------------------------------------------------------------------------------------------------------------------------------------------------------------------------------------------------------------------------------------------------------------------------------------------caatcaaactataagaactaacaatgatattaatccattattagatgttaaatgcttcaatgcaaagaaatttacatgagtacagataagtgcaagatattacctgcaatgcagcagcaagaaaagattacagaagaagaagacagcactcaataaccctcagattatctgccactcgacctaatggagcagtaattcatcgcgctctagacggcttgaaaattctctgttataccatatcagtgtaaatgaactacctgacatttttcaatgcatgaacttctatacatccttgttcatctctgatttcaaagctgatgcaccaacagggaactttagtttaatattggactcgtgctctgctgcaaatgatagagttgataacagcgccctttgggctgagttaaatacgtgcttatgatgtccagatgctaggcgttctgaagattgacctgaaacaaatggagaagttggaagcaaagacgaggtgagagttgaagtctgaggagtatatgtcttcactccctcttgcactgatctaccaagactgtgatcctgatgagaggttgagctagattgaacaacattactgtaatgatatattgaagcttttccttgaaaacccaaatccatattctctgctatacattgattttgctttaaaatctcatttgagcacgcagcagtctgcagtacactttgttttgtcccactgccaactttagtgcaatcatccttctgtagagatgcttgttcaggtgtacctaaacttcctttgtgagacaacttgatgccattttccttattcaaaaaggagcagacagtacttttgaaactggaaacacgtccttttccaaatgaaaggaagttaattcccttaggtgccaccactggcgttttctcaggatgcattgagtttaaagctgtgccagatgatgcactttggccattaagggtcccaatttgaacagaattttctttgtttggagttaccatcccttgttttggagatgatgattttgaaacattaatgaaacaaattcctttaggcaccaatgtcggaggtttctttac-----------------------------------------------
>Jupunba_leucophylla_Iganci_839@NODE_1_length_1381_cov_164.184816
-----------------------------------------------------------------------------------------------ttatattttgatcgaattttgattttggaccatatagtttcaaatcgttagttttaatccttatagtttcataaggacttggtttgtgtttaaatatagggaccgaaaccaaaattcattaaaagtatagggacccatcattaaattcagaccaaatttttttgaaattataaagactaagatcaaaattcaatcaaattataagaactaacaatgatattaatccattattagatgttaaatgcttcattgcaaagaaatttacatgagtacaaataagtgcaagatattacctgcaatgcagcagcaagaaaagattacagaagaagaagacagcactcaataaccctcagattatctgccactcgacctaatggagcagtaattcatcgcgcgctagacggcttgaaatttctctgttataccaaatcagtgtaaatgaactacctgacattttccgatgtatgaacttctatacatccttgttcatctctgatttcaaagctgatgcaccaacagggaactttagtttaatattggactcctgctctgctgcaaatgatagggttgataacagcgccctttgggctgagttaaatacgtgcttatgatgtccagatgctaggcgttctgaagattgacctgaaacaaatggagaagttggaagcaaagacgaggtgagagttgaagtctgaggagtatacgtcttcactccctcttgcactgatctaccaagactgtgaccctgatgagaggttgagctagattgaacatcattactataatgatatattgaagcttttccttgaaaacccaaatccatattctctgctatacattgattttgctttaaaatctcatttgagcacgcagcagtctgcagtacactttgttttgtcccaccgccaactttagtgcaatcatccttctgtagagatgcttgttcaggtgtaccgaaacttcctttgtgagacaacttgatgccattttccttattcaaaaaggagcagacagtacttttgaaactggaaacacgaccttttccaaatgaaaggaagttaattcctttaggtgccaccactggcgttttctcaggattcattgagtttaaagctgtgccagatgatgcactttggccattaagggtcccaatttgaacagaattttctttgtttggagttaccatcccttgttttggagatgatgattttgaaacattgatgaaacaaattcctttaggcaccaatgtcggaggtttctttacagtgtccgccgcttctttttctgatttgaagtgaggttgaattcctt
>Jupunba_longipedunculata_Cardona_2682@NODE_1_length_1105_cov_113.607004
-----------------------------------------------------------cataaattattagaaggttaatattattattcgtccctacattttgatcgaattttgattttggaccatatagtttcaaatcgttagttttgatccctatagtttcat----acttagtttgtgtttaagtatagggaccaaaaccaaaattcattaaaagtatagggactcatcattaaattcagatcaaatttttttgaaattataaagactaaaactaaaattcaatcaaactataagaactaacaatgatattaatccattattagatgttaaatgcttcattgcaaagaaatttacatgagtacaaataagtgcaagatattacctgcaatgcagcagcaagaaaagattacagaagaagaagacagcactcaataaccctcagattatctgccactcgacctaatggagcagtaattcatcgcgcgctagacggcttgaaatttctccgttataccaaatcagtgtaaatgaactacctgacatttttcaatgtatgaacttctatacatccttgttcatctctgatttcaaagctgatgcaccaacagggaactttagtttaatattggactcgtgctctgctgcaaatgatagagttgataacagcgccctttgggctgagttaaatacgtgcttatgatgtccagatgctaggcgttctgaagattgacctgaaacaaatggagaagttggaagcaaagacgaggtgagagttgaagtctgaggagtatatgtcttcactccctcttgcactgatctaccaagactgtgatcctgatgagatgttgagctagattgaacaacattactgtaatgatatattgaagcttttccttgaaaacccaaatccatattctctgctatacattgattttgctttaaaatctcatttgagcacggagcagtctgcagtacactttgttttgtcccactgccaactttagtgcaatcatccttctgtagagatgcttgttcaggtgtacctaaacttcctttgtgagacaacttgatgccattttccttattcaaaaaggagcagacagtacttttgaaactggaaacacgaccttttccaaatgaaaggaagttaattcctttagg-----------------------------------------------------------------------------------------------------------------------------------------------------------------------------------------------------------------------------------------------
>Jupunba_microcalyx_Iganci_855@NODE_1_length_1488_cov_105.149539
ctgggattttaatgtcaagtcaaagcaatctggaatcatgtctgaggcagacgtcttcccataaattattagaaggttaatattattattggtctttatattttgatcgaattttgattttggaccatatagtttcaaatcgttagttttaatccttatagtttcataaggacttggtttgtgtttaaatatagggaccgaaaccaaaattcattaaaagtatagggacccatcattaaattcagaccaaatttttttgaaattataaagactaagatcaaaattcaatcaaattataagaactaacaatgatattaatccattattagatgttaaatgcttcattgcaaagaaatttacatgagtacaaataagtgcaagatattacctgcaatgcagcagcaagaaaagattacagaagaagaagacagcactcaataaccctcagattatctgccactcgacctaatggagcagtaattcatcgcgcgctagacggcttgaaatttctctgttataccaaatcagtgtaaatgaactacctgacattttccgatgtatgaacttctatacatccttgttcatctctgatttcaaagctgatgcaccaacagggaactttagtttaatattggactcctgctctgctgcaaatgatagggttgataacagcgccctttgggctgagtcaaatacgtgcttatgatgtccagatgctaggcgttctgaagattgacctgaaacaaatggagaagttggaagcaaagacgaggtgagagttgaagtctgaggagtatacgtcttcactccctcttgcactgatctaccaagactgtgaccctgatgagaggttgagctagattgaacatcattactataatgatatattgaagcttttccttgaaaacccaaatccatattctctgctatacattgattttgctttaaaatctcatttgagcacgcagcagtctgcagtacactttgttttgtcccaccgccaactttagtgcaatcatccttctgtagagatgcttgttcaggtgtacctaaacttcctttgtgagacaacttgatgccattttccttattcaaaaaggagcagacagtacttttgaaactggaaacacgaccttttccaaatgaaaggaagttaattcctttaggtgccaccactggcgttttctcaggattcattgagtttaaagctgtgccagatgatgcactttggccattaagggtcccaatttgaacagaattttctttgtttggagttaccatcccttgttttggagatgatgattttgaaacattgatgaaacaaattcctttaggcaccaatgtcggaggtttctttacagtgtccgccgcttctttttctgatttgaagtgaggttgaattcctt
>Jupunba_nipensis_Mayo_19662@NODE_1_length_768_cov_33.344428
---------------------------------------------------------------------------------------------------------------------------------------------------------------------------------------------------------------------------------------------------------------------------------------------------aactataagaactaacaatgatattaatccattattagatgttaaatgcttcattgcaaagaaattcacatgagtacaaataagtgcaagatattacctgcaatgcagcagcaagaaaagattacagaagaagaagacagcactcaataaccctcagattatctgccactcgacctaatggagcggtaattcatcgcgcgctagacggcttgaaatttctctgttataccaaatcagtgtaaatgaactacctgatatttttcgatgtatgaagttctatacatccttgttcatctctgatttcaaagctgatgcaccaacagggaactttagtttaatattggattcgtgctctgctgcaaatgatagggttgataacagcgccctttgggctgagttaaatacgtgcttatgatgtccagatgctaggcgttctgaagattgacctgaaacaaatggagaagttggaagcaaagatgaggtgagagttgaagtctgaggagtatacgtcttcactccctcttgcactgatctaccaagactgtgatcctgatgagaggttgagctagattgaacatcattactataatgatatattgaagcttttccttgaaaacccaaatccatattctctgctatacattgattttgctttaaaatctcatttgagcacgcagcagtctgcagtatactttgttttgtcccactgccaactttagtgcaatcatccttctgtagagatgcttgttcaggtgtacctaaacttcc-----------------------------------------------------------------------------------------------------------------------------------------------------------------------------------------------------------------------------------------------------------------------------------------------------------------------------------------------------------
>Jupunba_oxyphyllidia_Yonker_6157@NODE_1_length_1125_cov_116.641221
---------------------------------------------------------------------------------------------------------atcgaattttgattttagactatatagtttcaaatcgttagttttggtcattatagtttcataaagatttagtttgtgtttaaatatagggaccaaaatcaaaattcattaaaagtatagggactcatcattaaattcagaccaaatttttttgaaattataaggactaaaaccaaaattcaatcaaattataagaactaacaataatatta----------agatgttaaatgcttcattgcaaagaaatttacatgagtacaaataagtgcaagatattacctgcaatgcagcagcaagaaaagatcac---agaagaagacagcactcaataaccctcagattatctgccactcgacctaatagagcagtaattcatcgcgcgctagacggcttgaaatttctctgttataccaaataagtgtaaatgaactacctgacatttttcgatgtatgaacttctatacatccttgttcatctctgatttcaaagctgatgcaccaacagggaactttagtttaatattggactcgtgctctgctgcaaatgatagagttgataacagcgccctttgggctgagttaaatacgtgcttatgatgtccagatgctaggcgttctgaagattgacctgaaacaaatggagaagttggaaacaaagacgaggtgagagttgaagtctgaggagtatatgtcttcactccctcttgcgctgatctaccaagactgtgatcctgatgagaggttgagctagattgaacaacattactgtaatgatatattgaagcttttccttgaaaacccaaatccatattctctgctatacattgattttgctttaaaatctcatttgagcacgcagcagtctgcagtacactttgttttgtcccactgccaactttagtgcaatcatccttctgtagaga------------------------acttccgtgagacaacttgatgccattttccttattcaaaaaggagcagacagtacttttgaaactggaaacacgaccttttccaaatgaaaggaagttaattcctttaggtgccaccactggcgttttctcaggattcattgagtttaaagctgtgccagatgatgcactttggccagtaagggattcaatttgaacagaattttctttg-------------------------------------------------------------------------------------------------------------------------------------------
>Jupunba_villosa_Borges_423@NODE_1_length_1599_cov_118.036137
ctgagattttaatgtcaagtcgaagcaatctggaataatgtctgaggcaaacgtcttcccataaattattagaagattaatattattattggtccttacattttgatcgaattttgattttggaccatatagtttcaaaatgttagttttggtccttgtcgtttcataaggacttggtttgtgtttaagtata-ggaccaaaactaaaattcattaaaagtataggaactcatcattaaattcagaccaattttttttgaaattataaagactaaaatcaaaattcaatcaaactataagaactaacaatgatattaatccattattagatgttaaatgcttcattgcaaagaaatttacatgagtacaaataagtgcaagatattacctgcaatgcagcagcaagaaaagattacagaagaagaagacagcactcaataaccctcagattatctgccactcgacctaatggagcagtaattcatcgcgcgctagacggcttgaaatttctctgttataccaaatcagtgtaaatgaactacctgacatttttcgatggatgaacttctatacatccttgttcatctctgatttcaaagctgatgcaccgacagggaactttagtttaatattggactcgtgctctgctgcaaatgatagggttgataacagcgccctttgggctgagttaaatacgtgcttatgatgtccagatgctaggcgttctgaagattgacctgaaacaaatggagaagttggaagcaaagacgaggtgagagttgaagtctgaggagtatatgtcttcactccctcttgcactgatctaccaagactgtgatcctgatgagaggttgagctagattggacaacattactgtaatgatatattgaagcttttccttgaaaacccaaatccatattctctgctatacattgattttgctttaaaatctcatttgagcacgcagcagtctgcagtacactttgttttgtcccagtgccaactttagtgcaatcatccttctgtagagatgcttgttcaggtgtacctaaacttcctttgtgagacaacttgatgccattttccttattcaaaaaggagcagacagtacttttgaaactggaaacacgaccttttccaaatgaaaggaagttaattcctttaggtgccaccactggcgttttctcaggattcattgagtttaaagctgtgccagatgatgcactttggccattaagggtcccaatttgaacagaattttctttgtttggagttaccatcccttgttttggagatgatgattttgaaacattgatgaaacaaattcctttaggtaccaatgtcggaggtttctttgcagtgtccgccgcttctttttctgatttgaagtgaggttgaattcctt
>Punjuba_callejasii_Daly_5935@NODE_1_length_891_cov_17.013514
---------------------------------------------------------------------------------------------------------------------------------------------------------------------------------------------------------------------------------------------------------------------------------------------------------------------------------------------------------------------------------------------------------------------------------------------------------------------------ctcgacctaaaggagcagtaattcatcgcgcgctagacggcttgaaatt--tctgttataccaaatcagtgtaaatgaactacctgacaattttcgatgtatgaacttctattcatccttgttcatctctgatttcaaagctgatgcaccaacagggacctttagtttaatattggactcgtgctctactgcaaatgatagggttgataacagcgccctttgggctgagctaaatacgtgcttatgatgtccagacgctaggcgttctgaagattgacctgaaacaaatggagaagttggaagcaaagacgaggtgagagttgaagtctgaggagtatatgtcttcactccctcttgcactgatctactaagactgtgatcctgatgagaggttgagctagattgaacatcattactataaagatatattgaagcttttccttgaaaacccaaatccattttctctgctatacattgattttgctttaaaatctcatttgagcacgcagcagtcagcagtacaccttgttttgtcccactgccaactttagtgcaatcatccttctgtagagatgcttgttcaggtgtacctaaactttctttgtgagacaacttgatgccattttccttattcaaaaaggagcagacagtacttttgaaactggaaacacgaccttttccaaatgaaaggaaattaattcctttaggcgccaccactggcgttttctcaggattcattgagttcaaagctgtgccagatgatgcactttggccagtaagggtcccaatttgaacagaattttccctgtttggagttaccatcccttgttttggagatgatgattttgaaacattgatgaaactaattcctttaggtaccaatgtcggtggtt------------------------------------------------------
>Punjuba_killipii_Palodorios_6252@NODE_1_length_858_cov_66.372599
----------------------------------------------------------------------------------------------------------------------------------------------------------------------------------------------------------------------------------------------------------------------------------------------------------------------------------------------------------------------atatgagtacaaataagtgcaagatattacctgcaatgcggcagcaagaaaagattacagaagaagaagacagcactcaataacgctcagattatctgccactcgacctaaaggagcagtaattcatcgcgcgctagacggcttgaaatt--tctgttataccaaatcagtgtaaatgaactacctgacatttttcgatgtatgaacttctattcatccttgttcatctctgatttcaaagctgatgcaccaacagggaactttagtttaatattggactcgtgctctgctgcaaatgatagggttgataacagcgccctttgggctgagctaaatacgtgcttatgatgtccagatgctaggcgttctgaagattgacctgaaacaaatggagaagttggaagcaaagacgaggtgagagttgaagtctgaggagtatatgtcttcactccctcttgcactgatctaccaagactgtgatcctgatgagaggttgagctagattgaacatcattactataaagatatattgaagcttttccttgaaaatccaaatccattttctctgctatacattgattttgctttaaaatctcatttgagcacgcagcagtctgcagtacaccttgttttgtcccactgccaactttagtgcaatcatccttctgtagagatgcttgttcaggtgtacctaaactttctttgtgagacaacttgatgccattttccttattcaaaaaggagcagacagtacttttgaaactggaaacatgaccttttccaaatgaaaggaaattaattcctttaggcgccaccactggcgttttctcaggattcattgagtttaaagctgtgccaga--------------------------------------------------------------------------------------------------------------------------------------------------------------------------------------------
>Punjuba_lehmannii_Escobar_7465@NODE_1_length_1388_cov_60.235698
--------------tcaagtcaaagcaatctggaatcatgtctgaggcaaacgtcttcccataaattattagaaggttaatattattggtggtccttacattttgatcgaattttgattttggaccatatagtttcaaatcgttagttttggtccctatagtttcataaggacttggtttgtgtttaggtatagagaccaaaaccaaaattcattaaaagtatagggatccatcattaaattcagaccaaatttttttgaaattata--gactaaaatcaaaattcaatcaaactataagaactaacaatgatattaatccattattagatgttaaatacttcattgcaaagaaatttacatgagtacaaataagtgcaagatattacctgcaatgcggtagcaagaaaagattacagaagaagaagacagcactcaataacgctcagattatctgccactcgacctaaaggagcagtaattcatcgcgcgctagacggcttgaaatt--tctgttataccaaatcagtgtaaatgaactacctgacatttttcgatgtatgaacttctattcatccttgttcttctctgatttcaaagctgatgcaccaacagggaactttagtttaatattggactcgtgctctgctgcaaatgatagggttgataacagcgccctttgggctgagctaaatacgtgcttatgatgtccagatgctaggcgttctgaagattgacctgaaacaaatggagaagttggaagcaaagacgaggtgagagttgaagtctgaggagtatatgtcttcactccctcttgcactgatctactaagactgtgatcctgatgagaggttgagctagattgaacatcattactataaagatatattgaagcttttccttgaaaacccaaatccattttctctgctatacattgattttgctttaaaatctcatttgagcacgcagcagtctgcagtacactttgttttgtcccactgccaactttagtgcaatcatccttttgtagagatgcttgttcaggtgtacctaaactttctttgtgagacaacttgatgccattttccttattcaaaaaggagcagacagtacttttgaaactggaaacacgaccttttccaaatgaaaggaagttaattcctttaggcgccaccactggcgttttctcaggattcattgagtttaaagctgtgccagatgatgcactttggccagtaagggtcccaatttgaacagaattttccctgtttggagttaccatcccttgttttggagatgatgattttgaaacattgatgaaactaattcctttaggtaccaatgtcggtggtttctttacagtgtccgccgcttctttttctgaattgaagtgaggttgaattcctt
>Punjuba_racemiflora_Jimenez_Soares_3626@NODE_1_length_1088_cov_120.807122
--------------------------------------------------------------------------------------------------------------------------------------------------------------------------------------------------------------------------------------------------------------------------------------------------aaactataagaactaacaataatattaatccattattagatgttaaatacttcattgcaaagaaatttacatgagtaaaaataagtgcaagatattacctgcaatgcggcagcaagaaaagattacagaagaagaagacagcactcaacaacgctcagattatctgccactcgacctaaaggagcagtaattcatcgcgcgctagacggcttgaaatt--tctgttataccaaatcagtgtaaatgaactacctgacatttttcgatgtatgaacttctattcatccttgttcatctctgatttcaaagctgatgcaccaacagggaactttagtttaatattggacttgtgctctgctgcaaatgatagggttgataacagcgccctttgggctgagctaaatacgtgcttatgatgtccagatgctaggcgttctgaagattgacctgaaacaaatggagaagttggaagcaaagacgaggtgagagttgaagtctgaggagtatatgtcttcactccctcttgcactgatctactaagactgtgatcctgatgagaggttgagctagattgaacatcattactataaagatatattgaaccttttccttgaaaacccaaatccattttctctgctatacattgattttgctttaaaatctcttttgagcacgcagcagtctgcagtacaccttgttttgtcccactgccaactttagtgcaatcatccttctgtagagatgcttgttcaggtgtacctaaactttctttgtgagacaacttgatgccattttccttattcaaaaaggagcagacagtacttttgaaactggaaactcgaccttttccaaatgaaaggaagttaattcctttaggcgccaccactggcgttttcgcaggattcattgagtttaaagctgtgccagatgatgcactttggccagtaagggtcccaatttgaacagaattttccctgtttggagttaccatcccttgttttggagatgatgattttgaaacattgatgaaactaattcctttaggtaccaatgtcggtggtttctttacagtgtccgctgcttcttttt---------------------------
>_R_Acacia_rostellifera_Murphy_466@NODE_1_length_1366_cov_157.075252
--------------------------------------------------------------------------ggtttgtattattattcatccttacagtttcatcgaattttgattttggacattgcagtttcaaatcgttagttatgatccctatagtttcataaggac----tttgtgtttaagtatatagagcaaaatcaaaacttattaaaagtataaagacctgccattaaattcaaacgaaattttttccaaactataa-tactaaaaccaaaattc-atcaaactataaggactaacaatgttattaacccattattagatgttaaagac-----tgcaaagaaatttacattagtacaaatgagtgcaagatattacctgcaatgtagcagcaagaaaagattac---ggaagaagtcagcactcaacaacgctctgattatcttccactcgacctaaagtagcagtaattcatcgttcgctaggtgacttgaaact--tctgttataccaaatcaatgtaaattaactacctgacatttttcgatctatgaacttctacaaatccttgttcatctctaatttaaaagctgatgcaccaacagggaactttagcttaatattggactcgtgctctgatgcaaatgatagggttgataacagtgccctttgggctgagttaagtacgtgcttatgatgtccagatgctaggcgttctgaagattgacctgaaacaaatggagaagttggaagcaaagacgaggtgagcgttgaagtctgaggagtatatgtcttcactccctcttgcactgatctactaagactgtgatcctgatgagaggttgagctagattgaacatcattactataatgatatattgaagcttttccttgaaaacccaaatccgttttctctgctatacattgattttgctttaaaatctcatttgagcacg---------------cactctgttttgtcccactgccaactttagtgcaatcatccttctgtagagatgcttgttcaggtgtgcctaaacttcctttgtgagacaacttgatgccattttccttattcaaaaaggagcagacagtacttttgaaactggaaacacgaccttttccaaatgaaagaaagttaattcctttaggtgccaccactggcgttttctcaggattcattgagtttaaagctgcgccagatgatgcactttggccagcaagggtcccaatttgaacagaattttccttgtttggagttaccatcccttgttttggagatgatgattttgaaacattgatgaaactaattcctttaggtaccaatgtcggtggtttctttacagtgaccacggcctcttttccagaattgaagtgaggttgaattcttt
>_R_Afrocalliandra_redacta_Germishuizen_5585@NODE_1_length_1011_cov_77.315846
------------------------------------------------------------------------------------------------------------------------------------------------------------------------------------------------------tggaagggatagatcacagatatacgcagtcttacccccacaaatggagaagttgtttccaagatttaaacccatgacctccaaatcacaggaca----gcaaccttaccactgtgttaaagc-tcatcttttgttaaatacttcatttgtaaagaatttaccacactacaaatgagtgcaagatattacctgc-atgaagcagca------gattac------agaagacaacactcgacaaccctcagattatctgccactcgacctaaaggagtggtaattcaacaagcgctaggcggcttgaaact--tctgttataccaaatcaaagtatatgaactgcctgacatttttcaatttatgaacttctatacatccttgttcatcgctgacttcaaagctgatgcacccccagggaatttgagtttaatattggactcgtgctctgctgcaaatgatagagttgatagcagtgccctgtgggatgagctgaatacgttcttatgatgtccagatgctagccgatctgaagattgccctgaaacaaatggagaacctggaagcaaagatgaggtcagaattgaagtcggaggagtatatgggtttactctctcttgcactgatctactaagactgtgatcctgctgagaggatgagttggattgtacatcagtgctatgatgattcattgaagcttttccttgaaaacataattccaatttatctggtttgctttgattttgctttgaaatttcatttaagcatgcagcagactgcagtgtgctttgttttgtcccacttccaactctgctgagaccattcttatctagagatgcttgttcaggtgtacctaagctttctttgtaagacaacttggtgccattttccttattcaaaaaggagcaaacaggacttttgaaactggagacgcaaccttttccaaatgaaaggaagttaattccttttggtgccaccactggcgttttctcaggattcattgagttcgaagttgtaccagatgatgca-------------------------------------------------------------------------------------------------------------------------------------------------------------------------------------
>_R_Albizia_burkartiana_StivalSantos_678@NODE_1_length_824_cov_8.254876
------------------------------------------------------------------------------------------------------------------------------------------------------------------------------------------------------------------------------------------------------------------------------------------------tcaaactataa-gactaacaatggtattaatccattattagatgttaaatacttcattgcaaagaaatttacaagagtacaaataagtgcaagatattacctgcaatgcagcagcaagaaaagattacagaagaagaagacagcactcaataaccctcagattatctgccactcgacctaaaggagcagtaattcatcgcgcgctagacggcttgaaacttctctgttgtaccaaatcagtgtaaatgaactacctgacatttttcgatgtatgaacttctatacctccttgttcatctctgatttaaaagctgatgcaccaacaggaaactttagcttaatattggactcgtgctctgcggcaaattttagggttgataacagtgccctttgggctgagttaaatacgctcttatgatgaccagatgcttggcgttctgaagataaacctgaaacaaatggagaagttggaagaaaaggcgaggtcagagttgaagtctgaggagtatatgtcttcactccctcttgcactgatctaccaagactgtgatcctgatgagaggttgagctggattgtacatcattactataatgattgattgaagcttttccttgaaaacccaaatccattttctctgctatacattgattttgctttaaaatctcatttgagcacgcagaagtctgcagtacactttgttttgtcccactgccaactttagtgcaatcatccttctgtagagatgcttgttcaggtgtacctaaactttctttgccagacaaattgatgccattttccttattcaaaaaggagcagacagtact-----------------------------------------------------------------------------------------------------------------------------------------------------------------------------------------------------------------------------------------------------------------------------------------------------
>_R_Albizia_coripatensis_Hughes_2433@NODE_1_length_1740_cov_166.146723
ctgaggatttaatgtcaagtcacagca------aatcatatctgaggcaaacatcttcccataaattattaaaggattaatgttattgttggtccttacattttgattaaattttgattttgaaccatgtaatttcatattgttagttttagtccctatagtttaataaggacttgatatgtgtttaagtataggga------ccaaaactcattcaaagtatagggactcatcattaaatttagaccaaatatttttgaaaccataagcactaaaaccaaaattcaatcaaactataaggactaacaatgatattaatccattattagatgttaaatacttcattgcaaagaaatttacatgagtacaaataagtgcaagatattacctgcaatgcagcagcaagaaaagattacagaagaagaagacagcactcaataaccctcagattatctgccactcgacctaaaggagcagtaattcatcgcgcgctagacggcttgaaacttctctgttataccaaatcagtgtaaatgaactacctgacatttttcgatgtatgaacttctatacatccttgttcatctctgatttaaaagctgatgcaccaaccggaaactttagcttaatattggactcgtgctctgctgcaaatgttagggttgataacagtgccctttgggctgagttaaatacgttcttatgatgaccagatgcttggcgttctgaagattgacctgaaaagaatggagaagttggaagaaaaggcgaggtcagagttgaagtctgaggagtatatgtcttcactccctcttgcactgatctactaagactgtgatcctgatgagaggttgagctggcttgtacatcattactataatggttgattgaagcttttccttgaaaacccaaatccattttctctgctatacattgattttgctttaaaatctcatttgagcacgcagcagtctgcaatacaccttgttttgtcccactgccaactttagtgcaatcatccttctgtagagatgcttgttcaggtgtacttaaactttctttgtgagacaacttgatgctattctccttattcaaaaaggagcagacagtacttttgaaactggaaacacgaccttttccaaatgaaaggaagttaattcctctaggtgccaccgctggcgttttcccaggattcatcgagtataaagctgcgccagatgacgcactttggccagtaagagtcccaatttgaacagaattttccttgtttggagttaccatcccttgttttggagatgatgattttgaaacattgatgaaactaattcctttaggtaccaatgttggtggtttctttacagtgtccgccgcctctttttctgaattgaagtgaggttgaattcctt
>_R_Albizia_decandra_Vilhena_231@NODE_1_length_694_cov_41.265802
---------------------------------------------------------------------------------------------------------------------------------------------------------------------------------------------------------------------------------------------------------------------------------------------------------------------------------------------------------------------------------------------------------ttgcagcagaaagaaaagataacagaagaagaagacagcactcaataaccctcagattatctgccactcgacctaaaggagcagtaattcatcgcgcgctagacggcttgaaacttctctgttataccaaatcagtgtaaatgaactacctgacatttttcgatgtatgaacttctatgcatccttgttcatctctgatttaaaagctgatgcaccaacaggaaactttagcttaatattggactcgtgctctgctgcaaatgttagggttgataacagtgccctttgggctgagttaaatacgttcttatgatgaccagatgcttggcgttctgaagattgacctgaaacaaatggagaaggtggaagaaaaggcgaggtcagagttgaagtctgaggagtatatgtcttcactccctcttgcactgatctaccaagactgtgatcctgataagaggttgagctggattgtacatcattactataatgattgattgaagcttttccttgaaaacccaaatccattttctctgctatacattgattttgctttaaaatctcatttgagcacgcagcggtctgcagtacactttgttttgtcccacggccaactttagtgcaatcatccttctgtagagatgcttgttcaggtgtacctaaactttctttgtgagacaaattgatgccattt----------------------------------------------------------------------------------------------------------------------------------------------------------------------------------------------------------------------------------------------------------------------------------------------------------------------------------
>_R_Albizia_inundata_Wood_26530@NODE_1_length_797_cov_299.451482
-----------------------------------------------------------------------------------------------------------------------------------------------------------------------------------------------------------------------------------------------------------------------------------------------------------------------------------tattagatgttaaatacttcattgcaaagaaatttacatgattacaaataagtgcaagatattacctgcaatgcagcagcaagaaaagataacagaagaagaagacagcactcaataaccctcagattatctgccactcgacctaaaggagcagcaattcatcgcgcgctagacggcttgaaacttctctgttataccaaatcagtgtaaatgaactgactgacatttttcgatgtatgaacttctatacatccttgttcatctctgattttaaagctgatccaacagcaggaaactttagcttaatattggactcgtgctctgctgcaaatgttagggttgataacagtgccctttgggctgaggtaaatacgttcttatgatgaccagatgcttggcgttctgaagattgacctgaaacaaatggagaagttggaagaaaaggcgaggtcagagttgaagtctgaggagtatatgtcttcactcccccttgcactgatctaccaagactgtgatcctgatgagacgttgagctggattgtacatcattactataatgattgattgaagcttttctttgaaaacccaaatccattttctctgctatacattgattttgctttaaaatctcatttgagcacgcagcagtctgcagtacactttgttttgtcccactgccaactttagtgcaatcatccttctgtagatatgcttgttcagatgtacctaaactttctttgtgagacaaattgatgccattttccttattcaaaaaggagcagacagtacttttgaaa----------------------------------------------------------------------------------------------------------------------------------------------------------------------------------------------------------------------------------------------------------------------------------------------
>_R_Albizia_multiflora_Hughes_3090@NODE_1_length_1541_cov_108.675546
--------------------------aatctggaatcatgtctgaggcaaacatcttgtc--------------------tgttattattggtccttatattttgattaaattttgattttggaccatatactttcaaatcgttagttttggtccctatagtttcacaaagacttgatttgtgtttaagtatggggaccaaaacttaaccttattaaaagtatagggacctatcattaaatttaaacgaaatttttttgaaactataagcactaaaaccaaaattcaatcaaattataa-aactaacaagggtattaatccattatgagatgttaaatacttcattgcaaagaaatttacatgattacaaataagtacaagatattacctgcaatgcagcagcaagaaaagataacagaagaagaagacagcactcaataaccctcagattatctgccactcgacctaaaggagcagtaattcatcgcgcgctagacggcttgaaacttctgtgttataccaaatcagtgtaaatgaactacctgacatttttcgatgtatgaacttctatacatccttgttcatctctgatttaaaagctgatgcaccaacaggaaactttagcttaatattggactcgtgctctgcggcaaatgttagggttgataacagtgccctttgggctgagttaaatacgttcttgtgatgaccagatgcttggcgttctgaagattgacctgacacaaatggagaagttggaagaaaaggcgaggtcagagttggagactgaggagtacatgtcttcactccctcttgcactgatctaccaagactgtgatcctgatgagaggttgagctggattgtacatcgttacgataatgattgattgaagcttttccttgaaaacccaaatccattttctctgctatacattgattttgctttaaaatctcatttgagcacgcagcagtctgcagtacactttgttttgtcccactgccaactttagtgcactcatccttgtgtagagatgcttgttcaggtgtacctaaactttctttgtgagagaaattgatgccattttccttattcaaaaaggaacagacagtacttttgaaactggaaacacgaccttttccaaatgaaaggaagttaattcctttaggtgccaccactggcgttttcccaggattcattgagtttaaagttgtgccagatgatgcactttggccagtaagagtcccaatttgaacagaattttccttgtttggagttaccatcccttgttttggagatgatgattttgaaacattgatgaaactaattcctttaggtaccaatgtcggtggtttctttacagtgtccgccgcctctttttctgaattgaagtgaggttgaattcctt
>_R_Albizia_niopoides_Simon_1601@NODE_1_length_1180_cov_146.208522
----------------------------------------------------------------------------------------------------------------------------------------------------------------------------tttgatttgtgtttaattataaggaccaaaaacaaaactcattaaaagtatgaggacccatcattaaatttagaccaaatttttttgaaactatgagcactaaaaccaaaattcaatcaaactataa-aactaacaatggtattaatccattattagatgttaaattcttcattgcaaagaaatttacatgattacaaataagcgcaagatattacctgcaaagcagcagcaataaaagataac---agaagaagacagcactcaataaccctcagattatctgccactcgccctaaaggagcagtaattcatcgcgcgctagacggcttgaaacttctctgctataccaaatcagtgtaaatgaactacctgacatttttcgatgtatgaacttctatacatccttgttcatctctgatttaaaagctgatccaccaacaggaaactttagcttaatattggactcgtgctctgcggcaaatgttagggttgataacagtgccctttgggctgagttaaatacgttcttatgatgaccagatgcttggcgttctgaagattgacctgaaacaaatggagaagttggaagaaaaggcgaggtcagagttgaagtctgcggagtatatgtcttcactcccccttgcactgatccaccaagactgtgatcctgatgagacgttgagctggattgtacatcattactataatgattgattgaagcttttccttgaaaacccaaatccgttttctctgctatacattgattttgctttaaaatctcatttgagcacgcagcagtctgcagtacactttgttttgtcccactgccaactttagtgcaatcatccttccgtagagatgcttgttcaggtgtacctaaaccttctttgtgagacaaattgatgccattttccttattcaaaaaagagcagacagtacttttgaaactggaaacacgaccttttccaaatgaaaggaagttaattcctctaggcgccaccactggcgttttcccaggattcattgagtttaaagctgtgccagatgatgcactttggccagtaagggtcccaatttgaacagaattttccttgtttggagttaccatcccttgttttggagatgatgattttgaaacattgatgaaactaattcctttaggtaccaatgtcggtggtttca---------------------------------------------------
>_R_Albizia_subdimidiata_var_minor_Gorts_341@NODE_1_length_1055_cov_33.567485
--------------------------------------------------------------------------------------------------------------------------------------------------------tccctatactttcacaaggacttgatttgtgtttaattatagggaccaaaacccaaacttattaaaagtacagggacccatcattaaatttagatcaaatttgtttgaaactataagcactaaaaccaaaattcaatcaaattataa-aactaacaaaggtattaatccattattagatgttaaatacttcattgcaaagaaatttacatgattacaaataagtgcaagatattacctgcaatgcagcagcaagaaaagataacagaagaagaagacagcactcaataaccctcagattatctgccactcgacctaaaggagcagcaattcatcgcgcgctagacggtttgaaacgtctccgttataccaaatcagtgtaaatgaactgactgacatttttcgatgtatgaacttctatacatccttgttcatctctgattttaaagctgatccaacaacaggaaactttagcttaatattggactcgtgctctgcggcaaatgttagggttggtaacagtgccctttgggctgaggtaaatacgttcttatgatgaccaggtgcttggcgttctgaagattgatctgaaacaaatggagaagttggaagaaaaggcgaggtcagagttgaagtctgaggagtacatgtcttcagtaccccttgcactgatctaccaagactgtgatcctgatgagacgttgagctggattgtacatcattactataatgattgattgaagcttttctttgaaaacccaaatccattttctctgctatacattgattttgctttaaaatctcatttgagcacgcagcagtctgcagtacactttgttttgtcgcactgccaactttagtgcaatcatccttctgtagagatgcttgttcagatgtacctaaactttctttgtgagacaaattgatgccattttccttattcaaaaaggagcagacagtacttttgaaactggaaacacgaccttttccaaatgaaaggaagttaattcctttaggtgccaccacaggcgttttcccaggattcatcgagtttaaag------------------------------------------------------------------------------------------------------------------------------------------------------------------------------------------------------
>_R_Albizia_tomentella_Leach_Dunlop_3801@NODE_1_length_1323_cov_149.154896
--------------------------------------------------------------------------------------------------------------------------------------------agttagttttaatccttatggtttcataaggatttagtttgtgttgaagtaaagggaccaaaattaaactttattaaaagtacagggacccgttattaaattccggccaaattcttttgaaactatagagactaaaatcaaaatttaatcaaactataacgactattaaaaatattaacccattattagatgttaaatacttcattgcaaagaaatttacattagtacaaataagtgcaagatattacctgcaatgcgggagcaagaaaagattac---agaagaagacagcactcaaaaaccctcagattatctgccactcgactaaaaggagcagtaattcatcgcgcgctaggcggcttggaactcctctgttataccaaatcaatgtaaatgaactgcctgacattttttggtctatgaacttctatacatccttgttcatctctgatttgaaagctgatgcaccaacgggaaactttagcctgatattggactcgtgctctgctgcaaatgttagggttgataacagtgccctttgggctgagttaaatacgttcttatgatgaccagatgcttggcgttctgaagattgacctgaaacaaatggagaagttgtaagaaaaggcgaggtcagagttggagtctgaggagtacaggtcttcactccctcttgcactgatctactaagactctgatcctgatgagaggttgagctggattgtacatcattactataatgattgattgaagcttttccttgaaaacctaaatccattttctctgctatacattgattttgctttaaaatctcatttgagcacgcagcagtttgcagtacaatttgttttgtcccactgccaactttagtgcaatcatccttctgtagagatgcttgtttaggtgtacctaaactttctttgtgagacaatttgatgccattttccttattcaaaaaggagcagacagcacttttgaaactggaaacacgaccttttccaaatgaaagaaagttaattcctttaggtgccaccactggagttttctcaggattcatcgagtttaaagctgtgccagatgatgcactttggccagtaatggtcccaatttgaacagaattttccttgtttggagttaccaccccttgttttggagatgacgattttgaaacattgatgaaactaattcccctaggtaccaatgtctgtggtttctttatagtgtccgccacttctttttctgaattgaagtgagattgaatccctt
>_R_Albizia_xerophytica_Hughes_1435@NODE_1_length_1205_cov_89.055851
---------------------------------------------------------------------------------------------------------------------------------------------attagttttagtctctatagtttcataagaacttgatttgtattcaactatagagaccaaaaccaaaactcattaaaagtatagagactcatcattaaatttagaccaaatttttttgaaactacagacactaaaaccaaaattcaatctaactataa-aactaacaatggtataaatccact-ttggatgttaaatacttcattgcaaagaaatttacatgattacaaataagtgcaagatattacctgcaatgcagcagcaagaaaagaaaacagaagaagaagacggcactcaataaccctcagattatctgccagtcgacctaaaggagcagcaattcatcgcgcggtagacggcttgaaacttctccgttataccaaatcagtgtaaatgaactacctgacatttttcgatgtatgaacttctatacatccttgttcatctctgatttaaaagctgatgcaccaacaggaaactttagcttaatattggactcgtgctctgcggcaaatgttagggttgataacagtgccctttgggctgagttaaatacgttcttatgataaccagatgcatggcgttctgaagattgacctgaaacaaatggagaagttggaagaaaaggcgaggtcagagttgaagtctgaggagtatatgtcttcactccctcttgcactgatctaccaacactgtggtcctgatgagaggttgagctggattgtacatcattactataatgattgattgacgcatttccttgaaaacccaaatccattttctctgctctacattgattttgctttaaaatctcacttgagcacgcagcagtctgcagtacactttgttttgtcccactgccaactttagtgcaatcatccttctgtagagatgcttgttcaggtgtacctaaactttctttgtgagacaaattgatgccattttccttattcaaaaaggagcagacagtacttttgaaactggaaacacgaccttttccaaatgaaaggaagttaattcctttaggtgccaccactggcgttttcccaggattcattgactttaaaactgtgccagatgacgcactttggccagtaagagtcccagtttgaacagaattttccttgtttggagttaccatcccttgttttggagatgatgattttgaaacattgatgaaactaattcctttaggtaccaat----------------------------------------------------------------
>_R_Balizia_elegans_Iganci_870@NODE_1_length_1422_cov_91.814870
----------------aagtcaaagcaatctggaatcatgtctgaggcagacgtcttcccataaattattagaaggttgatattattattgatccttacattttgatcaaattttgattttggaccatataatttcaaatcattagttttggtccttatagtttcataaggacttaccttgtgtttaagtatagggaccaaaatcaaaattcattaaaagtacagggattcatcattaaattcagaccaaatttttttgaaattataaggattaaaatcaaaattcaatcaaactataagaactaacaatgatattaatcaattattagatgttaaatgcttcattgcaaagaaatttacatgagtacaaataagtgcaagatattacctgcaatgcagcagcaagaaaagattacagaagaagaagacagcactcaataaccctcagattatctgccactcgacctaatggagcagtaattcatcgcgcgctagacggcttgaaatttctctgttataccaaatcagtgtaaatgaactacctgacattttttgatgtatgaacttctatacatccttgttcatctctgatttcaaagctgatgcaccaacagggaactttagcttaatattggactcgtgctctgctgcaaatgatagggttgataacagcgccctttgggctgagttaaatacgttcctatgatgtccagatgctaggcgttctgaagattgacctgaaacaaatggagaagttggaagcaaagacgaggtgagagttgaagtctgaggagtatatgtcttcactccctcttgcactgatctaccaagactctgatcctgatgagaggttgaactagattgaacatcattactataatgatatattgaagcttttccttgaaaacccaaatccaaattctctgctatacattgattttgttttaacatctcatttgagcacgcagcagtctgcagtacactttggtttgtccctctgccaactttagtgcaatcatccttcggtagagatgcttgttcaggtgtacctaaacttcctttttgagacaacttgatgccattttccttattcaaaaaggagcagacagtacttttgaaactggaaacacgaccttttccaaatgaaaggaagttaattcctttaggtgccaccactggcgttttctcaggattcattgagtttaaagctgtgccacatgatgcactttggccagcaagggtcccaatttgaacagaattttgtttgtttagagttaccatcccttgttttggagatgatgattttgaaacattgatgaaactaattcctttaggtaccaatgtcggtggtttctttacagtgtccgccgcttctttttctgatttgaagtgaggttgaattcctt
>_R_Balizia_pedicellaris_Queiroz_15529@NODE_1_length_2003_cov_256.384497
ctgggattttaatgtcaagtcaaagcaatctggaatcatgtctgaggcagtcgtcttcccataaattattagaaggttaatattattattggtccttacattttgatcgaattttgattgtggactatatagttttaaatcgttaattttaatccccatagtttcataagaacttggtttgtgtttaaatatagggaccgaaaccaaaattcattaaaagtatagggacccatcattaaattcagaccaaatttttttgaaattataagaactaaaatcaaaattcaatcaaactataagaactaacaatgatattaatccattattagatgttaaatgcttcattgcaaagaaatttacatgagtacaaataagtgcaagatattacctgcaatgcagcagcaagaaaagattacagaagaagaagacagcactcaataaccctcagattatctgccactcgacctaatggagcagtgattcatcgcgcgctagacggcttgaaatttctctgttataccaaatcagtgtaaatgaactacctgacatttttcgatgtatgaacttctatacatccttgttcatctctgatttcaaagctgatgcaccaacagggaacttcagtttaatattggactcgtgctctgctgcaaatgatagggttgataacagcgccctttgggctgagttaaatacgtgcttatgatgtccagatgctaggcgttctgaagattgacctgaaacaaatggagaagttggaagcaaagacgaggtgagagttgaagtctgaggagtatacgtcttcactccctcttgcactgatctaccaagactgtgatcctgatgagaggttgagctagattgaacatcattactataatgatatattgaagcttttccttgaaaacccaaatccatattctctgctatacattgattttgctttaaaatctcatttgagcacgcagcagtctgcagtacactttgttttgtcccactgccaactttagtgcaatcatccttctgtagagatgcttgttcaggtgtacctaaacttcctttgtgagacaacttgatgccattttccttattcaaaaaggagcagacattacttttgaaactggaaacacgaccttttccaaatgaaaggaagttaattcctttaggtgccaccactggcgttttctcaggattcattgagtttaaagctgcgccagatgatgcactttggccagaaaggatcccaatttgaacagaattttctttgtttggagttaccatcccttgttttggagatgatgattttgaaacattgatgaaactaattcctttaggtaccaatgtcggtggtttctttacagtgtccgccgcttctttttctgatttgaagtgag------------
>_R_Balizia_spnov_Morim_577@NODE_1_length_938_cov_194.236693
ctggaattttaatgtcaagtcaaagcaatctggaatcatgtctgaggcagtcgtcttcccataaattattagaaggttaatattattattggtccttacattttgatcaaattttaattttggaccatatagtttcaaatcgttagttttaatccctatagtttcataagaacttgatttgtatttaaatataggaaccgaaaccaaaattcattaaaagtatagggacccatcattaaattcagaccaaatttttttgaaattataaggactaaaatcaaaattcaatcaaattataagaactaacaatgatattaatccattattagatgttaaatgcttcattgcaaagaaatttacatgagtacaaataagtgcaagatattacctgcaatgcagcagcaagaaaagattac---agaagaagacagcactcaataaccctcagattatctgccactcgacctattggagcagtaattcatcgcgcgctagacggcttgaaatttctctgtcataccaaatcagtgtaaatgaactacctgacatttttcgatgtatgaacttctatacatccttgttcatctctgatttcaaagctgatgcaccaacagg-----------------------------------------------------------------------------------------------------------------------------------------------------------------------------------------------------------------------------------------------------------------------------------------------------------------------------------------------------------------------------------------------------------------------------------------------------------------------------------------------------------------------------------------------------------------------------------------------------------------------------------------------------------------------------------------------------------------------------------------------------------------------------------------------------------------------
>_R_Calliandra_bella_LPQ15696@NODE_1_length_1017_cov_59.813830
-----------------------------------------------------------------------------------------------------------------------------------------------------------------------------------------------------------------------atcatcaggatatcacttaaatgagttctaaaatggtcaaatttttactgcggattttaatgtcaaagaccaagcaaattggaatcatttatgaggcaaaagccttcccattatgtttcagat-cttcaacgaaaagaaatttacattagtacaaataagtgcaagatattacctgcaatgcagcagcaataaaggattac---ataagaagacagccctaaacgaccttcagattatcttccactcgacctaatggagcagtgactcgtcatgcactaggcggcttgaaacttctctgttataccaaatcaatgtaaatgaactacctggcatttttggatctatgaaattctatacatccttgtttgtctctaatttaaaagcagatgcaccaacagggaactttagcttaatattggaatcgtgctctgcggcaaatgatagagttgataacagtgccctttgggctgagttaaatatatgcttatgatgtccagatgttaggcgttctgaagactgacttgaaacaaatggagaagttggcagcagagatgaggtcagagttgaagtctgaggagtgtatggatttactctctcttgcactgatctcccaacagtgtgatcctgatgagcggatgagctagattgtacatcattgctataatgattaattgaagcttttccttgaaaacctaattccattttctctgctatgctttgattttgcttagaaatctcatttgagcatgcagcagactgtagtatgctttgttttgtaccacttccaattctgctgcgatcatccttctctagggatgcttgttcaggcgtacctaagctttctctgtggggcaacttgatgccattttccttattcaaaaaggagcaaacaggacttttgaaactggaaacacggccttttccaaatgaaaggaagttaattcctttaggtgccaccactggcgttttctcaggattctttgagttccaagttgtagcagatgatgcacttgggccag---------------------------------------------------------------------------------------------------------------------------------------------------------------------------
>_R_Cathormion_rhombifolium_Deighton_3618@NODE_1_length_1010_cov_57.779207
----------------------------------------------------------------------------------------------------------------------------------------------------------------------------------------------------------------------------------------tcattaaattcagatcaaatttttttgaaattataaggactaaaatcaaaattcaattaaactataaaaactaacaatgatattaatcaattattagatgttaaatgcttcattgcaaagaaatttacatgagtacaaataagtgcaagatattacctgcaatgcagcagcaagaaaagattac---agaagaagacagcactcaataaccctcagattatctgccactcgacctaatggagcagtaattcatcgcgcgctagacggcttgaaatt--tctgttatacc-aatcagtgtaaacgaactacctgacatttttcgatgtatgaacttctacacatccttgttcatctctgatttcaaagctgatgcaccaac---gaactttagtttaatattggactcgtgctctgctgcaaatgatagggttgataacagcgccctttgggctgagttaaatacgttcctatgatgtccagatgctaggcgttctgaagattgacctgaaacaaatggagaagttggaagcaaagacgaggtgagagttgaagtctgagtagtatatgtcttcactccctcttgccctgatctaccaagactctgatcctgatgagaggctgaactagattgaacatcattactataatgatatattgaagcttttccttgaaaacccaaatccatattctctgctatacattgattttgttttaaaatctcatttgagcacgcagcagtctgcagtacactttgttttgtccctctgccaactttagtgcaatcatccttcggtagagatgcttgttcaggtgtacctaaacttcctttgtgagacaacttgatgccattttccttattcaaaaaggagcagacagtacttttgaaactggaaacacgaccttttccaaatgaaaggaagttaattcctttaggtgccaccactggcgttttctcaggattcattgagtttaaagctgtgccagatgatacactttggccagtaagggtcccaatttg-----------------------------------------------------------------------------------------------------------------------------------------------------------
>_R_Hydrochorea_corymbosa2_Iganci_862@NODE_1_length_765_cov_166.770423
ctgggattttaatgtcaagtcaaagcaatctggaatcatgtcagaggcagccgtcttcccataaattattagaaggttaatattattattggtccttatattttgatcgaattttaattttggaccatatagtttcaaatcattagttttaatccctatagtttcataagaacttagtttgtgtttaaatata-------------------------------------------------------------------------------------------------------------------------------------------------------------------------------------------------------------------------------------------------------------------------------------------------------------------------------------------------------------------------------------------------------------------------------------------------------------------------------------------------------------------------------------------------------------------------------------------------------------------------------------------------------------------------------------------------------------------------------------------------------------------------------------------------------------------------------------------------------------------------------------------------------------------------------------------------------------------------------------------------------------------------------------------------------------------------------------------------------------------------------------------------------------------------------------------------------------------------------------------------------------
>_R_Hydrochorea_corymbosa2_Iganci_862@NODE_2_length_524_cov_115.597015
-------------------------------------------------------------------------------------------------------------------------------------------------------------------------------------------------------------------------------------------------tcagaccaaatttttttgaaattataaggaataaaattaaaattcaatcaaattataaaaactaacaatgatattaatccattattagatgttaaatgcttcattgcaaataaatttacatgagtacaaataagtgcaagatattacctgcaatgcagcagcaagaaaagattac---agaagaagacagcactcaataaccctcagattatctgccactcgacctaatggaacagtaattcatcgcgcgctagacggcttgaaatttctctgttataccaaatcagtgtaaatgaactacctgacatttttcgatgtatgaacttctatacatccttgttcatctctgatttcaaagctgatgcaccaacagggaactttagtttaatattggactcgtgctctgctgcaaatgatagggttgataacagcgccctttgggctgagttaaatacgttcctatgatgtccagatgctaggcgttctgaagattgacctgaaacaaatggagaagttggaagcaaaga--------------------------------------------------------------------------------------------------------------------------------------------------------------------------------------------------------------------------------------------------------------------------------------------------------------------------------------------------------------------------------------------------------------------------------------------------------------------------------------------------------------------------------------------------------------------------------------------------------------------------------------------------------------
>_R_Hydrochorea_corymbosa2_Iganci_862@NODE_3_length_502_cov_95.467562
------------------------------------------------------------------------------------------------------------------------------------------------------------------------------------------------------------------------------------------------------------------------------------------------------------------------------------------------------------------------------------------------------------------------------------------------------------------------------------------------------------------------------------------------------------------------------------------------------------------------------------------------------------------------------------------------------------------------------------------------------------------------------------------------------------------------agtatatgtcttcactccctcttgcactgatctaccaagactctgatcctgatgagaggttgaactagattgaacatcattactataaagatatattgaagcttttccttgaaaacccaaatccatattctctgctatacattgattttgttttaaaatctcatttgagcacgcagcagtctgcagtacactttgttttgtccctctgccaactttagagcaatcatccttcggtagagatgcttgttcaggggtacctaaacttcctttgtgagaaaacttgatgccattttccttattcaaaaaggagcagacagtacttttgaaactggaaacacgaccttttccaaatgaaaggaagttaattcctttaggtgccaccactggcgttttctcaggattcatcgagtttaaagctgtgccagatgatgcactttggccagaaagggtcccaatttgaacagaattttctttgtttggagttaccatcccttgttttgga----------------------------------------------------------------------------------------------------------------
>_R_Hydrochorea_marginata_Morim_563@NODE_1_length_1545_cov_138.173025
ctgggattttaatgtcaagtcaaagcaatctggaatcatgtctgaggcagccgtcttcccataaattattagaaggttaatattattattggtccttatattttgatcgaattttaattttggaccatatagtttcaaatcattagttttaatccctatagtttcataagaacttggtttgtgtttaaatatagggaccgaaaccaaaattcattaaaaatatagggacccatcattaaattcagaccaaatttttttgaaattataaggactaaaattaaaatttaatcaaattataagaactaacaatgatattaatccattattagatgttaaatgcttcattgcaaataaatttacatgagtacaaataagtgcaagatattacctgcaatgcagcagcaagaaaagattac---agaagaagacagcactcaataaccctcagattatctgccactcgacctaatggagcagtaattcatatcgcgctagacggcttgaaatttctctgttataccaaatcagtgtaaatgaactacctgacatttttcgatgtatgaacttctatacatccttgctcacctctgatttcgaagctgatgcaccaacagggaactttagtttaatattggactcgtgctctgctgcaaatgatagggttgataacagcgccctttgggctgagttaaatacgttcctatgatgtccggatgctaggcgttctgaagattgacctgaaacaaatggagaagttggaagcaaagatgaggtgagagttgaagtctgaggagtatatgtcttcactccctcttgcactgatctaccaagactctgatcctgatgagaggttgaactagattgaacatcattactataatgatatattgaagcttttccttgaaaacccaaatccatattctctgctatacattgattttgttttaaaatctcatttgagcacgcagcagtctgcagtacactttgttttgtccctctgccaactttagtgcaatcatccttcggtagagatgcttgttcaggtgtacctaaacttcctttgtgagacaacttgatgccattttccttattcaaaaaggagcagacagtacttttgaaactggaaacacgaccttttccaaatgaaaggaagttaattcctttaggtgccaccactggcgttttctcaggattcatggagtttaaagctgtgccagatgatgcactttggccagtaagggtcccaatttgaacagaattttctttgtttggagttatcatcccttgttttggagatgatgattttgaaacattgatgaaactaattcctttaggtaccaatgtcggaggtttctttacagtgtccgccgcttctttttctgatttgaagtgaggttgaattcctt
>_R_Jupunba_barbouriana_Iganci_847@NODE_1_length_1374_cov_126.453354
ctgggattttaacgtcaagtcaaagcaatctggaatcatgtctgaggcaaacgtcttcccataaattattagaaggttgatattattattggtccttacattttgatcaaattttgattttagaccatatagtttcaaatcgttagttttggtccctatagtttcataagtacttagtttgtgtttaaatatagggaccaaaaccaaaattcattaaaagtatacagacccatcattaaat----------tttttttgaaattataaggactaaaataaaaattcaatcaaactataagaactaacaatgatattaatcaattattagatgttaaatgcttcattgcaaagaaatttacatgagtgcaaataagtgcaagatattacctgcaatgcagcagcaagaaaagattacagaagaagaagacagcactcaataaccctcagattatctgccactcgaccgaatggagcagtaattcatcgcgcgctagacggcttgaaatttctctgttataccaaatcagtgtaaatgaactacctgacatttttcgatgtatgaacttctatacatccttgttcatctctgatttcaaagctgatgcaccaacagggaactttagtttaatattggactcgtgctctgctgcaaatgatagggttgataacagcgccctttgggctgagttaaatacgttcttatgatgtccagatgctaggcgttctgaagattgacctgaaacaaatggagaagttggaagcaaagacgaggtgagagttgaagtctgaggagtatatgtcttcactccctcttgcactgatctaccaagactctgatcctgatgagaggttgaactagattgaacatcattactataatgatatattgaagcttttccttgaaaacccaaatccatattctccgctgtacattgattttgttttaaaatctcatttgagcacgcagcagtctgcagtacactttgttttgtccctctgccaactttagtgcaatcatccttctgtagagatgcttgttcaggtgtacctaaacttcctttgtgagacaacttgatgccattttccttattcaaaaaggagcagacagtacttttgaaactggaaacacgaccttttccaaatgaaaggaagttaattcctttaggtgccaccactggcgttttctcaggattcattgagtttaaagctctgccagatgatgcactttggccagtaagggtcccaatttgaacagaattttctttgtttggagttaccatcccttgttttggagatgatgattttgaaacattgatgaaactaattcctttaggtaccaatgtcggtggtttctttacagtgtccgccgcttctttttctgat----------------------
>_R_Jupunba_brachystachya_Lima_7438@NODE_1_length_1416_cov_112.492158
--------------------------------------------------------------------ttagaaagttaatattattatccgtccttacattttgatcgaattttgattttggaccatatagtttcaaattgttagttttggtcactatagtttcataaggacttagtttgtgtttaagtatagggaccaaaaccaaaattcattaaaaatatagggactcatcattaaattcagaccaaatttttttgaaatgataagaactaaaatcaaaattcaatcaaactataagaactaaccatgatattaatctattattagatgttaaatgcttcattgcaaagaaatttacatgagtacaaataagtgcaagatattacctgcaatgcagcagcaagaaaagattacagtagaagaagacagcactc-ataaccctcagattatctgccactcgacctaatggagcagtaattcatcgcgcgctagacggcttgaaatttctctgttataccaaatcagtgtaaatgaactac---acatttttcgatgtatgaacttctatacatccttgttcatctctgatttcaaagctgatgcaccaacagggaactttagtttaatattggactcgtgctctgctgcaaatgatagagttgataacagcgccctttgggctgagttaaatacgtgcttatgatgtccagatgctaggcgttctgaagattgacctgaaacaaatggagaagttggaagcaaagacgaggtgagagttgaagtctgaggagtatatgtcttcactccctcttgcactgatctaccaagactgtgatcctgatgagaggttgagctagattggacaacattattgtaatgatatattgaagcttttccttgaaaacccaaatccatattctctgctatacattgattttgcttaaaaatctcatttgagcacgcagcagtctgcagtacactttgttttgtcccactgccaactttagtgcaatcatccttctgtagagatgcttgttcaggtgtacctaaacttcctttgtgagacaacttgatgccattttccttattcaaaaaggagcagacagtacttttgaaactggaaacacgacctttcccaaatgaaaggaagttaattcctttaggtgccaccactggcgttttctcaggattcattgaatttaaagctgtgccagatgatgcactttggccagtaagggtctcaatttgaacagaattttctttgtttggagttaccatcccttgttttggagatgatgattttgaaacattgatgaaactaattcctttaggtaccaatgtcggcggtttctttacagtgtccaccgcttctttttctgatttgaagtgaggttgaattcctt
>_R_Jupunba_commutata_Maguire_46145@NODE_1_length_1291_cov_99.801483
----------------------------------------------------------------------------------------------------------------------------------------------------------------gtttcataagtacttagtttgtgtttaagtatagggaccaaaaccaaaattcattaaaagtatacagacccatcattaaattcagaccaaatttttttgaaattataaggactaaaatcaaaattcaatcaaactataagaactaacaatgatattaatcaattattagatgttaaatgcttcattgcaaagaaatttacatgagtgcaaataagtgcaagatattacctgcaatgcagcagcaagaaaagattacagaagaagaagacagcactcaataaccctcagattatctgccactcgaccgaatggagcagtaattcatcgcgcgctagacggcttgaaatttctctgttataccaaatcagtgtaaatgaactacctgacatttttcgatgtatgaacttctatacatccttgttcatctctgatttcaaagctgatgcaccaacagggaactttagtttaatattggactcgtgctctgctgcaaatgatagggttgataacagcgccctttgggctgagttaaatacgttcttatgatgtccagatgctaggcgttctgaagattgacctgaaacaaatggagaagttggaagcaaagacgaggtgagagttgaagtctgaggagtatatgtcttcactccctcttgcactgatctaccaagactctgatcctgatgagaggttgaactagattgaacatcattactataatgatatattgaagcttttccttgaaaacccaaatccatattctccgctgtacattgattttgttttaaaatctcatttgagcacgcagcagtctgcagtacactttgttttgtccctctgccaactttagtgcaatcatccttctgtagagatgcttgttcaggtgtacctaaacttcctttgtgagacaacttgatgccattttccttattcaaaaaggagcagacagtacttttgaaactggaaacacgaccttttccaaatgaaaggaagttaattcctttaggtgccaccactggcgttttctcaggattcattgagtttaaagctctgccagatgatgcactttggccagtaagggtcccaatttgaacagaattttctttgtttggagttaccatcccttgttttggagatgatgattttgaaacattgatgaaactaattcctttaggtaccaatgacggtggtttctttacagtgtccgccgcttctttttctgatttgaagtgaggttgaattcctt
>_R_Jupunba_filamentosa_Lima_7487@NODE_1_length_1430_cov_95.723577
------------------gtcaaagcaatctggaatcatgtctgaggcaaacgtcttccaataaattattagaaggttaatattattattggtccttacattttgatcgaattttgattttagaccatatagtttcaaatcgttagttttagtccctgtagtttcataaggacttggtttgtgtttaagtatagggacaaaaaccaaaattcattaaaagtatag------------agattcagaccaattttttttgaaattataaggactaaaatcaaaattaaatcaaactataagagctaacaatgatattaatccattattagacgttaaatgc-tcattgcaaagaaattcacatgagtacaaataagtgcaagatattacctgcaatgcagcagcaagaaaagattacagaagaagaagacagcactcaataaccctcagattatctgccactcgacctaatggagcagtaattcatcgcgcgctagacggcttgaaatttctctgttataccaaatcagtgtaaatgaactacctgacatttttcgatgtatgaacttctatacatccttgttcatctttgatttcaaagctgatgcaccaacagggaactttagtttaatattggactcgtgctctgctgcaaatgatagggttgataacagcgccctttgggctgagttaaatacgtgcttatgatgtccagatgctaggcgttctgaagattgacctgaaacaaatggagaagttggaagcaaagacgaggtgagagttgaagtctgaggagtatacgtcttcactccctcttgcactgatctagcaagactgtgatcctgatgagaggttgagctagattgaacatcattactataatgatatattgaagcttttccttgaaaacccaaatccatattctctgctatacattgatttcgctttaaaatctcatttgagcacgcagcagtctgcagtacactttgttttgtcccactgccaactttagtgcaatcatccttctgtagagatgcttgttcaggtgtacctaaacttcctttgtgagacaacttgatgccattttcctcattcaaaaaggagcagacagtacttttgaaactggaaacacgaccttttccaaatgaaaggaagttaattcctttaggtgccaccactggcgttatctcaggattcattgagtttaaagctttgccagatgatgcactttggccagtaagggtcacaatttgaacagaattttccttgtttggagttaccatcccttgttttggagatgatgattttgaaacattgatgaaactaattcctttaggtaccaatgtcggtggtttctttacagtgtccgccacttctttttctaaattcaagtgaggttgaattcgtt
>_R_Jupunba_floribunda_Iganci_883@NODE_1_length_1464_cov_99.263158
---------------------------atctggaatcatgtctgaggcaaacgtcttcccataaattattagaaggttaatattattatttatccttacattttgatcaaattttgattttggatcatatagttttaaatcgttagttttagtccctataatttcataaggacttagtttgtgtttaagtatagggactaaaaccaaaattcattaaaagtataaggacccatcattaaatttagaccaaatttttttaaaattataaggactaaaactaaaattcaatcaaattataagaaataacaatgatattaatccattattagatgttaaatgcttcattgcaaagaaatttacatgagtacaaatacgtgcaagatattacctgcaatgcagcagcaagaaaagattac---agaagaagacagcactcaataaccctcagattatctgccactcgacataatggagcagtaattcatcgcgcgctagacggcttgaaatttctctgttataccaaatcagtgtaaatgaactacctgacatttttcgatgtatgaacttctatacatccttgttcatctctgatttcaaagctgatgcaccaacagggaactttagtttaatattggactcgtgctctgctgcaaatgatagagttgataacagcgccctttgggctgagttaaatacgtgcttatgatgtccagatgctaggcgttctgaagattgacctgaaacaaatggagaagttggaagcaaagacgaggtcagagttgaagtctgaggagtatacgtcttcactccctcttgcactgatctaccaagactgtgatcctgatgagaggttgagctagattgaacatcattact---atgatatattgaagcttttccttgaaaacccaaatccatattctctgctatacattgattttgctttaaaatctcatttgagcacgcagcagtctgcagtacagtttgttttgtcccacagccaactttagtgcaatcatccttctgtagagatgcttgttcaggtgtacctaaacttcctttgtgagacaaattgatgccattttccttattcaaaaacgagcagacagtacttttgaaactggaaacacgaccttttccaaatgaaaggaagttaattcctttaggtgccaccactggcgttttctcaggattcattgagtttacagctgtgccagatgatgcactttggccagtaagggtcccaatttgaacagaattttccttgtttggagttaccatcccttgttttggagatgatgattttgaaacattgatgaaactaattcctttaggtaccaatgtcggcggtttctttacagtgtccaccgtttctttttctgatttgaagtgaggttgaattcctt
>_R_Jupunba_idiopoda_Quesada_1718@NODE_1_length_906_cov_90.961399
--------------------------------------------------------------------------------------------------------------------------------------------------------------------------------------------------------------------------------------------------------------------------------------------------------------------taataattaatccattattagatgttaaatgcttcattgcaaagaaatttacatgagtacaaataagtgcaagatattacctgcaatgcagcatcaagaaaagatcacagaagaagaagacagcactcaataaccctcagattatctgctactcgacctaatagagcagtaattcatcgcccgctagacggcttgaaa-ttctctgttataccaaatcagtgtaaatgaactacctgacatttttcgatgtacgaacttctatacatccttgttcatctctgatttcaaagctgatgcaccaacagggaactttagtttaatattggactcgtgctctgctgcaaatgatagagttgataacagcgccctttgggctgagttaaatacgtgcttatgatgtccagatgctaggcgttctgaagattgacctgaaacaaatggagaagttggaagcaaagacgaggtgagagttgaagtctgaggagtatatgtcttcactccctcttgcactgatctaccaagactgtgatcctgatgagaggttgagctagattgaacaacattactgtaatgatatattgaagcttttccttgaaaacccaaatccatattctctgctatacattgattttgctttaaaatctcatttgagcgcgcagcagtctgcagtacactttgttttgtcccactgccaactttagtgcaatcatccttctgtagag---------------------aacttcctttgtgagacaacttgatgccattttccttattcaaaaaggagcagacagtacttttgaaactggaaacacgaccttttccaaatgaaaggaagttaattcctttaggtgccaccactggcgttttctcaggattcattgagtttaaagctgtgccagatgatgcactttggc------------------------------------------------------------------------------------------------------------------------------------------------------------------------------
>_R_Jupunba_langsdorfii_Ribeiro_728@NODE_1_length_1630_cov_99.475209
ctaggattttaatgtcaagtcaaagcaatctggaatcatgtctgaggcaaacgtcttcccataaattattagaaggttaatattattattggtccttacattttgattgaattttgatgttggaccatatagtttcaaatcgttagttttggtccctatagtttcataaagacttagtttgtgtttaagtatagggaccaaaaccaaaattcattaaaagtatagggacccatcattaaattcagaccaaatttttttaaaattataaggactaaaatcaaaattcaatcaaactataagaactaacaatgatattaatcgattattagatgttaaatgcttcgttgcaaagaaatttacatgagtacaaataagtgcaagatattacctgcaatgcagcggcaagaaaagattacagaagaagaagacagcactcaataaccctcagattatctgccactcgacctaatggagcagtaattcatcgcgcgcaagacggcttgaaatttctctgttataccaaatcagtgtaaatgaactacctgacatttttcgatgtatgaacttctatacatccttgttcatccctgatttcaaagctgatgcaccaacagggaactttagtttaatattggactcgtgctctgctgcaaatgatagggttgataacagcgccctttgggctgagttaaatacgtgcttatgatgtccagatgctaggcgttctgaagattgacctgaaacaaatggagaagttggaagcaaagacgaggtgagagttgaagtctgaggagtatatgtcttcactccctcttgcacagatctaccaagactgtgatcctgatgagaggttgagctagattgaacatcattactataatgatatattgaagcttttccttgaaaacccaaatccatattctctgctatacattcattttgctttaaaatctcatttgagcacgcagcagtctgcagtacactttgttttgtcccactgccaactttagtgcaatcatccttctgtagagatgcttgttcaggtgtacctaaacttcctttgtgagacaacttgatgccattttccttattcaaaaaggagcagacagtacttttgaaactggaaacacgaccttttccaaatgaaaggaagttaattcctttaggtgccaccactggcgttttctcaggattcattgagtttaaagctctgccagatgatgcattttggccagtaagggtcccaatttgaacagaattttctttgtttggagttaccatcccttgttttggagatgatgattttgaaacattgatgaaactaattcctttaggtaccaatgtcggtggtttctttacagtgtccgccgcttctttttctgaattgaagtgaggttgaattcctt
>_R_Jupunba_limae_Iganci_261@NODE_1_length_1616_cov_92.270955
ctgggattttaatgtcaagtcaaagcaatctggaatcatgtctgaggcaaatgtcttcccataatttattagaaagttaatattattattcttccttacattttgatcgaattttgattttggaccatatagtttcaaatcgttagttttggtcactatagtttcataaggacttagtttgtgtttaagtatagggaccaaaaccaaaattcattaacagtatagggactcatcattaaattcagaccaaatttttttgaaatgataagaactaaaaccaaaattcaatcaaactataagaactaacaatgatattaatctattattagatgttaaatgcttcattgcaaagaaatttacatgagtacaaataagtgcaagatattacctgcaatgcagcagcaagaaaagattacagtagaagaagacagcactc-ataaccctcagattatctgccactcgacctaatggagcagtaattcatcgcgcgctagacggcttgaaatttctctgttataccaaatcagtgtaaatgaactacctgacatttctcgatgtatgaacttctatacatccttgttcatctctgatttcaaagctgatgcaccaacagggaactttagtttaatattggactcgtgctctgctgcaaatgatagagttgataacagcgccctttgggctgagttaaatacgtgcttatgatgtccagatgctaggcgttctgaagattgacctgaaacaaatggagaagttggaagcaaagacgaggtgagagttgaagtctgaggagtatatgtcttcactccctcttgcactgatctaccaagactgtgatcctgatgagaggttgagctagattggacaacattactgtaatgatatattgaagcttttccttgaaaacccaaatccatattctctgctatacattgattttgctttaaaatctcatttgagcacgcagcagtctgcagtacactttgttttgtcccactgccaactttagtgcaatcatccttctgtagagatgcttgttcaggtgtacctaaacttcctttgtgagacaacttgatgccattttccttattcaaaaaggagcagacggtacttttgaaactggaaacacgaccttttccaaatgaaaggaagttaattcctttaggtgccaccactggcgttttctcaggattcattgagtttaaagctgtgccagatgatgcactttggccagtaagggtctcaatttgaacagaattttctttgtttggagttaccatcccttgttttggagatgatgattttgaaacattgatgaaactaattcctttaggtaccaatgtcggcggtttctttacagtgtccaccgcttctttttctgatttgaagtgaggttgaattcctt
>_R_Jupunba_macradenia_Lourteig_3021@NODE_1_length_971_cov_102.130872
--------------------------------------------------------------------------------------------------------------------------------------------------------------------------------------------------------------------------------------catcattaaatccagaccaaattttttttaaattataagaactaaaatcaaaattcaatcaaa-------aactaacaatgatattaatcaattattagatgttaaatgcttcattgcaaagaaatttacacgagtacaaataagtgcaagatattacctgcaatgcagcagtaagaaaagattacagaagaagaagacagcactcaataaccctcagattatctgccactcgacctaatggagcagtaattcatcgcgcgctagacggcttgaaatttctctgttataccaaatcagtgtaaatgaactacctgacatttttcgatgtatgaacttctatacatccttgttcatccctgatttcaaagctgatgcaccaacagggaactttagtttaatattggactcgtgctctgctgcaaatgatagggttgataacagccccctttgggctgagttaaatacgtgcttatgatgtccagatgctaggcgttctgaagattgacctgaaacaaatggagaagttggaagcaaagacgaggtgagagttgaagtctgaggagtatatgtcttcactccctcttgcactgatctaccaagactgtgatcctgataagaggttgagctagattgaacatcattactataatgatatattgaagcttttccttgaaaacccaaatccatattctctgctatacattgattttgctttaaaatctcatttgagcacgcagcagtctgcagtaaactttgttttgtcccactgccaactttagtgcaatcatccttctgtagagatgcttgttcaggtgtacctaaacttcctttgtgagacaacttgatgccattttccttattcaaaaaggagcagacagtacttttgaaactggaaacacgaccttttccaaatgaaaggaagttaattcctttaggtgccaccactggcgttttctcagaattcattgagtttaaag------------------------------------------------------------------------------------------------------------------------------------------------------------------------------------------------------
>_R_Jupunba_oppositifolia_Liegier_16014@NODE_1_length_967_cov_113.779775
-----------------------------------------------------------------------------------------------------------------------------------------------------------------------------------------------------------------------------------------------------------------------------------aatcaaaattcaatcaaactataagaactaacaatgatattaatccattattagatgttaaatgcttcattgcaaagaaattcacacgagtacaaataagtgcaagatattacctgcaatgcagcagcaagaaaagattacagaagaagaagacagcactcaataaccctcagattatctgccactcgacctaatggagcagtaattcatcgcgcgctagacggcttgaaatttctctgttataccaaatcagtgtaaatgaactacctgatatttttcgatgtatgaacttctatacatccttgttcatctctgatttcaaagctgatgcaccaacagggaactttagtttaatattggattcgtgctctgctgcaaatgatagggttgataacagcgccctttgggctgagttaaatacgtgcttatgatgtccagatgctaggcgttctgaagattgacctgaaacaaatggagaagttggaagcaaagacgaggtgagagttgaagtctgaggagtatacgtcttcactccctcttgcattgatctaccaagactgtgatcctgatgagaggttgagctagattgaacatcattactataatgatatattgaagcttttccttgaaaacccaaatccatattctctgctatacattgattttgctttaaaatctcatttgagcacgcggcagtctgcagtacactttgttttgacccactgccaactttagtgcaatcatccttctgtagagatgcttgttcaggtgtacctaaacttcctttgtgagacaacttgatgccattttccttattcaaaaaggagcagacagtacttttgaaactggaaacacgaccttttccaaatgaaaggaagttaattcctttaggtgccaccactggcgttttctcaggattcattgagtttaaagctctgccagatgatgcactttggccagtaagggt--------------------------------------------------------------------------------------------------------------------------------------------------------------------
>_R_Jupunba_trapezifolia_Simon_1600@NODE_1_length_1566_cov_164.915950
ctgggattttaacgtcaagtcaaagcaatctggaatcatgtctgaggcaaacgtcttcccataaattattagaaggttgatattattattggtccttacattttgatcaaattttgattttagaccatatagtttcaaatcgttagttttggtctctatagtttcataagtacttagtttgtgtttaagtatagggaccaaaaccaaaattcattaaaagtatacggacccatcattaaattcagaccaaatttttttgaaattataaggactaaaatcaaaattcaatcaacctataagaactaacaatgacattaatcaattattagatgttaaatgcttcattgcaaagaaatttacatgagtgcaaataagtgcaagatattacctgcaatgcagcagcaagaaaagattacagaagaagaagacagcactcaataaccctcagattatctgccactcgaccgaatggagcagtaattcatcgcgcgctagacggcttgaaatttctctgttataccaaatcagtgtaaatgaactacctgacattttttgatgtatgaacttctatacatcctttttcatctctgatttcaaagctgatgcaccaacagggaactttagtttaatattggactcgtgctctgctgcaaatgatagggttgataacagcgccctttgggctgagttaaatacgttcttatgatgtccagatgctaggcgttctgaagattgacctgaaacaaatggagaagttggaagcaaagacgaggtgagagttgaagtctgaggagtatatgtcttcactccctcttgcactgatctaccaagactctgatcctgatgagaggttgaactagattgaacatcattactataatgatatattgaagcttttccttgaaaacccaaatccatattctccgctgtacattgattttgttttaaaatctcatttgagcacgcagcagtctgcagtacactttgttttgtccctctgccaactttagtgcaatcatccttctgtagagatgcttgttcaggtgtacctaaacttcctttgtgagacaacttgatgccattttccttattcaaaaaggagcagacagtacttttgaaactgggaacacgaccttttccaaatgaaaggaagttaattcctttaggtgccaccactggcgttttctcaggattcattgagtttaaagctctgccagatgatgcactttggccagtaagggtcccaatttgaacagaattttctttgt------------------------------------------------------------------------------------------------------------------------------------------
