# Supplementary material for: A new generic circumscription of Hydrochorea (Leguminosae, Caesalpinioideae, mimosoid clade) with an amphi-Atlantic distribution
Source: PhytoKeys. 2022 Aug 22;205:401–37. doi: 10.3897/phytokeys.205.82775 (PMC9849043; doi:10.3897/phytokeys.205.82775)
Supplement: Supplementary material 1 — Supplementary data file S1 [file phytokeys-205-401_article-82775__-s001.zip › RBH3_m30237_comp35228_c0_seq2_exon04.aln-cln]

>Acacia_rostellifera_Murphy_466@NODE_2_length_930_cov_29.853458
ataactttctatgaagcatttatggtgccaaatgtcaagtatataagctgtttagatatggacatttctatttcaatagatactttgttagtcttcactttttatttgttgagacattagtataaaaggaatttgggcatgcatatttatgttgtgtatgttcaaattgtatcg-----tttttttacttttcatttatctattgtggtcttactgttcctctcatgtcattctgacctaacactcattcaagtattgttcccatttcatttagaacattcttctcaaagaaatggcgctacaattttccataagttggcctccatcatatttcatttcgcctatgaaacagaagaaatttaactcccccaattcattttttggtgcacattaccttcccaaaatgagacaatgcaaaaccagggaggagtatttgggcctttcatcaaatctcttgaggctgtctttgcaggtgcgtccatatctttgtcccagctattacaattttccttcagatagac--------------atcagtccgttggtaattattgtacacaaccgatat----------------------------------------------aaagatttcttttacattcagcctctctctctctagacatgtctgcggcaggtttcatc------------------------------ccagcgcctat---tcccc-----------------------------------------------------------------------------------------------------------cccccccccca-----------------------------aaaaaaaaaaa----------------------------------------------------------------------------------------------------------------aatacacatcttttttatatttcattctctgtttttt-----------------------ttttttttcct---------------------tttaatttctcctagttccttgttgtcatactcttccattctttaatgtactttgttatttggtgtgccagaggtagagaacatctaatat----------tatttgtatatgctt---------------agtggcagtgtgacatgcatatatatt----------------ttatttccaatcatacgcaa----------------gtcgcaaactcaa------------------------------------tcca
>Afrocalliandra_redacta_Germishuizen_5585@NODE_1_length_682_cov_36.662810
------------------------------------------------------------------------------------------------------------------------------------------------------------------------------------------------------------------------------------------------------------------------------------------------------------------------------------------------------------------------------------------------------------------------------------------------------------------------------------------------atatctttgtcccatcaatcacagtttactttt----atatttgcttaatgtcaagcctatcttcatttgttccttttccaaagtatgtatgatagaaatgaccaaacttgaaacagaatgctatacccagaagaataaggatc------------gaagcactcaaatctaatgatgctaattggaagaaaaagcgagaagattttagtgatagtgatgatgagacagatgaacatcctcctccatttgaagaaaatgatccttatttaatgaatcttgaagagagacaagagtggaggaagaaaattagagatgtgattactaagtacccaaatattcaagaggaggtagaccctactgag-----------------------------aaaatggaaaa----------------------------------------------------------------------------------------------------------------attgcaaaagcttatgaaggattacccccttgtggtt----------gaggaggatgatcccaactggcctgaagatgctgatgggtggggattcaacttgggacagttttttgacaagattactattaaaaacaacaaaaaggctgatgatgatgatgatgacagtgataatgaaatagtatggaaagatgataattatatacgtccaatcaaagacataagaactgcagaatgggaggagactgtattcaaagacataagtccgttggtaattatcgtacacaaccgatatagaaggtatgttttactttctg--tgtctttcttta------------------------gg
>Albizia_coripatensis_Hughes_2433@NODE_1_length_1344_cov_141.254933
ataactttgtatgaagcatttatggtgccaactgccaagtatttaagcagtttagatgttgacatttctattgcaacagatacgctgctagtcttcactttttatctgttgatactctagtataaaatgaatttggacatgcatatttatgttgtgtatgttcaaattgtgtcctttttttaaaaaaaatttcatttatctattgtggtcttattgttcctctcatgtcattctgacctaacactcattcaagtattgttcccatttcatttagaacattctgctcaaagaaatggcgctacaattttccataagttggcctccatcatatttcatttcgcctatgaaacagaagaattttaactcctccaattcattttttggtgcacattaccttcccaaaatgagacagtgcaaaaccagggaggagtatttgggcctttcatcacatctcttgaggctgtctttgcaggtgcgtccatatctttgtcctagctattacaattttccttcatatagatttgcataa-gttaagccaattttcatttgaatcttttctgaaatatatatgatgggaataaccaaacttgaaacaggatgctatacccaaaagaataaggatctcaagtaggattgaagcactcaagtctaatgatgctagtgggaggaaaaagcgagaagattttagtgacagtgatgacgagacacatgcgcat---cctccattggaagaaaatgatccttatttaatgaatcttgaagagagacaagaatggaggcagaaaattagagaggtgattagtatgcaccctaatattcaagaggaagtagaccctgttgag-----------------------------aaaagggaaaa----------------------------------------------------------------------------------------------------------------aatggaaaagcttctgaaggattacccccttgttctt----------gaggagggtgatcctgactggcctgaagatgctgatgggtggggattcaacttgggacagttttttgacaagattaccattaagaacaacaaaaaggttgatgatgataatgatgacagtgataatgaaatagtatggcaagatgataattatatacgtcccatcaaagaaataagaacagcagaatgggaggagactgtattcgaagacatcagtccgttggtaattattatccacaaccgatataaaaggtttgttttacattcagtctctctctctctatagacatgtctgcactcagcgccccc
>Albizia_edwallii_Dalmaso_272@NODE_1_length_999_cov_6.921610
-----------------------------------------------------------------------------------------------------------------------------------------------------------------------------------------------------------tgtggtcttattgttcctctcatgtcattctgacctaacactcattcaagtattgttcccatttcatttagaacattctgctcaaagaaatggcgctacaattttccataagttggcctccatcatatttcatttcgcctatgaaacagaagaattttaactcctccaattcattttttggtgcacattaccttcccaaaatgagacagtgcaaaaccagggaggagtatttgggcctttcatcacatctcttgaggctgtctttgcaggtgcgtccatatctttgtcctagctattacaattttccttcatatagatttgcataa-gttaagccaatcttcatttgaatcttttctgaaatatatatgataggaataaccaaacttgaaacaggatgctatacccaaaagaataaggatctcaagtaggattgaagcactcaagtctaatgatgctagtgggaggaaaaagcgagaagattttagtgacagtgatgacgagacacatgagcat---cctccgttggaagaaaatgatccttatttaatgaatcttgaagagagacaagaatggaggcagaaaattagagaggtgattagtatgcaccctaatattcaagaggaagtagaccctgttgag-----------------------------aaaagggaaaa----------------------------------------------------------------------------------------------------------------aatggaaaagcttctgaaggattacccccttgttctt----------gaggaggatgatcctgactggcctgaagatgctgatgggtggggattcaacttgggacagttttttgacaagattaccattaagaacaacaaaaaggttgatgatgataatgatgacagtgataatgaaatagtatggcaagatgataattatatacgtcccatcaaagaaataagaacagcagaatgggaggagactgtattcgaagacctcagtccgttggtaattattatccacaaccgatataaaaggtttgttttacattcagtctctctctcgctatagacatgtctgcactcagcgc-ccc
>Albizia_inundata_Wood_26530@NODE_1_length_1020_cov_165.892228
---------------------------------------------------------------------------------------------------------------------------------------------------------------------------------------------------------------------------ctctcatgtcattctgacctaacactcattcaagtattgttcccatttcatttagaacattctgctcaaagaaatggcgctacaattttccataagttggcctccatcatatttcatttcgcctatgaaacagaagaagtttaactcctccaattcattctttggtgcacattaccttcccaaaatgagacagtgcaaaaccagggaggagtatttgggcctttcatcaaatctcttgaggctgtctttgcaggtgcgtccatatctttgtcctagctattacaattttccttcagatggatttgcataa-gttaagccaatcttcatttgaatcttttctgaaatatatatgataggaataaccaaacttgaaacaggatgctatacccaaaagaataaggacctcaagtaggattgaagcactcaagtctaatgatgctagtgggaggaaacagcgagaagatttttgtgacagtgatgacgagacagatgcgcat---cctccattggaagaaaatgatccttatttgatgaatctcgaagagagacaagaatggaggcagaaaattagagaggtgattagcatgtaccctaatattcaagaggaagtagaccctgttgag-----------------------------aaaagggaaaa----------------------------------------------------------------------------------------------------------------aatgcaaaagcttctgaaggattacccccttgttctt----------gaggaggatgatcctgactggcctgaagatgctgatgggtggggattcaacttgggacagttttttgacaagattaccattaagaacaacaaaaaggttgatgatgataatgatgacagtgataatgaaatagtatggcgagatgataattatatacgtcccatcaaagaaataagaacagcagaatgggaggagactgtattcgaagacatcagtccgttggtaattattatccacaatcgatataaaaggtttgttttacattcagtctctctctctctattgacatgtctgccctcagcgc----
>Albizia_multiflora_Hughes_3090@NODE_1_length_1189_cov_84.503597
ataactttgtatgaagcatttatggtgccaaccgccaagtatttaagcagtttagatgttgacatttctattgcaactgataccctgctagtcttcacttgttatctgttgatactctagtataaaatgaatttggacatgcatatttatgttgtgtatgttcaaattgtatcctttttttttttaacttttcatttatctattgtggttttattgttcctctcatgtcattctgacctaacactcattcaagtattgttcccatttcatttagaacattctgctcaaagaaatggcgctacaattttccataagttggcctccatcatatttcatttcgcctatgaaacagaagaagtttaactcctccaattcattttttggtgcacattaccttcccaaaatgagacagtgcaaaaccagggaggagtatttgggcctttcatcaaatctcttgaggctgtctttgcaggtgcgtccatatctttgtcctagctattacaattttccttcagatagatttgcataa-gttaagccaatcttcatttgaatcttttctgaaatatatatgataggaataaccaaacttgaaacaggatgctatacccaaaagaataaggacctcaagtaggattgaagcactcaagtctaacgatgctagtgggaggaaaaagcgagaagatttttgtgacagtgatgacgagacagatgcgcat---cctcctttggaagaaaatgatccttatttgatgaatcttgaagagagacaagaatggaggcagaaaattagagaggtgattagcatgtaccctaatattcaagaggaagtagaccctgttgag-----------------------------aaaagggaaaa----------------------------------------------------------------------------------------------------------------aatgctaaagcttctgaaggattacccccttgttctt----------gaggaggatgatcctgactggcctgaagatgctgatgggtggggattcaacttgggacagttttttgacaagattaccattaagaacaacaaaaaggttgatgatgataatgatgacactgataatgaaatagtatggcaagatgataattatatacgtcccatcaaagaaataagaacagcagaatgggaggagactgtattcgaagacatcagtccgttggtaattattatccacaatcgatataaaaggtttgttttacattcagtctctctctctctattgacatg------------------
>Albizia_multiflora_Hughes_3090@NODE_2_length_785_cov_35.241525
-------------------------------------------------------------------------------------------------------------------------------------------------------------------------------------------------------------------------------------------------------------------------------------------------------------------------------------------------------tt-aaatataagacatttaactttctcaatcttttccttatttacccttattt----atgcttcctcaatactaactaaggcgggtaggaacgagggaattaattaatatgattatagtgttttaaaaaatatatg---ttatattaactaattaaactaactttttt--------aatttaatcaaattatataaatatat-----cttatattaagaataaaaagaagtagaaataaccaaacttgaaacgggatgctatatccagaagaataaggatc------------gaagcactcaaatctaatgatgctagttggaaggaaaagcgagaagattttggtgacattgatgatgagacagacgcacatccttctccattggaagaaaatgatccttatttattgaatcttgaagagagacaagagtggaggcagaaaattagagatgtgattagtatgtacccaaatattcaagaggaggtgggcccagttgagttgcccagaaatagtggatattatactgcataaaggaaaatccatacatcaaacacaagtgtcatatcctatatatatacaactcttagcaaacgag-catgtcctaatgggcctgaggcaacatggcccaaacaatacaaacagcatacactat-caaataatcactaacaataatcccaagggagaattgttaaaaa--------------------------------------------------------atacttcattggtaaattaattgtcaaatactacctgacatcg--------------------------tgtgcatatagggaaagacattgtg-----------------------------------------------------------------catatgagggaggatcttgtgcacacagaaaaaaat-----------------------------------------------------attt
>Albizia_niopoides_Simon_1601@NODE_1_length_1250_cov_89.816709
ataactttgtatgaagcatttatggtgccaactgccaaatatttaagcagtttagatgttgacatttctattacaacagataccctgctagtcttcactttttatctgttgatactctagtataaaatgaatttggacatgcatatttatgttgtgtatgttcaaattgtaccc---------tttttttttttttaatctattgtggtcttattgttcctctcatgtcattctgacctaacactcattcaagcattgttcccatttcatttagaacattccgctcaaagaaatgtcgctacaattttccataagttggcctccatcatatttcatttggcctatgaaacagaagaagtttaactcctccaattcattttttggtgcacgttatcgttccaaaatgagacagtgcaaaaccagggaggagtatttgggcctttcatcaaatctcttgaggctgtctttgcaggtgcgtccatatctttgccctagctattacgattttccttcagatagatttgcataatgttaagccaatcttcatttgtttcttttctgaaatatatatggtaggaatatccaaacttgaaacaggttgctatgcccaaaagaataaggatctcaagcaggattgaagcacacaagtctaatgatgctagtgggaggaaaaagcgagaagattttagtgacagtgatgatgagacagatgcgcat---cctccattggaagaaaatgatccttatttaatgaatcttgaagagagacaagaatggaggcagaaaattagagaggtgattagcatgtaccctaatattcaagaggaagtagaccctgttgag-----------------------------aaaagggaaaa----------------------------------------------------------------------------------------------------------------aatgcaaaagcttctgaaggattatccccttgttctt----------gaggaggatgatcctgactggcctgaagatgctgatgggtggggattcaacttgggacagttttttgacaagattaccattaagaacaacaaaaaggttgatgatgataatgatgacagtgataatgaaatagtatggcaagatgataattatatacgtcccatcaaagacataagaatagcagaatgggaggagactgtattcgaagacatcagtccgttggtaattattatccacaaccgatataaaaggtttgttttacattcactctctctctctctatagacacgtctgcactcagcgtcccc
>Albizia_subdimidiata_var_minor_Gorts_341@NODE_2_length_736_cov_9.119879
----------------------------------------------------------------------------------------------------------------------------------------------------------------------------------------------------------------------------------------------------------------------------------------------------------------------------------------------------------------------------------------------------------------atccttcctcaatactaactaaggcgggtaagaatgggggaattaattaatatgattagagtgttttagaaaatatatg---ttgtattaactaactaaactagtttcctt--------aatctaatcaaattatataaatatat-----cttatattaaggaccatagagaatagaaataaccgaacttgaaacaatatgctatatccagaagaataaggatc------------aaagcactcaaatctaatgatgctagttggaagaaaaagcgagaagattttggtgatattgatgatgagacagatgcacatcctcctccattggaagaaaatgatccttatttaatgaatcttgaagagagacaagagtggaggcataaaattggagatgtgattagtacgtacccaaatataaaagaggaggtgggccctgttgagctgcccagaaataatggatattatactgcatacaggaaaatccatacatcaaacacaagtgtcatatcctatatatatacaactccgaacaaacaag-catgtcttaatgggcctgaggccacacggcccaaacaatacaaacagcatacactat-caaataatcactaacaataatcttaaggcagaattgctaaaaa--------------------------------------------------------atattttattattaaattaattgttaaatgctatttgagatcg--------------------------tatgtatataagggaagatattgtg-----------------------------------------------------------------catatgagggaggattttgtacacacagaaaaaaaa---tattttac------------------------------------------acat
>Albizia_subdimidiata_var_subdimidiata_Ferreira_210@NODE_1_length_1360_cov_95.976617
ataactttgtatgaagcatttatggtgccaactgccaagtatttaagcagtttagatgttgacatttctattgcaactgataccctgctagtcttctcttgttatctgttgatactctagtataaaatgaatttgtacatgcatatttatgttgtgtatgttcaaattgtatccttttttttaaaaacttttcatttatctattgtggtcttattgttcctctcatgtcattctgacctaacactcattcaagtattgttcccatttcatttagaacattctgctcaaagaaatggcgctacaattttccataagttggcctccatcatatttcatttcgcctatgaaacagaagaagtttaactcctccaattcattctttggtgcacattaccttcccaaaatgagacagtgcaaaaccagggaggagtatttgggcctttcatcaaatctcttgaggctgtctttgcaggtgcgtccatatctttgtcctagctgttacaattttccttcagatggatttgcataa-gttaagccaatcttcatttgaatcttttctgaaatatatatgataggaataaccaaacttgaaacaggatgctatacccaaaagaataaggacctcaagtaggattgaagcactcaagtctaatgatgctagtgggaggaaaaagcgagaagatttttgtgacagtgatgacgagacagatgcacat---cctccattggaagaaaatgatccttatttgatgaatctcgaagagagacaagaatggaggcagaaaattagagaggtgattagcatgtaccctaatattcaagaggaagtagaccctgttgag-----------------------------aaaagggaaaa----------------------------------------------------------------------------------------------------------------aatgcaaaagcttctgaaggattacccccttgttctt----------gaggaggatgatcctgactggcctgaagatgctgatgggtggggattcaacttgggacagttttttgacaagattaccattaagaacaacaaaaaggttgatgatgataatgatgacagtgataatgaaatagtatggcgagatgataattatatacgtcccatcaaagaaataagaacagcagaatgggaggagactgtattcgaagacatcagtccgttggtaattattatccacaatcgatataaaaggtttgttttacattcagtctctctctctctattgacatgtctgcactcagcgc--cg
>Albizia_subdimidiata_var_subdimidiata_Ferreira_210@NODE_2_length_742_cov_35.064662
-------------------------------------------------------------------------------------------------------------------------------------------------------------------------------------------------------------------------------------------------------------------ttgtttcttttcagaaatat-----------atatgatactcttcttatatttaatataagatatattagagttgatcttgattct-aaatataagacatttaactttctcaatctttttcttattt--------------atccttcctcaatactaactaagacgggtaagaatgagggaattaattaatatgattagagtgttttagaaaatttata---ttgtattaattaactaaactaatttcctt--------aatctaatcaaattatataaatatat-----gttatattaaggactaaaaggaatagaaataaccgaacttgaaacaatatgctatatccagaagaataaggatc------------aaagcactcaaatctaatgatgctagttggaagaaaaagcgagaagattttggtgatattgatgatgagacagatgcacatcctcctccattggaagaaaatgatccttatttaatgaatcttgaagagagacaagagtggaggcataaaattagagatgtgattagtacgtacccaaatataaaagaggaggtgggccctgttgagctgcccagaaataatggatattatcctgcaa-----aaaatccatacatcaaacacaagcgtcatatcctatatatatacaactcctaacaaacaag-catgtcctaatgggcctgaggccacacgacccaaacaatacaaacagcatacactat-caaataatcactaacaa--------------------------------------------------------------------------------------tcttttgggagaattgttaaaaa-----------------------------------------------------------------------------------------------------------------------------------------------------------------------------------------------------------------------------atac
>Albizia_tomentella_Leach_Dunlop_3801@NODE_1_length_1308_cov_159.043867
ataactttgtgtgaagcatttatggtgccaactgccaagtatttaagcagtttagatattgacttttctgttgcaacagatatctttctagtcttcactttttatttgttgagactctagtataaaatgaatttggacatgcatatttatgttgtgtatgttcaaattgtatcg------ttttttacttttcatttatctactgtggtcttattgttcctctcatattattctgtcctaacactcattcgagtattgttcccatttcatttagaacattcttctcaaagacatggcgctacaattttccataagttggcctccatcatatttcctttcacctatgaaacagaagaagttaaactcctccgattcattttttggcgctcattactttcccaaaatgcgacaatgcaaaaccggggaggagtatttgggcctttcatcaaatctcttgaggctgtctttgcaggtgcgtccatatctttgtcctagctattactattttccttca----------------gttaagccaatcttcatttgtttcttttctggaatatacatgataggaataactaaacttgaaacaggatgctatacccaaaagaattaggatctcaagaaggattgaagcactcaagtctaatgatgcctgtgggaggaaaacgcgagaagatttgagtgacagtgatgacgagacagatgcatat---cctccattggaagaaaatgatccttatttaatgaatcttgaagagagacaagaatggaggcagaaaattagagaggtgattagtatgtgccctaatattcaagaggaggtagaccctgttgag-----------------------------aaaagggaaaa----------------------------------------------------------------------------------------------------------------aatgcaaaagcttctgaaggattacccccttgttctt----------gaggaggatgatcctgactggactgaagattctgatgggtggggattcaagttgggacagttttttgacaagattaccattaagaacaacaaaaaggttgatgatgataatgatgacagtgataatgaaatagtatggcaagatgataattatatacgtcccatcaaagaaataagaacagcagaatgggaggagactgtattcaaagacatcagtccgttggtaattattgtacacaaccgatataaaaggtctgttttacattcag--tctctctctctacagacatgtctgcaaccagtgccccc
>Albizia_tomentosa_Hughes_648@NODE_1_length_1190_cov_73.747529
--------------agcatttatggtgccaactgccaagtatttaagcagtttagatgttgacatttctattgcaactgataccctgctagttttcactttttatctgttgatactctagtataaaatgaatttggacatgcatatttatgttgtgtatgttcaaattgtatcccctttttttttaacttttcatttatctgtcgtggtcttattgttcctctcatgtcattctgacctaacactcattcaagtattgttcccatttcatttagaacattctgctcaaagagatggcgctacaattttccatgagttggcctccatcatatttcatttcgcctatgaaacagaagaagtttgactcctccaattcattttttggtgcacattgccttcccaaaatgagacagtgcaaaaccagggaggagtatttgggcctttcatcaaatctcttgaggctgtctttgcaggtgcgtccatatctttgtcctagctattacaattttccttcagatagatttgcataa-gttaagccaatcttcatttgaatcttttctgaaatatatatgataggaataaccaaacttgcaacaggatgctatacccaaaagaataaggatctcaagtaggattgtagcactcaagtctaatggtgctagtgggaggaaaaagcgagaagatttttgtgacagtgatgatgagacagatgcgcat---catccattggaagaaaatgatccttatttaatgaatcttgaagagagacaagaatggaggcagaaaattagagaggtgattagcatgtaccctaatattcaagaggaagtagaccctgttgag-----------------------------aaaagggaaaa----------------------------------------------------------------------------------------------------------------aatgcaaaagcttctgaaggattacccccttgttctt----------gaggaggatgatcctgactggcctgaagatgctgatgggtggggattcaacttgggacagttttttgacaagattaccattaagaacaacaaaaaggttgatgatgataatgatgacagtgataatgaaatagtatggcaagatgataattatatacgtcccatcaaagaaataagaacggcagaatgggaggagactgtatttgaagacatcagtccgttggtaattattgtccacaaccggtataaaaggtttgttttacattcag--tctctctctctatagacatgtctgcacccagcgccccc
>Albizia_tomentosa_Hughes_648@NODE_2_length_725_cov_12.802469
---------------------------------------------------ttggatgtggg---------------------------------------------------------------------------------------------------------------------------------------------------------------------------------------------------agtcccacatcgattagaagtt-------aaaggagggggctttccttatgctataaaaggagccccctc---cttccctttatcctcacccctcaacttgcttccttctataagacattttgtatatcctcctctctt----atagtatttcactagtaaattatttagagtgaaattag-------------attctgacatttctcttataggtatcct---atttattatttatatatagtagttgtaatttat----tatattattaaattacgtctagaat------tttgtttctagtattatgattttttagtataatcggttacgctcta------tatatcccgtttccgcaacatc------------gaagcactcaaatctaatgatgctagttggaagaaaaagcgagaagatttaagtgacattgatgatgagacagatgcacatcctcctccattggaagaaaatgatccttatttaatgaatcttgaaa-----------------------------------------------------------------------------------------------------------------------------------------------------------------------------------------------------------------taatcacttgggacaacatacactgt-caaataatcactaacaataatcctaagcctatttctctacagaaaagtaaaaaa-----------atgcaaaagctgatgggtggagattcaacttgggacagttttttgacaagattaccattaa-------------ttt-------------------------atctaatatttcccttacacccttatccaatattcccccccc-------------------------------------------------ccacttccttattgtcat-------------------tttctccaattctcag------------------------------------agta
>Archidendron_clypearia_Wieringa_1849@NODE_1_length_1241_cov_203.054124
ataactttgtatgaagcatttatggttccaactgccaaatatttaagcagtttagatgttgacatttctattgcaacagataccctgctagtcttcactttttatctgttgagactctagtataaaatgaatttggacatgcatatttatgttgtgtatgttcaaattgtatcg-----tttttttacttttcatttatctattgtggtcttattgttcccctcatgtcattctgacctaacactcattcaagtattgttcccatttcatttagaaaattctgctcaaagaaatggcgctacaattttccataagttggcctccatcatatttcatttcgcctatgaaacagaagaagtttaactcctccaattcattttttggtgcacattaccttcccaaaatgagacaatgcaaaaccagggaggagtatttgggcctttcatcgaatctcttgaggctgtctttgccggtgcgtccatacctttgtcctagctattacaattttccttcagatagatttgcataatgttaagccaatcttcttttgtttcttttctgaaatacatatgataggaataaccaaacttgaaacaggatgctatacccaaaagaatacggatctcaagaaggattgaagcactcaagtctaatgatgccagtgggaggaaaaagcgagaagattttagtgacagtgatgacgagacagatgcatat---cctccattggaagaaaatgatccctatttaatgaatcttgaagagagacaagaatggaggcagaaaattagagaggtgattagtgtgtaccctaatattcaagaggaggtagaccctgttgag-----------------------------aaaagggaaaa----------------------------------------------------------------------------------------------------------------aatgcaaaagcttctgaaggattacccccttgttctt----------gaggaggatgatcctgactggcctgaagatgctgatgggtggggattcaacttgggacagttctttgacaagattaccattaagaacaacaaaacggttgatgatgataatggtgagagtgataatgaaatagtatggcaagatgataattatatacgtcccatcaaagaaataagaacagcagaatgggaggagactgtattcaaagacatcagtccgttagtaattattgtacacaaccgatataaaaggtttgttttacattcagtctctctctctctatagacatgtctgcacccag---atcc
>Balizia_leucocalyx_Aguilar_1939@NODE_2_length_981_cov_34.516593
-------------------------------------------------------------------------------------------------------------------------------------------------------------------------------------------------------------------------------------------------tgtcaagccaatcttcatttgtttcttttttgaaatat-----------atatgatactctttcgatctttaatataagatatattaaagttgatcttggtcct-aaatataagacattcatttttcttaatcttttccttatttacctttattt----atgctccttcaatactaattaaggcaggtaggaatgggggaattaaggaatataactagagtgttttagaatatacatg---tcatatgaactaactaaactaactttctt--------aatctaattaaattaagtaaatgtat-----tttatattaaggatcgtagggaatagaaataaccaaacttgaaata-gatgctatacctaaaagaataagaatc------------gaaccactcaaatctaatgatgctagttggaagaaaaagtgaggagattttagtgacattgatgatgagacatatgcacattctcctccattggaagaaaatgatccttatttaatgaatcttgaagagagacaagagtggaggttgaaaattagagatgtgattagta-----ccaaatattcaagaggaggtaggctctgttgagttgcccagaaataatggatattatattgcataaaggaaaatccatacatcaaacataagcctcatgtcctatatatatacaactcctaacaaacaagacatgtcctaatgggcctgaggccacatggcttaaacaatacaaacaacatacactatacaaacaatcactaacaataatcctaagcctatttctctacagaaaaggaaaaaatgcaaaagcttctgaagatgctgatgggtggggattcaacttgggacagttttttgacaagattaccattaaaaacaacaaaaaggttga------------------tgatgatgaaatagtatggcaagatgctaat-----------------------------------------------------------------tcccttggtaattattgtacacaaccgatataaaaggtttgttttgctttctg--tctctgtctataca------------------------
>Cathormion_rhombifolium_Deighton_3618@NODE_1_length_1249_cov_66.368601
ataactttgtatgaagcatttatggtgccaactgccaagtatttaagcagtttagatgttgacatttctattgcaacagataccctgctagtcttcactttttatctgttgagactctagtataaaatgaatttggacatgcatatttatgttgtgtatgttcaaattgtattgttttttttttttacttttcatttatctattgtggtcttattgttcctctcatgtcattctgacctaacactcattcaagtattgttcccatttcatttagaacattcggctcaaagaaatggcgctacaattttccataagttggcctccatcatatttcatttcgcctatgaaacagaagaagtttaactcccccaattcattttttggtgcacattaccttcccaaaatgagacaatgcaaaatcagggaggagtatttgggcctttcatcaaatctcttgaggctgtctttgcaggtgcgtccatatctttgtcctagctattacaattttccttcagatagatttgcataatgttaagccaatcttcatttgtttcttttctgaaatatatatgataggaataaccaaacttgaaacagggtgctatacccaaaagaataaggatctcaagtaggattaaagcactcaagtctaatgatgccagtgggaggaaaaagcaagaagattttagtgacagtgatgacgagacagatgcatat---cctccattggaagaaaatgatccttatttaatgaatcttgaagagagacaagactggaggcagaaaattagagaggtgattagcatgtaccctaatattcaagaggaggtagaccctgttgag-----------------------------aaaagggaaaa----------------------------------------------------------------------------------------------------------------aatgcaaaagcttctgaaggattacccccttgttctt----------gaggaggatgatcctgactggcctgaagatgctgatgggtggggattcaacttgggacagttttttgacaggattaccattaagaacaacaaaaaggttgatgatgataatgatgacagtgataatgaaatagtatggcaagatgataattatatacgtcccatcaaagaaataagaacagcagaatgggaggagactgtattcgaagacatcagtccgttggtaattataatccacaaccgatataaaaggtttgttttacattcaa---------------------------------------g
>Cathormion_rhombifolium_Deighton_3618@NODE_2_length_718_cov_37.918877
-------------------------------------------------------------------------------------------------------------------------------------------------------------------------------------------------------------------------------------------------------------------------------------------------------------------------------------------------------------------atattcatttttttcaatcttttccttgttttcccttattt----atgcttcctcaatactaactaaggcgagcaaaaatggaggaatcaagaaatatgattagagtgttttaaaaaatacatg---gcatattaactaactaaattaactttctt--------aatctaatcaaattaagtaaatatat-----cttatattagagaccggaagaaggaagaataaccaaacttgaaaca-gatgctatacctagaagaataagaatc------------gaagcactcaaatctaatgatgctagttggaagaaaaagtgagaagattttagtgacattgatgatgagacaaatgcacatcctcctctgttggaagaaaatgatccttatttaatgaatcttgaagagagacaagagtggaggcagaaaattagagatgtgattagtatttacccaaatactcaagagaaggtaggccctgttgagttgcccagaaataatggatattatattacataaaggaaaatccatacatcaaacataagcctcatgtcctatatatatacaactcctaacaaacaagacatgtcctaatgggcctaaggccacatggcttaaacaatacaaacaacatacactacacaaacaatcactaagaataatcctaagcttatttctctacagaaaaggaaaaaatgcaaaagcttctgaagatgctgatgggtgggga----------------------------------------------------------------------------------------------------------------------------------------------------------------------------------------------------------------------------------------------------------------------a
>Enterolobium_cyclocarpum_MWC9020@NODE_1_length_1255_cov_215.078947
ataactttgtatgaagcatttatggtgccacctgctaagtatttaagcagtttagatattgacatttctattgcaacagacaccctgctactcttcactttttatctgttgagactctagtataaaatgaatttggacatgcatgtttatgttgtgtatgttcaaattgtatcg-----tttttttacttttcatttatctattgtggtcttattgttcttctcatgtcattctgacctaacactcattcaagtattgttcccatttcatttagaacattctgctcaaagaaatggcgctacaattttccataagttggcctccatcatatttcatttcgcctatgaaacagaagaagtttaactcctccaattcattttttggtgcacattaccttcccaaaatgagacaatgcaaaaccagggaggagtatttgggcctttcatcaaatctcttgaggctgtctttgcaggcgcgtccatatctttgtcctagctgttacaattttccttcagatagatttgcataatgttaagccaaccttcatttgtttcttttctgaaatatatatgataggaataaccaaacttgaaacaggatgctatacccaaaagaataaggatctcaagaaggattgaagcactcaagtctaatgatgccagtgggggcaaaaagcgagaagattttagtgacagtgatgacgagacagatgcacat---cctccattggaagaaaatgatccttattcaatgaatcttgaagagagacaagaatggaggcagaaaattagagaggtgattagtatgtaccctaatattcaagaggaggtagaccctattgag-----------------------------aaaagggaaaa----------------------------------------------------------------------------------------------------------------aatgcaaaagcttctgaaggattacccccttgttctt----------gaggaggatgatcctgactggcctgaagatgctgatgggtggggattcaacttgggacagttttttgacaagattaccattaagaacaataaaaaggttgatgatgataatgatgacagtgataatgaaatagtatggcaagatgataattatatttgtcccatcaaagaaataagaacagcagaatgggaggagaccgtattcaaagacatcagtccgttggtaattattgtacacaaccgatataaaaggtttgttttacattcagtctctctctctctatagacctgtctgctcccggcgctccc
>Hydrochorea_corymbosa1_Bonadeu_655@NODE_1_length_1111_cov_143.106061
-------------------------------------------------------------------------------------------------------------------------------------------------------------------------------------------------------------------------------------------------cactcattcaagtattgttcccatttcatttagaacattcggctcaaagaaatggcgctacaattttccataagttggcctccatcatatttcatttcgcctatgaaacagaagaagtttaactcccccaattcattttttggtgcacattaccttcccaaaatgagacaatgcaaaaccagggaggagtatttgggcctttcatcaaatctcttgaggctgtctttgcaggtgcgtccatatctttgtcctagctattacaattttccttcagatagatttgcataatgttaagccaatcttcatttgtttcttgtctgaaatatatatgataggaataaccaaacttgaaacaggatgctatacccaaaagaataaggatctcaagtaggattaaagcactcaagtctaatgatgccagtgggaggaaaaagcaagaagattttagtgacagtgatgacgagacagatgcatat---cctccattggaagaaaatgatccttatttaatgaatcttgaagagagacaagactggaggcagaaaattagggaggtgattagcatgtaccctaatattcaagaggaggtagaccctgttgag-----------------------------aaaagggaaaa----------------------------------------------------------------------------------------------------------------aatgcaaaagcttctgaaggattaccccctcgttctt----------gaggaggatgatcctgactggcctgaagatgctgatgggtggggattcaacttgggacagttttttgacaagattaccattaagaacaacaaaaaggttgatg------atgatgacagtgataatgaaatagtatggcaagatgataattatatacgtcccatcaaagaaataagaacagcagaatgggaggagactgtattcgaagacatcagtccgttggtaattataatccacaaccgatataaaaggtttgttttacattcaatctttctctctctatagacatgtctgtacccagcgc---c
>Hydrochorea_gonggrijpii_Tillett_45696@NODE_1_length_1063_cov_119.252535
-------------------------------------------------------------------------------atagcctgctagtcttcactttttatttgttgagactctagtataaaatgaatttggacatgcatatttatgttgtgtatgttcaaattgtattgtttttttttttaacttttcatttatctattgtggtcttattgttcctctcatgtcattctgacgtaacactcattcaagtattgttcccatttcatttagaacattcggctcaaagaaatggcgctacaattttccataagttggcctccatcaaatttcatttcgcctatgaaacagaagaagtttaactcccccaattcattttttggtgcacattaccttcccaaaatgagacaatgcaaaaccagggaggagtatttgggcctttcatcaaatctcttgaggctgtctttgcaggtgcgtccatatctttgtcctagctattacaattttccttcagatagatttgcataatgttaagccaatcttcatttgtttcttttctgaaatatatatgataggaataaccaaacttgaaacagggtgctatacccaaaagaataaggatctcaagtaggattaaagcactcaagtctaatgatgccagtgggaggaaaaagcaagaagattttagtgacagtgataacgagacagatgcatat---cctccattggaagaaaatgatccttatttaatgaatcttgaagagagacaagactggaggcagaaaattagagaggtgattagcatgtaccctaatattcaagaggaggtagaccctgttgag-----------------------------aaaagggaaaa----------------------------------------------------------------------------------------------------------------aatgcaaaagcttctgaaggattacccccttgttctt----------gaggaggatgatcctgactggcctgaagatgctgatgggtggggattcaacttgggacagttttttgacaagattaccattaagaacaacaaaaaggttgatgatgataatgatgacagtgataatgaaatagtatggcaagatgataattatatacgtcccatcaaagaaataagaacagcagaatgggaggagactgtattcgaagacatcagtccgttggtaattataatccacaaccgatataaaag--------------------------------------------------------g
>Hydrochorea_gonggrijpii_Tillett_45696@NODE_3_length_525_cov_27.852679
----------------------------------------------------------------------------------------------------------------------------------------------------------------------------------------------------------------------------------------------------------------------------------------------------------------------------------------------------------------------------------------------------------------------------------------------------------------------------gtgttttgaaaaatacata---gcatattaattaactaaactaactttctt--------aatttaaataaattaggtaaatatat-----cttatatttagaaccgaaagaagtaggaataatcaaacttgaaaca-gatgctatacctagaagaatgagaatc------------gaagcactcaaatctaatgatgctagttggaagaaaaagtgagaagattttagtgacattgatgatgagacaaatgcacaacctcctccgttggaagaaaatgatccttatttaatgaatcttgaagagagacaagagtggagacagaaaattagagatgtgattagtatttacccaaatattcaagaggaggtaggccctgttgagttgcccagaaataatggatattatattacatagaggaaaatccatacatcaaacataagcctcatgtcctatacatatgcaactcctaacaaacaagacatgtcctaatgggcctgaggccacatggcttaaacaatacaaacaacatacactatacaaacaatca-----------------------------------------------------------------------------------------------------------------------------------------------------------------------------------------------------------------------------------------------------------------------------------------------------------------------------------------------------
>Jupunba_abbottii_Zanoni_21220@NODE_1_length_921_cov_86.633886
-------------------------------------------------------------------------------------------------------------------------------------------------------------------------------------------------------------------------------------------------------ttcaagtattgttcccatttcatttagaacattcggctcaaagaaatggcgctacaattttccataagttggcctccatcatatttcatttcgcctatgaaacagaagaagtttaactcctccaattcattttttggtgcacattaccttcccaaaatgagacaatgcaaaaccagggaggtgtatttgggcctttcatcaattctcttgaggctgtctttgcaggtgcgtccatatctttgtcctagctattacaattttccttcagatagatttgcataatgttaagccaatcttcatttgtttcttttctgaaatatatatgataggaataaccaaacttgaaacaggatgctatgcccaaaagaataaggatctcgagtaggattgaagcactcaagtctaatgatgccagtgggaggaaaaagcgagaagattttagtgacagtgatgacgagatagatgcatat---cctccattggaagaaaatgatccttatttaatgaatcttgaagagagacaagactggaggcagaaaattagagaggtgattagcatgtaccctaatattcaagaggaggtagaccctgttgag-----------------------------aaaagggaaaa----------------------------------------------------------------------------------------------------------------agtgcaaaagcttctgaaggattacccccttgttctt----------gaggaggatgatcctgactggcctgaagatgctgatgggtggggattcaacttgggacagttttttgacaagattaccattaagaacaacaaaaaggttgatgatgataatgatgacagtgataatgaaatagtatggcaagatgataattatatacgtcccatcaaagaaataagaacagcagaatgggaggagactgtattcgaagacatcagtccgttggtaattattatccacaaccgatataaaaggtttgttttacattcagtctctctctct----------------------------c
>Jupunba_asplenifolia_Ekman_6383@NODE_1_length_882_cov_37.542857
---------------------------------------------------------------------------------------------------------------------------------------------------------------------attgtatcgtttttttttttcacttttcatttatctattgtggtcttcttgttcctctcatgtcattctgacctaacactcattcaagtattgttcccatttcatttagaacattcggctcaaagaaatggcgctacaattttccataagttggcctccatcatatttcatttcgcctatgaaacagaagaagtttaactcctccaattcattttttggtgcacattaccttcccaaaatgagacaatgcaaaaccagggaggagtatttgggcctttcatcaaatatcttgaggctatctttgcaggtgcgtccatatctttgtcctagctattacaattttccttcagatagatttgcataatgttaagccaatcttcatttgtttcttttctgaaatatatatgataggaataaccaaacttgaaacaggatgctatgcccaaaagaataaggatctcgagtaggattgaagcactcaagtctaatgatgccagtgggaggaaaaagcgagaagattttagtgacagtgatgacgagacagatgcatat---cctccattggaagaaaatgatccttatttaatgaatcttgaagagagacaagactggaggcagaaaattagagaggtgattagcatgtaccctaatattcaagaggaggtagaccctgttgag-----------------------------aaaagggaaaa----------------------------------------------------------------------------------------------------------------agtgcaaaagcttctgaaggattacccccttgttctt----------gaggaggatgatcctgactggcctgaagatgctgatgggtggggattcaacctgggacagttttttgacaagattaccattaagaacaacaaaaaggttgatgatgataatgatgacagtgataatgaaatagtacggcaagatgataattatatacg------------------------------------------------------------------------------------------------------------------------------------------------------
>Jupunba_barbouriana_Iganci_847@NODE_1_length_1268_cov_150.579345
-----------tgaagcatttatgttgccaactgccaagtatttaagcagtttagatgttgacatttctattgcaacagataccctgctagtcttcactttttatctgttgagactctagtataaaatgaatttggacatgcatatttatgttgtgtatgttcaaattgtattg---tttttttttacttttcatttatctattgtggtcttattgttcctctcatgtcattctgacctaacactcattcaagtattgttcccatttcatttagaacattcagctcaaagaaatggcgctacaattttccataagttggcctccatcatatttcttttcgcctatgaaacagaagaagtttaactcctccaattcattttttggtgcacattaccttcccaaaatgagacaatgcaaaaccagggaggagtatttgggcctttcatcaaatctcttgaggctgtctttgcaggtgcgtccatatctttgtcctagctattacaattttccttcagatagatttgcataatgttaagccaatcttcatttgtttcttttctgaaatatatatgataggaataaccaaacttgaaacaggatgctatacccaaaagaataaggatctcaagtaggattaaagcactcaagtctaatgatgctagtgggaggaaaaagcgagaagattttagtgacagtgatgacgagacagatgcatat---cctccattggaagaaaatgatccttatttaatgaatcttgaagagagacaagactggaggcagaaaattagagaggtgattagcatgtaccctaatattcaagaggaggtagaccctgttgag-----------------------------aaaagggaaaa----------------------------------------------------------------------------------------------------------------aatgcaaaagcttctgaaggattacccccttgttctt----------gaggaggatgatcctgactggcctgaagatgctgatgggtggggattcaacttgggacagttttttgacaagattaccattaagaacaacaaaaaggttgatgatgataatgatgacagtgataatgaaatagtatggcaagatgataattatatacgccccatcaaagaaataagaacagcagaatgggaggagactgtattcgaagacatcagtccgttggtaattattatccacaaccgatataaaaggtttgttttacattcag---------------------------------------c
>Jupunba_brachystachya_Lima_7438@NODE_1_length_1465_cov_85.660663
ataactttgtatgaagcatttatggtgccaactgccaagtatttaagcagtttagatgttgacatttctattgcaacagataccctgctagtcttcagtttttatctgttgagactctagtataaaatgaatttggacatgcatatttatgttgtgtatgttcaaattgtattg--ttttttttttacttttcatttatctattgtggtcttattgttcctctcatgtcattctgacctaacactcattcaagtattgttcccatttcatttagaacattcggctcaaagaaatggcgctacaatttcccataagttggcctccatcatatttcatttcgcctatgaaacagaagaagtttaactccaccaattcattttttggtgcacattaccttcccaaaatgagacaatgcaaaaccagggaggagtatttgggcctttcatcaaatctcttgaggctgtctttgcaggtgcgtccatatctttgtcctagctattacagttttccttcagatagatttgcataatgttaagccaatcttcatttgtttcttttctgaaatatatatgataggaataaccaaacttgaaacaggatgctatacccaaaagaataaggatttcaagtaggattaaagcactcaagtctaatgatgccagtgggaggaaaaagcgagaagattttagtgacagtgatgacgagacagatgcatat---cctccattggaagaaaatgatccttatttaatgaatcttgaagagagacaagactggaggcagaaaattagagaggtgattagcatgtaccctaatattcaagaggaggtagaccccgttgag-----------------------------aaaagggaaaa----------------------------------------------------------------------------------------------------------------aatgcaaaagcttctgaaggattacccccttgttctt----------gaggaggatgatcctgactggcctgaagatgctgatgggtggggattcaacttgggacagttttttgacaagattaccattaagaacaacaaaaaggttgatgatgataatgatgacagtgataatgaaatagtatggcaagatgataattatatacgtcccatcaaagaaataagaacagcagaatgggaggagactgtattcgaagacatcagtccgttggtaattattatccataaccgatataaaaggtttgttttacattctctctctctctctctatagacatgtctgcacccagcgctggc
>Jupunba_cochleata_Bonadeu_673@NODE_2_length_1297_cov_23.890164
----------gtaaatcggtaatgc------ctatgaaatcattataggatttgggtaatag----------------------------cttacttatttttaactaccaaaa---tgaaacaaggcaaaccaagg--tcagtatttgggcc---tttcatcaaatctcttgatg--tgtgcaggtgcatccatatctttgtcctagaatcacagttttcctttaga-agatttgcataatgtcaagccaatcttcatttgtttcttttttgaaatat-----------atatgatacccatatggtttttaatataagatatattggagttaatcttgatcct-aaatataagacattcatttttctcaatcttttctttatttacccttattt----atactccctcaatattaactaaggtgagtaggaatgaaagaattaaggaatatgactatcgtgttttaaaaaatacatg---gcatattaactaactaaactaacttcttt--------aatataattaaattaggtaaatatat-----cttatattaaagaccgaagggagtaggaataaccaaacttgaaaca-gatgctatacctagaagaataagaatc------------gaagcattcaaatctaatgatgctagttggaagaaaaagagagaagattttagtgacattgatgatgagacagatgcacatcctcccccattggaagaaaatgatccttatttaatgaatcttgaagagagacaagagtgaaggcagagaattagatatgtgatta--------------------------gtaggccctgttgagttgcccacaaataatggatattatattgcataaaggaaattccatacatcaaacataagcctcatgtcctatatatatacaactcctaacaaacaagacatgtcctaatgggcctgaggccacatgggttaaacaatacaaacaacatacactatacaaacaatcactaacaataatcctgagcctatttctctacagaaaagtaaaaaatgcaaaagcttctgaagatgctgatgggtggggattcaatttgggacaattttttgacaagattaccattacgaacaacaaaaaggctgatggtgatgatgatgatgttgatgatgaaatagtatggcaagatgctaat-----------------------------------------------------------------tcccttggtaattattgtacacaatcgatataaaaggtttgttttactttctg--tctctgtctatgcatgtcagcttggttcaaa---atag
>Jupunba_filamentosa_Lima_7487@NODE_1_length_1430_cov_95.684405
ataactttgtatgaagcatttatggtgccaactgccaagtatttaagcagtttagatgttgacatttctattgcaacagataccctgctagtcttcagtttttatctgttgagactctagtataaaatgaatttggacatgcatatttatgttgtgtatgttcaaattgtattg---tttttttttacttttcatttatctattgtggtcttattgttcctctcatgtcattctgacctaacactcattcaagtattgttcccatttcatttagaacattcggctcaaagaaatggcgctccaatttcccataagttggcctccatcatatttcatttcgcctatgaaacagaagaagtttaactcctccaattcattttttggtgcacattaccttcccaaaatgagacaatgcaaaaccagggaggagtatttgggcctttcatcaaatctcttgaggctgtctttgcaggtgcgtccatatctttgtcctagctattacagttttccttcagatagatttgcataatgttaagccaatcttcatttgtttcttttctgaaatatatatgataggaatagccaaacttgaaacaggatgctatacccaaaagaataaggatctcaagtaggattaaagcactcaagtctaatgatgccagtgagaggaaaaagcgagaagattttagtgacagtgatgacgagacagatgcatat---cctccattggaagaaaatgatccttatttaatgaatcttgaagagagacaagactggaggcagaaaattagagaggtgattagcatgtaccctaatattcaagaggaggtagaccctgttgag-----------------------------aaaagggaaaa----------------------------------------------------------------------------------------------------------------aatgcaaaagcttctgaaggattacccccttgttctt----------gaggaggatgatcctgactggcctgaagatgctgatgggtggggattcaacttgggacagttttttgacaagattaccattaagaacaacaaaaaggttgatgatgataatgatgacagtgataatgaaatagtatggcaagatgataattatatacgtcccatcaaagaaataagaacagcagaatgggaggagactgtattcgaagacatcagtccgttggtaattattatccacaaccgatataaaaggtttgttttacatt---tctctctctctctatagacatgtctgcacccagcgcagtg
>Jupunba_floribunda_Iganci_883@NODE_1_length_1332_cov_92.885259
ataactttgtatgaagcatttatggtgccaactgccaagtatttaagcagtttagatgttgacatttctattgcaacagataccctgctagtcttcagtttttatctgttgagactctagtataaaatgaatttggacatgcatatttatgttgtgtatgttcaaattgtattg---tttttttttacttttcatttatctattgtggtcttattgttcctctcatgtcattctgacctaacactcattcaagtattgttcccatttcatttagaacattcggctcaaagaaatggcgctacaattttccataagttggcctccatcatatttcatttcgcctatgaaacagaagaagtttaactcctccaattcattttttggtgcacattaccttcccaaaatgagacaatgcaaaaccagggaggagtatttgggcctttcatcaaatctcttgtggatgtctttgcaggtgcgtccatatctttgtcctagctattacaattttccttcagatagatttgcataatgttaagccaatcttcatttgtttcttttctgaaatatatatgataggaataaccaaacttgaaacaggatgctatacccaaaagaataaggatctcaagtaggattaaagcactcaagtctaatgatgccagtgggaggaaaaagcgagaagattttagtgactgtgatgacgagacagatgcatat---cctccattggaagaaaatgatccttatttaatgaatcttgaagagagacaagactggaggcagaaaattagagaggtgattagcatgtaccctaatattcaagaggaggtagaccctgttgag-----------------------------aaaagggaaaa----------------------------------------------------------------------------------------------------------------aatgcaaaagcttctgaaggattacccccttgttctt----------gaggaggatgatcctgactggcctgaagatgctgatgggtggggattcaacttgggacagttttttgacaagattaccattaagaacaacaaaaaggttgatgatgataatgatgacagtgataatgaaatagtatggcaagatgataattatatacgtcccatcaaagaaataagaactgcagaatgggaggagactgtattcgaagacatcagtccgttggtaattattatccacaaccgatataaaaggtttgtcttacattcaatctctctctctctatagacatgtctgcacccagcgccccc
>Jupunba_floribunda_Iganci_883@NODE_2_length_956_cov_22.715586
-----------------------------------------------------------------------------------------------------------------------------------------------------------------------------------------------------------------atcacagttttcctttagatagatttgcataatgtcaagccaatctgcatttgtttcttttttgaaatat-----------atgtgatactcctccagtccttaatataagacatattagagttgatcttagtcct-aaatataagatactcatttttctcaatctttttcttatttacccttattt----atactccctcaatcctaactaacgcgagtaggaatggaggaatcaaggaatataactacagtgttttaaaaaatacaag---acatattagctaactaaactaacttcctt--------aatctaatcaaatcagataaatatat-----tttatattaaagaccggagggagtaggagtaaccaaacttgaaaca-gatgctatacctagaagaataagaatg------------gaagcactcaaatctaatgatgctagctggaagaaaaagagagaaaattttagtgacattgatgatgagacagatgcacatcctcctccattggaagaaaatgatccttatttagtgaatcttgaagagagacaagagtggaggcagagaattagagatgtgatta--------------------------gtaggccctgttgagttgcccacaaataatggatattatattgcataaaggaaaatccatacatcaaacataagcctcatgtcctatatatatacaactcctaacaaacaggacatgtcctaatgggcctgaggccacatggcttaaac------------------aatacaaacaatcactaagaataatccttagcctatttctctacagaaaaggaaaacatgcaaaagcttctgaagatgctgatgggtggggattcaacttgggacagttttttgacaagattaccattaagaacaacaaaaaggctgatgatgatgatgataacagtgataatgaaatagtttggcaagatgctaat-----------------------------------------------------------------tcccttggtaattattgtacacaaccgatataaaaggt-------------------------------------------------------
>Jupunba_laeta_Mori_25147@NODE_2_length_645_cov_9.760563
------------------------------------------------------------------------------------------------------------------------------------------------------------------------------------------------------------------------------------------------------------------------------------------------------------------------------------------------------cct-aaatataagacattcatttttctcaatcttttccttatttacccttattt----atgctccctcaatactaactaaggagagtagaaatggaggaatcaaggaatatgactagagtgttttaaaaaatatatg---gcatattaactaactaaactaacttcctt--------aatctaatcaaattaggtaaatatat-----cttatattaaagactgaaaggagtaagaataaccaaacaataaaca-gatgctatacctagaagaataagaatc------------gaagcactcaaatctaatgatgctagttggaagaaaaagtgagaagattttagtgacattgatgatgagacagatgcacatcctcctccattggaagaaaatgatccttatttaatgaatcttgaagagagacaagagtggaggcagagaattagagatgtgatta--------------------------gtaggccctgttgagttgcccacaaataatggat-ttacattgcataaaggaaaatccatacatcaaacataagcctcatgtcctatatatatacaactccaaacaaacaaggcatgtcctaatgggcctgaggccacatggcttaaac------------------aatacaaacaatcactaagaataatcctaagcctatttctctacagaaaagga--------------------------------------------------------------------------------------------------------------------------------------------------------------------------------------------------------------------------------------------------------------------------------------------------------------
>Jupunba_langsdorfii_Ribeiro_728@NODE_3_length_614_cov_31.322160
---------------------------------------------------------------------------------------------------------------------------------------------------------------------------------------------------atctttgtcctagcatcacagttttcctttagatagatttgcataatgtcaagccgatcttcaattgtttcttttttgaaatat-----------atatgatactcctctgatccttaatataagacatattagagttaatcttgatcct-aaatataagacattcatttttctcaattttttccttatttacccttattt----atgctccttcaatactaactaaggcgagtaggaatggaggaatcaagaaatatgactagagtgttttaaaaaatacatg---gcatattaactaactaaactaacttcctt--------aatctaatcaaattaggtaaatatat-----tttatattaaggaccggagggaatagaaataaccaaacttgaaaca-gatgctatacctagaagaataagaatc------------gaagcactcaaatctaatgatgctagttggaagaaaaagtgagaagattttagtgacattgatgatgagacaaatgcacatcctcctccattggaagaaaatgatccttatttaatgaatcttgaagagagacaagagtggaggcagaaaattagagatgtgattagtatgtacccaaatattcaagaggaggtaggccctgttgagt--------------------------------------------------------------------------------------------------------------------------------------------------------------------------------------------------------------------------------------------------------------------------------------------------------------------------------------------------------------------------------------------------------------------------------------------------------------------------------------------------------------------------
>Jupunba_leucophylla_Iganci_839@NODE_2_length_1305_cov_206.691368
----------------------------------------------------------------------------------------------------------------------------------------------atatttatgttgtgtatgttcaaattgtattg--ttttttttttacttttcatttatctattgtggtcttattgttcctctcatgtcattctgacctaacactcattcaagtattgttcccatttcatttagaacattcggctcaaagaaatggcgctacaattttccataagttggcctccatcatatttcatttcacctatgaaacagaagaagtttaactcctccaattcattttttggtgcacattaccttcccaaaatgagacaatgcaaaaccagggaggagtatttgggcctttcatcaaatctcttgaggctgtctttgcaggtgcgtccatatctttgtcctagctattacaattttccttcagatagatttgcataatgttaagccaatcttcatttgtttcttttctgaaatatatatgataggaataaccaaacttgaaacaggatgctatacccaaaagaataaggatctcaagtaggattaaagcactcaagtctaatgatgccagtgggaggaaaaagcgagaagattttagtgacagtgatgacgagacagatgcatat---cctccattggaagaaaatgatccttatttaatgaatcttgaagagagacaagactggaggcagaaaattagagaggtgattaccatgtacccaaatattcaagaggaggtagaccctgttgag-----------------------------aaaagggaaaa----------------------------------------------------------------------------------------------------------------aatgcaaaagcttctgaaggattacccccttgttctt----------gaggaggatgatcctgactggcctgaagatgctgatgggtggggattcaacttgggacagttttttgacaagattaccattaagaacaacaaaaaggttgatgatgatgatgatgacagtgataatgaaatagtatggcaagatgataattatatacgtcccatcaaagaaataagaacagcagaatgggaggagactgtattcgaagacatcagtccgttggtaattgttatccacaaccgatataaaaggttagttttacattcagtctttctctctctatagacatgtctgcacccagcgctttt
>Jupunba_longipedunculata_Cardona_2682@NODE_2_length_800_cov_36.576763
---------------------------------------------------------------------------------------------------------------------------------------------------------------------------------------------------------------------------------------------------------------------------------------------------------------------------------catattagagttgattttagtcct-aaatataagacattcatttttctcaattttttccttgtttacccttattt----atactccctcaatccaaactaaggcgagtaggaatagaggaatcaaggaatatgactagagtgttttaaaatatacatg---gcatattaactaactaaactaacttcctt--------aatctaatcaaattagataaatatat-----tttatattaaagaccgaagggaataggagtaaccaaacttgaaaca-gatgctatacctagaagaataagaatc------------gaagcactcaaatctaatgatgctagttggaagaaaaagagagaagattttagtgacattgatgatgagacagatgcacatcctcctccattggaagaaaatgatccttatttaatgaatcttgaagagagacaagagtggaggcagagaattagagatgtgatta--------------------------gtaggccctgttgagttgcccacaaataatggatattatattgcataaaggaaaatccatacatcaaacataagcctcttgtcctatatatatacaactcctaacaaacaagacatgtcctaatgggcctgaggccacatggcttaaacaatacaaacaacatacactatacaaacaatcactaagaataatccttagcctatttctctacagaaaaggaaaaaatgcaaaagcttctgaagatgctgatgggtggggattcaacttgggacagttttttgacaagattaccattaagaacaacaaaaaggctgatgatgatgatgatga------------------------------------------------------------------------------------------------------------------------------------------------------------------------------------------------
>Jupunba_microcalyx_Iganci_855@NODE_1_length_1198_cov_158.336307
ataactttgtatggagcatttatggtgccaactgccaagtatttaagcagtttagatgttgacatttctattgcaacagataccctgccagtcttcagtttttatctgtggagactctagtataaaatgaatttggacatgcatatttatgttgtgtatgttcaaattgtattg--ttttttttttacttttcatttatctattgtggtcttattgttcctctcatgtcattctgacctaacactcattcaagtattgttcccatttcatttagaacattcggctcaaagaaatggcgctacaattttccataagttggcctccatcatatttcatttcgcctatgaaacagaagaagtttaactcctccaattcattttttggtgcacattaccttcccaaaatgagacaatgcaaaacctgggaggagtatttgggcctttcatcaaatctcttgaggctgtctttgcaggtgcgtccatatctttgtcctagctattacaattttccttcagatagatttgcataatgttaagccaatcttcatttgtttcttttctgaaatatatatgataggaataaccaaacttgaaacaggatgctatacccaaaagaataaggatctcaagtaggattaaagcactcaagtctaatgatgccagtgggaggaaaaagcgagaagattttagtgacagtgatgacgagacagatgcatat---cctccattggaagaaaatgatccttatttaatgaatcttgaagagagacaagactggaggcagaaaattagagaggtgattagcatgtacccaaatattcaagaggaggtagaccctgttgag-----------------------------aaaagggaaaa----------------------------------------------------------------------------------------------------------------aatgcaaaagcttctgaaggattacccccttgttctt----------gaggaggatgatcctgactggcctgaagatgctgatgggtggggattcaacttgggacagttttttgacaagattaccattaagaacaacaaaaaggttgatgatgatgatgatgacagtgataatgaaatagtatggcaagatgataattatatacgtcccatcaaagaaataa-------------------------------------------------------------------------------------------------------------------------------------
>Jupunba_oxyphyllidia_Yonker_6157@NODE_2_length_1035_cov_40.825678
------------------------------------------------------------------------------------------------------------------------------------------------------------------------------------------------------tttgtcctagcatcacagttttcctttagatagatttacataatgtcaacccaatcttcatttgtttcttttttgaaatat-----------atatgatactcctctggtatttaatataagacatattggagttaatcttgatcct-aaatataagacattcatttttctcaatcttttccttatttacccttattt----atactccctcaatactaactaaggcgagtaggaatggaggaatcaagaaatatgactagaatgttttaagaaatacatg---gcatattaactaactaaactaacttcctt--------aatctaattaaattaagtaaatatat-----cttatattaaataccgaagggagtaggaataaccaaacttgaaaca-gatgctatacctagaagaataagaatc------------gaagcactcaaatctaatgatgctagttggaagaaaaagagagaagattttagtgacattgatgatgagacagatgcacatcctcctccattggaagaaaatgatccttatttaatgaatcttgaagagagacaagagtggaggcagagaattagagatgtgattagtatgtacccaaatattcaagaggaggtaggccctgttgagttgcccacaaataatggatattatattgcataaaggaaaatccatacatcaaacataagcctcatgtcctatatatatacaactcctaacaaacaagacatgtcctaatgggcctgaggccacatggcttaaacaatacaaacaacatacactatacaaacaatcactaagaataatcctaagcctatttctctacagaaaaggaaaaaatgcaaaagcttctgaagatgctgatgggtggggattcaacttgggacagttttttgacaagattaccattaagaacaacaaaaaggctga------------------tgatgatgaaatagtgtggcaagatgctaat-----------------------------------------------------------------tcccttggtaattattgtacacaaccgatataaaaggtttgttttactttctg--tctctgtctatacatctcagct----------------
>Jupunba_trapezifolia_Simon_1600@NODE_1_length_1160_cov_203.702262
-------------------------------------------------------------------------------------------------------------------------------------------------------------------------------------------------atttatctattgtggtcttattgttcctctcatgtcattctgacctaacactcattcaagtattgttcccatttaatttagaacattcggctcaaagaaatggcgctacaattttccataagttggcctccatcatatttcatttcgcctatgaaacagaagaagtttaactcctccaattcattttttggtgcacattaccttcccaaaatgagacaatgcaaaaccagggaggagtatttgggcctttcatcaaatctcttgaggctgtctttgcaggtgcgtccatatctttgtcctagctattacaattttccttcagatagatttgcataatgttaagccaatcttcatttgtttcttttctgaaatatatatgatgggaataaccaaacttgaaacaggatgctatacccaaaagaataaggatctcaagtaggattaaagcactcaagtctaatgatgccagtgggaggaaaaagcgagaagattttagtgacagtgatgacgagacagatgcatat---cctccattggaagaaaatgatccttatttaatgaatcttgaagagagacaagactggaggcagaaaattagagaggtgattagcatgtaccctaatattcaagaggaggtagaccctgttgag-----------------------------aaaagggaaaa----------------------------------------------------------------------------------------------------------------aatgcaaaagcttctgaaggattacccccttgttctt----------gaggaggatgatcctgactggcctgaagatgctgatgggtggggattcaacttgggacagttttttgacaagattaccattaagaacaacaaaaaggttgatgatgataatgatgacagtgataatgaaatagtatggcaagatgatgattatatacgtcccatcaaagaaataagaacagcagaatgggaggagactgtattcgaagacatcagtccgttggtaattattatccacaaccgatataaaaggtttgttttacattcagtctctctttctctatagacatgtctgcacccagcgc---c
>Jupunba_trapezifolia_Simon_1600@NODE_2_length_627_cov_32.722028
---------------------------------------------------------------------------------------------------------------------------------------------------------------------------------------------------------------------------------------------------------------------------------------------------------------------------------------------------------------------------------------------------------------------------------------------------------------------------------------------------------aactaactaaactaacttcctt--------gatctaattaaattaggtaaatatat-----cttatattaaagaccgaagagagtaagaataaccaaacttgaaaca-gatgctatgcctagaagaataagaatc------------taagcactcaaatctaatgatgctagttggaagaaaaagagagaagattttagtgacattgatgatgagacagatgcacatcctcctccattggaagaaaatgatccttatttaatgaatcttgaagagagacaagagtggaggcagaaaattagagatgtgattagtatgtacccaaatattcaagaggagttaggccctgttgagttgcccagaaataatggatattatattacataaaggaaaatccatacatcaaacataagcctcatgtcctatatatatacaactcctaacaaacaagacatgtcctcatgggcctgaggccaaatggcctaaacaatacaaacaacatacactgtacaaacaatcactaacaataagcctaagcctatttctctacagaaaaggaaacaatgcaaaagcttctgaagatgttgatgggtggggattcaacttgggacagttttttgacaagattaccattaagaac-----------------------------------------------------------------------------------------------------------------------------------------------------------------------------------------------------------------------------
>Jupunba_villosa_Borges_423@NODE_2_length_1132_cov_39.068246
---------------------------------------------------------------------------------------------------------ctaccaaaa---t-aaacaaggcaaaccaagg--tcagtatttgggcc---tttcatcaaatctcttgatgtctttgcaggtgcatccatatctttgtcctagcatcacagttttcctttagatagatttgcataatgtcaagccaatcttcatttgtttcttttttgaaatat-----------atatgatactcctcttgtccttaatataagacatattggaattaatcttaatcct-aaatataagacattcatttttcttaatcttttccttatttacccttattt----atgctccctcaatactaactaaggcgagtaggaatggaggaatcaaggaatatgactagagtgttttaaaaaatacatg---gcatattaactaactaaaccaacttcctt--------aatctaatcaaagtaggtaaatatat-----cttatattaaagaccgaaaggagtatgaataaccaaacttgaaaca-gatgctatacctagaagaataagaatc------------gaagcactcaaatctaatgatgatagttggaagaaaaagagagaagattttagtgacattgatgatgagacagatgcacatcctcctccattggaagaaaatgatccttatttaatgaatcttgaagagagacaagagtggaggcagagaattagagatgtgatta--------------------------gtaggccctgttgagttgcccacaaataatggatattatattgcataaaggaaaatccatacatcaaacataagcctcatgtcctatatatatacaactcctaacaaacaagacatgtcctaatgggcctgaggccacgtggcttaaacaatacaaacaacatacactatacaaacaatcactaagaataatcctaagcctatttctctacagaaaaggaaaaaatgcaaaagcttctgaagatgctgatgggtggggattcaacttgggacagttttttgacaagattaccattcagaacaacaaaaaggctgatgataatgatgatgacagtgataatgaaatagtatggcaagatgctaat-----------------------------------------------------------------tcccttggtaattattgtacacaaccgatataaaaggtttgttttactttctg--tctctgtctatacatctcagcttggttcaaa-------
>Punjuba_racemiflora_Jimenez_Soares_3626@NODE_1_length_1329_cov_100.960064
ataactttgtatgaagcatttatggcgccaactgccaagtatttaagcagtttagatgttgacatttctattgcaacagataccctgctagtcttcactttttatctgttgagactctagtataaaatgaatttggacatgcatatttatgttgtgtatgttcaaattgtatcg-tttttttttttccttttcatttatctattgtggttttattgttcctctcatgtcattctgatctaacactcattcaagtattgttcccatttcatttagaacattcggctcaaagaaatggcgctacaattttccataatttggcctccatcatatttcattttgcctatgaaacagaagaagtttaactcctccaattcattttttggtgcacattaccttcccaaaatgagacaatgcaaaaccagggaggagtatttgggcctttcatcaaatctcttgaggctgtctttgcaggtgcgtccatatctttgtcctagctattacaattttccttcagatagatttgcataatgttaagccaatcttcatttgtttcttttctgaaatatatatgataggaataaccaaacttgaaacaggatgctacacccaaaagaataaggatctcaagtaggattgaagcgctcaagtctaatgatgccagtgggaggaaaaagcgagaagattttagtgacagtgataacgagacagatgcacat---cctccattggaagaaaatgatccttatttaatgaatcttgaagagagacaagaatggaggcagaaaattagagaggtgattagtatgtaccctaatattcaagaggagttagaccctgttgag-----------------------------aaaagggaaaa----------------------------------------------------------------------------------------------------------------aatgcaaaagcttctgaaggattacccccttgttctt----------gaggaggatgatcctgactggcctgaagatgctgatgggtggggattcaacttgggacagttttttgacaagattaccattaagaacaacaaaaaggttgatgatgataatgatgacagtgataatgaaatagtatggcaagatgataattatatatgtcccatcaaagaaataagaacagcagaatgggaggagactgtattcaaagacatcagtccgttggtaattattatccacaaccgatataaaaggtttgttttacattcagtctctctctctctatagacatgtctgcacccagcgctttt
>_R_Acacia_rostellifera_Murphy_466@NODE_1_length_1348_cov_191.500393
gcacttcattaaatgcgattgagtctttcaaagcctacctaattgattctattcccttttgacattttgagcctaatagatctttttgaaagacttaacatatacctaccttagccaatgtgaaaaaccgatttctttgctttgagatagatgataattgattgggttgtggaatatcctttttttacttttcatttatctattgtggtcttactgttcatctcatgtcattctgacctaacactcattcaagtattgttcccatttcacttagaacattctgctcaaagaaatggcgctacaattttccataagttggcctccatcatattttatttcgcctatgaaacagaagaagtttaactcctccaattcattttttggtgcacattaccttcccaaaatgagacaatgcaaaaccagggaggagtatttgggcctttcatcaaatctcttgaggctgtctttgcaggtgcatccatatctttgtcccagctattacaattttccttcggatagatttgcatactgttaagccaatcttcatttgtttcttttctgaaatatatatgataggaataaccaaacttgaaacaggatgctatacccaaaagaataaggatctcaagcaggattgaagcattcaagtctaatgatgccagtgggaggaaaaagcgagaagattttagtgacagtgatgacgagacagatgcacat---cctccattggaagaaaatgatccctatttaatgaatcttgaagagagacaagaatggaggcagaaaatcagagaggtgattagaatgtaccctaatattcaagaggaggtagaccctgttgag-----------------------------aaaagggaaaa----------------------------------------------------------------------------------------------------------------aatgcaaaagcttctgaagcattacccccttgttctt----------gaggaggaggatcctgactggcctgaagacggtgatgggtggggattcaacttgggacagttttttgacaagattaccattaagaacaacaaaaaggttgatgatgataatgatgacagtgataatgaaatagtttggcaagatgataattatatacgtcccatcaaagaaataagaacagcagaatgggaggagactgtattcaaagacatcagtccgttgctaattattgtacacaaccgatataaaaggtttgttttacactcagtctctctctctctatagacatgtctgcacccagcgccccc
>_R_Albizia_adinocephala_FHO33_88@NODE_1_length_1537_cov_90.621918
ataaccttgtatgaagcatttatggtgccaactgccaagtatttaagcagtttagatgttgacatttctattgcaactgataccctgctagttttcactttttatctgttgatactctagtataaaatgaatttggacatgc-tatttatgttgtgtatgttcaaattgtatcccccttttttttaacttttcatttatctattgtggtcttattgttcctttcatgtcattctgacctaacactcattcaagtattgttcccatttcatttagaacattctgctcaaagaaatggcgctacaattttccatgagttggcctccatcatgtttcatttcgcctatgaaacagaagaagcttgactcctccaattcattttttggtgcacattgccttcccaaaatgagacagtgcaaaaccagggaggagtatttgggcctttcatcaaatctcttgaggctgtctttgcaggtgcgtccatatctatttcctagctattacaattttccttcagatagatttgcataa-gttaagccaatcttcatttgaatcttttctgaaatatatatgataggaataaccaaacttgaaacaggatgctatacccaaaagactaaggatctcaagtaggattgtagcactcaagtctaatgatggtagtgggaggaaaaagcgagaagatttttgtgacagtgatgacgagacagatgcgcat---cctccattggaagaaaatgatccttatttaatgaatcttgaagagagacaagaatggaggcagaaaattagagaggtgattagcatgtaccctaatattcaagaggaagtagaccctgttgag-----------------------------aaaagggaaaa----------------------------------------------------------------------------------------------------------------aatgcaaaagcttctgaaggattacccccttgttctt----------gaggaggatgatcctgactggcctgaagatgctgatgggtggggattcaacttgggacagttttttgacaagattaccattaagaacaacaaaaaggttgatgatgataatgatgacagtgataatgaaatagtatggcaagatgataattatatacgtcccatcaaagaaataagaacagcagaatgggaggagactgtatttgaagacatcagtccgttggtaattatcatccacaaccgatataaacggtttgttttacattcag--tctctctctctatagacatgtctgcacccagcgcgaaa
>_R_Albizia_burkartiana_StivalSantos_678@NODE_1_length_870_cov_10.765644
-----------------------------------------------------------------------------------------------------------------------------------------------------------------------------------------------------------------------------------------------------------------------------------------------------------------------------------------------tttgtcctatgaaacagaagaagtttaactcctccaattcatttttcggtgcacgttaccgttccaaaatgagacagtgcaaaaccagggaggagtatttgggcctttcatcaaatctcttgaggctgtctttgcaggtgcgtccatatctttgtcctagctattacaattttccttcagatagatttgcataatgttaagccaatcttcatttgtttcttttctgaaatatatatgataggaatatccaaacttgaaacaggatgctatacccaaaagaataaggatctcaagcaggattgaagcacacaagtctaatgatgctagtgggaggaaaaagcgagaagattttagtgacagtgatgacgagacagatgcgcat---cctccattggaagaaaatgatccttatttaatgaatcttgaagagagacaagaatggaggcagaaaattagagaggtgattagcatgcaccctaatattcaagaggaagtagaccctgttgag-----------------------------aaaagggaaaa----------------------------------------------------------------------------------------------------------------aatgcaaaagcttctgaaggattacccccttgttctt----------gaggaggatgatcctgactggcctgaagatgctgatgggtggggattcaacttgggacagttttttgacaagattaccattaagaacaacaaaagggttgatgatgataatgatgacagtgataatgaaatagtatggcaagatgataattatatacgtcccatcaaagaaataagaacagcagaatgggaggagactgtattcgaagacatcagtccgttggtaattattatccacaacagatataaaaggtttgttttacattcag--tctctctctctatagacatgtctgcacccagcgccccc
>_R_Albizia_coripatensis_Hughes_2433@NODE_2_length_1242_cov_69.077253
-------------------------------------------------attatagtaataa------------------------tttattccaaaatcattatttat------------------------------taattaattacacccaaatttattacattaagttataccgtccacaaaattatcatataagggaaattaatatgtaaatattttacttatcaatttgcataatgtcaagccaatcctcatttgtttcttttcataaatat-----------atataatattcctctggtccttaatataagatatactggagttaatcttactcct-aaatataagacattcatttttttcaatatttttcttatttacccttatct----atgctccctcaatactaactaaggcgagtagaaatgggggaatcaatgaatataattagagtgttttagaaaatatata---ttatattaactaactaaactaacttcctt--------aatctaatcaaatcagataaatatgt-----cttatattaaggatcagaaggaataggaataaccaaacttgaaacaggatgctatatccagaagaataaggatc------------gaagcactcaaatctaatgatgctagttggaagaaaaagcgagaagattttagtgacattgatgacgagacagatgcacatcctcctccattggaagaaaatgatccttatttaatgaatcttgaagggagacaagagtggaggcagaaaattagagatgtgattagtatgtacccaaatattcaagaggaggtaggccctgttgagctgcccagaaataatggatattatactgcataaaggaaaatccatgcatcaaacacaagcctcatgccctatatatatacaactccgaacaaaaaagacatgtcctaatggacctgaggccacacggcccaaacaatacaaacaacctacactgtataaacaatcgctaacaataatcctagaagtatttctctacagaaaggaaaaaaatgcaaaagcttctgaagatgctgacgggtggggattcaacttgggacatttttttgacaagattaccattaagaactgtagatttggctcgtactctcaagatacccgcacgaactgggtcatttggagtctggctata-----------------------------------------------------------------atacatagtaatcactgaagggagaagagaaaaaaagtgtctgaaggtttttc--tgtctgtctgtttttcaaaacacagatca-----aaat
>_R_Albizia_decandra_Vilhena_231@NODE_1_length_972_cov_26.030168
------------------------------------------------------------------------------------------------------------------------------------------------------------tatgttcaaattgtatccttttttttttaaacttttcatttatctattgtggtcttattgttcctctcatgtcattctgacctaacactcattcaagtattgttcccatttcatttagaacattctgctcaaagaaatggcgctacaattttccataagttggcctccatcatatttcatttcgcctatgaaacagaagaagtttaactccttcaattcattttttggtgcacattaccttcccaaaatgagacagtgcaaaaccagggaggagtatttgggcctttcatcaaatctcttgaggctgtctttgcaggtgcgtccatatctttgtccaagctattacaattttccttcagatagatttgcataa-gttaagccaatcttcatttgaatcttttctgaaatatatatgataggaataaccaaacttgaaacaggatgctatacccaaaagaataaggacctcaagtaggattgaagcactcaagtctaatgatgatagtgggaggaaaaagcgagaagatttttgtgacattgatgacgagacagatgcacat---cctccattggaagaaaatgatccttatttgatgaatcttgaagagagacaagaatggaggcagaaaattagagaggtgatcagcatgtaccctaatattcaagaggaagtagaccctgttgag-----------------------------aaaagggaaaa----------------------------------------------------------------------------------------------------------------aatgcaaaagcttctgaaggattacccccttgttctt----------gaggaggatgatcctgactggcctgaagatgctgatgggtggggattcaacttgggacagttttttgacaagattaccattaagaacaacaaaaaggttgatgatgataatgatgacagtgataatgaaatagtatggcaagatgataattatatacgtcccatcaaagaaataagaacagcagaatgggaggagactgtattcgaagacatcagtccgttggtaattattatccac-----------------------------------------------------------------------
>_R_Albizia_glabripetala_Lewis_1652@NODE_1_length_1052_cov_55.669744
--------------------------------------------------------------------------------taccctgctagtcttctcttgttatttgttgatactctagtataaaatgaatttggacatgcatatttatgttgtgtatgttcaaattgtatccttttttttaaaaacttttcatttatctattgtggtcttattgttcctctcatgtcattctgacctaacactcattcaagtattgttcccatttcatttagaacattctgctcaaagaaatggcgctacaattttccataagttggcctccatcatatttcatttcgcctatgaaacagaagaagtttaactcctccaattcattctttggtgcacattaccttcccaaaatgagacagtgcaaaaccagggaggagtatttgggcctttcatcaaatctcttgaggctgtctttgcaggtgcgtccatatctttgtcctagctattacaattttccttcagatggatttgcataa-gttaagccaatcttcatttgaatcttttctgaaatatatatgataggaataaccaaacttgaaacaggatgctatacccaaaagaataaggacctcaagtaggattgaagcactcaagtctaatgatgctagtgggaggaaaaagcgagaagatttttgtgacagtgatgacgagacagatgcacat---cctccattggaagaaaatgatccttatttgatgaatctcgaagagagacaagaatggaggcagaaaattagagaggtgattagcatgtaccctaatattcaagaggaagtagaccctgttgag-----------------------------aaaagggaaaa----------------------------------------------------------------------------------------------------------------aatgcaaaagcttctgaaggattacccccttgttctt----------gaggaggatgatcctgactggcctgaagatgctgatgggtggggattcaacttgggacagttttttgacaagattaccattaagaacaacaaaaaggttgatgatgataatgatgacagtgataatgaaatagtatggcgagatgataattatatacgtcccatcaaagaaataagaacagcagaatgggaggagactgtattcgaagacatcagtccgttggtaattattatccacaatc-------------------------------------------------------------------
>_R_Albizia_sinaloensis_Hughes_1576@NODE_1_length_1213_cov_65.948063
atatctttgtatgaagcatttatggtgccaactgccaagtatttaagcagtttagatgttgacatttctattgcaactgataccctgctagttttcactttttatctgttgatactctagtataaaatgaatttggacatgcatatttatgttgtgtatgttcaaattgtatccccttttttttaaacttttcatttatctttcgtggtcttattgttcctctcatgtcattctgacctaacactcattcaagtattgttcccatttcatttagaacattctgctcaaagagatggcgctacaattttccatgagttggcctccatcatatttcatttcgcctatgaaacagaagaagtttgactcctccaattcattttttggtgcacattgccttcccaaaatgagacagtgcaaaaccagggaggagtatttgggcctttcatcaaatctcttgaggctgtctttgcaggtgcgtccatatctttgtcctagctattacaattttccttcagatagatttgcacaa-gttaagccaatcttcatttgaatcttttctgaaatatatatgataggaataaccaaacttgaaacaggatgctatacccaaaagaataaggatctcaagtaggattgtagcacccaagtctaatggtactagtgggaggaaaaagcaagaagatttttgtgacagtgatgatgagacagatgcgcat---cctccattggaagaaaatgatccttatttaatgaatcttcaagagagacaagaatggaggcagaaaattagagaggtgattagcatgtaccctaatattcaagaggaagtagaccctgttgag-----------------------------aaaagggaaaa----------------------------------------------------------------------------------------------------------------aatgcaaaagcttctgaaggattacccccttgttctt----------gaggaggatgatcctgactggcctgaagatgctgatgggtggggattcaacttgggacagttttttgacaagattaccatcaagaacaacaaaaaggttgatgatgataatgatgacagtgataatgaaatagtatggcaagatgataattatatacgtcccatcaaagaaataagaacagcagaatgggaggagactgtatttgaagacatcagtccgttggtaattattgtccacaaccgatataaaaggtttgttttacattctg--tctctctctctatagacatgtctgcgcccagcgcccca
>_R_Albizia_subdimidiata_var_minor_Gorts_341@NODE_1_length_1087_cov_30.058416
----------------------------------------------------------------------------ctgataccctgctagtcttctcttgttatttgttgatactctagtataaaatgaatttgtacatgcatatttatgttgtgtatgttcaaattgtatccttttttttaaaaacttttcatttatctattgtggtcttattgttcctctcatgtcattctgacctaacactcattcaagtattgttcccatttcatttagaacattctgctcaaagaaatggcgctacaattttccataagttggcctccatcatatttcatttcgcctatgaaacagaagaagtttaactcctccaattcattctttggtgcacattaccttcccaaaatgagacagtgcaaaaccagggaggagtatttgggcctttcatcaaatctcttgaggctgtctttgcaggtgcgtccatatctttgtcctagctattacaattttccttcagatggatttgcttaa-gttaagccaatcttcatttgaatcttttctgaaatatatatgataggaataaccaaacttgaaacaggatgctatacccaaaagaataaggacctcaagtaggattgaagcactcaagtctaatgatgctagtgggaggaaaaagcgagaagatttttgtgacagtgatgacgagacagatgcacat---cctccattggaagaaaatgatccttatttgatgaatctcgaagagagacaagaatggaggcagaaaattagagaggtgattagcatgtaccctaatattcaagaggaagtagaccctgttgag-----------------------------aaaagggaaaa----------------------------------------------------------------------------------------------------------------aatgcaaaagcttctgaaggattacccccttgttctt----------gaggaggatgatcctgactggcctgaagatgctgatgggtggggattcaacttgggacagttttttgacaagattaccattaagaacaacaaaaaggttgatgatgataatgatgacagtgataatgaaatagtatggcgagatgataattatatacgtcccatcaaagaaataagaacagcagaatgggaggagactgtattcgaagacatcagtccgttggtaattattatccacaatcgatataaaaggtttgttttacattcag------------------------------------tctc
>_R_Albizia_subdimidiata_var_subdimidiata_Ferreira_210@NODE_3_length_696_cov_35.962843
----------------------------------------------------------------------------------------------------------------------------------------------------------------------------------------------------------------------------------------------------------------------------------------------------------------------------------------------------------------------------------------------------------------atccttcctcaatactaactaaggcgggtaagaatgggggaattaattaatatgattagagtgttttagaaaatatatg---ttgtattaactaactaaactagtttcctt--------aatctaatcaaattatataaatatat-----cttatattaaggacaaaaaagaataggaataaccgaacttgaaacaatatgctatatccagaagaataaggatc------------aaagcactcaaatctaatgatgctagtaggaagaaaaagcgaaaagattttggtgatattgatgatgagacagatggacatcctcctccattggaagaaaatgatccttatttaatgaatcttgaagagagacaagagtggaggcggacaattagaaatgtgattagtacgtacccaaatataaaagaagaggtgggccctgttgagctgcccagaaataatggatattatactgcataagggaaaatccatacatcaaacacaagtgtcatatcctataaatatacaacccctaacaaacaag-catgtcctaatgggcctgaggccacacggcccaaacaatacaaacagcatacactat-caaatcattactaacaatgatagtaagggagaattgctaaaaa--------------------------------------------------------atacttc------------attgtcaaatactacttgagatta--------------------------tgtgcatatgggggaagatcttgtg--------------------------------------------------------------------------------------gatacagaagaagat-----------------------------------------------------gttt
>_R_Albizia_xerophytica_Hughes_1435@NODE_1_length_1232_cov_63.802597
ataaccttgtatgaagcatttatggtgccaactgccaagtatttaagcagtttagatgttgacatttctattgcaactgataccctgctagttttcactttttatctgttgatactctagtataaaatgaatttggacatgcatatttatgttgtgtatgttcaaattgtatcccctttttttttaacttttcatttatctattgtggtcttattgttcctctcatgtcattctgacctatcactcattcaagtattgttcccatttcatttagaacattctgctcaaagagatggcgctacaattttccatgagttggcctccatcatatttcatttcgcctatgaaacagaagaagcttgactcctccaattcattttttggtgcacattgccttcccaaaatgagacagtgcaaaaccagggaggagtatttgggcctttcatcaaatctcttgaggctgtctttgcaggtgcgtccatatctatttcctagctattacaattttccttcagatagatttgcataa-gttaagccaatcttcatttgaatcttttctgaaatatatatgataggaataaccaaacttgaaacaggatgctatacccaaaagaataaggatctcaagtaggattgtagcactcaagtctaatgatgctagtgggaggaaaaagcgagaagatttttgtgacagtgatgatgagacagatgcgcat---cctccattggaagaaaatgatccttatttaatgaatcttgaagagagacaagaatggaggcagaaaattagagaggtgattagcatgtaccctaatattcaagaggaagtagaccctgttgag-----------------------------aaaagggaaaa----------------------------------------------------------------------------------------------------------------aatgcaaaagcttctgaaggattacccccttgttctt----------gaggaggatgatcctgactggcctgaagatgctgatgggtggggattcaacttgggacagttttttgacaagattaccattaagaacaacaaaaaggttgatgatgataatgatgacagtgataatgaaatagtatggcaagatgataattatatgcgtcccatcaaagaaataagaacagcagaatgggaggagactgtattcaaagacatcagtccgttggtaattattatccacaaccgatataaaaggtttgttttacattcag--tctctctctctatagacatgtctgcacccag-----tg
>_R_Balizia_elegans_Iganci_870@NODE_1_length_1629_cov_78.068943
ataactttgtatgaagcatttatggtgccaactgccaagtatttaagcagtttagatgttgacatttctattgcaacagataccctgctagtcttcactttttatctgttgagactctagtataaaatgaatttggacatgcatatttatgttgtgtatgttcaaattgtattg--tttttttcttacttttcatttatctattgtggtcttattgttcctctcatgtcattctgacctaacactcattcaagtattgttcccatttcatttagaacattcggctcaaagaaatggcgctacaattttccataagttggcctccatcatatttcatttcgcctatgaaacagaagaagtttaactcccccaattcattttttggtgcacattaccttcccaaaatgagacaatgcaaaaccagggaggagtatttgggcccttcatcaaatctcttgaggctgtctttgcaggtgcgtccatatctttgtcctagctattacaattttccttcagatagatttgcataatgttaagccaatcttcatttgtttcttttctgaaatatatatgataggaataaccaaacttgaaacaggatgctatacccaaaagaataaggatctcaagtaggattaaagcactcaagtctaatgatgccagtgggaggaaaaagcgagaagattttagtgacagtgatgacgagacagatgcatat---cctccattggaagaaaatgatccttatttaatgaatcttgaagagagacaagactggaggcagaaaattagagaggtgattagcatgtaccctaatattcaagaggaggtagaccctgttgag-----------------------------aaaagggaaaa----------------------------------------------------------------------------------------------------------------aatgcaaaagcttctgaaggattacccccttgttctt----------gaggaggatgatcctgactggcctgaagatgctgatgggtggggattcaacttgggacagttttttgacaagattaccattaagaacaacaaaaaggttgatgatgataatgatgacagtgataatgaaatcgtatggcaagatgataattatatacgtcccatcaaagaaataagaacagcagaatgggaggagactgtattcgaagacatcagtccgttggtaattattatccacaaccgatataaaaggtttgttttacattcagtctctctctctctatagacatgtctgcacccagcgctttg
>_R_Balizia_elegans_Iganci_870@NODE_2_length_960_cov_39.732729
------------------------------------------------------------------------------------------------------------------------------------------------------------------------------------------------------------------------------------------------------------tcttcatttatttctttttcgaaatat-----------atatgatacttttccggtctttaatataagatatataaaagttgatcttggtcct-aaatataagacattcatttttctcaatcttttccttatttacccttattt----atgctctttcactactaattaagacaggtaggaatgaggaaattaaagaatatgactagaatgttttagaatatacatg---tcatatgaactaactcaactaactttctt--------aatctaatt-aattagataaatatat-----cttatattaaggaccgaatggagtaggaataatcaaacttgaaaca-gatgctatacctaaaagaataagaatc------------gaagcactcaaatctaatgatgctagttggaagaaaaagtgagaagattttagtgacagtgatgatgagacagatgcacatcctcctccattggaagaaaatgatccttatttaatgaatcttgaagagagacaagagtggaggctgaaaattacagatgtgattagta-----ccaaatattcaagaggaggtaggctctgttgagttgcccagaaatgatggatattatattgcataaaggaaaatccatacatcaaacataagcctcatgtcctatatatatacaactcctaacaaacaagacatgtcctaatgggcctgaggccacatggcttaaacaatataaacaacatacaccataaaaacaatcactaagaataatcctaagcctatttctctacagaaaaggaaaaaatgcaaaagcttctgaagatgctgatgggtggggattcaacttgggacagttttttgacaagattaccattaagaactacaaaaaggctgatga---------------tgataatgaaatagtttggcaagatgctaat-----------------------------------------------------------------tcccttggtaattattgtacacaaccgatataaaaggtttgttttactttctg--tctctgtct-----------------------------
>_R_Balizia_leucocalyx_Aguilar_1939@NODE_1_length_1416_cov_71.481703
acaactttgtatgaagcatttatggtgccaactgccaagtatttaagcagtttagatgttgacatttctattgcaacagataccctgctagtcttcactttttatctgttgagactctagtataaaatcaatttggacatgcatatttatgttgtgtatgttcaaattgtattg--ctttttttttacttttcatttatctattgtggtcttattgttcctctcatgtcattctgacctaacactcattcaagtattgtttccatttcatttagaacattcggctcaaagaaatggcgctacaattttccataagttggcctccatcatatttcatttcgcccatgaaacagaagaagtttaactcccccaattcattttttggtgcacattaccttcccaaaatgagacaatgcaaaactagggaggagtatttgggcctttcagcaaatctcttgaggctgtcttcgcaggtgcgtccatatctttgtcctagctattacaattttccttcagatagatttgcataatgttaagccaatcttcatttgtttcttttctgaaatatatgtgataggaataaccaaacttgaaacaggatgctatgcccaaaagaataaggatctcaagtaggattaaagctctcaagtctaatgatgccagtgggaggaaaaagagagaagattttagtgacagtgatgacgagacagatgcatat---cctccattggaagaaaatgatccttatttaatgaatcttgaagagagacaagactggaggcagaaaattagagaggtgattagcatgtaccctaatattcaagaggaggtagaccctgttgag-----------------------------aacagggaaaa----------------------------------------------------------------------------------------------------------------aatgcaaaagcttctgaaggattacccccttgttctt----------gaggaggatgatcctgactggcctgaagatgctgatgggtggggattcaacttgggacagttttttgacaagattaccattaagaacaacaaaaaggttgatgatgataatgatgacagtgataatgaaatagtatggcaagatgataattatatacgtcccatcaaagaaataagaacagcagaatgggaggagactgtattcgaagacatcagtccgttggtaattattatccacaaccgatataaaaggtttgttttacattcagtctctctctc-----------------------------t
>_R_Balizia_pedicellaris_Queiroz_15529@NODE_1_length_1481_cov_309.234222
-taactttgtatgaagcgtttatggtgccaactgctaagtatttaagcagtttagatgttgacatttctattgcaacagataccctgctagtcttcactttttatctgttgagactctagtataaaatgaatttggacatgcatatttatgttgtgtatgttcaaattgtattgttttttttttttacttttcatttatctattgtggtcttattgttcctctcatgtcattctgacctaacactcattcaagtattgttcccatttcatttagaacattcggctcaaagaaatggcgctacaattttccataagttggcctccatcatatttcatttcgcctatgaaacagaagaagtttaactcccccaattcattttttggtgcacattaccttcccaaaatgagacaatgcaaaaccagggaggagtatttgggcctttcatcaaatctcttgaggctgtctttgcaggtgcgtccatatctttgtcctagctattacaattttccttcagatagatttgcataatgttaagccaatcttcatttgtttcttttctgaaatataaatgataggaataaccaaacttgaaacaggatgctatacccaaaagaataaggatctcaagtaggattaaagcactcaagtctaatgatgccagtgggaggaaaaagcgagaagattttagtgacagtgatgacgagacagatgcatat---cctccattggaagaaaatgatccttatttaatgaatcttgaagagagacaagactggaggcagaaaattagagaggtgattagcatgtaccctaatattcaagaggaggtagaccctgttgag-----------------------------aaaagggaaaa----------------------------------------------------------------------------------------------------------------aatgcaaaagcttctgaaggattacccccttgttctt----------gaggaggatgatcctgactggcctgaagatgctgatgggtggggattcaacttgggacagttttttgacaagattaccattaagaacaacaaaaaggttgatgatgataatgatgacagtgataatgaaatagtatggcaagatgataattatatacgtcccatcaaagaaataagaacagcagaatgggaggagactgtattcgaagacatcagtccgttggtaattattatccacaaccgatataaaaggtttgttttacattcagtctctctctctctatagacatgtcagcacccagcgcctcc
>_R_Balizia_pedicellaris_Queiroz_15529@NODE_2_length_1151_cov_67.543796
-----------------------------------------------------------------------------------------------------------------------------------------------------------------------------------------------------------------------------------------------------------------------------------------------------------------------------------------------------------------------------------------------------attattt----atgctccatcaatactaattaaggcaggtaggaatgagggaattaaggaatatgactagaatatttaagaacatacatg---ttatataaactaactaaactaacttcctt--------aatataattaaattaggtaaatatat-----cttatattaagaaccaaaaggaggaagaataaccaaacttgaaaca-gatgctatacctaaaagaatgagaatc------------aaagcactcaaatctaatgatgctagttggaagaaaaagtgagaagattttagtgacattgatgatgagacagatgcacatcctcctccattggaagaaaatgatccttatttaatgaatcttgaagagagacaagagtggaggctgaaaattagaggtgtgattagta-----ccaaatattcaagaggaggtaggctctgttgagttgcccagaaataatggatattatattgcataaaggaaaatccatacatcaaacataagcctcatgtcctatatatatacaactcctaacaaacaagacatgtcctaatgggcctgaggccacatggcttaaacaatacaaacagcatacactatacaaacaatcactaagaataatcctaagcttatttctctacagaaaaggaaaaaatgcaaaagcttctgaagatgctgatgggtggggattcaacttgggacagtttttggacaagattaccattaaaaacaacaaaaaggctgatgatgatgatgatgacgatgatgatgaaatagtatggcaagatgctaat-----------------------------------------------------------------tcccttggtaattattgtacacaaccgatataaaaggtttgttttactttctg--tctctgtctatacatctcagcttggttcaaa---acct
>_R_Balizia_spnov_Morim_577@NODE_1_length_1407_cov_203.255917
------------gaagcatttatggtgccaactgccaagtatttaagcagtttagatgttgacgtttctattgcaacagataccctgctagtcttcactttttatctgttgagactctagtataaaatgaatttggacatgcatatttatgttgtgtatgttcaaattgtattgttttttttttttacttttcatttatctattgtggtcttattgttcctctcatgtcattctgacctaacactcattcaagtattgttcccatttcatttagaacactcggctcaaagaaatggcgctacaatttttcataagttggcctccatcatatttcatttctcctatgaaacagaagaagtttaactcccccaattcattttttggtgcacattaccttcccaaaatgagacaatgcaaaaccagggaggagtatttgggcccttcatcaaatctcttgaggctgtctttgcaggtgcgtccatatctttgtcctagctattacaattttccttcagatagatttgcataatgttaagccaatcttcatttgtttcttttctgaaatatatatgataggaataaccaaacttgaaacaggatgctatacccaaaagaataaggatctcaagtaggattaaagcactcaagtctaatgatgccagtgggaggaaaaagcgagaagattttagtgacagtgatgatgagacagatgcatat---cctccattggaagaaaatgatccttatttaatgaatcttgaagagagacaagactggaggcagaaaattagagaggtgattagcatgtaccctaatattcaagaggaggtagaccctgttgag-----------------------------aaaagggaaaa----------------------------------------------------------------------------------------------------------------aatgcaaaagcttctgaaggattacccccttgttctt----------gaggaggatgatcctgactggcctgaagatgctgatgggtggggattcaacttgggacagttttttgacaagattaccattaagaacaacaaaaaggttgatgatgataatgatgacagtgataatgaaatagtatggcaagatgataattatatacgtcccatcaaagaaataagaacagcagaatgggaggagactgtgttcgaagacatcagtccgttggtaattattatccacaaccgatataaaaggtttgttttacattcagtctctctctctctatagacatgtctgcacccagtgc---c
>_R_Balizia_spnov_Morim_577@NODE_2_length_630_cov_23.680000
---------------------------------------------------------------------------------------------------------------------------------------------------------------------------------------------------------------------------------------------------------------------------------------------------------------------------------------------------------------------------------------------------------------------------------------------------------------gaatatgactagaatgttttagaacatacatg---tcatatgaactaactaaactaacttcctt--------aatttaattaaattaggtaaatatat-----ctgatattaaagaccggaagg-gtaagaataaacaaacttaaaaca-gatgctatacctaaaagaataagaatc------------gaggcactcaaatctaatgatgctagttggaagaaaaagtgagaagattttagtgaca---------agacagatgcacatcctcctccattggaagaaaatgatccttatttaatcaatcttgaagagagacaagagtggagtctgaaaattagagatgtgattagca-----ccaaatattcaagaggaggtaggctctgtcgagttgcccagaaataatggatattatattacataaaggaaaatccatacatcaaacataagcctcatgtcctatatatgtacaactcctaacaaacaagacatgtcctaatgggcctgaggccacatggcttaaacaatacaaagaacatacactatacaaacaatcactaacaataatcctaagcctatttctctacagaaaaggaagaaatgcaaaagctactgaagatgctaatgggtggggcttcaatttgggacagttttt---------------------------------------------------------------------------------------------------------------------------------------------------------------------------------------------------------------------------------------------------
>_R_Calliandra_bella_LPQ15696@NODE_1_length_790_cov_28.565217
---------------------------------------------------------------------------------------------------------------------------------------------------------------------------------------------------------------------------------------------------------------------------------------------------------------------------------------------------------------------gtttaactcctccaattcattttttggtgcacatcaccttaccaaaatgaaacaaggaaaaaccaagg-tcagtatttgggcctttcatcaaatcac---------agtttgcaggtgcttccatatctttgtcctaccaatcacagttttcctttagccagatttgcttaatgtcaagcctatcttcatttgtcccttttccaaagtatatatgataggaatgaccaaacttgaaacaggatgctatacccagaagaataaggatc------------aaagcactcaaatctaacgatgctagttggaagaaaaagcgagaagattttagtgatagtgacgatgagacagatgaacattcgcctccatcggacgaaaatgatccttatttaatgactctagaagagagacgagagtggaggcagaaaattagagatatgattagtaggtaccctgatattcaaaaggtggcagactctgctgag-----------------------------aaaaaggcaaa----------------------------------------------------------------------------------------------------------------gatggaaaagcttctgaatgattacaaccttgttgtt----------gaggaggaggatcccaactggcccgaagatgctgatgggtggggattcaacttgggacagttttttgacaagattaccattaagaacaacaagaaggatgacgacgacgatgacgacaatgataaagaaatagtgtggaaagatgataattatatacgtcccatcaaagacataagaacttcagaatgggaggagactgtattcaaagacataagcccgttgataattattgtacacaaccgatatagaaggtttgttttactttttg--tctct---------------------------------
>_R_Cathormion_obliquifoliolatum_Wieringa_6519@NODE_1_length_1248_cov_180.673093
----------------------------------------------------------------------------------------------------------------------------------------------------------------------------------------ttacttttcatttatctattgtggtcttattgttcctctcatgtcattctgacctaacactcattcaagtattgttcccatttcatttagaacattcggctcaaagaaatggcgctacaattttccataagttggcctccatcatatttcatttcgcctatgaaacagaagaagtttaactcccccaattcattttttggtgcacattaccttcccaaaatgagacaatgcaaaaccagggaggagtatttgggcctttcatcaaatctcttgaggctgtctttgcaggtgcgtccatatctttgtcctagctattacaattttcctttagatagatttgcataatgttaagccaatcttcatttgtttcttttctgaaatatatatgataggaataaccaaacttgaaacagggtgctatacccaaaagaataaggatctcaagtaggattaaagcactcaagtctaatgatgccagtgggaggaaaaagcaagaagattttagtgacagtgatgacgagacaaatgcatat---cctccattggaagaaaatgatccttatttaatgaatcttgaagagagacaagactggaggcagaaaattagagaggtgattagcatgtaccctaatattcaagaggaggtagaccctgttgag-----------------------------aaaagggaaaa----------------------------------------------------------------------------------------------------------------aatgcaaaagcttctgaaggattacccccttgttctt----------gaggaggatgatcctgactggcctgaagatgctgatgggtggggattcaacttgggacagttttttgacaggattaccattaagaacaacaaaaaggttgatgatgataatgatgacagtgataatgaaatagtatggcaagatgataattatatacgtcccatcaaagaaataagaacagcagaatgggaggagactgtattcgaagacatcagtccgttggtcattataatccacaaccgatataaaaggtttgttttacattcaatctctctctctctatagacatgtctgcacccagcgc---t
>_R_Cathormion_obliquifoliolatum_Wieringa_6519@NODE_2_length_778_cov_21.210235
----------------------------------------------------------------------------------------------------------------------------------------------------------------------------------------------------------------------------------------------------------------------------------------------------------------------------------------------------------------------------------------------------------------------------tactaaataaggcaggtaggaatgagaaaattaaagaatatgactaaaatgttttagaacataaatg---tcatatgaattaactaaactaacttcctt--------aatctaattaaattaggtaaatatat-----tttatattaaggatcggagggagtaggaataaccaaacttgaaaaa-gatgctatacctaaaagaataagaatc------------aaagcactcaaatctaatgatgctagttggaagaaaaagtgagaagattttagtgacattgatgatgagacaaatgcacatcctcctctgttggaagaaaatgatccttatttaatgaatcttgaagagagacaagagtggaggcagaaaattagagatgtgattagtatttacccaaatactcaagagaaggtaggccctgttgagttgcccagaaataatggatattatattacataaaggaaaatccatacatcaaacataagcctcatgtcctatacatatacaactcctaacaaacaagacatgtcctaatgggcctgaggccacatggcttaaacaatacaaacaacatacactatacaaacaatcactaacaataatcctaagcctatttctctacagaaaaggaaaaaatgcaaaagcttctgaagatgttgatgggtggggattcaacttgggacagttttttgacaagattaccattaagaacaacaaaaaggctgatga---------------tgatgatgaaatagtttggcaagatgctaat-----------------------------------------------------------------tcccttggtaattattgtacacaa---------------------------------------------------------------------
>_R_Hydrochorea_corymbosa2_Iganci_862@NODE_1_length_1112_cov_265.554399
--------------------------------------------------------------------------------------------------------------------------------------------------------------------------------------------------------tattgtggtcttattgttcctctcatgtcattctgacctaacactcattcaagtattgttcccatttcatttagaacattcggctcaaagaaatggcgctacaattttccataagttggccttcatcatatttcatttcgcctatgaaacagaagaagtttaactcccccaattcattttttggtgcacattaccttcccaaaatgagacaatgcaaaaccagggaggagtatttgggcctttcatcaaatctcttgaggctgtctttgcaagtgcgtccatatctttgtcctagctattacaattttccttcagatagatttgcataatgttaagccaatcttcatttgtttcttttctgaaatatatatgataggaataaccaaacttgaaacaggatgctatacccaaaagaataaggatctcaagtaggattaaagcactcaagtctaatgatgccagtgggaggaaaaagcaagaagattttagtgacagtgatgacgagacagatgcatat---cctccattggaagaaaatgatccttatttaatgaatcttgaagagagacaagactggaggcagaaaattagagaggtgattagcatgtaccctaatattcaagaggaggtagaccctgttgag-----------------------------aaaagggaaaa----------------------------------------------------------------------------------------------------------------aatgcaaaagcttctgaaggattacccccttgttctt----------gaggaggatgatcctgactggcctgaagatgctgatgggtggggattcaacttgggacagttttttgacaagattaccattaagaacagcagaatg--------------------------------------------------------------------------------------------ggaggagactgtattcgaagacatcagtccgttggtaattataatccacaaccgatataaaaggtttgttttacattcaatctttctctctctatagacatgtctgtacccagcgc--cg
>_R_Hydrochorea_gonggrijpii_Tillett_45696@NODE_2_length_544_cov_29.743041
--------------------------------------------------------------------------------------------------------------------------------------------------------------------------------------------------------------------------------------------------------------------------------------------------------------------------------------------------------------------------------------------------------------------------------------------------tgagaaaattaaagaatatgactagaatattttagaacatacatg---tcatatgaactaactaaactaattttctt--------aatctaattaaattaggtaaatatat-----cttatattaaagaccgaaaggagtaggaataatcaaacttgagaca-gatgctatacctaaaagaataagaatc------------gaagcactcaaatctaatgatgctagttggaagaaaaagtgagaagattttagtgacagtgatgatgagacagatgcacatcctcctccattggaagaaaatgatccttatttaatgaatcttgaagagagacaagagtggaggctgaaaattagagatgtgattagta-----ccaaatattcaagaggaggtaggctctgttgagttgcccagaaataatggatattatattgcataaaggaaaatccatacatcaaacataagcctcgtgtcctatatatatacaactcctaacaaacaagacatgtcctaatggacctgaggccacatggcttaaacaatacaaacaacatacactatacaaacaatcac----------------------------------------------------------------------------------------------------------------------------------------------------------------------------------------------------------------------------------------------------------------------------------------------------------------------------------------------------
>_R_Hydrochorea_marginata_Morim_563@NODE_1_length_1459_cov_162.727207
ataactttgtatgaagcatttatggtgccaactgccaagtatttaagcagtttagatgttgacatttctattgcaacagatagcctgctagtcttcactttttatctgttgagactctagtataaaatgaatttggacatgcatatttatgttgtgtatgttcaaattgtattgttttttttttctacttttcatttatctattgtggtcttattgttcctctcatgtcattctgacctaacactcattcaagtattgttcccatttcatttagaacattcggctcaaagaaatggcgctacaattttccataagttggcctccatcatatttcatttcgcctatgaaacagaagaagtttaactcccccaattcattttttggtgcacattaccttcccaaaatgagacaatgcaaaaccagggaggagtatttgggcctttcatcaaatctcttgaggctgtctttgcaggtgcgtccatatctttgtcctagctattacaattttccttcagatagatttgcataatgttaagccaatcttcatttgtttcttttctgaaatatatatgataggaataaccaaacttgaaacaggatgctatacccaaaagaataaggatctcaagtaggattaaagcactcaagtctaatgatgccagtgggaggaaaaagcaagaagattttagtgacagtgatgacgagacagatgcatat---cctccattggaagaaaatgatccttatttaatgaatcttgaagagagacaagactggaggcagaaaattagggaggtgattagcatgtaccctaatattcaagaggaggtagaccctgttgag-----------------------------aaaagggaaac----------------------------------------------------------------------------------------------------------------aatgcaaaagcttctgaaggattacccccttgttctt----------gaggaggatgatcctgactggcctgaagatgctgatgggtggggattcaacttgggacagttttttgacaagattaccattaagaacaacaaaaaggttgatgatgataatgatgacagtgataatgaaatagtatggcaagatgataattatatacgtcccatcaaagaaataagaacagcagaatgggaggagactgtattcgaagacatcagtccgttggtaattataatccacaaccgatataaaaggtttgttttacattcaatctttctctctcgatagacatgtctgtacccag------g
>_R_Hydrochorea_marginata_Morim_563@NODE_2_length_1053_cov_36.802254
---------------------------------------------------------------------------------------------------------------------------------------------------------------------------------------------atccatatctttgtcctagcatcatagttttcctttagatagatttgcataatgtcaagccaattttcatttgtttctttttcgaaatac-----------atatgatattttttcggtctttaatataagatatattaaagttgatcttgatcct-aaatataaaacattcatttttctcgatctttttcttatttacctttattt----atgctccttcaatactaattaaggcaggtaggaatgtggaaattaaggaatatgactataatgttttagaacatacatg---tcatatgaactaactaaactaacattctt--------aatctaattaaattcggtaaatatat-----cttatattaaagaccggaaagagtaagaataaccaaacttaaaata-gatgctatacctgaaagaataagaatt------------gaagcactcaaatctaatgacgctagttggaagaaaaagtgagaagattttagtgacagtgatgatgagacagatgcacatcctcctccattggaagaaaatgatccttatttaatgaatcttgaagagagacaagagtggaggctgaaaattagagatgtgattagtatttacccaaatattcaagaggaggtaggccctgttgagttgcccagaaataatggatattatattacataaagaaaaatccatacatcaaacataagcctcgtgtcctatatatatacaactcctaacaaacaagacgtgtcctaatgggcctgaggccacatggcttaaacaatacaaacaacatacactatacaaacaatcactaagaataatcctaagcttatttctctacagaaaaggaaaaaatgcaaaagcttctgaagatgctgatgggtggggattcaacttgggacagttttttgacaagattaccgttaaaaacaacaaaaaggctgatgatgatgatgatga---tgatgatgaaatagtatggcaagatgctaat-----------------------------------------------------------------tcccttggtaattattgtacacaaccgatataaaaggtttgttttactttctg--tctctgtctataca------------------------
>_R_Jupunba_abbottii_Zanoni_21220@NODE_2_length_511_cov_15.405530
---------------------------------------------------------------------------------------------------------------------------------------------------------------------------------------------------------------------------------------------------------------------------------------------------------------------------------------------------------------------------------------------------------------------------------------gtgagtaggaatggaggaatcaaggaatatgactagagtgttttaaaaaataaatg---gcatattaactaactaaactaactttctt--------aatctaattaaattaggtaaatatat-----cttatattaaagactgaaagaaataggaatagccaaacttgaaaca-gatgctataccttgaagaataagaatc------------gatgcactcaaatccaatgatgctagttggaagaaaaagagagaagattttagtgacattgatgatgagacagatgcacatcctcctccattggaagaaaatgatccttatttaatgaatc------------------ggaggcagagaattagagatgtgattagtatgtacccaaatattcaagaggaggtaggccctgttgagttgcccacaaataatggatattatattgcatgaaggaaaatccatacatcaaacataagcctcatgtcctatatatatacaactcctaacaaacaagacatgtcctaatgggcctgaggccacatggcttaaacaata---------------------------------------------------------------------------------------------------------------------------------------------------------------------------------------------------------------------------------------------------------------------------------------------------------------------------------------------------------------------------------
>_R_Jupunba_barbouriana_Iganci_847@NODE_2_length_909_cov_37.568510
--------------------------------------------------------------------------------------------------------------------------------------------------------------------------------------------------------------------------------------------------------------------------------------t-----------atatgatactcctctggtccttaatataagatat-ttagagttgatcttggtcct-aaatataagacattcatttttctcaatcttttccttatttacccttattt----atactccctcaatactaactaaggcgagtaggaatggaggaatcaaggaatatgactagagtgttttaaaaaatacatg---gcatattaactaactaaattaacttcctt--------actctaatcaaactaggtaaatatat-----cttatattaaagatcgaagggagtaggagtaaccaaacttgaaaca-gatgctatacctagaagaataagaatc------------gaagcactcaaatctaatgatgctagttggaagaaaaagtgagaagattttagtgacattgatgatgagacaaatgcacatcctcctccattggaagaaaatgatccttatttaatgaatcttgaagagagacaagagtggaggcagaaaattagagatgtgattagtatttacccaaatattcaagaggaggtaggccctgttgagttgcccagaaataatggatattatattacataaaggaaaatccatgcatcaaacataagcctcatgtcctatatatatacaactcctaacaaacaagacatgtcctcatgggcctgaggccacatggcctaaacaattcaaacaacatacactgtacaaacaatcactaacaataatcctaagcctatttctctacagaaaaggaaaaaatgcaaaagcttctgaagatgctgatgggtggggattcaacttgggacagttttttgacaagattaccattaagaacaacaaaaacgc---------------------tgatgatgaaatagtatggcaagatgctaat-----------------------------------------------------------------tcccttggtaattattgtacacaaccgatataaaagg--------------------------------------------------------
>_R_Jupunba_brachystachya_Lima_7438@NODE_2_length_1060_cov_41.980671
--------------------------------------------------------------------------------------------------------------------------------------------cagtatttgggcc---tttcatcaaatctcttgatgtctttgcaggtgcatccatatctttgtcctagaatc-------tcctttagatagatttgcataatgtcaagccaatcttcatttgtttcttttttgaaatat-----------atataatactcctttgatccttaatataagacatattggagttaatcttgatcct-aaatataagacatttatttttctcaatcttttccttatttacccttattt----atgctccctcaatactaaataaggcgagtaggaatggaggaatcaaggaatatgactagagtgttttaaaaaatatatg---gcattttaactaactaaactaacttcctt--------aatctaatcaaagtaggtaaatatat-----cttatattaaagactgaaaggagtaggaataaccaaacttgaaaca-gatgctatacctagaagaataagaatc------------gaagcactcaaatctaatgatgctagttggaagaaaaagagagaagattttagtgacattgatgatgagacagatgcacatcctcctccattggaagaaaatgatccttatttaatgaatcttgaagagagacaagagtggaggcagagaattagagatgtgatta--------------------------gtaggccctgttgagttgccgacaaataatggatattatattgcataaaggaaaatccatacatcaaacataagcctcatgtcctatatatatacaactcctaacaaacaaggcatgtcctaatgggcctgaggccacatggcttaaacaatacaaacaacatacactatacaaacaatcactaagaataatcctaagcctatttctctacagaaaaggaaaaaatgcaaaagcttctgaagatgctgatgggtggggattcaacttgggacagttttttgacaagattaccattaagaacaacaaaaaggctgatgataatgatgatgacagtgatgatgaaatagtatggcaagatgctaat-----------------------------------------------------------------tcccttggtaattattgtacacaaccgatataaaaggtttgttttactttctg--tctctg--------------------------------
>_R_Jupunba_cochleata_Bonadeu_673@NODE_1_length_1746_cov_73.575195
ataactttgtatgaagcatttatggtgccaactgccaagtatttaagcagtttagatgttgacatttctattgcaacagataccctgctagtcttcac-ttttatctgttgagactcttgtataaaatgaatttggacatgcatatttatgttgtgtatgttcaaattgtattg---ttttgttttacttttcatttatctattgtggtcttattgttcctctcaggtcattctgacctaacactcattcaagtattgttcccatttcatttagaacattcggctcaaagaaatggcgctacaattttccataagttggcctccatcatatttcatttcgcctatgaaacagaagaagtttaactcctccaattcattttttggtgcacagtaccttcccaaaatgagacaatgcaaaaccagggaggagtatttgggcctttcatcaaatctcttggggctgtctttgcaggtgcgtccatatctttgtcctagctattacaattttccttcatatagatttgcataatg----------------ttgtttcttttctgaaatatatatgataggaataaccaaacttgaaacaggatgctatacccaaaagaataaggatctcaagtaggattaaagcactcaagtctaatgatgccagtgggaggaaaaagcgagaagattttagtgacagtgatgacgagacagatgcatat---cctccattggaagaaaatgatccttatttaatgaatcttgaagagagacaagactggaggcagaaaattagagaggtgattagcatgtaccctaatattcaagaggaggtagaccctgttgag-----------------------------aaaagggaaaa----------------------------------------------------------------------------------------------------------------aatgcaaaagcttctgaaggattacccccttgttctt----------gaggaggatgatcctgactggcctgaagatgctgatgggtggggattcaacttgggacagttttttgacaagattaccattaagaacaacaaaaaggttgatgatgataatgatgacagtgataatgaaatagtatggcaagatgataattatatacgtcccatcaaagaaataagaacagcagaatgggaggagactgtattcgaagacatcagtccgttggtaattattatccacaaccgatataaaaggtttgttttacattcagtctctctctctctatagacatgtctgcacccagtgctctc
>_R_Jupunba_commutata_Maguire_46145@NODE_1_length_1219_cov_99.578809
--aactttgtatgaagcatttatggtgccaactg-caagtatttaagcagtttagatgttgacatttctattgcaacagataccctgctagtcttcagtttttatctgttgagactctagtataaaatgaatttggacatgcatatttatgttgtgtatgttcaaattgtattg----tttttttgacttttcatttatctattgtggtcttattgttcctctcatgtcattctgacctaacactcattcaagtattgttcccatttcatttagaacattcggctcaaagaaatggcgctacaattttccataagttggcctccatcatatttcatttcgcctatgaaacagaagaagtttaactcctccaattcattttttggtgcacattaccttcccaaaatgagacaatgcaaaaccagggaggagtattggggcctttcatcaaatctcttgaggctgtctttgcaggtgcgtccatatctttgtcctagctattacaattttccttcagatagatttgcataatgttaagccaatcttcatttgtttcttttctgaaatatatatgatgggaataaccaaacttgaaacaggatgctatacccaaaagaataaggatctcaagtaggattaaagcactcaagtctaatgatgccagtgggaggaaaaagcgagaagattttagtgacagtgatgacgagacaggtgcatat---cctccattggaagaaaatgatccttatttaatgaatcttgaagagagacaagactggaggcagaaaattagagaggtgattagcatgtaccctaatattcaagaggaggtagaccctgttgag-----------------------------aaaagggaaaa----------------------------------------------------------------------------------------------------------------aatgcaaaagcttctgaaggattacccccttgttctt----------gaggaggatgatcctgactggcctgaagatgctgatgggtggggattcaacttgggacagttttttgacaagattaccattaagaacaacaaaaaggttgatgataataatgatgacagtgataatgaaatagtatggcaagatgatgattatatacgtcccatcaaagaaataagaacagcagaatgggaggagactgtattcgaagacatcagtccgttggtaattattatccacaaccgatataaaaggtttgttttacattcag---------------------------------------t
>_R_Jupunba_filamentosa_Lima_7487@NODE_2_length_1061_cov_41.071138
--------------------------------------------------------------------------------------------------------------aaaa---tgaaacaaggcaaaccaagg--tcagtatttgggcc---tttcatcaaatctcttgatgtctttgcaggtgcatccatagctttgtcctagcatcacagttttcctttagatagatttgcataatgtcaagccaatcttcatttgtttcttttttgaaatat-----------atatgatacttctctggtccttaatataagacatattggagttaatcttgatcct-aaatataagacatttatttttctcaatcttttccttatttacccttattt----atgctccctcaatactaactaaggcgagtaggaatggaagaatcaaggaatatgactagagtgttttaaaaaatatatg---gcatattagctaactaaactaacttcctt--------aatctaattaaattaggtaaatatat-----cttatattaaagaccgaaaggaatagaaat-----------aaaca-gatgctatacctagaagaataagaatc------------gaagcactcaaatctaatgatgctagttggaagaaaaagagagaagattttagtgacattgatgattagacagatgcacatcctcctccattggaagaaaatgatccttatttaatgaatcttgaagagagacaagagtggaggcagagaattagagatgtgatta--------------------------gtaggccctgttgagttgcccacaaataatggatattatattgcataaaggaaaatccatacatcaaacataagcctcatgtcctatatatatacaactcctaacaaacaaggcatgtcctaatgggcctgaggccacatggcttgaacaatacaaacaacatacactatacaaacaatcactaagaataatcctaagcctatttctctacagaaaaggaaaaaatgcaaaagcttctgaagatgctgatgggtggggattcaacttgggacagttttttgacaagattaccattaagaacaacaaaaaggctgatgatgatgatgatgacagtgataatgaaatagtatggcaagatgctaat-----------------------------------------------------------------tcccttggtaattattg----------------------------------------------------------------------------
>_R_Jupunba_idiopoda_Quesada_1718@NODE_1_length_1159_cov_70.412200
-------------------------------------------------------------------------------ataccctgctagtcttcactttttatctgttgagactctagtataaaatgaatttggacatgcatatttatgttgtgtatgttcaaattgtattg---tttttttttacttttcatttatctattgtggtcttattgttcctctcatgtcattctgacttaacactcattcaagtattgttcccatttcatttagaacattcggctcaaagaaatggcgctacaattttccataagttggccttcatcatatttcatttcgcctatgaaacagaagaagtttaactcccccaattcattttttggtgcacattaccttcccaaaatgagacaatgcaaaaccagggaggagtatttgggcctttcatcaaatctcttgaggctgtctttgcaggtgcgtccatatctttgtcctagctattacaattttcattcagatagatttgcataatgttaagccaatcttcatttgtttcttttctgaaatatatatgataggaataaccaaacttgaaacaggatgctatacccaaaagaataaggatctcaagtagtattaaagcactcaagtctaatgatgccagtgggaggaaaaagcgagaagattttagtgacagtgatgacgagacagatgcatat---cctccattggaagaaaatgatccttatttaatgaatcttgaagagagacaagactggaggcagaaaattagagaggtgattagcatgtaccctaatattcaagaggaggtagaccctgttgag-----------------------------aaaagggaaaa----------------------------------------------------------------------------------------------------------------aatgcaaaagcttctgaaggattacccccttgttctt----------gaggaggatgatcctgactggcctgaagatgctgatgggtggggattcaacttgggacagttttttgacaagattaccattaagaacaacaaaaaggttgatgatgataatgatgacagtgataatgaaatagtatggcaagatgataattatatacgtcccatcaaagaaataagaacagcagaatgggaggagactgtattcgaagacattagtccgttggtaattattatccataaccgatataaaaggtttgttttacattcag----------------------------------------
>_R_Jupunba_idiopoda_Quesada_1718@NODE_2_length_688_cov_46.787234
------------------------------------------------------------------------------------------------------------------------------------------------------------------------------------------------------------------------------------------------------------------------------------------------------------------------------agacatattggagctaatcttaatcct-aaatataagacattcatttttctcaatcttttccttatttacccttattt----atactccctcaatactaactaaggcgagtaggaatggaggaatcaagaaatatgactaaagtgttttaaaaaatacatg---gcatattaactaactaaactaactttatt--------aatctaattaaattaggtaaatatat-----cttatattaaagaccgaagggagtaggaataaccaaacttgaaaca-gatgctatgcctagaagaataagaatc------------gaagcactcaaatctaatgatgctagttggaagaaaaagagagaagattttagtgacattgatgatgagacagatgcacatcctcctccattggaagaaaatgatccttatttaatgaatcttgaagagagacaagagtggaggcagagaattagagatgtgattagtatgtacccaaatattcaagaggaggtaggccctgttgagttgcccacaaataatggatattacattgcataaaggaaaatccatacatcaaacataagcctcatgtcctaaatatatacaagtcctaacaaacaagacatgtcctaatgggcctgaggccacatggcttaaacaatacaaacaacatacactatacaaacaatcactaagaataatcctaagcctatt------------------------------------------------------------------------------------------------------------------------------------------------------------------------------------------------------------------------------------------------------------------------------------------------------------------------------
>_R_Jupunba_laeta_Mori_25147@NODE_1_length_1036_cov_29.877998
-----------------------------------------------------------------------------------------agtcttcactttttatctgttgagactctagtataaaatgaatttggacatgcatatttatgttgtgtatgttcaaattgtattg---tttttttt---tttttaacttttcatttatctcttattgttccgctcatgtcattctgacctaacactcattcaagtattgttcccatttcatttagaacattcggctcaaagaaatggcgctacaattttccataagttggcctccatcatatttcatttcgcctatgaaacagaagaagtttaactcccccaattcattttttggtgcacattaccttcccaaaatgagacaatgcaaaaccagggaggagtatttgagcctttcatcaaatctcttgaggccgtctttgcaggtgcgtccatatctttgccctagctattacaattttccttcagatagatttgcataatgttaagccaatcttcatttgtttcttttctgaaatatatatgataggaataaccaaacttgaaacaggatgctatacccaaaagaataaggatctcaagtaggattaaagcactcaagtctaatgatgccagtgggaggaaaaagcgagaagatttcagtgacagtgatgacgagacagatgcatat---cctccattggaagaaaatgatccttatttaatgactcttgaagagagacaagactggaggcagaaaattagagaggtgattagcatgtaccctaatattcaagaggaggtagaccctgttgag-----------------------------aaaagggaaaa----------------------------------------------------------------------------------------------------------------aatgcaaaagcttctgaaggattacccccttgttctt----------gaggaggatgatcctgactggcctgaagatgctgatgggtggggattcaacttgggacagttttttgacaagattaccattaagaacaacaaaaaggttgatgatgataatgatgacagtgataatgaaatagtatggcaagatgataattatatacgtcccatcaaagaaataagaacagcagaatgggaggagactgtattcgaagacatcagtccgttggtaattattatccacaaccga-----------------------------------------------------------------
>_R_Jupunba_langsdorfii_Ribeiro_728@NODE_1_length_1543_cov_72.061392
ataactttgtatgaagcatttatggtgccaactgccaagtatttaagcagtttagatgttgacaattctattgcaacagataccctgctagtcttcactttttatctgttgagactctagtataaaatgaacttggacatgcatatttatgttgtgtatgttcaaattgtatcg--tcttttttttacttttcatttatctattgtggtctta-tgttcctctcatgtcattctgacctaacactcattcaagtattgttcccatttcatttagaacattcggctcaaagaaatggcgctacaattttccataagttggcctccatcatatttcatttcgcctatgaaacagaagaagtttaactcctccagttcattttttggtgcacattaccttcccaaaatgagacaatgcaaaaccagggaggggtatttgggcttttcatcaaatctcttgaggctgtctttgcaggtgcgtccatatctttgtcctagctattacaattttccttcagatagatttgcataatgttaagccaatcttcatttgtttcttttctgaaatatatatgataggaatagccaaacttgaaacaggatgctatacccaaaagaataaggatctcaagtaggattgaagcactcaagtctaatgatgccagtggaaggaaaaagcgagaagattttagtgacagtgatgacgagacagatgcatat---cctccattggaagaaaatgatccttatttaatgaatcttgaagagagacaagactggaggcagaaaattagagaggtgattagcatgtaccctaatattcaagaggaggtagaccctgttgag-----------------------------aaaagggaaaa----------------------------------------------------------------------------------------------------------------aatgcaaaagcttctgaaggattacccccttgttctt----------gaggaggatgatcctgactggcctgaagatgctgatgggtggggattcaacttgggacagttttttgacaagattaccattaagaacaacaaaaaggttgatgatgataatgatgacagtgataatgaaatagtatggcaagatgataattatatacgtcccatcaaagaaataagaacagcagaatgggaggagactgtattcgaagacatcagtccgttggtaattattatccacaaccgatataaaaggtttgttttacattcag--tctctctctctatagacatgtctgcacccagcgcctct
>_R_Jupunba_langsdorfii_Ribeiro_728@NODE_2_length_1147_cov_25.885981
--------------------------------------------------------------------------------------------------------------------------------------------------------------------------------------------------tatctttgtcctagaatcacagttttcctttagatagatttgcataatgttaagccaatcttcatttgtttctttttcgaaatat-----------atatgatactcttccggtccttaatataagatatattaaagttgatcttggttct-aaatataagacattcatttttctcaatcttttccttatttacctttattt----atgctccctcaatactaattaaggcgggtaggaataggggaattaaggaatataactagagtgttttagaatatacatg---tcatatgaactaactaaactaactttttt--------aatctaattaaattaggtaaatgtgt-----cttatattaaggaccagacggagtaggaataaccaaacttgaaacaggatgctatacccagaagaataaggatc------------gaagcactcaaatctaatgatgctagttggaagaaaaagtgagaagattttagtgacattgatgatgagacagatgcacatcctcctccattggaagaaaatgatccttatttaatgaatcttgaagagaaacaagagtggaggcagaaaattagagatgtgattagtatgtacccaaatattcaagaggaggtaggccctgttgagttgcccacaaataatggatattatattgcataaaggaaaatccatacatcaaacataagcctcatgtcctatatatatacaactcctaacaaacaagacatgtcctaatgggcctgaggccacatggctgaaacaatacaaacaacatacactatacaaacaatcactaagaataatcccaagtctatttctctacagaaaaggaaaaaatgcaaaagcttctgaagatgctgatgggtggggattcaacttgggacatttttttgacaagattaccattaagaacaacaaaaaggctgatgatgatgatgatgaccgtgataatgaaatagtatggcaagatgctaat-----------------------------------------------------------------tcccttggtaattattgtacacaaccgatataaaaggtttgttttactttctg--tctctgtctatacatctcagcttggttcaaa---atat
>_R_Jupunba_leucophylla_Iganci_839@NODE_1_length_1460_cov_62.429501
ataggtctttgcaaatcggtaatgc------ctatgaaatcattataggatttgggtaatag------------------------tttacttcttattttttaactaccaaaa---tgaaacaaggcaaaccaaggtctcactatttgggcc---tttcatcaaatctcttgatgtctttgcaggtgcatccatatctttgtcctagcatcacagttttcctttagatagatttggataatgtcaagccaatcttcatttgtttcttttttgaaatat-----------atatgatactcctccggtccttaatataagacatattagagttgatcttagtcat-aaatataagacgttcatttttctcaatcttttcattatttacccttattt----atactccctcaatactaactaaggcgagtaggaatggaggaatcaaggaatctgactacagtgttttaaaaaatatatg---gcatattaactaactaaactaacttcctt--------aatctaattaaattagataaatatat-----cttatattaaaaaccgaagaaagtaggaataaccaaacttgaaaca-gacgctatacctagaagaataagaatc------------gaagcactcaaatctaatgatgctagttggaagaaaaagagagaagattttagtgacattgatgatgagacagatgcacatcctcctccattggaagaaaatgatccttatttaatgaatcttgaagagagacaagagtggaggcagataattagagatgtgattagtatgtacccaaatattcaagaggaggtaggccctgttgagttgcccacaaataatggatattatattgcataaaggaaaatccatacatcaaacataagcctcatgtcctatatatatacaactcctaacaaacaagacatgtcctaatgggcctgaggccacatggcttaaacaatacaaacaacatacactatacaaacaatcactaagaataatcctaagcctatttctctacagaaaaggaaaaaatgcaaaagcttctgaagatgctgatgggtagggattcaacttgggacagttttttgacaagattaccattaagaacaacaaaaaggct---------------------gatgatgaaataggatgccaaggtgctaat-----------------------------------------------------------------tcccattgtaattattgtacacaaccgatataaaaggtttgttttactttctg--tctctgtctatacatctcagcttggttcaaa---aaat
>_R_Jupunba_limae_Iganci_261@NODE_1_length_1547_cov_70.846939
ataactttgtatgaagcatttatggtgccaactgccaagtatttaagcagtttagatgttgacatttctattgcaacagatacctt-ctagtcttcagtttttatctgttgagactctagtataaaatgaatttggacatgcatatttatgttgtgtatgttcaaattgtattg---tttttttttacttttcatttatctattgtggtcttattgttcctctcatgtcattctgacctaacactcattcaagtattgttcccatttcatttagaacattcggctcaaagaaatggcgctacaattttccataagttggcctccatcatatttcatttcgcccatgaaacagaagaagtttaactcctccaattcattttttggtgcacattaccttcccaaaatgagacaatgcaaaaccagggaggagtatttgggcttttcatcaaatctcttgaggctgtctttgcaggtgcgtccatatctttgtcctagctattacaattttccttcagatagatttgcataatgttaagccaatcttcatttgtttcttttctgaaatatatatgataggaataaccaaacttgaaacaggatgctatacccaaaagaataaggatctcaagtaggattaaagcactcaagcctaatgatgccagtgggaggaaaaagcgagaagattttagtgacagtgatgacgagacagatgcatat---cctccattggaagaaaatgatccttatttaatgaatcttgaagagagacaagactggaggcagaaaattagagaggtgattagcatgtaccctaatattcaagaggaggtagaccctgttgag-----------------------------aaaagggaaaa----------------------------------------------------------------------------------------------------------------aatgcaaaagcttctgaaggattacccccttgttctt----------gaggaggatgatcctgactggcctgaagatgctgatgggtggggattcaacttgggacagttttttgacaagattaccattaagaacaacaaaaaggttgatgatgttaatgctgacagtgataatgaaatagtatggcaagatgataattatatacgtcccatcaaagaaataagaacagcagaatgggaggagactgtgttcgaagacatcagtccgttggtaattattatccacaaccgatataaaaggtttgttttacattcag---------------------------------------t
>_R_Jupunba_limae_Iganci_261@NODE_2_length_1294_cov_30.916187
-----------------------------------gaaatcattataggatttgggtaatag----------------------------cttacttatttttaactaccaaaa---tgaaacaaggcaaaccaagg--tcagtatttgggcc---tttcatcaaatctcttgatgtctttgcaggtgcatccatatctttgtcctagcatcacagttttcctttagatagttttgcataatgtcaagccaatcttcatttgtttcttttttgaaatat-----------atatgttactcctctcgtccttaatataagacatattggagttaatcttgatcct-aaatataagacattcatttttcttaatcttttccttatttacccttattt----atgctccctcaatactaactaaggcgagtaggaatggaggaatcaaggaatatgactagagtgttttaaaaaatatata---gcatattaactaactaaactaacttcctt--------aatctaatcaaagtaggtaaatatat-----cttatattaaagaccgaaaggagtatgaataaccaaacttgaaaca-gatgctatacctagaagaataagaatc------------gaagcactcaaatctaatgatgctagttggaagaaaaagagagaagattttagtgacattgatgatgagacagatgcacatcctcctccattggaagaaaatgatccttatttaatgaatcttgaagagagacaagagtggaggcagagaattagagatgtgatta--------------------------gtaggccctgttgagttgcccacaaataatggatattatattgcataaaggaaaatccatacatcaaacataagcctcatgtcctatatctatacaactcctaacaaacaaggcatgtcctaaggggcctgaggccacatggcttaaacaatacaaacaacatacactatacaaacaatcactaagaataatcctaagcctatttctctacagaaaaggaaaaaatgcaaaagcttctgaagatgctgatgggtggggattcaacttgggacagttttttgacaagattaccattaagaacaacaaaaaggctgatgataatgatgatgacagtgataatgaaatagtatggcaagatgctaat-----------------------------------------------------------------tcccttggtaattattgtacacaaccgatataaaaggtttgttttactttctg--tctctgtctatacatctcagcttggttcaaa---tcaa
>_R_Jupunba_longipedunculata_Cardona_2682@NODE_1_length_1126_cov_94.231649
-----------------------------aactgccaagtatttaagcagtttagatgttgacatttctattgcaacagataccctgctagtcttcagtttttatctgttgagactctagtataaaatgaatttggacatgcatatttatgttgtgtatgttcaaattgtattt---tttttttttacttttcatttatctattgtggtcttattgttcctctcatgtcattctgacctaacactcattcaagtattgttcccatttcatttagaacattcggctcaaagaaatggcgctacaattttccataagttggcctccatcatatttcatttcgcctatgaaacagaagaagtttaactcctccaattcattttttggtgcacattaccttcccaaaatgagacaatgcaaaaccagggaggagtatttgggcctttcatcaaatctcttgtggctgtctttgcaggtgcgtccatatctttgtcctagctattacaattttccttcagatagatttgcataatgttaagccaatcttcatttgtttcttttctgaaatatatatgataggaataaccaaacttgaaacaggatgctatacccaaaagaataaggatctcaagtaggattaaagcactcaagtctaatgatgccagtgggaggaaaaagcgagaagattttagtgactgtgatgacgagacagatgcatat---cctccattggaagaaaatgatccttatttaatgaatcttgaagagagacaagactggaggcagaaaattagagaggtgattagcatgtaccctaatattcaagaggaggtagaccctgttgag-----------------------------aaaagggaaaa----------------------------------------------------------------------------------------------------------------aatgcaaaagcttctgaaggattacccccttgttctt----------gaggaggatgatcctgactggcctgaagatgctgatgggtggggattcaacttgggacagttttttgacaagattaccattaagaacaacaaaaaggttgatgatgataatgatgacagtgataatgaaatagtatggcaagatgataattatatacgtcccatcaaagaaataagaacagcagaatgggaggagactgtattcgaagacatcagtccgttggtaattattatccacaaccgatataaaaggtttgtcttacattcaa---------------------------------------t
>_R_Jupunba_macradenia_Lourteig_3021@NODE_1_length_1264_cov_78.299916
------------------------------------------------------gatgttgacatttttattgcaacagataccctgctagtcttcactttttatctgttgagactctagtataaaatgaatttggacatgcatatttatgttgtgtatgttcaaattgtattg--ttttttttttacttttcatttatctattgtggtcttattgttcctctcatgtcattctgacctaacactcattcaagtattgttcccatttcatttagaacattcggctcaaagaaatggcgctacaattttccataagttggcctccatcatatttcatttcgcctatgaaac---agaagtttaactcccccaattcattttttggtgcacattaccttcccaaaatgagacaatgcaaaaccagggaggagtatttgggcctttcatcaaatctcttgaggctgtctttgcaggtgcgtccatatctttgtcctagctattacaattttccttcggatagatttccataatgttaagccaatcttcatttgtttcttttctgaaatatatatgataggaataaccaaacttgaaacaggatgctatacccaaaagaataaggatctcaagtaggattaaagcactcaagtctaatgatgccagtgggaggaaaaagcgagaagaatttagtgacagtgatgacgagacagatgcatat---cctccattggaagaaaatgatccttatttaatgaatcttgaagagagacaagactggaggcagaaaattagagaggtgattagcatgtaccctaatattcaagaggaggtagaccctgttgag-----------------------------aaaagggaaaa----------------------------------------------------------------------------------------------------------------aatgcaaaagcttctgaaggattacccccttgttctt----------gaggaggatgatcctgactggcctgaagatgctgatgggtggggattcaacttgggacagttttttgacaagattaccattaagaacaacaaaaaggttgatgatgataatgatgacagtgataatgaaatagtatggcaagatgataattatatacgtcccatcaaagaaataagaacagcagaatgggaggagactgtattcgaagacatcagtccgttggtaattattatccacaaccgatataaaaggtttgttttacattcagtctctctctctcta-------------------------t
>_R_Jupunba_macradenia_Lourteig_3021@NODE_2_length_801_cov_34.857735
----------------------------------------------------------------------------------------------------------------------------------------------------------------------------------------------------------------------------------------------------------------------------------------------------------------------------------------------------------------------ttcatttttttcaatattttccttatttacccttattt----atgctccctcaatactaactaaggcgagtaggaatggaggaatcaagaaatataactagagtgttttaaaaaatacatg---acatattaactaactaaactaacttcctt--------aatctaattaaattaggtaaatatat-----tttatatcaaggaccggagtgagtaggaataaccaaacttaaaata-gatgctatacctagaagaataagaatc------------gaagcactcaaatctaatgaagctagttggaagaaaaagtgagaagattttagtgacattgatgatgagacagatgcacatcctcctccattggaagaaaatgatccttatttaatgaatcttgaagagagacaagagtggaggcagaaaattagagatgtgattagtatttacccaaatattcaagaggaggtaggctctgttgagttgcccagaaataatggatattatattacataaaggaaaatccatacatcaaacataagcctcatgtcctatatatatacaactcctaacaaagaagacatgtcctaatgggcctgaggccacatggcctaaacaatacaaacaacatacactacacaaacaatcgctaacaataagcctaagcctatttctctacagaaaaggaaaaaatgcaaaagcttctgaagatgctgatgggtggggattcaacttgggacagttttttgacaagattaccattaagaacaacaaaaaggc---------------------tgataatgaaatagtatggcaagatgc------------------------------------------------------------------------------------------------------------------------------------------------------------------
>_R_Jupunba_microcalyx_Iganci_855@NODE_2_length_937_cov_43.376744
---------------------------------------------------------------------------------------ttacttcttactttttaactaccaaaa---tgaaacaaggcaaaccaaggtctcactatttgggcc---tttcatcaaatctcttgatgtctttgcaggtgcatccatatctttgtcctagcatcacagttttcctttagatagatttggataatgtcaagccaatcttcatttgtttcttttttgaaatat-----------atatgatactcctccggtccttaatataagacatgttaaagttgattttggtcct-aaatataagacattcatttttctcaatcttttctttatttacccatattt----atactccctcaatgctaactaaggcgagtaggaatggaggaatcaaggaatatgactagagtgttttaaaaaatacatg---gcatattaactaactaaactaactttctt--------aatctaatcaaactaagtaaatatat-----cttatattaaagattgaagggagtaagagtaaccaaacttgaaaca-gatgctatacctagaagaataagaatc------------aaagcactcaaatctaatgatgctagttggaagaaaaagagagaagattttagtgacattgatgatgagacagatgcacatcctcctccattggaagaaaatgatccttatttaatgaatcttgaagagagacaagagtggaggcagagaattagagatgtgatta--------------------------gtaggccctgttgagttgcccacaaataatggatattatattgcataaaggaaaatccatacatcaaacataagccccatgtcctatataaatacaactcctaacaaacaagacatgtcctaatgggcctgaggccacatggcttaaacaatacaaacaacatacactatacaaacaatcactaagaataatcctaagcctatttctctacagaaaaggaaaaaatgcaaaa--------------------------------------------------------------------------------------------------------------------------------------------------------------------------------------------------------------------------------------------------------------------------------------------------
>_R_Jupunba_nipensis_Mayo_19662@NODE_1_length_941_cov_22.900463
---------------------------------------------------------------------------------------------------------------agactctaatataaaatgaatttggacatgcatatttatgttgtgtatgttcaaattgtatcgtttttttttttcacttttcatttatctattgtggtcttcttgttcctctcatgtcattctgacctaacactcattcaagtattgttcccatttcatttagaacattcggctcaaagaaatggcgctacaattttccataagttggcctccatcatatttcatttcgcctatgaaacagaagaagtttaactcctccaattcattttttggtgcacattaccttcccaaaatgagacaatgcaaaaccagggaggagtatttgggcctttcatcaaatatcttgaggctatctttgcaggtgcgtccatatctttgtcctagctattacaattttccttcagatagatttgcataatgttaagccaatcttcatttgtttcttttctgaaatatatatgataggaataaccaaacttgaaacagaatgctatgcccaaaagaataaggatctcgagtaggattgaagcactcaagtctaatgatgccagtgggaggaaaaagcgagaagattttagtgacagtgatgacgagacagatgcatat---cctccattggaagaaaatgatccttatttaatgaatcttgaagagagacaagactggaggcagaaaattagagaggtgattagcatgtaccctaatattcaagaggaggtagaccctgttgag-----------------------------aaaagggaaaa----------------------------------------------------------------------------------------------------------------aatgcaaaagcttctgaaggattacccccttgttctt----------gaggaggatgatcctgactggcctgaagatgctgatgggtggggattcaacctgggacagttttttgacaagattaccattaagaacaacaaaaaggttgatgatgataatgatgacagtgataatgaaatagtatggcaagatgataattatatacgtccca-------------------------------------------------------------------------------------------------------------------------------------------------
>_R_Jupunba_oppositifolia_Liegier_16014@NODE_1_length_799_cov_84.042936
----------------------------------------------------------------------------------------------------------------------------------------------------------------------------------------------------------------------------------------------------------------tgttcccatttcatttagaacattcggctcaaagaaatggcgctacaattttccataagttggcctccatcatatttcatttcgcctatgaaacagaagaagtttaactcctccaattcattttttggtgcacattaccttcccaaaatgagacaatgcaaaaccagggaggtgtatttgggcctttcatcaattctcttgaggctgtctttgcaggtgcgtccatatctttgtcctagctattacaattttccttcagatagatttgcataatgttaagccaatcttcatttgtttcttttctgaaatatatatgataggaataaccaaacttgaaacaggatgctatgcccaaaagaataaggatctcgagtaggattgaagcactcaagtctaatgatgccagtgggaggaaaaagcgagaagattttagtgacagtgatgacgagatagatgcatat---cctccattggaagaaaatgatccttatttaatgaatcttgaagagagacaagactggaggcagaaaattagagaggtgattagcatgtaccctaatattcaagaggaggtagaccctgttgag-----------------------------aaaagggaaaa----------------------------------------------------------------------------------------------------------------agtgcaaaagcttctgaaggattacccccttgttctt----------gaggaggatgatcctgactggcctgaagatgctgatgggtggggattcaacttgggacagttttttgacaagattaccattaagaacaacaaaaagcgagaagattttagtgacagtgatgacga-------------------gatagatgcatatcctccattggaagaaaatgatcctta--------------------------------------------------------------------------------------------------------------------------ttt
>_R_Jupunba_oppositifolia_Liegier_16014@NODE_2_length_657_cov_11.450000
--------------------------------------------------------------------------------------------------------------------------------------------------------------------------------------------------------------------------------------------------------------------------------------t-----------acatggtactcctctgattcttaatataagatatattagagttgatcttgatcct-aaatataagacattcatttttctcaatcttttccttatttacccttattt----atactccctcaatactagct-aggcgagtaggaatggaggaactaaagaatataattagagtgttttaaaaaatacatg---gcatattaactaactaaattaacttcctt--------aatctaattaaattaggca---------------atattaaagactgaagggagtaggaataaccaaacttgaaaca-gatactatacctagaagaataagaatc------------gaagcactcaaatctaatgatgctagttggaagaaaaagagagaagactttagtgacattgatgatgagacagatgcacatcctcctccattggaagaaaatgatccttattt---------------------------gaggcagagaattagagatgtgattagtatgtacccaaatattcaagaggaggaaggccctcttgagttgcccacaaataatggatattatattgcataaaggaaaatccatacatcaaacataagcctcatgtcc--tatatatacaactcctaacaaacaagacatgtcctaatgggcctgaggccacatggcttaaaca------------------atacaaacaatcactaagaataatcctaagccta--------------------------------------------------------------------------------------------------------------------------------------------------------------------------------------------------------------------------------------------------------------------------------------------------------------------------------
>_R_Jupunba_oxyphyllidia_Yonker_6157@NODE_1_length_1258_cov_91.897544
ataactttgtatgaagcatttatggtgccaactgccaagtatttaagcagtttagatgttgacatttctattgcaacagataccctgctagtcttcactttttatctgttgagactctagtataaaatgaatttggacatgcatatttatgttgtgtatgttcaaattgtattg---cttttttttacttttcatttatctattgtggtcttattgttcctctcatgtcattctgacttaacactcattcaagtattgttcccatttcatttagaacattcggctcaaagaaatggcgctacaattttccataagttggccttcatcatatttcatttcgcctatgaaacagaagaagtttaactcccccaattcattttttggtgcacattaccttcccaaaatgagacaatgcaaaaccagggaggagtatttgggcctttcatcaaatctcttgaggttgtctttgcaggtgcgtccatatctttgtcctagctattacaattttccttcagatagatttgcataatgttaagccaatcttcatttttttcttttctgaaatatatatgataggaataaccaaacttgaaacaggatgctatacccaaaagaataaggatctcaagtagtattaaagcactcaagtctaatgatgccagtgggaggaaaaagcgagaagattttagtgacagtgatgacgagacagatgcatat---cctccattggaagaaaatgatccttatttaatgaatcttgaagagagacaagactggaggcagaaaattagagaggtgattagcatgtaccctaatattcaagaggaggtagaccctgttgag-----------------------------aaaagggaaaa----------------------------------------------------------------------------------------------------------------aatgcaaaagcttctgaaggattacccccttgttctt----------gaggaggatgatcctgactggcctgaagatgctgatgggtggggattcaacttgggacagttttttgacaagattaccattaagaacaacaaaaaggttgatgatgataatgatgacagtgataatgaaatagtatggcaagatgataattatatacgtcccatcaaagaaataagaacagcagaatgggaggagactgtattcgaagacatcagtccgttggtaattattatccataaccgatataaaaggtttgttttacattcag---------------------------------------g
>_R_Jupunba_villosa_Borges_423@NODE_1_length_1676_cov_95.158224
ataactttgtatgaagcatttatggtgccaactgccaagtatttaagcagtttagatgttgacatttctattgcaacagataccctgctagtcttcagtttttatctgttgagactctagtataaaatgaatttggacatgcatatttatgttgtgtatgttcaaattgtattgttttttgtttttacttttcatttatctattgtggtcttattgttcctctcatgtcattctgacctaacactcattcaagtattgttcccatttcatttagaacattcggctcaaagaaatggcgctacaattttccataagttggcctccatcatatttcatttcgcctatgaaacagaagaagtttaactcctccaattcattttttggtgcacattaccttcccaaaatgagacaatgcaaaaccagggaggagtatttgggcctttcatcaaatctcttgaggctgtctttgcaggtgcgtccatatctttgtcctagctattacaattttccttcagatagatttgcataatgttaggccaatcttcatttgtttcttttctgaaatatatatgataggaataaccaaacttgaaacaggatgctatacccaaaagaataaggatctcaagtaggattaaagcactcaagtctaatgatgccagtgggaggaaaaagcgagaagattttagtgacagtgatgacgagacagatgcatat---cctccattggaagaaaatgatccttatttaatgaatcttgaagagagacaagactggaggcagaaaattagagaggtgattagcatgtaccctaatattcaagaggaggtagaccctgttgag-----------------------------aaaagggaaaa----------------------------------------------------------------------------------------------------------------aatgcaaaagcttctgaaggattacccccttgttctt----------gaggaggatgatcctgactggcctgaagatgctgatgggtggggattcaacttgggacagttttttgacaagattaccattaagaacaacaaaaaggttgatgatgataatgatgacggtgataatgaaatagtatggcaagatgataattatatacgtcccatcaaagaaataagaacagcagaatgggaggagactgtattcgaagacatcagtccgttggtaattattatccataaccgatataaaaggtttgttttgcattcagtctctctttctctatagacatgtctgcacccagcgctcat
>_R_Punjuba_callejasii_Daly_5935@NODE_1_length_931_cov_14.269321
----------------------------------------------------------------------------------------------------------------------------------------------------------------ttcaaattgtatcg----tttttttttactttcatttatctattgtggtcttattgttc--ctcatgtcattctgatctaacactcattcaagtattgttcccatttcatttagaacattcggctcaaagaaatggcgctacaattttccataatttggcctccatcatatttcattttgcctatgaaacagaagaagtttaactcctccaattcattttttggtgcacattaccttcccaaaatgagacaatgcaaaaccagggaggagtatttgggcctttcatcaaatctcttgaggctgtctttgcaggtgcgtccatatctttgtcctagctattacaattttccttcagatagatttgcataatgttaagccaatcttcatttgtttcttttctgaaatatatatgataggaataaccaaacttgaaacaggatgctacacccaaaagaataaggatctcaagtaggattgaagcgctcaagtctaatgatgccagtgggaggaaaaagcgagaagattttagtgacagtgataacgagacagatgcacat---cctccattggaagaaaatgatccttatttaatgaatcttgaagagagacaagaatggaggcagaaaattagagaagtgattagtatgtaccctaatattcaagaggagttagaccctgttgag-----------------------------aaaagggaaaa----------------------------------------------------------------------------------------------------------------aatgcaaaagcttctgaaggattacccccttgttctt----------gaggaggatgatcctgactggcctgaagatgctgatgggtggggattcaacttgggacagttttttgacaagattaccattaagaacaacaaaaaggttgatgatgataatgatgacagtgataatgaaatagtatggcaagatgataattatatatgtcccatcaaagaaataagaacagcggaatgggaggagactgtattcgaaga---------------------------------------------------------------------------------------------------
>_R_Punjuba_killipii_Palodorios_6252@NODE_1_length_1040_cov_39.799585
------------------------------------------------------------------------------------------------------------------------------atgaatttggacatgcatatttatgttgtgtatgttcaaattgtatcg-tttttttttttacttttcatttatctattgtgctcttattgttcctctcatgtcattctgacctaacactcattcaagtattgttcccatttcatttagaacattcggctcaaagaaatggcgctacaattttccataagttggcctccatcatatttcattttgcctatgaaacagaagaagtttaactcctccaattcattttttggtgcacattaccttcccaaaatgagacaatgcaaaaccagggaggagtatttgggcctttcatcaaatctcttgaggctgtctttgcaggtgcgtccatatctttgtcctagctattacaattttccttcagatagatttgcataatgttaagccaatcttcatttgtttctgttctgaaatatatatgataggaataaccaaacttgaaacaggatgctacacccaaaagaataaggatctcaagtaggattgaagcgctcaagtcaaatgatgccagtgggaggaaaaaccgagaagattttagtgacagtgatgacgagacagatgcacat---cctccattggaagaaaatgatccttatttaatgaatcttgaagagagacaagaatggaggcagaaaattagagaggtgattagtatgtaccctaatattcaagaggcggtagaccctgttgag-----------------------------aaaagggaaaa----------------------------------------------------------------------------------------------------------------aatgcaaaagcttctgaaggattacccccttgttctt----------gaggaggacaatcctgactggcctgaagatgctgatgggtggggattcaacttggggcagttttttgacaagattaccattaagaacaacaaaaaggttgatgatgatgatgatgacagtgataatgaaatagtatggcaagatgataattatatatgtcccatcaaaaaaataagaactgcagaatgggaggagactgtattcgaagacatcagtccgttggtaattattatccacaaccgatataaaaggtttgttttacattcagtctctctctc-----------------------------t
>_R_Punjuba_lehmannii_Escobar_7465@NODE_1_length_1495_cov_71.718618
ataactttgtatgaagcatttatggtgccaactgccaagtatttaagcagtttagatgttgacatttctattgcaacagataccctgctagtcttcactttttatctgttgagactctagtataaaatgaatttggacatgcatatttatgttgtgtatgttcaaattgtatcgttttttttttttacttttcatttatctattgtggtcttattgttcctctcatgtcattctgacctaacactcattcaagtattgttcccatttcatttagaacattcggctcaaagaaatggcgctacaattttccataagttggcctccatcatatttcattttgcctatgaaacagaagaagtttaactcctccaattcattttttggtgcacattaccttcccaaaatgagacaatgcaaaaccagggaggagtatttgggcctttcatcaaatctcttgaggctgtctttgcaggtgcgtccatatctttgtcctagctattgcaattttccttcagatagatttgcataatgttaagccaatcttcatttgtttctgttctgaaatatatatgataggaataaccaaacttgaaacaggatgctacacccaaaagaataaggatctcaagtaggattgaagcgctcaagtcaaatgatgccagtgggaggaaaaagcgagaagattttagtgacagtgatgacgagacagatgcacat---cctccattggaagaaaatgatccttatttaatgaatcttgaagagagacaagaatggaggcagaaaattagagaggtgattagtatgtaccctaatattcaagaggcggtagaccctgttgag-----------------------------aaaagggaaaa----------------------------------------------------------------------------------------------------------------aatgcaaaagcttctgaaggattacccccttgttctt----------gaggaggacgatcctgactggcctgaagatgctgatgggtggggattcaacttggggcagttttttgacaagattaccattaagaacaacaaaaaggttgatgatgataatgatgacagtgataatgaaatagtatggcaagatgataattatatatgtcccatcaaaaaaataagaacagcagaatgggaggagactgtgttcgaagacatcagtccgttggtaattattatccacaaccgatataaaaggtttgttttacattcagtctctctctctctatagacatgtctgcacccagcgctgct
>_R_Punjuba_racemiflora_Jimenez_Soares_3626@NODE_2_length_830_cov_35.812749
--------------------------------------------------------------------------------------------------------------------------------------------------------------------------------------------------------------------------------------------------------------------------------------------------------------------ccctaatataagatatattggagttgatcttgttcct-aattataaaatgttcatttttctcaatattttcattatttacccttattt----atgcttcttcaatactaactaaggtgggtaggaatgagggaattaaggaatatgactagagtgttttagaaaatatatg---gtatattaactaactaaactagcatcctt--------aatctaatcaaattaggtaaatatat-----cttatattaaggattgaagggagtaggaataaccaaacttgaaaca-gaagctatacctagaagaataaggatc------------gaagcactcaaatctaatgatgctagttggaagaaaaagtgagaagattttagtgacattgatgatgagacagatgcacatcctcctccattggaagaaaatgatccttatttaatgaatcttgaagagagacaagagt----------------------------------------------------------------------------------------------------aagggaaatccatacatcaaacataagcctcatgtcc--tatatatacaactgctaacaaataagacatgtcctaatgggcctgaggccacatggcctaaacaatacaaatgataagtaa-------------------aatatttgtataattatttttccttataggacgatacaatgtaatgaatttgggtgtaattgataaataaataatgattttggcataa------aataaaatta--attgaaaaccactaaa-------------------------------------------------taccata-----------------------------------------------------------------tttcagtgtttcaatatctggagttctagatgacggat---tgggagattctt--tatatggatactaagaaaaagctctataa-----aaag
