# Supplementary material for: A new generic circumscription of Hydrochorea (Leguminosae, Caesalpinioideae, mimosoid clade) with an amphi-Atlantic distribution
Source: PhytoKeys. 2022 Aug 22;205:401–37. doi: 10.3897/phytokeys.205.82775 (PMC9849043; doi:10.3897/phytokeys.205.82775)
Supplement: Supplementary material 1 — Supplementary data file S1 [file phytokeys-205-401_article-82775__-s001.zip › RBH3_m30937_comp35362_c0_seq2_exon03.aln-cln]

>Acacia_rostellifera_Murphy_466@NODE_1_length_1284_cov_119.812759
gaaaaaaaccaaaaattagttctttgggaagctaataatggccataattagcactcattgtagaaacaaatgcaaaatgaacaagacaggaagagaaaaagtgagaggaggacaaactgctgattactgcaagcaatgaaatcaccaatacacagggaacatgaagattttgtgaaagaacttaagtagaaaaaattcataagctttagcatgctagattcagaataattgcagctttctcaaatctcatgtatatgacgatctatctaacctgaacctcaatagcagcctcccgacctattgtcagcatctgcatagtcccacgttccttcaaacagtcatgaaatgatggtaaaagaagctttttccccacaagaaaatctgcctcaaagagaaaattcataattaaggtaagagatacagctacttctgcatcactcag----------------------------------------------------gcagcaattatcccacggagaccgctttttacatgctgacaatcatggcttacaatgaaatatcttcaatcaaaac-acaaataagaaatcgagatttcttgggtttttttatcatgaagacttacccctcaaataatccatgataaaagaatacagatgacgtctgacaagtcctccacttggttctttctcaatcatagcccttacagttccatgaaacataacaaaaagcgagtgtatttccttgagaacctttctcaatgcatcatcccgccataaaggttctgcatcattatttttctcaaccacctacaaggtaacaacttaatattacaggcaagctcactcctgttatatattcaacatactaatttgatttagttatatattaatccaaaataactccgcctatatgttaaaaaaggaaggttgtgttaggtcctcaacaaacaacctaaaactctgttaaatctttatgacattatgacacacgtataaatccaaaatatgaacgatgaagtattcattaagaagtcttcaaaagctacatatccatttggctcaaagagagggtgttcattattcatcaaaatatttcaagggctaaaaaa------------aaccacatacgaacaaattagaataaaccaaagagatacagtatct-aaaaagagatttcaatttctaccccaacaaatgccctctat
>Albizia_burkartiana_StivalSantos_678@NODE_1_length_893_cov_9.526253
------------------------------------aacggccatagttagcacacgttgtagaaacaaatgcagaatgaataagacaggaagagaaaaagtgcaagggggacaaactgctgattattgcaaggaatgaaatcacaaatacacagggaacatgaagattttgtgaaagaatttaagcagataaaattcaaaagctttagcatgctagattcagagtaattgcagttttctcaaatctcatgtatatgatgatatatctaacctgaacctcaatagcagcctcccgacctattgtcagcatctgcacagtcccacgttccttcaaacagtcatgaaatgatggtaaaagaagctttttccccacaagaaaatctgcctcaaagagaaaattcataattaaggtaagagatacagctacttctgcatcactcaggtagcacagatccaaagaaaccatttgatacagcaacttcaccattaccacagcagcaattatcccatggagaccgctttttacatgctgacaatcatggcttacaatgaaatatcttcaatcataacaacaaataggaaatcaacatttcatgg-tttttttatcatgaagacttacccctcaaataatccatgttaaaagaatacagatgacgtctgacaagtcctccacttggttctttctcaatcatagcccttacagttccatgaaacataacaaaaagcgagtgtatttccttgagaacctttctcaatgcatcatcccgccatataggctctgcatcattatttttctcaaccacctacaaggtaacaacttaatattacaggcaagttcactcctg--------tcaacacaccaatttgatttagttatatattaatcaaaaataactctgcctatgtgttaaaagaggagggttgtgttaggccct----------------------------------------------------------------------------------------------------------------------------------------------------------------------------------------------------------------------------------------------------------------------------
>Albizia_glabripetala_Lewis_1652@NODE_1_length_948_cov_58.198622
-------------------------------------------------------------------------------------------------------------------------------------------------------------aacatgaagattttgtgaaagaatttaagcagataaaattcacaagctttagcatgctgggttcagagtaattgcaattttctcagatctcatgtatatgatgatatatctaacctgaacctcaatagcagcctcccgacctattgtcagcatctgcacagtcccacgttcctttaaacagtcatgaaatgatggtaaaagaagctttttccccacaagaaaatctgcctcaaagagaaaattcataattaaggtaagagatacagctactcctgcatcactcaggcagcacagatccaaagaaaccatttgatacagcaacttcaccattaccacagcagcaattatcccatggagaccgctttttacatgctgacaatcatggcttacaatgaaatatcttcaatcataacaacaaataggaaatcaagatttcatggctttttttatcatgaagacttacccctcaaataatccatgttaaaagaatacagatgacgtctgacaagtcctccacttggttctttctcaatcatagcccttacagttccatgaaacataacaaaaagcgagtgtatttccttgagaacctttctcaatgcatcatcccgccatataggctctgcatcattatttttctcaaccacctacaaggtaacaacttaatattacaggcaagctcactcctg--------tcaacacaccaatttgatttagttatatattaatcaaaaataactccacctatgtgttaaaagtggagggttgtgttagaccctcaacagtcaacctaaaactctgttgaatctttatgacattatgacacatgtattagtccaaaatatgaacaatgaagtattcattaagaaatgttcaaaagctacatatccatttggctc-aaaagaggatattaattgttcaaagaaatatttcaagggctaaaaaaaaaccata--------------------------------------------------------------------------------------------
>Albizia_multiflora_Hughes_3090@NODE_2_length_791_cov_14.785714
gggataaatcagtgaataccggtg---------------------aataaggtcccggtgcagatga---------aatactgctgttggatttcatggtactg--------ttatttctttttaaatgtgtacatttgtatattttatcaaacc---ctatgtggatttttcagtattgtacaagtacttta------tcagtatgtttctacta---tttctatatgccttacggaacaacacgcttatcactctttgagttaaatgtcaagggattcaacagttgcgtcctgatcaattatgagcttcag--caatcacatgttccttcaaataataagtgaatgatgctaaaagaagccttttttccatgataaaatcttccttaaatagaaaagac----ttaaggtaaaagatacaactacttctgcatgactcaagtagcaaagatccaaagaaaccatttgatccagcaactttatcattaccatagcagcaattatcccatggagaccgctttttaaacactgaccatcatgacttataatgaaatattttgg---------attaatta-tccttataatttgatcga------------------------------------------------------------------------------attttggttttcatcattgtctctatagttttgtaagg--------------------------------------------------------------------------------------------acatgatctgaatttaa-------------------------------------------------------gtataggaatcaaaaccaa-------aacttgctaaaagtataggagctagtca-----------------ataaactcagaccaaatctttatccaattatact-aaaccaacaatttaaactacaaggactaaaaccaaaatc---------------------------------------------------------------------------------------------------------------------------------------------------------------------------------------
>Albizia_sinaloensis_Hughes_1576@NODE_1_length_1145_cov_68.329588
-----aaaccaaaaattagttctttgggaagctcataatggccatagttggcactcattgcagaaacaaatgcagaatgaataagacaggaagagaaaaagtgcaagggcgacaaactgctgattactgcaagctatgaaatcatgaacacacagggaacatgaagattttgtgaaagaatttaagcagataaaattcacaagctttagcatgctagattcagagtaattgcagttttctcaaatctcatgtatatgatgatatatctaacctgaacctcaatagcagcctcccgacctattgtcagcatctgcacagtcccacgttccttcaaacagtcatgaaatgatggtaaaagaagctttttcgccacaagaaaatctgcctcaaagacaaaattcataattaaggtaagagatacagctacttctgcatcactcaggtagcacagatccaaagaaaccatttgatacagcaacttcaccattaccacagcagcaattatcccatggagaccgctttttacatgctgacaatcatggcttacaatgaaatatcttcaatcataacaacaaataggaaatcaacatttcatgg-tttttttatcatgaagacttacccctcaaataatccatgttaaaagaatacagatgacgtctgacaagtcctccacttggctctttctcaatcatagcccttacagttccatgaaacataacaaaaagcgagtgtatttctttgagaacctttctcaatgcatcatcccgccatataggatctgcatcattatttttctcaaccacctacaaggtaacaacttaatattacagccaagctcactcctt--------tcaacacaccaatttgatttagttatatatcaatcaaaataacctcctcctatgtgttaaaagagtagggttgtgttaggccctcaacagccaacctaaaaatttgtcaaatctttatgacattatgacacatgtattaatccaaaatatgaacaatgatgtattcattaagaaatgttcaaaagcttcatatccatttggctcaaaaagaggatattaattgtacgaataaatatttcaaggggttaaaaaaaaccatatatgaaacaaatatgaacaaattagtataaaccaaata------------------------------------------------------
>Albizia_subdimidiata_var_minor_Gorts_341@NODE_1_length_1053_cov_19.190574
----------------------tttgggaagctcataacggccatagttagcactcgttgtagaaacaaatgcagaatgaataagacaggaagagaaaaagtgcaagggggacaaactgctgattactgcaagcaatgaaatcacgaatacacagggaacatgaagattttgtgaaagaatttaagcagataaaattcacaagctttagcatgctgggttcagagtaattgcaattttctcagatctcatgtatatgatgatatatctaacctgaacctcaatagcagcctcccgacctattgtcagcatctgcacagtcccacgttccttcaaacagtcatgaaatgatggtaaaagaagctttttccccacaagaaaatctgcctcaaagagaaaattcataattaaggtaagagatacagctacttctgcatcactcaggcagcacagatccaaagaaaccatttgatacagcaacttcaccattaccacagcagcaattatcccatggagaccgctttttacatgctgacaatcatggcttacaatgaaatatcttcaatcataacaacaaataggaaatcaagatttcatggctttttttatcatgaagacttacccctcaaataatccatgttaaaagaatacagatgacgtctgacaagtcctccacttggttctttctcaatcatagcccttacagttccatgaaacataacaaaaagcgagtgtatttccttgagaacctttctcaatgcatcatcccgccacataggctctgcatcattatttttctcaaccacctacaaggtaacaacttaatattacaggcaagctcactcctg--------tcaacacaccaatttgatttagttatatattaatcaaaaataactctgcctatgtgttaaaagtggagggttgtgttaggccctcaacagccaacctaaaactctatcgaatctttatgacattatgacacacgtattagtccaaaatatgaacaatgaagtattcattaagaaatgttcaaaagctacatatccatttggctcaaaaagaggatattaattgttcaaa---------------------------------------------------------------------------------------------------------------------------
>Albizia_subdimidiata_var_subdimidiata_Ferreira_210@NODE_1_length_1111_cov_120.581238
-aaaaaaaccaaaaattagttctttgggaagctcataacggccatagttagcactcgttgtagaaacaaatgcagaatgaataaaacaggaagagaaaaagtgcaagggggacaaactgctgattactgcaagcaatgaaatcacgaatacacagggaacatgaagattttgtgaaagaatttaagcagataaaattcacaagctttagcatgctgggttcagagtaattgcaattttctcagatctcatgtatacgatgatatatctaacctgaacctcaatagcagcctctcgacctattgtcagcatctgcacagtcccacgttccttcaaacagtcatgaaatgatggtaaaagaagctttttccccacaagaaaatctgcctcaaagagaaaattcataattaaggtaagagatacagctacttctgcatcactcaggcagcacagatccaaagaaaccatttgatacagcaacttcaccattaccacagcagcaattatcccatggagaccgctttttacatgctgacaatcatggcttacaatgaaatatcttcaatcataacaacaaataggaaatcaagatttcatggctttttttatcatgaagacttacccctcaaataatccatgttaaaagaatacagatgacgtcggacaagtcctccacttggttctttctcaatcatagcccttacagttccatgaaacataacaaaaagcgagtgtatttccttgagaacctttctcaatgcatcatcccgccacataggctctgcatcattatttttctcaaccacctacaaggtaacaacttaatattacaggcaagctcactcctg--------tcaacacaccaatttgatttagttatatattaatcaaaaataactccgcctatgtgttaaaagtggagggttgtgttaggccctcaacagccaacttaaaactttatcgaatctttatgacattatgacacacgtattagtccaaaatatgaacaatgaagtattcattaagaaatgttcaaaagctacatatccatttggctcaaaaagaggatattaattgttcaaagaaatatttcaagggctaaaaaaaaac------------------------------------------------------------------------------------------------
>Albizia_tomentella_Leach_Dunlop_3801@NODE_1_length_1220_cov_104.558180
----------------------------------------gccataattagcactcgttgtagaaacaaatgcagaatgaaaaagacaggaagagaagaagaaagaaggggacaaattgctgattactgcaagaaatgaaatcaccaatacacagggaacatgaagattttgtgaaagaatttaagcagataaaattcataagatttagcatgctagattcaaaataattgcagttttctcaaatctcatgtatatgatgatatatctaacctgaacctcgatagcagcctcccgacctattgtcagcatctgcacagtcccacgttccttcaaacagtcatgaaatgatggtaaaagaagctttttccccacaagaaaatctgcctcaaagagaaaattcataattaaggtaagagatacagctacttctgcatcactcaggcagcacagatccaaagaaaccatttgatacagcaacttcaccattaccacagcagcaattatcccatggagaccgctttttacatgctgacaatcatggcttacaatgaaatatcttcaatcataac-acaaataggaaatcaagatttcatgggtttttttatcatgaagacttacccctcaaataatccatgataaaagaatacagatgacgtctgacaagtcctccacttggttctttctcaatcatagcccttacagttccatgaaacaaaacaaaaagcgagtgtatttccttgagaacttttctcaatgcatcatcccgccaaataggttcagcatcattatttttctcaaccacctacaacgtaccaacttgatattacag-----------------------------------------------------------------------------------------------------------------ccaacctaaaactcggtcaaatctttatgacattatgacaggtgtattaatccaaagtatgcacaatgaagtattcattaagaaatgttcaaaagctacatatccatttggctcaaaaagaggatgttaattgttcaaaaaaatatttcaagggctcaaaaaaaaccaaatatgaaactaatatgaacaaattagcataaaccaaagagatacagtatat-aaaaaaagatttcaatttccaccccaacaaatgccccctat
>Albizia_xerophytica_Hughes_1435@NODE_2_length_898_cov_18.222899
aacaagacccaaaaaacaacctcata----------------caatgttaaagtttatcctaggaaataaagcatgtaggtatgcttaaaacacaaaaatagtaaagggctgtgagtcaacgcctacagaaggcagttgtgtctttgctttgact--------ctgcctctgtttccttttgtaagtattttt------ccaattcaaacctatcaaagtctaaataattgcatttttctaaaatctcatttatatgataatataactaaagtgaaccttaacagtagcctcctgatcaattgtcagcttcag--cagtcacatgttccttcaaacaataggtgaatgatgctaaaagaagccttttttccatgataaaatcttccttaaagagaaaagac----caaaggtaaaagatacagatacttctgcatgactcaagtagcaaagatccaaagaaaccatttgatccagcaatttcaccattaccatagcagcaattatcccatggagaccgctttttaaacactaaccaccatgacttacagggaaatattttgagttaatatcattgatgg-tccttataattcgaacaa------------------------------------------------------------------------------attttggttttggtcactgtctctctagttttacaagg--------------------------------------------------------------------------------------------acatagtctgaatttaa-------------------------------------------------------atataggaatcaaaaccaa-------aacttgcaaaaagtataggagttagtca-----------------ttaaactcagactaaatctttatgaaactacattaaaatcaacaatttaaactataaggactaaaaccaaaatctcgttatattataag----------------gattaacaatggtat---------taacccaaatatttcaatcataaatggaaaatca---------------------------------------aga-tttatatata-------ggctttttct------------------------
>Cathormion_rhombifolium_Deighton_3618@NODE_1_length_1129_cov_65.275665
-----------------------------cgctaataatggccatagttagcacgcgttgtagaaacaaatgcaaaatgaataagacaggaagagaaaaagtcagagggggacaaactgctgattactgcaagcaatgagatcaccaatacacagggaacattaaaattttgtgaaagaatttaagtagataaaattcataagctttagcacgctagattcagaataattgcagttttctcaaatctcatgtatatgacgatatatctaacctgaacctcaatagcagcctcccgacctattgtcaacatctgcacagtcccacgttccttcaaacagtcatgaaatgatggtaaaagaagctttttccccacaagaaaatctgcctcaaagagaaaattcataattaaggtaagagatacagctacttctgcatcactcaggcagcacagatccaaagaaaccatttgatacagcaacttcaccattaccacagcagcaattatcccatggagaccgctttttacatgctgacaatcatggcttacaatgaaatatcttcaatcataac-acaaatag-gaatcaagatttcatgggtttttttatcatgaagacttacccctcaaataatccatgataaaagaatacaaatgacgtctgacaagtactccacttggttctttctcaatcatagcccttacagttccatgaaacataacaaaaagcaagtgtatttccttgagaacttttctcaatgcatcatcacgccatataggttctgcatcattatttttctcaaccacctacaaggtaacaacttaatattacaggcaagctcactcctgttatatattcaacatactaatttgatttaattatatattaatccaaaataactccgcctatgtgttaaaagaggagggttgtgttaggctctcaatagctaacctaaaactctgtcaaatctttatgacattaagacacatgtattaatccaaaatatgaacaatgaagtattcattaagaaatgttcaaaagctacatatccatttggctcaaacagaggatgttaattgttcaaagaaatatttcaagggctaaaaaaaaaccatatatgaaactaatatgaacaaagtagcataaaccaaagagatacagt----------------------------------------------
>Enterolobium_cyclocarpum_MWC9020@NODE_2_length_841_cov_38.942408
------------------------------gcaggtggaagatataattaatcttaaactctgataa---------ctttttgttgtgacgtttatttaattagtagcatgcttgcttatatttcactttttgtattggatccttt----caagtgagccataattttttcataa-------agatttgctccaacgtgtggggaagttcatgcta-gttcaaataaattgcaggacatcaa---------tatatgataatataactaacctgaaccataatagtagcctcctgatcaattgttccct---------ttacgtgttccttcaaacaataagtgaatgatgctaaaagaagcctctttctcaagataaaatcttccctaatgagaaaagtc----tgaaggtaaaagagacagctacttctgcatgactcaagcagcaaagatccaaagaaaccatttgatctagcaacctcaccattaccacagcagcaattatcccatggagacggttttttaaacactgaccatcatgacttacaatgaaatattttgagttaatatcaataatag-tactcattgtttaatcaa------------------------------------------------------------------------------attttggttttagtcattattcctatagtttcataagg--------------------------------------------------------------------------------------------acatagtttaagtttaa-------------------------------------------------------gtataaggatcaaaacaaa-------aatttgctaaaattatataagctagtca-----------------ttaaacccaggccaaatctttataaaattatactaaaaccaataatttaaactataaggactaaaatcaaaatccgaccatactata-----------------ttattaacaatggtat---------taatccaaatatttcaatcataaatggaaaatca---------------------------------------agattttttatatg-------ggcgttttcttgcatgacgactta----------
>Hydrochorea_corymbosa1_Bonadeu_655@NODE_1_length_918_cov_138.466976
----------------------------------------------------actcgttgtagaaacaaatgcaaaatgaataagacaggaagagaaaaagtgagagggggacaaactgccgattactg----------------caatacacagggaacatgaagattttgtgaaagaatttaagtagataaaattcataagctttagcacgctagattcagaataattgcagttttctcaaatctcatgtatatgacgatatatctaacctgaacctcaatagcagcctcccgacctattgtcaacatctgcacagtcccacgttccttcaaacagtcatgaaatgatggtaaaagaagctttttccccacaagaaaatctgcctcaaagagaaaattcataattaaggtaagagatacagctacttctgcatcactcaggcagcacagatccaaagaaaccatttgatacagcaacttcaccattaccacagcagcaattatcccatggagaccgctttttacatgctgacaatcatggcttacaatgaaatatcttcaatcataac-acaaatag-gaatcaagatttcatgggtttttttatcatgaagacttacccctcaaataatccatgataaaagaatacagatgacgtctgacaagtactccacttggttctttctcaatcatagcccttacagttccatgaaacataacaaaaagcgagtgtatttccttgagaacttttctcaatgcatcatcacgccatataggttctgcatcattatttttctcaaccacctacaaggtaacaacttaatattacaggcaacctcactcctgttatatattcaacatactaatttgatttagttatatattaatccaaaataactccgcctatgtgttaaaagaggagggttgtgttaggctctcaatagctaaactaaaactctgtcaaatctttatgacattaagacacatg--------------------------------------------------------------------------------------------------------------------------------------------------------------------------------------------------------------------------
>Hydrochorea_corymbosa2_Iganci_862@NODE_1_length_1111_cov_193.499053
gaaaacaatcaaaaattagttctttgggacgctaataatggccatagttagcactcgttgtagaaacaaatgcaaaatgaataagacaggaagagaaaaagtcagagggggacaaactgctgattactgcaagcaatgagatcaccaatacacagggaacatgaagattttgtgaaagaatttaagtagataaaattcataagctttagcacgctagattcagaataattgcagttttctcaaatctcatgtatatgacgatatatctaacctgaacctcaatagcagcctcccgacctattgtcaacatctgcacagtcccacgttccttcaaacagtcatgaaatgatggtaaaagaagctttttccccacaagaaaatctgcctcaaagagaaaattcataattaaggtaagagatacagctacttctgcatcactcaggcagcacagatccaaagaaaccatttgatacagcaacttcaccattaccacagcagcaattatcccatggagaccgctttttacatgctgacaatcatggcttacaatgaaatatcttcaatcataac-acaaatag-gaatcaagatttcatgggtttttttatcatgaagacttacccctcaaataatccatgataaaagaatacagatgacgtctgacaagtactccacttggttctttctcaatcatagcccttacagttccatgaaacataacaaaaagcgagtgtatttccttgagaacttttctcaatgcatcatcacgccatataggttctgcatcattatttttctcaaccacctacaaggtaacaacttaatattacaggcaacctcactcctgttatatattcaacatactaatttgatttagttatatattaatccaaaataactccgcctatgtgttaaaagaggagggttgtgttaggctctcaatagctaacctaaaactctgtcaaatctttatgacattaagacacatgtattaatccaaaatatgaacaatgaagtattcattaagaaatgttcaaaagctacatatccatttggctcaaaaagaggatgttaattgttcaaagaaatatttc-----------------------------------------------------------------------------------------------------------------
>Hydrochorea_gonggrijpii_Tillett_45696@NODE_1_length_922_cov_117.958580
-----------------------------------------------------------------------------------------gaagagaaaaagttagagggggacaaactgctgattactgcaagcaatgagatcgccaatacacagggaacatgaagattttgtgaaagaatttaagtagataaaattcataagctctagcacgctagattcagaataattgcagttttctcaaatctcatgtatatgacgatatatctaacctgaacctcaatagcagcctcccgacctattgtcaacatctgcacagtcccacgttccttcaaacagtcatgaaatgatggtaaaagaagctttttccccacaagaaaatctgcctcaaagagaaaattcataattaaggtaagagatacagctacttctgcatcactcaggcagcacagatccaaagaaaccatttgatacagcaacttcaccattaccacagcagcaattatcccatggagaccgctttttacatgctgacaatcatggcttacaatgaaatatcttcaatcataac-acaaatag-gaatcaagatttcatgggtttttttatcatgaagacttacccctcaaataatccatgataaaagaatacagatgacgtctgacaagtactccacttggttctttctcaatcatagcccttacagttccatgaaacataacaaaaagcgagtgtatttccttgagaacttttctcaatgcatcatcacgccatataggttctgcatcattatttttctcaaccacctacaaggtaacaacttaatattacaggcaagctcactcctgttatatattcaacatactaatttgatttagttatatattaatccaaaataactccgcctatgtgttaaaagaggagggttgtgttaggctctcaatagctaacctaaaactctgtcaaatctttatgacattaagacacatgtattaatccaaaatatgaacaatga-------------------------------------------------------------------------------------------------------------------------------------------------------------------------------------------------
>Jupunba_abbottii_Zanoni_21220@NODE_1_length_1029_cov_66.701681
---------------ttagttctttgggacgctaataatggccatagttagcacacgtagtagaaacaaatgcaaaatgaataagacaggaagagaaaaagtgagagggggacaaactgctgattactgcaagcaatgaaatcaccaatacacagggaacatgaaaattttgtgaaagaatttaagtagataaaatttataagctttagcacgctagattcagaataattgcagttttctcaaatctcatgtatatgacgatatatctaacctgaacctcaatagcagcctcccgacctattgtcagcatctgcacagtcccacgttccttcaaacagtcatgaaatgatggtaaaagaagctttttccccacaagaaaatctgcctcaaagagaaaattcataattaaggtaagagatacagctacttctgcatcactcaggcagcacagatccaaagaaaccatttgatacagcaacttcaccattaccacagcagcaattatcccatggagaccgctttttacatgctgacaatcatggcttacaatgaaatatcttcaatcataac-acaaatag-gaatcaagatttcatgggtttttttatcatgaagacttacccctcaaataatccatgataaaagaatacagatggcgtctgacgagtcctccacttgattctttctcaatcatagcccttacagttccatgaaacgtaacaaaaagcgagtgtatttccttgagaacctttcttaatgcatcatcccgccatataggttctgcatcattatttttctcaaccacctacaaggtaacaacttaatattacaggcaagctcacgcctgttatatattcaacatactaatttgatttagttatatattaatcaaaaataactccgcctatgtgttaaaagaggagggttgtgttaggctctcaacagccaacctaaaactctgtcgaatctttataacattaagacacatgtattaatccaaaatatgaacaatgaaatattcattaagaaatgttcaaaagctacata----------------------------------------------------------------------------------------------------------------------------------------------------------------
>Jupunba_barbouriana_Iganci_847@NODE_1_length_1140_cov_143.943556
----------------------tttgggacgctaataacggccatagttagcactcgttgtagaaacaaatgcaaaatgaataagacaggaagagaaaaagtgaaagggggacaaactgctgattactgcaagcaatgaaatcaccaatacacagggaacatgaagattttgtgaaaaaatttaagtagataaaattcataagctttagcacgctagattcagaatagttgcagttttctcaaatctcatgtatatgacgatatatctaacctgaacctcaatagcagcctcccgacctattgtcagcatctgcacagtcccacgttccttcaaacagtcatgaaatgatggtaaaagaagctttttccccacaagaaaatctgcctcaaagagaaaattcataattaaggaaagagatacagctacttctgcatcactcaggcagcacagatccaaagaaaccatttgatacagcaacttcaccattaccacagcagcaattatcccatggagaccgctttttacatgctgacaatcatggcttacaatgaaatatcttcaatcataac-acaaatag-gaatcaagatttcatgggtttttttatcatgaagacttacccctcaaataatccatgataaaagaatacagatgacgtctgacaagtcctccacttggttctttctcaatcatagcccttacagttccatgaaacgtaacaaaaagtgagtgtatttccttgagaacctttctcaatgcatcatcccgccatataggttctgcatcattatttttctcaaccacctacaaggtaacaacttaatattacaggcaagctcactcctgttatatattcaacatactaatttgacttagttatatattaat-aaaaataactccgcctatgtgttaaaagaggagggttgtgttaggctctcaacagccaacctaacactctgtcgaatctttatgacattaagacacatgtattaatccaaaatatgaacaatgaagtattcattaagaaatgttcaaaagctacatatccatttggctcaaaaagaggatgttaattgttcaaagaaatatttcaagggctc-agaaaaaccatatatgaaactaatatgaacaaagtagaataaaccaaagagacacagtatat------------------------------------------
>Jupunba_barbouriana_Iganci_847@NODE_2_length_852_cov_31.234839
---------------------------------------------------------------------------------tctaaagaaaccatttgatctagcaaagatccaaactacttatcactgagagcattgtaatctccaatacaactagaacaggaagattccgtgaaataattcaaataaattgagcaatccagaattagcatgctaaagtctgaataattgcagttttctgaaatctcatttatatgataatataactaatctgaaccttaatagtagcctcctgatcaattgtcagcttcagcacagtcacatgttccttcaaacaataagtgaatgatgctaaaagaagcctttttcccacgataaaatcatctttaaagagaaaagtc----ttaaggtaaaagatacagctacttctgcatgactcaagcagcaaagatccaaagaaaccatttgatctagcaacttcaccattaccacagcagcaataatcccatggagaccgctttgtaaacactgaccatgatgactgacaatgaaatattttggattaatatcattgatga-tccttatagtttgatcga------------------------------------------------------------------------------attttagttttggtcactgtctctatagtttcataagg--------------------------------------------------------------------------------------------acatggtctgaatttaa-------------------------------------------------------gtatagggatcaaaatcaa-------tacttgctaaaagtataggagctagtca-----------------ttaaacttataccaaatttttatgaaactatact-aaactaacaatttaaactataaggattaaaatcaaaatccggtcatactataaa----------------gattaacaatggtat---------taacccaaatatgtcaatcatagatggaaaatca---------------------------------------aga-tttatatata-------ggctttttctttcatgaagacttacccctcaaat
>Jupunba_cochleata_Bonadeu_673@NODE_2_length_950_cov_30.368843
----------------------------------------------------------------------------aaagatccaaagaaaccatttgatctagcaaagatccaaactacttatcactgagagcattgaaatctccaatacaactagaacaggaagattccgtgaaataattcaaataaattgagtaatctagaattagcatgctaaagtctgaataattgcagttttctgaaatctcatttatatgataatataactaatctgaaccttaatagtagcctcctgatcaattgtcagcttcagtacagtcacatgttccttcaaacaataagtgaatgatgctaaaagaagcctttttcccacaataaaatcgtctttaaaggtaaaagtc----ttaaggtaaacgatacggctacttctacatgactcaagcagcaaagatccaaagaaaccatttgatctagcaacttcaccattaccacagcagcaataatcccatggagaccgctttttaaacactgaccatcatgactgacaatgaaatattttgggttaatatcattgatgg-tccttatagtttgattga------------------------------------------------------------------------------attttagttttggttactgtctctatagtttcataagg--------------------------------------------------------------------------------------------atatgatctgagtttaa-------------------------------------------------------gtatagggatcaaaaccaa-------aacttactaaaagtataggagctagtca-----------------ttaaattcagaccaaatttttacaaaactatactaaaaccaacaatttaaaccataaggattaaaaccaaaatccggtcatactataaa----------------gattaacaatggtat---------taacccaaatatttcaatcataaatggaaaatca---------------------------------------aga-tttatatata-------ggctttttctttcatgaagacttacccctcaaat
>Jupunba_cochleata_Bonadeu_673@NODE_3_length_586_cov_55.337917
--------------------------------------------------------------------------------------------------------------------------------------------------------------------------------------------------------------------------------------------------------------------------------------------------------------------------------------------------------------------------------------------------------------------------------------------------------------------------------------------------------------------------------------------------------------------------------------------------------------ttcatgggttttttaatcatgaagacttacccctcaaataatccatgataaaagaatacagatgacgtctgacaagttctccacttggttctttctcaatcatagcccttacagttccatgaaatgtgacaaaaagcgagtgtatttccttgagaacctttctcaatgcatcatcccgccatataggttctgcatcattatttttctcaaccacctacaaggtaacaacttaatattacaggcaagctcagtcctgttatatattcaacatactaatttgatttagttatatattaatccaaaataactccgcctatgtgttaaaagaggagggttgtgttaggctctcaacaaccaacctaaaactctgtcaaatctttatgacattaag--acatgtattaatccaaaatatgaacaatgaagtattcattaagaaatgttcacaagctacatatctatttggctcaaaaagaggatgttaattgttcaaagaaatatttcaagggctcaaaaaaaaccatatatgaaactaatatgaacaaagtagcataaaccaaagagatacagtatataaaaaaacgatttc----------------------------
>Jupunba_commutata_Maguire_46145@NODE_1_length_1186_cov_87.384130
-----------aaaattagttctttgggacgctaataatggccatagttagcactcgttgtagaaacaaatgcaaaatgaataagacaggaagagaaaaagtgagagggggacaaactgctgattactgcaagcaatgaaatcaccaatacacagggaacatgaagattttgtgaaagaatttaagtagataaaattcataagctttagcacgctagattcagaataattgcagttttctcaaatctcatgtatatgacgatatatctaacctgaacctcaatagcagcctcccgacctattgtcagcatctgcacagtcccacgttccttcaaacagtcatgaaatgatggtaaaagaagctttttccccacaagaaaatctgcctcaaagagaaaattcataattaaggtaagagatacagctacttctgcatcactcaggcagcacagatccaaagaaaccatttgatacagcaacttcaccattaccacagcagcaattatcccatggagaccgctttttaaatgctgacaatcatggcttacaatgaaatatcttcaatcataac-acaaatag-gaatcaagatttcatgggtttttttatcatgaagacttacccctcaaataatccatgataaaagaatacagatgacgtctgacaagtcctccacttggttctttctcaatcatagcccttacagttccatgaaacgtaacaaaaagcgagtgtatttccttgagaacctttctcaatgcatcatcccgccatataggttctgcatcattatttttctcaaccacctacaaggtaacaacttaatattacagccaagctcactcctgttatattttcaacatactaatttgatttagttatatattaatcaaaaataactccgcctatgtgttaaaagaggagggttgtgttaggctctcaacagccaacctaaaactctgtcgaatctttatgacattaagacacatgtattaatccaaaatatgaacaatgaagtattcattaagaaatgttcaaaagctacatatccatttggctcaaaaagaggatgttaattgttcaaagaaatatttcaagcgctcaaaaaaaaccatatatgaaactaatatgaacaaagtagaataaaccaaagagatacagtatataaaaaaaagatttcaatttgcaccccaacaaatgc-------
>Jupunba_laeta_Mori_25147@NODE_1_length_1023_cov_35.271670
----------------------------------------------------------------------------------------------------------------------------------------------------------gggaacatgaagattttgtgaaagaatttaagtagataaaattcataagctttagcacgctagattcagaataattgcagttttctcaaatctcatttatatgacaatatatctaacctgaacctcaatagcagcctcccgacctattgtcagcatctgcacagtcccacgttccttcaaacagtcatgaaatgatggtaaaagaagctttttccccacaagaaaatctgcctcaaagagaaaattcataattaaggtaagagatacagctacttctgcatcactcaggcagcacagatccaaagaaaccatttgatacagcaacttcaccattaccacagcagcaattatcccatggagaccgctttttacaggctgacaatcatggcttacaatgaaatatcttcaatcataac-acaaatag-gaatcaagatttcatgggttttttaatcatgaagacttacccctcaaataatccatgataaaagaatacagatgacgtctgacaagtcctccacttggttctttctcaatcatagcccttacagttccatgaaacgtgacaaaaagcgagtgtatttccttgagaacctttctcaatgcatcatcccgccatataggttctgcatcattatttttctcaaccacctacaaggtaacaacttaatattacaggcaagctcactcctgttatatattcaacatactaatttgatttagttatatattaatccaaaataactccgcctatgtgttaaaagaggagggttgtgttaggctctcaacagccaacctaaaactttgtcaaatctttatgggcctgtatggcgtttggccatcccaaacgtg---------gcttttttttgaa--------aaagccacggtgacttctggcttctggaaag---atggggtgtttgaattggcgtttgggtaactg-------------tttttttccaaaaccagcttctaagaagaagctcaaaagtctggcttttcaaaaaaag-----------ccacttctgccactgcc------
>Jupunba_macradenia_Lourteig_3021@NODE_1_length_1096_cov_70.145240
-----------------------------------------------------------------------------------------------------------ggggacaaactgctgattactgcaagcaaagaaatcaccaatacacagggaacatgaagattttgtgaaagaatttaagtagataaaattcataagctttagcacgctagactcagaataattgcagttttctcaaatctcatgtatatgacgatatatctaacctgaacctcaatagcagcctcccgaccgattgtcagcatctgcacagtcccacgttccttcaaacagtcatgaaatgatggtaaaagaagctttttccccacaagaaaatctgcctcaaagagaaaattcataattaaggtaagagatacagctacttctgcatcactcaggcagcacagatccaaagaaaccatttgatacagcaacttcaccattaccacagcagcaattatcccatggagaccgctttttacatgctgacaatcatggcttacaatgaaatatcttcaatcataac-acaaatag-gaatcaagatttcatgggtttttttatcatgaagacttacccctcaaataatccatgataaaagaatacagatgacgtctgacaagtcctccacttggttctttctcaatcatagcccttacagttccatgaaacgtaacaaaaagcgagtgtatttccttgagaacctttctcaatgcatcatcccgccatataggttctgcatcattatttttctcaaccacctacaaggtaacaacttaatattacaggcaagctcacttctgttatatattcaacatactaatttgatttagttatatattaataaaaaataactccgcctatgtgttaaaagaggagggttgtgttaggctctcaacagccaacctaaaactctatcgaatctttatgacattaagacaaatgtattaatccaaaatatgaacaatgaagtattcattaagaaatgttcaaaagctacatatccatttggctcaaaaagaggatgttaattgttcgaagaaatatttcaagggctc-aaaaaaaccatatatgaaactaatatgaacaaaatagaataaaccaaagagatacagtatataaaaaaaagatttcaatttgcaccccaacaaatgccctctat
>Jupunba_nipensis_Mayo_19662@NODE_1_length_666_cov_29.842105
-----------------------------------------------------------------------------------------------------------------------------------------------------------------------------------------------------------------------------------------------------------------------------------------------gcctcccgacctattgtcagcatctgcacagtcccacgttccttcaaacagtcatgaaatgatggtaaaagaagctttttccccacaagaaaatctgcctcaaagagaaaattcataattaaggtaagagatacagctacttctgcatcactcaggcagcacagatccaaagaaaccatgtgatacagcaacttcaccattaccacagcagcaattatcccatggagaccgctttttacatgctgacaatcatggcttacaatgaaatatcttcaatcataac-acaaatag-gaatcaagatttcatgggtttttttatcatgaagacttacccctcaaataatccatgataaaagaatacagatgacgtctgacgagtcctccacttggttctttctcaatcatagcccttacagttccatgaaacgtaacaaagagcgagtgtatttccttgagaacctttcttaatgcatcatcccgccatataggttctgcatcattatttttctcaaccacctacaaggtaacaacttaatattacaggcaagctcactcctgttatatattcaacatactaatttgatttagttatatattaatcaaaaataactccacctatgtgttaaaagaggagggttgtgttaggctctcaacagccaacctaaaa-----------------------------------------------------------------------------------------------------------------------------------------------------------------------------------------------------------------------------------------------------------
>Jupunba_oxyphyllidia_Yonker_6157@NODE_1_length_1075_cov_100.527054
-----------------------------------------------------ctcgttgtagaaacaaatgcaaaatgaataagacaggaagagaaaaagtgagagggggacaaactgctgattactgcaagcaatgaaatcaccaatacacagggaacatgaagattttgtgaaagaatttaagtagataaaattcataagctttagcacgcttgattcagaataattgcagttttctcaaatctcatgtatatgacgatatatctaacctgaacctctatagcagcctcccgacctattgtcagcatctgcacagtcccacgttccttcaagcagtcatgaaatgatggtaaaagaagctttttccccacaagaaaatctgcctcaaagagaaaattcataattaaggtaagagatacagctacttctgcatcactcaggcagcacagatccaaagaaaccatttgatacagcaacttcaccattaccacagcagcaattatcccatggagaccgctttttacatgctgacaatcatggcttacaatgaaatatcttcaatcataac-acaaatag-gaatcaagatttcatgggtttttttatcatgaagacttacccctcaaataatccatgataaaagaatacagatgacgtctgacaagtcctccacttggttctttctcaatcatagcccttacagttccatgaaacgtaacaaaaagcgagtgtatttccttgagaacctttctcaatgcatcatcccgccatataggttctgcatcattatttttctcaaccacctacaaggtaacaacttaatattacaggcaagctcactcctgttatatattcaacatactaatttgatttagttatatattaataaaaaataactccgcctatgtgttaaaagaggagggtattgttaggctctcaacagccaacctaaaactctgtcgaatctttatgacattaagacacatgtattaatccaaaatatgaacaatgaagtattcattaagaaatgttcaaaagctacatatccatttggctcaaaaagaggatgttaattgttcaaagaaatatttcaagggttcaaaaaaaaccatatatgaaactaatatga----------------------------------------------------------------------------
>Jupunba_villosa_Borges_423@NODE_1_length_1446_cov_108.631848
gaaaacaaccaaaaattagttctttgggacgctaataatggccatagttagcactcattgtagaaacaaatgcaaaatgaataagacaggaagagaaaaagtgagaggaggacaaactgctgattactgcaagcaatgaaatcaccaatacacagggaacatgaagattttgtgaaagaatttaagtagataaaattcataagc-ttagcacgctagattcagaataattgcagttttctcaaatctcatctatatgacgatatatctaacctgaacctcaatagcagcctcccgacctattgtcagcatctgcacagtcccacgttccttcaaacagtcatgaaatgatggtaaaagaagctttttccccacaagaaaatctgcctcaaagagaaaattcataattaaggtaagagatacagctacttctgcatcactcagccagcacagatccaaagaaaccatttgatacagcaacttcaccattaccacagcagcaattatcccatggagaccgctttttacaggctgacaatcatggcttacaatgaaatatcttcaatcataac-acaaatag-gaatcaagatttcatgggttttttaatcatgaagacttacccctcaaataatccatgataaaagaatacagatgacgtctgacaagtcctccacttggttctttctcaatcatagccctcacagttccatgaaacgtgacaaaaagcgagtgtatttccttgagaacctttcttaatgcatcatcccgccatataggttctgcatcattatttttctcaaccacctacaaggtaacaacttaatattacaggcaagctcactcctgttatatattcaacatactaatttgatttagttatatattaatccaaaataactccgcctatgtgttaaaagaggagggttgtgttaggctctcaacagccaacctaaaactctgtcaaatctttatgacattaagacacatgtattaatccaaaatatgaacaatgaagtattcattaagaaatgttcaaaagctacatatctatttggctcaaaaagaggatgttaattgttcaaagaaatatttcaagggctcaaaaaaaaccatatatgaaactaatatgaacaaagtagcataaaccaaagagatacagtatataaaaaaaagatttcaatttgcaccccaacaaatgccctctat
>Punjuba_callejasii_Daly_5935@NODE_1_length_863_cov_18.706107
--------------------------------------------------------------------------------------------------------------------------------------------------------------------agattttgtgaaagaatttaagtagataaaattcataagctttagcatgctagattcagaataattgcagttttctcaaatctcatgtatatgacgatatatctaacctgaacctcaatagcagcctcccgacctattgtcagcatctgcacagtcccacgttccttcaaacagtcatgaaatgatggtaaaagaagctttttccccacaagaaaatctgcctcaaagagaaaattcataattaaggtaagagatacagctacttctgcatcactcaggcagcacagatccaaagaaaccatttgatacagcaacttcaccattaccacagcagcaattatcccatggagatcgctttttacatgctgacaatcatggcttacaatgaaatatcttcaatcataac-acaaatagaaaatcaagatttcatgggcttttttatcatgaagacttacccctcaaataatccatgataaaagaatacagatgacgtctgacaagtcctccacttggttctttctcaatcatagcccttacagttccatgaaacgtaacaaaaagcgagtgtatttccttgagaacctttctcaatgagtcatcccgccatataggttctgcgtcattatttttctcaaccacctacaaggtaacaacttaatattacaggcaagctcactcctgttat-tattcaacatactaatttgatttagttatatattaatccaaaataactccgcctatgtgttaaaagaggagggttgtgttaggctctcaacagccaacctaaaactctgccgaatctttatgacattaagacacatgtattaatccaaaatatgaacaatgaagtattcattaagaaa---------------------------------------------------------------------------------------------------------------------------------------------------------------------------------
>Punjuba_callejasii_Daly_5935@NODE_2_length_516_cov_8.867882
------------------------------------------------------------------------------------------------------------------------------------------------------------gaacaggaagattccgtgaaataattcaaataaattgagcaatccagaattagcatgctaaagtctgaataattgcagttttctgaaatctcatttatatgataatataactaacctgacccttaatagttgcctcctaatcaattgtcagcttcagcacagtcaaatgttccttcaaacaacaagtgaatgatggtaaaagaagcctttttcccacgataaaatcttccttaaagagaaaagtc----ttaaggtaaaagatacagctacttctgcatgactcaag-agcaaagattcaaagaaaccatttgatctagcaacttcagcattaccacagcagcaattatcccatggagactgctttttaaacactgatcatcatgacttacaatgaaatattatgggttaatatcattaatgg-tccttatagtttgattaa------------------------------------------------------------------------------atttt-gttttagtcattgtccccatagtttcgtaagg--------------------------------------------------------------------------------------------acatagtctgagtttaa-------------------------------------------------------gtataggga-------------------------------------------------------------------------------------------------------------------------------------------------------------------------------------------------------------------------------------------------------------------------------------------------------------------------------
>Punjuba_lehmannii_Escobar_7465@NODE_2_length_945_cov_13.634793
t--------------------------gaagctaacaatgtccataattggcactagtcaaagaaacagatg----cagaggaaaataagagaaggaaatgtgagaaggggacaaactattgatcactgaaagcattgaaatctctgattcagctagaacaggaagattccgtgaaataattcaaataaattgatcaatccagaattagcatgctaaagtctgaataattgcagttttctgaaatctcatttatatgataatataactaacctgacccttaatagttgcctcctgatcaattgtcagcttcagcacagtcacatgttccttcaaagaacaagtgaatgatgctaaaagaagcctttttcccatgataaaatcttccttaaagagaaaagtc----ttaaggtaaaagatacagttacttctgcatgactcaagcagcaaagattcaaagaaaccatttgatctagcaacttcaccattaccacagcagcaattatcccacggagaccgctttttaaacattgatcatcatgacttacaatgaaatattgtgggttaatatcattaatgg-tccttatagtttgattga------------------------------------------------------------------------------a-tttggttttagtctctgtccctatagtttcataagg--------------------------------------------------------------------------------------------acatagtctgagtttaa-------------------------------------------------------gtatagggatcaaatccaa-------aacttactaaaagtataggagctagtca-----------------ttaaattcagaccaaatctttatgaaactatactaaaaccaacaatttaaactataaggactaaaatcaaaattttgtcatactataag----------------gattaacaatgatat---------taacccaaatatttca---ataaatggaaaatca---------------------------------------aga-tttatatata-------g---------------------------------
>_R_Afrocalliandra_redacta_Germishuizen_5585@NODE_1_length_1013_cov_208.041667
------------------------------------------------------------------------------------------------------------------------------tgatcatgggtgaatcactcattacaacagaaacatgaaaatattgtgagagagcttaagtagaaaaaatccagaagctttagcatgctagattcagaataattgcaattttctcaaatctcatgcatatgatgatatatctgacctgaacctcgatagcagcctcccgacctagtgtcagcatctgcacagtcccacgttccttcaaacagtcatgaaatgatggtaaaagaagctttttccccacaagaaaatctgcctcaaaga-aaaattcataattaaggtaacagatacagctacttctgcatcactcaggcagcacagatccaaagaaaccatttgatacagcaacttgaccattaccacagcagcaattatcccatggagaccgctttttacaggctgacaatcatggcttacaatgaaataacttcaatcataac-acgaatgggaaatcaggatttcatagctttttctataatgaagacttacccctcaaataatccatgataaaagaatacagatgacgtctgacaagtcctccactgggttctttctcaatcatggcccttacagttccatgaaacataacaaaaagagagtgtatttccttgagaacctttctcaatgcatcatcccgccagataggttctgcatcattatttttctcaactacctacaaggtaaaaacttaatattacagacaagctcacccatgtcatattttcaacaaactaatttgatttagttatgcattaatctaaaataact---cctatgtgttaaaggagaagaattgtcttagaccctcaacaaccaacctaaaactctgtt-----------------------gtgtatcaatccaaaataagaacagtgaagtgttcattaagaaatgttcaaaagctacataatcatttagctcaaggaggatgtatcaattgttcaaataaatgtttcaagggctcaaacaaaa--------accactggtactaacaa---------------------------------------accctagtatccacatttgc-------------
>_R_Albizia_adinocephala_FHO33_88@NODE_1_length_1396_cov_97.549659
g----aaaccaaaaattagttctttgggaagctcataacggccatagttagcactcgttgtagaaacaaatgcagaatgaacaagacaggaagagaaaaagtgcaagggggacaaactgctgattactgcaagctatgaaatcacgaatacacagggaacatgaagattttgcgaaagaatttaagcagataaaattcacaagctttagcatgctagattcagagtaattgcagttttctcaaatctcatgtatatgatgatatatctaacctgaacctcaatagcagcctcccgacctattgtcagcatctgcacagtcccacattccttcaaacagtcatgaaatgatggtaaaagaagctttttccccacaagaaaatctgcctcaaagacaaaattcataattaaggtaagagatacagctacttctgcatcactcaggtagcacagatccaaagaaaccatttgatacagcaacttcaccattaccacagcagcaattatcccatggagaccgctttttacatgctgacaatcatggcttacaatgaaatatcttcaatcataacaacaaataggaaatcaacatttcatgg-tttttttatcatgaagacttacccctcaaataatccatgttaaaagaatacagatgacgtctgacaagtcctccacttggctctttctcaatcatagcccttacagttccatgaaacataacaaaaagcgagtgtatttccttgagaacctttctcaatgcatcatcccgccatataggctctgcatcattatttttctcaaccacctacaaggtaacaacttaatattacagccaagctcactcctg--------tcaacacaccaatttgatttagttatatattaatcaaaataacctccttctatgtgttaaaagaggagggttgtgttaggccctcaacagctaacctaaaaatttgtcgaatctttatgacattatgacacatgtattaatcc-aaatatgaacaatgaagtattctttaagaaatgtttaaaagctccatatccatttggctcaaaaagaggatattaattgtacgaataaatattccaagggcttaaaaaaaaccatatatgaaacaaatatgaacaaattagtataaaccaaagagatacagtatataaaaaaaggatttcaatttgcaccccaacaaatgccctctat
>_R_Albizia_adinocephala_FHO33_88@NODE_2_length_889_cov_8.435961
-------------------------------------------------aaagtttatcctaggaaataaagcatgtaggtatgcttaaaacacaaaaatagtaaagggctgcgagtcaacgcctacagaaggcagttgtgtctttgctttgact--------ctgcctctgtttcctattgtaagcatttta------ccaattcaaacctatcaaagtctaaataattgcatttttctaaaatctcatttatatgataatataactaaagtgaaccttaacagtagtctcctgatcaattgtcagcttcag--cagtcacatgttccttcaaacaataagtgaatgatgctaaaagaagccttttttccatgataaaatcttccttaaagagaaaaaac----caaaggtaaaagatacagatacttctgcatgactcaagtagcaaagatccaaagaaaccatttgatccagcaatttcaccattaccatagcagcaattatcccatggagaccgctttttaaacactaaccaccatgacttacaaggaaatattttgggttaatatcattgatgg-tccttataattcaaacaa------------------------------------------------------------------------------attttggttttggtcactgtctctatagttttataagg--------------------------------------------------------------------------------------------acatagtctgaatttaa-------------------------------------------------------atataggaatcaaaatcaa-------aacttgcaaaaagtatagaagttagtca-----------------ttaaactcaaactaaatctttataaaacgatactaaaatcaacaatttaaactgcaaggactaaaaccaaaatctggttatattataag----------------gattaacaatggtat---------taacccaaatatttcaatcataaatggaaaatca---------------------------------------aga-tttatatata-------gtctttttcttgcatgaaaacttacccctcgaat
>_R_Albizia_coripatensis_Hughes_2433@NODE_1_length_1378_cov_161.186779
gtaaacaaccaaaaattagttctttgggaagctaataatggccatagttagcactcgttgcagaaacatgttcaaaatgaacaagacaggaagagaaaatgtgagagggggacaaactgctgattactgcaagcaatgaaatcaccaatacgcagggaacatgaagattttgtgaaagaatttaagtagataaaatccacaagctttagcatgctagattcagaataattgcagttttctcaaatctcatgtatatgacgatttatctaacctgaacctcaatagcagcctcccgacctattgtcagcatctgcacagtcccacgttccttcaaacagtcatgaaatgatggtaaaagaagctttttccccacaagaaaatctgcctcaaagagaaaattcataattaaggtaagagatacagctacttctgcatcactcaggtagcacagatccaaagaaaccatttgatacagcaacttcaccattaccacagcagcaattatcccatggagaccgctttttacatgctgacaatcatggcttacaatgaaatatcttcaatcataacaacaaataggaaatcaagatttcatgggtttttttatcataaagacttacccctcaaataatccatgataaaagaatacagatgacgtctgacaagtcctccacttggttctttctcaatcatagcccttacagttccatgaaacataacaaaaagcgagtgtatttccttgagaacctttctcaatgcatcatcccgccatataggttctgcatcattatttttctcaaccacctacaaggtaacaacttaatattacaggcaagctcactcctgttatatattcaacatactaatttgatttagttatatattaatcaaaaataactccgcctatgtgttaaaagaggagggttgtgttagaccctcaacagccaacctaaaactctgtcgaatctttatgacattatgacacatgtattaattcaaaatatgaacaatgaagtattcattaagaaatgttcaaaagctacata-ccatttggctcaaaaagaggatgttaattgttcaaagaaatatttcaagggctcaacaaaaaccatatatgaaactaatatgaacaaattagcataaaccaaagagatacagtatataaaaaaaacatttcaatttgcaccccaacaaatgccctctat
>_R_Albizia_decandra_Vilhena_231@NODE_1_length_685_cov_22.809211
-------------------------------------------------------------------------------------------------------------------------------------------------------------------------------------------------------------------------------agtaattgcagttttctcaaatctcatgtatatgatgatatatctaacctgaacctcaatagcagcctcccgacctattgtcagcatctgcacagtcccacgttccttcaaacagtcatgaaatgatggtaaaagaagctttttccccacaagaaaatctgcctcaaagagaaaattcataattaaggtaagagatacagctacttctgcatcaatcaggcagcacagatccaaagaaaccatttgatacagcaacttcaccattaccacagcagcaattatcccatggagaccgctttttacatgctgacaatcatggcttacaatgaaatatcttcaatcataacaacaaataggaaatcaagatttcatgg-tttttttatcatgaagacttacccctcaaacaatccatgttaaaagaatacagatgacgtctgacaagtcctccacttggttctttctcaatcatagcccttacagttccatgaaacataacaaaaagcgagtgtatttccttgagaacctttctcaatgcatcatcccgccatataggctctgcatcattatttttctcaaccacctacaaggtaacaacttaatattacaggcaagctcactcctg--------tcaacacaccaatttgatttagttatatattattcaaaaataattccgcctatgtgttaaaag-------------------------------------------------------------------------------------------------------------------------------------------------------------------------------------------------------------------------------------------------------------------------------------------------
>_R_Albizia_inundata_Wood_26530@NODE_1_length_773_cov_3431.089136
-----------------------------------------------------------------------------------------------------tgcaagggggacaaactgctgattactgcaagcaatgaaatcacgaatacacagggaacatgaagattttgtgaaagaatttaagcagatgaaattcacaagctttagcatgctagattcagagtaatttcagttttctcaaatctcatgtatatgatgatatatctaacctgaacctcaatagcagcctcccgacctattgtcagcatctgcacagtcccacgttccttcaaacagtcatgaaatgatggtaaaagaagccttttccccacaagaaaatctgcctcaaagagaaaattcataattaaggtaagagatacagctacttctgcatcactcaggcagcacagatccaaagaaaccatttgatacagcaacttcaccattaccacagcagcaattatcccatggagaccgctttttacatgctgacaatcatggcttacaatgaaatatcttcaatcataacaacaaataggaaatcaagatttcatgg-tttttttatcatgaagacttacccctcaaataatccatgttaaaagaatacagatgacgtctgacaagtcctccacttggttctttctcaatcatagcccttacagttccatgaaacataacaaaaagcgagtgtatttccttgagaacctttctcaatgcatcatcccgccatataggctctgcatcattatttttctcaaccacctacaaggtaacaacttaatattacaggcaagctcactcctg--------tcaacacaccaatttgatttagttatata-----------------------------------------------------------------------------------------------------------------------------------------------------------------------------------------------------------------------------------------------------------------------------------------------------------------------------------
>_R_Albizia_multiflora_Hughes_3090@NODE_1_length_1244_cov_94.652099
---------------------------gaagctcataacggccatagttagcactcgttgtagaaacaaatgcagaatgaataagacagaaagagaaaaagtgcaagggggacaaactgctgattactgcaagcaatgaaatcacgaatacagagggaacatgaagattttgtgaaagaatttaagcagataaaattcacaagctttagcatgctagattcagagtaattgcagttttctcaaatctcatgtatatgatgatatatctaacctgaacctcaatagcagcctcccgacctattgtcagcatctgcacagtcccacgttccttcaaacagtcatgaaatgatggtaaaagaagctttttccccacaagaaaatctgcctcaaagagaaaattcataattaaggtaagagatacagctacttctgcatcactcaggcagcacagatccaaagaaaccatttgatacagcaacttcaccattaccacagcagcaattatcccatggagaccgctttttacatgctgacaatcatggcttacaatgaaatatcttcaatcataacaacaaataggaaatcaagatttcatgg-tttttttagcatgaagacttacccctcaaataatccatgttaaaagaatacagatgacgtctgacaagtcctccacttggttctttctcaatcatagcccttacagttccatgaaacataacaaaaagcgagtgtatttccttgagaacctttctcaatgcatcatcccgccatataggctctgcatcattatttttctcaaccacctacaaggtaacaacttaatattacaggcaagctcactcctg--------tcaacacaccaatttgatttagttatatattattcaaaaataattccgcctatgtgttaaaagtagaaggttgtgttaggccctcaacagccaacctaaaactttgtcgaatctttatgacattatgacacatgtattagtccaaaatatgaacaatgacgtattcattaagaaatgttcaaaagctccatatccatttggctcaaaaagaggatattaattgttcaaagaaatatttcaagggctaacaaaaaaccatatatgaaactaatatgaacaaattagtataaaccaaagagatacagtatataaaaaaaggatttcaatttgtaccccaacaaatgccctttat
>_R_Albizia_niopoides_Simon_1601@NODE_1_length_1059_cov_114.232179
-aaaaaaaacaaaaattagttctttgggaagctcataacggccatagttagcacttgttgtagaaacaaatgcagaatgaacaagacaggaagagaaaaggtgaaagggggacaaactgctgattactgcaagcaatgaaatcacgaatacacagggaacatgaagattttgtgaaagaatttaagcagataaaattcacaagctttagcatgctagattcagagtaattgcagttttctcaaatctcaagtatatgatgatatatctaacctgaacctcaatagcagcctcccgacctattgtcagcatctgcacagtcccacgttccttcaaacagtcatgaaatgatggtaaaagaagctttttccccacaagaaaatctgcctcaaagagaaaattcataattaaggtaagagatacagctacttctgcatcactcaggcagcacagatccaaagaaaccatttgatagagcaacttcaccattaccacagcagcaattatcccatggagaccgctttttacatgctgacaatcatggcttacaatgaaatatcttcaatcataacaacaaataggaaatcaacatttcatgg-tttttttattatgaagacttacccctcaaataatccatgttaaaagaatacagatgacgtctgacaagtcctccacttggttctttctcaatcatagcccttacagttccatgaaacataacaaaaagtgagtgtatttccttgagaacctttctcaacgcatcatcccgccatataggctctgcatcattatttttctcaaccacctacaaggtaacaacttaatattacaggcaagctcactcctg--------tcagcacaccaatttgatttag-tatatattaataaaaaataactccgcctatatgttaaaagaggagggttgtattaggccttcaacagccaacctaaaactctgtcaaatctttatgacattatgacacatgtattaatccaaaatatgaacaatgaagtattcattaagaaattttcaaaagctacatatccatttggctcaa--------------------------------------------------------------------------------------------------------------------------------------------------
>_R_Albizia_tomentosa_Hughes_648@NODE_1_length_1077_cov_93.172000
----------------------------------------------------------------------tgcagaatgaataagacaggaagagaaaaagtgcaagggcgacaaactgctgattactgcaagctatgaaatcacgaatacacagggaacatgaagattatgtgaaagaatttaagcagataaaattcacaagctttagcatgctagattcagagtaattgcagttttctcaaatctcatgtatatgatgatatatctaacctgaacctcaatagcagcctcccgacctattgtcagcatctgcacagtcccacgttccttcaaacagtcatgaaatgatggtaaaagaagctttttcgccacaagaaaatctgcctcaaagacaaaattcataattaaggtaagagatacagctacttctgcatcactcaggtagcacagatccaaagaaaccatttgatacagcaacttcaccattaccacagcagcaattatcccatggagaccgctttttacatgctgacaatcatggcttacaatgaaatatcttcaatcataacaacaaataggaaatcaacatttcatgg-tttttttatcatgaagacttacccctcaaataatccatgttaaaagaatacagatgacgtctgacaagtcctccacttggctctttctcaatcatagcccttacagttccatgaaacataacaaaaagcgagtgtatttctttgagaacctttctcaatgcatcatcccgccatataggatctgcatcattatttttctcaaccacctacaaggtaacaacttaatattacagccaagctcactcctg--------tcaacacaccaatttgatttagttatatatcaatcaaaataacctcctcctatgtgttaaaagagtagggttgtgttaggccctcaacagccaacctaaaaatttgtcaaatctttatgacattatgacacatgtattaatccaaaatatgaacaatgaagtattcattaagaaatgttcaaaagctccatatccatttggctcaaaaagaggatattaattgtacgaataaatatttcaaggggttaaaaaaaaccatatatgaaacaaatatgaacaaattagtataaaccaaagagata--------------------------------------------------
>_R_Albizia_xerophytica_Hughes_1435@NODE_1_length_1095_cov_77.251473
---------------------------------------------------------ttgtagaaacaaatgcagaatgaataagacaggaagagaaaaagtgcaagggggacaaactgctgattactgcaagcaatgaaatcacgaatacacagggaacatgaagattttgtgaaagaatttaagcagataaaattcacaagctttagcatgctagattcagagtaattgcagttctcacaaatctcatttatatgatgatatatctaacctgaacctcaatagcagcctcccgacctattgtcagcatctgcacagtcccacgttccttcaaacagtcatgaaatgatggtaaaagaagctttttccccacaagaaaatctgcctcaaagacaaaattcataattaaggtaagagatacagctacttctgcatcactcaggtagcacagatccaaagaaaccatttgatacagcaacttcaccattaccacagcagcaattatcccatggagaccgctttttacatgctgacaatcatggcttacaatgaaatatcttcaatcataacaacaaataggaaatcaacatttcatgg-tttttttatcatgaagacttacccctcaaataatccatgttaaaagaatacagatgacgtctgacaagtcctccacttggttctttctcaatcatagcccttacagttccatgaaacataacaaaaagcgagtgtatttccttgagaacctttctcaatgcatcatcccgccatataggctctgcatcattatttttctcaaccacctacaaggtaacaacttaatattacagccaagctcactcctg--------tcaacacaccaatttgatttagttatatattaatcaaaaataactcctcctatgtgttaaaagaggaggattgtgttaggccctcaacagccaacctaaaaatttggcgaatctttatgacattatgacacatgtattaatccaaaatatgaacaatgaagtattcattaagaaatgttgaaaagctccatatccatttggctcaaaaaggggacattaattgtaagaataaatatttcaagggcttaaaaaaaaccatatatgaaacaaatatgaacaaattagtataaaccaaagagatacagt----------------------------------------------
>_R_Archidendron_clypearia_Wieringa_1849@NODE_1_length_1040_cov_181.021807
----------------------------------------gtcataattagcactcgttgtagaaacaaatgcaaaatgaataagacaggaagagaaaaagtgagggagggacaaactgctgattactgcaagcaatgaaatcaccaatacacagggaacatgaagattttgtgacagaatttaagtagataaaattcataagctttagcattctagattcagaataattgcagttttctcaaatctcgtgtatatgacgatatatctaacctgaacttcaatagcagcctcccgacctattgtcagcatctgcacagtcccacgttccttcaaacagtcatgaaacgatggtaaaagaagctttttccccacaagaaaatctgcctcaaagagaaaattcattattaaggtaagagatacagctacttctgcatcactcaggcagcacagatccaaagaaaccatttgatacagcaacttcaccattaccacagcagcaattatcccatggagaccgctttttacatgctgacaatcatggcttacaatgtaatatcttcaatcataac-acaaataagaaatcaagatttcatgggtttttttatcatgaagacttacccctcaaataatccatgataaaagaatacagatgacgtctgacaagtcctccacttggttctttctcaatcatagcccttacagttccatgaaacataacaaaaagcgagtgtatttccttgagaacctttcttaatgcatcatcccgccatataggttctgcatcattatttttctcaaccacctacaaggtaacaacttaatattacaggcaagctcactcctgttatatattcaacatactaatttgatttagttatgtattaatccaaaataactccgactatgtgttaaaagaggaaggttgtgttaggcac----------------------gtcaaatctttatgacattatgacacatgtattaatccaaaatatgaacaatgaagtattcattaagaaatgttcaaaagctacatatccatttggctcaaaaagaggatgttaattgttcaaagaaatatttcaagggctcaa-------------------------------------------------------------------------------------------------------
>_R_Balizia_elegans_Iganci_870@NODE_1_length_1517_cov_84.308333
gaaaacaaacaaaaattagttctttgggacgctaataatggccatagttagcactcgttgtagaaacaaatgcaaaatgaataagacaggaagagaaaaagtgagagggggacaaactgctgattactgcaagcaatgaaatcaccaatacacagggaacatgaagattttgtgaaagaatttaagtagataaaattcataagctttagcacgctagattcagaataattgcagttttctcaaatctcatgtatatgacgatatatctaacctgaacctcaatggcagcctcccgacctattgtcaacatctgcacagtcccacgttccttcaaacagtcatgaaatgatggtaaaagaagctttttccccacaagaaaatctgcctcaaagagaaaattcataattaaggtaagagatacagctacttctgcatcactcaggcagcacagatccaaagaaaccatttgatacagcaacttcaccattaccacagcagcaattatcccatggagaccgctttttacatgctgacaatcatggcttacaatgaaatatcttcaatcataac-acaaatag-gaatcaagatttcatgggtttttttatcatgaagacttacccctcaaataatccatgataaaagaatacagatgacgtctgacaagtcctccacttggttctttctcaatcatagcccttacagttccatgaaacataacaaaaagcgagtgtatttccttgagaacctttctcaatgcatcatcccgccatataggttctgcatcattatttttctcaaccacctacaaggtaacaacttaatattacaggcaagctcactcctgttatatatttaacatactaatttgatttagttacatattaatccaaaataactccgcctatgtgttaaaagaggagggttgtgttaggctctcaacagctaacctaaaactctgtcaaatctttatgacattaagacacatgtattaatccaaaatatgaacaatgaagtattcattaagaaatgttcaaaagctacatatccatttggctcaaaaagaggatgttaattgttcaaagaaatatttcaagggctcaaaaaaaaccatatatgaaactaatatgaacaaagtagcataaaccaaagagatacagtatataaaaaaaagatttcaatttgcacccaaacaaataccctctat
>_R_Balizia_leucocalyx_Aguilar_1939@NODE_1_length_1226_cov_100.582245
gaaaacaatcaaaaattagttctttgggacgctaataatggccatagttagcactcgttgtagaaacaaatgcaaaatgaataagacaggaagagaaaaagtgagagggggacaaactgctgattactgcaagcaatgaaatcaccaatacacagggaacatgatgattttgtgaaagaatttaagtagataaaattcataagctttagcacactagattcagaataattgcacttttctcaaatctcatgtatatgacgatatatctaacctgaacctcaatagcagcctcccgacctattgtcaacatctgcacagtcccacgttccttcaaacagtcatgaaatgatggtaaaagaagctttttccccacaagaaaatctgcctcaaagagaaaattcataattaaggtaagagatacagctacttctgcatcactcaggcagcacagatccaaagaaaccatttgatacagcaacttcaccattaccacagcagcaattatcccatggagaccgctttttacatgctgacaatcatggcttacaatgaaatatcttcaatcataac-acaaataa-gaatcaagatttcatgggtttttttatcatgaagacttacccctcaaataatccatgataaaagaatacagatgacgtctgacaagtcctccacttggttctttctcaatcatagcccttacagttccatgaaacataacaaaaagcgagtgtatttccttgagaacctttctcaatgcatcatcccgccatataggttctacatcattatttttctcaaccacctacaaggtaacaacttaatattacaggcaagctcactcctgttatatattcaacatactaatttaatttagttatatattaatccaaaataactccgcctatgtgttaaaagaggagggctgtgttaggctctcaacagctaacctaaaactctgtcaaatctttatgacattaagacacatgtattaatccaaaatatgaacaatgacgtattcattaagaaatgttcaaaagctacatatccatttggctcaaaaagaggatgttaattgttcaaagaaatatt-------------------------------------------------------------------------------------------------------------------
>_R_Balizia_pedicellaris_Queiroz_15529@NODE_1_length_1299_cov_228.781350
gaaaacaataaaaaattagttctttgggacgctaataatggccatagttagcactcgttgtagaaacaaatgcaaaatgaataagacaggaagagaaaaagtgagagggggacaaactgctgattactgcaagcaatgaaatcaccaatacacagggaacatgg-------gtgaaagaatttaagtagataaaattcataagctttagcacgctagattcagaataattgcagttttctcaaatctcatgtatatgacgatatatctaacctgaacctcaatagcagcctcccgacctattgtcaacatctgcacagtcccacgttccttcaaacagtcatgaaatgatggtaaaagaagctttttccccacaagaaaatctgccccaaagagaaaattcataattaaggtaagagatacagctacttctgcatcactcaggcagcacagatccaaagaaaccatttgatacagcaacttcaccattaccacagcagcaattatcccatggagaccgctttttacatgctgacaatcatggcttacaatgaaatatcttcaatcataac-acaaatag-gaatcaagatttcatgggtttttttatcatgaagacttacccctcaaataatccatgataaaagaatacagatgacgtctgacaagtcctccacttggttctttctcaatcatagcccttacagttccatgaaacataacaaaaagcgagtgtatttccttgagaacctttctcaatgcatcatcccgccatataggttctgcatcattatttttctcaaccacctacaaggtaacaacttaatattacaggcaagctcactcctgttatatattcaacatactaatttgatttagttatatattaatccaaaataactccgcctatgtgttaaaagaggagggttgtgttagactctcaacagctaacctaaaactctgtcaaatctttatgacattaagacacatgtattaatccaaaatatgaacaatggagtattcattaagaaatgttcaaaagctacatatccatttggctcaaaaagaggatgttaattgttcaaagaaatatttcaagggctcaaaaaaacccatatatgaaactaatatgaacaaagtagcataaaccaaagagatacagtgtat------------------------------------------
>_R_Balizia_pedicellaris_Queiroz_15529@NODE_2_length_578_cov_5.877629
-----------------------------------------------tt---------------------------------------------------------------tggaccacttatct------------------------------ggctgtaagggccttacaacatgata------------------------------------------gtgattgcccccgccacgggtatcagatgagccgtagctttctgaaaaagagcttggatgggccaagtcagatccagcagcagcat------------------------------------------tagatgcagcatcctttgcgtaagggaacttactccgaggataaagcacgggcttagaatggcatatgtaaataagtttatggtgtcatcctgacaaaagaattaacagtgaagattaatcagcaacttgcccagttaaaaaactgtaattgtactttgaggaccatgttgtggacaccaacag---------atcatgaaatagaatca---------atgaatggcagggagcgattccaactgttccagcactctaacaagtgactgccaaatcaagacaaaatcaataaattgg---------tggcaag----ccaatttttttccctccag-aaaaaaaatgatggtcttgggaacagcaggcatcaaaga-----------------------------------------------------------------------------ttaatacaaaggcttaa--------------------------------------------------tgatcgtgggtgaataaacaatgacaactttaccct---------------------------------------------------------------------------------------------------------------------------------------------------------------------------------------------------------------------------------------------------------------------------------------------------------
>_R_Balizia_spnov_Morim_577@NODE_1_length_1138_cov_332.335180
-aaaacaatcaaaaatcagttctttgggacgctaataatggccatagttagcactcgttgtagaaacaaatgcaaaatgaataagacaggaagagaaaaagtgagagggggacaaactgctgattactgcaagcaatgaaatcaccaatacacagggaacatgaagattttgtgaaagaatttaagtagataaaattcataagctttagcaccctagattcagaataattgcagttttctcaaatctcatgtatatgacgatatatctaacctgaacctcaatagcagcctcccgacctattgtcaacatctgcacagtcccacgttccttcaaacagtcatgaaatgatggtaaaagaagctttttccccacaagaaaatctgcctcaaagagaaaattcataattaaggtaagagatacagctacttctgcatcactcaggcagcacagatccaaagaaaccatttgatacagcaacttcaccattaccacagcagcaattatcccatggagaccgctttttacatgctgacaatcatggcttacaatgaaatatcttcaatcataac-acaaatag-gaatcaagatttcatgggtttttttatcatgaagacttacccctcaaataatccatgataaaagaatacagatgacgtctgacaagtcctccacttggttctttctcaatcatagcccttacagttccatgaaacataacaaaaagcgagtgtatttccttgagaacctttctcaatgcatcatcccgccatataggttctgcatcattatttttctcaaccacctacaaggtaacaacttaatattacaggcaagctcactcctgttatatattcaacatactaatttgatttagttatatattaatccaaaataactccgcctatgtgttaaaagaggagggttgtgttaggctctcaacagctaacctaaaactctgtcaaatctttatgacattaagacacatgtattaatccaaaatatgaacaatgaagtattcattaagaaatgttcaaaagctacatatccatttggctcaaaaagagtatgttaattgttcaaagaaatatttcaagggctcaaaaaaaaccatatatgaaactaatatgaacaaag----------------------------------------------------------------------
>_R_Calliandra_bella_LPQ15696@NODE_1_length_1208_cov_212.034483
caaatcaaggcaaaatcaat--------aaattggtggcgggccaattt----ttcccttcagaaaacaatttatggtcttgggaacag-----cagacatcaaagattactcaagcacttaatcattatgggt----gaatcaccaatacaaagggaacatgaagatattgtgaaagagtttaagtagataaaatccagaaactttagcatgctagattcaaaacaattgtggttttctcaaatctcatgtatatgatgatgtatctgacctggacctcaatagcagcctcccgacctatagtaagcatctgcacggtcccacgttccttcaaacagtcatgaaatgatggtaaaagaagctttttccccacaagaaaatctgcctcaaaga-aaaattcataattaaggtaacagatacagctacttctgcatcactcaggcagcacagatccaaagaaaccatttgatacagcaacttcaccattaccacagcagcaattatcccatggagaccgctttttacaggctgacaatcatggcttacaatgaaatatcttcaatcataac-acaaatgggaaatcaggatttcataggtttttctatcatgaagacttacccctcaaataatccatgataaaagagtacaaatgacgtctgacaagtcctccactgggttctttctcaatcatagcccttacagttccatgaaacataacaaaaagagagtgtatttccttgagaacctttctcaatgcatcatcccgccatataggttctgcatcattatttttctcaactacctacaaggtaacaacttagtattacaggcaagctcactcatgccatattttcaacaaaataatttgatttagttaaatattaatccaaaataacttctcctatgagttaaaggagaagaattgccttagaacctcaaca-ccaacctaaaactcagtcaaacctttatgatattatgacacatgtaccaatccaatatatgaacaataaagtgttcattaaaatcttttcaaaagctacatattcatttagctcaaggaagatgtatcaattgtccaaagaaatgtttcaagggctcaaacaaaa--------aacaaatgtactagcga---------------------------------------atcctagtatccacttttgcaagaatccat---
>_R_Cathormion_obliquifoliolatum_Wieringa_6519@NODE_1_length_1091_cov_107.148649
gaaaacaatcaaaaattagttctttgggacgctaataatggccatagttagcacgcgttgtagaaacaaatgcaaaatgaataagacaggaagagaaaaagtcagagggggacaaactgctgattactgcaagcaatgagatcaccaatacacagggaacatgaagattttgtgaaagaatttaagtagataaaattcataagctttagcacgctagattcagaataattgcagttttctcaaatctcatgtatatgacgatatatctaacctgaacctcaatagcagcctcccgacctattgtcaacatctgcacagtcccacgttccttcaaacagtcatgaaatgatggtaaaagaagctttttccccacaagaaaatctgcctcaaagagaaaattcataattaaggtaagagatacagctacttctgcatcactcaggcagcacagatccaaagaaaccatttgatacagcaacttcaccattaccacagcagcaattatcccatggagaccgctttttacatgctgacaatcatggcttacaatgaaatatcttcaatcataac-acaaatag-gaatcaaaatttcatgggtttttttatcatgaagacttacccctcaaataatccatgataaaagaatacaaatgacgtctgacaagtactccacttggttctttctcaatcatagcccttacagttccatgaaacataacaaaaagcgagtgtatttccttgagaacttttctcaatgcctcatcacgccatataggttctgcatcattatttttctcaaccacctacaaggtaacaacttaatattacaggcaagctcactcctgttatatattcaacatactaatttgatttaatcatatattaatccaaaataactccgcctatgtgttaaaagaggagggttgtgttaggctctcaatagctaacctaaaactctgtcaaatctttatgacattaagacacatgtattaatccaaaatatgaacaatgaagt----------------------------------------------------------------------------------------------------------------------------------------------------------------------------------------------
>_R_Enterolobium_cyclocarpum_MWC9020@NODE_1_length_1203_cov_204.333925
-aaaaaaaaaaaaaaatagttctttgggaaggtcataatggccataattagcacttgctgtagaaacaaatgcaaaatgaataagacaggaagagaaaaagtgagagggggacaaactggtaattactgcaagcagtgaaatcaccaatacacagggaacatggagattttgtgaaagaatttaagtagacaaaattcataagctttggcatgctagattcagactaattgcagtttcctcaaatctcatgtatatgacgatatatctaacctgaacctcaatagcagcctcccgacctatggtcagcatctgcacagtcccacgttccttcaaacagtcatgaaatgacggtaaaaggagctttttccccacaagaaaatctgcctcaaagagaaaattcataattaaggtaagagatacagctacttctgcatcactcaggcagcacagatccaaagaaaccatttgatacagcaacttcaccattaccacagcagcaattatcccatggagaccgctttttacatgctgacaatcatggcttacaatgaaatatcttcaatcataac-acaaataggaaatcaagatttcatgagtttctttatcatgaagacttacccctcaaataatccatgataaaagaatacagatgacgtctgacaagtcctccacttggttctttctcaatcatagcccttacagttccatgaaacaaaacaaaaagcgagtggatttccctgagaacctttctcaatgcatcatcccgccatataggttctgcatcattatttttctcaaccacctacaagttaccaacttgatattacaggcaggctcactcctgttatatattcaacatactaatttgatttagttatatattaatccaaaataactccgtctatgtgttaaaagaggagggttgtgttaagcccttaatagccaacctaaaaccctgtcaaatctttatgacaatatgacacatgtattaatcaaaaatatgcacaatgaagtatccattaagaaatgttcaaaagctaaatatccatttggctcaaaaagaggatgttaattgttcaaagaaatatttcaagggatt-aaaaaaaccacatatgaaactaatatgaacaaattagcataaaccaaagagacacagtatat-aaaaaaagatttcaatttccaccccaacaaatgccct----
>_R_Hydrochorea_marginata_Morim_563@NODE_1_length_1373_cov_155.174383
-aaaacaatcaaaaattagttctttgggacgttaataatggccatagttagcactcgttgtagaaacaaatgcaaaatgaataagacaggaagagaaaaagtcagagggggacaaactgctgattactgcaagcaatgagatcaccaatacacagggaacatgaagattttgtgaaagaatttaagtagataaaattcataagctttagcacgctagattcagaataattgcagttttctcaaatctcatgtatatgacgatatatctaacctgaacctcaatagcagcctcccgacctattgtcaacatctgcacagtcccacgttccttcaaacagtcatgaaatgatggtaaaagaagctttttccccacaagaaaatctgcctcaaagagaaaattcataattaaggtaagagatacagctacttctgcatcactcaggcagcacagatccaaagaaaccatttgatacagcaacttcaccattaccacagcagcaattatcccatggagaccgctttttacatgctgacaatcatggcttacaatgaaatatcttcaatcataac-acaaatag-gaatcaagatttcatgggtttttttatcatgaagacttacccctcaaataatccatgataaaagaatacagatgacgtctgacaagtactccacttggttctttctcaatcatagcccttacagttccatgaaacataacaaaaagcgagtgtatttccttgagaacttttctcaatgcatcatcacgccatataggttctgcatcattatttttctcaaccacctacaaggtaacaacttaatattacaggcaagctcactcctgttatatattcaacatactaatttgatttagttatatattaatccaaaataactccgcctatgtgttaaaagaggagggttgtgttaggctctcaatagctaacctaaaactctgtcaaatctttatgacattaagacacatgtattaatccaaaatatgaacaatgaagtattcattaagaaatgttcaaaagctacatatccatttggctcaaaaagaggatgttaattgttcaaagaaatatttcaagggctcaaaaaaaaccatatatgaaactaatatgaacaaagtagcataaaccaaagagatacagtatataaaaaaaagatttcaatttgcaccccaacaaatgccctctat
>_R_Jupunba_asplenifolia_Ekman_6383@NODE_1_length_657_cov_28.722414
----------------------------------------------------------------------------------------------------------------------------------------------------------------------------------------------------------------------------------------------------------------------------aacctgaacctcaatagcagcctcccgacctattgtcagcatctgcacagtcccacgttccttcaaacagtcatgaaatgacggtaaaagaagctttttccccacaagaaaatctgcctcaaagagaaaattcataattaaggtaagagatacagctacttctgcatcactcaggcagcacagatccaaagaaaccatgtgatacagcaacttcaccattaccacagcagcaattatcccatggagaccgctttttacatgctgacaatcatggcttacaatgaaatatcttcaatcataac-acaaatag-gaatcaagatttcatgggtttttttatcatgaagacttacccctcaaataatccatgataaaagaatacagatgacgtctgacgagtcctccacttggttctttctcaatcatagcccttacagttccatgaaacgtaacaaagagcgagtgtatttccttgagaacctttcttaatgcatcatcccgccatataggttctgcatcattatttttctcaaccacctacaaggtaacaacttaatattacaggcaagctcacacctgttatatattcaacatactaatttgatttagttatatattaatcaaaaataactccgcctatgtgttaaaagaggagggttg---------------------------------------------------------------------------------------------------------------------------------------------------------------------------------------------------------------------------------------------------------------------------------------
>_R_Jupunba_brachystachya_Lima_7438@NODE_1_length_1472_cov_88.941219
gaaaacaaccaaaaattagttctttgggacgctaataatggccatagttagcactcattgtagaaacaaatgcaaaatgaataag-------------aaatgagaggaggacaaactgctgattactgcaagcaatgaaatcaccaatacacagggaacatgaagattttgtgaaagaatttaagtagataaaattcataagc-ttagcacgctagattcagaataattgcagttttctcaaatctcatctatatgacgatatatctaacctgaacctcaatagcagcctcccgacctattgtcagcatctgcacagtcccacgttccttcaaacagtcatgaaatgatggtaaaagaagctttttccccacaagaaaatctgcctcaaagagaaaattcataattaaggtaagagatacagctacttctgcatcactcagccagcacagatccaaagaaaccatttgatacagcaacttcaccattaccacagcagcaattatcccatggagaccgctttttacaggctgacaatcatggcttacaatgaaatatcttcaatcataac-acaaatag-gaatcaagatttcatgggttttttaatcatgaagacttacccctcaaataatccatgataaaagaatacagatgacgtctgacaagtcctccacttggttctttctcaatcatagccctcacagttccatgaaacgtgacaaaaagcgagtgtatttccttgagaacctttcttaatgcatcatcccgccatataggttctgcatcattatttttctcaaccacctacaaggtaacaacttaatattacaggcaagctcactcctgttatatattcaacatactaatttgatttagttatatattaatccaaaataactccgcctatgtgttaaaagaggagggttgtgttaggctctcaacagccaacctaaaactctgtcaaatctttatgacattaagacacatgtattaatccaaaatatgaacaatgaagtattcattaagaaatgttcaaaagctacatatctatttggctcaaaaagaggatgttaattgttcaaagaaatatttcaagggctcaaaaaaaaccatatacgaaactaatatgaacaaagtagcataaaccaaagagatacagtatataaaaaaaagatttcaatttgcaccccaacaaatgccctctat
>_R_Jupunba_cochleata_Bonadeu_673@NODE_1_length_1328_cov_74.226219
gaaaacaaccaaaaatcagttctttgggacgctaataatggccatagttagcactcattgtagaaacaaatgcaaaatgaacaagacaggaagagaaaaagtgagaggaggacaaactgctgatcactgcaagcaatgaaatcaccaatacacagggaacatgaagattttgtgaaagaatttaagtagataaaattcacaagctttagcacgctagattcagaataattgcagttttctcaaatctcatctatatgacgatatatctaacctgaacctcaatagcagcctcccgacctattgtcagcatctgcacagtcccacgttccttcaaacagtcatgaaatgatggtaaaagaagctttttccccacaagaaaatctgcctcaaagagaaaattcataattaaggtaagagatacagctacttctgcatcactcaggcagcacagatccaaagaaaccatttgatacagcaacttcaccattaccacagcagcaattatcccatggagaccgctttttacaggctgacaatcatggcttacaatgaaatatcttcaatcataac-acaaatag-gaatcaagatttcatgggttttttaatcatgaagacttacccctcaaataatccatgataaaagaatacagatgacgtctgacaagtcctccacttggttctttctcaatcatagcccttacagttccatgaaacgtgacaaaaagcgagtgtatttccttgagaacctttctcaatgcatcatcccgccatataggttctgcatcattatgtttctcaaccacctacaaggtaacaacttaatattacaggcaagctcactcctgttatatattcaacatactaatttgatttagttatatattaatccaaaataactccgcctatgtgttaaaaggggagggttgtgttaggctctcaacagccaacctaaaactctgtcaaatctttatgacattaagacacatgtattaatccaaaatatgaacaatgaagtattcattaagaaatgttcaaaagctacatatcgatttggctcaaaaagaggatgttaattgttcaaagagatatttcaagggctcaaaaaaaaccatatatgaaactaatatgaacaaagtagcataaaccaaagagatacagtatataaaaaaacgatttc----------------------------
>_R_Jupunba_filamentosa_Lima_7487@NODE_1_length_1460_cov_82.287057
gaaaacaaccaaaaattagttctttgggacgctaataatggccatagttagcactcattgtagaaacaaatgcaaaatgaataagacaggaagagaaaaagtgagaggaggacaaactgctgattactgcaagcaatgaaatcaccaatacacagggaacatgaagattttgtgaaagaatttaagtagataaaattcataagctttagcacgctagattcagaataattgcagttttctcaaatctcatctatatgacgatatatctaacctgaacctcaatagcagcctcccgacctattgtcagcatctgcacagtcccacgttccttcaaacagtcatgaaatgatggtaaaagaagctttttccccacaagaaaatctgcctcaaagagaaaattcataattaaggtaagagatacagctacttctgcatcactcagccagcacagatccaaagaaaccatttgatacagcaacttcaccattaccacagcagcaattatcccatggagaccgctttttacaggctgacaatcatggcttacaatgaaatatcttcaatcataac-acaaatag-gaatcaagatttcatgggttttttaatcatgaagacttacccctcaaataatccatgataaaagaatacagatgacgtctgacaagtcctccacttggttctttctcaatcatagccctcacagttccatgaaacgtgacaaaaagcgagtgtatttccttgagaacctttctcaatgcatcatcccgccatacaggttctgcatcattatttttctcaaccacctacaaggtaacaacttaatattacaggcaagctcactcctgttatatatccaacatactaatttgatttagttatatattaatccaaaataactccgcctatgtgttaaaagaggagggttgtgttaggctctcaacagccaacctaaaactctgtcaaatctttatgacattaagacacttgtattaatccaaaatatgaacaatgaagtattcattaagaaatgttcaaaagctacatatctatttggctcaaaaagaggatgttaattgttcaaagaaatatttcaagggctcaaaaaaaaccatatatgaaactaatatgaacaaagtagcataaaccaaagagatacagtatataaaaaaaagatttcaatttgcaccccaacaaatgccctctat
>_R_Jupunba_floribunda_Iganci_883@NODE_1_length_1212_cov_108.021145
-------------agttagttccttgggacgctaataatggccatagttagcactcgttgtagaaacaaatgcaaaatgaataagacaggaagagaaaaagtgagagggggacaaactgctgattactgcaaacaatgaaatcaccaatacacagggaacatgaagattttgtgaaagaatttaagtagataaaattcataagctttagcacgctagattcagaataattgcagttttctcaaatctcatgtatatgacgatatatctaacctgaacctcaatagcagcctcccgacctattgtcagcatctgcacagtcccacgttccttcaaacagtcatgaaatgatggtaaaagaagctttttccccacaagaaaatctgcctcaaagagaaaattcataattaaggtaagagatacagctacttctgcatcactcaggcagcacagatccaaagaaaccatttgatacagcaacttcaccattaccacagcagcaattatcccatggagaccgctttttacatgctgacaatcatggcttacaatgaaatatcttcaatcataac-acaaatag-gaatcaagatttcatgggttttttaatcatgaagacttacccctcaaataatccatgataaaagaatacagatgacatctgacaagtcctccacttggttctttctcaatcatagcccttacagttccatgaaacgtgacaaaaagcgagtgtatttccttgagaacctttctcaatgcatcatcccgccatataggttctgcatcattatttttctcaaccacctacaaggcaacaacttaatattactggcaagctcactcctgttatatattcaacatactaatttgatttagttatatattaatccaaaataactccgcctatgtgttaaaagaggagggttgtgttaggctctcaacagccaacctaaaactctgtcaaatctttatgacattaagacacatgtattaatccaaaatatgaacaatgaagtattcattaagaaatgttcaaaagctacatatccatttggctc-aaaagaggatgttaattgttcaaagaaatatttcaagggctcgaaaaaaaccatatatgaaactaatatgaacaaagtaccataaaccaaagagatacagtatataaaaaaaagatttcaatttgcaccccaacaaatgccctctat
>_R_Jupunba_idiopoda_Quesada_1718@NODE_1_length_924_cov_78.641086
--------------------------------------------------------------------------aaatgaataagacaggaagggaaaaagtgagagggggacaaactgctgattactgcaagcaatgaaatcaccaatacacagggaacatgaagattttgtgaaagaatttaagtagataaaattcataagctttagcacgctagattcagaataattgcagttttctcaaatctcatgtatatgacgatatatctaacctgaacctctatagcagcctcccgacctattgtcagcatctgcacagtcccacgttccttcaaacagtcatgaaatgatggtaaaagaagctttttccccacaagaaaatctgcctcaaagagaaaattcataattaaggtaagagatacagctacttctgcatcactcaggcagcacagatccaaagaaaccatttgatacagcaacttcaccattaccacagcagcaattatcccatggagaccgctttttacatgctgacaatcatggcttacaatgaaatatcttcaatcataac-acaaatag-gaatcaagatttcatgggtttttttatcatgaagacttacccctcaaataatccatgataaaagaatacagatgacgtctgacaagtcctccacttggttctttctcaatcatagcccttacagttccatgaaacgtaacaaaaagcgagtgtatttccttgagaacctttctcaatgcatcatcccgccatataggttcttcatcattatttttctcaaccacctacaaggtaacaacttaatattacaggcaagctcactcctgttatatattcaacatactaatttgatttagttatatattaataaaaaataactccgcctatgtgttaaaagaggagggt---------------------------atttccttgagaacctttctca-----------atgcatcatcccgccatataggt------------------------------tcttcatcattatttttctcaacca-----------------------------------------------------------------------------------------------------------------------------------------------
>_R_Jupunba_laeta_Mori_25147@NODE_2_length_667_cov_11.777966
------------------------------------------------------------------------------------------------------------------------------------------------------------gaacaggaagattccgtgaaataattcaaataaattgagtaattcagaattagcatgctaaagtctgaataattgcagttttttgaaatctcatttatatgataatataactaatctgaaccttaatagtagcctcctgatcaattgtcagcttcagcacagtcacatgttccttcaaacaataagtgaatgatgctaaaagaagcctttttcccatgataaaatcgtctttaaagagaaaagtc----ttaaggtaaaagatatagctacttctgcatgactcaagcaacaaagatccaaagaaaccatttgatctagcaacttcaccattaccacagcagcaataatcccatggagaccgctttgtaaacactgaccatcatgactgacaatgaaatattttgggttaatatcattgatgg-tccttatagtttgatcga------------------------------------------------------------------------------attttcattttggtcactgtctctatagtttcacaagg--------------------------------------------------------------------------------------------acatggtctgagtttaa-------------------------------------------------------gtatatggatcaaaaccaa-------tacttgctaaaagtataggagctagtca-----------------ttaaactcagaccaaatttttaaaaaactatactaaaactaacaatttaaactataaggattaaaaccaaaatccggtcatactataaa----------------gattaacaatggtat---------ta------------------------------------------------------------------------------------------------------------------------------
>_R_Jupunba_langsdorfii_Ribeiro_728@NODE_1_length_1494_cov_76.823571
gaaaaaaaccaaaaattagttctttgggacgctaataatggccatagttagcacttgttgtagaaacaaatgcaaaatgaataagacaggaagagaaaaagtgagagggggacaaactgctgattactgcaagcaatgaaatcaccaatacacagggaacatgaagattttgtgaaagaatttaagtagataaaattcataagctttagcacgctagattcagaataattgcagttttctcaaatctcatgtatatgacgatatatctaacctgaacctcaatagcagcctcccgacctattgtcagcatctgcacagtcccacgttccttcaaacagtcatgaaatgatggtaaaagaagctttttccccacaagaaaatctgcctcaaagagaaaattcataattaaggtaatagatacagctacttctgcatcactcaggcagcacagatccaaagaaaccatttgatacagcaacttcaccattaccacagcagcaattatcccatggagaccgctttttacatgctgacaatcatggcttacaatgaaatatcttcaatcataac-acaaatag-gaatcaagatttcataggtttttttatcatgaagacttacccctcaaataatccatgataaaagaatacagatgacgtctgacaagtcctccacttggttctttctcaatcatagcccttacagttccatgaaacgtaacaaaaagcgagtgtatttccttgagaacctttctcaatgcatcatcccgccatattggttctgcatcatttattttctcaaccacctacaaggtaacaagttaatattacaggcaagctcactcctgttatatattcaacatactaatttgatttagttatatattaataaaaaataactccgcctatgtgttaaaagaggagggttgttttaggctctcaacagccaacctacaactctgtcgaatctttatgacattaagacacatgtattaatccaaaatatgaacaatgaagtattcattaagaaatgttcaaaagctacatatccatttggctcaaaaagaggattttaattgttcaaagaaatatttcaagggctc-aaaaaaaccatatatgaaattactatgaacaaagtagaataaaccaaagagatacagtatataaaaaaaagatttcaatttgcaccccaacaaatgccctctat
>_R_Jupunba_langsdorfii_Ribeiro_728@NODE_2_length_1042_cov_20.471503
-----------------------------------------------------------------------------------------------ttgatctagcaaagatccaaactacttatcactgagagcattgaaatctccaatacaactagaacaggaagattccatgaaataattcaaataaattgaacaatccagaattagcatgctaaagtctgaataattgcagttttctgaaatctcatttatatgataatataactaatctgaaccttaatagtagcatcctgatcaattgtcagcttcagcacggtcacatgttccttcaaacaataagtgaatgatgctaaaagaagcctttttcccacaatgaaatcgtctttaaagagaaaagtc----ttaaggtaaaagatacagctacttctgcatgactcaaccagcaaagatccaaagaaaccatttgatctagcaacttcaccattaccacagcagcaataatcccatggagaccactttttaaacactgaccatcatgactaacaatgaaatattttgggttaatatcattgatga-tccttatagtttgatcga------------------------------------------------------------------------------attttaattttggtcattgtctctatagtttcataagg--------------------------------------------------------------------------------------------acatggtctgagtttaa-------------------------------------------------------gtatagagatcaaaaccaa-------aacttgttaaaagtataggagctagtca-----------------ttaaactcagaccaaatttttataaaactatactaaaaccaacaatttaaactataaggattaaaaccaaaatccggtcatactataaa----------------gattaacaatggtat---------taacccaaatatttcaatcataaatggaaaatca---------------------------------------aga-tttatatata-------ggctttttctttcatgaagacttacccctcaaat
>_R_Jupunba_leucophylla_Iganci_839@NODE_1_length_1622_cov_157.916505
gaaaaaaacgaaaaattagttctttgggacgctaataatggccatagttagcactcgttgtagaaacaaatgcacaatgaataagacaggaagagaaaaagtgagagggggacaaactgctgattactgcaagcaatgaaatcaccaatacacagggaacatgaagattttgtgaaagaattgaagtagataaaattcataagctttagcacgctagattcagaataattgcagttttctcaaatctcatgtatatgacgatatatctaacctgaacctcaatagcagcctcccgacctattgtcagcatctgcacagtcccacgttccttcaaacagtcatgaaatgatggtaaaagaagctttttccccacaagaaaatctgcctcaaagagaaaattcataattaaggtaagagatacagctacttctgcatcactcaggcagcacagatccaaagaaaccatttgatacagcaacttcaccattaccacagcagcaattatcccatggagaccgctttttacatgctgacaatcatggcttacaatgaaatatcttcaatcataac-acaaatag-gaatcaagatttcatgggtttttttatcatgaagacttacccctcaaataatccatgataaaagaatacagatgacgtctgacaagtcctccacttggttctttctcaatcatagcccttacagttccatgaaacgtaacaaaaagcgagtgtatttccttgagaacctttctcaatgcatcatcccgccatataggttctgcatcattatttttctcaaccacctacaaggtaacaacttaatattacaggcaagctcacttctgttatatattcaacatactaatttgatttagttatatattaatcaaaaataactccgcctatgtgttaaaagaggagggttgagttaggctctcaacagccaacccaaaactctgtcgaatctttatgacattaagacacatgtattaatccaaaatatgaacaatgaagtattcattaagaaatgttcaaaagctacatatccatttggctcaaaaagaggatgttaattgttcgaagaaatatttcaagggctc-aaaaaaaccatatatgaaactaatatgaacaaagtagaataaaccaaagagatacagtatatgaaaaaaagatttcaatttgcaccccaacaaatgccctctat
>_R_Jupunba_limae_Iganci_261@NODE_1_length_1489_cov_81.866856
gaaaacaacaaaaaattagctctttgggacgctaataatggccatagttagcactcattgtagaaacaaatgcaaaatgaataagacaggaagagaaaaagtgagaggaggacaaactgctgattactgcaagcaatgaaatcaccaatgcacagggaacatgaagattttgtgaaagaatttaagaagata-aattcataagctttaacacgctagattcagaataattgcagttttctcaaatctcatctatatgacgatatatctaacctgaacctcaatagcagcctcccgacctattgtcagcatctgcacagtcccacgttccttcaaacagtcatgaaatgatggtaaaagaagctttttccccacaagaaaatctgcctcaaagagaaaattcataattaaggtaagagatacagctacttctgcatcactcagccagcacagatccaaagaaaccatttgatacagcaacttcaccattaccacagcagcaattatcccatggagaccgctttttacaggctgacaatcatggcttacaatgaaatatcttcaatcataac-acaaatag-gaatcaagatttcatgggttttttaatcatgaagacttacccctcaaataatccatgataaaagaatacagatgacgtctgacaagtcctccacttggttctttctcaatcatagccctcacagttccatgaaacgtgacaaaaagcgagtgtatttccttgagaacctttcttaatgcatcatcccgccatataggttctgcatcattatttttctcaaccacctacaaggtaacaacttaatattacaggcaagctcactcctgttatatattcaacatactaatttgatttagttatatattaatccaaaataactccgcctatgtgttaaaagaggagggttgtgttaggctctcaacagccaacctaaaactctgtcaaatctttatgacattaagacacatgtattaatccaaaatatgaacaatgaagtattcattaagaaatgttcaaaagctacatatctatttggctcaaaaagaggatgttaattgttcaaagaaatatttcaagggctcaaaaaaaaccatatatgaaactaatatgaacaaagtagcataaaccaaagagatacagtatacaaaaaaaagatttcaatttgcaccccaacaaatgccctctat
>_R_Jupunba_longipedunculata_Cardona_2682@NODE_1_length_1109_cov_71.878876
-----------------------------------------ccattgttagcactcgttgtagaaacaaatgcaaaatgaataagacaggaagagaaaaagtgagagggggacaaactgctgattactgcaaacaatgaaatcaccaatacacagggaacatgaagatttcgtgaaagaattaaagtagataaaattcataagctttagcacgctagattcagaataattgcagttttctcaaatctcatgtatatgacgatatatctaacctgaacctcaatagcagcctcccgacctattgtcagcatctgcacagtcccacgttccttcagacagtcatgaaatgatggtaaaagaagctttttccccacaagaaaatctgcctcaaagagaaaattcataattaaggtaagagatacagctacttctgcatcactcaggcagcacagatccaaagaaaccatttgatacagcaacttcaccattaccacagcagcaattatcccatggagaccgctttttacatgctgacaatcatggcttacaatgaaataccttcaatcataac-acaaatag-gaatcaagatttcatgggtttttttatcatgaagacttacccctcaaataatccatgataaaagaatacagatgacgtctgacaagtcctccacttggttctttctcaatcatagcccttacagttccatgaaacgtgacaaaaagcgagtgtatttccttgagaacctttctcaatgcatcatcccgccatataggttctgcatcattatttttctcaaccacctacaaggtaacaacttaatattactggcaagctcagtcctgttatatattcaacatactaatttgatttagctatatattaatccaaaataactccgcctatgtgttaaaagaggagggttgtgttaggctctcaacagccaacctaaaactctgtcaaatctttatgacattaagacacatgtattaatccaaaatatgaacaatgaagtattcattaagaaatgttcaaaagctacatatccatttggctcaaaaagaggatgttaattgttcaaagaaatatttcaagggctcaaaaaaaaccatatatgaaactaatatgaacaaagtagcataaccaaagag------------------------------------------------------
>_R_Jupunba_longipedunculata_Cardona_2682@NODE_2_length_694_cov_26.534846
----------------------------------------------------------------------------cagaggaaaataagagaaggaaatgtgagaaggggacaaactactgatcactgagagcattgaaatctccaatacaactagaacaggaagattccgcgaaataattcaaat----------------aattagcatgctaaagtctgaataattgcagttttctgaaatctcatttatgtgattatataactaacctgaactttaatagtagcgtcctgatcaattgtcagcttcagcacagtcac--gttccttcaaacaataagtgaatgacgctaaaagaagcctttttcccacgataaaatcttccttaaagagaaaagtc----ttaaggtaaaagatacagctacttctgcatgactcaagcagcaaagatccaaagaaaccatttgatctagcaacttcaccattaccacagcagcaataatcccatggagaccgctttgtaaacactgaccatcatgactgacaatgaaatattttgggttaatatcattgatgg-tccttataatttgatcga------------------------------------------------------------------------------attttagttttggtcactgtctctatagtttcataagg--------------------------------------------------------------------------------------------acatggtttgagtttaa-------------------------------------------------------gtatagggatcaaaaccaa-------tacttgctaaaagtataggagctagtca-----------------ttaaactcagaccaaatttttatgaaactatattaaaactaacaatttaaactataaggattaaaaccaaaatccgg------------------------------------------------------------------------------------------------------------------------------------------------------------------------------------
>_R_Jupunba_macradenia_Lourteig_3021@NODE_2_length_562_cov_17.896907
-----------------------------------------------------------------------------------------------------------------------------------------------------------------------ttccgcgaaataattcaaataaattgagcaatccagaattagcatgctaaagtctgaataattgcagttttctgaaatctcatttatgtgataatataactaacctgaactttaatagtagcgtcctgatcaattgtcagcttcagcacagtcacatgttccttcaaacaataagtgaatgacgctaaaagaagcctttttcccacgataaaatcgtctttaaggagaaaagtc----ttaaggtaaaagatacagctacttctgcatgactcaagcagcaaagatccaaagaaaccatttgatctagcaacttcaccattaccacagcagcaataatcccatggagaccgctttgtaaacactgaccatcatgactgacaatgaaatattttgggttaatatcattgatgg-tccttatagtctgatcga------------------------------------------------------------------------------attttagttttggtcactgtttctatagtttcataagg--------------------------------------------------------------------------------------------acatggtctgagtttaa-------------------------------------------------------gtatagggatcaaaactaa-------tacttgctaaaagtataagaggtagtca-----------------ttaaactcggaccatat------------------------------------------------------------------------------------------------------------------------------------------------------------------------------------------------------------------------------------------------
>_R_Jupunba_microcalyx_Iganci_855@NODE_1_length_1503_cov_112.131837
gaaaaaaacgaaaaattagttctttgggacgctaataatggccatagttagcactcgttgtagaaacaaatgcacaatgaataagacaggaagagaaaaagtgagagggggacaaactgctggttactgcaagcaatgaaatcaccaatacacagggaacatgaagattttgtgaaagaattgaagtagataaaattcataagctttagcacgctagattcagaataattgcagttttctcaaatctcatgtatatgacgatatatctaacctgaacctcaatagcagcctcccgacctattgtcagcatctgcacagtcccacgttccttcaaacagtcatgaaatgatggtaaaagaagctttttccccacaagaaaatctgcctcaaagagaaaattcataattaaggtaagagatacagctacttctgcatcactcaggcagcacagatccaaagaaaccatttgatacagcaacttcaccattaccacagcagcaattatcccatggagaccgctttttacatgctgacaatcatggcttacaatgaaatatcttcaatcataac-acaaatag-gaatcaagatttcatgggtttttttatcatgaagacttacccctcaaataatccatgataaaagaatacagatgacgtctgacaagtcctccacttggttctttctcaatcatagcccttacagttccatgaaacgtaacaaaaagcgagtgtatttccttgagaacctttctcaatgcatcatcccgccatataggttctgcatcattatttttctcaaccacctacaaggtaacaacttaatattacaggcaagctcacttctgttatatattcaacatactaatttgatttagttatatattaatcaaaaataactccgcctatgtgttaaaagaggagggttgtgttaggctctcaacagccaacccaaaactctgtcgaatctttatgacattaagacacatgtattaatccaaaatatgaacaatgaagtattcattaagaaatgttcaaaagctacaaatccatttggctcaaaaagaggatgttaattgttcgaagaaatatttcaagggctc-aaaaaaaccatatatgaaactaatatgaacaaagtagaataaaccaaagagatacagtatataaaaaaaagatttcaatttgcaccccaacaaatgccctccat
>_R_Jupunba_oppositifolia_Liegier_16014@NODE_1_length_997_cov_87.459783
----------------------------------------------------------------------------------------------------------------------------tactgcaagcaatgaaatcaccaatacacagggaacatgaagattttgtgaaagaatttaagtagataaaatttataagctttagcacgctagattcagaataattgcagttttctcaaatctcatgtatatgacgatatatctaacctgaacctcaatagcagcctcccgacctattgtcagcatctgcacagtcccacgttccttcaaacagtcatgaaatgatggtaaaagaagctttttccccacaagaaaatctgcctcaaagagaaaattcataattaaggtaagagatacagctacttctgcatcactcaggcagcacagatccaaagaaaccatttgatacagcaacttcaccattaccacagcagcaattatcccatggagaccgctttttacatgctgacaatcatggcttacaatgaaatatcttcaatcataac-acaaatag-gaatcaagatttcatgggtttttttatcatgaagacttacccctcaaataatccatgataaaagaatacagatgacgtctgacgagtcctccacttgattctttctcaatcatagcccttacagttccatgaaacataacaaaaagcgagtgtatttccttgagaacctttcttaatgcatcatcccgccatataggttctgcatcattatttttctcaaccacctacaaggtaacaacttaatattacaggcaagctcactcctgttatatattcaacatactaatttgatttagttatatattaatcaaaaataactccgcctatgtgttaaaagaggagggttgtgttaggctctcaacagccaacctaaaactctgtcgaatctttataacattaagacacatgtattaatccaaaatatgaacaatgaaatattcattaagaaatgttcaaaagctacatatccatttggctcaaaaagaggatgttaattgttcaaagaaatatttcaagggctcaaaaaaaaccatatattaaac------------------------------------------------------------------------------------
>_R_Jupunba_trapezifolia_Simon_1600@NODE_1_length_981_cov_149.852052
gaaaaaaaccaaaaattagttctttgggacgctaataatggccatagttagcactcgttgtagaaacaaatgcaaaatgaataagacaggaagagaaaaagtgagagggggacaaactgccgattactg----------------caatacacagggaacatgaagattttgtgaaagaatttaagtagataaaattcataagctttagcacactagattcagaataattgcagttttctcaaatctcatgtatatgacgatatatctaacctgaacctcaatagcagcctcccgacctattgtcagcatctgcacagtcccacgttccttcaaacagtcatgaaatgatggtaaaagaagctttttccccacaagaaaatctgcctcaaagagaaaattcataattaaggtaagagatacagctacttctgcatcactcaggcagcacagatccaaagaaaccatttgatacagcaacttcaccattaccacagcagcaattatcccatggagaccgctttttacatgctgacaatcatggcttacaatgaaatatcttcaatcataac-acaaatac-gaatcaagatttcatgggtttttttatcatgaagacttacccctcaaataatccatgataaaagaatacagatgacgtctgacaagtcctccacttggttctttctcaatcatagcccttacagttccatgaaatgtaacaaaaagcgagtgtatttccttgagaacctttctcaatgcatcatcccgccatataggttctgcatcattatttttctcaaccacctacaaggtaacaacttaatattacaggcaagctcactcctgttatatattcaacatactaatttgatttagttatatattaatcaaaaataactccgcctatgtgttaaaagaggagggttgtgttaggcgctcaacagccaacctaaaactttgtcgaatctttatgaca--------------------------------------------------------------------------------------------------------------------------------------------------------------------------------------------------------------------------------------
>_R_Jupunba_trapezifolia_Simon_1600@NODE_2_length_808_cov_5.268260
------------------------------------------tttcctt---------------------------------------------------------------tggaccacttatct------------------------------tgctgtaagggccttacaacatgata------------------------------------------gtgattgcctccgccctgggtatcagatgagccgtagctctctgaaaaagagcttggatgggccaagtcagatccagcggcagtat------------------------------------------tagatgcagcatcctttgcgtaagggaacttactccgaggataaagcacgggcttagaatggcatatgtaaataagtttatggtgtcatcctgacaaaagaattaacagtgaagattaatcagcaacttgcccagttaaaaaactgtaattgtactttgaggaccatgttgtggacaccagcag---------atcatgaaatagaatca---------atgaatggcagggagcgattccaactgttccagcactctaacaagtgactgccaaatcaagacaaaatcaataaattgg---------tggcaag----ccaatttttttccctccagaaaaaaaaatgatggtcttgggaacagcaggcatcaaaga-----------------------------------------------------------------------------ttaatacaaaggcttaa--------------------------------------------------tgatcatgggtgaataaacaatgacaactttaccctgttcaaagtaaatgac----------------------agctaaatgtaagttaatgctatgcccta-------------gccaatt--------------agacaccatcaccttgttttactgagag-----------------ttgaaagaaaaaat---------aaaaagaaaccatgcatgaat--agataaagttg----------------------------------------------------gaaatgtaggtttcttcctccctcttacctaaggtctcatat
>_R_Jupunba_trapezifolia_Simon_1600@NODE_3_length_535_cov_65.283333
-------------------------------------------------------------------------------------------------------------------------------------------------------------------------------------------------------------------------------------------------------------------------------------------------------------------cttcagcacagtcacatgttccttcaaataataagtgaatgatgctaaaagaagtctttttcccacgataaaatcgtctttaaagtgaaaagtc----ttaaggtaaaagatacaactacttctgcatgactcaagcggcaaagatccaaagaaaccatttgatctagcaacttcaccattaccacagcagcaataatcccatggagaccgctttgtaaacactgaccatcatgactgacaatgaaatattttgggttaatatcattgatgg-tccttatagtttgatcga------------------------------------------------------------------------------attttagttttggtcactgtctctatagtttcataagg--------------------------------------------------------------------------------------------acatggtctgagtttaa-------------------------------------------------------gtatagggatcaaaaccaa-------tacttgctaaaagtataggagctagtga-----------------ttaaactcagaccaaacttttatgaaactatact-aaactaacaatttaaactataaggattaaaaccaaaatccggtcatactataaa----------------gattaacaatggtat---------taacccaaatatttcaatcataaatggaaaat------------------------------------------------------------------------------------------------
>_R_Punjuba_killipii_Palodorios_6252@NODE_1_length_887_cov_60.704938
-----------------------------------------------------------------------------------------------------------------------------------------------accaatacacagggaacatgaagattttgtgaaagaatttaagtagataaaattcataagctttagcatgttagattcagaataattgcagttttctcaaatctcatgtatatgacgatatatctaacctgaacctcaatagcagcctcccgacctattgtcagcatctgcacagtcccacgttccttcaaacagtcatgaaatgatggtaaaagaagctttttccccacaagaaaatctgcctcaaagagaaaattcataattaagataagagatacagctacttctgcatcactcaggcagcacagatccaaagaaaccatttgatacagcaacttcaccattaccacagcagcaattatcccatggagatcgctttttacatgctgacaatcatggcttacaatgaaatatcttcaatcataac-acaaatagaaaatcaagatttcatgggtttttttatcatgaagacttacccctcaaataatccatgataaaagaatacagatgacgtctgacaagtcctccacttggttctttctcagtcatagcccttgcagttccatgaaacgtaacaaaaagcgagtgtatttccttgagaacctttctcaatgcatcatcccgccatataggttctgcatcattatttttctcaaccacctacaaggtaacaacttaatattacaggcaagctcactcctgttat-tattcaacatactaatttgatttagttatatattaatccaaaataactccgcctatgtgttaaaagaggagggttgtgttaggctctcaacagccaacctaaaactctgttgaatctttatgacattaagacacatgtattaatccaaaatatgaacactgaagtattcattaagaaatgt------------------------------------------------------------------------------------------------------------------------------------------------------------------------------
>_R_Punjuba_killipii_Palodorios_6252@NODE_2_length_573_cov_25.576613
------------------------------------------------------------------------------------------------------------------------------------------------------------------------------------ttcaaataaattgagcaatccagaattagcatgctaaagtctgaataattgcagttttctgaaatctcatttatatgataatataactaacctgacccttaatagttgcctcctgatcaattgtcagcttcagcacagtcacatgttccttcaaacaacaagtgaatgatgctaaaagaagcctttttcccatgataaaatcttccttaaagagaaaagtc----ttaaggtaaaagatacagttacttctgcatgactcaagcagcaaagattcaaagaaaccatttgatctagtaacttcaccattaccacagcagcaattatcccacggagaccgctttttaaacattgatcatcatgacttacaatgaaatattgtgggttaatatcattaatgg-tccttatagtttgattga------------------------------------------------------------------------------a-tttggttttagtcactgtccctatagtttcataagg--------------------------------------------------------------------------------------------acatagtctgagtttaa-------------------------------------------------------gtatagggatcaaatccaa-------aacttactaaaagtataggagctagtca-----------------ttaaattcagaccaaatctttatgaaactatactaaaa---------------------------------------------------------------------------------------------------------------------------------------------------------------------------------------------------------------------------
>_R_Punjuba_lehmannii_Escobar_7465@NODE_1_length_1214_cov_68.737907
gaaaacaaccaaaaattagttctttgggaagctaataatggctgtagttagcactcgttgtagaaacaaatgcaaaatgactaagacaggaagagaaaaagtgagagggggacaaactgctgattactgcaagcaatgaaatcaccaatacacagggaacatggagattttgtaaaagaatttaagtagataaaattcataagctttagcatgctagattcagaataattgcagttttctcaaatctcatgtatatgacgatatatctaacctgaacctcaatagcagcctcccgacctattgtcagcatctgcacagtcccacgttccttcaaacagtcatgaaatgatggtaaaagaagctttttccccacaagaaaatctgcctcaaagagaaaattcataattaagataagagatacagctacttctgcatcactcaggcagcacagatccaaagaaaccatttgatacagcaacttcaccattaccacagcagcaattatcccatggagatcgctttttacatgctgacaatcatggcttacaatgaaatatcttcaatcataac-acaaatagaaaatcaagatttcatgggtttttttatcatgaagacttacccctcaaataatccatgataaaagaatacagatgacgtctgacaagtcctccacttggttctttctcagtcatagcccttacagttccatgaaacgtaacaaaaagcgagtgtatttccttgagaacctttctcaatgcatcatcccgccatataggttctgcatcattatttttctcaaccacctacaaggtaacaacttaatattacaggcaagctcactcctgttat-tattcaacatactaatttgatttagttatatattaatccaaaataactccgcctatgtgttaaaagaggagggttgtgttaggctctcaacagccaacctaaaactctattgaatctttatgacattaagacacatgtattaatccaaaatatgaacaatgaagtattcattaagaaatgttcaaaagctacatatccatttggctcaaaaagaggatgttaattgttcaaagaaatatttcaagggctcaaaaaaaaccatatatgaaactaatatgaacaaattagcataaaccaaagagatacagtatataaaaaaaagatttcaact------------------------
>_R_Punjuba_racemiflora_Jimenez_Soares_3626@NODE_1_length_1228_cov_104.418766
-caaagaaccaaaaattagttctttgggaagctaataatggccgtagttagcactcgttgtagaaacaaatgcaaaatgaataagacaggaagagaaaaagtgagagggggacaaactgctgattattgcaagcaatgaaatcaccaatacacagggaacatgaagattttgtgaaagaatttaagtagataaaattcataagctttagcatgctagattcagaataattgcagttttctcaaatctcatgtatatgacgatatatctaacctgaacctcaatagcagcctcccgacctattgtcagcatctgcacagtcccacgttccttcaaacagtcatgaaatgatggtaaaagaagctttttccccacaagaaaatctgcctcaaagagaaaattcataattaaggtaagagatacagctacttctgcatcactcaggcagcacagatccaaagaaaccatttgatacagcaacttcaccattaccacagcagcaattatcccatggagatcgctttttacatgctgacaatcatggcttacaatgaaatatcttcaatcataac-acaaatagaaaatcaagatttcatgggcttttttatcatgaagacttacccctcaaataatccatgataaaagaatacagatgacgtctgacaagtcctccacttggttctttctcaatcatagcccttacagttccatgaaacgtaacaaaaagcaagtgtatttccttgagaacctttctcaatgcatcatgccgccatataggttctgcatcattatttttctcaaccacctacaaggtaacaacttaatattacaggcaaggtcactcctgttat-tattcaacatactaatttgatttagttatatattaatccaaaataactccgcctgtgtgttaaaagaggagggttgtgttaggcactcaacagccaacctaaaactctgtcgaatctttatgacattaagacacaagtattaatccaaaatatgaacaatgaagtattcattaagaaatgttcaaaagctacatatccatttggctcaaaaagaggatgttaattgttcaaagaaatatttcaagggctcaaaaaaaaccatatatgaaactaatacgaacaaattagcataa--------------gtatataaaaaaaagatttcaattcgcaccccaacaaatgccctctat
