# Supplementary material for: A new generic circumscription of Hydrochorea (Leguminosae, Caesalpinioideae, mimosoid clade) with an amphi-Atlantic distribution
Source: PhytoKeys. 2022 Aug 22;205:401–37. doi: 10.3897/phytokeys.205.82775 (PMC9849043; doi:10.3897/phytokeys.205.82775)
Supplement: Supplementary material 1 — Supplementary data file S1 [file phytokeys-205-401_article-82775__-s001.zip › RBH3_m32340_comp35692_c0_seq1_exon01.aln-cln]

>Acacia_rostellifera_Murphy_466@NODE_1_length_1815_cov_236.123705
aaagcttgcacaccagattgatatgatactttataagaaaacccctttcaaaagcaaaccaattagaaaagcaatacacaaaaagggacgagggg-aaaaataaagaccaacagaagcaaactatatatgaacttgaagcttagcttaaagaaaatcgaaaacctcaaggacacttgacagcttatgccgaatataat-cccaatataagctcgaaaaggag--gggcggaacaaaggaaatagacactaatttccgtttatcatccattcgctccttactcatcaaatgaaacatgattcaaaattcacgtgtgtaaataaacagaaattaacatccattactaatctaacatacgaaact--caacggacaagcaacctctataggcataacaaacaattatgaactaaatttcaaggaattaataccttgagaagctcgttagattcaagcgtctcaatgaatgaggtcgcaacattaggggtaacgccagacttgcccaccaactggctttttaactttttccccaagctattagcgtaagaggcgagttctttcctttccttcacagtgagagtcggtaacttcaacctctcctccctgtttctctccagcggcgacaaatctgaacccctgctcatctcgttatccttatctttgatctcaatctcactctcttcttcactgtacggttcaattgcttcatcgtcctcctcagaaatgtccaccaaatctccaactcccacagcaccgcaatgtctctgaggaacagaaatcacatgtgaagagaaagagtgagaggaaaaaggattagaaaggtgagtgatagaggcaaagagagatttccgacgaggtagaacttggaactgtcgaaggcatttaggtatagtagtgggagaaataacggtggatgagagcagaagaggtttcagaaaagaaacgaaagaaggtgaagatggcgatatcgaagacagagaagatggttgagaacgaagaatgtgtaggagatggctggatggcgcatttgccgccataaccgcgcaaattttcggatggcagaactctgataagaatgtgagaatctttgatgctatgaggctttgatttttatcttaccgcgttgaatttgggaaaaattagagcaaaaaatctagaggaacgagataggacttaatatgttctaataattagaacaattgtatttttgctttatttcagtttagat----gcctttcattgtaatctaggccgtttcgcgaaaggaaccatg-------------ccattgccctccattgaaggctgattgcaagcaaatagaaggatgaagcctcggaccagccaagtcctcaagcgtcagagatggccacagttgacagagatcgccacagtcga-----gggggaagt
>Afrocalliandra_redacta_Germishuizen_5585@NODE_1_length_1120_cov_223.771812
--------------------------------------------------------------------------------------------------------------------gcaaactatatatgagcatgaaccttagcttaaaggcaatcgaagatctcgcaaacacttgacagcttctgccgaagaaaatccccaatacaagctcga---------------------------------taatttccctttattatccattctctccttactcaacagatgaaacatgattcaaaattcaggtgtgcgaataaacagaacataaaatccattactaatctaacatacaaaactcacaacgagtaagcaacctctagaggcataacaaaaaattataaactaaatttcaaggaataaataccttgagaagctcattagcttcaagtgtctcgatgaaagaggtcgcaacattaggggtaacaccagacttgcccaccaactggcttttcaactttttccccaagctatgagcgtaagagacaagctctttcctttccttcacagtgagactcggtaacttcaacctctcctccctgtttctctgcaacggagacaaatctgaacccctactcatattggtatcctcatcttcgttttcaatctcactctcttcttcactaaacgattcaattgcttcatcgccctcgtcagaaatgtccaccaaatctccaactcccacagcatcgcaatgtctctgaggaacagaaatcaccagtgaggagaaagagtaagagaaaagaggaatgtggaggtcagtgatagatgcaaaacaggatttccgaagaggtagagcttggatctgtcggatgcatttaggtttagcagcgggagaaataatggtggatgggagaagaagaggtttcagaaaagaaacaaaagaaggtgaagatggcgatatc---------gaagatggttgagaacgaagaatgtttcgtagatggctggatggcgcatttgccgccatagccgtgcaaattttcggatggcagaattctgataagaaagta-gaatctttgatggtatgaggctttgatttttatcttaccacgttgaatttgggaaatcttagagaaaaaaatatagaaggtcgagata-----tgttagtatttaaattatatat---------tttaattttaatta---------------------------tttgaaagcagacccaaaaaaaaaaaag-------------------------------------------------------------------------------------------------------------aactttgaaataaatattgggaagaaataaa
>Albizia_adinocephala_FHO33_88@NODE_1_length_1672_cov_132.968652
aaagctttcacaccagattgatatgatactttataagaaaaaccctttcaaaagcaaaccaattagacaagcaatacacagaaagggatgaggggaaaaaagaaagtccaacagaagcaaactatatatgaacttgaagtttagcttgaagacaatcgcaaacctcacggtcacttgacagcttatgccgaatataatccccaatataacctcgaaaaggagg-ggggaaaacaaaggaaatagccattaatttccgtttatcatccattctctccttactcgtcaaatgaaacatgattcaaaattcaggtgtgtaaataaacagaaagtaacatccattactaatctaacatacgaaact--caacggacaggcaacctctataggcataacaaacaattatgaactaaatttcaaggaattaataccttgagaagctcgttagcttcaagtgtctcaatgaatgaggtcgcaacactaggggtaacaccagacttacccaccaactggcttttcaactttttccccaagctatgagcgtaagaggcgagttctttcctttccttcacagtgagactcggtaacttcaacctctcctccctgtttctctccagcggcgacaaatctgaacccctactcatctcggtatccttatctgcgttctcaatctcactctcttcttcactgtacggttcaattgcttcatcgtcctcctcagaaatgtccgccaaatctccaacttccacagcatcgcaatgtctctgaggaacagaagtcaaatgtgaggagaaagagtgagagaaaaaaggattcgacagatgagtgatagaggcaaagagagatttccgacgaggtagaacttggatctgtcgaaggcattcaggtatagcagtgggagaaatagcggaggatgagagcagaagaggtttcagaatagaaacaaaagaaagtgaagatggcgatatcgaagatagagaagatggttgagaacgaagaatgtgtaggacatggcaggatggcgcatttgccgccataaccgggcaaattttcggatggcagaactctgataagaatgtgagaatctttgatggtacgaggctttgatttttatcttaccgcgttgaatttggg-aaaattcgagcaaaaaatctaaaggaacgagataggacttagagcctgtttggaaacac---------------------gttaggaaggaaaaaaaacccatctgcctgtcaaaagcttagttaagataaaaaggaccgtttgggttggctt------ttttccccaccgggcttattcaaaaaaagcaacttttaaaaa---aagttctgccagtagct--------------tctctcatagtgagcttctgccactgctaatccaaacacaaata
>Albizia_adinocephala_FHO33_88@NODE_2_length_625_cov_58.204380
------------------------------------------------------------------------------------------------------------------------------------------------------------------------------------------------------------------------------------------------------------------------------------------------------------------------------------------------------------------------------------------------------------------------------------------------------------------------------------------------------------------------------------------------------------------------------------------------------------------------------------------------------------------------------------------------------------------------------------------------------------------------------------------------------------------------------------------attcgacagatgagtgatagaggcaaagagagatttccgacgaggtagaacttggatctgtcgaaggcattcaggtagagcagtgggagaaatagcggaggatgagagcagaagaggtttcagaatagaaacaaaagaaggtgaagatggcgatatcgaagatagagaagatggttgagaacgaagaatgtgtaggagatggcaggatggcgcatttgccgccataaccgggcaaattttcggatggcagaactctgacaagaatgtgagaatttttgatggtacgaggctttgatttttatcttaccgcgttgaatttggg-aaaattcgagcaaaaaatctaaaggaacgagataggacttag-------------------tagtattatttttattttagcttggaagaaataaataactattttcatgatttgggttcatctaggaaaaagaccaaaccctgtttctgcttctcagtttccgctttccaggtgcgttgaagaggaaagattaatcaaaactcagattataccatacgaaatccattacagatatttaacacagaaagagtatgaaataattaattgaaggggaaaat
>Albizia_decandra_Vilhena_231@NODE_1_length_966_cov_50.444319
------------------------------------------------------------------------------------------------------------------------------------------------------------------------------------------------------------------------------------------------atagccactaatttccgtttatcatccattctctccttactcatcaaatgaaacatgattcaaaattcaggtgtgtaaataaacacaaagtaacatccattactaatctaacatacgaaact--caaaggacaaataacctctataggcataacaaacaattatgaactaaatttcaaggaattaataccttgagaagctcgttagcttcaagtgtctcaatgaacgaggtcgcaacactaggggtaacaccagacttgcccaccaactggctttttaactttttccccaagctatgagcgtaggaggcgagttctttcctttccttcacagtgagactcggtaacttcaacctctcctccctgtttctctccagcggcgacaaatctgaacccctactcatctcggtatccttatcttcgttctcaatctcactctcttcttcactgtacggttcaattgcttcatcgtccttctcagaaatgtccaccaaatctccaactcccacagcatcgcaatgtctctgtggaacagaaatcacatgtgaagagaaagagtgagagaaaaaaggattagagaggtgagtgatagaggcaaagagagatttccgacgaggtggaacttggatctgtcgaaggcatttaggtatagcagtgggagaaataacggtggatgtgagcagaagaggtttcagaaaagaaacaaaagaaggtgaagatggcgatatcgaagatagcgatgatggttgagaacgaagaatgtgtagcagatggcaggatggcgcatttgccgccataaccgtgcaaattttcggatggcagaactctaataagaatgtgagaatctttggtggcacgaggctttgatttttatcttaccgcgttgaatttgggaaaaattagagcaaaaaatctagaggaacgagataggacttagtagtatttaaattatatagtagtattattttta------------------------------------------------------------------------------------------------------------------------------------------------------------------------------------------------------------
>Albizia_inundata_Wood_26530@NODE_1_length_963_cov_2599.078194
---------------------------------------------------------------------------------------------------------------------------------------------------------------------------------------------------------------------caaaagggaggggg---agggaaggaaatagccactaccttccgtttatcatccattctctctttactcatcaaatgaaacatgattcaaaattga-----------------aaagtaacatccattactaatctaacatacgaaact--caacggaaaggcaacctctacaggcataacaaacaattatgaaccaaatttcaaggaattaataccttgagaagctcgttcgcttcaagtgtctccatgaatgaggtcacaacactaggggtaacaccagacttgcccaccacctggctttttaactttttccccaagctatgagcataagaggcgagttctttcctttccttcacagtgagactcggtaacttcaacctctcctccctgtttctctccagcggcgacaaatctgaacccctactcatctcggtatccttatcttcgttctcattctcactctcttcttcactgtacggttcaattgcttcatcgtcctcctcagaaatgtccaccaaatctccaactcccacagcatcgcaatgtctctgaggaacagaaatcacatgtgaagagaaagagtgagagaaaaaaggattcgagaggtgagtgatagaggcaaagagagacttccgacgaggtagaacttggatctgtcgaaggcatttaggtatagcagtgggagaaataacggtggatgagagcagaagaggtttcagaaaagaaacaaaagaaggtgaagatggcgatatcgaggatagggaagatggttgagaacgaagaaggtgtagcagatggcaggatggcgcatttgccgccataaccgtgcaaattttcggatggcagaactctgataagaatgtgagaatctttgttggtacgaggctttgatttttatcttcccgcgttgaatttgggaaaaattagagcaaaaaatatagaggaacgagattggacttagtagtatttaaatcatatagtagt----------------------------------------------------------------------------------------------------------------------------------------------------------------------------------------------------------------------
>Archidendron_clypearia_Wieringa_1849@NODE_1_length_1488_cov_350.245216
---------------------------------------------------aagcaaaccaattatacaagcaatacacaaaaagggacgaggggaaaaaagaaagtccaacagaagcaaactatatatgaacttgaagcttagcttaaagacaatcgcaaacctcacggacacttgacatcttatgccgaatataatccccaatataagctcgaaaagggaggaaggggaacaaaggaaatagacactaatttccgtttatcacacattctctccttactcatcaaatgaaacatgattcaaaattcaggtgtgtaaataaacaaaaagtaacattcattactaatctaacatac-------ccaacggacaagcaacctctataggcctaacaaacaattatgaactaaatttcaaggaa--aataccttaagaagctcgttagcttcaagtgtctcaatgaatgaggtcacaacattaggggtaacaccagacttgcccaccaactggctttttaactttttccccaagctatgagcgtaagaggcgagttctttcctttccttcacagtgagactcggtaacttcaacctctcctccctgtttctctccagcggcgacaaatctgaacccctactcatctcggtatccttatcttcgttctcaatctcactctcttcttcactgtacggttcaattgcttcatcgtcctcctcagaaatgtccaccaaatctccaactcccacagcatcgcaatgtctctgaggaacagaaatcacatgtgaagagaaagagtgagagaaaaaaggattagagaggtgggtgatagaggcaaagagagatttccgacgaggtagaacttcgatctgtcgaaggcatttaggtatagcagtggaagaaataacggtggatgagagcagaagaggtttcagaaaagaaacgaaagaaggtgaagatggcgacatcgaagacagagaagatggttgagaacgaagaatgtgtagcagatggctggatggcgcatttgccgccataaccgtgcaaattttcggatggcagaactctgataagaatgtgagcatctttgatggtacgaggctttgatttttattttaccgcgttgagtttgggaaaaattagagcaaaaaatctagaggaacgagattggactgagcatgttttgaaatttttaatctaacttttataattttatttttaaagtaatttatgtttggattgatggttgacttttat--------aaaagtagaacttgtttggattttgcataagtggtttttatcataatcataagagagaaaataaattgaaaattaaaaaaaatattaaattaaaagttggaaa-atttgacaaataaaaaatacataat------ttgatgaaataaac
>Balizia_elegans_Iganci_870@NODE_1_length_1799_cov_135.686411
aaagcttgcacaccagattgatatgatactttaaaagaaaacccctttcaaaagcaaaccaattaaacaagcaatacacaaaaagggacaaggggaaaaaagaaagtccaacagaagcaaaaaatacatgaacttgaagcttagcttaaagacaatcgcaaacctcacggacacttgacagcttatgccgaatataatccccaataaaagctcgaaaaggaggtgggggaaacaaaggaaagggacactaatttccgtttatcacccattctctccttactcatcaaatgaaacatgattcaaaattcaggtgtgtaaataaacagaaagtaacatccattactaatctaacatacgaacctcacaacggacaagcaacctctataggcat----aacaaccatgaactaaatttcaaggaattaataccttgagaagctcgttagcttcaagtgtctcaatgaatgaggtcgcaacattaggggtaacaccagacttgcccaccaactggctttttaactttttccccaagctatgagcgtaagaggcgagttctttcctttccttcacagtgagactcggtaacttcaacctctcctccctgtttctctccagcggcgaaaaatctgaacccctactcatctcggtatccttatcttcgttctcattctcactctcttcttcactgtacggttcaattgcttcatcgtcctcctcagaaatgtccaccaaatctccaactcccacagcatcgcaatgtgtctgaggaacaagaatcacatatgaagagcaagagtgagacaaaaagggattagggaggtgagtgatagaggcaaagagagatttccgacgaggtagaacttgtatctgtcgaaggcatttaggtatagcagtgggagaactaacggtagatgagagcagaagaggtttcagaaaagaaacgaaagaaggtgaagatggcgatatcgaagacagagaagatggtggagaacgaagaatgtgtagcagatggcttgatggcgcatttgccgccataaccgtgcaaattttcggatggcagaactctgataagaatgtgagaatctttgatggtatgaggctttgattttcaccttaccgcgttgaatttgggaaaaattagagcaaaaaatcaagaggaacgagataggacttcgtaggatttaaattacatagaagtattatctttattttagtttggaagaaataaataactattttcatgattggggttcatctacgaaaaagaccaaaccctgtttctgcttctcggcttccgctttccagatgcgttgaagaggaaaaattcatcaaaacccagattataccgtacgatagacattacagatatttagcacagaaagagtatgaaataattaatggaaggggaaaat
>Balizia_leucocalyx_Aguilar_1939@NODE_2_length_1093_cov_38.136811
gactctatgttattggaaccttgtgatctttt-----actacttatccttaaaacaacctcacta------------------agcatcggtagccacataaggagctca------------aaatcatgaacctgaaatcctctttattggtaccccttaatagcatggaaagctagttccatctgctgggtataatttcgcatgcgctcctacaat---------------aattagctcgccctttgattgccccttaaaacctctttctcccttattacttggtcaaaccttggtccaatgctcttgaaaattgagagactttaaaccacatcctttcctaagctagggcacaaagcttgttcaaagaactgaatttcaagaggcataacaatcaattataaactaaatttcaaagaatgaataccttgagaagctcgttagcttcaagtgtctcaatgaaaaaggtcgcaacattaggggtaacaccagactt-cccactaactggctttttaactttttccctaagatgtgagattaagaggcgagctctttcctttccttcacagtgagacttggcaacttcaacctctcctccccgattctctcaaatggtgacaaatctaaacccccacttatctcgatatcctcatattcgttctcaatctcactc---tcttcactgtatggttcaattgcttaaa------atgcaagaatggtgatatgaatattctccttcaaagaacaatcacacatagagctaacaagaagcacaacccaaaatgtgaggcaagggattgtagagttcctaagaaatgcaatataatgcga------ttttcaa---------------acctcatcatcacatt----------------aatgatgtcgtcg-tcaaaagaagagaagcttgcacatgaatggttga-ggtagtgatatagatgaagctagtgggagaagcgatggtagaaggctgaga---tgaagatcatggccagagac---------------------------------------gtattttgagtagagagagagggatggtattaggataagga-------------------cgacgaacgtgaa-------ggagaagagg----gga----------------------------------------------------------------------------------------------------------------------------------------------------------------------------------------------------------------------------------------------------------------
>Balizia_pedicellaris_Queiroz_15529@NODE_2_length_500_cov_38.489888
--------------------------------------------------------------------------------------------------------------------------------------------------------------------------------------------------------------------------------------------------------------------------------------------------------------------------------------------------------------------------------------------------------------------aaactaaatttcaaagaattaataccttgagaagctcgttagcttcaagtgtctcaatgaaaaaggttacaatattaggggtaacaccagagtt-cccactaactagctttttaactttttccccaagatgtgagcttcaaaggcgagctctttcctttccttcatagtgagacttggcaacttcaacctctcctccctaattctctccaatggcaacaaatctgaaccctcactcatctcgatatcctcatattcgttctcaatctcactc---tcttcactatacagttcaattgcttaaa------atgcaagaatggtgatatggatattctccttcaacgaacaagcacacataaagctaacaagaaacaaaacccaaaatgcgaagcaagggattgtggagttcctaagaaatgcaatatagtgcga------ttttcaa---------------acctcatcatcacatt----------------actgatgtcgtcg----aaagaagaagagcttgcatatgaatagtggag----------------------------------------------------------------------------------------------------------------------------------------------------------------------------------------------------------------------------------------------------------------------------------------------------------------------------------------------------------------------------------------------------------------------------------------------------------------------------------
>Calliandra_bella_LPQ15696@NODE_1_length_1282_cov_216.146888
------------------------------------------------------------------------------------ggtgcaagggaaacaaagaaagtccaacagaagcaaactatacatgagcatgaagctttgcttaaaggcaatcgaagacctcacaaacactagacagcttatgccgaataaaatccccataataagctcgaaaaggaggaggg--------aaggaatagacattaatttcccttaattatccattctctccttatttaccagatgaaacatgattcaaaattcaagtgtgcaaataaacagaacataaaatccattactactctaaaatacaaaactcgcaacgagcaagcaacctctggaggcataaaaaataataagaaactcgatttcgaggaatttacaccttgagaagctcgttagcttcaagagtctcaatgaaagaggtcgcaacattaggggtaacaccagacttgcccaccagctggcttttcaactttttccccaatctatgagcgtaagagacgagctctttcctttccttcacagtgagattcggtaacttcaacctctcctccctgtttctctgcaacggagacaaatctgaatcgctgctcatctcggtatcctcatcttcactgtacgactcaattgcttcatca------------------tcatcctcctcctcagaaatgtccaccaaatctccaactcccacagcatcacagtgcctctgaggaacagaaatcacaagtgaggagaaagagtgagagaaaaggggattacggaggtgagcgatagaggcaaaacaggatttccgaagaggtagaacttgaatctgtgggatgcatttaggtttagcagtggaaggagtaatggtggatgagagcagaagaggtttcataaaagaaacgaaagaaggtgaagatgacgatatc---------gaagatggttgagaacgaagaatgtgtcgtacatggctggatggcgcatttgccgccatagccgcgcaaattttttgatggcaggtttccgataagaataatggaatcttggctggtttgaggctttgatttttatctttaccgg--------ggaaaatattagaggaaaaaatattagg-----------------------tttggat----------------ttttttttttttttgaaaaagataaat--------------tatcaaatgaaatacataaaagactcaacctta--------------------------caataagaacaaaagtaaagatgtgtttaggtccaaatagttaaggatgtc--------aaaagatataagataaacataatgcagaataaggaatcggtggtgcgagg
>Hydrochorea_corymbosa1_Bonadeu_655@NODE_1_length_652_cov_5699.584590
---------------------------------------------------------------------------------------------------------------------------------------------------------------------------------------------------------------------------------------------------------------------------------------------------------------------------------------------------------------------------------------------------------------------------------------------------------------------------------------------------------------------------------------------------------------------gagttctttcctttccttcacagtaagactcggtaacttcaacctctcctccctgtttctctccagcggcgacaaatctgaacccctactcatctcggtatccttatcttcgttctcattctcactctcttcttcactgtgcggttcaattgcttcatcgtcctcctcagaaatgtccaccaaatctccaactcccacggcatcgcaatgtctctgaggaacagaaatcacatgtgaagagacagagtgagagaaaaagggattaggaaggtgagtgatagaggcaaagagagatttccgacgaggtagaacttgtctctgtcgaaggcatttaggtatagcagtgggagaaataacgctggatgagagcagaagtggtttcagaaaagaaacgaaagaaggtgaagatggcgatatcgaagacagagaagatggttgagaacgaagaatgggtagcagatggcttgatggcgcatttgccgccataaccgtgcaaattttcggatggcagaactctgataagaatgtgagaatctttgatggaatgaagctttgatttttaccttaccgcgttgaatttgggaaaaattaaagcaaaaaatcaagaggaacgagatagcacatcgtaggatttaaattatgtagaagtat--------------------------------------------------------------------------------------------------------------------------------------------------------------------------------------------------------------------
>Hydrochorea_gonggrijpii_Tillett_45696@NODE_1_length_1337_cov_156.192857
aaagcttgcacaccagattgatatgatactttataagaaaacccctttcaaaagcaaaccaattagacaagcaatacacaaaaagggacgaggggaaaaaagaaagtccaacagaagcaaa-aatacatgaacttgaagcttagcttaaagacaatcgcaaacctcacggacacttgacagcttatgccgaatataatccccaataaaagctcgaaaaggaggtgagggaaacaaaggaaagggacactaatttccggttatcacccattctctccttactcatcaaatgaaacatgattcaaaattcaggtgtgtaaataaacagaaagtaacgtccattactaatctaacatacgaaactcacaacggacaagcaacctctataggcat----aacaaccatgaactaaatttcaaggaattaataccttgagaagctcgttagcttcaagcgtctcaatgaatgaggtcgcaacattaggggtaacaccagacttgcccaccaactgactttttaactttttccccaagctatgagcgtaagaggcgagttctttcctttccttcacagtgagactcggtaacttcaacctctcctccctgtttctctccagcggcgacaaatctgaacccctactcatctctgtatccttctcttcgttctcattctcactctcttcttcactgtacggttcaattgcttcatcgtcctcctcagaaatgtccaccaaatctccaactcccacagcatcgcaatgtctctgaggaacagaaatcacatgtgaagagacagagtgagagaaaaagggattagggaggtgagtgatagaggcaaagagagatttccgacgaggtagaacttgtatctgtcgaaggcttttaggtatagcagtgggagaaataccggtggatgagagcagaagaggtttcagaaaagaaacgaaagaaggtgaagatggcgatatcgaagacagagaagatggttgagaacgaagaatgtgtagcagatggcttgatggcgcatttgccgccataaccgtgcaaattttcggatggcagaactctgataagaatgtgagaatctctgatggtatgaggcattgatttttaccttaccgcgttgaatttgggaaaaattaaagcaaaaaatcaagaggaacgagataggacatcgtaggatttaaattatatagaagtattatttttattttagtttggaagaaataaataactattttcatgattcgggtttgt---------------------------------------------------------------gaaatgcaaatgaagcccaggaagaatttaaaacacagcaattattattattcagtgaaaaga-----------------tgaagaga-----g
>Hydrochorea_marginata_Morim_563@NODE_1_length_1724_cov_234.675774
aaagcttgcacaccagattgatatgatactttatatgaaaacccctttcaaaagcaaaccaattagacaagcaatacacaaaaagggacgaaggaaaaaaagaaagtccaacagaagcaaaaaatacatgaactcgaagcttagcttaaagacaatcgcaaacctcacggacacttgacagcttatgccgaatataatccccaataaaagctcgaaaaggaggtgagggaaacaaaggaaagggacactaatttccggttatcacccattctctccttactcatcaaatgaaacatgattcaaaattcaggtgtgtaaataaacagaaagtaacctccattactaatctaacatacgaaacttacaacggacaagcaacctctataggcat----aacaaccatgaactaaatttcaaggaattaataccttgagaagctcgttagcttcaagtgtctcaatgaatgaggtcgcaacattaggggtaacaccagacttgcccaccaactggctttttaactttttccccaagctatgagcgtaagaggcgagttctttcctttccttcacagtgagactcggtaacttcaacctctcctccctgtttctctccagcggcgacaaatctgaacccctactcatctcggtatccttatcttcgttctcattctcactctcttcttcactgtacggttcaattgcttcatcgtcctcctcagaaatgtccaccaaatctccaactcccacagcatcgcaatgtctctgaggaacagaaatcacatgtgaggagacagagtgagagaaaaagggattagggaggtgagtgatagaggcaaagagagatttccgacgaggtagaacttgtacctgtcgaaggcatttaggtatagcagtgagagaaataacggtggatgagagcagaagaggtttcagaaaagaaacgaaagaaggtgaagatggcgatatcgaagacagagaagatggttgagaacgaagaatgggtagcagatggcttgatggcgcatttgccgccataaccgtgcaaattttcggatggcagaactctgataagaatgtgagaatctttgatggaatgaggctttgatttttaccttaccgcgttgaatttgggaaaaattaaagcaaaaaatcaagaggaacgagatagcacatcgtaggatttaaattatatagaagtattatttttattttagtttggaagaaataaataactattttcatgattggggttcatctacgaaaaagaccaaaccctgtttctgcttctcggcttacgctttccagatgcgttgaagaggaaaaattcatcaaaacccagattataccgtacgatagacattacagatatttagcacagaaagagtatgaaataattaatggaaggggaaaag
>Jupunba_abbottii_Zanoni_21220@NODE_1_length_1371_cov_186.144513
-------------------------------------aaaacccctttcaaaagaaaaccaattagacaaacaatacacaaaaggggactaggggaaaaaagaaagtccaacagaagcaaacaatacatgaacttgaagcttagcttaaagacaatcgcaaacctcacggacacttgacagcttatgccgaatataatccccaataaaaacccgaaaaggaggtgtgggaaacaaaggaaagggacactaatttccgtttatcatccattctctccatactcatcaaatgaaacatgattcaaaattcaggtgtgtaaataaacagaaagtaacatccattactaatctaacatacgaaact--caacggataagcaacctctataggcat----aacaaccatgaactaaatttcaaggaattaataccttgagaagctcgttagcttcaagtgtctcaatgaatgaggtcgcaacattaggggtaacaccagacttgcccaccaactgcctttttaactttttccccaagctatgagcgtaagaggcgagttctttcctttccttcacagtgagactcggtaacttcaacctgtcctccctgtttctctccagcggcgacaaatctgaacccctcctcatctcggtatccttatcttcgttctcattctcactctcttcttcactgtacggttcaattgcttcatcgtcctcctcagaaatgtccaccaaatctccaactcccacagcatcgcaatgtcgctgaggaacagaaatcacatgtgaagagaaagagtgagagaaaaagggattagggaggtgagtgatagaggcaaagagagatttccgacgaggtagaacttggatctgtcgaaggcatttgggtatagcagtgggagacataacggtggatgagagcagaagaggtttcagaaaagaaacgaaagaaggtgaagatggcgatatcgaagacggagaagatggttgagaacgaagaatgtgtagcagatggcttgatggcgcatttgccgccataaccgtgcaaattttcggatagcagaactctgataagaatgtgagaatctttgatggtatgaggctttgatttttaccttaccgcgttgaatttgggaaaaattagagcaaaaaatcaagaggaacgagataggac-------------------atagtagtattatttttattttagtttggaagaaataattaactattttcatgatttgggttcatctacgaaaaaggccaaaccctgtttgtgcttctcggcttccgctttccagatgcgttgaagaggaaaaattcatcaaaaccctgattatgccgtacgatagacattacagatatttagcacagaaagagtatgaaataattaatggaagggg-aaat
>Jupunba_brachystachya_Lima_7438@NODE_1_length_1463_cov_180.492785
aaagcttgcacaccagattgatatgatactttataagaaaaccccttgcaaaagcaaaccaattggacaagcaatacacaaaaagggacgaggggaaaaaagaaagtccaacagaagcaaacaatacatgaacttgaagcttagcttaaagacaatcgcaaacctcacggacacttgacagcttatgccgaatataatccccaataaaagctcgaaaaggaggtggaggaaacaaaggaaagggacactaatttccgtttatcatccattctctccttactcatcaaatgaaacatgattcaaaattcaggtgtgtaaataaacagaaagtaacatccattactaatctaacatacgaaactcacaacggacaagcaacctctataggcat----aacaaccatgaactaaatttcaaggaattaataccttgagaagctcgttagcttcaagtgtctcaatgaatgaggtcgcaacattaggggtaacaccagacttgcccaccaattggctttttaactttttccccaagctatgagcgtaagaggcgagttctttcctttccttcacagtgagactcggtaacttcaacctctcctccctgtttatctccagcggcgacaaatctgaacccctactcatcccggtatccttatcttcgttctcactctcactctcttcttcacagtacggttcaattgcttcatcgtcctcctcagaaatgtccaccaaatctccaactcccacagcatcgcaatgtctctgaggaacagaaatcacaactgaagagaaagagtgagacaaaaagggattagggaggtgagtgatagaggcaaagagagatttccgacgaggtagaacttgtatctgtcgaaggcatttaggtatagcagtgggagaattaacggtggatgagagcagaagaggtttcagaaaagaaacgaaagaaggtgaagatggcgatatcgaagacagagaagatggttgagaacgaagaatgtgtagcagatggcttgatggcgcatttgccgccataaccgtgcaaattttcggatggcagaactcagataagaatgtgagaatctttgatggtatgaggctttgatttttaccttaccgcgttgaatttgggaaaaattagagcaaaaaatcaataggaacgagataggacatagtagtatttaaattatatagtagtattatttttattttagtttggaagaaataaataactattttcatgatttgggttcatctacgaaaatgaccaaaccctgtttctgcttctcggcttccgctttccagatgcgttgaagaggaaaaattcatcaaaacccagattataccgtacgatagacattccagatatttagcacagaaagagtatgaaataattaatggcaggggaaaa-
>Jupunba_brachystachya_Lima_7438@NODE_2_length_897_cov_11.264634
------------------------------------------------------------------------------------------------------------------------------------------------tttattggtg-ccctcaatagcatggaaagctagttccacctgctaggtacaatttcgcatgtgctcgtaccat---------------aattagctcgccctttgattgccccttaaaacctctttctcccttgttacttggtcaaaccttggtccaatgctcttgaaaattgagagactttaaaccacatccgttgctaagctagggcataaagcttgttccaagaattgaatttcacgaggcataacaattaattataaactaaatttcaaataattaataccttgagaagctcgttagcttcaagtgtctcaatgaaaaaggttgcaacattaggggtaacaccagactt-cccactaattggctttttaaatttttccccaagatgtgagcttaagaggcgagctctttcctttccttcatagtgagacttggcaacttcaacctatcctccctgattctctccaatggcgacaaatctgaacccccactcatctctatatcctcatattcgttctcaatctcactc---tcttcactgtacagttcaattgcttaaa------atgcaagaatggtgatatggatattctccttcaaagaacaagcacacataaagctaacaagaaacaaaacacaaaatgtgaagcaagggattgtggagttcctaagaaatgcaacataatgcga------tttttaa---------------accccatcatcacatt----------------attgatgtcatcg----aaagaagaagagcttgcatatgaatagtggagggtagtgacaaagatgaagttggtgggagaagcgatggcggaaggctgaga---tgaagacggtggccagagag---------------------------------------gtattttgagtagagaaagagggatggtg------------------------------------------------------------------------------------------------------------------------------------------------------------------------------------------------------------------------------------------------------------------------------------------------------------------------------------
>Jupunba_commutata_Maguire_46145@NODE_1_length_1851_cov_154.822999
aaagtgtgtaaataaacagaaagtaacatccaaacatacgaaactctcaacggacaagcaacctctataggcataacaaccatgaactaaatttcaatgaaagaagctcgttagcttcaagttctcaatgaatgaggtcgcaacattaggggtaacaccagacttgcccaccaactggcttttt------aactttttccccaataaaagctcgaaaaggaggtgtgggaaacaaaggaaagggacactaatttccgtttatcatccattctctccatactcatcaaatgaaacatgattcaaaattcaggtgtgtaaataaacagaaaataacatccattactaatctaacatacgaaact--caacggacaagcaacctctataggcat----aacaaccatgaactaaatttcaaggaattaataccttgagaagctcgttagcttcaagtgtctcaatgaatgaggtcgcaacattaggggtaacaccagacttgcccaccaactggctttttaactttttccccaagctatgagcgtaagaggcgagttctttcctttccttcacagtgagactcggtaacttcaacctctcctccctgcttctctccagcggcgacaactctgaacccctactcatctcggtatccttatcttcgttctcattctcactctcttcttcactgtacggttcaactgcttcatcgtcctcctcagaaatgtccaccaaatctccaactcccacagcatcgcaatgtctctgaggaacagaaatcacatgtgcagagaaagagtgagagaaaaagggattagggaggtgagtgatagaggcaaagagagatttccgacgaggtagaacttggatctgtcgaaggcatttaggtatagcagtgggagaaataacggtggatgagagcagaagaggtttcagaaaagaaacgacagaaggtgaagatggcgatatcgaagacagagaagatggttgagaacgaagaatgtgtagcagatggcttgatggcgcatttgccgccataaccgtgcaaattttcggatggcagaactctgataagaatgtgagaatctttgatggtatgaggc-ttgatttttaccttaccgcgttgaatttgggaaaaattagagcaaaaaatcaagaggaacgagacaggacatgg-------------------tagtattatttttattttagtttggaagaaataaataaataccttggaaa---------------gaaaaggacaaatagtagtttgaaattcccaatttcagctgtcagggtgggatgatgaaaagacgattttgcccttctccgtcacctcgtaataacaacaccgttaattaacaacaccatctaaatataatgttgttaatttataatacggtt
>Jupunba_filamentosa_Lima_7487@NODE_1_length_1707_cov_141.694479
aaagcttgcacaccagattggtatgatactttataagaaaacccctttcaaaagcaaaccaattagacaagcaatacacaaaaagggacgaggggaaaaaagaaagtccaacagaagcaaaacatacatgaacttgaagcttagcttaaagacaatcgcaaacctcacggacacttgacagcttatgccgaatataatccccaataaaagctcgaaaaggaggtgggggaaacaaaggaaagggacactgatttccgtttatcatccattctctccttactcatcaaatgaaacatgattcaaaattcaggtgtgtaaatacacagaaagtaacatccattactaatctaacatacgaaactcacaacggacaagcaacctctattggcat----aacaaccatgaactaaatttcaaggaattaataccttgagaagctcgttagcttcaagtgtctcaatgaatgaggtcgcaacattaggggtaacaccagacttgcccaccaactggctttttaactttttccccaagctatgagcgtaagaggcgagttctttcctttccttcacagtgagactcggtaacttcaacctctcctccctgtttctctccagcggcgacaactctgaacccctactcatctcggtatccttatcttggttctcattctcactctcttcttcactgtacggttcaattgcttcatcgtcctcctcagaaatgtccaccaaatctccaactcccacagcatcgcaatgtctctgaggaacagaaatcacaactgaagagaaagagtgagacaaaaagggattagggaggtgagtgatagaggcaaagagagatttccgacgaggtagaacttgaatctgtcgaaggcatttaggtatagcagtgggagaattaacggtggatgagagctgaagaggtttcagaaaagaaacgaaagaaggtgaaggtggcgatatcgaagacagagaagatggttgagaacgaagaatgtgtagcagatggcttgatggcgcatttgccgccataaccgtgcaaattttcggatggcagaactctgacaagaatgataagaat-------gtgagaatctttgattttcagcttaccgcgttgaaattgggaaaaattagagcaaaaaatcaataagaacgagatagaacatagtagtatttaaattatatagtagtgttatttttatttgagtttggaagaaataaataactattttcatgatttgggttcatctacgaaaatgaccaaaccctgtttctgcttctcggcttccgctttccagatgcgttgaagaggtaaaattcatcaaaacccagattataccgtacgatagacattccagatatttagcacagaaagagtatgaaatattcaagggaaaattataaa
>Jupunba_filamentosa_Lima_7487@NODE_3_length_910_cov_17.288115
aactctacgtcactggaaccttgcgattttct-----gtaacttatccttaaaacaatctcactaaattggcaccgcccagaaggcaccggtggccacataaggagctca------------aaatcatgaacctgaaatcctctttcaaggta-tatat--------------------------------------------------------------------------------------------------------------------------------------------------------------------------------ctgctactaagttagggcataaagcttgttacaagaacaaaatttcgagaggcataacaatcaattataaactaagtttcaaagaattaataccttgagaagctcgttaacttcaagtgtcttgatgaaaaaggtcgcaacattaggggtaacaccagactt-cccactaactggctttttaac-ttttccctaagatgtgagcgtaagaggcgagctctttcttttccttcacagtgagacttgacaactttaacctctgctccctgattctctccaatggcgataaatctaaacccccactcatcttggtaccctcatattcgttctcaatctcactc---tcttcactatacggttcagttgctttaa------ttgcgagaatggtgatatggatattctcctttaaagaacaagcacacatagagctaacaagaaacgaaacccaaaatgtgaagcaaaggattgtggagttcttgagaaatgaaatataatgcga------ttttcaa---------------acct---catcacatt----------------aatgatgtcattg----aaa---------------------------------------------------------------------------------------------------------------------------------------------------------------------------------------------------------------------------------------------------------------------------------------------------------------------------------------------------------------------------------------------------------------------------------------------------------------------------------------------------------------
>Jupunba_floribunda_Iganci_883@NODE_2_length_1045_cov_27.485537
------------------------gatctttt-----actacttatccttaaaacaatctcactaaactggcactgcccagaaggcaccagtggccacataaagagctca------------aaatcatgaacctgaaatcctctttattggtg-cccttaatagcttggaaagctagttccacctgctgggtacaatttcgcatttgctagtaccat---------------aattggctcgccctttgattgccccttaaaacctctctctcccttattacttggtcaaaccttggtccaatgctcttgaaaattgagagactttaaaccacatccgttgctaagctagggcataaagcttgttccaagaattgaatttcaaaaggcataacaatcaattataaactaaatttcaaagaattaataccttgagaagctcgttagcttcaagtgtctcaatgaaaaaggttgcaacattaggggtaacaccagactt-cccactaactgactttttaactttttccctaagatgtgagcttaagaggcgagctctttcctttccttcatagtgagacttggcaacttcaatctctcctccctgattctctccaatggcgacaaatctgaacccccactcatcttgatatcctcatattcgttctcaatctcactc---tcttcattgtacagctcaattgcttaaa------atgcaagaatggtgatatggatattctccttcaaagaacaagcacacataaagct-------aacaaaacccaaaatgcgaagcaagggattgtggagttcctaagaaatgcaatataatgcga------ttt----------------------------tcacatt----------------actgatgttgtcg----aaagaagaagagcttg-atatgaatagtggagggtagtgacagagatgaagtcggtgggagaagcgatggcggaaggctgaga---cgaagaaggtggccagagag---------------------------------------gtattttgagtagagagagagggatggtgttaggataagga-------------------cgatgaat---------------------------------------------------------------------------------------------------------------------------------------------------------------------------------------------------------------------------------------------------------------------------------------------
>Jupunba_laeta_Mori_25147@NODE_1_length_1406_cov_57.091798
----------------------------------------------------------------------gcaatacacaaaaagggacgaggggaaaaaagaaagtccaacagaagcaaacaatacatgaacttgaagcttagcttaaagacaatcgcaaacctcgcggacacttgacagcttatgccgaatataatccccaataaaagctcgaaaaggagatgggggaaacaaaggaaagggacactaatttccgtttatcatcgattctctccttaatcatcaaatgaaacatgattcaaaatacaggtgtgtaaataaacagaaagtaacatccattactaatctaacatacgaaactcacaacggacaagcaacctctattggcat----aacaaccatgaactaaatttcaaggaattaataccttgagaagctcgttagcttcaagtgtctcaatgaatgaggtcgcaacattaggggtaacaccagacttgcccaccaactggctttttaactttttccccaagctatgagcgtaagaggcgagttctttcctttccttcacagtgagactcggtaacttcaacctctcctccctgtttctctccagcggcgacaactctgaacccctactcatctcggtatccttatcttcgttctcattctcactctcttcctcactgtacggttcaattgcttcatcgtcctcctcagaaatgtccaccaaatctccaactcccacagcatcgcaatgtctctgaggaacagaaatcacatgtaaagagaaagagtgagagaaaaagggattagggaggtgagtgatagaggcaaagagagatttccgacgcggtagaacttggatctgtcgaaggcatttaggtatagcagtgggagaaataacggtggatgaaagcagaagaggtttcagaaaagaaacgaaagaaggtgaagatggcgatatcgaagagagagaagatggttgagaacgaagaatgtgtagcagatggcttgatggcgcatttgccgccataacagtgcaaattttcggatggcagaactctgataagcatgtgagaatctttgatggtatgaggctttgatttttaccttaccgcgttgaatttgggaaaaattagagcaaaaaatcaataggaatgagataggacatagtagtatttaaattatatagtagtattatttttattttagtttggaagaaataaataactattttcatgatttgggttcatctacgagaaagaccaatccctgtttctgcttctcggcttccgctttccagatgcgttgaagaggaaaaattcatcaaaacccagattataccgtacgatagacattacagatatttcgcacagaaagagtatgaaataattaattgaaggggaaacc
>Jupunba_langsdorfii_Ribeiro_728@NODE_2_length_1129_cov_14.064639
------------------------gatctttt-----actacttatcctcaaaacaatctcattaaactagcactgcccagaaggcaccagtggccacataaggagctca------------aaatcatgaacctgaaatcctctttattggtg-cccttaatagcatggaaagctagttccacctgctgggtacaatttcgcatgtgcttgtaccat---------------aattagctcgccctttgattgccccttaaaacctctttctcccttattacttggtcaaaccttggtccaatgctcttgaaaattgagagactttaaacgacatccgttgctaagctagggcataaagcttgttccaataattgaatttcaagaggcataacaatcaattataaaataaatttcaaataattaatacctttagaagctcgttagcttcaagtgtctcaatgaaaaaggttgcaacattaggggtaacaccagactt-cccactaactggctttttaacttttcccccaagatgtgagcttaagagacgagctctttcctttccttcatagtgagacttggcaacttcaacctctcctccctgattctctccaatggcgacaaatttgaatccccactcat-tcgatatcctcatatttgttctcaatctcactc---ttttcactgtacagttcaattgcttaaa------atgcaagaatggtgatatggatattctccttcaaagaacaagcacacataaagctaacaagaaacaaaacccaaaatgcgaagcaagggattgtggagttcctaaga----------aatgcga------ttttcaa---------------accccatcatcacatt----------------actgatgtcgtcg----aaagaagaagagcttgcatatgaatagtggagggtagtgacagagatgaagccggtgggagaagcgatggcggaaagctgaga---tgaagacggtggccagagag---------------------------------------gtattttgagtagagagagagggattgtgttaggataagga-------------------cgatgaacgtgaa-------aaagaggaag----ggagagacaaaagaacaaatgata---tataagt---------------------------------------aaat-------------------------------------------------------acctaaaaaccggctcac------------------------------------------------------------------------------------------------------------c
>Jupunba_limae_Iganci_261@NODE_1_length_1960_cov_135.121083
aaagcttgcacaccagattgatatgatactttataagaaaacccctttcaaaagcaaaccaattggacaagcaatacacaaaaagggacgaggggaaaaaagaaagtccaacagaagcaaacaatacatgaacttgaagcttagcttaaagacaatcgcaaacctcacggacacttgacagcttatgccgaatataatccccaataaaagctcgaaaaggaggtggaggaaacaaaggaaagggacactaatttccgtttatcatccattctctccttactcatcaaatgaaacatgattcaaaattcaggtgtgtaaataaacagaaagtaacatccattactaatataacatacgaaactcacaacggacaagcaacctctataggcat----aacaaccatgaactaaatttcaaggaattaataccttgagaagctcgttagcttcaagtgtctcaatgaatgaggtcgcaacattaggggtaacaccagacttgcccaccaattggctttttaactttttccccaagctatgagcgtaagaggcgagttctttcctttccttcacagtgagactcggtaacttcaacctctcctccctgtttatctccagcggcgacaaatctgaacccctactcatcccggtatccttatcttcattctcattctcactctcttcttcactgtacggttcaattgcttcatcgtcctcctcagaaatgtccaccaaatctccaactcccacagcatcgcaatgtctctgaggaacagaaatcacaactgaagagaaagagtgagacaaaaagggattagggaggtgagtgatagaggcaaagagagatttccgacgaggtagaacttgtatctgtcgaaggcatttaggtatagcagtgggagaattaacggtggatgagagcagaagaggtttcagaaaagaaacgaaagaaggtgaagatggcgatatcgaagacagagaagatggttgagaacgaagaatgtgtagcagatggcttgatggcgcatttgccgccataaccgtgcaaattttcggatggcagaactctgataagaatgtgagaatctttgatggtatgacgctttgatctttaccttaccgcgttgaatttgggaaaaattagagcaaaaaatcaataggaacgagataggacatggtagtatttaaattatatagtagtattatttttattttagtttggaagaaataaataactattttcatgatttgggttcatctacgaaaatgaccaaaccctgtttctgcttctcggcttccgctttccagatgcgttgaggataaagggtttttttaggctctga---atttatacaggtcgaattttagatttttactttaaaaggggcctaaaagggccagtaaaagggtcggcg
>Jupunba_limae_Iganci_261@NODE_3_length_815_cov_7.879404
-------------------------------------------------------------------------------------------------------------------------------------------------------------------------------------------------------------------------------------------------------------------------------------------------------------------------------------------aatagctaatcctggtcttggacttaattatagttatggtaatgagatttgatgactagtaaagtataatgctatatc--atgccacccgaccgctacattagcaagcac--------------ttaccatgagttcagagagcatggcaaggtgaacaccagacttgtccaccaacaagctctttagcattttccccaagctatgagcatcagagtcgagctcttttttgtcctt--tagtgagcctcatcgacttcaacctctcctccttgtttctatcaaatggctacgaatttgaaccc---------------aactcattttcattttcaatcccgctc---tctccattatacgattcaattacttcatcg---tcctcagcaatgtccaccaaatctctaactcccacagcatcgcagtatctctgaggaacagaaatcacatgtgaagagaaagagtgggatgctaactgcatagccaggggcatgctaaagatcttg---------------------------------------------------------------------------------------------------------------------------------------------------------------------------------------------------------ttagtaatgttacaactatacaacagtaacggacacatcagttttcccttcggtctgtttgtttcatcttatgccttccatggcacccattcgaagaatt---------aattgtgaagactgaatcaacaatctgct---ttttagccatgaaa---------tgctaactctctca---------aactagccgatgctatgccctttgaccacccatgatgcggcgagaacaccgaatatgattaacaactttcatttctcagatgagataatctataaagattttttataataaatt----------------------tgaatggttccctcaggaa------------------------------a
>Jupunba_microcalyx_Iganci_855@NODE_1_length_1191_cov_13.021544
gactctgcgtcactggaaccttgcgattttct-----gcaacttatccttaaaacaacctcactaaattggcaccgcccagaaggcaccggtggccacataaggagctca------------aaatcatgaacctgaaatcctctttcggggta-tatat--------------------------------------------------------------------------------------------------------------------------------------------------------------------------------ccgctgctaagctagggcataaagcttgttacaagaacaaaattttgagaggcataacaatcaattataaactaagtttcgaagaattaataccttgagaagctcgttagcttcaagtgtcttaatgaaaaatgttgcaacattgggggtaacaccaaactt-cctactaactggctttttaac-ttttccccaagatgtgagcgtaagaggtgagctctttcttttccttcatagtgagacttggcaactttaacctctactccctgattctctctaatggcgacaaatctaaacccccactcatctcggtatcctcatattcgttctcaatctcactc---tcttcactatacggttcaattgcttaaa------atgcgagaatggtgatatggatattctccttcaaagaacaagcacacatagagctaacgagaaatgaaacacaaaatgtgaagcaagggattgtggagttcctgagaaatgcaatataatgcga------ttttcaa---------------accc---catcacatt----------------aatgatgtcgttg----aaagaagagaagcttgcatatgaatgatggagggtagtgacagagataaagccggtgggagaagtgacaatagaaggttgtga---tgaagactgttgctggagag---------------------------------------gtattttgagtggaaagagagggatagtgtcaggatagggg-------------------caacaaacgggaa-------ggagatgaag----agagagataaaagaaaaaagggta---tat-------------------------------------------------------------------------------------------------------------------------------------------------------------------------------------------------------------------------------------
>Jupunba_microcalyx_Iganci_855@NODE_2_length_942_cov_16.939884
-----------------------------------------------------------------------------------------------------aggagctca------------aaataatgaacctgaaatcctctttattggtg-cccttaatagcatggaaagctagttccacttgctaggtacaatttcgcgtgtgctcgtaccat---------------aattagcttgccctttgattgccccttaaaacctctttctcccttgttacttagtcaaaccttagtccaaagctcttgaaaattgagagactttaaaccacatccattgctaagctagggcataaagcttgttccaagaattgaatttcaagaggcataacaatcaattataaactaaatttcaaagaattaataccttgagaagctcgttagcttcaagtgtctcaatgaaaaaggttgcaacattaagggtaacactagactt-tccactaactggctttttaaatttttccccaagatgtgagcttaagaggcgagctctttcctttccttcatagtgagacttggcaacttcaacttctcctccctgattctctccaatggcgacaaatc------------------------------------ctcaatctcactc---tcttcactgtatagttcaattgcttaaa------atgcaagaatggtgatatggatattctccttcaaagaacaagcacacataaagctaacaagaaacaaaacacaaaatgcgaagcaagggattgtggagttcctaagaaatgcaatataatgcga------ttttcaa---------------atcccatcattacatt----------------actgatgtcgtcg----aaagaagaagagcttgcatatgaatagtggagggtagtgacagagatgaagtcagtgggagaagtgatggcggaaggctgaga---tgaagacggtggccagagag---------------------------------------gtattttgagtatagagagagggatggtgttgggataagga-------------------cgacgaacgtg------------------------------------------------------------------------------------------------------------------------------------------------------------------------------------------------------------------------------------------------------------------------------------------
>Jupunba_oppositifolia_Liegier_16014@NODE_2_length_659_cov_39.216495
-----------------------------------------------------------------------------------------------------------------------------------------------------------------------------------------------gtacaatttcgcatgtgctcctacaat---------------aattagctcaccctttgattgccccttaaaacctctttctcccttgttacttggtcaaaccttggtccaatgctcttgaaaattgagaaactttaaaacacatccgttgctaagctagggcataaagcttgttccaagaattgaatttcaagaggcataacaatcaattataaactaaatttcaaagaatgaataccttgagaatctcgttagcttcaagtgtctcaatgaaaaaggtcgcaacattaggggtaacaccagactt-cttactaactggcttcttaactttttccccaagatgtgagattaagaggcaatctctttcctttccttcatagtgagacttggcaacttcaacctctcttccctaattctctcaaatggcgacaaatctaaacccccactcatctcgatatcctaatatttgttctcaatctcactc---tctttactgtatggttcaattgcttaaa------atgcaagaatggtgatatgaatattctccttcaaagaacaagcacacatagagctaacaagaaacaaaacccaaaatgcgaagcaagggattgtggagttcctaagaaatgc-----------------------------------------------------------------------------------------------------------------------------------------------------------------------------------------------------------------------------------------------------------------------------------------------------------------------------------------------------------------------------------------------------------------------------------------------------------------------------------------------------------------------------------------------------------------------------------------------------------
>Jupunba_oxyphyllidia_Yonker_6157@NODE_1_length_1248_cov_197.036721
--------------------------------------------------------------------------------------------------------agtccaacagaagcaaacaatacatgaacttgaagcttagcttaaagacaatcgcaaacctcacggacacttgacagcttatgccgaatataatccccaataaaagctagaaaaggaggtgtgggaaaaaaaggaaagggacactaatttccgtttatcatccattctctccatactcatcaaatgaaacatgattcaaaattcaggtgtgtaaataaacagaaagtaacatccattactaatctaacatacgaaactcacaacggacaagcaacttctataggcat----aacaaccatgaactaaatttcaaggaattaataccttgagaagctcgttagcttcaagtgtctcaatgaatgaggtcgcaacattaggggtaacaccagacttgcccaccaactggctttttaactttttccccaagctatgagcgtaagaggcgagttctttcctttccttcacagtgagactcggtaacttcaacctgtcctccctgtttctctccagcggcgacaaatctgaactcctactcatctcggtatccttatcttcgttctcattctcactctcttcttcactgtacggttcaattgcttcatcgtcctcctcagaaatgtccaccaaatctccaactcccacagcatcgcaatgtctctgaggaacagaaatcacatgtgaagagaaagagtgagagaaaaagggattagggaggtgagtgatagaggcaaagagagatttccgacgaggtagaacttggatctgtcgaaggcatttaggtatagcagtgggagaaataacggtggatgagagcagaagaggtttcagaaaagaaacgaaagaaggtgaagatggcgatatcgaagagagagaagatggttgagaacgaagaatgtgtagcagatggcttgatggcgcatttgccgccataaccgcgcaaattttcggatggcagaactctgataagaatgtgagaatctttgatggtatgaggctttgatttttaccttat------------------aattagagcaaaaaatcaagaggaacgagataggacatagtagtatttaaattatatagtagtattattttaattttagtttggaagaaataaataactattttcatgatttgggttcatctacgaaaaagacaaaaccctgtttctgcttctcggcttccgcttttt-------------------------------------ttttttttttttttgaataatacagagactactaattcaaagagagcctgacatctagcaaaa--------g
>Jupunba_villosa_Borges_423@NODE_2_length_935_cov_23.991841
------------------------------------------------------------------------------------------gtggccatataaggagctca------------aaatcatgaacctgaaatcctctttattggtg-cccttaatagcatggaaagctagttccacctgctaggtacaatttcgcatgtgctcgtaccat---------------aattagctcgccctttgattgccccttaaaacctctttctcccatgttacttggtcaaaccttggtctaatggtcttgaaaattgagagactttaaaccacatccgttgctaagctagggcataaagcttgttctaagaattgaatttcaagaggcataacaatcaattataaactaaatttcaaggaattaataccttgagaagctcgttagcttcaagtgtctcaatgaaaaaggttgcaacattaggggtaacaccagactt-cccactaattggctttttaactttttccccaagatgtgagcttaagaggcgagctctttcctttccatcatagtgagacttggcaacttcaacctctcctccctgattctctccaatggcgacaaatctaaacccccactcat-tcgatatcctcatatttgttctcaatctcactc---tcttcactatacagttcaattgcttaaa------atgcaagaatggtgatatagatattctccttcaaagaacaagcacacataaagctaacaagaaacaaaacccaaaatgcgaagcaagggattgtggagttcctaagaaatgcaatatgatgcga------ttttcaa---------------accccatcatcacatt----------------actgatgtcgttg----aaagaagaagagcttgcatatgaatagtggagggtagtgacagagatgaagtcggtgggagaagcgatggcggaaagctgaga---tgaagacggtggccagag----------------------------------------------------------------------------------------------------------------------------------------------------------------------------------------------------------------------------------------------------------------------------------------------------------------------------------------------------------------------------------------------------------
>Jupunba_villosa_Borges_423@NODE_4_length_693_cov_12.811688
------------------------------------------------------------------------------------------------------------------------------------------------------------------------------------------------------------------------------------------------------------------------------------------------------------------------------------------------------------------------atagttatggtaacgagatttgatgactagtaaaatataatgctatatc--atgccacccaaccgccacattagcaagcac--------------ttaccgtgagttcagagagcatggcaaggtgaacacaagacttgtccaccaacaagctctttagcattttccccaagctataagcatgagagtcgagctcttttttgtcctt--tagtgagcctcgtcgacttcaatctctcctccctgtttctatcaaatggctatgaatctgaaccc---------------aactcattttcattttcaatcctactc---tctccattatacgattcaattacttcatcg---tcctcagcaatgtccaccaaatctctaactcccacagcatcgcagtgtctctgaggaacagaaatcacatgtgaagagaaagagtgggatgcctactgcatagcgaagggcatgccaaagatcttg---------------------------------------------------------------------------------------------------------------------------------------------------------------------------------------------------------ttagtaatgttacaactatacaacagcaacggacacatcagttttcccttcggtctgtttgtttcatcttatgccttccatgtcacccattcaaagaatc---------aattatgaagactgaatcaacaatctgct---ttttggccatgaaa---------tcctaactctctca---------aactagccgatgctatgccctttgaccacccatgatgcggcgagaacaccgaatatgattaacaactttcatt-----------------------------------------------------------------------------------------------------------------
>Punjuba_killipii_Palodorios_6252@NODE_1_length_1057_cov_54.578571
-----------------------------------------------------------------------------------------------------------------------------------------------------------------------------------------------------------------------------ggtgggggaaacaaaggaaagggacactaatttccgtttatcatccattctctccttactcatcaaatgaaacatgagtcaaaattcaggtgtgtaaataaacagaaagtaacatccattactaatctaacatacgaaactcacaacggacaagcaacctctataggcat----aacaaccatgaactaaatttcaaggaattaataccttgagaagctcgttagcttcaagtgtctcaatgaatgaggtcgcaacattaggggtaacaccagacttgcccaccaactggctttttaactttttccccaagctatgagcgtaagaggcgagttctttcctttccttcacagtgagactcggtaacttcaacctctcctccctgtttctctccagcggcgacaaatctgaacccctacttatctcggtatccttatcttcgttctcattctcactctcttcttcactgtacggttcaattgcttcatcgtcctcctcagaaatgtccaccaaatctccaactcccacagcatcgcaatgtctctgaggaacagaaatcacatgtgaagagaaagagtgagagaaaaagggattagggaggtgagtgatagaggcaaagagagatttccgacgaggtagaacttggatctgtcgaaggcatttaggtatagaagtgggagaaataacggtggatgagagcagaagaggtttcagaaaagaaacgcaagaaggtgaagatggcgatatcgaagacagagaagatggttgagaacgaagaaagtgtagcagatggctggatggcgcatttgccgccataaccgtgcaaattttcgggtggcagaacgctgataagaatgtgagaatctttgatggtatgaggctttgatttttatcttaccgcgttgaatttgggaaaaattagagcaaaaaatcgagaggaacgaaataggacttagtagtatttaaattatatagtggtattatttttattttagtttggaagaaataaataactattttcatgatttgggttcatctacgaaaaagaccaaaccctgtttc-----------------------------------------------------------------------------------------------------------------------------------
>Punjuba_lehmannii_Escobar_7465@NODE_2_length_1037_cov_30.868750
gactctgcgtcactggaaccttgcgatcttct-----gcaacttatccttaaaacaacctcactaaattggcaccccccaaaaggcaccggtggccacataaggagctca------------aaatcatgaacctgaaatcctctttcaaggta-tatat--------------------------------------------------------------------------------------------------------------------------------------------------------------------------------tcactgctaagctagggcataaagcttattccaagaacaaaatttcgagaggcataacaatcaattataaactaagttttaaagaattaatcccttgagaagctcattagcttcaagtgtctgaatgaaaaaggtcgcaacattaggggtaacaccagactt-cctaataattgactttttaactttttccccaagatgtgagcttaagaggcgagctctttccttttcttcacagtgagacttgacaacttcaacctctcctccttgattctctcaaatggcgacaaatctgaacccccactcatctcggtatccttatattcgttcttaatctcactc---tcttcactatacggttcaattgcttaaa------atgtgagaatggtgatatggatattctccttcaaagaacaagcacacatagagctaacaagaaacaaaacccaaaatgtgaagcaagggattgtagagttcctaagaaaagcaatataatgcga------ttttcaa---------------accc---catcacatt----------------aatgatgccgttg----aaagaagagaagcttgcatatgaatagaggagggtagtgacagagatgaagccagtgggagaagtgacggtggaagactgaga---tgaagacggtggctagagag---------------------------------------gtattttgagtggaaagagagggatggtgtcaggatagggg-------------------tgatgaacgggaa-------ggagaggaagat--agagagacaaaagagaaaagggta---tataagt---------------------------------------aaat-----------------------------aaaacattttgaa-------------tctcaaattcctccctag----------------------------------------------------------------gtttgacatggaat------------------------------a
>Punjuba_racemiflora_Jimenez_Soares_3626@NODE_1_length_1507_cov_193.257343
aaagcttgcacaccagattgatatgatactttatatgaaaacccc-ttcaaaagcaagccaattagacaagcaatacacaaaaagggacgaggggaaaaaagaaagtccaacagaagcaaacaatacatgaacttgaaacttagcttaaagacaatcgcaaacctcatggacacttgacagcttatgccgaatataatcccaaataaaagctcgaaaaggaggtgggagaaacaaaggaaagggacactaatttccgtttatcatccattctctccttactcatcaaatgaaacatgattc-aaattcagatgtgtaaataaacagaaagtaacatccattactaatctaacatacaaaactcacaacggacaagcaacctctataggcat----aacaaccatgaactaaattccaaggaattaataccttgagaagctcgttagcttcaagtgtctcaatgaatgagttcgcaacattaggggtaacaccagacttgcccaccaactggctttttaactttttccccaagctatgagcgtaagaggcgagttctttcctttccttcacagtgagactcggtaacttcaacctctcctccctgtttctctccagcggcgacaaatctgaacccctactcatctcggtatccttatcttcgttctcattctcactctcttcttcactgtacggttcaattgcttcatcgtcatcctcagaaatgtccaccaaatctccaactcccacagcattgcaatgtctctgaggaacagaaatcacatgtgaagagaaagagggagagaaaaggggattagggaggtgagtgatagaggcaaagagagatttccggcgaggtagaactgggatttgccgaaggcatttaggtatagccgtgggagaaataacggtggatgagagcagaagaggtttcagaaaataaacgaaagaaggtgaagatggcgatatcgaagacagagaagatggttgagaacgaagaatgtgtagcagatggcttgatggcgcatttgccgccataaccgtgtaaattttcggatggcagaactctgataagaatgtgagaatctttgatggtatgaggctttgatttttaccttaccccgttgaa-ttgggaaaaattagagcaaaaactatagaggaacgagataggac---gcagtatttaaattatatagtagtattatttttattttagtttggaagaaataaaaaactattttcatgatttgggttcatctacgaaaaagaccaaaccctgtttctacttctcag-tttcgctttccaggtgcgttgaagaggaaagattcatcaaaacccacattataccgtacgatagacattacagatatttagcacagaaagagtatgatataattaattgaaggggaaaat
>_R_Albizia_burkartiana_StivalSantos_678@NODE_1_length_1064_cov_14.324083
-------------------------------------------------------------------------------------------------------------------------------atgaacttgaagcttagcttgaagacaatcgcaaacctcacggtcacttgacagcttatgccgaatataatccccaatataagctcgaaaaggagggggg---aacaaaggaaataaacactaatttccgtttatcatccattctctccttactcgtcaaatgaaacatgattcagaattcaggtgtgtaaataaacagaaagtaacatccattactaatctaacatacgaaact--caacggacaggcaacctctataggcataacaaacaattatgaactaaatttcaaggaattaataccttgagaagctcgttagcttcaagtgtctcaatgaatgaggtcgcaacactagaggtaacaccagacttgcccaccaactggcttttcaactttttccccaagctatgagcgtaagaggcgagttctttcctttccttcacagtgagactcggtaacttcaacctctcctccctgtttctctccagcggcgacaaatctgaacccctactcatctcagtatccttatcttctttctcaatctcactctcttcttcactgtacggttcaattgcttcatcgtcctcctcagaaatgtccaccaaatctccaacttccacagcatcgcaatgtctctgaggaacagaaatcacatgtgaagagaaagagtgagagaaaaaaggattcgagaggtgagtgatagaggcaaagagagattttcgacgaggtagaacttggatctgtcgaaggcatttaggtatagcagtgggagaaatagcggtggatgagagcagaagaggtttcagaaaagaaacaaaagaaggtgaagatggcgatatcgaagatagagaagatggttgagaacgaagaatgtgtagcagatggcaggatggcgcatttgccgccataaccgtgcaaattttcggatggcagaactctgatcagaatgtgagattctttgatggtatgaggctttgatttttatcttaccgcgttgaatttgggaaaaattagagcaaaaaatgtaaaggaacgagaaaggacttagtag------aattatatagtagtatta------------------------------------------------------------------------------------------------------------------------------------------------------------------------------------------------------------------
>_R_Albizia_coripatensis_Hughes_2433@NODE_1_length_1549_cov_290.593071
aaagcttgcacaccagattgatatgataatttataagaaaacccctttcaaaagcaaaccaattagacaagcaatacacaaaaagggatgaggggaaaaaagaaagtccaacagaagcaaaccatatatgaacttgaagcttagcttaaagacaatcgcaaacctcacggtcacttgacagcttatgacgaatataatccccaatataagctcgaaaaggagg-gggggaaacaaaggaaatagccactaatttccgtttatcacccattctctccttactcatcaaatgaaacatgattcaaaattcaggtgtgtaaataaacagaaagtaacatccattactaatctaacatacgaaact--caacggacaggcaacctctataggcat-acaaacaattatgaactaaatttcaaggaattaataccttgagaagctcgttagcttcaagtgtctcaatgaatgaggtcgcaacactaggggtaacaccagacttgcccaccaactggctttttaactttttccccaagctaagagagtaagaggcgagttctttcctttccttcacagtgagactcggtaacttcaacctctcctccctgtttctctccagcggcgacaaatctgaacccctactcatctcggtatccttatcttcgttctcaatatcactctcttcttcactgtacggttcaattgcttcatcgtcctcctcagaaatgtccactaaatctccaactcccacagcatcgcaatgtctctgaggaacagaaatcacatgtgaagagaaagattgagagaaaaaaggattagagaggtgagtgatagaggcaaagagagatttccgacggggtagaacttggatctgtcgaaggcatttaggtatagcagtgggagaaataacggtggatgacagcagaagaggtttcagaaaagaaacgaaagaaggtgaagatggcgatatcgaacacagagaagatggttgagaacgaagaatgtgtagcagatggctggatggcgcatttaccgccataaccgtgcaaattttcggatggcagaactc-------------------------------------aaatttttatcttgaaacgttgaatttgggaaaaattagagcaaaaaatctagaggaacgagctaggacttagtagtatttaaattatatagtagtatcatttttattttagtttggaagaaataaataactattttcatgatttgggttcatctacgaaaaagaccaaaccctgcttctgcttcgccgtttccgctttccaggtgcgttgaagaggaaagattcatcaaaactcatattattccgt------gatacaacagatatttagcagagagagagtatgaaataattaattgaaggggaaaag
>_R_Albizia_edwallii_Dalmaso_272@NODE_1_length_1179_cov_13.687722
-----------------------------------------------------------------------------------------------------------------------------------------agcttagcttaaagacaatcgcaaacctcacggccacttgacagcttatgccgaatataatccccaatataagctcgaaaaggaagg-ggggaaacaaaggaaatagccactaatttccgtttatcatccattctctccttactcatcaaatgaaacatgattcaaaattcaggtgtgtaaataaacagaaagtaacatccatcacaaatcaaacatacgaaact--caacggacgggcaacctctataggcataacaaacaattatgaactaaatttcaaggaattaataccttgagaagctcgttagcttcaagtgtctcaatgaatgaggtcgcaacactaggggtaacaccagacttgcccaccaactggctttttaactttgtccccaagctatgagcgtaagaggcgagttctttcctttccttcacagtgagactcggtaacttcaacctctccttccggtttctctccagcggcgacaaatctgaacccctactcatctcggtatcctcatcttcgttctcaatctcactctcttcttcactgtacggttcaattgcttcatcgtcctcctcagaaatgtccaccaaatctccaactcccacagcatcgcaatgtctctgaggaacagaaatcacatgtgaagagaaagagtgagagaaaaaaggattagagaggtgagtgacagaggcaaagagagatttccgacgaggtagaacttgaatctgtcgaaggcatttaggtatagcagtgggagaaataacggtggatgagagcagaagaggtttcagaaaagaaacgaaagaaggtgaagatggcgatatcgaagacagagaagagggttgagaacgaagcatgtgtagcagatggctggatggcgcatttgccgccatagccgtgcaaatttttggatggcagaactctgataagaatgtgagaatctttgatggtacgaggctttcatttttatcctaccgcgttgaatttgggaaaaattagagcaaaaaatctagagcaacgagctaggacttggtagtatttaaattatatagtagcatcatttttattttagtttggaagaaataaataactattttcgtgatttgggctcatctacgaaaaagactaaatcctgtttctgcttctcagtttccgctttccaggtgcatt----------------------------------------------------------------------------------------------------
>_R_Albizia_glabripetala_Lewis_1652@NODE_1_length_1142_cov_51.738967
---------------------------------------------------------------------------------------------------------------------------------------------------------------------------cacttgacagaatatgccgaatataatccccaatataagctcgaaaaggggggggggg------aggaaatagccactaatttccgtttatcatccattctctccttactcatcaaatgaaacatgattcaaaattcaggtgtgtaaataaacagaaagtaacatccattactaatctaacatacgaaact--caaaggacaagcaacctctataggcataacaaacaattatgaactaaatttcaaggaattaataccttgagaagctcgttagcttcaagtgtctcaatgaatgaggtcgcaacactaggggtaacaccagacttgcccaccaactggctttttaactttttccccaagctatgagcgtaagaggcgagttctttcctttccttcacagtgagactcggtaacttcaacctctcctccctgtttctctccagcggcgacaaatctgaacccctactcatctcggtatccttatcttcgttctcaatctcactctcttcttcactgtatggttcaattgcttcatcgtcctcctcagaaatgtccaccaaatctccaactcccacagcatcgcagtgtctctgtggaacagaaatcacatgtgaagagaaagagtgagagaaaaaaggattagagaggtgagtgatagaggcaaagagtgatttccgacgaggtagaacttggatctgtcgaaggcatttaggtgtagcagtgggagaaataacggtggatgagagcagaagaggtttcagaaaagaaacgaaagaaggtgaagatggcgatatcgaagacagagaagatggttgagaacgaagaatgtgtagcagatggctggatggcgcatttgccgccataaccgtgcaaattttcgtatggcagaactctgataagaatgtgagaatctttgattgtatga-gctttcatttttatcttaccgcgttgcatttgg--------------------------gaacgagttaggacttaataatatttaaatta-atagtagtatcatttttattttagtttggaagaaataaataactattttcctgatttgggttcatctgggaaaaagcccaaaccttgtttctgcttctcagtttccgctttaccggtgcgttgaagaggacagattcatcagaactcaga-----------------------------------------------------------------------t
>_R_Albizia_glabripetala_Lewis_1652@NODE_2_length_988_cov_46.742042
-------------------------------------------------------------------------------------------------------------------agcaaactacatatgaacttgaagctttgcttgaagacaatcgtaaacctcacggtcacttgacagcttatgccgaatataatccccaatataagctcgaaagggagggggg---aaggaaggaaatagccactaccttccgtttatcatccattctctccttactcatcaaatgaaacatgattcaaaattca-----------------aaagtaacatccattactaatctaacatacgaaact--caacggaaaggcaacctctacaggcataacaaacaataatgaaccaaatttcaaggaattaataccttgagaagctcgttcgcttcaagtgtctccatgaatgaggtcacaacactaggggtaacaccagacttgcccaccacctggctttttaactttttccccaagctatgagcataagaggcgagttctttcctttccttcacagtgagactcggtaacttcaacctctcctccctgtttctctccagcggcgacaaatctgaacccctactcatctcggtatccttatcttcgttctcattctcactctcttcttcactgtacggttcaattgcttcatcgtcctcctcagaaatgtccatcaaatctccaactcccacagcatcgcaatgtctctgaggaacagaaatcacatgtgaagagaaagagtgagagaaaaaaggattcgagaggtgagtgatagaggcaaagagagacttccgacgaggtagaacttggatctgtcgaaggcatttaggtatagcagtgggagaaataacggtggatgagagcagaagaggtttcagaaaagaaacaaaagaaggtgaagatggcgatatcgaagatagagaagatggttgagaacgaagaatgtgtagcagatggcaggatggcgcatttgccgccataaccgtgcaaattttccgat-gcagaactctgataagaatgtgagaatctttgggggtacgaggctttgatttttatcttcccgcgttgaa----------------------------------------------------------------------------------------------------------------------------------------------------------------------------------------------------------------------------------------------------------------------------------------------
>_R_Albizia_multiflora_Hughes_3090@NODE_1_length_1337_cov_179.280159
-------------------------atactttataagaaaaaccctttcaaaagcaaaccaattagacaagcaatacacaaaaggggatgaggggaaaaaaaaaagtccaacagaagcaaactacgtatgaacttgaagcttagcttgaagacaatcgcaaacctcacggtcacttgacagcttatgccgaatataatccccaatataagctcgaaaaggagggggg---aacgaaggaaatagccactaacttccgtttatcatccattctctccttactcatcaaatgaaacatgattcaaaattcaggtgtgtaaataaacagaaagtaacatccattactaatctaacatacgaaact--caacggacaggcaacctctataggcataacaaacaattatgaactaaatttcaaggaattaataccttgagaagctcgttcgcttcaagtgtctccatgaatgaggtcgcaacactaggggtaacaccagacttgcccaccaactggctttttaactttttccccaagctatgagcataagaggcgagttctgtcctttccttcacagtgagactcggtaacttcaacctctcctccctgtttctctcgagcggcgacaaatctgaacccctactcatctcggtatccttatcttcgttctcaatctcactctcttcttcactgtacggttcaattgcttcatcgtcctcctcagaaatgtccgccaaatctccaactcccacagcatcgcaatgtctctgaggaacagaaatcacatgtgaagagaaagagtgagagaaaaaaggattcgagaggtgagcgatagaggcaaagagagatttccgacgaggtagaacatggatctgtcgaaggcatttaggtatagcagtgggagaaaaaacggtggatgagagcagaagaggtttcagaaaagaaacaaaagaaggagaagatggcgatatcgaagatagagaagatggttgagaacgaagaatgtgtagcatatggcaggatggcgcatttgccgccataaccgtgcaaattttcggatggcagaactctgataagaatgtgcgaatctttggtggtacgaggcttttatttttatcttaccgcgttgaatttgggaaaaattagagcaaaaaatcttgaggaacgagatgggacttagtagtatttaaattatgtagtagtattatttttattttagtttggaagaaataaataactattttcatgatttgggttcatctgggaaaaagaccaaatcctgtttctgcttctcagtttccgctttacgggtgcgttgaagaggaaagattcatcaaagctcagattacaccgtacgaa---------------------------------------------------------a
>_R_Albizia_niopoides_Simon_1601@NODE_1_length_1391_cov_211.864536
-----------------ttgatatgatactttataagaaaaaccctttcaaaagcaaaccaattagacaagcaatacacgaaaagggatgagggaaaaaaagaaagtccaacagaagcaaactatatatgaacttgaagcttagcttgaaaacaatcgcaaacctcacggtcacttgacagattatgccgaatataatccccaatataagctcgaaaag-----ggaggggacaaaggaaatagccactaatttccgtttatcatccattctctccttactcatcaaatgaaacatgattcaaaattcaggtgtgtaaataaacagaaagtaacatccattactaatctaacatacgaaact--caacggacaggcaacctctataggcataacaaataattatgaactaaatttcaaggaattaataccttgagaagctcgttagcttcaagtgtctcaatgaatgaggtcgcaacactaggggtgacaccagacttgcccaccaactggcttcttaactttttccccaagctatgagcgtaagaggcgagttctttcctttccttcacagtgaggctcggtaacttcaacctctcctccctgtttctctccagcggcgacaaacctgaatccctactcatcccggtatccttatcttcgttctcaatctcactctcttcttcactgtacggttcaattgcttcatcgtcctcctcagaaatgtccaccaaatctccaactcccacagcatcgcaatgtctctgaggaacagaaatcacatgtgaagagaaagagtgagagaaaaaaggattagagaggtgagtgatagaggcaaagagtgatttccgacaaggcagaacttggatctgtcgaaggcatttaggtatagcagtgggagaattaacggtggatgagagcagaagaggtttcagaaaagaaacgaaagaaggtggagatggcgatatcgaaggcagagaagatggttgagaacgaagaatgtgtagcagatggctggatggcgcatttgccgccataaccgtgcaaattttcgtatggcagaacactgataagaatgtgagaatctttgattgtatgaggctttcatttttatcttaccgcgtttaatttgg--------------------------gaacgagttaggacttagtaatatttaaatta-atagtagtatcatttttattttagtttggaagaaataaataactattttcatgatatgggggcatctacgaaaaagaccaaaccctgtttctgcttctcagtttccactttccaggtgagttgaagaggaaagattcatcaaaactcagattataccgtacgaaatacattacagatatttagcacagaaagagtatgaaataattaattgaaggggcaaaa
>_R_Albizia_sinaloensis_Hughes_1576@NODE_1_length_1370_cov_123.042537
--------------------------------------------------------------ttagacaagcaatacacaaaaagggatgaggggaaaaaagaaagtccaacagaagcaaactatatatgaacttgaagcttagcttgaaaacaatcgcaaacctcacggtcacttgacagcttatgccgaatataatccccgatataacctcgaaaaggagggggggggaacaaaggaaatagccattaatttccgtttatcatccattctctccttactcattaaatgaaacatgattcaaaattcaggtgtgtaaataaacagaaagtaacatccattaccaatctaacatacgaaactcttaacggacaggcaacctctataggcataacaaacaattatgaactaaatttcaaggaattaataccttgagaagctcgttagcttcaagtgtctcaatgaatgaggtcgcaacactaggggtaacaccagacttgcccactaactggcttttcaactttttccccaagctatgcgcgtaagaggtgagttctttcctttccttcacagtgagactcggtaacttcaacctctcctccctgtttctctccagcggcgacaaatctgaacccctactcatctcggtatccttatctgcgttctcaatctcactctcttcttcactgtacggttcaattgcttcatcgtcctcctcagaaatgtccaccaaatctccaacttccacagcatcgcaatgtctctgaggaacagaaatcacatgtgaagagaaagagtgagagaaaaaaggattcgagaggtgagtgatagaggcaaagagagatttccgacgaggtagaacttggatctgtcgaaggcgtttaggtatagcagtgggagaaatggtggaggatgagagcagaagaggtttcagaaaagaaacaaaagaaggtgaagatggcgataccgaagatagagaagatggttgagaacgaagaatgtgtagcagatggcaggatggcgcatttgccgccataaccgggcaaattttcggatggcagaactctgataagaatgtgagaatctttgatggtacgaggctttgatttttatcttaccgcgttgaatttgggaaaaattagagcaaaaaatctaaaggaacgagataggacttag-------------------tagtattatttttattttagtttggaagaaataaataactgttttcatgatgtgggttcatctaggaaaaagaccaaaccctgtttctgcttctcagtttccgctttccaggtgcgttgaagaggaaagattaatcaaaactcagattataccgtacgaaatccattacagatatttagcacagaaagagtatgaaataattaattgaaggggaaaat
>_R_Albizia_subdimidiata_var_minor_Gorts_341@NODE_1_length_1023_cov_43.839323
------------------------------------------------------------------------------------------------------------------------------tatgaacttgaagcttagcgtgaagacaatcgcaaacctcacggtcacttgacagcttatgccgaatataatccccaatataagctcgaaagggagggggg---aaggaaggaaatagccactaccttccgtttatcatccattctctccttactcatcaaatgaaacatgattcaaaattca-----------------aaagtaacatccattactaatctaacatacgaaact--caacggaaaggcaacctctacaggcataacaaacaataatgaaccaaatttcaaggaattaataccttgagaagctcgttcgcttcaagtgtctccatgaatgaggtcacaacactaggggtaacaccagacttgcccaccacctggctttttaactttttccccaagctatgagcataagaggcgagttctttcctttccttcacagtgagactcggtaacttcaacctctcctccctgtttctctccagcggcgacaaatctgaacccctattcatctcggtatccttatcttcgttctcaatctcacactcttcttcactgtacggttcaattgcttcatcgtcctcctcagaaatgtccaccaaatctccaactcccacaggatcgcaatgtctctgaggaacagaaatcacatgtggagagaaagagagagagaaaaaaggattcgagaggtgagtgacagaggcaaagagagacttccgacgaggtagaacttggatctgtcgaaggcatttaggtatagcagtgggagaaataacggtggatgagagcagaagaggtttcagaaaagaaacaaaagaaggtgaagatggcgatatcgaagatagagaagatggttgagaacgaagaatgtgtagcagatggcaggatggcgcatttgccgccataaccgtgcaaattttccgat-gcagaactctgataagaatgtgagaatctttgggggtacgaggctttgatttttatcttcccgcgttgaatttgggaaaaattagagcaaaaaatatagaggaacgagataggac-------------------------------------------------------------------------------------------------------------------------------------------------------------------------------------------------------------------------------------------------
>_R_Albizia_subdimidiata_var_subdimidiata_Ferreira_210@NODE_1_length_1131_cov_184.316888
------------------------------------------------------------------------------------------------------------------------------tatgaacttgaagcttagcttgaagacaatcgcaaacctcacggtcacttgacagcttatgccgaatataatccccaatataagctcgaaagggagggggg---aaggaaggaaatagccactaccttccgtttatcatccattctctccttactcatcaaatgaaacatgattcaaaattca-----------------aaagtaacatccattactaatctaacatacgaaact--caacggaaaggcaacctctacaggcataacaaacaataatgaaccaaatttcaaggaattaataccttgagaagctcgttcgcttcaagtgtctccatgaatgaggtcacaacactaggggtaacaccagacttgcccaccacctggctttttaactttttccccaagctatgagcataagaggcgagttctttcctttccttcacagtgagactcggtaacttcaacctctcctccctgtttctctccagcggcgacaaatctgaacccctactcatctcggtatccttatcttcgttctcaatctcactctcttcttcagtgtacggttcaattgcttcatcgtcctcctcagaaaagtccaccaaatctccaactcccacaggatcgcaatgtctctgaggaacagaaatcacatgtgaagagaaagagtgagagaaaaaaggattcgagaggtgagtgatagaggcaaagagagacttccgacgaggtagaacttggatctgtcgaaggcatttaggtatagcagtgggagaaataacggtggatgagagcagaacaggtttcagaaaagaaacaaaagaaggtgaagatggcgatatcgaagatagagaagatggctgagaacgaagaatgtgtagcagatggcaggatggcgcatttgccgccataaccgtgcaaattttctgatggcagaactctgataagaatgtgagaatctttggtggtatgaggctttgatttttatcttcccgcgttgaatttgggaaaaattagagcagaagatatagaggaacgagatgggacttggaagtatttaaattatatagtagtattacttttattttagtttggaagaaataaatagctattttcctgatttgggttcatgtggcaaaatgaccaaaccttgt--------------------------------------------------------------------------------------------------------------------------------------
>_R_Albizia_tomentella_Leach_Dunlop_3801@NODE_1_length_686_cov_158.436782
--------------------------------ataagaaaacccctttccaaaacaaaccaattagacaagcaatacacaaaaagggacgaggggaagaaagaaagtccaacagaagcaaactatatatgaacttgaagcttagcttaaagacaatcgcaaacctcacggacacttgacagcttatgccgaatataatccccaatataacctccaaccggggggggtgtgaacaaagaaaatagacactaatttccgtttatcgtccattctctccttactcatcaaatacaacatgattcaaaattcaggtgtgtaaataaacagaaagtaacatccattactaatctaacatacgaaact--caacggacaagcaacctctataggcataacaaacaaataagaactaaatttcaagaaattaataccttgagaagctcgttagcttcaagtgtctcaatgaatgaggtggcaacgttaggagtaacaccagacttgcccaccaactggctttttaactttttccccaagctatgagcgtaagaggcgagttctttcctttccgtcacagtgagactcggtaacttcaacctcccctccctatttctctccagcggcgacaaatctgaacccctgctc---------------------ttctcgatctcactctcttcttcactaaacggttcaattgcttcagcgtcctcctcagaaatgtccacataatctcc--------------------------------------------------------------------------------------------------------------------------------------------------------------------------------------------------------------------------------------------------------------------------------------------------------------------------------------------------------------------------------------------------------------------------------------------------------------------------------------------------------------------------------------------------------------------------------------------------------------------------------------------------------------------------------------------------
>_R_Albizia_tomentella_Leach_Dunlop_3801@NODE_2_length_598_cov_74.715931
-------------------------------------------------------------------------------------------------------------------------------------------------------------------------------------------------------------------------------------------------------------------------------------------------------------------------------------------------------------------------------------------------------------------------------------------------------------------------------------------------------------------------------------------------------------------------------------------------------------------------------------------------------------------------------------------------------------------------------------------------------------------------------------------------------------------------------------------------------------------------------------------------------cgaacgcatttaggtatagcagtgggagaaataacggtggatgagagcagaagaggtttcagaaaagaaacga------------------------aagacagagaagatggttgagaacaaacaatgtgtagcagatggctggatggcgcatttgccgccataaccgtgcaaattttcggacggcagaactctgataagaatgtgagaatcttttatggtgcgaggatttgatttttatcttaccacgttaaatttgggaaaaattagagcaaaaaatctagaggaacgagattggatttggtgttatttaaattatgagtaagtgttttttttatttttgtttagacggaataaataactattttcatgatttgggttcatctacgaaaaagaccaaaccctgtttgcctttctcagtttccgctttccagatgcgttgaaggggaaagattca-----------------------------------------------------------------------------------t
>_R_Albizia_tomentosa_Hughes_648@NODE_1_length_1179_cov_156.374773
---------------------------------------------------------------------------------------------------------------cagaagcaaactatatatgaacttgaagcttagcttgaaaacaatcgcaaacctcacggtcacttgacagcttatgccgaatataatccccgatataacctcgaaaaggagg-ggggggaacaaaggaaatagccattaatttccgtttatcatccattctctccttactcattaaatgaaacatgattcaaaattcaggtgtgtaaataaacagaaagtaacatccattactaatctaacatacgaaactcttaacggaaaggcaacctctataggcataacaaacaattatgaactaaatttctaggaattaataccttgagaagctcgttagcttcaagtgtctcaatgaatgaggtcgcaacactaggggtaacaccagacttgcccactaactggcttttcaactttttccccaagctatgagcgtaagaggtgagttctttcctttccttcacagttagactcggtaacttcaacctctcctccctgtttctctccagcggcgacaaatctgaacccctactcatctcggtatccttatctgcgttctcaatctcactctcttcttcactgtacggttcaattgcttcatcgtcctcctcagaaatgtccaccaaatctccaacttccacagcatcgcaatgtctctgaggaacagaaatcacatgtgaagagaaagagtgagagaaaaaaggattcgagaggtgagtgatagaggcaaagagagatttccgaggaggtagaacttggatctgtcgaaggcgtttaggtatagcagtgggagaaatggtggaggatgagagcagaagaggtttcagaaaagaaacaaaagaaggtgaagatgtcgatatcgaagatagagaagatggttgagaacgaagaatgtgtagcagatggcaggatggcgcatttgccgccataaccgggcaaattttcggatggcagaactctgataagaatgtgagaatctttgatggtacaaggctttgatttttatcttaccgcgttgaatttgggaaaaattagagcaaaaaatctaaaggaacgagataggacttgg-------------------tagtattatttttattttagtttggaagaaataaataactattttcatgatttgggttcatctaggaaaaagaccaaaccctgtttctgcttctcagtttccgctttc--------------------------------------------------------------------------------------------------------------
>_R_Albizia_xerophytica_Hughes_1435@NODE_1_length_1514_cov_88.375087
aaagcttgcacaccagattgatatgatactttataagaaaa-acctttcaaaagcaaaccaattagacaagcaatacacaaaaagggatgaggggttaaaagaaagtccaacagaagcaaactatatatgaacttgaagcttagcttgaagacaatcgcaaacctcacggtcacttgacagcttatgccgaatataatccccaatataacctcgaaaaggagg-gggggaaacaaaggaaatagccattaatttccgtttatcatccattctctccttactcatcaaatgaaatatgattcaaaattcaggtgtgtaaataaacagaaagtaacatccattactaatctaacatacgaaactc--aacggacaggcaacctctataggcataacaaacaattatgaactaaatttcaaggaattaataccttgagaagctcgttagcttcaagtgtctcaatgaatgaggtcgcaacactaggggtaacaccagacttgcccaccaactggcttttcaactttttccccaagctatgagcgtaagaggcgagttctttcctttccttcacagtgagactcggtaacttcaacctctcctccctgtttctctccagcggcgacaaatctgaaccgctactcatctcggtatccttatcggcgttctcaatctcactctcttcttcactgtacggttcaattgcttcatcgtcctcctcagaaatgtccaccaaatctccaacttccacagcatcgcaatgtctctgaggaacagaaatcacatgtgaagagaaagagtgagagaaaaaaggattcgagaggcgagtgatagaggcaaagagagatttccgacgaggtagaacttggatctgtcgaaggcatttaggtatagcagtgggagaaatagcggaggatgagagcagatgaggtttcagaaaagaaacaaaagaaggtgaagatggcgatatcgaagatagagaagatggttgagaacgaagaatgtgcagcagatggcaggatggcgcatttgctgccataacggtgcaaattttcggatggcaaaactctgataagaatgtgagaatctttgatggtatgaggctttgatttttatcttaccgcgttgaatttgggaaaaattagagcaaaaaatctagaggaacgagataggacttag-------------------tagtattatttttattttagtttggaagaaataaataactattttcatgatttgggttcatctaggaaaaagaccaagacctgtttctgcttctcagtttccgctttccaggtgcgttgaagaggagagattaatcaaaactcagattataccgtacgaaatacattacagatatttagcacagaaagagtatgaaataatgaattgaaggggaaaac
>_R_Balizia_elegans_Iganci_870@NODE_2_length_907_cov_19.965060
--------------------------------------------------------------------------------------------------ataaggagctca------------aaatcatgaacctgaaatcctctttattagtg-cccttaatagcatggaaagctagttccacctactgggtacaatttcgcatatgctcataccat---------------aattagctcgccctttgattgccccttaaaacctctttctcccttgttacttggtcaaaccttggtccaatactcttgaaaattgagagacttt-aaccacatccattgctaagctagggcataaagcttgttcaaagaattgaatttcaagaggcataataatcaattttaaactaaatttcaaagaattaataccttgagaagctcgttagcttcaagtgtctcaatgaaaaaggttgcaacattaggggtaacaccagactt-cccactaactggctttttaactttttccccaagatgtgagcttaagaggtgagctctttcctttccttcatagtgagacttggcaacttcaacctctcctccctgattctctccaatggcgacaaatctgaacccccactcatcttgatatcctcatatttgttctcaatctcactc---tcttcactgtacagttcaattgcttaaa------atgcaagaatggtgatatggatattctcctacaaagaacaagcacacataaagctaacaagaaacaaaacccaaattgtgaagcaagggattgtggagttcctaagaaatgcaatataatgcaat----tttttcaa---------------accccatcatcacatt----------------actgatgtcatca----aaagaagaagagcttgcatatgaatagtggagggtagtgacagagatgaaaccgataggagaagtgatggcgtgatac-----------------------------------------------------------------------------------------------------------------------------------------------------------------------------------------------------------------------------------------------------------------------------------------------------------------------------------------------------------------------------------------------------------------------------------g
>_R_Balizia_leucocalyx_Aguilar_1939@NODE_1_length_1630_cov_161.211848
aaagcttgcacaccagattgatatgatactttataagaaaacccctttcaaaagcaaaccaattagacaaccaatacacaaaaagggacgaggggaaaaaagaaagtccaacagaagcaaacaatacatgaacttgaagcttagcttaaagacaatcgcaaacctcacagacacttgacagcttatgccgaatataatccccaataaaagatcgaaaaggaggtgggggaaacaaaggaaagggacactaatttccgtttatcatccatcctctccctactcatcaaatgaaacatgattcaaaattcaggtgtgtaaataaacagaaagtagcatccattactaatctaacataagaaactcacaacggacaagcaacctctataggcat----aacaaccatgaactaaatttcaaggaattaataccttgagaagctcgttagcttcaagtgtctcaatgaatgaggtcgcaacattaggggtaacaccagacttgcccaccaactggctttttaactttttccccaagctatgagcgtaagaggcgagttctttcctttccttcacagtgagactcggtaacttcaacctctcctccctgtttctctccagcggcgacaaatctgaacccatactcatctcggtatccttatcttcgttctcattctcactctcttcttcactgtacggttcaattgcttcatcgtcctcctcagaaatgtccactaaatctccaattcccacaacatcgcaatgtgtctgaggaacaggaatcacatgtgaagagaaagagtgagacaaaaagggattagggaggtgagtgatagaggcaaagagagatttccgacgaggtggaacttgtatctgtcgaaggcatttaggtatagcagtgggagaactaacggtagatgagagcagaagaggtttcagaaaagaaacgaaagatggtgaagatggcgaaatcgaagacagagaagatggtggagaacgaggaatgtgtagcagatggcttaatggcgcatttgccgccataaccgtgcaaattttcggatggcagaactctgataagaatgtgagaatctttgatggtatgaggctttgatttttaccttaccgcgttgaatttgggaaaaattagagcaaaaaatcaagaggaacgagataggacatcgtagtatttaaattatatagtagtattatttttattttagtttggaagaaataaataactattttcatgatttgggttcatctacgaaaaagaccaaaccctgtttctgcttctcggcttccgctttccagatgcgttgaagaggaaaaattcatcaaaacccagattataccgtacgatagacattacagatatttagcacagaaagaggatccggc-------------------t
>_R_Balizia_pedicellaris_Queiroz_15529@NODE_1_length_699_cov_311.611801
-------------------------------------------------------------------------------------------------------------------------------------------------------------------------------------------------------------------------------------------------------------------------------------------------------------------------------------------------------------------------------------------------------------------------------------------------------------------------------------------------------------------------------------------------------------------------------------------------------------------------------------------------------------------------------------------------------------------------------------tcctcctcagaaatgtccaccaaatctccaactcccacagcatcgcaatgtctctgaggaacagaaatcacatgtgaagagacagagtgagagaaaaagggattagggaggtgagtgatagaggcaaagagagatttccgacgaggtagaacttggatctgtcgaaggcatttagatatagcagtgggagaaataacggtggatgagagcagaagaggtttcagaaaagaaacgaaagaaggtgaagatggcgatatcgaagacagagaagatggttgagaacgaagaatgtgtagcagatggcttgatggcgcatttgccgccataaccgtgcaaattttcggatggcagaactctgataagaatgtgagaatctttgatggtatgaggctttgatttttaccttaccgcgttgaatttgggaaaaattagagcaaaaaatcaagaggaacgagataggacatagtagtatttaaatcatatagtagtattatttttattttagtttggaagaaataaataactattttcatgatttgggttcatctacaaaaaagaccataccctgtttctgcttcttggcttccgctttccagatgcgttgaagaggaaaaattcatcaaaacccagat--taccgtacgatagacattacagatatttagcacagaaagggtatgaaataattaatggaagggga---a
>_R_Balizia_spnov_Morim_577@NODE_1_length_1175_cov_354.463393
----------------------------------------------------------------------------------------------------------------------------------------------------aagacaatcgcaaacctcacggacacttgacagcttatgccgagtataatccccaataaaagctcgaaaaggaggtgggggaaacaaaggaaatggacactaatttccgtttatcatccattctctccctactcatcaaatgaaacatgattcaaaattcaggtgtgtaaataaacagaaagtagcatccattactaatctaacatacgaaactcacaacggacaagcaacctctataggcat----aacaaccatgaactaaatttcaaggaattaataccttgagaagctcgttagcttcaagagtctcaatgaatgaggtcgcaacattaggggtaacaccagacttgcccaccaactggctttttaactttttccccaagctatgagcgtaagaggcgagttctttcctttccttcacagtgagactcggtaacttcaacctctcctccctgtttctctccagcggcaaaaaatctgaacccctactcatctcggtatccttatcttctttctcattctcactctcttcttcactgtacggttcaattgcttcatcgtcctcctcagaaatgtccaccaaatctccaactcccacagcatcgcaatgtctctgaggaacaagaatcacatatgaagagaaagagtgagacaaaaagggattagggaggtgagtgatagaggcaaagagagatttccgacgaggtagaacttgtatctgtcgaaggcatttaggtatagcagtgggagaattaacggtagatgagagcagaagaggtttcagaaaagaaacgaaagaaggtgaagatggcgatatcgaagacagagaagatggtggagaacgaagaatatgtagcagatggctcgatggcgcatttgccgccataaccgtgcaaattttgggatggcagaactctgataagaatgtgagaatctttgatggtatgaggctttgatttttaccttaccgcgttgaatttgggaaaaattaaagcaaaaaatcaagaggaacgagataggacatcgtaggatttaaattatatagaagtattatttttattttagtttggaagaaataaataactattttcatgattggggttcatctacgaaaatgaccaaaccctgtttctgcttctcggcttccgctttccagatgcgttgaagaggaaaaattc-------------------------------------------------------------------------------------
>_R_Cathormion_obliquifoliolatum_Wieringa_6519@NODE_1_length_1320_cov_236.256917
aaagcttgcacaccagatttatatgatactttatatgaaaacccctttcaaaagcaaaccaattagacaagcaatacacaaaaaggggcgaagggagaaaagaaagtccaacagaagcaaaaaatacatgaactcgaagcttagcttaaagacaatcgcaaacctcacggacacttgacagcttatgccgaatataatccccaataaaagctcgaaaaggaggtgagggaaacaaaggaaagggacactaatttccggttacctcccattctctccttactcatcaaatgaaacatgattcaaaattcaggtgtgtaaataaacagaaagtaacgtccattactaatctaacatacgaaactcacaacggacaagcaacctctataggcat----aacaaccatgaactaaatttcaaggaattaataccttgagaagctcgttagcttcaagtgtctcaatgaatgaggtcgcaacattaggggtaacaccagacttgcccaccaactggctttttaactttttccccaagctatgagcgtaagaggcgagttctttcctttccttcacagtgagactcggtaacttcaacctctcctccctgtttctctccagcggcgacaaatctgaacccctactcatctcggtatccttatcttcgttctcattctcactctcttcttcactgtacggttcaattgcttcatcgtcctcctcagaaatgtccaccaaatctccaactcccacagcatcgcaatgtctctgaggaacagaaatcacatgtgaagagacagagtgagagaaaaagggattaggaaggtgagtgatagaggcaaagagagatttccgacgaggtagaacttgtatctgtcgaaggcatttaggtatagcagtgggagaaataacgctggatgagagcagaagtggtttcagaaaagaaacgaaagaaggtgaagatggcgatatcgaagacagagaagatggttgagaacgaagaatgtgtagcagatggcttgatggcgcatttgccgccataaccgtgcaaattttcggatggcagaactctgataagaatgtgagaatctttgatggaatgaggctttgatttttaccttatcgcgttgaatttgggaaaaattaaagcaaaaaatcgagaggaacgagataggacattgtaggatttaaattatatagaagtattatttttattttagtttggaagaaataaataactattttcatgattggggttcatctacgaaaaagaccaaaccctgtttctgcttctcggcttccgctttccagatgcgtt----------------------------------------------------------------------------------------------------
>_R_Cathormion_rhombifolium_Deighton_3618@NODE_1_length_1241_cov_127.433849
---------------------------------------------------------------------------------aaaggggcgaagggaaaaaagaaagtccaacagaagcaaaaaatacatgaactcgaagcttagcttaaagacaatcgcaaacctcacggacacttgacagcttatgccgaatataatccccaacaaaagctcgaaaaggatgtgagggaaacaaaggaaagggacactaatttccggttaccacccattctctccttactcatcaaatgaaacatgattcaaaattcaggtgtgtaaataaacagaaagtaacgtccattactaatctaacatacgaaactcacaacggacaagcaacctctataggcat----aacaaccatgaactaaatttcaaggaattaataccttgagaagctcgttagcttcaagtgtctcaatgaatgaggtcgcaacagtaggggtaacaccagacttgcccaccaactggctttttaactttttccccaagctatgagcgtaagaggcgagttctttcctttccttcacagtgagactcggtaacttcaacctctcctccctgtttctctccagcggcgacaaatctgaacccctactcatctcggtatccttatcttcgttctcattctcactctcttcttcactgtacggttcaattgcttcatcgtcctcctcagaaatgtccaccaaatctccaactcccacagcatcgcaatgtctctgaggaacagaaatcacatgtgaagagacagagtgagagaaaaagggattaggaaggtgagtgatagaggcaaagagagatttccgacgaggtagaacttgtatctgtcgaaggcatttaggtatagcagtgggagaaataacgctggatgagagcagaagtggtttcagaaaagaaacgaaagaaggtgaagatggcgatatcgaagacagagaagatggttgagaacgaagaatgtgtagcagatggcttgatggcgcatttgccgccataaccgtgcaaattttcggatggcagaactctgataagaatgtgagaatctttgatgaaatgaggctttgatttttaccttaccgcgttgaatttgggaaaaattaaagcaaaaaatcgagaggaacgagataggacgtcgtaggatttaaattatatagaagtattatttttattttagtttggaagaaataaataactattttcatgattggggttcatctacgaaaaagaccaaaccctgtttctgcttctcggcttccgctttccagatgcgttgaagaggaaaaat---------------------------------------------------------------------------------------
>_R_Enterolobium_cyclocarpum_MWC9020@NODE_1_length_1156_cov_425.008341
--------------------------------ataagaaaacccctttcaaaagcaaaccaattagacaagcaatacacaaaaagggacgaggggaaaaaaaaaagtccaatagaagcaacctatatatgaacttgaagcttagcttaaagacaatcacaaacctcacggacactagacagcttatgccgaatataacccccaataaaagatcgaaatggagagggggaaaaccgaggaaatagacactaatttccgtttatcatccattctctctttactcatcaaatgaaacatgattcaaaattcatttgtgtaaataaacagaaagtaacatccattactaacctaagatacgaaact--caacggacaagcaacctctataggcataacaaacaattatgaactaaatttcaaggaattaataccttgagaagctcgttagcttcaagtgtctcaatgaatgaggtcgcaacattaggggtaacaccagacttgcccaccaactggctttttaactttttccccaagctatgagcgtaagaggcgagttctttcctttccttcacagtgagactcggtaacttcaacctctcctccctgtttctctctagcggcgacaaatctgaacccctactcatctcggtatccttatcttcgttctcaatctcactctcttcttcactgtacggttcaattgcttcatcgtcctcctcagaaatgtccaccaaatctccaactcccacagcatcacaatgtctcagaggaacagaaatcacgtgtgaagagaaatagtgcgagaaaaaacgattagagaggtgagtgatagaggcaaagagagatttccgacgaggtagaacttgggtctgtcgaacgcatttaggtatagcagtgggagaaataacggtagatgagagcagaagaggtttcagaaaagaaacgaaagaaggtgaagatggcgatatcgaagacaaagaagatggttgagaacgaagaatgtgtagcagatggctggatggcgcatttgccgccataaccgtgcaaattttcggattgcagaactctgataagaaggtgggaatctttgatggtatgaggctctgatttttatcttaccgcgttgaatttgggaaaaattggagcaaaaaatctagaggaacaagataggacttggtagaatttaaat---------------------------------------------------------------------------------------------------------------------------------------------------------------------------------------------------------------------------------
>_R_Hydrochorea_corymbosa2_Iganci_862@NODE_1_length_1298_cov_645.894610
----------------------------------------------------agcaaaccaattagacaagcaatacacaaaaagggacgaggggaaaaaagaaagtccaacagaagcaaaaaatacatgaacttgaagcttagcttaaagacaatcgcaaacctcacggacacttgacagcttatgccgaatataatccccaataaaagctcgaaaaggaggtgagggaaacaaaggaaagggacactaatttccgtttatcacccattctctccttactcatcaaatgaaacatgattcaaaattcaggtgtgtaaataaacagaaagtaacgtccattactaatctaacatacgaaactcacaacggacaagcaacctctataggcat----aacaaccatgaactaaatttcaaggaattaataccttgagaagctcgttagcttcaagtgtctcaatgaatgaggtcgcaacattaggggtaacaccggacttgcccaccaactggctttttaactttttccccaagctatgagcgtaagaggcgagttctttcctttccttcacagtgagactcggtaacttcaacctctcctccctgtttctctccagcggcgacaaatctgaacccctactcatctcggtatccttctcttcgttctcattctcactctcttcttcactgtacggttcaattgcttcatcgtcctcctcagaaatgtccaccaaatctccaactcccacagcatcgcaatgcctctgaggaacagaaatcacatgtgaagagacagagtgagagaaaaagggattaggaaggtgagtgatagaggcaaagagagatttccgacgaggtagaacttgtatctgtcgaaggcatttaggtatagcagtgggagaaataacgctggatgagagcagaagtggtttcagaaaagaaacgaaagaaggtgaagatggcgatatcgaagacagagaagatggttgagaacgaagaacgtgtagcagatggcttgatggcgcatttgccgccataaccgtgcaaattttcggatggcagaactctgataagaatgtgagaatctttgatggaatgaggctttgatttttaccttaccgcgttgaatttgggaaaaattaaagcaaaaaatcaagaggaacgagataggacgtcgtaggatttcaattatatagaagtattatttttattttagtttggaagaaataaataactattttcatgataggggttcatctacgaaaaagaccaaaccctgtttctgtttctcggcttccgctttccagatgcgttgaagaggaaaaattcatcaaaacccagattataccgtacga-----------------------------------------------------------
>_R_Jupunba_asplenifolia_Ekman_6383@NODE_1_length_980_cov_126.621262
--------------------------------------------------------------------------------------------------------------------------------------------------------------------------------------------------------------------------------------------ggaaagggacactaatttccgtttatcatccattctctccatactcatcaaatgaaacatgattcaaaattcaggtgtgtaaataaacagaaagtaacatccattactaatctaacatacgaaact--caacggacaagcaacctctataggcat----aacaaccatgaactaaatttcaaggaattaataccttgagaagctcgttagcttcaagtgtctcaatgaatgaggtcgcaacattaggggtaacaccagacttgcccaccaactggctttttaactttttccccaagctatgagcgtaagaggcgagttctttcctttccttcacagtgagactcggtaacttcaacctgtcctccctgtttctctccagcggcgacaaatctgaacccctactcatctcggtatccttatcttcgttctcattctcactctcttcttcactgtacggttcaattgcctcatcgtcctcctcagaaatgtccaccaaatctccaactcccacagcatcgcaatgtctctgaggaacagaaatcacatgtgaagagaaagagtgagagaaaaagggattagggaggtgagtgatagaggcaaagagagatttccgacgaggtagaacttggatctgtcgaaggcatttaggtatagcagtgggagaaataacggtggatgagagctgaagaggtttcagaaaagaaacgaaagaaggtgaagatggcgatatcgaagacggagaagatggttgagaacgaagaatgtgtagcagatggcttgatggcgcatttgccgccataaccgtgcaaattttcggatagcagaactctgataagaatgtgagaatctttgatggtatgaggctttgatttttaccttaccgcgttgaatttgggaaaaattagagcaaaaaatcaagaggaacgagataggac-------------------atagtagtattatttttattttagtttggaagaaataaataactattttca---------------------------------------------------------------------------------------------------------------------------------------------------------------------------
>_R_Jupunba_barbouriana_Iganci_847@NODE_1_length_1681_cov_218.848504
aaagcttgcacaccagattgatatgatactttataagaaaacccctttcaaaagcaaaccaattggacaagcaatacacaaaaagggacgaggggaaaaaagaaagtccaacagaagcaaacaatacatgaacttgaagcttagcttaaagacaatcgcaaacctcacggacacttgacagcttatgccgaatataatccccaataaaagctcgaaaaggaggtgggggaaacaaaagaaagggacactaatttccgtttatcatccattctctccttactcatcaaatgaaacatgattcaaaattcaggtgtgtaaataaacagaaagtaacatccattactaatctaacgtacgaaactcacaacggacaagcaacctccataggcat----aacaaccatgaactaaatttcaaggaattaataccttgagaagctcgttagcttcaagtgtctcaatgaatgaggtcgcaacattaggggtaacaccagacttgcccaccaactggctttttaactttttccccaagctatgagcgtaagaggcgagttctttcctttccttcacagtgagactcggtaacttcaacctgtcctccctgtttctctccagcggcgacaaatccgaacccctactcatctcggtatccttatcttcgttctcattctcactctcttcttcactgtacggttcaactgcttcatcgtcctcctcagaaatgtccaccaaatctccaactcccacagcatcacaatgtctctgaggaacagaaatcacatgtgcagagaaagagtgagagaaaaagggattagggaggtgagtgatagaggcaaagagagatttacgacgaggtagaacttggatctgtcgaaggcatttaggtatagcagtgggagaaataacggtggatgagagcagaagaggtttcagaaaagaaacgacagaaggtgaagatggcgatatcgaagacagagaagatggttgagaacgaagaatgtgtagcagatggcttgatggcgcatttgccgccataaccgtgcaaattttcggatggcagaactctgataagaatgtgagaatctttgatggtatgaggctttgatttttcccttaccgcgttgaatttgggaaaaattagagcaaaaaatcaagaggaacgagataggacatag-------------------tagtattatttttattttagtttggaagaaataaataa---------------gggagaatttcaaaaaaatacca--------tttgaatttcaaaatcccgctgacaagaagagtaatgggattaa--------------caagaagagtaatgggattgacaacacaaatctttgttaaagtactaatttgggattttgaa-------------c
>_R_Jupunba_cochleata_Bonadeu_673@NODE_1_length_1851_cov_157.312289
aaagcttgcacaccagattgatatgatactttataagaaaacccctttcaaaagcaaaccaattggacaagcaatacacaaaaagggacgaggggaaaaaagaaagtccaacagaagcaaacaatacatgaacttgaagcttagtttaaagacaatcgcaaacctcacggacacttgacagcttatgccgaatataatccccaataaaagctcgaaaaggaggtgggggaaacaaaggaaagggacactaatttccgtttgtcatccattctctccttactcatcaaatgaaacatgattcaaaattcaggtgtgtaaataaacagaaagtaacatccattactaatctaacatacgaaactctcaacggacaagcaacctctataggcat----aacaaccatgaactaaatttcaaggaattaataccttgagaagctcgttagcttcaagtgtctcaatgaatgaggtcgcaacattaggggtaacaccagacttgcccaccaactggctttttaactttttccccaagctatgagcgtaagaggcgagttctttcctttccttcacagtgagactcggtaacttcaacctgtcctccctgtttctttccagcggcgacaaatctgaacccctagtcatctcggtatccttatctttgttctcattctcactctcttcttcactgtacggttcaattgcttcatcgtcctcctcagaaatgtccaccaaatctccaactcccacagcatcgcaatgtctctgaggaacagaaatcacatgtgaagagaaagagtgagagaaaaagggattagggaggcgagtgatagaggcaaagagagatttccgacgaggtaaaacttggatctgtcgaaggcatttaggtatagcagtgggagaaataacggtggatgagagcagaagaggtttcagaaaagaaacgaaagaaggtgaagatggcgatatcgaagacagagaagatggttgagaacgaagaatgtgtagcagagggcttgatggcgcatttgccgccataaccgtgcaaattttcggatggcagaactctgataagaatgtaagaatctttgatggt-tgaggctttgatttttaccttgcggagttgaatttgggaaaaaccagtttaggacccgcgtaagcacaatgggcggccacacaaagcttgagattaaaagatgtattattggtattttgtatataaaataaccaacatttatttatataatctaaggtaaaatagaaaacctacttgtaactgtattagatgtttgacttcggttttctttctgcatctaaaagaagattcgtctcacacgtgagattgcaacatataactggtcgtgttaagactggacatggtagcatcgtaagataaatagttcgtgggatgaaa
>_R_Jupunba_filamentosa_Lima_7487@NODE_2_length_989_cov_29.849781
--------------------------------------------------aaaacaatctcactaaactggtactgcccagaaggcaccagtggccacataaggagctca------------aaatcatgaacctgaaatcctctttattggtg-cccttaatagcatggaaagctagttccacctgctaggtacaattttgcatgtgctcgtaccat---------------aattagctcgccctttgattgccccttaaaacctctttctcccttgttacttggtcaaaccttggtccaatgctcttgaaaattgagagactttaaaccacatcggttgctaagctatggcataaagcttgttccaagaattgaatttcaagaggcataacaatcaattaaaaactaaattttaaagaattaataccttgagaagctcgttagcttcaagtgtctcaatgaaaaaggttgcaacattaggggtaacaccagactt-cccactaattggttttttaaatttttccccaagatgtgagcttaagaggcgagctctttcctttccttcatagtgagacttggtaacttcaacctctcctccctgattctctccaatggtgacaaatctgaacccccactcgtctcgatatcctcatattcgttctcaatctcactc---tcttcactgtacagttcaattgctcaaa------atgcaagaatggtgatatggatattctccttcaaaaaacaagcacacataaagctaacaagaaacaaaacacaaaatgtgaagcaagggattatggagttcctaaaaaatgcaatataatgcga------ttttcaa---------------accccatcatcacatt----------------actgatgtcgtcg----aaagaagaagagcttgcatatgaatagtggagggtagtgacagagatgaagccggtgggagaagtgacaatggaaggttgaga---tgaagacgatggctgga-----------------------------------------------------------------------------------------------------------------------------------------------------------------------------------------------------------------------------------------------------------------------------------------------------------------------------------------------------------------------------------------------------------
>_R_Jupunba_floribunda_Iganci_883@NODE_1_length_1401_cov_162.732628
aaagctttcacaccagattgatatgatactttataagaaaacccctttcaaaagcaaaccaattggacaagaaatacacaaaaagggacgagaggaaaaaagagagtccaacagaagcaaacaaaacatgaacttgaagcttagcttaaagacaatcccaaacctcacggacacttgacagcttatgccgaatataatccccaataaaagctcgaaaaggaggtgggggaaacaaaggaaagggacactaatttccgtttatcacccattctctccttactcatcaaatgaaacatgattcaaaattcaggtgtgtaaataaacagaaagtaacatccattactaatctaacatacgaaactcacaacggacaagcaacctctataggcat----aacaaccatgaactaaatttcaaggaattaataccttgagaagctcgttagcttcaagtgtctcaatgaatgaggtcgcaacattaggggtaacaccagacttgcccaccaactggctttttaacttttttcccaagctatgagcgtaagaggcgagttctttcctttccttcacagtgagactcggtaacttcaacctctcctccctgtttctctctagcggcgacaaatctgaacccctactcatctcggtatccttatcttcgttctcattctcactctcttcttcactgtacggttcaattgcttcatcgtcctcctcagaaatgtccaccaaatctccaactcccacagcatcgcaatgtctctgaggaacagaaatcacatgtgaagagacagagtgagagaaaaagggattagggaggtgagtgatagaggcaaagagagatttccgacgaggtagaacttggatctgtcgaaggcatttaggtatagcagtgggaggaataacggtggatgagagcagaaaaggtttcagaaaagaaacgaaagaaggtgaagatggcgatatcgaagacagagaggatggttgataacgaagaatgtgtagcagatggcttgatggcgcatttgccgccataaccgtgcaaattttcggatggcagaactctgataagaatgtgagaatctttgatggtatgaggctttgatttttacctcaccgcgttgaatttgggaaaaattagagcaaaaaatcaagaggaacgagataggacatagtagtatttaaattatatagtagtattatttttattttagtttggaagaaataaataactattttcatgatttgggttcatctacgaaaaagaccaaaccctgtttctgcttctcggcttccgctttccagatgcgttgaagaggaaaaattcatcaaaacccaga------------------------------------------------------------------------
>_R_Jupunba_idiopoda_Quesada_1718@NODE_1_length_1141_cov_119.527256
-----------------------------------------------------------------------------------------------------------------------------------------------------------------------------ctcgacagcttatgccggatataatccccaataaaagctcgaaaaggaggtgggggaaacaaaggaaagggacactaattaccgtttatcatccattctatccttactcatcaaatgaaacatgattcaaaattcaggtgtgtaaataaacagagagtaacatccattactaatctaacatacgaaactcacaacggacaagcaacctctataggcat----aacaaccatgaactaaatttcaaggaattaataccttgagaagctcgttagcttcaagtgtctcaatgaatgaggtcgcaacattaggggtaacaccagacttgcccaccaactggctttttaactttttccccaagctatgagcgtaagaggcgagttctttcctttccttcacagtgagactcggtaacttcaacctgtcctccctgtttctctccagcggcgacaaatctgaacccctactcatctcggtatccttatcttcgttctcattctcactctcttcttcactgtacggttcaattgcttcatcgtcctcctcagaaatgtccaccaaatctgcaactcccacagcatcgcaatgtctctgacgaacagaaatcacatgtgaagagaaagagtgagagaaaaagggattagggaggtgagtgatagaggcaaagagagatttccgacgaggtagaacttggatctgtcgaaggcatttaggtatagcagtgggagaaataacggtggatgagagcagaagaggtttcagaaaagaaacgaaagaaggagaagatggcgatatcgaagagagagaagatggttgagaacgaagaatgtgtagcagatggcttgatggcgcatttgccgccataaccgcgcaaattttcggatggcagaactctgataagaatgtgagaatctttgatggtatgaggctttgatttttaccttat------------------aattagagcaaaaaatcaagaggaacgagataggacatagtagtatttaaattatatagtagtattatttttattttagtttggaagaaataaataactattttcatgatttgggttcatctacgaaaaagacaaaaccctgtttctgcttctcggcttccgctttccagatgcgttgaagaggaaaaattcatcaaaacc----------------------------------------------------------------------------
>_R_Jupunba_idiopoda_Quesada_1718@NODE_2_length_850_cov_25.586028
---------------------------------------------------------------------------------------------------------------------------------------------------------------------catggaaagctagttccacctgctgggtacaatttcgcatgtgctcgtaccat---------------aattagctcgccctttgattgccccttaaaacctctttctcccttgttacttggtcaaaccttggtccaatgctcttgaaaattaagagactttaaaccatatccgttgctgagctagggcataaagcttgttccaacaattgaatttcaagaggcataacaatcaattataaactaaattttaaagaaataataccttgagaagctcgttagcttcaagtgtctcaatgaaaaaggttgcaacattaggggtaacaccagactt-cccactaattagctttttaaatttttccacaagatgtgagcttaagaggcgagctctttcctttctttcatagtgagacttggcaacttcaacctctcctccctgattctctctaatggtgacaaatctgaacccccactcatctcgatatcctcatattcgttctcaatctcactc---tctttactgtacagttcaattgcttaaa------atgcaagaatggtgatatggatattctcctttaaagaacaagcacacatatagctaacaagaaacaaaacccaaaatgcgaag-aagggattgtggagttcctaagaaatgcaatagaatgcga------ttttcaa---------------accccatcatcacatt----------------actgatgccgtcg----aaagaagaagagcttgcatatgaatagtggagggtagtgacagagatgaagtcggtgggagaagtgatggctgaaggctgaga---tgaagatggtggccagagag---------------------------------------gta--------------------------------------------------------------------------------------------------------------------------------------------------------------------------------------------------------------------------------------------------------------------------------------------------------------------------------------------------------------
>_R_Jupunba_langsdorfii_Ribeiro_728@NODE_1_length_1400_cov_170.267574
aaagcttgcacaccagattgatatgatactttataagaaaacccctttcaaaagcaaaccaattagacaagcaatacacaaaaagggacgaggggaaaaaagaaaatccagcagaagcaaacaatacatgaacttgaagcttagcttaaagacaatcgcaaacctcacggacacttgacagcttatgccgaatataatccctaataaaagctcgaaaaggaggtgggggaaacaaaggaaagggacactaatttccgtttatcatccattctctccttactcatcaaatgaaacatgattcaaaattcaggtgtgtaaataaacagaaagtaacatccattactaatctaacatacgaaactcacaacggacaagcaacctctataggtat----aacaaccatgaactaaatttcaaggaattaagaccttgagaagctcgttagcttcgagtgtctcaatgaatgaggtcgcaacattaggggtaacaccagacttgcccaccaactggctttttaactttttccccaagctatgagcgtaagaggcgagttctttcctttcctttacagtgagactcggtaacttcaacctgtcctccctgtttctctccagcggcgacaaatctgaacccctactcatctcggtatccttatcttcgttctcattctcactctcttcttcactgaacggttcaattgcttcatcatcctcctcagaaatgcccaccaaatctccaactcccacagcatcgcaatgtccctgaggaacagaaatcacatgtgaagagaaagagtgagagaaaaagggattagggaggtgagtgatagaggcaaagagagatttccgacgaggtagaacttggatctgtcgaaggcatttaggtatagcagtgggagaaataacggtggatgagagcagaagaggtttcagaaaagaaacgaaagaaggtgaagatggcgatatcgaagacagagaagatggttgagaacgaagaatgtgtagcagatggcttgacggcgcatttgccgccataaccgtgcaaattttcggatggcagaaccctgataagaatgtgagaatctttgatgctatgaggctctgatttttaccttaccgcattgaatttgggaaaaattagagcaaaaaatcaagaggaacgagataggacatcgttgtatttaaattatatagtagtattatttttatttttgtttggaagaaataaataactattttcatgatttgggttcatctacgaaaaagaccaaaccctgtttctgcttctcg--------------------------------------------------------------------------------------------------------------------------
>_R_Jupunba_leucophylla_Iganci_839@NODE_1_length_1757_cov_263.258929
aaagattgcacatcagattgatatgatactttataagaaaacccctttcaaaagcaaaccaattagacaagcaatacacaaaaagggacgaggggaaaaaagaaagtccaacagaagcaaacaatacatgaacttgaagcttagcttaaagacaatcgcaaacctcacggacacttgacacattatgccgaatataatccccaataaaagctcgaaaaggaagtgggggaaacaaaggaaagggacactaatttccgtttatcatccattctctccttactcatcaaatgaaacatgattcaaaattcaggtgtgtaaataaacagaaagtaacatccattactaatctaacatacgaaactcacaacggacaagcaacctctatcggcat----aacaaccatgaactaaatttcaaggaattaataccttgagaagctcgttagcttcaagtgtctcaatgaatgaggtcgcaacattaggggtaacaccagacttgcccaccaactggctttttaactttttccccaagctatgagcgtaagaggcgagttctttcctttccttcacagtgagactcggtaacttcaacctctcctccctgtttctctccagcggcaacaaatctgaacccctactcatctcggtatccttatcttcgttctcattctcactctcttcttcactgtacggttcaattgcttcatcgtcctcctcagaaatgtccaccaaatctccaactcccacagcatcgcaatgtctctgaggaacagaaatcacatgtgaagagacagagtgagagaaaaagggatgagggaggtgagtgatagacgcaaagagagatttccgacgaggtagaacttggatctgtcgaaggcatttaggtatagcagtgggagaattaacggtggatgagagcagaagaggtttcagaaaagaaacgaaagaaggtgaagatggcgatatcgaagccagagaagatggttgagaacgaagaatgtatagcagatggcttgatggcgcatttgccgccataaccgtgcaaattttcggatggcagaactctgataagaatgtgagaatctttgatggtatgaggctttgatttttaccttaccgcattgaatttgggaaaaattagagcaaaaaaccaagaggaacgagataggacatagtagtatttaaattatatagtagtattatttttatttttgtttggaagaagtaaataactattttcatggttgggtttcatctacgaaaatgaccaaaccctgtttctgcttctgggcttccgctttccagatgcgttgaagagg-ataattcatcaaaacccagattataccgtacgatagacattacagatatttagcacagaaagagtatgaaataattaatggaaggggaaaaa
>_R_Jupunba_limae_Iganci_261@NODE_2_length_972_cov_17.015642
------------------------gacctttt-----actacttatcctcaaaacaatctcactaaactggcattgcccagaaggcaccagtggccacataaggagctca------------aaatcatgaacctgaaatcctctttattggtg-cccttaatagcatggaaagctagttccacctgctgggtctaatttcgcatgtgctcgtaccat---------------aattagctcgccctttgattgccccttaaaacctctttctcccttgttacttggtcaaaccttggtccaatgctcttgaaaattgagagactttaaaccacatctgttgctaagctagggcataaagcttgttccaagaattgaatttcaagaggcataacaatcaattataaactaaatttcaaagaattaataccttgagaagctcgttagcttcaagtgtctcaatgaaaaaggttgcaatattaggggtaacaccagactt-cccactaactggctttttaactttttccccaagatgtgagcttaagaggcgagctctttcctttccttcatagtgagacttggcaacttcaacctctcctccctgattctctccaatggcgacaaatctgagcccccattcat-tcgatatcctcatatttgttctcaatctcagtc---tcttcactatacagttcaattgcttaaa------atgcaagaatggtgatatggatattctccttcaaagaacaagcacacataaagctaataagaaacaaaacccaaaatgtgaagcaagggattgtagagttcctaagaaatgcaatataatgcga------ttttcaa---------------accccatcatcacatt----------------actgatgtcgtcg----aaagaagaagagcttgcatatgaatagtggagggtagtgacagagatgaagccgatgggagaa---------------------------------------------------------------------------------------------------------------------------------------------------------------------------------------------------------------------------------------------------------------------------------------------------------------------------------------------------------------------------------------------------------------------------------------------------
>_R_Jupunba_longipedunculata_Cardona_2682@NODE_1_length_1157_cov_250.162963
--------------------------------------------------------------------------------------------------aaagaaagtccaacagaagcaaacaatacatgaacttgaagcttagcttaaagacaatcgcaaacctaacggacacttgacagcttatgccgaatataatccccaataaaagctcgaaaaggaggtgggggaaacaaaggaaagggacactaatttccgtttatcacccattctctccttactcatcaaatgaaacatgattcaaaattcaggtgtgtaaataaacagaaagtaacatccattactaatctaacatacgaaactcacaacggacaagcaacctctataggcat----aacaaccatgaactaaatttcaaggaattaataccttgagaagctcgttagcttcaagtgtctcaatgaatgaggtcgcaacattaggggtaacaccagacttgcccaccaactggctttttaactttttccccaagctatgagcgtaagaggcgagttctttcctttccttcacagtgagactcggtaacttcaacctctcctccctgtttctctccagcggcgacaaatctgaacccctactcatctcggtatccttatcttcgttctcattctcactctcttcttcactgtacggttcaattgcttcatcgtcctcctcagaaatgtccaccaaatctccaactcccacagcatcgcaatgtctctgaggaacagaaatcacatgtgaagagacagagtgagagaaaaagggattagggaggtgagtgatagaggcaaagagagatttccgacgaggtagaacttggatctgtcgaaggcatttaggtatagcagtgggaggaataacggtggatgagagcagaagaggtttcagaaaagaaacgaaagaaggtgaagatggcgatatcgaagagagagaagatggttgagaacgaagaatgtgtagcagatggcttgatggcgcatttgccgccataaccgtgcaaattttcggatggcagaactctgataagaatgtgagaatctttgatggtatgaggctttgatttttaccttaccgcgttgaatttgggaaaaattagagctaaaaaccaagaggaacgagataggacatagtagtattt-------------gtattatttttattttagtttggaagaaataaataactattttcatgatttgggttcatctacgaaaagaccaaac--------------------------------------------------------------------------------------------------------------------------------------------
>_R_Jupunba_longipedunculata_Cardona_2682@NODE_2_length_778_cov_12.432240
---------------------------------------------------------------------------------------------------------------------------------------------ctctttattggtg-cccttaatagc---------tagttccacctgctgggtacaatttcgcatgtgctcgtaccat---------------aattggctcgccctttgattgccccttaaaacctctttctcccttgttacttggtcaaaccttggtccaatgctcttgaaaattgagagactttaaaccacatccgttgctaagctagggcataaagcttgttccaagaattgaatttcaagaggcataacaatcaattataaactaaatttcaaagaattaataccttgagaagctcgttagcttcaagtgtcttaatgaaaaaggttgcaacattaggggtaacaccagactt-cccactaactggctttttaactttttccccaagatgtgagcttaagaggtgagctctttcctttccttcatagtgagacttggcaacttcaacctctcctccctgattctctccaatggtgacaaatctgaacccccactcatctcgatatcctcatattcgttctcaatctcactc---tcttcattgtacggctcaattgcttaaa------atgcaagaatggtgatatggatattctccttcaaagaacaagcacacataaagctaacaagaaacaaaacccaaaatgcgaagcaagggattgtggagttcctaagaaatgcaatataatgcga------ttttcaa---------------accccatcatcacatt----------------actgatgtcgttg----aaagaagaagagcttgcatatga-------------------------------------------------------------------------------------------------------------------------------------------------------------------------------------------------------------------------------------------------------------------------------------------------------------------------------------------------------------------------------------------------------------------------------------------------------------------------------------------
>_R_Jupunba_macradenia_Lourteig_3021@NODE_1_length_1399_cov_183.739032
----------------------------------------------------------------------------------------cgaggggaaaaaagaaagtccaacagaagcaaacaatacatgaacttgaagcttagcttaaagacaatcgcaaacctcacggacagttgacagcttatgccgaatataatccccaataaaagctcgaaaaggaggtgggggaaacaaaggaaagggacactaatttccgtttatcatccattctctccctactcatcaaatgaaacatgattcaaaattcaggtgtgtaaataaacagaaagtagcatccattactaatctagcatacgaaactcacaacggacaagcaacctctataggcat----aacaaccatgaactaaattttaaggaattaataccttgagaagctcgttagcttcaagtgtctcaatgaatgaggtcgcaacattaggggtaacaccagacttgcccaccaactggctttttaactttttccccaagctatgagcgtaagaggcgagttctttcctttccttcacagtgagactcggtaacttcaacctctcctccctgtttctctccagcggcgacaaatctgaacccctactcatctcggtatccttatcttcgttctcattctcactctcttcttcactgtacggttcaattgcttcatcgtcctcctcagaaatgtccaccaaatctccaactcccacagcatcgcaatgtctctgaggaacagaaatcacatgtgaagagacagagtgagagaaaaagggattagggaggtgagtgatagaggcaaagagagatttc---ggaggtagaacttggatctgtcgaaggcatttaggtatagcagtgggagaaataacggtggatgagagccgaagaggtttcagaaaagaaacgaaagaaggtgaagatgtcgatatcgaagacagagaagatggttgagaacgaagaatgtgtagcagatggcttgatggcgcatttgccgccataaccgggcaaattttcggatggcagaactctgataagaatgtgaaaatctttcatggtatgaggctttgatttttaccttatcgcgttgaatttgggaaaaattagagcaaaaaatcaagaggaacgagataggacatagtagtatttaaattatatagtagtattatttttattttagtttggaagaaataaataactattttcatgatttgggttcatctacgaaaaagaccaaaccctgtttctgcttctcggcttccgctttccagatgcgttgaggaggaaaaattcatcaaaacccggattataccgtacgatagacgttacagatatttagcacagaaagggtatgaaataattagtggaaggggaaaat
>_R_Jupunba_macradenia_Lourteig_3021@NODE_2_length_863_cov_46.645038
------------------------------------------------------------------------------------------------------------------------------catgaacctgaaatcctctttattggtgccccctaatagcatggaaagctagttccatctgctgggtacaatttcgcatgtgctcccacaat---------------aattagctcgccctttgattgccccttaaaacctctttctcccttgttacttggtcaaaccttggtccaatgctcttgaaaattgagagactttaaactacatctgttgctaagctagggcataaagcttgtttcaagaattgaatttcaagaggcacaacaatcaattataaactaaatttcaaagaatgaataccttgagaagctcgttagcttcaagtgtctcaataaaaaaggtcgcaacattaggggtaacaccagactt-cccactaactggctttttaacttcttccccaagatgtgagattaagaggcaagctctttcctttccttcagagtaagaattggcaacttcaacctctcctccctgattctctcaaatggtgacaaacctaaacccccactcatctcgatatcctcatatccgttctcaatctcactc---tcttcactgtatggttcaattgcttaaa------atgcaagaatggtgatatgaatattctccttcaaagaacaagcacacatagagctaacaagaaacaaaacccaaaatgcgaagcaagggattgtggagttcctatg-aatgcaatataatgcga------ttttcaa---------------acctcatcatcacatt----------------aatgatgtcgttg----aaagaagagaagcttgcatatgaatggtggagggtagtgacagagatgaagctagtgggagaagcgatggcaga----------------------------------------------------------------------------------------------------------------------------------------------------------------------------------------------------------------------------------------------------------------------------------------------------------------------------------------------------------------------------------------------------------------------------------------
>_R_Jupunba_microcalyx_Iganci_855@NODE_3_length_774_cov_142.987088
--------------------------------------------------------------------------------------------------------------------------------------------------------------------------------------------------------------------------------------------------------------------------------------------------------------------------------------------------------------------------------------------------------------------------------------------------------------------------------------------------------------------------------------------------------------------------------------------------------------------------------------------------------------------------------------------tctcactctcttcttcactgtacggttcaattgcttcatcgtcctcctcagaaatgtccaccaaatctccaactcccacagcatcgcaatgtctctgaggaacagaaatcacatgtgaagagacagagtgagagaaaaagggatgagggaggtgagtgatagacgcaaagagagatttccgacgaggtagaacttggatctgtcgaaggcatttaggtatagcagtgggagaattaacggtggatgagagcagaagaggtttcagaaaagaaacgaaagaaggtgaagatggcgatatcgaagccagagaagatggttgagaacgaagaatgtatagcagatggcttgatggcgcatttgccgccataaccgtgcaaattttcggatggcagaactctgataagaatgtgagaatctttgatggtatgaggctttgatttttaccttaccgcattgaatttgggaaaaattagagcaaaaaaccaagaggaacgagataggacatagtagtatttaaattatatagtagtattatttttatttttgtttggaagaagtaaataactattttcatggttgggtttcatctacgaaaatgaccaaaccctgtttctgcttctgggcttccgctttccagatgcgttgaagagg-aaaattcatcaaaacccagattataccgtacgatagacattacagatatttagcacagaaagagtatgaaataattaatggaaggggaaa-a
>_R_Jupunba_microcalyx_Iganci_855@NODE_4_length_742_cov_143.511278
--------------------------------------------------------------------------------------------------------------------------------------------------------------------------------------------------------------------------------------------------------------------------------------------------------------------------------------------------------------------------------------------------------------------------------------------------------------------------------------------------------------------------------------------------------------------------------------------------------------------------------------------------------------------------------------------tctcactctcttcttcactgtacggttcaattgcttcatcgtcctcctcagaaatgtccaccaaatctccaactcccgcatcatcgcaatgtctctgaggaacagaaatcacatgtgaatagaaagagtgagagaaaaagggattagggaggtgagtgatagaggcaaagagagatttccgacgaggtagaacttggatctgtcgaaggcatttaggtatagcagtgggagaaataacggttgatgagagcagaagaggtttcagaaaagaaacgaaagaaggtgaagatggcgatatcgacgagagagaagatggttgagaacgaagaatgtgtagcagatggcttgatggcgcatttgccgccataaccgtgcaaattttcggatcgcagaactctgataagtacgtgagaatctttgatggtatgaggc-ttgatttttaccttaccgcgttgaattagggaaaaattagagcaaaaaatctagaggaacgagataggacatagtagtatttaaattatatagtagtattatttttattttagtttggaagaaataaataactattttcatgatttgggttcatctactaaaaagaccaaaccctgtttctgcttctcggcttccgctttccagatgcgttgaagaggaaaaattcatcaaagcccagattataccgtacgatagacattacagatatttagcacagaaagagtatgaaataattaatggaaggggaaa-a
>_R_Jupunba_nipensis_Mayo_19662@NODE_1_length_1082_cov_54.347264
-----------------------------------------------------------------------------------------------------------------------------------------------------------------acctcacggacacttgacagcttatgccgaatataatccccaataaaagctcgaaaaggaggtgtgggaaacaaaggaaagggacactaatttctgtttatcatccattctctccatactcatcaaatgaaacatgattcaaaattcaggtgtgtaaataaacagagagcaacatcgattactaatctaacatacgaaact--caacggacaagcaacctctataggcat----aacaaccatgaactaaatttcaaggaattaataccttgagaagctcgttagcttcaagtgtctcaatgaatgaggtcgcaacattaggggtaacaccagacttgcccaccaactggctttttaactttttccccaagctatgagcgtaagaggcgagttctttcctttccttcacagtgagactcggtaacttcaacctgtcctccctgttcctctccagcggcgacaaatctgaactcctactcatctcggtatccttatcttcgttctcattctcactctcttcttcactgtacggttcaattgcttcatcatcctcctcataaatgtccaccaaatctccaactcccacagcatcgcaatgtctctgaggaacagaaatcacatgtgaagagaaagagtgagtgaaaaagggattacggaggtgagtgatagaggcaaagagagatttccgacgaggtagaacttggatatgtcgagggcatttaggtatagcagtgggagaaataacggtggatgagagcagaagaggtttcagaaaagaaacgaaagaaggtgaagatggcgatatcgaagacggagaagatggttgagaacgaagaatgtgtagcagatggcttgatggcgcatttgccgccataaccgtgcaaattttcggatagcagaactctgataagaatgtgagaatctttgatggtatgaggctttgatttttaccttaccgcgttgaatttgggaaaaattagagcaaaaaatcaagaggaacgagataggac-------------------atagtattattatttttattttagtttggaagaaataaataactattttcatgatctgggttcatctacgaaaaaag------------------------------------------------------------------------------------------------------------------------------------------------g
>_R_Jupunba_oppositifolia_Liegier_16014@NODE_1_length_1233_cov_185.271626
------------------------------------------------------------------------------------------------aaaaagaaagtccaacagaagcaaacaatacatgaacttgaagcttagcttaaagacaatcgcaaacctcacggacacttgacagcttatgccgaatataatccccaataaaaacccgaaaaggaggtgtgggaaacaaaggaaagggacactaatttccgtttatcatccattctctccatactcatcaaatgaaacatgattcaaaattcaggtgtgtaaataaacagaaagtaacatccattactaatctaacatacgaaact--caacggataagcaacctctataggcat----aacaaccatgaactaaatttcaaggaattaataccttgagaagctcgttagcttcaagtgtctcaatgaatgaggtcgcaacattaggggtaacaccagacttgcccaccaactggctttttaactttttccccaagctatgagcgtaagaggcgagttctttcctttccttcacagtgagactcggtaacttcaacctgtcctccctgtttctctccagcggcgacaaatctgaacccctcctcatctcggtatccttatcttcgttctcattctcactctcttcttcactgtacggttcaattgcttcatcgtcctcctcagaaatgtccaccaaatctccaactcccacagcatcgcaatgtcgctgaggaacagaaatcacatgtgaagagaaagagtgagagaaaaagggattagggtggtgagtgatagaggcaaagagagatttccgacgaggtagaacttggatctgtcgaaggcatttgggtatagcagtgggagacataacggtggatgagagcagaagaggtttcagaaaagaaacgaaagaaggtgaagatggcgatatcgaagacggagaagatggttgagaacgaagaatgtgtagcagatggcttgatggcgcatttgccgccataaccgtgcaaattttcggatagcagaactctgataagaatgtgagaatctttgatggtatgaggctttgatttttaccttaccgcgttgaatttgggaaaaattagagcaaaaaatcaagaggaacgagataggac-------------------atagtagtattatttttattttagtttggaagaaataaataactattttcatgatttgggttcatctacgaaaaaggccaaaccctgtttgtgcttcccggcttccgctttccagatgcgttgaagaggaaaaattcatcaaaaccctgattatgccgtacga----------------------------------------------------------t
>_R_Jupunba_oxyphyllidia_Yonker_6157@NODE_2_length_801_cov_37.787293
-----------------------------------------------------------------------------------------------------------------------------------atctgaaatcctctttattggtg-cccttaatagcatggaaagctagttccacctgctgggtacaatttcacatgtgctcgtaccat---------------aattagctcgccctttgattgccccttaaaacctctttctcccttgttacttggtcaaaccttggtccaatgctcttgaaaattaagagactttaaaccatatacgttgctgagctagggcataaagcttgttccaacaattgaatttcaagaggcataacaatcaattataaactaaattttaaagaattaataccttgagaagctcgttagcttcaagtgtctcaatgaaaaaggttgcaacattaggggtaacaccagactt-cccactaattagctttttaactttttccccaagatgtgagcttaagaggtaagctctttcctttctttcatagtgagacttggcaacttcaacctctcctccctgattctctctaatggcgacaaatctgaacccccactcatctcgatatcctcatattcgttctcaatctcactc---tctttatagtacagttcaattgcttaaa------atgcaagaatggtgatatggatattctcctttaaagaacaagcacacataaagctaacaagaaacaaaacccaaaatgcgaatcaagggattgtggagttcctaagaaatgcaatagaatgcga------ttttcaa---------------accccatcatcatatt----------------actgatgccgtcg----aaagaagaagagcttgcatatga-------------------------------------------------------------------------------------------------------------------------------------------------------------------------------------------------------------------------------------------------------------------------------------------------------------------------------------------------------------------------------------------------------------------------------------------------------------------------------------------
>_R_Jupunba_trapezifolia_Simon_1600@NODE_1_length_1209_cov_343.915945
------------------------------------------------------------------acaagcaatacacaaaaagggacgaggggaaaaaagaaagtccaacagaagcaaacaatacatgaacttgaagcttagcttaaagacaatcgcaaacctcacggacacttgacagcttatgccgaatataatccccaataaaagctcgaaaacgaggtgggggaaacaaaggaaagggacactaatttccgtttatcatccattctctccttactcatcaaatgaaacatgattcaaaattcaggtgtgtaaaaaaatagaaagtaacatccattactaatctaacatacgaaactcacaacggacaagcaacctctataggcat----aacaaccatgaactaaatttcaacgaattaataccttgagaagctcgttagcttcaagtgtctcaatgaatgaggtcgcaacactaggggtaacaccagacttgcccaccaactggctttttaactttttccccaagctatgagcgtaagagccgagttctttcctttccttcacagtgagactcggtaacttcaacctgtcctccctgtttctctccagcggtgacaaatctgaacccctactcatctcggtatccttatcttcgttctcattctcactctcttcttcactgtaaggttcaattgcttcatcgtcctcctcagaaatgtccaccagatctccaactcccacagcatcgcaatgtctctgaggaacagaaatcacatgtgcagagaaagagtgagagaaaaagggattagggaggtgagtgatagaggcaaagagagatttccgacgaggtagaacttggatctgtcgaaggcatttaggtatagcagtgggagaaataacggtggatgagagcagaagaggtttcagaaaagaaacgacagaaggtgaagatggcgatatcgaagacagagaagatggttgagaacgaagaatgtgtagcagatggcttgatggcgcatttgccgccataaccgtgcaaattttcggatggcagaactctgataagaatgtgagaatctttgatggtatgaggctttgatttttcccttaccgcgttgaatttgggaaaaattagagcaaaaaatcaagaggaacgagataggac-------------------atagtagtattatttttattttagtttggaagaaataaataactattttcatgatttgggttcatctacgaaaaaggccaaaccctgtttctgcttctcggcttccgc------------------------------------------------------------------------------------------------------------------
>_R_Jupunba_villosa_Borges_423@NODE_1_length_1627_cov_130.039355
aaagcttgcacaccagattgatatgatactttataagaaaacccctttcaaaagcaaaccaattagacaaccaatacacaaaaagggacgaggggaaaaaagaaagtccaacagaagcaaacaatacatgaacttgaagcttagcttaaagacaatcgcaaacctcacggacactcgacagcttatgccgaatataatccccaataaaagctcgaaaaggaggtgggggaaacaaaggaaagggacactaatttccgtttatcatccattctctccttactcatcaaatgaaacatgattcaaaattcaggtgtgtaaataaacagaaagtaacatccattactaatctaacatacgaaactcacaacggacaagcaacctctataggcat----aacaaccatgaactaaatttcaaggaattaataccttgagaagctcgttagcttcaagtgtctcaatgaatgaggtcgcaacattaggggtaacaccagacttgcccaccaattggctttttaactttttccccaagctatgagcgtaagaggcgagttctttcctttccttcacagtgagactcggtaacttcaacctctcctccctgtttatctccagcggcgacaaatctgaacccctactcatcccggtatccttatcttcgttctcattctcactctcttcttcactgtacggttcaattgcttcatcgtcctcctcagaaatgtccaccaaatctccaactcccacagcatcgcaatgtctctgaggaacagaaatcacaaccgaagagaaagagtgagacaaaaagggattagggaggtgagtgatagaggcaaagagagatttccgacgaggtagaacttgtatctgtcgaaggcatttaggtatagcagtgggagaattaacggtggatgagagcagaagaggtttcagaaaagaaacgaaagaaggtgaagatggcgatatcgaagacagagaagatggttgagaacgaagaatgtgtagcagatggcttgatggagcatttgccgccataaccgtgcaaattttcggatggcagaactcagataagaatgtgagaatctttgatggtacgaggctttgatttttaccttaccgcgttgaatttgggaaaaattagagcaaaaaatcaataggaacgagataggacatagtagtatttaaattatatagtagtattatttttattttagtttggaagaaataaataactattttcatgatttgggttcatctacgaaaatgaccaaaccctgtttctgcttctcggcttccgctttccagatgcgttgaagaggaaaaattcatcaaaacccagattataccgtacgatagacattccagatatttagcacagaaagagtatgaaataattaatggcaggggaaaag
>_R_Jupunba_villosa_Borges_423@NODE_3_length_820_cov_87.375505
--------------------------------------------------------------------------------------------------------------------------------------------------------------------------------------------------------------------------------------------------------------------------------------------------------------------------------------------------------------------------------------------------------------------------------------------------------------------------------------------------------------------------------------------------------------------------------------------------------------------------------------------------------------------------------------------------------------------------------catcgtcctcctcagaaatgtccaccaaatctccaactcccacagcatcgcaatgtctctgaggaacagaaatcacatgagaagagaaagagtgagagaaaaagggattagggaggtgagtgatagaggcaaagagagatttccgacgaggtagaacttggatctgtcgaaggcatttaggtacagcagtgggagaaataacggtggatgagagcagaagaggtttcagagaagaaacgaaagaaggtgaagatggcgatatcgaagacagagaagatggttgagagcgaagaatgtgtagcagatggcttgctggcgcatttgccgccataaccgtgcaaattttcggatggcagaactctgatgagtatgtgagaatctctgatggtatgaggctttgatttttaccttaccgcgttgaatttgggaaaaattagagcgaaaaatctagaggaacgagataggacttagtagtatttaaattgtatagtagtattatttttattttagtttggaagaaataaataactattttcatgatttgggttcatctacgaaaaagaccaaaccccgtttgtgcttctcggcttccgctttccagatgcgttgaggaggaaagattcatcaaaacccagatgataccgtacgatagacattacagatatttagcacagaaagagtatgaaataattaatggaaggggaaaag
>_R_Punjuba_callejasii_Daly_5935@NODE_1_length_1068_cov_52.709384
------------------------------------------------------------------------------------------------------------------------------------------------------------------------------------------------------------------------------------------------agggacactaatttccgtttatcatccattctctccttactcatcaaatgaaacatgattcaaaattcaggtgtgtaaataaacagaaagtaacatccattactaatctaacataagaaactcacaacggacaagcaacctctataggcat----aacaaccatgaactaaatttcaaggaattaataccttgagaagctcgttagattcaagtgtctcaatgaatgaggtcgcaacattaggggtaacaccagacttgcccaccaactggctttttaactttttccccaagctatgagcgtaagaggcgagttctttcctttccttcacagtgagactcggtaacttcaacctctcctccctgtttctctccagcggcgacaaatctgaacccctactcatctcggtatccttatcttcgttctcattctcactctcctcttcactgtacggttcaattgcttcatcgtcctcctcagaaatgtccaccaaatctccaactcccacagcatcgcaatgtctctgaggaacagaaatcacatgtgaaaagaaagagtgagagaaaaagggattagggaggtgagtgatagaggcaaagagagatttccgacgaggtagaacttggatctgtcgaaggcatttaggtatagaagtgggagaaataacggtggatgagagcagaagaggtttcagaaaagaaacgaaagaaggtgaagatggcgatatcgaagacagagaagatggttgagaacgaagaatgtgtagcagatggcttgatggcgcatttgccgccataaccgtgcaacctttcggatggcagaactctgataagaatgtgagaatctttgatggtatgaggctttgatttttaccttaccgcgttgaatttgggaaaaattagtgcaaaaaatctagaggaacgagataggacttagtactgtttaaattatatagtagtattatttttattttagtttggaagaaataaataactattttcatgatttgggttcatctacgaaaaagaccaaaccctgtttctgcttctcggcttccgctttccagatgcg------------------------------------------------------------------------------------------------------
>_R_Punjuba_killipii_Palodorios_6252@NODE_2_length_682_cov_43.803306
-------------------------------------------------------------------------------------------------------------------------------------------------------------------------------------------------------------------------------------------------cgccctttgattgcccctcaaaacctctttctcccttgttacttggttaaaccttggtctaatgctcttgaaaattgagagactttaaaccacatccactgctaagctagggcataaagcttgttccaagaactgaatttcaagaggcataacaatcaattataaactaaatttcaaagaattaataccttgataagcttgttagcttcaagtgtctcaatgaaaaaggtcgcaacattaggggtaacaccagactt-cccgctaactggctttttaactttttccccaagatatgagcttaagaggcgagttctttcctttccttcatagtgagacttggcaacttcaacctctcctccctgattctctccaatggcgacaaatttgaacccccactcatctcgatatccttatattcattctcaatctcactc---tcttcactgtacgattcaattgcttaaa------atgcaagaatggtgatatggatattctctttcaaagaacaagcacacatagagctaacaagaaataaaacccaaaatgcaaagcaagggattgtgaagttcctaagaaatgcaatataatgcga------tttttaa---------------accccatcatcacatt----------------aatgatgtcgcca----aaagaagaggag------------------------------------------------------------------------------------------------------------------------------------------------------------------------------------------------------------------------------------------------------------------------------------------------------------------------------------------------------------------------------------------------------------------------------------------------------------------------------------------------------
>_R_Punjuba_killipii_Palodorios_6252@NODE_3_length_570_cov_28.983773
----------------------------------------------------------------------------cccaaaaggcaccagtggccacataaggagctca------------aaatcatgaacctgaaatcctctttcaaggta-tatat--------------------------------------------------------------------------------------------------------------------------------------------------------------------------------tcactgctaagctagggcataaagcttgttccaagaacaaaattttgagaggcataacaatcaattataaactaagttttaaagaattaatcccttgagaagctcattagcttcaagtgtcttagtgaaaaaggtcgcaacattaggggtaacaccagactt-cctaataattggctttttaactttttccccaagatgtgagcgtaagaggcgagctctttccttttcttcacagtgagacttggcaacttcaacctctcctccttggttctctccaatggcgacaaatctgaacccccactcatctcggtatccttatattcgttcttaatctcactc---tcttcactgtacggttcaattgcttaaa------atgtgagaatggtgatatggatattctccttcaaagaacaagcacacatagagctaacaagaaacaaaacccaaaatgtgaagca--------------------------------------------------------------------------------------------------------------------------------------------------------------------------------------------------------------------------------------------------------------------------------------------------------------------------------------------------------------------------------------------------------------------------------------------------------------------------------------------------------------------------------------------------------------------------------------------------------------------------------------
>_R_Punjuba_lehmannii_Escobar_7465@NODE_1_length_1698_cov_137.314621
aaagcttgcacaccagattgatatgatactttataagaaaacccctttcaaaagcaaaccaattagacaagcaatacacaaaaagggacgaggggaaaaaagaaagtccaacagaagcaaacaatacatgaacttgaagcttagcttaaagacaatcgcaaacctcacggacacttgacagcttatgccgaatataatccccaataaaagctcgaaaaggaggtgggggaaacaaaggaaagggacactaatttccgtttatcatccattctctccttactcatcaaatgaaacatgattcaaaattcaggtgtgtaaataaacagaaagtaacatccgttactaatctaacatacgaaactcacaacggacaagcaacctctataggcat----aacaaccatgaactaaatttcaaggaattaataccttgagaagctcgttagcttcaagtgtctcaatgaatgaggtcgcaacattaggggtaacaccagacttgcccaccaactggctttttaactttttccccaagctatgagcgtaagaggcgagttctttcctttccttcacagtgagactcggtaacttcaacctctcctccctgtttctctccagcggcgacaaatctgaacccctactcatctcggtatccttatcttcgttctcattctcactctcttcttcactgtacggttcaattgcttcaacgtcctcctcagaaatgtccaccaaatctccaactcccacagcatcgcaatgtctctgaggaacagaaatcacatgtgaagagaaagagtaagagaaaaagggattagggaggtgagtgatagaggcaaagagagatttccgacgaggtagaacttggatctgtcgaaggcatttaggtatagaagtgggagacataacggtggatgagagcagaagaggtttcagaaaagaaacgcaagaaggtgaagatggcgatatcgaagacagagaagatggttgagaacgaagaaagtgtagcagatggctggatggcgcatttgccgccataaccgtgcaaattttcgggtggcagaacgctgataagaatgtgagaatctttgatggtatgaggctttgatttttatcttaccgcgttgaatttgggaaaaattagagcaaaaaatcgagaggaacgaaataggacttagtagtatttaaattatatagtggtattatttttattttagtttggaagaaataaataactattttcatgatttgggttcatctacgaaaaagaccaaaccctgtttctgcttctcagtttccgctttccaggtgcgttgaagaggaaagattcatcaaaactcagattataccgtacgaaagacattacagatatttgg--cagagagagtatgaaataattaattgaaggggaaaaa
>_R_Punjuba_lehmannii_Escobar_7465@NODE_3_length_866_cov_34.231939
------------------------------------------------------------------------------------gcaccggtggccacataaggagctca------------aaatcatgaacctgaaatcctctttattagtg-cccctaatagcatggaaagctagttccatctgctgggtacaattttgcatgtgctcctaccat---------------aattagctcaccctttgattgcccttcaaaacctctttctcccttgttacttggtcaaaccttggtccaatgctcttgaaatttgagggactttaaaccacatccgttgctaagctagcgcataaagcttgttccaagaactgaatttcaagaggcataacaatcaattataaactaaatttcaaagaattaataccttgagaagcttgttagcttcaaatgtctcaatgaaaaagatcgcaacattaggggtaacaccagactt-cccactaactgactttttaactttttccccaagatatgagcttaagaggcgagttctttcctttcgttcatagtgagacttggcaacttcaacttctcctccctgattctctccaatggcaacaaatatgaaccctcactcatctcgatatcctcatattcgttctcaatcttactc---tcttcactgtacggttcaattgcttaaa------aagcaagaatagtgatatggatattctccttcaaagaacaagcacacatagagctaacaagaaacaaaacccaaaatgcaaagcaagggattgtggagttcctaagaaatgcaatataatgcga------ttttcaa---------------accccataatcacttt----------------aatgatgtcatcg----aaagaagaggagcttgcatatgatt-----------------------------------------------------------------------------------------------------------------------------------------------------------------------------------------------------------------------------------------------------------------------------------------------------------------------------------------------------------------------------------------------------------------------------------------------------------------------------------------
