# Supplementary material for: A new generic circumscription of Hydrochorea (Leguminosae, Caesalpinioideae, mimosoid clade) with an amphi-Atlantic distribution
Source: PhytoKeys. 2022 Aug 22;205:401–37. doi: 10.3897/phytokeys.205.82775 (PMC9849043; doi:10.3897/phytokeys.205.82775)
Supplement: Supplementary material 1 — Supplementary data file S1 [file phytokeys-205-401_article-82775__-s001.zip › RBH3_m32340_comp35692_c0_seq1_exon02.aln-cln]

>Acacia_rostellifera_Murphy_466@NODE_1_length_1311_cov_84.530794
gaatgagcttaagcgcatttttgcagtgttttctgtcaggtttttcaatataacagagacatgggtaggaacttttgttaactagtcattaatgtggtattgagttataaaagttgctgtgggttatatttttatttcttgttaaagagcttaaaagtaaacaactacggggctttacccatgagtagttactttgcatgaatggaatgaaaagaaaagagaagaaataatctttatgcgagactctattgtctcgcgagattattgtgtgaatggtaagaaatcgccaaaataaggtagctgcagacgggaaagagtaatttgtagcccaaatatcccatttactgtttttcttcatgttgcttttcctctctgctttccctagcccaatgattctgagatgaagttaaaaaaactggatccttttgatctgtactggcatttgaatggcatgtatgcagatcaaaatacaccggacttgtccaggagagctagacgatgtggtgaagcagctggaagaagcaaccggttcagtgactgttggtcaaattggtcggacagtgattatatacaggcctagtctcacgaaattgaaggcagaagagaagaagaaactagctcgaaaagtgtttctgagaaaacagctaaagccaaaactggtaagcaagttcagggcttagctttcattttcctatttacacttgtcccttgcgacatttccctaacagt---aataaaattgcagactaaggaacaagggtcaaagttttcgcggcggagataatttt----------ggtgataattacttggtgaacttatgttgaggttttccatactgctcaacctatacggagtgaggctttgcatgcatggcatttagaagctcaattcagaagcatatttaaggtagttgaatttcaatgtgtatgcatagaactcttgtagcttatgaaacctcaacgcggatgaagaatattacatggggtgtatagagattattttgcttgagaaactaggaagtaggaagcaaacttggtttggaggaaggcttgttttattgtagtcactgaaaatctcaaactgaagttaggttctgcatgttgattattttccaaaaagagctgaaatattatttcttgcaaacttaagttgatta-----------------
>Afrocalliandra_redacta_Germishuizen_5585@NODE_1_length_847_cov_130.598701
-------------------------------------------------------------------------------------------------------------------------------gattattgttcccgtaggactatttaatattcagttcaggcgaggatgtcactatgtttgagcgctttcctgaagattcaatttgaaattgctagtggaatggtt-----------ttctgtaatttcacgaagttgaagcttgaaagggatgaact--attctgtctggt--ttttcaatataactgtgtcatttgaagcactaata----------tgtaattcttcatgttgcgtttgctctttgctttccctagcctaatgattctgagatgaagttaaaatttttggatccttttgatctgtacttgcatttgaatgacatgtatgcagatcaaaatacaccgcacttgtccaggagagctagatgaggtggtgaagcagctggaagaagcaaccggttcagtgactgttggtcaaatcggtcggacagtcattatatacaggcctagtctcaccaaattgaaggcagaagagaagaagaaacaagctcgaaaagtatttctgagaaagcagctgaaaccaaaactggtaagcaatttgagggctttgctttgactttcctaattacacctgtcccttgcaacatttctctaatagtctaataaaaattgcagagtagcaaacaagggtcgaagttttcacagcggagataattttgaaaac--------------gcttggtgaatttatgttgaggcttgccctattgatcaacctgtacggtgtgaggctttgtatgcataccatttagaggctcaattca----catatttaaagcagttcaatttcaatatgtatgcatagaactcttgtagcttatgaaatctcaatgcagaggaaggatattagatgc----------------------------------------------------------------------------------------------------------------------------------------------------------------------------------------------
>Albizia_adinocephala_FHO33_88@NODE_1_length_1319_cov_52.789855
gaatgaacttaagcgcatttttgaagtgttttctgtcaggtttttcaatataacagtgacatgggtaggaacttttgttaactagtcaataatgtggtgctgagttataaaacttggggtgggttatatttttatttttagttgaagagcttaaaagtaaacaactacggggctttacccatgagtagttactttgcatgaatggaatgaaaagaagagagaggaaataatctttatgcaagactctattgtctcgtgagattattgtgtgaatggtaaggaatcaccaaaataaggtagctgtagacgggaaagagtaatttgaagcaaaaatacaccatttactgttttagttcatgttgtgtttcccctctgctttccctagcccaatgattttgagatggggctaaaaaaactggatccgtttgatccgtactggcatttgaatggcatgtatgcagatcaaaatacaccggacttgtccaggagagctagacgatgtggtgaagcagctggaagaagcaaccggttcagtgactgttggtcaaattggtcggacagtgattatatacaggcctagtctcaccaaattgaaggcagaagagaagaagaaacaagttcggaaagtgtttctgagaaaacagctaaagccaacactggtaagcaagttaagggcttagctttcattttcctatttacacttatcctttgcgacatttcccttatagtctaataaaaattgcagagtaaggaacaagggtcaaagttttcacggcggagataattttggaaacactaggtaataaatacttggtgaacttatgttgaggttttccctactgctcaacctacacggagtgaggctttgcatgcatgtcatttagaagctcaatttagaagcatatttaaggtggttgaatttcaatgtgtatgtatagaactcttgtagcttatgaaatatcacggcggttgaagaatattgcatgggttgtatagagattgttttgcttgagaaactaggaactaggaagcaaacttgatctggaggaaggcatgtttaattgtagtaactgaaaatctcaaactgaagttaggttccgcatgttgattattttccaaaaagagctgaaatattatttattgcaaacttaagttgattattgattgaacaatgaaa
>Albizia_burkartiana_StivalSantos_678@NODE_1_length_1038_cov_6.282808
------------------------------------------------------------------------------------------------------------------------------------------------------------------------------------------------------------------------------------------------------------------------ttgtgtgaatggtaaggaatcaccaaaataaggtagctgtagacgggaaagagtaatttgaagctcaaatacaccatttactgttttacttcatgctgtgtttcctctctgctttccctagcccaatgattctgagatgaggttaaaaaaactggatccttttgatctgtactggcatttgaatggcatgtatgcagatcaaaatacaccggacttgtccaggagaactaaacgatgtggtgaagcagctggaagaagcaaccggttcagtgactgttggtcaaattggtcggacagtgattatatacaggcctagtctcaccaaattgaaggcagaagagaagaagaaacaagctcgaaaattgtttctgagaaaacagctaaagccaaaactggtaagcaagttaagggcttagctttcattttcctatttacacttatcctttgcgacatttcccttatagtctaataaaaattgcagagtaaggaacaagggtcaaagttttcacggcggagataattttggaaacactaggtaataaatacttggtgaacttatgttgaggttttccctactgctcaacctatgcggagtgaggctttgcatgcatggcatttagaagctcaattcagaagcatatttaaggtggttgaatttcaatgtgtatgtatagaactcttgtagcttatgaaatatcactgcggatgaagaatattacatgggctgtatagagattattttgcttgagaaactaggaagtaggaagcaaacttgatctgtaggaaggcttgttttattatagtaactgaaaatctcaaactgaagttaggttccgcatgttgattattttccaaaaagagctgaaatattatttattgcaaacttaatttgattattgattgaacaatgaaa
>Albizia_multiflora_Hughes_3090@NODE_1_length_1100_cov_61.043988
gaatgaacttaagcgcatttttgaagtgttttctgtcaggtttttcaatataacagtgacaggggtaggaacttttgttaactagtcaataatgtggtgctgagttataaaagttggtgtgggttatatttttatttttagttaaagagcttaaaagtaaacaactacggggctttacccatgagtaa-----ctgcatgaatggaatgaaaagaaaagagaggaaataatctttatgcaagacactattgtctcgcgagattattgtgtgaatggtaaggaatcaccaaaataaggtagctgtagacgggaaagagtaatttgaagcacaaatacaccatttactgttttacttcatgttgtgtttcctctctgctttccctagcccaatgattctgagatgaggttaaaaaaactggatccttttgatctgtactggcatttgaatggcatgtatgcagatcaaaatacaccggacttgtccaggagagctagacgatgtggtgaagcagctggaagaagcaaccggttcggtgactgttggtcaaattggtcggacagtgattatatacaggcctagtctcagcaaattgaaggcagaagagaagaagaaacaagctcgaaaattgtttctgagaaaacagctaaagccaaaactggtaagcaagttaagggcttagctttcattttcctatttacacttgtcctttgcgacatttcccttatagtctaataaaaattgcagggtaaggaacaagggtcaaagttttcacggcggatataattttggaaacactaggtaataaatacttggtgaacttatgttgaggttttccctactgctcaacctatacggagtgaggctttgcatgcatggcatttagaagctcaattcataagcatatttaaggtggttgaatttccttgtgtatgtatagaactcttgtagcttatgaaatatcactgcggatgaagaatattacatgggttgtatagagattattttgcttgagaaactaggaagtaggaagcaaactggatctggaggaaggcttgttttattgtagtaactgaaaatctcaaactgaagttaggttccgc----------------------------------------------------------------------------
>Albizia_sinaloensis_Hughes_1576@NODE_1_length_889_cov_43.077586
---------------------------------------------------------------------------------------------------------------------ggtgggttatatttttatttttagttgaagagcttaaaagtaaacaactacggggctttacccatgagtagttactttgcatgaatggaatgaaaagaaaagagaggaaataatctttgtgcaagactctattgtctcgtgagattattgtgtgaatggtaaggaatcaccaaaataaggtagctgtagacgggaaagagtaatttgaagcaaaaatacaccatttactgttttagttcatgttgtgtttcctctctgctttccctagcccaatgattttgagatggggctaaaaaaactggatccttttgatccgtactggcatttgaatggcatgtatgcagatcaaaatacaccggacttgtccaggagagctagacgatgtggtgaagcagctggaagaagcaaccggttcagtgactgttggtcaaattggtcggacggtgattatatacaggcctagtctcaccaaattgaaggcagaag---agaagaaacaagctcaaaaagtgtttctgagaaaacagctaaagccaaaactggcaagcaagttaagggcttagctttcattttcgtatttacacttgtcctttgcgacatttcccttacagtctaataaaaattgcagagtcaggaacaagggtcaaagttttcccggcagagataattttggaaacactaggtaataaatacttgctgaacttgtgttgaggttttccctgctgcttatcctatacggagtgaggctttgcatgcatggcatttagaagctcaattcagaagcatatttaaggtggttgaatttcaatgtgtatgcatagaactcttgtagcttatgaaatatcactgcggatgaagaatattacatgggttgtatagagattattttgct------------------------------------------------------------------------------------------------------------------------------------------------------------------------
>Albizia_subdimidiata_var_minor_Gorts_341@NODE_1_length_783_cov_11.974504
-----------------------------------------------------------------------------------------------------------------------------------------------------------------------------------------------------------------------aaagagaggaaataatctttatgcaagactctattgtctcgcgagattattgtgtgaatggtaaggaatcaccaaaataaggtagctgtagacgggaaagagtaatttgaagcacaaatacaccatttactgttttacttcatgttgtgtttcctctctgctttccctagcccaatgattctgagatgaggttaaaaaaactggatccttttcatatgtactggcatttgaatggcatgtatgcagatcaaaatactccggacttgtccaggagagctagacgatgtggtgaagcagctggaagaagcaaccggttcggtgactgttggtcaaattggtcggacagtgattatatacaggcctagtctcagcaaattgaaggcagaagagaagaagaaacaagctcgaaaattgtttctgagaaaacagccaaagccaaaaatggtaagcaagttaagggtttagctttcattttcctatttacacttgtcctttgcgacatttcccttatagtctaataaaaattgcagggtaaggaacaagggtcaaagttttcccggcggagataattttggaaacactaggtaataaattcttggtgaacttatgttgaggttttccctactgctcaacctctacggagtgaggctttgcatgcatggcatttagaagctcaattcagaagcatatttaaggtggttgaatttcaatgtgtatgtgtagaactcttgtagcttatgaaatatcactgcggatgaagaatattacatgggttgtatagag-----------------------------------------------------------------------------------------------------------------------------------------------------------------------------------
>Albizia_subdimidiata_var_subdimidiata_Ferreira_210@NODE_1_length_815_cov_87.967480
--------------------------------------------------------------------------------------------------------------------------------------------------------------------------------------------ttaccttgcatgaatggaatgaaaagaaaagagaggaaataatctttatgcatgactctattgtctcgcgagattattgtgtgaatggtaaggaatcaccaaaataaggtagctgtagacgggaaagagtaatttgaagcacaaatacaccatttactgttttacttcatgttgtgtttcctctctgctttccctagcccaatgattctgagatgaggttaaaaaaactggatccttttcatatgtactggcatttgaatggcatgtatgcagatcaaaatactccggacttgtccaggagagctagacgatgtggtgaagcagctggaagaagcaaccggttcggtgactgttggtcaaattggtcggacagtgattatatacaggcctagtctcagcaaattgaaggcagaagagaagaagaaacaagctcgaaaattgtttctgagaaaacaaccaaagccaaaactggtaagcaagttaagggcttagctttcattttcctatttacacttgtcctttgcgacatttcccttatagtctaataaaaattgcagggtaaggaactagggtcaaagttttcccggcggagataattttggaaacactaggtaataaatact---tgaacttatgttgaggttttccctactgctcaacctctacggagtgaggctttgcatgcatggcatttagaagctcaattcagaagcatatttaaggtggttgaatttcaatgtgtatgtataggactcttgtagcttatgaaatatcactgcggatgaggaatattacatgggttgtaaagagattattt----------------------------------------------------------------------------------------------------------------------------------------------------------------------------
>Albizia_tomentella_Leach_Dunlop_3801@NODE_1_length_1066_cov_96.882710
--------------------------------ccggctggcttttcaatacgggaccaaccgg---------tctgatctgggtctgataactatggtgttgaattataaaagttgatgtggtttgtattttgttttttagtttaagagcttaaaagcaaacaactacggggctttacccatgagtagtaactttgcatgaatggagtgaaaagagaagagaagaaataatctttattcaagaccctattgtctcatgagat--ttgtgtgaatggtaaggaatcgccaaaataaggtagctgcagacgggaaagagtaatttgaagcacaaatatcccatttactgtttttcttcatgttgcagttcctctctgctttctgtagcccaatgattctgggatgaagtttaagaaactggacccttttgatctgtactggcatttgaatggcatgtatgcagatcaaaatacaccggacttgtccaggagagctagacgatgtggtgaagcagctggaagaagcaactggttcagtgactgttggtcaaatcggtcggacagtgattatatacaggcctagtctcaccaaattgaaggcagaagagaagaagaaacaagctcgaagagtgtttcagagaaaacagctaaagccaaaactggtaagcaagttcagggcttagatttcattttcctatttacacttgtcccttgcgccatttccctaatagtctaataaaaattgcagagaaaggaacaagggtcaaagttttcacggcggagataattttggaaacaccaggtaatgaatccttggtgaacttatgttgaggttttccctactgctcaacctatacggagtgaggctttgcatgcatggcatttagaagctcaattcagaagcatatttaaggtggttgaatttcaatgtgtatgtatagaactctt-tagcttatgaaatctcactgcggatgaagagtattacatgtgttgtatggagattattttgcttgagaaactaggaagtaggaagcaaacttgagtggggggagggcttgttttattgtagtaactg-aaatctcaaacttaagttaggttccgcatgttga---------------------------------------------------------------------
>Archidendron_clypearia_Wieringa_1849@NODE_1_length_968_cov_123.178451
---------------------------------------------------------------------------------ctagtcaataatgtggtgttgagttataaaagtcgctgtgggttatatttttatttttagttaaagagcttaaaagtaaacaactacggggctttacccatgagtagttactttgcatgaatggaatgaaaagaaaagagaagaaataatctttatgcaagactctattgtctcgcgagattattgtgtgaatggtaaggaatcgccaaaataacgtagctgcagactggaaagagtaatttgaagcacaaatatcccatttactgtttttcttcatgttgcgtttcctctctgccttccctagcccaatgattctgagatgaagttaaaaaaactggatccttttgatctgtactggcatttgaatggcatgtatgcagatcaaaatacaccggacttgtccaggagagctagacgatgtggtgaagcagctggaagaagcaaccagctcagtgactgttggtcaaatcggtcggacagtgattatatacaggcctagtctcaccaaattgaaggcagaagagaagaagaaacaagctcgaaaagtgtttctgagaaaacagctaaagccaaaactggtaagcaagttcagggcttagttttcattttcctatttccactggtcccttgcgacatttccctaatagtctaataaaaattgcagagtaaggaacaagggtcaaagttttcgtggcggagataatttt----------ggtaataattacttggtgaacttatgttgaggttttcc-tactgctc-acctatacggagtgaggctttgcatgcatggcatttagaagctcaattcgggagcatatttaaggtggttgaatttcaatgtgaatgtatagaactcttgtagcttatgaaatctcactgcggatgaagaatgttacatgggttgtatagagattattttgcttgagaaactaggaagtagtaagcaaacttgatttggaggaaggcttgtttta--------------------------------------------------------------------------------------------------------------------
>Balizia_leucocalyx_Aguilar_1939@NODE_1_length_1179_cov_64.926497
---ataacttaagcgcatttttgaagtgttttctgtcaggtttttcaatataacagtgacatgcgtgggaacttttgttaactagtcaataatgtggtgttgagttataaaagttgctgtgggttatatttttatttttagttaaagagcttaaaagtaaacaactacggggctttacccatgagtagttactttgcatgaatggaatgaaaagaaaagagaagaaataatctttatgcaagactctattgtctcgcaagattattgtgtgaatggtaaggaatcaccacaataaggtagctgcagacgggaaagagtaatttgaagcacaactatcccatttactgtttttcttcatgttgcgtttcctctctgctttccctagcccaatgattctgagatgaagttaaaaaaactggatcattttgatcttttctggcatttgagtggcatgtatgcagatcaaaatacatcggacttgtccaggagagctagatgatgtggtgaagcagctggaagaagcaaccggttcagtgactgttggtcaaatcggtcggacagtgattatatacaggcctagtctcaccaaattgaaggcagaagagaagaagaaacaagctcgaaaagtgtttctgagaaaacagctaaagccaaaactggtaagcaagttaagggcttagctttcattttcctatttacacttgtcccttccgacatttccctaatagtctaataaaaattgcagagtaaggaaaaagggtcaaggttttcacggcggagataattttggaaacactaggtaataaatacttggtgaacttgtgttgaggtttacccaactgctcaacctatacggagtgaggctttgcatgcatggcatttagaagctcaattcaaaatcatatttaaggtggttgaatttcaatgtgtatgtatagaaaccttgtagcttatgaaatctcactgcggatgaggaatattacatgtgttgtatagagattattttgcttgagaaactaggaattaggaagcaaacttgatttggaggaaggcttgttttattgtagtaactgaaaatctcaaactgaagttagtttccgcatgtagattattttccaacaagagctgaaatattatttattgcaaacttaagttgattattgattgaacaatgaaa
>Balizia_pedicellaris_Queiroz_15529@NODE_1_length_1413_cov_260.190722
---------------------------------------------------aacagtgacatgggtaggaactttggttaactagtcaataatttggtgttgagttataaaagttgctgtgggttatatttttatttttagttaaagagcttaaaagtaaacaactacggggctttacccatgagtagttactttgcatgaatggaatgaaaagaaaagagaagaaataatctttaagcaagactctattgtctcgcgagattattgtgtgaatggtaaggaatcaccaaaataaggtagctgcagacgggaaagagtaatttgaaccacaaatatcccatttactgtttttcttcatgttgcgtttcctctctgctttccctagcccaatgattctgagatgaagttaaaaaaactggatcgttttgatctgtactggcatttgagtggcatgcatgcagatcaaaatacaccggacttgtccaggagagctagacgatgtggtgaagcagctggaagaagcaactggttcagtgactgttggtcaaattggtcggacagtgattatatacaggcctagtctcaccaaattgaaggcagaagagaagaagaaacaagctcgaaaagtgtttctgagaaaacagccaaagccaaaactggtaagcaagttaaggccttagctttcattttcctatttacacttgtccc-tgcgacatttccctaatagtctaataaaaattgcagagtaaggaacaagggtcaaagttttcacggcggagataattctggaaacactaggtaataaatacttggtgaacttatgttgaggttttcccaactgctcaacctatacggagtgaggctttgcatgcatggcatttagaagctcaattcagaagcatatttaaggtggttgaatttcaatgtgtatgtatagaactcttgtagcttatgaaatctcactgcgaatgaagaatattacatgtgttgtacagagattattttgcttgagaaactaggaagtaggaagcaaacttgatttggaggaaggcttgttttattgtattaactgaaaatctcaaactgaagttagtttccgcatgttgattattttccaacaagagctgaaatattatttattgcaaacttaagttgattattgattgaataatgaat
>Balizia_spnov_Morim_577@NODE_1_length_707_cov_297.753067
----------------------------------------------------------------------------------------------------------------gttgctgtgggttatatttttattttttgttgaagagcttaaaagtaaacaactacggggctttacccatgagtagttactttgcatgaatggaatgaaaagaaaagagaagaaataatctttaagcaagactctattgtctcgcgagattattgtgtcaatggtaaggaatcaccaaaataaggtagctgcagacgggaaagagtaatttgaagcacaaatatcccatttactgtttttcttcatgttgcgtttcctctctgctttccctagcccaatgattctgagatgaagttaaaaaaactggatcgttttgatctgtactggcatttgagtggcatgtatgcagatcaaaatacaccggacttgtccaggagagctagacgatgtggtgaagcagctggaagaagcaactggttcagtgactgttggtcaaattggtcggacagtgattatatacaggcctagtctcaccaaattgaaggcagaagagaagaagaaacaagctcgaaaagtgtttctgagaaaacagccaaagccaaaactggtaagcaagttaaggccttagctttcattttcctgtttacacttgtcccttgcgacatttccctaatagtctaataaaaattgcagagtgaggaacaagggtcaaagttttcacggcggagataattttggaaacactaggtaataaatacttggtgaac----------------------------------------------------------------------------------------------------------------------------------------------------------------------------------------------------------------------------------------------------------------------------------------------------------------------------------------------------------------------
>Enterolobium_cyclocarpum_MWC9020@NODE_1_length_1083_cov_141.172962
gcatgaacttaagcgcatttttgaagggttttctgtcaggtttttcaatgtaacagtgacatgggtaggaacttttgttaactagtcaataatgtggtgttgagttataaaagttgctgtgggttatatttttattttttgttaaagagcttaaaattaaacaactacggggctttacccatgagtagttactttgcatgcatgaaatgaaaagaaaagagaagaaataatctttatgcaagactctattgcctcgcgagattat--tgtgagtggtaaggaatcgccaaaataaggtagctgcagacgggaaagagtaatttgaagcacaaatatctcatttactgtttttcttcatgttgcatttcctctctgctttccctagcccaatgattctgagatggagttaaaaaaactggatccttttgatctgtactggcatttgaatggcatgtatgcagatcaaaatacaccggacttgtccaggagagctagatgatgtggtgaagcagctggaagaagcaaccggttcagtgactgttggtcaaatcggtcggacagtgattatatacaggcctagtctcaccaaattgaaggcagaagagaagaagaaacaagctcgaaaagtgtttctgagaaaacagctaaagccaaaactggtaagcaagttcagggcttagctttcattttcctatgtacactcgtcccttgcgacatttccctaatagtctaataaaaattgcagagtcaggaacaagggtcaaagtttttgcggcgtagataattttggaaacactaggtaataaatgcttggtgaacttatgttgaggttttccgtactgctcaacctatacggagtgaggctttgcatgcatggcatttagaagctcagttcagaagcatacttaaggtggttgaatttcaatgtgtatgtatagaactgttgtaacttatgagatctcactgcggatgaagaatattacatgggttgtatagagattattttgcttgagaaactaggaagtaggaagcaaacttgatttggaggaaggcttgttttattgtagtagctgaaaatctcaaac--------------------------------------------------------------------------------------------
>Hydrochorea_corymbosa2_Iganci_862@NODE_1_length_1315_cov_248.767460
--------------------------------------------------------------------------------------------------------------------------------------tttttagttaaagagcttaaaagtaaacaactacggggctttacccatgagtagttactttgcatgaatggaatgaaaagaaaagagaagaaataatctttaaacaagactctatcgtctcgcgagattattgtgtgaatggtaaggaatcaccaaaataaggtagctgcagacgggaaagagtaatttgaagcaccaatatcccatttactgtttttcttcatgttgcatttcctctctgctttccctagcccaatgattctgagatgaagttaaaaa-----gatcgttttgatctgtactggcatttgagtggcatgtatgcagatcaaaatacaccggacttgtccaggagagctagatgatgtggtgaagcagctggaagaagcaactggttcagtgactgttggtcaaattggtcggacagtgattatatacaggcctagtctcaccaaattgaaggcagaagagaagaagaaacaagctcgaaaagtgtttctgagaaaacagccaaagccaaaactggtaagcaagttaaggccttagctttcattttcctatttacacttgtccc-tgcgacatttgcctaatagtctaataaaaattgcagagtaaggaacaagggtcaaagttttcacggcggagataattttggaaacactaggtaataaatacttggtgaacttatgttgaggttttcccaactgctcaacctatacggagtgaggctttgcatgcatggcatttagaagctcaattcagaagcatatttaaggtggttgaatttcaatgtgtatgtatagaactcttgtagcttatgaaatctcactgcggatgaagaatattacatgtgttgtatagagattattttgcttgagaaacgaggaagtaggaagcaaacttgatttggtggaaggcttgttttattgtattaactgaaaatctcaaactgaagttagtttccgcatgttgattattttccaacaagagctgaaatattatttattgcaaacttaagttgattattgattgaacaaagaac
>Jupunba_abbottii_Zanoni_21220@NODE_1_length_749_cov_87.745536
-----------------------------------------------------------------------------------------------------------------------------------------------------------------------------------------------------------------------aaagagaagaaataatctttatgcaagactctattgtctcccgagattattgtgtgaatggtaaggaatcaccaaaataaggtaactgcagacgggaaagagtaatttgaagcacaaatatcccatttactgtttttcttcatgttgcgtttcctctctgctttccctagcccaatgattctgagatgaagttaaaaaaactggatcgttttgatctgtactggcatttgaatggcatgtatgcagatcaaaatacaccggacttgtccaggagagctagatgatgtggtgcagcagctggaagaagcaaccggttcagtgactgttggtcaaatcggtcggacagtgattatatacaggcctagtctcaccaaattgaaggcagaagagaagaagacacaagctcgaaaagtgtttctgagaaaacagctaaagccaaaactggtaagcaagttaagggcttagctttcattttcctatttacacttgtaccttgcgacatttccctaatagtctaataaaaatggcagagtaaggaacaagggtcaaagttttctcggcggagataattttggaaacactaggtaataaatacttggtgaacttttgttgaggttttccctactgctcaacctatacggagtgaggctttgtatgcatggcatttagaagctcaattcagaagcatatttaaggtggttgaatttcaatgtgtatgtatagaactcttgtagcttatgaaatctcac---------------------------------------------------------------------------------------------------------------------------------------------------------------------------------------------------------------------
>Jupunba_asplenifolia_Ekman_6383@NODE_1_length_746_cov_26.545590
-------------------------------------------------------------------------------------------------------------------------------------------------------------------------------------------------------------------------------------------------------attgtctcgcgagattattgtgtgaatggtaaggaatcaccaaaataaggtaactgcagaagggaaagagtaatttgaagcacaaatatcccatttactgtttttcttcatgttgcgtttcctctttgctttccctagcccaatgattctgagatgaagttaaaaaaactggatcgttttgatctgtactggcatttgaatggcatgtatgcagatcaaaatacaccggacttgtccaggagagctagacgatgtggtgcagcagctggaagaagcaaccggttcagtgactgttggtcaaatcggtcggacagtgattatatacaggcctagtctcaccaaattgaaggcagaagagaagaagaaacaagctcgaaaagtgtttctgagaaaacagctaaagccaaaactggtaagcaagttaagggcttagctttcattttcctatttacacttgtaccttgcgacatttccctaatagtctaataaaaatggcagagtaaggaacaagggtcaaagttttctcggcggagataattttggaaacactaggtaataaatacttggtgaacttttgttgaggttttccctactgctcaacctatacggagtgaggctttgcatgcatggcatttagaagctcaattcagaagcatatttaaggtggttgaatttcaatgtgtatgtatataactcttgtagcttatgaaatctcactgcggatgaagaatattacatgtgttgta----------------------------------------------------------------------------------------------------------------------------------------------------------------------------------------
>Jupunba_brachystachya_Lima_7438@NODE_1_length_1145_cov_71.510300
---------------------------------tgtcaaatttttcaatataacagtgacatgggtaggaacttttgttaactagtcaataatgtggtgttgagttataaaagttgctgtgggttatatttttatttttagttaaagagcttaaaagtaaacaactacggggctttacccatgagtagttactttgcatgaatggaatgaaaagaaaagagaagaaataatctttatgcaagactctattgtctcgcgagattattgtgtgaatggtaaggaatcaccaaaataaggtagctgcagacgggaaagagtaatttgaagcacaaatatcccatctactgtttttcttcatgttgcgtttcctctctgctttccctagcccaatgattctgagatgaagttaaaaaaactggatcgttttgatctgtactggcatttgagtgtcatgtatgcagatcaaaatacaccggacttgtccaggagagctagacgatgtggtgaagcagctggaagaagcaaccggttcagtgactgttggtcaaattggtcggacagtgattatatacaggcctagtctcaccaaattgaaggcagaagagaagaagaaacaagctcgaaaagtgtttctgagaaaacagctaaagccaaaactggtaagcaagttaaggccttagttttcattttcctatttacacttgtcccttgcgacatttccctaatagtctaataaaaattgcagagtaaggaacaagggtcaaagttttcacggcggagataattttggaaacactaggtaataaatacttggtgaacttatgttgaggttttcccaactgctcatcctatgcggagtgaggctttgcatgcatggcatttagaagctcaattcagaagcatgtttaaggtggttgaatttcaatgtgtatgtatagaactcttgtagcttatgaaatctcactgcggatgacgaatattacatgtgtagtgaagaggttattttgcttgagaaactaggaagtaggaagcaaacttgatttggaggaaggcttgttttattgtagtaactgaaaatctcaaactgaagttagtttccgcatgtagattattttccaacaagagctgaaatattattttttgcaaacttaagttgattattgattgaataatgaaa
>Jupunba_cochleata_Bonadeu_673@NODE_1_length_1390_cov_52.805027
gaataaacttaagcgcatttttgaagtgttttctgtca-gtttttcaatataacagtgagatgggtaggaacttttgttaactagccaataatgtggtgttgagttataaaagttgctgtgggttatatttttatttttagttaaagagcttaaaagtaaacaacgacggggctttacccatgagtagttactttgcatgaatggaatg-aaagaaaagagaagaaataatctgtatgcaagactccatcgtctcgcgaggttattgtgtgaatggtaaggaattaccaaaataaggtagctgcagacgggaaagagtaatttgaagcacaaatatcccatttactgtttttcttcatgctgtgtttcctctctgctttccctagcccaatgattctgagatgaagttaaaaaaactggatcgttttgatctgtactggcgtttgagtggcatgtatgcagatcaaaatacaccggacttgtccaggagagctagacgatgtggtgaagcagctggaagaagcaaccggttcagtgactgttggtcaaatcggtcggacagtgattatatacaggcctagtctcaccaaattgaaggcagaagagaagaagaaacaagctcgaaaagtgtttctgagaaaacagctaaagccaaaactggtaagcaagttaacgcctcagttttcattttcctatttacacttgtcccttgcgacattttcctagtagtctaataaaaattgcagagtaaggaacaagggtcaaagttttcacggcggagataattttggaaacactaggtaataaatacttgttgaacttatgttgaggttttcccaactgctcaacctatacggagtgaggctttgcatgcatggcatttagaagctcaattcagaagcatgtttaaggtggttgaatttcaatgtgtatgtatagaactcttgtagcttatgaaatctcactgcggatgaagaatattacatgtgttgtgtagagattattttgcttgagaaactaggaagtaggaagcaaacttgatttggaggaaggcttgttttattgtagtaactgaaaatctcaaactgaagttagtttccgcatgtagattattttccaacaagagctgaaatattatttattgcaaacttaagttgattattgattgaataatgaaa
>Jupunba_commutata_Maguire_46145@NODE_1_length_936_cov_83.495925
---------------------------------------------------------------------------------------------------------------------------------ttttatttttagttaaagagcttaaaagtaaacaactatggggctttacccatgagtagttactttgcatgaatggaatgaaaagaaaagagaagaaataatctttatgcaagactctattgtctcgcgagattattgtgtgaatggtaaggaatcaccaaaataaggtagctgcagacgggaaagagtaatttgaagcacaaatatcccatttactgtttttcttcatgttgcgtttcctctctgctttccctagcccaatgattctgagatgaagttaaaaaaactggatcgttttgatctgtactggcatttgagtggcatgtatgcagatcaaaatacaccggacttgtccaggagagctagacgatgtggtgaagcagctggaagaagcaaccggttcagtgactgttggtcaaatcggccggacagtgattatatacaggcctagtctcaccaaattgaaggcagaagagaagaagaaacaagctcgaaaagtgtttctgagaaaacagctaaagccaaaactagtaaacaagttaaggccttagctttcattttcctagttacacttgtcccttgcgacattttcctaatagtctaataaaaattgcagagtaaggaacaagggtcaaagttttcacggcggagataattttggaaacactaggtaataaatacttggtgaacttatgttgaggttttcccaactgctcaacctatacggagtgaggctttgcatgcatggcatttagaagctcaattcagaagcaaatttaaggtggttgaatttcaatgtgtatgtatagaactcttgtagcttatgaaatctcactgcggatgaagaatattacatgtgttgtatagagattattttgcttgagaaactaggaagtaggatgcaaacttgatttggaggaaggcttg-------------------------------------------------------------------------------------------------------------------------
>Jupunba_floribunda_Iganci_883@NODE_1_length_1376_cov_57.484219
gaataaacttaagcgcatttttgaagtgttttctgtcaggtttttcaatataacagtgacatgggtaggaacttttgttaactagtcaataatgtggtgttgagttataaaagttgctgtgggttatgtttttatttttagttaaagagcttaaaagtaaacaaccacggggctttacccatgagtagttactttgcatgaatggaatgaaaagaaaagagaagaaataatctttatgcaagactctattgtctcacgagattattgtgtgaatggtaaggaatcaccaagataaggtagctgcagacgggaaagagtaatttgaagcacaaatatcccatttactgtttttctacatgttgcgtttcctctctgctttccctagcccaatgattctgagatgaagttaaaaaaactggatcgttttgatctgtactagcacttgagtggcatgtatgcagatcaaaatacaccggacttgtccaggagagctagacgatgtggtgaagcagctggaagaagcaactggttcagtgactgttggtcaaatcggtcggacagtgattatatacaggcctagtctcaccaaattgaaggcagaagaggagaagaaacaagctcgaaaagtgtttctgagaaaacagctaaagccgaaactggtaagcaagttaagggcttagctttcattttcctatttacgcttgtcccttgcgacatttccctaatagtctaacaaaaattgcagagtaaggaacaagggtcaaagttttcacggcggagataattttggaaacactaggtaataaatacttggtgaacttatgttgaggttttcccaactgctcaacctatacggagtgaggctttgcatgcatggcatttagaagctcaattcagaagcatatttaaggtggttgaatttctatgtgtatgtatagaactcttgtagcttatgaaatctcactgcggatgaagaatattacatgtgttgtgtagagatcattttgcttgagaaactaggaagtaggaagcaaacttgatttggaagaaggcttgttttattgtagttactgaaaatctcaaactgaagttagtttccgcat--------------------------------------------------------------------------
>Jupunba_idiopoda_Quesada_1718@NODE_1_length_829_cov_52.771277
------------------------------------------------------------------------------------------------------------------------------------------------------------------------------------------agttactttgcatgaatggaatgaaaagaaaagaggagaaataatctttatgcaagactctattgtctcgcgagattattgtgtgaatggtaaggaatcaccaaaataaggtagctgcagacgggaaagaataatttgaagcacaaatatcccatttactgtttttcttcatgttgcgtttcctctctgctttccctagcccaatgattctgagatgaagttaaaaaaactggatcgttttgatctgtactggcatttgagtggcatgtatgcagatcaaaatacaccggacttgtccaggagagctagacgatgtggtgaagcagctggaagaagcaaccggttcagtgactgttggtcaaatcggtcggacagtgattatgtacaggcctagtctcaccaaattgaaggcagaagagaagaagaaacaagctcgaaaagtgtttctgagaaaacagctaaagccaaaactggtaagcaagttaagggcttagctttcattttcctatttacacttgtcccttgcgacatttccctaatagtctaataaaaaacgcagagtaaggaacaagggtcaaagttttcacggcggagataa-tttggaaacactaggtaataaatacttggtgaacttatgttgaggttttcccaactgctcaacctatacggagtgaggctttgcatgcatggcatttagaagctcaattcagaagcatatttaaggtggttgaatttcaatgtgtatgtatagaactcttgtagcttatgaaatctcactgcggatgaagaatattacatgtgttgtatagagattattttgcttgagaaa-----------------------------------------------------------------------------------------------------------------------------------------------------------------
>Jupunba_laeta_Mori_25147@NODE_1_length_929_cov_30.633803
---------------------------------------------------------------------------------ctagccaataatgtggtgttgagttataaaagttgctgtgggttatatttttatttttagttaaagagcttaaaagtaaacaactacggggctttacccatgagtagttactttgcatgaatggaatg-aaagaaaagagaagaaataatctttatgcaagactctattgtctcgcgtgattgttgtgtgaatggtaaggaatcaccaaaataaggtagctgcagacgggaaagagtaatttgaagcacaaatatcccatttcctgtttttcttcatgttgcgtttcctctctgctttccctagaccaatgattctgagatgaagttaaaaaaactggatcgttttgatctgtactggcatttgagtggcatgtatgcagatcaaaatacaccggacttgtccaggagagctagacgatgtggtgaagcagctggaagaagcaaccggttcagtgactgttggtcaaatcggtcggacagtgattatatacaggcctagtctcaccaaattgaaggcagaagagaagaagaaacaagctcgaaaagtgtttctgagaaaacagctaaagccaaaactggtaaacaagttaaggccttagctttcattttcctatttacacttgtccctagcgacatttccctaatagtctaataaaaattgcagagtaaggagcaagggtcaaagttttctcggcggagataattttggaaacgctaggtaataaatacttggtgaacttatgttgaggttttccctactgctcaacctatacggagtgtggctttgcatgcatggcatttagaagctcaattcagaagcatgtttaaggtggttgaatttcaatgtgtatgtatagaactcttgtagcttatgaaatctcactgcggatgaagaatattacatgtgttgtatagagattaatttgcttg----------------------------------------------------------------------------------------------------------------------------------------------------------------------
>Jupunba_langsdorfii_Ribeiro_728@NODE_1_length_1373_cov_58.319444
gaataaacttaagcgcatttttgaagtgttttctgtcaggtttttcaatataacagtgacatgggtaggaacttttgttaactagtcaataatgtggtgttgagttataaaagttgctgtgggttatatttttatttttagttaaagagcttaaaagtaaacaactacggggctttacccatgagtagttactttgcatgaatggaatgaaaagaaaagagaagaaataatctttatgcaagactctattgtctcgcgagattattgtgtgaatggtaaggaatcaccaaaataaggtaactgcagacgggaaagagtaatttgaagcacaaatatcccatttactgtttttcttcatgttgcgtttcctctctgctttccctagcccaatgattctgagatgaagttaaaaaaactggattgttttgatctgtactggcatttgagtggcatgtatgcagatcaaaatacaccggacttgtccaggagagctagacgatgtggtgaagcagctggaagaagcaaccggttcagtgactgttggtcaaatcggtcggacagtgattatatacaggcctagtctcaccaaattgaaggcagaagagaagaagaaacaagctcgaaaagtgtttctgagaaaacagctaaagccaaaactggtaagcaagttaagggcttagctttcattttcctatttacacttgtcccttgcgacatttccctaatagtctaataaaaaacgcagagtaaggaacaagggttaaagttttcacggcggagataattttggaaacactaagtaataaatacttggtgaacttatgttgaggttttcccaactgctcaacctatacggagtgaggctttgcatgcatggcatttagaagctcaattcagaagcatatttaaggtggttgaatttcaatgtgtatgtatagaactcttgtagcttatgaaatctcactgcggatgaagaatattacatgtgttgtatagagattattttgcttgagaaactaggaagtaggaagcaaacttgatttggaggaaggcttgttttattgtagtaactgaaaatctcaaactgaagttagtttccgcatgttgattattttccaacaagagctgaaatattatttattgcaaacttcaattgattattaattgaacaatgaaa
>Jupunba_leucophylla_Iganci_839@NODE_1_length_1431_cov_93.637371
gaataaacttaagcgcatttttgaagtgttttctgtcaggtttttcaatataacagtgacatggttaggaacttttgttaactagtcaataatgtggtgttgagttataaaagttgctgtgggttatatttttaattttagttaaagagcttaaaagcaaacaactacggggctttacccatgagttgttactttgcatg-atgggatgaaaagaaaagagaagaaataatctttattcaagactctattgtctcgcgagattattgtgtgaatggtaaggaatcacccaaataaggtagctgcagacaggaaagagtaatttgaagcacaaatatctcatttactgtttttcttcatgttgcgtttcctctctgctttccctagcccaatgattcttagatgaagttaaaaaaactggatcgttttgatctgtactggcattcgagtggcatgtatgcagatcaaaatacaccggacttgtccaggagagctagacgatgtggtgaagcagctggaagaagcaaccggttcagtgactgttggtcaaatcggtcggacaatgattatataccggcctagtctcaccaaattgaaggcagaagagaagaagaaacaagctcgaaaagtgtttctgagaaaacagctgaagccaaaactggtaagcaagttaagggcttagctttcattttcctatttacacttgtcccttgcgacatttccctaatagtctaataaaaattgcagagtaaggaacaagggtcaaagttttcacggcggagataattttggaaacactaggtaataaatacttggtgaacttatgttgaggttttcccaactgctcaacctatacggagtgaggctttgcatgcatggcatttagaagctcaattcagaagcatatttaaggtggttcaatttcaatgtgtatgtatagaactcttgtagcttatgaaatctcactgcggatgaagaatattacatgtgttgtatagagattattttgcttgagaaactaggaagtaggaagcaaacttgatttggag--------gttttattgtagaaactgaaaatctcaaactgaagttggtttccgcatgttgattattttccaacaagagcttaaatattatttattgcaaagttaagttgattattgattgaacaatgaaa
>Jupunba_longipedunculata_Cardona_2682@NODE_1_length_1019_cov_57.980892
gaataaacttaagcgcatttttgaagtgttttctgtcaggtttttcaatataacagtgacatgcgtaggaacttttgttaactagtcaataatgtggtgttgagttataaaagttgctgtgggttatatttttatttttagttaaagagcttaaaagtaaacaactacggggctttacccatgagtagttactttgcatgaatggaatgaaaagaaaagagaagaaataatctttatgcaagactctattgtctcgcgagattattgtgtgaatggtaaggaatcaccaaaataaggtagctgcagacgggaaagagtaatttgaagcacgaatattccatttactgtttttcttcttgttgcgtttcctctctgctttccctagcccaatgattctgagatcaagttaaaaaaactggatcgttttgatctgtactggcctttaagtggcatgtatgcagatcaaaatacaccggacttgtccaggagagctagatgatgtggtgaagcagctggaagaagcaaccggttcagtgactgttggtcaaatcggtcggacagtgattatatacaggcctagtctcaccaaattgaaggcagaagagaagaagaaacaagctcgaaaagtgtttctgagaaaacagctaaagccaaaactggtaagcaagttaagggcttagcgttcattttcctatttacacttgtcccttgcgccatttccctaatagtctaataaaaattgcagagtaaggaacaagggtcaaagttttcacggcggagataattttggaaacactaggtaataaatacttggtgaacttatgttgaggttttcccaactgctcaacctatacggagtgaggctttgcatgcatggcatttagaagctcaattcagaatcatatttaaggtggttgaatttcaatgtgtatgtatgggactcttgtagcttatgaaatctcactgcggatgaagaatattacatgtgttgtatagaga----------------------------------------------------------------------------------------------------------------------------------------------------------------------------------
>Jupunba_oppositifolia_Liegier_16014@NODE_1_length_830_cov_76.354582
-------------------------------------------------------------------------------------------------------------------------------------------------------------------------------------------gttactttgcatgaatggaatgaaaagaaaagagaagaaataatctttatgcaagactctattgtctcgcgagattattgtgtgaatggtaaggaatcaccaaaataaggtaactgcagacgggaaagagtaatttgaagcacaaatatcccatttactgtttttcttcatgttgcctttcctctctgctttccctagcccaatgattctgagatgaagttaaaaaaactggatcgttttgatctgtactggcatttgaatggcatgtatgcagatcaaaatacaccggacttgtccaggagagctagatgatgtggtgcagcagctggaagaagcaaccggttcagtgactgttggtcaaatcggtcggacagtgattatatacaggcctagtctcaccaaattgaaggcagaagagaagaagaaacaagctcgaaaagtgtttctgagaaaacagctaaagccaaaactggtaagcaagttaagggcttagctttcattttcctatttacacttgtaccttgcgacatttccctaatagtctaataaaaatggcagagtaaggaacaagggtcaaagttttctcggcggagataattttggaaacactaggtaataaatacttggtgaacttttgttgaggttttccctactgctcaacctatacggagtgaggctttgtatgcatggcatttagaagctcaattcagaagcatatttaaggtggttgaatttcaatgtgtatgtatagaactcttgtagcttatgaaatctcactacggatgaagaatattacatgtgttgtatagagattattttgcttgagaaac----------------------------------------------------------------------------------------------------------------------------------------------------------------
>Jupunba_oxyphyllidia_Yonker_6157@NODE_1_length_881_cov_91.106965
-----------------------------------------------------------------------------------------------------------------------------------ttatttttagttaaagagcttaaaagtaaacaactacgtggctttacccatgagtagttacgttgcatgaatggaatgaaaagaaaagagaagaaataatctttatgcaagactctattgtctcgcgagattattgtgtgaatggtaaggaatcaccaaaataaggtagctgcagaccggaaagaataatttgaagcacaaatatcccatttactgtttttcttcatgttgcgtttcctctctgctttccctagcccaatgattctgagatgaagttaaaaaaactggatcgttttgatctgtactggcatttgagtggcatgtatgcagatcaaaatacaccggacttgtccaggagagctagacgatgtggtgaagcagctggaagaagcaaccggttcagtgactgttggtcaaatcggtcggacagtgattatgtacaggcctagtctcaccaaattgaaggcagaagagaagaagaaacaagctcgaaaagtgtttctgagaaaacagctaaagccaaaactggtaagcaagttaagggcttagctttcattttcttatttacacttgtcctttgcgacatttccctaatagtctaataaaaaacgcagagtaaggaacaagggtcaaagttttcacggcggagataa-tttggaaacactaggtaataaatacttggtgaacttatgttgaggttttcccaactgctcaacctatacggagtgaggctttgcatgcatggcatttagaagctcaattcagaagcatatttaaggtggttgaatttcaatgtgtatatatagaactcttgtagcttatgaaatctcactgcggatgaagaatattacatgtgttgtatagagattattttgcttgag--------------------------------------------------------------------------------------------------------------------------------------------------------------------
>Punjuba_killipii_Palodorios_6252@NODE_1_length_777_cov_30.505714
---------------------------------------------------------------------------------------------------------------------------ttatatttttatttttagttaaagagcttaaaagtaaacaactacggggctttacccatgagtagttactttgcatgaatggaatgaaaagaaaagagaagaaataatctttatgcaagactctattgtctcgcgagattattgtgtgaatggtaaggaatcaccaaaataaggtagctgcagacgggaaagagtaatttgaagcacaaatatcccatttactgtttttcttcatgttgcgtttc--ctctgctttccctagcccaatgattctgagatgaagttaaaaaaactggatcgttttggtctgtactggcatttgagtggcatgtatgcagatcaaaatacaccggacttgtccaggagagctagacaatgtggtgaagcagctggaagaagcaaccggttcagtgactgttggtcaaatcggtcggacagtgattatatacaggcctagtctcaccaaattgaaggcagaagagaagaagaaacaaactcgaaaagtgtttctgagaaaacagctaaagccaaaactggtaagcaagttaagggcttagctttcattttcctatttacacttgtcccttgcgacatttccctaatagtctaataaaaattgcagagtaaggaacaagggtcaaagttttcacggcggagataattttggaaacactaggtaataaatacttggtgaacttatgttgaggttttccctactgctcaacctatacggagtgaggctttgcatgcatggcatttagaagctcaattcagaagcg-----------------------------------------------------------------------------------------------------------------------------------------------------------------------------------------------------------------------------------------------------------------------------------
>Punjuba_lehmannii_Escobar_7465@NODE_1_length_1026_cov_61.702845
----------------------------ttttctgtcaggtttttcaatataacagtgacatgggtaggaacttttgttaactagtcaataatgaggtgttgagttataaaagttgctgtgggttatatttttatttttagttaaagagcttaaaagtaaacaactacggggctttacccatgagtagttactttgcatgaatggaatgaaaagaaaagagaagaaataatctttatgcaagactctattgtctcgcgagattattgtgtgaatggtaaggaatcaccaaaataaggtagctgcagacgggaaagagtaatttgaagcacaaatatcccatctactgtttttcttcatgttgcgtttc--ctctgctttcccttgcccaatgattctgagatgaagttaaaaaaactggatcgttttgatctgtactggcatttgagtggcatgtatgcagatcaaaatacaccggacttgtccaggagagctagacgatgtggtgaagcagctggaagaagcaaccggttcagtgactgttggtcaaatcggtcggacagtgattatatacaggcctagtctcaccaaattgaaggcagaagagaagaagaaacaagctcgaaaagtgtttctgagaaaacagctaaagccaaaactggtaagcaagttaagggcttagctttcattttcctatttacacttgtcccttgcgacatttccctaatagtctaataaaaattgcagaataaggaacaagggtcaaagttttcacggcggagataattttggaaacactaggtaataaatacttggtgaacttatgttgaggttttccctactgctcaacctatacggagtgaggctttgcatgcatggcatttagaagctcaattcagaagcgtatttaaggtggttgaatttcaatgtgtatgtatagagctcttgtagcttatgaaatctcactgcggatgaagaatattacatgtgttgtatagggattattttgcttgagaaactaggaagtaggaagcaaacttgatttggaggaaggcttg-------------------------------------------------------------------------------------------------------------------------
>_R_Albizia_coripatensis_Hughes_2433@NODE_1_length_1423_cov_90.621842
gaatgaacttaagcgcattttttaagtgttttctgtcaggtttttcaatataacagtgacatgggtaggaacttttgttaactagtcaataatgtggtgttgagttataaaagttggtgtgggttatattttaatttttagttaaagagcataaaagtaaacaactacggggctttacccatgagtagttactttgcatgaatggaatgaaaagaaaagaaaggaaataatctttatgcaagactctattgtctcgcaagattattgtgtgaatggtaaggaatcaccgaaataaggtagctgcagacgggaaagagtaatttgaagcacaaatataccatttactgtttttcttcatgttgcgtttcctctctgctttccctagcccaatgattctgagatgaagttaaaaaaactggatccttttgatctgtactggcatttgaatggcatgtatgcagatcaaaatacaccggacttgtccaggagagctagacgatgtggtgaagcagctggaagaagcaaccgggtcagtgactgttggtcaaattggtcggacagtgattatatacaggcctagtctcaccaaattgaaggcagaagagaagaagaaacaagttcgaaaagtgtttctgagaaaacagctaaagccaaaactggtaagcaaattaagggcttagctttcattttcttatttacacttgccctttgcgacatttcccttatagtctaataaaaattgcagagtaaggaacaagggtcaaagttttcacggcggagataattttggaaacactaggtaataaatacttggtgaacttatgttgaggttttccctactgctcaacctatagggagtgaggctttgcatgcatggcatttagaagctcaattcagaagcatatttaaggtggttgaatttcaatgtgtatgtatagaactcttgtagcttatgaaatctcactgcggacgaagaatgttgcatgggttgtatagagattattttgctcgagaaactaggaagtgggaagcaaacttgatctggaggaaggcttgttttattgtagtaactgaaaatttcaaactgaagttaggttccgcatgttgattattttccaaaaagagctgaaatattatttagtgcaaacttaagttgattattgattgaacaatgaaa
>_R_Albizia_edwallii_Dalmaso_272@NODE_1_length_1030_cov_7.412308
-----------------------------------------------------------------------------------------------------------------------------------------------------------------------------------------------------------------------------------------------------ctattgtctcgctagattattgtgtgaatggtaaggaatcaccaaaataaggtagctgtagactggaaagagtaatttgaagcacaaatacaccatttactgttttacttcatgttgcgtttcctctctgctttccctagcccaatgattctgagatgaagttaaaaaaactggatccttttgatctatactggcatttgaatggcatgtatgcagatcaaaatacaccggacttgtccaggagagctagacgatgtggtgaagcagctggaagaagcaaccgggtcagtgactgttggtcaaattggtcggacagtgattatatacaggcctagtctcaccaaattgaaggcagaagagaagaagaaacaagctcgaaaagtgtttctaagaaaacagctaaagtcaaaactggtaagcaaattaagggcttagctttcattttcttatttacacttgtcctttgcgacatttcccttctagtctaataaaaattgcagagtaaggaacaagggtcaaagttttcacggcggagataattttggaaacactaggtaataaatacttggtgaacttatgttgaggttttccctactgctcaacctatagggagtgaggctttgcatgcatggcatttagaagctcaattcagaagcatatttaaggtggttgaatttcaatgtgtatgtatagaactcttgtagcttatgaaatctcactgcggatgaagaatgttacatgggttgtatagagattattttgcttgagaaactaggaagtgggaagcaaacttgatctggaggaaggcttgttttattgtagtaactg--aatttcaaactgaagttaggttccgcatgttgattattttccaaaaagagctgaaatattatttaatgcaaactaaagttgattattgattgaaccatgaaa
>_R_Albizia_glabripetala_Lewis_1652@NODE_1_length_695_cov_15.443366
-----------------------------------------------------------------------------------------------------------------------------------------------------------------------------------------------------------------aaaagaaaagagaggaaataatctttatgcaagactctattgtctcgcgagactattgtgtgaatggtaaggaatcaccaaaataaggtagctgtagacgggaaagagtaattttaagcacaaatacaccatttactgttttacttcatgttgtgtttcctctctgctttccctagcccaatgattctgagatgaggttaaaaaaactggatccttttcatatgtactggcatttgaatggcatgtatgcagatcaaaatactccggaattgtccaagagagctagacgatgtggtgaagcagctggaagaagcaaccggttcagtgactgttggtcaaattggtcggacagtgattatatacaggcctagtctcaccaaattgaaggcagaagagaagaagaaacaagctcgaaaattgtttctgagaaaacagctaaagctaaaactggtaagcaagttaagggcttagctttcattttcctatttacacttatcctttgcgacatttcccttatagtctaataaaaattgcagaataaggaagaagggtcaaagttttcacggcagcgataattttggaaacactaggtaataaatacttggtgaacttatgttgaggttttccctactgctcaacctatacggagtgaggctttgtatgcatggcatttagaagctcaattcagaagcata---------------------------------------------------------------------------------------------------------------------------------------------------------------------------------------------------------------------------------------------------------------------------------
>_R_Albizia_inundata_Wood_26530@NODE_1_length_1002_cov_206.876452
----------------------------------------------------------------------------------------------------------------------------------------------------------------------------------------------------------------------------------------------------------------------------gagaatggtaaggaatcaccaaaataaggtagctgtagacgggaaagagtaatttgaagcacaaatacaccatttactgttttacttcatgttgtgtttcctctctgctttccctagcccaatgattctgagatgaggttaaaaaaactggatccttttcatatgtactggcatttgaatggcatgtatgcagatcaaaatactccggacttgtccaggagagctagacgatgtggtgaagcagctggaagaagcaaccggttcggtgactgttggtcaaattggtcggacagtgattatatacaggcctagtctcagcaaattgaaggcagaagagaagaagaaacaagctcgaaaattgtttctgagaaaacagctaaagccaaaactggtaagcaaggtaagggcttagctttcattttcctatttacacttgtcctttgcgacatttcccttatagtctaataaaaattgcagggtaaggaacaagggtcaaagttttcccggcggagataattttggaaacactaggtaataaatacttggtgaacttatgttgtggttttccctactgctcaacctctacggagtgaggctttgcatgcatggcatttagaagctcaattcagaagcatatttaaggtggttgaatttcaatgtgtacgtatagaactcttgtatcttatgaaatatcactgcggatgaagattattacatgggttgtatagagattattttgcttgagaaactaggaagtaggaagcaaacttgatccggatgaaggcttgttttattgtagtaactgaaaatctcaaactgaagttaggttccgcatgttgattattttccaaaaagtgctgaaatattatttattgcaaacttaagttgattattaattgaacaatgaaa
>_R_Albizia_niopoides_Simon_1601@NODE_1_length_944_cov_94.525952
---------------------------------------------------------------------------------------------------------------------tgtgggttatatttttatttttatttaaagagcttaaaagtaaacaactacggggctttacccatgagtagttactttgcatgaatggaatgagaagaaaagagaagaaataatctttatgcaagactctattgtctcgcgagattattgtgtgaatggtaacgaatctccaaaataaggtagctgtagacgggaaagagtaatttgaagcacaaatacaccatttactgttttacttcatgctgtgtttcctctctgttttccctagcccaatgattctgagatgtggttaaaagaactggatccttttgatctgtactggcatttcaatggcatgtatgcagatcaaaatacaccggacttgtccaggagagctagacgatgtggtgaagcagctggaagaagcaaccggttcagtgactgttggtcaaattggtcggacagtgattatatacaggcctagtctcaccaaattgaaggcagaagagaagaagaaacaagctcgaaaattgtttctgagaaaacagctaaagccaaaactggtaagcaagttaagggcttagctttcattttcctatttacacttatcctttgcgacatctcccttatagtctaataaaaattgcagagtaaggaagaagggtcaaagttttcacggcggagataattttggaaacactaggtaataaattcttggtgaacttacgttgaggtcttccctactgctcaacctatacggagtgaggcttcgcatgcatgacatttagaagctcaattcagaagcatatttaaggtggttgaatttcaatgtgtatgtatagaactcttgtagcttatgaaatatcactgcggatgaagaatattacatgtgttgtatagagattattttgcttgagaaactaggaagtaggaagcaaacttgatctg----------------attgtagtaac----------------------------------------------------------------------------------------------------------
>_R_Albizia_tomentosa_Hughes_648@NODE_1_length_1002_cov_55.593514
---------------------------------------------caatataacagtgacatgggtaggaacttttgttaactagtcagtaatgtggtgctgagttataaaagttggggtgggttatatttttatttttagttgaagagcttaaaagtaaacaactacggggctttacccatgagtagttactttgcatgaatggaatgaaaagaaaagagaggaaataatctttgtgcaagactctattgtctcgtgagattattgtgtgaatggtaaggaatcaccaaaataaggtagctgtagacgggaaagtgtaatttgaagcaaaaatacaccatttactgttttagttcatgttgtgtttcctctctgctttccctagcccaatgattttgagatggggctaaaaaaactggatccttttgatccgtactggcatttgaatggcatgtatgcagatcaaaatacaccggacttgtccaggagagctagacgatgtggtgaagcagctggaagaagcaaccggttcagtgactgttggtcaaattggtcggacggtgattatatacaggcctagtctcaccaaattgaaggcagaagagaagaagaaacaagctcaaaaagtgtttctgagaaaacagctaaagccaaaactggcaagcaagttaagggcttagctttcattttcctatttacacttgtcctttgcgacatttcccttacagtctaataaaaattgcagagtcaggaacaagggtcaaagttttcccggcagagataattttggaaacactaggtaataaatacttgctgaacttatgttgaggttttccctgctgcttaacctatacgtagtgaggctttgcatgcatggcatttagaagctcaattcagaagcatatttaaggtggttgaatttcaatgtgtatgcatagaactcttgtagcttatgaaatatcactgcggatgaagaatattacatgggttgtatagagattattttgcttgagaaactaggaggtaggaagcaaacttgatctggag----------------------------------------------------------------------------------------------------------------------------------
>_R_Albizia_xerophytica_Hughes_1435@NODE_1_length_892_cov_56.971779
----------------------------------------------------------------------------------------------------------------------------------------------------------------------------------------gtagttactttgcatgaatggaatgaaaagaaaagagaggaaataatctttatgcaagactctattgtctcgtgagattattgtgtgaatggtaaggagtcattaaaataaggtagctgtagacgggaaagagtaatttgaagcaaaaatacaccatttactgttttagttcatgttgtgtttcctctctgctttccctagcccaatgattttgagatggggctaaaaaaactggatccttttgatccgtactggcatttgaatggcatgtatgcagatcaaaatacaccggtcttgtccaggagagctagacgatgtggtgaagcagctggaagaagcaaccggttcagtgactgttggtcaaattggtcggacagtgattatatacaggcctagtctcaccaaattgaaggcagaagagaagaagaaacaaactggaaaagtgtttctgagaaaacagctaaagccaaaactggtaagcaagttaagggcttagctttcattttcctatttacacttgtcctttgcgacatttcccttacagtctaataaaaattgcagagtcaggaacaagggtcaaagttttcccggcggagataattttggaaacactaggtaataaatacttggtgaacttatgttgaggttttccctactgcttaacctatacggagtgaggctttgcatgcatggcatttagaagctcaattcagaagcatatttaaggtggttgaatttcaatgtgtatgcatagaactcttgtagcttatgtaatgtcactgcggatgaagaatattacatgggttgtatagagattattttgcttgggaaactaggaagtaggaagcaaacttgatctggaggaaagcttgttttattgtagtaactgaa------------------------------------------------------------------------------------------------------
>_R_Balizia_elegans_Iganci_870@NODE_1_length_1124_cov_70.320917
gaataaacttaagcgcatttttgaagtgttttctgtcaggtttttcaatataacagtgacatgggtaggaactttggttaactagtcaataatttggtgttgagttataaaagttgctgtgggttatatttttatttttagttaaagagcttaaaagtaaacaactacggggctttacccatgagtagttactttgcatgaatggaatgaaaagaaaagagaagaaataatctttaagcaagactctattgtctcgcgagattattgtgtgaatggtaaggaatcaccaaaataaggtagctgcagacgggaaagagtaatttgaagcacaaatatcccatttactgtttttcttcatgttgcgtttcctctctgctttccctagcccaatgattctgagatgaagttaaaaaaactggatcgttttgatctgtactggcatttgagtggcatgcatgcagatcaaaatacaccggacttgtccaggagagctagacgatgtggtgaagcagctggaagaagcaactggttcagtgactgttggtcaaattggtcggacagtgattatatacaggcctagtctcaccaaattgaaggcagaagagaagaagaaacaagctcgaaaagtgtttctgagaaaacagccaaagccaaaactggtaagcaagttaaggccttagctttcattttcctatttacacttgtccc-tgcgacatttccctaatagtctaataaaaattgcagagtaaggaacaagggtcaaagttttcacggcggagataattttggaaacactaggtaataaatacttggtgaacttatgttgaggttttcccaactgctcaacctatacggagtgaggctttgcatgcatggcatttagaagctcaattcagaagcatatttaaggtggttgaatttcaatgtgtatgtatagaactcttgtagcttatgaaatctcactgcggatgaagaatattacatgtgttgtatagagattattttgcttgagaaactaggaagtaggaagcaaacttgatttggaggaaggcttgttttattgtattaactgaaaatctcaaactgaagttagtttccgcatgttgattatttt--------------------------------------------------------------
>_R_Balizia_spnov_Morim_577@NODE_2_length_525_cov_112.461702
-----------------------------------------------------------------------------------------------------------------------------------------------------------------------------------------------------------------------------------------------------------------------------------------------------------------------------------------------------------------------------------------------------------------------------------------------------------------------------------------------------------------------------------------------------------------------------------------------------------------------------------------------------------------------------------------------------------------------------------------------------------------------------------------------------------------------------------------------------------------------------------------------------------------------------------------------------------------------------------agcttatgaaatctcactgcggatgaagaatattacatgtgttttatagagattattttgctcgagaaactaggaagtaggaagcaaacttgatttggaggaaggcttgttttattgtattaactgaaaatctcaaactgaagttagtttccgcatgttgattattttccaacaagagctgaaatattatttattgcaaacttaagttgattattgattgaacaatgaat
>_R_Calliandra_bella_LPQ15696@NODE_1_length_970_cov_83.449048
--------ttgaaattaacaccttcagaccttggattcgggatgtcagtgtatttctgaaacaattg-----------------------------------------------------------agattgttgttcccgtaggactatttaatattcagtcgaggcgaggatgtcactatgtttgagcgcctttctaaagattcaatttgaaattgttagtg-------------------ttctgtaatttcacgaggttgaaacttgaaagggatgaacttacttctgtcgggt--ttttcaatataacagtgtcatttgaagcactgata----------tgtaattcttcatgtcgcgtttcctctttgcttcccctagctcaatgattcggagatgaagttaaaaaatttggatccttttgatctgtacttgcatttgaatcacatgcatgcagatcaaaatacaccgcacttgtcctggagagctagacgatgtggtgaagcagctggaagaagccaccggttcagtggctgttggtcaaatcggtcggacagtcattatatacaggcccagtctcaccaaattgaaggctgaagagaagaagaaagaagctcgaaaagcatttttgagaaaacagctacaatttaaacaggtaagcaatttgagagcttagctttcattttcctaattacacctctcgcttgcgacatttctcttatagtctaataaaaattgcagagtaaggaacaagggccaaagttctcaccgcggagatcattttcataac--------------acttggtgaacttatgtttaggcttgccctagcgctaaacctttacggcgtgaggctttgcatgcataccatttgaaagctcaattca----catatttaaggtagttgaatttaagtgcgaatgcatagaactcatgtagtttatgaaatctcaatgcagaggaagaatattaga-------------------------------------------------------------------------------------------------------------------------------------------------------------------------------------------------
>_R_Cathormion_obliquifoliolatum_Wieringa_6519@NODE_1_length_1406_cov_191.106588
-------------------------------------------------------------------------------------------------tgttgagttataaaagttgctgtgggttatatttttatttttagttaaagagcttaaaagtaaacaactacggggctttacccatgagtagttactttgcatgaatggaatgaaaagaaaagagaagaaataatctttaagcaagactctattgtctcgcgagattattgtgtgaatggtaaggaatcaccaaaataaggttgctgcagacgggaaagagtaatttgaagcacaaatatcccatttactgtttttcttcatgttgcgtttcctctctgctttccctagcgcaatgattctgagatgaagttaaaaaaactggatcgttttgatctgtactggcatttgagtggcatgtatgcagatcaaaatacaccggacttgtccaggagagctagacgatgtggtgaagcagctggaagaagcaactggttcagtgactgttggtcaaattggtcggacagtgattatatacaggcctagtctcatcaaattgaaggcagaagagaagaagaaacaagctcgaaaagtgtttctgagaaaacaggcaaagccaaaactggtaagcaagttaaggccttagctttcattttcctattcacacttgtcccttgcgacatttccctaatagtctaataaaaattgcagggtaaggaacaagggtcaaagttttcacggcggagataattttggaaacactaggtaataaatacttggtgaacttatgttgaggttttcccaactgctcaacctatacggagtgaggctttgcatgcatggcatttagaagctcaattcagaagcatatttaaggtggttgaatttcaatgtgtatgtatagaactcttgtagcttatgaaatctcactgtggatgaagaatactacatgtgttgtatagagattattttgcttgagaaactaggaagtaggaagcaaacttgatttggaggaaggcttgttttattgtattaactgaaaatctcaaactgaagttagtttccgcatgttgattattttccaacaagagctgaaatactatttattgcaaacttaagttgattattaattgaacaatgaat
>_R_Cathormion_rhombifolium_Deighton_3618@NODE_1_length_914_cov_47.935484
---------------------------------------------------------------------------------------------------ttgagttataaaagttgttgtgggttatatttttatttttagttaaagagcttaaaagtaaacaaccacggggctttacccatgagtagttactttgcatgaatggaatgaaaagaaaagagaagaaataatctttaagcaagactctattgtctcgcgagattattgtgtgaatggtaaggaatcaccaaaataaggttgctgcagacgggaaagagtaatttgaagcacaaatatcccatttactgtttttcttcatgttgcgtttcctctctgctttccctagcgcaatgattctgagatgaagttaaaaaaactggatcgttttgatctgtactggcatttgagtggcatgtatgcagatcaaaatacaccggacttgtccaggagagctagacgatgtggtgaagcagctggaagaagcaactggttcagtgactgttggtcaaattggtcggacagtgattatatacaggcctagtctcaccaaattgaaggcagaagagaagaagaaacaagctcgaaaagtgtttctgagaaaacaggcaaagccaaaactggtaagcaagttaaggccttagctttcattttcctatttacacttgtcccttgcgacatttccctaatagtctaataaaaattgcagggtaaggaacaagggtcaaagttttcgcggcggagataattttggaaacactaggtaataaatacttggtgaacttatgttgaggttttcccaactgctcaacctatacggagtgaggctttgcatgcatggcatttagaagctcaattcagaagcatatttaaggtggttgaatttcaacgtgtatgtatagaactcttgtagcttatgaaatctcactgcggatgaagaatactacatgtgttgtatagagattattttgcttgag--------------------------------------------------------------------------------------------------------------------------------------------------------------------
>_R_Hydrochorea_corymbosa1_Bonadeu_655@NODE_1_length_1070_cov_219.104433
---------------------------------------------------------------------------------------------------------------------------------------------------------------------------------------------------------------------------------------------------------------gcgagattattgtgtgaatggtaaggaatcaccaaaataaggtagctgcagacgggaaagagtaatttgaagcaccaatatcccatttactgtttttcttcatgttgcatttcctctctgctttccctagcccaatgattctgagatgaagttaaaaa-----gatcgttttgatctgtactggcatttgagtggcatgtatgcagatcaaaatacaccggacttgtccaggagagctagatgatgtggtgaagcagctggaagaagcaactggttcagtgactgttggtcaaattggtcggacagtgattatatacaggcctagtctcaccaaattgaaggcagaagagaagaagaaacaagctcgaaaagtgtttctgagaaaacagccaaagccaaaactggtaagcaagttaaggccttagctttcattttcctatttacacttgtccc-tgcgacatttgcctaatagtctaataaaaattgcagagtaaggaacaagggtcaaagttttcacggcggagataattttggaaacactaggtaataaatacttggtgaacttatgttgaggttttcccaactgctcaacctatacggagtgaggctttgcatgcatggcatttagaagctcaattcagaagcatatttaaggtggttgaatttcaatgtgtatgtatagaactcttgtagcttatgaaatctcactgcggatgaagaatattacatgtgttgtatagagattattttgcttgagaaacgaggaagtaggaagcaaacttgatttggaggaaggcttgttttattgtattaactg--aatctcaaactgaagttagtttccgcatgttgattattttccaacaagagctgaaatattatttattgcaaacttaagttgattattgattgaacaatgaat
>_R_Hydrochorea_gonggrijpii_Tillett_45696@NODE_1_length_799_cov_83.203601
-----------------------------------------------------------------------------------------------------------------------------------------------------------------------------------------------------------ggaatgaaaagaaaagagaagaaataatctttaaacaaga--ctattgtctcgcgagattattgtgtgaatggtaaggaatcaccaaaataaggtagctgcagacgggaaagagtaatttgaagcacaaatatcccatttactgtttttcttcatgttgcgtttcctctctgctttccctagcgcaatgattctgagatgaagttaaaaaaactggatcgttttgatctgtactggcatttgagtggcatgtatgcagatcaaaatacaccggacttgtccaggagagctagacaatgtggtgaagcagctggaagaagcaactggttcagtgactgttggtcaaattggtcggacagtgattatatacaggcctagtctcaccaaattgaaggcagaagagaagaagaaacaagctcgaaaagtgtttctgagaaaacagccaaagccaaaactggtaagcaagttaaggccttagctttcattttcctatttacacttgtcccttgcgacatttccctaatagtctaataaaaattgcagagtaaggaacaagggtcaaagttttcacggcggagataattttggaaacactaggtaataaatacttggtgaacttatgttgaggttttcccaaccgctcaacctatacggagtgaggctttgcatgcatggcatttagaagctcaattcagaagcatatttaaggtggttgaatttcaatgtgtatgtatagaactcttgtagcttatgaaatctcactgcggacgaagaatattacatgtgttgtatagagattatt-----------------------------------------------------------------------------------------------------------------------------------------------------------------------------
>_R_Hydrochorea_marginata_Morim_563@NODE_1_length_1223_cov_91.170157
gaataaacttaagcgcatttttgaagtgttttctgtcaggtttttcaatataacagtgagatgggtaggaagtttggttaactagtcaataatttggtgttgagttataaaagttgctgtgggttatatttttatttttaggtaaagagcttaaaagtaaacaactacggggctttacccatgagtagttactttgcatgaagggaatgaaaagaaaagagaagaaataatctttaaacaaga--ctattgtctcgcgagattattgtgtgaatggtaaggaatcaccaaaataaggtagctgcagatgggaaagagtaatttgaagcacaaatatcccatttactgtttttcttcatgttgcgtttcctctctgctttccctagcccaatgattctgagatgaagttaaaaaaactggatcattttgatctgtactggcatttgagtggcatgtatgcagatcaaaatacaccggacttgtccaggagagctggatgatgtggtgaagcagctggaagaagcaactggttcagtgactgttggtcaaattggtcggacagtgattatatacaggcctagtctcaccaaattgaaggcagaagagaagaagaaacaagctcgaaaagtgtttctgagaaaacagccaaagccaaaactggtaagcaagttaaggccttagctttcattttcctatctacacttgtccc-tgcgacatttccctaatagtctaataaaaattgcagagtaaggaacaagggtcaaagttttcacggcggagataattttggaaacactaggtaataaatacttggtgaacttatgttgaggttttcccaactgctcaacctatacggagtgaggctttgcatgcatggcatttagaagctcaattcagaagcatatttaaggtggttgaatttcaatttgtatgtatagaactcttgtagctta--aaatctcactgcggatgaagaatattacatgtgttgtatagagattattttgcttgagaaactaggaagtaggaagcaaacttgatttggaggaaggcttgttttattgtattaactgaaaatctcaaactgaagttagtttccgcatgttgattattttccaacaagagctgaaatattatttattgcaa-------------------------------
>_R_Jupunba_barbouriana_Iganci_847@NODE_1_length_1062_cov_62.296447
gaataaacttaagcgcatttttgaagtgttttctgtcaggtttttcaatataacagtgacgtgggtaggaacttttgttaactagtcaataatgtggtgttgagttataaaagttgctgggggttatatttttatttttagttaaagagcttaaaagtaaacaactacggggctttacccatgagtagttactttgcatgaatggaatgaaaagaaaagagaagaaataatctttatgcaagactctattgtctcgcgagattattgtgtgaatggtaaggaatcacc-aaataaggtagctgcagacgggaaagagtaatttgaagcacaaatatcccatttactgtttttcttcatgttgcgtttcctctctgctttccctagcccaatgattctgagatgaagttaaaaaaactggatcgttttgatctgtactggcatttgagtggcatgtatgcagatcaaaatacaccggacttgtccaggagagctagacgatgtggtgaagcagctggaagaagcaaccggttcagtgactgttggtcaaatcggtcggacagtgattatatacaggcctagtctcaccaaattgaaggcagaagagaagaagaaacaagctcgaaaagtgtttctgagaaaacagctaaagccaaaactggtaagcaagttaagacctcagctttcattttcctatttacacttgtcccttgcgacatttccctaatagtctaataaaaattgcagggtaaggaacaagggtcaaagttttctcggcggagatgattttggaaacactaggtaataaatacttggtgaacttatgttgaggttttcccaactgctcaacctatacggagtgaggctttgcatgcatggcatttagaagctcaattcagaagcatgtttaaggtggttgaatttcaatgtgtatgtatagaactcttgtagct----------------------------------------------------------------------------------------------------------------------------------------------------------------------------------------------------------------------------------
>_R_Jupunba_filamentosa_Lima_7487@NODE_1_length_1192_cov_59.784753
gaat-------------------aaatgttttctgtcaggtttttcaatataacagtgacatgggtaggaacttttgttaactagtcaataatgtggtgttgagttataaaagttgctgtgggttatatttttatttttagttaaagagcttaaaagttaacaactacggggctttacccatgagtagttactttgcatgaatggaatgaaaagaaaagagaagaaataatctttatgcaagactctattgtctcgcgagatcattgtgtgaatgggaaggaatcaccaaaataaggtagctgcagacgggaaagagtaatttgaagcacaaatat-ccatttactgtttttcttcatgttgcgtttcctctctgctttccctagcccaatgatgctgagatgaagttaaaaaaactggatcgttttgatctgtactggcatttgagtggcatgtatgcagatcaaaatacaccggacttgtccaggagagctagacgatgtggtgaagcagctggaagaagcaaccggttcagtgactgtcggtcaaatcggtcggacagtgattatatacaggcctagtctcaccaaattgaaggcagaagagaagaagaaacaagctcgaaaagtgcttctgagaaaacagctaaagccaaaactggtaaacaagttaaggccttagctttcattttcctatttacacttgtcccttgcgacatttccctaatagtctaataaaaattgcagagtaaggaacaagggtcaaagttttcacggcggagataattttggaaacactaggtaatagatacttggtgaacttatgttgaggttttcccaactgctcaacctatgcggagtgaggctttgcatgcatggcatttagaagctcaattcagaagcatgtttaaggtggttgaatttcaatgtgtatgtatagaactcttgtagcttatgaaatctcactgcggatgaagaatattacatgtgttgtatagagattattttgcttgagaaactaggaagcaggaagcacacttgatttggaggaaggcttgttttattgtattaactg--aatctcaaactgaagttagtttccgcatgttgattattttccagcaagagctgaagtattatttattgca--------------------------------
>_R_Jupunba_limae_Iganci_261@NODE_1_length_1452_cov_46.258909
gaataaacttaagcgcatttttgaagtgttttctgtcagatttttcaatataacagtgacatgggtaggaacttttgttaactagtaaataatgtggtgttgagttataaaagttgctgtgggttatatttttatttttagtttaagagcttaaaagtaaacaactacggggctttacccatgagtagttactttgcatgaatggaatgaaaagaaaagagaagaaataatctttatgcaagcctctattgtctcgcgagattattgtgtgaatggtaaggaatcaccaaaataaggtagctgcagacgggaaagagtaatttgaagcacaaatatcccatttactgtttttcttcatgttgcgtttcctctctgctttccctagcccaatgattctgagatgaagttaaaaaaactggatcgttttgatctgtactggcatttgagtggcatgtatgcagatcaaaatacaccggacttgtccaggagagctagacgatgtggtgaagcagctggaagaagcaaccggttcagtgactgttggtcaaattggtcggacagtgattatatacaggcctagtctcaccaaattgaaggcagaagagaagaagaaacaaactcgaaaagtgtttctgagaaaacagctaaagccaaaactggtaagcaagttaaggccttagttttcattttcctatttacacttgtcccttgcgacatttccctaatagtctaataaaaattgcagagtaaggaacaagggtcaaagttttcacggcggagataattttggaaacactaggtaataaatacttggtgaacttatgttgaggttttcccaactgctcaacctatgcggagtgaggctttgcatgcatggcatttagaagctcaattcagaagcaagtttaaggtggttgaatttcaatgtgtatgtatagaactcttgtagcttatgaaatctcactgcggatgacgaatattacatgtgtagtgaagaggttattttgcttgagaaactaggaagtaggaagcaaacttgatttggaggaaggcttgttttattgtagtaactgaaaatctcaaactgaagttagtttccgcatgtagattatattccaacaagagctgaaatattattttttgaaaacttaagttgattattgattgaataatgaaa
>_R_Jupunba_macradenia_Lourteig_3021@NODE_1_length_1025_cov_58.604430
----------------------------------------------------acagtgacatgcgtaggaacttttgttaactagtcaataatgtggtgttaagttataaaagttgctgtgggttatatttttatttttagttaaagagcttaaaagtaaacaactacggggctttacccatgagtagttactttgcatgaatggaatgaaaagagaagagaagaaataatctttatgcaagactctattgtctcgcaagattattgtgtgaatggtaaggaatcaccacaataaggtagctgcagacgggaaagagtaatttgaagcacaactatcccatttactgtttttcttcatgttgcgtttcctctctgctttccctagcccaatgattctgagatgaagttaaaaaaactggatcgttttgatcttttctggcatttgagtggcatgtatgcagatcaaaatacaccggacttgtccaggagagctagatgatgtggtgaagcagctggaagaagcaactggttcagtgactgttggtcaaatcggtcggacagtgattatatacaggcctagtctcaccaaattgaaggcagaagagaagaagaaacaagctcgaaaagtgtttctgagaaaacagctaaagccaaaactggtaagcaagttaagggcttagctttcattttcctatttacacttgtcccttccgacatttccctaatagtctaataaaaattgcagagtaaggaacaagggtcaaagttttcacggcggagataattttggaaacactaggtaataaatacttggtgaacttgtgttgaggttttcccaactgctcaacctatacggagtgaggctttgcatgcatggcatttagaagctcaattcagaatcatatttaaggtcgttgaatttcaatgtgtatgtatagaactcttgtagcttatgaaatctcactgcagatgaagaatattacatgtgttgtatagagattattttgcttgagaaactaggaattaggaagcaaacttgatttggaggaaggcttgttttattgtagtaactgaaaa----------------------------------------------------------------------------------------------------
>_R_Jupunba_microcalyx_Iganci_855@NODE_1_length_1070_cov_56.676737
gaatgaacttaagcgcatttttgaagtgttttctgtcaggtttttcaatataacagtgacatggttaggaacttttgttaactagtcaataatgtggtgttgagttataaaagttgctgtgggttatatttttaattttagttaaagagcttaaaagcaaacaactacggggctttacccatgagttgttactttgcatg-atgggatgaaaagaaaagagaagaaataatctttattcaagactctattgtctcgcgagattattgtgtgaatggtaaggaatcacccaaataaggtagctgcagacaggaaagagtaatttgaagcacaaatatctcatttactgtttttcttcatgttgcgtttcctctctgctttccctagcccaatgattcttagatgaagttaaaaaaactggatcgttttgatctgtactggcattcgagtggcatgtatgcagatcaaaatacaccggacttgtccaggagagctagacgatgtggtgaagcagctggaagaagcaaccggttcagtgactgttggtcaaatcggtcggacagtgattatataccggcctagtctcaccaaattgaaggcagaagagaagaagaaacaagctcgaaaagtgtttctgagaaaacagctgaagccaaaactggtaagcaagctaagggcttagctttcattttcctatttacacttgtcccttgcgacatttccctaatagtctaataaaaattgcagagtaaggaacaagggtcaaagttttcacggcggagataattttggaaacactaggtaataaatacttggtgaacttatgttgaggttttcccaactgctcaacctatacggagtgaggctttgcatgcatggcatttagaagctcaattcagaagcatatttaaggtggttcaatttcaatgtgtatgtatagaactcttgtagcttatgaaatctcactgcggatgaagaatattacatgtgttgtat---------------------------------------------------------------------------------------------------------------------------------------------------------------------------------------
>_R_Jupunba_microcalyx_Iganci_855@NODE_2_length_902_cov_68.568485
--------------------------------------------------------------------------------actaatcaataatgtggtgttgagttataaaagttgctgtgggatatatttttatttttagttaaagagcttaaaagtaaacaactacggggctttacccatgagtagttactttgcatgaatggaatgaaaagaaaagagaagaaataatctttatgcaagactctattgtctcgcgagattattgtgtgaatggtaaggaatcaccaaaataaggtagctgcagacgggaaagagtaatttgaagcacaaatatcccatttgctgtttttcttcatgttgcgtttcctctctgctttccctagcccaatgattctgagattaagttaaaaaaactggatcgttttgatctatactggcatttgagtggcatgtatgcagatcaaaatacaccggacttgtccaggagagctagacgatgtggtgaagcagctggaagaagcaaccggttcagtgactgttggtcaaatcggtcggacagtgattatatacaggcctagtctcaccaaattgaaggcagaagagaagaagaaacaagctcgaaaagtgtttctgagaaaacagctaaagccaaaactggtaagcaagttaagggcttagctttcattttcctatttacacttgtcccttgcaacatttccctaatagtctaataaaaaacgcagagtaaggaacaagggtcaaagttttcacggcggagataattttggaaacactaggtaataaa------------ttatgttgaggttttcccaactgctcaacctatacggagtgaggcttcgcatgaatggcatttagaagctcaattcagaagcatatttaaggtggttgaatttcaatgtgtatgtatagaactcttgtagcttatgaaatctcactgcggatgaagaatattacatgtgttgtat---------------------------------------------------------------------------------------------------------------------------------------------------------------------------------------
>_R_Jupunba_trapezifolia_Simon_1600@NODE_1_length_1002_cov_233.370644
-------------------------------------------------------------------------------------------------------------------------------atttttaattttagctaaagagcttaaaaggaaacaactacggggctttacccatgaggagttactttgcatgaatggaatgaaaagaaaagagaagaaataatctttatgcaagactctattgtctcgcgagattattgtgtgaatggtaaggaatcaccaaaataaggtagctgcagacgggaaagagtaatttgaagcacaaatatcccatttactgtttttcttcatgttgcgtttcctctctgctttccctagcccaatgattctgagatgaagttaaaaaaactggatcgttttgatctgtactggcatttgagtggcatgtatgcagatcaaaatacaccggacttgtccaggagagctagatgatgtggtgaagcagctggaagaagcaactggttcagtgactgttggtcaaatcggtcggacagtgattatatacaggcctagtctcaccaaattgaaggcagaagagaagaagaaacaagctcgaaaagtgtttctgagaaaacagctaaagccaaaactggtaagcatgttaagggcttagctttcattttcctatttacacttgtcccttgcgacatttccctaatagtctaataaaaattgcagagtaaggaacaagggtcaaagttttctcggcggagataattttggaaacactaggtaataaatacttggtgaacttatgttgaggttttcccaactgctcaacctatacggagtgaggctttgcatgcgtggcatttagaagctcaattcagaagcatgtttaaggtggttgaatttcaatgtgtatgtatagaactcttgtagcttatgaaatctcactgcggatgaagaatattacatgtgttgtatagagattattttgcttgagaaactaggaagtaggaggcaaacttgatttggaggaaggcttgttttattgtagtaactgaaaatctcaaactgaagttagtttccgcatgttgatta------------------------------------------------------------------
>_R_Jupunba_villosa_Borges_423@NODE_1_length_1466_cov_56.042477
gaacaaacttaagcgcatttttgaagtgttttctgtaaggtttttcaatataacagtgacatgggtaggaacttttgttaactagtcaataatgtggtgttgagttataaaagttgctgtgggttatatttttatttttagttaaagagcttaaaagtaaacaactacggggctttacccatgagtagttactttgcatgaatggaatgaaaagaaaagagaagaaataatctttatgcaagactctattgtctcgcgagattattgtgtgaatggtaaggaatcaccaaaataaggtagctgcagacgggaaagagtaatttgaagcacagatatcccatttactgtttttcttcatgttgcgtttcctctctgctttccctaacccaatgattctgagatgaagttaaaaaaactggatcgttttgatctgtactggcatttgagtggcatgtatgcagatcaaaatacaccggacttgtccaggagagctagacgatgtggtgaagcagctggaagaagcaaccggttcagtgactgttggtcaaattggtcggacagtgattatatacaggcctagtctcaccaaattgaaggcagaagagaagaagaaacaagctcgaaaagtgtttctgagaaaacagctaaagccaaaactggtaagcaagttaaggccttagttttcattttcctatttacacttgtcccttgcgacatttccctaatagtctaataaaaattgcagagtaaggaacaagggtcaaagttttcacggcggagataattttggaaacactaggtaataaatacttggtgaacttatgttgaggttttcccaactgctcatcctatgcggagtgaggctttgcatgcatggcatttagaagctcaattcagaagcatgtttaaggtggttgaatttcaatgtgtatgtatagaactcttgtagcttatgaaatctcactgcggatgacgaatattacatgtgtagtgaagaggttattttgcttgagaaactaggaagtaggaagcaaacttgatttggaggaaggcttgttttattgtagtaactgaaaatctcaaactgaagttagtttccgcatgtagattattttccaacaagagctgaaatattattttttgcaaacttaagttgattattgattgaataatgaaa
>_R_Punjuba_callejasii_Daly_5935@NODE_1_length_752_cov_18.373333
--------------------------------------------------------------------------------------------------------------------------------------------------------------------------------------------------------aatggaatggaatgaaaagagaagaaataatctttatgcaagactttagtgtctcgcgagattattgtgtgaatggtaaggaatcaccaaaataaggtagctgcagacgggaaagagtaattcgaagcacaaatatcccatttactgtttttcttcatgttgcgtttcctctctgctttccctagcccaatgattctgagatgaagttaaaaaaactggatcgttttgatctgtactggcatttgagtggcatgtatgcagatcaaaatacaccggacttgtccaggagagctagacgatgtggtgaagcagctggaagaagcaaccggttcagtgactgttggtcaaatcggtcggacagtgattatatacaggcctagtctcaccaaattgaaggcagaagagaagaagaaacaagctcgaaaagtgtttctgagaaaacagctaaagccaaaactggtaagcaagttaagggcttagctttcattttcctatttacacttgtcccttgcgacatttccctaatagtctaataaaaattacagagtaaggaacaagggtcaaagttttcacggcggagataattttggaaacactaggtaataaatacttggtgaacttatgttgaggttttccctactgctcaacctatacggagtgaggctttgcatgcatggcatttagaagctcaattcagaagcatattgaaggtggttgaatttcaatgtgtatgtatagaactgttgtggct----------------------------------------------------------------------------------------------------------------------------------------------------------------------------------------------------------------------------------
>_R_Punjuba_racemiflora_Jimenez_Soares_3626@NODE_1_length_618_cov_97.922366
------------------------------------------------tataacagtgacatgggtaggaacttttgttaactagtcaataatgtggtgttgagttataaaagttgctgtgggttatattttttcttttagttaaagagcttaaaagtaaacaactacggggctttacccatgagtagttactttgcatgaatggaatgaaaagaaaagagaagaaataatctttatgcaagactctattgtctcgcgagattattgtgtgaatggtaaggaatcaccaaaataaggtagctgcagacgggaaagagtaattcgaagcacaaatatcccatttactgtttttcttcatgttgcgtttcctctctgctttccctagcccaatgattctgagatgaagttaaaaaaactggatcgttttgatctgtactggcatttgagtggcatgtatgcagatcaaaatacaccggacttgtccaggagagctagacgatgtggtgaagcagctggaagaagcaaccggttcaatgactgttggtcaaatcggtcggacagtgattatatacaggcctagtctcaccaaattgaaggcagaagagaagaagaaacaagctcgaaaagtgtttctgagaaaacagctaaagccaaaactggtaagca-------------------------------------------------------------------------------------------------------------------------------------------------------------------------------------------------------------------------------------------------------------------------------------------------------------------------------------------------------------------------------------------------------------------------------------------------------------------------------------------------------------------------------
