# Supplementary material for: A new generic circumscription of Hydrochorea (Leguminosae, Caesalpinioideae, mimosoid clade) with an amphi-Atlantic distribution
Source: PhytoKeys. 2022 Aug 22;205:401–37. doi: 10.3897/phytokeys.205.82775 (PMC9849043; doi:10.3897/phytokeys.205.82775)
Supplement: Supplementary material 1 — Supplementary data file S1 [file phytokeys-205-401_article-82775__-s001.zip › RBH3_m32532_comp35740_c0_seq1.aln-cln]

>Acacia_rostellifera_Murphy_466@NODE_1_length_1050_cov_402.789311
-------------------------------------------------------------------------------------------------------------------------------------------------------------------------------------------------------------------------------------------------------------------------------------------------------------------------------------------------------------------------------------------------------------------------------------------------------------------------------------------------------------------------------------------------------------------------------------------------------------------------------------------------------------------------------------------------------------------------------------------------------------------------------------------------------------------------------------------------------------------------------------------------------------------------------------------------------------------------------------------------------------------------------------------------------------agaactttggccattgtgttcttaacatcctcttcggtgacttttccgatggcgattttggtctggatctcgttctggagctgccggaacagcctcgtggcgttgcgttgctcctcggccagctgcgacggctggatcttgttcattatgacgagcatccccgtggcggcggagaagaggaggccggaggagagtttaaaagcgagaagcggagctccgctggcggcggccaccccggcaactccggccatggtggatgcggcgagggtgatcatgttgatggaattcagaagaagagtgttccagttatcgcgctgctcgccgatgttgtgatgcatctcaactcgatcggagactgcttcgaggagcacatacagttcagatctgatgagatcatcgtgagactgtgagacgttattgagggtggtgttgttctgagagggaagtatatttgagagtgagaagccattaagttcttcgaagagcttcctgctagggagttttgaatttgaggatgagaaaggaactagtgggaattttgggacattaatggacgcgttgacaggtaccactctttttgaagaggaagaagaaggaagcaaagaagtgtaaaggacagccattaataaagaggattaggttttgttgagcttgaacttggttgtggagagaacttgtaaatttgtgagtgtatatatagagaaaggagagagaagaggtcggattaggacccttgac-tgcccaaatatggaaaaattaaaaataataatagag--------taatgactggttcttggagtttgactagttacgcgtccgaagagtaagac---caacctcacttgcccccatgcaattttttcttttcttttgaataatactggatatcattgcaaccgtcaacacaact
>Acacia_rostellifera_Murphy_466@NODE_3_length_649_cov_48.865385
--------------------------------------------------------------------tgttattaaccctacccaataacga------------------------------------------------ccccaatttcaatggtcaagatcatatctttagcaaaatcttatcttacttgact--------------------------------------aattaagtaccagcatat--------agtccacttattaccaaagcttcaacctttc------------------caacccttca-----------ctctctaaatgctgaacatacacagacaa-----cataaaattttcaacgatagag--tgcaaaa------------------------------------------------------------------------------------------------------------------------------------------------------------------------------------------------------------------------------------------------------------------------------------------------------------------------------------------------------------------------------------------------------------------------------------------tgtaagcttttcatatcacttacttgccttc--------------------------------------------------------------------------------------acaatgtcggagattcaatcttgcttacatatttctc-attttttttcctttctcacgaattgagtattctcccgcg------acaattctaattacttgtttccttttattcactatgg---------------------------------------------gcaagaaaagtatttt------------------------------------tatcttttcctt--------------------------agatgaagaaataacaaaaaagtgctaagg-------------------------------------------------------------------------------------------------------------------------------------------------------gacttctttgagaattgtttg-----------------------tatgagaatttgaggcattttt----------cttttttg--------------------------------------------------tcatgcttggtaccttattgtc---------------------------------------------------------------ttttcct----------------------------------------ttattat----------t-----------------agtatgactaaaaaagcttgttggcgaat------------------------------------------------cgtccacgtccctcaatacgag------------agtaa-gcagat----------------ttcttggcaa----------------------------------------------------------------------atctctgagct---------------------------ag
>Acacia_rostellifera_Murphy_466@NODE_4_length_566_cov_41.177914
---------------------------------------------------------------------------------------------------------------------------------------------------------------------------tagcaaaatcttatcttacttgac------------------------------------------taagtaccagcatat--------aatccacttattaccaaagcttcaacctttc------------------caactcttca-----------ctctctgaatgccgaaaatacacagacaa-----cataaaattttcaacgatagagtctgcaaaa------------------------------------------------------------------------------------------------------------------------------------------------------------------------------------------------------------------------------------------------------------------------------------------------------------------------------------------------------------------------------------------------------------------------------------------tgtaagcttttcacatcacttacttgccttc--------------------------------------------------------------------------------------aaaatgttggagattcgatcttgcttacatatttctcttttttttttcctttcccacgaattgagtattctcccacg------acaattctgattacttgtttccttttattcactatgg---------------------------------------------gcaagaaaagtctttt------------------------------------tatcttttcctt--------------------------agatgaagaaataaaaaaaaagttctaagg-------------------------------------------------------------------------------------------------------------------------------------------------------gacttctttaaaagttatttg-----------------------tatgagaatttggg------------------atttttta--------------------------------------------------tcatgcttgggaacttattatc---------------------------------------------------------------tttttcc----------------------------------------ttattag----------t-----------------agtatgactaaaaaagcttgctggcgaat------------------------------------------------cgtccacgtccctcaatacgag------------agtaa-gcagat----------------ttcttggca---------------------------------------------------------------------------------------------------------------
>Afrocalliandra_redacta_Germishuizen_5585@NODE_1_length_1818_cov_219.072947
----------------------------------------------------------------------------------------------------------------------taaacgtatataagttaaactttttgaattttcaaca-ttttaatttgattttctatatttat-----ttacttaaattcataagactaataaatcaaaagatggggaaaaaaactaattagtcgcgaatatattcatatatattgcaattgatattgagacgataacgtccaaaataaataaataaacaaaagatctgcattaacttctatacgttaatgtacaaaaaatgttagcctaataatcactgggattattattagaaatgactaaaaaagcttgctggcaaattcgtccacgtcagctccttctaaacgagaataagcagatttcttggcaagatctctgagctgagacaagcttcttcccaatttcaaagccagcttcatctcaaacaattctccattttctcttctcgccacatcttcttcaatcgtctctcccactgaatcttccaacatttgaaaaaatccggcacaatttctatacatctcagccaccatccccaattgcccgccgtgttcaaacccatttatcgccgttgacaacgcccctgccaccgccggcaccaccgccgaccacgacgattccgcgcttataaacacagatcccaccgccgctactcctgtaagcaaaggcccagctattgccagagtcttgtttatcttcaacaccaagttccctaatctctcatagtcttcaatgtccttcttcttcactaccttcattacctcctttaactccatttccagtccttcgctccatccattcttcgattccttcgactttgagctgtttctctttaacgatgaagaaggccaccatgtagcgtgctcgaatttcttcggaaatttctcgatcattgctcctaagagaggaagtggataggctttatcgagagccaaaactttacccattgtattcttaacatcgtcttcgctgaaatttccgatggcaagcttggtctcgatctcgttctggatctgccggaacagcctcgtcgagttgcgttgctcctccgcgagctgcgacggctggatcttgttcataatgacgagcatccccgtggcagcggagaagaggaggccagaggagagtttaaaagcgagaagcggagcttcggtggcagcggccactccggcaactccagccatggtggaagcggcaagggtgatcatgttgatggagttcaaaagcagagtgttccagttatctcgctgttcgccgatgttgtgatgcatctcaactcgatcggcgacggcttcgaggatcacatacagttcagatctgatgagatcatcgcgagactgtgaagcattattgagattgttgtcgttctgagaggcaagtatatttgagtgggagaagccgttgagttcttcgaagagcttcttgcttgggagttttgaatttgacgatgaaaagggaactatagggaattttgggacgttaatggaggcttttacaggtattactctttttgaagaagaagaaggaacagatgaagaagtgtaaagggaagccattaactgagatgattaggttttgttgagcttgaatctggttgtggagaagatttgatgtgttgtgtgtgtatatatagaggatgaagagggaaaaggtcagattagaaacattgac-tgggaagatattgaaaaattagaatt-----tgaaaataatgagtgatgactaattctttgaggttg--------------caaaaaaaag-------------------------gcaaaaaaaaaaaaaaaaatctttgagtttgactgactctgc--------------ta
>Albizia_adinocephala_FHO33_88@NODE_1_length_2283_cov_184.428830
aactaattggaggttgcatttgattctaaatactattaggcaagtaacatcttgttcccaatatctgtcatgaaaaataacacttaaaagcaggaaaaacaatttgctaaaatatc-------------------------ttgaattttcaagatttttaatttgactttctgtatttt--ttttttacttaacttcacaagactaataaattaaaagatgggg-aaacatttaattagtcagaaatatattcatatgcattgcaattgatgttgagatgataacatcccaaaaaatagaattggtaaaacatctacgttaacttctatacgtcaatgtacaaaaaatgttagactaataatgaatgggattattattggtaatgactaaaaaagcttgctggcgaattcgtcgacgtcagctccctcaatacgagagtaagcagatttcttggcaagatctctgagctgagacaagctccttcccaatttcaaagccagcttcatctcaaacaattctccattctctcttctctccacatcttcttcaatcgtctcttccactaaatcttccaacatttgaaagaatcccgcacagttcctgtacatctccgccaccatccccaattgcgcaccgtgctcaaacccatttatcgccgttgatatcgcccccgccaccgcaggcaccaccgccgaccacgacgattccgggcttataaacacagatcccaccgccgctactccggtaagcagaggcccagctattgccagactcttgtttaccttcaacaccaaattcccaagtctgtcgtagtcttcaatgtccttcttctgcaccacttccattacttccttcaactccatctctaatccctcgctccatccattcttcgattccttggatttcaagctggttctatttgatgatgaagaaggccaccatgttgcgtgctcgaatttcttcggaaatttctcgatcattgctcctaaaagaggaagtggataggctttatcgagagccagaactttggccattgtcttcttaacatcctcttcggtgaattttccgatggcgagcttggtctcgatctcgttctggagctgccggaacagcctcgtggcgttgcgttgctcctccgcgagctgcgacggctggatcttgttcattatgacaagcatccccgtggcggcggagaagagaaggccggaggagagtttaaaagcgagaagcggagctccggtgccagcggcgactccggcgacgccggccatggtggatgcggcgagggtgatcatgttgatggaattgagaagcagagtgttccagttatcgcgctgctcgccgatgttgtggtgcatctcaactcgatcggcgactgcttcgaggatcacatacatttcagatctgatgagatcgtcgtgagactgtgaaacattattgaggttggtgttattctgagaggtaagtatatttgagtgcgagaagccgttgagttcttcgaagagtttcctgcttgggagttttgaatttgatgatgagaaagaaactagggggaatttggggacattaatggaggcgttgacaggtactactcttttcgaagaagaagaaggaagagatgaagaagtgcacagggaagccattaatcaagaggatgaggtcttttcgagcttgtatgtggttgtgaagaggatttggtgagttatgcttatatatatagtgaagaaagagagaaggggtcagattaggaccgttgact--gcaaaatattgaaaaacgaaaattaaaattaaaaataaagactcgtgactggttctcggaggttgactggttacgcgtccgaggagtaagacatgcaccctcactggctgccatgcaaatttagatccagtattttttacctttaattaattatactttt-taaaaacagca
>Albizia_adinocephala_FHO33_88@NODE_2_length_1133_cov_33.191288
------------------------------------------------------------------------------------------------------------------------------------------------------------------------------------------------------------------------------------------------------------------atgccatactttatg---------------------------------------------------------------------------------------------------------------------------------------------------------------------------------------------------------------------------------------------------------------------------------------------------------------------------------------------------------------------------------------------------------------------------------------------------------------------------------------------------------------------------------------------------------------------------------------------------atacgg-----------------------------------------------ttaggtaatatctttttatcaattaaataa-------tactgaatatgtatgcatatatgcatacactttaatcat-actacttataaacacaggactcttttctcagcaggacatagtcccttaaaaatctttctatctatcgtcagttttagaacaattccttaattaagtttaatcacaagcttatcaagaaatcaggatattacactccaggtgttgccgtgcttattcgccagctgcaacagctagatcttgttcattacgacgagcattcccatggcggcgaagaagaggaggtcggaggaaagcttaaaagtgagaagcagtgctccgctggctgcagcggttccgacgac-ccgaccatggtggatgcggcgagggtgatcatgttgatggagttgagaagcagggtgacccagttattgtgctgctcgccgatgttgtggtgcatctcaaagtgaacggcgactgcttcgaggatcacctacagctcagatatgatgagatcgtcgtgaggctgtgaaacattattgaggttg---gtgttctgagagagaagtatggttgagtgtgagaagctgctgagttcttcgaagagcttcctgcttgggagtttcgaagccggtgatgagaaaggaactctag---attgtgaaactct-----agatttagccggacgccagttttgccgaaatggcgggagggcggggtggggtatatttt----------ttttataaaaaaa----------------------aattacatgaggacatttacgtgatt------tataatttt-------------taaaaagataaat-tagtaccata------------tataaaaaaacaaagtatttaaa-caaaat----------------ttgagaga-------acgtggcaaccaaagaagagaaaataaatg-----------------------------------gtgcccagggcagagaaatta--------tcgctgtgaaa
>Albizia_coripatensis_Hughes_2433@NODE_1_length_1461_cov_1104.285405
aactaattggaggctgcatttgattctaaatactattaagcaagtaacatcttgttcccaatatttatcatgaaaaataacacttaaaagcaggaaaaccaagggactaaaatatc-------------------------ttgaattttcaagatttttaatttgattttctgtat-tt--ttttttacttaacttcataagactaataaattaaaagatggggaaaacatttaattagtcacgaatatattcatatatattgcaattgatgttgagatgataacatcccaaaaaatagaattaataaaacatctacactaacttctataagtcaatgtacaaaaaatgttagactaataatgaatgggattattattagtaatgactaaaaaagcttgctggcgaattcatcgacgtcagctccctcaatgcgggagtaagcagatttcttggcaagatctctgagctgagacaagctccttcccaatttcaaagccagcttcatctcaaacaattctccattctctcttctctccacatcttcttcaatcgtctcttccactgaatcttccaacatttgaaagaatcccgcacagttcctgtacatctccgccaccatccccaattgcccaccgtgctcaaacccatttatcgccgtcgatatcgcccccgccaccgccggcaccaccgccgaccacgacgattccgagcttataaacacagatcccaccgccgctactccggtgagcaaaggcccagctattgccagactcttgtttatcttcaacaccaaattcccaagtctctcgtagtcttcaatgtccttcttctgcaccacttccattacttccttcaactccatctctaatccctcgctccatccattcttcgattccttggatttcaagctggttctatttgatgatgaagaaggccaccatgttgcgtgctcgaatttcttcggaaatttctcgatcattgctcctaacagaggaagtggataggctttatcgagagccagaactttggccattgtcttcttaacatcctcttcggtgacttttccaatggcgagcttggtctcgatctcgttctggagctgccggaacagcctcgtggcgttgcgttgctcctccgcgagctgcgacggctggatcttgttcattatgacaagcatccccgtggcggcggagaagaggaggccggaggagagttt--------------------------------------------------------------------------------------------------------------------------------------------------------------------------------------------------------------------------------------------------------------------------------------------------------------------------------------------------------------------------------------------------------------------------------------------------------------------------------------------------------------------------------------------------------------------------------------------------------------------------------------------------------------------------------------------------------------------------------------------
>Albizia_decandra_Vilhena_231@NODE_1_length_1528_cov_96.714680
------------------------------------------------------------------------------------------------------------------------------------------------------------------------------------------------------------------------------------------------tcacaaacatattcatatatattgcaatggatgttgagatgataacatcccaaaaagtataattggtaaaacatctatgttaacttctatacgtcaatgtacaaaaaatgtgagactaataatgaatgggattattattagcaatgactaaaaaagcttgctggcgaattcgtcgacgtcagctccctcaatacgagagtaagcagatttcttggcaagatctctgagctgagacaagctccttcccagtttcaaagccagcttcatctcaaacaattctccattctctcttctctccacatcttcttcaatcgtctcttccactgaatcttccaacatttgaaagaatcccgcacagttcctgtacatctccgccaccatccccaattgcgcaccgtgctcaaacccatttatcgccgtcgacatcgcccccgccaccgcaggcaccaccgccgaccacgacgattccgcgcttataaacacagatcccaccgccgccactccggtaaggagaggcccagctatcgccagactcttgtttatcttcagcaccaaattcccaagtctgtcgtagtcttcaatgtccttcttctgcaccacttccattacttccttcaactccatctctaatccctcgctccatccattcttcgattccttggatttcaagctggttctatttgatgatgaagaaggccaccatgttgcgtgctcgaatttcttcggaaatttctcgatcattgctcctaacagaggaagtggataggctttatcgagagccagaactttggccattgtcttcttaacatcctcttcggtgactttcccgatggcgagcttggtctcgatctcgttctggagctgccggaacaacctcgtggcgttgcgttgctcctccgcgagctgcgacggctggatcttgttcattatgacaagcatccccgtggcggcggagaagagaaggccggaggagagtttaaaagcgagaagcggagctccggtggcagcggcgactccggcgacgccggccatggtggatgcggcgagggtgatcatgttgatggaattgagaagcagagtgttccagttattgcgctgctcgccgatgttgtggtgcatctcaactcgatcggcgactgcttcgaggatcacatacagttcagatctgatgagatcgtcgtgagactgtgaaacattattgaggttggtgttgttctgagaggtaagtatatttgagtgcgagaagccgttgagttcttcgaagagcttcctgcttgggagttttgaatttgatgatgagaaatgaactagggggaatttggggacattaatggaggcgttgacaggtactactcttttcgaagaagaagaaggaagagatgaagaagtgcacagggaagccattaatcaagaggatgaggtcttttcgagcttgtatgtggttgtgaagaggatttggtgagttatgcgtatatatatagagaaggaagagagagagggtcagattaggaccgttga--------------------------------------------------------------------------------------------------------------------------------------------------------------------------------
>Albizia_edwallii_Dalmaso_272@NODE_1_length_1682_cov_30.591887
-------------------------------------------------------------------------------------------------------------------------------------------------------------------------------------------------------------------tttaaaagatggggaaaacatttaattagtcacaaatatattcatatgtgttgcaattgatgttgagatgataacatcccaaaaaatagaattaataaaacatctacactaacttctataagtcaatgtacaaaaaatgttagactaataatgaatgggattattattagtaatgactaaaaaagcttgctggcgaattcgtcgacgtcagctccctcaatacgggagtaagcagatttcttggcaagatctctgagctgagacaagctccttcccaatttcaaagccatcttcatctcaaacaattctccattctctcttctctccacatcttcttcaatcgtctcttccactgaatcttccaacatttgaaagaatcccgcacagttcctgtacatctccgccaccatccccaattggccaccgtgctcaaacccatttatcgccgtcgatatcgcccccgccaccgccggcaccaccgccgaccacgacgattccgcgcttataaacacagatcccaccgccgccactccggtgagcaaaggcccagctattgccagactcttgtttatcttcaacaccaaattcccaagtctgtcgtagtcttcaatgtccttcttctgcaccacttccattacttccttcaactccatctctaatccctcgctccatccattcttcgattccttggatttcaagctggttctatttgatgatgaagaaggccaccatgttgcgtgctcgaatttcttcggaaatttctcgatcattgctcctaacagaggaagtggataggctttatcgagagccagaactttggccattgtcttcttaacatcctcttcggtgacttttccgatggcgagcttggtctcgatctcgttctggagctgccggaacagcctcgtggcgttgcgttgctcctccgcgagctgcgacggctggatcttgttcattatgacaagcatccccgtggcggcggagaagagaaggccggaggagagtttaaaagcgagaagcggagctccgg---cggcggcgactccggcggcgccggccatggtggatgcggcgagggtgatcatgttgatggaattgagaagcagagtgttccagttattgcgctgctcgccgatgttgtggtgcatctcaactcgatcggcgactgcttcgaggatgacatacagttcagatctgatgagatcgtcgtgaggctgtgaaacattattgaagttggtgttgttctgagagggaagtatgtttgagtgtgagaagctgttgagttcttcgaagagcttcctgcttgggagttttgaatttgatgatgagaaaggaactagggggaatttggggacattaatggaggcgttgacaggtactactcttttcgaagaagaagaaggaagagacgaagaaatgcacagggaagccattaatcaagaggatgaggtcttttcgagcttggatgtggttgtgaagaggatttggtgagttatgcggatatatatagagaaggaagagagaaaaggtcagattaggaccgttgac-tggccaaatattgaaaaacgaaaattaaaaataaaaataaagactcaagacgggttcttggaggttgactggttacgcgtccgaagagtaagacatacatcctcacttgctgccacgcaaatttagatc---------------------------------------------
>Albizia_inundata_Wood_26530@NODE_1_length_1527_cov_260.567935
--------------------------------------------------------------------------------------------------------------------------------------------------------------------------------------------------------------------------------------------------------------------------------gttgagatgataacatcccaaaaaatagaactggtaaaacatccacattaacttctaaacgtcaatgtacaaaaaatgttagactaataatgaatgggattattattagtaatgactaaaaaagcttgctggcgaattcgtcgacgtcagctccctcaatacgagagtaagcagatttcttggcaagatctctgagctgagacaagctccttcccaatttcaaagccagcttcatctcaaacaattctccattctctcttctctccacatcttcttcaatcgtctcttccactgaatcttccaacatttgaaagaatcccgcacagttcctgtacatctccgccaccatccccaattgcgcaccgtgctcaaacccatttatcgccgtcgatatcgcccccgccaccgcaggcaccaccgccgaccacgacgattccgcgcttataaacacagatcccaccgccgctaccccggtaagtagaggcccagctattgccagactcttgtttatcttcaacaccaaattcccaagcctgtcgtagtcttcaatgtccttcttctgcaccacttccattacttccttcaactccatctctaatccctcgctccatccattctttgattccttggatttcaagctggttctatgtgatgatgaagaaggccaccatgttgcgtgctcgaatttcttcggaaatttctcgatcattgctcctaacagtggaagtggataggctttatcgagagccagaactttggccattgtcttcttaacatcctcttcggtgacttttccgatggcgagcttggtctcgatctcgttctggagctgccggaacagcctcgtggcgttgcgttgctcctccgcgagctgcgacggctggatcttgttcattatgacaagcatccccgtggcggcggagaagagaaggccggaggagagtttaaaagcgagaagcggagctccggtggtagcggcgactccggcgacgccggccatggtggatgcggcgagggtgatcatgttgatggaattgagaagcagagtgttccagttattgcgctgctcgccaatgttgtggtgcatctcaactcgatcggcgactgcttcgagaatcacatacagttcagatctgatgagaccgtcgtgagactgtgaaacattattgaggttggtgttgttctgagaggtaagtatatttgagtgcgagaagccgttgagttcttcgaagagcttcctgcttgggagttttgaatttgatgacgagaaaggaactagggggaatttggggacattaatggaggctttgacaggtactactcttttcgaagaagaagaaggaagagatgaagaagtgcacagggaagccattaatcaagaggatgaggtcttttcgagcttgtatgtggttgtgaagaggaattggggagttatgcgtatatttatagagaaggaatagagaaggggtcagattgggaaggttgac-tggcaaaatattgaaaaacgaaaattaaaatt----------------------------------------------------------------------------------------------------------------------------------------------
>Albizia_multiflora_Hughes_3090@NODE_2_length_820_cov_20.195155
---------------------------------------------------------------------------------------------------------------------------------------------------------------------------------------------------------------------------------------------------------------------------------------------------------------------------------------------------------------------------------------------------------------------------------------------------------------------------------------------------------------------------------------------------------------------------------------------------------------------------------------------------------------------------------------------------------------------------------------------------------------------------------------------------------------------------------------------------------------------------------------------------------------------------------------------------------------------------------------------------cattgacattttaattatactacctataagcagtcgggtgaaa----tcacataatccaatcttctatctctcatcatttttacaactcttccgataatcgtctgtctactaaaacttatcctctaatattc-------------attacaatccaagtgttgccttgctcattcgccagctgcaacagctagatcttgttcattacgacaagcattcccatggcggcgaagaagaggaggtcggaggaaagcttaaaagtgagaagcggtgctccgctggctgcggcggttccgacgac-ccgaccatggtggatgcggcgagggtgatcatgttggtggagctgagaagcagggtgctccagttattgtgttgctcgccgatgttgtggtgcatctcaacatgatcggcgactgcgtcgaggatcacctacagctcagatatgatgagatcgtcgtgaggctgtgaaacattattgaggttg---gtgttctgagagagaagtatgtttgagtatgagaagctgttgagttctttgaagagcttcctgctggggagtttcgaagccggtaatgaaaaaggaactccag---attgtgaaactct-----agatttagccggacgccagttttgccgaaatggcggaagagcggggtggggtatttttt----------tttacataaaaaa--------------------ttacatgtatgaggacatttatgtgatt------tata--------------------------caaat-tagttcc-----------atattataagaaaacaaatatttataa-attttt----------------ttttttaaattt---ttttaatattttaggattt--------------------------------------------------------------------------------------
>Albizia_niopoides_Simon_1601@NODE_1_length_2085_cov_203.055777
aactaattggaggttgcatttgattctaaatactattaggcaagtaacatcttgttcccaatatttgtcatgaaaaataacacttaaaagcaggaaaaacaatttactaaaatacc-------------------------ttgaattttcaagatttttaatttgactttctgtaatttt-tttttaacttaacttcacaagactgataaatt-aaagatggggaaaacatttaattagtcacaaatatattcatatatattgcaattgatgttgagatgataacatcccaaaatatagaattaataaaagatctccattaacttctgtaagtcaatgtacaaaaaatgtcagccaaacaatgaatgggattgttattagtgatgactaaaacagcttgctggcgaattcgtcgacgtcagctccctcaatacgagagtaagcagatttcttggcaagatctctgagctgagacaagctccttcccaatttcaaagccagcttcatctcaaacaattctccattctctcttctctccacatcttcttcaatcgtctcttccactgaatcttccaacatttgaaagaatcccgcacagttcctgtacatctccgccaccatccccaattgcccaccgtgctcaaacccatttatcgccgtcgatatcgcccccgccaccgcaggcaccaccgccgaccacgacgattccgcgcttataaacacagatcccaccgccgctactccggtaagcagaggcccagctattgccagactcttgtttatcttcaacaccaaattcccaagcctgtcgtagtcttcaatgtccttcttctgcaccacttccattacttccttcaactccatctctaatccctcgctccatccattcttcgattccttggatttcaagctggttctatttgatgacgaagaaggccaccatgttgcgtgctcgaatttcttcggaaatttctcgatcattgctcctaacagaggaagtggataggctttatcgagagccagaactttggccattgtcttcttgacatcctcttcggtcacttttccgatggcgagctttgtctcgatctcgttctggagctgccggaacagcctcgtggcgttgcgttgctcctccgcgagctgcgacggctggatcttgttcattatgacaagcatccccgtggcggcggagaagagaaggccggaggagagtttaaaagcgagaatcggagctccggtggctgcggggactccggcgacgccggccatggtggatgcggcgagggtgatcatgttgatggaattgagaagcagagtgttccagttatcgcgctgctcgccgatgttgtggtgcatctcaactcgatcggcgactgcttcgaggatcacatacagtttagatctgatgagatcgtcgtgagactgtgaaacattattgaggttggtgttgttatgagaggtaagtatatttgagtgcgagaagccgttgagttcttcgaagagcttcctgcttgggagttttgaatttgatgatgagaaaggaactagggggaatttggggacattaatggaggcgttgacaggtactactcttttcgaagaagaagaaggaagagatgaagaagtgcacagggaagccattaatcaagaggatgaggtcttttcgagcttgtatgtggttgtgaagagtatttggtgagttctgcgcatatatatagagaaggaagagagaaggggtcagataaggaccgttgac-tggcaaaatatggaaaaacgaaaattaaaattaaaaataaagactcacgactggttcttggatgttgactggttacgcgtccgaaaagtcagacatacgtcctcactcactgccatgcaaatttggatccagtattttttacacttaattatcttcacttgtgtccgaataa--
>Albizia_tomentella_Leach_Dunlop_3801@NODE_3_length_618_cov_88.199630
aactaattggaggttgcatttaattttaaataccattaggtaaataacatcttgttcccaatatttatcatgaaaaataacatttaaaagcaggaaaaacaaataactaaaatatctccatccatatatgagttgaaaattttgaattttcaagatttttaatttgattttctgtat-ttttttttttactcaacttcataagactaataaattaaaagatagggaaaacatttaattagtcacaaatatattcatatatattgcaactgatgttgagatgataacatcccaaaaaatagaattaataaaacatctacattaacttatatacgttaatgtgcaaaaaatgttagactaataattaatgggattactattagtaaggactaaaaaagcttgctggcgaattcgtccacgtcagctccctcaatacgggagtaagcagatttcttggcaagatctctgagctgagacaagctccttcccaatttcaaagccaacttcatctcaaa-----------------------------------------------------------------------------------------------------------------------------------------------------------------------------------------------------------------------------------------------------------------------------------------------------------------------------------------------------------------------------------------------------------------------------------------------------------------------------------------------------------------------------------------------------------------------------------------------------------------------------------------------------------------------------------------------------------------------------------------------------------------------------------------------------------------------------------------------------------------------------------------------------------------------------------------------------------------------------------------------------------------------------------------------------------------------------------------------------------------------------------------------------------------------------------------------------------------------------------------------------------------------------------------------------------------------------------------------------------------------------------------------------------------------------------------------------------------------------
>Albizia_tomentosa_Hughes_648@NODE_1_length_1923_cov_134.546046
---------------------------------------gcaagtaacatcttgttcccaatatttgtcatgaaaaataacacttaaaagcaggaaaaacaatttaccaaaatatc-------------------------ttgaattttcaagatttttaatttgactttatgtatttttt----ttacttaacttcacaagactaataaattaaaaggtggggaaaacatttaattagtcacaaatatattcatatatattgcgattgatgttgagatgataacatcccaaaaaatagaattggtaaaacatctacgttaacttctatacgtcaatgtacaaaaaatgttagacaaataatgaatgggattattattagtaatgactaaaaaagcttgctggcgaattcgtcgacgtcatctccctcaatacgagagtaagcagatttcttggcaagatctctgagctgagacaagctccttcccaatttcaaagccagcttcatctcaaacaattctccattctctcttctctccacatcttcttcaatcgtctcttccactaaatcttccaacatttgaaagaatcccgcacagttcctgtacatctccgccaccatccccaattgcgcaccgtgctcaaacccatttatcgccgtcgatatcgcccccgccaccgcaggcaccaccgccgaccacgacgattccgcgcttataaacagagatcccaccgccgctactccggtaagcagaggcccagctattgccagactcttgtttaccttcaacaccaaattcccaagtctgtcgtagtcttcaatgtccttcttctgcaccacttccattacttccttcaactccatctctaatccctcgctccatccattcttcgattccttggatttcaagctggttctatttgatgatgaagaaggccaccatgttgcgtgctcgaatttcttcggaaatttctcgatcattgctcctaaaagaggaagtggataggctttatcgagagccagaactttggccattgtcttcttaacatcctcttcggtgacttttccgatggcgagcttggtctcgatctcgttctggagctgccggaacagcctcgtggcgttgcgttgctcctccgcgagctgcgacggctggatcttgttcattatgacaagcatccccgtggcggcggagaagagaaggccggaggagagtttaaaagcgagaagcggagctccggtgtcagcggcgactccggcgacgccggccatggtggatgcggcgagggtgatcatgttgatggaattgagaagcagagtgttccagttatcgcgctgctcgccgatgttgtggtgcatctcaactcgatcggcgactgcttcgaggatcacatacagttcagatctgatgagatcgtcgtgagactgtgaaacattattgaggttggtgttgttctgagaggtaagtatatttgagtgcgagaagccgttgagttcttcgaagagtttcctgcttgggagttttgaatttgatgatgagaaaggaactagggggagtttggggacattaatggaggcgttgacagctactactcttttcgaagaaaaagaaggaagagatgaagaagtgcacagggaagccattaatcaagaggatgaggttttttcgagcttgtatgtggttgtgaagaggaattggtgagttatgcgtatatatatagagaagaaagagagaaggggtcagattaggaccgttgac-tggcaaaatattgaaaaacgaaaattaaaattaaaaataaagactcgtgactggttcttggaggttgactggttacgcgtccgaagagtaagacatacaccctcactggctgccatgcaaatttagatccagcattttttacacttaattatcttcacttgtgtccgcataa--
>Albizia_tomentosa_Hughes_648@NODE_2_length_882_cov_19.175155
-------------------------------------------------------------------------------------------------------------------------------------------------------------------------------------------------------------------------------------------------------------------------------------------------------------------------------------------------------------------------------------------------------------------------------------------------------------------------------------------------------------------------------------------------------------------------------------------------------------------------------------------------------------------------------------------------------------------------------------------------------------------------------------------------------------------------------------------------------------------------------------------------------------------------------------------------------------------------------------------catatatacactaacactttaatcatactatctgtaaatattagggtccaa----tcacataattcgtctttctatttctcatcattttcaaaggac-----ataaccgtctgattgataaacctgatctccgactctttcaaaactaaggggactgcactccaggtgttgccttgctcattcgccagctgcaacagcgagatctggttcattacgacgagcattcccatggcggcgaagaagaggaggtcggagaaaagcttaaaagtgagaagaggtgctccgctggctgcggcggctgcgacgac-ccgaccatggtggatgcggcgagggtgatcatgttgatggagttgagaagcagggtgttccagttattgtgctgctcgcctatgttgtggtgcatctcaacatga--------tgcttcgaggatcacctacagctcagatatgatcagatcgtcgtgaggctgtgaaacattattgaggttg---gtgttctgagagagaagtatgtttgagtatgagaagctgttgagttcttcgaagagcttcctgcttgggagtttcgaagccggt---------ggaactccag---attgtgaaactct-----agatttagccggacgccagttttgccgaaatggcgggagagcggggtggggtatttttc----------tttttttaaaaaa--------------------ttacatgtatggggacatttatgcgatt------tataatttt-------------taaaaagataaat-tagtac----------tcatattataaaaaaacaagtatttataa-agtttt----------------tttt---aattt---ttttaatattttaggattttgagca---catctcaatcatt------------------------tttctt--------------------------------ta
>Albizia_xerophytica_Hughes_1435@NODE_1_length_2018_cov_108.173622
aactaattggaggttgcatttgattctacatactattaggcaagtaacatcttgttcccaatatctgtcatgaaaaataacacttaaaagcaggaaaaacaatttgctaaaatatc-------------------------ttgaattttcaagatttttaatttgactttctgtatttttt----ttacttaacttcacaagactaataaattaaaagatggggaaaacatttaattagtcacaaatatattcatatatattgcaattgatgttgagatgataacatccgaaaaaatagaattggtaaaacatctacgttaacttctttacgtcaatgtacaaaaaatgttggactaataatgaatgggattattattagtaatgactaaaaaagcttgctggcgaattcgtcgacgtcagctccctcaatacgagagtaagcagatttcttggcaagatctctgagctgagacaagctccttcccaatttcaaagccagcttcatctcaaacaattctccattctctcttctctccacatcttcttcaatcgtctcttccactaaatcttccaacatttgaaagaatcccgcacagttcctgtacatctccgccaccatccccaattgcgcaccgtgctcaaacccatttatcgccgtcgatatcgcccccgccaccgcaggcaccaccgccaaccacgacgattccgggcttataaacacagatcccaccgccgctactccggtaagcagaggcccagctattgccagactcttgtttaccttcaacaccaaattcccaagtctgtcgtagtcttcaatgtccttcttctgcaccacttccattacttccttcaactccatctctaatccctcgctccatccattcttcgattccttggatttcaagctggttctatttgatgatgaagaaggccaccatgttgcgtgctcgaatttctttggaaatttctcgatcattgctcctaacagaggaagtggataggctttatcgagagccagaactttggccattgtcttcttaacatcctcttcggtgacttttccgatggcgagcttggtctcgatctcgttctggagctgccggaacagcctcgtggcgttgcgttgctcctccgcgagctgcgacggctggatcttgttcattatgacaagcatccccgtggcggcggagaagagaaggccggaggagagtttaaaagcgagaagcggagctccggtgccagcggcgactccggcgacgccggccatggtggatgcggcgagggtgatcatgttgatggaattgagaagcagagtgttccagttatcgcgctgctcgccgatgttgtggtgcatctcaactcgatcggcgactgcttcgaggatcacatacagttcagatctgatgagatcgtcgtgagactctgaaacattattgaggttggtgttattctgagaggtaagtatatttgagtgcgagaagccgttgagttcttcgaagagtttcctgcttgggagttttgaatttgatgatgagaaagaaactagggggaatttggggacattaatggaggcgttgacaggtactactcttttcgaagaagaagaaggaagagatgaagaagtgcacagggaagccattaatcaagaggatgaggtcttttcgagcttgtatgtggttgtgaagaggatttggtgagttatgcttatatatatagtgaaggaagggagaaggggtcagattaggaccgttgac-tggcaaaatattgaaaaacgaaaattaaaattgaaaataaagactcgtgactggttctcggaggttgactggttacgcgtccgaggagtaagacatacaccctcactggccgccatgcaaatttagatccagtattttttacacttgattatcttcacttgtgtccgcataa--
>Albizia_xerophytica_Hughes_1435@NODE_2_length_671_cov_52.269360
--------------------------------------------------------------------------------------------------------------------------------------------------------------------------------------------------------------------------------------------------------------------------------------------------------------------------------------------------------------------------------------------------------------------------------------------------------------------------------------------------------------------------------------------------------------------------------------------------------------------------------------------------------------------------------------------------------------------------------------------------------------------------------------------------------------------------------------------------------------------------------------------------------------------------------------------------------------------------------------------------------------------------------------------------------------tttttctatttctcatcattcttcgtactcttctggtaatcgtctgattgataaagcatatcttcacatctttcaaaactaaggggactgcactccaggtgttgccttgctcagtcgccagctgcaacagctagatctggttcattacgacgagcattcccatggcggcaaagaagaggaggtcggagaaaagcttaaaagtgagaagaggtgctccgctggctgcggcggctgcgacgac-ccgaccatggtggatgcggcgagggtgatcatgttgatggagttgagaagcagggtgttccagttattgtgctgctcgccgatgttgtggtgcatctcaacatgatcggcgactgcttcgaggatcacctacagctcagatatgatcagatcgtcgtgaggctgtgaaacattattgaggttg---gtgttctgagagagaagtatgtttgagtatgagaagctgttgagttcttcgaagagcttcctgcttgggagtttcgaagccggtgatgagaaaggaactccag---attgtcaaactct-----agatttagccggacgccagttttgccgaaa----------------tggggtatttttc----------ttttttaaaaaaa--------------------ttacatgtatggggacatttatgcgatt------tataatttt-------------taaaaag---------------------------------------------------------------------------------------------------------------------------------------------------------------------------------------------------
>Archidendron_clypearia_Wieringa_1849@NODE_2_length_1058_cov_38.708461
----------------------------------------------------------------tttttgtcaaaatcattactcaa------------------------------------------------------tcacaact-caaaacattttgtcaatctttttacacatattccttttactaatttttttcaaaatcat--------------------catggattttgtcaaaaccattactattttagtcaatattgctactcaattggtcacaaccc------------------aaactctttgtctccttttacacat------------------------------------attgtcaatactacgaa---------------------------------------------------------------tttgtcaaaatcatt----------------------------------------------------------------------------------------------------------------------------------------------------------------------------------------------------------------------------------------------------------------------------------------------------------------------------------------------------------------------------------------------------------------------------------------------------------------------------------------------------------actcttttagtcaatggagtgatcattgctcctaacagaggaagtgggtaagctttattgagagccaaaactttggccattgtgttattaatgtcttctttggtgacttttccaatggcgagcttggtctcgatctcgttctagagctgccggaatagcctcatggcgttgtgttgctcctctgccaatggcaacggctagatcttgttcattatgacgagcattcccatagcagcggagaagaggaggctggaagagagcttaaaagtgagaagtgatactctattggctgcagaggttctagcgactccgaccatggtagatgtggcgagggtgatcatgttgatggagttgagaagcagagtgttccagttatcgcgctgctcaccgatgttgtagtgtatctcaacatgattggcgactgctttgaggatcac-tacagttcatat---------------------------------------------------------------------------------------------------------atgcttgggagtttggaagttggtgatgagaaaggaaccccag---attgcgaaactct-----agatttagccagacgctggtgatgaggggaaagaaggatagagggagagaga---------agaaaatagtga----------------------------gaaatagaagggagggcatttaaatcttt------ttaaacttt---------------------------------catattcctactagagtatttg------actaatttaat-agacat--------------ggttttacaagtttaaagtatcattttcccaaaaaaaaaaacaaaca-----------------acaaaataaactccaaaatttagcaaacacaaatattt------------------ac
>Archidendron_clypearia_Wieringa_1849@NODE_3_length_935_cov_36.677156
------------attgtccttacttaccgattttgttaaaccatta---------------taatttgtgttagatccattatttaa------------------------------------------------------tcacaacc-caaaactctttatcaatttttttacacatactgaatttacg------------------------------------------gattttattaaaaccattatgatttttatcaaaatcattactcaattagtcacaactt------------------aaattctttgtctttttttacacat------------------------------------attatctttattatcga--------------------------------------------------------------tattattaaaatcatta-----------------------------------------------------------------------------------------------------------------------------------------------------------------------------------------------------------------------------------------------------------------------------------------------------------------------------------------------------------------------------------------------------------ctattttaatcaatctcattat---------------ttaatagatcacagtttaaacctctttatcagttattttatccatat----tgttcaatcaacgagatcaatgcagtgatcattgctcctaatagaggaagtgggtaagctttatcgagagccagaactttggccattgtgttcttaatatcttctttggtgacttttccgatagcaagcttggtctcgatcttgttctggagctgccagaacagccttgtggcgttgcgttgctcctccgccagcggcaacggttcgatcttgttcattatgacgagcattcccatggtggcagagaagaggaggctagatgagagcttaaaagcaagaagtgatgctccgctagctgcggcggctccgacaactttggtcatggtgaatgtggcgagagtgatcatgttgatggagttaagaagcagagtgttctagttatcgtgttgctcaccgatgttgtggtgcatctcaacgtgatcggcaattgctttaaggatcacatgcaattcaaat---------------------------------------------------------------------------------------------------------ctgcttgggagtttggaagccagtgatgagaaagg------------------aactct-----agatttagccggacgtcggtgatgaagggaaagaaggacggagagggagaga---------agaaaatagtaa----------------------------gaaacagaggagagagtatttaagtctt---------------------------------------------------------------------------------------------------------------------------------------------------------------------------------------------------------------------------------------
>Archidendron_clypearia_Wieringa_1849@NODE_6_length_679_cov_36.519934
--------------------------------------------------------------------------aaccattactcaa------------------------------------------------------tcacaactaaaaaactctttgtcaatccttttacacatattctttttact------------------------------------------gattttgtcaaaaccattacagttttagtcaatctcattacttaattgatcataatcc------------------aaactctttgtctctttttacatat------------------------------------attataagtactacaga--------------------------------------------------------------ttttgtcaaaaccatta-----------------------------------------------------------------------------------------------------------------------------------------------------------------------------------------------------------------------------------------------------------------------------------------------------------------------------------------------------------------------------------------------------------tagattttgtcaaaaccatt--------------------------------------------------------------------------actcttttagtcaatggagcgatcattgctcctaacagaggaagtgggtaagctttatcgagagccagaactttggccattgtgttcttaatatcttctttggggacttctttgatggtgagcttggtctcaatctcgttctggagttgccggaacagcctcgtggctttgcgttgctccttcgccagcggcaaaggctggatcttgttcattatgacgagcattcccatagcggcggagaagaggaggctggagtagagcttaaaagtgagaagtggtgctttgctggctgtggcgattcccatgactccagccatggtgggtgcggtgagggtgatcatgttaatggagttgagaagcatagtgttccagttatcgcgctgctcgccaatgttgtggtgcatctcaacatgatcggcgactgctttgaggatcacacacattttagat---------------------------------------------------------------------------------------------------------ctgcttgggagttt--------------------------------------------------------------------------------------------------------------------------------------------------------------------------------------------------------------------------------------------------------------------------------------------------------------------------------------------------------------------------------------------------------------------------
>Balizia_elegans_Iganci_870@NODE_1_length_1697_cov_432.577778
-------------------------------------------------------------------------------------------------------------------------------------------------------------------------------------------------------------------------------------------------------------------------------------------------------------------------------tcaacttgtatacgttaatgtacaaaaaatgttagactaataattaatgggattattattagtaaggactaaaaaagcttgctggcgaattcgtcgacgtcagctccctctatacgagagtaagcagatttcttggcaagatctctgagctgagacaagctccttcccaatttcaaagccagcttcatctcaaacaattctccattctctcttctctccacatcttcttcaatcgtctcttccactgaatcttccaacatttgaaagaatcctgcacagttcctgtacatctccgccaccatccccaattgcacaccgtgttcaaacccatttatcgcagtcgctatcgcccccgccaccgccggcaccaccgccgaccacgacgattccgcgcttataaacacagatcccaccgccgctactccggtaagcaaaggcccagctattgccagactcttgtttatcttcaacaccaaattcccaagtctctcgtagtcttcaatgtccttcttctgcaccacttccattacttccttcaactccatctctagtccctcgctccatccattcttcgattccttggatttcaagctggttctatttgatgatgaagaaggccaccatgttgcgtgctcgaatttcttcggaaatttctcgatcattgctcctaacagaggaagtggataggctttatcgacagccagaactttggccattgtgttcttaacatcctcttcggtgacttttccgatggcgagcttggtctcgatctctttcttgagctgtcggaacagcctcgtggcgttgcgttgctcctccgcgagctgcgacggctggatcttgttcattatgacaagcatccccgtggcggcggagaagaggaggccggaggagagtttaaaagcgagaagcggagctccggtggcagcggcgactccggcgacgccggccatggtggatgcggcgagggtgatcatgttgatggaattgagaagtagagtgttccagttatcgcgctgctcgccgatgttgtggtgcatctcaactcgatcggcgactgcttcgaggatcacatacagttcagatctgatgagatcgtcgtgagactgtgaaacattattgaggttggtgttgttctgagagggaagtatatttgagtgcgagaagccgttaagttcttcgaagagcttcctgcttgggagttttgaatttgatgatgagaaaggaactagggggaatttgggtacatcaatggaggcgttgacaggtaccactcttttcgaagaagaagaaggaagaagtgaagaattgcacagggaagccattaattaagaggattaggtctttttgagcttgaatgtggttgtgaagaggatttgttgagttatgcgtatatatatagagagggagtagagaaggggtcagattaggcccattgacttgcccaaatattgaaaaacgaaaattaaaattaaaaataaagactaatgactggttcttgaagtttgacttgttacgcgtccgaagagtaagacatacatcatcacttactcccatgcaaatttagatccagtattttttacacttaattatcttcacttgtgttcgcataa--
>Balizia_pedicellaris_Queiroz_15529@NODE_1_length_1418_cov_543.463683
-------------------------------------------------------------------------------------------------------------------------------------------------------------tttaatttggttttctgtattatttttttttactttacttcataagactaataaattaaaagatggggaaaacacttaattagtcacaaatatattcatatatattgcaattgatgttgagatgataacatcacaaaaaatagaattagtaaaacatctacttcaacttgtatacgttaatgtacaaaaaatgttagactaataattaatgggattattattagtaaggactaaaaaagcttgctggcgaattcgtcgacgtcagctccctcaatacgagagtaagcagatttcttggcaagatctctgagctgagacaagctccttcccaatttcaaagccagcttcatctcaaacaattctccattctctcttctctccacatcttcttcaatcgtctcttccactgaatcttccaacatttgaaagaatcctgcacagttcctgtacatctccgccaccatccccaattgcccaccgtgctcaaacccatttatcgccgtcgatatcgcccccgccaccgccggcaccaccgccgaccacgacgattccgcgcttataaacacagatcccaccgccgctactcctgtaagcaaaggtccagctattgccagactcttgtttatgttcaacaccaaattcccaagtctctcgtagtcttcaatgtccttcttctgcaccacttccattacttccttcaactccatctctaatccctcgctccatccattcttcgattccttggatttcaagctggttctatttgatgatgaagaaggccaccatgttgcgtgctcgaatttcttcggaaatttctcgatcattgctcctaacagaggaagtggataggctttatcgacagccagaactttggccattgtcttcttaacatcctcttcggtgacttttccgatggcgagcttggtctcgatctcgttcttgagctgccggaacagcctcgtggcgttgcgttgctcctccgcgagctgcgacggctggatcttgttcattatgacaagcatccccgtggcggcggagaagaggaggccggaggagagtttaaaagcgagaagcggagctccggtagcagcggcgactccggcgactccagccatggtggatgcggcgagggtgatcatgttgatggaattgagaagtagagtgttccagttatcgcgctgctcgccgatgttgtggtgcatctcaactcgatcggcaactgcttcgaggatcacatacagttcagatctgatgagatcgtcgtgagactgtgaaacattattgaggttggtgttgttctgagagggaagtatatttgagtgtgagaagccgttaagttcttcgaagagcttcctgcttgggagttttgaatttgatgatgag----------------------------------------------------------------------------------------------------------------------------------------------------------------------------------------------------------------------------------------------------------------------------------------------------------------------------------------------------------------------------------------------------------
>Balizia_spnov_Morim_577@NODE_1_length_1606_cov_558.885880
-----------------------------------------------------------------------------------------------------------------------------------gttgaaaattttgaattttcaagatttttaatttgattttatg-----ttttttttaactttacttcataagactaataaattaaaagatggggaaaacatttaattagtcacaaatatattcatatatatcacaattgatgttgagatgataacatcacaaaaaatggaattagtaaaacatttac-tcaacttgtatccgttaatgtacaaaaaatgttagactaataattaatgggattattattagtaaggactaaaaaagcttgctggcgaattcgtcgacgtcagctccctcaatacgagaggaagcagatttcttggcaagatctctgagctgagacaagctccttcccaatttcaaagccagcttcatctcaaacaattctccattctctcttctctccacatcttcttcaatcgtctcttccactgaatcttccaacatttgaaagaatcctgcacagttcctgtacatctccgccaccatccccaattgcccaccgtgctcaaacccatttatcgccgtcgatatcgcccccgccaccgccggccccaccgccgaccacgacgattccgcgcttataaacacagatcccaccgccgctactcctgtaagcaaaggcccagctattgccagactcttgtttatcttcaacaccaaattcccaagtctctcgtagtcttcaatgtccttcttctgcaccacttccattacttccttcaactccatctctagtccctcgctccatccattcttcggttccttggatttcaagctggttctatttgatgatgaagaaggccaccatgttgcgtgctcgaatttcttcggaaatttctcgatcattgctcctaacagaggaagtggataggctttatcgacagccagaactttggccattgtcttcttaacatcctcttcggtgacttttccgatggcgagcttggtctcgatctcgttcttgagctgccggaagagcctcgtggcgttgcgttgctcctccgcgagctgcgacggctggatcttgttcattatgacaagcatccccgtggcggcggagaagaggaggccggaggagagtttaaaagcgagaagcggagctccggtggcagcggcgactccggcgacgccggccatggtggatgcggcgagggtgatcatgttgatggaattgagaagtagagtgttccagttatcgcgctgctcgccgatgttgtggtgcatctcaactcgatcggcgactgcttcgaggatcacatacagttcagatctgatgagatcgtcgtgagactgtgaaacattattgaggttggtgttgatctgagagggaagtatatttgagtgcgagaagccgttgagttcttcgaagagcttcctgcttgggagttttgaatttaatgatgagaaaggaactagggggaatttggggacatcaatggaggcgttgacaggtactactcttttcgacgaagcagaaggaagaaataaagaattgcacagggaagccattaatcaagaggtctaggtctttttgagcttgaatgtggttgtgaagaggatttggtgagttatgcg--------------------------------------------------tg----------------------------------------------------------------------------------------------------------------------------------------------------------------------------
>Calliandra_bella_LPQ15696@NODE_1_length_1931_cov_240.056634
------------------------------------------------------------------------------------tagaattagaataaataaataagtaggttttcagtaaactgatgctattaatattgtttggatattctaatattatagtcagccatataaactttggtctatatactttagtt---------------------------gaaaattcttaattgttcacaattgtattcatatatactgcaattgatgttaagatgataacatcccaaataacagaattaataa-aaatctacattaacttctatatattaatgtacaaaaaatttgttagaggtaatcgatgggattatcattattattaattaaaaaagcttgctggcaaattcatccacgtcagctccttctaaacgagaataagcagatttcttagcaagatctctgagctgagacaagcttcttcccagtttcaaagcaagcttcatctcaaacaattctccattttctcttctctctacatcttcttcaatcgtatcttccacggaatcttccaacatttgaaaaaatccggcacaatttctgtacatctccgccaccatccccaattgcgcgccgtgttcaaaaccatttatcgccgttgacaacgcccctgccaccgccggcaccaccgccgaccacgacgattccgcgcttataaacacagatcccaccgccgctactccggtaagcaaaggcccagctatcgccagtgtcttgtttatcttcaacaccaagttccctagcctctcgtagtcttcaatgtccttcttcttcactacctccattacttcctttaactccatttccagtccttcgctccatccattcttcgattccttcgattttgagctgtttctccttgacgatgaagaaggccaccatgttgcgtgctcgaatttcttaggaaatttctcgatcattgctcctaacagaggaagtggataggctttatccagagcaagaactttagccattgtgttcttaacatcgtcttcgctgaaatttccgatggcgagcttcgtctcgatctcgttctggatctgccggaacaacctcgtcgcgttgcgttgctcctccgcgagctgcgatggttggatcttgttcattatgacgagcatccccgtggcagcagagaagaggaggccagaggagagcttaaaagccagaagcggagctccggtggcagcggcgactccggcgactccggccatggtggaagcggcgagggtgatcatgttgatggaattcaaaagcagagtgttccagttatcgcgctgctcgccgatgttgtgatgcatctcaactcgatcggcgacggcttcgaggatcacatacagttcagatctgatgagatcgtcgcgagactttgaagcattatcaagattggtgttgttctgagaggtgagtaaatttgagtgtgagaagccgttgagttcttcaaagagcttcttgcttgggagttttgacttagatgaagaaaaaggaaccagtgagaattgggggacattaatggaggctttgacagatattactctttttgaagaagaagaaggaagagctgaagaagtgtaaaaggaagccattaattaagaggattaggtttttttgagcttgaattggtttgtggagaagatttggagattgttgtgtatatatatagaggataaggtgagaaaaagtcagattaggaacatt----tgactgggcttgaaaaatagaaataaaaatttgaaactaatgagtcatgacccgttctttgagtttgactgactccgcgtcagaatacgaactcacttactcccatgtaataaaatttagattc--actcttttttttttacagttaatcatcttcacttgtgtgcgcatagat
>Cathormion_obliquifoliolatum_Wieringa_6519@NODE_1_length_1718_cov_331.996993
----------------------------------------------------------------------------------------------------------------------------------------------------------------------------------------------------------------------------tggggaaaacatttaattagtcacaaatatattcatatatattgcaattgatgttgagatgataacatcacaaaaaatagaattagagaaacatctacatcaacttgtatacgttaatgtacaaaaaatgttagactaataattaatgggactattattagtaaggactaaaaaagcttgctggcgaattcgtctacgtcagctccctcaatacgagagtaagcagatttcttggcaagatctctgagctgagacaagctccttcccaatttcaaagccagcttcatctcaaacaattctccattctctcttctctccacatcttcttcaatcgtctcttccactgaatcttccaacatttgaaagaatcctgcacagttcctgtacatctccgccaccatccccaattgcccaccgtgctcaaacccatttatcgccgtcgatatcgcccccgccaccgccggcgccaccgccgaccacgacgattccgcacttataaacacagatcccaccgccgctactcctgcaagcaaaggcccagcaattgccagactcttgtttatcttcaacaccaaattcccaagtctctcgtagtcttcaatgtccttcttctgcaccacttccattacttccttcaactccatctctaatccctcgctccatccattcttcgattccttggatttcaagctggttctatttgatgatgaagaaggccaccatgttgcgtgctcgaatttcttcggaaatttctcgatcattgctcctaacagaggaagtggataggctttatcgacagccagaactttggccattgtgttcttaacatcctcttcggtgacttttccgatggcgagcttggtctcgatctcgttcttgagctgtcggaacagcctcgtggcgttgcgttgctcctccgcgagctgcgacggctggatcttgttcattatgacaagcattcccgtggcggcggaaaaaaggaggccggaggagagtttaaaagcgagaagcggagctccggtggcagcggcgactccggcgacgccggccatggtggatgcggcgagggtgatcatgttgatggaattgagaagtagagtgttccagttatcgcgctgctcgcctatgttgtggtgcatctcaactcgatcggcgactgcttcgaggatcacatacagttcagatctgatgagatcgtcgtgagactgtgaaacattattgaggttggtgttgttctgagagggaagtatatttgagtgcgagaagccgttgagttcttcgaagagcttcctgcttgggagttttgaatttaatgatgagaaaggaactagggggaatttggggacatcaatggaggcgttgacaggtactactcttttcgaagaagaagaaggaagaagtgaagaattgcacagggaagccattaattaagaggattaggtctttttgagcttgaatgtggttgtgaagaggatttggtgagttatgcgtatatatatagagaaggaagagagaaggggtcagattaggaccattgacttgcccaaatattgaaaaaggaaaattaaaattaaaaataaagactaatgactggttcttgaagtttgactggttacgcgtccgaagagtaagacatatagcctcacttacttccatgcaaatttagatccagtattttttacac------------------------------
>Enterolobium_cyclocarpum_MWC9020@NODE_2_length_609_cov_16.276316
---------------------------------------------------------------------------------------------------------------------------------------------------tggcaatggtgcttcttcagtctctagcacctttgggtc-------------------------------------------ggttttattaatttaaagtacttccttaaatgttggaatcaaaaggaggatatgaattattaaaaaaacaactttaaaaaaaaatttgcatt---------------------c-taaatcttatactaa-----ggaaaaccgactagtgctgagagatgaggggaagcggaggataaccca------------------------------------------------------------------------------------------------------------------------------------------------------------------------------------------------------------------cccaattgcccaccgtgctcaaaaacatttacggccgttgataaggccctcgcc-------------acgccgaccacgacgattccgagcttataaacacagatcccaccgccgctactccagtaagcaaaggcccagctattgccggaaagtttgttgtt---------------------------------------------------------------------------------------------------------------------------------------------------------------------------gatgggattgcag-------------------------------cggggaggtttcgctgtcaacctggagtatagacaacttgttcctgaaagttcccccggaggcaccctcaatgtta------------------------------------------------------------------ggttacaaaaactcatctttggctactttgcc----------------------------atgctgagggagag-------------agtggcgttgc--------------------------------------------------------------------------------------------------------------------------------------------------------------------------------------------------------------------------------------------------------------------------------------------------------------------------------------------------------------------------------------------------------------------------------------------------------------------------------------------------------------------------------------------------------------------------ggggg--------------------------------------------------------------------------------------------------------------------------------------gg
>Hydrochorea_corymbosa2_Iganci_862@NODE_1_length_907_cov_571.097418
-----------------------------------------------------------------------------------------------------------------------------------------------------------------------------------------------------cataagactaataaattaaaagatggggaaaacatttaattagtcacaaatatattcatatatatcgcaattgatgttgagatgataacatcacaaaaaatagaattagtaaaacatctacatcaacttgtatccgttaatgtacaaaaaatgttagactaataattaatgggattattattagtaaggactaaaaaagcttgctggcgaattcgtcgacgtcagctccctcaatacgagagtaagcagatttcttggcaagatctctgagctgagacaagctccttcccaatttcaaagccagcttcatctcaaacaattctccattctctcttctctccacatcttcttcaatcgtctcttccactgaatcttccaacattcgaaagaatcctgcacagttcctgtacatctccgccaccatccccaattgcacaccgtgttcaaacccatttatcgcagtcgatatcgcccccgccaccgccggcaccaccgccgaccacgacgattccgcgcttataaacacagatcccaccgccgctattcctgtaagcaaaggtccagctattgccagactcttgtttatcttcaacaccaaattcccaagtctctcgtagtcttcaatgtccttcttctgcaccacttccattacttccttcaactccatctctaatccctcgctccatccattcttcgattccttggatttcaagctggttctatttgatgatgaagaaggccaccatgttgcgtattcgaatttcttcggaaatttctcgatcattgctcctaacagaggaagtggataggctttatcgacagccagaactttggccattgtcttcttaacatcctcttcggtgacttttccgatggc--------------------------------------------------------------------------------------------------------------------------------------------------------------------------------------------------------------------------------------------------------------------------------------------------------------------------------------------------------------------------------------------------------------------------------------------------------------------------------------------------------------------------------------------------------------------------------------------------------------------------------------------------------------------------------------------------------------------------------------------------------------------------------------------------------------------------------------------------------------------------------------------
>Hydrochorea_corymbosa2_Iganci_862@NODE_2_length_876_cov_306.649208
-------------------------------------------------------------------------------------------------------------------------------------------------------------------------------------------------------------------------------------------------------------------------------------------------------------------------------------------------------------------------------------------------------------------------------------------------------------------------------------------------------------------------------------------------------------------------------------------------------------------------------------------------------------------------------------------------------------------------------------------------------------------------------------------------------------------------------------------------------------------------------------------------------------------------------------------------------------------------------------------------------------------------------------------------------------------------------------------------------------------------------------------------cggaacagcctcgtggcgttgcgttgctcctccgcgagctgcgacggctggatcttgttcattatgacaagcatccccgtggcggcggagaagaggaggccggaggagagtttaaaagcgagaagcggagctccggtggcagcggcgactccggcgacgccggccatggtggatgcagcgagggtgatcatgttgatggaattgagaagtagagtgttccagttatcgcgctgctcgccgatgttgtggtgcatctcaactcgatcggcgactgcttcgaggatcacatacagttcagatctgatgagatcctcgtgagactgtgaaacattattgaggttggtgttgttctcagagggaagtatatttgagtgcgagaagccgttgagttcttcgaagagcttcctgcttgggagttttgaatttgatgatgagaaaggaactagggggaatttgggtacatcaatggaggcgttgacaggtactactcttttcgaagaagaagaagggagaagtgaagaattgcacagggaagccattaattaagaggattaggtctttttgagcttgaatgtggttgtgaggaggatttggtgagttatgcgtatatatatagagaaggaagagagaaggggtcagattaggaccattgacttgcccaaatattgaaaaacgaaaattaaaattaaaaataaagactaatgactggttcttgaagtttgacttgttacgcgtccgaagggtaagacatacatcttcactt----------------------------------------------------gtgtccgcataata
>Hydrochorea_marginata_Morim_563@NODE_1_length_1268_cov_340.344249
agctaattggaggttacatttgattctaaatactattaggtaaataacatcttgttcccaatatttatcatgaaaaataacacttaaaagcaggaaaaacaattgactaaaatatctctatccatatataagttgaaaattttgaattttcaagatttttaatttgattttctgtat-ttttttttttactttacttcataagactaataaattaaaagatggggaaaacatttaattagtcacaaatatattcatatatatcgcaattgatgttgagatgataacatcacaaaaaatggaattagtaaaacatctacatcaacttgtatacgttaatgtacaaaaaatgttagactaataattaatgggattattattagtaaggactaaaaaagcttgctggcgaattcgtcgacgtcagctccctcaatacgagagtaagcagatttcttggcaagatctctgagctgagacaagctccttcccaatttcaaagccagcttcatctcaaacaattctccattctctcttctctccacatcttcttcaatcgtctcttccactgaatcttccaacatttgaaagaatcctgcacagttcctgtacatctccgccaccatccccaattgcacaccgtgttcaaacccatttatcgcagtcgatatcgcccccgccaccgccggcaccaccgccgaccacgacgattccgcgcttataaacacagatcccaccgccgctactcctgtaagcaaaggcccagctattgccagactcttgtttatcttcaacaccaaattcccaagtctctcgtagtcttccatgtccttcttctgcaccacttccattacttccttcaactccatctctaatccctcgctccatccattcttcgattccttggatttcaagctggttctatttgatgatgaagaaggccaccatgttgcgtgctcgaatttcttcggaaatttctcgatcattgctcctaacagaggaagtggataggctttatcgacagccagaactt------------------------------------------tggc--------------------------------------------------------------------------------------------------------------------------------------------------------------------------------------------------------------------------------------------------------------------------------------------------------------------------------------------------------------------------------------------------------------------------------------------------------------------------------------------------------------------------------------------------------------------------------------------------------------------------------------------------------------------------------------------------------------------------------------------------------------------------------------------------------------------------------------------------------------------------------------------
>Hydrochorea_marginata_Morim_563@NODE_2_length_608_cov_166.188324
----------------------------------------------------------------------------------------------------------------------------------------------------------------------------------------------------------------------------------------------------------------------------------------------------------------------------------------------------------------------------------------------------------------------------------------------------------------------------------------------------------------------------------------------------------------------------------------------------------------------------------------------------------------------------------------------------------------------------------------------------------------------------------------------------------------------------------------------------------------------------------------------------------------------------------------------------------------------------------------------------------------------------------------------------------------------------------------------------------------------------------------------------------------------------------------------------------------------------------------------------------------------------------------------------------------------------------------------------------------------------------------------------------------------------------------------------------------------tcgtcgtgagactgtgaaacattattgaggttggtgttgttctgagagggaagtatatttgagtgcgagaagccgttaagttcttcgaagagcttcctgcttgggagttttgaatttgatgatgagaaaggaactagggggaatttggggacatcaatggaggcgttgacaggtactactcttttcgaagaagaagaaggaagaagtgaagaattgcacagggaagccattaatgaagaggattaggtctttttgagcttgaatgtggttgtgaagaggatttggtgagttatgcgtatatatatagagaaggaagagggaaggggtcagattaggaccattgacttgcccaaatattgaaaaaggaaaattaaaattaaaaataaagactaatgactggttcttgaagtttgactggttacgcgtccgaagagtaagacatatagcctcacttactcccatgcaaatttagatccagtattttttacacttcattatcttcacttgtgtccgcataaaa
>Jupunba_abbottii_Zanoni_21220@NODE_1_length_1868_cov_204.227806
--------------------------------------------taacatcttgttcccaatatttatcattaaaaataacacttaaaagcaggaaaagcaattgactaaaatatccctatccatatataagttgaaaatttttaattttcaagatttttaatttgattttctgtatttttttttttcacttaactccataagactaataaattaaaagatggggaaaacatttaattagtcacaaatatatccatatattttgcaattgatgttgagatgataacatcccaaaaaatagaattaataaaacatctacattaacttctatacgttaatgtacaaaaaa-gttagactaataatcaatgagattattattagtaatgactaaaaaagcttgctggcgaattcgtcgacgtcagctccctcaatacgagagtaagcagatttcttggcaagatctctgagctgagacaagctccttcccaatttcaaagccagcttcatctcaaacaattctccattctctcttctctccacatcttcttcaatcgtctcttccactgaatcttccaacatttgaaagaatcctgcacagttcctgtacatctccgccaccatccccaattgccaaccgtgctcaaacccattgatcgcagtcgatatcgcccccgccaccgccggcaccaccgccgaccacgacgattccgcgcttataaacacagatcccaccgccgctactcctgtaagcaaaggcccagctattgccagactcttgtttatcctcaacaccaaattcccaagtctctcgtagtcttcaatgtccttcttctgcaccacttccattacttccttcaactccatctctaatccctcgctccatccattcttcgattccttggatttcaagctggttctatttgatgatgaagaaggccaccacgttgcgtgctcgaatttcttcggaaatttctcgatcattgctcctaacagaggaagtggataggctttatcgacagccagaactttggccattgtgttcttaacatcctcttcggtgacttttccgatggcgagcttggtctcgatctcgttcttgagctgccggaacagcctcgtggcgttgcgttgctcctccgcgagctgcgacggctggatcttgttcattatgacaagcatccccgtggcggcggagaagaggaggccggaggagagtttaaaagcgagaagcggagctccggtggcagcgacgactccggcgacgccggccatggtggatgcggcgagggtgatcatgttgatggaattgagaagtagagtgttccagttatcgcgctgctcgccgatgttgtggtgcatctcaactcgatcggcgactgcttcgaggatcacatacagttcggatctgatgagatcgtcgtgagactgtgaaacattattgaggttggtgtagttctgagagggaagtatatttgagtgtgagaagccgttgagttcttcgaagagcttcctgcttgggagttttgaatttgatgatgaggaaggaactagggggaatttggggacatcaatggaggcgttgacaggtactactcttttcgaagaagaagaaggaagcaatgaagaattgcacagggaagccattaatcaagaggattaggtctttttgagcttgaatgtggttgtgaagagggtttggtgagttatgcgtatatatat-----------agagaaggggtcagattaggaccattgacttgcccaaatattgaaaaacgaaaattaaaattaaaaataaagactaatgactggttcttgaagtttgacgggttacgcgtccgaagagtaagacatatatcctcacttactcccatacaaatttagatccagtatttttta---------------------------------
>Jupunba_asplenifolia_Ekman_6383@NODE_1_length_1619_cov_93.899481
----------------------------------------------------------------------------------------------------------------------------------------------------------------------------------------------------------gactaataaattaaaagatggggaaaacatttaattagtcacaaatatatccatatattttgcaattgatgttgagatgataacatcccaaaaaatagaattaataaaacatctacattaacttctatacgttaatgtacaaaaaatgttagactaataatcaatgagattattattagtaatgactaaaaaagcttgctggcgaattcgtcgacgtcagctccctcaatacgagagtaagcagatttcttggcaagatctctgagctgagacaagctccttcccaatttcaaagccagcttcatctcaaacaattctccattctctcttctctccacatcttcttcaatcgtctcttccacagaatcttccaacatttgaaagaatcctgcacagttcctgtacatctccgccaccatccccaattgcccaccgtgctcaaacccattaatcgcagtcgatatcgcccccgccaccgccggcaccaccgccgaccacgacgattccgcgcttataaacacagatcccaccgccgctactcctgtaagcaaaggcccagctattgccagactcttgtttatcctcaacaccaaattcccaagtctctcgtagtcttcaatgtccttcttctgcaccacttccattacttccttcaactccatctctaatccctcgctccatccattcttcgattccttggatttcaagctggttctatttgatgatgaagaaggccaccacgttgcgtgctcgaatttcttcggaaatttctcgatcattgctcctaacagaggaagtggataggctttatcgacagccagaactttggccattgtgttcttaacatcctcttcggtgacttttccgatggcgagcttggtctcgatctcgttcttgagctgccggaacagcctcgtggcgttgcgttgctcctccgcgagctgcgacggctggatcttgttcattatgacaagcatccccgtggcggcggagaagaggaggccggaggagagtttaaaagcgagaagcggagctccggtggcagcgacgactccggcgacgccggccatggtggatgcggcgagggtgatcatgttgatggaattgagaagtagagtgttccagttatcgcgctgctcgccgatgttgtggtgcatctcaactcgatcggcgactgcttcgaggatcacatacagttcagatctgatgagatcgtcgtgagactgtgaaacattattgaggttggtgttgttctgagagggaagtatatttgagtgtgagaagccgttgagttcttcgaagagcttcctgcttgggagttttgaatttgatgatgagaaaggaactcgggggaatttgggtacgtcaatggaggcgttgacaggtactactcttttcgaagaagaagaaggaagcaatgaagaattgcacagggaagccattaatcaagaggattaggtctttttgagcttgaatgtggttgtgaagagggtttggtgagttatgcgtatatatat-----------agagaaggggtcagattaggaccattgacttgcccaaatattgaaaaacgaaaattaaaattaaaaataaagactaatgactggttcttgaagtttgacgg-------------------------------------------------------------------------------------------------------
>Jupunba_brachystachya_Lima_7438@NODE_1_length_1161_cov_65.893911
------------------------------------------------------------------------------------------------------------------------------------------------------------------------------------------------------------------------------------------------------------------------------------------------------------------------aatcatgtt---------------------aaaaaatctcagaagaa-----aaagaacttatgaatactaaaaa-----------------------------------------------------------------------------------------------------------------------------------------------------------------------------------------------------------------------------------------------------------------------------------------------------------------------------------------------------atgttttaaatattcataata----------cataagtataagtatctaatttatctttaaaattaaaagaaaatgatataaatacctttatatata----ttaaaaaacacttccggtcgtttctggg----cagaattagtgtgtggctaagtgcgtattttgggaactcataattttagaagcacttttctgtcaatcgagacaaaattcttttcacatacttaaatttgtttggaaatttctcgatcattgctcctaatagaggaagtgggcaagctttatcgagagccagaactttggccattgtgttcttaatatcttcttcggtgacttttccgatggcgagcttagtctcgatctcgttctggagctgacggaacagcctcgtggcgttgcgttgctcctccaccaactgcaacggctggatcttgttcattatgaccagcattcccatggcgggggagaagaggagagcggagaaga----------gagaagcggtgctccgctggctgcggccact---------ccggccatggtggatgcggcgagggtgatcatgttgatggagttgagaagcagagtgttccagttatcacactgctcgtcgatgttgtggtgcatctcaacatgatcggcaactgcttcgaggatcacatacagttcaaacctgatgagatcgtcgtgagacagtgaaacattattgaggttg---gtgttctgagagagaagtatgtttgagtgtgagaagccgttgagttcttcgaagagcttcctgcttgggagtttcgaagccggtgatgagaaatgaactcctg---attgtgaaactcc-----agatttcgccagacgccagttctgccgaaacggcagtagtgcggggtggggtacttttt----------ttaaaaatatata----------------------------------------------------------------------------------------------------------------------------gtatttataaa-aaaaat----------------ttattagattttttctttttatatttttagggaataaaaa-----tatgaaggact------------tttttttttgtgacttgtacgtt-----------------------------
>Jupunba_brachystachya_Lima_7438@NODE_4_length_519_cov_59.846154
----------------------------------------------------------------------------------------------------------------------------------------------------------------------------------------------------------------------------------------------------------------------------------------------------------------------------------------------------------------------------------------------------------------------------------------------------------------------------------------------------------------------------------------------------------------------------------------------------------------------------------------------------------------------------------------------------------------------------------------------------------------------------------------------------------------------------------------------------------------------------------------------------------------------------------------------------------------------------------------------------------------------------------------------------------------------------------------------------------------------------------------------------------------------------------------------------------------------------------------------------------------------------------------------------------------------------------------------------------------------------------------------------------------------------------------------------------------------tcgtcgtgagactgtgaaacattattgaggttggtgttgttctgagagggaagtatatttgagtgcgagaagccgttaagttcttcgaagagcttcctgcttgggagttttgaatttgatgatgagaaaggaactagggggaatttgggtacatcaatggaggcgttgacaggtactactcttttcgaagaagaagaagaaggaagtgaagaattgcacagggaagccattaattaagaggattaggtctttttgagcttgaatgtggttgtgaagaggatttggtgagttatgcgtatatatacagagaaggaagagagaaggggccagattaggaccattgacttgcccaaatattgaaaaacgaaaattaaaaataaaaataaagactaatgactggttcttgaagtttgacttgttacgcgtccgaagagtaagacatacatcatcacttactcccatgcaaatttagatccagtattttttacacttaattatcttcacttgtgtcc--------
>Jupunba_brachystachya_Lima_7438@NODE_6_length_502_cov_83.237647
agctaattggatgtcgcatttgattctaaatactattagataagtaacatcttgttcccaatatttatcattaaaaataacacttaaaagcaggaaaagaaattgactaaactatccctatccatatataagttgaaaatttttaattttcaagatttttaatttgattttctgtat-tttttttttcacttaactccataagactaacaaattaaaagatggggaaaacatttaattagtcacaaatatatccatatatatggcaattgatgttgagatgataacatcccaaaaaatagaattaataaaacatctacattaacttctatacgttaatgtacaaaaaatgttagactaataatcaatgggattattattagtaatgactaaaaaagcttgctggcgaattcgtcgacgtcagctccctcaatacgagagtaagcagatttcttggcaagatc--------------------------------------------------------------------------------------------------------------------------------------------------------------------------------------------------------------------------------------------------------------------------------------------------------------------------------------------------------------------------------------------------------------------------------------------------------------------------------------------------------------------------------------------------------------------------------------------------------------------------------------------------------------------------------------------------------------------------------------------------------------------------------------------------------------------------------------------------------------------------------------------------------------------------------------------------------------------------------------------------------------------------------------------------------------------------------------------------------------------------------------------------------------------------------------------------------------------------------------------------------------------------------------------------------------------------------------------------------------------------------------------------------------------------------------------------------------------------------------------------------------------------------
>Jupunba_commutata_Maguire_46145@NODE_1_length_1031_cov_164.914046
agctaattggaggttacatttgattctaaatactattaggtaaataacatcttgttcccaatatttatcatgaaaaataacacttaaaagcaggaaaaa-aattgactaaaatatctctatccatatataagttgaaaattttgaattttcaagatttttaatttgattttctgta--ttt-ttttttactttacttcataagactaataaattaaaagatggggaaaacatttaattagtcacaaatatattcatatctattgcaattgatgtggagatgataacatcacaaaaaatagaatcagtaaaacatctacatcaacttgtatacgttaatgtacaaaaaatgttagactaataattaatgggattattattagtaaggactaaaaaagcttgctggcgaattcgtcgacgtcagctccctcaatacgagagtaagcagatttcttggcaagatctctgagctgagacaagctccttcccaatttcaaagccagcttcatctcaaacaattctccattctctcttctctccacatcttcttcaatcatctcttccactgaatcttccaacatttgaaagaatcctgcacagttcctgtacatctccgccaccatccccagttgcacaccgtgctcaaacccatttatcgccgtcgatatagcccccgccaccgccggaaccaccgctgaccacgacgattccccgcttataaacacagatcccaccgccgctactcctgtaagcaaaggtccagctattgccagactcttgtttatcttcaacaccaaattcccaagtctctcgtagtcttcaatgtccttcttctgcac-----------------------------------------------------------------------------------------------------------------------------------------------------------------------------------------------------------------------------------------------------------------------------------------------------------------------------------------------------------------------------------------------------------------------------------------------------------------------------------------------------------------------------------------------------------------------------------------------------------------------------------------------------------------------------------------------------------------------------------------------------------------------------------------------------------------------------------------------------------------------------------------------------------------------------------------------------------------------------------------------------------------------------------------------------------------------------------------------------------------------------------------
>Jupunba_filamentosa_Lima_7487@NODE_1_length_2287_cov_145.136199
agctaattggaggttacatttgattctaaatactattaggtaaataacatcttattcccaatatttatcatgaaaaataacacttaaaagcaggaaaaacaattgactaaaatatctctatacatatataagttgaaaattttgaattttcaagatttttaatttgattttctgtattttt-ttt-ttactttacttcataagactaataaattaaaagagggggaaaacatttaattagtcacaaatataatcatatatattgcaattgatgttgagatgataacatcacaaaaaatagaattagtaaaacatctacatcaacttgtatacgttaatgtacaaaaaatgttagactaataatcaatgggattattattagtaatgactaaaaaagcttgctggcgaattcgtcgacgtcagctccctcaatacgagagtaagcagatttcttggcaagatctctgagctgagacaagctccttcccaatttcaaagccagcttcatctcaaacaattctccattctctcttctctccacatcttcttcaatcgtctcttccactgaatcttccaacatttgaaagaatcctgcacagttcctgtacatctccgccaccatccccaattgaacaccgtgctcaaacccatttatcgccgtcgatatggcccccgccaccgccggcaccaccgccgaccacgacgattccgcgcttataaacacagatcccaccgccgctactccggtaagcaaaggcccagctattgccagactcttgtttatcttcaacaccaaattcccaagtctctcgtagtcttcaatgtccttcttctgcaccacttccattacttccttcaactccatctctagtccctcgctccatccattcttcgattccttggatttcaagctggttctatttgatgatgaagaaggccaccatgttgcgtgctcgaatttcttcggaaatttctcgatcattgctcctaacagaggaagtggataggctttatcgacagccagaactttggccattgtgttcttaacatcctcttgggtgacttttccgatggcgagcttggtctcgatctcgttcttgagctgccggaacagcctcgtggcgttgcgttgctcctccgcgagctgcgacggctggatcttgttcattatgacaagcatccccgtggcggcggagaagaggaggccggaggagagcttaaaagcgagaagcggagctccggtggcagcggcgactccggagacgccagccatggtggatgcggcgagggtgatcatgttgatggaattgagaagtagagtgttccagttatcgcgctgctcgccgatgttgtggtgcatctcaactcgatcggcgactgcttcgaggatcacatacagttcagatctgatgagatcgtcgtgagactgtgaaacattattgaggttggtgttgttctgagagggaagtatatttgagtgcgagaagccgttgagttcttcgaagagcttcctgcttgggagttttgaatttgatgatgagaaaggaactagggggaatttgggtacatcaatggaggcgttgacaggtactactcttttcgaagaagaagaaggaagaagtgaagaattgcacagggaagccattaattaagaggattaggtctttttgagcttgaatgtggttgtgaagaggatttggtgagttatgcgtatatatacagagaaggaagagagaaggagtcagattaggaccattgacttgcccaaatattgaaaaacgaaaattaaaattaaaaataaagactaatgactggttcttgaagtttgacttgtgacgcgtccgaagagcaagacatacatcatcacttactcccatgcaaatttagatccagtattttttacacttaattatcttcacttgtgtccgcataaag
>Jupunba_floribunda_Iganci_883@NODE_1_length_1457_cov_238.023188
------------------------------------------------------------------------------------------------------------------------------------------------------------------------------------------------------------------------------------------------------------------------------------------------------------------------------------------------------------------------------------tattattagtaaggactaaaaaagcttgctggcgaattcgtcgacgtcagctccctcaatacgagagtaagcagatttcttggcaagatctctgagctgagacaagctccttcccaatttcaaagccagcttcatctcaaacaattctccattctctcttctctccacatcttcttcaatcgtctcttccactgaatcttccaacatttgaaagaatcctgcacagttcctgtacatctccgccaccatccccaactgcccaccgtgctcaaacccatttatcgccgtcgatatcgcccccgccaccgccggcaccaccgccgaccacgacgattccgcgcttataaacacagatcccaccgccgctactcctgtaagcaaaggtccagctattgccagactcttgtttatcttcaacaccaaattcccaagtctctcgtagtcttcaatgtccttcttctgcaccacttccattacttccttcaactccatctctagtccctcgctccatccattcttcgattccttggatttcaagctggttctatttgatgatgaagaaggccaccatgttgcgtgctcgaatttcttcggaaatttctcgatcattgctcctaacagaggaagcggataggctttatcgacagccagaactttggccattgtgtttttaacatcctcttcggtgacttttccgatggcgagcttggtctcgatctcgttcttgagctgccggaacagcctcgtggcgttgcgttgctcctccgccagctgcgacggctggatcttgttcattatgacaagcatccctgtggcggcggagaagaggaggccggaggagagtttaaaagcgagaagcggagctccggtggcagcggcgactccggcgacgccggccatggtggatgcggcgagggtgatcatgttgatggaattgagaagtagagtgttccagttatcgcgctgctcgccgatgttgtggtgcatctcaactcgatcggcgactgcttcgaggatcacatacagttcagatctgatgagatcgctgtgagactgtgaaacattattgaggttggtgttgttctgagagggaagtatatttgagtgcgagaagccgttgagttcttcgaagagcttcctgcttgggagttttgaatttgatgatgagaaaggaactagggggaatttggggacatcaatggaggcgttgacaggtactactcgtttcgaagaagaagaaggaaggagtgaagaattgcacagggaagccattaattaagaggattaggtctttttgagcttgaatgtggttgtgaagagggtttgttgagttatgcgtatatatatagagaaggaaaagagaaggggtcagattaagaccattgacttgcccaaatattgaaaaacaaaaattaaaattaaaaataaagactaatgactggttcttgaagttt------------------------------------------------------------------------------------------------------------
>Jupunba_idiopoda_Quesada_1718@NODE_1_length_1965_cov_82.369703
----aattggaagtcgcatttgattctatatactattatataagtaacatcttgttcccaatatttatcattaaaaataacacttaaaagcaggaaaagcaattgactaaaatatccctatccatatataagttgaaaatttttaattttcaagatttttaatttgattttctgtatttttttttttcacttaactccataagactaataaattaaaagatggggaaaacatttaattagtcacaaatatatccatatatattgtaattgatgttgagatgataacatcccaaaaaatagaattaataaaacatctacattaacttctatacgttaatgtacaaaaaatgttagactaataatcaatgagattattattagtaatgactaaaaaagcttgctggcgaattcgtcgacgtcagctccctcaatacgagagtaagcagatttcttggcaagatctctgagctgagacaagctccttcccaatttcaaagccagcttcatctcaaacaattctccattctctcttctctccacatcttcttcaatcgtctcttccactgaatcttccaacatttgaaagaatcctgcacagttcctgtacatctccgccaccatccccaattgcgcaccgtgctcaaacccatttatcgcagtcgatatcgcccccgccaccgccggcaccaccgccgaccacgacgattccgcgcttataaacacagatcccaccgccgctactcctgtaagcaaaggcccagctattgccagactcttgtttatcttcaacaccaaattcccaagtctctcgtagtcttcaatgtccttcttctgcaccacttccattacttccttcaactccatctctaatccctcgctccatccattcttcgattccttggatttcaagctggttctatttgatgatgaagaaggccaccatgttgcgtgctcgaatttcttcggaaatttctcgatcattgctcctagcagaggaagtggataggctttatcgacagccagaactttggccattttgttcttaacatcctcttcggtgacttttccgatggcgagcttggtctcgatctcgttcttgagctgccggaacagccttgtggcgttgcgttgctcctccgcgagctgcgacggctggatcttgttcattatgacaagcatccccgtggcggcggagaagaggaggccggaggagagtttaaaagcgagaagcggagctccggtggcagcggcgactccggcgacgccagccatggtggatgcggcgagggttatcatgttgatggaattgagaagtagagtgttccagttatcgcgctgctcgccgatgttgtggtgcatctcaactcgatcggcgactgcttcgaggatcacatacagttcggatctgatgagatcgtcgtgagactgtgaaacattattgaggttggtgtagttctgagagggaagtatatttgagtgtgagaagccgttgagttcttcgaagagcttcctgcttgggagttttgaatttgatgatgaggaaggaactagggggaatttggggacatcaatggaggcgttgacaggtactactcttttcgaagaagaagaaggaagcaatgaacaattgcacagggaagccattaatcaagaggattaggtctttttgagcttgaatgtggttgtgaagaggatttggagagttatgcgtatatatat-----------agagcaggggtcagattaggaccattgacttgcccaaatattgaaaaacgaaaattaaaattaaaaataaagactaatgactggttcttgaagtttgactggttacgcgtccgaagagtaagacatatatcctcacttactcccatgcaaatttagatccagtattttttacacttaattatcttcacttgtgtccgcgtca--
>Jupunba_langsdorfii_Ribeiro_728@NODE_3_length_1093_cov_262.291339
agctaattgaaggttacatttgattctaaatactattagataaataacatcttgttcccaatttttatcatgaaaaataacacttaaaagcaggaaaaacaattgactaaaatatctctatccatatataagttgaaaattttgaattttcaagatttttaatttgattttctgtat-tttttttt---ctttacttcataagactaataaattaaaagatggggaaaacatttaattagtcacaaatatattcatatatgttgcaattgatgttgagatgataacatcacaaaaaatagaattagtaaaacatctacattaacttgtatacgttaatgtacaaaaaatgttagactaataattaatgggattattattagtaaggactaaaaaagcttgctggcgaattcgtcgacgtcagctccctcaatacgagagtaagcagatttcttggcaagatctctgagctgagacaagctccttcccaatttcaaagccagcttcatctcaaacaattctccattctctcttctctccacatcttcttcaatcgtctcttccactgaatcttccaacatttgaaagaatcctgcacagttcctgtacatctccgccaccatccccaattgcacaccgtgctcaaacccatttatcgccgtcgatatcgcccccgccaccgccggcaccaccgccgaccacgacgattccgcgcttataaacacagatcccaccgccgctactcctgtaagcaaaggtccagctattgccagactcttgtttatcttcaacaccaaattcccaagtctctcgtagtcttcaatgtccttcttctgcaccacttccattacttccttcaactccatctctaatccctcgctccatccattcttcgattccttggatttcaagctggttctatttgatgatgaagaaggccaccatgttgcgtgctcgaatttcttcggaaatttctcgatcattgctcctaacagaggaagtggataggctttatcgacagccagaactt------------------------------------------tggc--------------------------------------------------------------------------------------------------------------------------------------------------------------------------------------------------------------------------------------------------------------------------------------------------------------------------------------------------------------------------------------------------------------------------------------------------------------------------------------------------------------------------------------------------------------------------------------------------------------------------------------------------------------------------------------------------------------------------------------------------------------------------------------------------------------------------------------------------------------------------------------------
>Jupunba_langsdorfii_Ribeiro_728@NODE_5_length_619_cov_79.732472
-----------------------------------------------------------------------------------------------------------------------------------------------------------------------------------------------------------------------------------------------------------------------------------------------------------------------------------------------------------------------------------------------------------------------------------------------------------------------------------------------------------------------------------------------------------------------------------------------------------------------------------------------------------------------------------------------------------------------------------------------------------------------------------------------------------------------------------------------------------------------------------------------------------------------------------------------------------------------------------------------------------------------------------------------------------------------------------------------------------------------------------------------------------------------------------------------------------------------------------------------------------------------------------------------------------------------------------------------------------------------------------------------------------------------------------------------------------------------------------------------------------------------gaagtatatttgagtgtgagaagccgttgagttcttcgaagagcttcctgcttgggagttttgaatttgatgatgagcaaggaactagggggaatttggggacatcaatggaggcgttgacaggtactactcttttcgaagaagaagaaggaagcaatgaagaattgcacagggaagccattaatcaagaggattaggtctttttgagcttgaatgtggttgtgaagagggtttggtgagttatgcgtatatatat-----------agagaaggggtcagattgggaccattgacttgcccaaatattgaaaaacgaaaattaaaattaaaaataaagactaacgactggttcttgaaatttgactggttacgcgtccgaagagtaagacatatatcctcacttactcccatgcaaatttagatccagtattttttacacttaattatcttcacttgtgtccgcgtaaac
>Jupunba_langsdorfii_Ribeiro_728@NODE_7_length_572_cov_20.323232
-------------------------------------------------------------------------------------------------------------------------------------------------------------------------------------------------------------------------------------agattaaataatattaa--------------aacatgtgcagta--------------------------ataccaataaaaaaatcatgtt---------------------aaaaaatctcagaagaa-----aaagaacttatgaatactaaaaactg--------------------------------------------------------------------------------------------------------------------------------------------------------------------------------------------------------------------------------------------------------------------------------------------------------------------------------------------------atattttaaatattcataatatca-------tataagaatgagtatttaatttatctttaaaattaaa--aaaatgatataaatacccttatatatattttttcaaaaacacttccggtcgtttctggg----cagaactagtgtgtgttttaggaactttt--------tcatggtttcagaagtattttttgattaattgagacaaaatttctctcacatacttaaatttgtttggaaatttctcgatcattgctcctaatagaggaagtgggcaagcttaatcgagagccagaactttggccattgtgttcttaatatcttcttcggtgacttttccgatggcgagcttagtctcga------------------------------------------------------------------------------------------------------------------------------------------------------------------------------------------------------------------------------------------------------------------------------------------------------------------------------------------------------------------------------------------------------------------------------------------------------------------------------------------------------------------------------------------------------------------------------------------------------------------------------------------------------------------------------------------------------------------------------------------------------------------------------------------------------------------------------------------------------------------------------
>Jupunba_langsdorfii_Ribeiro_728@NODE_8_length_555_cov_47.108787
----------------------------------------------------------------------------------------------------------------------------------------------------------------------------------------------------------------------------------------------------------------------------------------------------------------------------------------------------------------------------------------------------------------------------------------------------------------------------------------------------------------------------------------------------------------------------------------------------------------------------------------------------------------------------------------------------------------------------------------------------------------------------------------------------------------------------------------------------------------------------------------------------------------------------------------------------------------------------------------------------------------------------------------------------------------------------------------------------------------------------------------------------------------------------------------------------------------------------------------------------------gagagcggagaagagagaagcggtgctccgctggctgcggccgctccggcgactccggccatggtggatgcggccagggtgatcatgttgatggagttgagaagcagagtgtt-cagttatcacgctgctcgtcgatgttgtggtgcatctcaacatgatcgggaactgcttcgaggatcacatacagttcaaacctgatgagatcgtcgtgagacagtgaaacattattgaggttg---gtgttctgagagagaagtatgtttgagtgtgagaagccgttgagttcttcgaagagcttcctgcttgggagtttcgaagccggtgatgagaaatgaactcctg---attgtgaaactcc-----agatttcgccagacgccagttctgccgaaacggcagtagtgcggggtggggtacttttt----------ttaaaaaaaaaaaaaatatatattatata---tatatatatgtgaaagcatttgtgtcgtt------cataatttt-------------aaaaagaataaatcaaatattgtaactatatgatattataaaaaaata----------------------------------------------------------------------------------------------------------------------------------------------------------
>Jupunba_limae_Iganci_261@NODE_4_length_511_cov_12.511521
-----------------------------------------------------------------------------------------------------------------------------------------------------------------------------------------------------------------------------------------------------------------------------------------------------------------------------------------------------------------------------------------------------------------------------------------------------------------------------------------------------------------------------------------------------------------------------------------------------------------------------------------------------------------------------------------------------------------------------------------------------------------------------------------------------------------------------------------------------------------------------------------------------------------------------------------------------------------------------------------------------------------------------------------------------------------------------------------------------------------------------------------------------------------------------------------------------------------------------------------------------------------------------------------------------------------------------------------------------------------------------------------------------------------------------------------------------------------------------------------------------------------------------------------------------------------------------------------------------------------------------------------------------------------------------------------------------------------------------------------------------------------------------------------------------------gtcagattaggaccattgacttgcccaaatattgagaaacgaaaattaaaattaaaaataaagactaatgactggttcttgaagtttgacttgttacgcgtccgaagagtaagacatacatcatcacttactcccatgcaaatttagatccagtattttttacacttaattatcttcacttgtgtccgcataacc
>Jupunba_nipensis_Mayo_19662@NODE_1_length_1565_cov_63.263441
------------------------------------------------------------------------------------------------------------------------------------------------------------------------------------------------------------------------------------acatttaattagtcacaaatatatccatatattttgcaattgatgttgagatgataacatcccaaaaaatagaattaataaaacatctacattaacttctatacgttaatgtacaaaaaatgttagactaataatcaatgagattattattagtaatgactaaaaaagcttgctggcgaattcgtcgacgtcagctccctcaatacgagagtaagcagatttcttggcaagatctctgagctgagacaagctccttcccaatttcaaagccagcttcatctcaaacaattctccattctctcttctctccacatcttcttcaatcgtctcttccacagaatcttccaacatttgaaagaatcctgcacagttcctgtacatctccgccaccatccccaattgcccaccgtgctcaaacccattaatcgcagtcgatatcgcccccgccaccgccggcaccaccgccgaccacgacgattccgcgcttataaacacagatcccaccgccgctactcctgtaagcaaaggcccagctattgccagactcttgtttatcctcaacaccaaattcccaagtctctcgtagtcttcaatgtccttcttcttcaccacttccattacttccttcaactccatctctaatccctcgctccatccattcttcgattccttggatttcaagctggttctatttgatgatgaagaaggccaccacgttgcgtgctcgaatttcttcggaaatttctcgatcattgctcctaacagaggaagtggataggctttatcgacagccagaactttggccattgtgttcttaacatcctcttcggcgacttttccgatggcgagcttggtctcgatctcgttcttgagctgccggaacagccttgtggcgttgcgttgctcctccgcgagctgcgacggctggatcttgttcattatgacaagcatccccgtggcggcggagaagaggaggccggaggagagtttaaaagcgagaagcggagctccggtggcagcggcgactccggcgacgccagccatggtggatgcggcgagggttatcatgttgatggaattgagaagtagagtgttccagttatcgcgctgctcgccgatgttgtggtgcatctcaactcgatcggcgactgcttcgaggatcacatacagttcggatctgatgagatcgtcgtgagactgtgaaacattattgaggttggtgtagttctgagagggaagtatatttgagtgtgagaagccgttgagttcttcgaagagcttcctgcttgggagttttgaatttgatgatgaggaaggaactagggggaatttggggacatcaatggaggcgttgacaggtactactcttttcgaagaagaagaaggaagcaatgaagaattgcacagggaagccattaatcaagaggattaggtctttttgagcttgaatgtggttgtgaagagggtttggtgagttatgcgtatatatat-----------agagaaggggtcagattaggaccatggacttgcccaaatattgaaaaacgaaaattaaaattaaaaataagga-----------------------------------------------------------------------------------------------------------------------------------
>Jupunba_oxyphyllidia_Yonker_6157@NODE_2_length_609_cov_166.605263
---------------------------------------------------------------tttatcattaaaaataacacttaaaagcaggaaaagcaattgactaaaatatccctatccatatataaattgaaaatttttaattttcaagatttttaatttgattttctgtat-tttttttttcacttaactccataagactaagaaattaaaagatggagaaaacatttaattagtcacaaatatatccatatatattgcaattgatgttgagatgataacatcccaaaaaatagaattaataaaacatctacattaacttctatacgttaatgtacaaaaaatgttagactaataatcaatgagattattattagtaatgactaaaaaagcttgctggcgaattcgtccatgtcagctccctcaatacgagagtaagcagatttcttggcaagatctctgagctgagacaagctccttcccaatttcaaagccagcttcatctcaaacaattctccattctctcttctctccacatcttcttcaatcgtctcttccactgaatcttccaacatttgaaagaatcctgcacagttcctgtacatctccgccaccatccccaattgcccaccgtgctcaaacccat------------------------------------------------------------------------------------------------------------------------------------------------------------------------------------------------------------------------------------------------------------------------------------------------------------------------------------------------------------------------------------------------------------------------------------------------------------------------------------------------------------------------------------------------------------------------------------------------------------------------------------------------------------------------------------------------------------------------------------------------------------------------------------------------------------------------------------------------------------------------------------------------------------------------------------------------------------------------------------------------------------------------------------------------------------------------------------------------------------------------------------------------------------------------------------------------------------------------------------------------------------------------------------------------------------------------------------
>Jupunba_villosa_Borges_423@NODE_2_length_667_cov_67.718644
agctaattggaggttacatttgattctaaatactattaggtacataacatcttgttcccaatatttatcatgaaaaataacacttaaaagcaggaaaaacaattgactaaaatatctctatccatatataagttgaaaattttgaattttcaagatttttaatttgattttctgta---tttttttttactttacttcataagactaataaattaaaagagggggaaaacatttaattagtcacaaatataatcatatatattgcaattgatgttgagatgataacatcacaaaaaatagaattagtaaaacatctacattaacttgtatacgttaatgtacaaaaaatgttagactaataattaatgggactattattagtaaggactaaaaaagcttgctggcgaattcgtcgacgtcagctccctcaatacgagagtaagcagatttcttggcaagatctctgagctgagacaagctccttcccaatttcaaagc--------------------------------------------------------------------------------------------------------------------------------------------------------------------------------------------------------------------------------------------------------------------------------------------------------------------------------------------------------------------------------------------------------------------------------------------------------------------------------------------------------------------------------------------------------------------------------------------------------------------------------------------------------------------------------------------------------------------------------------------------------------------------------------------------------------------------------------------------------------------------------------------------------------------------------------------------------------------------------------------------------------------------------------------------------------------------------------------------------------------------------------------------------------------------------------------------------------------------------------------------------------------------------------------------------------------------------------------------------------------------------------------------------------------------------------------------------------------------------------------
>Punjuba_callejasii_Daly_5935@NODE_1_length_1728_cov_97.764991
-------------------------------------------------------------------------------------------------------------------------------------------------------------------------------------------------------------------------agatggggaaaacatttttttagtcacaaatatattcatgtatattgcaattgatgttgagatgataacatcccaaaaaatagaattaataaaacatctacattaacttctatacgttaatgtacaaaaaatgttagactaataatcaatgggataattattagtaatgactaaaaaagcttgctggcgaattcgccgacgtcagctccctcaatacgagagtaagcagatttcttggcaagatctctgagctgagacaagctccttcccaatttcaaagcgagcttcatctcaaacaattctccattttctcttctctccacatcttcttcaatcgtctcttccactgaatcttccaacatttgaaagaatcctgcacagttcctgtacatctccgccaccatccccaattgcacaccgtgctcaaacccatttatcgccgtcgatatcgcccccgccaccgccggcaccacccccgaccacgacgattcggcgcttataaacacagatcccactgccgctactcctgtaagcaaaggtccagctattgccagagtcttgtttatcttcaacaccaaattcccaagtctctcgtagtcttcaatgtccttcttctgcaccacttccattacttccttcaactccatctctaatccctcgctccatccattcttcgattccttggatttcaagctggttctatttgatgatgaagaaggccaccatgttgcgtgctcgaatttcttcggaaatttctcgatcattgctcctaacagaggaagtggataggctttatcgagagccagaactttggccattgtcttcttaacatcctcttcggtgacttttccgatggcaagcttggtctcgatctcgttcttgagctgccggaacagcctcgtggcgttgcgttgctcctccgcaagctgcgacggctggatcttgttcattatgacaagcatccccgtggcggcagagaagaggaggccggaggagagtttaaaagcgagaagcgaagctccggtggcagcggcgactccggcgacgccggccatggtggatgcggcgagggtgatcatgttgatggaattgagaagtagagtgttccagttatcgcgctgctcgccgatgttgtggtgcatctcaactcgatcggcgactgcttcgaggatcacatacagttcagatctgatgagatcgtcgtgagactgtgaaacattattgaggttggtgttgttctgagagggaagtatatttgagagtgagaagccgttgagttcttcgaagagcttcctgcttgggagttttgaatttgatgatgagaaaggaactagggcgaatttggggacatcaatggaggcgttgacaggtactactcttttcgaagaagaagaaggaagaagtgaagaattgcacagggaagccattaatcaagaggtttaggtctttttgagcttgaatgtggttgtgaagagggtttggtgagttgtgcgtatatatatagagaaggaagagaggaggggtcagattaggaccgttgactagcccaaatattgaaaaacgaaaattaaaaacaaaaaaaaagactaatgactggttcttgaagtttgactggttacgcgtccgaagattaagacatacatcctcacttattcccatgcaaatatagatccagtattttttacacttaattatcttcacttgtgtccgcataa--
>Punjuba_callejasii_Daly_5935@NODE_2_length_864_cov_17.978399
---------------------------------------------------------------------------------------------------------------------------------------------------------------------------------------------------------------------------------------------------------------------------------------------------------------------------------------------------------------------------------------------------------------------------------------------------------------------------------------------------------------------------------------------------------------------------------------------------------------------------------------------------------------------------------------------------------------------------------------------------------------------------------------------------tacttgatttatctttaaaattaaaatagaatgacataaatatcctcatacataatttttttcccccgcttcctatcgtttctggg----cagaaccggtgtgtggctaaat---------------ctgaggtttcaaaatcaattctttgatgatgaagaaggccaccatgttgcgtgcttaaatttctttggaaatttctcaatcattgctcctaacagaggaagtgggtaagctttattaaaagccagaactttggccattgtgttcttaatatcttctttggtgacttttctgatggcgagcttggtctcgatctcgttctggagccgccggaacaacttcgtggcgttgcgt-------tcaccagttgcgacaactggatcttgttcattatgacgagcattcccgtggcagcggagaagaggaggccggataagggcttaaaagcgagaagcagtgctccgctggctgagccggctccgacgactccagccatggtggatgcggcgagggtgatcatgttgatgtagttgagaagcagagtgttccaattgtcgcgctgcttgtcgatattgtggtgcatctcaacatgatcggcgactgcttcgaggatcacatacagttcaaatttgatgagatcgtcgtgagactgtgaaacattattaaggttg---gtgttctaagagagaagtgtgtttgagtatgagaagccgttgagttcttcgaagagcttcctgcttgggagtttcgaagccagtgatgagaaaggaactccag---attatgaaacttc-----agatttagccggatgccagttctgccaaaacggcaggagagtggggtggggtacttttt-------------------------------------------------------------------------------------------------------------------------------------------------------------------------------------------------------------------------------------------------------------------------------------------------------------
>Punjuba_killipii_Palodorios_6252@NODE_2_length_623_cov_33.644689
--------------------------------------------------------------------------------------------------------------------------------------------------------------------------------------------------------------------------------------------------------------------------------------------------------------------------------------------------------------------------------------------------------------------------------------------------------------------------------------------------------------------------------------------------------------------------------------------------------------------------------------------------------------------------------------------------------------------------------------------------------------------------------------------------------------------------------------------------------------------------------------------------------------------------------------------------------------------------------------------------------------------------------------------------------------------------------------------------------------------------------------------------------ttatcattactaaacttatcaataccgttaacaaaattagtcacattttgttcattatgacgagcattcccgtggtagcggagaagaggaggccggatgagaggttaaaaccgagaagcagtgctccgctggctgagccggctccggtgactccgaccagggtggatgaggcgagggtgatcatgttgatgtagttgagaagcagagtgttccaattgtcgcgctgctcgacgatattgtggtgcatctcaacatgatcggcgactgcttcgaggatcacatacagttcaaatttgatgagatcgtcgtgagactgtgaaacattattgaggttg---gtgttctgagagagaagtatgtttgagtatgagaagccgttgagttcttcgaacagcttcctgcttgggagtttcgaagccagtgatgagaaaggaactccag---gttgtgaaacttc-----agatttagccggacgccagttctgccaaacctgcaggagagcggggtggggtactattt----------ttgaaaaaaaaaa-------------------aaaaagagtatgaaggcatttgtgtgatt------tataatttt-------------ataaaggataaat-cattaccacacctat-----------------------------------------------------------------------------------------------------------------------------------------------------------------------------
>Punjuba_lehmannii_Escobar_7465@NODE_1_length_1948_cov_163.438803
aagaacttgaaggttgcatttgattctaaatactattaggtaaatagcatcttgctcccaatatttatcatgaaaaataacacttaaaagctggaaaaacaattgactaaaatatctctatccatatataagttgaaaattttgaattttcaagatctttaatttgattttctttatttat-tt--ttacttaacttcataagactaataaattaaaagatggggaaaacatttaattagtcacaaatatattcatatatattgcaattgatgttgagatgataacatcccaaaaaatagaattaataaaacatctacatcaacttctatacgttaatgtacaaaaaatgttagactaataatcaatgggataattattagtaatgactaaaaaagcttgctggcgaattcgccgacgtcaactccctcaatacgagagtaagcagatttcttggcaagatctctgagctgagacaagctccttcccaatttcaaagccagcttcatctcaaacaattctccattttctcttctctccacatcttcttcaatcgtctcttccactgaatcttccaacatttgaaagaatcctgcacagttcctgtacatctccgccaccatccccaattgcacaccgtgctcaaacccatttatgaccgtcgatatcgcccccgccaccgccggcaccaccgccgaccacgacgattccgcgcttataaacacagatcccaccgccgctactcctgtaagcaaaggtccagctattgccagagtcttgtttatcttcaacaccaaattcccaagtctctcgtagtcttcaatgtccttcttctgcaccacttccattacttccttcaactccatctctaatccctcgctccatccattcttcgattccttggatttcaagctggttctatttgatgatgaagaaggccaccatgttgcgtgctcgaatttcttcggaaatttctcgatcattgctcctaacagaggaagtggataggctttatcgagagccagaactttggccattgtcttcttaacatcctcttcggtgacttttccgatggcaagcttggtctcgatctcgttcttgagctgccggaacagcctcgtggcgttgcgttgctcctccgcaagctgcgacggctggatcttgttcattatgacaagcatccccgtggcggcagagaagaggaggccggaggagagtttaaaagcgagaagcggagctccggtggcagcggcgactccggagacgccggccatggtggatgcggcgagggtgatcatgttgatggaattgagaagtagagtgttccagttatcgcgctgctcgccgatgttgtggtgcatctcaactcgatcggcgactgcttcgaggatcacatacagttcagatctgatgagatcgtcgtgagactgtgaaacattattgaggttggtgttgttctgagagggaagtatatttgagtgtgagaagccgttgagttcttcgaagagcttcctgcttgggagttttgaatttgatgatgagaaaggaactagggcgaatttggggacatcaatggaggcgttgacaggtactactcttttcgaagaagaagaaggaagaagtgaagaattgcacagggaagccattaatcaagaggtttaggtctttttgagcttgaatgtggttgtgaagagggtttggtgagttatgcgtatatatatagagaaggaagagagaaggggtcagattaggaccgttgactagcccaaatattgaaaaacgaaaattaaaattaaaaaaaaagactaatgactggttcttgaagtttgactggttacgcgtccgaagattaagacatacatcctcacttattcccatgcatatatagatccagtattttttaca-------------------------------
>Punjuba_lehmannii_Escobar_7465@NODE_3_length_753_cov_39.483728
----------------------------------------------------------------------------------------------------------------------------------------------------------------------------------------------------------------------------------------------------------------------------------------------------------------------------------------------------------------------------------------------------------------------------------------------------------------------------------------------------------------------------------------------------------------------------------------------------------------------------------------------------------------------------------------------------------------------------------------------------------------------------------------------------------------------------------------------------------------------------------------------------------------------------------------------------------------------------------------------------------------------------------------------------------------------------------------------------------------------------------------------------------------------------------------------------------------------------------gtagcggagaagaggaggccggatgagagcttaaaaccgagaagcagtgctccgctggctgagccggct---------ccggccatggtggatgaggcgagggtgatcatgttgatgtagttgagaagcagagtgttccaattgtcgcgctgctcgacgatattgtggtgcatctcaacatgatcggcgactgcttcgaggatcacatacagttcaaatttgatgagatcgtcgtgagactgtgaaacattattgaggttg---gtgttctgagagagaagtatgtttgagtatgagaagccgttgagttcttcgaacagcttcctgcttgggagtttcgaagccagtgatgagaaaggaactccag---gttgtgaaacttc-----agatttagccggacgccagttctgccaaacctgcaggagagcggggtggggtacttttt----------ttgaaaaaaaaat--------------------atatacgtatgaaagcatttgtgtgatt------tataatttt-------------agaaaggataaat-cagtaccacacctatttgatattataaagaaacagtaattataaa-aaaaaa----------------tttttagaattt---ttttaatattttaggattttgaatg---caccttaactatt------------------------ttttttagaaataaaaataga--------ttactgcaaac
>Punjuba_racemiflora_Jimenez_Soares_3626@NODE_1_length_2053_cov_190.687247
aagaacttggaggttgcatttgattctaaatactatcaggtaaataacatcttgttcccaatatttatcatgaaaaataacacttaaaagcaggaaaaacaattgactgaaatatctatatccatatataagttgaaaattttgaattttcaagatttttcatttgattttctgtattttt-tttttcacttaacttcataagactaataaattaaaagatggggaaaacatttaattagtcacaaatatattcatatatattgcaattgatgttgagatgataacatcccaaaaaatataattaataaaacatctacaataacttctatacgttaatgtagaaaaaatgttagactaataatcaatgggataattattggtaatgactaaaaaagcttgctggcgaattcgccgacgtcagctccctcaatacgagagtaagcagatttcttggcaagatctctgagctgagacaagctccttcccaatttcaaagccagcttcatctcaaacaattctccattttctcttctctccacatcttcttcaatcgtctcttgcactgaatcttccaacatttgaaagaatcctgcacagttcctgtacatctccgccaccatccccaattgcacaccgtgctcaaacccatttatcgccgtcgacatcgcccccgccaccgccggcaccactgccgaccacgacgattccgcgcttataaacacagatcccaccgccgctactcctgtaagcaaaggcccagctattgccagactcttgtttatcttcaacaccaaattcccaagtctatcgtagtcttcaatgtccttcttctgcaccacttccattacttccttcaactccatctctaatccctcgctccatccattcttcgattccttggatttcaagctggttctatttgatgatgaagaaggccaccatgttgcgtgctcgaatttcttcggaaatttctcgatcattgctcctaacagagaaagtggataggctttatcgagagccagaactttggccattgtcttcttaacatcctcttcggtgacttttccgatggcaagcttggtctcgatctcgttcttgagctgccggaacagcctcgtggcgttgcgttgctcctccgcaagctgcgacggctggatcttgttcattatgacaagcatccccgtggcggcagagaagaggaggccggaggagagtttaaaagcgagaagcgaagctccggtggcagcggcgactccggcgacgccggccatggtggatgctgcgagggtgatcatgttgatggaattgagaagtagagtgttccagttatcgcgctgctcgccgatgttgtggtgcatctcaactcgatcggcgactgcttcgaggatcacatacagttcagatctgatgagatcgtcgcgagactgtgaaacattattgaggttggtgttgttctgagagggaagtatatttgagtgggagaagccgttgagttcttcgaagagcttcctgcttgggagttttgaatttgatgatgagaaaggaactagagcgaatttggggacatcaatggaggcgttgacaggtactactcttttcgaagaagaagaaggaagacatgaagaattgcacagggaagccattaatcaagaggattaggtctttttgagcttgaatgtggttgtgaagagagtttggtgagttatgcgtatatatatagagaaggaagagagaaggggtcagattaggaccattgactagcccaaatattgaaaaacgaaaattaaaa--aaaaaaaaagactaatgactggttcttgaagtttgactggttgcgcgtccgaagattaagacatacatcctcacttactcccatgcaaatttagatccagtattttttacacttaattat----------------------
>Punjuba_racemiflora_Jimenez_Soares_3626@NODE_2_length_1310_cov_60.442011
---------------------------------------------------------------------------------------------------------------------------------------------ttcaagtgttaacagacttttgtgggttttgcaagttcatg----gtatttaa----atagaattttccctttaaaa-----------tattgggtttaaaaaag--------------aatgtgtttaatg------------------aaaaattaaaaacagtataataaatatatt---------------------gaaaaatcctaaaaaaa--------aactttataaatacaaagga-----------------------------------------------------------------------------------------------------------------------------------------------------------------------------------------------------------------------------------------------------------------------------------------------------------------------------------------------------aaatttcaaatattcataataattaattataggtgtgagtgagtatctgatttgtttttaaaattaaagtagaatgacacaaataccctcgtacataaatttttttccccgcttcctatcgtttctggg----cagaactggcgtgtggctaaat---------------ctggggtttcacaatcaattctttgatgatgaagaaggccaccatgttgcgtgctcaaatttctttggaaatttctcaatcattgctcctaacagtggaagtgggtaagctgtattgaaagccagaactttggccattgtgttcttaatatcttctttggtgacttttctgatggcgagcttggtctcaatctcattctggagctgccggaacagcttcatggcgttgcgttgctccttcaatagctaagacagctggatcttgttcattatgacgagcattcccgtggtagcggagaagaggaggccggatgagagcttaaaatcgagaagcagtgctccgctggctgagccggc------gactccggccattgtggatgaggcgagggtgatcatgttgatgtagttgagaagcagagtgttccaattgtcgcgctgctcgacgatattgtggtgcatctcaacatgatcggcgactgcttcgaggatcacatacagttcaaatttgatgagatcgtcgtgagactgtgaaacattattgaggttg---gtgttctgagagagaagtatgtttgagtatgagaagccgttgagttcttcgaacagcttcctgcttgggagtttcgaagccagtgatgagaaaggaacttcag---ggtgtgaaacttc-----agatttagccggacgccagttctgccaaacctgaatgagagcggagtggggtacttttt----------ttgaaaaacaaaa--------------------aaaaaagtatgaaggcatttatgtgatt------tataatttt-------------agaaaggataaat-------cacacctatttaatattataaaaaaatagtaattataaa-attctt----------------tttttagaattt---ttttaatattttaagattttgagtg---catcttaacatt-------------------------ttttttgaaaa---------------------------ga
>_R_Acacia_rostellifera_Murphy_466@NODE_2_length_761_cov_138.510234
----------------------------------------------------------------------------------------------------------------------------------------------------------------------------------------------------------------------------------------------------------------------------------------------------------------------------------------------------------------------------------------------------------------------------------------------------------------------------------------------------------------------------------------------------------------------------------------------------------------------------------------------------------------------------------------------------------------------------------------------------------------------------------------------------------------------------------------------------------------------------------------------------------------------------------------------------------------------------------------------------------------------------------------------------------------------------------------------------------------------------------------------------------------------------------------------------------------------------------------------------------------------------------------------------------------------------------------------------------------------------------tcgcgctgctcgccgatgttgtgatgcatctcaactcgatcggagactgcttcgaggatcacatacagttcagatctgatgagatcgtcgtgagactgtgagacgttattgagggtggtgatgttctgagagggaagcatatttgagagtgagaagccattaagttcttcgaagagcttcctgcttgggagttttgaatttgatgatgagaaaggaactagtgggaactttgggacattaatggaggcgttgacaggtactactctttttgaagaagaagaaggaagaagagaagcagtgtaaagggaagccattaatt----------ggtgttgttgagcttgaattttgttgtggagaggatttgggggtttgggagtgtatatatagagaaagaagagagaaggggtcagattaggaccgttgac-tggccagttatggaaaaa-------------taaaaataaagactaatgactggttcttagag-ttgactggttacgcgtccgaagagtaagccaaacttcctcacttac--cgatgcaaattttttcttcttcttttaaatagtcagacgtttctatttggatacatatgagt
>_R_Acacia_rostellifera_Murphy_466@NODE_5_length_506_cov_51.687646
gagtagttggaggttgcatttgattctaaatactattaggtaaataacatcttgttcccaatatttatcatgaaaaataacacttaaaaccaggaaaaataatcgactaaaatatctctatccatatataagttgaaaattttgaattttcaagatttttaatttgattttctgtattttttacttacacttaacttcataagactaataaattaaaagatgggaaaaacatttaattagtcacaaatatattcatatatattacaattgatgttgag-----aacatcccaaaaattagaattaatgtg--------------------------------caaaaatgttagagtgata---------------attagtaatgactaaaaaagcttgctggcgaattcgtccacgtcagctccctcgatacgagagtaagcagatttcttggcaagatctctgagctgagacaagctccttcccaatttcaaagccagcttcat-----------------------------------------------------------------------------------------------------------------------------------------------------------------------------------------------------------------------------------------------------------------------------------------------------------------------------------------------------------------------------------------------------------------------------------------------------------------------------------------------------------------------------------------------------------------------------------------------------------------------------------------------------------------------------------------------------------------------------------------------------------------------------------------------------------------------------------------------------------------------------------------------------------------------------------------------------------------------------------------------------------------------------------------------------------------------------------------------------------------------------------------------------------------------------------------------------------------------------------------------------------------------------------------------------------------------------------------------------------------------------------------------------------------------------------------------------------------------------------
>_R_Albizia_adinocephala_FHO33_88@NODE_3_length_578_cov_17.998004
-------------------------------------------------------------------------aaaaaaaaatgtaa------------------------------------------------------cccactccctaccatttctagtcagaacttgtgcg-------------------------------------------------------------tggttaaaggtat----------gtttggattagtt------------------taaaaatatgatttataaaataagtatg-----------------------gaggaattttatcacaa----------------------taaaaa---------------------------------------------------------------------aaagtttctgaa--------------------------------------------------------------------------------------------------------------------------------------------------------------------------------------------------------------------------------------accacggtttgg------------------------------------------------------------------tattcacc------------------------------------------------------------------------------------aagcagtcactaaat---------------ctagggcttcataatcaattctttgatgatgaagaaggccaccatgttgcgtgctcgaatttctttggaaatttctcaatcattgctcctaacagaggaagtgggtaagctttatcaagagctagaactttggccattgtgttctcaatatcttctttgatgacttttccgatggcgagcttggtctcaatcttgtt----agttgttggaatagtctcgt-------------------------tgtaacggccgaaccccttt----------------------------------------------------------------------------------------------------------------------------------------------------------------------------------------------------------------------------------------------------------------------------------------------gtattatgttgtggaagtatttctgatttagagaaaaccttactt---------aggctctcgtatccgaacttacaatttaattttgag---------------------------------------------gtcactattcacttt------------------------------------------agtaa----------------------------aac----------------------------------tattttt-------------------------------------------tcaaaatatttg--------actt---------tat--------------------------------------------------------------------------------------------------------------------------------------gg
>_R_Albizia_burkartiana_StivalSantos_678@NODE_1_length_1616_cov_14.960922
-------------------------------------------------------------------------------------------------------------------------------------------------------------------------------------------------------------------------------ggaaaacatttaattagtcacaaatatattcatatatattgcaattgatgttgagatgataacatcccaaaaaatagaattggtaaaacatctacgttaacttctatacgtcaatgtacaaaaaatgttagactaataatgaatgggattattattggtaatgactaaaaaagcttgctggcgaattcgtcgacgtcagctccctcaatacgagagtaagccgatttcttggcaagatctctgagctgagacaagctccttcccaatttcaaagccaccttcatctcaaacaattctccattctctcttctctccacatcttcttcaatcgtctcttccactgaatcttccaacatttgaaagaatcccgcacagttcctgtacatctccgccaccatccccaattgcgcaccgtgttcaaacccatttatcgccgtcgatatcgcccccgccaccgcaggcaccaccgccgaccacgacgattccgcgcttataaacacagatcccaccgccgctactccggtaagcagaggcccagctattgccagactcttgtttatcttcaacaccaaattcccaagtctgtcgtagtcttcaatgtccttcttctgcaccacttccattacttccttcaactccatctctaatccctcgctccatccattcttcgattccttggatttcaagctggttctatttgatgatgaagaaggccaccatgttgcgtgctcgaatttcttcggaaatttctcgatcattgctcctaacagaggaagtggataggctttatcgagagccagaactttggccattgtcttcttaacatcctcttcggtgacttttccgatggcgagcttggtctcgatctcgttctggagctgccgaaacagcctcgtggcgttgcgttgctcctccgcgagctgcgacggctggatcttgttcattatgacaagcatccccgtggcggcggagaagaggaggccggaggagagtttaaaagcgagaagcggagctccggtggcagcggctactccggcggcgccggccatggtggatgcggcgagggtgatcatgttgatggaattgagaagcagagtgttccagttatcgcgctgctcgccgatgttgtggtgcatctcaactcgatcggcgactgcttcgaggatcacatacagttcagatctgatgagatcgtcgtgggactgtgaaacattattgagattggtgttgttctgagaggtaagtatatttgagtgcgagaagccgttgagttcttcgaagagcttcctgcttgggagttttgaatttgatgatgagaaaggaactagggggaatttggggacattaatggaggcgttgacaggtactactcttttcgaagaagaagaagggagagatgaagaagtgcactgggaagccattaatcaagaggatgaagtctttttgagcttgaatgtggttgtgaagaggatttggtgaattatgcgcatatatatagagaaggaagagagaaggggtcagattaggatcgttgac-cggcaaaatattgaaaaacgaaaaataaaaataaaaataaagactcatgactggttcttggaggctgactggttac--------------------------------------------------------------------------------------------------
>_R_Albizia_glabripetala_Lewis_1652@NODE_1_length_885_cov_79.043317
--------------------------------ccattcggcacgtaacatcctgttcccaatatttgtcatgaaaaataacacttaaaagcaggaaaaacaatggactaaaatatc-------------------------ttgaattttcaagatttttaatttgattttatgtat-ttt-ttttttacttaacttcacaagactaataaattaaaagatggggaaaacatttaattagtcacaaatatattcatatatattgcaattgatgttgagatgataacatcccaaaaaatagaattggtaaaacatctacattaacttctatacgtcaatgtacaaaaaatgttagactaataatgaatgggattattattagtaatgactaaaaaagcttgctggcgaattcgtcgacgtcagctccctcaatacgagagtaagcagatttcttggcaagatctctgagctgagacaagctccttcccaatttcaaagccagcttcatctcaaacaattctccattctctcttctctccacatcttcttcaatcgtctcttccactgaatcttccaacatttgaaagaatcccgcacagttcctgtacatctccgccaccatccccaattgcccaccgtgctcaaacccatttatcgccgtcgatatcgcccccgccacagcaggcaccaccgccgaccacgacgattccgcgcttataaacacagatcccaccgccgctactccggtaaggagaggcccagctattgccagactcttgtttatcttcaataccaaattcccaagtctgtcgtagtcttcaatgtccttcttctgcaccacttccattacttccttcaactccatctctaatccctcgctccatccattcttcgattccttggatttcaagctggttctatgtgatgaagaagaaggccacc---------------------------------------------------------------------------------------------------------------------------------------------------------------------------------------------------------------------------------------------------------------------------------------------------------------------------------------------------------------------------------------------------------------------------------------------------------------------------------------------------------------------------------------------------------------------------------------------------------------------------------------------------------------------------------------------------------------------------------------------------------------------------------------------------------------------------------------------------------------------------------------------------------------------------------------------------------------------------------------------------------------------------------
>_R_Albizia_multiflora_Hughes_3090@NODE_1_length_2098_cov_163.335477
aactaattggaggttgcatttgattctaaatactattaggcaagtaacatcttgttcccaatgtttgtcat-gaaaataacacttaaaagcaggaaaaacaatttaccaaaatatc-------------------------ttgaattttcaagatttttaatttgactttctgtattttt-tttgttacttaacttcacaagactaataaattaaaagatggggaaaacatttaattagtcacaaatatattcatttatactgcaattgatgttgagatgataacatcccaaaatatagaattaataaaagatctacattaacttatataagtcaatgtacaaaaaatgttagactaataatgaatgggattattattagtaatgactaaaaaagcttgctggcgaattcgtcgacgtcagctccctcaatacgagagtaagcagatttcttggcaagatctctgagctgagacaagctccttcccaatttcaaagccagcttcatctcaaacaattctccattctctcttctctccacatcttcttcaatcgtctcttccactgaatcttccaacatttgaaagaatcccgcacagttcctgtacatctccgccaccatccccaattgcgcaccgtgctcaaacccgtttatcgccgtcgatatcgcccccgccaccgcaggcaccactgccgaccacgacgattccgcgcttataaacacagatcccaccgctgctactccggtaagcagaggcccagctattgccagactcttgtttatcttcagcaccaaattcccaagtctgtcgtagtcttcaatgtccttcttctgcaccacttccattacttccttcaactccatctctaatccctcgctccatccattctttgattccttggatttcaagctggttctatttgatgatgaagaaggccaccatgttgcgtgctcgaatttcttcggaaatttctcgatcattgctcctaacagaggaagtggataggctttatcgagagccagaactttggccattgtcttctttacatcctcttcggtgacttttccgatggcgagcttgatctcgatctcgttctggagctgccggaacagcctcgtggcgttgcgttgctcctccgcgagctgcgacggctggatcttgttcattatgaccagcatcccggtggcggcggagaagagaaggccggaggagagtttaaaagcgagaagcggagctccggtggcagcggcgactccggcgacgccggccatggtggatgcggcgagggtgatcatgttgatggaattgagaagcagattgttccagttattgcgctgctcgccgatgttgtggtgcatctcaactcgatcggcgactgcttcaaggatcacatacagttcagatctgatgagatcgtcgtgaggctgtgaaacattattgaggttggtgttgttctgagaagtaagtatatttgagtgcgagaagccgttgagttcttcgaagagcttcctgcttgggagttttgaatttgatgctgagaaaggaactagggggaatttggggacattaatggaggcgttgacaggtactactcttttcgaagaagaagaagggagagatgaagaagtgcacagggaagccattaatcaagaggatgaggtcttttcgagcttgtatgtggttgtgaagaggatttggtgagttatgcatatatatatagagaaggaagagagaaggggtcatattaggaccgttgac-tgtcaaaatattgaaaaacgaaaattaaaattaaaaataaagactcatgactggttcttggaggttgactgattacgcgtccgcagagtaagacatgcaccctcacttactgccaagcaaatttagatccagtattttttacacttaattaccttcacttgtgtccgcataatg
>_R_Albizia_sinaloensis_Hughes_1576@NODE_1_length_1897_cov_121.707692
aactaattggaggttgcattttattctaaatactatcaggcaagtaacatcttgttcccaatatttgtcatgaaaaataacacttaaaagcaggaaaaacaatttaccaaaatatc-------------------------ttgaattttcaagatttttaatttgactttctgtatttttt----ttacttaacttcacaagactaataaattaaaaggtgggaaaaacatttaattagtcacaaatatattcatatatattgcgattgatgttgagatgataacatcccaaaaaatagaattggtaaaacatctacgttaacttctatacgtcaatgtacaaaaaatgttagacaaataatgaatgggattattattagtaatgactaaaaaagcttgctggcgaattcgtcgacgtcagctccctcaatacgagagtaagcagatttcttggcaagatctctgagctgagacaagctccttcccaatttcaaagccagcttcatctcaaacaattctccattctctcttctctccacatcttcttcaatcgtctcttccactaaatcttccaacatttgaaagaatcccgcacagttcctgtacatctctgccaccatccccaattgcgcaccgtgctcaaacccatttatcgccgtcgatatcgcccccgccaccgcaggcaccaccgccgaccacgacgattccgcgcttataaacacagatcccatcgccgctactccggtaagcagaggcccagctattgccagactcttgtttaccttcaacaccaaattcccaagtctgtcgtagtcttcaatgtccttcttctgcaccacttccattacttccttcaactccatctctaatccctcgctccatccattcttcgattccttggatttcaagctggttctatttgatgatgaagaaggccaccatgttgcgtgctcgaatttcttcggaaatttctcgatcattgctcctaaaagaggaagtggataggctttatcgagagccagaactttggccattgtcttcttaacatcctcttcggtgacttttccgatggcgagcttggtctcgatctcgttctggagctgccggaacaacctcgtggcgttgcgttgctcctccgcgagctgcgacggctggatcttgttcattatgacaagcatccccgtggcggcggagaagagaaggccggaggagagtttaaaagcgagaagcggagctccggtgtcagcggcgactccggcgacgccggccatggtggatgcggcgagggtgatcatgttgatggaattgagaagcagagtgttccagttatcgcgctgctcgccgatgttgtggtgcatctcaactcgatcggcgactgcttcgaggatcacatacagttcagatctgataagatcgtcgtgagactgtgaaacattattgaggttggtgttgttctgagaggtaagtatatttgagtgcgagaagccgttgagttcttcgaagagtttcctgcttgggagttttgaatttgatgatgagaaaggaactagggggagtttggggacattaatggaggcgttgaaagttactactcttttcgaagaagaagaaggaagagatgaagaagtgcacagggaagccattaatcaagaggatgaggtcttttcgagcttgtatgttgttgtgaagaggaattggtgagttatgcgcatatatatagagaaggaagagagaaggggtcagattaggaccgttgac-tggcaaaatattgaaaaacgaaaattaaaattaaaaataaagactcgtgactggttcttggaggttgactggttacgcgtccgaagagtaagacatacaccctcactggctgccatgcaaatttagatccagcattttttacacttaattatcttcact---------------
>_R_Albizia_sinaloensis_Hughes_1576@NODE_2_length_783_cov_29.808782
-------------------------------------------------------------------------------------------------------------------------------------------------------------------------------------------------------------------------------------------------------------------------------------------------------------------------------------------------------------------------------------------------------------------------------------------------------------------------------------------------------------------------------------------------------------------------------------------------------------------------------------------------------------------------------------------------------------------------------------------------------------------------------------------------------------------------------------------------------------------------------------------------------------------------------------------------------------------------------------------------------------------------------------------------------------------------ctcatcattttcaaaggac-----ataaccgtctgattgataaagctgatctccgactctttcaaaactaaggggactgcactccaggtgttgccttgctcattcgccagctgcaacagctagatctggttcattacgatgagcattcccatggcggcgaagaagaggaggtcggagaaaagcttaaaagtgagaagaggtgctccgctggctgcggcggctgcgacgac-ccgaccatggtggatgcggcgagggtgatcatgttgatggagttgagaagcagggtgttccagttattgtgctgctcgccgatgttgtggtgcatctcaacatgatcggcgactgcttcgaggatcacctacagctcagatatgatcagatcgtcgtgaggctgtgaaacattattgaggttg---gtgttctgagagagaagtatgtttgagtatgagaagctgttgagttcttcaaagagcttcctgcttgggagtttcgaagccggt---------ggaactccag---attgtgaaactct-----agatttagccggacgccagttttgccgaaatggcgggagagcggggtggggtatttttc----------ttttttaaaagaa--------------------ttacatgtatggggacatttgtgcgatt------tataatttt-------------taaaaagataaat-tagtac----------tcatattataaaaaaacaagtatttataa-agtttt----------------tttt---aattt---ttttaatattttaggattttgagca---catctcaatcatt----------------------------------------------------------------
>_R_Albizia_subdimidiata_var_minor_Gorts_341@NODE_1_length_1847_cov_49.548023
------------------------------------------------------------------------aaaaataacatttaaaagcaggaaaaacaa---------------------------------------tggacttttcaagatttttaatttgattttatgtatttttt----ttacttaactcaataagactaataaattaaaagatggggaaaacatttaattagtcacagatatattcatatatattgcaattgatgttgagatgataacatcccaaaaaatagaattggtaaaacatccacattaacttctatacgtcaatgtacaaaaaatgttagactaatgatgaatgggattattattagtaatgactaaaaaagcttgctggcgaattcgtcgacgtcagctccctcaatacgagagtaagcagatttcttggcaagatctctgagctgagacaagctccttcccaatttcaaagccagcttcatctcaaacaattctccattctctcttctctccacatcttcttcaatcgtctcttccactgaatcttccaacatttgaaagaatccagcacagttcctgtacatctccgccaccatacccaattgcccaccgtgctcaaacccatttatcgccgtcgatatcgcccccgccaccgcaggcaccaccgccgaccaggacgattccgcgcttataaacacagatcccactgccgctaccccggtaagcagaggcccagctattgccagactcttgtttatattcaacaccaaattcccaagtctgtcgtagtcttcaatgtccttcttctgcaccacttccattacttccttcaactccatctctaatccctcgctccatccattcttcgattccttggatttcaagctggttctatgtgatgatgaagaaggccaccatgttgcgtgctcgaatttcttcggaaatttctcgatcattgctcctaacagtggaagtggataggctttatcgagagccagaactttggccattgtcttcttaacatcctcttcggtgacttttccgatagcgagcttggtctcgatctcgttctggagctgccggaacagcctcgtggcgttgcgttgctcctccgcgagctgcgacggctggatcttgttcattatgacaagcatccccgtggcggcggagaagaggaggccggaggagagtttaaaagcgagaagcggagctccggtagtagcggcgactccggcgacgccggccatggtggatgcggcgagggtgatcatgttgatggaattgagaagcagagtgttccagttattgcgctgctcgccgatgttgtggtgcatctcaactcgatcggcgactgcttcgaggattacatacagttcagatctgatgagatcgtcgtgagactgtgaaacattattgaggttggtgttgttctgagaggtaagtatatttgagtgcgagaagccgttgagttcttcgaagagcttcctgcttgggagctttgaatttgatgatgagaaaggaactagggggaatttggggacattaatggaggcgttgacaggtactactcttttcgaagaagaagaaggaagagatgaagaagtgcacagggaagccattaatcaagaggatgaggtcttttcgagcttgtatgtggttgtgaagaggatttggtgagctatgcgcatatatatagagaaggaagagagaaggggtcagattaggaccgttgac-tggcaaaatattgaaaaacgaaaattaaaattaaaaataaaaactcatgactggttcttggaggttgactgattacgcgtccgaagagtaagacatacaccctcacttcctaccatgcaaatttagatccagtattttttacacttaattatctctacttgtgtccgcataa--
>_R_Albizia_subdimidiata_var_subdimidiata_Ferreira_210@NODE_1_length_1741_cov_184.204928
----------------------------aataccagtcggcaagtaacatcctgttcccaatatttgtcatgaaaaataacatttaaaagcaggaaaaacaatggactaaaatatc-------------------------ttgaattttcaagatttttaatttgattttatgtattttt-ttt-ttacttaactcaataagactaataaattaaaagatggggaaaacatttaattagtcacagatatattcatgtatattgcaattgatgttgagatgataacatcccaaaaaacagaattggtaaaacatccacattaacttctatacgtcaatgtacaaaaaatgttagactagtaatgaatgggattattattagtaatgactaaaaaagcttgctggcgaattcgtcgacgtcagctccctcaatacgagagtaagcagatttcttggcaagatctctgagctgagacaaactccttcccaatttcaaagccagcttcatctcaaacaattctccattctctcttctctccacatcttcttcaatcgtctcttccactgaatcttccaacatttgaaagaatcccgcacagttcctgtacatctccgccaccatacccaattgcccgccgtgctcaaacccatttatcgccgtcgatatcgcccccgccaccgcgggcaccaccgccgaccacgacgattccgcgcttataaacacagatcccactgccgctaccccggtaagcagaggcccagctattgccagactcttgtttatattcaacaccaaattcccaagtctgtcgtagtcttcaatgtccttcttctgcaccacttccattacttccttcaactccatctctaatccctcgctccatccattcttcgattccttggatttcaagctggttctatgtgatgatgaagaaggccaccatgttgcgtgctcgaatttcttcggaaatttctcgatcattgctcctaacagtggaagtggataggctttatcgagagccagaactttggccattgtcttcttaacatcctcttcggtgacttttccgatagcgagcttggtctcgatctcgttctggagctgccggaacagcctcgtggcgttgcgttgctcctccgcgagctgcgatggctggatcttgttcattatgacaagcatccccgtggcggcggagaagaggaggccggaggagagtttaaaagcgagaagcggagctccggtagtagcggcgactccggcgacgccggccatggtggatgcggcgagggtgatcatgttgatggaattgagaagcagagtgttccagttattgcgctgctcgccgatgttgtggtgcatctcaactcgatcggcgactgcttcgagaatcacatacagttcagatctgatgagatcgtcgtgagactgtgaaacattattgaggttggtgttgttctgagaggtaagtatatttgagtgcgagaagccgttgagttcttcgaagagcttcctgcttgggagttttgaatttgatgatgagaaaggaaccagggggaatttggggacattaatggaggcgctgacaggtactactcttttcgaagaagaagaagggagagatgaagaagtgcacagggaagccattaatcaagaggatgaggtcttttcgagcttgtatgtggttgtgaagaggatttggggagttatgcgtatatttatagagaaggaatagagaaggggtcagattaggaccgttgac-tggcaaaatattgaaaaacgaaaattaa--------------------------------------------------------------------------------------------------------------------------------------------------
>_R_Albizia_tomentella_Leach_Dunlop_3801@NODE_1_length_1100_cov_938.140762
----------------------------------------------------------------------------------------------------------------------------------------------------------------------------------------------------------------------------------------------------------------------------------------------------------------------------------------------------------------------------------------------------------------------------------------------------gagtaagcagatttcttggcaagatctctgagctgagacaagctccttcccaatttcaaagccaacttcatctcaaacaattctccattctctcttctctccacatcttctttaatcgtctcttccactgaatcttccaacatttcaaagaatccagcacagttcctgtacatctccgcgaccatccccaattgcgcaccgtgctcaaacccatttatcgccgtcgatatcgcccccgccaccgccggcaccaccgccgaccacgacgattccgcgcttataaacacagatcccaccgccgctactccggtaagcaaaggcccagctattgccagactcttgtttatcttcaacaccaaattaccaagtctctcgtagtcctcaatgtccttcttctgcaccacttccattacttccttcaactccatctctaatccctcgctccatccattcttcgattccttggatttcaagctggttctatttgatgatgaagaaggccaccatgttgcgtgctcgaatttctttggaaatttctcgatcattgctcctaacagaggaagtggataggctttatcgagagccagaactttggccattgtgttcttaacatcctcttcggtgacttttccgatggcgagcttggtctcgatctcgttctgaagctgccggaacagccgcgtggcgttgcgttgctcctccgccagctgcgacggctggatcttgttcataatgacgagcatccccgtggcggcggagaagaggaggccggaggagagtttaaaagcgagaagcggagctccgctggcggcggcgactccggcgacgccggccatggtggatgctgcgagggtgatcatgttgatggaattcaaaagtagagtgttccagttatcgcgctgctcgccgatgttgtggtgcatctcaactcgatcggcgactgcttcgaggatcacatacagttcagatctgatgagatcgtcgtgagactgtgaaacattattggggttggtgttgttctgagagggaagtatatttgagtgtgagaagccgttgagttcttcgaagagcttcctgcttgggagttttgaatttgatga--------------------------------------------------------------------------------------------------------------------------------------------------------------------------------------------------------------------------------------------------------------------------------------------------------------------------------------------------------------------------------------------------------------
>_R_Albizia_tomentella_Leach_Dunlop_3801@NODE_2_length_782_cov_7.740426
----------------cgcttcttccccgcctccaccgcgtccgcaacttcatctcctcgcgctccttcaccaacgaccaccaccgggacaaccccaagaactggagc---------------------------------ttctcatgccaatggtgcttcttcagtcccttgcacctttgtgtc-------------------------------------------ggttttattaatttaaa---------taaatgttggaatcaaaaggaggatatcaatta-taaaaaaacaacattaaaaaaaaatttgtatt---------------------cttaaatcttatactaa-----ggaaaacccactagtgttgagagatgagggagagcggaggaataacca------------------------------------------------------------------------------------------------------------------------------------------------------------------------------------------------------------------cccaattgcccaccgtgctcaaacccatttatggccgtcgataaggccctcgccactgtcggca-caaccgccaccacgacgatttcgagcttataaacacagatcccaccgccgctgcttcagtaagcaaagacccagctattgctggaaagtctg-----------------------------------------------------------------------------------------------------------------------------------------------------------------------------------gttgttgcag-------------------------------cggggaggtttcgctgtcaacctggagtgtagacaacttgttcctgaaagttcccccggagccaccctcaatgtta------------------------------------------------------------------ggttacaaaaactcatctctggctactttgccgag-----------------------gggtgctgagggagag-------------agcggcgttgtgc-------------------------------------------------------gttgaaggacgtgaga------------------------------------------------------------------------------------------------------------------------------------------------------------------------------------------------------------------------------------------------------------------------------------------------ggagcggcaagc---------------------------------------------------------------agt------------------------------------------------------------------------------------------------------------atggg-agggac--------------------------------------------------------------------------------------------------------------------------------------gg
>_R_Albizia_tomentella_Leach_Dunlop_3801@NODE_4_length_611_cov_87.891386
gtttacgagatgcttgtacggtctacgaggtgcttttaggtcaacgaagttatatggaggagatttatcttaatttacatgaatcgggcttatataataagcccgattgaattaaaccaaaacaaac---------agcctttgaattttcaagatctttaatttgattttctgtat-tt--ttttttactcaacttcataagactaataaattaaaagatggggaaaacatttaattagtcacaaatatattcatatatattgcaatggatgttgagatgaaaacatcccaaaaaaaagaattaataaaacatctacattaacttatatactttaatgtgcaaaaaatgttagactaataattagtgggattactattagtaaggactaaaaaagcttgctggcgaattcgtctacgtcagctccctcaatacgagagtaagcagatttcttggcaagatctctgagctgagacaagctccttcccaatttcaaagccaacttcatctcaaa-----------------------------------------------------------------------------------------------------------------------------------------------------------------------------------------------------------------------------------------------------------------------------------------------------------------------------------------------------------------------------------------------------------------------------------------------------------------------------------------------------------------------------------------------------------------------------------------------------------------------------------------------------------------------------------------------------------------------------------------------------------------------------------------------------------------------------------------------------------------------------------------------------------------------------------------------------------------------------------------------------------------------------------------------------------------------------------------------------------------------------------------------------------------------------------------------------------------------------------------------------------------------------------------------------------------------------------------------------------------------------------------------------------------------------------------------------------------------------
>_R_Archidendron_clypearia_Wieringa_1849@NODE_1_length_1965_cov_306.987288
----------------catttaattctaaatac-----ggtaaataatatcttgtccacaatatttatcatgaaaaataacacttaaaagcaggaaaaacaattgactaaaatatctctatccatatataagttgaaaattttgaattttcaagatttttaatttgattttctgtatttttt----ttccttaacttaataagactaataaattaaaagatggggaaaacatttaattagtcacaaatatattcatatatattgcaattgatgttgagatgataacatcccaaaaaatagaattaataaagcatctacattaacttctataagttaatgtgcaaaaaatgttagactaataattaatgggattattattagtaatgactaaaaaagcttgctggcgaattcctccacgtcagctccctcaatacgagagtaagcagatttcttggcaagatctctgagctgagacaagctccttcccaatttcaaagccagcttcatctcaaacaattctccattctctcttctctccacatcttcttcaatcgtctcttgcactgaatcttccaacatttgaaagaaacccgcacagttcctgtacatctccgctatcatccccaattgcgcaccgtgctcaaacccatttatcgccgtcgatatcgcccccgccaccgccggcaccacccccgaccacgacgattccgcgcttataaacacagatcccaccgccgctactccggtaagcaaaggcccagctattgccagattcttgtttatcttcaacaccaaattcccaagtctctcgtagtcttcaatgtccttcttctgcaccacttccattacttccttcaactccatctctaatccctcgctccatccattcttcgattccttggatttcaagctggatctagttgatgatgaagaaggccaccatgttgcgtgctcgaatttcttaggaaatttctcgatcattgctcctaacagaggaagtggataggctttatcgagagccagaactttggccattgtgttcttaacatcctcgtcggtgacttttccgatggcgattttggtctcgatctcgttctggagctgccggaacagcctcgtggcgttgcgttgctcctccgccagctgcgacggctgcatcttgttcattatgacgagcatccccgtggcggcggagaagaggagtccggtggagagtttaaaagcgagaagcggagctccgctggcggcggccactccggcgactccggccatggtggatgcggtgagagtgatcatgttgatggaattcagaagcagggtgttccagttatcgcgctgctcgcctacgttgtgatgcatctcaactcgatcggcgactgcttcgaggatcacatatagttcagatctgatgagatcgtcgtgagactttgagacgttattgagggtggtgttgttctgagagggaagtatatttgagtgtgagaagccattaagttcttcgaagagcttcctgcttgggacttttgaatttgatgatgagaaaggaactagtgggaattttgggacattaatggaggcgttgactggtactactctttttgaggaagaagaaggaagaaaagaagcagtgtaaagggcagccattaattaagaggacaaggttttgttgagcttgaaattggttgtggagaggattt-gtgggttgtgtgtgtatatatagagaaggaagagagaaggggtcagatcagggcccttgac-tggcccaatattgaaaaatgaaaatgaaaattaaaaataaagactaatgactggttcttggagtttgactggttacgcgtccgaagagtaagacatacgtcctcacttac-cccatgcaattt-----------tttttttcttttgaataatactgaatatc---------ac
>_R_Archidendron_clypearia_Wieringa_1849@NODE_4_length_853_cov_25.117268
------------------------------------------------------------------------------------------------------------------------------------------------------------------------------------------------------------------------------------------------------------------------------------------------------------------------------------------------------------------------------------------------------------------------------------------------------------------------------------------------------------------------------------------------------------------------------------------------------------------------------------------------------------------------------------------------------------------------------------------------------------------------------------------------------------------------------------------------------------------------------------------------------------------------------------------------------------------------tctctgtgggacgaccttgatttgccacttaatatttttcatgatccgtacacttgtggtgattaattaaattttggcagcatcaaaaactttggccattttgttcttaatatcttctttggtgttttttccgatggcaagtttggtctcgatctcgttctggagctaccggaacagcctcatagcgttgcgttgctcctccgccaactacaacggctagatcttgttcattatgacgagcattcccatggcagaggagaagaagaggctggaggagaacttaaaagagagaagttg-gctctgatgactacggtggctccgacttctccggccatggtggatgtggctaggctgatcatgttgatggagttgagaatgaaagtgttccagttatcgcgctgctcgccgatgttgtggcgcagctcaacatgattgacgactgctttgaggatcacatacagttcaaatttgatgagatcatcgcgagattgtgaaacattattgaggttg---gtgttctgagagtgaagcatgtttgagtgtgagaagtcgttgagttcttcgaaaaacttcctgcttgggagtttctaagccggcgatgagaaaggaactccag---attaggaaacact-----agatttagccggatgccaattctgccgaaactgtaggaggttgcaagccgagggcgttg----------gtaaacggcaagg--------------------gcacc----------------tttcgtt------tttaatt-----------------aaaaaactgagtgcataaaataaatttatcaatattttaacaattatatgtcatttc-catatt----------------ttaatagattttttttttt---------------------------------------------------------------------------------------------------aa
>_R_Archidendron_clypearia_Wieringa_1849@NODE_5_length_770_cov_37.138528
------------gttatcagtacttacgaattttgtcaaatcataaagat--------------tttttgtttaaacaattactcaa------------------------------------------------------ttacaact-caaaactctttgtcaatcattttatatatattccttttacc------------------------------------------aattttatcaaaatcattacgatttttattaaatttattatcaaattgactataacct------------------aaactttttatctatttttacacgt------------------------------------attatcaacactataga--------------------------------------------------------------tgttatcaaaaccgtta-----------------------------------------------------------------------------------------------------------------------------------------------------------------------------------------------------------------------------------------------------------------------------------------------------------------------------------------------------------------------------------------------------------------------------------------------------------------------------------------------------------ctctttagatgaaacagcgatcattggtcctaacagaggaagtgggtaagctttatggagagccagaactttggccattgtgttcttaataccttctttggtgacttttctgatggcaagcttggtcttgatctcgttctggagttgctggaacagcctcgtggcgctacgttgctcctccgccagtggcaacagctagatcttgttcattatgatgagcattccc-cggcggcggagaagacgaggccgaaggagagcttaaaagcaagaaatggtcctccgttggctgcgacgactccaa------tggccatcttgttcattatgagcatccccatgacggcggagaagaggag---------------------------------gctggaggagagcttaaaagcaagaagtggtgcttcgttggctgc------------------------------------------------------------------------------------------------------------------------------------------cggcga--------------------atccgacaactct-----ggccatgat-----------------tgcggcgagggttgttgatggag--------------------ttga----------------------------gaagcaga---------------------------tccagttat---------------------------------------------------------------------------------------------------------------------------------------------------------------------------------------------------------------------tg
>_R_Archidendron_clypearia_Wieringa_1849@NODE_7_length_655_cov_6.745675
-------------------------------------------------------------------------------------------------------------------------------------------------------------------------------------------------------------------------------------catgaaaataacataaacaatgatca-----attagaattttaa--------------------------gtattgataa----------tttactattataccttcatttttaaataataaaaaaagaaacccttaccagagtaccactgttggcgactaaa------------------------------------------------------------------------------------------------------------------------------------------------------------------------------------------------------------------------------------------------------------------------------------------------------------------gcttcgactcta---------------------------------------gctagcatccaatcgtcgttggcctgaactccggc-------------------------------------aatatttttttccaactacttcctgtcaattttggg----cagaattggtgtgtggctaaat---------------ttggggtttcataatcaattctttgatgatgaagaaggccaccatgttgtgtgctcaaatttctttgaaaatttctcgatcattgctccgaacaaaggaagtgggtaagctttattgagagccagaatgataagcatatattttataattaaatctctgatatatttgattaaatttattaatactttatacttattaattatctttttatatatttttct------------------------------------catttaattaattat-----------------------------------aggataaaa-----------------------------------------------------------------------------------------------------------------------------------------------------------------------------------------------------------------------------------------------------------aggatatctggatata---------------------------------------------------------------------------------------------aaatctaatcatatcttatttttatt-----------------------------------agaagatatcaataaagtaaact-----------------agc--------------------------------tatatatat-------gaaaag--------------------cgtggacccc------------agagca------aaaga-aaaggc--------------------------------------------------------------------------------------------------------------------------------------ga
>_R_Balizia_leucocalyx_Aguilar_1939@NODE_1_length_2233_cov_276.670223
agctaattggaggttacatatgatactaaatcctattaggtaaataacatcttgttccccatatttttcatgaaaaataacacttaaaagcaggaaaagcaattgactaaaatatctctatccatatataagttgataattttgaatttttaagatttttaatttggttttctgtattttt-tttcttactttacttcataagactaataaattaaaagagggggaaaacatttaattagtcacaaatatattcatttatattgcaattgatgttgagatgataacatcacaaaaaatagaattagtaaaacatctacatcaacttggatacgttaatgtacaaaaaatgttagactaataattaatgggactattattagtaaggactaaaaaagcttgctggcgaattcgtcgacgtcagctccctcaatacgagagtaagcagatttcttggcaagatctctgagctgagacaagctccttcccaatttcaaagccagcttcatctcaaacaattctccattctctcttctctccacatcttcttcaatcgtctctgccactgaatcttccaacatttgaaagaatcctgcacagttcctgtacatctccgccaccatccccaattgcccaccatgctcaaacccatttatcgccgtcgatatcgcccccgccaccgccggcaccaccgccgaccacgacgattcggcgcttataaacacagatcccaccgccgctactccggtaagcaaaggcccagctattgccagactcttgtttatcttcaacaccaaattcccaagtctctcgtagtcttcaatgtccttcttctgcaccacttccattacttccttcaactccatctctaatccctcgctccatccattcttcgattccttggatttcaagctggttctatttgatgatgaagaaggccaccatgttgcgtgctcgaatttcttcggaaatttctcgatcattgctcctaacagaggaagtggataggctttatcgagagcaagaactttggccattgtgctcttaacatcctcttcggtgacttttccgatggcgagcttggtctcgatctcgttcttgagctgccggaacagcctcgtggcgttgcgttgctcctccgcgagctgcgacggctggatcttgttcattatgacaagcatccccgtggcggcggagaagaggaggccggaggagagtttaaaagcgagaagcggagctccggtgtcagcggtgactccggcgacgccggccatggtggatgcggcgagggtgatcatgttgatggaattgagaagtagagtgttccagttatcgcgctgctcgccgatgttgtggtgcatctcaactcgatcggcaactgcttcgaggatcacatacagttcagatctgatgagatcgtcgtgagactgtgaaacattattgaggttggtgttgttctgagagggaagtatatttgagtgtgagaagccgttaagttcttcgaagagcttcctgcttgggagttttgaatttgatgatgagaaaggaactagggggaatttgggtacatcaatggaggcgttgacaggtactactcttttcgaagaagaagaaggaagaagtgaagaattgcacagggaagccattaattaagagggttaggtctttttgagcttgaatgtggttgtgaagaagatttggtgagttatgtgtatatatatagagaaggaagagagaaggggtcagattaggaccattgac-tgcccaaatattgaaaaacgaaaattaaaaataaaaataaagactaatgactggctcttgaagtttgacttgtcacgcgtccggagagtaagacagacatcatcacttactcccatgcaaatttagatccagtattttttacacttaattatcttcacttgtgtccgcataaac
>_R_Cathormion_rhombifolium_Deighton_3618@NODE_1_length_1958_cov_152.372142
agctaattggaggttacatttgattctaaatactattaggtaaataacatcttgttcccaatatttatcatgaaaaataacacttaaaagcaggaaaaacaattgactaaaatatctctatccatatataagttgaaaattttgaattttcaagatttttaatttgattttatgttttttt-ttttttactttacttcataagactaataaattaaaagatggggaaaacatttaattagtcacaaatatattcatatatatcgcaattgatgttgagatgataacatcacaaaaaatagaattagtaaaacatctacatcaacttgtatacgttaatgtacaaaaaatgttagactaataattaatgggactattattagtaaggactaaaaaagcttgctggcgaattcgtcgacgtcagctccctcaatacgagagtaagcagatttcttggcaagatctctgagctgagacaagctccttcccaatttcaaagccagcttcatctcaaacaattctccattctctcttctctccacatcttcttcaatcgtctcttccactgaatcttccaacatttgaaagaatccggcacagttcctgtacatctccgccaccatccccaattgcccaccgtgctcaaacccatttatagccgtcgatatcgcccccgccaccgccggcaccaccgccgaccacgacgattccgcgcttataaacacagatcccacagccgctactcctgtaagcaaaggcccagctattgccagactcttgtttatcttcaacaccaaattcccaagtctctcgtagtcttcaatgtccttcttctgcaccacttccattacttccttcaactccatctctagtccctcgctccatccattcttcgattccttggatttcaagctggttctatttgatgatgaagaaggccaccatgttgcgtgctcgaatttcttcggaaatttctcgatcattgctcctaacagaggaagtggataggctttatcgacagccagaactttggccattgtgttcttaacatcctcttcggtgacttttccgatggcgagcttggtctcgatctcgttcttgagctgtcggaacagcctcgtggcgttgcgttgctcctccgcgagctgcgacggctggatcttgttcattatgacaagcatccccgtggcggcggagaagaggaggccggaggagagtttaaaagcgagaagcggagctccggtggcagcggcgactccggcgacgccggccatggtggatgcggcgagggtgatcatgttgatggaattgagaagtagagtgttccagttatcgcgctgctcgcctatgttgtggtgcatctcaactcgatcggcgactgcttcgaggatcacatacagttcagatctgatgagatcgtcgtgagactgtgaaacattattgaggttggtgttgttctgagagggaagtatatttgagtgcgagaagccgttgagttcttcgaagagcttcctgcttgggagttttgaatttaatgatgagaaaggaactagggggaatttggggacatcaatggaggcgttgacaggtactactctttttgacgaagcagaaggaagaaataaagaattgcacagggaagccattaatcaagaggattaggcctttttgagcttgaatgtggttgtgaagaggatttggtgagttatgcgtatatatttatagaaggaagagagaagaggtcagattaggaccattgacttgcccaaatattgaaaaacgaaaattaaaattaaaaataaagactaatgactggttcttgaagtttgactggttacgcgtccgaagagtaagacatgcatcctcactga-------------------------atttttacacttaattatcttcacttgtg-----------
>_R_Enterolobium_cyclocarpum_MWC9020@NODE_1_length_2065_cov_332.518612
agttagtaggagtttgcattatattataaat-------ggtaaataacatcttgttcccaatatttatcatgaaaaataacacttaaaagcgggaaaaacaattgactaaaatatctttacccatatataagttgaaaattttgaattttcaagatttttaatttgattttctgtattttt-ttt-ttactcaacttcataagactaataaattaaaga--tggggaaacatttaattaatcacaaatatattcatatatattgcaattgatgttgagctgatgacatcccaaaaaata--------------------------------------tttacaaaaaatgttagcctaataattaatgggattattattagtaatgactaaaaaagcttgctggcgaattcgtcaacgtcagctccctcaacgcgagagtaagcagatttcttggcaagatctctgagctgagacaagctccttcccaatttcaaagccagcttcatctcaaataattctccattctctcttctctccacatcttcttcaatcgtctcttccactgaatcttccaacatttcaaagaatcctgcacagttcctgtacatctccgccaccatccccaattgcccaccatgctcaaacccatttatggccgtcgatatcgcccccgccacagccggcaccaccgccgaccacgacgattccgcgcttataaacacagatcccgccgccgctactccggtaagcaaaggcccagctattgccagactcttgtttatcttcaacaccaaattcccaagtctctcgtagtcttcaatgtccttcttctgcaccacttccattacttccttcaactccatctctaatccctcgctccatccattcttcgattccttggatttcaagctggttctatttgatgatgaagaaggccaccatgttgcgtgctcgaatttcttcggaaatttctcgatcattgctcctaacagaggaagcgggtaggctttatcgagagccagaactttggccattgtgttcttaacatcctcttcggtgacttttccgatggcgagtttggtctcgatctcgttctggagctgccggaacagcctcgttgcgttgcgttgctcctccgcgagctgcgacggctggatcttgttcattatgacaagcatccccgtggcggcggagaagaggagaccggaggagagtttaaaagcgagaagcggagctccggtggtagcggcgactccggcgacaccggccatggtggatgcggcgagggtgatcatgttgatggaattgagaagcagagtgttccagttatcgcgctgctcgccgatgttgtggtgcatctcaactcgatcggcgactgcttcgaggatcacatacagttcagatctgatgagatcgtcgtgagactgtgaaacactattgaggttggtgttgttctgagagggaagtatatttgagtgcgagaagccgttgagttcttggaagagcttcctgcttgggagctttgaatttgatgatgggaaaggaactagtgggaatttggggacattaatggaggcgttgacaggtaccactctttttgtagcagaagaaggaagcaatgaagcagtgctcagggaagccattaattaagaggactaggtctttttgagcttgaatgtggttgtgaagaggatttggggagttaagggtatatatatagagaaggaagagagaaggggtc--------accattgac-cggccacatattgaaaagcgaaaattaaaattaaaaagaaagactaatgactggttcttggagtttgactggttacgcgtccgaagggtaagacgttcgtcctcactcactcccatgcaaatttggatccaatattttttacacttaatcatcttcacttgga---------tt
>_R_Hydrochorea_corymbosa1_Bonadeu_655@NODE_1_length_1622_cov_1116.442884
---------------------------------------------------------------------------------------------------------------------------------------------------------------------------------------------------------------------------------aaaacatttaattagtcacaaatatattcatatatatcgcaattgatgttgagatgataacatcacaaaaaatagaattagtaaaacatcgacatcaacttgtatacgttaatgtacaaaaaatgttagactaataattaatgggattattattagtaaggactaaaaaagcttgctggcgaattcgtcgacgtcagctccctcaatacgagagtaagcagatttcttggcaagatctctgagctgagacaagctccttcccaatttcaaagccagcttcatctcaaacaattctccattctctcttctctccacatcttcttcaatcgtctcttccactgaatcttccaacattcgaaagaatcctgcacagttcctgtacatctccgccaccatccccaattgcacaccgtgttcaaacccatttatcgcagtcgatatcgcccccgccaccgccggcaccacctccgaccacgacgattccgcgcttataaacacagatcccaccgccgctactcctgtaagcaaaggtccagctattgccagactcttgtttatcttcaacaccaaattcccaagtctctcgtagtcttcaatgtccttcttctgcaccacttccattacttccttcaactccatctctaatccctcgctccatccattcttcgattccttggatttcaagctggttctatttgatgatgaagaaggccaccatgttgcgtgctcgaatttcttcggaaatttctcgatcattgctcctaacagaggaagtggataggctttatcgacagccagaactttggccattgtcttcttaacatcctcttcggtgacttttccgatggcgagcttggtctcgatctcgttcttgagctgccggaacagcctcgtggcgttgcgttgctcctccgcgagctgcgacggctggatcttgttcattatgacaagcatccccgtggcggcggagaagaggaggccggaggagagtttaaaagcgagaagcggagctccggtggcagcggcgactccggcgacgccggccatggtggatgcggcgagggtgatcatgttgatggaattgagaagtagagtgttccagttatcgcgctgctcgccgatgttgtggtgcatctcaactcgatcggcgactgcttcgaggatcacatacagttcagatctgatgagatcgtcgtgagactgtgaaacattattgaggttggtgttgttctgagagggaagtatatttgagtgcgagaagccgttgagttcttcgaagagcttcctgcttgggagttttgaatttgatgatgagaaaggaactagggggaatttgggtacatcaatggaggcgttgacaggtactactcttttcgaagaagaagaaggaagaagtgaagaattgcacagggaagccattaattaagaggattaggtctttttgagcttgaatgtggttgtgaagaggatttggtgagttatgcgtatatatatagagagggagtagagaaggggtcagattaggaccattgacttgcccaaatattgaaaaacgaaaattaaaattaaaaataaagactaatgactggttct--------------------------------------------------------------------------------------------------------------------
>_R_Hydrochorea_gonggrijpii_Tillett_45696@NODE_1_length_1819_cov_408.607348
------------------------------------------------------------------------------------------------------------------tctctatccatatataagttgaaaattttgaattttcaagatttttaatttggttttctgttttttt-tt--ttactttacttcataagactaataaattaaaagatggggaaaacatttaattagtcacaaatatattcatatatatcgcaattgatgttgagatgataacatcacaaaaaatggaattagtaaaacatctacatcaacttgtatacgttaatgtacaaaaaatgttagactaataattaatgggattattattagtaaggactaaaaaagcttgctggcgaattcgtcgacgtcagctccctcaatacgagagtaagcagatttcttggcaagatctctgagctgagacaagctccttcccaatttcaaagccagcttcatctcaaacaattctccattctctcttttctccacatcttcttcaatcgtctcttccactgaatcttccaacatttgaaagaatccggcacagttcctgtacatctccgccaccatccccaattgcacaccgtgttcaaacccatttatcgccgtcgatatcgcccccgccaccgccggcaccaccgccgaccacgacgattccgcgcttataaacacagatcccaccgccgctactcctgtaagcaaaggtccagctattgccagactcttgtttatcttcaacaccaaattcccaagtctctcgtagtcttcaatgtccttcttctgcaccacttccattacttccttcaactccatctctaatccctcgctccatccattcttcgattccttggatttcaagctggttctatttgatgatgaagaaggccaccatgttgcgtgctcgaatttcttcggaaatttctcgatcattgctcctaacagaggaagtggataggctttatcgacagccagaactttggccattgtcttcttaacatcctcttcggtgacttttccgatggcgagcttggtctcgatctcgttcttgagctgtcggaacagcctcgtggcgttgcgttgctcctccgcgagctgcgacggctggatcttgttcattatgacaagcatccccgtggcggcggagaagaggaggccggaggagagtttaaaagcgagaagcggagctccggtggcagcggcgactccggctacgccggccatggtggatgcggcgagggtgatcatgttgatggaattgagaagtagagtgttccagttatcgcgctgctcgcctatgttgtggtgcatctcaactcgatcggcgactgcttcgaggatcacatatagttcagatctgatgagatcgtcgtgagactgtgaaacattattgaggttggtgttgttctgagagggaagtatatttgagtgcgagaagccgttgagttcttcgaagagcttcctgcttgggagttttgaatttaatgatgagaaaggaactagggtgaatttggggacatcaatggaggcgttgacaggtactactcttttcgacgaagcagaaggaagaaataaagaattgcacagggaagccattaatcaagaggtctaggtctttttgagcttgaatgtggttgtgaagaggatttggtgagttatgcgtatatatatatagaaggaagagagaagaggtcagattaggaccattgac-tgcccaaatattgaaaaacgaaaattaaaattaaaaataaagactaatgactggttcttgaagtttgactggttacgcggccgaagaataagacatgcatcctcactta-------------------------atttttacacttaattatcttcacttgtgtcc------ca
>_R_Hydrochorea_marginata_Morim_563@NODE_3_length_593_cov_81.914729
----------------------------------------------------------------------------------------------------------------------------------------------------------------------------------------------------------------------------------------------------------------------------------------------------------------------------------------------------------------------------------------------------------------------------------------------------------------------------------------------------------------------------------------------------------------------------------------------------------------------------------------------------------------------------------------------------------------------------------------------------------------------------------------------------------------------------------------------------------------------------------------------------------------------------------------------------------------------------------------------------------------------------------------------------------------------------------------------------------------------------------------------------------------------------------------------------------------------------------------------------------------------------------------------------------------------------------------------------------------------------------------------------------------------------------------------------------------------tcgtcgtgagactgtgaaacattattgaggttggtgttgttctgagagggaagtatatttgagtgcgagaagccgttgagttcttcgaagagcttcctgcttgggagttttgaatttaatgatgagaaaggaactagggggaatttggggacatcaatggaggcgttgacaggtactactcttttcgacgaagcagaaggaagaaataaagaattgcacagggaagccattaatcaagaggtctaggtctttttgagcttgaatgtggttgtgaagaggatttggtgagttatgcgtatatatatatagaaggaatagagaagaggtcagattaggaccattgac-tgcccaaatattgaaaaacgaaaattaaaattaaaaataaagactaatgactggttcttgaagtttgactcgttacgcggccgaagagtaagacatgcatcctcactta-------------------------atttttacacttaattatcttcacttttgtccgcataaaa
>_R_Hydrochorea_marginata_Morim_563@NODE_4_length_536_cov_539.019608
-------------------------------------------------------------------------------------------------------------------------------------------------------------------------------------------------------------------------------------------------------------------------------------------------------------------------------------------------------------------------------------------------------------------------------------------------------------------------------------------------------------------------------------------------------------------------------------------------------------------------------------------------------------------------------------------------------------------------------------------------------------------------------------------------------------------------------------------------------------------------------------------------------------------------------------------------------------------------------------------aatttcttcggaaatttctcgatcattgctcctaacagaggaagtggataggctttatcgacagccagaactttggccattgtcttcttaacatcctcttcggtgacttttccgatggcgagcttggtctcgatctcgttcttgagctgccggaacagcctcgtggcgttgcgttgctcctccgcgagctgcgacggctggatcttgttcattatgacaagcatccccgtggcggcggagaagaggaggccggaggagagtttaaaagcgagaagcggagctccggtggcagcggcgactccggcgacgccggccatggtggatgcggcgagggtgatcatgttgatggaattgagaagtagagtgttccagttatcgcgctgctcgccgatgttgtggtgcatctcaactcgatcggcgactgcttcgaggatcacatacagttcagatctgatgagatcgtcgtgagactgtgaaacattattgaggttggtgttgttctgagagggaagtatatttgagtgcgagaagccgtt-----------------------------------------------------------------------------------------------------------------------------------------------------------------------------------------------------------------------------------------------------------------------------------------------------------------------------------------------------------------------------------------------------------------------------------------------------------
>_R_Jupunba_barbouriana_Iganci_847@NODE_1_length_1704_cov_559.821758
agctaattggaggttacatttgattctaaatactattaggtaaataacatcttgttcccaatatttatcatgaaaaataacacttaaaagcaggaaaaacaattgactaaaatatctctatccatatataagttgaaaattttgaattttcaagatttttaatttgattttctgtatt----ttttttactttacttcataagactaataaattaaaagatggggaaaacatttaattagtcacaaatatattcatatatattgcaattgatgttgagatgataacatcacaaaaaatagaattagtaaaacatctacatcaacttgtatacgttaatgtacaaaaaatgttagactaataattaatgggattattattagtaaggactaaaaaagcttgctggcgaattcgtcgacgtcagctccctcaatacgagagtaagcagatttcttggcaagatctctgagctgagacaagctccttcccaatttcaaagccagcttcatctcaaacaattctccattctctcttctctccacatcttcttcaatcgtctcttccactgaatcttccaacatttgaaagaatcctgcacagttcctgtacatctccgccaccatccccaattgcccaccgtgctcaaacccatttatcgccgtcgatatcgcccccgccaccgccggcaccaccgccgaccacgacgattccgcgcttataaacacagatcccaccgccgctactcctgtaagcaaaggcccagctattgccagactcttgtttatcttcaacaccagattcccaagtctctcgtagtcttcaatgtccttcttctgcaccacttccattacttccttcaactccatctctagtccctcgctccatccattcttcgattccttggatttcaagctggttctatttgatgatgaagaaggccaccatgttgcgtgctcgaatttcttcggaaatttctcgatcattgctcctaacagaggaagtggataggctttatcgacagccagaactttggccattgtgttcttaacatcctcttcggtgacttttccgatggcgagcttggtctcgatctcgttcttgagctgccggaacagcctcgtggcgttgcgttgctcctccgcgagctgcgacggctggatcttgttcattatgacaagcatccccgtggcggcggagaagaggaggccggaggagagtttaaaagcgagaagcggagctccggtggcagcggcgactccggcgacgccggccatggtggatgcggcgagggtgatcatgttgatggaattgagaagtagagtgttccagttatcgcgctgctcgccgatgttgtggtgcatctcaactcgatcggcgactgcttcgaggatcacatacagttcagatctgatgagatcgtcgtgagactgtgaaacattattgaggttggtgttgttctgagagggaagtatatttgagtgcgagaagccgttgagttcttcgaagagcttcctgcttgggagttttgaatttgatgatgagaaaggaactagggggaatttggg-----------------------------------------------------------------------------------------------------------------------------------------------------------------------------------------------------------------------------------------------------------------------------------------------------------------------------------------------------------------------------------
>_R_Jupunba_brachystachya_Lima_7438@NODE_2_length_1106_cov_660.320700
-------------------------------------------------------------------------------------------------------------------------------------------------------------------------------------------------------------------------------------------------------------------------------------------------------------------------------------------------------------------------------------------------gactaaaaaagcttgctggcgaattcgtcgacgtcagctccctcaatacgagagtaagcagatttcttggcaagatctctgagctgagacaagctccttcccaatttcaaagccagcttcatctcaaacaattctccattctctcttctctccacatcttcttcaatcgtctcttccactgaatcttccaacatttgaaagaatcctgcacagttcctgtacatctccgccaccatccccaattgcccaccgtgctcaaacccatttatcgccgtcgatatcgcccccgccaccgccggcaccaccgccgaccacgacgattccgggcctataaacacagatcccaccgccgctactccggtaagcaaagggccagctattgccagactcttgtttatcttcagcaccaaattcccaagtctctcgtagtcttcaatgtccttcttctgcaccacttccattacttccttcaactccatctctagtccctcgctccatccattcttcgattccttggatttcaagctggttctatttgatgatgaagaaggccaccatgttgcgtgctcgaatttcttcggaaatttctcgatcattgctcctaacagaggaagtggataggctttatcgacggccagaactttggccattgtgttcttaacatcctcttcggtgacttttccgatggcgagcttggtctcgatctcgttcttgagctgccggaacagcctcgtggcgttgcgttgctcctccgcgagctgcgacggctggatcttgttcattatgacaagcatccccgtggcggcggagaagaggaggccggaggagagtttaaaagcgagaagcggagctccggtggcagcggcgactccggcgacgccagccatggtggatgcggcgagggtgatcatgttgatggaattgagaagtagagtgttccagttatcgcgctgctcgccgatgttgtggtgcatctcaactcgatcggcgactgcttcgaggatcacatacagttcagatctgatgagatcgtcgtgagactgtgaaacattattgaggttggtgttgttctgagagggaagtatatttgagtgcgagaagccgtt-----------------------------------------------------------------------------------------------------------------------------------------------------------------------------------------------------------------------------------------------------------------------------------------------------------------------------------------------------------------------------------------------------------------------------------------------------------
>_R_Jupunba_brachystachya_Lima_7438@NODE_3_length_622_cov_35.388991
agctaattggaggttacatttgattctaaatactattaggtacataacatcttgttcccaatatttatcatgaaaaataacacttaaaagcaggaaaaacaattgactaaaatatctctatccatatataagttgaaaatattgaattttcaagatttttaatttgattttctgtat--tttttttttactttacttcataagactaataaattaaaagagggggaaaacatttaattagtcacaaatataatcatatacattgcaattgatgttgagatgataacatcacaaaaaatagaattagtaaaacatctacattaacttgtatacgttaatgtacaaaaaatgttagactaataattaatgggactattattagtaaggactaaaaaagcttgctggcgaattcgtcgacgtcagctccctcaatacgagagtaagcagatttcttggcaagatc--------------------------------------------------------------------------------------------------------------------------------------------------------------------------------------------------------------------------------------------------------------------------------------------------------------------------------------------------------------------------------------------------------------------------------------------------------------------------------------------------------------------------------------------------------------------------------------------------------------------------------------------------------------------------------------------------------------------------------------------------------------------------------------------------------------------------------------------------------------------------------------------------------------------------------------------------------------------------------------------------------------------------------------------------------------------------------------------------------------------------------------------------------------------------------------------------------------------------------------------------------------------------------------------------------------------------------------------------------------------------------------------------------------------------------------------------------------------------------------------------------------------------------
>_R_Jupunba_brachystachya_Lima_7438@NODE_5_length_512_cov_229.059770
----------------------------------------------------------------------------------------------------------------------------------------------------------------------------------------------------------------------------------------------------------------------------------------------------------------------------------------------------------------------------------------------------------------------------------------------------------------------------------------------------------------------------------------------------------------------------------------------------------------------------------------------------------------------------------------------------------------------------------------------------------------------------------------------------------------------------------------------------------------------------------------------------------------------------------------------------------------------------------------------------------------------------------------------------------------------------------------------------------------------------------------------------------------------------------------------------------------------------------------------------------------------------------------------------------------------------------------------------------------------------------------------------------------------------------------------------------------------tcgtcgtgagactgtgaaacattattgaggttggtgttgttctgagagggaagtatatttgagtgcgagaagccgttgagttcttcgaagagcttcctgcttgggagttttgaatttgatgatgaggaaggaactagggggaatttggggacatcaatggaggcgttgacaggtactactcttttcgaagaagaagaaggaagaagtgaagaattgcacagggaagccattaattaagaggattaggtctttttgagcttgaatgtggttgtgaagaggatttggtgagttatgcgtatatatacagagaaggaagagagaaggagtcagattaggaccattgacttgcccaaatattgaaaaacgaaaattaaaattaaaaataaagactaatgactggttcttgaagtttgacttgttacgcgtccgaagagcaagacatacatcatcacttactcccatgcaaatttagatccagtattttttacacttaattatcttcacttgtgtcc--------
>_R_Jupunba_cochleata_Bonadeu_673@NODE_1_length_1296_cov_540.977030
----------------------------------------------------------------------------------------------------------------------------------------------------------------------------------------------------------------------------------------------------------------------------------------------------------------------------------------------------------------------------------------------------------------------------------------------------------------------------------------------ctccttcccaatttcaaagccagcttcatctcaaacaattctccattctctcttctctccacatcttcttcaatcgtctcttccactgaatcttccaacatttgaaagaatcctgcacagttcctgtacatctccgccaccatccccaattgcccaccgtgctcaaacccatttatcgccgtcgataacgcccccgccaccgccggcaccactgccgaccacgacgattccgcacttataaacacagatcccacggccgctactccggtaagcaaaggcccagctattgccagactcttgtttatcttcaacaccaaattcccaagtctctcgtagtcttcaatgtccttcttctgcaccacttccattacttccttcaactccatctctagtccctcgctccatccattcttcgattccttggatttcaagctggttctatttgatgatgaagaaggccaccatgttgcgtgctcgaatttcttcgggaatttctcgatcattgctcctaacagaggaagtggataggctttatcgacagccagaactttggccattgtgttcttaacatcctcttcggtgacttttccgatggcgagcttggtctcgatctcgttcttgagctgccggaacagcctcgtggcgttgcgttgctcctccgcgagctgcgacggctggatcttgttcattatgacaagcatccccgtggcggcggagaagaggaggccggaggagagtttaaaagcgagaagcggagctccggtggcagcggcgactccggcgacgccggccatggtggatgcggcgagggtgatcatgttgatggaattgagaagtagagtgttccagttatcgcgctgctcgccgatgttgtggtgcatctcaactcgatcggcgactgcttcgaggatcacatacagttcagatctgatgagatcgtcgtgagactgtgaaacattattgaggttggtgttgttctgagagggaagtatgtttgagtgtgagaagccgttgagttcttcgaagagcttcctgcttgggagttttgaatttgatgatgaggaaggaagtaggggggatttggggacatcaatggaggcgttgacaggtactactcttttggaagaagaagaaggaagaaatgaagaattgcacagggaagccattaattaagaggattaggtccttttgagcttgaatgtggttgtgaagaggatttggtgagttatgcgtatatatatagagaaggaagagagaaggggtcagattaggaccattgacttgcccaaatat-------------------------------------------------------------------------------------------------------------------------------------------------------------------
>_R_Jupunba_commutata_Maguire_46145@NODE_2_length_771_cov_824.634006
----------------------------------------------------------------------------------------------------------------------------------------------------------------------------------------------------------------------------------------------------------------------------------------------------------------------------------------------------------------------------------------------------------------------------------------------------------------------------------------------------------------------------------------------------------------------------------------------------------------------------------------------------------------------------------------------------------------------------------------------------------------------------------------gctattgccagactcttgtttatcttcaacaccaaattcccaagtctctcgtagtcttcaatgtccttcttctgcaccacttccattacttccttcaactccatctctaatccctcgctccatccattcttcgattccttggatttcaagctggttctatttgatgatgaagaaggccaccatgttgcgtgctcgaatttcttcggaaatttctcgatcattgctcctaacagaggaagtggataggctttatcgacagccagaactttggccattgtgttcttaacatcctcttcggtgacttttccgatggcgagcttggtctcgatctcgttcttgagctgccggaacagcctcgtggcgttgcgttgctcctccgcgagctgcgacggctggatcttgttcattatgacaagcatccccgtggcggcggagaagaggaggccggaggagagtttaaaagcgagaagcggagctccggtggcagcggcgactccggcgacgccggccatggtggatgcggcgagggtgatcatgttgatggaattgagaagtagagtgttccagttatcgcgctgctcgccgatgttgtggtgcatctcaactcgatcggcgactgcttcgaggatcacatacagttcagatctgatgagatcgccgtgagactgtgaaacattattgaggttggtgttgttctgagagggaagtatatttgagtgcgagaagccgttgagttcttcgaagagcttcctgcttgggagttttgaattt-------------------------------------------------------------------------------------------------------------------------------------------------------------------------------------------------------------------------------------------------------------------------------------------------------------------------------------------------------------------------------------------------------------------
>_R_Jupunba_floribunda_Iganci_883@NODE_2_length_559_cov_3.537344
agctaattggaggttccatttgattctaaaaactagtaggtaaataacatcttgttcccaatatttatcatgaaaaataacacttaaaagcaggaaaaacaattgactaaaatatctctatccatatataagttgaaaat-ttgaattttcaagattttaaatttgattatctgtat-tt--tttttaactttacttcataagactaataaattaaaagatggggaaaacatttaattagtcaaaaatatattcatatatattgcaattgatgttgagatgataacatcacaaaaaatagaattagtaaaacatctacattttttttttt--------------------------------------------------------------------------------------------------------------------------------------------------------------------------------------------------------------------------------------------------------------------------------------------------------------------------------------------------------------------------------------------------------------------------------------------------------------------------------------------------------------------------------------------------------------------------------------------------------------------------------------------------------------------------------------------------------------------------------------------------------------------------------------------------------------------------------------------------------------------------------------------------------------------------------------------------------------------------------------------------------------------------------------------------------------------------------------------------------------------------------------------------------------------------------------------------------------------------------------------------------------------------------------------------------------------------------------------------------------------------------------------------------------------------------------------------------------------------------------------------------------------------------------------------------------------------------------------------------------------------------------------------------------------
>_R_Jupunba_laeta_Mori_25147@NODE_1_length_2064_cov_80.811273
agctaattagaagccgcatttgattctaaatgctattaggtaagtaacaacttgttcccaatatttatcattaaaaataacacttaaaagcaggaaaagcaattgactaaaatatccctatccatatataagttgaaaattttgaattttcaagatttttaatttgattttccgtatttttttttttcacttaacttcataagactaataaattaaaagatggggaaaacatttaattagtcacaaatatatccatatatatggcaattgatgttgagatgataacatcccaaaaaatagaattaataaaacatctacattaacttctatacgttaatgtacaaaaaatgttagactataaatcaatgggattattattagtaatgactaaaaaagcttgctggcgaattcgtcgacgtcagctccctcaatgcgagagtaagcagatttcttggcaagatctctgagctgagacaagctccttcccaatttcaaagccagcttcatctcaaacaattctccattctctcttctctccacatcttcttcaatcgtctcttccactgaatcttccaacatttgaaagaatcctgcacagttcctgtacatctccgccaccatccccaattgcccaccgtgctcaaacccatttatcgccgtcgatatcgcccccgccaccgccggcaccaccgccgaccacgacgattccgcgcttataaacacagatcccaccgcggctactcctgtaagcaaaggcccagctattgccagactcttgtttatcttcagcactaaattcccaagtctctcgtagtcttcaatgtccttcttctgcaccacttgcattacttccttcaactccatctctaatccctcgctccatccattcttcgattccttggatttcaagctgcttctatttgatgatgaagaaggccaccatgttgcgtgctcgaatttcttcggaaatttctcgatcattgctcctaacagaggaagtggataggctttatcgacagccagaactttggccattgttttcttaacatcctcttcggtgacttttccgatggcgagcttggtctcgatctcgttcttgagctgccggaacagcctcgtggcattgcgttgctcctccgcgagctgcgacggctggatcttgttcattatggcaagcatccccgtggcggcggagaagaggaggccggaggagagtttaaaagcgagaagcggagctccggcggcagcggcgactccggcgacgccggccatggtggatgcggcgagggtgatcatgttgatggaattgagaagtagagtgttccagttatcgcgctgctcgccgatgttgtggtgcatctcaactcgatcggcgactgcttcgaggatcacatacagttcagatctgatgagatcgtcgtgagactgtgaaacattattgaggttggtgttgttctgagagggaactatatttgagtgcgagaagccgttgagttcttcgaagagcttcctgcttgggagttttgaatttaatgatgagaaaggaactaggggggacttggggacatcaatggaggcgttgacaggtactactcttttcgacgaagaagaaggaagaagtgaagaattgcacagggaagccattaattaagaggattaggtctttttgagcttgaatgtggttgtgaagagggtttggtgagttatgcgtatatatatagagaaggaagagagaaggggtcagattaggaccattgacttgcccaaatagtgaaaaacgaaaattaaaattaaaaataaagactaatgactggttcttgaagtttgactggttacgcgtccgaagagtaagacatatagcctcgcttactcccatgcaaatttagatccagtattttttacacttaattatcttctattgtgtccacataatt
>_R_Jupunba_langsdorfii_Ribeiro_728@NODE_1_length_1317_cov_99.026613
agcaaattggaagtcgcatttgattctaaatactattagataagtaacatcttgttcccaatatttatcattaaaaataacacttaaaagcaggaaaagcaattgactaaaatatccctatccatatataagttgaaaattttgaattttcaagatttttaatttgattttctgtat-tttttttttcacttaacttcataagactaataaattaaaagatggggaaaacatttaattagtcacaaatatatccatatatattgcaattgatgttgagatgataacatcccaaaaagtagaattaataaaatatctacattaacttctatacgttaatgtacaaaaaatgttagactaataatcaatgggattattattagtaatggctaaaaaagcttgctggcgaattcgtcgacgtcagctccctcaatacgagagtaagcagatttcttggcaagatctctgagctgagacaagctccttcccaatttcaaagccagcttcatctcaaacaattctccattctctcttctctccacatcttcttcaatcgtctcttccactgaatcttccaacatttgaaagaatcctgcacagttgagctacatttgcgccaacttttcacttttccccttatttttaactcaagctcgaagtgataaaatctcccatgacactacttacaactaaaatcaatgtgtcaatctcatgcttgtgagagcattccgctccctcataataccaacggccatgggtttattcacagttggctcttcatttgtttctggtttatttgatctgggcttttcacaatttttaatggctctcttcttcatcttgtttttcgcttcttgcagcaagggctgtgatttagctctagcttcttactacgtcgggctaggttccaatct-----------------------------------------cgcattcatcacaaaacaaatcgatcagagatcgtgacagacga-------aagcgccatcgtcagctacaacaaagacca----------aacatcc--------------------------------------------------------------------------------------------------------------------------aaaaaattttatgtcgaatccacaaaaagaatc-------------------------------------------------------------------------------------------------------------------------------------------------------------------------------------------------------------------------------------------------------------------------------------------------------------------------------------------------------------------------------------------------------------------------------------------------------------------------------------aac--------------------------------------------------------------------------------------------------------------------------------------------------------------------------------------------------------------------------------------------------------------tt
>_R_Jupunba_langsdorfii_Ribeiro_728@NODE_2_length_1256_cov_228.265479
agctaattggatgtcgcatttgattctaaatactattagataagtaacatcttgttcccaatatttatcat-taaaataacacttaaaagcaggaaaagaaattgactaaactatccctatccatatataagttgaaaatttttaattttcaagatttttaatttgattttctgtat-tttttttttcacttaactccataagactaacaaattaaaagatggggaaaacatttaattagtcacaaatatatccatatatatggcaattgatgttgagatgataacatcccaaaaaatagaattaataaaacatctacattaacttctatacgttaatgtacaaaaaatgttagactaataatcaatgggattattattagtaatgactaaaaaagcttgctggcgaattcgtcgacgtcagctccctcaatacgagagtaagcagatttcttggcaagatctctgagctgagacaagctccttcccaatttcaaagccagcttcatctcaaacaattctccattctctcttctctccacatcttcttcaatcgtctcttccactgaatcttccaacatttgaaagaatcctgcacagttcctgtacatctccgccaccatccccaattgcccaccgtgctcaaacccatttatcgcagtcgatatcgcccccgccaccgccggcaccaccgccgaccacgacgattccgcacttataaacacagatcccaccgccgctactcctgtaagcaaaggcccggctattgccagactcttgtttatcttcagcaccaaattcccaagtctctcgtagtcttctatgtccttcttctgcaccacttccattacttccttcaactccatctctaatccctcgctccatccatttttcgattccttggatttcaagctggttctatgtgatgatgaagaaggccaccatgttgcgtgctcaaatttcttcggaaatttctcgatcattgctcctaacagaggaagtggataggctttatcgacagccagaactt------------------------------------------tggc--------------------------------------------------------------------------------------------------------------------------------------------------------------------------------------------------------------------------------------------------------------------------------------------------------------------------------------------------------------------------------------------------------------------------------------------------------------------------------------------------------------------------------------------------------------------------------------------------------------------------------------------------------------------------------------------------------------------------------------------------------------------------------------------------------------------------------------------------------------------------------------------
>_R_Jupunba_langsdorfii_Ribeiro_728@NODE_4_length_737_cov_67.251515
-----------------------------------------------------------------------------------------------------------------------------------------------------------------------------------------------------------------------------------------------------------------------------------------------------------------------------------------------------------------------------------------------------------------------------------------------------------------------------------------------------------------------------------------------------------------------------------------------------------------------------------------------------------------------------------------------------------------------------------------------------------------------------------------------------------------------------------------------------------------------------------------------------------------------------------------------------------------------------------------------------------------------------------------------------------------------------------------------------------------------------------------------------------------------------------------------------------------------------------------------------------------------------------------------------------------------------------------------------------------------------------------------------------------------------------------------------------------------------------------------------------------------gaagtatatttgagtgtgagaagccgttgagttcttcgaagagcttcctgcttgggagttttgaatttgatgatgagaaaggaactagggggaatttggggacatcaatggaggcgttgacaggtactactcttttcgacgcagaagaaggaagaaatgaagaattgcacagggaagccattaattaagaggattaggtctttttgagcttgaatgtggttgtgaagagggtttggtgagttatgcctatatatatagagaaggaagagagaaggggtcagattaggaccattggcttgcccaaatattgaaaaacgaaaaataaaaataaaaataaagactaataactggttcttgaagtttgactggttacgcgtccgaagagtaagacatacatcatcactgactcccatgcaaatttagatccagtattttttacacttaattatcttcacttgtgaatccctaata
>_R_Jupunba_langsdorfii_Ribeiro_728@NODE_6_length_585_cov_479.352362
-------------------------------------------------------------------------------------------------------------------------------------------------------------------------------------------------------------------------------------------------------------------------------------------------------------------------------------------------------------------------------------------------------------------------------------------------------------------------------------------------------------------------------------------------------------------------------------------------------------------------------------------------------------------------------------------------------------------------------------------------------------------------------------------------------------------------------------------------------------------------------------------------------------------------------------------------------------------------------------------aatttcttcggaaatttctcgatcattgctcctaacagaggaagtggataggctttatcgacagccagaactttggccattgtgttcttaacatcctcttccgtgacttttccgatggcaagcttggtctcgatctcgttcttgagctgccggaacagcctcgtggcgttgcgttgctcctccgcgagctgcgacggctggatcttgttcattatgacaagcatccccgtggcggcggagaagaggaggccggaggagagtttaaaagcgagaagcggagctccggtggcagcggcgactccggcgacgccggccatggtggatgcggcgagggtgatcatgttgatggaattgagaagtagagtgttccagttattgcgctgctcgccgatgttgtggtgcatctcaactcgatcggcgactgcttcgaggatcacatacagttcagatctgatgagatcgccgtgagactgtgaaacattattgaggttggtgttattctgagagggaagtatatttgagtgtgagaagccgttgagttcttcgaagagcttcctgcttgggagttttgaatttgatgatgag----------------------------------------------------------------------------------------------------------------------------------------------------------------------------------------------------------------------------------------------------------------------------------------------------------------------------------------------------------------------------------------------------------
>_R_Jupunba_leucophylla_Iganci_839@NODE_1_length_1019_cov_205.749469
agctaattggaggttacatttgattctaaatactattaggtaaataacatcttgttgccaatatttatcatgaaaaataacacttaaaagcaggaaaaacaattgactaaaatatctctatccatatataagttgaaaattttgaattttcaagatttttaatttgattttctgtat-ttt-ttttttactttacttcataagactaataaattaaaagatggggaaaacatttaattagtcacaaatatattcatatatattgcaattgatgttgagatgataacatcacaaaaaatagaattagtaaaacatctacatcaacttgtatacgttaatgtacaaaaaatgttagactaataattaatgggactattattagtaaggactaaaaaagcttgctggcgaattcgtcgacgtcagctccctccatgcgagagtaagcagatttcttggcaagatctctgagctgagacaagctccttcccaatttcaaagccagcttcatctcaaacaattctccattctctcttctctccacatcttcttcaatcgtctcttccactgaatcttccaacatttggaagaatcctgcacagttccggtacatctccgccaccatccccaattgcccaccgtgctcaaacccatttatcgccgtcgatatcgcccccgccaccgccggcaccaccgccgaccacgacgattccgcgcttataaacacagatcccaccgccgctactcctgtaagcaaaggtccagctattgccagactcttgtttatcttcagcaccaaattcccaagtctctcgtagtcttcaatgtccttcttctgcaccacttccattacttccttcaactccatct------------------------------------------------------------------------------------------------------------------------------------------------------------------------------------------------------------------------------------------------------------------------------------------------------------------------------------------------------------------------------------------------------------------------------------------------------------------------------------------------------------------------------------------------------------------------------------------------------------------------------------------------------------------------------------------------------------------------------------------------------------------------------------------------------------------------------------------------------------------------------------------------------------------------------------------------------------------------------------------------------------------------------------------------------------------------------------------------------------
>_R_Jupunba_leucophylla_Iganci_839@NODE_2_length_885_cov_473.261139
---------------------------------------------------------------------------------------------------------------------------------------------------------------------------------------------------------------------------------------------------------------------------------------------------------------------------------------------------------------------------------------------------------------------------------------------------------------------------------------------------------------------------------------------------------------------------------------------------------------------------------------------------------------------------------------------------------------------------------------------------------------------------------------------------------------------caccaaattcccaagtctctcgtagtcttcaatgtccttcttctgcaccacttccattacttccttcaactccatctctaatccctcgctccatccattcttcgattccttggatttcaagctggttctatttgatgatgaagaaggccaccatgttgcgtgctcgaatttcttcggaaatttctcgatcatcgctcctaacagaggaagtggataggctttatcgacagccagaactttggccattgtgttcttaacatcctcttcggtgacttttccgatggcgagcttggtctcgatctcggtcttgagctgccggaacagcctcgtggcgttgcgttgctcctccgcgagctgcgacggctggatcttgttcattatgacaagcatccccgtggcggcggagaagaggaggccggaggagagtttaaaagcgagaagcggagctccggtggtagcggcgactccggcgacgccggccatggtggatgcggcgagggtgatcatgttgatggaattgagaagtagagtgttccagttatcgcgctgctcgcctatgttgtggtgcatctcaactcgatctgcgactgcttcgagtatcacatacagttcagatctgatgagatcgccgtgagagtgtgaaacattattgaggttggtgttgttctgagagggaagtatatttgagtgcgagaagccgttgagttcttcgaagagcttcctgcttgggagttttgaatttaatgatgagaaaggaactaggggggatttggggacatcaatggaggcgttgacaggtactactcttttcgacgaagcagaaggaagaaataaagaattgcacagggaagccattaattaagaggattaggtctttttgagctt--------------------------------------------------------------------------------------------------------------------------------------------------------------------------------------------------------------------------------------------------------------------
>_R_Jupunba_leucophylla_Iganci_839@NODE_3_length_652_cov_16.351304
-------------------------------------------------------------------------------------------------------------------------------------------------------------------------------------------------------------------------------------------------------------------------------------------------------------------------------------------------------------------------------------------------------------------------------------------------------------------------------------------------------------------------------------------------------------------------------------------------------------------------------------------------------------------------------------------------------------------------------------------------------------------------------------------------------------------------------------------------------------------------------------------------------------------------------------------------------------------------------------------------------------------------------------------------------------------------------------------------------------------------------------------------------------------------------------------------------------------------------------------------------------------------------------------------------------------------------------------------------------------------------------------------------------------------------------------------------------------------------------------------------------------------------------------------------------------------------------------------------------------------------------------------------------ttcgacgaagcagaaggaagaaataaagaattgcacagggaagccattaattaagaggattaggtctttttgagcttgaatgtggttgtgaagaggatttggtgagttatgcttatatatatagagaaggaagagagaagaggtcagattaggaccattgac-tgcccaaatattgaaaaacgaaaattaaaattaaaaataaagactaatgactggttcttgaagtttgacttgttacgcggccgaagagtaagacatgcgtcctcact-------------------------taatttttacacttaattatcttcacttgtgcc-gcataatt
>_R_Jupunba_leucophylla_Iganci_839@NODE_4_length_518_cov_26.972789
-------------------------------------------------------------------------------------------------------------------------------------------------------------------------------------------------------------------------------------------------------------------------------------------------------------------------------------------------------------------------------------------------------------------------------------------------------------------------------------------------------------------------------------------------------------------------------------------------------------------------------------------------------------------------------------------------------------------------------------------------------------------------------------------------------------------------------------------------------------------------------------------------------------------------------------------------------------------------------------------------------------------------------------------------------------------------------------------------------------------------------------------------------------------------------------------------------------------------------------------------------------------------------------------------------------------------------------------------------------------------------------------------------------------------------------------------------------------------------------------------------------------------------------------------------------------------------------------------------------------------------------------------------------ttcgacgaagcagaaggaagaaataaagaattgcacagggaagccattaattaagaggattaggtctttttgagcttgaatgtggttgtgaagagggtttggtgagttatgcgtatatatatagagaaggaagagagaaggggtcagattaggaccattgacttgcccaaatattgaaaaattaaaattaaaattaaaaataaagactaatgactggttcttgaagtttgactggttacgcgtccgaagagtaagacatgcatcctcact-------------------------taatttttacacttaattatcttcactcgtgtc-gcataa--
>_R_Jupunba_limae_Iganci_261@NODE_1_length_2176_cov_25.439733
-------------------------------------------------------------------------------------------------------------------------------------------------------------------------------------------------------------------------------------------------------------------------------------------------------agtaataccaataaaaaaatcatg-taagtttttttttt--------aaaaaatctcagaagaa-----aaagaacttatgaatactaaaaa-----------------------------------------------------------------------------------------------------------------------------------------------------------------------------------------------------------------------------------------------------------------------------------------------------------------------------------------------------atgttttaaatattcataata----------cataagtataagtatctaatttatccttaaaattaaaaaaaaatgatataaatacctttatgtata---tttaaaaaacacttccggtcgtttctggg----cagaa-tagtgtgcggctaagtgtgtattttaggaactcataattttagaaacacttttctatcaatcgagacaaaattcttttcacatacttaaatttgtttggaaatttctcgatcattgctcctaatagaggaagtgggcaagctatatcgagagccagaactttggccattgtgttcttgatatcttcttcggtgacttttccgatggcgagcttagtctcgatctcgttctggagctgccggaacagcctcgtggcgttgcgttgctcctccaccaactgcaacggctggatcttgttcattatgaccagcattcccatggcgggggagaagaggagagcggagaaga----------gagaagcggtgctccgctggctgcggccactccggcgactccggccatggtggatgcgtcgagggtgatcatgttgatggagttgagaagcagagtgttccagttatcacgctgctcgtcgatgttgtggtgcatctcaacatgatcggcaactgcttcgaggatcacatacagttcaaacctgatgagatcgtcgtgagacagtgaaacattattgaggttg---gtgttctgagagagaagtatgtttgagtgtgagaagccgttgagttcttcgaagagcttcctgcttgggagtttcgaagccggtgatgagaaatgaactcctg---attgtgaaactcc-----agatttcgccagacgccggttctgccgaaacagcagtagtgcggggtggggtactttttaaaatatatatatatatatatat--------------------atatatatatgaaagcatttgtgtcgtt------cataatttt-------------aaaaagaataaatcaaatattgtaactatatgataatataaaaaaatagtatttataaa-aaaagt----------------ttattagattttttctttttatatttttagggaataaaaaatacccttcaacttttaccaccataaacttttttttggtgacttttaaaattgaactttcaaaaaggggccaccataaaa
>_R_Jupunba_limae_Iganci_261@NODE_2_length_1850_cov_361.122955
agctaattggatgtcgcatttgattctaaatactattagataagtaacatcttgttcccaatatttatcattaaaaataacacttaaaagcaggaaaagaaattgactaaaatatccctatccatatataagttgaaaatttttaattttcaagatatttaatttgattttctgtatttttttttttcacttaactccataagactaacaaattaaaagatggggaaaacatttaattagtcacaaatatatccatatatattgcaactgatgttgagatgataacatcccaaaaaatagaattaataaaacatctacatttacttctatacgttaatgtacaaaaaatgttagactaataatcaatgggattattattagtaatgactaaaaaagcttgctggcgaattcgtcgacgtcagctccctcaatacgagagtaagcagatttcttggcaagatctctgagctgagacaagctccttcccaatttcaaagccagcttcatctcaaacaattctccattctctcttctctccacatcttcttcaatcgtctcttccactgaatcttccaacatttgaaagaatcctgcacagttcctgtacatctccgccaccatccccaattgcccaccgtgctcaaacccatttatcgccgtcgatatcgcccccgccaccgccggcaccaccgccgaccacgacgattccgcgcttataaacacagatcccaccgccgctactccggtaagcaaaggcccagctattgccagactcttgtttatcttcagcaccaaattcccaagtctctcgtagtcttcaatgtccttcttctgcaccacttccattacttccttcaactccatctctaatccctcgctccatccattcttcgattccttggatttcaagctggttctatttgatgatgaagaaggccaccatgttgcgtgctcgaatttcttcggaaatttctcgatcattgctcctaacagaggaagtggataggctttatcgactgccagaactttggccattgtgttcttaacatcctcttcggtgacttttccgatggcgagcttggtctcgatctcgttcttgagctgccggaacagcctcgtggcgttgcgttgctcctccgcgagctgcgacggctggatcttgttcattatgacaagcatccccgtggcggcggagaagaggaggccggaggagagtttaaaagcgagaagcggagctccggtggcagcggcgactccggcgacgccggccatggtggatgcggcgagggtgatcatgttgatggaattgagaagtagagtgttccagttatcgcgctgctcgccgatgttgtggtgcatctcaactcgatcggcgactgcttcgaggatcacatacagttcagatctgatgagatcgctgtgagactgtgaaacattattgaggttggtgttgttctgagagggaagtatgtttgagtgcgagaagccgttgagttcttcgaagagcttcctgcttgggagttttgaatttgatgatgagaaaggaactagggggaatttgggtacatcaatggaggagttgacaggtactactcttttcgaagaagaagaaggaagaagtgaagaattgcacagggaagccattaattaagaggat-------------------------------------------------------------------------------------------------------------------------------------------------------------------------------------------------------------------------------------------------------------------------------------
>_R_Jupunba_limae_Iganci_261@NODE_3_length_529_cov_19.219027
agctaattggaggttacatttgattctaaatactattaggtaaataacatcttgttcccaatatttatcatgaaaaataacacttaaaagcaggaaaaacaattgactaaaatatctctatccatatataagttgaaaattttgaattttcaagatatttaatttgattttctgta---tttttttttactttacttcataagactaataaattaaaagagggggaaaacatttaattagtcacaaatatatccatatatattgtaactgatgttgagatgataacatcccaaaaaatagaattaataaaacatctacattaacttctatacgttaatgtacaaaaaatgttagactaataatcaatgggattattattagtaatgactaaaaaagctt-----------------------------------------------------------------------------------------------------------------------------------------------------------------------------------------------------------------------------------------------------------------------------------------------------------------------------------------------------------------------------------------------------------------------------------------------------------------------------------------------------------------------------------------------------------------------------------------------------------------------------------------------------------------------------------------------------------------------------------------------------------------------------------------------------------------------------------------------------------------------------------------------------------------------------------------------------------------------------------------------------------------------------------------------------------------------------------------------------------------------------------------------------------------------------------------------------------------------------------------------------------------------------------------------------------------------------------------------------------------------------------------------------------------------------------------------------------------------------------------------------------------------------------------------------------------------------------------------
>_R_Jupunba_longipedunculata_Cardona_2682@NODE_1_length_2067_cov_253.381910
agctaattggaggttacatttgattctaaatactattaggtaaataacatcttgttcccaatatttatcatgaaaaataacacttaaaagcaggaaaaa-aattgactaaaatatctctgtccatatataagttgaaaattttgaattttcaagatttttaatttgattttctgtattttt-tt--ttactttacttcataagactaataaattaaaagatggggaaaacatttaattagtcacaaatatattcatatatattgcaattgatgttgagatgataacatcacaaaaaatagaattagtaaaacatctacatcaacttgtatacgttaatgtacaaaaaatgttagactaataattaatgggactattattagtaaggactaaaaaagcttgctggcgaattcgtcgacgtcagctccctcaatacgagagtaagcagatttcttggcaagatctctgagctgagacaagctccttcccaatttcaaagccagcttcatctcaaacaattctccattctctcttctctccacatcttcttcaatcgtctcttccactgaatcttccaacatttgaaagaatcctgcacagttcctgtacatctccgccaccatccccaattgcccaccgtgctcaaacccatttatcgccgtcgatatcgcccccgccaccgccggcaccaccgccgaccacgacgattccgcgtttataaacacagatcccaccgccgctactcctgtaagcaaaggcccagctattgccagactcttgtttatcttcaacaccaaattcccaagtctcttgtagtcttcaatgtccttcttctgcaccacttccattacttccttcaactccatctctaatccctcgctccatccattcttcgattccttggatttcaagctggttctatttgatgatgaagaaggccaccatgttgcgtgctcgaatttcttcggaaatttctcgatcattgctcctaacagaggaagtggataggctttatcgacagccagaactttggccattgtgttcttaacatcctcttcggtgaattttccgatggcgagcttggtctcgatctcgttcttgagctgccggaacagcctcttggcgttgcgttgctcctccgcgagctgcgacggctggatcttgttcattatgacaagcatccccgtggcggcggagaagaggaggccggaggagagtttaaaagcgagaagcggagctccggtggcagcggcgactccggcgacgccggccatggtggatgcggcgagggtgatcatgttgatggaattgagaagtagagtgttccagttatcgcgctgctcgccgatgttgtggtgcatctcaactcgatcggcgactgcttcgaggatcacatacagttcagatctgatgagatcgtcgtgagactgtgaaacattattgaggttggtgttgttctgagagggaagtatatttgagtgtgagaagccgttgagttcttcgaagagcttcctgcttgggagttttgaatttgatgatgagaaaggaactagtggggatttggggacatcaatggaggcgttgacaggtactactcttttcgacgaagcagaaggaagaaataaagaattgcacagggaagccattaatcaagaggtctaggtctttttgagcttgaatgtggttgtgaagagggtttggtgagttatgcgtatatatatagagaaggaagagagaaggggtcagattaggaccattgacttgcccaaatattgaaaaatgaaaatgaaaattaaaaataaagactaatgactggttcttgaagtttgactggttacgcgtccgaagtgtaagacacatagcctcacttactcccatgcaaatttagatccagtattttttacacttaattatcttcacttgtgtccgcataa--
>_R_Jupunba_macradenia_Lourteig_3021@NODE_1_length_1928_cov_213.342518
aactaattggaagtcgcatttgattctaaatactattagatatgtaacatcttgttcccaatatttatcattaaaaataacacttaaaagcaggaaaagcaattgactaaaatatctctatccatatatacgttgaaaattttgaattttcaagatttttaatttgattttctgtattttt-ttt-tcacttaacttcataagactaataaattaaaagatggggaaaacatttaattagtcacaaatatatccacatatattgcaattgatgttgagatgataacatcccaaaaaatagaattaataaaacatctacattaacttccatacgttaatgtacaaaaaatgttagactaataatcaatgggattattattagtaatgactaaaaaagcttgctggcgaattcgtcgacgtcagctccctcaatccgagagtaagcagatttcttggcaagatctctgagctgagacaagctccttcccaatttcaaagccagcttcatctcaaacaattctccattctctcttctctccacatcttcttcaatcgtctctgccactgaatcttccaacatttgaaagaatcctgcacagttcctgtacatctccgccaccatccccaattgaccaccgtgctcaaacccatttatcgccgtcgatatcgcccccgccaccgccggcaccacggccgaccacgacgattcggcgcttataaacacagatcccaccgccgctactccggtaagcaaaggcccagctattgccagactcttgtttatcttcagcaccaaattcccaagtctctcgtagtcttcaatgtccttcttctgcaccacttccattacttccttcaactccatctctaatccctcgctccatccattcttcgattccttggatttcaagctggttctatttgatgatgaagaaggccaccatgttgcgtgctcgaatttcttcggaaatttctcgatcattgctcctaacagaggaagtggataggctttatcgagagccagaactttggccattgtgttcttaacatcctcttcggtgacttttccgatggcgagcttggtctcgatctcgttcttgagctgccggaacagcctcgtggcgttgcgttgctcctccgcgagctgcgacggctggatcttgttcattatgacaagcatccccgtggcggcggagaagaggaggccggaggagagtttaaaagcgagaagcggagctccggtggcagcggcgactccggcgacgccggccatggtggatgcggcgagggtgatcatgttgatggaattgagaagtagagtgttccagttatcgcgctgctcgccgatgttgtggtgcatctcaactcgatcggcgactgcttcgaggatcacatacagttcagatctgatgagatcgtcgtgagactgtgaaacattattgaggttggtgttgttctgagagggaagtatatttgagtgcgagaagccgttaagttcttcgaagagcttcctgcttgggagttttgaatttgatgatgagaaaggaactagggggaatttgggtacatcaatggaggcgttgacagctactactcttttcgaagaagaagaaggaagaagtgaagaattggacagggaagccattaataaagaggattaggtctttttgagcttgaatgtggttgtgaagaggatttggtgagttatgcgtatatatatagagaaggaagagagaaggggtcagattaggaccattgac-tgcccaaatattgaaaaacgaaaattaaagttaaaaataaagactaatgactggttcttgaagtttgactggttacgcgtccgaagagtaagacatacatcatcacttactcccatgcaaatttagatccaata----------------------------------------
>_R_Jupunba_microcalyx_Iganci_855@NODE_1_length_2185_cov_313.164137
agctaattggaggttacatttgattctaaatactattaggtaaataacatcttgttcccaatatttatcatgaaaaataacacttaaaagcaggaaaaacaattgactaaaatatctctatccatatataagttgaaaattttgaattttcaagatttttaatttggttttctgtattttt-tt--ttactttacttcataagactaataaattaaaagagggggaaaacatttaattagtcacaaatatattcatatatattgcaattgatgttgagatgataacatcacaaaaaatagaattagtaaaacatctacatcaacttgtatacgttaatgtacaaaaaatgttagactaataattaatgggactattattagtaaggactaaaaaagcttgctggcgaattcatcgacgtcagctccctcaatacgagagtaagcagatttcttggcaagatctctgagctgagacaagctccttcccaatttcaaagccagcttcatctcaaacaattctccattctctcttctctccacatcttcttcaatcgtctcttccactgaatcttccaacatttgaaagaatcctgcacagttcctgtacatctccgccaccatccccaattgcccaccgtgctcaaacccatttatcgccgtcgatatcgcccccgccaccgccggcaccaccgccgaccacgacgattccgcgcttataaacacagatcccaccgccgctactccggtaagcaaaggcccagctattgccagactcttgtttatcttcaacaccaaattcccaagtctctcgtagtcttcaatgtccttcttctgcaccacttccattacttccttcaactccatctctaatccctcgctccatccattcttcgattccttggatttcaagctggttctatttgatgatgaagaaggccaccatgttgcgtgctcgaatttcttcggaaatttctcgatcattgctcctaacagaggaagtggataggctttatcgacagccagaactttggccattgtgttctttacatcctcttcggtgacttttccgatggcgagcttggtctcgatctcgttcttgagctgccggaacagcctcgtggcgttgcgttgctcctccgcgagctgcgacggctggatcttgttcattatgacaagcatccccgtggcggcggagaagaggaggccggaggagagtttaaaagcgagaagcggagctccggtggcagcggcgactccggcgaccccggccatggtggatgcggcgagggtgatcatgttgatggaattgagaagtagagtgttccagttatcgcgctgctcgccgacgttgtggtgcatctcaactcgatctgcgactgcttcgaggatcacatacagttcagatctgatgagatcgtcgtgagactggtaaacattattgaggttggtgttgttctgagagggaagtatatttgagtgtgagaagccgttaagttcttcgaagagcttcctgcttgggagttttgaatttgatgatgagaaaggaactagggggaatttgggtacatcaatggaggcgttgacaggtactactcttttcgaagaagaagaaggaagaagtgaagaattgcacagggaagccattaattaagaggattaggtctttttgagcttgaatgtggttgtgaagagggtttggtgagttatgcgtatatatacagagaaggaagagagaaggggtcagattaggaccattgacttgcccaaatattgaaaaacgaaaattaaaattaaaaataaagactaatgactggttcttgaagtttgactggttacgcgtccgaagagtaaggcatacatcctcacttactcccatgcaaatttatatccactattttttacacttaattatcttcacttgtgtccgcataaac
>_R_Jupunba_microcalyx_Iganci_855@NODE_2_length_742_cov_140.927820
---------------------------------------------------------------------------------------------------------------------------------------------------------------------------------------------------------------------------------------------------------------------------------------------------------------------------------------------------------------------------------------------------------------------------------------------------------------------------------------------------------------------------------------------------------------------------------------------------------------------------------------------------------------------------------------------------------------------------------------------------------------------------------------------------------------------------------------------------------------------------------------------------------------------------------------------------------------------------------------------------------------------------------------------------------------------------------------------------------------------------------------------------------------------------------------------------------------------------------------------------------------------------------------------------------------------catggtggatgcggcgagggtgatcatgttgatggaattgagaagtagagtgttccagttatcgcgctgctcgccgatgttgtggtgcatctcaactcgatcggcgactgcttcgaggatcacatacagttcagatctgatgagatcgccgtgagactgtgaaacattattgaggttggtgttgttctgagagggaagtatatttgagtgcgagaagccgttgagttcttcgaagagcttcctgcttgggagttttgaatttaatgatgagaaaggaactagggggaatttggggacatcaatggaggcgttgacaggtactactcttttcgacgaagcagaaggaagaaataaagaattgcacagggaagccattaattaagaggattaggtctttttgagcttgaatgtggttgtgaagagggtttggtgagttatgcgtatatatatagagaaggaagagagaagaggtcagattaggaccattgac-tgcccaaatattgaaaaaagaaaattaaaattaaaaataaagactaatgactggttcttaaagtttgactggttacgcgtccgaagagtaagacacacatcctcacttactcccatgcaaatttagatccagtattttttacacttgattatcttcacttgtgtccgcataa--
>_R_Jupunba_microcalyx_Iganci_855@NODE_3_length_559_cov_69.278008
----------------------------------------------------------------------------------------------------------------------------------------------------------------------------------------------------------------------------------------------------------------------------------------------------------------------------------------------------------------------------------------------------------------------------------------------------------------------------------------------------------------------------------------------------------------------------------------------------------------------------------------------------------------------------------------------------------------------------------------------------------------------------------------------------------------------------------------------------------------------------------------------------------------------------------------------------------------------------------------------------------------------------------------------------------------------------------------------------------------------------------------------------------------------------------------------------------------------------------------------------------------------------------------------------------------------------------------------------------------------------------------------------------------------------------------------------------------------tcgccgtgagactgtgaaacattattgaggttggtgttgttctgagagggaagtatatttgagtgcgagaagccgttaagttcttcgaagagcttcctgcttggcagttttgaagttgatgatgagaaaggaagtagggggaatttggggacatcaatggaggcgttgacaggtactactcttttcgaagaagaagaaggaagaaatgaagaattgcacagggaagccattaattaagagaattaggtctttttgagcttgaatgtggttgtgaagaggatttggtgagttatgcgtatatatatggagaaggaagagagaaggggtcagattaggaccattgac-tgcccaaatattgaaaaacgaaaattaaaattaaaagtaaagactaatgactggttcttgaagtttgactggttacgcgtccgaagagtaagacatagagcctcacttactcccatgcaaatttagatccagta-tttttacacttgattatcttcacttgtgtccgcataa--
>_R_Jupunba_oppositifolia_Liegier_16014@NODE_1_length_1819_cov_201.921355
-----------------------------------------------------------------------------------------------------------------------------------gttgaaaatttttaattttcaagatttttaatttgattttctgtatttttttttttcacttaactccataagactaataaattaaaagatggggaaaacatttaattagtcacaaatatatccatatattttgcaattgatgttgagatgataacatcccaaaaaatagaattaataaaacatctacattaacttctatacgttaatgtacaaaaaatgttagactaataatcaatgagattattattagtaatgactaaaaaagcttgctggcgaattcgtcgacgtcagctccctcaatacgagagtaagcagatttcttggcaagatctctgagctgagacaagctccttcccaatttcaaagccagcttcatctcaaacaattctccattctctcttctctccacatcttcttcaatcgtctcttccactgaatcttccaacatttgaaagaatcctgcacagttcctgtacatctccgccaccatccccaattgcccaccgtgctcaaacccattaatcgcagtcgatatcgcccccgccaccgccggcaccaccgccgaccacgacgattccgcgcttataaacacagatcccaccgccgctactcctgtaagcaaaggcccagctattgccagactcttgtttatcctcaacaccaaattcccaagtctctcgtagtcttcaatgtccttcttctgcaccacttccattacttccttcaactccatctctaatccctcgctccatccattcttcgattccttggatttcaagctggttctatttgatgatgaagaaggccaccacgttgcgtgctcgaatttcttcggaaatttctcgatcattgctcctgacagaggaagtggataggctttatcgacagccagaactttggccattgtgttcttaacatcctcttcggtgacttttccgatggcgagcttggtctcgatctcgttcttgagctgccggaacagcctcgtggcgttgcgttgctcctccgcaagctgcgacggctggatcttgttcattatgacaagcatccccgtggcggcggagaagaggaggccggaggagagtttaaaagcgagaagcggagctccggtggcagcgacgactccggcgacgccggccatggtggatgcggcgagggtgatcatgttgatggaattgagaagtagagtgttccagttatcgcgctgctcgccgatgttgtggtgcatctcaactcgatcggcgactgcttcgaggatcacatacagttcggatctgatgagatcgtcgtgagactgtgaaacattattgaggttggtgtagttctgagagggaagtatatttgagtgtgagaagccgttgagttcttcgaagagcttcctgcttgggagttttgaatttgatgatgaggaaggaactagggggaatttggggacatcaatggaggcgttgacaggtactactcttttc---gaagaagaaggaagcaatgaagaattgcacagggaagccattaatcaagaggattaggtctttttgagcttgaatgtggttgggaagagggtttggtgagttatgcgtatatatat-----------agagaaggggtcagattaggaccattgacttgcccaaatattgaaaaacgaaaattaaaattaaaaataaagactaatgactggttcttgaagtttgacgggttacgcgtccgaagagtaagacatatatcctcacttactcccatacaaatttagatccagtattttttacacttaattatcttcacttgtgtccgcgtaa--
>_R_Jupunba_oxyphyllidia_Yonker_6157@NODE_1_length_872_cov_135.411321
-----------------------------------------------------------------------------------------------------------------------------------------------------------------------------------------------------------------------------------------------------------------------------------------------------------------------------------------------------------------------------------------------------------------------------------------------------------------------------------------------------------------------------------------------------------------------------------------------------------------------------------------------------------------------------------------------------------------------------------------------------------------------------------------------------------------------------------------------------------------------------------------------------------------------------------------------------------------------------------------------------------------------------------------------------------------------------------------------------------------cgagcttggtctcgatctcgttcttgagctgccggaacagccttgtggcgttgcgttgctcctccgcgagctgcgacggctggatcttgttcattatgacaagcatccccgtggcggcggagaagaggaggccggaggagagtttaaaagcgagaagcggagctccggtggcagcggcgactccggcgacactagccatggtggatgcggcgagggttatcatgttgatggaattgagaagtagagtgttccagttatcgcgctgctcgccgatgttgtggtgcatctcaactcgatcggcgactgcttcgaggatcacatacagttcggatctgatgagattgtcgtgagactgtgaaacattattgaggttggtgtagttctgagagggaagtatatttgagtgtgagaagccgttgagttcttcgaagagcttcctgcttgggagttttgaatttgatgatgaggaaggaactagggggaatttggggacatcaatggaggcgttgacaggtactactcttttcgaagaagaagaaggaagcaatgaagaattgcacagggaagccattaatcaagaggattaggtctttttgagcttgaatgtggttgtgaagagggtttggtgagttatgcgtatatatat-----------agagaaggggtcagattaggaccattgacttgcccaaatattgaaaaacgaaaattaaaattaaaaataaagactaatgactggttcttgaagtttgactgggtacgcgtccgaagagtaagacatgtatcctcacttactcccatgcaaatttagatccagtattttttacacttaattatcttcatttgtgtccgcgtaa--
>_R_Jupunba_oxyphyllidia_Yonker_6157@NODE_3_length_577_cov_317.294000
---------------------------------------------------------------------------------------------------------------------------------------------------------------------------------------------------------------------------------------------------------------------------------------------------------------------------------------------------------------------------------------------------------------------------------------------------------------------------------------------------------------------------------------------------------------------------------------------caacatttgaaagaatcctgcacagttcctgtacatctccgccaccatccccaattgcccaccgtgctcaaacccatttatcgcagtcgatatcgcccccgccaccgccggcaccaccgccgaccacgacgattccgcgcttataaacacagatcccaccgccgctactcctgtaagcaaaggcccagctattgccagactcttgtttatcttcaacaccaaattcccaagtctctcgtagtcttcaatgtccttcttctgcaccacttccattacttccttcaactccatctctaatccctcgctccatccattcttcgattccttggatttcaagctggttctatttgatgatgaagaaggccaccatgttgcgtgctcgaatttcttcggaaatttctcgatcattgctcctagcagaggaagtggataggctttatcgacagccagaactttggccattgtgttcttaacatcctcttcggtgacttttccgatggcgagcttggtctcgatctcgttcttgagctgccggaacagccttgtggcgttgcgttgctcctccgcgagctgcgac----------------------------------------------------------------------------------------------------------------------------------------------------------------------------------------------------------------------------------------------------------------------------------------------------------------------------------------------------------------------------------------------------------------------------------------------------------------------------------------------------------------------------------------------------------------------------------------------------------------------------------------------------------------------------------------------------------------------------------------------------------------------------------------------------------------
>_R_Jupunba_trapezifolia_Simon_1600@NODE_1_length_1848_cov_303.283324
-------------------------------------------------------------------------------------------------------------------------------------tgaaaattttgaattttcaagattttttatttggttttctgtattttt-ttttttactttacttcataagactaataaattaaaagatggggaaaacatttaattagtcacaaatatattcatatatattgcaattgatgtggagatgataacatcacaaaaaatagaattagtaaaacatacatctcaacttgtatacgttaatgtac-aaaaatgttagactaataattaatgggattattattagtaaggactaaaaaagcttgctggcgaattcgtcgacgtcagctccctcaatacgagagtaagcagatttcttggcaagatctctgagctgagacaagctccttcccaatttcaaagccagcttcatctcaaacaattctccattctctcttctctccacatcttcttcaatcgtctcttccactgaatcttccaacatttgaaagaatcctgcacagttcctgtacatctccgccaccatccccaattgcgcaccgtgctcaaacccatttatcgccgtcgatatcgcccccgccaccgccggcaccaccgccgaccacgacgattccgcgcttataaacacagatcccaccgccgctactccggtaagcaaaggcccggctattgccagactcttgtttatcttcaacaccaaattcccaagtctctcgtagtcttcaatgtccttcttctgcaccacttccattacttccttcaactccatctctaatccctcgctccatccattcttcgattccttggatttcaagctggttctgtttgacgatgaagaaggccaccatgttgcgtgctcgaatttcttcggaaatttctcgatcattgctcctaacagaggaagcggataggctttatcgacagccagaactttggccattgtgttcttaacatcctcttcggtgacttttccgatggcgagcttggtctcgatctcgttcttgagctgccggaacagcctcgtggcgttgcgttgctcctccgccagctgcgacggctggatcttgttcattatgacaagcatccccgtggcggcggagaagaggaggccggaggagagtttaaaagcgagaagcggagctccggtggcagcggcgactccggcgacgccggccatggtggatgcggcgagggtgatcatgttgatggaattgagaagtagagtgttccagttatcgcgctgctcgccgatgttgtggtgcatctcaactcgatcggcgactgcttcgaggatcacatagagttcagatctgatgagatcgtcgtgagactgtgaaacattattgaggttggtgttgttctgagagggaagtatatttgagtgtgagaagccgttgagttcttcgaagagcttcctgcttgggagttttgaatttgatgatgagaaaggaactagggggaatttggggacatcaatggaggcgctgaccgttactactcttttcgacgaagaagaaggaagaagtgaagaattgcacagggaagccattaattaagaggattaggtctttttgagcttgaatgtggttgtgaagagggtttggtgagttatgcgtatatatatagagaaggaagagagaaggggtcagattaggaccattgacttgcccaaatattgaaaaacgaaaattaaaattaaaaataaagactaatgactggttcttgaagtttgactggttacgcgtccgaagagtaagacatacatagcc------------------------------------tcacttaattatcttcacttgtgtccgcataa--
>_R_Jupunba_villosa_Borges_423@NODE_1_length_1981_cov_488.933824
agctaattggatgtcgcatttgattctaagtactattagataagtaacatcttgttcccaatatttatcattaaaaataacacttaaaagcaggaaaagaaattgactaaaatatccctatccatatataagttgaaaatttttaattttcaagatttttaatttgattttctgtatttttttttttcacttaactccataacactaacaaattaaaagatggggaaaacatttaattagtcacaaatatatccatatatattgcaattgatgttgagatgataacatcccaaaaaatagaattaataaaacatctacattaacttctatacgttaatgtacaaaaaatgttagactaataatcaatgggattattattagtaatgactaaaaaagcttgctggcgaattcgtcgacgtcggctccctcaatacgagagtaagcagatttcttggcaagatctctgagctgagacaagctccttcccaatttcaaagccagcttcatctcaaacaattctccattctctcttctctccacatcttcttcaatcgtctcttccactgaatcttccaacatttgaaagaatcctgcacagttcctgtacatctccgccaccatccccaattgcccaccgtgctcaaacccatttatcgccgtcgatatcgcccccgccaccgccggcaccaccgccgaccacgacgattccgcgcttataaacacagatcccaccgccgctactcctgtaagcaaaggtccagctattgccagactcttgtttatcttcaacaccaaattcccaagtctctcgtagtcttcaatgtccttcttctgcaccacttccattacttccttcaactccatctctaatccctcgctccatccattcttcgattccttggatttcaagctggttctatttgatgatgaagaaggccaccatgttgcgtgctcgaatttcttcggaaatttctcgatcattgctcctaacagaggaagtggataggctttatcgacagccagaactttggccattgtgttcttaacatcctctttggtgacttttccaatggcgagcttggtctcgatctcgttcttgagctgccggaacagcctcgtggcgttgcgttgctcctccgcgagctgcgacggctggatcttgttcattatgacaagcatccccgtggcggcggagaagaggaggccggaggagagtttaaaagcgagaagcggagctccggtggcagcggcgactccggcgacgccggccatggtggatgcggcgagggtgatcatgttgatggaattgagaagtagagtgttccagttatcgcgctgctcgccgatgttgtggtgcatctcaactcgatcggcgactgcttcgaggatcacatacagttcagatctgatgagatcgtcgtgagactgtgaaacattattgaggttggtgttgttctgagagggaagtatatttgagtgcgagaagccgttgagttcttcgaagagcttcctgcttgggagttttgaatttaatgatgagaaaggaactagggggaatttggggacatcaatggaggcgttgacaggtactactcttttcgaagatgaagaaggaagaagtgaagaattgcacagggaagccattaattaagaggattaggtctttttgagcttgaatgtggttgtgaagaggatttgg-------------------------------------------------------------------------------------------------------------------------------------------------------------------------------------------------------------------------------------------
>_R_Punjuba_killipii_Palodorios_6252@NODE_1_length_1753_cov_79.286993
------------------------------------------------------------------------------------taaaagcaggaaaaacaattgactaaaatatctctatccatatat-agttgaaaattttgaattttcaagatctttaatttgattttctttatttat-tt--ttacttaacttcataagactaataaattaaaagatggggaaaacatttaattagtcacaaatatattcatatatattgcaattgatgttgagatgataacatcccaaaaaatagaattaataaaacatctacattaacttctatacgttaatgtacaaaaaatgttagactcataatcaatggggtaattattagtaatgactaaaaaagcttgctggcgaattcgccgacgtcaactccctcaatacgagagtaagcagatttcttggcaagatctctgagctgagacaagctccttcccaatttcaaagccagcttcatctcaaacaattctccattttctcttctctccacatcttcttcaatcgtctcttccactgaatcttccaacatttgaaagaatcctgcacagttcctgtacatctccgccaccatccccaattgcacaccgtgttcaaacccatttatcgccgtcgatatcgcccccgccaccgccggcaccaccgccgaccacgacgattccgcacttataaacacagatcccaccgccgctactcctgtaagcaaaggtccagctattgccagagtcttgtttatcttcaacaccaaattcccaagtctctcgtagtcttcaatgtccttcttctgcaccacttccattacttccttcaactccatctctaatccctcgctccatccattcttcgattccttggatttcaagctggttctatttgatgatgaagaaggccaccatgttgcgtgctcgaatttcttcggaaatttctcgatcattgctcctaacagaggaagtggataggctttatcgagagccagaactttggccattgtcttcttaacatcctcttcggtgacttttccgatggcaagcttggtctcgatctcgttcttgagctgccggaacagcctcgtggcgttgcgttgctcctccgcaagctgcgacggctggatcttgttcattatgacaagcatccccgtggcggcggagaagaggaggccggaggagagtttaaaagcgagaagcgaagctccggtggcagcggcgactccggagacgccggccatggtggatgcggcgagggtgatcatgttgatggaattgagaagtagagtgttccagttatcgcgctgctcgccgatgttgtggtgcatctcaactcgatcggcgactgcttcgaggatcacatacagttcagatctgatgagatcgtcgtgagactgtgaaacattattgaggttggtgttgttctgagagggaagtatatttgagtgtgagaagccgttgagttcttcgaagagcttcctgcttgggagttttgaatttgatgatgagaaaggaactagggcgaatttggggacatcaatggaggcgttgacaggtactactcttttcgaagaagaagaaggaagaagtgaagaattgcacagggaagccattaatcaagaggtttaggtctttttgagcttgaatgtggttgtgaagagggtttggtgagttatgcgtatatatatagagaaggaagagagaaggggtcagattaggaccgttgactagcccaaatattgaaaaacgaaaattaaaattaaaaacaaagactaatgactggtt----------------------------------------------------------------------------------------------------------------------
>_R_Punjuba_lehmannii_Escobar_7465@NODE_2_length_992_cov_26.977049
--------------------------------------------------------------------------------------------------------------------------------------------------------------------------------------------------------------------------------------------------------------------------------------------------------------------------------------------------------------------------------------------------------------------------------------------------------------------------------------------------------------------------------------------------------------------------------------------------------------------------------------------------------------------------------------------------------------------------------------------------------------------------------------------------------------------------------------------------------------------------------------------------------------------------------------ggtttaagaatcaattctttgatgatgaagaaggccaccgtgttgcatgctcaaatttctttagaaatttcttgatcattgctcctaacaaaggaaatgggtaagctttatcgagagccaaaactttggccattatgttctcaatatcttcttcggtgacttttccgatagtgagcttggtctcgatctcgtcctggagctgctagaatagcctcgtggcgttgcgttgctcctccgccagctgcaacggctggatcttgttcattatgacaagcattcctatggcgacagagaagaggaggccggaggagagcttaaaagtgagaagcagtgctccgctgactgcagcggctccggcgactccagccatggtggatgcggcgagggtgatcatgttgatggagttgagaagtagagtgttccaattatcacgcttcttgccgatgttgtgatgcttctcaacatgatcgatgattgcttcgaggatcacatacaatttagatctaatgagatcgtcgtgagactgtgaaacattattaaggttg---gtgttttgagcgagaagtatgtttgagtgtgagaagccgttgagttcttcgaagagcttcctgcttgggagtttcgaagccggtgatgagaaaggaactcc-----------------------agatttagccgaacaccagttcta-caaaacgacaggagagcggggtggggtacttttt----------ttaaaaaatatat--------------------atatatgtatcaggatatttatatcatt------tataatttt-------------aaaaaaaacaaatcaaataccatacatatacgatattatgaataaatagtatttataaa-gttact----------------tttttaagattttccttctactacatttatattaaatata----------------------------------------tatttaaaaaagaagaa---------------------aa
>_R_Punjuba_lehmannii_Escobar_7465@NODE_4_length_646_cov_41.516696
--------------------------------------------------------------------------------------------------------------------------------------------------------------------------------------------------------------------------------------------------------------------aatgtgtttaatg---------------------------------------------------------------------aaaaaatttaatttaaa-----------------------------------------------------------------------------------------------------------------------------------------------------------------------------------------------------------------------------------------------------------------------------------------------------acagtattgaataaatatatttttaatattggaaaaatagtaaaaaaagaactttataaatactaaggagaaaatgaagtttcaaatattcataataattaattatagataggtgtgggtacctgatttgtttttaaaattaaagtagaatgacacaaataccctcatacataaatttttttccccgcttcctatcgtttctggg----cagaactggcgtgtggctaaat---------------ctggggtttcacaatcaattctttgatgatgaagaaggccaccatgttgcgtgctcaaatttctttggaaatttctcaatcattgctcctaacagaggaagtgggtaagctttattgaaagccagaactttggccattgtgttcttaatatcttctttggtgacttttctgatggcgagcttggtctcaatctcattctggagctgccggaacagcttcatggcgttgcgttgctccttcactagctaagacagctggatcttgttcattatgacgagcattcccgtggtagcggagaagaggaggccggatgagagcttaaaaccgagaagcagtgctccgctggctgagccggctccggc--------------------------------------------------------------------------------------------------------------------------------------------------------------------------------------------------------------------------------------------------------------------------------------------------------------------------------------------------------------------------------------------------------------------------------------------------------------------------------------------------------------------------------------------------------------------------------------------------------------------------------------------------------------------------------------------------
