# Supplementary material for: A new generic circumscription of Hydrochorea (Leguminosae, Caesalpinioideae, mimosoid clade) with an amphi-Atlantic distribution
Source: PhytoKeys. 2022 Aug 22;205:401–37. doi: 10.3897/phytokeys.205.82775 (PMC9849043; doi:10.3897/phytokeys.205.82775)
Supplement: Supplementary material 1 — Supplementary data file S1 [file phytokeys-205-401_article-82775__-s001.zip › RBH3_m34746_comp36195_c0_seq3_exon03.aln-cln]

>Acacia_rostellifera_Murphy_466@NODE_1_length_965_cov_190.995495
----------------------------------------------------------------------------------------------------------------------------------------------------------------------------gaccattttcctatatattgaatgcaataattggattagcaagccacctgt-ccttacgcatcttattcttaatgtcatgctagctttggtctccaccagctgtgatgatagcacaataattacagtaagcaggaagctgaaggtatatgttttaaattcatggactttatgattcacctactaagcaagttgcttacagcaatcaaagacatatccttaatgggactggttagattggagtatcctacttctgtttttcttcttcaatttcaggaaaacagaattggtgtgagaagcaacaaaaaggatggtatggctgatgtaactctggatgattatcaacccattgatccagtaccaagttcaaaagcgactgtaaaacctggacctattgagcatggcgctcctctgatcccattcatcccaaaaccttcgcctcctcctgttcctcctagcgctggagattatccttaacccacacgcctgcacttgctatg----------------------cttaaaatttaaactttctgtacattttgttatgcttattctgcctgcatgagtctgtaacccttgtttttaatcacgtgtttgtagtagaaagaagttgccttttgggcccttttggcatcttacgaagggttctaggagatttgtcgtataatatagtacctgtgtcgaactagcaagtatggttagcgttgagtgtagacccaacctgaggaatgaatgtgtttctgtttttctgtgaagagattttctgtcgatcatttcaatcaactctacttttaaaagctggagaaaaaatatttctcagaggttccctctacaaagcacaagtcttctggcgaatttgctggaatcagcggtgaccctagatgacattttaactacatcaaaatatttagtagatctctgttttgaacttcaaccataaaatgggtcaaaggcctttaatgtcgttctaactttcttgg-------------------------
>Afrocalliandra_redacta_Germishuizen_5585@NODE_1_length_699_cov_101.520900
----------------------------------------------------------------------------------------------------------------------------------------------------------------------------------------------------------------------------------------------------------------------tctccaccagctgtgatggtagcacaataattactgtaagcaggaagctaaaggtagatgttcttaattcatactctttattcttcacctactaagaaagttgcttacagcaataaaaaacatataattaatgttactggttagaaaggagtatcatacttttgtttttcttctttaatttcaggaaaacggaattggtatgagaagcgacaagaagaatggtatgggtgatataactctggatgattatcaacccgttgatccaacaccaagttcaaa---gacagtaaaacctggacctgttgagcatggcgctcctctgatcccgttcatcccaaaaccttcgcctcctcctgttcctcctattgccggagtttttccttaacactcgcacctgtgtttgctatgcttggtatctcaacaatgtggcctaaaaatttaacctttctgtaaattttgtttgcttcttactgcctgcttaagttattaatccttgtttttaatcacgtgtctgtaggaaaaaaaagtcgccttttgggcccttcttgcatgttatgaagggttctaggatatttatcttatagtatagtatccgcttctagctatttagtatggataaca-------------------------------------------------------------------------------------------------------------------------------------------------------------------------------------------------------------------------------------------------------------------------------------------------------------
>Albizia_edwallii_Dalmaso_272@NODE_1_length_805_cov_8.108000
---------------------------------------------------------------------------------------------------------------------------------------------------------------------------------------------------------------------------------------------------------atgctagctttggtctccaccagctgtgatgatagcacaataattacagtaagcaggaagctgaaggtatatgttttaaattcatggactttatgcttcacctactaagcaagttgcttacagcaatcaaagac--atccttaatgggactggttagataggagtatccgacttttgtttttctccttcaatttcaggaaaacagaattggtgtgagaagcaaaaaaaaggatggtatgggcgatgtaactctggatgattatcaacccgttgatccagtaccaagttcaaaagcgactgtaaaacctggacctattgagcatggcgctcctctgatcccattcatcccaaaaccttcgcctcctcctgttcctcctagcgctggagtttctccttaacccacacgcctgcacttgctatgcttagtatctgaacaatgtggccttaaaatttaaactttctgcacattttgttatgcttattctgcctgcctgagtctgtaatccttgtttttaatcacgtgtttgtagtagaaagaagttgccttttgggcccttttggcatcttatgaagggttctaggagatttgtcgtataatatagttgctgtgtctaactagcaagtatggttaacgttgagtgtagacccaacctgaggaatgaatatgtttctgtttttctgtgaagagattttgtgttgatcgtttcaatcaactctactttaaaaagctggagaaaatttttttctcagaggttccctctacaaagcacaagtcttctggcgaattggctggaatcagcagt------------------------------------------------------------------------------------------------------------------------------------
>Albizia_inundata_Wood_26530@NODE_1_length_802_cov_107.457831
-------------------------------------------------------------------------------------------------------------------------------------------------------------------------------------------------------------------------------------------------------------------------------gctgtgatgatagcacaataattacagtaagcaggaagctgaaggtatatgttttaaa-tcattgactttatgcttcacctactaagcaagttgcttacagcaatcaaagatatatcgttaatgggactggttagataggagtatcctacttttgtttttcttcttcaatttcaggaaaacagaattggtgtgagaagcaacaaaaaggatggtatgggcgatgtaactctggatgattatcaacccgttgatccagtaccaagttcaaaagcgactgtaaaacctggacctattgagcatggagctcctctgatcccattcatcccaaaaccttcgcctcctcctgttcctcctagcgctgtactttctccttaacccgcacgccggcacttgctatgcttagtatctgaacaatgtggccttaaaatttaaactttctgcacattttgttatgcttattctgcctgcctgagtctgtaatccttgtttttagtcacgtgtttgtagtagaaagaagttgccttttgggcccttttgtcatcttatgaagggttctaggagatttgtcgtataatatagtagctgtttctaactatcaagtatggttagcgttgagtgtagacacaacctgaggaatgaacatgtttctgtttttctgtgaagagattttgtgttgatcatttcaatcaactctactttaaagagctggagaaaaattgtttctcagaggttccctctacaaagcacaagtcttccagcgaatttgctgacatcagcagtgaccctacatga------------------------------------------------------------------------------------------------------------------------
>Albizia_multiflora_Hughes_3090@NODE_1_length_1014_cov_101.316969
-------------------------------------agctaaattcacatgagtgatggcatctttcacttcaattccagctggtaaaagtaggtgatgaataagttcctcgtatcctcatctctaggaaatttcattgatgataaattgataacgtaagccagcatgggtgaccattttcctatatattgaatgcaataattggatgagcaagccacctgtcccttacgcatcttattcttaatg-catgctagctttggtctccaccagctgtgatgatagcacaataattacagtaagcaggaagctgaaggtatatgttttgaattcattgactttatgcttcacctactaagcaagttgcttacagcaatcaaagacatatccttaatgggactggttagataggagtatcctacttttgtttttcttcttcaatttcaggaaaacagaattggtgtgagaagcaacaaaaaggatggtatgggggatgtaactctggatgattatcaacccgttgatccagtaccaagttcaaaagcgactgtaaaacctggacctattgagcatggagctcctctgatcccattcatcccaagaccttcgcctcctcctgttcctcctagcgctgtagtttctccttaacccacacgcctgcacttgctatgcttagtatctgaacaatgtggccttaaaatttaaactttttgcacattttgttatgcttattctgcctgcctgagtctgtaatccttgtttttagtcacgtgtttgtagtagaaagaagttgccttttgggcccttttgtcatcttatgaagggttctaggagatttgtcgtataatatagtagctgtgtctaactatcaagtatggttagcgttgagtgtaggcccaacctgaggaatgaatatgtttctgtttttctgtgaagagattttgtgttgatcatttcaatcaactctactttaaagagctggagaaaaattgtttctcagaggttccctctacaaagcacaagtcttccagcgaatttgctgacatc------------------------------------------------------------------------------------------------------------------------------------------
>Albizia_sinaloensis_Hughes_1576@NODE_1_length_982_cov_86.238674
------------------------------------------------------------------------------------gtaaaagtaggtgatgaataagttcctcgtatcctcatctttaggaaatttcattgatgataaattgataacgtgagccagcat-----accattttcctatatattgaatgcaataattggattagcaagccacctgtcccttacgcatcttattcttaatgtcatgctagctttggtctccaccagctgtgatgatagcacaataattacagtaagcaggaagctgaaggtatatgttttaaattcattgactttatacttcacctactaagcaagttgcttacagcaatcaaagacatatccttaatgggactggttagataggagtatcctacttttgtttttcttcttcaatttcaggaaaacagaattggtgtgagaagcaacaaaaaggatggtatgggcgatgtaactctggatgattatcaacccgttgatccagtaccaagttcaaaagcgactgtaaaacctggacctattgagcatggcgctcctctgatcccattcatcccaaaaccttcgcctcctcctgttcctcctagcgctggagtttctccttaacccacacgcctgcacttgctatgcttagtatctgaacaatgtggccttaaaatttaaaccttctgcacattttgttatgcttattctgcctgcctgagtctgtaatccttgtttttagtcacgtgtttgtagtagaaagaagttgccttttgggcccttttggcatcttatggagggttctaggagatttgtcgtataatatagtagctgtgtctaactagcaagtatggttagcgttgagtgtagacccaacccgaggaatgaatatgtctctgtttttctgtgaagagattttgtgttgatcatttcaatccactctactctaaaaagctggagaaaaattgtttctcagaggttccctctacaaagcacaagtcttctgacgaatttgttggaatcagcagtgaccttaaatgacat---------------------------------------------------------------------------------------------------------------------
>Albizia_tomentosa_Hughes_648@NODE_1_length_1201_cov_86.331851
actagcttcctccatctgcttgcatgtttttggaatgagctaaattcac--gagtgatgacatctttcacttcaattccagctggtaaaagtaggtgatgaataagttcctcgtatcctcatctttaggaaatttcattgatgataaattgataacgtgagccagcat-----accattttcctatatattgaatgcaataattggattagcaagccacctgtcccttacgcatcttattcttaatgtcatgctagctttggtctccaccagctgtgatgatagcacaataattacagtaagcaggaagctgaaggtatatgttttaaattcattgactttatgcttcacctactaagcaagttgcttacagcaatcaaagacatatccttaatgggactggttagataggagtatcctacttttgtttttcttcttcaatttcaggaaaacagaattggtgtgagaagcaacaaaaaggatggtatgggcgatgtaactctggatgattatcaacccgttgatccagtaccaagttcaaaagcgactgtaaaacctggacctattgagcatggcgctcctctgatcccattcatcccaaaaccttcgcctcctcctgttcctcctagcgctggagtttctccttaacccacacgcctgcacttgctatgcttagtatctgaacaatgtggccttaaaatttaaaccttctgcacattttgttatgcttattctgcctgcctgagtctgtaatccttgtttttagtcacgtgtttgtagtagaaagaagttgccttttgggtccttttggcatcttatggagggttctaggagatttgtcgtataatatagtagctgtgtctaactagcaagtatggttagcgttgagtgtagacccaacccgaggaatgaatatgtctctgtttttctgtgaagagattttgtgttgatcatttcaatccactctactctaaaaagctggagaaaaattgtttctcagaggttccctctaaaaagcacaagtcttctgacgaatttgttggaatcagcagtgaccttaaatgacattttaatgatattgagat-------------------tgaaagatcacattaaaatatataaaaaatattttaaat------------------------attattggtcattgaaa-
>Balizia_leucocalyx_Aguilar_1939@NODE_1_length_1591_cov_83.169749
actagcttccttgatctgcttgcatgtttttggaatgacctaaattcatatgagtgatggtatccttcacttcaattctagctgattaaagttggtgatgaataagttcctcgtatcctcatctctgggaaatttcattgatgataaattgataatgtaagccagcttgggtgaccattttcctatatattgaatgcaataattggattagcaagctacctgtcccttacgcatcttattgttaatgtcatgctagctttggtctccaccagctgtgatgatagcacaataattacagtaagcaggaagctgaaggtatatgttttaaattcatggactttatgcgtcacgtactaagcaagttgcttacagcaatcaaagacatatccttaatgggactggctagataggagtatcctacttttgtttttcttcttcaatttcaggaaaacagaattggtgtgagaagcaacaaaaaggctggtatgggtgatgtaactctggatgattatcaacccattgatccagtaccaagttcaaaagcgactataaaacctggacctattgagcatggcgctcctctgattccattcatcccaaaaccttcgcctcctcctgttcctcctagcgctggagtttctccttaacccacacgccttcacttgctatgcttagtatctgaacaatgtggccttaaaatttaaactttctgtacattttgttatgcttattctgcctgcctgagtctgtaatccttgtttttaatcacttgtttgtagtagagagaagttgcgttctgggcccttctggcatcttatgaagggttctaggagatttgtcgtataatatagtagctgtgtctaactagcaagtatggttagcgttgagtgtagacccaacctgaggaatgaatatgtttctgtttttctgtgaagagattttgtgttgatcatttcaatcaactctactttaaaaagctggagaaaaattgtttctcagaggtcccctctacaaagcataagttttctggcgaatttgctggaatcagcagtgaccctaaatgacattttaactacatcaaaatatctagtagatctctgttttgaacttcaaccataaaatgagtcaaaggccctcaatgtcgttctgactttaccggtatgctatttattggtaattgtgat
>Balizia_pedicellaris_Queiroz_15529@NODE_1_length_1281_cov_158.673736
-----------------------------------------------------------------cgtacttcaattctagctgattaaagtaggtgatgaataagttcctcgtatcctcatctctgggaaatttcattgatgataaattgataatgtaagccagcttgggtgaccattttcctatatattgaatgcaataattggattagcaagctacctgttccttatgcatcttattcttaatgtcatgctagctttggtctccagcagctgtgatgatagcacaataattacagtaagcaggaagctgaaggtatatgttttaaattcatggactttatgcgtcacgtactaagcaagttgcttacagcaatcaaagacatatccttaatgggactggttagataggagtatcctacttttgtttttcttcttcaatttcaggaaaacagaattggtgtgagaagcaacaaaaaggatggtatgggtgatgtaactctggatgattatcaacccattgatccagtaccaagttcaaaagcgactgtaaaacctggacctattgagcatggcgctcctctgatcccattcatcccaaaaccttcgcctcctcctgttcctcctagcgctggagtttctccttaacccacacgcctgcacttgctatgcttagtatctgaacaatgtggccttaaaatttaaactttctgtacattttgttatgcttattctgcctgcctgagtctgtaatccttgtttttaatcacgtgtttgtagtagagagaagttgcgttttgggcccttttggcatcttatgaagggttctaggagatttgtcgtataatatagtagctgtgtctaactagcaagtatggttagcgttgagtgtagacccaacctgaggaatgaatatgtttctgtttttctgtgaagagattttgtgttgatcatttcaaccaactctactttaaaaagctggagaaaaattgtttctcggaggttccctctacaaagcacaagtcttctggcgaatttgctggaatcagcagtgaccctaaatgacattttaactacatcaaaatatctagtagatctctgttttgaacttcaaccataaaatgagtcaaaggccctcaatgtcgttctgactttactggtatgctatttattggtaattgtgag
>Balizia_spnov_Morim_577@NODE_1_length_1126_cov_249.214753
---------------------------------------------------------------------------------------------------------------------ctcatctctgggaaatttcattgatgataaattgataatgtaagccagcttgggtgaccattttcctatatattgaatgcaataattggattagcaagctacctgtcccttacgcatcttattcttaatgtcatgctagctttggtctccaccagctgtgatgatagcacaataattacagtaagcaggaagctgaaggtatatgttttaaattcatggactttatgcgtcacgtactaagcaagttgcttacagcaatcgaagacatatccttaatgggactggttagataggagtatcctacttttgtttttcttcttcaatttcaggaaaacagaattggtgtgagaagcaacaaaaaggatggtatgggtgacgtaactctggatgattatcaacccattgatccagtaccaagttcaaaagcgactgtaaaacctggacctattgagcatggcgctcctctgatcccattcatcccaaaaccttcgcctcctcctgttcctcctagcgctggagtttctccttaacccacacgcctgcacttgctatgcttagtatctgaacaatgtggccttaaaatttaaactttctgtacattttgttgtgcttattctgcctgcctgagtctgtaatccttgtttttaatcacgtgtttgtagtagagagaagttgcgttttgggcccttttggcatcttatgaagggttctaggagatttgtcgtataatttagtagctgtgtctaactagcacgtatggttagcgttgagtgtagacccaacctgaggaatgaatatgtttctgtttttctgtgaagagattttgtgttgatcatttcaatcaactctactttaaaaagctggagaaaaagtgtttctcagaggtcccctctacaaagcataagttttctggcgaatttgctggaatcagtagtgaccctaaatgacattttaactacatcaaaatatctagtagatctctgttttgaacttcagccataaaatgagtccaaggccttccgtgtcgttctgactttactggtatgctatttattggtaattgtgat
>Cathormion_obliquifoliolatum_Wieringa_6519@NODE_1_length_1144_cov_90.634527
-----------------------------------------------------------------------------------------------------------------------------------------ttgatgataaattgataatgtaagccagcttgggtgaccatttttctatatattgaatgcaataattggattagcaagctacctgtcccttacgcatcttattcttaatgtcatgctagctttggtctccaccagctgtgatgatagcgcaataattacagtaagcaggaagctcaaggtatatgttttaaattcatggactttatgcgtcacttactaagcaagttgcttacagcaatcaaagacatatccttaatgggactgattagataggagtatcctacttttgcttttcttcttcaatttcaggaaaacagaattggcgtgagaagcaacaaaaaggatggtatgggtgatgtgactctggatgattatcaacccactgatccagtaccaagttcaaaagcgactgtaaaacctggacctattgagcatggcgctcctctgatcccattcattccaagaccttcgcctcctcctgttcctcctagcgctggagtttctccttaacccacacgcctgcacttgctatgcttagtatctgaacaatgtggccttaaaatttaaactttccgtacattttgttatgcttattctgcctgcctgagtctgtaatccttgtttttaatcacgtgtttgtagtagagagaagttgcgttttgggcccttttggcatcttatgaagggttctaggagatttgtcgtataatatagtagctgtgtctaactagcaagtatggttagcgttgagtgtagacccaacctgaggaatgaatatgtttctgtttttctgtgaagagattttgtgttgatcatttcaatcaactctactttaaaaagctggagaaaaattgtttctcggaggtcccctctacaaagcacaaatcttctggcgaatttgctggaatcagcagtgaccctaaatgacattttaactacatcaaagtatctagtagatctctgttttgaacttcaaccataaaatgagtcaaaggccctcaatgtcgttctgactttactggtatgctatttattggtaattgtgag
>Jupunba_abbottii_Zanoni_21220@NODE_1_length_919_cov_98.358670
----------------------------------------------------------------------------------------------------------------------------------------------------------atgtaagccagcatgggtgaccattttccgatatattgaatgcaataattggattagcaaactacctgtcccttacgcatcttattcttaatgtcatgctagctttggtctccaccagctgtgatgatagcacaataattacagtaagcaggaagctgaaggtatatgttttaaattcatggactttatacttcacgtactaagcaagttgcttatagcaatcaaagacatattcttaatgggactggttagataggagtatcctacgattgtttttcttcttcaatttcaggaaaacagaattggtgtgagaagcaacaaaaaggatggtatgggtgatgtaactctggatgattatcaacccattgatccagtaccaagttcaaaagcgactgtaaaacctggacctattgagcatggcgctcctctgatcccattcatcccaaaaccttcacctcctcctgttcctcctagcgctggagtttctccttaacccacacgcctgcacttgctatgcttggtatctgaacaatgtggccttaaaatttaaactttctgtacattttgttatgcttattctgcctgcctgagtctgtaatccttgtttttaatcacgtgtttgtagtagagagaagttgcgttttgggcccttttggcatcttatgaagggttctaggagatttgtcgtataatatagtagctgtgtctaactagcaagtatggttagcgttgagtgtagacccaacctgaggaatgaatatgtttctgtttttctgtgaagagattttgtgttgatcatttcaatcaactctactttaaaaagctggagaaaaattg-ttctcagaggttccctctacaaagcataagttttctggcgaatttgctggaatcagcagtggccctagattacattttaac---------------------------------------------------------------------------------------------------------------
>Jupunba_cochleata_Bonadeu_673@NODE_1_length_1075_cov_89.592184
actagcttccttgatctgcttgcatgtttttggaatgagctaaattcacatgagtgatggtatcttttacttcaattcttgctgataaaagtaggtgatgaataagttcctcgtatcctcatctctgggaaatttcattgatgataaattgataatgtaagccagattgggtgaccattttcc--tatattgaatgcaataattggattagcaagctacctgtcccttacgcatcttattcttaatgtcatgctagctttggtctccaccagctgtgatgatagcacaataattacagtaagcaggaagctgaaggtatatgttttaaattcatggactttatgcttcacgtactaagcaagttgcttacagcaatcaaagacatatccttaatgggactggttagataggagtatcctacttttgttttacttcttcaatttcaggaaaacagaattggcgtgagaagcaacaaaaaggatggtatgggtgatgtaactctggatgattatcaacccattgatccagttccaagttcaaaagcgactgtaaaacctggacctattgagcatggcgctcctctgatcccattcatcccaaaaccttcgcctcctcctgttcctcctagcgctggagtttctccttaacccacacgcctgcacttgctatgcttagtatctgaacaatgtggccttaaaatttaaactttctgtacattttgttatgcttattctgcctgcctgagtctggaatccttgtttttaatcacgtgtttgtagtagagagaagttgcgtttttggcccttttggcatcttatgaagggttctaggagatttgtcgtataatatagtagctgtgtctaactagcaggtatggt------------------------------------------------------------------------------------------------------------------------------------------------------------------------------------------------------------------------------------------------------------------------------------------------------------------
>Jupunba_cochleata_Bonadeu_673@NODE_2_length_560_cov_13.140787
---------------------------------------------------------------------------------------------------------------------------------------------------------------------------------------------------------------------------------------------------------------------------------------------------------------------------------------------------------------------------------------------------------------------------------------------------------------------------------------------------------------------------------------------------------------------------------------------------------------------------------------------------------------------------------------------------------------------------------------------------------------------------------------------------------------------------------cccttttggcatcttatgaagggttctaggagatttgtcgtataatatagtagctgtgtctaactagcaggtatggttagcgttgagtgtagacccaacctgaggaatgaatatgtttatgtttttctgtgaagagattttgtgttgatcatttcaatcaactctactttaaaaagctggagaaaaattgtttctctgaggttccctctacaaagcataagtcctctggtgaatttgctggaatcagcagtgaccctaaatgacattttaactacatcaaaatatctagtagatctctgttttgaacttcaaccataaaatgagtcaaaggccctcaatgtcgttctgactttactggtatactacttattggtaattgtgac
>Jupunba_commutata_Maguire_46145@NODE_1_length_810_cov_128.735334
----------------------------------------------------------------------------------------------------------------------------------------------------------------------------------------------------------------------------------------------------------------------------ccagctgtgatgatagcacaataattacagtaagcaggaagctgaaggtatatgttttaaattcatggactttatgcttcacgtactaagcaagttgcttacagcaatcaaagacatatccttaatgggactggttagataggagtatcctacttttgtttttcttcttcaatttcaggagaacagaattggtgtgacaagcaacaaaaaggatggtatgggtgatgtaactctggatgattatcaacccattgatccagtaccaagttcaaaagcgactgtaaaacctggacctattgagcatggcgctcctctgatcccattcatcccaaaacattcgcctccttctgttcctcctagcgctggagtttctccttaacctacacgcctgcacttgctatgcttagtatctgaacaatgtggccttaaaatttaaactttctgtacattttgttatgcttatcctgcctgcctgagtctgtaatccttgtttttaatcacgtgtttgtagtagagagaagttgcgttttgggcccttttggcatcttatgaagggttctaggagatttgtcgtataatatagtagctgtgtccaactagcaagtatggttagctttgagtgtagacccaacctgaggaatgaatatgtttctgtttttctgtgaagagattttgtgttgatcatttcaatcaactctactttaaaaagctggagaaaaattgtttctcagaggtcccctctacaaagcataagttttctggcgaatttgctggaatcagcagtgaccctaaatgacaatttaactacat----------------------------------------------------------------------------------------------------------
>Jupunba_floribunda_Iganci_883@NODE_1_length_1551_cov_80.688602
actagcttccttgatctgcttgcatgtttttggaatgagctaaattcacatgagtgatggcatctttcacttcaattctagctgataaaagtaggtgatgaataagttcctcgtatcctcatctctaggaaatttcattgatgataaattgataatgtaagccagcatgggtgaccattttcctatatattgaatgcaataattggattagcaaaccacctgtcccttacgcatcttattcttaatgtcatgctagctttggtctccaccagctgtgatgatagcacaataattacagtaagcaggaagctaaaggtatatgttttaaattcatggactttatgcttcacctactaagcaagttgcttacagcaatcaaagacatatccttaatgggaatggttagataggagtatcctacttttgtttttcttcttcaatttcaggaaaacagaattggtgtgagaagcaacaaaaaggatggtatgggtgatgtaattctggatgattatcaacccattgatccagtaccaagttcaaaagcgactgtaaaacctggacctattgagcatggcgctcctctgatcccattcatcccaaaaccttcgcctcctcctgttcctcctagcgctggagtttctccttaacccacacgcctgcacttgctatgcttagtatctgaacaatgtggccttaaaatttaaactttctgtacattttgttatgcttattctgcctgcctgagtctgtaatccttgtttttaatcacgtgtttgtagtagagagaagttgcgttttgggcccttttggcatcttatgaagggttctaggagatttgtcgaataatatagtagctgtgtctaactagcaagtatggttagcgttgagtgtagacccaacctgaggaatgaatatgtttctgtttttctgtgaagagattttgtgttgatcattgcaatcaactctactttaaaaagctggagaaaaagtgtttatcagaggtcccctctacaaagcataagttttctggcgaatttgctggaatcagtagtgaccctaaatgacattttaactacatcaaaatatctagtagatctctgttttgaacttcaaccataaaatgagtcaaaggccttccatgtcgttctgactttactggtatgcaatttattggtaattgtgac
>Jupunba_leucophylla_Iganci_839@NODE_1_length_1248_cov_165.184458
-------------------------------------------------------------------------------------------------------------------------------ggaaatttcattgatgataaattgataatgtaagccagcatgggtgaccattttcctatatattgaatgcaataattggattagcaaaccacctgtcccttacgcatcttattcttaatgtcatgctagctttggtctccaccagctgtgatgatagcacaataattacagtaagcaggaagctgaaggtatatgttttaaattcatggactttatgcttcacgtactaagcaagttgcttacagcaatcaaagacatatccttaatgggactggttagataggagtatcctacttttgtttttcttcttcaatttcaggaaaacagaattggtgtgagaagcaacaaaaaggatggtatgggtgatgtaactctggatgattatcaacccattgatccagtaccaagttcaaaagcgactataaaacctggacctattgagcatggcgctcctctgatcccattcatcccaaaaccttcgcctcctcctgttcctcctagcgctggagtttctccttaacccacacgcctgcacttgctatgcttagtatctgaacaatgtggccttaaaatttaaactttctgtacattttgttatgcttattctgcctgcctgagtctgtaatccttgtttttaatcacgtgtttgtagtaaagagaagttgcgttttgggcccttttggcatcttatgaagggttctaggagatttgtcgaataatatagtagctgtgtctaactagcaagtatggttagcgttgagtgtagacccaacctgaggaatgaatatgtttctgtttttctgtgaagagattttgtgttgatcatttcaatcaactctactttaaaaagctggagaaaaagtgtttctcagaggtcccctctacaaagcataagttttctggcgaatttgctggaatcagtagtgaccctaaatgacattttaactacatcaaaatatctagtagatctctgttttgaacttcaaccataaaatgagtcaaaggccttccatgtcgttctgactttactggtatgctatttattggtaattgtgat
>Jupunba_limae_Iganci_261@NODE_1_length_1216_cov_95.440737
actagcttccttgatctgcttgcatgtttttggaatgagataaattcacacgagtgatggcatctttcacttcaattctagctgataaaagtaggtgatgaataagttcctcgtatcctcatctctaggaaatttcattgatgataaattgataatgtaagccagcatgggtgaccattttcctatatattgaatgcaataattggattagcaagccacctgtcccttacgcatcttattcttaatgtcatgctagctttggtctccaccagctgtgatgatagcacaataattacagtaagcaggaagctgaaggtatatgttttaaattcatggactttatgcttcacgtactaagcaagttgcttacagcaatcaaagacatatccttaatgggactggttagataggagtatcctacttttgtttttcttcttcaatttcaggaaaacagaattggtgtgagaagcaacaaaaaggatggtatgggtgatgtaactctggatgattatcaacccattgatccagttccaagttcaaaagcgacagtaaaacctggacctattgagcatggcgctcctctgatcccattcatcccaaaaccttcgcctcctcctgttcctcctagcgctggagtttctccttaacccacacgcttgcacttgctatgcttagtatctgaacaatgtggccttaaaatttaaactttctgtacattttgttatgcttattctgcctgcctgagtctgtaatccttgtttttaatcacgtgtttgtagtagagggaagttgcgttttgggcccttttggcatcttatgaagggttctaggagatttgtcgtataatatagtagctgtgtctaactagcaagtatggttagcgttgaatgtagacccaacctgaggaatgaatatgtttctgtttttctgtgaagagattttgtgttgatcatttcaatcaactctactttaaaaagctggagaaaaagtgtttctcagaggtcccccctacaaagcataagttttctggcgaatttgctggaatcagtagtgaccctaaatgaca----------------------------------------------------------------------------------------------------------------------
>Jupunba_longipedunculata_Cardona_2682@NODE_1_length_939_cov_128.792343
-------------------------------------------attcacatgagtaatggtatctttcatttcaattctagctgattaaagtaggtgatgaataagttcctcgtatcctcatctctgggaaatttcattgatgataaattgataatgtaagccagcttgggtgaccattttcctatatattgaatgcaataattggattagcaagctacctgtcccttacgcatcttattcttaatgtcctgctagctttggtctccaccagctgtgatgatagcacaataattacagtaagcaggaagctgaaggtatatgttttaaattcatggactttatgcgtcacgtactaagcaagttgcttacagcaatcaaagacatatccttaatgggactggttagataggagtatcctacttttgtttttcttcttcaatttcaggaaaacagaattggtgtgagaagcaacaaaaaggatggtatgggtgatgtaactctggatgattatcaacccattgatccagtaccaagttcaaaagcgactgtaaaacctggacctattgagcatggcgctcctctgatcccattcatcccaaaaccttcgcctcctcctgttcctcccagcgctggagtttctccttaacccacacgcctgcacttgctatgcttagtatctgaacaatgtggccttaaaatttaaactttctgtacattttgttatgcttattctgcctgcctgagtctgtaatccttgtttttaatcacgtgtttgtagtagagagaagttgcgttttgggccctgttggcatcttatgaagggttctaggagatttttcgtataatatagtagctgtgtctaactagcaagtatggttagcgttgagtgtagacccaacctgaggaatgaatatgtttctgtttttctgtgaagagattttgtgttgatcatttcaatcaactctactttaaaaagc--------------------------------------------------------------------------------------------------------------------------------------------------------------------------------------------------------------
>Jupunba_nipensis_Mayo_19662@NODE_1_length_646_cov_38.453427
-----------------------------------------------------------------------------------------------------------------------------------------------------------------------------------------------------------------------ctacctgtcccttacgcatcttattcttaatgtcatgctagctttggtctccaccagctgtgatgatagcacaataattacagtaagcaggaagctgaaggtatatgttttaaattcatggactttatacttcacgtactaagcaagttgcttgcagcaatcaaagacatatccttaatgggactggttagataggagtatcctacttttgtttttcttcttcaatttcaggaaaacagaattggtgtgaggagcaacaaaaaggatggtatgggtgatgtaactctggatgattatcaacccattgatccagtaccaagttcaaaagcgactgtaaaacctggacctattgagcatggcgctcctctaatcccattcatcccaaaaccttcgcctcctcctgttcctcctagcgctggagcttctccttaacccacacgcctgcacttgctatgcttagtatctgaacaatgtggtcttaaaatttaaactttctgtacattttgttatgcttattctgcctgcctgagtctgtaatccttgtttttaatcacgtgtttgtagtagagagaagttgcgttttgggcccttttggcatcttatgaagggttctaggagatttgtcgtataatatagtagctggg-------------------------------------------------------------------------------------------------------------------------------------------------------------------------------------------------------------------------------------------------------------------------------------------------------------------------------------
>Jupunba_oppositifolia_Liegier_16014@NODE_1_length_890_cov_100.730627
---------------------------------------------------------------------------------------------------------------------------------------------------------------agccagcatgggtgaccattttccgatatattgaatgcaataattggattagcaaactacctgtcccttacgcatcttattcttaatgtcatgctagctttggtctccaccagctgtgatgatagcacaataattacagtaagcaggaagctgaaggtatatgttttaaattcatggactttatacttcacgtactaagcaagttgcttatagcaatcaaagacatattcttaatgggactggttagataggagtatcctacttttgtttttcttcttcaatttcaggaaaacagaattggtgtgagaagcaacaaaaaggatggtatgggtgatgtaactctggatgattatcaacccattgatccagtaccaagttcaaaagcgactgtaaaacctggacctattgagcatggcgctcctctgatcccattcatcccaaaaccttcgcctcctcctgttcctcctagcgctggagtttctccttaacccacacgcctgcacttgctatgcttggtatctgaacaatgtggccttaaaatttaaactttctgtacattttgttatgcttattctgcctgcctgagtctgtaatccttgtttttaatcacgtgtttgtagtagagagaagttgcgttttgggcccttttgggatcttatgaagggttctaggagatttgtcgtataatatagtagctgtgtctaactagcaagtatggttagcgttgagtgtagacccaacctgaggaatgaatatgtttctgtttttctgtgaagaga--ttgtgttgatcatttcaatcaactctactttaaaaagctggagaaaaattg-ttctcagaggttccctctacaaagcataagttttctggcgaatttgctggaatcagcag-------------------------------------------------------------------------------------------------------------------------------------
>Jupunba_oxyphyllidia_Yonker_6157@NODE_1_length_907_cov_101.410843
--------------------------------------------------------------------------------------------------tgaataagttcctcgtatcctcatctctaggaaatttcattgatgataaattgataatgtaagccagcatgggtgaccattttcctatatattgaatgcaataattggattagcaaactacctgtcccttacgcatcttattcttaatgtcatgctagctttggtctccaccagctgtgatgatagcacaataattacagtaagcaggaagctgaaggtatatgttttaaattcatggactttatgcttcacgtactaagcaagttgcttacagcaatcaaagacatatccttaatgggactggttagataggagtatcctacttttgtttttcttcttcaatttcaggaaaacagaattggtgtgagaagcaacaaaaaggatggtatgggtgatgtaactctggatgattatcaacccattgatccagtaccaagttcaaaagcgactgtaaaacctggacctattgagcatggcgctcctctgatcccattcatcccaaaaccttcgcctcctcctgttcctcctagcgctggagtttctccttaacccacacgcctgcacttgctatgcttagtttctgaacaatgtggccttaaaatttaaactttctgtacattttgttatgcttattctgcctgcctgagtctgtaatccttgtttttaatcacgtgtttgtagtagaga-aagttgcgttttgggcccttttggcatcttatgaagggttctaggagatttgtcgtataatatagtagctgtgtctaactagctggtatggttagcgttgagtgtagacccaacctgaggaatgaatatgtttatgtttttctgtgaagagattttgtgttgatcatttcaatcaactctactttaaaaagctggagaaaaattgtttctcagaggtc------------------------------------------------------------------------------------------------------------------------------------------------------------------------------------
>Jupunba_trapezifolia_Simon_1600@NODE_1_length_1116_cov_115.510839
------------------------------------------------------------------------------------------------------------------------------------------------------------------------gggtgaccattttcctatatattgaatgcaataattggattagcaaacaacctgtcccttacgcatcttattcttaatgtcatgctagctttggtctccaccagctgtgatgatagcacaataattacagtaagcaggaagctgaaggtatatgttttaaattcatggactttatgcttcacgtactaagcaagttgcttacagcaatcaaagacatatccttaatgggactggttagataggagtatcctacttttgtttttcttcttcaatttcaggaaaatagaattggtgtgagaagcaacaaaaaggatggtatgggtgatgtaactctggatgattatcaacccattgatccggtaccaagttcaaaagcgactgtaaaacctggacctattgagcatggcgctcctctgatcccattcatcccaaaaccttcgcctcctcctgttcctcctagcgctggagtttctccttaacctacacgcctgcacttgctatgcttagtatctgaacaatgtggccttaaaatttaaactttctgtacattttgttatgcttatcctgcctgcctgagtctgtaatccttgtttttaatcacgtgtttgtagtagagagaagttgcgttttgggcccttttggcatcttatgaagggttctaggagatttgtcgtataatatagtagctgtgtccaactagcaagtatggttagctttgagtgtagacccaacctgaggaatgaatatgtttctgtttttctgtgaagagattttgtgttgatcatttcaatcaactctactttaaaaagctggagaaaaattgtttctcagaggtctcctctacaaagcataagttttctggcgaatttgctggaatcagcagtgaccctacatgacattttaactacatcaaaatatctagtacatctctgttttgaacttcaaccataaaatgagtcaaaggtcttccatgtcgttctgactttactggtatgctatttattggtaattgtgaa
>Punjuba_racemiflora_Jimenez_Soares_3626@NODE_1_length_1210_cov_105.350397
actagcttccttgatctgcttgcatgtttttggaatgagctaaattcgcatgagtgatggcatctttcacttcaattctagctgatgaaagtaggtgatgaataagttcctcgtatcctcatctctaggaaatttcattgatgataaattgataatataagccagcatgggtgaccattttcctatatattgaatgcaataattggattagcaagccacctgtccctcacgcatcttattcttaatgtcatgctagctttggtctccaccagctgtgatgatagcacaataattacagtaagcaggaagctgaaggtatatgttttaaattcatgggctttatgcttcacctactaagcaagttgcttacagcaatcaaagacatatccttaatgggactggttagataggagtatcctacttttgtttttcttcttcaatttcaggaagacagaattggtgtgagaagcaacaaaaaggatggtatgggtgatgtaactctggatgattatcaacccatcgatccagtaccaagttcaaaagcgactgtaaaacctggacctattgagcatggcgctcctctgatcccattcatcccaaaaccttcgcctcctcctgttcctcctagcgctggagtttctccttaacccacacgcctgcacttgctatgcttagtatctgaacaatgtggccttaaaatttaaactttctgtacattttgttatgcttattctgcctgcctgagtctgtaatccttgtttttaatcacgtgtttgtagtagagagaagttgcgtttttggcccttttggcatcttatgaagggttctaggagatttgtcgtataatatagtagc--tgtctaactagtaagtatggttagcgttgagtgtagacccaacctgaggaatgaatatgtttctgtttttctgtgaagagattttgtgttgatcacttcaatcaactctactttaaaaagctggagaaaaattgtttctcagaggttccctctacaaagcataagtcttctggcgaatttgctggactcagcagtgaccctaaatgacattttaactacatcaaaatatctagtagatctctgttttgaacttcaaccataaaatgagtcaaaggccttcaatgtcgttctgactttactgg------------------------c
>_R_Albizia_adinocephala_FHO33_88@NODE_1_length_985_cov_104.340308
actagcttcctcgatctgcttgcatgtttttggaatgagctaaattcacatgagtgatggcatctttcacttcaattccagctggtaaaagtaggtgatgaataagttcctcgtatcctcatctttaggaaatttcattgatgataaattgataacgtgagccagcat-----accaatttcctatatattgaatgcaataattggattagcaagccacctgtcccttacgcatcttattcttaatgtcatgctagctttggtctccaccagctgtgatgatagcacaataattacagtaagcaggaagctgaaggtatatgttttaaattcattgactttatgcttcaccttctaagcaagttgcttacagcaatcaaagacatatccttaatgggactggttagataggagtatcctacttttgtttttcttcttcaatttcaggaaaacagaattggtgtgagaagcaacaaaaaggatggtatgggcgatgtaactctggatgattatcaacccgttgatccagtaccaagttcaaaagcgactgtaaaacctggacctattgagcatggcgctcctctgatcccattcatcccaaaaccttcgcctcctcctgttcctcctagcgctggagtttctccttaacccacacgcctgcacttgctatgcttagtatctgaacaatgtggccttaaaatttaaacttcctgcacattttgttatgcttattctgcctgcctgagtctgtaatccttgtttttagccacgtgtttgtagtagaaagaagttgccttttgggcccttttggcatcttatgaagggatctaggagatttgtcgta-----------------------------------------------------------------------------------------------------------------------------------------------------------------------------------------------------------------------------------------------------------------------------------------------------------------------------------------------------
>_R_Albizia_burkartiana_StivalSantos_678@NODE_1_length_747_cov_9.446532
------------------------------------------------------------------------------------------------------------------------------------------------------------------------------------------------------------------------------------------------------------------------------------------------ataattacaggaagcaggaagctgaaggtatgtgttttaaattcattgactttatgcttcacctactaagcaagttgcttacagcaatcaaagacatatccttaatgggactggttagataggagtatcctacatttgtttttcttcttcaatttcaggaaaacagaattggtgtgagaagcaacaaaaaggatggtatgggcgatgtaactctggatgattatcaacccgttgatccagtaccaagttcaaaagcgactgtaaaacctggacctattgagcatggcgctcctctgatcccattcatcccaaaaccttcgcctcctcctgttcctcctagcgttggagtttctccttaacccacacgcctgcacttgctatgcttagtatctgaacaatgtggccttaaaatttaaactttctgcacattttgttatgcttattctgcctgcctgagtctgtaatccttgtttttagtcacgtgtttgtagtagaaagaagttgccttttgggcccttttggcatcttatgaagggttctaggagatttgtcgtataatatagtagttgtgtctaactatcaagtatggttagcgttgagtgtagacccaacctgaggaatgaatatgtttctgcttttctgtgaagagattttgtgttgatcatttcaatcaactctactttaaaaaggtggagaaaaattgtttctt-------------------------cttccagcgaaatttgctggaattagcagtgacc--------------------------------------------------------------------------------------------------------------------------------
>_R_Albizia_coripatensis_Hughes_2433@NODE_1_length_1306_cov_160.464605
agcagcttccttgatctgcttgtatgtttttggaatgagctaaattcacatgagtgatggcatctttcacttcaactccagctggtaaaaggaggtgatgaataagttcctcgtatcctcctctttaggaaatttcattgatgataaattgataacgtaagccagcatgggtgaccattttcctgtatattgaatgcaataattggattagcaagccacctgtcccttacgcatcttattcttaatgtcgtgctagctttggtctccaccagctgtgatgatagcacaataattacagtaagcaggaagctgaaggtatatgttctaaattcatggactttatgcttcacctactaagcaagttgcttacagcaatcaaagacatatccttaatgggactggttagataggagtatccgacttttgtttttcttcttcaatttcaggaaaacagaattggtgtgagaagcaacaaaaaggatggtatgggcgatgtaactctggatgattatcaacccgttgatccagtaccaagttcaaaagcgactgtaaaacctggacctattgagcatggcgctcctctgatcccattcatcccaaaaccttcgcctcctcttgttcctcctagcgctggagtttctccttaacccacacgcctgcacttgctatgcttagtatctgaacaatgtggccttaaaatttaaactttctgcacattttgttatgcttattctgcctgcctgagtctgtaatccttgtttttaatcacgtgtttgtagtagaaagaagttgccttttgggcccttttggcatcttatgaagggttctaggagatttgtcgtataatatagatgctgtgtctaactagcgagtatggttagcattgagtgtagacccaacctgaggaatgaatatgtttctgtttttctgtgaagagattttgtgttgatcatttcaatcaactctactttaaaaagctggagaaaaattgtttctcagaggttccctctacaaagcacaagtcttctggcgaattggctggaatcagtagtggccctaaataacattttaactacgtta--------------------------------------------------------------------------------------------------------
>_R_Albizia_glabripetala_Lewis_1652@NODE_1_length_652_cov_49.794783
----------------------------------------------------------------------------------------------------------------------------------------------------------------------------------------------------------------------------------------------ttcttaatgtcatgctagctttggtctccaccagctgtgatgatagcacaataattacagtaagcaggaagctgaaggtatatgttttaaa-tcattgactttatgcttcacctactaagcaagttgcttacagcaatcaaagacatatccttgatgggactggttggataggagtatcctacttttgtttttcttcttcaatttcaggaaaacagaattggtgtgagaagcaacaaaaaggatggtatgggcgatgtaactctggatgattatcaacccgttgatccagtaccaagttcaaaagcgactgtaaaacctggacctattgagcatggcgctcctctgatcccattcatcccaaaaccttcgcctcctcctgttcctcctagcgctggagtttctccttaaccaacactcccgcact-----tgcttagcatctgaacaatgtggccttaaaatttaaactttctgcacattttgttatgcttattctgcctgcctgagtctgtaatccttgtttttagtcacgtgtttgtagtagaaagaagttgccttttgggcccttttggcatcttatgaagcgttctaggagatttgtcgtataatatagtagctgtgtctaactatctagtatggttagcgttgagtg------------------------------------------------------------------------------------------------------------------------------------------------------------------------------------------------------------------------------------------------------------------------------------------------------
>_R_Albizia_niopoides_Simon_1601@NODE_1_length_994_cov_116.245365
-----------------------------------------------------------------------------------------------------------------------------------------------ataaattgataacgtaagccagcatgggtgaccattgtccgatatattgaatgcaataattggattagcaagccacctgtcacttacgcatcttattcttaatgtcatgctagctttggtctccaccagctgtgatgatagcacaataattacagtaagcaggaagctgaaggtatatgatttaaattcatggactttatgcttcacctactaagcaagttgcttacagcaatcaaagacatatccttaatgggactggttagataggagtatcctacttttgtttttcttcttcaatttcaggaaaacagaattggtgtgagaagcaacaaaaaggatggtatgggcgatgtaactctggatgattatcaacccgttgatccagtaccaagttcaaaagcgactgtaaaacctggacccattgagcatggagctcctctgatcccattcatcccaaaaccttcgcctcctcctgttcctcctagcgctggagtttctccttaacccacacgcctgcacttcctatgcttagtatctgaacaatgtggccttaaaatttaaactttctgcacattttgttatgcttattctgcctgcctgagtctgtaatccttgtttttagtcacgtgtttgtagtagaaagaagttgccttttgggcacttttggcatcttatgaagggttctaggagatttgtcgtataatatattagctgtgtctaactatcaggtatggttagcgttgagtgtagacccaacctcacgaatgaatatgtttctgtttttctgtgaagagattttgtgttgatcattgcaatcaactctactttaaaaagctggagaaaaattgtttctcagaggttccctcttcaaagcacaagtcttccagcgaatttgctagaatcagcagtgaccttaaatgacattttaactatgtggaga-------------------ttgaaacatcacattgaaatatataaaaaatattctgaatattattga---------------------------------t
>_R_Albizia_subdimidiata_var_minor_Gorts_341@NODE_1_length_664_cov_40.865417
-----------------------------------------------------------------------------------------------------------------------------------------------------------------------------------------------------------------------------------------------------------------------------------------------------------------gaagctgaaggtatatgttttaaa-tcgttgactttatgcttcacctactaagcaagttgcttacagcaatcaaagacatatccttgatgggactggttggataggagtatcctacttttgtttttcttcttcaatttcaggaaaacagaattggtgtgagaagcaacaaaaaggatggtatgggcgatgtaactctggatgattatcaacccgttgatccagtaccaagttcaaaagcgactgtaaaacctggacctattgagcatggagctcctctgatcccattcatcccaaaaccttcgcctcctcctgttcctcctagcgctgtagtttctccttaacccacacgcctgcacttgctatgcttagtatctgaacaatgtggccttaaaatttaaactttctgcacattttgttatgcttattctgcctgcctgagtctgtgatccttgtttttagtcacgtgtttgtagtagaaagaagttgccttttgggcctttttgtcgccttatgaagggttctaggagatttgtcgtataatatagtagctgtgtctaactatcaagtatggttagcgttgagtgtagacccaacctgaggaatgaacatgtttctgtttttctgtgaagagattttgtgttgatcatttcaatcaactctactt----------------------------------------------------------------------------------------------------------------------------------------------------------------------------------------------------------------------
>_R_Albizia_subdimidiata_var_subdimidiata_Ferreira_210@NODE_1_length_998_cov_105.137894
-------------------------------------------------------------------------------------------------------------------tcctcttctttaggaaatttcattgatgataaattgataacgtaagccagcatgggcgaccattttcctatatattgaatgcaataattggattagcaagccacctgtcccttacgcatcttattcttaatgtcatgctagctttggtctccaccagctgtgatggtagcacaataattacagtaagcaggaagctgaaggtatatgttttaaa-tcattgactttatgcttcacctacaaagcaagttgcttacagcaatcaaagacatatccttgatgggactggttggataggagtatcctacttttgtttttcttcttcaatttcaggaaaacagaattggtgtgagaagcaacaaaaaggatggtatgggcgatgtaactctggatgattatcaacccgttgatccggtaccaagttcaaaagcgactgtaaaacctggacctattgagcatggagctcctctgatcccattcatcccaaaaccttcgcctcctcctgttcctcctagcgctgtagtttctccttaacccacacgcctgcacttgctatgcttggtatctgaacaatgtggccttaaaatttaaactttctgcacattttgttatgcttattctgcctgcctgagtctgtgatccttgtttttagtcacgtgtttgtagtagaaagaagttgccttttgggaccttttgtcaccttacgaagggttccaggagatttgtcgtataatatagtagctgtgtctaactatcaagtatggttagcgttgagtgtagacccaacctgaggaatgaacatgtttctgtttttctgtgaagagattttgtgttgatcatttcaatcaactctactttaaagagctggagaaaaattgtttctcagaggttccctctacgaagcacaagtcttctagcgaatttgctgacatcagcagtgaccctacatgatatcttaactatgttgaaac-------------------------tgaaagatcaaat--------------------------------------------------------------
>_R_Albizia_tomentella_Leach_Dunlop_3801@NODE_1_length_1221_cov_118.831294
accagcttccttgatcttcttgcatgtttttggaatgagctaaattcacatgagtgatggcatatttcacttcaattctagctgatgaaagtaggtgatgaataagttcctcctatcctcatctctaggaaatttcattgatgataaattgataatgtaagccagcatgggtgaccataatgtaagcca------gcaataattggattagcaagccacctgtcccttacgcatcttattcttaatgtcatgctagctttggtctccaccagctgtgatgatagcacaataattacagtaagcaggaagctgaaggtatatgttttaaattcatggactttatgcttcacctactaagcaagttgcttacagcaatcaaagacatatccttaatgggactggttagatgggagtatcctacttttgtttttcttcttcaatttcaggaaaacagaattggtgtgagaagcaacaaaaaggatggtatgggtgatgtaacactggatgattatcaacccattgatccagtaccaagttcaaaagcgactgtgaaacctggacctattgagcatggcgctcctctgatcccattcatcccaaaaccttcgcctcctcctgttcctcctagcgctggagtttttccttaacccacgcgcctgcacttgctatgcttagtatctgaacaatgtggccgtaaaacttaagctttctgtacattttgttacgcttattctgcctgcctgagtctgtaatccttgtttttaatcacctgtttgtagtagaaagaagttgccttttgggcccttttggcatcttatgaagggtttaaggagatttgtactataatatagtagctgtgtctaactagtgagattgatcaaagtcaaaccggaactaaatcgaagaaattaaaacaattgattttttttaaaacaaaaaagtacattgatcatttggtccaatccaggtttcaaaatatgactagcaaatatgttta-----------ccattaagtgtagtcccgcctagaaat-----------------------------------------------------------------------------------------------------gaatatgtttctgttttt-----------------------------t
>_R_Albizia_xerophytica_Hughes_1435@NODE_1_length_1003_cov_88.191145
---------------------------------------ctaaattcacatgagtgatggcatttttcacttcaattccagctggtaaaagtaggtgatgaataagttcctcgtatcctcatctttaggaaatttcattgatgataaattgataacgtgagccagcat-----accattttcctatatattgaatgcaataattggattagcaagccacctgtcccttacgcatcttattcttaatgtcatgctagctttggtctccaccagctgtgatgatagcacaataattacagtaagcaggaagctgaaggtatatgtttcaaattcattgactttatgcttcacctactaagcaaattgcttacagcaatcaaagacatatccttaatgggactggttagataggagtatcctacttttgtttttcttcttcaatttcaggaaaacagaattggtgtgagaagcaacaaaaaggatggtatgggcgatgtaactctggatgattatcaacccgttgatccagtaccaagttcaaaagcgactgtaaaacctggacctattgagcatggcgctcctctgatcccattcatcccaaaaccttcgcctcctcctgttcctcctagcgctggagtttctccttaacccacacgcctgcacttgctatgcttagtatctgaacaatgtggccttaaaatttaaactttctgcacattttgttatgcttattctgcctgcctgagtctgtaatccttgtttttagtcacgtgtttgtagtagaaagaagttgccttttgggcccttttggcatcttatgaaggattctaggagatttgtcgtataatatagtagctgtgtctaactagcaagtatggttagcgttgagtgtagacccaacccgaggaatgaatatgtctctgtttttctgtgaagagattttgtgttgatcatttcaatcaactctactctaaaaagctggagaaaaattgtttctcagaggttccctctacaaagcacaagtcttctaacgaatttgttgga---------------------------------------------------------------------------------------------------------------------------------------------
>_R_Archidendron_clypearia_Wieringa_1849@NODE_1_length_1175_cov_182.650273
-----------------------------------------------------------------------------------------------tgatgaataagttcctcgtatcctcatctctaggaaatttcattgatgataaattgataatgtaagccagcatggttgaccattttcctatatattgaatgcaataattggatcagcaagccacctgtcccttacgcatcttattcttaatgtcatgctagctttggtctccaccagctgtgatgatagcacactaattacagtaagcaggaagctgaaggtatatgttttaaattcatggactttatgcttcacctactaagcaagttgcttacagcaatcaaagacatatccttaatgggactggttagataggagtatcctacttatgtttttcttcttcaatttcaggaaaacagaattggtgtgagaagcaacaaaaaggatagtatgggtgatgtaactctggatgattatcaacccattgatccagtaccaagttcaaaagcgactgtaaaacctggacctgttgagcatggcgctcctctgatcccattcatcccaaaaccttcgcctcctcctgttcctcctagcgctggagtttctccttaacccacacgcctgcgcttgctatgcttagtatctgaacaatgcggccttaaaatttaaactctctgtacattttgttatgcttattctgcctgcctgagtctgtaatccttgcttttaatcacgtgtttgtagtagaaagaagttgccttttgggcccttttggcatcttatgaagggttctaggagatttgtcgtataatgtagtagctgtgtctaactagcatgtgtggttagcgttgagtgtagacccaacctgaggaacgaatatgtttcggtttttctgtgaagagattttgtgttgatcatttcaatcaactctgctttaaaaggctggagaaaaattgtttctcagaggttccctctacaaagcacacgtcttctggcgaatttgctggaatcagcggtgaccctaaatgacattttaactacatcaaaatgtctactagatcactgttttgaacttcaaccataaa----------------------------------------------------------------
>_R_Balizia_elegans_Iganci_870@NODE_1_length_1441_cov_85.008065
actagcttccttgatctgcttgcatgtttttggaatgacctaaatttacatgagtgatggtatctttcacttcaattctagctgattaaagtaggtgatgaataagttcctcgtatcctcatctctgggaaatttcattgatgataaatcgataatgtaagccagcttgggtgaccattttcctgtatattgaatgcaataattggataagcaagctacctgtcccttacgcatcttattcttaatgtcatgctagctttggtctccaccagctgtgatgatagcacaataattacagtaagcaggaagctgaaggtatatgttttaaattcatggactttatgcgtcacgtactaagcaagttgcttacagcaatcaaagacatatccttaatgggactggttagataggagtatcctacttttgtttttcttcttcaatttcaggaaaacagaattggtgtgagaagcaacaaaaaggatggtatgggtgatgtaactctggatgattatcaacccattgatccagtaccaagttcaaaagcgactgtaaaacctggacctattgagcatggcgctcctctgatcccattcatcccaaaaccttcgcctcctcctgttcctcctagcgctggagtttctccttaacccaatcgcctgcacttgctatgcttagtatctgaacaatgtggcctt--------aactttctgtacattttgttatgcttattctgcctgcctgagtctgtaatccttgtttttaatcacgtgtttgtagtagagagaagttgcgttttgggcccttttggcatcttatgaagggttctaggagatttgtcgtataatatagtagttgtgtctaactagcaagtatggttagcgttgagtgtagacccaacctgaggaatgaatatgtttctgtttttctgtgaagagattttgcgttgatcatttcaatcaactctactttaaaaagctggagaaaaattgtttctccgaggttccctctacaaagctcaagtcttctggcgaatttgctggaatcagcagtgaccctaaatgacattttaactacatcaaaatatctagtagatctctgttttgaacttcaaccataaaatgagtcaaaggccctcaatgtcgttctgactttactggtatgctatttattggtaattgtga-
>_R_Cathormion_rhombifolium_Deighton_3618@NODE_1_length_886_cov_86.353523
-------------------------------------------------------------------------------------------------atgaataagttcctcgtatcctcatctctgggaaatttcattgatgataaattgatagtgtaagccagcttgggtgaccattttgctatatattgaatgcaataattggattagcaagctacctgtcccttacgcatcttattcttaatgtcatgctagctttggtctccaccagctgtgatgatagcgcaataattacagtaagcaggaagctgaaggtatatgttttaaattcatggactttatgcgtcacatactaagcaagttgcttacagcaatcaaagacatatccttaatgggactgattagataggagtatcctacttttgcttttcttcttcaatttcaggaaaacagaattggcgtgagaagcaacaaaaaggatggtatgggtgatgtgactctggatgattatcaacccattgatccagtaccaagttcaaaagcgactgtaaaacctggacctattgagcatggcgctcctctgatcccattcatcccaaaaccttcgcctcctcctgttcctcctagcgctggagttgctccttaacccacacgcctgcacttgctatgcttagtatctgaacaatgtggccttaaaatttaaactttctgtacattttgttatgcttattctgcctgcctgagtctgtaatccttgtttttaatcacgtgtttgtagtagagagaagttgcgttttgggcccttttggcaacttatgaagggttctaggagatttgtcgtataatatagtagctgtgtctaactagcaagtatggttagcgttgagtgtagacccaacctgaggaatgaatatgtttctgtttttctgtgaagagattttgtgttgatcatttcaatcaactctactttaaaaagctggag---------------------------------------------------------------------------------------------------------------------------------------------------------------------------------------------------------
>_R_Enterolobium_cyclocarpum_MWC9020@NODE_1_length_859_cov_203.890026
-----------------------------------------------------------------------------------------------------------------------------------------------------------------------------------------------------------------------------------------------------------------------------------------------------------------------------------------------------------------------------------------------------------------------------------------------------------------aacagaattggtgtgagaagcaacaaaagggatggtatgggtgatgtaactctggatgattatcaacccattgatccagtaccaagttcaaaagcgactgtaaaacctggacctattgagcatggcgctcctctgatcccattcatcccaaaaccttcgcctcctcctgttcctcctagcgctggagtttttccttaacccacacgcccgcacttgctatgcttcgtgtctgaacaatgtggccttaagatttaaactttctgtgcattttgtgatgcttattctgcctgcctgagtctgtaatccttgtttttaatcacttgtttgtagtagaaagaagttgccttttgggcccttttggcatctcatgaagggttctaggaggtttgtcgtataatatagtagctgtgtctaactagcaagtatggttagcgttgagtgtagacccaacctgaggaatgaatatgtctctgtttttctgtgaagagattttgtgttgatcatgtcaatcaactctactttaaaaagctggagaaaaattgtttctcagaggttccctctacaaagcataagt-----------------------------------------------------------------------------------------------------------------------------------------------cttattggtaattgtgaa
>_R_Hydrochorea_corymbosa1_Bonadeu_655@NODE_1_length_830_cov_124.076129
---------------------------------------------------------------------------------------------------------------------------------------------------------------------------------------------------------------------------------------------------------------------------------------------------------------------------------gttttaaattcatggactttatgcgtcacgtactaagcaagttgcttacagcaatcaaagacatatccttaatgggactgggtagataggagtatcctacttttatttttcttcttcaatttcaggaaagcagaattggtgtgagaagcaacaaaaaggatggtatgggtgacgtaactctggatgattatcaacccattgatccagtaccaagttcaaaagcgactgtaaaacctggacctattgagcatggcgctcctctgatcccattcatcccaaaaccttcgcctcctcctgttcctcctagcgctggagtttctccttaacccaatcgcctgcacttgctatgcttagtatctgaacaatgtggccttaaactttaaactttctgtacgttttgttatgcttattctgcctgcctgagtctgtaatccttgtttgtaatcacgtgtttgtagtagagagaagttgcgttttgggcccttttggcatcttatgatgggttctaggagatttgtcgtataatatagtagctgtgtctacctagcaagtatggttagcgttgagtgtagacccaacctgaggaatgaatatgtttctgtttttctgtgaagagattttgtgttgatcatttcaatcaactctactttaaaaagctggagaaaaattgtttctcagaggtcccctctacaaagcacaagttttctggcgaatttgctggaatcagcagtgaccctaaatgacattttaactacatcaaaatatctagtagatctctgttttgaacttcaaccataaaatgagtcaaaggccttccatgtcgttctgac---------------------------------
>_R_Hydrochorea_corymbosa2_Iganci_862@NODE_1_length_1191_cov_204.743838
-----------------------------------------------------gtgatggtatctttcacttcaattctagctgattaaagtaggtgatgaataagttcctcgtatcctcatctctcggaaatttcattgatgataaattgataatgtaagccagcttgggtgaccattttcctatatattgaatgcaataattggattagcaagctacctgtcccttacgcatcttattcttaatgtcatgctagctttggtctccaccagctgtgatgatagcacaataattacagtaagcaggaagctgaaggtatatgttttaaattcatggactttatgcgtcacgtactaagcaagttgcttacagcaatcaaagacatatccttaatgggactgggtagataggagtatcctacttttatttttcttcttcaatttcaggaaagcagaattggtgtgagaagcaacaaaaaggatggtatgggtgacgtaactctggatgattatcaacccattgatccagtaccaagttcaaaagcgactgtaaaacctggacctattgagcatggcgctcctctgatcccattcatcccaaaaccttcgcctcctcctgttcctcctagcgctggagtttctccttaacccaatcgcctgcacttgctatgcttagtatctgaacaatgtggccttaaactttaaactttttgtacattttgttatgcttattctgcctgcctgagtctgtaatccttgtttttaatcacgtgtttgtagtagagagaagttgcgttttgggcccttttggcatcttatgatgggttctaggagatttgtcgtataatatagtagctgtgtctacctagcaagtatggttagcgttgagtgtagacccaacctgaggaatgaatatgtttctgtttgtctgtgaagagattttgtgttgatcatttcaatcaactctactttaaaaagctggagaaaaattgtttctcagaggtcccctctacaaagcacaagttttctggcgaatttgctggaatcagcagtgaccctaaatgacattttaactacatcaaaatatctagtagatctctgttttgaacttcaaccataaaatgagtcaaaggccttccatgtcgttctgactttactggtatgctatttattggtaattgtgat
>_R_Hydrochorea_gonggrijpii_Tillett_45696@NODE_1_length_850_cov_156.793014
---------------------------------------------------------------------------------------------------------------------------------------------------------------agccagcttgggtgaccattttcctatatattgaatgcaataattggattagcaagctacctgtcccttacgcatcttattcttaatgtcatgctagctttggtctccaccagctgtgatgatagcacaataattacagtaagcaggaagctgaaggtatatgttttaaattcatggactttatgcgtcacgtactaagcaagttgcttacagcaatcaaagacatatccttaatgggactgggtagataggagtatcctacttttatttttcttcttcaatttcaggaaaacagaattggtgtgagaagcaacaaaaaggatggtatgggtgacgtaactctggatgattatcaacccattgatccagtaccaagttcaaaagcgactgtaaaacctggacctattgagcatggcgctcctctgatcccattcatcccaaaaccttcgcctcctcctgttcctcctagcgctggagtttctccttaacccaatcgcctgcacttgctatgcttagtatctgaacaatgtggccttaaactttaaactttctgtacagtttgttatgcttattctgcctgcctgagtctgtaatccttgtttttaatcacgtgtttgtagtagagagaagttgcgttttgggcccttttggcatcttatgaagggttctaggagatttgtcgtataatatagtagctgtgtctaactagcaagtatggttagcgttgagtgtagacccaacctgaggaatgaatatgtttctgtttttctgtgaagagattttgtgttgatcatttcaatcaactctactttaaaaagctggagaaaaattgtttctcagaggtcccctc-------------------------------------------------------------------------------------------------------------------------------------------------------------------------------
>_R_Jupunba_asplenifolia_Ekman_6383@NODE_1_length_652_cov_53.194783
-----------------------------------------------------------------------------------------------------------------------------------------------------------------------------------------------------------------------------gtcccttacgcatcttattcttaatgtcatgctagctttggtctccaccagctgtgatgatagcacaataattacagtaagcaggaagctgaaggtatatgttttaaattcatggactttatacttcacgtactaagcaagttgcttgcagcaatcaaagacatatccttaatgggactggttagataggagtatcctacttttgtttttcttcttcaatttcaggaaaacagaattgttgtgagaagcaacaaaaaggatggtatgggtgatgtaactctggatgattatcaacccattgatccagtaccaagttcaaaagcgactgtaaaacctggacctattgagcatggcgctcctctgatcccattcatcccaaaaccttcgcctcctcctgttcctcctagcgctggagtttctccttaacccacacgcctgcacttgctatgcttggtatctgaacaatgtggccttaaaatttaaactttctgtacattttgttatgcttattctgcctgcctgagtctgtaatccttgtttttaatcacgtgtttgtagtagagagaagttgcgttttgggcccttttggcatcttatgaagggttctaggagatttgtcgtataatatagtagctgtgtctaactagcaag------------------------------------------------------------------------------------------------------------------------------------------------------------------------------------------------------------------------------------------------------------------------------------------------------------------------
>_R_Jupunba_barbouriana_Iganci_847@NODE_1_length_1152_cov_157.007442
-------------------------gtctttggaatgagctaaattcacatgagtgatggcatcattcacttcaattctagctgataaaagtaggtgacgaataagttcctcgtatcctcatctctaggaaatttcattgatgataaattgataatgtaagccagcatgggtgaccattttcctatatattgaatgcaataattggattagcaaactacctgtcccttacgcatcttattcttaatgtcatgctagctttggtctccaccagctgtgatgatagcacaataattacagtaagcaggaagctgaaggtatatgttttaaattcatggactttatgcttcacgtactaagcaagttgcttacagcaatcaaagacatatccttaatgggactggttagataggagtatcctacttttgtttttcttcttcaatttcaggaaaacagaattggtgtgagaagcaacaaaaaggatggtatgggtgatgtaactctggatgattatcaacccattgatccagtaccaagttcaaaagcgactgtaaaacctggacctattgagcatggcgctcctctgatcccattcatcccaaaaccttcgcctcctcctgttcctcctagcgctggagtttctccttaacctacacgcctgcacttgctatgcttagtatctgaacaatgtggccttaaaatttaaactttctgtacattttgttatgcttgttctgcctgcctgagtctgtaatccttgtctttaatcacgtgtttgtagtagagagaagttgcgttttgggcccttttggcatcttatgaagggttctaggagatttgtcgtataatatagtagttgtgtccaactagcaagtatggttagctttgagtgtagacccaacctgaggaatgaatatgtttctgtttttctgtgaagagattttgtgttgatcatttcaatcaactctactttaaaaagctggagaaaaattgtttctcagaggtcccctctacaaagcataagttttctggcgaatttgctggaatcagcagtgaccctaaatgacattttaactacatcaaaatatctagtagatctctgttttgaacttcaaccataaaatgagtcaaaggtcttccatgtcgttctgactttactggtatgcta------------------
>_R_Jupunba_brachystachya_Lima_7438@NODE_1_length_1238_cov_92.669251
actagcttccttgatctgcttgcatgtttttggaatgagctaaattcacatgagtgatggtatatttcacttcaattctagctggtaaaagtaggtgatgaataagttcctcgtatcctcatctctgggaaatttcattgatgataaattgataatgtaagccagcttgggtgaccattttcctatatattgaatgcaataattggattagcaagctacctgtcccttactcatcttattcttaatgtcatgctagctttggtctccaccagctgtgatgatagcacaataattacagtaagcaggaagctgaaggtatatgttttaaattcatggactttatgcttcacgtactaagcaagttgcttacagcaatcaaagacatatccttaatgggactggttagataggagtatcctacttttgttttacttcttcaatttcaggaaaacagaattggcgtgagaagcaacaaaaaggatggtatgggtgatgtaactctggatgattatcaacccattgatccagttccaagttcaaaagcgactgtaaaacctggacctattgagcatggcgctcctctgatcccattcatcccaaaaccttcgcctcctcctgttcctcctagcgctggagtttctccttaacccacacgcctgcacttgctatgcttagtatctgaacaatgtggccttaaaatttaaactttctgtacattttgttatgcttattctgcctgcctgcgtctgtaatccttgtttttaatcacgtgtttgtagt--agagaagttgagttttggacccttttggcatcttatgaagggttctaggagatttgtcgtataatatagtagctgtgtctaactagcaggtatggttagcgttgaatgtagacccaacctgaggaatgaatatgtttatgtttttctgtgaagagattttgtgttgatcatttcaatcaactctactttaaaaagctggagaaaaattgtttctctgaggttccctctacaaagcacaagtcctctggtgaatttgctggaatcagcagtgaccctaaatgacattttaactacatcaaaatatctagtagatctctgttttgaacttcaaccataaaatgagtcaaaggccctcaatgtcgttctgactttactggtatgctacttattggtaattgtga-
>_R_Jupunba_filamentosa_Lima_7487@NODE_1_length_1473_cov_80.768625
agtagcttccttgatctgcttgcatgtttttggaatgagataaattcacatgagtgatggcatctttcacttcaattctagctgataaaagtaggtgatgattaagttcctcgtatcctcatctctaggaaatttcattgatgataaattgataatgtaagccagcatgggtgaccattttcctatatattgaatgcaataattggattagcaagccacctgtcccttacgcatcttattcttaatgtcatgctagctttggtctccaccagctgtgatgatagcacaataattacagtaagcaggaagctgaaggtatatgttttaaattcatggactttatgcttcacgtactaagcaagttgcttacagcaatcaaagacatatccttaatgggactggttagataggagtatcctacttttgtttttcttcttcaatttcaggaaaacagaattggtgtgagaagcaacaaaaaggatggtatgggtgatgtaactctggatgattatcaacccattgatccagttccaagttcaaaagcgactgtaaaacctggacctattgagcatggcgctcctctgatcccattcatcccaaaaccttcgcctcctcctgttcctcctagcgctggagtttctccttaacccacacgcttgcacttgctatgcttagtatctgaacaatgtggccttaaaatttaaactttctgtacattttgttatgcttattctgcctgcctgagtctgtaatccttgtttttaatcacgtgtttgtagtagagggaagttgcgttttgggcccttttggcatcttatgaagggttctaggagatttgtcgtataatatagtagctgtgtctaactagcaagtatggttagcgttgaatgtagacccaacctgaagaatgaatatgtttctgtttttctgtgaagagattttgtgttgatcatttcaatcaactctactttaaaaagctggagaaaaagtgtttctcagaggtcccccctacaaagcataagttttctggcgaatttgctggaatcagtagtgaccctaaatgacattttaactatatcaaaatatctagtagatctctgttttgaacttcaaccataaaatgagtcaaaggccttccatgtcgttctgactttactggtatgctatttgttggtaatggtgat
>_R_Jupunba_idiopoda_Quesada_1718@NODE_1_length_936_cov_42.443539
--------------------------------------------------------------------------------------------------------------------------------------------atgataaattgataacgtaagccagcatgggtgaccattttcctatatattgaatgcgataattggattagcaaactacctgtcccttacgcatcttattcttaatgtcatgctagctttggtctccaccagctgtgatgatagcacaataattacagtaagcaggaagctgaaggtatatgttttaaattcatggactttatgcttcacgtactaagcaagttgcttacagcaatcaaagacatatccttaatgggactggttagataggagtatcctacttttgtttttcttcttcaatttcaggaaaacagaattggtgtgagaagcaacaaaaaggatggtatgggtgatgtaactctggatgattatcaacccattgatccagtaccaagttcaaaagcgactgtaaaacctggacctattgagcatggcgctcctctgatcccattcatcccaaaaccttcgcctcctcctgttcctcctagcgctggagtttctccttaacccacacgcctgcacttgctatgcttagtttctgaacaatgtggccttaaaatttaaactttctgtacattttgttatgcttattctgcctgcctgagtctgtaatccttgtttttaatcacttgtttgtagtagaga-aagttgcgttttgggcccttttggcatcttatgaagggttctaggagatttgtcgtataatatagtagctgtgtctaactagctggtatggttagctttgagtgtagacccaacctgaggaatgaatatgtttatgtttttccgtgaagagattttgtgttgatcatttcaatcaactctactttaaaaagctggagaaaaattgtttctcagaggtcccctctacaaagcataagttttctggcgaatttgctggaatcagcagtgaccctatatgacattttaacta-------------------------------------------------------------------------------------------------------------
>_R_Jupunba_laeta_Mori_25147@NODE_1_length_726_cov_56.098613
-------------------------------------------------------------------------------------------------------------------------------------------------------------------------------cattttcctatatattgaatgcaataattggattagcaagctacctgtcgcttactcatcttattcataatgtcatgctagctttggtctccaccagctgtgatgatagcacaataattacagtaagcaggaagctgaaggtatatgttttaaattcatggactttatgcttcacgtactaagcaagttgcttacagcaatcaaagacatatccttaatgggactggttagataggagtatcctacttttgttt---tacttcaatttcaggaaaacagaattggcgtgagaagcaacaaaaaggatggtatgggtgatgtaactctggatgattatcaacccattgatccagttccaagttcaaaagcgactgtaaaacctggacctattgagcatggcgctcctctgatcccattcatcccaaaaccttcgcctcctcctgttcctcctagcgctgaagtttctccttaacccacacgcctgcacttgctatgcttagtatctgaacaatgtggccttaaaatttaaactttctgtacattttgttatgcttattctgcctgcctgagtctgtaatccttgtttttaatcacgtgtttgtagtagaaagaagttgcgttttggacccttttggcatcttatgaagggttctaggagatttgtcgtataatatagtagctgtgtctaactagcaggtatggttagcgttcagtgtagacccaacctga----------------------------------------------------------------------------------------------------------------------------------------------------------------------------------------------------------------------------------------------------------------------------------------
>_R_Jupunba_langsdorfii_Ribeiro_728@NODE_1_length_1432_cov_77.403690
actagcttccttgatctgcttgcatgtttttggaatgagctaaattcacatgagtgatggcatctttcacttcaattctagctgataaaagtaggtgatgaataagttcctcgtatgctcatctctaggaaatttcattgatgataaattgataatgtaagccagcatgggtgaccaatttcctatatattgaatgcaataattggattagcaaaccacctgtcccttacgcatcttattcttaatgtcatgctagctttggtctccaccagctgtgatgatagcacaataattacagtaagcaggaagctgaaggtatatgttttaaattcatggacttgatgcttcacgtactaagcaagttgcttacagcaatcaaagac--atccttaatgggactggttagataggagtatcctacttttgtttttcttcttcaatttcaggaaaacagaattggtgtgagaagcaacaaaaaggatggtatgggtgatgtaactctggatgattatcaacccattgatccagttccaagttcaaaagcgactgtaaaacctggacctattgagcatggcgctcctctgatcccattcatcccaaaacctcctcctcctcctgttcctcctagcgctggagtttctccttaacccacacgcctgcacttgctatgcttagtatctgaacaatgtggccttaaaatttaaactttctgtacattttgttatgcttattctgcctgcctgagtctgtaatccttgtttttaatcacgtg---------gagagaagttgcgttttgggcccttttggcatcttacgaagggttctaggagatttgtcgtataatatagtagccgtgtctaactagcaagtatggttagcgttgagtgtagacccaacctgaggaatgaatatgtttctgtttttctgtgacgagattttgtgttgatca-ttcaatcaactctactttaaaaagctggagaaaaattgtttctcagaggtcccctctacaaagcacaagttttctggcgaatttgctggaaccagcagtgaccctaaatgacattttaactacatcaaaatatctagtagatctctgttttgaacttcaaccataaaatgagtcaaaggccttccatgtcgttctgactttactggtatgctatttattggtaattgtgat
>_R_Jupunba_macradenia_Lourteig_3021@NODE_1_length_999_cov_98.109544
------------------------------tggaatgacctaaattcacatgagtgatgatatctttcacttcaattctagctgattaaagtaggtgatgaataagttcctcgtatcctcatctctgggaaatttcattgatgataaattgataatgtaagccagcttgggtgcccattttcctatatattgaatgcaataattggattagcaagctacctgtcccttacgcatcttattcttaatgtcatgctagctttggtctccaccagctgtgatgatagcacaataattacagtaagcaggaagctgaaggtatatgttttaaattcatggactttatgcgtcacgtactaagcaagttgcttacagcaatcaaagacatatccttaatgggactggttagataggagtatcctacttttgtttttcttcttcaatttcaggaaaacagaattggtgtgagaagcaacaaaaaggatggtatgggtgatgtaactctggatgattatcaacccattgatccagtaccaagttcaaaagcgactgtaaaacctggacctattgagcatggcgctcctctgatcccattcatcccaaaaccttcgcctcctcctgttcctcctagcgctggagtttctccttaacccacacgcctgcacttgctatgcttagtatctgaacaatgtggccttaaagtttaaactttctgtgcattttgttatgcttattctgcctgcctgagtctgtaatccttgtttttaatcacgtgtttgtagtagagagaagttgcgttttgggcccttttggcatcttatgaagggttctaggagatttgtcgaataatatagtagctgtgtctaactagcaagtatggttagcgttgagtgtagacccaacctgaggaatgaatatgtttctgtttttctgtgaagagattttgtgttgatcatttcaatcaactctactttaaaaagctggagaaaaagtgtttctcagaggtcccctctacaaagcataagttt---------------------------------------------------------------------------------------------------------------------------------------------------------------
>_R_Jupunba_microcalyx_Iganci_855@NODE_1_length_1390_cov_93.171363
actagcttccttgatctgcttgcatgtttttggaatgagctaaattcacatgagtgatggcatctttcacttcaattctagctgataaaagtaggtgatgaataagttcctcgtatcctcatctctaggaaatttcattgatgataaattgataatgtaagccagcatgggtgaccattttcctatatattgaatgcaataattggattagcaaaccacctgtcccttacgcatcttattcttaatgtcatgctagctttggtctccaccagctgtgatgatagcacaataattacagtaagcaggaagctgaaggtatatgttttaaattcatggactttatgcttcacgtactaagcaagttgcttacagcaatcaaagacatatccttaatgggactggttagataggagtatcctacttttg-ttttcttcttcaatttcaggaaaacagaattggtgtgagaaacaacaaaaaggacggtatgggtgatgtaactctggatgattatcaacccattgatccagtaccaagttcaaaagcgactgtaaaacctggacctattgagcatggcgctcctctgatcccattcatcccaaaaccttcgcctcctcctgttcctcctagcgctggagtttctccttaacccacacgcctgcacttgctatgcttagtatctgaacaatgtggccttaaaatttaaactttctgtacattttgttatgcttattctgcctgcctgagtctgtaatccttgtttttaatcacgtgtttgtagtagagagaagttgcgttttgggcccttttggcatcttatgaagggttctaggagatttgtcgaataatatagtagctgtgtctaactagcaagtatggttagcgttgagtgtagacccaacctgaggaatgaatatgtttctgtttttctgtgaagagattttgtgttgatcatttcaatcaactctactttaaaaagctggagaaaaagtgtttctcagaggtcccctctacaaagcataagttttctggcgaatttgctggaatcagtagtgaccctaaatgacattttaactacatcaaaatatctagtagatctctgttttgaacttcaaccataaaatgtgtcaaaggccttccatgtcgttctgactttactggtatgctatttattggtaattgtgac
>_R_Jupunba_villosa_Borges_423@NODE_1_length_1296_cov_91.552092
actagcttccttgatcttcttgcatgtttttggaatgagctaaattcacatgagtgatggcatctttcacttcaattctagctgataaaagtaggtgatgaataagttcctcgtatcctcatctctgggaaatttcattgatgataaattgataatgtaagccagcatgggtgaccattttcctatatattgaatgcaataattggattagcaaaccacctgtcccttacgcatcttattcttaatgtcatgctagctttggtctccaccagctgtgatgatagcacaataattacagtaagcaggaagctgaaggtatatgttttaaattcatggactttatgcttcacgtactaagcaagttgcttacagcaatcaaagacatatccttaatgggactggttagataggagtatcctacttttgttttacttcttcaatttcaggaaaacagaattggcgtgagaagcaacaaaaaggatggtatgggtgatgtaactctggatgattatcaacccattgatccagttccaagttcaaaagcgactgtaaaacctggacctgttgagcatggcgctcctctgatcccattcatcccaaaaccttcgcctcctcctgttcctcctagcgctggagtttctccttaacccacacgcctgcacttgctatgcttagtatctgaacaatgtggccttaaaatttaaactttctgtacattttgttatgcttattctgcctgcctgagtctgtaatccttgtttttaatcacgtgtttgtagtagagagaagttgcgttttggacccttttggcatcttatgaagggttctaggagatttgtcgtataatatagtagctgtgtctaactagcaggtatggttagcgttgagtgtagacccaacctgaggaatgaatatgtttatgtttttctgtgaagagattttgtgttgatcatttcaatcaactctactttaaaaagctggagaaaaattgtttctcagaggttccctctacaaagcataagtcctctggtgaatttgctggaatcagcagtgaccctaaatgacattttaactacatcaaactatctagtagatct---------------------------------------------------------------------------------------
>_R_Punjuba_callejasii_Daly_5935@NODE_1_length_659_cov_29.321306
------------------------------------------------------------------------------------------------------------------------------------------------------------------------------------------------------------------------------tcccttacgcatcttattcttaatgtcatgctagctttggtctccaccagctgtgatgatagcacaataattacagtaagcaggaagctgaaggtatatgttttaaattcatggactttatgcttcacctactaagcaagttgcttacagcaatcaaagacatatccttaatgggactggttagataggagtatcctacttttgtttttcttcttcaatttcaggaaaacagaattggagtgagaagcaacaaaaaggatggtatgggtgatgtaactctggatgattatcaacccattgatccagtaccaagttcaaaagcgactgtaaaacctggacctattgagcatggcgctcctctgatcccattcatcccaaaaccttcgcctccttctgttcctcctagcgctggagtttctccttaacccacacgcctgcacttgctatgcttggtatctgaacaatgtggccttaaaatttaacctttctgtacattttgttatgcttattctgcctgcctgagtgtgtaatccttgtttttaatcacgtgtttgtagtagaaagaagttgccttttgggcccttttggcatcttatgaagggttctaggagatttgtcgtataatataatagctgtgtctaactagcaagtatggttag---------------------------------------------------------------------------------------------------------------------------------------------------------------------------------------------------------------------------------------------------------------------------------------------------------------
>_R_Punjuba_killipii_Palodorios_6252@NODE_1_length_884_cov_43.503098
---------------------------------------------------------------------------------------------------------------cgtatcctcacctctaggaaatttcattgatgataaattgataatgtaagccagcatgggcgaccgttttcctatatattgaatgcaataattggattagcaagccacctgtcccttacgcatcttattcttaatgtcatgctagctttggtctccaccagctgtgatgatagcacaataattacagtaagcaggaagctgaaggtatatgttttaaattcatggactttatgcttcacctactaagcaagttgcttacagcaatcaaagacatatccttaatgggactggttagataggagtatcctatttttgtttttcttcttcaatttcaggaaaacagaattggagtgagaagcaacaaaatggatggtatgggtgatgtaactctggatgattatcaacccattgatccagtaccaagttcaaaagcgacagtaaaacctggacctattgagcatggctctcctctgatcccattcatcccaaaaccttcgcctcctcctgttcctcctagcgctggagtttctccttaacccacacgcctgcacttgctatgcttagtatctgaacaatgtggccttaaaatttaaactttctgtacattttgttatgcttattctgcctgcctgagtctgtaatcgttgtttttaatcacgtgtttgtagtagaaagaagttgccttttgggccctcttggcatcttatgaagggttctaggagatttgtcgtataatataatagctgtgtctaactagcaagtatggttagcgttgagtgtagacccaacctgaggaatgaatatgtttctgtttttctgtgaagagattttgtgttgatcacttcaatcaactctactttaaaaagctggagaaaaattgtttc---------------------------------------------------------------------------------------------------------------------------------------------------------------------------------------------
>_R_Punjuba_lehmannii_Escobar_7465@NODE_1_length_1227_cov_77.602609
actagcttccttgatctgcttgcatgtttttggaatgagctaaattcacatgagtgaaggtatctttcacttcaattctagctgataaaagtaggtgatgaataagttcctcgtatcctcacctctaggaaatttcattgatgataaattgataatgtaagccagcatgggcgaccgttttcctatatattgaatgcaataattggattagctagccacctgtcccttatgcatcttattcttaatgtcatgctagctttggtctccaccagctgtgatgatagcacaataattacagtaagcaggaagctgaaggtatatgttttaaattcatggactttatgcttcacctactaagcaagttgcttacagcaatcaaagacatatccttaatgggactggttagataggagtatcctacttttgtttttcttcttcaatttcaggaaaacagaattggagtgagaagcaacaaaatggatggtatgggtgatgtaactctggatgattatcaacccattgatccagtaccaagttcaaaagcgacagtaaaacctggacctattgagcatggctctcctctgatcccattcatcccaaaaccttcgcctcctcctgttcctcctagcgctggagtttctccttaacccacacgcctgcacttgctatgcttagtatctgaacaatgtggccttaaaatttaaactttctgtacattttgttatgcttattctgcctgcctgagtctgtaatcgttgtttttaatcacgtgtttgtagtagaaagaagttgccttttggacccttttggcatcttatgaagggttctaggagatttgtcgtataatatattagctgtgtctaactagcaagtatggttagcgttgagtgtagacccaacctgaggaatgaata--------gcgttgagtgaagagattttgtgttgatcacttcaatcaactctactttaaaaagctggagaaaaattgtttctcagaggttccctctacaaagcataagttttctggcgaatttgctggaatcagcaatgaccctaaatgacattttaactacatcaaaatatccagtagatctctgttttgaacttcaaccataaaatgaatcaaaggccttcaatgtcgttctgactttacttgtatgcta------------------
