# Supplementary material for: A new generic circumscription of Hydrochorea (Leguminosae, Caesalpinioideae, mimosoid clade) with an amphi-Atlantic distribution
Source: PhytoKeys. 2022 Aug 22;205:401–37. doi: 10.3897/phytokeys.205.82775 (PMC9849043; doi:10.3897/phytokeys.205.82775)
Supplement: Supplementary material 1 — Supplementary data file S1 [file phytokeys-205-401_article-82775__-s001.zip › RBH3_m35630_comp36343_c0_seq1.aln-cln]

>Afrocalliandra_redacta_Germishuizen_5585@NODE_1_length_1748_cov_288.893477
----------------------------------------------------------------------------------ggtggcttttcaggggtaggggaaattttcctcctaaattttttgatcctgccaaaaggggaaggagcacaaatcccttcgatcccttcc-ctctcctccaattccctcaaaccaaaccgagcctcgacaaagtctctcaaactagtattgccattgcctaggtcaagttgtgagatcaaatgaagaagggtataaagagccattttctaaagaatggatctgaattgcattcatcagatcaattatatattagacagaacagtcattgaataaatctatgtgcttctgagaaagaaaaggatatcaaacttgagatcttttggtgagcctctcatctttaaatcgcctttgatatccaaccatggattcaaaagcatccaaaagattatccagtccctcatgatcgtcccctaatgccttcaagcaatgtacaatgctctcaatggtggacaagtagccatctttaggctcacgccttacttcactgtacaagctcatcttgttcaccttcaactttacatggggcaaaatgttcaaccagggattttcactataaactcttctagccttagcccatgttccgtctaagacaatcaaattctttatctcaaaaccaatagcatcaaggtcagtgatatcaacagctttttcagaaggaaacagtaatactgatccaggaggaacttcaagttcaaattcacattcttcatcatcttcttgcaggttaatgcttccccctaactttctcctctgaaacttcttcaccatgaacccttttgagagtgcttcacaagcttcagggcaagacaacaagttaatcaagcctggcttctgggtttgagttagagacatccatatatgagacacagaattaataataccatacttccctatgacaacagtaatagcagattctccagtattttcatccatctcagcaccatcatgaatctctacacttaactttgaatcaaccacatgattagagtttttcatagtaccaatataattcttcaaagtacattttccagcactatcactttttttcttggaacccgacgaactagcatgttcatcatccactgacttcttggtgcttccaatttccgaagcttgatgaaaagccaaaccatctgaaccatttctaacaaaacccgattcagaatcaggttccatcaaccgaatcacaaaccgagattcgaagttaacatctgaaacagtcactacattgagatttctgagccctaatctggcaatcctagtagaattaagagggtgcttgctctctagcgagtgttgcagaatggttacgtttaccaaattgtcgatgcccgatgtcagaatccgagagcaaaggcaagttcgggtgggtttagaacatgctgggcagataggtctcttggatttccccagcgatatggacatgattagggttcgccgaagaggaaggggtttcggtaagagggcgaaagataaccgggtgcgggatcggatcaggacattcggatacgccattat------ctgggaagagaatagcgcgtgc------------tttaacatcccgtctcagtatccgaaatgaccctttggg-ttgggatagttttgatcgtagccgtc-aggagatcgaacgtccatatcgtgccacatagtcagaaactgtaggacgcatagtggtcggtgttgtagaaaatgaaaactggacc------ttctttctt------------------------------------------------caatttttatattgagattgaatccgccatatcgggt--------------------------------------------------------------------------------------------a
>Albizia_burkartiana_StivalSantos_678@NODE_1_length_1641_cov_14.371375
------------------------------------------------------------------------------------------------------------------------aacccaatcctcaccaccatttgcatttacagaaaac--agaggtacccacggcgaactgcagaatttcaggattcttatcctactgctacaaaatttctcaaactagtactggcattgcctaggtcaagttgagagatcaaatgaagaaagctatgaagcaccattatctaaaaaatggagctgaattgcattaatcagataaatgaaatgttagatggaacagtcattgaatatctatctgcgcttctgagaaagaaaa-ggtatcaaacttgaggacttttggtgagcctctcatctttaaatcgcctttgatatccaaccatggattcaaaagcatccaaaagattatccaggccctcatgattgtcacgtaatgccttcaagcagtgtacaatgctctcaatggtggacaagtaaccatctttaggctcacgccttacttcactatacaagctcatcttgttcaccttcaactttatatggggcaaaatgttcaaccagggattttcacagtaaactcttcttgccttggcccatgttccatctaagacaatcaaattctttatcccaaaatcaatagcattaaggtcagtgacatcaacagctttttcagaaggaaatagtagtaccgatccaggagtaacttcaagttcaaattcacattcttcatcatcatcttgcaggttaatgcttccctctaacttcctcctctgcaacttcttcaccatgaacccttttgagagtgcttcacaagcttcaggacaagacaatatattaatcaagcttggcttctgggtttgaattagagacctccatatatgagacacagaattaataacaccatgtttcccaataacaacagtaatagcagattctccagcattttcatctacctcagctttatcaagcatctctacacttaactttgaat------catgattagagcttttcatagtttcaatatcattcttcgaagtacattttccagcactatcactttctttcttggaatcggacgaagtagcatgttcatcatccactgacttctggttacctccaatttccgaagcttgatgaaaagccaaactatctgaaccatttctaaccaaacccgattcagaatcaggtttcatcaaccgaatcacgaaccgagcttcgaaattaacatccgaaacagtcactacattgagattcctaagacctaatctggcaatcctagtagaattaagagggtgcttgctctctagcgagtgttgcagaatggttacgcttaccgaattatcgatgccggaggtcagaatccgagagcaaaggcatgttcgggtgggtttagaacatgtcgggcagataggtctcttggatttttccggcgatatcgacatgattagggttcgacgaagaggaaggggattcggtaagagggcgaaagagaaccgggtactggatcggatcaggaagctcggatacgccattat------ctgggaagagaatagcgcgtgcggaagcgcgtgcggaagccttccggctcaaggtcctaaatgatcctttggg-ttgagatggttttaatcttagccgttcaggagatcgaatgtcaatatcgcgccacataatcagaagctg-aggatgcatggtggtcggt-------------------------------------------------------------------------------------------------------------------------------------------------------------------------------------------------------------------------
>Albizia_coripatensis_Hughes_2433@NODE_1_length_2087_cov_335.575124
ctatgtcatatatctttctacacttaaattatctatttgtcatgtcataaccatctccatgtaatgtgctgtaccacattcaatccagtatgaaaataatattaaagttctcgatatagaaacctaatcaccaccaccatttgtatttacagaaaacatagaggtaccctccacaaactgcagaatttcagggttctcatcctagtgctacaatgtttcccaaactagtattggcattacctaggtcaagttatcagaccaaatgaagaaatctatgaagcaccatcatctaaaaaatggatctgaattacgttcatctgatcaatgatacgttagacagaacagtcattgaatatatctttgtgcttctgagaaagaata-ggaatcaaacttgaggtctattggtgagcctctcatctttaaaccgcctttgatatccaaccatggattcaaaagcatccaaaagattatccaggccctcatgattgtcccctaatgccttcaagcagtgtacaatgctctcaatggtggacaagtaaccatctttaggctcacgccttacttcactatacaagctcatcttgttcaccttcaactttatatggggcaaagtgttcaaccagggattttcactgtaaactcttcttgccttggcccatgttccatctaggacaatcaaattctttatcccaagatcaatatcattcacgtcagtgacatcaacagctttttcagaaggaaatagtagtaccgatccaggaggaacttcaagttcaaattcacattcttcatcatcatcttgcaggttaatgcttccctctaacttcctactctgcaacttcttcaccatgaaaccttttgagagtgcttcacaagcttgaggacaagaaaatatgttgatcaagcttggcttctgggtttgagttagagacctccatatatgagacacagaattaataacaccatgtttcccaataacaacagtaatagcagattctccagtattttcatctatctcagcgttatcaagcatctctacacttaactttgaat------catgattagagcttttcatagtttccatatcattcttcggagtacattttccagcactatcactttctttcttggaatcggacgaacaagcatgttcatcatccgctgacttctgggtacctccaatttccgaagcttgatgaaaagccaaactatctgaaccatttctaaccaaatccgattcagaatcaggttccatcaaccgaatcacgaaccaagcttcgaaattaacatccgaaacagtcactacattgagatttctgagacctaatctggcaatcctagtagaattaagaggatgcttgctctctagcgagtgttgcagaatggttacgcttaccgaattatcgatgccggaggtcagaatccgagagcaaaggcatgttcgggtgggtttagaacatgttgggcagataggtctcttggattttcccggcgatatcgacatgattggggttcgacgaagaggaaggggtttcggtaagagggggaaagagaatcgggtactggattggatcaggaagctcggatacgccattac------ctgggaagagaatagcgcgtgtgaaagcgcgtgctttagcattccggctcaaggtccgaaattatcctttggg-ttgagatggttttaatcttagccgtccaggagatctaatgtcaatatcgcgccacataatcagaaactgtaggatgcatggtggtcggtgttgtatagaatggagacccaacg------ttctgttt---atggacttctccgggtaggggacaatatcgagattatacaattgtgcaggggtaaaattggaataaaatttgacccgtggtacgccacacgccacttcccacgtgttccaaagttgacgaagttgcggatttttgtgatttgatctgcgaaacccgcgagactcattctgtccgat
>Albizia_edwallii_Dalmaso_272@NODE_1_length_1975_cov_12.893229
ctatatcatatatctttatacacttaaattatctatttgtcatgtcataaccagctccatgtaatgtattgtaccacattcaatccagtatgaaaataatattaaggttctcgatacagaaacctaaccaccaccaccatttgtatttacagaaaacatagaggtaccctccacaaactgcagaatttcagggttctcatcctagtgctacaatgtttcccaaactagtattggcattacctaggtcaagttatcagaccaaaagaagaaatctatgaagcaccatcatctaaaaaatggatctgaattgcgttcatcggatcaatgatacgttagacagaacagtcattgaatatatctttgtgcttctgagaaagaata-ggaatcaaacttgaggtctattggtgagcctctcatctttaaaccgcctttgatatccaaccatggattcaaaagcatccaaaagattatccaggccctcatgattgtcccctaatgccttcaagcagtgtacaatgctctcaatggtggacaagtaaccatctttaggctcacgccttacttcactatacaagctcatcttgttcaccttcaactttatatggggcaaagtgttcaaccagggattttcactgtaaactcttcttgccttggcccatgttccatctaagacaatcaaattctttatcccaaaatcaatatcattaacgtcagtgacatcaacagctttttcagaaggaaatagtagtaccgatccaggaggaacttcaagttcaaattcacattcttcatcatcatcttgcaggttaaggcttccctctaacatcctactctgcaacttcttcaccatgaacccttttgagagtgcttcacaagcttgaggacaagacaatatgttaatcaagcttggcttctgggtttgagttagagacctccatatatgagacacagaattaataacaccatgtttcccaataacaacagtaatagcagattctccagtattttcatctatctcagcgttatcaagcatctctacacttaactttgaat------catgattagagcttttcatagtttccatatcatacttcggagtacattttccagcactatcactttctttgttcgaatcggacgaacaagcatgttcatcatccgctgacttctgggtacctccaatttccgaagcttgatgaaaagccaaactatctgaaccatttctaaccaaacccgattcagaatcaggtttcatcaaccgaatcacgaaccgagcttcgaaattaacatccgaaacagtcactacattgagattcctgagacctaatctggcaatcctagtagaattaagaggatgcttgctctctagcgagtgttgcagaatggtgacgcttaccgaattatcgatgccggaggtcagaatccgagagcaaaggcatgttcgggtgggtttagaacatgttgggcagataggtctcttggattttcccggcgatatcgacatgattagggttcgacgaagaggaaggagtttcggtaagagggcgaaagagaatcgggtactggatcggatcaggaagctcggatacgccattat------ctgggaagagaatagcgcgtgcggaagcgcgtgctttagcattccggctcaaggtccgaaatgatactttggg-ttgagatggttttaatcttatccgtccaggagatctaacgtcaatatcgctccacataatcagaaactgtaggatgcatggtggtcggtgttgtagagaatggagacccaacg------ttctgttt---atgtacttctccaggtaggggacaatatcgagattatacaatagtgcaggggtacaattggaataaaatttga-------------------------------------------------------------------------------------------------------
>Albizia_glabripetala_Lewis_1652@NODE_1_length_1775_cov_61.750294
-----------------------------------------------------------------------------------------------------------------------------------------------------------------------------caaactgcagaatttcaggattcttatcctactgatacaaaatttcgcaagctagttttggcattgccaaggtcaagttgagagatcaaatgaagaaagctatgaagcaccattatctgaaaaatggagctgaattgcattaatcagatcaatgatatgttagatggaacagtcattgaatatatctctctgcttctgagaaagaaaagggtatcaaacttgagatcttttggtgagcctctcatctttaaatcgcctttgatatccaaccatggattcaaaagcatccaaaagattatccaggccctcatgattgtcccctaatgccttcaagcagtgtacaatgctctcaatggtggacaagtaaccatctttaggctcacgccttacttcaccatacaagctcatcttgttcaccttcaactttatatggggcaagatgtttaaccagggattttcacagtaaactcttcttgccttggcccatgttccatctaagacaatcaaattctttatcccaaaatcaatagcattaaggtcagtgacatcaacagctttttcagaaggaaatagtagtactgatccaggaggaacttcaagttcaaattcacattcttcatcatcatcttgcaggttaatgcttccctctaacttcctcctctgcaacttcttcaccatgaacccttttgagagtgcttcacaagcttcaggacaagacaatatgttaatcaagcttggcttctgggtttgagttagagacctccatatatgagacacagaattaataacaccatgtttcccaataacaacagcaatagcagattctccagtattttcatctatctcagagtcatcaagcatctctacacttaactttgaat------catgattagagcttttcatagtttcaatatcattcttcgaagtacattttccagcactatcactttctttgttggaatcggacgaactagcatgttcatcatccactgatttctgggtaccttcaatttccgaagcttgataaaaagacaaactatctgaaccatttctaaccaagcgtgattcagaatcaggtttcatcagccgaatcacgaaccgagcttcgaaattaacatccgaaacagtcactacattgagattcctgagacctaatctggcaatcctagtagaattaagagggtgcttgctctctagcgagtgttgcagaatggttacgcttaccgaattatcgatgccgaaggtcagaatccgagagcaaaggcatgttcgggtgggtttagaacatgttgggcagataggtctcttggatttttccggcaatatcgacatgattagggttcgacgaagaggaaggggtttcggtaagaggacgaaagagaaccgggtactggatcggatcaggaagctcggatacgccattat------ctgggaagagaatagcgcgtgcggaagcgcgtgctttagccttccggctcaaggtccgaaatgctcctttggg-ttgagatggttttaatcttggccgtccaggagatcgaacgtcattatcgcgccacataagcagaaactg-aggatgcatggggatcggtgttgtagagaatggagacctggcg------ttctgttttatatggacttctccaggtaggggacaatatcgagattataccataatgcaggggtaaaattggaaaaaattttgacccgtggtatgccacacgccactttccacgtgttccaaagttgacgaagttacggatttttgtgatttgatctgcgaaac-----------------------
>Albizia_multiflora_Hughes_3090@NODE_3_length_583_cov_111.899209
------------------------------------------------------------------------------------------------------------------------------------------------------------------------------------------------------------------------------------------------------------------------------------------------------------------------------------------------------------------------------------------------------------------------------------------------------------------------------------------------------------------------------------------------------------------------------------------------------------------------------------------------------------------------------------------------------------------------------------------------------------------------------------------------------------------------------------------------------------------------------------------------------------------------------------------------------------------------------------------------------------------------------------------------------------------------------------------------------------------------------------------------------------------------------------------------------------------------------------------------------------------------------------------------------------------------------------------------------------------------ctgagacctaatctggcaatcctggtagaattaagagggtgcttgctctctagcgagtgttgcagaatggttacgctcaccgaattatcgatgccggaagtcagaatccgagagcaaaggcatgttcgggtgggtttagaacatgctgggcagataggtctcttggatttttccggcgatatcgacatgattagggtccgacgaagaggaaggggtttcggtaagagggcgaaagagaaccgggtactggatcggatcaggaagctcggatacgaaattat------ctgggaagagcatagcgcgtgcggaagcgcgtgctttag-cctccggctcaaggtctgaaatgaccctttggg-ttgagatggttttaatcttagccgtccaggaggtcgaaggtcaatatcgcgccacataatcagaagctg-aggatgcctggtggtcggtgttgtagagaatggagagttggcg------ttctgttttct--------------ataggggacaatatcgagattataccataatccaggggtaaaattggaataaaatttgacccgtggtatgccacacgccacttcccacgtgttccaaagttga-----------------------------------------------------------
>Albizia_sinaloensis_Hughes_1576@NODE_1_length_2064_cov_123.821842
----------------------------------------------atatccatctccacgtaatgtgttaggccacattcaatccagtatgagaataacattaaagttctcaatacagaaacccaatcctcaccaccattttcatttacagaaaac--agaggtacccacagcaaactgcagaatttcaggattcttatcctactgctacaaaatttctcaaactagtactggcattgcctaggtcaagttgagagatcaaatgaagaaagctatgaagcaccattatctaaaaaacggagccgaattgcattaatcagataaatgaagtgttagatggaacagtcattgaatatatctctgtgcttctgagaaagaaaa-ggtatcagacttgagaacttttggtgagcctctcatctttaaatcgcctttgatattcaaccatggattcaaaagcatccaaaagattatccaggccctcatgattgtcccctaatgccttcaagcaatgtacaatgctctcaatggtggacaagtaaccatctttaggttcacgccttacttcactatacaaactcatcttgttcaccttcaactttatatggggcaaaatgttcaaccagggattttcactgtaaactcttcttgccttagcccatgttccatctaagacaatcaaattctttatcccaaaatcaatagcatcaaggtcagtgacatcaacagctttttcagaaggaaatagtaatactgatccaggaggaacttcaagttcaaatttacattcttcatcatcatcttgcaggttaatgcttccctctaacttcctcctctgcaatttcttcaccatgaacccttttgagagtgcttcacaagctagaggacaagacagtatgctaatcaagcttggcttctgggtttgagtcagagacctccatctatgagacacagaattaataacaccatgtttcccaataacaacagtaatagcagattctccagtattttcatccatctcagctttatcaagcatctctacacttaactttgaat------cacgattagagcttttcatagtttcaatatcattcttcgaagtacattttccagcactatcactttctttcttggaatcggacgaactagcatgttcatcatccactgacttctgggtacctcccatttccgaagcttgatgaaaagccaaactatctgaaccatttctaaccaaacccgattcagaatcaggtttcatcaaccgaatcacgaaccgagcttcgaaattaacatccgaaacagtcactacattgagattcctgagacctaatctggcaatcctagtagaattaagagggtgcttgctttctagcgagtgttgcagaatggttacgctcaccgaattatcgatgccggaggtcagaatccgagagcaaaggcatgttcgggtgggtttagaacatgttgggcagataggtctcttggatttttccggcgatatcgacatgattagggttcgacgaagaggaaggggtttcggtaatagggcgaaagagaaccgggtactggatcggatcaggaagctcggatacgccattat------cttggaagagaatagcg------------------------------------------------cttttggg-ttgagatggttttaatcttagccgtccaggagatcgaacgtcaatatcacgccacataatcagaagccg-aggatgcatggtggtcggtgttgtagagaatggagacctggcg------ttctgttttatatggacttctccaggtaggggacaatatcgagattatatgataatccaggggtaaaattggaataaaatttgacccgtggtatgccacacgccacttcccacgtgttccaaagttgacgaagttacggatttttgtgatttgatctgcgaaacccgcgagactcattctgtccgat
>Albizia_subdimidiata_var_subdimidiata_Ferreira_210@NODE_2_length_892_cov_203.585276
---------------------------------------------------------------------------------------------------------------------------------------------------------------------------------------------------------------------------------------------------------------------------------------------------------------------------------------------------------------------------------------------------------------------------------------------------------------------------------------------------------------------------------------------------------------------------------------------------------------------------------------------------------------------------------------------------------------------------------------------------------------------------------------------------------------------------------------------------------------------------------------------------------------------------------------------------tgggtttgagtcagagacctccatatatgagacacagaattaataacaccatgtttcccaataacaacagtaatagcagattctccagtattttcatctatctcagctttatcaagcatctctacacttaactttgaat------catgattagagcttttcatggtttcaatatcattcttcgaagtacattttccagcactatcactttctttcttggaatcggacggactagcatgttcatcatccactgacttctgggtacctccaatttccgaagcttgatgaaaagccaaactatctgaaccatttctgaccaaacccgattcagaatcaggtttcatcaaccgaatcacgaaccgagcttcgaaattaacatccgaaacagtcactacattgagattcctgagacctaatctggcaatcctggtagaattaagagggtgcttgctctctagcgagtgttgcagaatggttacgcttaccgaattatcgatgctggaggtcagaatccgagagcaaaggcatgttcgggtgggtttagagcatgttgggcagataggtctcttggatttttccggcgatatcgacatgattagggtaggacgaaaaggaaggggtttcggtaagagggcgaaagagaaccgggtaccggatcggatcagaaagctcggatacgccattat------ctgggaagagaatagcgcgtgccga--cgcgtgctttagccttccggctcaaggtccgaaatgatcctttggt-ttgagatggttttaatcttagccgtccaggagatcgaatgtcaatatcgcgccacataatcagaagctg-aggatgcatggtggtcggtgttgtagagaatggagaccttgcg------ttctgttttatatggacttctccgg------------------------------------------------------------------------------------------------------------------------------------------------------------------
>Archidendron_clypearia_Wieringa_1849@NODE_1_length_1836_cov_303.192155
-----------------------------------------------------tctccatgtaatgtgttgttccacattcattccagtatgagaataatgtcaaagttctcaatacagaaacctaatcaccaccaccatttgcatttagagaaaac--agaggt-tcctccacaaactgcagaatttcagggttctcatcttacttctacaaagtttctcaaactagtatcggcattgcctaggtcaagttatgagatttaatgaagagaggtatgaagcaccattatctaaaaaatggagctgaattgcattaatcagatcaatgatatgtttgacagaacagtcattaaatatatctgtgcgcttctgagaagaagaaagttatcaaacttgagatcttttggtgagcctctcgtctttaaaccgcctttgatatccaaccatggattcaaaagcgtccaaaagattatccaggccctcatgattgtcccctaatgccttcaagaaatgtacaatgctctcaatggtggacaagtaaccatctttaggctcacgccttacttcactatacaagctcatcttgtccaccttcaactttatatggggcaaaatgttcaaccagggattttcactgtaaactcttcttgccttagcccatgttccatctaagacaatcaaattctttatctcaaaatcaatagcatcaaggtctgtgatatcaacagctttttcagaaggaaatagtagtactgatccaggaggaacttcaagttcaaattcacattcttcatcatcatcttgcaggttaatgcttccctctaacttcctcctctgcaacttcttcaccatgaacccttttgagagtgcttcacaagcttgaggacaagaaaatatgttaatcaagcttggcttctggttttgagttagagacctccatatatgagacacagaattaacaacaccatgtttcccaataacaacagtaatagcagaatctccagtattttcatctatctcagcgttatcatgcatcgctacacttaactttgaatcaaccacatgattagagcttttcatagtcttcatatcattcttcaaagtacattttccagcactatcattttctttcttggaatcggacgaactagcatgttcatcatgcactgacttctggttgcctccaatttccaaagcttgatgaaaagccaaattatctgaatcatttctaaccaaacccgattcaggatcgggtttcatcaaccgaatcacgaacctggcttcgaaattaacatctgaaacagtcactacattgagattcctgagacctaatctggcaatcctagtagaattaagagggtgcttggtctctagcgagtgttgcaatatggttacgcttaccgaattgtcgatgccggaggtcagaattcgcgagcaaaggcatgttcgggtgggtttagaacatgttgggcagataggtctcttggattttcctggcgatatcgacatgattagggttcgacgaaggggaaggggtttctgtgagag------agagaaccgggtaccgtatcggaccagaaccttccaatacgccattat------ctgggaagagaatagcgcgcgcgaaagcgcgtgcctgagcatcccggcgcagagttcgaaatgatcgtgtggg-ttgggatggtcttaatcttatccgtccagaagatcgaacgtccatgtcgcgccacataatcagaaactgtaggatgcatgggggtcggtgttgtagagaatggagaacc----------ttatgtcttatccgagctgaagctggtggtggtcaatatcgagattatacgataatccaggggtagaattggtttaaaatttgagccgtggtacgccacacg-------------------------------------------------------------------------------------
>Balizia_elegans_Iganci_870@NODE_1_length_2281_cov_125.472777
atatatatttttaaattacacataaaaattatccctttgtcatgtcatatccatctccatgtaacgtgttgtaccacattcaatccagtatgagaataatgttaaagttctcaatacagaaacgtaatcaccaccaccatttgcatttagataaaacttagaggtaccctccacaaactgcagaatttcagggttctcatcttacttctacaaagtttctcaaactagtatcggaattgcctaggtcaagttatgagatttaatgaagagacgtatgaagcaccattatctaaaaaatggagctgaattacattcatcagatcaatgatatgtttggcagaacggtcattaaatatatctgtgtgcttctgagaaaaagaaggttatcaaacttgagatcttttggtgagcctctcgtctttaaaccgcctttgatatccaaccatggattcaaaagcgtccaaaagattatccaggccctcatgattgtcccctaatgccttcaagcaatgtacaatgctctcaatggtggacaagtaaccatctttaggctcacgccttacttcactatacaagctcatcttgtccaccttcaactttatatgtggcaaaatgttcagccagggattttcactgtaaactcttcttgccttagcccatgttccatctaagacaatcaaattctttatctcaaaatcaatagcatcaaggtcagtgatatcaacagctttctcagaaggaaacagtagtactgatccaggaggaacttcaagttcaaattcacattctacatcatcatcttgcaggtcaatgcttccctctaacttcctccttggcaacttcttcaccatgaacccttttgagagtgcttcacaagcttcaggacaagaaaatatgttaatcaagcttggcttcagggtttgagcaagagatctccatatatgagacacagaattaataacaccatgttttccaataacaacagtaatagcagaatttccagtattttcatctatctcagcgttatcatgcatctctacacttaactttgaatcaaccacatgattagagcttttcatagtctccatatcattcttcaaagtacattttccagcactatcactttctttcttggaatcggacgaactagcatgttcatcatgcactgacttctggttgcctccaatttccaaagcttgatgaaaagccaaattatctgaatcttttctaaccaaacccgattcagaatcgggtttcatcaaccgaaccacgaaccgggcttcgaaattaacatctgaaacagtcactacattaagattcctgagacctagtctggcaatcctagtagaattaagagggtgcttgctctctaacgagtgttgcaaaatggttacgcccaccgaattgtcgatgccggaggtcagaatccgagagcaaaggcatgttcgggttggtttagaacatgttgggcagataggtctcttggattttcccggcgatagcgacatgattagggttcgacgaagaggaaggggtttcggagagagggcgaaagagaaccgggttctggatcggatcagaacgctcggatacgccattgtctgggactgggaagagaatagcgcgtgccgaagcgcgtg-tttagcattccggctcaaggtccgaaatgattctttgggcttgacttggttttaatcttacccgtccagtagatcgaacgtcaatatcacgccacataatcagaaactgtaggatgcattgtggtcggtgttgtagagaatggagactcaagcttctttttctgttttatttggactactccgggtagtggacagtatcaagattatacaatagcccaggggtaaaattggaataaaatttgacccgttgtgctccacacgccacttcccacatgttccaaagttgacgaagttacatatttttgtcatttgatctgcgaaacccgcgagactcattctgtccgat
>Balizia_spnov_Morim_577@NODE_1_length_1517_cov_479.316689
--------ttttaaattgcacataaaaattatttatttgtcatgtcatatccatctccatgtaacgtgttgtaccacattcaatccagtatgagaataatgttaaagttctcaatacagaaacgtaatcaccaccaccatttgcatttagagaaaacttagaggtaccctccacaaactgcagaatttcagggttctcatcttacttctacaaagtttctcaaactagtatcggaattgcctaggtcaagttatgagatttaatgaagagacgtatgaagcaccattatctaaaaaatggagctgaattacattcatcagatcaatgatatgtttggcagaacggtcattaaatatatctgtgtgcttctgagaaaaagaaggttatcaaacttgagatcttttggtgagcctctcgtctttaaaccgcctttgatgtccaaccatggattccaaagcgtccaaaagattatccaggccctcatgattgtcccctaatgccttcaagcaatgtacaatgctctcaatggtggacaagtaactatctttaggctcacgccttacttcactatacaagctcatcttgtccaccttcaactttatatgtggcaaaatgttcagccagggattttcactgtaaactcttcttgccttagcccatgttccatccaagacaatcaaattctttatctcaaaatcaatagcatcaaggtcagtgatatcaacagctttctcagaaggaaacagtagtactgatccaggaggaacttcaagttcaaattcacattctacatcataatcttgcaggttaatgcttccctctaacttcctcctctgcaacttcttcaccatgaacccttttgagactgcttcacaagcttcaggacaagaaaatatgttaatcaagcttggcttccgggtttgagcaagagacctccatttatgagacacagaattaataacaccatgtttcccaataacaacagtaatagcagaatctccagtattttcatctatctcagcgttatcatgcatctctacacttaactttgaatcaaccacatgattagagcttttcatagtctccatatcattcttcaaagtacattttccagcactatcactttctttcttggaatcggacgaactagcatgttcatcatgcactgacttctggttgcctccaatttccaaagcttgatgaaaagccaaattatctgaatcatttctaaccaaacccgattcagaattgggtttcatcaaccgaaccacgaaccaggcttcgaaattaacatctgaaacagtcactacattaagattcctgagacctagtctggcaatcctagtagaattaagagggtgcttgctctctaacgagtgttgcagaatggttacgcccaccgaattgtcgatgccggaggtcagaatccgagagcaaaggcatgttcgggttggtttagaacatgttgggcagataggtctcttggattttcccggcgatatcgacatgattagggttcgacgaa------------------------------------------------------------------------------------------------------------------------------------------------------------------------------------------------------------------------------------------------------------------------------------------------------------------------------------------------------------------------------------------------------------------------------------------------------------------------------
>Calliandra_bella_LPQ15696@NODE_1_length_1109_cov_297.410853
attctcatctttaaattacacttaaattatatctgcataatacgtt-tacatatcttcatgtaaagtgttgtgctacattcaatccagtatgagaatgatactaaagtcctcaatacagaaaccaagttaccaccaccatttgcgtttagaggaaacattgaggtacccaccacaaactgcagaatttcaagg----------------acaaggtttctcaaagtagtattgccattgcttaggtcaagttgtgagattaaatgaagaaagctctaaagtatcg-------------aaatctgaattgcattcatcagatcaatgata-------------------------------------tctgagaaagaaaaggatatcaaacttgagatatcttggtgagcctctcatctctaaatcttctttgatatccaaccatggattcaaaagcatccaaaagattatccaggccctcatgatcttcccctaatgccttcaagcaatgtactatgctctcaatggtggacacgtaaccatctttaggctcacgccttacttcactatacaagctcatcttgttcaccttcaactttacatggggcaaaatgttcaaccagggattttcacagtaaactcttcttgccttagcccatgttccatctaagacaatcaaattctttacctcaaagccaatagcatcaaggtcagtgatatcaacagctttttcagaaggaaatactagtactgatccaggaggaacttcaagttcaaattcacattcttcatcatcatcttgcaggttaacgcttcccactaactttctcttctgcaacttcttcaccatgaacccttttgagagtgcttcacaagcttcaggacaagacaataagttaatcaagctaggcttcttgggttgagttggagatctccttatatgagtcatagaattaataacaccagatttcccaataacaaaagtaatagcagattctccagaattttcatctaactcagctttatcatgcatctcgacacttaactttgtatcaaccacatgattagagcttttcatag------------------------------------------------------------------------------------------------------------------------------------------------------------------------------------------------------------------------------------------------------------------------------------------------------------------------------------------------------------------------------------------------------------------------------------------------------------------------------------------------------------------------------------------------------------------------------------------------------------------------------------------------------------------------------------------------------------------------------------------------------------------------------------------------------------------------------------------------------------------------------------------------------------------------------------------
>Cathormion_rhombifolium_Deighton_3618@NODE_1_length_1976_cov_83.146393
-------tttttaaattacacataaaaattatctatttgtcatgtcatatccatctccatgtaatgtgttgtaccacattcaatccagtatgaaaataatgttaaagttctcaatacagaaacgtaatcaccaccaccatttgcatttagagaaaacttagaggtaccctccacaaactgcagaatttcagggttctcatcttacttctacaaagtttctcaaactagtatcggtattgcctaggtcaagttatgagatttaatgaagaaacgtatgaagcaccgttatctaaaaaatggagctgaattgcattcatcagatcaatgatatgtttgacacaacagtcattaaagatatctgtgtgcttctgagaaaaagaaggttatcaaacttgaggtcttttggtgagcctctcgtctttaaaccgcctttgatatccaaccatggattcaaaagcgtccaaaagattatccaggccctcatgattgtcccctaatgccttcaagcaatgtacaatgctctcaatggtggacaagtaaccatctttaggctcacgccttacttcactatacaagctcatcttgtccaccttcaactttatatgcggcaaaatgttcagccagggattttcactgtaaactcttcttgccttagcccatgttccatctaagacaatcaaattctttatgtcaaaatcaatagcatcaaggtcagtgatatcaacagctttctcagaaggaaacagtagtactgatccaggaggaacttcaagttcaaattcacattctacatcatcatcttgcaggttaatgcttccctctaacttcctcctcggcaacttcttcaccatgaacccttttgagagtgcttcacaagcttcaggacaagaaaatatgttaatcaagcttggcttctgggtttgagcaagagatctccatatatgagacacggaattaataacaccatgttttccaataacaacagtaatagcagaatctccagtattttcatctatctcagcgctatcatgcatctctacacttaactttgaatcaaccacatgattagagcttttcatagtctccatatcattcttcaaagtacattttccagcactatcactttctttcttggaatcggacgaactagcatgttcagcatgcactgacttctggttgcctccaatttccaaagcttgatgaaaagccaaattatctgaatcatttctaaccaaacccgattcagaatcgggtttggtcaaccgaaccacgaaccgggcttcgaaattaacatctgaaacagtcactacattaagattcctgagacctagtctggcaatcctagtagaattaagagggtgcttgctctccaacgagtgttgcagaatggttacgcttaccgaattgtcgatgccggaggtcagaatccgagagcaaaggcatgttcgggttggtttagaacatgttgggcagatatgtctcttagattttcccggcgatgtcgacatgattagggttcgacgaagaggaaggggtttcggagggagggcgaaagagaaccgggttctggatcggatcaggacgctcggatacgccattatctgggactgggaagagaatagcgcgtgccgaagcgcgtg-tttagcattccggctcaaggtccgaaatgattctttgggcttgactttgttttaatcttatccgtccagtagatcgaacgtcaatgtcgcgccacattatcagaacctgtaggatgcatggtggtcggtgttgtagagaatggagacccaaccttctgtttctgttttttttggactactcctgggagtggacaatatcgagagtatacaatagcccaggggtaaaattggaataaaatttgacccgttgtcctccacacgccacttcccacatgttccaaagttgacgaagttacatatttttgtcatttgatctg-----------------------------
>Hydrochorea_corymbosa1_Bonadeu_655@NODE_1_length_1783_cov_234.583912
-----------tcagtttcggtttgattttgctcact--cctagtcataaccatctccacgtaatgtgttgtaccacattcaatccagtatgaaaataatgttaaagttctcaatacagaaacgtaatcaccaccaccatttgcatttagagaaaacttagaggtaccctccacaaactgcagaatttcagggttctcatcttacttctacaaagtttctcaaactagtatcggtattgcctaggtcaagttatgagatttaatgaagaaacgtacgaagcaccgttatctaaaaaatggagctgaattgcattcatcagatcaatgatatgtttgacagaacagtcattaaagatatctgtgtgcttctgagaaaaagaaggttatcaaacttgagatcttttggtgagcctctcgtctttaaaccgcctttgatatccaaccatggattcaaaagcatccaaaagattatccaggccctcatgattgtcccctaatgccttcaagcaatgtacaatgctctcaatggtggacaagtaaccatctttaggctcacgccttacttcactatacaagctcatcttgtccaccttcaactttatatgcggcaaaatgttcagccagggattttcactgtaaactcttcttgccttagcccatgttccatctaagacaatcaaattctttatgtcaaaatcaatagcatcaaggtcagtgatatcaacagctttctcagaaggaaacagtagtactgatccaggaggaacttcaagttcaaattcacattctacatcatcatcttgcaggttaatgcttccctctaacttcctcctcggcaacttcttcaccatgaacccttttgagagtgcttcacaagcttcaggacaagaaaatatgttaatcaagcttggcttctgggtttgagcaagagatctccatatatgagacacacaattaataacaccatgttttccaataacaacagtaatagcagaatctccagtattttcatctatctcagcgttatcatgcatctctacacttaactttgaatcaaccacatgattagagcttttcatagtctccatatcattcttcaaagtacattttccagcactatcactttctttcttggaatcggacgaactagcatgttcatcatgcactgacttctggttgcctccaatttccaaagcttgatgaaaagccaaattatctgaatcatttctaaccaaacccgattcagaatcgggtttggtcaaccgaaccacgaaccgagcttcgaaattaacatctgaaacagtcactacattaagattcctgagacctagtctggcaatcctagtagaattaagagggtgcttgctctccaacgagtgttgcagaatggttacgcttaccgaattgtcgatgccggaggtcagaatccgagagcaaaggcatgttcgggttggtttagaacatgttgggcagataggtctcttggattttcccggcgatatcgacatgattagggttcgacgaagaggaaggggtttcggagagagggcgaaagagaaccgggttctggatcggatcaggacgctcggatacgccattatctgggactgggaagagaatagcgcgtgccgaagcgcgtg-tttagcattccggctcaaggtccgaaatgattctttgggcttgacttggttttaatcttatccgtccattagatcgaacgtcaatgtagcgccacattatcagaaactgtaggatgcctggtggtcggtgttgtagagaatggagacccaacgttc----------------------------------------------------------------------------------------------------------------------------------------------------------------------------------------------
>Hydrochorea_corymbosa2_Iganci_862@NODE_1_length_1837_cov_482.579686
------------------------aaaattatctatttgtcatgtcatatccatctccatgtaatgtgttgtaccacattcaatccagtatgaaaataatgttaaagttctcaatacagaaacgtaatcaccaccaccatttgcatttagagaaaacttagaggtaccctccacaaactgcagaatttcagggttctcatcttacttctacaaagtttctcaaactagtatcggtattgcctaggtcaagttatgagatttaatgaagaaacgtacgaagcaccgttatctaaaaaatggagctgaattgcattcatcagatcaatgatatgtttgacagaacagtcattaaagatatctgtgtgcttctgagaaaaagaaggttatcaaacttgagatcttttggtgagcctctcgtctttaaaccgcctttgatatccaaccatggattcaaaagcgtccaaaagattatccaggccctcatgattgtcccctaatgccttcaagcaatgtacaatgctctcaatggtggacaagtaaccatctttaggctcacgccttacttcactatacaagctcatcttgtccaccttcaactttatatgcggcaaaatgttcagccagggattttcactgtaaactcttcttgccttagcccatgttccatctaagacaatcaaattctttatgtcaaaatcaatagcatcaaggtcagtgatatcaacagcttcctcagaaggaaacagtagtactgatccaggaggaacttcaagttcaaattcacattctacatcatcatcttgcaggtcaatgcttccctctaacttcctcctcggcaacttcttcaccatgaacccttttgagagtgcttcacaagcttcaggacaagaaaatatgttaatcaagcttggcttctgggtttgagcaagagatctccatatatgagacacagaattaataacaccatgttttccaataacaacagtaatagcagaatctccagtattttcatctatctcagcgttatcatgcatctctacacttaactttgaatcaaccacatgattagagcttttcatagtctccatatcattcttcaaagtacattttccagcactatcactttctttcttggaatcggacgaactagcatgttcatcatgcactgacttctggttgcctccaatttccaaagcttgatgaaaagccaaattatctgaatcacttctaaccaaacccgattcagaatcgggtttggtcaaccgaaccacgaaccgagcttcgaaattaacatctgaaacagtcacaacattaagattcctgagacctagtctggcaatcctagtagaattaagagggtgcttgctctctaacgagtgttgcagaatggttacgcttaccgaattgtcgatgccggaggtcagaatccgagagcaaaggcatgttcgggttggtttagaacatgttgggcagataggtctcttggattttcccggcgatatcgacatgattagggttcgacgaagaggaaggggtttcggagagagggcgaaagagaaccgggttctggatcggatcaggacgctcggatacgccattatctgggactgggaagagaatagggcgtgccgaagcgcgtg-tttagcattccggctcaaggtccgaaacgattctttgta-ggggtgagcattcggtgtt----------tggttcggtttttgatggtaaccgaaataaccgaacaacctaatagatgt---------cattttaatgaaccgaaaccgaaat-----------------atggac-----------ataaccgaaaccgaaatgaccgaataatttcggttatgttttttgacatagttcggttattgggccttttgactttt---------------------------------------------------------------------------------t
>Hydrochorea_gonggrijpii_Tillett_45696@NODE_1_length_1479_cov_126.264622
-----------------------------------------------------------------------------------------------------------------------------------------------------------------------------------------------------------------------------------------------------------------------------------------------------------------------------------------------------------------------------------------------------------------------------------------------------tccaaccatggattcaaaagcgtccaaaagattatccaggccctcatgattgtcccctaatgccttcaagcaatgtacaatgctctcaatggtggacaagtaaccatctttaggctcacgccttacttcaccatacaagctcatcttgtccaccttcaactttatatgtggcaaaatgttcagccagggattttcactgtaaactcttcttgccttagcccatgttccatctaagacaatcaaattctttatgtcaaaatcaatagcatcaaggtcagtgatatcaacagctttctcagaaggaaacagtagtactgatccaggaggaacttcaagttcaaattcacattctacatcatcatcttgcaggttaatgcttccctctaacttcctcctcggcaacttcttcaccatgaacccttttgagagtgcttcacaagcttcaggacaagaaaatatgttaatcaagcttggcttctgggtttgagcaagagatctccatatatgagacacagaattaataacaccatgttttccaataacaacagtaatagcagaatctccagtattttcatctatctcagcgttatcatgcatctctacacttaactttgaatcaaccacatgattagagcttttcatagtctccatatcattcttcaaagtacattttccagcacgatcactttctttcttggaatcggacgaactagcatgttcatcatgcactgacttctggttgcctccaatttccaaagcttgatgaaaagccaaattatctgaatcatttctaaccaaacccgattcagaatcgggtttggtcaaccgaaccacgaaccgagcttcgaaattaacatctgaaacagtcactacattaagattcctgagacctagtctggcaatcctagtagaattaagagggtgcttgctctccaacgagtgttgcagaatggttacgcttaccgaattgtcgatgccggaagtcagaatccgagagcaaaggcatgttcgggttggtttagaacatgttgggcagataggtctcttggattttcccggcgatatcgacatgattagggttcgacgaagaggaaggggtttcggagagagggcgaaagagaaccgggttctggatcggatcaggacgctcggatacgccattatctgggactgggaagagaatagcgcgtgccgaagcgcgtg-tttagcattccggctcaaggtccgaaatgattctttgggcttgacttggttttaatcttatccgtccagtagatcgaacgtcaatgtcgcgccacattatcagaaactgtaggatgcatggtggtcggtgttgtagagaatggagacccaaccttctgtttctgttttatttgcactactcctgggagtggacgatatcgagagtatacaatagcccaggggtaaaattggaataaaatttgacccgttgtcc---------------------------------------------------------------------------------------------
>Hydrochorea_gonggrijpii_Tillett_45696@NODE_2_length_626_cov_118.329690
------------------------------------------------------------------------------------------------------------------------------------------------------------------------------------------------------------------------------------------------------------------------------------------------------------------------------------------------------------------------------------------------------------------------------------------------------------------------------------------------------------------------------------------------------------------------------------------------------------------------------------------------------------------------------------------------------------------------------------------------------------------------------------------------------------------------------------------------------------------------------------------------------------------------------------------------------------------------------------------------------------------------------------------------------------------------------------------------------------------------------------------------------------------------------------------------------------------------ttgcctccaatttccaaagcttgatgaaaagccaaattatctgaatcatttctaaccaaacccgattcagaatcgggcttcatcaaccgaatcacgaaccgggcctcgaaattaacatctgaaacagtcactacattgagattcctgagacctagtctggcaatcctagtagaattaagagggtgcttgctctctaacgagtgttgcagaatggttacgcttaccgaattgtcgacgccggaggtcagaatccgagagcaaaggcatgtttgggttggtttagaacatgttgggcagataggtctcttggattttcccggggatatcgacatgattagggttcgccgaagaggaaggggtttcggtaagagatcgaaagagaaccgggttctggatcggatcaggacgctcggatacgccattat------ctgggaagagaatagcgcgtgccgaagcgcgtgctttagaattccggctcaaggtcggaaatgattctctggg--tgggatggttttaatcttagccgtccagaagatcgaacgtcaacatcgcgccacataatcagaagctgtaggatgcat-gtggtcggtgttgtagagaatggagacccaacc------ttttgttttatttggac--------------------------------------------------------------------------------------------------------------------------------------------------------------------------
>Jupunba_abbottii_Zanoni_21220@NODE_1_length_1912_cov_122.165668
-------------------------aaattatctatttgtcatgtcatatccatctccatgtaatgtgttgtaccacattcaatccagtatgagaataatgttaaagttctcaatacagaaacgtaatcaccaccaccatttgcatttagagaaaacttagaggtaccctccacaaactgcagaatttcagggttctcatcttacttctacaaagtttctcaaactagtatcggcattgcctaggtcaagttatgaaatttaatgaagaaacgtatgaagcaccgttatctaaaaaatggagctgaattgcattcatcagatcaatgatatgtttgacagaacagtcattaaatatatctgtgtgcttctgagaaaaagaaggttatcaaacttgagatcttttggtgagcctctcgtctttaaaccgcctttgatatccaaccatggattcaaaagcgtccaaaagattatccaggccctcatgattgtcccctaatgccttcaagcattgtacaatgctctcaatggtggacaagtaaccatctttaggctcacgccttacttcactatacaagcttatcttgtccaccttcaactttatatgcggcaaaatgttcagccagggattttcactgtaaactcttcttgccttagcccatgttccatctaagacaatcaaattctttatgtcaaaatcaatagcatcaaggtcagtgatatcaacagctttctcagaaggaaatagtagtactgatccaggaggaacttcaagttcaaattcacattctacatcatcatcttgcaggttaatgcttccctctaacttcctcctcggcaacttcttcaccatgaacccttttgagagtgcttcacaagcttcaggacaagaaaatatgttaatcaagcttggcttctgggtttgagcaagagacctccatatatgagacacagaattaataacaccatgtttcccaataacaacagtaatagcagaatctctcgtattttcatctatctcagcgttatcatgcatctctacacttaactttgaatcaaccacatgattagagcttttcatagtctccatatcatccttcaaagtacattttccagcactatcactttctttcttggaatcggacgaactagcatgttcatcatgcactgacttctggttgcctccaattgccaaagcttgatgaaaagccaaattatctgaatcatttctaaccaaacccgattcagaatcgggtttcatcaaccgaaccacgaaccgggcttcgaaattaacatctgaaacagtcactacattaagattcctgagacctagtctggcaatcctagtagaattaagagggtgcttgctctctaacgagtgttgcagaatggttacgcttaccgaattgtcgatgccggaggtcagaatccgagagcaaaggcatgttcgggttggtttagaacatgttgggcagataggtctcttggattttcccggcgatatcgacatgattagggttcgacgaagaggaaggggtttcggtaagaggacgaaagagaaccgggttctggatcggatcaggacgctcggatacgccattatctgggactgggaagagaatagcgcgtgccgaagctcgtg-tttagcattccggctcaaggtccgaaatgattctttgggtttgactt-cttttaatcttagccgtccagtagatcgaacgtcaatatcgcgccacataatcagaaactgtaggatgcatggtggtcgatgttgtagagaatggagacccaaccttttgtttctgttttatttggactactccgggtagtggacaatatcgagattatacaatagcccaggggtaaaattggaacaaaagttgacccgttgtactccacacgccacttcccac-------------------------------------------------------------------------a
>Jupunba_asplenifolia_Ekman_6383@NODE_1_length_1647_cov_36.344586
----------------------------------------------------------------------------------------------------------------------------taatcaccaccaccatttgcatttagagaaaacttagaggtaccctccacaaactgcagaatttcagggttctcatcttacttctacaaagtttctcaaactagtatcggcattgcctaggtcaaattatgaaatttaatgaagaaacgtatgaagcaccgttatctaaaaaatggagctaaattgcattcatcagatcaatgatatgtttgacagaacagtcattaaatatatctgtgtgcttctgagaaaaagaaggttatcaaacttgagatcttttggtgagcctctcgtctttaaaccgcctttgatatccaaccatggattcaaaagcgtccaaaagattatccaggccctcatgattgtcccctaatgccttcaagcaatgtacaatgctctcaatggtggacaagtaaccatctttaggctcacgccttacttcactatacaagctcatcttgtccaccttcaactttatatgcggcaaaatgttcagccagggattttcactgtaaactcttcttgccttagcccatgttccatctaagacaatcaaattctttatgtcaaaatcaatagcatcaaggtcagtgatatcaacagccttctcagaaggaaatagtagtactgatccaggaggaacttcaagttcaaattcacattctacatcatcatcttgcaggttaatgcttccctctaacttcctcctcggcaacttcttcaccatgaacccttttgagagtgcttcacaagcttcaggacaagaaaatatgttaatcaagcttggcttctgggtttgagcaagagacctccatgtatgagacacagaattaacaacaccatgtttcccaataacaacagtaatagcagaatctccagtattttcatctatctgagcgttatcatgcatctctacacttaactttgaatcaaccacatgattagagctcttcataatctccatttcattcttcaaagtacattttccagcactatcactttctttcttggaatcggaccaactagcatgttcatcatgcactgacttctggttgcctccaatttccaaagcttgatgaaaagccaaattatctgaatcatttctaaccaaacccgattcagaatcgggtttcatcaaccgaaccacgaaccgggcttcgaaatcaacatctgaaacagtcactacattaagattcctgagacctagtctggcaatcctagtagaattaagagggtgcttgctctctaatgagtgttgcagaatggttacgcttaccgcattgtcgatgcctgaggtcagaatccgagagcaaaggcatgttcgggttggtttagaacatgttgggcagataggtctcttacattttcccggcgatatcgacatgattagggttcgacgaagaggaaggggtttcggtatgagggcaaaagagaaccgggttctggatcggatcaggacgctcggatacgccattatctgggactgggaagagaatagcgcgtgccgaagcgcgtg-tttagcattccggctcaaggtccgaaatgattctttgggtttgacttggttttaatcttacccgtccagtagatcgaacgtcaatatcgcgccacataatcagaaactgtaggatgcatggtggtcgttg------------------------------------------------------------------------------------------------------------------------------------------------------------------------------------------------------------------------
>Jupunba_asplenifolia_Ekman_6383@NODE_2_length_908_cov_46.794224
----------------------------------------------------------------------------------------------------------------------------------------------------------------------------------------------------------------------------------------------------------------------------------------------------------------------------------------------------------------------------------------------------------------------------------------------------------------------------------------------------------------------------------------------------------------------------------------------------------------------------------------------------------------------------------------------------------------------------------------------------------------------------------------------------------------------------------------------------------------------------------------------agagtgcttcacaagcttcaggacaagaaaatatgttaatcaagcttggcttctgggtttgagcaagagacctccatatatgagacacagaattaataacaccatgtttcccaataacaacagtaatagcagaatctcccgtaatttcatctatctcagcgttatcatgcatctctacacttaactttgaatcaaccacatgattagagcttttcatagtctccatatcattcttcaaagtacattttccagcactatcactttctttcttggaatcgaacgaactagcatgttcatcatgcactgacttctggttgcctccaattgccaaagcttgatgaaaagccaaattatctgaatcatttctaaccaaacccgattcagaatcgggtttcatcaaccgaaccacgaaccgggcttcgaaatcaacatctgaaacagtcactacattaagattcctgagacctagtctggcaatcctagtagaattaagagggtgcttgctctctaacgagtgttgcagaatggttacgcttaccgaattgtcgatgccggaggtcagaatccgagagcaaaggcatgttcgggttggtttagaacatgttgggcagataggtctcttggattttcccggcgatatcgacatgattagggttcgacgaagaggaaggggtttcggtaagaggacgaaagagaaccgggttctggatcggatccggacgctcggatacgccattatctgggactgggaacagaatagcgcgtgccgaagcgcgtg-tttagcattccggctcaaggaccgaaatgattctttggg-tttgactttttttaatcttagccgtccagtagatcgaacgtcaatatcgcgccacataatcagaaactgtaggatg--------------------------------------------------------------------------------------------------------------------------------------------------------------------------------------------------------------------------------------
>Jupunba_brachystachya_Lima_7438@NODE_1_length_1822_cov_203.707163
atatatatttttaaattacacataaaaattatctatttgtcatgtcatatccatgtccatgtaatgtgttgtaccacattcaatccagtatgagaataatgttaaagttctcaatacagaaacgtaatcaccaccaccatttgcatttagagaaaacttagaggtaccctccacaaactgcagaatttcagggttctcatcttacttctacaaagtttctcaaaccagtatcggcattgcctaggtcaagttatgagatttaatgaagagacgtatgaagcaccattatctaaaaaatggagctgaattgcattcatcagatcaatgatatgtttgacagaacagtcattaaatatatctgtgtgcttctgagaaaaggaaggtcatcaaacttgagatcttttggtgagcctctcgtctttaaaccgcctttgatatccaaccatggattcaaaagcgtccaaaagattatccaggccctcatgattgtcccctaatgccttcaagcaatgtacaatgctctcaatggtggacaagtaaccatctttaggctcacgccttacttcactataaaagctcatcttgtccaccttcaactttatatggggcaaaatgttcagccagggattttcactgtaaactcttcttgccttagcccatgttccatctaagacaatcaaattctttatctcaaaatcaatagcatcaaggtcagtgatatcaacagctttctcagaaggaaacagtagtactgatccaggaggaacttcaagttcaaattcacattctacatcatcatcttgcaggttaatgcttccctctaacttcctcctctgcaacttcttcaccatgaacccttttgagagtgcttcacaagcttcaggacaagaaaatatgttaatcaagcttggcttctgggtttgagcaagagacctccatatatgagacacagaattaataacaccatgtttcccaataacaacagtaatagcagaatctccagtactttcatatatctcagcgttatcatgcatctctacacttagctttgaatcaaccacatgattagagcttttcatagtctccatatcattcttcagagtacattttccagcactatcactttctttcttggaatcggacgaactagcatgttcatcatgcactgacttctggttgcctccaatttccaaagcttgatgaaaagccaaattatctgaatcatttctaaccaaacccgattcagaatcgggtttcatcaaccgaaccacgaaccgggcttcgaaattaacatctgaaacagtcactacattgagattcctgagacctagtctggcaatcctagtagaattaagagggtgcttgctctctaacgagtgttgcagaatggttacgctaaccgaattgtcgatgccggaggtcagaatccaagagcaaaggcatgttcgggttggtttagaacatgttgggcagataggtctcttggattttcccggcgatatcgacatgattagggttcgacgaagaggaaggggtttcggtaagagggcgacagagaaccgggttctggatcggatcaggacgctcggatacgccattct------ctgggaagagagtagcgcgtgc------------tttagccttccggctcaaggtccgaaatgattctttggg--ttggatggttttaatcttatccgtccagg------------------------------------------------------------------------------------------------------------------------------------------------------------------------------------------------------------------------------------------------------------------------------------
>Jupunba_cochleata_Bonadeu_673@NODE_1_length_2288_cov_153.448213
atatatatttttaaattacacataaaaattatctatttgtcatgtcatatccatctccatgtaatgtgttgtaccacattcaatccagtatgagaataatgttaaagttctcaatacagaaacgtaatcaccaccacgatttgcatttagagaaaatttagaggtaacctccacaaactgcagaatttcagggttctcatctttcttctacaaagtttctcaaactagtatcggcgttgcctaggtcaagttatgagatttaatgaagaaacgtatgaagcaccgttatctaaaaaatggagctgaattgcattcatcagatcaatgatatgtttgacagaacagtcattaaatatatctgtgtgcttctgagaaaaagaaggttatcaaacttgagatcttttggtgagcctctcgtctttaaaccgcctttgatatccaaccatggattcaaaagcgtccaaaagattatccaggccctcatgattgtcccctaatgccttcaagcaatgtacaatgctctcaatggtggacaagtaaccatctttaggctcacgccttacttcactatacaagctcatcttgtccaccttcaactttatatgcggcaaaatgttcagccagggattttcactgtaaactcttcttgccttagcccatgttccatctaagacaatcaaattctttatgtcaaaatcaatagcatcaaggtcagtgatatcaacagctttctcagaaggaaatagtagtacagatccaggaggaacttcaagttcaaattcacattctacatcatcatcttgcaggttaatgcttccctctaactttctcctcggcaacttcttcaccatgaacccttttgagagtgcttcacaagcttcaggacaagaaaatatgttaatcaggcttggcttctgggtttgagcaagagacctccatgtatgagacagagaattaataacaccatgtttcccaataacaacagtaatagcaaaatctccagtattttcatctatctcagcgttatcatgcatctctacacttaactttgaatcaaccacatgattagagcttttcatagtctccatatcattcttcaaagtacattttccagcactatcactttctttcttggaatcggacgaactagcatgttcatcatgcactgacttctggttgcctccaatttccaaagcttgatgaaaagccaaattatctgaatcatttctaaccaaacccgattcagaatcgggtttcatcaaccgaaccacgaaccgggcttcgaaattaacatctgaaacagtcactacattaagattcctgagacctagtctggcaatcctagtagaattaagagggtgtttgctctctaacgagtgttgcagaatggttacgcttaccgaattgtcgatgccggaggtcagaatccgagagcaaaggcatgttcgggttggtttagaacatgttgggcagataggtctcttggattttcccggcgacatcgacatgactagggttcgacgaagaggcaggggtttcggtaagagggcgaaagagaaccgggttctggatcggatcaggacgctcggatacgccattatctgggactgggaagagaatagcgcgtgccgaagcgcgtg-tttaccattccggctcaaggtccgaaatgattctttgggtttgacttggtttgaatcttatccgtccagtagatcgaacgtcaatatcgcgccacataatcagaaactgtaggatgcacggtggtcgttgttgtagagaatagagactcaacc-----tttctgttttatttggactactccgggtagtggacaatatcgagattatacaatagaccagggctaaaattggaataaaatttgacccgttgtactccacacgccacttcccacatattccaaagttgacgaagttacatatttttgtcgtttgatctgcgaaacccgcgagactcattctgtccgat
>Jupunba_commutata_Maguire_46145@NODE_1_length_2011_cov_164.976215
atatatatttttaaattacacataaaaattatctatttgtcacggcatatccatctccatgtaatgtgttgtaccacattcaatccagtatgagaataacgttaaagttctcaatacagaaacgtaatcaccaccaccatttgcatttagagaaaacttagaggtaccctccacaaactgcagaatttcagggttctcatctttcttctacaaagtttctcagactagtatcagcattgcctaggtcaagttttgagatttaatgaagagacgtatgaagcaccattttcttaaaaatggagctgaattacattcatcagatcaatgatatgtttggcagaacagtcattaaatatatctgtgtgcttctgagaaaaagaaggttatcaaacttgaaatcttttggtgagcctctcgtctttaaaccgcctttgatatccaaccatggattcaaaagcgtccaaaagattatccaggccctcatgattgtcccctaatgccttcaagcaatgtacaatgctctcaatggtggacaagtaaccatctttgggctcacgccttacttcactatacaagctcatcttgtccaccttcaactttatatgtggcaaaatgttcagccagggattttcactgtaaactcttcttgccttagcccatgttccatctaagacaatcaaattctttatctcaaaatcaatagcatcaaggtcagtgatatcaacagctttctcagaaggaaacagtagtactgatccaggaggaacttcaagttcaaattcacagtctacatcatcatcttgcaggttaatgcttccctctaacttcctcctctgcaacttcttcaccatgaacccttttgagagtgcttcacaagcttcaggacaagaaaatatgttaatcaagcttggcttctgggtttgagcaagagacctccatatatgagacacagaattaataacaccatgtttcccaataacaacagtaatagcagaatctccagtattttcatctatctcagcgttatcatgcatctctacacttaactttgaatcaaccacatgattagagcttttcatagtctccatatcattcttcaaagtacattttccagcactatcactttctttcttggaatcggacgaactagcatgttcatcatgcactgacgtcaggttgcctccaatttccaaagcttgatgaaaagccaaattatctgaatcatttctaaccaaacccgattcagaatcgggtttcatcaaccgaaccacgaaccgggcttcgaaattaacatctgaaacagtcattacattaagattcctgagacctagtctggcaatcctagtagaattaagagggtgcttgctctctaacgagtgttgcagaatggttacgcttaccgaattgtcgatgccggaggtcagaatccgagagcaaaggcatgttcgggttggtttagaacatgttgggcagataggtctcttggattttcccggcgatatcgacatgattagggttcgacgaagaggcaggggtttcggtaagagggcgaaagagaaccgggttctggatcggatcaggacgctcggatacgccattatctgggactgggacgagaatagcgcgtgccgaagcgcgtg-tttagcattccggctcaaggtccgaaatgattctttgggtttgacttggttttaatcttatccgtccagtagatcgaacgtcaatatcgcgccacataatcagaaactgtaggatgcatggtggtcggtgttgtagagaatggagacccaaccttttgtttctgttttatttggactactccgggtagtggacaataccaagattatacaatagcccaggggtaaaattggaataaaatttgatccgttgtactccacacgccacttcccacatgttc--------------------------------------------------------------------
>Jupunba_filamentosa_Lima_7487@NODE_1_length_2228_cov_142.845653
atatatatttttaaattacacataaaaattatctatttgtcatgtcatatccatctccatgtaatgtgttgtaccacattcaatccagtatgagaataatgttaaagttctcaatacagaagcgtaatcaacaccaccatttgcatttagagaaaacttagaggtaccctccacaaactgcagaatttcagggttctcatcttacttctacaaagtttctcaaactagtatcggcattgcctaggtcaagttatgagatttaatgaagaaacgtatgaagcaccattatctaaaaaatggagctgaattgcattcatcagattaatgatatgtttgacagaacagtcattaaatatatccgtgtgcttctgagaaaaagaaggttatcaaacttgagatcttttggtgagcctctcgtctttaaaccgcctttgatatccaaccatggattcaaaagcgtccaaaagattatccaggccctcatgattgtcccctaatgccttcaagcaatgtacaatgctctcaatggtggacaagtaaccatctttaggctcacaccttacttcactatacaagctcatcttgtccaccttcaactttatatgaggcaaaatgttcagccagggattttcactgtaaactcttcttgccttagcccatgttccatctaagacaatcaaattctttatctcaaaatcaatagcatcaaggtcagtgatatcaacagctttctcagaaggaaacagtagtactgatccaggaggaacttcaagttcaaattcacattctacatcatcatcttgcaggttaatgcttccctctaacttcctcctctgcaacttcttcaccatgaacccttttgagagtgcttcacaagcttcaggacaagaaaatatgttaatcaagcttggcttctgggtttgagcaagagacctccatatacgagacacagaattaataacaccatgtttcccaataacaacagtaataacagaatctccagtattttcatctatctcagcgttatcatgcatctctacacttaactttgaatcaaccacatgattagagcttttcatagtctccatatcattcttcaaagtacattttccagcactatcactttctttcttggaatcggacgaactagcatgttcatcatgcactgacttctggttgcctccaatttccaaagcttgatgaaaagccaaattatctgaatcatttctaaccaatcccgattcagaatcgggtttcatcaaccgaatcacgaaccgggcttcgaaattaacatctgaaacagtcactacattaagattccggagacctagtctggcaatcctagtagaattaagagggtgcttgctctctaacgagtgttgcagaatggttacgcttaccgaattgtcgatgccggaggtcagaatccgagagcaaaggcatgttcgggttggtttagaacatgttgggcagataggtctcttggattttcccggcgatatcgacatgattagtgttcgacgaa---gaaggggtttcggtaagagggcgaaagagaaccgggttctggatcggatcaggacgctcggatacgccattatctgggactcggaagagaatagcgcgtgccgaagcgcgtgctttagcattccggctcaaggtccgaaatgattctttgggtttgacttggttttaatcttaaccgtccagtagatcgaaagtcaatatcgcgccacacaatcagaaactataggatgcatggtggtcggtgttgtagagaatggagacccaaccatctgtttctgttttttttggactactccgggtagtggacaatatcaagattatacaatagcgcaggggtaaaattggaataaaacatgacccgttgtactccacacgccacttgccacatgttcccaagttgacgaagttgcatatttttgtcatttgatctgcaaaacccgcgagactcattctgtccgat
>Jupunba_floribunda_Iganci_883@NODE_1_length_1495_cov_162.610719
-------tttttaaattacacataaaaattatctatttgtcatgtcatatccatctccatgtaatgtgttgtaccacattcaatccagtatgagaataatgttaaagttctcaatacagaaacgtaatcaccaccaccatttgcatttagagaaaacttagaggtaccctccacaaactgcagaatttcagggttctcatcttacttctacaaagattctcaaactagtatcggcattgcccaggtcaagttatgagatttaatgaagaaacgtatgaagcaccgttatctaaaaaatggagccgaattgcattcatcagatcaatgatatgtttgacagaacagtcattaaatatatctgtgtgcttctgagaaaaagaaggttatcaaacttgagatcttttggtgagcctctcgtctttaaaccgcctttgatatccaaccatggattcaaaagcgtccaaaagcttatccaggccctcatgattgtcccctaatgccttcaagcaatgtacaatgctctcaatggtggacaagtaaccgtctttaggctcacgccttacttcactatacaagctcatcttgtccaccttcaacttcatatgcggcaaaatgttcagccagggattttcactgtaaactcttcttgccttagcccatgttccatctaagacaatcaaattctttatgtcaaaatcaatagcatcaaggtcagtgatatcaacagctttctcagaaggaaacagtagtactgatccaggaggaacttcaagttcaaattccaattctacatcatcatcttgcaggttaatgcttccctctaacttcctgctcggcaacttcttcaccatgaacccttttgagagtgcttcacaagcttcaggacaagaaaatatgttaatcaaacttggcttctgggtttgagcaagagacctccatatatgagacacagaattaataacaccatgtttcccaataacaacagtaatagcagaatctcgagtattttcatctatctcagcgttatcatgcatctctacacttaactttgaatcaaccacatgattagagcttggcatagtctccatatcattcttcaaagtacattttccagcactatcactttcttgcttggaatcggacgaactagcatgttcatcatgcactgacttctggttgcctccaatttccaaagcttgatgaaaagccaaattatctgaatcatttctaaccaaacccgattcagaatcgggtttcatcaaccgaaccacgaaccgggcttcgaaattaacatctgaaacagtcactacattaagattcctgagacctagtctggcaatactagtagaattaagagggtgcttgctctctaacgagtgttgcagaatggttacgcttaccgaattgtcgatgccggaggtcagaatccgagagcaaaggcatgttcgggttggtttagaacatgttgggcagataggtctcttggattttcccg------------------------------------------------------------------------------------------------------------------------------------------------------------------------------------------------------------------------------------------------------------------------------------------------------------------------------------------------------------------------------------------------------------------------------------------------------------------------------------------------------------
>Jupunba_floribunda_Iganci_883@NODE_2_length_578_cov_2.487026
---------------------------------------------------------------------------------------------------------------------------------------------------------------------------------------------------------------------------------------------------------------------------------------------------------------------------------------------------------------------------------------------------------------------------------------------------------------------------------------------------------------------------------------------------------------------------------------------------------------------------------------------------------------------------------------------------------------------------------------------------------------------------------------------------------------------------------------------------------------------------------------------------------------------------------------------------------------------------------------------------------------------------------------------------------------------------------------------------------------------------------------------------------------------------------------------------------------------------------------------------------------------------------------------------------------------------------------------------------------------------------------------------------------------------------------------------------------------------------------------------------------------------------------------------------------------------------------------------------------------------------------------------------------------------------------------------------------------------------------------------------------atcttagccgtccagtagatcgaacgtcaatatcgcgccacataatcagaaactgtaggatgcatggtggtccgtgttgtagagaatggagacccaaccttttgtttctgttttattgggactactccgggtagtggacaatatcgagattatacaatagcccaggggtaaaattggaataaaatttgacccgttgtactccacacgccacttcccgcatgttccaaagttgacgaagttacatatttttgtcatttgatctgcgaaacccgcgagactcattctgtccgaa
>Jupunba_floribunda_Iganci_883@NODE_3_length_528_cov_127.093126
---------------------------------------------------------------------------------------------------------------------------------------------------------------------------------------------------------------------------------------------------------------------------------------------------------------------------------------------------------------------------------------------------------------------------------------------------------------------------------------------------------------------------------------------------------------------------------------------------------------------------------------------------------------------------------------------------------------------------------tcaaggtcagtgatatcaacagctttctcagaaggaaacagtagtactgatccaggaggaacttcaagttcaaattcacattctacatcatcatcttgcaggttaatgcttccctctaacttcctcctcggcaacttcttcaccatgaacccttttgagagtgcttcacaagcttcaggacaagaaaatatgttaatcaggcttggcttctgggtttgagcaagagacctccacatatgagacacagaattaataacaccatgtttcccaataacaacagtaatagcagaatctccagtattttcatctatctcagcgttatcatgcatctctacacttaactttgaatcaaccacatgattagagcttttcatagtctccatatcattcttcaaagtacattttccaacactatcactttctttcttggaatcggacgaactagcatgtacatcatgcactgacttctggttgcctccaatttccaaagcttgatgaaaagccaaattatctgaatcatttctaacc----------------------------------------------------------------------------------------------------------------------------------------------------------------------------------------------------------------------------------------------------------------------------------------------------------------------------------------------------------------------------------------------------------------------------------------------------------------------------------------------------------------------------------------------------------------------------------------------------------------------------------------------------------------------------------------------------------------------------------------------------------------------------------
>Jupunba_langsdorfii_Ribeiro_728@NODE_1_length_2491_cov_139.619718
atatatatttttaaattacacataaaaattatctatttgtcatgtcatatccatctcaatgtaatgtgttgtaccacattcaatccagtatgagaataatgttaaagttctcaatacagaaacgtaatcaccaccaccatttgcatttagagaaaacttagaggtaccctcctcaaactgcagaatttcagggttctcatcttacttctacaaagtttctcaaactagtatcggcattgcctaggtcaagttatgagatttaatgaagaaacgtatgaagcaccgttatctaaaaaatggagctgaattgcattcatcagatcaatgatatgtttgacagaacagtcattaaagatatctgtgtgcttctgagaaaaagaaggttatcaaacttgagatcttttggtgagcctctcgtctttaaaccgcctttgatatccaaccatggattcaagagcgtccaaaagattatccaggccctcatgattgtcccctaatgccttcaagcaatgtacaatgctctcaatggtggacaagtaaccatctttaggctcacgccttacttcactatacaagctcatcttgtccaccttcaactttatatgcggcaaaatgttcagccagggattttcactgtaaactcttcttgccttagcccatgttccatctaagacaaccaaattctttatgtcaaaatcaatagcatcaaggtcagtgatatcaacagctttctcagaaggaaacagtagtactgatccaggaggaacttcaagttcaaattcacattctacatcatcatcttgcaggttaatgcttccctctaacttcctcctcggcaacttcttcaccatgaacccttttgagagtgcttcacaagcttcaggacaagaaaatatgttaatcaagcttggcttctgggtttgagcaagagacctccatatatgagacacagaattaataacaccatgtttcccaataacaacagtaatagcagaatctccagtattttcatctatctcagcgttatcatgcatctctacacttaactttgaatcaaccccatgattagagcttttcatagtctccatatcattcttcaaagtacattttccagcactatcactttctttcttggaatcggacgaactagcatgttcatcatgcactgacttctggttgcctccaatttccaaagcttgatgaaaagccaaattatctgaatcatttctaaccaaacccgattcagaatcgggtttggtcaaccgaaccacgaaccgggcttcgaaattaacatctgaaacagtcactacattaagattcctgagacctagtctggcaatcctagtagaattaagagggtgcttgctctctaacgagtgttgcagaatggttacgcttaccgaattgtcgatgccggaggtcagaatccgagagcaaaggcatgttcgggttggtttagaacatgttgggcagataggtctcttggattttgccggcgatatcgacatgattagggttcgacgaagaggaaagggtttcggagagagggcgaaagagaaccggcttctggatcggatcaggacgctcggatacgccattatctgggactgggaagagaatagcgcgtgccgaagcgcttg-tctagcattccggctcaaggtccgaaatgattctttgggtttg-cttggttttaatcttagccgtccagtagatcgaacgtcaatgtcgcgccacataatcagaaactgtaggatgcatggtggtcggtgttgtagagaatggagacgcaaccttctgtttctgttttatttggactactccgggtagtggacaatatcgagattatacaatagcccaggggtaaaattggaataaaatttgacccgttgtactccacacgccacttcccccatgttccgaagttgacgaagttacatatttttgtcatttgatctgcgaaacccgcgagactcatcctgtccgaa
>Jupunba_leucophylla_Iganci_839@NODE_1_length_2021_cov_275.271091
atatatattttaaaattacacataaaaattatctatttgtcatgtcatatccatctccaagtaatgtgttgtaccacattcaatccagtatgagaataatgttaaagttctcaatacagaaacgtaatcaccaccaccatttgcatttagagaaaacttagaggtaccctccacaaactgcagaatttcagggttctcatcttacttctacaaagtttctcaaactagtatcggcattgcccaggtcaagttatgagatttaatgaagaaacgtatgaagcaccgttatctaaaaaatggagctgaattgcattcatcagatcaatgatatgtttgacagaacagtcattaaatatatctgtgtgcttctgagaaaaagaaggttatcaaacttgagatcttttggtgagcctctcgtctttaaaccgcctttgatatccaaccatggattcaaaagcgtccaaaagattatccaggccctcatgattgtcccctaatgccttcaagcaatgtacaatgctctcaatggtggacaagtaaccatctttaggctcacgccttacttcactatacaagctcatcttgtccaccttcaactttatatgcggcaaaatgttcagccagggattttcactgtaaactcttcttgccttagcccatgttccatctaagacaatcaaattctttatgtcaaaatcaatagcatcaaggtcagtgatatcaacagctttctcagaaggaaacagtagtactgatccaggaggaacttcaagttcaaattcacattctacatcatcatcttgcaggctaatgcttccctctaacgtcctcctcggcaacttcttcaccatgaacccttttgagagtgcttcacaagcttcaggacaagaaaatatgttaatcaagcttggcttctgggtttgagcaagagacctccatatatgagacacagaattaataacaccatgtttcccaataacaacagtaaaggcagaatctccagtattttcatctatctcagcgttatcatgcatctctacacttaactttgaatcaaccacatgattagagcttttcatagtctccatatcattcttcaaagtacattttccagcactatcactttctttcttggaatcggacgaactagcatgttcatcatgcactgacttctggttgcctccaatttccaaagcttgatgaaaagccaaattatctgaatcatttctaaccaaacccgattcagaatcgggtttcatcaaccgaaccacgaaccgggcttcgaaattaacatctgaaacagtcactacattaagattcctgagacctagtctggcaatactagtagaattaagagggtgcttgctctctaacgagtgttgcagaatggttacgcttaccgaattgtcgatgccggaggtcagaatccgagagcaaaggcatgtttgggttggtttagaacatgttgggcagataggtctcttggattttccttgcgatatcgacatgattagggttcgacgtagaggaaggggtttcggtaagagggcgaaagagaaccgggttctggatcggatcaggacgctcggatacgccattatctgggactgggaagagaatagcgcgtggcgaagcgcgtg-tttagcgttccggctcaaggtccgacatgattctttgggtttgacttggttttaatcttacccgtcccgtagatcgaacgtcaatatagcgccacataatcagaaactgtaggatgcatggtggtcggtgttgtagagaatggagacccaaccttcttt-------------------------------------------------------------------------------------------------------------------------------------------------------------------------------------------
>Jupunba_limae_Iganci_261@NODE_1_length_2353_cov_146.007030
atatatatttttaaattacacataaaaattatctatttgtcatgtcatatccatctccatgtaatgtgttgtaccacattcaatccagtatgagaataatgttaaagttctcaatacagaaacgtaatcaccaccaccatttgcatttagagaaaacttagaggtaccctccacaaactgcagaatttcagggttctcatcttacttctacaaagtttctcaaactagtatcgacattgcctaggtcaagttatgagatttaatgaagaaacgtatgaagcaccgttatcttaaaaatggagctgaattgcattcatcagatcaatgatatgtttgacagaacagtcattaaagatatctgtgtgcttctgagaaaaagaaggttatcaaacttgagatcttttggtgagcctctcgtctttaaaccgcctttgatatccaaccatggactcaaaagcgtccaaaagattatccaggccctcatgattgtcccctaatgccttcaagcaatgtacaatgctctcaatggtggacaagtaaccatctttaggctcacgccttacttcactatacaagctcatcttgtccaccttcaactttatatgcggcaaaatgttcagccagggattttcactgtaaactcttcttgccttagcccatgttccatctaagacaatcaaattctttatgtcaaaatcaatagcatcaaggtcagtgatatcaacagctttctcagaaggaaacagtagtactgatccaggaggaacttcaagttcaaattcacattctacatcatcatcttgcaggttaatgcttccctctaacttcctcctcggcaacttcttcaccatgaacccttttgagagtgcttcacaagcttcaggacaagaaaatatgttaatcaagcttggcttctgggtttgagcaatagacctccatatatgagacacagaattaataacaccatgtttcccaataacaacagtaatagcagaatctccagtattttcatctatctcagcgttatcatgcatctctacacttaactttgaatcaaccacatgattagagcttttcatagtctccatgtcattcttcaaagtacattttccagtactatcactttctttcttggaatcggacgaactagcatgttcatcatgcactgacttctggttgcctccaatttccaaagcttgatgaaaagccaaattatctgaatcatttctaaccaaacccgattcagaatcgggtttggtcaaccgaaccacgaaccgggcttcgaaattaacatctgaaacagtcactacattaagattcctgagacctagtctagcaatcctagtagaattaagagggtgcttgctctctaacgagtgttgcagaatggttacgcttaccgaattgtcaatgccggaggtcagaatccgagagcaaaggcatgttcgggttggtttagaacatgttgggcagataggtctcttggattttcccggccatatcgacatgattagggttcgacgaagaggaaggggtttcggagagaaggcgaacgagaaccgggttctggctcggatcaggacgctcggatacgccattatctgggactgggaagagaatagcgcgtgccgaagcgcgcg-tttagcattccggctcaaggtctgaaatgattctttgggtttgacttggttttaatcttagccgtccagtagatcgaacgtcaatgtcgcgccacataatcagaaactgtaggatgcatggtggtcggtgttgtagagaatggagatccatccttc--tttctgttttatttggagtactccgggtagtggacaatatcgagattatataatagcccaggggtaaaattggaataaaatttgatccgttgtactccacacgccacttcccacatgttccaaagttgacgaagttacatatttttgtcatttgatctgcgaaacccgcgagattcattctgtccgat
>Jupunba_longipedunculata_Cardona_2682@NODE_1_length_1894_cov_161.318107
----------------------------------------------------------------------------------atccagtatgagaataatgttaaagttttcaatacagaaacgtaatcaccaccaccatttgcatttagagaaaacttagaggtaccctccacaaactgcagaatttcagggttctcatcttacttctacaaagtttctcaaactagtatcggcattgcctaggtcaagttatgagatttaatgaagaaacgtatgaagcaccgttatctaaaaaatggagctgaattgcattcatcagatcaatgatatgtttgacagaacagtcattaaatatatctgtgtgcttctgagaaaaagaaggttatcaaacttgagatcttttggcgagcctctcgtctttaaaccgcctttgatatccaaccatggattcaaaagcgtccaaaagattatccaggccctcatgattgtcccctaatgccttcaagcaatgtacaatgctctcaatggtggacaagtaaccatctttaggctcacgccttacttcactatacaagctcatcttgtccaccttcaactttatatgcggcaaaatgttcagccagggattttcactgtaaattcttcttgccttagcccatgttccatctaagacaatcaaattctttatgtcaaaatcaatagcatcaaggtcagtgatatcaacagctttctcagaaggaaatagtagtactgatccaggaggaacttcaagctcaaattcacattctacatcatcatcttgcaggttaatgcttccctctaacttcctcctcggcaacttcttcaccatgaacccttttgagagtgcttcacaagcttcaggacaagaaaatatgttaatcaagcttggcttctgggtttgagcaagagacctccatatatgagacacagaattaataacaccatgtttcccaataacaacagtaatagcagaatctccagtattttcatctatctcagcgttatcatgcatctctacacttaactttgaatcaaccacatgattagagcttttcatagtctccatatcattcttcaaagtacattttccagcactatcactttctttctcggaatcggacgatctagcatgttcatcatgcactgacttctggttgcctccaatttccaaagcttgatgaaaagccaaattatttgaatcatttctaaccaaacccgattcagaatcgggtttcatcaaccgaaccacgaaccgggcttcgaaattaacatctgaaacagtcactacattaagattcctgagacctagtctggcaatcctagtagaattaagagggtgcttgctctctaacgagtgttgcagaatggttacgcttaccgaattgtcgttgccggaggtcagaatccgagagcaaaggcatgttcgggttggtttagaacatgttgggcagataggtctcttggattttcccggcgatatcgacatgattagggttcgacgaagaggaaggggtttcggtaagagcgcgaaagagaaccgggttctggatcggatcagaacgctcggatacgccattatctgggactgggaagagaatagcgcgtgccgaagcgcgtg-tttagcattccggctccaggtccgaaatgattctttgggtttgacttggttttaatcttagccgtccagtagatcgaacgtcaatatcgcgccacataatcagaaactgtaggatgcatggtggtccgtgttgtagagaatggagacccaaccttttgtttctgttttatttggactactccgggtagtggacaatatcaagattatacaatagcccaggggtaaaattggaataaaatttgacccgttgtactccacacgccacttcccacatattccaaagtcgacgaagtttcatatttttgtcatttga---------------------------------
>Jupunba_macradenia_Lourteig_3021@NODE_1_length_771_cov_62.648415
----------------------------------------------------------------------------------------------------------------------------------------------gcatttagagaaaacttagaggtaccctccacaaactgcagaatttcagggttctcatcttacttctacaaagtttatcaaactagtatcggcattgcctatgtcaagttatgagatttaatgaagagacgtatgaagtaccattatctaaaaaatggagctgaattgcattcaccagatcaatgatatgtttgacagaacagtcattaaatatatctgtatgcttctgagaaaaggaaggttatcaaacttgagatcttttggtgagcctctcgtctttaaaccgcctttgatatccaaccatggattcaaaagcgtccaaaagattacccaggccctcatgattgtcccctaatgccttcaagcaatgtacaatgctctcaatggtggacaagtaaccatctttaggctcacgccttacttcactatacaagctcatcttgtccaccttcaactttacatggggcaaaatgttcagccagggattttcactgtaaactcttctcgccttagcccatgttccatctaagacaatcaaattctttatctcaaaatcaatagcatcaaggtcagtgatatcaacagctttctcagaaggaaacagtagtactgatccaggaggaacttcaagttcaaattcacattctacaccatcatcttgcaggttaatgcttccctctaacttcctcctctgcaacttcttcaccatgaacccttttgagagtgcttcacaagcttcaggacaagaaaatatgttaatcaagcttggc-------------------------------------------------------------------------------------------------------------------------------------------------------------------------------------------------------------------------------------------------------------------------------------------------------------------------------------------------------------------------------------------------------------------------------------------------------------------------------------------------------------------------------------------------------------------------------------------------------------------------------------------------------------------------------------------------------------------------------------------------------------------------------------------------------------------------------------------------------------------------------------------------------------------------------------------------------------------------------------------------------------------------------------------------------------------------------------------------------------------
>Jupunba_microcalyx_Iganci_855@NODE_1_length_894_cov_175.637699
-----------------------------------------------------------------------------------------------------------------------------------------------------------------------------------------------------------------------------------------------------------------------------------------------------------------------------------------------------------------------------------------------------------------------------------------------------------------------------------------------------------------------------------------------------------------------------------------------------------------------------------------------------------------------------------------------------------------------------------------------------------------------------------------------------------------------------------------------------------------------------------------------------------------------------------------------cttctgggtttgagcaagagacctccatatatgagacacagaattaataacaccatgtttcccaataacaacagtaaaggcagaatctccagtattttcatctatctcagcgttatcatgcatctctacacttaactttgaatcaaccacatgattagagcttttcatagtctccatatcattcttcaaagtacattttccagcactatcactttctttcttggaatcggacgaactagcatgttcatcatgcactgacttctggttgcctccaatttccaaagcttgatgaaaagccaaattatctgaatcatttctaaccaaacccgattcagaatcgggtttcatcaaccgaaccacgaaccgggcttcgaaattaacatctgaaacagtcactacattaagattcctgagacctagtctggcaatactagtagaattaagagggtgcttgctctctaacgagtgttgcagaatggttacgcttaccgaattgtcgatgcgggaggtcagaatccgagagcaaaggcatgtttgggttggtttagaacatgttgggcagataggtctcttggattttccttgcgatatcgacatgattagggttcgacgtagaggaaggggtttcggtaagagggcgaaagagaaccgggttctggatcggatcaggacgctcggatacgccattatctgggactgggaagagaatagcgcgtgccgaagcgcgtg-tttagcgttccggctcaaggtccgacatgattctttgggtttgacttggttttaatcttacccgtcccgtagatcgaacgtcaatacagcgccacataatcagaaactgtaggatgcatggtggtcggtgttgtagagaatggagacccaaccttcttt-------------------------------------------------------------------------------------------------------------------------------------------------------------------------------------------
>Jupunba_microcalyx_Iganci_855@NODE_2_length_894_cov_161.575275
-----------------------------------------------------------------------------------------------------------------------------------------------------------------------------------------------------------------------------------------------------------------------------------------------------------------------------------------------------------------------------------------------------------------------------------------------------------------------------------------------------------------------------------------------------------------------------------------------------------------------------------------------------------------------------------------------------------------------------------------------------------------------------------------------------------------------------------------------------------------------------------------------------------------------------------------------cttctgggtttgagcaagagacctccatatatgagacacagaattaataacaccatgtttcccaataacaacagtaatagcagaatctccagtattttcatctatctcagcgttatcatgcatctctacacttaactttgaatcaaccacacgattagagctttttatagtctccatatcattcttcaaagtacattttccagcactatcactttctttcttggaatcggacgaactagcaggttcatcatggactgacttctggttgtctccaatttccaaagcttgatgaaaagccaaattatctgaatcatttctaaccaaacccgattcaaaatcgggtttcatcaaccgaaccacgaaccgggcttcgaaattaacatctgaaacagtcactacattaagattcctgagacctagtctggcaatactagtagaattaagagggtgcttgctctctaacgagtgttgcagaatggttacgcttaccgaattgtcgatgccggaggtcagaatccgagagcaaaggcatgttcgggttggtttagaacatgttgggcagataggtctcttggattttcccggcgatatcgacatgattagggttcgacgaagaggaaggggtttcggtaagagggcgacaaagaaccgggttctggatcggatcaggatgctcggatacgccattatctgggactgggaagagaatagcgcgtgccgaagcgcggg-tttagcgttccggcttaaggtccgaaatgattctttgggtttgacttggttttaatcttacccgtccagtagatcgaacgtcaatatcgcgccacataatcagaaactgtaggatgcatggtggtcggtgttgtagagaatggagacccaaccttcttt-------------------------------------------------------------------------------------------------------------------------------------------------------------------------------------------
>Jupunba_microcalyx_Iganci_855@NODE_3_length_784_cov_126.226308
agatatattttaaaattacacataaaaattatctatttgtcatgtcatatccatctccaagtaatgtgttgtaccacattcaatccagtatgagaataatgttaaagttctcaatacagaaacgtaatcaccaccaccatttgcatttagagaaaacttagaggtaccctccacaaacctcagaatttcagggttctcatcttacgtctacaaagtttctcaaactagtatctgcattgcccaggtcaagttatgagatttaatgaagaaacgtatgaagcaccgttatctaaaaaatggagctgaattgcattcatcagatcaatgatatgtttgacagaacagtcattaaatatatctgtgtgcttctgagaaaaagaaggttatcaaacttgagatcttttggtgagcctctcgtctttaaaccgcctttgatatccaaccatggattcaaaagcgtccaaaagattatccaggccctcatgattgtcccctaatgccttcaagcaatgtacaatgctctcaacggtggacaagtaaccatctttaggctcacgccttacttcactatacaagctcatcttgtccaccttcaacttcatatgcggcaaaatgttcagccagggattttcactgtaaactcttcttgccttagcccatgttccatccaagacaatcaaattctttatgtcaaaattaatagcatcaaggtcagtgatatcaacagctttctcagaaggaaacagtagtactgatccaggaggaacttcaagtt------------------------------------------------------------------------------------------------------------------------------------------------------------------------------------------------------------------------------------------------------------------------------------------------------------------------------------------------------------------------------------------------------------------------------------------------------------------------------------------------------------------------------------------------------------------------------------------------------------------------------------------------------------------------------------------------------------------------------------------------------------------------------------------------------------------------------------------------------------------------------------------------------------------------------------------------------------------------------------------------------------------------------------------------------------------------------------------------------------------------------------------------------------------------------------------------------------------------------------------------------------
>Jupunba_oxyphyllidia_Yonker_6157@NODE_1_length_1861_cov_154.783632
-------------------------------------------------tctatctccatgtaatgtgttgtaacacattcaatccagtatgagaataatgttaaagttctcaatacagaaacgtaatcaccaccaccatttgcatttagagaaaacttagcgggaccctccacaaactgcagaatttcagggttctcatcttacttctacaaagtttctcatactagtatcggcattgcctaggtcaagttatgagatttaatgaagaaacgtatgaagcaccgttatctaaaaaatggagctgaattgcattcatcagatcaatgatatgtttgacagaacagtcattaaagatatctgtgtgcttctgagaaaaagaaggttatcaaacttgagatcttttggtgagcctctcgtctttaaaccgcctttgatatccaaccatggattcaaaagcgtccaaaagattatccaggccctcatgattgtcccctaatgccttcaagcaatgtacaatgctctcaatggtggacaagtaaccatctttaggctcacgccttacttcactatacaagctcatcttgtccaccttcaactttatatgcggcaaaatgttcagccagggattttcactgtaaactcttcttgcctttgcccatgttccatctaagacaatcaaattctttatgtcaaaatcaatagcatcaaggtcagtgatatcaacagctttctcagaaggaaacagtagtactgatccaggaggaacttcaagttcaaattcacattctacatcatcatcttgcaggttaatgcttccctctaacttcctcctcggcaacttcttcaccatgaacccttttgagagtgcttcacaagcttcaggacaagaaaatatgttaatcaagcttggcttctgggtttgagcaagagacctccatatatgagacacagaattaataacaccatgtttcccaataacaacagtaatagcagaatctccagtattttcatatatctcagcgttatcatgcatctctacacttaactttgaatcaaccacatgattagagcttttcatagtctccatatcattcttcaaagtacattttccagtactatcactttctttcttggaatcggacgaactagcatgttcatcatgcactgacttctggttgcctccaatttccaaagcttgatgaaaagccaaattatctgaatcatttctaaccaaacccgattcagaatcgggtttggtcaaccgaaccacgaaccgggcttcgaaattaacatctgaaacagtcactacattaagattcctgagacctagtctggcaatcctagtagaattaagagggtgcttgctctctaacgagtgttgcagaatggttacgcttacagcattgtcgatgccggaggtcagaacccgagagcaaaggcatgttcgggttggtttagaacatgttgggcagataggtctcttggattttcccggcgatatcgacatgattagggttcgacgaagaggaaggggtttcggagagagggcgaaagagaaccgggttctggatcggatcaggacgctcggatacgccattatctgggactgggaagagaatagcgcgcgccgaagcgcgtg-tttagcattccggctcaaggtccgaaatgattctttgggtttgacttggttttaatcttagccgtccagtagatcgaacgtcaatgccgcgccacattatcagaaactctaggatgcacggtggtcggtgttgtagagaatggagacccaaccttctgtttctgttttagtaggactactccgggtagtggacaatatcgagattatacaatagcccaggggtaaaattggaataaaatttgacc-----------------------------------------------------------------------------------------------------
>Jupunba_trapezifolia_Simon_1600@NODE_1_length_1935_cov_293.943085
-------tttttaaattacacataaaaattatctatttgtcatgtcatatccatctccatgtaatgtgttgtaccacattcaatccagtatgagaataacgttaaagttctcaatacagaaacgtaatcaccaccaccatttgcatttagagaaaacttagaggtaccctccacaaactgcagaatttcagggttctcatcttacttctacaaagtttctcaaactagtatcggcattgcctaggtcaagttatgaaatttaatgaagaaacgtatgaagcaccgttatctaaaaaatggagctgaattgcattcatcagatcaatgatatgtttgacagaacagccattaaatatatctgtgtgcttctgagaaaaagaaggttatcaaacttgagatcttttggtgagcctctcgtctttaaaccgcctttgatatccaaccatggattcaaaagcgtccaaaagattatccaggccctcatgattgtcccctaatgccttcaagcaatgtacaatgctctcaatggtggacaagtaactatctttaggctcacgccttacttcactatacaagctcatcttgtccaccttcaactttatatgcggcaaaatgttcagccagggattttcactgtaaactcttcttgccttagcccatgttccatctaagacaatcaaattctttatctcaaaatcaatagcatcaaggtcagtgatatcaacagctttctcagaaggaaacagtagtactgatccaggaggaacttcaagttcaaattcacagtctacatcatcatcttgcaggttaatgcttccctctaacttcctcctctgcaacttcttcaccatgaacccttttgagagtgcttcacaagcttcaggacaagaaaatatgttaatcaagcttggcttctgggtttgagcaagagacctccacatatgagacacagaattaataacaccatgtttcccaataacaacagtaatagcagaatctccagcattttcatctatctcagcgttatcatgcatctctacacttaactttgaatcaaccacatgattagagcttttcatagtctccatatcattcttcaaagtacattttccagcactatcactttctttcttggaatcggacgaactaacattttcatcatgcactgacttctggttgcctccaatttccaaagcttgatgaaaagccaaattatctgaatcatttctaaccaaacccgattcagaatcgggtttcatcaaccgaaccacgaacagggcttcgaaattaacatctgaaacagtcactacattaagattcctgagacctagtctggcaatcctagtagaattaagagggtgcttgctctctaacgagtgttgcagaatggttacgcttaccgaattgtcgatgccggaggtcagaatcggagagcaaaggcatgttcgggttggtttagaacatgttgggcagataggtctcttggattttcccggcgatatcgacatgattagggttcgacgaagaggaaggggtttcggtaagagggcgaaagagaaccgggttctggatcggatcaggacgctcggatacgccattatctgggactgggaagagaatagcgcgtgccgaagcgcgtg-tttagcattccggctcaaggtccgaaatgattctttgggtttgacttggttttaatcttatccgtccagtagatcgaacgtcaatatcgcgccacata--tcagaactgtaggatgcatggtggtcggtgttgtagagaatggagacccaacctt---tttctgttgtatttggactactccgggtagtggacagtatcgagattatacaatagctcaggggtaaatttggaataatatttgacccgctgtactccacacgccacttcccgt-------------------------------------------------------------------------c
>Jupunba_villosa_Borges_423@NODE_1_length_2438_cov_177.422279
atatatatttttaaattacacataaaaattatctatttgtcatgtcatatccatgtccatgtaatgtgttgtaccacattcaatccagtatgagaataatgttaaagttctcaatacagaaacgtaatcaccaccaccatttgcatttagagaaaacttagaggtaccctccacaaactgcagaatttcagggttctcatcttacttctacaaagtttctcaaaccagtatcggcattgcctaggtcaagttatgagatttaatgaagagacgtatgaagcaccattatctaaaaaatggagctgaattgcattcatcagatcaatgatatgtttgacagaacagtcattaaatatatctgtgtgcttctgagaaaaggaaggtcatcaaacttgagatcttttggtgagcctctcgtctttaaaccgcctttgatatccaaccatggattcaaaagcgtccaaaagattatccaggccctcatgattgtcccctaatgccttcaagcaatgtacaatgctctcaatggtggacaagtaaccatctttaggctcacgccttacttcactatacaagctcatcttgtccaccttcaactttatatggggcaaaatgttcagccagggattttcactgtaaactcttcttgccttagcccatgttccatctaagacaatcaaattctttatctcaaaatcaatagcatcaaggtcagtgatatcaacagctttctcagaaggaaacagtagtactgatccaggaggaacttcaagttcaaattcacaatctacatcatcatcttgcaggttaatgcttccctctaacttcctcctctgcaacttcttcaccatgaacccttttgagagtgcttcacaagcttcaggacaagaaaatatgttaatcaagcttggcttctgggtttgagcaagagacctccatatatgagacacagaattaataacaccatgtttcccaataacaacagtaatagcagaatctccagtattttcatatatctcagcgttatcatgcatctctacacttagctttgaatcaaccacctgattagagcttttcatagtctccatatcattcttcagagtacattttccagcactatcactttctttcttggaatcggacgaactagcatgttcatcatgcactgacttctggttgcctccaatttccaaagcttgatgaaaagccaaattatctgaatcatttctaaccaaacccgattcagaatcgggtttcatcaaccgaaacacgaaccgggcttcgaaattaacatctgaaacagtcactacattgagattcctgagacctagtctggcaatcctagtagaattaagagggtgcttgctctctaacgagtgttgcagaatggttacgctaaccgaattgtcgatgccggaggtcagaatccgagagcaaaggcatgttcgggttggtttagaacatgttgggcagataggtctcttggattttcccggcgatatcgacatgattagggttcgacgaagaggaaggggtttcggtaagagggcgacagagaaccgggttctggatcggatcaggacgctcggatacgccattct------ctgggaagagagt------------agcgcgtgctttagccttccggctcaaggtccgaaatgattctttggg--ttggatggttttaatcttatccgtccaggagatcgaacgtcaatattgcgccacataatcag-aactgtaggatgcacggtggtcggtgttgtagagaatggagacccaacc------ttctgttttatttggactactccaggtagtggtcaatatcgagattatacgataatccagtggtaaaattggaataaaatttgacccgttgtactccacacgccacttcccacctgttccaaagttgacgaagttacatatttttgtcatttgatctgcgaaacccgcaagactcattctgtccgat
>Punjuba_callejasii_Daly_5935@NODE_1_length_1649_cov_33.218830
--------------------------------------------------------------------------------------------------------------------------------------------------------------------------------------------------------------------------------------------------------agttatgagatttaatgaagagaggtatgaagcaccattatctaaaaagtggtgctgaattgcattcatcagatcactgatatgtttgacagaacagtcattaaatatatctgtgtgcttctgagaaaaagaatgttatcaaacttgagatcttttggtgagcctctcgtctttaaaccgcctttgatatccaaccatggattcaaaagcgtccaaaagattatccaggccctcatgattgtcccctaatgccttcaagcaatgtacaatgctctcaatggtggacaagtaaccatctttaggctcacgccttacttcactatacaagctcatcttgtccaccttcaactttatatggggcaaaatattcagccagggattttcacagtaaactcttcttgccttagcccatgttccatctaagacaatcaaattctttatctcaaaatcaatagcatcaaggtcagtgatatcaacagctttctcagaaggaaacagtagtactgatccaggaggaacttcaagttcaaattcacattcttcatcatcatcttgcaggttaatgcttccctctaacttcctcctctgcaacttcttcaccatgaacccttttgagagtgcttcacaagcttcaggacaagaaaatatgttaatcaagcttggcttctgggtttgagctacagacctccatatatgagacagagaattaataacaccatgtttcccaataacaacagtaatagcagaatctccagtattttcatctatctcagcgttatcatgcatctctacacttaactttgaatcaaccacatgattagagcttttcatagtctccatatcattctttaaagcacattttccagcactatcactttctttcttggagtcgaacgaattagcatgttcatcatgcactgacttctggttgcctccaatttccaaagcttgatgaaaagccaaattatctgaatcatttctaaccaaacccgattcagaatcgggtttcatcaaccgaaccacgaaccgggtttcgaaattaacatctgaaacagtcactacattgacattcctgagacctaatctggcaatcctagtagaattaagagggtgcttgctctctaacgagtgttgcagaatggttacgcttaccgaattgtcgatgccggaggtcagaatccgagagcaaaggcatgttcgggttggtttagaacatgttgggcagataggtctcttggattttcccggcgatatcgacatgattagggttcgacgaagaggaaggggtttccgtaagagggcgaaagagaaccgggttctggatcggatcaggacgctcggatacgccattat------ctgggaagagaatagcgcgtgccgaagctcgtgctttagcattccggctcaaggtccgaaatgattctttggg-ttgagatggttttaatc-tagccgtccaggagatctaacgtcaatatcgcgccacataatcagaaactgtaggatgcatggtggtcggtgttgtagagaatggagacccaacc-------tctgttttatttggactactccaggtagtggacaatatcgagattatacgatagcccatgggtaaaattggaataaaa-ttgacccgttgtactccacacgccacttcccac--------------------------------------------------------------------------
>_R_Acacia_rostellifera_Murphy_466@NODE_1_length_1859_cov_276.072952
atatatatatatatattacacataaaaattatctatttgtcatgacatatccatctccatgtaatgtgttgtaccacattcaatccagtatgagagtaatgttaaagctctcagtacacagacctaatcaccaccaccatttgcatgtagagaaaac------ataccctcgagcaactgcagaatttcagggttctcat----cttctacaaagtttcacaaactagtatcggcattgcctaggtcaagttatgagatttaatgaagagaggtatgaagcaccattatctaaaaaatggagctgaattgcattcatcagatcaatgatatgtttgaccaaacggtcattaaa--tatctgtgtgcttctgagaagaagaaacttatcaaacttgagaacttttggtgagcctctcgtctttaaaccgcctttgatatccaaccatggattcaaaagcgtccaaaagattatccaggccctcatgattgtcccctaatgccttcaagcaatgtacaatgctctcaatggtggacaagtaaccatctttaggctcacgccttacttcaccatacaagctcatcttgtccaccttcagctttatatggggcaaaatgttcaaccagggattttcactgtaaactcttcttgccttagcccatgttccatctaagacaatcaaattctttatctcaaaatcaatagcatcaaggtctgtgatatcaacagctttttcagaaggaaatagtagtgctgatccaggaggaacttcaagttccaattcacattcttcatcatcatcatgcaggtcaatgcttccctctaacttcctcctctgcaacttcttcaccgtgaacccttttgagagtgcttcagaagcttcaggacaagaaaataggttaatcaagcttggcttctggttttgagttagagacctccacatatgagacacagaattaataacaccatgtttcccaataacaacagtaatagcagaatctccagtattttcatctatctcagcgttatcatccatctctacaattaactttgaatcaaccacattattagagcttttcgtagtcttcatatcattcttcaaagtacattttccagcactatcactttctttcttggaatcggacgaactagcatgttcatcatgcactgacttctggttgcctccaatttccaaagcttgacgaaaagccaaattatctgaatcatttctaaccaaacccgattcagaatcgggtttcatcaaccgaatcacgaaccgcgcttcgaaattaacatctgaaacagtcactagattgagattcctgagacctaatatggcaatcctagtagaattaagagggtgcttgctctctagcgagtgttgcaatatggtaacgcttaccgagttgtcgatgccggaggtcagaatccgagagcaaaggcatgttcgggtgggtttagaacatgttgggcagataggtctcttggattttcctggcgaaatcgacatgattagggttcgacgaagaggaagggatttctgtgagagagcgaaagagaaccgggtactggatcggaccagaacgttcgcatacgccattat------ctgagaagagaacagcgcgtgcgaaagcgcgtgcctgagaatcccggcgcagagtacgaaatgacagtttgag-ttgggatagttttaatcttagccgtccaaaagatcgaatgtccatgtcgcgccacataatcagaaactgtaggatgcatgggggtcggtgttgtagagaatggagaacc---------------ttatgcccgacctggagctgaccgtggtcaatatcgagattatacgataatc----------------------------------------------------------------------------------------------------------------------------------
>_R_Albizia_adinocephala_FHO33_88@NODE_1_length_953_cov_373.856164
-------------------------------------------------------------------------------------------------------------------------------------------------------------------------------------------------------------------------------------------------------------------------------------------------------------------------------------------------------------------------------------------------------------------------------------------------------------------------------------------------------------------------------------------------------------------------------------------------------------------------------------------------------------aaactcttcttgccttagcccatgttccatctaagacaatcaaattctttatcccaaaatcaatagcattaaggtcagtgacatcaacagctttttcagaaggaaatagtaatactgatccaggaggaacttcaagttcaaattcacattcttcatcatcatcttgaaggttaatgcttccctctaacttcctcctctgcaacttcttcaccatgaacccttttgagagtgcttcacaagcttgaggacaagacagtatgctaatcaagcttggcttctgggtttgagtcagagacctccatatatgagacacagaattaataacgccatgtttcccaataacaacagtaatagcagattctccagtattttcatccatctcagctttatcaagcatctctacacttaactttgaat------cacgattagagcttttcatagtttcaatatcattcttcgaagtacattttccagtactatcactttctttcttggaatcggacgaactagcatgttcatcatccactgacttctgggtacctccaatttcccaagcttgatgaaaagccaaactatctgaaccatttctaaccaaacccaattcagaatcaagtttcatcaaccgaatcacgaaccgagcttcgaaattaacatccgaaacagtcactacattgagatccctgagacctaatcgggcaatcctagtagaattaagagggtgcttgctctctagcgagtgttgcagaatggttacgcttaccgaattatcgatgctggaggtcagaatccgagagcaaaggcatgttcgggtgggtttaaaacatgttgggcagataggtctcttggatttttccggcgatatcgacatgcatagggttcgacgaagaggaaggggtttcggtaatagggcgaaagagaaccgggtactggatcggatctggaagctcggatac----------------------------------------------------------------------------------------------------------------------------------------------------------------------------------------------------------------------------------------------------------------------------------------------------------------------------------------------------------------------------------------------------------
>_R_Albizia_adinocephala_FHO33_88@NODE_2_length_857_cov_114.630769
ctctatatcgttaaattacacttaaaatttatctatttgtcatgtcatatccatctccacgtaatgtgttaggccacattcaatccagtatgagaataacattaaagttctcaatacagaaacccaatcctcaccaccattttcatttacagaaaac--agaggtacccaccgcaaactgcagaatttcaggattcctatcctactgctacaagatttctcaaactagtactggcattgcctaggtcaagttgagatatcaaatgaagaaagctatgaagtaccattatctaaaaaacggagccgaattgcattaatcagataaatgaagtgttagatggaacagtcattgaatatatctctgtgctgctgagagagaaaagg-tatcagacttgagaacttttggtgagcctctcatctttaaatcgcctttgatagccaaccatggattcaaaagcatccaaaagattatccagggcctcatgattgtcccccaatgccttcaagcaatgcacaatgctctcaatggtggacaagtaaccatctttaggttcacgccttacttcactatacaaactcatcttgttcaccttcaactttatatggggcaaaatgttcaaccagggattttcactgtaaactcttcttgccttagcccatgttccatctaagacaatcaaattctttatcccaaaatcaatagcattaaggtca-------------------------------------------------------------------------------------------------------------------------------------------------------------------------------------------------------------------------------------------------------------------------------------------------------------------------------------------------------------------------------------------------------------------------------------------------------------------------------------------------------------------------------------------------------------------------------------------------------------------------------------------------------------------------------------------------------------------------------------------------------------------------------------------------------------------------------------------------------------------------------------------------------------------------------------------------------------------------------------------------------------------------------------------------------------------------------------------------------------------------------------------------------------------------------------------------------------------------------------------------------------------------------------------------------------------------
>_R_Albizia_adinocephala_FHO33_88@NODE_3_length_766_cov_37.322206
-------------------------------------------------------------------------------------------------------------------------------------------------------------------------------------------------------------------------------------------------------------------------------------------------------------------------------------------------------------------------------------------------------------------------------------------------------------------------------------------------------------------------------------------------------------------------------------------------------------------------------------------------------------------------------------------------------------------------------------------------------------------------------------------------------------------------------------------------------------------------------------------------------------------------------------------------------------------------------------------------------------------------------------------------------------------------------------------------------------------------------------------------------------------------------------------------------------------------------------------------------------------------------------------------------------------------------------------------------------------------------------------------------------------------------------------------------------------------------------------------------------------------------------------------------------------------------gacgaagaggaaggggtttcggtaatagggcgaaagagaaccgggtactggatcggatctggaagctcggatacgccattat------cttggaagag-atagcgcg----------------------------------------------cttttggg-ttgagatggttttaatcttagccgtccaggagatcgaacgtcaatatcgcgccacataatcagaagctg-aggatgcatggtggtcggtgttgtagagaatggagacctggcgttccg------ttttatatggacttctccaggtaggggacaatatcgagattatatgataatccaggggtaaaattggaataaaatttgacccgtggtatgccacacgccacttcccacgtgttccaaagttgacgccgttacggatttttgtgatttgatctgcgaaacccgcgagactcattctgtccgag
>_R_Albizia_adinocephala_FHO33_88@NODE_4_length_533_cov_45.120614
-------------------------------------------------------------------------------------------------------------------------------------------------------------------------------------------------------------------------------------------------------------------------------------------------------------------------------------------------------------------------------------------------------------------------------------------------------------------------------------------------------------------------------------------------------------------------------------------------------------------------------------------------------------------------------------------------------------------------------------------------------------------------------------------------------------------------------------------------------------------------------------------------------------------------------------------------------------------------------------------------------------------------------------------------------------------------------------------------------------------------------------------------------------------------------------------------------------------------------------------------------------------------------------------------------------------------------------------------------------------------------------------------------------------------------------------------------------------------------------------------------------------------------------------------------------------------------gacgaagaggaaggggtttcggtaatagggcgaaagagaaccgggtactggatcggatctggaagctcggatacaccattat------cttggaagag-atagcgcg----------------------------------------------cttttggg-ttgagatggtttt--------------aaaagacccaccattatggtaactccgccttgt----gttttttggatcaaatccggtggctgctatcgcg----------------ccta-ccctatctctcacggaattaacgaccaagggcaaaaactctttattttataaaaaact---gttaaaaaccagagagaactt------------------------------cggattaaacggccgatttgattaagaagctgctatatataatata----------------------------c
>_R_Albizia_decandra_Vilhena_231@NODE_1_length_1482_cov_38.871886
-------------------------------------------------------------------------------------------------------------------------------------------------------------------------------------------------------------------------------------------------------------agagatcaaatgaagaaagctatgaagcaccattatctaaaaaatggagctgaattgcattaatcagatcaatgatatgttagatggaacagtcattgaatatatctctgtgcttctgagaaagaaaagggtatcaaacttgagatcttttggtgagcctctcatctttaaatcgcctttgatatccaaccatggattcaaaagcatccaaaagattatccaggccctcatgattgtcccctaatgccttcaagcaatgtacaatgctctcaatggtggacaagtaaccatctttaggttcacgccttacttcactatacaaacccatcttgttcaccttcaactttatatggggcaaaatgttcaaccagggattttcactgtaaactcttcttgccttagcccatgttccatctaagacaatcaaattctttatcccaaaatcaatagcattaaggtcagtgacatcaacagctttttcagaaggaaatagtagtactgatccaggaggaacttcaagttcaaattcacattcttcatcatcatcttgcaggttaatgcttccctctaacttcctcctctgcaacttcttcaccacgaacccttttgagagtgcttcacaagcttgaggacaagacaatatgctaatcaagcttggcttctgggtttgagtcagagacgtccatatatgagacacagaattgataacaccatgtttcccaataacaacagtaataacagattctccagtattttcatctatctcagctttatcaagcatctctacacttaactttgaat------catgattagagcttttcatagtttcaatatcattcttcgaagtacatgttccggcactatcactttctttcttgatatcggacgaactagcatgttcatcatccactgacttctgggtacctccaatttccgaagcttgatgaaaagccaaactatctgaaccatttctgaccaaacccgattcagaatcaggtttcatcaaccgaaccacgaaccgagcttcgaaattaacatccgaaacagtcactacattgagattcctgagacctaatctcgcaatcctggtagaattaagagggtgcttggtctctagcgagtgttgcagaatggttacgctcaccgaattatcgatgccggaggtcagaatccgagagcaaaggcatgttcgggtgggtttagaacatgccgggcagataggtctcttggatttttccggcgatatcgacatgattagggtccgacgaagaggaaggggtttcggtaagagggcgaaagagaaccgggtactggatcggatcaggaagcccggatacgccattat------ctgggaagagaat------------agcgcgtgctttagccttccggctcaaggtccgaaatgaccctttggg-ttgagatggttttaatcttagccgtccaggaaatcgaacgtcaatatcgcgccacataatcagaagctg-aggatg--------------------------------------------------------------------------------------------------------------------------------------------------------------------------------------------------------------------------------------
>_R_Albizia_glabripetala_Lewis_1652@NODE_2_length_973_cov_55.681920
-----------------------------------------------------------------------------------------------------------------------------------------------------------------------------------------------------------------------------------------------------------------------------------------------------------------------------------------------------------------------------------------------------------------------------------------------------------------------------------------------------------------------------------------------------------------------------------------------------------------------------------------------------------------------------------------------------------------------------------------------------------------------------------------------------------------------------------caggttaatgcttccctctaacttcctcctctgcaacttcttcaccatgaacccttttgagagtgcttcacaagcttgaggacaagacaatatgctaatcaagcttggcttctgggtttgagtcagagacctccatatatgagacacagaattaataacaccatgtttcccaataacaacagtaatagcagattctccagtattttcatctatctcagctttatcaagcatctctacacttaactttgaat------catgattagagcttttcatggtttcaatatcattcttcgaagtacattttccagcactatcactttctttcttggaatcggacggactagcatgttcatcatccactgacttctgggtacctccaatttccgaagcttgatgaaaagccaaactatctgaaccatttctgaccaaacccgattcagaatcaggtttcatcaaccgaatcacgaaccgagcttcgaaattaacatccgaaacagtcactacattgagattcctgagacctaatctggcaatcctggtagaattaagagggtgcttgctctctagcgagtgttgcagaatggttacgcttaccgaattatcgatgctggaggtcagaatccgagagcaaaggcatgttcgggtgggtttagagcatgttgggcagataggtctcttggatttttccggcgatatcgacatgattagggtaggacgaagaggaaggggtttcggtaagagggcgaaagagaaccgggtaccggatcggatcaggaagctcggatacgccattat------ctgggaagagaatagcgcgtgccgaagcgcgtgctttagccttccggctcaaggtccgaaatgatcctttggt-ttgagatggttttaatcttagccgtccaggagatcgaatgtcaatatcgcgccacataatcagaagctg-gggatgcatggtggtcggtgttgtagaga---------------------------------------------------------------------------------------------------------------------------------------------------------------------------------------------------------------
>_R_Albizia_inundata_Wood_26530@NODE_1_length_1976_cov_306.820927
atatgtg-cattaaattacacttaaaaattatctatttgtcatgccgtatccatctccatgtaatgtattatgccacattcaatccagtatgagaataacattaaagttctcaatacagagacccaatccccaccaccatttgcatttacagaaaac--agaggtacccaccacaaactgcagaaattcaggattgttatcctactgatacaaaatttcgcaaactagttttggcattgccaaggtcaagttgagagatcaaatgaagaaagctacgaagcaccattatctaaaaaatggagctgaattgcattaatcagatcaatgatatgttagatggaacagtcattgaatatatctctgtgcttctgagaaagaaaagggtatcaaacttgagatcttttggtgagcctctcatctttaaatcgcctttgatatccaaccatggattcaaaagcatccaaaagattatccaggccctcatgattgtcccctaatgccttcaagcaatgtacaatgctctcaatggtggacaagtaaccatctttaggttcacgccttacttcactatacaaactcatcttgttcaccttcaactttatatggggcaaaatgttcaaccagggattttcactgtaaactcttcttgccttagcccatgttccatctaagacaatcaaattctttatcccaaaatcaatagcattaaggtcagtgacatcaacagctttttcagaaggaaatagtagtactgatccaggaggaacttcaagttcaaattcacattcttcatcatcatcttgcaggttaatgcttccctctaacttcctcctctgcaacttcttcaccatgaacccttttgagagtgcttcacaagcttgaggacaagacaatatgctaatcaagtttggcttctggctttgagtcagagacctccatatatgagacacagaattaataacaccatgtttcccaataacagcagtaatagcggattctcccgtattttcacctatctcagctttatcaagcatctctacacttaactttgaat------catgattagagcttttcatagtttcaatatcatacttcgaagtacattttccagcactatcactctctttcttggaatcggacgaactagcatgttcatcatccactgacttctgggtacctccaatttccgaagcttgatgaaaagccaaactatctgaaccatttctgaccaaacccgattcagaatcaggtttcatcaaccgaatcacgaaccgagcttcgaaattaacatccgaaacagtcactacattgagattcctgagacctaatctggcaatcctggtagaattaagagggtgcttgctctctagcgaatgttgcagaatggttacgcttaccgaattatcgatgccggaggtcagaatccgagagcaaaggcatgttcgggtgggtttagaacatgttgggcagataggtctcttggatttttccggcgatatcgacatgattagggtaggacgaagaggaaggggtttcggtaagagggcgaaagagaaccgggtaccggatcggatcaggaagctcgaatacgccattat------ctgggaagagaatagcgcgtgcggaagcgcgtgctttagccttccggctcaaggtccgaaatgatcctttggg-ttaagatggttttaatcttagccgtccaggagatcgaatgtcaatatcgcgccacataatcagaagctg-aggatgcatggtggtcggtgttgtagagaatagagacctggcg------ttctgttttatatggacttctccaggtaggggacaatatcgagattatacgataatcca-gggtaaaattggaacaaaatttgaccagtggtatgccacacgccacttcccacgtgttccaaagttgacgaagttacggattttt------------------------------------------
>_R_Albizia_multiflora_Hughes_3090@NODE_1_length_1156_cov_123.780352
ctatatatcgttaaattacacttaaaatttatctatttgtcatgtcatatccatctccacgtaatgtgttcggccacattcaatccagtatgagaataacattaaagttctcaatacagaaacccaatcctcaccaccatttgcatttacagaaaac--agaggtacccaccgtaaactgcagaatttcaggattcttatcctgctgctacaaaatttctcaaactagtactggcattgcctaggtcaagttgagagatcaaattaagaaagctatggagcaccaatatcaaaaaaatggagctgaattgcattaatcagatcaatgatatgttagatggaacagtcattgaatatatctctgtgcttctgagaaagaaaagggtatcaaacttgagatcttttggtgagcctctcatctttaaatcgcctttgatatccaaccatggattcaaaagcatccaaaagattatccaggccctcatgattgtcccctaatgccttcaagcaatgtacaatgctctcaatggtggacaagtaaccatctttaggttcacgccttacttcactatacaaactcatcttgttcaccttcaactttatatggggcaaaatgttcaaccagggattttcactgtaaactcttcttgccttagcccatgttccatctaagacaatcaaattctttataccaaaatcaatagcattaaggtcagtgacatcaacagcattttcagaaggaaatagtagtactgatccaggaggaatttcaagttcaaattcacattcttcatcatcatctagcaggttaatgcttccctctaacttcctcctctgcaacttcttcaccatgaacccttttgagagtgcttcacaagcttcaggacaagataatatgttaatcaagcttggcttctgggtttgagttagagacctccatatatgagacacagaattaataacaccatgtttcccaataacaacagtaatagcagattctccagtattttcatctatctcagctttatcaagcatctctacacttaactttgaat------catgattagagcttctcatagtttcaatatcattcttcgaagtacattttccagcactatcactttctttcttggaatcggacgaactagca-------------------------------------------------------------------------------------------------------------------------------------------------------------------------------------------------------------------------------------------------------------------------------------------------------------------------------------------------------------------------------------------------------------------------------------------------------------------------------------------------------------------------------------------------------------------------------------------------------------------------------------------------------------------------------------------------------------------------------------------------------------------------------------------------------------------------------------------------------------------
>_R_Albizia_multiflora_Hughes_3090@NODE_2_length_585_cov_110.283465
------------------------------------------------------------------------------------------------------------------------------------------------------------------------------------------------------------------------------------------------------------------------------------------------------------------------------------------------------------------------------------------------------------------------------------------------------------------------------------------------------------------------------------------------------------------------------------------------------------------------------------------------------------------------------------------------------------------------------------------------------------------------------------------------------------------------------------------------------------------------------------------------------------------------------------------------------------------------------------------------------------------------------------------------------------------------------------------------------------------------------------------------------------------------------------------------------------------------------------------------------------------------------------------------------------------------------------------------------------------------ctgagacctaatctggcaatcctggtagaattaagagggtgcttgctctctagcgagtgttgcagaatggttacgcttaccgcattatcgatgccggaggtcagaatccgagaacaaaggcatgttcgggtgggtttagaacatgttgggcagataggtctcttggatttttccggcgatatcgacatgattagggtccgacgaagaggaaggagtttcggtaagagggcgaaagagaaccgggtactggatcggatcaggaagctcggatacgccattat------ctgggaagagaatagcgcgtgcggaagc------------cttccggctcaaggtccgaaatgatcctttggg-ttgagatggttttaatcttagccgtccaggagatcgaatgtcactatcgcgccacataatcagaagctg-aggatgcatggtggtcggtgttgtagagaatggagacctggcg------ttctgttttatatggacttctccagg-aggggacaatatcgagattatacgataatccaggggtaaaattggaataaaatttgacccgtggtatgccacacgccacttcccacgtgttccaaagttga-----------------------------------------------------------
>_R_Albizia_niopoides_Simon_1601@NODE_1_length_2057_cov_250.804545
atatatg-cattaaattacacttaaaaattatctatttgtcatgccgtatccatctccatgtaatgtattatgccacattcaatccagtatgagaataacattaaagttctcaatacagaaacccaatccccaccaccacttgcatttacagaaaac--agaggtagccaccacaaaccgcaaaatttcaggattcttatcctaccgatacaaaatttcgcaaactagttttggcattgccaaggtcaagttgagagatcaaatgaagaaagctatgaagcaccattatctaaaaaatggagctgaattgcattaatcagatcaatgatatgttagatggaacagtcattgaatatatctctgtgcttctgagaaagaaaagggtatcaaacttgagatcttttggtgagcctctcatctttaaatcgcctttgatatccaaccatggattcaaaagcgtccaaaagattaaccaggccctcatgattgtcccctaatgccttcaagcaatgtacaatgctctcaatggtggacaagtaaccatctttaggttcacgccttacttcactatacaaactcatcttgttcaccttcaactttatatggggcaaaatgttcaaccagggattttcactgtaaactcttcttgccttagcccatgttccatctaagacaatcaaattctttatcccaaaatcaatagcattaaggtcagtgacatcaacagctttttcagaaggaaatagcagtactgatccaggaggaatttcaagttcaaattcacattcttcatcatcatcttgcaggttaatgcttccctctaacttcctcctctgcaacttcttcaccatgaacccttttgagagtgcttcacaagcttgaggacaagacaatatgctaatcaagtttggcttctggctttgagtcagagacctccatatatgagacacagaattaataacaccatgtttcccaataacagcagtaatagcggattctcccgtattttcatctatctcagctttatcaagcatctctacacttaactttgaat------catgattagagcttttcatagtttcaatatcatacttcgaagtacattttccagcactatcactctctttcttggaatcggacgaactagcatgttcatcatccactgacttccgggtacctccaatttccgaagcttgatgaaaagccaaactatctgaaccatttctgaccaaacccaattcagaatcaggtttcatcaaccgaatcacgaaccgagcttcgaaattaacatccgaaacagtcactacattgagattcctgagacctaatctggcaatcctggtagaattaagagggtgcttgctctctagcgagtgttgcagaatggttacgcttaccgaattatcgatgccggaggtcagaatccgagagcaaaggcatgttcgggtgggtttagaacatgttgggcagataggtctcttggatttttccggcgatatcgacattattagggtccgacgaagaggaaggggtttcggtaagagggtgaaagagaaccgggtactggatcggatcaggaagctcggatacgccattat------ctgggatctgggaagagaat-----agcgcgtgctttagccttccggctcaaggtcagaaatgatcctttggg-ttgagatggttttaatcttagccgtccaggagatcgaatgtcaatatcgcgccacataatcagaagctg-aggatgcatggtggtcggtgttgtagagaatggagacctggcg------ttctgttttatatggacttctccaggtaggggacaatatcgagattatacggtaatccaggggtaaaattggaataaaatttgacccgtggtatgccacacgccacttcccacgtgttccaaagttgacgaag-tacggatttttgtgatttgatctgcgaaacccgcgagactcattctgtccga-
>_R_Albizia_subdimidiata_var_minor_Gorts_341@NODE_1_length_1813_cov_55.977535
----------------------------------------------gtatccatctccatgtaatgtattatgccacattcaatccagtatgagaataacattaaagttctcaatacagaaacccaatccccaccaccatttgcatttacagaaaac--agaggtacccaccacaaactgcagaatttcaggattcttatcctactgatacaaaatttcgcaagctagttttggcattgccaaggtcaagttgagagatcaaatgaagaaagctatgaagcaccattatctgaaaaatggagctgaattgcattaatcagatcaatgatatgttagatggaacagtcattgaatatatctctgtgcttctgagaaagaaaagggtatcaaacttgagatcttttggtgagcctctcatctttaaatcgcctttgatatccaaccatggattcaaaagcatccaaaagattatccaggccctcatgattgtcccctaatgccttcaagcaatgtacaatgctctcaatggtggacaagtaaccatctttaggttcacgccttacttcactatacaaactcatcttgttcaccttcaactttatatggggcaaaatgttcaaccagggattttcactgtaaactcttcttgccttagcccattttccatctaagacaatcaaattctttatcccaaaatcaatagcattaaggtcagtgacatcaacagctttttcagaaggaaatactagtactgatccaggaggaacttcaagttcaaattcacattcttcatcatcatcttgcaggttaatgcttccctctaacttcctcctctgcaacttcttcaccatgaacccttttgagagtgcttcacaagcttgaggacaagacaatatgctaatcaagcttggcttctgggtttgagtcagagacctccatatatgagacacagaattaataacaccatgtttcccaataacaacagtaatagcagattctccagtattttcatctatctcagctttatcaagcatctctacacttaactttgaat------catgattagagcttttcacggtttcaatatcattcttcgaagtacattttccagcactatcactttctttcttggaatcggacggactagcatgttcatcatccactgacttctgggtacctccaatttccgaagcttgatgaaaagccaaactatctgaaccatttctgaccaaacccgattcagaatcaggtttcatcaaccgaatcacgaaccgagcttcgaaattaacatccgaaacagtcactacattgagattcctgagacctaatctggcaatcctggtagaattaagagggtgcttgctctctagcgagtgttgcagaatggttacgcttaccgaattatcgatgctggaggtcagaatccgagagcaaaggcatgttcgggtgggtttagagcatgttgggcagataggtctcttgaatttttccggcgatatcgacatgattagggtaggacgaagaggaaggggtttcggtaagagggcgaaagagaaccgggtaccggatcggatcaggaagctcggatacgccattat------ctgggaagagaatagcgcgtgccgaagcgcgtgctttagccttccggctcaaggtccgaaatgatcctttggt-ttgagatggttttaatcttagccgtccaggagatcgaatgtcaatatcgcgccacataatcagaagctg-aggatgcatggtggtcggtgttgtagagaatggagaccttgcg------ttctgttttatatggacttctccaggtgg------------------------------------------aattagctggcgtccgctgcttttcaatccgctgcttgtccttt------------------------------------------------------------------------
>_R_Albizia_subdimidiata_var_subdimidiata_Ferreira_210@NODE_1_length_1956_cov_172.716338
-----------------------------------------------tatccatctccatgtaatgtattatgccacattcaatccagtatgagaataacattaaagttctcaatacagaaacccaatccccaccaccatttgcatttacagaaaac--agaggtacccaccacaaactgcagaatttcaggattcttatcctactgatacaaaatttcgcaagctagttttggcattgccaaggtcaagttgagagatcaaatgaagaaagctatgaagcaccattatctaaaaaatggagctgaattgcattaatcagatcaatgatatgttagatggaacagtcattgaatatatctctctgcttctgagaaagaaaagggtatcaaacttgagatcttttggtaagcctctcatctttaaatcgcctttgatatccaaccatggattcaaaagcatccaaaagattatccaggccctcatgattgtcccctaatgccttcaaacaatgtacaatgctctcaatggtggacaagtaaccatctttaggttcacgccttacttctctatacaaactcatcttgttcaccttcaactttatatggggcaaaatgttcaaccagggattttcactgtaaactcttcttgccttagcccatgttccatctaagacaatcaaattctttatcccaaaatcaatagcattaaggtcagtgacatcaacagctttttcagaaggaaatagtagtactgatccaggaggaacttcaagttcaaattcacattcttcatcatcatcttgcaggttaatgcttccctctaacttcctcctctgccacttcttcaccatgaacccttttgagagtgcttcacaagcttgaggacaagacaatatgctaatcaagcttggcttctgggtttgagtcagagacctccatatatgagacacagaattaataacaccatgtttcccaataacaacagtaatagccgattctcccgtattttcatctatctcagctttatcaagcatctctacacttaactttgagt------catgattagagcttttcatagtttcaatatcatacttcgaagtaaattttccagcactatcactctctttcttggaatcggacgaactagcatgttcatcatccactgacttctgggtacctccaatttccgaagcttgatgaagagccaaactatctgaaccatttctgaccaaaccctattcagaatcaggttttatcaaccgaatcacgaaccgagcttcgaaattaacatccgaaacagccactacattgagattcctgagacctaatctggcaatcctggtagaattaagagggtgcttgctctctagcgagtgttgcagaatggttacgcttaccgaattatcgatgtcggaggtcagaatccgagagcaaaggcatgttcgggtgggtttagaacatgttgggcagataggtctcttggatttctccggcgatagcgacatgatgagggtccgacgaagaggaaggggtttcggtaagagggcgaaagagaaccgggtactggatcggatcagcaagctcggatacgccattat------ctgggaagagaatagcgcgtgcggaagcccgtgctttagccttccggctcaaggtccgaaatgatcctttggg-ttgagatggttttaatcttagccgtccaggagatcgaatgtcaatatcgcgccacacaatcagaagctg-aggatgcatggtggtcggtgttgtagagaatggagacctggcg------ttctgttttatatggacttctccaggtaggggacaatatcgagattatacgataatccaggggtaaaattggaataaaatttgacccgtggtatgccacacgccacttcccacgtgttccaaagttgacgaagttaccgatttttgtgatttgatctgcgaaacccgcgagactcattctgtccga-
>_R_Albizia_tomentella_Leach_Dunlop_3801@NODE_1_length_2337_cov_259.955752
-------aataatacacacacacttaaatcatctatttatcatgtcataaccatctccatgtaatgtgttgtaccacattcaatccagtatgagaataatattaaagttctcaatacagaaacctaatcaccaccaccatttgcatttacagaaaacatagaggtaccctccacaaactgcagaatttcagggttctcatccaagtgctacaatgtttccccaactagtattggcattacctaggtcaagttatcagatcaaatgaagaaatctatgaagcaccattatcttaaaaatggatctgaattgcgttcatcagatcaacgatacgttagacagagcagtcattgaatatatgtttgtgcttctgagaaagaata-ggaatcaaacttgaggtctcttggtgagcctctcatctttaaaccgcctttgatatccaaccatggattcaaaagcatccaaaagatcatccaggccctcatgattgtcccctaatgccttcaagcaatgtacaatgctctcaatggtggacaagtaaccttctttaggctcacgccttacttcactatacaagctcatcttgtccaccttcaactttatatggggcaaaatgttcaaccagggattttcacagtaaactcttcttgccttagcccatgttccatctaagacaatcaaattctttatctcaaaatcaatagcattaaggtcagtgacatcaacagctttttcagaaggaaatagcagtaccgatccaggtggaacttcaagttcaaattcacattcttcatcatcatcttgcaggttaatgcttccctctaacctcctcccctgcaacttcttcaccatgaacccttttgagagtgcgtcacaagcttgaggacaagacaatatgttaatcaagcttggcttctgggcttgagttagagacctccaaatatgagacactgaattaataacaccgtgtttcccaatatcaacagtaatagcagactctccagtattttcatctatctcggcgttatcaaccatctcagcacttaactttgaat------catgatttgagcttttcatagcttcaatatcattcttcgaagtacattttccagcactatcgcttgctttcttggaatctgacgaactagcacgttcatcatccactgacttctgggtacctccaatttccgaagcttgatgaaaagccaaactatctgaaccatttccaaccaaacccgattcagaa---ggtttcatcaaccgaatcacgaaccgagattcgaaattaacatccgaaacagtcactacattgagattcctgagacctaatctggcaatcctagtagaattaagagggtgcttgctctctagcgagtgttgcagaatggttacgcttaccgaattatcgataccggaggtcagaatccgagagcagaggcatgttcggatgggtttagaacatgttgggcagataggtctcttggattttcccggtgatatcgacatgattagggttcgaagaaaaggaaggggtttcagtgagagggcgaaagagaaccgggtactgggtcggatcaggaagctcggatacgccatgat------ccggtaagagaat------------agtgcgtgctttagcattccggctcaaggtccgaaatgatactttggg-ttgagatggttttaatcttacccgtccaggagatcgaacgtcaatatcgcgccacataatcagaaactgtaggatgcatggtggtcagtgttgtagagaatgaagacccaacg------ttctg-tttatatggacttctcgagatagtggacaatatcgagattagacgatggttcaagggttaaattggaataaattttgacccgtggtgcgccacacgccacttcagacttgttccgaagttgacgaggttacagatttttgtgatttgatctgcgaaacgcgcgagactcattctgtccgat
>_R_Albizia_tomentosa_Hughes_648@NODE_1_length_1959_cov_172.628055
-----------------------------------------------tatccatctccacgtaatgtgttaggccacattcaatccagtatgagaacaacattaaagtcctcaatacagaaacccaatcctcaccaccattttcatttacagaaaac--agaggtacccaccgcaaactgcagaatttcaggattcttatcctactgctacaaaatttctcaaactagtactggcattgcctaggtcaagttgagagatcaaatgaagaaagctatgaagcaccattatctaaaaaacggagccgaattgcattaatcagataaatgaagtgttagatggaacagtcattgaatatatctctgtgcttctgagaaagaaaa-ggtatcagacttgagaacttttggtgagcctctcatctttaaatcgcctttgatagccaaccatggattcaaaagcatccaaaagattatccagggcctcatgattgtcccccaatgccttcaagcaatgcacaatgctctcaatggtggacaagtaaccatctttaggttcacgccttacttcactatacaaactcatcttgttcaccttcaactttatatggggcaaaatgttcaaccagcgattttcactgtaaactcttcttgccttagcccatgttccatctaagacaatcaaattctttatcccaaaatcaatagcattaaggtcagtgacatcaacagctttttcagaaggaaatagtaatactgatccaggaggaacttcaagttcaaattcacattcttcatcatcatcttgcaggttaatgcttccctctaacttcctcctctgcaacttcttcaccatgaacccttttgagagtgcttcacaagcttgaggacaagacagtatgctaatcaagcttggcttctgggtttgagtcagagacctccatatatgagacacagaattaataacaccatgtttcccaataacaacagtaatagccgattctccagtattttcatccatctcagctttatcaagcatctctacacttaactttgaat------cacgattagagcttttcatagtttcaatatcattcttcgaagaacattttccagtactatcactttctttcttggaatcggacgaactagtatgttcatcatccactgacttctgggtacctccaatttccgaagcttgatgaaaagccaaactatctgaaccatttctagccaaacccaattcagaatcaggtttcatcaaccgaatcacgaaccgagcttcgaaattaacatccgaaacagtcactacattgagattcctgagacctaatctggcaatcctagtagaattaagagggtgcttgctctctagcgagtgttgcagaatggttacgcttaccgaattatcgatgccggaggtcagaatccgagagcaaaggcatgttcgggtgggtttagaacatgttgggcagataggtctcttggatttttccggcgatatcgacatgattagggttcgacgaagaggaaggggtttcggtaatagggcaaaagagaaccgggtactggatcggatctggaagctcggatacgccattat------cttggaagaga-tagcgcg----------------------------------------------cttttggg-ttgagatggttttaatcttagccgtccaggagatcgaacgtcaatatcgcgccacataatcagaagctg-aggatgcatggtggtcggtgttgtagagaatggagacctggcgt-----tttttttttatatggacttctccaggtaggggacaatatcgaaattatatgataatgcaggggtaaaattggaattaaatttgacccgtggtatgccacacgccacttcccacgtgttccaaagttgacgcagttacggatttttgtgatttgatctgcgaaacccgcgagactcattctgtccgat
>_R_Albizia_xerophytica_Hughes_1435@NODE_1_length_1976_cov_126.496577
------------------------------------------------------------------------------------tcagtatgagaataacattaaagttctcaatacagaaacccaatcctcaccaccattttcatttacagaaaac--agaggtacccaccgcaaactgcagaatttcaggattcttatcctactgctacaaaatttctcaaactagtactggcattgcctaggtcaagttgagagatcaaatgaagaaagctatgaagcaccattatctaaaaaacggagccgaattgcattaatcaggtaaatgaagtgttagatggaacagtcattgaatatatctctgtgcttctgagaaagaaaa-ggtatcagacttgagaacttttggtgagcctctcatctttaaatcgcctttgatatccaaccatggattcaaaagcatccaaaagattatccaggccctcatgattgtcccctaatgccttcaagcaatgtacaatgctctcaatggtggacaagtaaccatctttaggttcacgccttacttcactatacaaactcatcttgttcaccttcaactttatatggggcaaaatgttcaaccagggattttcactgtaaactcttcttgccttagcccatgttccatctaaggcaatcaaattctttatcccaaaatcaatagcattaaggtcagtgacatcaacagctttttcagaaggaaatagtaatactgatccaggagcaacttcaagttcaaattcacattcttcatcatcatcttgcaggttaatgcttccctctaacttcctcctctgcaacttcttcaccatgaacccttttgagagtgcttcacaagctagaggacaagacagtatgctaatcaagcttggcttctgggtttgagtcagagacctccatatatgagacacagaattaataacaccatgtttcccaataacaacagtaatagcagattctccagtattttcatccatctcagctttatcaagcatctctacacttaactttgaat------cacgattagagcttttcatagtttcaatatcattcttcgaagtacattttccagtactatcactttctttcttggaatcggaagaactagcatgttcatcatccactgacttctgggtacctccaatttccgaagcttgatgaaaagccaaactatctgaacaatttctaaccaaacccaattcagaatcaggtttcatcaaccgaatcacgaaccgagcttcgaaattaacatccgaaacagtcactacattgagattcctgagacctaatctggcaatcctagtagaattaagagggtgcttgctctctagcgagtgttgcagaatggttacgcttaccgaattatcgatgccggaggtcagaatccgagagcaaaggcatgttcgggtgggtttagaacatgttgggcagataggtctcttggatttttccggcgatatcgacacgattagggttcgacgaagaggaaggggtttcggtaatagggcgaaagagaaccgggtactggatcggatctggaagctcggatacgccattat------cttggaagaga-tagcgcg----------------------------------------------cttttggg-ttgagattgttttaatcttagccgtccaggagatcgaacgtcaatatcgcgccacataatcagaagctg-aggatgcatggtggtcggtgttgtagagaatggagacctggcg------ttctgttttatatggacttctccaggtaggggacaatatcgagattatatgataatccaggggtaaaattggaataaaatttgacccgtggtatgccacacgccacttcccacgtgttccaaagttgacgccgttacggatttttgtgatttgatctgcgaaacccgcgagactcattctgtccaat
>_R_Balizia_leucocalyx_Aguilar_1939@NODE_1_length_2156_cov_169.050024
atatataattttaaattacacataaaaattatctatatgtcatgtcatatccatctccatgtaatgtgttgtaccacattcaatccagtatgaaaatagtgttaaagttctcaatacagaaacgtaatcaccaccaccatttgcatttagagaaaacttagaggtaccctccacaaactgcagaatttcagggttctcatcttacttctacaaagtttctcaaactagtatcggtattgcctaggtcaagctatgagatttaatgaagaaacgtatgaagcaccgttatctaaaaaatggagctgaattgcattcatcagatcaatgatatgtttgacagaacagtcattaaagatatctgtgtgcttctgagaaaaagaaggttatcaaacttgagatcttttggtgagcctctcgtctttaaaccgcctttgatatccaaccatggattcaaaagcgtccaaaagattatccaggccctcatgattgtcccctaatgccttcaagcaatgtacaatgctctcaatggtggacaagtaaccatctttaggctcacgccttacttcactatacaagctcatcttgtccaccttcaactttatatgcggcaaaatgttcagccagggattttcactgtaaactcttcttgccttagcccatgttccatctaagacaatcaaattctttatgtcaaaatcaatagcatcaaggtcagtgatatcaacagctttctcagaaggaaacagtagtactgatccaggaggaacgtcaagttcaaattcacattctacatcatcatcttgcaggttaatgcttccctctaacttcctcctcggcaacttcttcaccatgaacccttttgagagtgcttcacaagcttcaggacaagaaaatatgttaatcaagcttggcttctgggtttgagcaagagatctccatatatgagacacagaattaataacaccatgttttccaataacaacagtaatagcagaatctccagtattttcatctatctcagcgttatcatgcatctctacacttaactttgaatcaaccacatgattagagcttttcatagtctccatatcattcttcaaagtacattttccagcactatcactttctttcttggaatcggacgaactagcatgttcatcatgcactgacttctggttgcctccaatttccaaagcttgatgaaaagccaaattatctgaatcatttctaaccaaacccgattcagaatcgggtttggtcaaccgaaccacgaaccgggcttcgaaattaacatctgaaacagtcactacattaagattcctgagacctagtctggcaatcctagtagaattaagagggtgcttgctctccaacgagtgttgcagaatggttacgcttaccgaattgtcgatgccggaggtcagaatccgagagcaaaggcatgttcgggttggtttagaacatgttgggcagataggtctcttgcgttttcccggcgatatcgacatgattagggttcgacgaataggaaggggtttcggagagagggccaaagagaaccgggttctggatcggatcaggacgctcggatacgccattatcttggactgggaagagaatagcgcgtcccgaagcgcgtg-tttagcattccggctcacggtccgaaatgattctttgggcttgacttggttttaatcttatccgtccagtagatcgaacgtcaatgtcgcgccacattatcagaaactgtaggatgcatggtggtcggtgttgtagagaaaggagacccaaccttctgtttctgttttatttggactactcccgggagcggacaatatcgagattatagaatagcccaggggtaaaattggaataaaatttgacccgttgtactccacacgccacttcccacatattccaaagttgacgaagttgcatatttttgtcatttgatctgcgaaacccgcgagactcattctgtccgaa
>_R_Balizia_pedicellaris_Queiroz_15529@NODE_1_length_2065_cov_2076.703483
--------------attacacataaaaattatccctttgtcatgtcatatccatctccatgtaacgtgttgtaccacattcaatccagtatgagaataatgttaaagttctcaatacagaaacgtaatcaccaccaccatttgcatttagagaaaacttagaggtaccctccacaaactgcagaatttcagggttctcatcttacttctacaaagtttctcaaactagtatcggaattgcctaggtcaagttatgagatttaatgaagagacgtatgaagcaccattatctaaaaaatggagctgaattacattcatcagatcaatgatatgtttggcagaacggtcattaaatatatctgtgtgcttctgagaaaaagaaggttatcaaacttgagatcttttggtgagcctctcgtctttaaaccgcctttgatgtccaaccatggattcaaaagcgtccaaaagattatccaggccctcattattgtcccctaatgccttcaagcaatgtacaatgctctcaatggtggacaagtaaccatctttaggctcacgccttacttcactatacaagctcatcttgtccaccttcaactttatatgtggcaaaatgttcagccagggattttcactgtaaactcttcttgccttagcccatgttccatctaagacaatcaaattctttatctcaaaatcaatagcatcaaggtcagtgatatcaacagctttctcagaaggaaacagtagtactgatccaggaggaacttcaagttcaaattcacattctacatcatcatcttgcaggttaatgcttccctctaacttcctcctctgcaacttcttcaccatgaacccttttgagactgcttcacaagcttcaggacaagaaaatatgttaatcaagcttggcttccgggtttgagcaagagacctccatttatgagacacagaattaataacaccatgtttcccaataacaacagtaatagcagaatctccagtattttcatctatctcagcgttatcatgcatctctacacttaactttgaatcaaccacatgattagagcttttcatagtctccatatcattcttcaaagtacattttccagcactatcactttctttcttggaatcggacgaactagcatgttcatcatgcactgacttctggttgcctccaatttccaaagcttgatgaaaagccaaattatctgaatcatttctaaccaaacccgattcagaatcgggcttcatcaaccgaaccacgaaccgggcctcgaaattaacatctgaaacagtcactacattgagattcctgagacctagtctggcaatcctagtagaattaagagggtgcttgctctctaacgagtgttgcagaatggttacgcttaccgaattgtcgatgccggaggtcagaatccgagagcaaaggcatgttcgggttggtttagaacatgttgggcagataggtctcttggattttcccggcgatatcgacatgattagggttcgacgaagaggaaggggtttcggtaagagggcgaaagagaaccgggttctggatcggatcaggacgctcggatacgccattatctgggactgggaagagaatagcgcgtgccgaaacgcgtg-tttagcatcccggctcaaggtccgaaatgattctttgggtttgacttgtttttaatcttacccgtccagtagatcgaacgtcaatatcgcgccacataatcagaaactgtaggatgcatggtggtcggtgttgtagagaatggagacccaaccttttgtttctgttttatttggactcctccgggtagtggacaatatcgagattatacaatagcccaggggtaaaattggaataaaatttgacccgttgtactccacacgccatttgccacctgttccaaagttgacgacgttacatatttttgtcatttgatctgcgaaacccgcgagactcattctgtccgat
>_R_Calliandra_bella_LPQ15696@NODE_2_length_548_cov_411.365180
------------------------------------------------------------------------------------------------------------------------------------------------------------------------------------------------------------------------------------------------------------------------------------------------------------------------------------------------------------------------------------------------------------------------------------------------------------------------------------------------------------------------------------------------------------------------------------------------------------------------------------------------------------------------------------------------------------------------------------------------------------------------------------------------------------------------------------------------------------------------------------------------------------------------------------------------------------------------------------------------------------------------------------------------------------------------------------------------------------------------------------------------------ccagcactatcactttctttattggagtcggacgaactagcatgttcaccatccactgacttctgggtgcttccaatttccgaagcttgatgaaatgccaaactatctgaaccattattaaccaagcccgattcagaatcaggtttcatcagccgaatcacgaaccgtgcttcgaaattaacatctgaaacagtcaatacattgagattcctgagccctaatctggcaatcctagtagaattaagagggtgcttactctctagcgagtgttgcagaatggttacgctcaccgaattgtcgatgccggaggttggaatccgagagcaaaagcaagttcgggtaggtttagaacatgtcgggcagataggtctcttggatttgcccggcgataccgacatgattagagttcgacgaagagataggggcttcggtaagaaagcgaaggagaaccgggtactgggtcggatcaggacattcggatacgccattat------ctgggaag--------------ttccgcgcgcgctttaacatcccggctcagtgtctgaatt-------------------------------------------------------------------------------------------------------------------------------------------------------------------------------------------------------ctgaaatga--------------------------------------------------------------------------------------------------------------
>_R_Cathormion_obliquifoliolatum_Wieringa_6519@NODE_1_length_1984_cov_324.518403
--------------attacacataaaaattatctatttgtcatgtcatatccatctccatgtaatgtgttgtaccacattcaatccagtatgaaaataatgttaaagttctcaatacagaaacgtaatcaccaccaccatttgcatttagagaaaacttagaggtaccctccacaaactgcagaatttcagggttctcatcttacttctacaaagtttctcaaattagtatcggtattgcctaggtcaagttatgagatttaatgaagaaacgtaagaagcaccgttatctaaaaaatggagctgaattgcattcatcagatcaatgatatgtttgacagaacagtcattaaagatatctgtgtgcttctgagaaaaagaaggttatcaaacttgagatcttttggtgagccttttgtctttaaaccgcctttgatatccaaccatggattcaaaagcgtccaaaagattatccaggccctcatgattgtcccctaatgccttcaagcaatgtacaatgctctcaatggtggacaagtaaccatctttaggctcacgccttacttcactatacaagctcatcttgtccaccttcaactttatatgcggcaaaatgttcagccagggattttcactgtaaactcttcttgccttagcccatgttccatctaagacaatcaaattctttatgtcaaaatcaatagcatcaaggtcagtgatatcaacagctttctcagaaggaaacagtagtactgatccaggaggaacttcaagttcaaattcacattctacatcatcatcttgcaggttaatgcttccctctaacttcctcctccgcaacttcttcagcatgaacccttttgagagtgcttcacaagcttcaggacaagaaaatatgttaatcaagcttggcttctgggtttgagcaagagatctccatatatgagacacagaattaataacaccatgttttccaataacaacagtaatagcagaatctccagtattttcatctatctcagcgttatcatgcatctctacacttaactttgaatcaaccacatgattagagcttttcatagtctccatatcattcttcaaagtacattttccagcactatcactttctttcttggaatcggacgaactagcatgttcatcatgcactgacttctggttgcctccaatttccaaagcttgatgaaaagccaaattatctgaatcatttctaaccaaacccgattcagaatcgggtttggtcaaccgaaccacgaaccgagcttcgaaattaacatctgaaacagtcactacattaagattcctgagacctagtctggcaatcctagtagaattaagagggtgcttgctctccaacgagtgttgcagaatggttacgcttaccgaattgtcgatgccggaggtcagaatccgagagcaaaggcatgttcgggttggtttagaacatgttgggcagataggtctcttggattttcccggcgatatcgacatgattagggttcgacgaagaggaaggggtttcggagagagggcgaaagagaaccgggttctggatcggatcaggacgctcggatacgccattatctgggactgggaagagaatagcgcgtgccgaagcgcgtg-tttagcattccggctcaaggtccgaaatgattctttgggcttgacttggttttaatcttatccgtccagtagatcgaacgtcaatgtcgcgccacattatcagaaactgtaggatgcatggtggtcggtgttgtagagaatggagacccaaccttctgtttctgttttatttggactactcctgcgagtggacaatatcgagagtatacaatagcccaggggtaaaattggaataaaatttgacccgttgtcctccacacgccacttcccacatgttccaaagttgtcgaagttacatatttttgtcatttgatctgcgaaacccgcgagactcat----------
>_R_Enterolobium_cyclocarpum_MWC9020@NODE_1_length_924_cov_296.360094
--ttaccttttttcttttataataagaaatctttttctttcaaagcatttcattctttaatttttttttaaccagacagataaactgataa------------------------atagaaattcttttattatttctcatatcaaacacagatcattctctattcccttccaccccactgaaaccgatctggttctcagctaagtgctacaatgtttcccaaactagtattggcattacctaggtcaagttatcagatcagatgaggaaatctatgaagcaccattatctaaaaaatggatctgaattgcgttgatcagatcaatgatacgttagacagatcagtcattgaatatatctttgtgcttctgagaaagaatagg-aatcaaacttgaggtcttttggtgagcctctcatctttaaaccgcctttgatatccaaccatggattcaaaagcatccaaaagattatccaggccctcatgattgtcccctaatgccttcaagcaatgtacaatgctctcaatggtggacaagtaaccatctttaggctcacgccttacttcactatacaagctcatccttttcaccttcaactttatatggggcaaaatgttcaaccagggattttcactgtaaactcttcttgccttagcccatgttccatctaagacaatcaaattctttatcccaaaatcaatagcattaaggtcagtgacatcaacagctttttcagaaggaaatagtagtaccgatccaggaggaacgtcaagttcaaattcacattcttcatcatcatcttgcaggttaatgcttccctctaacttcctcctccgcagcttcttcaccatgaacccttttg---------------------------------------------------------------------------------------------------------------------------------------------------------------------------------------------------------------------------------------------------------------------------------------------------------------------------------------------------------------------------------------------------------------------------------------------------------------------------------------------------------------------------------------------------------------------------------------------------------------------------------------------------------------------------------------------------------------------------------------------------------------------------------------------------------------------------------------------------------------------------------------------------------------------------------------------------------------------------------------------------------------------------------------------------------------------------------------------------------------------------------------------------------------------
>_R_Enterolobium_cyclocarpum_MWC9020@NODE_2_length_883_cov_264.668734
------------------------------------------------------------------------------------------------------------------------------------------------------------------------------------------------------------------------------------------------------------------------------------------------------------------------------------------------------------------------------------------------------------------------------------------------------------------------------------------------------------------------------------------------------------------------------------------------------------------------------------------------------------------------------------------------------------------------------------------------------------------------------------------------------------------------------------------------------------------------------------------------------------------------------------------------------------------------------------------------------------------------------------------------------------------------------------------------------------------------------------------------------------------------------------------------------------actgacttatgggtacctccaatttccgaagcttgatgaaaagccaaactatctgaaccatttccaaccaaacccgaatcacaatca-------------------------gagcttcgaaattaacatccgaaacagtcactaaattgagattccttagacctaatctggcaatcctagtagaattaagagggtgcttgctctctagcgagtgttgcagaatggttacgcttaccgaattatcgatgctggaggtcagaatccgagagcaaaggcatgttcgggtgggtttagaacatgttgggcagatcgatctcttggattttcccggcgatatcgacatgattagggttcaacgaagaagaaggggtttcagtaagagggcgaaagacaaccgggtactggatcggatcaggaagctcggatacgccattat------ctgggaagagaatagcgcgtgtggaagcgcatgcagaagcattccggctcaaggtctga--------------------------ttaatcttatccgttcaggagatcgaacgtcaatatcgcgccacataatcagaaactgtaggatgcatgttggtcggtgttgtagagaatggagacccaacg------ttctgttttatacggaattctccaggtagtggacaatatcgagattatacgatactccaggggtaaaatgggaacaaattttgacccg-ggtgctccacacgccacttcacacttgttccaaagttgacgaagttacagaattttgtgatttgatctgcgaaacccgcgagactcattctgtcgga-
>_R_Hydrochorea_marginata_Morim_563@NODE_1_length_2388_cov_237.606231
atatatatttttaaattacacataaaaattatctatttgtcatgtcatatccatctccatgtaatgtgttgtaccacattcaatccagtatgaaaataatgttaaagttctcaatacagaaacgtaatcgccaccaccatttgcatttagagaaaacttggaggtaccctccacaaactgaagaatttcagggttctcatcttacttctacaaagtttctcaaactagtatcggtattgcctaggtcaagttatgagatttaatgaagaaacgtacgaagcaccgttatctaagaaatggagatgaattgcattcatcagatcaatgatatgtttgacagaacagtcattaaagatatctgtgtgcttctgagaaaaagaaggttatcaaacttgagatcttttggtgagcctctcgtctttaaaccgcctttgatatccaaccatggattcaaaagcgtccaaaagattatccaggccctcatgattgtcccctaatgccttcaagcaatgtacaatgctctcaatggtggacaagtaaccatctttaggctcacgccttacttcactatacaagctcatcttgtccaccttcaactttatatgcggcaaaatgttcagccagggattttcactgtaaactcttcttgccttagcccatgttccatctaagacaatcaaattctttatgtcaaaatcaatagcatcaaggtcagtgatatcaacagctttctcagaaggaaacagtagtactgatccaggaggaacttcaagttcaaattcacattctacatcatcatcttgcaggttaatgcttccctctaacttcctcctcggcaacttcttcaccatgaacccttttgagagtgcttcacaagcttcaggacaagaaaatatgttaatcaagcttggcttctgggtttgagcaagagatctccatatatgagacacagaattaataacaccatgttttccaataacaacagtaatagcagaatctccagtattttcatctatctcagcgttatcatgcatctctacacttaactttgaatcaaccacatgataagagcttttcatagtctcaatatcattcttcaaagtacattttccagcactatcactttctttcttggaatcggacgaactagcatgttcatcatgcactgacttctggttgcctccaatttccaaagcttgatgaaaagccaaattatctgaatcatttctaaccaaacccgattcagaatcgggtttggtcaaccgaaccacgaaccgagcttcgaaattaacatctgaaacagtcactacattaagattcctgagacctagtctggcaatcctagtagaattaagagggtgcttgctctccaacgagtgttgcagaatggttacgcttaccgaattgtcgatgccggaggtcagaatccgagagcaaaggcatgttcgggttggtttagaacatgttgggcagataggtctcttggattttcccggcgatatcgacatgattagggttcgacaaagaggaaggggtttcggagagagggcgaaagagaaccgggttctggatcggatcaggacgctcggatacgccattatctgggactgggaagagaatagcgcgtgccgaagcgcgtg-tttagcattccggctcaaggtccgaaatgattctttgggcttgacttggttttaatcttatccgtccagtagatcgaacgtcaatgtcgcgccacattatcagaaactgtaggatgcatggtgatcggtgttgtagagaatggagacccaaccttctgtttctgttttatttgcactactcttgggagtggacaatatcaagagtatacaatagtccaggggtaaaattggaataaaatttgacccgttgtcctccacacgccacttcccacatgttccaaagttgacgaagttacatatttttgtcatttgatctgcgaaacccgcgagactcattctgtccga-
>_R_Jupunba_barbouriana_Iganci_847@NODE_1_length_2044_cov_236.779359
atatatatttttaaattacacataaaaattatctatttgtcatgtcatatccatctccatgtaatgtgttgtaccacattcaatccagtatgagaataacgttaaagttctcaatacagaaacgtaatcaccacctccatttgcatttagagaaaacttagaggtaccctccacaaactgcagaatttcagggttctcatctttcttctacaaagtttctcaaactagtatcagcattgcctaggtcaagttatgagatttaatgaagagacgtatgaagcaccattttcttaaaaatggagctgaattacattcatcagatcaatgatatgtttggcagaacagtcattaaatatatctgtgtgcttctgagaaaaagaaggttatcaaacttgaaatcttttggtgagcctctcgtctttaaaccgcctttgatatccaaccatggattcaaaagcgtccaaaagattatccaggccctcatgattgtcccctaatgccttcaagcaatgtacaatgctctcaatggtggacaagtaaccatctttgggctcacgccttacttcactatacaagctcatcttgtccaccttcaactttatatgtggcaaaatgttcagccagggattttcactgtaaactcttcttgccttagcccatgttccatctaagacaatcaaattctttatctcaaaatcaatagcatcaaggtcagtgatatcaacagctttctcagaaggaaacagtagtactgatccaggaggaacttcaagttcaaattcacagtctacatcatcatcttgcaggttaatgcttccctctaacttcctcctctgcaacttcttcaccatgaacccttttgagagtgcttcacaagcttcaggacaagaaaatatgttaatcaagcttggcttctgggtttgagcaagagacctccatatatgagacacagaattaataacaccatgtttcccaataacaacagtaatagcagaatctccagtattttcatctatctcagcgttatcatgcatctctacacttaactttgaatcaaccacatgattagagcttttcatagtctccatatcattcttcaaagtacattttccagcactatcactttctttcttggaatcggacgaactagcatgttcatcatgcactgacgtcaggttgcctccaatttccaaagcttgatgaaaagccaaattatctgaatcatttctaaccaaacccgattcagaatcgggtttcatcaaccgaaccacgaaccgggcttcgaaattaacatctgaaacagtcactacattaagattcctgagacctagtctggcaatcctagtagaattaagagggtgcttgctctctaacgagtgttgcagaatggttacgcttaccgaattgtcgatgccggaggtcagaatccgagagcaaaggcatgttcgggttggtttagaacatgttgggcagataggtctcttggattttcccggcgatatcgacatgattagggttcgacgaagaggaaggggtttcggtaagagggcgaaagagaaccgggttctggatcggatcaggacgctcggatacgccattatctgggactgggaagagaatagcgcgtgccgaagcgcgtg-tttagcattccagctcaaggtccgaaatgattctttgggtttgacttggttttaatcttatccgtccagtagatcgaacgtcaatatcgcgccacataatcag-aactgtaggatatatggtggtcggtgttgtagagaatggagacccaaccttttttttctgttgtatttggactactccgggtagtggacagtatcgagattatacaatagctcaggggtaaatttggaataatatttgacccgttgtactccacacgccacttccc----gttccaaagctgacgaagttacatatttttgtcatttgatctgcgaaacccgcgagactcattctgtccga-
>_R_Jupunba_brachystachya_Lima_7438@NODE_2_length_589_cov_17.244141
------------------------------------------------------------------------------------------------------------------------------------------------------------------------------------------------------------------------------------------------------------------------------------------------------------------------------------------------------------------------------------------------------------------------------------------------------------------------------------------------------------------------------------------------------------------------------------------------------------------------------------------------------------------------------------------------------------------------------------------------------------------------------------------------------------------------------------------------------------------------------------------------------------------------------------------------------------------------------------------------------------------------------------------------------------------------------------------------------------------------------------------------------------------------------------------------------------------------------------------------------------------------------------------------------------------------------------------------------------------------------------------------------------------------------------------------------------------------------------------------------------------------------------------------------------------------------------------------------------------------------------------------------------------------------------------------agcgcgtgctttagccttccggctcaaggtccgaaatgattctttggg--ttggatggttttaatcttatccgtccaggagatcgaacgtcaatattgcgccacataatcag-aactgtaggatgcatggtggtcggtgttgtagagaatggagacccaacc------ttctgttttatttggactactccaggtagtggtcaatatcgagattatacgataatccagtggtaaaattggaataaaatttgacccgttgtactccacacgccacttcccacctgttccaaagttgacgaagttacatatttttgtcatttgatctgcgaaacccgcgagactcattctgtccgat
>_R_Jupunba_idiopoda_Quesada_1718@NODE_1_length_1824_cov_92.228392
-------------------------------------------gtcatatccatctccatgtaatgtgttgtaccacattcaatccagtatgagaataatgttaaagttctcaatacagaaacgtaatcaccaccaccatttgcatttagagaaaacttagaggtaccctccacaaactgcagaatttcagggttctcatcttacttctacaaagtttctcaaactagtatcggcattgcctaggtcaagttatgagatttaatgaagaaacgtatgaagcaccgttatctaaaaaatggagctgaattgcattcatcagatcaatgatatgtttgacagaacagtcattaaagatatctgtgtgcttctgagaaaaagaaggttatcaaacttgagatcttttggtgagcctctcgtctttaaaccgcctttgatatccaaccatggattcaaaagcgtccaaaagattatccaggccctcatgattgtcccctaatgccttcaagcaatgtacaatgctctcaatggtggacaagtaaccatctttaggctcacgccttacttcactatacaagctcatcttgtccaccttcaactttatatgcggcaaaatgttcagccagggattttcactgtaaactcttcttgccttagcccatgttccatctaagacaatcaaattctttatgtcaaaatcaatagcatcaaggtcagtgatatcaacagctttctcagaaggaaacagtagtactgatccaggaggaacttcaagttcaaattcacattctacatcatcaccttgcaggttaatgcttccctctaacttcctcctcggcaacttcttcaccatgaacccttttgagagtgcttcacaagcttcaggacaagaaaatatgttaatcaagcttggcttctgggtttgagcaagagacctccatatatgagacacagaattaataacaccatgtttcccaataacaacagtaatagcagaatctccagtattttcatctatctcagcgttatcatgcatctctacacttaactttgaatcaaccacatgattagagcttttcatagtctccatatcattcttcaaagtacattttccagtactatcactttctttcttggaatcggacgaactagcatgttcatcatgcactgacttctggttgcctccaatttccaaagcttgatgaaaagccaaattatctgaatcatttctaaccaaacccgattcagaatcgggtttggtcaaccgaaccacgaaccgggcttcgaaattaacatctgaaacagtcactacattaagattcctgagacctagtctggcaatcctagtagaattaagagggtgcttgctctctaacgagtgttgcagaatggttacgcttacagcattgtcgatgccggaggtcagaacccgagagcaaaggcatgttcgggttggtttagaacatgttgggcagataggtctcttggattttcccggcgatatcgacatgattagggttcgacgaagaggaaggggtttcggagagagggcgaaagagaaccgggttctggatcggatcaggacgctcggatacgccattatctgggactgggaagagaatagcgcgcgccgaagcgcgtg-tttagcattccggctcaaggtccgaaatgattctttgggtttgacttggttttaatcttagccgt-cagtagatcgaacgtcaatgccgcgccacattatcagaaactctaggatgcacggtggtcggtgttgtagagaatggagaccc----------ttctgttttagttggactactccgggtagtggacaatatcgagattataaaatagcccaggggtaaaattggaat----------------------------------------------------------------------------------------------------------------
>_R_Jupunba_laeta_Mori_25147@NODE_1_length_1822_cov_54.524928
-------------------------------------------------------------------------------------------gagaataatgttaaagttctcaatacagaaacgtaatcaccaccaccatttgcatttagagaaaacttagaggtaccctccacaaactgcagaatttcagggttctcatcttacttgtacaaagtttctcaaactagtatcggaattgcctaggtcaagttatgagatttaatgaagagacgtatgaagcaccattatctaaaaaatggagctgaattacattcatcagatcaatgatatgtttggcagaacggtcattatatatatgtgtgtgcttctgagaaaaagaaggttatcaaacttgagatcttttggtgagcctctcgtctttaaaccgcctttgatgtccaaccatggattcaaaagcgtccaaaagattatccaggccctcatgattgtcccctaatgccttcaagcaatgtacaatgctctcaatggtggacaagtaaccatctttaggctcacgccttacttcactatacaagctcatcttgtccaccttcaactttatatgtggcaaaatgttcagccagggattttcaatgtaaactcttcttgccttagcccatgttccatctaagacaatcaaattctttatctcaaaatcaatagcatcaaggtcagtgatatcaacagctttctcagaaggaaacagtagtactgatccaggaggaacttcaagttcaaattcacattctacgtcatcatcttgcaggttaatgcttccctctaacttcctcctctgcaacttcttcaccatgaacccttttgagactgcttcacaagcttcaggacaagaaaatgtgttaatcaagcttggcttccgggtttgagcaagagacctccatatatgagaggcagaattaataacaccatgtttcccaataacaacagtaatagcagaatctccagtattttcatctatctcagcgttatcatgcatctctacacttaactttgaatcaaccacatgattagagcttttcatagtctccatatcattcttcaaagtacattttccaggactatcgctttctttcttggaatcggacgaactagcatgttcatcatgcactgacttctggttgcctccaatttccaaagcttgatgaaaagccaaattatctgaatcatttctaaccaaacccgattcagaatcgggcttcatcaaccgaaccacgaaccgggcctcgaaattaacatctgaaacagtcactacattgagattcctgagtcctagtctggcaatcctagtagaattaagagggtgcttgctctctaacgagtgttgcagaatggttatgcttaccgaattgtcgatgccggaggtcagaatccgagagcaaaggcatgtttgggttggtttagaacatgttgggcagataggtctcttggattttcccggggatatcgacatgattagggttcgccgaagaggaaggggtttcggtaagagggcgaaagagaaccgggttctggatcggatcaggaggctcggatacgccattat------ctgggaagagaatagcgcgtgccgaagcgcgtgctttagaattccggctcaaggtcggaaatgattctttggg--tgggatggttttaatattacccgtccagaagatcgaacgtcaatatcgcgccacataatcagaaactgtaggatgcat-gtggtcggtgttgtagagaatggagacccaacc-------ttctctttttttggactactccaggtagtggtcaatatcgagattatacgataatccaggggtaaaattggaataaaa-ttgacccgttgtactccacacgccatttcccacctgttccaaagttgacg---------------------------------------------------------
>_R_Jupunba_leucophylla_Iganci_839@NODE_2_length_894_cov_289.637699
-----------------------------------------------------------------------------------------------------------------------------------------------------------------------------------------------------------------------------------------------------------------------------------------------------------------------------------------------------------------------------------------------------------------------------------------------------------------------------------------------------------------------------------------------------------------------------------------------------------------------------------------------------------------------------------------------------------------------------------------------------------------------------------------------------------------------------------------------------------------------------------------------------------------------------------------------cttctgggtttgagcaagagacctccatatatgagacacagaattaataacaccatgtttcccaataacaacagtaatagcagaatctccagtattttcatctatctcagcgttatcatgcatctctacacttaactttgaatcaaccacacgattagagctttttatagtctccatatcattcttcaaagtacattttccagcactatcactttctttcttggaatcggacgaactagcaggttcatcatggactgacttctggttgtctccaatttccaaagcttgatgaaaagccaaattatctgaatcatttctaaccaaacccgattcaaaatcgggtttcatcaaccgaaccacgaaccgggcttcgaaattaacatctgaaacagtcactacattaagattcctgagacctagtctggcaatactagtagaattaagagggtgcttgctctctaacgagtgttgcagaatggttacgcttaccgaattgtcgatgccggaggtcagaatccgagagcaaaggcatgttcgggttggtttagaacatgttgggcagataggtctcttggattttcccggcgatatcgacatgattagggttcgacgaagaggaaggggtttcggtaagagggcgacaaagaaccgggttctggatcggatcaggatgctcggatacgccattatctgggactgggaagagaatagcgcgtgccgaagcgcggg-tttagcgttccggcttaaggtccgaaatgattctttgggtttgacttggttttaatcttacccgtccagtagatcgaacgtcaatatcgcgccacataatcagaaactgtaggatgcatggtggtcggtgttgtagagaatggagacccaaccttcttt-------------------------------------------------------------------------------------------------------------------------------------------------------------------------------------------
>_R_Jupunba_macradenia_Lourteig_3021@NODE_2_length_771_cov_45.314121
----------------------------------------------------------------------------------------------------------------------------------------------gcatttagagaaaacttagaggtaccctccacaaactgcagaatttcagggttctcatcttacttctacaaagtttctcaaactagtatcggcattgcctaggtcaggttatgagatttaatgaagaaacgtatgaagcaccgttatctaaaaaatggagctgaattgcattcatcagatcaatgatatgtttgacagaacagtcattaaatatatctgtgtgcttccgagaaaaagaaggctatcaaacttgagatcctttggtgagcctctcgtctttaaaccgcctttgatatccaaccatggattcaaaagcgtccaaaagattatccaggccctcatgattgtcccctaatgcctttaagcaatgtacaatgctctcaatggtggacaaataaccatctttaggctcacgccttacttcactatacaagctcatcttgtccaccttcaactttatatgcggcaaaatgttcagccagggattttcactgtaaactcttcttgccttagcccatgttccatctaagacaatcaaattctttatgtcaaaatcaatagcatcaaggtcagtgatatcaacagctttctcagaaggaaatagtagtactgatccaggaggaacttcaagttcaaattcacattctacataatcatcttgcaggttaatgcttccctctaacttcctcctcggcaacttcttcaccatgaacccttttgagagtgcttcacaagcttcaggacaagaaaatatgttaatcaagcttggc-------------------------------------------------------------------------------------------------------------------------------------------------------------------------------------------------------------------------------------------------------------------------------------------------------------------------------------------------------------------------------------------------------------------------------------------------------------------------------------------------------------------------------------------------------------------------------------------------------------------------------------------------------------------------------------------------------------------------------------------------------------------------------------------------------------------------------------------------------------------------------------------------------------------------------------------------------------------------------------------------------------------------------------------------------------------------------------------------------------------
>_R_Jupunba_macradenia_Lourteig_3021@NODE_3_length_696_cov_103.455574
---------------------------------------------------------------------------------------------------------------------------------------------------------------------------------------------------------------------------------------------------------------------------------------------------------------------------------------------------------------------------------------------------------------------------------------------------------------------------------------------------------------------------------------------------------------------------------------------------------------------------------------------------------------------------------------------------------------------------------------------------------------------------------------------------------------------------------------------------------------------------------------------------------------------------------------------------------------------------------------------------------------------------------------------------------------------------------------------------------------------------------------------------------------------------------------------------------------------------------------------------------------------tcatttctaaccaaacccgattcagaatcgggtttcatcaaccgaaccacgaaccgggcttcgaaattaacatctgagacagtcactacattgagattcctgagacctagtctggcaatcctagtagaattaagagggtgcttcctctctaacgagtgtcgcagaatggttacgctaaccgaattgtcgatgccggaggtcagaatccgcgagcaaaggcatgtttgggttggtttagaacatgttgggcagataggtctcttggattttcccggcgatatcgacatgactagggttcgacgaagaggaaggggtttcggtaagagggcgacagagaaccgggttctggatcggatcacgacgctcggatacgccattct------ctgggaaaagaatagcgcgtgccgaagcgcgtgctgtagcattccggctcaaggtccgaaatgattctttggg--ttggatggttttaatcttagccgtccaggagatcgaacgtcaatatcgcgccacataatcag-aactgtaggatgcatggtgctcggtgttgtagagaatggagacccaacc------ttctgttttatttggactactccaggtagtggtcaatatcgagattatacaataatccaggggtaaaattggaataaaatttgacccgttgtactccacacgccatttcccacctgttccaaagttgacgaa-------------------------------------------------------
>_R_Jupunba_macradenia_Lourteig_3021@NODE_4_length_604_cov_96.015180
---------------------------------------------------------------------------------------------------------------------------------------------------------------------------------------------------------------------------------------------------------------------------------------------------------------------------------------------------------------------------------------------------------------------------------------------------------------------------------------------------------------------------------------------------------------------------------------------------------------------------------------------------------------------------------------------------------------------------------------------------------------------------------------------------------------------------------------------------------------------------------------------------------------------------------------------------------------------------------------------------------------------------------------------------------------------------------------------------------------------------------------------------------------------------------------------------------------------------------------------------------------------tcatttctaaccaaacccgattcagaatcgggtttcatcaaccgaaccacgaaccgggcttcgaaattaacatctgaaacagtcactacattaagattcctgagacctagtctggcaatcctagtagaattaagagggtgcttgctctctaatgagtgttgcagaatggttacgcttaccgaattgtcgatgccggaggtcagaatccgagagcaaaggcatgttcgggttggtttagaacatgttgggcagataggtctcttagattttcccggcgatatcgacatgattagggttcgacgaagaggaaggggtttcggtatgagggcgaaagagaaccgggttctggatcggatcaggacgctcggatacgccattatctgggactgggaagagaatagcgcgtgccgaagcgcgtg-tttagcattccggctcaaggtccgaaatgattctttgggtttgactgggttttaatcttacccgtccagtagatcgaacgtcaatatcgcgccacataatcagaaactgtaggatgcatggtggtcggtgttaaacagaatggagacccaacc------ttctttttgtt---------------------------------------------------------ttaatacaaaa--------------------------ccttctg---------------------------------------------------------------------------
>_R_Jupunba_nipensis_Mayo_19662@NODE_1_length_1583_cov_35.815405
-----------------------------------------------------------------------------------------------------------------------------------------------------------------------------------------------------------------------tttctcaaactagtatcggcattgcctaggtcaagttatgagatttaatgaagaaacgtatgaagcaccgttatctaaaaaatggagctaaattgcattcatcagatcaatgatatgtttgacagaacagtcattaaatatatctgtgtgcttctgagaaaaagaaggctatcaaacttgagatcctttggtgagcctctcgtctttaaaccgcctttgatatccaaccatggattcaaaagcgtccaaaagattatccaggccctcatgactgtcccctaatgtctttaagcaatgtacaatgctctcaatggtggacaaataaccatctttaggctcacgccttacttcactatacaagctcatcttgtccaccttcaactttatatgcggcaaaatgttcagccagggattttcactgtaaactcttcttgccttagcccatgttccatctaagacaatcaaattctttatgtcaaaatcaatagcatcaaggtcagtgatatcaacagctttctcagaaggaaatagtagtactgatccaggaggaacttcaagttcaaattcacattctacatcatcatcttgcaggttaatgcttccctctaacttcctcctcggcaacttcttcaccatgaacccttttgagagtgcttcacaagcttcaggacaagaaaatatgttaatcaagcttggcttctgggtttgagcaagagacctccatgtatgagacacagaattaacaacaccatgtttcccaataacaacagtaatagcagaatctccagtattttcatctatctgagcgttatcatgcatctctacacttaactttgaatcaaccacatgattagagctcttcataatctccatttcattcttcaaagtacattttccagcactatcactttctttcttggaatcggacgaactagcatgttcatcatgcactgacttctggttgcctccaatttccaaagcttgatgaaaagccaaattatctgaatcatttctaaccaaacccgattcagaatcgggtttcatcaaccgaaccacgaaccgggcttcgaaattaacatctgaaacagtcactacattaagattcctgagacctagtctggcaatcctagtagaattaagagggtgcttgctctctaatgagtgttgcagaatggttacgcttaccgcattgtcgatgcctgaggtcagaatccgagagcaaaggcatgttcgggttggtttagaacatgttgggcagataggtctcttacattttcccggcgatatcgacatgattagggttcgacgaagaggaaggggtttcggtatgagggcaaaagagaaccgggttctggatcggatcaggacgctcggatacgccattatctgggactgggaagagaatagcgcgtgccgaagcgcgtg-tttagcattccggctcaaggtccgaaatgattctttgggtttgacttggttttaatcttacccgtccagtagatcgaacgtcaatatcgcgccacataatcagaaactgtaggatgcatggtggtcgttgttgaagagaatggagacccaaccttctt--------------------------------------------------------------------------------------------------------------------------------------------------------------------------------------------
>_R_Jupunba_oppositifolia_Liegier_16014@NODE_1_length_1829_cov_144.909247
---------------------------------------------------------------------------------------gtatgagaataatgttaaagttctcaatacagaaacgtaatcaccaccaccatttgcatttagagaaaacttagaggtaccctccacaaactgcagaatttcagggttctcatcttacttctacaaagtttctcaaactagtatcggcattgcctaggtcaagttatgaaatttaatgaagaaacgtatgaagcaccgttatctaaaaaatggagctgaattgcattcatcagatcaatgatatgtttgacagaacagtcattaaatatatctgtgtgcttctgagaaaaagaaggttatcaaacttgagatcttttggtgagcctctcgtctttaaaccgcctttgatatccaaccatggattcaaaagcgtccaaaagattatccaggccctcatgattgtcccctaatgccttcaagcattgtacaatgctctcaatggtggacaagtaaccatctttaggctcacgccttacttcactatacaagcttatcttgtccaccttcaactttatatgcggcaaaatgttcagccagggattttcactgtaaactcttcttgccttagcccatgttccatctaagacaatcaaattctttatgtcaaaatcaatagcatcaaggtcagtgatatcaacagctttctcagaaggaaatagtagtactgatccaggaggaacttcaagttcaaattcacattctacatcatcatcttgcaggttaatgcttccctctaacttcctcctcggcaacttcttcaccatgaacccttttgagagtgcttcacaagcttcaggacaagaaaatatgttaatcaagcttggcttctgggtttgagcaagagacctccatatatgagacacagaattaataacaccatgtttcccaataacaacagtaatagcagaatctctcgtattttcatctatctcagcgttatcatgcatctctacacttaactttgaatcaaccacatgattagagcttttcatagtctccatatcatccttcaaagtacattttccagcactatcactttctttcttggaatcggacgaactagcatgttcatcatgcactgacttctggttgcctccaattgccaaagcttgatgaaaagccaaattatctgaatcatttctaaccaaacccgattcagaatcgggtttcatcaaccgaaccacgaaccgggcttcgaaattaacatctgaaacagtcactacattaagattcctgagacctagtctggcaatcctagtagaattaagagggtgcttgctctctaacgagtgttgcagaatggttacgcttaccgaattgtcgatgccggaggtcagaatccgagagcaaaggcatgttcgggttggtttagaacatgttgggcagataggtctcttggattttcccggcgatatcgacatgattagggttcgacgaagaggaaggggtttcggtaagaggacgaaagagaaccgggttctggatcggatcaggacgctcggatacgccattatctgggactgggaagagaatagcgcgtgccgaagctcgtg-tttagcattccggctcaaggtccgaaatgattctttgggtttgactt-gttttaatcttagccgtccagtagatcgaacgtcaatatcgcgccacataatcagaaactgtaggatgcatggtggtcgatgttgtagagaatggagacccaaccttttgtttctgttttatttggactactccgggtagtggacaatatcgagattatacaatagcccaggggtaaaattggaacaaaagttgacccgttgt----------------------------------------------------------------------------------------------a
>_R_Punjuba_killipii_Palodorios_6252@NODE_1_length_1717_cov_72.890854
-----------------------------------------------------------------------------------------------------ttaaagttctcaatacagaaacctaatcaccaccaccatttgcatttagagaaaacatagaggtaccctccacaaactgcagaatttca----------------tctacaaagtttctcaaactagtatcggcattacctaggtcaagttatgagatttaatgaagagaggtatgaagcaccattatctaaaaaatggtgctgaattgcattcatcagatcactgatatgtttgacagaacagtcattaaatatatctgtgtgcttctgagaaaaagaaggttatcaaacttgagatcttttggtgagcctctcgtctttaaaccgcctttgatatccaaccatggattcaaaagcgtccaaaagattatccaggccctcatgattgtcccctaatgccttcaagcaatgtacaatgctctcaatggtggacaagtaaccatctttaggctcacgccttacttcactatacaagctcatcttgtccaccttcaactttatatggggcaaaatgttcagccagggattttcacagtaaactcttcttgccttagcccatgttccatctaagacaatcaaattctttatctcaaaatcaatagcatcaaggtcagtgatatcaacagctttctcagaaggaaacagtagtactgatccaggaggaacttcaagttcaaattcacattcttcatcatcatcttgcaggttaatgcttccctctaacttccttctctgcaacttcttcaccatgaacccttttgagagtgcttcacaagcttcaggacaagaaaatatgttaatcaagcttggcttctgggtttgagctacagacctccatatatgagacagagaattaataacaccatgtttcccaataacaacagtaatagcagaatctccagtattttcatctatctcagcgttatcatgcatctctacacttaactttgaatcaaccacatgattagagcttttcatagtctccatatcattcttcaaagcacattttccagcactatcactttctttcttggagtcggacgaattagcatgttcatcatgcactgacttctggttacctccaatttccaaagcttgatgaaaagccaaattatctgaatcatttctaaccaaacccgattcagaatcgggtttcatcaaccgaaccacgaaccgggcttctaaattaacatctgaaacagtcactacattgacattcctgagacctaatctggcaatcctagtagaattaagagggtgcttgctctctaacgagtgttgcagaatggttacgcttaccgaattgtcgatgccggaggtcagaatccgagagcaaaggcatgttcgggttggtttagaacatgttgggcagataggtctcttggattttcccggcgatatcgacatgattaggtttcgacgaagaggaaggggtttccgtaagagggcgaaagagaaccgggttctggatcggatcaggacgctcggatacgccattat------ctgggaagagaatagcgcgtgccgaagctcgtgctttagcattccggctcaaggtccgaaatgattctttggg-ttgagatggttttaatcttaaccgtccaggagatcgaacgtcaatatcgcgccacataatcagaaactgtaggatgcatggtggtcggtgttgtagagaatggagacccaacc-------tctgttttatttggactactccaggtagtggacaatatcgaga-----------------------------------------------------------------------------------------------------------------------------------------------
>_R_Punjuba_lehmannii_Escobar_7465@NODE_1_length_2095_cov_126.422200
ata-------tttaattacacataaaaattatctatttgtcatgtcatatccatctccatgtaatgtgttgtaccacattcaatccagtatgagaataatgttaaagttctcaatacagaaacctaatcaccaccaccatttgcatttagagaaaacatagaggtaccctccacaaactgcagaatttcagggttctcatcttacttctacaaagtttctcaacctagtatcggccttgcctaggtcaagttatgagatttaatgaagagaggtatgaagcaccattatctaaaaaatggagctgaattgcattcatcagatcaatgatatgtttgacagaacagtcattaaatatatctgtgtgcttctgagaaaaagaaggttatcaaacttgagatcttttggtgagcctctcgtctttaaaccgcctttgatatccaaccatggattcaaaagcgtccaaaagattatccaggccctcatgattgtcccctaatgccttcaagcaatgtacaatgctctcaatggtggacaagtaaccatctttaggctcacgccttacttcactatacaagctcatcttgtccaccttcaactttatatggggcaaaatgttcagccagggattttcactgtaaactcttcttgccttagcccatgttccatctaagacaatcaaattctttatctcaaaatcaatagcatcaaggtcagtgatatcaacagctttctcagaaggaaacagtagtactgatccaggaggaacttcaagttcaaattcacattcttcatcatcatcttgcaggttaatgcttccctctaacttcctcctctgcaacttcttcaccatgaacccttttgagagtgcttcacaagcttcaggacaagaaagtatgttaatcaagcttggcttctgggtttgagctagagacctccatatatgagacacagaattaataacaccatgtttcccaataacaacagtaatagcagaatctccagtattttcatctatctcagcgttatcatgcatctctacacttaactttgaatcaaccacatgattagagcttttcatagtctccatatcattcttcaaagcacattttccagcactatcactttctttcttggagtcggacgaattagcatgttcatcatgcactgacttctggtcgccttcaatttccaaagcttgatgaaaagccaaattatctgaatcatttctaaccaaacccgattcatattcgggttccatcaaacgaaccacgaaccgggcttcgaaattaacatctgaaacagtcactacattgacattcctgagacctaatctggcaatcctagtagaattaagagggtgcttgctctctaacgagtgttgcagaatggttacgcttaccgaattgtcgatgccggaggtcagaatccgagagcaaaggcatgttcgggttggtttagaacatgttgagcagataggtctcttggattttcccggcgatatcgacatgattagggttcgacgaagaggaaggggtttcggtaagagggcgaaagagaaccgggttctggatcggatcaggacgctcggatacgccattat------ctgggaagagaatagcgcgtgccgaagctcgtgctttagcattccggctcaaggtccgaaatgattctttggg-ttgagatggttttaatcttagccgtccaggagatcgaacgtcaatagcgcgccacataatcagaaactgtaggatgcatggtggtcggtgttgtagagaatggagacccaacc-------tctgttttatttggactactccaggtagtggacaatatcgagattatacgctagcccaggggtaaaattggaataaaa-ttgacccgttgtactccacacgccacttcccacctgttccaaagttgacgaagttacagatttttgtcatttgatctgcgaaacccgcgagactcattctgtccgat
>_R_Punjuba_racemiflora_Jimenez_Soares_3626@NODE_1_length_2053_cov_200.496457
atatata--tttaaattacacataaaaattatcta-ttgtcatgtcatatccatctccatgtaatgtgttgtaccacattcaatccagtatgagaataatgttcaagttctcaatacagaaacctaatcaccaccaccgtttgcatttagagaaaacatagaggtaccctccacaaactgcagaaattcagggttctcatctcacttctacaaagtttctcaaactagtatcggcattgcctaggtcaagttatgagatttaatgaagagaggtatgaagctccattatctaaaaaatggagctgaattgcattcatcagatcaatgatatgtttgacaaaacagtcattaaatatatctgtgtgcttctgagaaaaagaaggttatcaaacttgagatcttttggtgagcctctcgtctttaaaccgcctttgatatccaaccatggattcaaaagcgtccaaaagattatccaggccctcatgattgtccccaaatgccttcaagcaatgtacaatgctctcaatggtggacaagtaaccatctttaggctcacgccttacttcagtatacaagctcatcttgtccaccgtcaactttatatggggcaaaatgttcagccagggattttcactgtaaactcttcttgccttagcccatgttccatctaagacaatcaaattctttatctgaaaatcaatagcatcaaggtcagtgatatcaacagctttctcagaaggaaacagtagtactgatccaggaggaacttcaagttcaaattcacattcttcatcatcatcttgcaggttaatgcttccctctaacttcctcctctgcaacttcttcaccatgagcccttttgagagtgcttcacaagcttcaggacaagaaaatatgttaatcaagcttggcttctgggtttgagctagagacctccatatatgagacacagaattaataacaccatgtttcccaataacaatagtaatagcagaatatccagtattttcatctatctcagcgttatcatgcatctctacacttaactttgaatcaaccacatgattggagcttttcatagtctccatatcattcttcaaagcacattttccagcactatcactttctttcttggaatcggacgaattagcatgttcatcatgcactgccttctggttgcctccaatttccaaagcttgatgaaaaggcaaattatctgaatcatttctaaccaaacccgattcagaatcgggtttcatcaaccgaaccacgaaccgggcttcgaaattaacatctgaaacagtcactacattgacattcctgagacctaatctggcaatcctagtagaattaagagggtgcttgctctctaacgagtgttgcagaatggttacgcttaccgaattgtcgatgccggaggtcagaatccgagagcaaaggcatgttcgggttggtttagaacatgtggagcagataggtctcttggattttcccggcgatatcgacatgattagggttcgacgaagaggaaggggtttcggtaagagggcgaaagagaaccgggttctggatcggatcaggacgctcggatacgccattat------ctgggaagagaatagcgcgtgccgaagctcgtgctttagcattccggctcaaggtccgaaatgattctttggg-ttgagatggttttaatcttagccgtccaggagatcgaacgtcaatatcgcgccacataatcagaaactgtaggatgcatggtggtcggtgttgtagagaatggagacccaacc-------tctgttttatttggactactccaggtaatggacaatatcgagattatacgatagcccaggggtaaaattggaataaaa-ttgacccgttgtactccacacgccacttcccacctgttccaaagttgacgaagttactgatttttgtcatttgatctgcgaaacccgcgagactcattctgtccga-
