# Supplementary material for: A new generic circumscription of Hydrochorea (Leguminosae, Caesalpinioideae, mimosoid clade) with an amphi-Atlantic distribution
Source: PhytoKeys. 2022 Aug 22;205:401–37. doi: 10.3897/phytokeys.205.82775 (PMC9849043; doi:10.3897/phytokeys.205.82775)
Supplement: Supplementary material 1 — Supplementary data file S1 [file phytokeys-205-401_article-82775__-s001.zip › RBH3_m38076_comp36713_c0_seq2_exon01.aln-cln]

>Afrocalliandra_redacta_Germishuizen_5585@NODE_1_length_1049_cov_208.133745
---------------------------------------------------------------------------------------------------------------------------------------------------------------------------------------------------------------------------------------------------------------------------------------------------------------------------ctccagaagaaggcaaatttgctttatcatcttctgtttgctagactcttcaactccacttccaacatctgattgtaagatttccatccgaaacaaaatctgcagttcatatctagtgctcattaggttaaaacgttaaaacaaaagaatgcaag-----actagcaactaaacataaactgcaacacaagacgtgcacaaattatgcaaaatgttctcaaaggatactctctaactatttgtcctgtgatgagtgaagaaggtcctgtctcagatgcttgagaggatggatttttgcttttatgctttgtaactaactcctttggttccattaataaaactctgctgagtccagctgcaatcatgctatcataagcatcattacattttgaagaattttgactttcagaaatggtttctctgtcaaacttctttgataaccagtagatagatgagttcacaagtcgctcagccaaagccctcagatctacttcttcagattctattccctgatagatcttgttggaaagggtactgaaaaatgcttcagatgtttctgacccagtatcaggcacaacaccagcctgtactcctgaagcctcagtcatggtgttctctcctgctgaagtagatgaggaggttggcagctcatcatcttggagtgatccagtcaatctattgttaatgtcttctggaattagctgatctggtttggatgtttccgacacaattagatcgtgacagtcagatttcttcatctgtttcatccagcacttcaaaaatttcaacctttttgacttgttgcattccatggcatagtaaacatcgtacaagtttatgtcaaattgatcatatgcttcttcacggaaggagctccaagtgaggttctgaaggttattcctatccattatgttctttttctgatgaccctcaatcactgcaccactctttttatcttgagaatccaatagtttattgttccttttgaagttgatgtcaggcttgcaaacatcggcactcaatgtcctgaaatattgaaccatattttt------------------------------------------------------------------------------------------------------------------------------------------------------------------------------------------------------------------------------------------------------------------------------------------------------------------------------
>Albizia_coripatensis_Hughes_2433@NODE_1_length_1777_cov_198.980588
taccacttcacatagattccttctctgatgaacatattttggccaacaacaaagcaactaccgcacatgatatattttagaataaatgcgcaaaatgataaacctgagccatgcatctaactccaaagaaaagctaaaatcttttgtccttgcattaagaaaactgaattgcttcacgaaaaaagcatcaacagacatcaataaaatctatcaaccttgggatacaaacaagtacctgctttttatgatcttcgccacataattatcaaggttccaatcaccaaagaatcccccttccatatggcactgaatattctccagaagaaggcaaatttgcttcaccatcttctgtttgctagactcttctactccatttccaacatctgattgtaagatttccatccgaaacaaaatctgcagttgatatcttgtgctcattaaggtaaatcatggaaacaaaataagccaaaactatactaacaacgaaacataaactgcatcacaatacatgcacaaattacgcaaattgttctcaaaggatactctctgactatttgtcctgtgttgagtgaagtaggtcctgtctcagatgcctgagagaatggatttctacttttatgctttgtgactaactcttttggctccattaataaaattttgccaagttcagctgcaatcatgttaccataagcatcattacattttgaagaattttgactttcagaaatggtttctctgtcaaacttctttgatagccagtagatagatgagttcacaagtcgctcagccaaagcctgcaggtccacttcttcagattctattccctgatggatcttgttggaaagagtactgaaaaatgcttcagatgtttcggacccagtatcaggcacagcaccagcctgtactcctgaagcctcagtcacggtgttctctcctgctgaggcagatgaggagatcggcagttcatcatcttggagtgatccagtcaatcgattgttaatgtcttcacgaattagctgatctggcttggatgtttcagacacaattagatcatgacagtcaggtttcttcatctgtttcatccagcactttaaaaatttcaacttttttgacttgttacattccatggcatagtacacctcatgcaaatctatgtcaaattgatcatatgctgctttacagaaggagctccatgtgaggttttgaaggttattcttatccattaggttctttttctgatgaccctcaatcactgcacctctcttcttatcttgagaatccaatagtttattgtgccttttgaagttgatatcaggcttgcaaacatcagcactcaatgtcccaaaatattgaccgctattttccccaccaaaatcaagagccatatctggatcgtctaatagagataagagagcagaagaaattgtgaaaggccttagaatgcccataaatgaaccgccatcgctattggaaagggacaccaatgcacagcaaccttcgttataaagaaaactcaagagcatttgccaaatgggtacagagtttctctgccacttgaaaccaaattcacttgaaagaatttcaagaaccctatctgcaaagaattcatttgaaattcccttcctctttttcttagattcaccaaatacttctcgtacaagaacagaatcagatatgcgatc
>Albizia_decandra_Vilhena_231@NODE_1_length_913_cov_41.683014
------------------------------------------------------------------------------------------------------------------------------------------------------------------------------------------------------------------------------------------------------------------------------------------------------------------------------------------------------------------------------------------------tgattgtaagagttccatccgaaacaaaatctgcagttcatatcttgtgctcattaaggtaaatcatggaaacaaaataagccagaactgtactaacaatgaaacataaactgcatcacaatacatgaacaaattacgcaaattgttctcaaaggatactctctgactatttgtcctgtgttgagtgaagtaggtcctgtctcagatgcctgagagaatgcatttctacttttacgctttgtgactaactcttttggctccattaataaaattttgctaagttcagctgcaatcatgttaccataagcatcattacatttggaagaattttgactttcggaaatggtttctctgtcaaacctctttgatagccagtagatagatgagttcacaagtcgctcagccaaagcctgcaggtctacttcttcagattctattccctgatggatcttgttggaaagagtactgaaaaatgcttcagatgtttcggacccagtatcaggcacagcaccggcctgtactcctgaaacctcagtcaccgtgttctctcctgctgaggcagatgaggagatcggcagttcatcatcttggagtgatccagtcaatctattgttaatgtcttcaggaattagctgatctggcttggatgtttcagacacaattagatcatgagagtcaggtttcttcatctgtttcatccagcactttaagaatttcaacttttttgacttgttacattccatggcatagtacacctcatgcaaatgtatgtcaaattgatcatatgctgctttgcagaaggagctccatgtgaggttttgaaggttattattatccattatgttcttcttctgatgaccctcaatcactgcaccactcttcttatcttgagaatccaatagtttattgggcc-------------------------------------------------------------------------------------------------------------------------------------------------------------------------------------------------------------------------------------------------------------------------------------------------------------------------------------------------------------------------------------------------
>Albizia_inundata_Wood_26530@NODE_1_length_1209_cov_221.940208
-------------------------------------------------------------------------------------------------------------------------------------------------------------------------------------------------------------------------------------------------------------gccacataactatcaaggttccaatcaccaaagaatcccccctccatatggcactgaatactctccagaagaaggcaaatttgcttcaccatcttctgtttgctagactcttcaactccacttccaacatctgattgcaagagttccatccgaaacaaaatctgcagttcatatcttgtgctcattaaggtaaatcatggaaacaaaataagccagaactgtactaacaacgaaacataaactgcatcacaatacatgcacaaattacgcaaattgttctcaaaggatactctctgactatttgtcctgtgttgagtgaagtaggtcctgtctcagatgcctgagagaatggatttctacttttacgctttgtgactaactcttttggctccattaataaaattttgccaagttcagctgcaatcatgttaccataagcatcattacatttggaagaattttgactttcggaaatggtttctctgtcaaacctctttgatagccagtagatagatgagttcacaagtcgcccagccaaagcctgcaggtctacttcttcagattctattccctgatggatcttgttggaaagagtactgaaaaatgcttcagatgtttcggacccagtatcaggcacagcaccggcctgtactcctgaaacctcagtcaccgtgttctctcctgctgaggcagatgaggagatcggcagttcatcatcttggagtgatccagtccatctattgtcaatgtcttcaggaattagctgatctggcttggatgtttcagacacaattagatcatgagagtcaggtttcttcatctgtttcatccagcacttcaagaatttcaacttttttgacttgttacattccatggcatagtacacctcatgcaaatctatgtcaaattgatcatatgctgctttacagaaggagctccatgtgaggttttgaaggttattattatccattatgttcttcttctgatgaccctcaatcactgcaccactcttcttatcttgagaatccaatagtttattgggctttttgaagttgatatcaggcttgcaaacatcagcactcagtgtcccgaaatattgagccatattttccccaccaaaatcaagagccatatctggatcgtctaatagagataagagagcagaagaaattgtgaaaggccttagaatgcccataaacgaaccgccat----------------------------------------------------------------------------------------------------------------------------------------------------------------------------------------------------------------------------
>Albizia_multiflora_Hughes_3090@NODE_1_length_1619_cov_118.835279
--------------------------------------------------------------gcacatgatatattttagaataaatgcgcaaaatgataaacctgagctatgcatctaaccccaaagaaaagctaacatcttttgtccttgcattaggaaaactgaattgcttcacgaaaaaagcatcaacagacatcaataaaatctatcaaccttgggatacaaacaagtacctgctttttatgatcttcgccacataactatcaaggttccaagcaccaaagaatcccccctccatatggcactgaatactctccagaagaaggcaaatttgcttcaccatcttctgtttgctggacttttcaactccacttccaacatctgattgtaagagttccatccgaaacaaaatctgcagttcatatcttgtgctcattaaggtaaatcatggaaacaaaacaagcccgaactgtactaacaacgaaacataaactgcatcacaatacatgcacaaattacgcaaattgttctcaaaggatactctctgactatttgtcctgtgttgagtgaagtaggtcctgtctcagatgcttgagagaatgaatttctacttttacactttgtgactaactcttttggctccattaataaaattttgctaagttcagctgcaatcatgttaccataagcatcattacatttggaagaattttgactttcggaaatggtttctctgtcaaacctctttgatagccagtagatagatgagttcacaagtcgctcagccaaagcctgcaggtctacttcttcagattctattccctgatggatcttgttggaaagagtactgaaaaatgcttcagatgtttcggacccagtatcaggcacggcaccggcctgtactcctgaaacctcagtcaccgtgttctctcctgctgaggcagatgaggagatcggcagttcatcatcttggagtgatccagtcaatctattgttaatgtcttcaggaattagctgatctggcttggatgtttcagacacaattagatcatgagagtcaggtttcttcatctgtttcatccagcactttaagaatttcaacttttttgacttgttacattccatggcatagtacacctcatgcaaatctatgtcaaattgatcatatgctgctttacagaaggagctccatgtgaggttttgaaggttattattatccattatgttcttcttctgatgaccctcaatctctgcaccactcttcttatcttgagaatccaatagtttattgggccttttgaagttgatatcaggcttgcaaacatcagcactcagtgtcccgaaatattgagccatattttccccaccaaaatcaagagccatatctggatcgtctaatagagataagagagcagaagaaattgtgaaaggccttagaatgcccataaatgaaccgccatcgctactggaaagggataccaatgcacagcaaccttcgttataaagaaaactcaagagcatttgccaaatggggacagagtttctctgccacatgaaaccaaattcacttgaaagaatttcaagaaccctatctgcgaagaattcatttgaaattcccttcctctttttcttagattcaccaaatacttctcgtacaagaacagaatcagatatgcgat-
>Albizia_sinaloensis_Hughes_1576@NODE_1_length_1496_cov_72.210007
------------------------ctggtgaacatcttttggccaacaacaaagcaaccaccgcacatgatatattttagaataaatgcgcaaaatgataaacctgagctatgcatctaactccaaagaaaagctaaaatcttttgtccttgcattaagaaaactgaattgcttcacgaaaaaagcatcaacagacatcaataaaatctatcaaccttgggatacaaacaagtacctgctttttatgatcttcttcacataactatcaaggttccaatcaccaaagaatcccccttccatatggcactgaatgttctccagaagaaggcaaacttgcttcaccatcttctgtttgctagactcttcaactccacttccaacatctgattgtaagagttccatccgaaaaaaaatctgcagttcatatcttgtgctcattaaggtaaatcatggaaacaaaacaagccaaaactatactaacaacgaaacataaattgcatcacaatacgtgcacaaattacgcaaattgttctcaaaggatactctctgactatttgtcctgtgttgagtgaagtaggtcctgtctcagatgcctgagagaatggatttctacttttatgctttgtgactaactcttttggctccattagtaaaattttgcttagttcagctgcaatcatgttaccataagcatcattacattttgaagaattctgactttcagaaatggtttctctgtcaaacttctttgatagccagtagatagatgagttcacaagtcgctcagccaaagcctgcagatctacttcttcagattctattccctgatggatcttgttggaaagagtgctgaaaaatgcttcagatgtttcggacccagtatcaggcaaagcaccagcctgtactcctgaagcctcagtcacggtgttctctcctgctgaggcagatgaggagatcggcagttcatcatcttggagtgatccagtcaatctattgttaatgtcttcaggaattagctgatcgggcttggatgtttcagacacaattagatcatgacattcaggtttcttcatctgtttcatccagcactttaagaatttcaattttttagacttgttacattccatggcatagtacacgtcatgcaaatctatgtcaaattgatcatatgctgctttacagaaggagctccatgtgaggttttgagggttattcctatccattatgttctttttctgatgaccctcaatcactgcaccactcttcttatcttgagaatccaatggcttattgtgccttttgaagttgatatcaagcgtgcaaacatcagcactcagtgtcccgaaatactgcgccatattttccccaccaaaatcaagagccatatctggatcgtctaatagagataagagagcagaagaaattgtgaaaggccttagaatgcccataaatgaactgccatcgctactggaaagggacaccaatgcacagcaaccttcattataaagaaaactcaagag------------------------------------------------------------------------------------------------------------------------------------------------------------------
>Albizia_tomentosa_Hughes_648@NODE_1_length_1342_cov_121.969960
----------------------------------------------------------------------------------------------------------------------------------------------------------------------------------------gcatcaacagacatcaataaaatctatcaaccttgggatacaaacaagtacctgctttttatgatcttcgccacataactatcaaggttccaatcaccaaagaatcccccttccatatggcactgaatgttctccagaagaaggcaaacttgcttcaccatcttctgtttgctagactcttcaactccacttccaacatctgattgtaagagttccatccgaaaaaaaatctgcagttcatatcttgtgctcattaaggtaaatcatggaaacaaaataagccaaaactatactaacaacgaaacataaattgcatcacaatacgtgcacaaattacgcaaattgttctcaaaggatactctctgactatttgtcctgtgttgagtgaagtaggtcctgtctcagatgcctgagagaatggatttctacttttatgctttgtgactaactcttttggctccattagtaaaattttgcttagttcagctgcaatcatgttaccataagcatcattacattttgaagaattctgactttcagaaatggtttctctgtcaaacttctttgatagccagtagatagatgagttcacaagtcgctcagccaaagcctgcaggtctacttcttcagattctattccctgatggatcttgttggaaagagtgctgaaaaatgcttcagatgtttcggacccagtatcaggcaaagcaccagcctgtactcctgaagcctcagtcacggtgttctctcctgctgaggcagatgaggagatcggcagttcatcatcttggagtgatccagtcaatctattgttaatgtcttcaggaattagctgatcgggcttggatgtttcagacacaattagatcatgacattcaggtttcttcatctgtttcatccagcactttaagaatttcaattttttagacttgttacattccatggcatagtacacgtcatgcaaatctaagtcaaattgatcatatgctgctttacagaaggagctccatgtgaggttttgagggttattcctatccattatgttctttttctgatgaccctcaatcactgcaccactcttcttatcttgagaatccaatggtttattgtgccttttgaagttgatatcaagcgtgcaaacatcagcactcagtgtcccgaaatactgcgccatattttccccaccaaaatcaagagccatatctggatcgtctaatagagataagagagcagaagaaattgtgaaaggccttagaatgcccataaatgaactgccatcgctactggaaagggacaccaatgcatatcaaccttcattataaagaaaactcaagagcatttg------------------------------------------------------------------------------------------------------------------------------------------------------------
>Albizia_xerophytica_Hughes_1435@NODE_1_length_1478_cov_75.140614
----------------------------------------------------agcaaccaccgcacatgatatattttagaataaatgcgcaaaatgataaacctgagctatgcatctaactccaaagaaaagctaaaatcttttgtccttgcattaagaaaactgaattgcttcacgaaaaaagcatcaacagacatcaataaaatctatcaaccttgggatacaaacaagtacctgctttttatgatcttcgccacataactatcaaggtaccaatcaccaaagaatcccccttccatatggcactgaatattctccagaagaaggcaaacttgcttcaccatcttctgtttgatagactcttcaactccacttccaacatctgattgtaagagttccatccgaaacaaaatctgcagttcatatcttgtgctcattaaggtaaatcatggaaacaaaataagccaaaactatactaacaacgaaacataaattgcatcacaatacatgcacaaattacgcaaattgttctcaaaggatactctctgactatttgtcctgtgttgagtgaagtaggtcctgtctcagatgcctgagagaatggatttctacttttatgctttgtgactaactcttttggctccattaataaaattttgctaagttcagctgcaatcatgttaccataagcatcattacattttgaagaattttgactttcagaaatgttttctctgtcaaacttctttgatagccagtagatagatgagttcacaagtcgctcagccaaagcctgcaggtctacttcttcagattctattccctgataaatcttgttggaaagagtgctgaaaaatgcttcagatgtttcggacccagtatcaggcaaagcaccagcctgtactcctgaagcctcagtcacggtgttctctcctgctgaggcagatgaggagatcggcagttcatcatcttggagtgatccagtcaatctattgttaatgtcttcaggaattagctgatcgggcttggatgtttcagacacaattagatcatgacagtcaggtttcttcatctgtttcatccagcactttaagaatttcaatttttttgacttgttacattccatggcatagtacacgtcatgcaaatctatgtc----------------------------------------aggttttgagggttattcctatccattatgttctttttctgatgaccctcaatcactgcaccactcttcttatcttgagaatccaatggtttattgtgccttttgaagttgatatcaggcttgcaaacatcagcactcagtgtcccgaaatactgcgccatattttccccaccaaaatcaagagccatatctggatcgtctaatagggataagagagcagaagaaattgtgaaaggccttagaatgcccataaatgaaccgccatcgctactggaaagggacaccaatgcacagcaaccttcgttataaagaaaactcaagagcatttgccaaatgggtacagagtttctctgccacatgaaaccaaattcac----------------------------------------------------------------------------------------------------------------
>Archidendron_clypearia_Wieringa_1849@NODE_1_length_1416_cov_208.453323
--------------------------------------------------------accgccgcacatgatatattttagaataaaaacgcaaaatgataaacctgagctatgcatctaactccaaagagaagctaaaatcttttgtccttgcattaagaaaactgaattgcttcacgaaataagtatcaacggacatcaataaaatctgtcaaccttgggatacaaacaagtacctgctttttatgatcttcgccacataattatcaaggttccaatcaccaaagaatcccccttccatatggcactgaatattctccagaaggaggcaaatttgcttcaccatcttctgtttgttagactcttcaactccacttccaacatctgattgtaagatttccatccgaaacaaaatctgcagttcatatcttgtgctcattaaggtaaatcatggaaacagaacaagccaaaactatactaacaacgaaacataaacagcatcacaat--atgcacaaattacgcaaattgttctcaaaggatactctctgactatttgtcctctgttgagtgaagtagctcctgtctcagatgcctgagagaatggatttctacttttatgctttgtgactaactcttttggctccgttaataaaattttgctaagttcagctgcaatcatgttaccataagcatcattacattttgaagaattttgactttcagaaatggtttctctgtcaaacgtctttgatagccagtagatagatgagttcacaagtcgctcagccacagcctgcaggtctacttcttcagattctattccctgatggatcttgttggaaagagtactgaaaaatgcttcaggtgtttctgacccagtatcaggcacagcaccagcctgtactcctgaagcatcagtcacagtgtactctcctgctgaggcagatgaggagatcgacagttcatcgtcttggagtgatccagtcaatctattgttaatgtcttcaggaaatagctcatctggcttggatgtttcagagacaattagatcatgacagtcaggtttcttcatctgtttcatccagcactttaaaaatttcaacttttttgacttgttacattccatggcatagtaaaccttatgcaaatctatgtcaaattgatcatatgctgctttacagaaggagctccatgtgaggttgtgaaggttattcttatccattatgttctttttctgatgaccctcaatcactgaaccactcttcttatcttgagaatccaatagtttattgtgccttttgaagttgatatcaggcttgcaaacatcagcactcaatgtcctgaaatattgagccatattttccccaccaaaatcaagagccatatctggatcgtctaatagagataagagagcagaagaaattgtgaaaggccttagaatgcccataaatgaaccgccatcgctattgga------------------------------------------------------------------------------------------------------------------------------------------------------------------------------------------------------------------
>Balizia_leucocalyx_Aguilar_1939@NODE_1_length_1708_cov_134.162477
taccacttcacatagattccttctctggtgaacatattttggccaacaaccaagcaaccaccgcacatgatatattttagaataaatgcgcaaaatgataaacctgcgctatgcatctaactccaaggagaagctaaaatcttttgtccttgcattaagaaaactgaattgcttcacgaaaaaagcatcaatagacgtcaataaaatctatcaaccttgggatacaaacaagtacctgctttttatgatcttcgccacataattatcaaggttccaatcaccgaagaatcccccttccatatggcactgaatattctccagaagaaggcaaatttgcttcaccatcttctgtttgctagactcttcaactccacttccaacatctgattgtaagatttccatccgaaacgaaatctgcagttcatatcttgtgctcattaaggtaaatcatggaaacaaaataagccaaaactatactaacaacgaaacataaactgcatcacaatacaggcacaaattacgcaaattgttctcaaaggatactctctgactatttgtcctgtgttgagtgaagtaggtcctgtctcagacgcctgagagaatggatttctacttttatgctttgtgactaactcttttggctccattaataaaattttgctgagttcagctgcaatcatgttaccacaagcatcattacattttgaagaattttgactttcagaaatggtttgtgtgtcaaacttctttgatagccagtagatagatgagttcacaagtcgctcagccaaagcctgcaggtctacttcttcagattctattccctgatggatcttgttggaaagagtactgaaaaatgcttcagatgtttcggacccagtatcaggcacagcaccagcctgtactcctgaagcctcagtcacggtgttctctcctgctgaggcagatgaggagatcggcagttcatcatcttggagtgatccagccaatctattgttaatgtcttcaggaattagccgatctggcttggatgtttcagacacaattagatcatgacagtcaggtttcttcatctgtttcatccagcactttaaaaatttcaacttttttgacttgttacattccatggcatagtaaacctcatgcaaatctatgtcaaattgatcatatgctgctttacagaaggagctccatgtgagattttgaaggttattcttatccattatgttctttttctgatgaccctcaatcactgcaccgctcttcttatgttgagaatccattaatttattgtgccttttgaagttgatatcaggcttgcaaacatcagcactccatgtcccgaaatattgagccatattttccccaccaaaatcaagagccatatctggatcgtctaatagagataagagagcagaagaaattgtgaaaggccttagaatgcccataaatgaaccgccatcgctattggaaagggacaccaatgcacagcaaccttcgttataaagaaaactcaagagcatttgccaaatgggtacagagtttctctgccacatgaaaccaaattcacttgaaagaatttcaagaacccaatttgcgaagaattcatttgaaagtcccttcctcttatacttagattcaccaaatacttctcgtacaagaacagaatcaga---------
>Balizia_spnov_Morim_577@NODE_1_length_1544_cov_217.188046
----------------------------------------------------------------------------------------------------------------------------------------------------------------aaactgaattgcttcacgaaaaaagcatcaatagacatcaataaaatctatcaaccttgggatacaaacaagtacctgctttttatgatcttcgccacataattatcaaggttccaatcaccaaagaatcccccttccatatggcactgaatattctccagaagaaggcaaatttgcttcaccatcttctgtttgctagactcttgaactccaattccaacatctgattgcaagatttccatccgaaacgaaatctgcagttcatatcttgtgctcattaaggtaaatcatggaaacaaaataagccaaaactatactaacaacgaaacataaactgcatcataatacaggcacaaattacgcaaattgttctcaaaggatactctctgactatttgtcctgtgttgagtgaagtaggttcagtctcagacgcctgagagaatggatttctacttttatgctttgtgactaactcttttggctccattaataaaattttgctgagttcagctgcaatcatgttaccataagcatcattacattttgaagaattttgactttcagaaatggtttgtgtgtcaaacttctttgatagccagtagatagatgagttcacaagtcgctcagccaaagcctgcaggtctacttcttcagattctattccctgatggatcttgttggaaagagtactgaaaaatgcttcagatgtttccgacccagtatcaggcacagcaccagcctgtactcctgaagcctcagtcacggtgttctctcctgctgaggcagatgaggagatcggcagttcatcatcttggagtgatccagtcaatctattgttaatgtcttcaggaattagctgatctggcttggatgtttcagacacaattagatcatgacagtcaggtttcttcatctgtttcatccagcactttaaaaatttcaacttttttgacttgttacattccatggcatagtaaacctcatgcaaatctatgtcaaattgatcatatgctgctttacagaaggagctccatgtgagattttgaaggttattcttatccattatgttctttttctgatgaccctcaatcactgcaccactcttcttatgttgagaatccattaatttattgtgccttttgaagttggtatcaggcttgcaaacatcagcactcaatgtcccgaaatattgagccatattttccccaccaaaatcaagagccatatctggatcgtctaatagagataagagagcagaagaaattgtgaaaggccttagaatgcccataaatgaaccgccatcgctattggaaagggacaccaatgcacagcaaccttcgttataaagaaaactcaagagcatttgccaaatgggtacagagtttctctgccacatgaaaccaaattcacttgaaagaatttcaagaaccctatctgcgaagaattcatttgaaattcccttcctctttttcttagattcaccaaatacttctcgtacaagaacagaatcagatatgcgatc
>Calliandra_bella_LPQ15696@NODE_1_length_934_cov_215.035006
-----------------------------------------------------------------------------------------------------------------------------------------------------------------------------------------------------------------------------------------------------------------------------------------------------------------------------------ggaggcaaatttgcttcaccatcttctgtttgccagactcttcaactccacttccaacatctgattgtaagatttccattcgaaacaaaatctgcagttcatatctattgctcattaaggttaaacatgaaaacaaaagaatgcaacaccctactagaaactaaacataaactgcatcactatacgtgcacaaattatg-aaaatgttctcaaaggatactctctaactatttgtactgtgatgagtgaagaagatcctgactcagatgcctgagaggatggatttctggctttatgctttgtaactaactcctttggttccattaataaaacttcgctgagttcagctgcaatcatgctaccataagcatcattacattttgaagaattttggctgtcagaaatggtttctctgtcaaacttctttgatagccagtatatagatgagttcacaagtcgctcagccaaagccttcaggtctacttcttcagattcaattccctgatggatcttgctggaaagagtactgaaaaatgcttcagatgtttctgacccagtatcgggcaaaacaccagcctgtactcctgaagcttcaatcatggtgttctctcctgctgaggcagatgaggagaccggcagctcatcatcttggaatgatccagtcaatctatttttaatgtcttctggaattagctgatctggcttggatgtctcagacccaattagatcatgacagtcagatttcttcatctgtttcatccagcacttcaaaaatttcaacctttttgacttgttacattccatagcatagtaaacatcgtacaagcctatgtcaaatcgatcatatgctgctttacatagtaaacatcgtacaagcctatg--------tcaaatcgatcatatgctgcttt---------------------------------------------------------------------------------------------------------------------------------------------------------------------------------acagaaggagctccaagtgaggtt-----------------------------------------------------------------------------------------------------------------------------------------------------------------------------------------------------------------------------------------------------
>Cathormion_obliquifoliolatum_Wieringa_6519@NODE_1_length_1324_cov_197.243499
-----------------------------------------------------------------------------------------------------------------------------------------------------------------------------------------------------------------------------------------------------------------cataattatcaaggttccaatcaccaaagaatcccccttccatatggcactgaatattctccagaagaaggcaaatttgcttcaccatcttctgtttgctagactcttcaactccaattccaacatctgattgtaagatttccatccgaaacgaaatctgcagttcatatcttgtgctcattaaggtaaatcatggaaacaaaataagccaaaactatactaacaacgaaacataaactgcatcataatacaggcacaaattacgcaaattgttctcaaaggatactctctgactatttgtcctgtgttgagtgaagtaggtccagtctcagacgcctgagagaatggatttctacttttatgctttgtgactaactcttttggctccattaataaaattttgctgagttcagctgcaatcatgttaccataagcatcattacattttgaagaattttgactttcagaaatggtttgtgtgtcaaacttctttgatagccagtggatagatgagttcacaagtcgctcagccaaagcctgcaggtctgcttcttcagattctattccctgatggatcttgttggaaagagtactgaaaaatgcttcagatgtttcggacccagtatcaggcacagcaccagcctgtactcctgaagcctcagtcacggtgttctctcctgctgaggcagatgaggagatcggcagttcatcatcttggagtgatccagtcaatctattgttaatgtcttcaggaattagctgatctggcttggatgtttcagacacaattagatcatgacagtcaggtttcttcatctgtttcatccagcactttaaaaatttcaacttttttgacttgttagattccatggcatagtaaacctcatgcaaatctatatcaaattgatcatatgctgctttacagaaggagctccatgtgagattttgaaggttattcttatccattatgttctttttctgatgaccctcaatcactgcaccactcttcttatgctgagaatccattaatttattgtgccttttgaagttggtatcaggcatgcaaacatcagcactcaatgtcccgaaatattgagccatattttccccaccaaaatcaagagccatgtctggatcgtctaatagagataagagagcagaagaaattgtgaaaggccttagaatgcccataaatgaaccgccatcgctattggaaagggacaccaatgcacagcaaccttcgttataaagaaaactcaagagcatttgccaaatgggtacagagtttctctgccacatgaaaccaaattcacttgaaagaatt-----------------------------------------------------------------------------------------------------
>Cathormion_rhombifolium_Deighton_3618@NODE_1_length_1416_cov_77.274085
----------------------------------------ggccaacaacaaagcaaccaccgcacatgatatcttttagaataaatgcgcaaaatgataaacctgagctatgcatctaactccaaggagaagctaaaatcttttgtccttgcattaagaaaactgaattgcttcacgaaaaaagcatcaatagacatcaataaaatcaatcaaccttgggatacaaacaagtacctgctttttatgatcttcgccacataattatcaaggttccaatcaccaaagaatcccccttccatatggcactgaatattctccagaagaaggcaaatttgcttcaccatcttctgtttgctagactcttcaactccaattccaacatctgattgtaagatttccatccgaaacgaaatctgcagttcatatcttgtgctcattaaggtaaatcatggaaacaaaataagccaaaactatactaacaacgaaacataaactgcatcataatacaggcacaaattacgcaaattgttctcaaaggatactctctgactatttgtcctgtgttgagtgaagtaggtccagtctcagacgcctgagagaatggatttctacttttatgctttgtgactaactcttttggctccattaataaaattttgctgagttcagctgcaatcatgttaccataagcatcattacattttgaagagttttgactttcagaaatggtttgtgtgtcaaacttctttgatagccagtagatagatgagttcacaagtcgctcagccaaagcctgcaggtctacttcttcagattctattccctgatggatcttgttggaaagagtactgaaaaatgcttcagatgtttcggacccagtatcaggcacagcaccagcctgtactcctgaagcctcagtcacggtgttctctcctgctgaggcagatgaggagatcggcagttcatcatcttggagtgatccagtcaatctattgttaatgtcttcaggaattagctgatctggcttggatgtttcagacacaattagatcatgacagttaggtttcttcatctgtttcatccagcactttaaaaatttcaacttttttgacttgttagatttcatggcatagtaaacctcatgcaaatctatgtcaaattgatcatatgctgctttacagaaggagctccatgtgagattttgaaggttattcttatccattatgttctttttctgatgaccctcaatcactgcaccactcttcttatgttgagaatccattaatttattgtgccttttgaagttggtatcaggcttgcaaacatcagcactcaatgtcccgaaatattgagccatattttccccaccaaaatcaagagccatatctggatcgtctaatagagataagagagcagaagaaattgtgaaaggccttagaatgcccataaatgaac----------------------------------------------------------------------------------------------------------------------------------------------------------------------------------------------------------------------------------
>Hydrochorea_corymbosa1_Bonadeu_655@NODE_1_length_1165_cov_198.581081
----------------------------------------------------------------------------------------------------------------------------------------------------------------------------------------------------------------------------------------------------------------------------------------------------------------------------------agaaggcaaatttgcttcaccatcttctgtttgctagactcttcaactccaattccaacatctgattgtaagatttccatccgaaacgaaatctgcagttcatatcttgtgctcattaaggtaaatcatggaaacaaaataagccaaaactatactaacaacgaaacataaactgcatcataatacaggcacaaattacgcaaattgttctcaaaggatactctctgactatttgtcctgtgttgagtgcagtaggtccagtctcagacgcctgagagaatggatttctgcttttatgctttgtgactaactcttttggctccattaataaaattttgctgagttcagctgcaatcatgttaccataagcatcattacattttgaagaattttgactttcagaaatggtttgtgtgtcaaacttctttgatagccagtagatagatgagttcacaagtcgctcagccaaagcctgcaggtctacttcttcagattctattccctgatggatcttgttggaaagagtactgaaaaatgcttcagatgtttcggacccagtatcaggcacagcaccagcctgtactcctgaagcctcagtcacggtgttctctcctgctgaggcagatgaggagatcggcagttcatcatcttggagtgatccagtcaatctattgttaatgtcttcaggaattagctgatctggcttggatgtttcagacacaattagatcatgacaattaggtttcttcatctgtttcatccagcactttaaaaatttcaacttttttgacttcttacattccatggcatagtaaacctcatgcaaatctatgccaaattgatcatatgctgctttacagaaggagctccatgtgagattttgaaggttattcttatccattatgttctttttctgatgaccctcaatcactgcaccactcttcttatgttgagaatccatcaatttattgtgccttttgaagttggtctcaggcttgcaaacatcagcactcaatgtcccgaaatattgagccatattttccccaccaaaatcaagagccatatctggatcgtctaatagagataagagagcagaagaaattgtgaaaggccttagaatgcccataaatgaaccgccatcgctattggaaagggacaccaatgc---------------------------------------------------------------------------------------------------------------------------------------------------------------------------------------------------
>Hydrochorea_gonggrijpii_Tillett_45696@NODE_1_length_1453_cov_119.928779
---------------------------------------------------------------------------------------------------------------------------------gaagctaaaatcttttgtccttgcattaagaaaactgaattgcttcacgaaaaaagcatcaatagacatcaataaaatctatcaaccttgggatacaaacaagtacctgctttttatgatcttcgccacataattatcaaggttccaatcaccaaagaatcccccttccatatggcactgaatattctccagaagaaggcaaatttgcttcaccatcttctgtttgctagactcttcaactccaattccaacatctgattgtaagatttccatccgaaacgaaatctgcagttcatatcttgtgctcattaaggtaaatcatggaaacaaaataagccaaaactatactaacaacgaaacataaactgcatcataatacaggcacaaattacgcaaattgttctcaaaggatactctctgactatttgtccagtgttgagtgaagtaggtccagtctcagacgcctgagagaatggatttctacttttatgctttgtgactaactcttttggctccattaataaaattttgctgagttcagctgcaatcttgttaccataagcatcattacattttgaagaattttgactttcagaaatggtttgtgtgtcaaacttctttgatagccagtagatagatgagttcacaagtcgctcagccaaagcctgcaggtctacttcttcagatcctattccctgatggatcttgttggaaagagtactgaaaaatgcttcagatgtttcggaaccagtatcaggcacagcaccagcctgtactcctgaagcctcagtcacggtgttctctcctgctgaggcagatgaggagatcggcagttcatcatcttggagtgatccagtcaatctattgttaatgtcttcaggaattagctgatctggcttggatgtttcagacacaattagatcatgacagtcaggtttcttcatctgtttcatccagcactttaaaaatttcaacttttttgacttgttacattccatggcatagtaaacctcatgcaaatctatgtcaaattgatcatatgctgctttacagaaggagctccatgtgagattttgaaggttattcttatccattatgttctttttctgatgaccctcaatcactgcaccactcttcttatgttgagaatccattaatttattgtgccttttgaagttggtatcaggcttgcaaacatcagcactcaatgtcccgaaatattgagccatattttccccaccaaaatcaagagccatatctggatcgtctaatagagataagagagcagaagaaattgtgaaaggccttagaatgcccataaatgaaccgccatcgctattggaaagggacaccaatgcacagcaaccttcgttataaagaaaactcaagagcatttgccaaatgggtacagagtttctctgccacatgaaaccaaattcacttgaaagaattt----------------------------------------------------------------------------------------------------
>Hydrochorea_marginata_Morim_563@NODE_1_length_1945_cov_162.544968
taccacttcacacagattccttctctggtgaacatattttggccaacaacaaagcaaccaccgcacatgatatcttttagaataaatgcacaaaatgataaacctgagctatgcatctaactccaaggagaagctaaaatcttttgtccttgcattaagaaaactgaattgcttcacgaaaaaagcatcaatagacatcaataaaatctatcaaccttgggatacaaacaagtacctgctttttatgatcttcgccacataattatcaaggttccaatcaccaaagaatcccccttccatatggcactgaatattctccagaagaaggcaaatttgcttcaccatcttctgtttgctagactcttcaactccaattccaacatctgattgtaagatttccatccgaaacgaaatctgcagttcatatcttgtgctcattaaggtaaatcatggaaacaaaataagccaaaactacactaacaacgaaacataaactgcatcataatacaggcacaaattacgcaaattgttctcaaaggatactctctgactatttgtcctgtgttgagtgcagtaggtccagtctcagacgcctgagagaatggatttctacttttatgctttgtgactaactcttttggctccattaataaaattttgctgagttcagctgcaatcatgttaccataagcatcattacattttgaagaattttgactttcagaaatggtttgtgtgtcaaacttctttgatagccagtagatagatgagttcacaagtcgctcagccaaagcctgcaggtctacttcttcagattctattccctgatggatcttgttggaaagagtactgaaaaatgcttcagatgtttcggacccagtatcaggcacagcaccagcctgtactcctgaaacctcagtcacggtgttctctcctgctgaggcagatgaggagatcggcagttcatcatcttggagtgatccagtcaatctattgttaatgtcttcaggaattagctgatctggcttggatgtttcagacacaattagatcatgacaatcaggtttcttcatctgtttcatccagcactttaaaaatttcaacttttttgacttgttacattccatggcatagtaaacctcatgcaaatctatgtcaaattgatcatatgctgctttacagaaggagctccatgtgagattttgaaggttattcttatccattatgttctttttctgatgaccctcaatcactgcaccactcttcttatgttgagaatccattaatttattgtgccttttgaagttgatatcaggcttgcaaacatcagcactcaatgtcccgaaatattgagccatattttccccaccaaaatcaagagccatatctggatcgtctaatagagataagagagcagaagaaattgtgaaaggccttagaatgcccataaatgaaccgccatcgctattggaaagggacaccaatgcacagcaaccttcgttataaagaaaactcaagagcatttgccaaatgggtacagagtttctctgccacatgaaaccaaattcacttgaaagaatttcaagaaccctatctgcgaagaattcatttgaaattcccgtcctctatttcttagattcaccaaatacttctcgtacaagaacagaatcagatatgcgatc
>Jupunba_abbottii_Zanoni_21220@NODE_1_length_1288_cov_99.170107
--------------------------------------------------------------------------------------------------------------------------------------------------------------------------------------------------------------tctatcaaccttgggatacaaacaagtacctgctttttatgatcttcgccacataattatcaaggttccaatcaccaaagaatcccccttccatatggcactgaatattctccagaagaaggcaaatttgcttcaccatcttctgtttggtagactcttcaactccacttccaacatctgattgtaagatttccatccgaaacgaaatctgcagttcatatcttgtgctcattaaggtaaatcatggaaacaaaataagccaaaactatactaacaacgaaacataaactgcatcacaatacaggcacaaattgcgcaaattgttctcaaaggatactctctgactgtttgtcctgtgttgagtgaagtaggtcctgtctcagacgcctgagagaatggatttctacttttatgctttgtgactaactcttttggctccattaataaaattttgctgagttcagctgcaatcatgttaccataagcatcattacattttgaagaattttgactttcagaaatggtttgtgtgtcaaacttctttgatagccagtagatagatgagttcacaagtcgctcagccaaagcctgcaggtctacttcttcagattctattccctgatggatcttgttggaaagagtactgaaaaatgcttcagatgtttcggacccagtatcaggcacagcaccagcctttagtcctgaagcctcagtcacggtgttctctcctgctgaggcagatgaggagatcggcagttcatcatcttggagtgatccagtcaatctattgttaatgtcttcaggaattagctgatctggcttggatgtttcagacataattagatcatgacagtcaggtttcttcatctgtttcatccagcactttaaaaatttcaacttttttgacttgttacattccatggcatagtaaacctcatgcaaatctatgtcaaattgatcatatgctgctttacagaaggagctccatgtgaggttttgaaggttattcttatccattatgttctttttctgatgaccctcaatcactgcaccactcttcttatgttgagaatccaatagtttattgtgccttttgaagttgatatcaggcttgcaaacatcagcactcaatgtcctgaaatattgagccatattttccccaccaaaatcaagagccacatctggatcgtctaatagagataagagagcagaagaaattgtgaaaggccttagaatgcccataaatgaacccccatcgctattggaaagggacaccaatgcacagcaa--------------------------------------------------------------------------------------------------------------------------------------------------------------------------------------------
>Jupunba_asplenifolia_Ekman_6383@NODE_1_length_980_cov_50.906977
----------------------------------------------------------------------------------------------------------------------------------------------------------------------------------------------------------------------------------------------------------------------------------------------aatcccccttccatatggcactgaatattctccagaagaaggcaaatttgcttcaccatcttctgtttgctagactcttcaactccacttccaacatctgattgtaagatttccatccgaaacgaaatctgcagttcatatcttgtgctcattaaggtaaatcatggaaacaaaataagccaaaactatactaacaacgaaacataaactgcatcacaatacaggcacaaattgcgcaaattgttctcaaaggatactctctgactatttctcctgtgttgagtgaagtaggtcctgtctcagacgcctgagagaatggatttctacttttatgctttgtgactaactcttttggctccattaataaaattttgctgagttcagctgcaatcatgttaccataagcatcattacattttgaagaattttgactttcagaaatggtttgtgtgtcaaacttctttgatagccagtagatagatgagttcacaagtcgctcagccaaagcctgcaggtctacttcttcagattctattccctgatggatcttgttggaaagagtactgaaaaatgcttcagatgtttcggacccagtatcaggcacagcaccagcctttagtcctgaagcctcagtcacggtgttctctcctgctgaggcagatgaggagatcggcagttcatcatcttggagtgatccagtcaatctattgttaatgtcttcaggaattagctgatctggcttggatgtttcagacataattagatcatgacagtcaggtttcttcatctgtttcatccagcactttaaaaatttcaacttttttgacttgttacattccatggcatagtaaacctcatgcaaatctatgtcaaattgatcatatgctgctttacagaaggagctccatgtgaggttttgaaggttattcttatccattatgttctttttctgatgaccctcaatcactgcaccactcttc--------------------------------------------------------------------------------------------------------------------------------------------------------------------------------------------------------------------------------------------------------------------------------------------------------------------------------------------------------------------------------------------------------------------------------
>Jupunba_barbouriana_Iganci_847@NODE_1_length_1475_cov_192.063662
--------------------------------------------------------------------------------------------------------------------------------------------------------------------------------------------------------------------------------------------------------------------------------------------------------------------------------------ggcaaatttgcttcactatcttctgtttgctagactcttcaactccacttccaacatctgattgtaagatttccatccgaaacaaaatctgcagttcatatcttgtgctcattaaggtaaatcatggaaacaaaataagccaaaactatactaacaacgaaacataaactgcatcacaatacagacacaaattacgcaaattgttctcaaaggatactctctgactatttgtcctgtgttgagtgaagtaggtcctgtctcagatgcctgagagaatggatttctacttttatgctttgtgactaactcttttggctccattaataaaattttgctaagttcagctgcaatcatgttaccataagcatcattacattttgaagaattttgactttcagaaatggtttctctgtcaaacttctttgatagccagtagatagatgagttcacaagtcgctcagccaaaggctgcaggtctacttcttcagattctattccctgatggatcttgttggaaagagtactgaaaaatgcttcagatgtttcggacccagtatcaggcacagcaccagcctgtactcctgaagcctcagtcacggtgttctctcctgctgaggcagatgaggagatcggcagttcatcatcttggagtgatccagtcaatctattattaatgtcttcaggaattagctgatctggcttggatgtttcagacacaattagatcatgacagtcaggtttcttcatctgtttcatccagcactttaaaaatttcaacttttttgacttgttacattccatggcatagtaaacctcatgcaaatttatgtcaaattgatcatatgctgctttacagaaggagctccatgtgaggttttgaaggttattcttatccattatgttctttttctgatgaccctcaatcactgcaccgctcttcttctgttgagaatccaatagtttattgtgccttttgaagttgatatcaggcttgcaaacatcagcactcaacgtcccgaaatattgagccatattttccccaccaaaatcaagagccatatctggatcgtctaatagagataagagagcagaagaaattgtgaaaggccttagaatgcccataaatgaaccgccatcgctattggaaagggacaccaatgcacagcaaccttcgttataaagaaaactcaagagcatttgccaaatgggtacagagtttctctgccacatgaaaccaaattcatttgaaagaatttcaagaaccctatctgcgaagaattcatttgaaattcccttcctctttttcttagattccccaaatacttctcgtacaagaacagaatcagatatgcgatc
>Jupunba_brachystachya_Lima_7438@NODE_1_length_1737_cov_129.857831
taccacttcacatagattccttctctggtgaacatattttggccaacaacaaagcaaccaccgcacatgatatattttagaacaaatgcgcaaaatgataaacctgagctatgcatctaactccaaagagaagttaaaatcttttgtgcttgcattaagaaaactgaattgcttcacgaaaaaagcatcaatagacatcaataaaatctatcaaccttgggatacaaacaagtacctgctttttatgatcttcgccacataattatcaaggttccaatcaccaaagaatcccccttccatatggcactgaatattctccagaagaaggcaaatttgcttcaccatcttctgtttgctagactcttcaactccacttccaacatctgattgtaagatttccatccgaaacaaaatctggagttcatatcttgtgctcattaaggtaaatcatggaaacaaaataagccaaaactatactaacaacgaaacataaactgcatcacaatacaggcacaaattacgcaaattgttctcaaaggatactctctgactgtttgtcctgtgttgagtgaagtaggtcctgtctcagatgcctgagagaatggatttctacttttatgctttgtgactaactcttttggctccattaataaaattttgctaagttcagctgcaatcatgttaccataagcatcattacattttgaagaattttgactttcagaaatggtttctctgtcaaacttctttgatagccaatagatagatgagttcacaagtcgctcagccaaagcctgcaggtctacttcttcagattctattccctgatggatcttgttggaaagagtactgaaaaatgcctcagatgtttcggacccagtatcaggcacagcaccagcctgtactcctgaagcctcagtcacggtgttctctcctgctgaggcagatgaggagatcggcagttcatcatcttggagtgatccagtcaatctattgttaatgtcttcaggaattaactgatctggcttggatgtttcagacacaattagatcatgacagtcagatttcttcatctgtttcatccagcactttaaaaatttcaacttttttgacttgttacattccatggcatagtaaacctcatgcaaatctatgtcaaattgatcatatgctgctttacagaaggagctccatgtgaggttttgaaggttatttttatccattatgttctttttctgatgaccctcaatcactgcaccgctcttcttatgttgagaatccaatagtttattgtgccttttgaagttgatatcaggcttgcaaacatcagcactcaatgtcccgaaatattgagccatattttccccaccaaaatcaagagccatatctggatcgtctaatagagataagagagcagaagaaattgtgaaaggccttagaatgcccataaatgaaccgccatcgctattggaaagggacaccaatgcacagcaaccttcgttataaagaaaactcaagagcatttgccaaatgggtacagagtttctctgccacatgaaaccaaattcacttgaaagaatttcaagaaccctatctgcgaagaattcatttgaaattcccttcctctttttcttagattcaccaaatacttctcgtacaagaacagaatcagatatgcgata
>Jupunba_cochleata_Bonadeu_673@NODE_1_length_1744_cov_122.665867
taccacttcacatagattctttctctggtgaacatattttggccaacaacaaagcaaccaccgcacatgatatattttagaataaatgcgcaaaatgataaacctgaggtatgcatctaactccaaggagaagccaaaatcttttgtccttgcattaagaaaactgaattgcttcacgaaaaaagcatcaatagacatcaataaaatctatcaaccttgggatacaaacaagtacctgctttttatgatcttcgccacataattatcaaggttccaatcaccaaagaaccccccttccaaatggcactgaatattctccagaagaaggcatatttgcttcaccatcttctgtttgctagactcttcaactccacttccaacatctgattgtaagatttccatccgaaacgaaatctgcagttcatatcttgtgctcattaaggtaaatcatggatacaaaataagccaaaactatactaacaacgaaacataaactgcatcacaatacaggcacaaattacgcaaattgttctcaaaggatactctctgactatttgtcctgtgttgagtgaagtaggtcctgtctcagacgcctgagagaatggatttctacttttatgctttgtgactaactcttttggctccattaataaaattttgctgagttcagctgcaatcatgttaccataagcatcattacattttgaagaattttgactttcagaaatggtttgtgtgtcaaacttctttgatagccagtagatagatgagttcacaagtcgctcagccaaagcctgcaggtctacttcttcagattctattccctgatggatcttgttggaaagagtactgaaaaatgcttcagatgtttcggacccagtatcaggcacagcaccagcctgtagtcctgaagcctcagtcacggtgttctctcctgctgaggcagatgaggagatcggcagttcatcatcttggagtgatccggtcaatctattgttaatgtcttcaggaattagctgatctggcttggatgtttcagacacaattagatcatgacagtcaggtttcttcatctgtttcatccagcactttaaaaatttcaacttttttgacttgttacattccatggcatagtaaacctcatgcaaatctatgtcaaattgatcatatgctgctttacagaaggagctccatgtgaggttttgaaggttattcttatccattatgttctttttctgatgaccctcaatcactgcaccactcttcttatgttgagaatccaatagtttattgtgccttttgaagttgatatcaggcttgcaaacatcagaactcaatgtcccgaaatattgagccatattttccccaccaaaatcaagagccacatctggatcgtctaatagagataagagagcagaagaaattgtgaaaggccttagaatgcccataaatgaacccccatcgctattggaaagggaaaccaatgcacagcaaccttcgttataaagaaaactcaagagcatttgccaaatgggtacagagtttctctgccacatgaaaccaaattcacttgaaagaatttcaagaaccctatctgcgaagaattcatttgaaattcccttcctctttttcttagattcaccaaatacttctcgtacaagaacagaatcagatatgcgatc
>Jupunba_commutata_Maguire_46145@NODE_1_length_1475_cov_149.515737
-----------------------------------------------------------------------------------------------------------------------------------------------------------------------------------------------------------------atcaaccttgggatacaaacaagtacctgctttttatgatcttcgccacataattatcaaggttccaatcaccaaagaatcccccttccatatggcactgaatattctccagaagaaggcaaatttgcttcaccatcttctgtttgctagactcttcaactccacttccaacatctgattgtaagatttccatccgaaacaaaacctgcagttcatatcttgtgctcattaaggtaaatcatggaaacaaaataagccaaaactatactaacaacgaaacataaactgcatcacaatacaggcacaaattacgcaaattgttctcaaaggatactctctgactatttgtcctgtgttgagtgaagtaggtcctgtctcagatgcctgagagaatggatttctacttttatgctttgtgactaactcttttggctccattaataaaattttgctaagttcagctgcaatcatgttaccataagcatcattacattttgaagaattttgactttcagaaatggtttctctgtcaaacttctttgatagccagtagatagatgagttcacaagtcgctcagccaaagcctgcaggtctacttcttcagattctattccctgatggatcttgttggaaagagtactgaaaaatgcttcagatgtttcggacccagtatcaggcacagcaccagcctgtactcctgaagcctcagtcacggtgttctctcctgctgaggcagatgaggagatcggcagttcatcatcttggagtgatccagtcaatctattgttaatgtcttcaggaattagctgatctggcttggatgtttcagacacaattagatcatgacagtcaggtttcttcatctgtttcatccagcactttaaaaatttcaacttttttgacttgttacattccatggcatagtaaacctcatgcaaatttatgtcaaattgatcatatgctgctttacagaaggagctccatgtgaggttttgaaggttattcttatccattatgttttttttctgatgaccctcaatcactgcaccgctcttcttctgttgagaatccaatagtttattgtgccttttgaagttgatatcaggcttgcaaacatcagcactcaatgtcccgaaatattgagccatattttccccaccaaaatcaagagccatatctggatcgtctaatagagataagagagcagaagaaattgtgaaaggccttagaatgcccataaatgaaccgccatcgctattggaaagggacaccaatgcacagcaaccttcgttataaagaaaactcaagagcatttgccaaatgggtacagagtttctctgccacatgaaaccaaattcatttgaaagaatttcaagaaccctatctgcgaagaattcatttgaaattcccttcctctttttcttagattcaccaaatacttctcgtacaagaacagaatcagatatgcgatc
>Jupunba_filamentosa_Lima_7487@NODE_1_length_1592_cov_126.533333
---------------------------------------tggccaacaacaaagcaaccaccgcacatgatatattttagaataaatgcgcaaaatgataaacctgagctatgcatctaactccaaggagaagctaaaatcttttgtccttgcattaagaaaactgaattgcttcacgaaaaaagcatcaatagacatcaataaaatctatcaacattgggatacaaacaagtacctgctttttatgatcttcgccacataattatcaaggttccaatcaccaaagaatcccccttccatatggcactgaatattctccagaagaaggaaaatttgcttcaccatcttctgtttgctagactcttcaactccacttccaacatctgattgtaagatttccatccgaaacgaaatctgcagttcatatcttgtgctcattaaggtaaatcatggaaacaaaataagccaaaactatactaacaacgaaacataaactgcatcacaatacaggcacaaattacgcaaattgttctcaaaggatactctctgactatttgtcctgtgttgagtgaagtaggtcctgtctcagacgcctgagagaatggatttctacttttatgctttgtgactaactcttttggctccattaataaaattttgctgagttcagctgcaatcatgttaccataagcatcattacattttgaagaattttgactttcagaaatggtttgtgtgtcaaacttctttgatagccagtagatagatgagttcacaagtcgctcagccaaagcatgcaggtctacttcttcagattctattccctgatggatcttgttggaaagagtactgaaaaatgcttcagatgtttcggacccagtatcaggcacagcaccagcctgtactcctgaagcctcagtcacggtgttctctcctgctgaggcagatgaggagatcggcagttcatcatcttggagtgatccagtcaatctattgttaatgtcttcaggaattagatgatctggcttggatgtttcagacacaattagatcatgacagtcaggtttcttcatctgtttcatccagcactttaaaaatttcaacttttttgacttgttacattccatggcatagtaaacctcatgcaaatctatgtcaaattgatcatatgctgctttacagaaggagctccatgtgaggttttgaaggttattcttatccattatgttctttttctgatgaccctcaatcactgcaccactcttcttatgttgagaatccaatagtttattgtgccttttgaagttgatatcaggcttgcaaacatcagcactcaatgtcccgaaatattgagccatattttccccaccaaaatcaagagccatatctggatcgcctaatagagataagagagcagaagaaattgtgaaaggccttagaatgcccataaatgaaccgccatcgctattggaaagggacaccaatgcacagcaaccttcgttataaagaaaactcaagagcatttgccaaatgggtacggagtttctctgccacatgaaaccaaattcacttgaaagaatctcaagaaccctatctgcgaagaattcatttgaaattcccttcctcttttt---------------------------------------------------
>Jupunba_floribunda_Iganci_883@NODE_1_length_1790_cov_119.367776
taccacttcacatagattccttctctggtgaacatattttggccaacaacaaagcaaccaccgcacatgatatattttagaataaatgcgcaaaatgataaacctgagctatgcatctaactccaaagaaaagctaaaatcttttgtccctgcagtaagaaaactgaattgcttcacgaaaaaagcatcaatagacatcaataaaatctatcaaccttgggatacaaacaagtacctgctttttatgatcttcgccacataattatcaaagttccaatcaccaaagaatcccccttccatatggcactgaatattctccagaagaaggcaaatttgcttcaccatcttctgtttgctagactcttcaactccacttccaacatctgattgtaagatttccatccgaaacaaaatctgcagttcatatcttgtgctcattaaggtaaatcatgcaaacaaaataagccaaaactatactaacaacgaaacataaactgcatcacaatacaggcacaaattacgcaaattgttctcaaaggatactctctgactatttgtcctgtgttgagtgaagtaggtcctgtctcagatgcctgagagaatggatttctacttttatgctttgtgactaactcttttggctccattaataaaattttgctaagttcagctgcaatcatgttaccataagcatcattacattttgaagaattttgactttcagaaatggtttctctgtctagcttctttgatagccagtagatagatgagttcacaagtcgctcagccaaagcctgcaggtctacttcttcagattctattccctgatggatcttgttggaaagagtactgaaaaatgcttcagatgtttcggacccagtatcaggcacagcaccagcctgtactcctgaagcctcagtcacggttttctctcctgctgaggcagatgaggagatcggcagttcatcatcttggagtgatccagtcaatctattgttaatgtcttcaggaattagctgatctggcttggatgtttcagacacaattagatcatgacagtcaggtttcttcatctgtttcatccagcactttaaaaatttcaacttttttgacttgttacattccatggcatagtaaacctcatgcaaatttatgtcaaattgatcatatgctgctttacagaaggagctccatgtgaggttttgaaggttattcttatccattatgttctttttctgatgaccctcaatcactgcgccgctcttcttttgttgagaatccaatagtttgttgtgccttttgaagttgatatcaggcttgcaaacatcagcacacaatgtcccgaaatattgagccatattttccccagcaaaatcaagagccatatctggatcgtctaatagagataagagagcagaagaaattgtgaaaggctttagaatgcccataaatgaaccgccatcgctattggaaagggacaccaatgcacagcaaccttcgttataaagaaaactcaagagcatttgccaaatgggtacagagtttctctgccacatgaaaccaaattcatttgaaagaatttcaagaaccctatctgcgaagaattcatttgaaattcccttcctctttttcttagattcaccaaatacttctcgtacaagaacagaatcagatatgcgatc
>Jupunba_idiopoda_Quesada_1718@NODE_1_length_1248_cov_107.508967
-------------------------------------------------------------------------------------------------------------------------------------------------------------------------------------------------------------------caaccttgggattcaaacaagtacctgctttttatgatcttcgccacataattatcaaggttccaatcaccaaagaatcccccttccatgtggcactgaatattctccagaagaaggcaaatttgcttcaccatcttctgtttgctagactcttcaactccacttccaacatctgattgtaagatttccatccgaaacaaaatctgcagttcatatcttgtgctcattaaggtaaatcatggaaacaaaataagccaaaactatactaacaacgaaacataaactgcatcacaatataggcacaaattacgcaaattgttctcaaaggatactctctgactatttgtcctgtgttgagtgaagtaggtcctgtctcagacgcctgagagaatggatttctacttttatgctttgtgactaactcttttggctccattaataaaattttgctgagttcagctgcaatcatgttaccataagcatcattacattttgaagaattttgactttcagaaatggtttgtgtgtcaaacttctttgacagccagtagatagatgagttcacaagtcgctcagccaaagcctgcagatctacttcttcagattctattccctgatggatcttgttggaaagagtactgaaaaatgcttcagatgtttcggacccagtatcaggcacagcaccagcctgtagtcctgaagcctcagtcacggtgttctctcctgctgaggcagatgaggagatcggcagttcatcatcttggagtgatccagtcaatctattgttaatgtcttcaggaattagctgatctggcttggatgtttcagacacaattagatcatgacagtcaggtttcttcatctgtttcatccagcactttaaaaatttcaacttttttgacttgttacattccatggcatagtaaacctcatgcaaatctatgtcaaattgatcatatgctgctttacagaaggagctccatgtgaggttttgaaggttattcttatccattatgttctttttcttatgaccctcaatcactgcaccactcttcttatgttgagaatccaatagtttattgtaccttttgaagttgatatcaggcttgcaaacatcagcactcaatgtcccgaaatattgagccatattttccccaccaaaatcaagagccacatctggatcgtctaatagagataagagagcagaagaaattgtgaaaggccttagaatgcccataaatgaacccc-------------------------------------------------------------------------------------------------------------------------------------------------------------------------------------------------------------------------------
>Jupunba_laeta_Mori_25147@NODE_1_length_1276_cov_58.442869
-----------------------------------------------------------------------------------------------------------------------------------------------------------------aactgaattgcttcacgaaaaaagcatcaatagacatcaataaaatctatcaaccttgggatacaaacaagtacctgctttttatgatcttcgccacataattatcaaggttccaatcaccaaagaatcccccttccatatggcactgaatattctccagaagaaggcaaatttgcttcaccagcttctgtttgctagactcttcaactccacttccaacatctgattgtaagatttccatccgaaacaaaatctgcagttcatatcttgtgctcattaaggtaaatcatggaaacaaaataagccaaaactatactaacaacgaaacataaactgcatcacaatacaggcacaaattacgcaaattgttctcaaaggatactctctgactatttgtcctgtgttgagtgaagtaggtcctgtctcagacgcctgagagaatggatttctacttttatgctttgtgactaactcttttggctccattaataaaattttgctgagttcagctgcaatcatgttaccataagcatcattacattttgaagaattttgactttcagaaatggtttgtgtgtcaaacttctttgatagccagtagatagatgagttcacaagtcgctcagccaaagcctgcaggtctacttcttcagattctattccctgatggatcttgttggaaagagtactgaaaaatgcttcagatgtttcggacccagtatcaggcacagcaccagcctgtactcctgaagcctcagtcacggtgttctctcctgctgaggcagatgaggagatcggcagttcatcatcttggagtgatccagtcaatctattgttaatgtcttcaggaattagctgatctggcttggatgtttcagacacaattagatcatgacagtcaggtttcttcatctgtttcatccagcactttaaaaatttcaacttttttgacttgttacattccatggcatagtaaacctcatgcaaatctatgtcaaattgatcatatgctgctttacagaaagagctccatgtgaggttttgaaggttattcttatccattatgttctttttctgatgaccctcaatcactgcaccactcttcttatgttgagaatccaatagtttattgtgccttttgaagttgatatcaggcttgcaaacatcagcactcattgtcccgaaatattgagccatattttccccaccaaaatcaagagccatatctggatcgcctaatagagataagagagcagaagaaattgtgaaaggcctt-----------------------------------------------------------------------------------------------------------------------------------------------------------------------------------------------------------------------------------------------------
>Jupunba_limae_Iganci_261@NODE_1_length_1465_cov_105.739914
--------------------------------------------------------------------------------------------------------------------------------------------------------------------------------------------------------------------------------------------------------------------------------------------------------------------------------------------tttgcttcaccatcttctgtttgctagactcttcaactccacttccaacatctgattgtaagatttccatccgaaacgaaatctgcagttcatatcttgtgctcattaaggtaaatcatggaaacaaaataagccaaaactaaactaacaacgaaacataaactgcatcacaatacaggcacaaattacgccaattgttctcaaaggatactctctgactatttgtcctgtgttgactgaagtaggtcctgtctcagacgcctgagagaatggatttctacttttatgctttgtgactaactcttttggctccattaataaaattttgctgagttcagctgcaatcatgttaccatgagcatcattacattttgaagaattttgactttcagaaatggtttgtgtgtcaaacttctttgatagccagtagatagatgagttcacaagtcgctcagccaaagcctgcaggtctacttcttcagattctattccctgatggatcttgttggaaagagtactgaaaaatgcttcagatgtttcggacccagtatcaggcacagcaccagcctgtactcctgaagcctcagtcacggtgttctctcctgctgaggcagatgaggagatcggcagttcatcatcttggagtgatccagtcaatctattgttaatgtcttcaggaattagctgatctggcttggatgtttcagacgcaattagatcatgacagtcaggtttcttcatctgtttcatccagcactttaaaaatttcaacttttttgacttgttacattccatggcatagtaaacctcatgcaaatctatgtcaaattgatcatatgctgctttacagaaggagctccatgtgaggttttgaaggttattcttatccattatgttctttttctgatgaccctcaatcactgcaccactcttcttatgttgagaatccaatagtttattgtgccttttgaagttgatatcaggtttgcaaacatcagcactcaatgtcccgaaatattgagccatattttccccaccaaaatcaagagccatatctggatcgcctaatagagataagagagcagaagaaattgtgaaaggccttagaatgcccataaatgaaccgccatcgctattggaaagggacaccaatgcacagcaaccttcgttataaagaaaactcaagagcatttgccaaatgggtacggagtttctctgccacatgaaaccaaattcacttgaaagaatttcaagaaccctatctgcgaagaattcatttgaaattcccttcctctttttcttagattcaccaaatacttctcgtacaagaacagaatcagatatgcgatc
>Jupunba_limae_Iganci_261@NODE_2_length_571_cov_13.188259
taccacttcacatagattccttctctggtgaacatattttggccaacaacaaagcaaccaccgcacatgatatattttagaataaacgggcaaaatgataaacctgagctatgcatctaactccaaagagaagttaaaatcttttgtgcttgcattaagaaaactgaattgcttcacgaaaaaagcatcagtaaacatcaataaaatctatcaaccttgggatacaaacaagtacctgctttttatgatcttcgccacataattatcaaggttccaatcaccaaagaatcccccttccatatggcactgaatattctccagaagaaggcaaatttgcttcaccatcttctgtttgctagactcttcaactccacttccaacatctgattgtaagatttccatccgaaac-------------------------------------------------------------------------------------------------------------------------------------------------------------------------------------------------------------------------------------------------------------------------------------------------------------------------------------------------------------------------------------------------------------------------------------------------------------------------------------------------------------------------------------------------------------------------------------------------------------------------------------------------------------------------------------------------------------------------------------------------------------------------------------------------------------------------------------------------------------------------------------------------------------------------------------------------------------------------------------------------------------------------------------------------------------------------------------------------------------------------------------------------------------------------------------------------------------------------------------------------------------------------------------------------------------------------
>Jupunba_microcalyx_Iganci_855@NODE_1_length_1933_cov_135.610453
taccacttcaaatagattccttctctggtgaacatattttggccaacaacaaagcaaccgccgcacatgatatattttagaataaatgcgcaaaatgataaacctgagctatgcatctaactccaaagaaaagctaaaatcttgtgtccttgcagtaagaaaactgaattgattcacgaaaaaagcatcaatagacatcaataaaatctgtcaaccttgggatacaaacaagtacctgctttttatgatcttcgccacataattatcaaggttccaatcaccaaagaatcccccttccatatggcactgaatattctccagaagaaggcaaatttgcttcaccatcttctgtttgctagactcttcaactccacttccaacatctgattgtaagatttccatccgaaacaaaacctgcagttcatatcttgtgctcattaaggtaaatcatggaaacaaaataagccaaaactatactaacaacgaaacataaactgcatcacaatacaggcacaaattacgcaaattgttctcaaaggatactctctgactatttgtcctgtgttgagtgaagtaggtcctgtctcagatgcctgagagaatggatttctacttttatgctttgtgactaactcttttggctccattaataaaattttgctgagttcagctgcaatcatgttaccataagcatcattacattttgaagaattttgactttcagaaatggtttctctgtcaaacttctttgatagccagtagatagatgagttcacaagtcgctcagccaaagcctgcaggtctacttcttcagattctattccctgatggatcttgttggaaagagtactgaaaaatgcttcagatgtttcggacccagtatcaggcacagcaccagcctgtactcctgaagcctcagtcacggtgttctctcctgctgaggcagatgaggagatcggcagttcatcatcttggagtgatccagtcaatctattgttaatgtcttcaggaattagctgatctggcttggatgtttcagacacaattagatcatgacagtcaggtttcttcatctgtttcatccagcactttaaaaatttcaacttttttgacttgttacattccatggcatagtaaacctcatgcaaatttatgtcaaattgatcatatgctgctttacagaaggagctccatgtgaggttttgaaggttattcttatccattatgttctttttctgctgaccctcaatcactgcaccgctcttcttctgttgagaatccaatagtttattgtgccttttgaagttgatatcaggcttgcaaacatcagcactcaatgtcccgaaatattgagccatattttccccaccaaaatcaagagccatatctggatcgtctaatagagataagagagcagaagaaattgtgaaaggccttagaatgcccataaatgaaccgccatcgctattggaaagggacaccaatgcacagcaaccttcgttataaagaaaactcaagagcatttgccaaatgggtacagagtttctctgccacatgaaaccaaattcatttgaaagaatttcaagaaccctatctgcgaagaattcatttgaaattcccttcctctttttcttagattcaccaaatacttctcgtacaagaacagaatcagatatgcgatc
>Jupunba_nipensis_Mayo_19662@NODE_1_length_1082_cov_38.689552
--------------------------------------------------------------------------------------------------------------------------------------------------------------------------------------------------------------------------------------------------------------------------------tccaatcaccaaagaatcccccttccatatggcactgaatattctccagaagaaggcaaatttgcttcaccatcttctgtttgctagactcttcaactccacttccaacatctgattgtaagatttccatccgaaacgaaatctgcagttcatatcttgtgctcattaaggtaaatcatggaaacaaaataagccaaaactatactaacaacgaaacaaaaactgcatcacaatacaggcacaaattacgcaaattgttctcaaaggatactctctgactatttgtcctgtgttgagtgaagtaggtcctgtctcagacgcctgagagaatggatttctacttttatgctttgtgactaactcttttggctccattaataaaattttgctgagttcagctgcaatcatgttaccataagcatcattacattttgaagaattttgactttcagaaatggtttgtgtgtcaaacttctttgatagccagtagatagatgagttcacaagtcgctcagccaaagcctgcaggtctacttcttcagattctattccctgatggatcttgttggaaagagtactgaaaaatgcttcagatgtttcggacccagtatcaggcacagcaccagcctgtagtcctgaagcctcagtcacggtgttctctcctgccgaggcagatgaggagatcggcagttcatcatcttggagtgatccagtcaatctattgttaatgtcttcaggaattagctgatctggcttggatgtttcagacacaattagatcatgacagtcaggtttcttcatctgtttcatccagcactttaaaaatttcaacttttttgacttgttacattccatggcatagtaaacctcatgcaaatctatgtcaaattgatcatatgctgctttacagaaggagctccatgtgaggttttgaaggttattcttatccattatgttctttttctgatgaccctcaatcactgcaccactcttcttatgttgagaatccaatagtttattgtgccttttgaagttgatatcaggcttgcaaacatcagcactcaatgtcccgaaatattgag----------------------------------------------------------------------------------------------------------------------------------------------------------------------------------------------------------------------------------------------------------------------------------------------------------------------------------------
>Jupunba_oxyphyllidia_Yonker_6157@NODE_1_length_1342_cov_127.923320
-------------------------------------------------------------------------------------------------------------------------------------------------------------------------------------------------------------------caaccttgggattcaaacaagtacctgctttttatgatcttcgccacataattatcaaggttccaatcaccaaagaatcccccttccatgtggcactgaatattctccagaagaaggcaaatttgcttcaccatcttctgtttgctagactcttcaactccacttccaacatctgattgtaagatttccatccgaaacaaaatctgcagttcatatcttgtgctcattaaggtaaatcatggaaacaaaataagacaaaactatactaacaaccaaacataaactgcatcacaatacaggcacaaattacgcaaattgttctcaaaggatactctctgactatttgtcctgtgttgagtgaagtacgtcctgtctcagacgcctgagagaatggatttctacttttatgctttgtgactaactcttttggctccattgataaaattttgctgagttcagctgcaatcatgttaccataagcatcattacattttgaagaattttgactttcagaaatggtttgtgtgtcaaacttctttgacagccagtagatagatgagttcacaagtcgctcagccaaagcctgcagatctacttcttcagattctattccctgatggatcttgttggaaagagtactgaaaaatgcttcagatgtttcggacccagtatcaggcacagcaccagcctgtagtcctgaagcctcagtcacggtgttctctcctgctgaggcagatgaggagatcggcagttcatcatcttggagtgatccagtcaatctattgttaatgtcttcaggaattagctgatctggcttggatgtttcagacacaattagatcatgacagtcaggtttcttcatctgtttcatccagcactttaaaaatttcaacttttttgacttgtgacattccatggcatagtaaacctcatgcaaatctatgtcaaattgatcatatgctgctttacagaaggagctccatgtgaggttttgaaggttattcttatccattatgttctttttcttatgaccctcaatcactgcaccactcttcttatgttgagaatccaatagtttattgtgccttttgaagttgatatcaggcttgcaaacatcagcactcaatgtcccgaaatattgagccatattttccccaccaaaatcaagagccacatctggatcgtctaatagagataagagagcagaagaaattgtgaaaggccttagaatgcccataaatgaacccccatcgctattggaaagggacaccaatgcacagcaaccttcgttataaagaaaactcaagagcatttgccaaatgggtacagagtttctctgcca---------------------------------------------------------------------------------------------------------------------------------
>Jupunba_trapezifolia_Simon_1600@NODE_1_length_1623_cov_212.302934
----------------------------------------------------------------------------------------------atgataaacctgagctatgcatctaactccaaagaaaagctaaaatcttttgtccttgcagtaagaaaactgaattgcttcacgaaaaaagcatcaatagggatcaataaaatctatcaaccttgagatacaaacaagtacctgctttttatgatcttcgccacataattatcaaggttccaatcaccaaagaatcccccttccatatggcactgaatattctccagaagaaggcaaatttgcttcaccatcttctgtttgctagactcttcaactccacttccaacatctgattgtaagatttccatccgaaacaaaatctgcagttcatatcttgtgctcattaaggtaaatcatggaaacaaaataagccaaaactatactaacaacgaaacataaactgcatcacaatacagacacaaattacgcaaattgttctcaaaggatactctctgactacttgtcctgtgttgagtgaagtaggtcctgtctcagatgcctgagagaatggatttctacttttatgctttgtgactaactcttttggctccattaataaaattttgctaagttcagctgcaatcatgttaccataagcatcattacattttgaagaattttgactttcagaaatggtttctctgtcaaacttctttgatagccagtagatagatgagttcacaagtcgctcagccaaaggctgcaggtctacttcttcagattctattccctgatggatcttgttggaaagagtactgaaaaatgcttcagatgtttcggacccagtatcaggcacagcaccagcctgtactcctgaagcctcagtcacggtgttctctcctgctgaggcagatgaggagatcggcagttcatcatcttggagtgatccagtcaatctattgttaatgtcttcaggaattagctgatctggcttggatgtttcagacacaattagatcatgacagtcaggtttcttcatctgtttcatccagcactttaaaaatttcaacttttttgacttgttacattccatggcatagtaaacctcatgcaaatttatgtcaaattgatcatatgctgctttacagaaggagctccatgtgaggttttgaaggttattcttatccattatgttctttttctgatgaccctcaatcactgcaccgctcttcttctgttgagaatccaatagtttattgtgccttttgaagttgatatcaggcttgcaaacatcagcactcaatgtcccgaaatattgagccatattttccccaccaaaatcaagagccatatctggatcgtctaatagagataagagagcagaagaaattgtgaaaggccttagaatgcccataaatgaaccgccatcgctattggaaagggacaccaatgcacagcaaccttcgttataaagaaaactcaagagcatttgccaaatgggtacagagtttctctgccacatgaaaccaaattcatttgaaagaatttcaagaaccctatctgcgaagaattcatttgaaattcccttcctctttttcttagattcaccaaatacttctcgtacaagaacagaatcagatatgcgatc
>Jupunba_villosa_Borges_423@NODE_1_length_1892_cov_125.143251
taccacttcacatagattccttctctggtgaacatattttggccaacaacaaagcaaccaccgcacatgttatattttagaataaatgcgcaaaatgagaaacctgagctatgcatctaactccaaagagaagctaaaatcttttgtccatgcattaagaaaactgaattgcttcacgaaaaaagcatcaatagacatcaataaaatccatcaaccttgagatacaaacaagtacctgctttttatgatcttcgccacataattatcaaggttccaatcaccaaagaatcccccttccatatggcactgaatattctccagaagaaggcaaatttgcttcaccatcttctgtttgctagactcttcaactccacttccaacatctgattgtaagatttccatccgaaacaaaatctgcagttcatatcttgtgctcattaaggtaaatcatggaaacaaaataagccaaaactatactaacaacgaaacataaactgcatcacaatacaggcacaaattacgcaaattgttctcaaaggatactctctgactatttgtcctgtgttgagtgaagtaggtcctgtctcagatgcctgagagaatggatttctacttttatgctttgtgactaactcttttggctccattaataaaattttgctaagttcagctgcaatcatgttaccattagcaccattacattttgaagaattttgactttcagaaatggtttctctgtcaaacttctttgatagccagtagatagatgagttcacaagtcgctcagccaaagcctgcaggtctacttcttcagattctattccctgatggatcttgttggaaagagtactgaaaaatgcttcagatgtttcggacccagtatcaggcacagcaccagcctgtactcctgaagcctcagtcacggtgttctctcctgctgaggcagatgaggagatcggcagttcatcatcttggagtgatccagtcaatctattgttaatgtcttcaggaattagctgatctggcttggatgtttcagacacaattagatcatgacagtcaggtttcttcatctgtttcatccagcactttaaaaatttcaacttttttgacttgttacattccatggcatagtaaacctcatgcaaatctatgtcaaattgatcatatgctgctttacagaaggagctccatgtgaggttttgaaggtttttcttatccattatgttctttttctgatgaccctcaatcactgcaccgctcttcttatgttgagaatccaatagtttattgtgccttttgaagttgctatcaggcttgcaaacatcaacactcaatgtcccgaaatattgagccatattttccccgccaaaatcaagagccatatctggatcgtctaatagagataagagagcagaagaaattgtgaaaggccttagaatgcccataaatgaaccgccatcgctattggaaagggacaccaatgcacagcaaccttcgttataaagaaaactcaagagcatttgccaaatgggtgcggagtttctctgccacttgaaaccaaattcacttgaaagaatttcaagaaccctatctgcgaagaattcatttgaaattcccttcctctttttcttagattcaccaaatacttctcgtacaagaacagaatcagatatgcgatc
>Punjuba_killipii_Palodorios_6252@NODE_1_length_1057_cov_88.614286
-----------------------------------------------------------------------------------------------------------------------------------------------------------------------------------------------------------------------------------------------------------------------------------------------------------------------tattctccagaagaaggcaaatttgcttcaccatcttctgtttgctagactcttcaactccacttccaacatctgattgtaagatttccatccgaaacaaaatctgcagttcatatcttgtgctcattaaggtaaatcatggaaacaaaataagccaaaactatactaacaacgaaacataaactgcatcacaatacaggcacaaattacgcaaattgttctcaaaggatactctctgactatttgtcctgtgttgagtgaagtaggtcctgtctcagatgcctgagagaatggatttctacttttatgctttgtgactaactcttttggctccattaataaaattttgccaagttcagctgcaatcatgttaccataagcatcattacattttgaagaattttgactttcagaaatggtttctctgtcaaacttctttgatagccagtagatagatgagttcacaagtcgctcagccaaagcctgcaggtctacttcttcagattctattccctgatggatcttgttggaaagagtactgaaaaatgcttcagatgtttcggacccagtatcaggcacagcaccagcctgtacacctgaagcctcagtcacggtgttctctcctgctgaggcagatgaggagatcggcagttcatcatcttggagtgatccagtcaatctattgttaatgtcttcaggaattagctgatctggcttggttgtttcagacacaattagatcatgacggtcagttttcttcatctgtttcatccagcactttaaaaatttcaacttttttgacttgttacattccatggcatagtaaacctcatgcaaatctatgtcaaattgatcatatgctgctttacagaaggagctccatgtgaggttttgaaggttattcttatccattatgttctttttctgatgaccctcaatcactgcaccactcttcttatgttgagaatccaatagtttattgtgccttttgaagttgatatcaggcttgcaaacatcagcactcaatgtcccgaaatattgagccatattttcccca--------------------------------------------------------------------------------------------------------------------------------------------------------------------------------------------------------------------------------------------------------------------------------------------------------------------------
>Punjuba_racemiflora_Jimenez_Soares_3626@NODE_1_length_1626_cov_126.193028
taccacttcacatagatcccttctccggggaacatattttggccaacaacaaagcaaccaccgcacatgatatattttagaataaatgcgcaaaatgataaacctgagctatgcatctaactcctaagagaagctaaaatcttttgtccttgcattaagaaaactgaattgcttcacgaaaaaagcatcaatagacatcaataaaatctatcaaccttgggatacaaacaagtacctgctttttatgatcttcgccacataattatcaaggttccaatcaccaaagaatcccccttccatatggcactgaatattctccagaagcaggcaaatttgcttcaccatcttctgtttgctagactcttcaactccactaccaacatctgattgtaagatttccatccgagacaaaatctgcagttcatatcttgtgctcattaaggtaaatcatggaaacaaaataagccaaagctatactaacaacgaaacataaactgcatcacaatacaggcacaaattacgcaaattgttctcaaaggatactctctgactatttgtcctgtgttgagtgaagtaggtcctgtctcagatgcctgagagaatggaattctacttttatgctttgtgactaactcttttggctccattaataaaattttgccaagttcagctgcaatcatgttaccataagcatcattacattttgaagaattttgactttcagaaatggtttctctgtcaaacttctttgatagccagtagatagatgagttcacaagtcgctcagccaaagcctgcaggtctacttcttcagattctattccctgatggatcttgttggaaagagtactgaaaaatgcttcagctgtttcggacccagtatcaggcacagcaccagcctgtactcctgaagcctcagtcacggtgttctctcctgctgaggcagatgaggagatcggcagttcatcatcttggagtgatccagtcaatctattgttaatgtcttcaggaattagctgatctggcttggatgtttcagacacaattagatcatgacagtcaggtttcttcatctgtttcatccagcactttaaaaatttcaacttttttgacttgttacattccatggcatagtaaacctcatgcaaatctatgtcaaattgatcatatgctgctttacagaaggagctccatgtgaggttttgaaggttattcttatccattatgttctttttctgatgaccctcaatcactgcaccactcttcttatgttcagaatccaatagtttattgtgccttttgaagttgatatcaggcttgcaaacatcagcactcaatgtcccgaagtattgagccatattttccccaccaaaatcaagagccatatctggatagtctaatagagataagagagcagaagaaattgtgaaaggccttagaatgcctataaatgaaccgccatcgccagtggaaagggacaccaatgcacagcaaccttcgttataaagaaaactcaagagcatttgccaaatgggtacagagtttctctgccacatgaaaccaaattcacttgaaagaatttcaagaaccctatctgcgaagaattcatttgaaa-------------------------------------------------------------------
>_R_Acacia_rostellifera_Murphy_466@NODE_1_length_1792_cov_167.383090
tcgcacttcacaaagattccttcgctggtggacatattttggccaacaacaaagcaaccgccgcacatgatatattttaaaataaatacgcaaaatgataaacctgagctatgcatctaactccaaagagaagctgaaatcttttgtccttgcattaagaaaactgaattgcttcacgaaaaaagtatcaacggacatcaataaattctatcaaccttgggttacaaacaagtacctgctttttatgatcttcgccatataattatcaaggttccaatcaccaaagaatcccccttccatatggcactgaatattctccagaagaaggcaaatttgcttcaccatcttctgtttgctagactcttcaactccacttccaacatccgattgtaagatttccatccgaaacaaaatctgcagttcatatcttgtgctcattaaggtaaatcatggaaacagaataagccaaaactatactaacaaccaaacataaactgcatcacaattcatgcagaaattacgcaaattgttctcaaaggatactctctgactatttgtcctgtgttgagtgaaataggtcctgtctcagatgcctgagagaatggatttctacttttatgctttgtgactaactcttttggctccattaataaaagtttgctaagttcagctgcaatcatgttaccatgagcatcattacattttgaagaattttgactgtcagaattggtttctctgtcaaacttctttgatagccagtagatagatgagttcacaagtcgctcagccaaagcctgcaggtctacttcttcagattctatgccctgatggatcttgttggaaagagtactgaaaaatgcttcagatgtttctgacccagtatcaggcacagcaccagcctgtactcctgaagcctcagtcacagtgttctctcctgctgaggcagatgaggagatcggcaattcatcatcttggagtgatccagtcaatctattgttaatgtcttcaggaattagctgatctggcttggatgtttcagacacaattagatcatgacagtcaggtttcttcatctgtttcatccagcacttcaaaaatttcaacctttttgacttgttacattccatggcatagtaaaccttatgcaaatctatgtcaaattgatcatatgctgctgtacagaaggagctccatgtgaggttttgaaggttattcttatccattatgttctttttctgatgaccctcaatcactgcaccactcttcttatcttgagaatccaatagtttattgtgccttttgaagttgatatcaggcttgcaaacatcagcgctcaatgtcctgaaatattgagccatatttccctcaccaaagtcaagagccatatctggctcgtctaatagaaataagagagcagaagaaattgtgaaaggccttagaatgcccataaatgaaccgccatcgctattggaaagggacaccaatgcacagcaaccttcgttataaagaaaactcaagagcatttgccaaatgggtacagagtttctctgccacatgaaaccaaattcacttgaaagaatttcaagaaccctatctgcgaagaattcatttgaaattccctttctctttttcttagattcaccaaatacttctcgtacaagaaaagaatcagatatgcgatc
>_R_Albizia_adinocephala_FHO33_88@NODE_1_length_1862_cov_128.630812
taccacttcacatagattccttctctggtgaacgtcttttggccaacaacaaagcaaccaccgcacatcatatattttagaataaatgcgcaaaatgataaacctgagctatgcatctaactccaaagaaaagctaaaatcttttgtccttgcattaagaaaactgaattgcttcacgaaaaaagcatcaacagacatcaataaaacctatcaaccttgggatacaaacaagtacctgctttttatgatcttcgccacataactatcaaggttccaatcaccaaagaatcccccttccatatggcactgaatattctccagaagaaggcaaacttgcttcgccatcttctgtttgatagactcttcaactccacttccaacatctgattgtaagagttccatccgaaacaaaatctgcagttcatatcttgtgctcattaaggtaaatcatggaaacaaaataagccaaaactatactaacaacgaaacataaattgcatcacaatacatgcacaaattacgcaaattgttctcaaaggatactctctgactatttgtcctgtgttgagtgaagtaggtcctgtctcagatgcctgagagaatggatttctacttttatgctttgtgactaactcttttggctccattaataaaattttgctaagttcagctgcaatcatgttaccataagcatcattacattttgaagaattttgactttcagaaatgttttctctgtcaaacttctttgatagccagtagatagatgagttcacaagtcgctcagccaaagcctgcaggtctacttcttcagattctattccctgatggatcttgttggaaagagtgctgaaaaatgcttcagatgtttcggacccagtatcaggcaaagcaccagcctgtactcctgaagcctcagtcacggtgttctctcctgctaaggcagatgaggagatcggcagttcatcatcttggagtgatccagtcaatatattgttaatatcttcaggaattagctgatcgggcttggatgtttcagacacaattagatcatgacagtcaggtttcttcatctgtttcatccagcacttaaagaatttcaatttttttgacttgttacattccatggcatagtacacgtcatgcaaatctatgtcaaattgatcatatgctgctttacagaaggagctccatgtgaggttttgagggttattcctatccattatgttctttttctgatgaccctcaatcactgcaccactcttcttgtcttgagaatccaatggtttattgtgccttttgaagttgatatcaggcttgcaaacatcagcactcagtgtcccgaaatactgcgccatattttccccaccaaaatcaagagccatatctggatcgtctaatagggataagagagcagaagaaattgtgaaaggccttagaatgcccataaatgaaccgccatcgctactggaaagggaaaccaatgcacagcaaccttcgttataaagaaaactcaagagcatttgccaaatgggtacagagtttctctgccacatgaaaccaaattcacttgaaagaatttcaagaaccctatctgcaaagaattcatttgaaattcccttcctctttttcttagattcaccaaatacttctcgtacaagaacagaatcagatatgcgatc
>_R_Albizia_burkartiana_StivalSantos_678@NODE_1_length_1191_cov_9.981514
---------------------------------------------------------------------------------------------------------------------------------------------------------------------------------------------------------------------------------------------------------------------attatcaaggttccaatcaccaaagaatcccccttccatatggcactgaatattctccagaagaaggcaaatttgcttcaccatcttctgtttgctagactcttcaactccacttccaacatctgattgtaaggtttccatccgaaacaaaatctgcagttcatatcttgtgcccattaaggtaaatcatggaaacaaaataagccaaaactatactaacaacgaaacataaactgcatcacaatacatgcacaaattacgcaaattcttctcaaaggatactctctgactatttgtcctgtgttgagtgaagtaggtcctgtctcagatgcctgagagaatggatttctacttttatgctttgtgactaactcttttggctccattaataaaattttgctaagttcagctgcaatcatgttaccataagcatcattacattttgaagaattttgactttcagaaatggtttctctgtcaaacttctttgatagccagtagatagatgagttcacaagtcgctcagccaaagcctgcaggtccacttcttcagattctattccctgatggatcttgttggaaagagtactgaaaaatgcttcagatgtttcggacccagtatcaggcacagcaccagcctgtactcctgaagcctcagtcacggtgttctctcctgctgaggcagatgaggagatcggcagttcatcatcttggagtgatccagtcaatccattgttaatgtcttcaggaattagctgatctggcttggatgtttcagacacaattagatcatgacagtcaggtttcttcatctgtttcatccagcactttaaaaatttcaacttttttgacttgttacattccatggcatagtacacctcatgcaaatctatgtcaaattgatcataagctgctttacagaaggagctccatgtgaggttttgaaggttattcttatccattatgttctttttctgatgaccctcaatcactgcacctctcttcttatcttgagaatccaatagtttattgtgccttttgaagttgatatcaggcttgcaaacatcagcactcaatgtcccaaaatattgtgccctattttccccaccaaattcaagagccatatctggatcgtccaatagagacaggagagcagaagaaattgtgaaaggccttagaatgcccataaat--------------------------------------------------------------------------------------------------------------------------------------------------------------------------------------------------------------------------------------
>_R_Albizia_edwallii_Dalmaso_272@NODE_1_length_1261_cov_7.800166
------------------------------------------------------------------------------------------------------------------------------------------------------------------------------------------------------------------------------------------------------gatcttcgccacataattatcaaggttccaatcaccaaagaatcccccttccatatggcactgaatattctccagaagaaggcaaatttgcttcaccatcttctgtttgctagacccttcaactccacttccaacatctgattgtaagatttccatccgaaacaaaatctgcagttcatatcttgtgctcattaaggtaaatcatggaaacaaaataagccaaaactacactaacaacgaaacataaactgcatcacaatacatgcacaaattacgcaaattgttctcaaaggatactctctgattatttgtcctgtgttgagtgaaataggtcctgtctcagatgcctgagagaatggatttctacttttatgctttgtgactaactcttttggctccattaataaaattttgctaagttcagctgcaatcatgttaccaaaagcatcattacattttgaagaattttgactttcagaaatggtttctctgtcaaacttctttgatagccagtagatagatgagttcacaagtcgctcagccaaagcctgcaggtctacttcttcagattctattccctgatggatcttgttggaaagagtactgaaaaatgcttcagatgtttcggacccagtatcaggcacagcaccagcctgtactcctgaagcctcagtcacggtgttctctcctgctgaggcagatgaggagatcggcagttcatcatcttggattgatccagtcaatctattgttaatgtcttcaggaattagctgatctggcttggatgtttcagacacaattagatcatgacagtcaggtttcttcatctgtttcatccagcactttaaaaatttcaacttttttgacttgttacattccatggcatagtacacctcatgcaaatctatgtcaaactgatcatatgctgctttacagaaggagctccatgtgaggttttgaaggttattcttatccattatgttctttttctgatgaccctcaatcgctgcacctctcttcttatcttgagaatccaatcgtttattgtgccttttgaagttgatatcaggcttgcaaacatcagcactcaatgtcccgaaatattgagccatattttccccaccaaaatcaagagccatatctggatcgtctaatagagataagagagcagaagaaattgtgaaaggccttagaatgcccataaatgaaccgccatcgctattggaaagggacaccaatgcacagcaaccttcgttataaa-------------------------------------------------------------------------------------------------------------------------------------------------------------------------------
>_R_Albizia_glabripetala_Lewis_1652@NODE_1_length_627_cov_79.174545
------------------------------------------------------------------------------------------------------------------------------------------------------------------------------------------------------------------------------------------------------------------------------------------------------------------------------------------------------------------------------------------------------------ttccatccgaaacaaaatctgcagttcatatcttgtgctcattaaggtaaatcatggaaacaaaataagccagaactttactaacaacgaaacataaactgcatcacaatacatgcacaaattacgcaaattgttctcaaaggatactctctgactatttgtcctgtgttgagagaagtaggtcctgtctcagatgcctgagagaatggatttctacttttacgctttgtgactaactcttttggctccattaataaaattttgctaagttcagctgcaatcatgttaccataagcatcattacatttggaagaattttgactttcggaaatggtttctctgtcaaacctctttgatagccagtagatggatgagttcacaagtcgctcagccaaagcctgcaggtctacttcttcagattctattccctgatggatcttgttggaaagagtactgaaaaatgcttcagatgtttcggacccagtatcaggcacagcaccggcctgtactcctgaaacctcagtcaccgtgttctctcctgctgaggcggatgaggagatcggcagttcatcatcttggagtgatccagtcaatctattgttaatgtcttcaggaattagctgatct-----------------------------------------------------------------------------------------------------------------------------------------------------------------------------------------------------------------------------------------------------------------------------------------------------------------------------------------------------------------------------------------------------------------------------------------------------------------------------------------------------------------------------------------------------------------------------------------------------------------------------------------------------------------------------------
>_R_Albizia_niopoides_Simon_1601@NODE_1_length_1394_cov_155.728929
---------------------------------------------------------------------atatattttagaataaatgcgcaaaatgataaacctgagctatgtatctaactccaaagaaaagctaaaatcttttgtccttgcattaagaaaactgaattgcttcacgaaaaaagcatcaacagacatcaataaaatctatcaaccttgggatacaaacaagtacctgctttttatgatcttcgctacataactatcaaggttccaatcaccaaagaatcccccttccatatggcactgaatattctccagaagaaggcaaacttgcttcaccatcttctgtttgctagactcttcaactccacttccaacatctgattgtaagagttccatccgaaacaaaatctgcagttcatatcttgtgctcattaaggtaaatcatggaaacaaaataagccaaaactatactaacaacgaaacataaattgcatcacaatacatgcacaaattacgcaaattgttctcaaaggatactctcggaccatttgtcctgtgttgagtgaagtaggtcctgtctcagatgcctgagagaatggatttctacttttatgctttgtgactaactcttttggctccatcaataaaattttgctaagttcagccgcaatcatgttaccataagcatcattacattttgaagaattttgactttcagaaatggtttctctgtcaaacttctttgatagccagtagatagatgagttcacaagtcgctcagccaaagcctgcaggtctacttcttcagattctgttccctgatggatcttgttggaaagagtgctgaaaaatgcttcagatgtttcggacccagtatcaggcacagcaccagcctgtactcctgaagcttcagtcacggtgttctctcctgctgaggcagatgaggagatcggcagttcatcatcttggagtgatccagtcaatctattgttaatgtcttcaggaattagctgatcaggcttggatgtttcagacacaattagatcatgacagtcgggtttcttcatctgtttcatccagcacttcaagaatttcaatttttttgacttgttacattccatggtatagtacacgtcatgcaaatctatgtcaaattgatcatatgctgctttacagaaggagctccatgtgaggttttgagggttattcctatccattatgttctttttctgatgaccctcaatcactgcaccactcttcttatcttgagaatccaatggtttattgtgccttttgaagttgatatcaggcttgcaaacatcagcactcagtgtcccgaaatattgcgccatattttccccaccaaaatcaagagccatatctggatcgtctaatagagataagagagcagaagaaattgtgataggccttagaatgcccataaatgtaccgccatc---------------------------------------------------------------------------------------------------------------------------------------------------------------------------------------------------------------------------
>_R_Albizia_subdimidiata_var_minor_Gorts_341@NODE_1_length_1049_cov_44.551440
-------------------------------------------------------------------------------------------------------------------------------------------------------------------------------------------------------------------------------------------------------------------------------------------------------------------------------------------------------------------ctagactcttcaactccacttccaacatctgattgtaagagttccatccgaaacaaaatctgcagttcatatcttgtgctcattaaggtaaatcatggaaacaaaataagccagaactttactaacaacgaaacataaactgcatcacaatacatgcacaaattacgcaaattgttctcaaaggatactctctgactatttgtcctgtgttgagtgaagtaggtcctgtctcagatgcctgagagaatggatttctacttttacgctttgtgactaactcttttggctccattaataaaattttgctaagttcagctgcaatcatgttaccataagcatcattacatttggaagaattttgactttcggaaatggtttctctgtcaaacctctttgatagccagtagatagatgagttcacaagtcgctcagccaaagcctgcaggtctacttcttcagattctattccctgatggatcttgttggaaagagtactgaaaaatgcttcagatgtttcggacccagtatcaggcacagcaccggcctgtactcctgaaacctcagtcaccgtgttctctcctgctgaggcggatgaggagatcggcagttcatcatcttggagtgatccagtcaatctattgttaatgtcttcaggaattagctgatctggcttggatgtttcagacacaattagatcatgagagtcagatttcttcatctgtttcatccagcactttaagaatttcaacttttttgacttgttacattccatggcatagtacacctcatgcaaatctatgtcaaattgatcatatgctgctttacagaaggagctccatgtgaggttttgaaggttattattatccattatgttcttcttttgatgaccctcaatcactgcaccactcttcttatcttgagaatccaatagtttattgggccttttgaagttgacatcaggcttgcaaacatcagcactcagtgtcccgaaatattgagccatattttccccaccataatcaagagccatatctggatcgtctaataga--------------------------------------------------------------------------------------------------------------------------------------------------------------------------------------------------------------------------------------------------------------------------------------
>_R_Albizia_subdimidiata_var_subdimidiata_Ferreira_210@NODE_1_length_1378_cov_135.060723
------------------------------------------------------------------------------------------------------------------------ccccaaagaaaagctaacatcttttgtccttgcattaagaaaactgaattgcttcacgaaaaaagcatcaacagacatcaataaaatctatccaccttgggatacaaacaagtacctgctttttatgatcttcgccacataactatcaaggttccaagcaccaaagaatcccccctccatatggcactgaataatctccagaagaaggcaaatttgcttcaccatcttctgtttgctagactcttcaactccacttccaacatctgattgtaagagttccatccgaaacaaaatctgcagttcatatcttgtgctcattaaggtaaatcatggaaacaaaataagccagaactttactaacaacgaaacataaactgcatcacaatacatgcacaaattacgcaaattgttctcaaaggatactctctgactatttgtcctgtgttgagtgaagtaggtcctgtctcagatgcctgagagaatggatttctacttttacgctttgtgactaactcttttggctccattaataaaattttgctaagttcagctgcaatcatgttaccataagcatcattacatttggaagaattttgactttcggaaatggtttctctgtcaaacctctttgatagccagtagatggatgagttcacaagtcgctcagccaaagcctgcaggtctacttcttcagattctattccctgatggatcttgttggaaagagtactgaaaaatgcttcagatgtttcggacccagtatcaggcacagcaccggcctgtactcctgaaacctcagtcaccgtgttctctcctgctgaggcggatgaggagatcggcagttcatcatcttggagtgatccagtcaatctattgttaatgtcttcaggaattagctgatctggcttggatgtttcagacacaattaaatcatgagagtcagatttcttcatctgtttcatccagcactttaagaatttcaacttttttgacttgttacattccatggcatagtacacctcatgcaaatctatgtcaaattgatcataagctgctttacagaaggagctccatgtgaggttttgaaggttattattatccattatgttcttcttttgatgaccctcaatcactgcaccactcttcatatcttgagaatccaatagtttattgggccttttgaggttgacatcaggcttgcaaacatcagcactcagtgtcccgaaatattgagccatattttccccaccataatcaagagccatatctggatcgtctaatagagataagagagcagaagaaattgtgaaaggccttagaatgcccataaatgaaccgccatcgctactggaaagggataccaatgcacagcaacctt----------------------------------------------------------------------------------------------------------------------------------------------------------------------------------------
>_R_Albizia_tomentella_Leach_Dunlop_3801@NODE_1_length_842_cov_293.379085
---------------------------------------------------------------------------------------------------------------------------------------------------------------------------------------------------------------------------------------------------------------------------------------------------------------------------------------------------------------------------------------------------------------------------------------------------------------------------------------------------cgaaacataaactgcatcacaatacatgcacaaattacgcaaattgttctcaaaggatactctctgactatttgtcctgtgttgagtgaagaaggtcctgtctcagatgcttgagagaatggatttctacttttatgctttgtgaccagctcttttggctccgttaataaaattttgcttagttcagctgcaatcatgttaccataagcatcgttacattttgaagaattttgactttcagaaatggtttctttgtcacacttctttgacagccagtagatagatgagttcacaagtcgcgcagccaaagcctgcaggtctacttcttcagattctattccctgacggatcttgttggaaagagtactgaaaaatgcttcagatgtttctgacccagtatcaggcacagcaccagcctgtacttctgaagctgcagtcacggtgttctctcccgccgaggcagatgaggagatcggcagttcatcatcttggaatgatccagtcaatctattgttaatgtcttcaggcattagctgatctggcttggatgtttcagacacaattagatcatgacagtcagttttcttcatctgtttcatccagcactttaaaaatttcaacttttttgacttgctacattccaaggcatagtaaacctcatgcaaatctatgtcaaattgatcatatgctgctttacagaaggagctccatgtgaggttttgaaggttattcttatccactatgttctttttctgatgcccctcaatcactgcaccactcttcttatcttgagaatccaataatttattgtgtcttttgaagttgatatcaggcttgcacac---------------------------------------------------------------------------------------------------------------------------------------------------------------------------------------------------------------------------------------------------------------------------------------------------------------------------------------------------------------------
>_R_Balizia_elegans_Iganci_870@NODE_1_length_1639_cov_117.772087
tcccacttcacatagattccttctctggtgaacatattttggccaacaacaaagcaaccaccgcacatgatatatttcaggataaatgcgcaaaatgataaacttgagctatgcatctaactccaaggagaagctaaaatcttttgtccttgcattaagaaaactgaattgcttcacgaaaaaagcatcaataggcatcaataaaatctatcaaccttgggatacaaacaagtacctgctttttatgatcttcgccacataattatcaaggttccaatcaccaaagaatcccccttccatatggcactgaatattctccagaagaaggcaaatttgcttcaccatcttctgtttgctagactcttcaactccacttccaacatctgattgtaagatttccatccgaaatgaaatctgcagttcatatcttgtgctcattaaggtaaatcatggaaacaaaataagccaaaactatactaacaacgaaacataaactgcatcacaatacaggcacaaattacgcaaattgttctcaaaggatactctctgactatttgtcctgtgttgagtgaagtaggtccagtctcagacgcctgagagaatggatttctacttttatgctttgtgactaactcttttggctctattaataaaattttgctgagttcagctgcaatcacgttaccataagcatcattacattttgaagaattttgactttcagaaatggtttgtgtgtcaaacttctttgatagccagtagatagatgagttcacaagtcgctcagctaaagcctgcaggtctacttcttcagattctattccctgatggatcttgttggaaagagtactgaaaaatgcttcagatgtttcggacccagtatcaggcacagcaccagcctgtactcctgaagcctcagtcacggtgttctctcctgctgaggcagatgaggagatcggcagttcatcatcttggagtgatccagtcaatctattgttgatgtcttcaggaattagctgatctggcttggatgtttcagacacaattagatcatgacagtcaggtttcttcatctgtttcatccagcactttaaaaatttcaacttttttgacttgttacattccatggcatagtaaacctcatgcaaatctatgtcaaattgatcatatgctgctttacagaaggagctccatgtgagattttgaaggttattcttatccattatgttctttttctgatgaccctcaatcactgcaccgctcttcttatgttgagaatccattaatttattgtgccttttgaagttgatatcaggcttgcaaacatcagcactcaatgtcccgaaatattgagccatattttccccaccaaaatcaagagccatatctggatcatctaatagagataagagagcagaagaaattgtgaaaggccttagaatgcccataaatgaaccgccatcgctattggaaagggacaccaatgcacagcaaccttcgttataaagaaaactcaagagcatttgccaaatgggtactgagtttctctgccacatgaaaccaaattcacttgaaagaatttcaagaaccctatctgcgaagaattcatttgaaattcc---------------------------------------------------------------
>_R_Balizia_pedicellaris_Queiroz_15529@NODE_1_length_1607_cov_407.499356
-------------------------------------------------caaagcaaccaccgcacatgatatattttagaataaatgcgcaaaatgatcaacctgagctatgcatctaactccaaagagaagctaaaatcttttgtccttgcattaagaaaactgaattgcttcacgaaaaaagcatcaatagacatcaataaaatctatcaaccttgggatacaaacaagtacctgctttttatgatcttcgccacataattatcaaggttccaatcaccaaagaatcccccttccatatggcactgaatattctccagaagaaggcaaatttgcttcaccatcttctgtttgctagactcttcaactccacttccaacatctgattgtaagatttccatccgaaacaaaatctgcagttcatatcttgtgctcattaaggtaaatcatggaaacaaaataagccaaaactatactaacaacgaaacataaactgcatcacaatacaggcacaaattacgcaaatcgttctcaaaggatactctctgactatttgtcctgtgttgagtgaagtagttcctgtctcagatgcctgagagaatggatttctacttttatgctttgtgactaactcttttggctccattaataaaattttgctaagttcagctgcaatcatgttaccataagcatcattacattttgaagaattttgactttcagaaatggtttctctgtcaaacttctttgatagccagtagatagatgagttcacaagtcgctcagccaaagcctgcaggtctacttcttcagattctattccctgatggatcttgttggaaagagtactgaaaaatgcttcagatgtttcggacccagtatcaggcacagcaccagcctgtactcctgaagcctcagtcacggtgttctctcctgctgaggcagatgaggagatcggcagttcatcatcttggagtgatccagtcaatctattgttaatgtcttcaggaattagctgatctggcttggatgtttcagacacaattagatcatgacagtaaggtttcttcatctgtttcatccagcacttcaaaaatttcaacttttttgacttgttacattccatggcatagtaaacctcatgcaaatccatgtcaaattgatcatatgctgctttacagaaggagctccatgtgaggttttgaaggttattcttatccattatgttctttttctgatgaccctcaatcactgcaccgctcttcttatgttgagaatccaatagtttattgtgccttttgaagttgatatcaggcttgcaaacatcagcacttaatgtcccgaaatattgagccatattttccccaccaaagtcaagagccatatctggatcgtctaatagagataagagagcagaagaaattgtgaaaggccttagaatgcccataaatgaaccgccatcgctattggaaagggacaccaatgcacagcaaccttcgttataaagaaaactcaagagcatttgccaaatgggtacagagtttctctgccacatgaaaccaaattcacttgaaagaatttcaagaaccctatctgcgaagaattcatttgaaattcccttcctctttttcttagattcaccaaatacttctcgt--------------------------
>_R_Enterolobium_cyclocarpum_MWC9020@NODE_1_length_1616_cov_222.280052
tagcacttcacatagattccttctctggtgaacatattttggccaacaacaaagcaaccgccgcacacgatatattttagaataaatgcgcaaaatgataaacctgagctatgcatctaactccaaagagaagctaaaatcttttgtccttccattaagaaaactgaattgcttcacgaaaaaagtatcaacggacatcaataaaatctatcaaccttgggatacaaacaagtacctgctttttatgatcttcgccacataattatcaaggttccaatcaccaaagaatcccccttccatgtggcactgaatattctccagaagaaggcaaatttgcttcaccatcttctgtttgctagactcttcaactccacttccaacatctgattgtaagatttccatccgaaacaaaatctgcagttcatatcttgtgctcattaaggtaaatcatggaaacagagtaagccaaaactatactaacaacgaaacataaactgcatcacaatacttgtacaaattacgcaaattgttctcaaaggatactctctgactatttgtcctgtgttgagtgaagtaggtcctgtctcagatgcctgagagaatggatttctacttttatgctttgtgactaactcttttggctccattaataaaagtttgctaagttcagccgcaatcatgttaccataagcatcagtacattttgaagaattttggctttcagaaatggtttctctgtcaaacttctttgatagccagtagatagatgagttcacaagtcgtgcagccaaagcctgcaggtctacttcttcagattctattccctgatggatcttgttggaaagagtgctgaaaaatgcttcagatgtttctgacccagtatcgggcacagcaccagcctgtacttctgaagcctcagtcacagtgttctctcctgctgaggcagatgaggagatcggcagttcatcatcttggagtgatccagtcaatctattgttaatgtcttcaggaatcagctgatctggcttggatgtttcagacacaattagatcatgacagtaaggtttcttcatctgtttcatccagcactttaaaaatttcaacttttttgacttgctacactccatggcataataaaccttatgcaaatctatgtcaaattgatcatatgctgctttacagaaggagctccatgtgaggttttgaaggttattattatccactatgttttttttctgatgaccctcaatcactgcaccgctcttcttatcttgagaatccaatagtttatgctgacttttgaagttgatatcaggcttgcaaacatcagcactcaatgtcctgaaatattgagccatattgtccccaccaaaatcaagagccatatctggatcgtctaatagaaagaagagagcagaagaaattgtgaacggccttagaatgcccataaatgaaccgccattgccattggaaagggacaccaatgcaccgcaaccttcgttataaagaaaactcaagagcatttgccaaatgggtacagagtttctctgccgcatgaaaccaaattcacttgaaaggatttcaagaaccctatctgcgaagaattcatttgaaat------------------------------------------------------------------
>_R_Hydrochorea_corymbosa2_Iganci_862@NODE_1_length_1445_cov_282.769784
--------------------------------------------------------------------------------------------------------------------------------------------------------cattaagaaaactgaattgcttcacgaaaaaagcatcaatagacatcaataaaatctatcaaccttgggatacaaacaagtacctgctttttatgatcttcgccacataattatcaaggttccaatcaccaaagaatcccccttccatatggcactgaatattctccagaagaaggcaaatttgcttcaccatcttctgtttgctagactcttcaactccaattccaacatctgattgtaagatttccatccgaaacgaaatctgcagttcatatcttgtgctcattaaggtaaatcatggaaacaaaataagccaaaactatactaacaacgaaacataaactgcatcataatacaggcacaaattacgcaaattgttctcaaaggatactctctgactatttgtccagtgttgagtgaagtaggtccagtctcagacgcttgagagaatggatttctacttttatgctttgtgactaactcttttggctccattaataaaattttgctgagttcagctgcaatcatgttaccataagcatcattacattttgaagaattttgactttcagaaatggtttgtgtgtcaaacttctttgatagccagtagatagatgagttcacaagtcgctcagccaaagcctgcaggtctacttcttcagatcctattccctgatggatcttgttggaaagagtactgaaaaatgcttcagatgtttcggacccagtatcaggcacagcaccagcctgtactcctgaagcctcagtcacggtgttctctcctgctgaggcagatgaggagatcggcagttcatcatcttggagtgatccagtcaatctattgttaatgtcttcaggaattagctgatctggcttggatgtttcagacacaattagatcatgacaattaggtttcttcatctgtttcatccagcactttaaaaatttcaacttttttgacttcttacattccatggcatagtaaacctcatgcaaatctatgccaaattgatcatatgctgctttacagaaggagctccatgtgagattttgaaggttattcttatccattatgttctttttctgatgaccctcaatcactgcatcactcttcttatgttgagaatccattaatttattgtgccttttgaagttggtatcaggcttgcaaacatcagcacccaatgtcccgaaatattgagccatattttccccaccaaaatcaagagccatatctggatcgtctaatagagataagagagcagaagaaattgtgaaaggccttagaatgcccataaatgaaccgccatcgctattggaaagggacaccaatgcacagcaaccttcgttgtaaagaaaactcaagagcatttgccaaatgggtacagagtttctctgccacatgaaaccaaattcatttgaaagaatttcaagaaccctatctg-------------------------------------------------------------------------------------
>_R_Jupunba_langsdorfii_Ribeiro_728@NODE_1_length_1963_cov_109.146872
taccacttcacatagattccttctctggtgaacatattttggccaacaacaaagcaaccaccgcacatgatatattttagaataaatgcgcaaaatgataaacctgagctatgcatctaactccaaagagaagctaaaatcttttgtccttgcattaagaaaactgaattgcttcaagaaaaaagcatcaatagacatcaataaaatctatcaaccttgggatacaaacaagtacctgctttttatgatcttcgccacataattatcaaggttccaatcaccaaagaatcccccttccatatggcactgaatattctccagaagaaggcaaatttgcttcaccatcttctgtttgctagactcttcaactccacttccaacatctgattgtaagatttccatccgaaacaaaatctgcagttcatatcttgtgctcattaaggtaaatcatggaaacaaaataagccaaaactatactaacaacgaaacataaactgcatcacaatacaggcacaaattacgcaaattgttctcaaaggatactctctgactatttgtcctgtgttgagtgaagtaggtcctgtctcagttgcctgagagaatggatttctacttttatgctttgtgactaactcttttggctccattaataaaattttgctaagttcagctgcaatcatgttaccataagcatcattacattttgaagaattttgactttcagaaatggtttctctgtcaaacttctttgatagccagtagatagatgagttcacaagtcgctcagccaaagcctgcaggtctacttcttcagattctattccctgatggatcttgttggaaagagtactgaaaaatgcttcagatgtttcggacccagtatcaggcacagcaccagcctgtactcctgaagcctcagtcacggtgttctctcctgctgaggcagatgaggagatcggcagttcatcatcttggagtgatccagtcaatctattgttaatgtcttcaggaattagctgatctggcttggatgtttcagacacaattagatcatgacagtcaggtttcttcatctgtttcatccagcactttaaaaatttcaacttttttgacttgttacattccatggcatagtaaacctcatgcaaatctatgtcaaattgatcatatgctgctttacagaaggagctccatgtgaggttttgaaggttattcttatccattatgttctttttctgatgaccctcaatcactgcaccgctcttcttatgttgagaatccaatagtttattgtgccttttgaagttgatatcaggcttgcaaacatcagcactcaatgtcccgaaatattgagccatattttccccaccaaaatcaagagccatatctggattgtctaatagagataagagagcagaagaaattgtgaaaggccttagaatgcccataaatgaaccgccatcgctattggaaagggacaccaatgcacagcaaccttcgttataaagaaaactcaagagcatttgccaaatgggtacagagtttctctgccacttgaaaccaaattcacttgaaagaatttcaagaaccctatctgcgaagaattcatttgaaattcccttcctctttttcttagattcaccaaatacttctcgtacaagaacagaatcagatatgcgatc
>_R_Jupunba_leucophylla_Iganci_839@NODE_1_length_2006_cov_206.136858
taccacttcaaatagattccttctctggtgaacatattttggccaacaacaaagcaaccaccgcacatgatatattttagaataaatgcgcaaaatgataaacctgagctatgcatctaactccaaagaaaagttaaaatcttttgtccttgcagtaagaaaactgaattgattcacgaaaaaagcatcaatagacatcaataaaatctgtcaaccttgggatacaaacaagtacctgctttttatgatcttcgccacataattatcaaggttccaatcaccaaagaatcccccttccatatggcactgaatattctccagaagaaggcaaatttgcttcaccatcttctgtttgctagactcttcaactccacttccaacatctgattgtaagatttccatccgaaacaaaacctgcagttcatatcttgtgctcattaaggtaaatcatggaaacaaaataagccaaaactatactaacaacgaaacataaactgcatcacaatacaggcacaaattacgcaaattgttctcaaaggatactctctgactatttgtcctgtgttgagtgaagtaggtcctgtctcagatgcctgagagaatggatttctacttttatgctttgtgactaactcttttggctccattaataaaattttgctaagttcagctgcaatcatgttaccataagcatcattacattttgaagaattttgactttcagaaatggtttctctgtcaaacttctttgatagccagtagatagatgagttcacaagtcgctcagccaaagcctgcaggtctacttcttcagattctattccctgatggatcttgttggaaagagtactgaaaaatgcttcagatgtttcggacccagtatcaggcacagcaccagcctgtactcctgaagcctcagtcacggtgttctctcctgctgaggcagatgaggagatcggcagttcatcatcttggagtgatccagtcaatctattgttaatgtcttcaggaattagctgatctggcttggatgtttcagacacaattagatcatgacagtcaggtttcttcatctgtttcatccagcactttaaaaatttcaacttttttgacttgttacattccatggcatagtaaacctcatgcaaatttatgtcaaattgatcatatgctgctttacagaaggagctccatgtgaggttttgaaggttattcttatccattatgttctttttctgctgaccctcaatcactgcaccgctcttcttctgttgagaatccaatagtttattgtgccttttgaagttgatatcaggcttgcaaacatcagcactcaatgtcccgaaatattgagccatattttccccaccaaaatcaagagccatatctggatcgtctaatagagataagagagcagaagaaattgtgaaaggccttagaatgcccataaatgaaccgccatcgctattagaaagggacaccaatgcacagcaaccttcgttataaagaaaactcaagagcatttgccaaatgggtacagagtttctctgccacatgaaaccaaattcatttgaaagaatttcaagaaccctatctgcgaagaattcatttgaaattcccttcctctttttcttagattcaccaaatacttctcgtacaagaacagaatcagatatgcgatc
>_R_Jupunba_longipedunculata_Cardona_2682@NODE_1_length_1384_cov_123.039021
--------------------------------------------------------------------------------------------------------------------------------------------------------------------------------------------------------------------------------caaacaagtacctgctttttatgatcttcgccacataattatcaaggttccaatcaccaaagaatcccccttccatatggcactgaatattctccagaagaaggcaaatttgcttcaccatcttctgtttgctagactcttcaactccacttccaacatctgattgtaagatttccatccgaaacaaaatctgcagttcatatcttgtgctcattaaggtaaatcatggaaacaaaataagccaaaactatactaacaacgaaacataaactgcatcacaatacagggacgaattacgcaaattgttctcaaaggatactctctaactatttgtcctgtgttgagtgaagtaggtcctgtctcagatgcctgagagaatggatttctacttttatgccttgtgactaactcttttggctccattaataaaattttgccaagttcagctgcaatcatgttaccataagcatcattacattttgaagaattttgactttcagaaatggtttctgtgtcaaacttctttgatagccagtagatagatgagttcacaagtcgctcagccaaagcctgcaggtctacttcttcagattctattccctgatggatcttgttggaaagagtactgaaaaatgcttcagatgtttcggacccagtatcaggcacagcaccagcctgtactcctgaagcctcagtcacggtattctctcctgctgaggcagatgaggagatcggcagttcatcatcttggagtgatccggtcaatctattgttaatgtcttcaggaattagctgatctggcttggatgtttcagacacaattagatcatgacagtcaggtttcttcatctgtttcatccagcactttaaaaatttcaacttttttgacttgttacattccatggcatagtaaacctcatgcaaatctatgtcaaattgatcatatgctgctttacagaaggagctccatgtgaggttttgaaggttattcttatccattatgttctttttctgatgaccctcaatcactgcaccactcttcttatgttgagaatccaatagtttattgtgccttttgaagttgatatcaggcttgcaaacatcagcactcaatgtcccgaaatattgagccatattttccccaccaaaatcaagagccacatctggatcgtctaatagagataagagagcagaagaaattgtgaaaggccttagaatgcccataaatgaaccgccatcgctattggaaagggacaccaatgcacagcaaccttcgttataaagaaaactcaagagcatttgccaaatgggtacagagtttctctgccacatgaaaccaaattcacttgaaagaatttcaagaaccctatctgcgaagaattca--------------------------------------------------------------------------
>_R_Jupunba_macradenia_Lourteig_3021@NODE_1_length_1331_cov_107.183413
-----------------------------------------------------------------------------------------------------------------------------------agctaaaatcttttgtccttgcattaagaaaactgaattgcttcacaaaagaggcatcaatagacatcaataaaatctatcaaccttgggatacaaacaagtacctgctttttatgatcttcgccacataattatcaaggttccaatcaccaaagaatcccccttccatatggcactgaatattatccagaagaaggcaaatttgcttcaccatcttctgtttgctagactcttcaaccccacttccaacatctgattgtaagatttccatccgaaacgaaatctgcagttcatatcttgtgctcattaaggtaaatcatggaaacaaaataagccaaaactatactaacaacgaaacataaactgcatcacaatacaggcacaaattaagcaaattgttctcaaaggatactctctgactatttgtcctgtgttgagtgaagtaggtcctgtctcagacgcctgagagaatggatttctacttttatgctttgtgactaactcttttggctccattaataaaattttgctgagttcagctgcaatcatgttaccataagcatcattacattttgaagaattttgactttcagaaatggtttgtgcatcaaacttctttgatagccagtagatagatgagttcacaagtcgctcagccaaagcctgcaggtctacttcttcagattctattccctgatggatcttgttgcaaagagtactgaaaaatgcttcagatgtttcggacccagtatcaggcacagcaccagcctgtagtcctgaaacctcagtcacggtgttctcccctgctgaggcagatgaggagatcggcaattcatcatcttggagtgatccagtcaatctattgttaatgtcttcaggaattagctgatctggcttggatgtttcagacacaattagatcctgacagtcaggtttcttcatctgtttcatccaacactttaaaaatttcaacttttttgacttgttacattccatggcatagtaaacctcatgcaaatctatgtcaaattgatcatatgctgctttacagaaggagctccatgtgaggttttgaaggttattcttatccattatgttctttttcttatgaccctcaatcactgcaccactcttcttatgttgagaatccaatagtttattgtgccttttgaagttgatatcaggcttgcaaacaccagcactcaatgtcccgaaatattgagccatattttccccaccaaaatcaagagccacatctggatcgtctaatagagataagagagcagaagaaattgtgaaaggccttagaatgcccataaatgaacccccat----------------------------------------------------------------------------------------------------------------------------------------------------------------------------------------------------------------------------
>_R_Jupunba_oppositifolia_Liegier_16014@NODE_1_length_1166_cov_131.175390
-----------------------------------------------------------------------------------------------------------------------------------------------------------------------------------------------------------------------------------------------------------tcgccacataattatcaaggttccaatcaccaaagaatcccccttccatatggcactgaatattctccagaagaaggcaaatttgcttcaccatcttctgtttgctagactcttcaactccacttccaacatctgattgtaagatttccatccgaaacgaaatctgcagttcatatcttgtgctcattaaggtaaatcatggaaacaaaataagccaaaactatgctgacaacgaaacaaaaactgcatcacaatacaggcacaaattacgcaaattgttctcaaaggatactctctgactatttgtcctgtgttgagtgaagtaggtcctgtctcagacgcctgagagaatggatttctacttttatgctttgtgactaactcttttggctccattaataaaattttgctgagttcagctgcaatcatgttaccataagcatcattacattttgaagaattttgactttcagaaatggtttgtgtgtcaaacttctttgatagccagtagatagatgagttcacaagtcgctcagccaaagcctgcaggtctacttcttcagattctattccctgatggatcttgttggaaagagtactgaaaaatgcttcagatgtttcggacccagtatcaggcacagcaccagcctttagtcctgaagcctcagtcacggtgttctctcctgccgaggcagatgaggagatcggcagttcatcatcttggagtgatccagtcaatctattgttaatgtcttcaggaattaggtgatctggcttggatgtttcagacacaattagatcatgacagtcaggtttcttcatctgtttcatccagcactttaaaaatttcaacttttttgacttgttacattccatggcatagtaaacctcatgcaaatctatgtcaaattgatcatatgctgctttacagaaggagctccatgtgaggttttgaaggttattcttatccattatgttctttttctgatgaccctcaatcactgcaccactcttcttatgttgagaatccaatagtttattgtgccttttgaagttgatatcaggcttgcaaacatcagcactcaatgtcccgaaatattgagccatattttccccaccaaaatcaagagccacatctggatcgtctaatagagataagagagcag-------------------------------------------------------------------------------------------------------------------------------------------------------------------------------------------------------------------------------------------------------------------------
>_R_Punjuba_callejasii_Daly_5935@NODE_1_length_1304_cov_29.211084
-----------------------------------------------------------------------------------------------------------------------------------------------------------------------------------------------tagacatcaataaaatctatcaaccttgggatacaaacaagtacctgcttttaatgatcttcgccacataattatcaaggttccaatcaccaaagaatcccccttccatatggcactgaatattctccagaagaaggcaaatttgcttcaccatcttctgtttgctagactcttcaactccacttccaacatctgattgtaagatttccatccgaaacaaaatctgcagttcatatcttgtgctcattaaggtaaatcatggaaacaaaataagccaaaactatactaacaacgaaacataaactgcatcacaatacaggcacaaattacgcaaattgttctcaaaggatactctctgactatttgtcctgtgttgagtgaagtaggtcctgtctcagatgcctgagagaatggatttctacttttatgctttgtgactaactcttttggctccattaataaaattttgctaagttcagctgcaatcatgttaccataagcatcattacattttgaagaattttgactttcagaaatggtttctctgtcaaacttctttgatagccagtagatagatgagttcacaagtcgctcagccaaagcctgcaggtctacttcttcagattctattccctgatggatcttgttggaaagagtactgaaaaatgcttcagatgtttcggacccagtatcaggcacagcaccagcttgtactcctgaagcctctgtcacggtgttctctcctgctgaggcagatgaggagatcggcagttcatcatcttggagtgattcagtcaatctattgttaatgtcttcaggaattagctgatctggcttggatgtttcagacacaattagatcatgacagtcaggtttcttcatctgtttcatccagcactttaaaaatttcaacttttttgacttgttacattccatggcatagtaaacctcatgcaaatctatgtcaaattgatcatatgctgctttacagaaggagctccatgtgaggttttgaaggttattcttatcgattatgttctttttctgatgaccgtcaatcactgcaccgctcttcttatgttgagaatccaatagtttattgtgccttttgaagttgatatcaggcttgcaaacatcagcactcaatgtcccgaaatattgagccatattttccccaacaaaatcaagagccgtatctggatcgtctaatagagataagaaagcagaagaaactgtgaaaggctttagaatgcccataaatgaaccgccatcgctattggaaagggacaccaatgcacagcaac-------------------------------------------------------------------------------------------------------------------------------------------------------------------------------------------
>_R_Punjuba_lehmannii_Escobar_7465@NODE_1_length_1981_cov_74.220063
taccacttcacatagatcccttctctggtgaacctattttgggcaacaacaaagcaaccaccgcacatgatatattttagaataaatgcgcaaaatgataaacctgagctatgcatctaactcctaagagaagctaaaatcttttgtccttgcattaagaaaactgaattgcttcacgaaaaaagcatcaatagacatcaataaaatctatcaaccttgggacacaaacaagtacctgctttttatgatcttcgccacataattatcaaggttccaatcaccaaagaatcccccttccatatggcactgaatattctccagaagaaggcaaatttgcttcaccatcttctgtttgctagactcttcaactccacttccaacatctgattgtaagatttccatccgaaacaaaatctgcagttcatatcttgtgctcattaaggtaaatcatggaaacaaaataagccaaaactatactaacaacgaaacataaactgcatcacaatacaggcacaaattacgcaaattgttctcaaaggatactctctgactatttgtcctgtgttgagtgaagtaggtcctgtctcagatgcctgagagaatggatttctacttttatgctttgtgactaactcttttggctccattaataaaattttgccaagttcagctgcaatcatgttaccataagcatcattacattttgaagaattttgactttcagaaatggtttctctgtcaaacttctttgatagccagtagatagatgagttcacaagtcgctcagccaaagcctgcaggtctacttcttcagattctattccctgatggatcttgttggaaagagtactgaaaaatgcttcagatgtttcggacccagtatcaggcacagcaccagcctgtacacctgaagcctcagtcacggtgttctctcctgctgaggcagatgaggagatcggcagttcatcatcttggagtgatccagtcaatctattgttaatgtcttcaggaattagctgatctggcttggatgtttcagacacaattagatcatgacggtcaggtttcttcatctgtttcatccagcactttaaaaatttcaacttttttgacttgttacattccatggcatagtaaacctcatgcaaatctatgtcaaattgatcatatgctgctttacagaaggagctccatgtgaggttttgaaggttattcttatccattatgttctttttctgatgaccctcaatcactgcaccactcttcttatgttgagaatccaatagtttattgtgccttttgaagttgatatcaggcttgcaaacatcagcactcaatgtcccaaaatattgagccatattttccccaccaaaatcaagagccatatctggatcgtctaatagagataagagagcagaagaaattgtgaaaggccttagaatgcccataaatgaacagccatcgccagtggaaagggacaccaatgcacagcaaccttcgttataaagaaaactcaagagcatttgccaaatgggtacagagtttctctgccacatgaaaccaaattcacttgaaagaatttcaagaaccctatctgcgaagaattcatttgaaattcccttcctctttttcttagattcaccaaatacttctcgcacaagaacagaatcagatatgcgatc
