# Supplementary material for: A new generic circumscription of Hydrochorea (Leguminosae, Caesalpinioideae, mimosoid clade) with an amphi-Atlantic distribution
Source: PhytoKeys. 2022 Aug 22;205:401–37. doi: 10.3897/phytokeys.205.82775 (PMC9849043; doi:10.3897/phytokeys.205.82775)
Supplement: Supplementary material 1 — Supplementary data file S1 [file phytokeys-205-401_article-82775__-s001.zip › RBH3_m38076_comp36713_c0_seq2_exon03.aln-cln]

>Afrocalliandra_redacta_Germishuizen_5585@NODE_1_length_1295_cov_186.723317
----------------------------------------------------------------------------------------------------------------------------------agtagattaaagaagt--------taattgaattagttaacatgacatgttttctttaaaacactttaaacatctttctcaattattctatcattaagtgtataagtggggtaatttgggaaattgttgacaaaaatataaattatatcttataattaggataaaaaacagttcccaaatgt----tatcttataattaatacctctgaattcacccttaatgctgcatgaagtgatgaaggaaaaccgtaaatcctttagacttgcgctcttgaagtatttggaatttcaggtattctcgttcccttggagacgtggttcacggaatctacaaaaagatggacttattgctgtttgctgaagaggatgaagcccctaatcattttctcatcagtgaagacagcaacaaatcctggaatggaaaggctgacagagatgagatgggtgaaaataatacaagtagtagtggtcccataacatcagaaactgaaccatttcagctcctcaagaatgcaaatggaaacctcgaaagaaata---aacgggaggatccaaaaatagtagaagccaagaagaagagagaaagagcaaggagattttcatctttcacaagttgcattcctgatttgcagaaaatttgggccccaaagcagatggctataaaactcaagtcagattcttttagaaagatgccagcaaggaagaagaagaagcgtgagagggcgagctatgacagagtatgcgagaccccattgaccggaaacaagcgttcatgttcatgggcaagcaaggtggatgatgaccattacggggtggatgaaagtccaacaagtaattcagtttccagggctttatttcaagatgatcaatggatg----taagttatattagaatcttacggaacaattgtatatgcaaacacgtaatgcagtatg----ggttacttcaaagttgaacctcaaatgttgcaagtgtctgatactagaattatatctgcatgatttatctac--atgattagttagtacaccacgttgggtcttgctactga-----atttcatttgtgtaggctggtgtatttgaccgttatagaaataaatgtaaattcaagaaaaaattggaccccctgc--ta-----ttccggcttttgtttctgacttcatgggaggaaaaattacttttat-ttttacaggttaaaaggagcgtcgaaataacatattcaaatgcaaattctccgtctggctgtctaggatgcatatgctattattgatcaggatcgacgg-------------------------------------------------------------------------------------------------------------------------------------
>Albizia_adinocephala_FHO33_88@NODE_1_length_2063_cov_123.147029
gtgaagcaattcagttttcttaatgcaaggacaaaagattttagcttttctttggagttagatgcatagctcaggtttatcattttgcgcatttattctaaaatatatgatgtgcggtggttgctttgttgttggccaaaagacgttcaccagagaaggaatctatgtgaagtggtatcttctccctaaaacttgactataatattttctgttctttacataaataaacgcacgcaccccgcgacctcccctctgtcaggcaggcttttgtagcaaaacatgactataacttgatacactagtgtgaaataccttctgccttatcatcaattgttttgaattcacccataatgctgcatgaagtgataaaggaataataaaaatccattagactcgcgatcttgaagaatttggaatttcaggtattcttattcccttggagatgtggttcatgaaatctacgacaagatggacctattgctgtttgccgaagaggatgaagcccctaatcattttctcatcagtgaagacagcaacaaatcctggaatggaaaggccgacagagatgagatgggtgaaaacaatgtaagtagcagtggtcccatgtcgtcagaaaatgaaccctttcagctcctcaagactgcaaatggaagccttgaaagaaataaacaacaggaggatcaaaaaatagtagaagccaagaagaagagagaaagagcaaggagattttcatctttcacaagttgcattcctgatttgcggaaactttgggccccaaagcagatggctgtgaaactcaagtcagattcttttagaaagctgccaacaaagaggaagaagaagcgtgagagggcaagctatgacagagtatgtgagaccccgttgacaggaaacaagcgttcatgttcatggacgagcaaggtggatgatgaccattacagggttgacgagagtccaacaagtaattcagtttccagggctttatttcaggatgaccaattgatgtgactaaattatattcgacccttacggaacaattgtttatgcaaacatgtagtgcaggatgacatggttacttcagagttcagccccagatattggaagtgcctgaaactaaaagctgtactgcatggtatacctacatatgattagttagcacaccacgttgtgtcttgctactgaataatatttcgtttgtgtaggctggtgtatttgaccgttatagaaatgaatataaattgaagaaagaattgagtcccccac--tacttctttccagtttttgctactgacttcaagggagaaaatattacttctattttttacatcttaaaaggagtgtcgaaataatatattcaaatgcaaatgctccgtctcgctatctgggatgcatatgctattatgggtcgg--------gatagacagagaatttgaagtttttctcaataaaaaaattaagggtttaaattctggacttcttgccatatcttgttccattccttatgagttagcctcaagcggtcattcactcatatggagcatttttcttt
>Albizia_burkartiana_StivalSantos_678@NODE_1_length_1233_cov_12.363328
-------------------------------------------------------------------------------------------------------------------------tgctttgttgttggccaaaatatgttcaccagagaaggaatctatgtgaagtggtatcttctccctaaaacttgactataatattttttgttctttacataaataaacgcacgcatcccgcgacctcccctctgtcaggcaggcttttgtagcaaaacatgactataacttgatacactggtgtgaaataccttctgtcttatcatcaattgttttgaattcacccataatgttgcatgaagtgatgaaggaataatgaaaagccattagactcgcgatcttgaagaatttggaatttcaggtattctcattcccttggagatgtggttcatgaaatctacgacaagatggacctattgctgtttgccgaagaggatgaagcccctaatcattttctcatcagtgaagacagcaacaaatcctggaatggaaaggccgacagagatgagatgggtgaaaacaatgtaagtagcagtggtcccatgtcgtcagaaaatgaaccctttcagctcctcaagaatgcaaatggaagccttgaaagaaataaacaacaggaggatcaaaaaatagtagaagccaagaagaagagagaaagagcaaggagattttcatctttcacaagttgcattcctgatttgcagaaactttgggccccaaagcagatggctgtgaaactcaagtcagattcttttagaaagctgccaacaaagaggaagaagaagcgtgagagggcaagctatgacagagtatgcgagaccccgttgtcaggaaacaagcgttcatgttcatggacgagcaaggtggatgatgaccgttacagggttgatgagagtccaacaagtaattcagtttccagggctttatttcaggatgaccaattgatgtgagtaaattatattcgacccttacggaacaattgtttatgcaaacatgtaatgcaggatgacatggttacttcagagttcagccccaaatgttggaagtgtctgaaactaaaagctgtactgcatggtatacctacatatgattagttagcacaccacgttgtgtcttgctactgaataatatttcatttgtgtaggctggtgtatttgaccgttatagaaatgaatataaattgaagaaagaattgagtcccctac--tacttctttccagtttttgctactgactttacgggagaaaatattacttctattttttacatcttaaaaggagtgtcgaaataatatattc---------------------------------------------------------------------------------------------------------------------------------------------------------------------------------------------------
>Albizia_coripatensis_Hughes_2433@NODE_1_length_1540_cov_238.809296
gtgaagcaattcagttttcttaatgcaaggacaaaagattttagcttttctttggagttagatgcatggctcaggtttatcattttgcgcatttattctaaaatatatcatgtgcggtagttgctttgttgttggccaaaatatgttcatcagagaaggaatctatgtgaagtggtatcttctccctaaaacttggctataatattttttgttctttacaaaaataaacgcacgcaccccgcgacctcccctctgtcaggcaggcttttgtagcaaaacatgactataacttgatacactggtgtgaaataccttgtgccttatcatcaattgttttgaattcacccataatgttgcatgaagtgatgacggaataatgaaaatccattagactcgcgatcttgaagaatttggaatttcaggtattctcattcacttggagatgtggttcatgaaatcaacgacaagatggacctattgctgtttgccgaagaggatgaagcccctaatcattttctcatcagtgaagacagcaacaaatcctggaatggaaaggccgacagagatgagatgggtgaaaacaatgtaactagcagtggtcccatgtcatcagaaaatgaaccctttcagctcctcaagaatgcaaatggaagccttgaaagaaataaacaacaggaggataaaaaattagtagaagccaagaagaagagagaaagagcaaggagattttcatctttcacaagttgcattcctgatttgcagaaactttgggccccaaagcagatggctgtgaaactcgagtcagattcttttagaaagctgccaacaaagaggaagaagaagcgtgagagggcaagctatgacagagtatgcgagaccccgttgacaggaaacaagcgttcatgttcatggacgagcaaggtggatgatgaccattacagggttgatgagagtccaacaagtaattcagtttccagggctttatttcaggatgaccaattgatgtgagtaaattatattcgacccttacggaacaattgtttatgcaaacatttagtgcaggatgacatggttacttcagagttcacccccaaatgttggaagtgtctgaaactaaaagctgtactgcatggtatacctacatatgattagttagcacaccacgttgtgtcttgctactgaataatatttcatttgtgtaggctggtgtatttgaccgtcacagaaatgaatataaattgaagaaagaattgagtcccctat--ta---ctttgcagtttttgttactgactttaagggagaaaacattacttctattttttacatcttaaaaggagtgtcgaaataatatattcaaatgcaaatgctgcgtctggctatctgggatgcatatgctgttatgggtcag--------gatagacacagaatctgaactttttcttaataaaacaagtaagggtttaaattctggacttcttgccatatcttgtt---------------------------------------------------------
>Albizia_inundata_Wood_26530@NODE_1_length_1239_cov_140.532939
-----------------------------------------------------------------------------------------------------------------------------------------------------------------------------------------------cttgactatgatattttttgttctttacataaataaacgcacgcaccccgcgacctcccctctctcagacaggcttttgtagcaaaacatgactataacttgatacactagtgtgaaataccttacgccttatcatcaattgttttgaattcacccataatgttgcatgaagtgatgaaggaataatgaaaatccatcagactcgcgatcttgaagaatttggaatttcaggtattctcattcccttggagatgtggttcatgaaatctacgacaagatggacctattgctgtttgccgaagaggatgaagcccctcatcattttctcattagtgaagacagcaacaaatcctggaatggaaaggccgacagagatgagatgggtgaaaacaatataagtagcagtggtcccatgtcgtcagaaaatgaaccctttcagctcctcaagaatgcaactggaagccttgaaagaagtaaacaacaggaggatcaaaaaatagtagaagccaagaagaagagagaaagagcaaggagattttcatctttcacaagttgcattcctgatttgcagaaactttgggccccaaagcagatggctgtgaaactcaagtcagattcttttagaaagctgccaacaaagaggaagaagaagcgtgagagggcaagctatgacagagtatgcgagaccccgttgacaggaaacaagcgttcatcttcatggacgagcaaggtggatgatgaccattacagggttgatgagagtccaaaaagcagttcagtttctcgggctttatttcaggatgaccaattgatgtgactaaattatattcgacccttacggaacaattgtttatgcaaacacgtagcgcaggatgacagcgttacttcagagttcagccccaaatgttggaagggcctgaaactaaaagctgtactgcatggtatacctacatatgattagttagcacaccacgttgtgtcttgctactgaataatatttcatttgtgtaggctggtgtatttgaccgttatagaaatgaatataaattgaagaaagaattgagtccccttc--tacttccttccagtttttgttaccgcctttaagggagaaattatcacttctattttttacatcttaaaaggagtgtcgaaataatatattcgaatgcaaatgctccgtctggccatctgggatgcatatgctattatgggtcgg--------gatagacagagaatttgaagttt---------------------------------------------------------------------------------------------------------------
>Albizia_niopoides_Simon_1601@NODE_1_length_1339_cov_162.203645
--------------------------------------------------------------------------------------------------------------------gtggttgctttgttgttggccaaaagatgctcgccggagaaggaatcaatgtgaagtggtatcttctccctaaaacttgactacgatattttttgttctttacataaataaacgcacgcaccccgcgacctcccctctgtcaggcaggcttttgtagcaaaacatgactataacttgatacactagtgtgaaataccttctgccttatcatcaattgttttgaatacacccataatgctgcatgaagtgataaaggaataatgaaaatccattagactcacgatcttgaagaatttggaatttcaggtattctcattcccttggagatgtggttcatgaaatctacgacaagatggacctattgctttttgctgaagaggatgaagcccctaatcattttctcatcagtgaagacagcaacaaatcctggaatggaaaggccgacagagatgagatgggtgaaaacaatgtaagtagcagtggtcccatgtcgtcagaaaatgaaccatttcagctcctcaagaattcaaatggaagccttgaaagaaataaacaacaggaggatcaaaaaatagtagaagccaagaagaagagagaaagagcaaggagattttcatctttcacaagttgcattcctgatttgcggaaactttgggccccaaagcagatggctgtgaaactcaagtcagattcttttagaaagctgccaacaaagaggaagaagaagcgtgagagggcaagctatgacagagtatgcgagaccccgttgacaggaaacaagcgttcatgttcatggacgagcaaggtggatgatgaccattacagggttgatgagagtccaacaagtaattcagtttccagggctttatttcaggatgaccaattgatgtgattaaattatatttgacccttacggaacaattgtttatgcaaacatgtagcgcaggatgacatggttacttcagagttcagccccacatgttggaagtgcctgaaactaaaagctgtactgcatggtatacctacatatgattagttagcacaccacgttgtgtcttgctactgaataatatttcatttgtgtaggctggtgtatttgaccgttatagaaatgaatataaattgaagaaaaaattgagtcccctac--tacttctttccagtttttgctactgactttaagggagaaaatattacttctatttttcacatcttaaaaggagtgtggaaataatatattcaaatgcaaatgctccgtctggctatctgggatgcatatgctattatggttcgg--------gatagacagagaatttgaagtttttcttaataaaaaaattaagggtt---------------------------------------------------------------------------------------
>Albizia_sinaloensis_Hughes_1576@NODE_1_length_1569_cov_77.920912
gtgaagcaattcagttttcttaatgcaaggacaaaagattttagcttttctttggagttagatgcatagctcaggtttatcattttgcgcatttattctaaaatatatcatgtgcggtggttgctttgttgttggccaaaagatgttcaccagagaaggaatctatgtgaagtggtatcttctccctaaaacttgactataatatttttcgttctttacataaataaacgcacgcaccccgcgacctcccctctgtcaggcaggcttttgtagcaaaacatgactataacttgatacactagtgtgaaataccttctgccttatcatcaattgttttgaattcacccataatgctgcatgaagtgataaaggagtaataaaaatccattagactcgcgatcttgaagaatttggaatttcaggtattctcattcccttggagatgtggttcatgaaatctacgacaagatggacctattgctgtttgccgaagaggctgaagcccctaatcattttctcatcagtgaagacagcaacaaatcctggaatgggaaggccgacagagatgagatgggtgaaaacaatataagtagcagtggtcccatgtcgtcagaaaatgaaccctttcagctcctcaagaatgcaaatggaagccttgaaagaaataaacaacaggaggatcaaaaaatagtagaagccaagaagaagagagaaagagcaaggagattttcatctttcacaagttgcattcctgatttgcggaaactttgggccccaaagcagatggctgtgaaactcaagtcagattcttttagaaagctgccaacaaagaggaagaagaaacgtgagagggcaagctatgacagagtatgcgagaccccgttgacaggaaacaagcgttcatgttcatggacgagcaaggtggatgatgaccattacagggttgatgagagtccaacaagtaattcagtttccagggctttatttcaggatgacccattgatgtgactaaattatattccacccttacggaacaattgtttatgcaaacatgtagtgcaggatgacatggttacttcagagttcagccccagatgttggaagtgcctgaaactaaaagatgtactgcatggtatacctacatatgattagttagcacaccacgttgtgtcttgctactgaataatatttcgtttgtgtaggcgggtgtatttgaccgtcatagaaatgaatatatattgaagaaagaattgagtcccctac--ta---ctttccagtttttgctactgactttaagggagaaaatattacttctattttttacatcttaaaaggagtgtcgaaataatatattcaaatgcaaatgctctgtctggctatctgggatgcatatgctattatgggtcgg--------gatagacacagaatttgaagtttttcttaataaaaaaattaagggtttaaattctggacttcttgccatatcttgttccattccttatgagttagcctcaaggggtcattcactcatatggggcatatttcttt
>Albizia_subdimidiata_var_minor_Gorts_341@NODE_1_length_960_cov_43.252548
---------------------------------------------------------------------------------------------------------------------------cgttgttgttggccaaaagatgttcaccagagaaggaatctatgtgaagtggtatcttctccctaaagctttactataatattttttgttctttacataaataaaagcacgcaccccgcgacctcccctctttcaggctggcttttgtaacaaaacatgactatgacttgatacactagtgtgaaataccttctaccttatcatcaattgttttgaattcacccataatgttgcatgaagtgatgaaggaaaaatgaaaatccattagacttgcgatcttgaagaatttggaatttcaggtattctcattcccttggagatgtggttcatgaaatctacgacaagatggaccttttgctgtttgccgaagaggatgaagcccctcatcattttctcatcagtgaagacagcaacaaatcctggaatggaaaggccgacagagatgagatgggtgaaaacaatgtaagtagcagtggtcccatgtcgtcagaaaatgaaccctttcagctcctcaagaatgcaaatggaagccttgaaagaaataaacaacaggaggatcaaaaaatagtagaagccaagaagaagagagaaagagcaaggagattttcatctttcacaagttgcattcctgatttgcagaaactttgggccccaaagcagatggctgtgaaactcaagtcagattcttttagaaagctgccaacaaagaggaagaagaagcgtgagagggcaagctatgacagagtatgcgagaccccgttgacaggaaacaagcgttcatattcatggacgagcaaggtggatgatgaccattacagggttgatgagagtccaaaaagtaattcagtttccagagctttattccaggatgaccaattgatgtgactaaattatattcgacccttacggaacaattgtttatgcaaacatgtagcgcagggtgacagcgttacttcagag------------------------------------------------------------------------------------------------------------------------------------------------------------------------------------------------------------------------------------------------------------------------------------------------------------------------------------------------------------------------------------------------------------------------------------------------------------------------------------
>Albizia_subdimidiata_var_subdimidiata_Ferreira_210@NODE_1_length_1210_cov_161.338041
--------------------------------------------------------------tgcatagctcaggtttatcattttgcgcatttattctaaaatatatcatgtgcggtggttgcgttgttgttagccaaaagatgttcaccagagaaggaatctatgtgaagtggtatcttctccctaaaacttgactataatattttttgttctttacataaataaaagcacgcaccccgcgacctcccctctttcaggctggcttttgtaacaaaacatgactatgacttgatacactagtgtgaaacaccttctaccttagcatcaattgttttgaattcacccataatgttgcatgaagtgatgaaggaaaaatgaaaatccattagacttgcgatcttgaagaatttggaatttcaggtattctcattcccttggagatgtggttcatgaaatctacgacaagatggaccttttgctgtttgccgaagaggatgaagcccctcatcattttctcatcagtgaagacagcaacaaatcctggaatggaaaggccgacagagatgagatgggtgaaaacaatgtaagtagcagtggtcccatgtcgtcagaaaatgaaccctttcagctcctcaagaatgcaaatggaagccttgaaagaaataaacaacaggaggatcaaaaaatggtagaagccaagaagaagagagaaagagcaaggagattttcatctttcacaagttgcattcctgatttgcagaaactttgggccccaaagcagatggctgtgaaactcaagtcagattcttttagaaagctgccaacaaagaggaagaagaagcgtgagagggcaagctatgacagagtatgcgagaccccgttgacaggaaacaagcgttcatattcatggacgagcaaggtggatgatgaccattacagggttgatgagagtccaaaaagtaattcagtttccagggctttatttcaggatgaccaattgatgtgactaaattatattcgacccttacggaacaattgtttatgcaaacatgtagcgcagggtgacagcgttacttcagagttcagctccaaatgttggaagtgcctgaaactaaaagctgtactgcatggtatacctacatatgattagttagcacaccacgttgtgtcttgctactgaataatatttcatttatgtaggctggtgtatttgaccgttatagaaatgaatataaattgaagaaagaattgagtccccttc--tacttcttt-------------------------------------------------------------------------------------------------------------------------------------------------------------------------------------------------------------------------------------------------------------------------------------
>Albizia_tomentosa_Hughes_648@NODE_1_length_1280_cov_127.368246
---------------------------------------------------------ttagatgcatagctcaggtttatcattttgcgcatttattctaaaatatatcatgtgcggtggttgctttgttgttggccaaaagatgttcaccagagaaggaatctatgtgaagtggtatcttctccctaaaacttgactataatatttttcgttctttacataaataaacgcacgcaccccgcgacctcccctctgtcaggcaggcttttgtagcaaaacatgactataacttgatacactagtgtgaaataccttctgccttatcatcaattgttttgaattcacccataatgctgcatgaagtgataaaggagtaataaaaatccattagactcgcgatcttgaagaatttggaatttcaggtattctcattcccttggagatgtggttcatgaaatctacgacaagatggacctattgctgtttgccgaagaggatgaagcccctaatcattttctcatcagtgaagacagcaacaaatcctggaatgggaaggccgacagagatgagatgggtgaaaacaatataagtagcagtggtcccatgtcgtcagaaaatgaaccctttcagctcctcaagaatgcaaatggaagccttgaaagaaataaacaacaggaggatcaaaaaatagtagaagccaagaagaagagagaaagagcaaggagattttcatctttcacaagttgcattcctgatttgcggaaactttgggccccaaagcagatggctgtgaaactcaagtcagattcttttagaaagctgccaacaaagaggaagaagaaacgtgagagggcaagctatgacagagtatgcgagaccccgttgacaggaaacaagcgttcatgttcatggacgagcaaggtggatgatgaccattacagggttgatgagagtccaacaagtaattcagtttccagggctttatttcaggatgacccattgatgtgactaaattatattccacccttacggaacaattgtttatgcaaacatgtagtgcaggatgacatggttacttcagagttcagccccagatgttggaagtgcctgaaactaaaagatgtactgcatggtatacctacatatgattagttagcacaccacgttgtgtcttgctactgaataatatttcgtttgtgtaggctggtgtatttgaccgtcatagaaatgaatatatattgaagaaagaattgagtcccctac--ta---ctttccagtttttgctactgactttaagggagaaaatattacttctattttttacatcttaaaaggagtg-------------------------------------------------------------------------------------------------------------------------------------------------------------------------------------------------------------------
>Albizia_xerophytica_Hughes_1435@NODE_1_length_1383_cov_95.189893
--------------ttttcttaatgcaaggacaaaagattttagcttttctttggagttagatgcatagctcaggtttatcattttgcgcatttattctaaaatatatcatgtgcggtggttgctttgttgttggccaaaagatgttcaccagagaaggaatctatgtgaagtggtatcttctccctaaaacttgactataatattttttgttctttacataaataaacgcacgcaccccgcgacctcccctctgtcaggcaggcttttgtagcaaaacatgactataacttgatacactagtgtgaaataccttctgccttataatcaattgttttgaattcacccataatgctgcatgaagtgataaaggaataataaaaatccattagactcgcgatcttgaacaatttggaatttcaggtattctcattcccttggagatgtggttcatgaaatctacgacaagatggacctattgctgtttgccgaagaggatgaagcccctaatcattttctcatcagtgaagacagcaacaaatcctggaatggaaaggccgacagagatgagatgggtgaaaacaatgtaagtagcagtggtcccatgtcgtcagaaaatgaaccctttcagctcctcaagactgcaaatggaagccttgaaagaaataaacaacaggaggatcaaaaaatagtagaagccaagaagaagagagaaagagcaaggagattttcatctttcacaagttgcattcctgatttgcggaaactttgggccccaaagcagatggctgtgaaactcaagtcagattcttttagaaagctgccaacaaagaggaagaagaagcgtgagagggcaagctatgacagagtatgtgagaccccgttgacaggaaacaagcgttcatgttcatggacgagcaaggtggatgatgaccattacagggttgatgagagtccaacaagtaattcagtttccagggctttatttcaggatgaccaattgatgtgactaaattatattcgacccttacggaacaattgtttatgcaaacatgtagtgcaggatgacatggttacttcagagttcagccccagatattggaagtgcctgaaactaaaagctgtactgcatggtatacctacatatgattagttagcacaccacgttgtgtcttgctactgaataatatttcgtttgtgtaggctggtgtatttgaccgttatagaaatgaatataaattgaagaaagaattgagtcccccac--tacttctttccagtttttgctactgactttaagggagaaaatattacttctattttttgcatcttaaaaggagtgtcgaaataatatattcaaatgcaaatgctccgtctggcaatctgggatggatatgcta---------------------------------------------------------------------------------------------------------------------------------------------------------
>Archidendron_clypearia_Wieringa_1849@NODE_1_length_1510_cov_238.883461
-------------------------------caaaagattttagcttctctttggagttagatgcatagctcaggtttatcattttgcgtttttattctaaaatatatcatgtgcggcggttgctttgttgttggccaaaatatgttcacgagagaaggaatctatgtcaagtgctatcttctccctaaaacttaactataatgttttttgttctttacataactaaacgcacgcaccccgcgacctcccctctgtcaggcaggctttggtagcaaaacattactataacttgatacactagtgtggaataccttctgtcttatcatcaattgttttgaattcacccataatgttgcatgaagtgatgaaggaataatgaaaatccattagacttgcgatcttgaagaatttggaatttcaggtattctcattcccttggagatgtggttcatgaaatctacgacaagatggacctattgctgtttgccgaagaggatgaagcccctaatcattttctcatcagtgaagatagcaacaaatcctggaatggaacggccgacagagatgagatgggtgaaaacaatgtaagtagcagtggtcccatgtcgtcagaaaatgaaccctttcagctcctcaagaatgcaaatggaagccttgaaagaaataaacaacaggagaatcaaaaaatagtagaagccaagaagaagagagaaagagcaaggagattctcatctttcacaagttgtatccctgatttgcagaaactttgggccccaaagcagatggctgtgaaactcaagtctgattcttttagaaagctgccaacaaggaagaagaagaagcgggagagggcaagctatgacagagtatgcgagaccccattgacgggaaacaagcgttcatgttcatggacgagcaaggtggatgatgatcattgcagggttgatgagagtccaacaagtaattcagtttccagggctttatttcaagatgaccaattgatgtgagtaaattatattcgactcttacggaataattgtatatgcaaacatgtagtgcaggatgacatggttactttagagttcaaccccaaatgttgtaagtgtctgaaactaaaagctgtacttcatgg----------tacgattagttagcacaccacgttgtgtcttgctactgaataatatttcatttgtgtaggccggtgtatttgtacgttatagaattgaatataaattaaagaaagaattgagtcccctgc--tagatctttccagtttttgttaccgattttaagggagaaaattttacttctat-ttttatatcttagcaggagtgttgaaatgatatattcaaatgcaaatgctccgtctggctatctgagatgcatatgctactattgatcaggatcgacagagagataaaaaa---------------------aaaacaaaaaatgaaaaaacggg--------------------------------------------------------tcaattggagcttttttt---
>Balizia_pedicellaris_Queiroz_15529@NODE_1_length_1493_cov_253.017385
--------------------------------------------------tttggagttagatgcatagctcaggttgatcattttgcgcatttattctaaaatatatcatgtgcggtggttgctttgttgttggccaaaatatgttcaccagagaaggaatctatgtgaagtggtatcttctccctaaaacttgactatactatttttggttctttacac-----aacgcacgcaccccgcgacctcccctctgtcaggcaggcttttgtaacaaaacatgactataacatgataaactactgtgaaataccttctgtcttgttatcaattgttttgaattcacccttaatgttgcatgaagtgatgaaggaaaattgaaaatccattagacttgtgatcttgaagaatttggaatttcaggtattcttattcccttggagatgtggttcatgaaatctactacaagatggacctattgctgtttgccaaagaggatgaagcccctaatcattttctcatcagtgaagacagcaacaaatcctggaatggaaaggtcgacagagatgagatgggtgaaaataatataagtggcagtggtcccatatcgtcagaaagtgagccctttcagctcctcaagaatgcaaacagaagccttgaaagaaataaacaacaggaggatcaaaaaatagtagaagccaagaagaagagagaaagagcaaggagattttcatctttcacaagttgcattcctgatttgcagaaactttgggccccaaagcagatggctgtgaaactcaagtcagattcttttagaaagctgccaacaaagaggaagaagaagcgtgagagggcaagccatgacagagtatgcgagaccccgttgacaggaaacaagcgttcatgttcatggacgagcaaggtggatgatgaccattacagggttaatgagagtccaacaagtaactcagtttccagggctttatttcaagatgacgaattgatgtgagtaaattatattcgacccttacggaacaattgtatatgcaaaagtgtagtgcaggatgacatggttacttcagagttcaaccccaaatgttggaagtgtctgaagctaaaagctgtactgcatggcatacctacatatgattagttagcacaccacgttgtgtcttgctactaaataatatttcaattgtgtaggcgggtgtatttgaccgttatagaaatgaatatatattgaagaaagaattgagtcccctactgtacatctttccagtttttgttactgactttaagggagaaaatattacttctcttttttacatcttaaaaggacggtcgaaataatatattcaaatgcaaatgctccgtctggctatctgggatgcatatgctattatggggcaggatagagtgatagac--agaatttgaagttttttttaataaaaaaattaacggtttaaattctggacttcttgccatatcttgttcgattccttatgagttaggcccaagggatcattcgctcatatggagcttttt-----
>Calliandra_bella_LPQ15696@NODE_1_length_1369_cov_180.825851
----------------------------------------------------------------------------------------------------------------------------------------------------------gatacttttttcgtgaagtaatccagttttcttagtgcatgaatataacatttttt----ccatgacaactaaacgcatgcttcccacaacctcctgtcattcgggcaggctcttggagcaaaacatgactataacatgatagattagtttgaaataccctctgtgttatcatcaattattttgaattcacccttaagaaagcatgaagtgatgaaggaaaaacgaaaatccattagacttgctatcttgaagtatttggaatttcaggtattctcattccctcggagatgtggttcatggaatctacaaaaagatggacctattgctgtttgctgaagaggatgaagcccctaaccattttctcatcagtgaagacagcaacaaatcctggaatgggaaggccgatggagatgagatgggtgaaaataatgtaagtagcagcggtccc---ttgtcagaaagtgaaccctttcagctccttcagaatgcaaacggaagccttgaaagaagtaaacaacaggaggatcctaaaatattagaagccaagaagaagagagaaagagcaaggagattttcatctttcacaagttgcattcctgatttgcagaaactttgggctccaaagcagatggctatgaaactcaagtcagattcttttagaaagatgccaacaag---gaagacgaagcgggagagggtgagctttgacagagtatgcgagaccccattgtcaggaaacaagcgctcatgttcatggacaagcaaggtg---gatgaccattacaaggttgatgagagtccaacaagcaattcagtttccagagctttatttaaagatgaccaattgatgtgagtaaaatattttcgacccttacgggat---------tgcaaatatgtgcaggataacaacatggttagttcagagttcaacctcaaatgttgaaactgtctgaagct-taagttgtactgcatggtatacctaca-----ttagttagcacaccacgttgtgtcttgctactgaataatatttcatttgtgtaggctgatgtatttgaccgttatagaaatgaatataaattgaagaaaca---gggtctccttt--ta-----tttgag---------ttaatctcaagggataatttggagctttttt------------------------taattaaaaaaatcccgtgta--------------------------------------------------------------------------------------------------------------------------------------------------------------------------------------------
>Cathormion_obliquifoliolatum_Wieringa_6519@NODE_1_length_1550_cov_177.070234
-------aattcagttttcttaatgcaaggacaaaagattttagcttctcctcggagttagatgcatagctcagttttatcattttgcgcatttattctaaaagatatcatgtgcggtggttgctttgttgttggccaaaatacgttcaccagagaaggaatctatgtgaagtggtatcttctctctaaaacttgactatactattttttgttctttacat-----aacccacgcaccccgcgacttccc--ctgtcaggcaggcttttgtaacaaaacatgactataacatgataaactactgtgaaataccttctgtcttgttatcaattgttttgaattcacccttaatgttgcatgaagtgatgaaggaaaattgaaaatccattagacttgtgatcttgaagaatttggaatttcaggtattcttattcccttggagatgtggttcatgaaatctacgacaagatggacctattgctgtttgccaaagaggatgaagcccctaatcatcttctcatcagtgaagacagcaacaaatcctggaatggaaaggtcgacagagatgagatgggtgaaaataatgtaagtagcagtggtcccatatcgtcagaaagtgagccctttcagctcctcaagaatgcaaacagaagccttgaaagaaataaacaacaggaggatcaaaaaatagtagaagccaagaagaagagagaaagagcaaggagattttcatccttcacaagttgtattcctgatttgcagaaactttgggccccaaagcagatggctgtgaaactcaagtcagattcttttagaaagctgccaacaaagaggaagaagaagcgtgagagggcgagccatgacagagtatgcgagaccccgttgacaggaaacaagcgttcatgttcatggacgagcaaggtggatgatgaccattacagggttaatgagagtccaacaagtaactcagtttccagggctttatttcaagatgaccaattgatgtgagtaaattatattcgacccttgcggaacaattgtgtatgcaaacatgtagtgcaggatgacatggttacttcagagttcaaccccaaatgttggaagtgtctgaaactaaaagctgtactgcatggtatacctacatatgattagttagcacaccacgttatgtcttgctactgaataatatttcatttgcgtaggcaggtgtatttgaccgttatagaaatgaatatatattgaagaaagaattgagtcccctactgtacatctttccagtttttgttactgattttaagggagaaaatattacctctg--ttttacatcttaaaaggagggtcgaaataatatattcaaatgcaaatgctccgtctggctatctgggatgcatatgctattatgggtcaggataaagtgatagacagagaattcgaag-tttttttaataaaaagatcaagggtttaaattctggacttcttgccatatcttgttccattccttaagagttagcctcaagaccacattcattcatatggagcattttttttt
>Enterolobium_cyclocarpum_MWC9020@NODE_1_length_1436_cov_294.367918
---------------------------aggacaaaagattttagcttctctttggagttagatgcatagctcaggtttatcattttgcgcatttattctaaaatatatcgtgtgcggcggttgctttgttgttggccaaaatatgttcaccagagaaggaatctatgtgaagtgctatcttgtcgctaaaacttgcctataatgtttttggttctttacataactaaacgcacgcaccccgcgacctccccaatgtcaggcaggcttttgtagcaaaacatgactataacttgatacactagtgtgaaataccttctgtcttatcatcaattgctttgaattcacccataatgttgcttgaagtgatgaaggaataatgaaaatccattagacttgcgatcttgaagaatttggaatttcaggtattctcattcccttggagatgtggttcatgaaatctacgataagatggacctattgctgtttgccgaagaggatgaagcccctaatcattttctcatcagtgaagacagcaacaaatcctggaatggaaaggccgacagggatgagatgggtgaaaacaatgtaagtagcagtggtcccatgtcgtcagaaaatgaacccttacagctcctcaagaatgcaaatggaagccttgaaagaaataaacaacaggaggatcaaaaaatagtagaagccaagaagaagagagaaagagcaaggagattctcatctttcacaagttgcatccctgatttgcagaaactttgggccccaaagcagatggccgtgaaactcaagtctgattcttttagaaagctgccaacaaggaagaagaagaagcgggagagggcaagctatgacagagtatgcgagaccccattgacgggaaacaagcgttcatgtccatggacgagcaaggtggatgatgatcattacagggttgatgagagtccaacaagtaattcagtttccagggctttatttcaagatgaccaattgctgtgagtaaattatattctactcttacggaacaattgtatatgcaaacatgtagcgcaggatgacacggttactttagagttcaacccctattgttgcaaccgtctgaaaccaaaagctgtactgcatgttatacctacatatgattagtttgcacaccgcgt--tgtcttgctgctgaataatatttcatttgtgtaggccggtgtatttgaccgttatagaattgaatataaattaaagaaagaattgagttctctgc--tacatcttcccagtttttgttaccgacttcaagggagaaaatgtttcttctat-tttttcatcttaataggagtgttgaaataatatattaaaatgcaaatgctccatctgactatatgggatgcatttactattattgatcaccttgtgagg------------------------------------------------------------------------------------------------------------------------------ctca---
>Hydrochorea_corymbosa1_Bonadeu_655@NODE_1_length_1156_cov_209.057221
-------------------------------------------------------------------------------------------------------------------------------------------------------------------------------------------------------------------------------------ccacgcaccccgcgacctccc--ctgttagcaaggcttttgtaacaaaacatgactataacatgataaactaatgtgaaataccttctgtcttgttatcaattgttttgaattcacccttaatattgcatgaagtgatgaaggaaaattgataatccattagacttgtgatcttgaagaatttggaatttcaggtattcttattcccttggagatgtggttcatgaaatctacgacaagatggacctattgctgtttgccaaagaggatgaagcccctaatcatcttctcatcagtgaagacagcaacaaatcctggaatggaaaggtcgacagagatgagatgggtgaaaataatgtaagtagcagtggtcccatatcgtcagaaagtgagccctttcagctcctcaagaatgcaaacagaagccttgaaagaaataaacaacaggaggatcaaaaaatagtagaagccaagaagaagagagaaagagcaaggagattttcatccttcacaagttgcattcctgatttgcagaaactttgggccccaaagcagatggctgtgaaactcaagtcagattcttttagaaagctgccaacaaagaggaagaagaagcgtgagagggcgagccatgacagagtatgcgagaccccgttgacaggaaacaagcgttcatgttcatggacgagcaaggtggatgatgaccattacagggttaatgagagtccaacaagtaactcagtttccagggctttatttcaagatgaccaattgatgtgagcaaattatattcgaaccttacggaacaattgtatatgcaaacatgtagtgcaggatgacatggttacttcagagttcaaccccaaatgttggaagtgtctgaaactaaaagctgtactgcatggtatacctacatatgattagttagcacaccacgttgtgtcttgctactgaataatatttcattggtgtaggctggtgtatttgaccgttatagaaatgaatatatattgaagaaagaattgagtcccctactgtacatctttccagtttttgttactgactttaagggagaaaatattacctctatgttttacatcttaaaaggaggatcgaaataatatattcaaatgcaaatgctccgtctggctatctggga--------------------------------------------------------------------------------------------------------------------------------------------------------------------
>Jupunba_abbottii_Zanoni_21220@NODE_1_length_1251_cov_115.954855
-------------------------------------------------------------------------ggtttatcattttgcgcatttattctaaaatatatcatatgcggtggtagctttgttgttggccaaaatatgttcaccagagaaggaatctatgtgaagtggtatcttctctctaaaacttgactatactattttttgttctttacat-----aacccacgcaccccgcgacctcccctctgtcaggcaggcttttgtaacaaaacatgactataacaggataaactactgtgaaataccttctgtcttgttatcaattgttttgaattcacccttaatgttgcatgaagtgatgaaggaaaattgaaaatccattagacttgtgatcttgaagaatttggaatttcaggtattcttattcccttggagatgtggttcatgaaatctacgacaagatggacctattgctgtttgccaaagaggatgaagcccctaatcattttctcatcagtgaagacagcaacaaatcctggaatggaaaggtcgacagatatgagatgggtgaaaataatgtaactagcagtggtcccatatcgtcagaaagtgagccctttcagctcctcaagaatgcaaacagaagccttgaaagaaataaacaacaggaggatcaaaaaatagtagaagccaagaagaagagagaaagagcaaggagattttcatctttcacaagttgcattcctgatttgcagaaactttgggccccaaagcagatggctgtgaaactcaaggcagattcttttagaaagctgccaacaaagaggaagaagaagcgtgagagggcaagccatgacagagtatgcgagaccccgttgacaggaaacaagcgttcatgttcatggacgagcaaggtggacgatgaccattacagggttaatgagagtccaacaagtaactcagtttccagggctttatttcaagatgaccaattgatgtgagtaaattatattcaacccttgcggaacaattgtgtatgcaaacatgtagcgcaggatgacatggttacttcagagttcaaccccaaatgttggaagtatctgaaactaaaagctgtactgcatggtatacctacatatgattagttagcacaccacgttgtgtcttgctactgaataatatttcatttgtgtaggcaggtgtatttgaccgttatagaaatgaatatatattgaagaaagaattgagtcccctactgtacatctttccagtttttgttactgactttaagggagaaaatattacatctatgttttacatct------------------------------------------------------------------------------------------------------------------------------------------------------------------------------------------------------------------------------
>Jupunba_commutata_Maguire_46145@NODE_1_length_1622_cov_120.619417
gtgaagcaatgcagttttcttactgcaaggacaaaagattttagcttttctttggagttagatgcatagctcaggtttatcattttgcgcatttattctaaaatatatcatgtgcggtggttgctttgttgttggccaaaatatgttcaccagagaaggaatctatgtgaagtggtatcttctccctaagacttgactataatattttttgttctttacaa-----aacgcacgcaccccgcgacctcccctctgtcaggcaggcttttgtaacaaaacatgactataacatgataaactactgtgaaataccttctgtcttattatcaattgttttgaattcaaccttaatgttgcatgaagtgatgaaggaaaatcgaaaatccactagacttgtgatcttgaagaatttggaatttcaggtattcttattcccttggagatgtggttcatgaaatctactacaagatggacctattgctgtttgccaaagaggatgaagcccctaatcattttctcatcagtgaagacagcaacaaatcctggaatggaaaggtcgacagagatgagatgggtgaaaataatgtaagtagcagtggtcccatatcgtcagaaagtgagccctttcagctcctcaagaatgcaaacagaagccttgaaagaaataaacaacaggaggatcaaaaaatagtagaagccaagaagaagagagaaagagcaaggagattttcatctttcacaagttgcattcctgatttgcagaaactttgggccccaaagcagatggctgtgaaactcaagtcagattcttttagaaagctgccaacaaagaggaagaagaagcgtgagagggcaagccatgacagagtatgcgagaccccgttgacaggaaacaagcgttcatgttcatggacgagcaaggtggatgatgaccattacagggttaatgagagtccaacaagtaactcagtttccagggctttatttcaagatgaccaattgatgtgagtaaattatattcgacccttgcggaacaattgtgtatgcaaacatgtagtgcaggatgacatggttacttcagagttcaaccccaaatgttggaagtgcctgaaactaaaagctgtactgcatggtatacctacatatgattagttagcacaccacgttgtgtcttgctactgaataatatttcatttgtgtaggcaggtgtatttgaccgttatagaaatgaatatatattgaagaaagaattgagtcccctactgtacatctttccagtttttgttactgactttaagggagaaaatattacctctg--ttttacatcttaaaaggagggtcgaaataatatattcaaatgcaaatgctccgtctggctatctgggatgcatatgctattatgggtcaggataaagtgatagacagagaatttgaagttttttttaataaaaagattaagggtttaaattctggacttcttgccatatcttgttccattccttatgagttagcctcaaggccacattccctcatatggagcatttttttaa
>Jupunba_langsdorfii_Ribeiro_728@NODE_1_length_2085_cov_104.335657
ttgaagcaattcagttttcttaatgcaaggacaaaagattttagcttctctttggagttagatgcatagctcaggtttatcattttgcgcatttattctaaaatatatcatgtgcggtggttgctttgttgttggccaaaatatgttcaccagagaaggaatctatgtgaagtggtatcttctccctagaacttgactatactatttttggttctttacac-----aacgcacgcaccccgcgacctcccccctgtcaggcaggcttttgttacaaaacatgactataacatgataaactactgtgaaataccttctgtcttgttatcaattgttttgaattcacccttaatgttgcatgaagtgatgaaggaaaattgaaaatccattagacttgtgaccttgaagaatttggaatttcaggtattcttattcccttggagatgtggttcatgaaatctactacaagatggacctattgctgtttgccaaagaggatgaagcccctaatcattttctcatcagtgaagacagcaacaaatcctggaatggaaaggtcgacagagatgagatgggtgaaaataatgtaagtagcagtggtcccatatcgtcagaaagtgaggcctttcagctcctcaagaatgcaaacagaagccttgaaagaaataaacaacaggaggatcaaaaaatagtagaagccaagaagaagagagaaagagcaaggagattttcatctttcacaagttgcattcctgatttgcagaaactttgggccccaaagcagatggctgtgaaactcaagtcagattcttttagaaagctgccaacaaagaggaagaagaagcgtgagagggcaagccatgacagagtatgcgagaccccgttgacaggaaacaagcgttcatgttcatggacgagcaaggtggatgatgaccattacagggttaatgagagtccaacaagtaactcagtttccagggctttatttcaagatgaccaattgatgtgagtaaattatattcgacccttacggaacaattgtatatgcaaacatgtagtgcaggatgacatggttacttcagagttcaaccccaaatgttggaagtgtctgaaactaaaagctgtactgcatggtatacctacatatgattagttagcacaccacgttgtgtcttgctactaaataatatttcaattgtgtaggctggtgtatttgaccgttatagaaatgaatatatattgaagaaagaattgagtcccctactgtacatctttccagtttttgttactgactttaagggagaaaatattacttctatttcttacatcttaaaaggacggtcgaaataatatattcaaatgcaaatgctccgtctggctatctgggatgcatatgctattatgggtcaggatagactgatagac--agaatttgaagttttttttaataaaaaaattaagggtttaaattctggacttcttgccatatcttgttccattccttatgagttaaccccaagggatcattcgctcatatggagctttttttttc
>Jupunba_limae_Iganci_261@NODE_1_length_1966_cov_88.217575
gtgaagcaattcagttttcttaatgcaaggac-aaatattttagcttctccttggagttagattcatagctaaggtttatcattttgcgcatttattctaaaatatatcatgtgcggtggttgctttgttgttggccaaaatatgttcaccagagaaggaatctatgtgaagtggtatcttctccctaaaacttgactatactatttttggttctttacat-----aacgcacgcaccccgcgacctcccctctgtcaggcaggcttttgtaacaaaacatgactataacatgataaactactgtgaaataccttctgtcttgttatcaattgttttgaattcacccttaatgttgcatgaagtgatgaaggaaaattgaaaatccattagacttgtgatcttgaagaatttggaatttcaggtattcttattcccttggagatgtgattcatgaaatctacgacaagatggacctattgctgtttgccaaagaggatgaagcccctaatcattttctcatcagtgaagacagcaacaaatcctggaatggaaaggtcgacagagatgagatgggtgaaaataatgtaagtagcagtggtcccatatcgtcagaaagtgagccctttcagctcctcaagaatgcaaacagaagccttgaaagaaataaacaacaggaggatcaaaaaatagtagaagccaagaagaagagagaaagagcaaggagattttcatctttcacaagttgcattcctgatttgcagaaactttgggccccaaagcagatggctgtgaaactcaagtcagattcttttagaaagctgccaacaaagaggaagaagaagcgtgagagggcaagccatgacagagtatgcgagaccccgttgacaggaaacaagcgttcatgttcatggacgagcaaggtggatgatgaccattacagggttaatgagagtccaacaagtaactcagtttccagggctttatttcaagatgaccaattgatgtgagtaaattatattcgacccttacggaacaattgtatatgcaaacatgtagtgcaggatgacatggttacttcagagttcaaccccaaatgttggaagtgtctgaaactaaaagctgtcctgcatggtatacctacatatgatcagttagcacaccacgttgtgtcttgctactgaataatatttcaattgtgtaggctggtgtatttgaccgttatagaaatgaatatatattgaagaaagaattgagtcccctactgtacatctttccagtttttgttaccgactttaagggagaaaatattacttctattttttacttcttcaaaggacggtcgaaataatatattcaaacgcaaatgctcagtctggctatctgggatgcatatgctattatgggtcaggataaagtgatagacagagaatttgaagttttttttaataaaaagattaagggtttaaattctggacttcttgccatatcttgttccattccttatgagttagcctcaaggggtcattcactcatatggagcatttttttta
>Jupunba_longipedunculata_Cardona_2682@NODE_1_length_1369_cov_124.309598
----------------------------------------------------------------------------------ttttgcgcatttattctaaaatatatcatgtgcggtggttgctttgttgttggccaaaatatgctcaccagagaaggaatctatgtgaagtggtatcttctccctaaaacttgactataatattttttgttctttacat-----aacgcgcgcaccccgcgacctcccctctgtcaggcaggcttttgtaacaaaacatgactataacatgataaactactgtgaaataccttctgtcttgttatcaattgttttgaattcacccttaatgttgcatgaagtgatgaaggaaaattgaaaatccattagacttgtgatcttgaagaatttggaatttcaggtattcttattcccttggagatgtggttcatgaaatctacgacaagatggacctgttgctgtttgccaaagaggatgaagcccctaatcattttctcatcagtgaagacagcaacaaatcctggaatggaaaggtcgacagagatgagatgggtgaaaataatgtaagtagcagtggtcctatatcgtcagaaagtgagccctttcagctcctcaagaatgcaaacagaagccttgaaagaaataaacaacaggaggatcaaaaaatagtagaagccaagaagaagagagaaagagcaaggagattttcatctttcacaagttgcattcctgatttgcagaaactttgggccccaaagcagatggctgtgaaactcaagtcagattcttttagaaagctgccaacaaagaggaagaagaagcgtgagagggcaagccatgacagagtatgcgagaccccgttgacaggaaacaagcgttcatgttcatggacgagcaaggtggatgatgaccattacagggttaatgagagtccaacaagtaactcagtttccagggctttatttcaagatgaccaattgatgtgagtaaattatattcgacccttacggaacaattgtatatgcaaacatgtagtgcaggatgacatggttacttcagagttcaaccccaaatgttggaagtgtctgaaactaaaagctgtactgcatggtatacctacatatgattagttagcacaccacgttgtgtcttgctactgaataatatttcatttgtgtaggctggtgtatttgaccgttatagaaatgaatatatattgaagaaagaattgagtcccctactgtacatctttccagtttttgttactgacttcaagggagaaaatattacttctattttttacatcttaaaaggagggtcgaaataatatattcaaatgcaaatgctcagtctggctgtctgggatgcatatgctattatgggtcaggataaagtgatagacagagaatttgaagttttttttaataaaaaga------------------------------------------------------------------------------------------------
>Jupunba_nipensis_Mayo_19662@NODE_1_length_1029_cov_39.192227
---------------------------------------------------------------------------------------------------------------------------------------------------------------------------------------ctctaaaacttgactatactattttttgttctttacat-----aacccacgcaccccgcgacctcccctctgtcaggcaggcttttgtaacaaaacatgactataacatgataaactactgtgaaataccttctgtcttgttatcaattgttttgaattcatccttaatgttgcatgaagtgatgaaggaaaattgaaaatccattagacttgtgatcttgaagaatttggaatttcaggtattcttattcccttggagatgtggttcatgaaatctacgacaagatggacctattgctgtttgccaaagaggatgaagcccctaatcattttctcatcagtgaagacagcaacaaatcctggaatggaaaggtcgacagagatgagatgggtgaaaataatgtaagtagcagtggtcccatatcgtcagaaagtgagccctttcagctcctcaagaatgcaaacagaagccttgaaagaaataaacaacaggaggatcaaaaaatagtagaagccaagaagaagagagaaagagcaaggagattttcatctttcacaaggtgcattcctgatttgcagaaactttgggcccctaagcagatggctgtgaaactcaagtcagattcttttagaaagctgccaacaaagaggaagaagaagcgtgagagggcaagccatgacagagtgtgcgagaccccgttgacaggaaacaagcgttcatgttcatggacgagcaaggtggacgatgaccattacagggttaatgagagtccaacaagtaactcagtttccagggctttatttcaagatgaccaattgatgtgagtaaattatattcgacccttgcggaacaattgtgtatgcaaacatgtagtgcaggatgacatggctacttcagagttcaaccccaaatgttggaagtgtctgaaactaaaagctgtactgcatggtatacctacatatgattagttagcacaccacgttgtgtcttgctactgaataatatttcatttgtgtaggcaggtgtatttgac----------------------------------------------------------------------------------------------------------------------------------------------------------------------------------------------------------------------------------------------------------------------------------------------------------------------------------------------
>Punjuba_callejasii_Daly_5935@NODE_1_length_1029_cov_43.315126
--------------------------------------------------------------------------------------------------------------------------------------------------------------gaatctatgtgaagtggtatcttctccctaaaacttgactataatattttttgttcttcacat-----aacgcacgcaccccgcgacctcc---ctgtcaggcaggcttttgtagcaaaacatgactataacatgataaactactgtgaaataccttctgtcttattatcaattgttttgaattcacccttaatgttgcatgaagtgatgaaggaaaattgaaaatccattagacttgcgatcttgaagaatttggaatttcaggtattcttattcccttggagatgtggttcatgaaatctacgacaagatggacctattgctgtttgccaaagaggatgaagcccgtaatcattttctcatcagtgaagacagcaacaaatcctggaatggagaggtcgacagaggtgagatgggtgaaaataatgtaagtagcagtggtcccatatcgtcagacagtgagccctttcagctcctcaagaatgcaaacagaagccttgaaagaaataaacaacaggaggatcaaaaaatagtagaagccaagaagaagagagaaagagcaaggagattttcatctttcacaagttgcattcctgatttgcagaaactttgggccccaaagcagatggctgtgaaactcaagtcagattcttttagaaagctgccaacaaagaggaagaagaagcgtgagagggcaatccatgacagagtatgcgagaccccgttgacaggaaacaagcgttcatgttcatggacgagcaaggtggatgatgaccattacagggttgatgagagtccaacaagtaactcagtttccagggctttatttcaagatgaccaattgatgtgagtaaattatattcgacccttacgg------tgtatatgcaaacatgtagtgcaggatgacatggttacttcagagttcaaccccaaatgttggaagtgtctgaaactaaaagctgtactgcacggtatacctacatatgattagttagtacaccacgttgtgtcttgctactgaataatatttcatttgtgta--------------------------------------------------------------------------------------------------------------------------------------------------------------------------------------------------------------------------------------------------------------------------------------------------------------------------------------------------------------
>Punjuba_killipii_Palodorios_6252@NODE_1_length_1084_cov_67.437934
--------------------------------------------------------------------------------------------------------------------------------------------------------------------------------------------------------------------------tat-----aacgcacgcaccccgcgacctcccctctgtcaggcaggcttttgtaacaaaacatgactataacatgataaactactgtgaaataccttctgtcttattatcaattgttttgaattcacccttaatgttgcatgaagtgatgaaggaaaattgaaaatttattagacttgcaatcttgaagaatttggaatttcaggtattcttattcccttggagacgtggttcatgaaatctacgacaagatggacctattgctgtttgccaaagaggatgaagcccctaatcattttctcatcagtgaagacagcaacaaatcctggaatggaaaggtcgacagagatgagatgggtgaaaataatgtaagtagcagtggtcccatatcgtcagaaagtgagccctttcagctcctcaagaatgcaaacagaagccttgaaagaaataaacaacaggaggatcaaaaaatagtagaagcgaagaagaagagagaaagagcaaggagattttcatctttcacaagttgcattcctgatttgcagaaactttgggccccaaagcagatggctgtgaaactcaagtcagattcttttagaaagctgccaacaaagaggaagaagaagcgtgagagggcaatccatgacagagtatgcgagaccccgttgacaggaaacaagcgttcatgttcatggacgagcaaggtggatgatgaccattacagggttgatgagagtccaagaagtaactcagtttccagggctttatttcaagatgaccaattgatgtgagtaagttatattcgacccttacggaacaattgtatacgcaaacatgtaatgcaggatgacatggtcacttcagagttcaaccccaaatgttggaagtgtctgaaactaaaagctgtactgcatggtatacctacatatgattagttagcacaccacgttgtgtcttgctactgaataatatttcatttgtgtaggctggtgtatttgaccgttatagaaatgaatatatattgaagaaagaattgattcccctactgtacatctttccagtttttgttgctgact------------------------------------------------------------------------------------------------------------------------------------------------------------------------------------------------------------------------------------------------------------------
>Punjuba_lehmannii_Escobar_7465@NODE_1_length_1424_cov_108.391240
gtgaagcaattcagttttcttaatgcaaggacaaaagattttagcttctcttaggagttagatgcatagctcaggtttatcattttgcgcatttattctaaaatatatcatgtgcggtggttgctttgttgttggccaaaatatgttcaccagagaagggatctatgtgaagtggtatcttctccctaaaacttgactataatattttttgttctttacat-----aacgcacgcaccccgcgacctcccctctgtcaggcaggcttttgtaacaaaacatgactataacatgataaactactgtgaaataccttctgtcttattatcaattgttttgaattcacccttaatgttgcatgaagtgatgaaggaaaattgaaaatttattagacttgcgatcttgaagaatttggaatttcaggtattcttattcccttggagatgtggttcatgaaatctacgacaagatggacctattgctgtttgccaaagaggatgaagcccctaatcattttctcatcagtgaagacagcaacaaatcctggaatggaaaggtcgacagagatgagatgggtgaaaataatgtaggtagcagtggtcccatatcgtcagaaagtgagccctttcagctcctcaagaatgcaaacagaagccttgaaagaaataaacaacaggaggatcaaaaaatagtagaagcgaagaagaagagagaaagagcaaggagattttcatctttcacaagttgcattcctgatttgcagaaactttgggccccaaagcagatggctgtgaaactcaagtcagattcttttagaaagctgccaacaaagaggaagaagaagcgtgagagggcaatccatgacagagtatgcgagaccccgttgacaggaaacaagcgttcatgttcatggacgagcaaggtggatgatgaccattacagggttgatgagagtccaagaagtaactcagtttccagggctttatttcaagatgaccaattgatgtgagtaagttatattcgacccttacggaacaattgtatacgcaaacatgtaatgcaggatgacatggtcacttcagagttcaaccccaaatgttggaagtgtctgaaactaaaagctgtactgcatggtatacctacatatgattagttagcacaccacgttgtgtcttgctactgaataatatttcatttgtgtaggctggtgtatttgaccgttatagaaatgaatatatattgaagaaagaattgagtcccctactgtacatctttccagtttttgttgctgactttaagggagaaaatattacttctatattttacatcttaaaaggagggtcgaaataatatattcgaatgcaaatgctccgtctggctatctgggatgcatatgcta---------------------------------------------------------------------------------------------------------------------------------------------------------
>Punjuba_racemiflora_Jimenez_Soares_3626@NODE_1_length_1458_cov_138.096307
-------------------------------------------------------------------------------------------tttattctaaaatatatcatgtgcggtggttgctttgttgttggccaaaatatgttccccggagaagggatctatgtgaagtggtatcttctccctaaaacttgactataatattttttgttctttacat-----aacgcacgcaccccgcgacctcccctctgtcaggcaggcttttgtaacaaaacatgactataacatgataaactactgtgaaataccttctgtcttattatcaattgttttgaattcacccttaatgttgcatgaagtgatgaaggaaaattgaaaatccattagacttgcgatcttgaagaatttggaatttcaggtattcttattcccttggagatgtggttcatgaaatctacgacaagatggacctattgctgtttgccaaagaggatgaagcccctaatcattttctcatcagtgaagacagcaacaaatcctggaatggaaaggtcgacagagatgagatgggtgaaaataatgtaagtagcagtggtcccatatcgtcagaaagtgagccctttcagctcctcaagaatgcaaacagaagccttgaaagaaataaacaacaggaagatcaaaaaatagtagaagccaagaagaagagagaaagagcaaggagattttcatctttcacaagttgcattcctgatttgcagaaactttgggccccaaagcagatggctgtgaaactcaagtcagattcttttagaatgctgccaacaaagaggaagaagaagcgtgagagggcaatccatgacagagtatgcgagaccccgttgacaggaaacaagcgttcatgttcatggacgagcaaggtggatgatgaccattacagggttgatgagagtccaacaagtaactcagtttccagggctttatttcaagatgaccaattgatgtgagtaaattatattcgacccttacgg------tgtatatgcaaacatgtagtgcaggatgacatggttacttcagagttcaaccccaaatgttggaagtgtctgaaactaaaagctgtactgcatggtatacctacatatgattagttagtacaccacgttgtgtcttgctactgaataatatttcatttgtgtaggctggtgtatttgaccgttacagaaatgaacatgtattgaagaaagaattgagtcccctactgtacatctttccagtttttgctaccgactctaagggagaaaatattacttctattttttacatcttaaaagaagggtcaaaataatatattcaaatgcaaatgctccgtctggctctctgggatgcatatgttattatgggtcaggataaagtgatagatagagaatttgaagttttttttta-aaaaaaattaagggtttaaattctggacttcttgccatatcttgttccattccttatgagttagcctcaaggggtcattcactcatctggagc----------
>_R_Acacia_rostellifera_Murphy_466@NODE_1_length_1777_cov_195.675294
gtgaagcaattcagttttcttaatgcaaggacaaaagatttcagcttctctttggagttagatgcatagctcaggtttatcattttgcgtatttattttaaaatatatcatgtgcggcggttgctttgttgttggccaaaatatgtccaccagcgaaggaatctttgtgaagtgcgatcttctccctaaaacttgactataatattttttgtttattacataattaaatgcacgcaccccgcggcctcccctctgtcaggaaggcttttgtagcaaaacatgactataacttgatacaatagtgtgaaataccttctgtcttatcatcaattg-tttgaattcacccttaatgttgcatgaagtgatgaaggaataatgaaaatccattagacttgcgatcttgaagaatttggaatttcaggtattctcattcccttggagatgtggttcatgaaatctacgacaagatggacctattgctgtttgccgaagaggatgaagctcctaatcattttctcttcagtgaagacagcaacaaatcctggaatggaaaggtcgacagagatgagatgggtgaaaacaatgtaagtagcagtggtcccat---gtcagaaaatgaaccctttcagctcctcaagaatgcaaatggaagccttgaaagaaataaacaacaggaggataaaaaaatagtagaagccaagaagaagagagaaagagcaaggagattctcatctttcacaagttgcatccctgatttgcagaaactttgggccccaaagcagatggcggtgaaactcaagtctgaatcttttagaaagctgccaacatggaagaagaagaagaagaagcgggagagctatgacagagtatgcgagaccccattgacgggaaacaagcgttcgtgttcatggacgagcaaggcggatgatgatcactacagggttgatgagagtccaacaagtaattcagtttccagggctttatttcaagatgaccaattgatgtgagtaagttatattcgactcttacggaacaatggtatatgcaaacatgtagtgcaggatgacaaca-tacttaagagttcaaccccaaatgttgggagtgtctgaaactaaaagctgtactgcatggtatacctacatatgataagttagcacaccatgttgtgtcttgctactgaataatatttcatttgtgtaggccggtgtatttgaccgttatagaattgaatataaattaaagaaagaattgagtcccctgc--tacatctttccagtttttgttaccgattttaagggagaaaatttttcttctat-ttttacatcttaataggagtgttgaaataatatattcaaatgcaaatgctccctctagctatctgagatgcatatgctacaattgatcaggatcgacagagagagagaaag--------------------------------------------------------------------------------------------------ggtcatttggagctttttttttt
>_R_Albizia_decandra_Vilhena_231@NODE_1_length_1013_cov_34.872863
-----------------------------------------------------------------------------------------------------------------------------------------------------------------------------------------------------------attttttgttctttacataaataaacgcacgcaccccgcgacctccactctttcaggcaggcttttgtagcaaaacatgactataacttgatacactagtgtgaaataccttctgccttatcatcaattgttttgaatttacccataatgttgcatgaagtgatgaaggaataatgaaaatccattagactcgcgatcttgaagaatttggaatttcaggtattctcattcccttggagatgtggttcatgaaatctacgacaagatggacctattgctgtttgccgaagaggatgaagcccctcatcattttctcatcagtgaagacagcaacaaatcctggaatggaatggccgacagagatgagatgggtgaaaacaatgtaagtagcagtggtcccatgtcgtcagaaaatgaaccctttcagctcctcaagaatgcaaatggaagccttgaaagaaataaacaacaggaggatcaaaaaatagtagaagccaagaagaagagagaaagagcaaggagattttcatctttcacaagttgcattcctgatttgcagaaactttgggccccaaagcagatggctgtgaaactcaagtcagattcttttagaaagctgccaacaaagaggaagaagaagcgtgagagggcaagctatgacagtgtatgcgagaccccgttgacaggaaacaagcgttcatattcatggacgagcaaggtggatgatgaccattacagggttgatgagagtccaaaaagtaattcagtttccagagctttatttcaggatgaccaattgatgtgactaaattatattcgacccttacggaacaattgtttatgcaaacatgtagcgtaggatgacagcgttacttcagagttcagctccaaatgttggaagtgcctgaaactaaaagctgtactgcatggtatacctacatatgattaattagcacaccacgttgtgtcttgctactgaataatatttcatttgtgtaggctgttgtatttga-----------------------------------------------------------------------------------------------------------------------------------------------------------------------------------------------------------------------------------------------------------------------------------------------------------------------------------------------
>_R_Albizia_edwallii_Dalmaso_272@NODE_1_length_1152_cov_9.078396
------------------------------------------------------------------------------------------------------------------------------------------------------------------------------------------------------------------------------------------------------------------------------------------------------------------aaataccttctgtcttatcatcaattgttttgaattcacccataatgttgcatgaagtgatgaaggaataatgaaaatccattagacacgcgatcttgaagaatttggaatttcaggtattctcattcccttggagatgtggttcatgaaatctacgacaagatggacctattgctgtttgccgaagaggatgaggcccctaatcattttctcatcagtgaagacagcaacaaatcccggaatggaaaggccgacagagatgagatgggtgaaaacaatgtaagtagcagtggtcccatgtcgtcagaaaatgaaccctttcagctcctcaagaatgcaaatggaagccttgaaagaaataaacaacaggaggatcaaaaaatagcagaagccaagaagaagagagaaagagcaaggagattttcatctttcacaagttgcattcctgatttgcataaactttgggccccaaagcaaatggctgtgaaactcaagtcagattcttttagaaagctgccaacaaagaggaagaagaagcgtgagagggtaagctatgacagagtatgcgagaccccgttgacaggaagcaagcgttcatgttcatggacgagcaaggtggatgatgaccattacagggttgatgagagtccaacaagtaattcagtttccagggctttatttcaggatgaccaattgatgtgactaaattatattcgacccttacggaacaattgtttatgcaaacatgtagtgcaggatgacatggttacttcagagttcagccccagatgttggaagtgcctgaaactaaaagctgtactgcatggtatacctacatatgattagttagcataccacgttgtgtcttgctactgaataatatttcatttgtgtaggctggtgtatttgaccgttatagaaatgcatataaattgaagaaagaattgagtcccctac--ta------tccagtttttgttactgactttaagggagcatatattacttctattttttacatcttaaaaggagtgtcgaaataatatattcaaatgcaaatgctccgtctggctatctgggatgcaaatgctattatgggtcag--------gatagacagagaatttgaagttttttttaataaaaaaattaaggctttaaattctgg-----------------------------------------------------------------------------
>_R_Albizia_glabripetala_Lewis_1652@NODE_1_length_1036_cov_43.974974
------------------------------------------------------------------------------------------------------------------------------------------------------------------------------------------------------ataatattttttgttctttacataaataaaagcacgcaccccgcgacctcccctctttcaggctggcttttgtaacaaaacatgactatgacttgatacactagtgtgaaataccttctaccttatcatcaattgttttgaattcacccataatgttgcatgaagtgatgaaggaaaaatgaaaatccattagacttgcgatcttgaagaatttggaatttcaggtattctcattctcttggaaatgtggttcatgaaatctacgacaagatggaccttttgctgtttgccgaagaggatgaagcccctcatcattttctcatcagtgaagacagcaacaaatcctggaatggaaaggccgacagagatgagatgggtgaaaacaatgtaagtagcagtggtcccatgtcgtcagaaaatgaaccctttcagctcctcaagaatgcaaatggaagccttgaaagaaataaacaacaggaggatcaaaaaatagtagaagccaagaagaagagagaaagagcaaggagattttcatctttcacaagttgcattcctgatttgcagaaactttgggccccaaagcagatggctgtgaaactcaagtcagattcttttagaaagctgccaacaaagaggaagaagaagcgtgagagggcaagctatgacagagtatgcgagaccccgttgacaggaaacaagcgttcatattcatggacgagcaaggtggatgatgaccattacagggttgatgagagtccaaaaagtaattcagtttccagggctttatttcaggatgaccaattgatgtgactaaattatattcgacccttacggaacaattgtttatgcaaacatgtagcgcagggtgacagcgttacttcagagttcagctccaaatgttggaagtgcctgaaactaaaagctgtactgcatggtatacctacatatgattagttagcacaccacgttgtgtcttgctactgaataatatttcatttatgtaggctggtgtatttgaccgttatagaaatgaata-----------------------------------------------------------------------------------------------------------------------------------------------------------------------------------------------------------------------------------------------------------------------------------------------------------------------------
>_R_Albizia_multiflora_Hughes_3090@NODE_1_length_1313_cov_116.851942
gtgaagcaattcagttttcctaatgcaaggacaaaagatgttagcttttctttggggttagatgcatagctcaggtttatcattttgcgcatttattctaaaatatatcatgtgcggtggttgcgttgttgttggccaaaagatgttcaccagagaaggaatctatgtgaagtggtatcttctccctaaaacttgactataatattttttgttctttacataaataaacgcacgcaccccgcaacctcccctctttcaggcag----------------------------------actagtgtgaaataccttctgccttatcatcaattgttttgaattcacccataatgttgcatgaattgatgaaggaataatgaaaatccattagactcgcgatcttgaagaatttggaatttcaggtattctcattcccttggagatgtggttcatgaaatctacgacaagatggacctattgctgtttgccgaagaggatgaagcccctcatcattatctcatcagtgaagacagcaacaaatcctggaatggaaaggccgacagagatgagatgggtgaaaacaatgtaactagcagtggtcccatgtcgtcagaaaatgaaccctttcagctcctcaagaatgcaaatggaagccttgaaagaaataaacaacaggaggatcaaaaaatagtagaagccaagaagaagagagaaagagcaaggagattttcatctttcacaagttgcattcctgatttgcagaaactttgggccccaaagcagatggctgtgaaactcaagtcagattcttttagaaagctgccaacaaagaggaagaagaagcgtgagagggcaagctatgacagagtatgcgagaccccgttgacaggaaacaagcgttcatattcatcgacgagcaaggtggatgatgaccattacagggttgatgagagtccaaaaaattattcagtttccagggctttatttcaggatgaccaattgatgtgactaaattatattcgacccttacggaacaattgtttatgcaacaatgttgcgcaggatgacagcgttacttcagagttcagccccaaatgttggaagtgcctgaaactaaaagctgtactgcatggtatacctacatatgattagttagcacactacgttgtgtcttgctactgaataatatttcatttgtgtaggctggtgtatttgaccgttatagaaatgaatataaattgaagaaagaattgagtccccttc--tacttctttccagtttttgttaccgactttaagggagaaaatatcacttctattttttacttcttaaaaagagtgt------------------------------------------------------------------------------------------------------------------------------------------------------------------------------------------------------------------
>_R_Albizia_tomentella_Leach_Dunlop_3801@NODE_1_length_1426_cov_222.111935
--------------------------------------------------------------------------gtttatcattttgcgcatttattctaaaatatatcatgtgcggtggttgctctcttgttggccaaaaaatgttcaccagagaaggaatccatgtgaagtgccatcttctccctaaaacttgactgtaatatttttggttctttacataactaaacgcacgcaccccgcgacctcccctctgtcaggcaggcttttgtagcaaaacatgactataacttgatacactggtgtgagatgccttgtgttttatcatcagttgttttgaattcactcatactgttgcatgaagtgatgaaggaataataaaaatccactatacttgcgatcttgaagaacttggaatttcaggtattctcattcccttggagatgtggttcatgaaatctacgacaagatggacctattgctgtttgccgaagaggatgaagcccctaatcattttcttatcagtgaagacagcaacaaatcctggaatggaaaggccgacagagatgagataggtgaaaacaatgtaagtagcagtggtcccatgtcgtcagaaaatgaaccctttggccttctcaagaatgcaaatggaagccttgaacgaaatacacaacaggaggatcaaaacatagtagaagccaagaagaagagagaaagagcaaggagattctcatctttcacaagttgcatccctgatttgcagaaactttgggccccaaagcagatggctgtgaaactcaagtctgattcttttagaatgctgccaacaaggaagaagaagaagcgggagagggcaagctatgacagagtgtgcgagaccccattgaccggaaacaagcgttcatgttcatggacgagcaaggtggatgatgctcattacagggttgatgagagtccaacaagtaattcagtttccagggctttatttcaagatgaccaattgatgtgagtaaattatgttcgacacttacggaaaaattgtatatgcaaacatgtagtgcaggatgacatggttactttagagttcaaccccaaatgttgcaagtgtctgaaactaaaagctgtattgcatggtatacctacatatgat--agttgcacactacgttgtgtcttgctactgaataatatttcatttgtgtaggtcggtgtatttgaccgttatagaattgaatataaattgaagaaagaatcgagtcccctga--tacatctttccagtttttgtcccc----------------------------------------------------tgaaataatatactctaatgcaaatgctccgtctggcaatctgggatgcatatgatattattgatcaggatcgacagagaggaaaaaaa-----ag-----------agaaaaaacgggg---------------------------------------------------------------------tcatttggattgttttttttt
>_R_Balizia_elegans_Iganci_870@NODE_1_length_1774_cov_108.582204
gtgaagcaattcagttttcttaatgcaaggacaaaagattttagcttctccttggagttagatgcatagctcaagtttatcattttgcgcatttatcctgaaatatatcatgtgcggtggttgctttgttgttggccaaaatatgttcaccagagaaggaatctatgtgaagtgggatcttctctctagaacttgactatactattttttgttctttacat-----aacccacgcaccccgcgacctcccctctgtcaggcaggcttttgtaacaaaacacgactataacataataaactactgtgaaataccttctgtcttgttatcaattgttttgaattcacccttaatgttgcatgaagtgatgaaggaaaattgaaattccattagacttgtgatcttgaagaatttggaatttcaggtattcttattcccttggagatgtggttcatgaaatctacgacaagatggacctattgctgtttgccaaagaggatgaagcccctaatcatcttctcatcagtgaagacagcaacaaatcctggaatggaaaggtcgacagagatgatatgggtgaaaataatgtaagtagcagtggtcccatatcgtcagaaagtgagccatttcagctcctcaagaatgcaaacagaagccttgaaagaaataaacaacaggaggatcaaaaaatagtagaagccaagaagaagagagaaagagcaaggagattttcatctttcacaagttgcattcctgatttgcagaaactttgggccccaaagcagatggctgtgaaactcaagtcagattcttttagaaagctgccaacaaagaggaagaagaagcgtgagagggcaagccatgacagagtatgcgagaccccgttgacaggaaacaagcgttcatgttcatggacgagcaaggtgggtgatgaccattacagggttaatgagagtccaacaagtaactcagtttccagggctttatttcaagatgaccaattgatgtgagtaaattatattcgacccttacggaacaattgtatatgctaacatgtagtgcaggatgacatggttacttcagagttcaaccccaaatgttgtaagtgtctgaaactaaaagctgtactgcatggtatacctacatatgattagttagcacaccacgttgtgtcttgctactgaataatatttcatttgtgtaggctggtgtatttgaccgttatagaaatgaatatatattgaagaaagaattgagtcccctactgtacatctttccagtttttgttactgactttaagggagaaaatattacctctatgttttacatcttaaaaggagggtcgaaataatatattcaaatgcaaatgctccgtctggctatctgggatgcatatgctattatgggtcaggataaagtgatagacagagaatttgaagttttttttaataaaaagattaagggtttaaattctggacttcttgccatatcttgttccattccttatgagttagcctcaaggccacattcactcatatggagcattttttttt
>_R_Balizia_leucocalyx_Aguilar_1939@NODE_1_length_1495_cov_143.277856
-------------------------------------------------------agttagatgcatagcgcaggtttatcattttgcgcatttattctaaaatatatcatgtgcggtggttgcttggttgttggccaaaatatgttcaccagagaaggaatctatgtgaagtggtatcttctctctaaaacttgactatactattttttgttctttacat-----aacccacgcaccccgcgacctcccctctgtcaggcaggcttttgtaaaaaaacatgactataaaatgataaactactgtgaaataccttctgtcttgttatcaattgttttgacttcacccttaatgttgcatgaagtgatgaaggaaaattgaaaatccattagacttgtgatcttgaagaatttggaatttcaggtattcttattcccttggagatgtggttcatgaaatctacgacaagatggacctattgctgtttgccaaagaggatgaagcccctaatcaacttctcatcagtgaagacagcaacaaatcctggaatagaaaggtcgacagagatgagatgggtgaaaataatgtaagtagcagtggtcccatatcgtcagaaagtgagccctttcagctcctcaagaatgcaaacagaagccttgaaagaaataaacaacaggaggatcaaaaaatagtagaagccaagaagaagagagaaagagcaaggagattttcatctttcacaagttgcattcctgatttgcagaaactttgggccccaaagcagatggctgtgaaactcaagtcagattcttttagaaagctgccaacaaagaggaagaagaagcgtgagagggcaagccacgacagagtatgcgagaccccgttgacaggaaacaagcgttcatgttcatggacgagcaaggtggatgatgaccattacagggttaatgagagtccaacaagtaactcagtttccagggctttatttcaagatgaccaattgatgtgagtaaattaaattcgatccttacggaacaattgtatatgcaaacatgtagtgcaggatgacatggttgcttcagagttcaaccccaaatgttggaagtgtctgaaactaaaagctgtactgcatggtatacctacatatgattagttagcacaccacgttgtgccttgccactgaataatatttcatttgtgtaggctggtgtatttgaccgttatagaaatgaatatatattgaagaaagaattgagtcccctactgtacatctttccagtttttgttactgactttaagagagaaaatattacttctattttttacatcttaaaaggaaggtcgaaataatatattcaaatgcaaatgctcagtctggctatctgggatgcatatgctattatgagttaggataaagtgatagacagagaatttgaagttttttttaataaaaagattaagggtttaaattctggacttcttgccatatcttgttccattccttgtgagttagcctcaaggggtcattcactcatatggagcattgtttttt
>_R_Balizia_spnov_Morim_577@NODE_1_length_1462_cov_330.493959
---------------------------------------------------------------------------tttatcattttgcgcatttattctaaaagatatcatgtgcggtggttgctttgttgttggccaaaatatgttcaccagcgaaggaatctatgtgaagtggtatcttctctctaaaacttgactatactattttttgttctttacat-----aacccacgcaccccgcgacctccc--ctgtcaggcaggcttttgtaacaaaacatgactataacatgataaactactgtgaaataccttctgtcctgttatcaattgttttgaattcacccttaatgttgcatgaagtgatgaaggaaaattgaaaatccattagacttgtgatcttgaagaatttggaatttcaggtattcttattcccttggagatgtggttcatgaaatttacgacaagatggacctattgttgtttgccaaagaggatgaagcccctaatcatcttctcatcagtgaagacagcaacaaatcctggaatggaaaggtcgacagagatgagatgggtgaaaataatgtaagtagcagtggtcctatatcgtcagaaagtgagccctttcagctcctcaagaatgcaaacagaagccttgaaagaaataaacaacaggaggatcaaaaaatagtagaagccaagaagaagagagaaagagcaaggagattttcctccttcacaagttgtattcctgacttgcagaaactttgggccccaaagcagatggctgtgaaactcaagtcagattcttttagaaagctgccaacaaagaggaagaagaagcgtgagagggcgagccatgacagagtatgcgagaccccgttgacaggaaacaagcgttcatgttcatggacgagcaaggtggatgatgaccattacagggttaatgagagtccaacaagtaactcagtttccagggctttatttcaagatgaccaattgatgtgagtaaattatattcgacccttacggaacaattgtatatgcaaacatgtagtgcaggatgacatggttacttcagagttcaatcccaaatgttggaagtgtctgaaactaaaagctgtactgcatggtatacctacatatgattagttagcacaccacgttgtgtcttgctactgaataatatttcattggtgtaggctggtgtatttgaccgttatagaaatgaatatatattgaagaaagaattgagtcccctactgtacatctttccagtttttgttactgacttcaagggagaaaatattactactattttttacatcttaaaaggagggtcgaaataatatattcaaatgcaaatgctcagtctggctatctgggatgcatatgctattatgggtcaggataaagtgatagacagagaatttgaagttttttttaataaaaagattaagggtttaaattctggacttcttgccatatcttgttccattccttatgagctagcctcaaggggtcattcaatcatatggagcatt-------
>_R_Cathormion_rhombifolium_Deighton_3618@NODE_1_length_1319_cov_88.842190
-------------------------caaggacaaaagattttagcttctccttggagttagatgcatagctcaggtttatcattttgcgcatttattctaaaagatatcatgtgcggtggttgctttgttgttggccaaaatacgttcaccagagaaggaatctatgtgaagtggtatcttctctctaaaacttgactatactattttttgttctttacat-----aacccacgcaccccgcgacctccc--ctgtcaggcaggcttttgtaacaaaacatgactataacatgataaactactgtgaaataccttctgtcttgttatcaattgttttgaattcacccttaatgttgcatgaagtgatgaagaaaaattgaaaatccattagacttgtgatcttgaagaatttggaatttcaggtattcttattcccttggagatgtggttcatgaaatctacgacaagatggacctattgctgtttgccagagaggatgaagcccctaatcatcttctcatcagtgaagacagcaacaaatcctggaatggaaaggtcgacagagatgagatgggtgaaaataatgtaagtagcagtggtcccatatcgtcagaaagtgagccctttcagctcctcaagaatgcaaacagaagccttgaaagaaataaactacaggaggatcaaaaaatagtagaagccaagaagaagagagaaagagcaaggagattttcatccttcacaagttgtattcctgatttgcagaaactttgggccccaaagcagatggctgtgaaactcaagtcagattcttttagaaaactgccaacaaagaggaagaagaagcgtgagagggcgagccatgacagagtatgcgagaccccgttgacaggaaacaagcgttcatgttcatggacgagcaaggtggatgatgatcattacagggttaatgagagtccaacaaataactcagtttccagggctttatttcaagatgaccaattgatgtgagtaaattatattcgatccttgcggaacaattgtgtatgcaaacatgtagtgcaggatgacatggttacttcagagttcaaccccaaatgttggaagtgtctgaaactaaaagctgtactgcatggtatgcctacatatgattagttagcacaccacgttatgtcttgctactgaataatatttcatttgtgtaggcaggtgtatttggccgttatagaaatgaatatatattgaagaaagaattgagttccttactgttcatctttccagtttttgttactgactttaagggagaaaatattacctctatgttttacatcttaaaaggagggtcgagataata--------------------------------------------------------------------------------------------------------------------------------------------------------------------------------------------------------
>_R_Hydrochorea_corymbosa2_Iganci_862@NODE_1_length_1464_cov_230.553584
------------------------------------gattttagcttctccttggagttatatgcatagctcaggtttatcattttgcgcatttattctaaaagatatcatgtgcggtggttgctttgttcttggccaaaatatgttcaccagagaaggaatctatgtgaagtggtatcttctctctaaaacttgactatactattttttgttctttacat-----aacccacgcaccccgcgacctccc--ctgtcaggcaggcttttgtaacaaaacatgactataacatgataaactactgtgaaataccttctgtcttgttatcaattgttttgaattcacccttaatgttgcatgaagtgatgaaggaaaattgaaaatccattagacttgtgatcttgaagaatttggaatttcaggtattcttattcccttggagatgtggttcatgaaatctacgacaagatggacctattgctgtttgccaaagaggatgaagcccctaatcatcttctcatcagtgaagacagcaacaaatcctggaatggaaaggtcgacagagatgagatgggtgaaaataatgtaagtagcagtggtcccatatcgtcagaaagtgagccctttcagctcctcaagaatgcaaacagaagccttgaaagaaataaacaacaggaggatcgaaaaatagtagaagccaagaagaagagagaaagagcaaggagattttcatccttcacaagttgcattcctgatttgcagaaactttgggccccaaagcagatggctgtgaaactcaagtcagattcttttagaaagctgccaacaaagaagaagaagaagcgtgagagggcgagccatgacagagtatgcgagaccccgttgacaggaaacaagcgttcatgttcatggacgagcaaggtggatgatgaccattacagggttaatgagagtccaacaagtaactcagtttccagggctttatttcaagatgaccaattgatgtgagcaaattatattcgaaccttacggaacaattgtatatgcaaacatgtagtgcaggatgacatggttacttcagagttcaaccccaaatgttggaagtgtctgaaactaaaagctgtactgcatggtatacctacatatgattagttagcacaccacgttgtgtcttgctactgaataatatttcattggtgtaggctggtgtatttgaccgttatagaaatgaatatgtattgaagaaagaattgagtcccctactgtacatctttccagtttttgttactgacttcaagggagaaaatattacttctattttttacatcttaaaaggagggtcgaaataatatattcaaatgcaaatgctcagtctggctatctgggatgcatatgctattatgggtcaggataaagtgatagacagagaatttgaagttttttttaataaaaagattaagggtttaaattctggacttcttgccatatcttggtccattccttat----------------------------------------------
>_R_Hydrochorea_gonggrijpii_Tillett_45696@NODE_1_length_1147_cov_163.363551
------------------------------------------------------------------------------------------------------------------------------------------aaatatgttcaccagagaaggaatctatgtgaagtggtatcttctctctaaaacttgactatactattttttgttctttacat-----aacccacgcaccccgcgacctccc--ctgtcaggcaggcttttgtaacaaaacatgactataacatgataaactactgtgaaataccttctgtcttgttatcaattgttttgaattcacccttaatgttgcatgaagtgatgaaggaaaattgaaaatccattagacttgtgatcttgaagaatttggaatttcaggtattcttattcccttggagatgtggttcatgaaatctacgacaagatggacctattgctgtttgccaaagaggatgaagcccctaatcatcttctcatcagtgaagacagcaacaaatcctggaatggaaaggtcgacagagatgagatgggtgaaaataatgtaagtagcagtggtcccatatcgtcagaaagtgagccctttcagctcctcaagaatgcaaacagaagccttgaaagaaataaacaacaggaggatcaaaaaatagtagaagccaagaagaagagagaaagagcaaggagattttcatccttcacaagttgcattcctgatttgcagaaactttgggccccaaagcagatggctgtgaaactcaagtcagattcttttagaaagctgccaacaaagaggaagaagaagcgtgagagggcgagccatgacagagtatgcgagaccccgttgacaggaaacaagcgttcatgttcatggacgagcaaggtggatgatgaccattacagggttaatgagagtccaacaagtaactcagtttccagggctttatttcaagatgaccaattgatgtgagtaaattatattcgaaccttacggaacaattgtatatgcaaacatgtagtgcaggatgacatggttacttcagagttcaaccccaaatgttggaagtgtctgaaactaaaagctgtactgcatggtatacctacatatgattagttagcacaccacgttgtgtcttgctactgaataatatttcattggtgtaggctggtgtatttgaccgttatagaaatgaatatatattgaagaaagaattgagtcccctactgtacatctttccagtttttgttactgac-------------------------------------------------------------------------------------------------------------------------------------------------------------------------------------------------------------------------------------------------------------------
>_R_Hydrochorea_marginata_Morim_563@NODE_1_length_717_cov_39.596875
gtgaagcaattcagttttcttaatgcaaggacaaaagattttagcttctccttggagttagatgcatagctcaggtttatcattttgctcatttattctaaaagatatcatgtgcggtggttgctttgttgttggccaaaatatgttcaccagagaaggaatctatgtgaagtggtatcttctctctaaaacttgactatactattttttgttctttacat-----aacccacgcaccccgcgacctccc--ctgttaggcaggcttttgtaacaaaacatgactataacatgataaactaatgtgaaataccttctgtcttgttatcaattgttttgaattcacccttaatattgcatgaagtcatgaaggaaaattgaaaatccattagacttgtgatcttgaagaatttggaatttcaggtattcttattcccttggagatgtggttcatgaaat-------------------------------------------------------------------------------------------------------------------------------------------------------------------------------------------------------------------------------------------------------------------------------------------------------------------------------------------------------------------------------------------------------------------------------------------------------------------------------------------------------------------------------------------------------------------------------------------------------------------------------------------------------------------------------------------------------------------------------------------------------------------------------------------------------------------------------------------------------------------------------------------------------------------------------------------------------------------------------------------------------------------------------------------------------------------------------------------------------------------------------------
>_R_Jupunba_asplenifolia_Ekman_6383@NODE_1_length_974_cov_56.273133
-----------------------------------------------------------------------------------------------------------------------------------------------------------------------------------------------------------------------------------------------cgcgacctcccctctgtcaggcaggcttttgtaacaaaacatgactataacatgataaactactgtgaaataccttctgtcttgtaatcaattgttttgaattcacccttaatgttgcatgaagtgatgaaggaaaattgaaaatccattagacttgtgatcttgaagaatttggaatttcaggtattcttattcccttggagatgtggttcatgaaatctacgacaagatggacctattgctgtttgccaaagaggatgaagcccctaatcattttctcatcagtgaagacagcaacaaatcctggaatggaaaggtcgacagatatgagatgggtgaaaataatgtaagtagcagtggtcccatatcgtcagaaagtgagccctttcagctcctcaagaatgcaaacagaagccttgaaagaaataaacaacaggaggatcaaaaaatagtagaagccaagaagaagagagaaagagcaaggagattttcatctttcacaagttgcattcctgatttgcagaaactttgggccccaaagcagatggctgtgaaactcaagtcagattcttttagaaagctgccaacaaagaggaagaagaagcgtgagagggcaagccatgacagagtatgcgagaccccgttgacaggaaacaagcgttcatgttcatggacgagcaaggtggacgatgaccattacagggttaatgagagtccaacaagtaactcagtttccagggctttatttcaagatgaccaattgatgtgagtaaattatattcgacccttgtggaacaattgtgtatgcaaacatgtagcgcaggatgacatggttactacagagttcaaccccaaatgttggaagtatctgaaactaaaagctgtactgcatggtatacctacatatgattagttagcacaccacgttgtgtcttgctactgaataatatttcatttgtgtaggcaggtgcatt--------------------------------------------------------------------------------------------------------------------------------------------------------------------------------------------------------------------------------------------------------------------------------------------------------------------------------------------------
>_R_Jupunba_barbouriana_Iganci_847@NODE_1_length_1318_cov_197.978243
----------------------------------------------------------------------------------------------------------------------------------------------------------------------------------------------------------------------tttacat-----aacgcacgcaccccgcgacctcccctctgtcaggcaggcttttgtaacaaaacatgactataacatgataaactactgtgaaataccttctgtcttattatcaattgttttgaattcaaccttaatgttgcatgaagtgatgaaggaaaattgaaaatccactagacttgtgatcttgaagaatttggaatttcaggtattcttattcccttggagatgtggttcatgaaatctacgacaagatggacctattgctgtttgccaatgaggatgaagcccctaatcattttctcatcagtgaagacagcaacaaatcctggaatggaaaggtcgacagagatgagatgggtgaaaataatgtaagtagcagtggtcccatatcgtcagaaattgagccctttcagctcctcaagaatgcaaacagaagccttgaaagaaataaacaacaggaggatcaaaaaatagtagaagccaagaagaagagagaaagagcaaggagattttcatctttcacaagttgcattcctgatttgcagaaactttgggccccaaagcagatggctgtgaaactcaagtcagaatcttttagaaagctgccaacaaagaggaagaagaagcgtgagagggcaagccatgacagagtatgcgagaccccgttgacaggaaacaagcgttcatgttcatggacgagcaaggtggatgatgaccattacagggttgatgagagtccaacaagtaactcagtttccagggctttatttcaagatgaccaattgatgtgagtaaattatattcgacccttgcggaacaattgtgtatgcaaacatgtagtgcaggatgacatggttacttcagagttcaaccccaaatgttggaagtgtctgaaactaaaagctgtactgcatggtatacgtacatatgattagttagcacaccacgttgtgtcttgctattgaataatatttcatttgtgtaggcaggtgtatttgaccgtcatagaaatgaatatatattgaagaaagaattgagtcccctactgtacatctttccagtttttgttactgactttaagggagaaaatattacctctatgttttacatcttaaaaggagggtcgaaataatatattcaaatgcaaatgctccgtctggctatctgggatgcatatgctattatgggtcaggataaagtgatagacagagaatttgaagttttttttaataaaaagattaagggtttaaattctggacttcttgccatatcttgttccattccttatgagttagcctcaaggggtcattcattcatatg--------------
>_R_Jupunba_brachystachya_Lima_7438@NODE_1_length_1833_cov_113.547267
gtgaggcaattcagttttcttaatgcaagcacaaaagattttaacttctctttggagttagatgcatagctcaggtttatcattttgcccatttattctaaaatatatcatgtgcggtggttgctttgttgttggccaaaatatgttcaccagagaaggaatctatgtgaagtggtatcttctccctaaaacttgactatactatttttggttctttacat-----aacgcacgcaccccgcgacctcccctctgtcaggcaggcttttgtaacaaaacatgactataacatgataaactactgtgaaataccttctgtcttgttatcaattgttttaaattcacccttaatgttgcatgaagtgatgaaggaaaattgaaaatccattagacttgtgatcttgaagaatttggaatttcaggtattcttattcccttggagatgtggttcatgaaatctacgacaagatggacctattgctgtttgccaaagaggatgaagcccctaatcattttctcatcagtgaagacagcagcaaatcctggaatggaaaggtcgacagagatgagatgggtgataataatgtaagtagcagtggtcccatttcgtcagaaagtgagccctttcagctcctcaagaatgcaaacagaagccttgaaagaaataaacaacaggaggatcaaaaaatagtagaagccaagaagaagagagaaagagcaaggagattttcatctttcacaagttgcattcctgatctgcagaaactttgggccccaaagcagatggctgtgaaactcaagtcagattcttttagaaagctgccaacaaagaggaagaagaaacgtgagagggcaagccatgacagagtatgcgagaccccgttgacaggaaacaagcgttcatgttcatggacgagcaaggtggatgatgaccattacagggttaatgagagtccaacaagtaactcagtttccagggctttatttcaagatgaccaattgatgtgagtaaattatattcgacccttacggaacaattgtatatgcaaacatgtagtgcaggatgacatggttacttcagagttcaaccccaaatgttggaagtgtctgaaactaaaagctgtactgcatggtatacctacatatgatcagttagcacaccacgttgtgtcttgctactgaataatatttcaattgtgtaggctggtgtatttgaccgttatagaaatgaatatatattgaagaaagaattgagtcccctactgtacatctttccagtttttgttaccaactttaagggagaaaatattacttctattttttacatcttaaaaggacggtcgaaatagtatattcaaatgcaaatgctcagtctggcta-------------tgctattatgggtcaggataaagtgatagacagagaat---------tttttaataaaaagattaagggtttaaattctggacttcttgccatatcttgttccattccttatgagttagcctcaaggggtcattcactcatatggagcattttttaaa
>_R_Jupunba_cochleata_Bonadeu_673@NODE_1_length_1924_cov_108.763942
gtgaagcaattcagttttcttaatgcaaggacaaaagattttggcttctccttggagttagatgcatacctcaggtttatcattttgcgcatttattctaaaatatatcatgtgcggtggttgctttgttgttggccaaaatatgttcaccagagaaagaatctatgtgaagtggtatcttctctctaaaacttgaccatactattttttgttctatacat-----aacccacgcaccccgcgacct-ccctctgtcaggcaggctgttgtaacaaaacatgactataacatgataaactactgtgaaataccttctgtcttgttatcaattgttttgaattcacccttaatgttgcatgaagtgatgaaggaaaattgaaaatccattagacttgtgatcttgaagaatttggaatttcaggtattcttattcccttggagatgtggttcatgaaatctacgacaagatggacctattgctgtttgccaaagaggatgaagcccctaatcattttctcatcagtgaagacagcaacaaatcctggaatggaaaggtcgacagagatgagatgggtgaaaataatgtaagtagcagtggtcccatatcgtcagaaagtgagccctttcagctcctcaagaatgcaaacagaagccttgaaagaaataaacaacaggaggatcaaaaaatagtagaagccaagaagaagagagaaagagcaaggagattttcatctttcacaagttgcattcctgatttgcagaaactttgggccccaaagcagatggctgtgaaactcaagtcagattcttttagaaagctgccaacaaagaggaagaagaagcgtgagagggcaagccatgacagagtatgcgagaccccgttgacaggaaacaagcgttcatgttcatggacgagcaaggtggatgatgaccatgacagggttaatgagagtccaacaagtaactcagtttccagggctttatttcaagatgaccaattgatgtgagtaaattatattcgacccttaccgaacagttgtatatgcaaacatgtagtgcaggatgacatggttacttcagagttcaaccccaaatgttggaagtgtctgaaactaaaagctgtactgcatggtatacctacatatgattagttagcacaccacgttgtg--ttgctactgaataatatttcatttgtgtaggcaggtgtatttgaccgttatagaaatgaatatatattgaagaaagaattgagtcccctactgtacatctttccagtttttgttactgacttcaagggagaaaatattacttctatttttgacatcttaaaaggagggtcgaaaaaatatattcaaatgcaaatgctcagtctggctatctgggatgcatatgctattatgggtcgggataaagtgatagacagagaatttgaagttgtttttaataaaaagattaagggtttaaattctggacttcttgccatatcttgttccattccttatgagttagcctcaagggggcattcactcatatggagcatttttttta
>_R_Jupunba_filamentosa_Lima_7487@NODE_1_length_1757_cov_118.647619
gtgaagcaattcagttttcttaatgcaaggacaaaagattttagcttctccttggagttagatgcatagctcaggtttatcattttgcgcatttattctaaaatatatcatgtgcggtggttgctttgttgttggccaaaatatgttcaccagagaaggaatctatgtgaagtggtatcgtctctctaaaacttgactatactattttttgttctttacat-----aacccacgcaccccgcgacctcccctctgtcaggcaggcctttgtaacaaaacatgactataacatgataaactactgtgaaataccttctgtcttgttatcaattgttttgaattcacccttaaagttgcatgaagtgatgaaggaaaattgaaaatccattagacttgtgaacttgaagaatttggaatttcaggtattcttattcccttggagatgtggttcatgaaatctacgacaagatggacctattgctgtttgccaaagaggatgaagcccctaatcattttctcatcagtgaagacagcaacaaatcctggaatggaaaggtcgacagagatgagatgggtgaaaataatgtaagtagcagtggtcccatatcgtcagaaagtgagccctttcagctcctcaagaatgcaaacagaagccttgaaagaaataaacaacaggaggatcaaaaaatagtagaagccaagaagaagagagaaagagcaaggagattttcatctttcacaagttgcattcctgatttgcagaaactttgggccccaaggcagatggctgtgaaactcaagtcagattcttttagaaagctgccaacaaagaggaagaagaagcgtgagagggcaagccatgacagagtatgcgagaccccgttgacaggaaacaagcgttcatgttcatggacgagcaaggtggatgatgaccattacagggttaatgagagtccaacaagtaactcagtttccagggctttatttcaagatgaccaattgatgtgagtaaattatattcgacccttacggaacaattgtatatgcaaacatgtagtgcaggatgacatggttacttcagagttcaaccccaaatgttggaagtgtctgaaagtaaaagctgtactgcatggtatacctgcatatgatcagttagcacaccacgttgtgtcttgctactgaataatatttcaattgtgtaggctggtgtatttgaccgttatagaaatgaatatatattggagaaagaattgagtcccctactgtacatctttccagtttttgttaccgactttaagggagaaaatattacttctattttttacatcttaaaaggacggtcgaaataatata-tcaaacgcaaatgctcagtctggctatctgggatgcatatgctattatgggtcaggataaagtgatagacagagaatttgaagttttttttaataaaaagattaagggtttaaattctggacttcttgccatatcttgttccattccgtatgagttagcctcaaggggtcattcactcatatggagcattttttttt
>_R_Jupunba_floribunda_Iganci_883@NODE_1_length_1898_cov_102.526085
gtgaagcaattcagttttcttactgcaaggacaaaagattttagcttttctttggagttagatgcatagctcaggtttatcattttgcgcatttattctaaaatatatcatgtgcggtggttgctttgttgttggccaaaatatgttcaccagagaaggaatctatgtaaagtggtatcttctccctaagacttgactataatattttttgttctttacat-----aacgcacgcaccccgcgacctcccctctgtcaggcaggcttttgtaacaaaacatgactataacatgataaactactgtgaaataccttctgtcttattatcaattgttttgaattcaaccttaatgttgcatgaagtgatgaaggaaaattgaaaatccactagacttgtgatcttgaagaatttggaatttcaggtattcttattcccttggagatgtggttcatgaaatctacgacaagatggacctattgctgtttgccaatgaggatgaagcccctaatcattttctcatcagtgaagacagcaacaaatcctggaatggaaaggtcgacagagatgagatgggtgaaaataatgtaagtagcagtggtcccatatcgtcagaaagtgagccctttcagctcctcaagaatgcaaacagaagccttgaaagaaataaacaacaggaggatcaaaaaatagtagaagccaagaagaagagagaaagagcaaggagattttcatctttcacaagttgcattcctgatttgcagaaactttgggccccaaagcggatggctgtgaaactcaagtcagattcttttagaaagctgccaacaaagaggaagaagaagcgtgagagggcaagccatgacagagtatgcgagaccccgttgacaggaaacaagcgttcatgttcatggacgagcaaggtggatgatgaccattacagggttaatgagagtccaacaagtaactcagtttccagggctttatttcaagatgaccaattgatgtgagtaaattatattcgacccttgcggaacaattgtatatgcaaacatgtactgcaggatgacatggttacttcagagttcaaccccaaatgttggaagtgtctgaaactaaaagctgtactgcatggtatacctacata-aattagttagcacaccacgttgtgtcttgctactgaataatatttcatttgtgtaggctggtgtatttgaccgttatagaaatgaatatatattgaagaaacaattgagtcccctactgtacatctttccaatttttgttactgacttcaagggagaaaatattacttctattttttacattttaaaaggagggtcgaaataatatattcaaatgcaaatgctccgtctggctatctgggatgcatatgctattatgggtcaggataaagtgatagacagagaatttgaagtttttattaataaaaagattaagggtttaaattctggacttcttgccatatcttgttccattccttatgagttagcctcaaggccacattcactcatatggagcattttttttt
>_R_Jupunba_idiopoda_Quesada_1718@NODE_1_length_1315_cov_82.469305
------------------------------------------------------------------------------------------atttattctaaaatatatcatgtgcggtggttgctttgttgttggccaaaatatgttcaccacagaaggaatctatgtgaagtggtatcttctctctaaaacttgactatactattttttgttctttacat-----aacccacgcaacccgcgacctcccctctgtcaggcaggcttttgtaacaaaacatgactataacatgataaactactgtgaaataccttctgtcttgttatgaattgttttgaattcacccttaatgttgcatgaaatgatgaaggaaaattgaaaatccattagacttgtgatcttgaagaatttggaatttcaggtattcttattcccttggagatgtggttcatgaaatctacgacaagatggacctattgctgtttgccaaagaggatgaagcccctaatcattttctcatcagtgaagacagcaacaaatcctggaatggaaaggtcgacagagatgagatgggtgaaaataatgtaagtagcagtggtcccatatcgtcagaaagtgagccctttcagctcctcaagaatgcaaacagaagccttgaaagaaataaacaacaggaggatcaaaaaatagtagaagccaagaagaagagagaaagagcaaggagattttcatctttcacaagttgcattcctgatttgcagaaactttgggccccaaagcagatggctgtgaaactcaagtcagattcttttagaaagctgccaacaaagaggaagaagaagcgtgagagggcaagccatgacagagtatgcgagaccccgttgacaggaaacaagcgttcatgttcatggacgagcaaggtggatgatgaccattacggggttaatgagagtccaacaagtaactcagtttccagggctttatttcaagatgaccaattgatgtgagtaaattatattcgacccttacggaacaattgtatatgcaaacatgtagtgcaggatgacatggttacttcagagttcaaccccaaatgttggaagtgtctgaaactaaaagctgtactgcatggtatacctacatatgattagttagcacaccacgttgtgtcttgctactgaataatatttcatttgtgtaggctggagtatttgaccgttatagaaatgaatatatattggagaaagaattgagtcccctactgtacatctttccagtttttgttactgactttaagggagaaaatatcacctctatgttttacatcttaaaaggagggtcgaaataatatattcaaatgcaaatgctccgtctggctatctgggatgcatatgctattatgggtcagg---------------------------------------------------------------------------------------------------------------------------------------------
>_R_Jupunba_laeta_Mori_25147@NODE_1_length_1224_cov_50.772450
--------------------------------------------------------------------------------------------------------------------------------------------------------------------------------------tctctaaaacttgactatactattttttgttctttacat-----aacccacgcaccccgcgacctcccctctgtcaggcaggcttttgtaacaaaacatgactataacatgataaactactgtgaaataccttctgtcttgttatcaattgttttgaattcacccttaatgttgcatgaagtgatgaaggaaaattgaaaatccactagacttgtgatcttgaagaatttggaatttcaggtattcttattcccttggagatgtggttcatgaaatcaacgacaagatggacctattgctgtttgccaatgaggatgaagcccctaatcattttctcatcagtgaagacagcaacaaatcctggaatggaaaggtcgacagagatgagatgggtgaaaataatgtaagtagcagtggtcccatatcgtcagaaagtgagccctttcagctcctcgagaatgcaaacagaagccttgaaagaaataaacaacaggaggatcaaaaaatagtagaagccaagaagaagagagaaagagcaaggagattttcatctttcacaagttgcattcctgatttgcagaaactttgggccccaaagcagatggctgtgaaactcaagtcagattcttttagaaagctgccaacaaagaggaagaagaagcgtgagagggcaagccatgacagagtatgcgagaccccgttgacaggaaacaagcgttcatgttcatggacgagcaaggtggatgatgaccattacagggttaatgatagtccaacaagtaactcagtttccagggctttatttcaagatgaccaattgatgtgagtaaattatattcgacccttgcggaacaattgtgtatgcaaacatgtagtgcaggatgacatggttacttcagagttcaaccccaaatgttggaagtgtctgaaactaaaagctgtactgcatggtatacctacatatgattagttagcacaccacgttgtgtcttgctactgaataatatttcatttgtgtaggcaggtgtatttgaccgttatagaaatgaatatatattgaagaaagaattgagccccctactgtacatctttccagtttttgttactgactttaagggagaaaatg-----------ttttacatcttaaaaggagggtcgaaataatatattcaaatgcaaatgctccgtctggctatctgggatgcatatactattatgggtcaggataaagtgatag---------------------------------------------------------------------------------------------------------------------------------
>_R_Jupunba_leucophylla_Iganci_839@NODE_1_length_1511_cov_256.321478
--------------------------------------------------------------------------------------------------------------------------------------gaaggaatctattt------gaaggaatctatttgaagtggtatcttctccctaagacttgactataatattttttgttctttacat-----aacgcacgcaccccgcgacctcccctctgtcaggcaggcttttgtaacaaaacatgactataacatgataaactactgtgaaataccttctg-cttattatcaattgttttgaattcaaccttaatgttgcatgaagtgatgaaggaaaattgaaaatccactagacttgtgatcttgaagaatttggaattttaggtattcttattcccttggagatgtggttcatgaaatctacgacaagatggacctattgctgtttgccaatgaggatgaagcccctaatcattttctcatcagtgaagacagcaacaaatcctggaatggaaaggtcgacagagatgagatgggtgaaaataatgtaagtagcagtggtcccatatcgtcagaaagtgagccctttcagctcctcaagaatgcaaacagaagccttgaaagaaataaacaacaggaggatcaaaaaatagtagaagccaagaagaagagagaaagagcaaggagattttcatctttcacaagttgcattcctgatttgcagaaactttgggccccaaagcagatggctgtgaaactcaagtcagattcttttagaaagctgccaacaaagaggaagaagaagcgtgagagggcaagccatgacagagtatgcgagaccccgttgacaggaaacaagcgttcatgttcatggacgagcaaggtggatgatgaccattacagggttaatgagagtccaacaagtaactcagtttccagggctttatttcaagatgaccaattgatgtgagtaaattatattcgacccttgcggaacaattgtgtatgcaaacatgtagtgcaggatgacatggttacttcagagttcaaccccaaatgttgcaagtgtctgaaactaaaagctgtactgcatggtatacctacatatgattagttagcacaccacgttgtgtcttgctactgaataatatttcatttgtgtaggcaggtgtatttgaccgttatagaaatgaatatatattgaagaaagaattgagtcccctactgtacatctttccagtttttgttactgactttaagggagaaaatattacctctatgttttacatcttaaaaggagggtcgaaataatacattcaaatgcaaatgctccctctggctatctgggatgcatatgctattatgggtcaggataaagtgatagacagagaatttgaagttttttttaataaaaagattaagggtttaaattctggacttcttgccatatcttgttccattccttatgagttagcctcaaggccacattcactcatatggggcattttttttt
>_R_Jupunba_macradenia_Lourteig_3021@NODE_1_length_1175_cov_116.076503
-------------------------------------------------------------------------------------------------------tatatcatgtgcggtggttgctttgttgttggccaaaatatgttcaccacagaaggaatctatgtgaagtggtatcttctctctaaaacttgactatactattttttgttctttacat-----aacccacgcaccccgcgacctcccctctgtcaggcaagcttttgtaacaaaacatgactataacatgataaactactgtgaaataccttctgtcttgttatcagttgttttgaattcacccttaatgttgcatgaaatgatgaaggaaaattgaaaatccattagacttgtgatcttgaagaatttggaatttcaggtattcttattcccttggagatgtagttcatgaaatctatgacaagatggacctattgctgtttgccaaagaggatgaagcccctaatcattttctcatcagtgaagacagcaacaaatcctggaatggaaaggtcgacagagatgagatggctgaaaataatgtaagtagcagtggtcccatatcgtcagaaagtgagccctttcagctcctcaagaatgcaaacagaagccttgaaagaaataaacaacaggaggataaaaaaatagtagaagccaagaagaagagagaaagagcaaggagattttcatctttcacaagttgcattcctgatttgcagaaactttgggccccaaagcagatggctgtgaagctcaagtcagattcttttagaaagctgccaacaaagaggaagaagaagcgtgagagggcaagccatgacagagtatgcgagaccccgttgacaggaaacaagcgttcatgttcatggacgggcaaggtggatgatgaccattacagagttaatgagagtccaacaagtaactcagtttccagggctttatttcaagatgaccaattgatgtgagtaaattatattcgacccttacggaacaattgtatatgcaaacatgtagtgcaggatgacatggttacttcagagttcaaccccaaatgttggaagtgtctgaaactaaaagctgtactgcaatgtatacctacatatgattagttagcacaccacgttgtgtcttgctactgaataatatttcatttgtgtaggcaggtgtatttgaccgttatagaaatgaatatatattgaagaaagaattgagtcccctactgtacatctttccagttttt----------------------------------------------------------------------------------------------------------------------------------------------------------------------------------------------------------------------------------------------------------------------------
>_R_Jupunba_microcalyx_Iganci_855@NODE_1_length_1861_cov_166.147422
gtgaatcaattcagttttcttactgcaaggacacaagattttagcttttctttggagttagatgcatagctcaggtttatcattttgcgcatttattctaaaatatatcatgtgcggcggttgctttgttgttggccaaaatatgttcaccagagaaggaatctatttgaagtggtatcttctccctaagacttgactataatattttttgttctttacat-----aacgcacgcaccccgcgacctcccctctgtcaggcaggcttttgtaacaaaacatgactataacatgataaactactgtgaaataccttctg-cttattatcaattgttttgaattcaaccttaatgttgcatgaagtgatgaaggaaaattgaaaatccactagacttgtgatcttgaagaatttggaatttcaggtattcttattcccttggagatgtggttcatgaaatctacgacaagatggacctattgctgtttgccaatgaggatgaagcccctaatcattttctcatcagtgaagacagcaacaaatcctggaatggaaaggtcgacagagatgagatgggtgaaaataatgtaagtagcagtggtcccatatcgtcagaaagtgagccctttcagctcctcaagaatgcaaacagaagccttgaaagaaataaacaacaggaggatcaaaaaatagtagaagccaagaagaagagagaaagagcaaggagattttcatctttcacaagttgcattcctgatttgcagaaactttgggccccaaagcagatggctgtgaaactcaagtcagattcttttagaaagctgccaacaaagaggaagaagaagcgtgagagggcaagccatgacagagtatgcgagaccccgttgacaggaaacaagcgttcatgttcatggacgagcaaggtggatgatgaccattacagggttaatgagagtccaacaagtaactcagtttccagggctttatttcaagatgaccaattgatgtgagtaaattatattcgacccttgcggaacaattgtgtatgcaaacatgtagtgcaggatgacatggttacttcagagttcaaccccaaatgttgcaagtgtctgaaactaaaagctgtactgcatggtatacctacatatgattagttagcacaccacgttgtgtcttgctactgaataatatttcatttgtgtaggcaggtgtatttgaccgttatagaaatgaatatatattgaagaaagaattgagtcccctactgtacatctttccagtttttgttactgactttaagggagaaaatattacctctg--ttttacatcttaaaaggagggtcgaaataatacattcaaatgcaaatgctccctctggctatctgggatgcatatgctattatgggtcaggataaagtgatagacagagaatttgaagttttttttaataaaaagattaagggtttaaattctggacttcttgccatatcttgttccattccttatgagttagcctcaaggccacattcactcatatggagcaaatttatat
>_R_Jupunba_oppositifolia_Liegier_16014@NODE_1_length_1280_cov_109.946800
---------------------------------------------------ttggagttagatgcaaagctcaagtttatcattttgcgcatttattctaaaatatatcatgtgtggtggttgctttgtttttggccaaaatatgttcaccagagaaggaatctatgtgaagtagcatcttctctctaaaacttgactatactattttttgttctttacat-----aacccacgcaccccgcgacctcccctctgtcaggcaggcttttgtaacaaaacatgactataacatgataaactactgtgaaataccttctgtcttgttatcaattgttttgaattcacccttaatgttgcatgaagtgatgaaggaaaattgaaaatccattagacttgtgatcttgaagaatttggaatttcaggtattcttattcccttggagatgtggttcatgaaatctacgacaagatggacctattgctgtttgccaaagaggatgaagcccctaatcattttctcatcagtgaagacagcaacaaatcctggaatggaaaggtcgacagagatgagatgggtgaaaataatgtaagtagcagtggtcccatatcgtcagaaagtgagccctttcagctcctcaagaatgcaaacagaagccttgaaagaaataaacaacaggaggatcaaaaaatagtagaagccaagaagaagagagaaagagcaaggagattttcatctttcacaagttgcattcctgatttgcagaaactttgggccccaaagcagatggctgtgaaactcaagtcagattcttttagaaagctgccaacaaagaggaagaagaagcgtgagagggcaagccatgacagagtatgcgagaccccgttgacaggaaacaagcgttcatgttcatggacgagcaaggtagacgatgaccattacagggttaatgagagtccaacaagtaactcagtttccagggctttatttcaagatgaccaattgatgtgagtaaattatattcgacccttgcggaacaattgtgtatgcaaacatgtagtgcaggatgacatggttacttcagagttcaaccccaaatgttggaagtgtctgaaactaaaagctgtactgcatggtatacctacatatgattagttagcacaccacgttgtgtcttgctactgaataatatttcatttgtgtaggcaggtgtatttgaccgttatagaaatgaata-----ttaagaaagaattgagtcccctactgtacatctttccagtttttgttactgactttaagggagaaaatattacctctatgttttacatcttaaaaggagggt------------------------------------------------------------------------------------------------------------------------------------------------------------------------------------------------------------------
>_R_Jupunba_oxyphyllidia_Yonker_6157@NODE_1_length_1386_cov_123.523300
-------------------------------------------------------------------------------tcattttgcgcatttatactaaaatatatcatgtgcggtggttgctttgttgttggccaaaatatgttcaccacagaaggaatctatgtgaagtggtatcttctctctaaaacttgactatactattttttgttctttacat-----aacccacgcaacccgcgacctcccctctgtcaggcaggcttttgtaacaaaacatgactataacatgataaactactgtgaaataccttctgtcttgttatcaattgttttgaattcacccttaatgttgcatgaaatgatgaaggaaaattgaaaatccattagacttgtgatcttgaagaatttggaatttcaggtattcttattcccttggagatgtggttcatgaaatctacgacaagatggacctattgctgtttgccaaagaggatgaagcccctaatcattttctcatcagtgaagacagcaacaaatcctggaatggaaaggtcgacagagatgagatgggtgaaaataatgtaagtagcagtggtcccatatcgtcagaaagtgagccctttcagctcctcaagaatgcaaacagaagccttgaaagaaataaacaacaggaggatcaaaaaatagtagaagccaagaagaagagagaaagagcaaggagattttcatctttcacaagttgcattcctgatttgcagaaactttgggccccaaagcagatggctgtgaaactcaagtcagattcttttagaaagctgccaacaaagaggaagaagaagcgtgagagggcaagccatgacagagtatgcgagaccccgttgacaggaaacaagcgttcatgttcatggacgagcaaggtggatgatgaccattacggggttaatgagagtccaacaagtaactcagtttccagggctttatttcaagatgaccaattgatgtgagtaaattatattcgacccttacggaacaattgtatatgcaaacatgtagtgcaggatgacatggttacttcagagttcaaccccaaatgttggaagtgtctgaaactaaaagctgtactgcatggtatacctacatatgattagttagcacaccacgttgtgtcttgccactgaataatatttcatttgtgtaggctggtgtatttgaccgttatagaaatgaatatatattgaagaaagaattgagtcccctactgtacatctttccagtttttgttactgactttaagggagaaaatattacctctatgttttacatcttaaaaggagggtcgaaataatatattcaaatgcaaatgctccgtctggctatctgggatgcatatgctattatgggtcaggataaagtgatagac--agaatttgaagttttttttaataaaaagattaagggtttaaattct-------------------------------------------------------------------------------
>_R_Jupunba_trapezifolia_Simon_1600@NODE_1_length_1437_cov_228.693922
---------------------------------------------------------------------------------------------------------tatcatgtgcggtggttgctttgttgttggccaaaatatgttcaccagagaaggaatctatgtgaagtggtatcttctccctaagacttgactataatattttttgttctttacat-----aacgcacgcaccccgcgacctcccctctgtcaggcaggcttttgtaacaaaacatgactataacatgataaactactgtgaaataccttctgtcttattatcaattgttttgaattcaaccttaatgttgcatgaagtgatgaaggaaaattgaaaatccactagacttgtgatcttgaagaatttggaatttcaggtattcttattcccttggagatgtggttcatgaaatctacgacaagatggacctattgctgtttgccaatgaggatgaagcccctaatcattttctcatcagtgaagacagcaacaaatcctggaatggaaaggtcgacagagatgagatgggtgaaaataatgtaagtagcagtggtcccatatcgtcagaaagtgagccctttcagctcctcaagaatgcaaacagaagccttgaaagaaataaacaacaggaggatcaaaaaatagtagaagccaagaagaagagagaaagagcaaggagattttcatctttcacaagttgcattcctgatttgcagaaactttgggccccaaagcagatggctgtgaaacgcaagtcagaatcttttagaaagctgccaacaaagaggaagaagaagcgtgagagggcaagccatgacagagtatgcgagaccccgttgacaggaaacaagcgttcatgttcatggacgagcaaggtggatgatgaccattacagggttgatgagagtccaacaagtaactcagtttccagggctttatttcaagatgaccaattgatgtgagtaaattatattcgacccttgcggaacaattgtgtatgcaaacatgtagtgcaggatgacatggttacttcagagttcaaccccaaatgttggaagtgtctgaaactaaaagctgtactgcatggtatacctacatatgattagttagcacaccacgttgtgtcttgctattgaataatatttcatttgtgtaggcaggtgtatttgaccgtcatagaaatgaatatatattgaagaaagaattgagtcccctactgtacatctttccagtttctgttactgactttaagggagaaaatattacctctatgttttacatcttaaaaggagggtcgaaataatatattcaaatgcaaatgctccgtctggctatctgggatgcatatgctattatgggtcaggataaagtgatagacagagaatttgaagttttttttaataaaaagattaagggtttaaattctggacttcttgccatatcttgttccattccttatgagttagcctcaaggggtcattcattcattcattgtctcttt----
>_R_Jupunba_villosa_Borges_423@NODE_1_length_1929_cov_118.807775
gtgaagcaattcagttttcttaatgcatggacaaaagattttagcttctctttggagttagatgcatagctcaggtttctcattttgcgcatttattctaaaatataacatgtgcggtggttgctttgttgttggccaaaatatgttcaccagagaaggaatctatgtgaagtggtatcttctccctaaaacttgactatactatttttggttctttacac-----aacgcacgcaccccgcgacctcccccctgtcaggcagacttttgttacaaaacatgactataacatgataaactactgtgaaataccttctgtcttgttatcaattgttttgaattcacccttaatgttgcatgaagtgatgaaggaaaattgaaaatccattagacttgtgatcttgaagaatttggaatttcaggtattcttattcccttggagatgtggttcatgaaatctactacaagatggacctattgctgtttgccaaagaggatgaagcccctaatcattttctcatcagtgaagacagcaacaaatcctggaatggaaaggtcgacagagatgagatgggtgaaaataatgtaagtagcagtggtcccatatcgtcagaaagtgagccctttcagctcctcaagaatgcaaacagaagccttgaaagaaataaacaacaggaggatcaaaaaatagtagaagccaagaagaagagagaaagagcaaggagattttcatctttcacaagttgcattcctgatttgcagaaactttgggccccaaagcagatggctgtgaaactcaagtcagattcttttagaaagctgccaacaaagaggaagaagaagcgtgagagggcaagccatgacagagtatgcgagaccccgttgacaggaaacaagcgttcatgttcatggacgagcaaggtggatgatgaccattacagggttaatgagagtccaacaagtaactcagtttccagggctttatttcaagatgaccaattgatgtgagtaaattatattcgacccttacggaacaattgtatatgcaaacatgtagtgcaggatgacatggttacttcagagttcaaccccaaatgttggaagtgtctgaaactaaaagctgtactgcatcgtatacctacatatgattagttagcacaccacgttgtgtcttgctactaaataatatttcaattgtgtaggctggtgtatttgaccgttatagaaatgaatacatattgaagaaagaattgagtcccctactgtacatctttccagtttttgttactgactttaagggagaaaatattacttctattttttacatcttaaaaggacggtcgaaataatatattcaaatgcaaatgatccgtctggctatctgggatgcatatgctattatgggtcaggatagagtgatagac--agaatttgaagttttttttaataaaaaaattaagggtttaaattctggacttcttgccatatcttgttccattccttatgagttagccccaagggatcattcgctcatatggagctttttttttt
