# Supplementary material for: A new generic circumscription of Hydrochorea (Leguminosae, Caesalpinioideae, mimosoid clade) with an amphi-Atlantic distribution
Source: PhytoKeys. 2022 Aug 22;205:401–37. doi: 10.3897/phytokeys.205.82775 (PMC9849043; doi:10.3897/phytokeys.205.82775)
Supplement: Supplementary material 1 — Supplementary data file S1 [file phytokeys-205-401_article-82775__-s001.zip › RBH3_m38134_comp36724_c0_seq2_exon03.aln-cln]

>Afrocalliandra_redacta_Germishuizen_5585@NODE_1_length_1641_cov_221.264706
------tatttggacgtgtcaacatgatagtttggccaaaatggagaaacaccataatgactaagaaagccatgcaatttaccctcagcttttaagctaaccacagaccccacaagcattgattttttgtgcaacccctgaaagcttttccatctaaaacttaacgctggtgtctatgcaagctaaatacatccaacctaaaagtacaagcagcaaatagatcttggctaagtctagaataaggcatcaaatttgacatgatatcctctttttatgatcttatcacaagaaaatagagtgccaccgcattacaaaaggtaatgaattattaaagggaaacactacttgtaaggcatttcttctattaatgagcatgcatacaataagcataaagccaagtatttaccagatcttggtctagattgcatggttagtgatgaaatgtcgagatttttgtcaggtccctgtgatttgacaactaattgctcttctatacgtgatggagctgctttcacaccatgattaaccttatttctctcctgcagattgcaattttccaatgtagaatcttttgaaggcaatacagacttcgcagcagaaacctcttgctgactttgaatagcttgaggggcagcataagatctgtcaagttttaatcgtttcttatctggcgcctttgattccaaatgcgcattctctgaataagtatactttctagttgtgtcactcttcagtttgatggcattgtgaccccttcccaaagttgaagtaggctccttattttgctgggctgcctttaacttgagctcactctcccgaattgcgatctgctgtcgtaaatccttgagtttattgctattcgataccactccctggtcatttttacgctcctgactcactaagtttttgttcaaggtgtagaaatttctagatcgagatccttgaccaagtgagaaagatccagcaaccttaggattagatccatgcattctggttactggtgagaaagatgagtgatttaatggtaatcttttgggcactgacttg------------gcaccattcagtaaccttttagatttatctgaggataaagtaggtggcttctgattgatatccaacctgcaattattacctttggattcaacagttttatcctgtttacaatcctcagaatcactaccactatcatcatcagagaagctaatcacaagacttttatcagtgcctgcattagcagaccacattttagatttaggaggtaattgatttctgttaaggttcctctgaggagatgattgcatggttttctgcaactgcatactgttagagcctgcagaaatattgcaacaaaaaaggcgacacaaggatactagttaagactataatctagttgggaagatgctcaacacaataaattcaaatatggtaaaccccaaccagaagagaagaaaatctacatatcatacaacaaagtaccaaggcagaatttacaacaaaaatacattaaagtgatatgagcaatcatgtgcagttttccaactccacaagatgaaacagaggtaacgagattctgtcatattatcaacagaaataagccctggtcaaatcagatagcaaatctagaattcaaaaaggcaaacacttcagctttc-----------------------------------------------------------------------------------------------------------
>Albizia_adinocephala_FHO33_88@NODE_1_length_1940_cov_177.939882
acaatatcgaatcatatgtcatcttgatagttaggccaaagtaaagaaacaccataacgactaagaaaactaagaaatttaccctcagcttttaagctaaccacagaacccgcaagcatttatattttgttcaacccctgtaaacttttctatccaaaacttaacatttgagtcaatgccagctaaatacatccaacctaaaactgcaagcagcaattagatcttggctaagtctaaaataagacattgaatttcacatgatggcctctttgtatgaccttatcactagaaaataaagcgccaccacaatacaaaaggtaatgagttattaaaagaaaacactacctgtaaggcatttcttctattgatgaggatgtatacaataaatataaagacaagtacttaccagatcctggtctagaatgcgtagttagtgatgaaaaatcaagatgtttgttgtgtccctgtgatttgacaactaattgctctcctatatgtaatggagttgctttcacaccatgattaaccttatttctctcttgtaggttgcaattttccaatgcagactcttttgatggaaatacagactttgtaccaggaacctctggctgactttgaatagcttgaggggcagcataagatctgtcaagttttaatcgtttgttatctggttcctttgatcccaaatgtgcattctctgaataagtatattttctagttgtgtctcccttcagtttgatggcattatgatcccttcccaaagttgaggtagactccttattttgctgggctgcctttaacttgagctcactctcccgtattgcaatctgctgtcgtaaatcctgaagcttatttttatttgataccactccctggtcatttttacgctcctgactcactaagtttttgttcaaggtatagaaatttctagatcgaggtccttgacccactgagaaggatccagcaaccttggaattagaaccgtgaattctggttactgatgagaaagttgagtgatttaatggtgatcttttgggcactgacttggccacacgtctagcaccattcggtaacttataagatttttctgaggataaagtaggtggcttctgattgcaatgccacctggaagtattacctttagattcaacagctttatcctgtttaccatcttcagagtcgctaccactatcatcatcagagaagctaatcacaagacttttatcagtgcctgcatgagcaggccacatagaagatttaggtggtaattggttcctgttaaagctcttctgagaagctgattgcatggttttctgcaactgtatactgttagagcctgcagaaatattgcgacaaaaaggtcaacctaaggacattagttaagactataatctagtttggaagatgtgctacacaatacactcaaacatggtaaaacgcaaccagaagagaaggaaatgtacatatcatacataaagccaccaagacagaatttacaacgaaactacattataatgacatgagcaaacatgtgcag-ttttcaactccataagacaaaacatagtcaacgagattttgtcacattatcaacggaaataagccccggtcaagtcagatagcaaatctagagttccaaaaggcaaacacttcagctttctttttgttgatggttagcaagacttaccaccctgaacagcctgagtatcattgagggtctgagaaactgaattggacactacagcgggagagggtattccagggatg
>Albizia_burkartiana_StivalSantos_678@NODE_1_length_1317_cov_8.092710
---------------------------------------------------------------------------------------------------------------------------------------------------------------------------------------------------------------------------------------------------------------------------------------------------------------------------aggtaacgagttattaaaagaaaacactacctgtaaggcatttcttctattgatgaggatgtatataataaatataaagacaagtacttaccagatcttggtctagaatgcatagttactgatgaaaaatcaagatgtttgtcatgtccctgtgatttgacaactaattgctctcctatatgtaatggagctgctttcacaccatgattaaccttatttatctgttgtagattgcaattttccaatgcagactcttttgatggaaatacagactttgcagcaggaacctctggctgactttgaatagcttgaggggcagcataagatctgtcaagttttaatcgtttgttatctggttcctttgatcccaaatgtgcattctctgaataagtatattttctagttgtgtctcccttcagtttgatggcattatgatcccttcccaaagttgaagtagactccttattttgctgggctgcctttaacttgagctcactctcccgaattgcaatctgctgtcgtaaatcctgaagcttatttttatttgataccactccctggtcatttttacgctcctgactcactaagtttttgttcaaggtatagaaatttctagatcgaggtccttgccccactgagaaggatccagcaaccttagaattagaaccgtgaactctggttactgatgagaaagttgagtgatttaatggtgatcttttgggtactgacttggccacacttctagcaccattcggtaacttataagatttttccgaggataaagtaggtggcttctgattgcaatgccacctagaagtattacctttagattcaacagctttatcctgtttaccgtctacagagtcgctaccactatcatcatcagagaagctaatcacaagacttttatcagtgcctgcatgagcaggccacatagaagatttaggtggtaattggttcctgttaaagctcttctgagaagctgattgcatggttttctgcaactgtatactgttagagcctgcaaaaatattgcgacaaaaaggtcaacttaatgacattagttaagactataatctagtttggaagatgtgttacacaatacactcaaatatggtaaaacccaaccagaagagaaggaaatctacatatcattcca------accaagacagaatttacaacgaaactacattataatgacatgagcaaacatgtgaagtttttcaactccataagacaaaacatagtcaacgagattttgtcacattatcaacggaaataagccccggtcaagtcagatagcaaatctagagttccaaa-------------------------------------------------------------------------------------------------------------------------------
>Albizia_edwallii_Dalmaso_272@NODE_1_length_1226_cov_4.946200
-----------------------------------------------------------------------------------------------------------------------------------------------------------------------------------------------------------------------------------------------------attgaatttgacatgatggcctctttgtatgaccttatcactagaaaataaagtgccaccacgatacaaaatgtaatgagttattaaaagaaaacactacttgtaaggcatttcttctattgatgaggatgtatacaataaatataaagacaagcacttaccagatcttggtctagattgcatagttagtgatgaaaaatcaagatgtttgtcatgtccctgtgatttgacaactaattgctctcctatatgtaatggagctgctttcacaccatgattaaccttatttctctcttgtagattgcaattttccaatgcagactcttttgatggaaatacagactttgtagcaggaacctctggctgactttgaatagcttgaggggcagcataagatctgtcaagttttaatcgtttcttatctggttcctttgttcccaaatgtgcattccctgaataagtatattttctagttgtgtctcccttcagtttgatggcattatgatcccttcccaaagttgaagtagactccttattttgctgggctgcctttaacttgagctcactctcccgaattgcaatctgctgtcgtaaatcctgaagcttatttttatttgataccactccctggtcatttttacgctcctgactcactaagtttttgttcaaggtatagaaatttctagatcgaggtccttgacccactgagaaggatccagcaaccttagaattagaaccgtgaattctggttactgatgagaaagttgagtgatttaatggtgatcttttgggcactgacttggccacacttctagcaccattcagtaacttataggatttttccgaggataaagtaggtggcttctgattgcaatgccacctggaagtattacctttagattcaacagctttatcctgtttaccgtcttcagagtcgctaccactatcatcatcagagaagctaatcacaagacttttatcagtgcctgcatgaacaggccacatagaagatttaggtggtaattggttcctgttaaagctcttctgagaagctgattgcatggttttctgcaactgtatactgttagagcctgcagaaatattgagacaaaaaggtcaacctaaggacattagttaagacattaatctagtttggaagatgtgttacacaatacactcaaatatggtaaaacccaaccagaagagaaggaaatctacatatcata------------------------------------------------------------------------------------------------------------------------------------------------------------------------------------------------------------------------------------------------------------------------------------------------------
>Albizia_inundata_Wood_26530@NODE_1_length_1251_cov_127.768395
-------------------------------------------------------------------------------------------------------------------------------------------------------------------------------------------------------------------------------------------------------------------------------------------------------------------------------------------------aacactacctgcaaggcatttcttctattgatgaggatgtatacaataaatataaagacaggtacttaccagatcttggtctagaatgcgtagttagtgatgaaaaatcaagatgtttgtcatgtccctttgatttgacaactaatttctctcctatatgtaatggagctgatttcacaccatgattaacgttatttctctcttgtagattgcaattttccaatgcagactcttttgatggaaatacagactttgtagcaggaacctcaggctgactttgaatagcttgaggtgcagcataagatctgtcaagttttaatcgtttgttatctggttcctttgatcccaaatgtgcattctctgaatatttatattttctagttgtgtctcccttcagtttgatggcattatgatcccttcccaaagttgaagtagactccttattttgctgggctgcctttaacttgagctcactctcccgaattgcaatctgctgtcgtaaatcctgaagcttatttttatttgataccactccctggtcatttttacgctcctgactcactaagtttttgttcaaggtatagaaatttctagatcgaggtccttgacccactgagaaggacccagcaaccttagaattagagccgtgaattctggttactgatgagaaagttgagtgatgtaatggtgatcttttgggcactgacttggccacacttctagcagcattcggtaacttataagatttttctgaggataaagttggtggcttctgattgcaatgccacctagaagtattacctttagattcaacagctttatcctgtttaccgtcttcagagtcgctaccactatcatcatcagagaagctaatcacaagacttttatcagtgcctgcatgagcaggccacatagaagatttaggtggtaattggttcctgttaaagctcttctgagaagctgattgcatggttttctgcaactgtatactgttagagcctgcagaaatattgcgacaaaaaggtcaacctaaggacattagttaagactataatctagtttggaagatgtgttacacaatacactcaaatatggtaaaacccaaccataagagaaggaaatctacatatcatacaaaaaagcaccaagacagaatttacaatgaaactacattataatgacatgagcaaacatgtgcagtttttcaactccataagacaaaacatagtcaacgagattttctcacattat---------------------------------------------------------------------------------------------------------------------------------------------------------------------------------
>Albizia_multiflora_Hughes_3090@NODE_1_length_1641_cov_175.462916
------------------------------------------------------------------------------------------------------acagaacccgcaggcatttatattttgtgcaacccctgtaaacttttctatccaaaacttaacacttgtgtctatgccagctaaatacatccaacctaaaagtgcaagcagcaattagatcttggctaagtctaaaataagacattgaatttgacatgatggcctctttgtatgaccttatcactagaaaataaagtgccaccacaatacaaaaggtaatgaattattaaaagaaaacactacctgtaaggcatttcttctattgatgaggatgtatacaataaatataaagacaagtacttaccagatcttggtctagaatgcgtagttagtgatgaaaaatcaagatgtttgtcatgtccctgtgatttgacaactaattgctctcctatatgtaatggagctgctttcacaccatgattaaccttatttctctcttgtagattgcaattttccaatgcagactcttttgatggaaatacagactttgtagcaggaacctcagcctgactttgaatagcttgaggtgcagcataagatctgtcaagttttaatcgtttgttatctggttcctttgatcccaaatgtgcattctctgaatatttatattttctagttgtgtctcccttcagtttgatggcattatgatcccttcccaaagttgaagtagactccttattttgctgggctgcctttaacttgagctcactctcccgaattgcaatctgctgtcgtaaatcctgaagcttatttttatttgataccactccctggtcatttttacgctcctgactcactaagtttttgttcaaggtatagaaatttctagatcgaggtccttgacccactgagaaggatccagcaaccttagaattagaaccgtgaattctggttactgatgagaaagttgagtgatgtaatggtgatcttttgggcactgacttggccacacttctagcagcattcggtaacttataagatttttctgaggataaagtaggtggcttctgattgcaatgccacctagaagtattacctttagattcaacagctttatcctgtttaccgtattcagagtcactgccactatcatcatcagagaagctaatcacaagacttttatcagtgcctgcatgagcaggccacatagaagatttaggtggtaattggttcctgttaaagctcttctgagaagctgattgcatggttttctgcaactgtatactgttagagcctgcagaaatattgcgacaaaaaggtcaacctaaggacattagttaagactataatctagtttggaagatgtgttacacaatacactcaaatatggtaaaacccaaccagaagagaaggaaatctacatatcatacaaaaaagcaccaagacagaatttacaatgacactacattataatgacatgagcaaacatgtgcagtttttcaactccataagacaaaacatagtcaacgatattttctcacattatcaacggaaataagccccggtcaagtcagatagcaaatctagagttccaaaaggcaaacacttcagctttccttttgttgatggttagcaagacttaccaccctgaacagcctgagtatcattgagggtctgagaaactgaattggacactacagc----------------------
>Albizia_niopoides_Simon_1601@NODE_1_length_1582_cov_213.763455
---------------------------------------------------ccataacgactaagaaatctaagaaatttaccctcagcctttaagttaaccacagaacccgcaagcatttatattttgtgcaacccctgtaaacttttatatccaaaacttaacacttgtgtctatgccagctaaataaatccaagctaaaagtgcaagcagcaattagatcttggctaagtctaaaataagacattgaatttgaaatgatggcctctttgtatgaccttataactaaaaaataaagtgccaccacaatacaaaaggtaatgagttattaaaagaaaacactacctgtaaggcatttcttctattgatgaggatgtatacaataaatgtaaagacaagtacttaccagatcttggtctagaatgcgtagttagtgatgaaaaagcaagatgtttgtcatgtccctgtgatttgataactaattgctctcctatatgtaatggagctgttttcacaccatgattaaccttatttctctcttgtagattgcaattttccaatgcagactcttttgatggaaatacagactttgtagcaggaacctctggctgaccttgaatagcttgaggggcagcataagacctgtcaagttttaatcgtttgttatctggttcctttgatcccaaatgggcattctctgaataagtatattttctagttgtgtctcccttcagtttgatggcattatgatcccttcccaaagttgaagtagactccttattttgctgggctgcctttaacttgagctcactctcccgaattgcaatctgctgtcgtaaatcctgaagcttattgttatttgataccactccctggtcatttttacgctcctgactcactaagtttttgttcaaggtatagaaatttctagatcgaggtccttgacccactgagaaggatccagcaaccttagaattagaaccgtgaattctggttactgatgagaaggttgagtgatttaatggtgatcttttgggcactgacttggccacacttctagcaccattcggtaacttataagatttttctgaggataaagtaggtggcttctgattgcaatgccacctggaagtattacctttagattcaacagctttatcctgcttaccgtcttcagagtcactaccactatcatcatctgagaagctaatcacaagacttttatcagtgcctgcattagcaggccacagagaagatttaggtggtaattggttcctgttaaagctcttctgagaagctgattgcatggttttctgcaactgtatactgttagagcctgcagaaatattgcgacaaaaaggtcaacctaaggacattagttaagactataatctagtttggaagatgtgttacacaatacactcaaatatggtaaaacccaaccataagagaaggaaatctacatatcatacaaaaaagcaccaagacagaatttacaacgaaactacattataatgacatgagcaaacatgtgcagtttttcaactccataagacaaaacatagtcaacgagattttgtcacattatcaacggaaataagccctggtcaagtcagatagcaaatctagagtt------------------------------------------------------------------------------------------------------------------------------------
>Albizia_subdimidiata_var_minor_Gorts_341@NODE_1_length_1352_cov_43.615686
---------------------------------------------------------------------------------------------------------------------------------------------------------------------------------------------------------aagtgcaagcagcaattagatcttggctaagtctaaaataagacattgaatttgacatgatgccctctttgtatgaccttatcactagaaaataaagtgccaccacaatacaaaaggtgatgagttattaaaagaaaacactacctgcaaggcatttcttctattgatgaggatgtatacaataaatataaagacaagtacttaccagatcttggtctagaatgcgtagttagtgatgaaaaatcaagatgtttgtcatgtccctgtgatttgacaactaattgctctcctatatgtaatggagctgatttcacaccatgattaaccttatttctctcttgtagattgcaattttccaatgcagactcttttgatggaaatacagactttgtagcaggaacctcaggctgactttgaatagcttgaggtgcagcataagatctgtcaagttttaatcgtttgttatctggttcctttgatcccaaatgtgcattctctgaatatttatattttctagttgtgtctcccttcagtttgatggcattatgatcccttcccaaagttgaagtagactccttattttgctgggctgcctttaacttgagctcactctcccgaattgcaatctgctgtcgtaaatcctgaagcttatttttatttgataccactccctggtcatttttacgctcctgactcactaagtttttgttcaaggtatagaaatttctagatcgaggtccttgacccactgagaaggacccagcaaccttagaattagagccgtgaattctggttactgatgagaaagttgagtgatgtaatggtgatcttttgggcactgacttggccacacttctagcagcattcggtaacttataagatttttctgaggataaagtaggtggcttctgattgcaatgccacctagaagtgttacctttagattcaacagctttatcctgtttaccgtcttcagagtcgctaccactatcatcatcagagaagctaatcacaagacttttatcagtgcctgcatgagcaggccacatagaagatttaggtggtaattggttcctgttaaagctcttctgagaagctgattgcatggttttctgcaactgtatactgttagagcctgcagaaatattgcgacaaaaaggtcaacctaaggacattagttaagactataatctagtttggaagatgtgttacacaatacactcaaatatggtaaaacccaaccagaagagaaggaaatctacatatcatacaaaaaagcaccaagacagaatttacaatgaaactacattataatgacatgagcaaacatgtgcagtttttcatctccataa--------------------------------------------------------------------------------------------------------------------------------------------------------------------------------------------------------------------
>Albizia_subdimidiata_var_subdimidiata_Ferreira_210@NODE_1_length_1544_cov_199.385821
------------------------------------------------------------------------------------------------------------------------------------------------------------------------------------agctaaatacatcgaacctaaaagtgcaagcagcaattagatcttggctaagtctaaaataagacattgaatttgacatgatggcctctttgtatgaccttatcactagaaaataaagtgccaccacaatacaaaaggtgatgagttattaaaagaaaacactacctgcaaggcatttcttctattgatgaggatgtatacaataaatataaagacaagtacttaccagatcttggtctagaatgcgtagttagtgatgaaaaatcaagatgtttgtcatgtccctgtgatttgacaactaattgctctcctatatgtaatggagctgatttcacaccatgattaaccttatttctctcttgtagattgcaattttccaatgcagactcttttgatggaaatacagactttgtagcaggaacctcaggctgactttgaatagcttggggtgcagcataagatctgtcaagttttaatcgtttgttatctggttcctttgatcccaaatgtgcattctctgaatatttatattttctagttgtgtctcccttcagtttgatggcattatgatcccttcccaaagttgaagtagactccttattttgctgggctgcctttaacttgagctcactctcccgaattgcaatctgctgtcgtaaatcctgaagcttatttttatttgataccactccctggtcatttttacgctcctgactcactaagtttttgttcaaggtatagaaatttctagatcgaggtccttgacccactgagaaggacccagcaaccttagaattagaaccgtgaattctggttactgatgagaaagttgagtgatgtaatggtgatcttttgggcactgacttggccacacttctagcagcattcggtaacttataagatttttctgaggataaagtaggtggcttctgattgcaatgccacctagaagtattaactttagattcaacagctttatcctctttaccgttttcagagtcgctaccactatcatcatcagagaagctaatcacaagacttttatcagtgcctgcatgagcaggccacatagaagatttaggtggtaattggttcctgttaaagctcttctgagaagctgattgcatggttttctgcaactgtatactgttagagcctgcagaaatattgcgacaaaaaggtcaacctaaggacattagttaagactataatatagtttgaaagatgtgttacacaatacactcaaatatggt-aaacccaaccagaagagaaggaaatctacatatcatacaaaaaagcaccaagacagaatttacaatgaaactacattataatgacatgagcaaacatgtgcagtttttcaactccataagacaaaacatagtcaacgagattttctcacattatcagcggaaagaagccacggtcaagtcagatagcaaatctagagttccaaaaggcaaacacttcacctttccatttgttgatggttagcaagacttaccaccctgaacagcctgagtatcattgagggtctgagaaac----------------------------------------
>Albizia_xerophytica_Hughes_1435@NODE_1_length_1615_cov_137.844603
------------------------------------------------------------------------------------------------------------------agcatttatattttgttcaacccctgtaaacttttctatccaaaacttaacatttgagtctatgccagctaaatacatccaacctaaaactgcaagcagcaattagatcttggctaagtctaaaataagacaatgaatttgacatgatggcctctttgtatgaccttatcactagaaaataaagcgccaccacaatacaaaaggtaatgggttattaaaagaaaacactacctgtaaggcatttcttctattgatgaggatgtatacaataaatataaagacaagtacttaccagatcttggtctagaatgcgtagttagtgatgaaaaatcaagatgtttgtcatgtccctgtgatttgacaactaattgctctcctatatgtaatggagttgctttcacaccatgattaaccttatttctctcttgtaggttgcaattttccaatgcagactcttttgatggaaatacagactttgtaccaggaacctctggctgactttgattagcttgaggggcagcataagatctgtcaagttttaatcgtttgttatctggttcctttgatcccaaatgtgcattctctgaataagtatattttctagttgtgtctcccttcagtttgatggcattatgatcccttcccaaagttgaagtagactccttattttgctgggctgcctttaacttgagctcactctcccgtattgcaatctgctgtcgtaaatcctgaagcttatttttatttgataccactccctggtcatttttacgctcctgactcactaagtttttgttcaaggtatagaaatttctagatcgaggtccttgacccactgagaaggatccagcaaccttagaattagaaccgtgaattctggttactgatgagaaagttgagtgatttaatggtgatcttttgggcactgacttggccacacgtctagcaccattcggtaacttacaagatttttctgaggataaagtaggtggcttctgattgcaatgccacctggaagtattacctttagattcaacagctttatcctgtttaccatcttcagagtcgctaccactatcatcatcagagaagctaatcacaagacttttatcagtgcctgcatgagcaggccacatagaagatttaggtggtaattggttcctgttaaagctcttctgagaagctgattgcatggttttctgcaactgtatactgttagagcctgcggaaatattgcgacaaaaaggtcaacctaaggacattagttaagactataatctagtttggaagatgtgctacacaatacactcaaatatggtaaaacccaaccagaagagaaggaaatctacatatcatacataaaagcaccaagacagaatttacaacgaaactacattataatgacatgagcaaacatgtgcagtttttcaactccataagacaaaacatagtcaacgagattttgtcacattatcaacggaaataagccccggtcaagtcagatagcaaatctagagttccaaaaggcaaacacttcagctttccttttgttgatggttagcaagacttaccaccctgaacagcctgagtatcattgagggtctgagaaactgaa------------------------------------
>Archidendron_clypearia_Wieringa_1849@NODE_1_length_903_cov_287.447942
----------------------------------------------------------------------------------------------------------------------------------------------------------------------------------------------------------------------------------------------------------------------------------------------------------------------------------------------------------------------------------------------------------------------------------------------------------------------------------------------------------------------------------------------------------------------------------------------------------------------------------------------------------------------------------------------------------------------------------------------------------------------------------------------------------------------------------------------------------------------------------tattgttatttgataccactccctggtcatttttacgctcctgactcactaagtttttgttcaaggtatagaaatttctagatcgaggtccttgacccactgagaaggatccagcaaccttagaattagaactgcgaattctagttactgatgagaaagatgagtgatttaatggtgatcttttgggcaatgacttggccacacttctagcaccattcagtaacttgtaagatttttccgaggataaagtaggtggattgtgattgctatccaacctggaagtattagctttagattcaacagctttatcctgtttaccgtcttcagagtcactaccactatcatcatcagagaagctaatcacaagacttttatcagtgcctgcatgagcaggccacatagaagatttaggtggtaattggttcctgttaaagctcttctgagaagctgattgcatggttttctgcaactgtataccattagagcctgcagaattattgtgacaaaaaggtcaacccaaggatattagttaaaactataatctagtttggaagatgtgttccacaaaacactcaaatatggtaaaa-ccaaccagaagagaaggaaatccacatatcatacaaaaaagcaccaagacaggatttacaacaaaactacattaaagtgacatgagcaaacatgtgcagtttttcaactccataagacaaaacatagttaacaagattttgtcatattatcaacagaaataagccctggtcaagtcagatagcaaatctagagttccaaaaggcaaacacttcagctttcctttagttgatagttagtaagacttaccaccctgaacggcctgagtaacattaagggcctgagaaactgaattggacactacagcgggggagggta-----------
>Balizia_elegans_Iganci_870@NODE_1_length_1830_cov_157.652025
acaatatcctatgacatgtcaacttgatagttgggccaaaataaagaaacaccataacgactaagaaaactaagcaatttaccctcagcttttaagctaaccacagaacccgcaagcattgatattttgtgcaacccctggaaacttttctatccaaaacttaacacttgtgtctatgccagctaaatacatccaacctaaaagtacaaacagcaattagatcttggctaagtctaaaataagccatcaaatttgacatgatggcctctttgtatgaccttatcactagaaaataaagtgacaccacaatacaaaaggtaatgagtaattaaaagaaaacaccacttgtaaggcatttcttctattgatgaggatgtatacaataaatacaaagacaagtacttaccagatcttggtctagattgcatagttagtgatgaaaagtcaagatgtttgtcatgtccctgtgatttgacaactaattgctctcctatacgtaatggagccgctttcacaccatgattaaccttgtttctctcttgtagattgcaattttccaatgcagactcttttgatggcaatacagattttgtagcaggaacctctgactgactttgaatagcttgaggggcagcataagatctgtcaagttttaatcgtttcttatctggttcctttgatcccaaatgtgcattctctgaataagtatattttctagttgtgtctcccttcagtttgatggcattatgatcccttcccaaagttgaagtagattccttatgttgctgggctgcctttaacttgagctcactctcccgaattgcaatctgctgtcgtaaatcctgaagtttaattttatttgataccactccctggtcatttttacgctcctgactccctaagtttttgttcaaggtatagaaatttctagatcgaggtccttgacccgctgagaaggatccagaaaccttagaattagaaccgtgaattctggttgctgatgagaaagatgagtgatttaacggtgatcttttgggcactgacttggccacacttctagcaccattcagtaacttgtaagatttttccgaagataaagtaggtggcttctgattgctatccaacctggaagtattacctttagattcaacagctttatcctgtttaccatcttcagagtcactactactatcatcatcagagaagctaatcacaagacttttatcagtgcctgcatgagcaggccacatagaagatttaggtggtaattggctcctgttaaagctcttctgagaagccgattgcatggttttctgcaactgtataccgttagagcctgcagaaatattgcgacaaaaaggtcaacccaaggatattagttaagactataagctagtttggaagatgtgttacacaatacactcaaatatggtaaaacccaaccagaagagaaggaaatctacatatcatacaaaaaagcaccaagacagaatttacaacataactacattaaagtgacatgagcaaacatgggcagtttttcaactccataagacaaaacatagttaacgagattttgtcacattatcaaaagaaacaagccctggccaagtcagatagcaaatctagagttccgaaaggcaaacacttcagctttccttctgttgatagttagcaagacttaccaccctgaacggcctgagtatcattgaaggcctgagaaactgaattggacactacagcggaggagggtattccagggatg
>Balizia_spnov_Morim_577@NODE_1_length_1645_cov_272.200629
------------------------------------------------------------------------agcaatttaccctcagcttttaagctaaccacagaacccacaagcattgatattttgtgcaacccctgtaaacttttctatccaaaacttaacacttgtgtctatgccagctaaatacatccaacctaaaagtacaagcagcaattagatcttggctaagtctaaaataagccattgaatttgacatgatggcctctttgtatgaccttatcactagaaaataaagtgacaccccaatacaaaaggtaatgagtaattaaaagaaaacaccacttgtaaggcatttcttctattgatgaggatgtatacaataaatataaagacaagtacttaccagatcttggtctagattgcatagttagtgatgaaaagtcaagatgtttgtcatgtccctgtgatttgacaactaattgctctcctatacgtaatggagccgctttcacaccatgattaaccttgtttctctcttgtaggttgcaattttccaatgcagactcttttgatggcaatacagattttgtagcaggaacctctgactgactttgaatagcttgagggccagcataagatctgtcaagttttaatcgtttcttatctggttcctttgatcccaaatgtgcattctctgaataagtatattttctagttgtgtctcccttcagtttgatggcattatgatcccttcccaaagttgaagtagattccttatgttgctgggctgcctttaacttgagctcactctcccgaattgcaatctgctgtcgtaaatcctgaagtttatttttatttgataccactccctggtcatttttaccctcctgactccctaagtttttgttcaaggtatagaaatttctagatcgaggtccttgacccactgagaaggatccagcaaccttagaattagaaccgtgaattctggttactgatgagaaagatgaatgatttaatggtgatcttttgggcactgacttggccacacttctagcaccattcagtaacttgtaagatttttccgaagataaagtaggtggcttctgattgctatccaacctggaagtattacctttagattcaacagctttatcctgtttaccatcttcagaatcactactactatcatcatcagagaagctaatcacaagacttttatcagtgcctgcatgagcaggccacatagaagatttaggtggtaattggctcctgttaaagctcttctgagaagccgattgcatggttttctgcaactttataccgttagagcctgccgaaatattgcgacaaaaaggtcaacccaaggatattagttaagactataagctagtttggaagatgtgtgacacaatacactcaaatatggtaaaacccaaccagaagagaaggaaatctacatatcatacaaaaaagcaccaagacagaatttacaacataactacattaaagtgacatgagcaaacatgggcagtttttcaactccgtaatacaaaacatagttaacgagattttgtcacattatcaacagaaacaagccctggccaagtcagatagcaaatctagagttccaaaaggcaaacacttcagctttccttctgttgatagttagcaagacttaccaccctgaacggcctgagtatcattgaaggcc------------------------------------------------
>Calliandra_bella_LPQ15696@NODE_1_length_1780_cov_275.707575
acaaattcttatgacgtgtcaacatgatagtttggccaaaataaagacacaccacaacgactaaaaaacccatgcaattcaccctcagcttttaatctaaccccagataccacaagcattgattttttgtgcaacccctgaaagcttttatatttaaaacttaacgctagtgtctatgcaagctaaatacatccaacctaaaagtacaagaagcaaatagatcttggctctgtctaaaataagccatc-----------gataccctctttgtatcaccttatcactagaaaatagagtgccaccacattacaaaaggtcattaattattaaagggaaacactacttgtaaggcatttcttctattaatgagggtgcatacaataagcataaagccaagtatttaccagattgtggtctaggttgcatagttagtgatgaaatgtcgagatttttgtcatgtccctgtgatttgacaactatttgccctcctatacgtaatggagctgctttcacaccatgattaaccttatttctctcctgtagattggacttttccaatgcagaatcttttgatggaaatacagacttcacagcacgaaactcttgctgactttgaatagcttgaggggcaccataagatctgtcaagttttaatcgtttcttatctggttcctttgattccaaatgtgcattctctgaataggtatactttctagttgtgtcactcttcagtctgatggcattatgatcccttcccaaagttgaagtagactccttattttgctgggctgcctttaacttgagctcactctcccgaattgcaatcttctgtcgtaaatcctgaagtttactgctatttgataccactccctggtcatttttacgctcctgactcactaagtttcttttcaaggtgtacgaatttctagatcgagatccttgacccgctgagaaagagccagcaaccttaggattagaaccatgcattctggttactgatgagaaagatgagtgatttaatggagatcttttgggcagtgacttggccacacttctagcaccattcagtaacttgttagatttatctgaggataaagaaggtggcttctgattgatatccaacctggaagcattacctttagattcaacagctttatcctgtttaccatcttcagaatcactaccactatcatcatcagagaagctaatcacaagactcttatcagtgcctgcattagcagaccacattttagatttaggtggtaattggtttctgttaagattcttatgaggagatgattgcatggctttctgcaactgtatactgttggagcctgcagaaatattgtgacaaaaaggtcaacacaaggatactaattaagactatattctagtttggaagatgcttaacacaacaaattcaaatacgataaaccccaaccagaagagaaggaaatctacatatcattc-aaaaagcaccaagacataatttgcaacaaaaatacattaaagtgatatgaccaaacatgttcagttttccaactcc-----acaaaacataagtaacgagattctgtcatattatcaatagaagtaagctctggtcaagtcagacagcaaa-----aattccaaaagtcaaacacttcagctttcctttagtagacagttagcacgacttaccaccctgaacggcctg---accctgaacggcctgagtatc----------------------------attctgggcctg
>Cathormion_rhombifolium_Deighton_3618@NODE_1_length_1452_cov_115.604364
--------------------------------------------------------------------------------accctcagcttttaagctaaccacagaacccgcaagcattgatattttgtgcaacccctgtaaacttttctatccaaaacttaacacttgtgtctatgccagctaaatacatccaacctaaaagtacaagcagcaattagatcttggctaagtctaaaataagccatcgaatttgacatgatggcctctttgtatgaccttatcactagaaaataaagtgacaccacaatacaaaaggtaatgattaattaaaagaaaacaccacttgtaaggcatttcttctattgatgaggatgtatacaataaatataaagacaagtacttaccagatcttggtctagattgcatagtaagtgatgaaaagtcaagatgtttgtcatgtccctgtgatttgacaactaattgctctcctatacgtaatggagccgctttcacaccatgattaaccttgtttctctcttgtaggttgcaattttccaatgcagactcttttgatggcaatacagattttgtagcaggaacctctgactgactttgaatagcttgaggggcagcataagatctgtcaaatttgaatcgtttcttatctggttcctttgatcccaaatgtgcattctctgaattagtatattttctagttgtgtctcccttcagtttgatggcattatgatcccttcccaaagttgaagtagattccttatgttgctgggctgcctttaacttgagctcactctcccgaattgcaatctgctgtcgtaaatcctgaagtttatttttatt-------------------------------------------------------gtatagaaatttctagatcgaggtccttgacccactgagaaggatccagcaaccttagaattagaaccgtgaattctggttactgatgagaaagatgaatgatttaatggtgatcttttgggcactgacttggccacacttctagcaccattcagtaacttgtaagatttttccgaacataaagtaggtggcttgtgattgctatccaacctggaagtattacctttagattcaacagctttatcctgtttaccatcttcagaatcactactactatcatcatcagagaagctaatcacaagacttttatcagtgcctgcatgagcaggccacatagaagatttaggtggtaattggctcctgttaaagctcttctgagaaaccgattgcatggttttctgcaactttataccgttagagcctgcagaaatattgcgacaaaaaggtcaacccaaggatattagttaagactataagctagtttggaagatgtgttacacaatacactcaaatatggtaaaacccaaccagaagagaaggaaatctacatatcatacaaaaaagcaccaagacagaatttacaacataactacattaaagtgacatgagcaaacatgagcagtttttcaactccgtaagacaaaacatagttaacgagattttgtcacatta----------------------------------------------------------------------------------------------------------------------------------------------------------------------------------
>Hydrochorea_corymbosa1_Bonadeu_655@NODE_1_length_1201_cov_172.632635
------------------------------------------------------------------------------------------------------------------------------------------------------------------------------------------------------------------------------------------------------------------------------------------------gaaaataaagtgacaccccaatacaaaaggtaatgagtaattaaaagaaaacaccacttgtaaggcatttcttctattgatgaggatgtatacaataaatataaagacaagtacttaccagatcttggtctagattgcatagttagcgatggaaagtcaagatgtttgtcatgtccctgtgatttgacaactaattgctctcctatacgtaatggagccgctttcacaccatgattaaccttgtttctctcttgtaggttgcaattttccaatgcagactcttttgatggcaatacagattttgtagcaggaacctctgactgactttgaatagcttggggggcagcataagatctgtcaagttttaatcgtttcttatctggttcctttgatcccaaatgtgcattctctgaataagtatattttctagttgtgtctcccttcagtttgatggcattatgatcccttcccaaagttgaagtagattccttatgttgctgggctgcctttaacttgagctcactctcccgaattgcaatctgctgtcgtaaatcctgaagtttatttttatttgataccactccctggtcatttttacgctcctgactccctaagtttttgttcaaggtatagaaatttctagatcgaggtccttgacccactgagaaggatccagcaaccttagaattagaaccgtgaattctggttactgatgagaaagatgaatgatttaatggtgatcttttgggcactgacttggccacacttctagcaccattcagtaacttgtaagatttttccgaagataaagtaggtggcttctgattactatccaacctggaagtattacctttagattcaacagctttatcctgtttaccatcttcagaatcactactactatcatcatcagagaagctaatcacaagacttttatcagtgcctgcatgagcaggccacacagaagatttaggtggtaattggctcctgttaaagctcttctgagaagccaattgcatggttttctgcaactttataccgttagagcctgcagaaatattgcaacaaaaaggtcaacccaaggatattagttaagactataagctagtttggaagatgtgttacacaatacactcaaatatggtaaaacccaaccagaagagaaggaaatctacatatcatacaaaaaagcaccaagaca------------------------------------------------------------------------------------------------------------------------------------------------------------------------------------------------------------------------------------------------------------------------------------
>Hydrochorea_corymbosa2_Iganci_862@NODE_1_length_1607_cov_219.649485
---------------------------------------------------------------------------------------------------------------------------------------ccctgtaaacttttctatcc-aaacttaacacttgtgtctatgccagctaaatacatccaacctaaaagtacaagcagcaattagatcttggctaagtctaaaataagccattgaatttgacatgatggcctctttgtatgaccttatcactagaaaataaagtgacaccccaatacaaaaggtaatgagtaattaaaagaaaacaccacttgtaaggcatttcttctattgatgaggatgtatacaataaatataaagacaagtacttaccagatcttggtctagattgcatagttagcgatgaaaagtcaagatgtttgtcatgtccctgtgatttgacaactaattgctctcctatacgtaatggagccgctttcacaccatgattaaccttgtttctctcttgtaggttgcaattttccaatgcagactcttttgatggcaatacagattttgtagcaggaacctctgactgactttgaatagcttgaggggcagcataagatctgtcaagttttaatcgtttcttatctggttcctttgatcccaaatgtgcattctctgaataagtatattttctagttgtgtctcccttcagtttgatggcattatgatcccttcccaaagttgaagtagattccttatgttgctgggctgcctttaacttgagctcactctcccgaattgcaatctgctgtcgtaaatcctgaagtttatttttatttgataccactccctggtcatttttacgctcctgactccctaagtttttgttgaaggtatagaaatttctagatcgaggtccttgacccactgagaaggatccagcaaccttagaattagaaccatgaattctggttactgatgagaaagatgaatgatttaatggtgatcttttgggcactgacttggccacacttctagcaccattcagtaacttgtaagatttttccgaagataaagtaggtggcttctgattgctatccaacctggaagtattacctttagattcaacagctttatcctgtttaccatcttcagaatcactactactatcatcatcagagaagctaatcacaagacttttatcagtgcctgcatgagcaggccacatagaagatttaggtggtaattggctcctgttaaagctcttctgagaagccgattgcatggttttctgcaactttataccgttagagcctgcagaaatattgcgacaaaaaggtcaacccaaggatattagttaagactataagctagtttggaagatgtgttacacaatacactcaaatatggtaaaacctaaccagaagagaaggaaatctacatatcatacaaaaaagcaccaagacagaatttacaacataactacattaaagtgacatgagcaaacatgggcagtttttcaactccgtaagacaaaacatagttaacgagattttgtcacattatcaacagaaacaagccctagccaagtcagatagcaaatctagagttccaaaaggcaaacacttcagctttccttctgttgatagttagcaagacttaccaccctgaacggcctgagtatcattgaaggcctgagcaactgaattggacgctacagc----------------------
>Hydrochorea_gonggrijpii_Tillett_45696@NODE_1_length_1371_cov_183.480680
-----------------------------------------------------------------------------------------------------------------------------------------------------------------------------------------------------------------------------------------------------------------------------------gaccttatcactagaaaataaagtgacaccccaatacaaaaggtaatgagtaattaaaagaaaacaccacttgtaagacatttcttctattgatgaggatgtatacaataaatataaagacaagtacttaccagatcttggtctagattgcatagttagtgatgaaaagtcaagatgtttgtcatgtccctgtgatttgacaactaattgctctcctatacgtaatggagccactttcacaccatgattaaccttgtttctctcttgtaggttgcaattttccaatgcagactcttttgatggcaatacagattttgtagcaggaacctctgactgactttgaatagcttgaggggcagcataagatctgtcaagttttaatcgtttcttatctggttcctttgatcccaaatgtgcattctctgaataagtatattttctagttgtgtctcccttcagtttgatggcattatgatcccttcccaaagttgcagtagattccttatgttgctgggctgcctttaacttgagctcactctcccgaattgcaatctgctgtcgtaaatcctgaagtttatttttatttgataccactccctggtcatttttacgctcctgactccctaagtttttgttcaaggtatagaaatttctagatcgaggtccttgacccactgagaaggatccagcaaccttagaattagaaccgtgaattctggttactgatgagaaagatgaatgatttaatggtgatcttttgggcactgacttggccacacttctagcaccattcagtaacttgtaagatttttccgaagataaagtaggtggcttctgattgctatccaacctggaagtattacctttagattcaacagctttatcctgtttaccatcttcagaatcactactactatcatcatcagagaagctaatcacaagacttttatcagtgcctgcatgagcaggccacatagaagatttaggtggtaattggctcctgttaaagctcttctgagaagccgattgcatggttttctgcaactttataccgttagagcctgcagaaatattgcgacaaaaaggtcaacccaaggatattagttaagactataagctagtttggaagatgtgttacacaatacactcaaatatggtaaaacccaaccagaagagaaggaaatctacatatcatacaaaaaagcaccaagacagaatttacaacataactacattaaagtgacatgagcaaacatgggcagtttttcaactccgtaagacaaaacatagttaacgagattttgtcacattatcaacagaaacaagccctagccaagtcagatagcaaatctagagttccaaaaggcaaac-----------------------------------------------------------------------------------------------------------------------
>Hydrochorea_marginata_Morim_563@NODE_1_length_1447_cov_308.637956
-----------------------------------------------aacaccataacaactaagaaagctaagcaatttaccctcagcttttaagctaaccacagaacccgcaagcattgatattttgtgcaacccctgtaaacttttctatccaaaacttaacacttgtgtctatgccagctaaatacatccaacctaaaagtacaagcagcaattagatcttggctaagtctaaaataagccattgaatttgacatgatggcctctttgtatgaccttatcactagaaaataaagtgacaccccaatacaaaaggtaatgagtaattaaaagaaaacaccacttgtaaggcatttcttctattgatgaggatgtatacaataaatataaagacaagtacttaccagatcttggtctagattgcatagttagcgatgaaaagtcaagatgtttgtcatgtccctgtgatttgacaactaattgctctcctatacgtaatggagacgctttcacaccatgattaaccttgtttctctcttgtaggttgcaattttccaatgcagactcttttgatggcaatacagattttgtagcaggaacctctgactgactttgaatagcttgaggggcagcataagatctgtcaagttttaatcgtttcttatctggttcctttgatcccaaatgtgcattctctgaataagtatattttctagttgtgtctcccttcagtttgatggcattatgatcccttcccaaagttgaagtagattccttatgttgctgggctgcctttaacttgagctcactctcccgaattgcaatctgctgtcgtaaatcctgaagtttatttttatttgataccactccctggtcatttttacgctcctgactccctaagtttttgttcaaggtatagaaatttctagatcgaggtccttgacccactgagaaggatccagcaaccttagaattagaaccgtgaattctggttactgatgagaaagatgaatgatttaatggtgatcttttgggcactgacttggccacacttctagccccattcagtaacttgtaagatttttccgaagataaagtaggtggcttctgattgctatccaacctggaagtattacctttagattcaacagctttatcctgtttaccatcttcagaatcactactactatcatcatcagagaagctaatcacaagacttttatcagtgcctgcatgagcaggccacatagaagatttaggtggtaattggctcctgttaaagctcttctgagaagccgattgcatggttttctgcaactttataccgctaaagcctgcagaaatattgcgacaaaaaggtcaacccaaggatattagttaagactataagctagtttggaagatgtgttacacaatacactcaaatatggtaaaacccaaccagaagagaaggaaatctacatatcatacaaaaaagcaccaagacagaatt-------------------------------------------------------------------------------------------------------------------------------------------------------------------------------------------------------------------------------------------------------------------------------
>Jupunba_abbottii_Zanoni_21220@NODE_1_length_1516_cov_132.466991
-----------------------------------------------------------------------------------------------------------acccgcaagcattgatattttgtgcaacccctgtaaacttttctatccaaaaat---------tgtctatgtcagctaaatacatccaacctaaaagtacaagcagcaattagatcttggctaagtctaaaataagccatcgaattagacatgatggcctctttgtatgaccttatcactagaaaataaagtgacaccacaatacaaaaggtaatgagtaattaaaagaaaacaccaattgtaaggcatttcttctattgatgaggatgtatacaataaatataaagacaagtacttaccagatcttggtctagattgcatagttagtgatgaaaagtcaagatgtttgtcatgtccctgtgatttgacaactaattgctctcctatacgtaatggagccgctttcacaccatgattaaccttgtttctctcttgtagattgcacttttccaatgcagactcttttgatggcaatacagattttgtagcaggaacctctgactgactttgaatagcttgaggggcagcataagatctgtcaagttttaatcgtttcttatctggttcctttgatcccaaatgtacattctctgaataagtatattttctagttgtgtctcccttcagtttgatggcattatgatcccttcccaaagttgaagtagactccttatgttgctgggctgcctttaacttgagctcactctcccgaattgcaatctgctgtcgtaaatcctgaagtttatttttatttgataccactccctggtcatttttacgctcctgactccctaagtttttgttcaagttatagaaatttctagatcgaggtccttgacccactgagaaggatccagcaaccttagaattagaaccgtgaattctggttactgatgagaaagatgagtgatttaatggtgatcttttgggcactgacttggccacacttctagcaccattcagtaacttgtaagatttttccgaagataaagtaggtggcttctgattgctatccaacctggaagtattacctttagattcaacagctttatcctgtttaccatcttcagattcactaccactatcatcatcagagaagctaatcacaagacttttatcagtgccagcatgagcaggccacatagaagatttaggtggtaattggctcctgttaaagctcttctgagaagctgattgcatggttttctgcaactgtataccgttagagcctgcagaaatattgcaacaaaaaggtcaacccaaggatattaattaagactataagctagtttggaagatgtgcaacacaatgcactcaaatatggtaaaacccaaccagaagagaaggaaatctacatatcatacaaaaaagcaccaagacagaatttacaacataactacattaaagtgacatgagcaaacatgggcag-ttttcaactccataagacaaaacatagttaacgagattttgtcacattatcaacagaaacaagccctggccaagacagatagcaaatctagagtt------------------------------------------------------------------------------------------------------------------------------------
>Jupunba_barbouriana_Iganci_847@NODE_1_length_1962_cov_223.315119
acaatatcttatgacatgtcaacttgatagttgggcgaaaataaagaaacaccataacgactaagaaagctaagcaagttaccctcagcttttaagctaaccacagaacccacaagcattgatattttgtgcaacccctgtaaacttttctatccaaaacttaacacttgtgtctatgccagctaaatacatccaacctaaaagtacaagcagcaattagatcttggctaagtctaaaataagccatcgaatttgacatgatggcctctttgtatgacctaatcactagaaaataaagtgacaccacaatacaaaaggtaatgagtaattaaaagaaaacaccacttgtaaggcatttcttctattgatgaggatgtatacaataaatataaagacaagtacttaccagatcttggtctagattgcatagttagtgatgaaaagtcaagatgtttgtcatgtccctgtgatttgacaactaattgctctcctatacgtaatggagccgctttcacaccatgattaaccttgtttctctcttgtagattgcaattttccaatgcagactcttttgatggcaatacagactttgtagcaggaacctctgactgactttgaatagcttgaggggcagcataagatctgtcaagttttaatcgtttcttatctggttcctttgatcccaaatgtgtattctctgaataagtatattttctagttgtgtctcccttcagtttgatggcattatgatcccttcccaaagttgaagtagactccttatgttgctgggctgcctttaactttagctcactctcccgaattgcaatctgctgtcgtaaatcctgcagtttatttttatttgataccactccctggtcatttttacgctcctgactccctaagtttttgttcaaggtatagaaatttctagatcgaggtccttgacccactgagaaggatccagcaaccttagaattagaaccgtgaattctggttactgatgagaaagatgagtgatttaacggtgatcttttgggcactgacttggccacacttctagcaccattcagtaacttgtaagatttttccgaagataaagtaggtggcttctgattgctatccaacctggaagtattacctttagattcaacagctttatcctgtttaccatcttcagagtcactactactatcatcatcagagaagctaatcacaagacttttatcagtgcctgcatgagcaggccacatagaagatttaggtggtaattggctcctgttaaagctcttctgagaagccgattgcatggttttctgcaactgtataccgttagagcctgcagaaatattgtgacaaaaaggtcaacccgaggatattagttaagactataagctagtttggaagatgtgttacacaatacactcaaatatggtaaaacccaaccagaagagaaggaaatctacatatcatacaaaaaagcaccaagacagaatttacaacataactacattaaagtgacatgagcaaacatgggcaatttttcaactccataagacaaaacatagttaacgagattttgtcacattatcaacagaaacaagccctggcctagtcagatagcaaatctagagttccaaaaggcaaacacttcagctttccttctgttgatagttagcaagacttaccaccctgaacggcctgagtatcattgaaggcctgagaaactgaattggacactacagcggaggagggtattccagggatg
>Jupunba_brachystachya_Lima_7438@NODE_1_length_2016_cov_161.187726
acaatatcttatgacatgtcaacttgatagttgggccaaaataaagaaacaccataacgactaagaaagctaagcaatttaccctcagcttttaagctaaccacagaacccgcaagcattgatattttgtgcaacccctgtaaacttttctatccaaaacttaacacctgtgtctatgccagctaaatacatccaacctaaaagtacaagcagcaattagatcttggctaagtctaaaataagccatcgaatttgacatgatggcctctttgtatgaccttatcactagaaaataaagtgacaccacaatacaaaaggtaatgagtaattaaaagaaaacaccacttgtaaggcatttcttctattgatgaggatgtatacaataaatataaagacaagtacttaccagatcttggtctagattgcatagttagtgatgaaaagtcaagatgtttgtcatgtccctgtgatttgacaactaattgctctcctatacgtaatggagctgctttcacaccatgattaaccttgtttctctcttgcagattgcaattttccaatgcagactcttttgatggcaatacagattttgtagcaggaacctctgactgactttgaatagcttgaggggcagcataagatctgtcaagttttaatcgtttcttatctggttcctttgatcccaaatgtgcattctctgaataagtatattttctagttgtgtctcccttcagtttgatggcattatgatcccttcccaaagttgaagtagactccttatgttgctgggctgcctttaacttgagctcactctcccgaattgcaatctgctgtcgtaaatcctgaagtttatttttatttgataccactccctggtcatttttacgctcctgactccctaagtttttgttcaaggaatagaaatttctagatcgaggtccttgacccactgagaaggatccagcaaccttagaattagaaccgtgaattctggttactgatgagaaagatgagtgatttaatggtgatcttttgggcactgacttggccacacttctagcaccattcagtaacttgtaagatttttccgaagataaagtaggtggcttctgattgctatccaacctggaagtattacctttagattcaacagctttatcctgtttaccatcttcggagtcactaccactatcatcatcagagaagctaatcacaagacttttatcagtgcctgcatgagcaggccacatagaagatttaggtggtaattggctcctgttaaagctcttctgagaagctgattgcatggttttctgcaactgtataccgttagagcctgcagaaatattgcgacaaaaaggtcaacccaaggatattagttaagactataagctagtttggaagatgcgttacacaatacactcaaatatggtaaaacccaaccagaagagaaggaaatctacatatcatacaaaaaagcaccaagacagaatttacaacataactacattaaagtgacataagcaaacatgggcagtttttcaactccataaggcaaaacatagttaacgagattttgtcacaatatcaacagaaacaagccctggccaagtcagatagcaaatctagagttccaaaaggcaaacacttcagcttcccttctattgatagttagcaagacttaccaccctgaacggcctgagtatcattgaaggcctgagaaactgaattggacactactgcggaggagcgtattccagggatg
>Jupunba_cochleata_Bonadeu_673@NODE_1_length_2180_cov_141.509748
acaatatcttatgacatgtcaacttgatagttgggccaaaataaagaaacaccataacgactaagaaagctaagcaatttaccctcagcttttaagctaaccacagaacccgcaagcattgatattttgtgcaacccctgtaaacttttctatccaaaacttaacacttgtgtctatgccagctaaatacatccaacctaaaagtacaaacagcaattagatcttggctgagtctaaaataagccatcgaatttgacatgatggcctctttgtatgaccttatcactagaaaataaagtgacaccacaatacaaaaggtaatgagtaattaaaagaaaacaccacttgtaaggcatttcttctattgatgtggatgtacacaataaatataaagacaagtacttaccagatcttggtctagattgcatagttagtgatgaaaagtcaagatgtttgtcatgtccctgtgatttgacaactaatggctctcctatacataatggagccgctttcacaccatgattaaccttgtttctctcttgtagattgcaattttccaatgcagactcttttgatggcaatacagattttgtagcaggaacctctgactgactttgaatagcttgaggggcagtataagatctgtaaagttttaatcgtttcttatctggttcctttgatcccaaatgtgcattctctgaataagtatattttctagttgtgtctcccttcagtttgatggcattatgatcccttcccaaagttgaagtagactccttatgttgctgggctgcctttaacttgagctcactctcccgaattgcaatctgctgtcgtaaatcctgaagtttatttttatttgataccactccctggtcatttttacgctcctgactccctaagtttttgttcaaggtatagaaatttctagatcgaggtccttgacccactgagaaggatccagcaaccttagaagtagaaccgtgaattctggttactgatgagaaagatgagtgatttaacggtgatcttttgggcactgacttggccacacttctagcaccattcagtaacttgtaagatttttccgaagataaagtaggtggcttctgattgctatccaacctggaagtattacctttagattcaacagctttatcctgtttaccatcttcagagtcactactactatcatcatcagagaagctaatcacaagacttttatcagtgcctgcatgagaaggccacatagaagatttaggtggtaattggctcctgttaaagctcttctgagaagccgattgcatggttttctgcaactgtataccgttagagcctgcagaaatattgcgacaaaaaggtcaacccaaggatattagttaagactataagctagtttggaagatgtgttacacaatacactgaaatatggtaaaacccaaccagaagagaaggaaatctacatatcatacaaaaaagcaccaagacagaatttacaacataactacattaaagtgacatgagcaaatatgggcagtttttcaactccataagacaaaacatagctaacgagattttgtcacattatcaacagaaacaagccctggccaagtcagatagcaaatctagagttccaaaaggcaaacacttcagctttccttctgttgatagttagcaaaacttaccaccctgaacggcctgagtatcattgaaggcctgagaaactgaattggacactacagcggaggagggtattccagggatg
>Jupunba_leucophylla_Iganci_839@NODE_1_length_2430_cov_242.813855
acaatatcttatgacatgtcaacttgatagttgggccaaaataaagaaacaccataacgactaagaaagctaagcaatttaccctcagcttttaagctaaccacagaacccgcaagcattgatattttgtgcaacccctgtaaacttttctatccaaaacttaacacttgtgtctatgccagctaaatacatccaacctaaaagtacaagcagcaattagatcttggctaagtctaaaataagccatcgaatttgacatgatggcctctttgtatgaccttatcactagaaaataaagtgacaccacaatacaaaaggtaatgagtaattaaaagaaaacaccacttgtaaggcatttcttctattgatgaggatgtatgcaataaatataaagacaagtacttaccagatcttggtctagattgcatagttagtgatgaaaagtcaagatgtttgtcatgtccctgtgatttgacaactaattgctctcctatacgtaatggagccgctttcacaccatgattaaccttgtttctctcttgtagattgcaattttccaatgcagactcttttgatggcaatacagattttgtagcaggaacctctgactgactttgaatagcttgaggggcagcataagatctgtcaagttttaatcgtttcttatctggttcctttgaccccaaatgtgcattctctgaataagtatattttctagttgtgtctcccttcagtttgatggcattatgatcccttcccaaagttgaagtagactccttatgttgctgggctgcctttaacttgagctcactctcccgaattgcaatctgctgtcgtaaatcctgaagtttatttttatttgataccactccctggtcatttttacgctcctgactccctaagtttttgttcaaggtataggaatttctagatcgaggtccttgacccactgagaaggatccagcaaccttagaattaggaccgtgaattctggttactgatgagaaagatgagtgatttaacggtgatcttttgggcactgacttggccacacttctagcaccattcagtaacttgtaagatttttccgaagataaagtaggtggcttctgattgctattcaacctggaagtattacctttagattcaacagctttatcctgtttaccatcttcagagtcactactactatcatcatcagagaagctaatcacaagacttttatcagtgcctgcatgagcaggccacatagaagatttaggtggtaattggctcctgttaaagctcttctgagaagccgattgcatggttttctgcaactgtataccgttagagcctgcagaaatattgcgacaaaaaggtcaacccaaggatattagttaagactataagctagtttggaagatgtgttagacaatacactcaaatatggtaaaacccaaccagaagagaaggaaatctacatatcatacaaaaaagcaccaagacagaaattacaacataactacattaaagtgacatgagcaaacatgggcagtttttcaactccataagacaaaacatagttaacgagattttgtcacattatcaacagaaacaagccctggccaagtcagattgcaaatctagagttccaaaaggcaaacacttcagctttccttctgttgatagttagcaagacttaccactctgaacggcctgagtatcattgaaggcctgagaaactgaattggacactacagcggaggagggtattccagggatg
>Jupunba_longipedunculata_Cardona_2682@NODE_1_length_1576_cov_160.647098
---------------------------------------------------------------------------------ccctcagcttttaagctaaccacagaacccgcaagcattgatattttgtgcaacccctgtaaacttttctatccaaaacttaacacttgtgtctatgccagctaaatacatccaacctaaaagtacaagcagcaattagatcttggctaagtctaaaataagccattgaatttgacatgatggcctctttgtatgaccttatcactagaaaataaagtgacaccacaatacaaaaggtaatgagtaattaaaagaaaacaccacttgtaaggcatttcttctattgatgaggatgtatacaataaatataaagacaagtacttaccagatcttggtctagattgcatagttagtgatgaaaagtcaagatgtttgtcatgtccctgtgatttgacaactaattgctctcctatacgtaatggagccgctttcacaccatgattaaccttgtttctctcttgtagattgcaattttccaatgcagactcttttgatggcaatacagattttgtagcaggaacctcagactgacttcgaatagcttgaggggcagcataagatctgtcaagttttaatcgtttcttatctggttcctttgatcccaaatgtgcattctctgaataagtatattttctagttgtgtctcccttcagtttgatggcattatgatcccttcccaaagttgaagtagattccttatgttgctgggctgcctttaacttgagctcactctcccgaattgcaatctgctgtcgtaaatcctgaagtttatttttatttgataccactccctggtcatttttacgctcctgactccctaagtttttgttcaaggtatagaaatttctagatcgaggtccttgacccactgagaaggatccagcaaccttagaattagaaccgtgaattctggttactgatgagaaagatgagtgatttaacggtgatcttttgggcactgacttggccacacttctagcaccattcagtaacttgtaagatttttccgaagataaagtaggtggcttctgattgctatccaacctggaagtattacctttagattcaacagctttatcctgtttaccatcttcagagtcactactactatcatcatcagagaagctaatcacaagacttttatcagtgcctgcatgagcaggccacatagaagatttaggtggtaattggctcctgttaaagctcttctgagaagccgattgcatggttttctgcaactgtataccgttagagcctgcagaaatattgcgacaaaaaggtcaacccagggatattagttaagactataagctagtttggaagatgtgttacacaatacactcaaatatggtaaaacccaaccagaagagaaggaaatctacatatcatacaaaaaagcaccaagacagaatttacaacataactacattaaagtgacatgagcaaacatgggcattttttcaactccataagacaaaacatagttaacgagattttgtcacattatcaacagaaacaagccctggccaagtcagatagcaaatctagagttccaaaaggcaaacacttcagctt-------------------------------------------------------------------------------------------------------------
>Jupunba_macradenia_Lourteig_3021@NODE_1_length_1466_cov_139.679626
-------------------------------------------------------------------------------------------------------------------------------------------gtaaacttttctatccaaaacttaacacttgtgtctatgccagctaaatacatccaacctaaaagtacaagcagcaattagatcttggctaagtctaaaataagccattgaatttgacatgatggcctctttgtatgaccttatcactagaaaataaagtgacaccacaatacaaaaggtaatgagtaattaaaagaaaacaccacttgtaaggcatttcttctattgatgaggatgtatacaataaatataaagacaagtacttaccagatcttggtctagattgcatagttagtgatgaaaagtcaagatgtttgtcatgtccctgtgatttgacaactaattgctctcctatacgtaatggagccgctttcacaccatgattaaccttgtttctctcttgtaggttgcaattttccaatgcagactcttttgatggcaatacagattttgtagcaggaacctctgactgactttgaatagcttgaggggcagcataagatctgtcaagttttaatcgtttcttatctggttcctttgatcccaaatgtgcattctctgaataagtatattttctagttgtgtctcccttcagtttgatggcattatgatcccttcccaaagttgaagtagattccttatgttgctgggctgcctttaacttgagctcactctcccgaattgcaatctgctgtcgtaaatcctgaagtttatttttatttgataccactccctggtcatttttacgctcctgactccctaagtttttgttcaaggtatagaaatttctagatcgaggtccttgacccactgagaaggatccagcaaccttagaattagaaccgtgaattctggttactgatgagaaagatgaatgatttaatggtgatcttttgggcactgacttggccacacttctagcaccattcagtaacttgtaagatttttccgaagataaagtaggtggcttctgattgctatccaacctggaagtattacctttagattcaacagctttatcctgtttaccatcttcagaatcactactactatcatcatcagagaagctaatcacaagacttttatcagtgcctgcatgagtaggccacatagaagatttacgtggtaattggctcctgttaaagctcttctgagaagccgattgcatggttttccgcaactgtataccgttagagcctgcagaaatattgcgacaaaaaggtcaacccaaggatattagttaagactataagatagtttggaagatgtgttacacaatacactcaaatatggtaaaacccaaccagaagagaaggaaatctacatatcatacgaaaaagcaccaagacagaatttacaacataactacattaaagtgacatgagcaaacatgggcagtttttcagctccgtaagacaaaacatagttaacgagattttgtcacattatcaacagaaacaagccct----------------------------------------------------------------------------------------------------------------------------------------------------------------
>Jupunba_microcalyx_Iganci_855@NODE_1_length_2104_cov_190.110508
acaatatcttatgacatgtcaacttgatagttgggccaaaataaagaaacaccataacgactaagaaagctaagcaatttaccctcagcttttaagctaaccacagaacccgcaagcattgatattttgtgcaacccctgtaaacttttctatccaaaacctaacacttgtgtctatgccagctaaatacatccaacctaaaagtacaagcagcaattagatcttggctaagtctagaataagccatcgaatttgacatgatggcctctttgtatgaccatatcactagaagataaagtgacaccacaatacaaaaggtaatgagtaattaaaagaaaacaccacttgtaaggcatttcttctattgatgaggatgtatacaataaatataaagacaagtacttaccagatcttggtctagattgcatagttagtgatgaaaagtcaagatgtttgtcatgtccctgtgatttgacaactaattgctctcctatacgtaatggagccgctttcacaccatgattaaccttgtttctctcttggagattgcaattttccaatgcagactcttttgatggcaatacagattttgtagcaggaacctcagactgactttgaatagcttgaggggcagcataagatctgtcaagttttaatcgtttcttatctggttcctttgatcccaaatgtgcaatctctgaataagtgtattttctagttgtgtctcccttcagtttgatggcattatgatcccttcccaaagttgaagtagactccttatgttgctgggctgcctttaacttgagctcactctcccgaattgcaatctgctgtcgtaaatcctgaagtttatttttatttgataccactccctggtcatttttacgctcctgactccctaagtttttgttcaaggtatagaaatttctagatcgaggtccttgacccactgagaaggatccagcaaccttagaattagaaccgtgaattctggttactgatgagaaagatgagtgatttaacggtgatcttttgggcactgacttggccacacttctagcaccattcagtaacttgtaagatttttccgaagataaagtaggtggcttctgattgctattcaacctggaagtattacctttagattcaacagctttatcctgtttaccatcttcagagtcactactactatcatcatcagagaagctaatcacaagacttttatcagtgcctgcatgagcaggccacatagaagatttaggtggtaattggctcctgttaaagctcttctgagaagccgattgcatggttttctgcaactgtataccgttagagcctgcagaaatattgcaacaaaaaggtcaacccaaggatattagttaagactataagctagtttggaagatgtgttacacaatacactcaaatatggtaaaacccaaccagaagagaaggaaatctacatatcatacaaaaaagcaccaagacagaatttacaacataactacattaaagtgacatgagcaaacatgggcagtttttcaactccataagacaaaacatagttaacgagattttgtcacattatcaacagaaacaagccctggccaagtcagattgcaaatctagagttccaaaaggcaaacacttcagctttccttctgttgatagttagcaagacttaccaccctgaacggcctgagtatcattgaaggcctgagaaactgaattggacactacagcggcggagggtattccagggatg
>Jupunba_trapezifolia_Simon_1600@NODE_1_length_1717_cov_158.781588
----------------------------agttgggccaaaataaagaaacaccataacgactaagaaagctaagcaagttaccttcagcttttaagctaaccacagaacccgcaagcattgatattttgtgcaacccctgtaaacttttctatccaaaacttaacacttgtgtctatgccagctaaatacatccaacctaaaagtacaagcagcaattagatcttggctaagtctaaaataagccatcgaatttgacatgatggcctctttgtatgaccttatcactagaaaataaagtgacaccacaatacaaaaggtaatgagtaattaaaagaaaacaccactcgtaaggcatttcttctattgatgaggatgtatacaataaatataaagacaagtacttaccagatcttggtctagattgcatagttagtgatgaaaagtcaagatgtttgtcatgtccctgtgatttgacaactaattgctctcctatacgtaatggagccgctttcacaccatgattaaccttgtttctctcttgtagattgcaattttccaatgcagactcttttgatggcaatacagactttgtagcaggaacctctgactgactttgaatagcttgaggggcagcataagatctgtcaagttttaatcgtttcttatctggttcctttgatcccaaatgtgcattctctgaataagtatattttctagttgtgtctctcttcagtttgatggcattatgatcccttcccaaagttgaagtagactccttatgttgctgggctgcctttaacttgagctcactctcccgaattgcaatctgctgtcgtaaatcctgaagtttatttttatttgataccactccctggtcatttttacgctcctgactccctaagtttttgttcaaggtatagaaatttctagatcgaggtccttgacccactgagaaggatccagcaaccttagaattagaaccgtgaattctggttactgatgagaaagatgagtgatttaacggtgatcttttgggcactgacttggccacacttctagcaccattcagtaacttgtaagatttttccgaagataaagtaggtggcttctgattgctatccaacctggaagtattacctttagattcaacagctttatcctgtttaccatcttcagagtcactactactatcatcatcagagaagctaatcacaagacttttatcagtgcctgcatgagcaggccacatagaagatttaggtggtaattggctcctgttaaagctcttctgagaagccgattgcatggttttctgaaactgtataccgttagagcctgcagaaatattgcgacaaaaaggtcaacccgaggatattagttaagactataagctagtttggaagatgtgttacacaatacactcaaatatggtaaaacccaaccagaacagaaggaaatctacatatcatacaaaaaagcaccaagacagaatttacaacataactacattaaagtgacatgagcaaacatgggcaatttttcaactccataagacaaaacatagttaacgagattttgtcacgttatcaacagaaacaagccctggccaagtcagatagcaaatctagagttccaaaaggcaaacacttcagctttccttctgttgatagttagcaagacttaccaccctgaacggcctgagtatcattgaaggcctgagaaactgaattggacactacagcgg--------------------
>Jupunba_villosa_Borges_423@NODE_1_length_2011_cov_200.072389
aaaatatcttatgacatgtcaacttgatagttgggccaaaataaagaaacaccataacgactaagaaagctaagcaatttaccctcagcttttaagctaaccacagaacccgcaagcattgatattttgtgcaacccctgtaaacttttctatacaaaacttaacacctgtgtctatgccagctaaatacatccaacctaaaagtacaagcagcaattagatcttggctaagtctaaaataagccatcgaatttgacatgatggcctctttgtatgaccttatcactagaaaataaagtgacaccacaatacaaaaggtaatgagtaattaaaagaaaacaccacttgtaaggcatttcttctattgatgaggatgtatacaataaatataaagacaagtacttaccagatcttggtctagattgcatagttagtgatgaaaagtcaagatgtttgtcatgtccctgtgatttgacaactaattgctctcctatacgtaatggagccgctttcacaccatgattaaccttgtttctctcttgcagattgcaattttccaatgcagactcttttgatggcaatacagattttgtagcaggaacctctgactgactttgaatagcttgaggggcagcataagatctgtcaagttttaatcgtttcttatctggttcctttgatcccaaatgtgcattctctgaataagtatattttctagttgtgtctcccttcagtttgatggcattatgatcccttcccaaagttgaagtagactccttatgttgctgggctgcctttaacttgagctcactctcccgaattgcaatctgctgtcgtaaatcctgaagtttatttttatttaataccactccctggtcatttttacgctcctgactccctaagtttttgttcaaggaatagaaatttctagatcgaggtccttgacccactgagaaggatccagcaaccttagaattagaaccgtgaattctggttactgatgagaaagatgagtgatttaatggtgatcttttgggcactgacttggccacacttctagcaccattcagtaacttgtaagatttttccgaagataaagtaggtggcttctgattgctatccaacctggaagtattacctttagattcaacagctttatcctgtttaccatcttcagagtcactaccactatcatcatcagagaagctaatcacaagacttttatcagtgcctgcatgagcaggccacatagaagatttaggtggtaattggctcctgttaaagctcttctgagaagctgattgcatggttttctgcaactgtataccgttagagcctgcagaaatattgcgacaaaaaggtcaacccaaggatattagttaagactataagctagtttggaagatgtgttacacaatacactcaaatatggtaaaacccaaccagaagagaaggaaatctacatatcatacaaaaaagtaccaagacagaatttacaacataactacattaaagtgacatgagcaaacatgggcagtttttcaactccataaggcaaaacatagttaacgagattttgtcacaatatcaacagaaacaagccctggccaagtcagatagcaaatctagagttccaaaaggcaaacacttcagctttccttctattgatagttagcaagacttaccaccctgaacggcctgagtatcattgaaggcctgagaaactgaattggacactactgcggaggagcgtattccagggatg
>Punjuba_callejasii_Daly_5935@NODE_1_length_1322_cov_34.184739
------------------------------------------------------------------------------------------------------------------------------------------------------------------------------------------atacatccaacctaaaagtacaagcagcaattagatcttcgctaagtcaaaaataagccatcgaatttgaca-gatggcctctttgtatgaccttatcactagaaaataaagcgccaccacaatacaaaaggtaatgagtaattaaaagaaaacactacttgtaaggcatttcttctattgatgaggatgtatacaataaatacaaagacaagtacttaccagatcttggtctagattgcatagttagtgatgaaatgtcaagatgtttgttatgtccctgtgatttgacaactaattgctctcctatacgtaatggagccactttcacaccatgattaaccttatttctctcttgtagattgcaattttccaatgcagactcttttgatggcaatacagactttgtagcaggaacctctgactgactttgaatagcttgaggggcagcataagatctgtcaagttttaatcgtttcttatctggttcctttgatcccaaatgtgcattctctgaataagtatattttctagttgtgtctcccttcagtttgatggcattatgatcccttcccaaagttgaagtagactccttattttgctgggctgcctttaacttgagctcactctcccgaattgcaatctgctgccgtaaatcctgaagtttatttttatttgataccactccctggtcatttttacgctcctgactcactaagtttttgttcaaggtatagaaatttctagatcgaggtccttgacccactgagaaggatccagcaaccttagaattacaaccgtgaattctggttactgatgagaaagatgagtgatttaatggtgatcttttgggcactgacttggccacacttctagcaccattcagtaacttgtaagatttttccgaagataaagtaggtggcttctgattgctatccaacctggaagtattgcctttagattcaacagctttatcctgtttaccgtcttcagagtcgctaccactatcatcatcagagaagctaatcacaagacttttatcagtgcctgcatgagcaggccacatagaagatttaggcggtaattggttcctgttaaagctcatctgagaagctgattgcatggttttctgcaactgtaaaacattagagcctgcagaaatattgcgacaaaaaggtcaacccaaggatattagttaagactataatctagtttggaagatgagttacacaatacactcaaatatggtaaaacccaaccagaagagaaggaaatctacatatcatacaaaaaagcaccaagacagaatttacaacataactaca----------------------------------------------------------------------------------------------------------------------------------------------------------------------------------------------------------------------------------------------------------------
>Punjuba_lehmannii_Escobar_7465@NODE_1_length_1649_cov_133.964377
------------------------------------------------------------------------------------------------------------------------------------------------------------------------------------------------------------------------------------------------------------ttgaca-gatggcctctttgtatgaccttatcactagaaaataaagtgtcaccacaatacaaaaggtaatgagtaattaaaagaaaacactacttgtaaggcatttcttctattgatgaggatgtatacaataaatataaagacaggtacttaccagatcttggtctagattgcatagttagtgatgaaatgtcaagatgtttatcaagtccctgtgatttgacaactaattgctctcctatacataacggagccgctttcacaccatgattaaccttgtttctctcttgtagattgcaattttccaatgcagactcttttgatggcaatacagactttgtagcaggaacctctgactgactttgaatagcttgaggggcagcataagatctgtcaagttttaatcgtttcttatctggttcctttgatcccaaatgtgcattctctgaataagtatattttctagttgtgtctcccttcagtttgatggcattatgatcccttcccaaagttgaagtagactccttattttgctgggctgcctttaacttgagctcactctcccgaattgcaatctgctgtcgtaaatcctgaagtttatttttatttgataccactccctggtcatttttacgctcctgactcactaagtttttgttcgaggtatagaaatttctagatcgaggcccttgacccactgagaaggatccagcaaccttagaattagaaccgtgaattctggttactgacgagaaagatgagtgatttaatggtgatcttttgggcactgacttggccacacttctagcaccattcagtaacttgtaagatttttccgaagataaagtaggtggcttctgattgctatacaacctggaaggattacctttagattcaacagctttatcctgcttaccgtcttcagagtcactaccactatcatcatcagagaagctaatcacaagacttttatcagtgcctgcatgagcaggccacatagaagatttaggtggtaattggttcctgttaaagctcatctgagaagctgattgcatggttttctgcaactgtaaaacattagagcctgcagaaatattgcgacaaaaaggtcaacccaaggatattagttaagactataatctagtttggaagatgtgttacacaatacactcaaatatggtaaaacccaaccagaagagaaggaaatctacatatcatacaaaaaagcaccaagacagaatttacaacataactacattaaagtgacatgagcaaacatatgcagtttttcaactccataagacaaaacatagttaacgggattttgtcacattatcaacaaaaataagccctggtcaagtcagatagcaaatctagagttccaaaaggcaaacacttcagcattccttttgttgatagttagcaagacttaccaccctgaacggcctgagtatcattgaggacctgagaaactgaattggacactacagcgggggagggtattccagggatg
>_R_Acacia_rostellifera_Murphy_466@NODE_1_length_1490_cov_294.524416
acaatatcttatgacatgtcaacgtgatagtttggccaaaaaaaggaaacaccataacgactaagaaagctaagcaatttaccctcagcttttaagctaaccacagaacccacaagcattgatattttgtgcaacccctgtaagcttttctatccaaaacttaacacttgtgtctattgcagctaaatacatccaacataaaagtacaagcagcaattagatcttggctaagtctaaaataagccatcgaatttgaattgatggcctctttgtatgaacatatcactagaaaatagagtgtcaacacaatacaaaaggtaatgagttattaaaagaaaacactacttgtaaggcatttcttccactgatgaggatatatacagtaaatataaagacacgtacttacaagatcttggtctagattgcatggttagtgatgaaatgtcaaggtgtttgtcatgtccctgtgatttgacaactaattgctctcccatatgtaatggagccgctttcacaccatgattaaccttatttctctcttgtagattgcaattttccaaaacagactcctttgatggcaatacagaatttgtagcaggaacctctggctgactttgaatagcttgaggggcagcataagatctgtcaagttttaatcgtttcttatctggttcctttgatcccaaatgcgcattctctgaattagtatattttctagttgtgtcacccttcagtttgatggcattatgatcccttcccaaagttgaagtagactccttattttgctgggctgcctttaacttgagctcactctcccgaattgcaatctgctgtcgtaaatcctgaagtttattgttatttgataccactccctggtcatttttacgctcctgactcactaagtttttgtttaagctatagaaatttctagatcgaggtccttgacccactgagaaggatccagcaaccttagaattagaacggtgaattctggttgctgatgagaaagatgagtgatttaatggtgatcttttgggcactgacttggccacacttctagcaccattcagtaacttgtaagatttttccaaggataaagtaggtggcttgtgattgctatccaacctggaagtattagctttagattcaacagctttattttgtttaccttcttcagagtcactaccactatcatcatcagagaagctaatcacaagacttttatcagtgcctgcatgagcaggccacatagaagatttaggtggtaattggttcctgttaaagctcttctgagaagctgattgcatggttttctgcaactgtataccgttagagcctgcagaattattgtgacaaaaaggtcaacccaaggatattagttaagactataatctag-ttggaagatgtgttccacaatacactcaaatatggt-aaacccaaccagaagagaa------------------------------------------------------------------------------------------------------------------------------------------------------------------------------------------------------------------------------------------------------------------------------------------------------------------------
>_R_Albizia_coripatensis_Hughes_2433@NODE_1_length_2072_cov_236.064662
acaatatcgtatggcatgtcaacgtgatagttaggccaaaataaagaaacaccataacgactaagaaagctaagaaatttacccttagcttttaagctaaccacagaacccgcaagcatttatattttgtgcaacccctgtaaacttttctatccaaaacttaacatttgtgtctatgccagctaaatacatccaacctaaaagtgcaagcagcaattagatcttggctaagtctaaaataagacattgaatttgacatgatggcctctttgtatgaccttatcactagaaaataaagtgccaccacaatacaaaaggtaatgagttattaaaagaaaacactacttgtaaggcatttcttctattgatgaggatgtatacaataaatataaagacaagcacttaccagatcttggtctagattgcatagttagtgatgaaaaatcaagatgtttgtcatgtccctgtgatttgacaattaattgctctcctatatgtaatggagcagctttcccaccatgattaaccttatttctctcttgtagattgcaattttccaatgcagactcttttgatggaaatacagactttgtagcaggaacctctggctgactttgaataacttgaggggcagcataagatctttcaagttttaatcgtttcttatctggttcctttgatcccaaatgtgcattccctgaataagtatattttctagttgtgtctcccttcagtttgatggcactatgatcccttcccaaagttgaagtagactctttattttgctgggctgcctttaacttgagctcactctcccgaattgcaatctgctgtcgtaaatcctgaagcttatttttatttgataccactccctggtcatttttacgctcctgactcactaagtttttgttcaaggtatagaaatttctagatcgaggtccttgacccactgagaaggatccagcaaccttagaattagaaccgtgaattctggttactgatgagaaagttgagtgatttaatggtgatcttttgggcactgacttggccacacttctagcaccattcagtaacttataggatttttctgaggataaagtaggtggcttctgattgcaatgccacctggaagtattacctttagattcaacagctttatcctgtttaccgtcttcagagtcgctaccactatcatcatcagagaagctaatcacaagacttttatcagtgcctgcatgaacaggccacatagaagatttaggtggtaattggttcctgttaaagctcttctgagaagctgattgcatggttttctgcaactgtatactgttagagcctgcagaaatattgagacaaaaaggtcaacctaaggacattagttaagactataatctagtttggaagatgtgttacacaatacactcaaatatggtaaaacccaaccagaagagaaggaaatctacatatcatacaaaaaagcaccaagacagaatttacaacataactacattaaagtgacatgagcaaacatgtgcagtttttcaactccataagacaaaacatagttaacgagattttgtcacattatcaacaggaataagccccggtcaagtcagatagcaaatctagagttccaaaaggcaaacacttcagctttccttttgttgatagttagcaagacttaccaccctgaacggcctgagtatcattgagggtctgagacactgaattggacactacagcgggggagggtattccagggatg
>_R_Albizia_decandra_Vilhena_231@NODE_1_length_1255_cov_49.150255
-----------------------------------------------------------------------------------------------------------------------------------------------------------------------------------------------------------------------------------ctaagtctaaaataagacattgaatttgacattatggcctctttgtatgaccttatcactagaaaataaagtgccaccacaatacaaaaggtaatgagttattaaaagaaaacactacctgtaaggcgtttcttctattgatgaggatgtatacaataaatataaagacaagtacttaccagatcttggtctagaatgcgtagttagtgatgaaaaatcaagatgtttgtcatgtccctgtgatttgacaactaattgctctcctatatgtaatggagctgctttcacaccatgattaaccttatttctctcttttagattgcaattttccaatgcagactctttcgatggaaatacagactttgtagcaggaacctctggctgactttgaatagcttgaggggcagcataagatctgtcaagttttaatcgtttgttatctggttcctttgatcccaaatgtgcattctcagaataagtatattttctagttgtgtctcccttcagtttgatggcattatgatcccttcccaaagttgaagtagactccttattttgctgggctgcctttaacttgagctcactctcccgaattgcaatctgctgtcgtaaatcctgaagcttatttttatttgataccactccctggtcatttttacactcctgactcactaagtttttgttcaaggtatagaaatttctagatcgaggtccttgacccactgagaaggatccagcaaccttagaattagaaccgtgaattctggttactgatgagaatgttgagtgatttaatggtgatcttttgggcactgacttggccacacttctagcaccattcggtaacttacaagatttttctgaggataaagtaggtggcttctgattgcaatgccacctggaagtattacctttagattcaacagctttatcctgcttaccgtcttcagagtcgctaccactatcatcatcagagaagctaatcacaagacttttatcagtgcctgcatgagcaggccacatagaagatttaggtggtaattggttcctgttaaagctcttctgagaagctgattgcatggttttctgcaactgtatactgttagagcctgcagaaatattgcaacaaaaaggtcaacctaaggacattagttaagactataatctagtttggaagatgtgttacacaatacactcaaatatggtaaaacccaaccagaagagaaggaaatctacatatcatacaaaaaagcac-------------------------------------------------------------------------------------------------------------------------------------------------------------------------------------------------------------------------------------------------------------------------------------------
>_R_Albizia_glabripetala_Lewis_1652@NODE_1_length_1355_cov_95.425665
----------------------------------------------------------------------------------------------------------------------tttatattttgtgcgacccctgtaaacttttctatccaaaacttaacacttgtgtctatgccagctaaatacaaccaacctaaaagtgcaagcagcaattagatcttggctaagtctaaaataagacattgaatttgacatgatggcctctttgcatgaccttatcactagaaaataaagtgccaccacaatacaaaaggtaatgagttattaaaagaaaacactacctgcaaggcatttcttctattgatgaggatgtatacaataaatataaagacaagtacttaccagatcttggtctagaatgcgtagttagtgatgaaaaatcaagatgtttgtcatgtccctgtgatttgacaactaattgctctcctatatgtaatggagctgatttcacaccaagattaaccttatttctctcttgtagattgcaattttccaatgcagactcttttgatggaaatacagactttgtagcaggaacctcaggctgactttgaatagcttgaggtgcagcataagatctgtcaagttttaatcgtttgttatctggttcctttgatcccaaatgtgcattctctgaatatttatattttctagttgtgtctcccttcagtttgatggcattatgatcccttcccaaagttgaagtagactccttattttgctgggctgcctttaacttgagctcactctcccgaattgcgatctgctgtcgtaaatcctgaagcttatttttatttgataccactccctggtcatttttacgctcctgactcactaagtttttgttcaaggtatggaaatttctagatcgaggtccttgacccactgagaaggatccagcaaccttagaattagaaccgtgaattttggttactgatgagaaagttgagtgatgtaatggtgatcttttgggcactgacttggccacacttctagcagcattcggtaacttataagatttttctgaggataaagtaggtggcttctgattgcaatgccacctagaagtattacctttagattcaacagctttatcctgtttaccgtcttcagagtcgctaccactatcatcatcagagaagctaatcacaagacttttatcagtgcctgcatgagcaggccacatagaagatttaggtggtaattggctcctgttaaagctcttctgagaagctgattgcatggttttctgcaactgtatactgttagagcctgcagaaatattgcgacaaaaaggtcaacctaaggacattagttaagactataatctagtttggaagatgtgttatacaatacactcaaatatggtaaaacccaaccagaagagaaggaaatctacatatcataca----------------------------------------------------------------------------------------------------------------------------------------------------------------------------------------------------------------------------------------------------------------------------------------------------
>_R_Albizia_sinaloensis_Hughes_1576@NODE_1_length_1588_cov_117.530774
------------------------------------------------------------------aagctaagaaatttaccctcagcttttaagctaaccacagaacccacaagcatttatattttgtgcaacccctgtaaacttttctatccaaaacttaacatttgtgtctatgccagctaaacacatccaacctaaaactgcaagcagcaattagatcttggctaagtctaaaataagacattgaatttgacatgatggcctctttgtatgaccttatcactagaaaataaagtgccaccacaatacaaaaggtaatgagttattaaaagaaaacactagctgtaaggcatttcttctattgatgaggatgtatacaataaatataaagacaagtacttaccagatcttggtctagaatgcgtagttagtgatgaaaaatcaagatgtttgtcatgtccctgtgatttgacaactaattgctctcctatatgtaatggagtcgctttcacaccatgattaaccttatttctctcttgtaggttgcaattttccaatgcagactcttttgatggaaatacagactttgtaccaggaacctctggctgactttgaatagcttgaggggcagcataagatctgtcaagttttaatcgtttgttatctggttcctttgatcccaaatgtgcattctctgaataagtatattttctagttgagtctcccttcagtttgatggcattatgatcccttcccaaagttgaagtagactccttattttgctgggctgcctttaacttgagctcactctcccgaattgcaatctgctgtcgtaaatcctgaagcttatttttatttgataccactccctggtcatttttacgctcctgactcactaagtttttgttcaaggtatagaaatttctagatcgaggtccttgacccactgagaaggatccagcaaccttagaattagaaccgtgaattctggttactgatgagaaagttgagtgatttaatggtgatcttttgggcactgacttggccacacgtcgagcaccatttggtaacttataagatttttctgaggataaagtaggtggcttctgattgcaatgccacctggaagtattacctttagattcaacagctttatcctgtttaccgtcttcagagtcggtaccactatcatcatcagagaagctaatcacaagacttttatcagtgcctgcatgagcaggccacatagaagatttaggtggtaattggttcctgttaaagctcttctgagaagctgattgcatggctttctgcaactgtatactgttagagcctgcagaaatattgcgacaaaaaggtcaacctaaggacattagttaagactataatctagtttggaagatgtgctacacaatacactcaaatatggtaaaacccaaccagaagagaaggaaatctacatatcatacataaaagcaccaagaccgaatttacaacgaaaccacattataatgacatgagcaaacatgtgcagtttttcaactccataagacaaaacatagtcaacgagattttgtcacattatcaacggaaataagccccggtcaagtcagatagcaaa--tagagttccaaaaggcaaacacttcagctt-------------------------------------------------------------------------------------------------------------
>_R_Albizia_tomentella_Leach_Dunlop_3801@NODE_1_length_1825_cov_230.914760
--------------------------------------agataaagaaacaccataacaactaagaacgccaagcaatttaccctcagcttttaagctaaccacagaacccacaagcattgatatttagtgcaaccccagttaacttttctatccaaaacttaacacttgagtcaatgacagctaaatacatccaacctaaaagtacaagcagcaattatatcttggctaagtctaacataagccattgaatttcacataatggcctctttgcatgaccttatctctagaaaatagagtaacaccaaaagacaaaaggtaatgagttattgaaaggaaacaccacttgtaaggcatttcttctattgatgaagatgtagaaagtaaatataaagacaggtactttccagatcttggtctagattgcatagttagtgatgaaatgtcaagatgtttgtcatgtccctttgatttgataactaattgctctcccatacgtaatggagccgctttcacaccatgattaaccttatttctctcttgtcgattgcaattttccaatgcggacccttttgatggcattacagactttgtagcaggatcctctggctgactttgaatagcttgaggagcagcacaagatctgtcaagtttcaatcgtttcttatctggttcctttggtcccaaaggcgcactctctgaataagtatatttactagttgtgtcacccttcagtttgatggcattatgatcccttcccatagttgaagtagactccttattttgctgggctgcctttaacttaagctcactctcccgaattgcaatctgctgtcgtaaatcctgaagtttattgtcattcgataccactccctggtcatttttacgctcctgactcactaagcttttgttcaaggtatagaaatttctagatcgaggtccttgacccactgagaaggatccagcaaccttagaattagaaccgtgaattctggttattgatgagaaagatgagttatttaatggtgatcttttgggcactgacttggccacgcttctagcaccattcagtaacttgtaagatttttccgaggataaagtaggtggcttgtgattgctatccaacctggaaatattagctttagattcaacagctttatcctgtttaccatcttcagagtcactaccactatcatcatcagagaagctaatcacaagacttttatcagtgcctgcatgagcaggccacttagaagatttaggtggtaattggttcctgttaaagctcttccgtgaagctgattgcatggttttctgcaactgtatactgttagagcctgcagaattaatgtgacaaaaaggtcaacctaaggatattagttaagactataatctagtttggaagatgtgttacaaaatacactcaaatatggtaaaacccaaccagaagagaaggaaatccatatatcatacaaaaaagcaacaagacagaatttacaacaaaactacattaaagtgacatgagcaaacatgtgcagtttttcaactccaaaagaaaaaaaatagttaacgagatgatgtcatattatcaacagaaataagccctggtcaagtcagatagtaaatctagagttccaaaaggcatacacttcagctttcctttagttgatagttagcaagacttaccacccttaacagcttgagtatcattgagggcctgagaaactgaattggacactacagcggggggtggtattccagggatg
>_R_Albizia_tomentosa_Hughes_648@NODE_1_length_1556_cov_138.845166
-------------------------------------------------------------------------------------------------------cagaacccacaagcatttatattttgtgcaacccctgtaaacttttctatccaaaacttaacatttgtgtctatgccagctaaacacatccaacctaaaactgcaagcagcaattagatcttggctaagtctaaaataagacattgaatttgacatgatggcctctttgtatgaccttatcactagaaaataaagtgccaccacaatacaaaaggtaatgagttattaaaagaaaacactacctgtaaggcatttcttctattgatgaggatgtatacaataaatataaagacaagtacttaccagttcttggtctagaatgcgtagttagtgatgaaaaatcaagatgtttgtcatgtccctgtgatttgacaactaattgctctcctatatgtaatggagtcgctttcacaccatgattaaccttatttctctcttgtaggttgcaattttccaatgcagactcttttgatggaaatacagactttgtaccaggaacctctggctgactttgaatagcttgaggggcagcataagatctgtcaagttttaatcgtttgttatctggttcctttgatcccaaatgtgcattctctgaataagtatattttctagttgagtctcccttcagtttgatggcattatgatcccttcccaaagttgaagtagactccttattttgctgggctgcctttaacttgagctcactctcccgaattgcaatctgctgtcgtaaatcctgaagcttatttttatttgataccactccctggtcatttttacgctcctgactcgctaagtttttgttcaaggtatagaaatttctagatcgaggtccttgacccactgagaaggatccagcaaccttagaattagaaccgtgaattctggttactgatgagaaagttgagtgatttaatggtgatcttttgggcactgacttggccacacgtcgagcaccattcggtaacttataagatttttctgaggataaagtaggtggcttctgattgcaatgccacctggaagtattacctttagattcaacagctttatcctgtttaccgtcttcagagtcgctaccactatcatcatcagagaagctaatcacaagacttttatcagtgcctgcatgagcaggccacatagaagatttaggtggtaattggctcctgttaaagctcttctgagaagctgattgcatggttttctgcaactgtatactgttagagcctgcagaaatattgcgacaaaaaggtcaacctaaggacattagttaagactataatctagtttggaagatgtgctacacaatacactcaaatatggtaaaacccaaccagaagagaaggaaatctacatatcatacataaaagcaccaagacagaatttacaacgaaactacattataatgacatgagcaaacatgtgcagtttttcaactccataagaaaaaacatagtcaacgagattttgtcacattatcaacggaaataagccccggtcaagtcagatagcaaa--tagagttccaaaaggcaaacacttcagctttcctt--------------------------------------------------------------------------------------------------------
>_R_Archidendron_clypearia_Wieringa_1849@NODE_2_length_568_cov_139.203666
-------------------------------------------------------------------------------------------------------------------------------------------------ttttctatccaaaacttaacacttgtgtctatgccagctaaatacatccaacctaaaagtacaagcagcaattagatcttggttaagtctaaaataagccatcaaatttgacatgatggcctctttgaatgaacttatcactagaaaataaagtgccaccacaatacaaaaggtaatgagttattaaaagaaaacactacttgtaaggcatttcttctattgatgaggatatatacagtaaatataaagacaagtacttacaagattttggtctagattgcatggttagtgatgaaatgtcaagatgtttgtcatatccctgtgatttgacaactaattgctctcccatacgtaatgaagccgctttcacaccatgattaaccttatttctctcttgtagattgcaattttgcaatgcagactcttttgatgccgatacagaatttgtagcaggaacctctggttgactttgaatagcttgaggggcagcataagatctgtcaagttttaatcgtttcttatctggttcctttgatcccaaatgcgcattctctgaataagtatatt---------------------------------------------------------------------------------------------------------------------------------------------------------------------------------------------------------------------------------------------------------------------------------------------------------------------------------------------------------------------------------------------------------------------------------------------------------------------------------------------------------------------------------------------------------------------------------------------------------------------------------------------------------------------------------------------------------------------------------------------------------------------------------------------------------------------------------------------------------------------------------------------------------------------------------------------------------------------------------------------------------------------------------------------------------------------------------------------
>_R_Balizia_leucocalyx_Aguilar_1939@NODE_1_length_1946_cov_171.525950
acaataccttatgacatgtcaacttgatagttgggccaaaataaataaacaccataacgactaagaaagctaagcaatttaccctcagcttttaagctaaccacagaacccgcaagcattgatattttgtgcaacccctgtaaacttttctatccaaaacttaacacttgtgtctatgccagctaaatacatccaacctaaaagtacaagcagcaattagatcttggctaagtctaaaataagccatcgaatttgacatga--gcctctttgtatgaccttatcactagaaaataaagtgacaacacaatacaaaaggtaatgagtaattaaaagaaaacaccacttgtaaggcatttcttctattgatgaggatgtacacaataaatataaagacaagtacttaccagatcttggtctagattgcatagttagtgatgaaaagtcaagatgtttgtcatgtccctgtgatttgacaactaattgctctcctatacgtaatggagctgctttcacaccaggattaaccttgtttctctcttgtagattgcaattttccaatgcagactcttttgatggcaatacagattttgtagcaggaacctctgactgactttgaatagcttgaggggcagcataagatctgtcaagttttaatcgtttcttatctgattcctttgatcccaaatgtgcattctctgaataagtatattttctagttgtgtctcccttcagtttgatggcattatgatcccttcccaaagttgaagtagattccttatgttgctgggctgcctttaacttgagctcactctcccgaattgcaatctgatttcgtaaatcctgaagttttattttatttgataccactccctggtcatttttacgctcctgactccctaagtttttgttcaaggtatagaaatttctagatcgaggtccttgacccactgagaaggatccagcaaccttagaattagaaccatgaattctggttactgatgagaaagatgagtgatttaacggtgatcttttgggcactgacttggccacacttctagcaccattcagtaacttgtaagatttttccgacaataaagtaggtggcttctgattgctatccaacctggaagtgttacctttagattcaacagctttatccagtttaccatcttcagagtcactactactatcatcatcagagaagctaatcacaagacttttatcagtgactgcatgagcaggccacatagaagatataggtggtaattggctcctgttaaagctcttctgagaagccgattgcatggttttctgcaactgtataccgttagagcctgcagaaatattgcgacaaaaaggtcaacccaaggatattagttaagactataagctagtttggaagatgtgttacacaatacactcaaatatggtaaaacccaaccagaagagaaggaaatctacatatcatacaaaaaagcaccaagacagaatttacaacataactacattaaagtgatatgagcaaacatgggcagtttttcaactccataagacaaaacatagttaacgagattttgtcacattatcaacagaaacaagccctggccaagtcagatagcaaatctagagttccaaaagacaaacacttcagctttccttctgttgatagttagcaagacttaccaccctgaacggcctgagtatcattgaaggcctgataaactgaattggacactacagcggaggagggtattccagggatg
>_R_Balizia_pedicellaris_Queiroz_15529@NODE_1_length_1732_cov_342.664281
-----------------gtcaacttgatagctgggccaaaataaagaaacaccataacgactaagaaagctaagcaatttaccctcagcttttaagctaaccacagaacccgcaagcattgatattttgtgcaacccctgtaaacttttctatccaaaacttaacacctgtgtctatgccagctaaatacatccaacctaaaagtacaagcagcaattagatcttggctaagtctaaaataagccatcgaatttgacatgatggcctctttgtatgaccttatcactagaaaataaagtgacaccacaatacaaaaggtaatgagtaattaaaagaaaacaccacttgtaaggcatttcttctattgatgaggatgtatacaataaatataaagacaagtacttaccagatcttggtctagattgcatagttagtgatgaaaagtcaagatgtttgtcatgtccctgtgatttgacaactaattgctctcctatacgtaatggagccactttcacaccatgattaaccttgtttctctcttgtagattgcaattttccaatgcagactcttttgatggcaatacagattttgtagcaggaacctctgactgactttgaatagcttgaggggcagcataagatctgtcaagttttaatcgtttcttatctggttcctttgatcccaaatgagcattctctgaataagtatattttctagttgtgtctcccttcagtttgatggcattatgatcccttcccaaagttgaagtagactccttatgttgctgggctgcctttaacttgagctcactctcccgaattgcaatctgctgtcgtaaatcctgaagtttatttttatttgataccactccctggtcatttttacgctcctgactccctgagtttttgttcaaggaatagaaatttctagatcgaggtccttgacccactgagaaggatccagcaaccttagaattagaaccgtgaattctggttactgatgagaaagatgagtgatttaatggcgatcttttgggcactgacttggccacacttctagcaccattcagtaacttgtaagatttttccgaagataaagtaggtggcttctgattgctatccaacctggaagtattacctttagattcaacagctttattctgtttaccatcttcagagtcactaccactatcatcatcagagaagctaatcacaagacttttatcagtgcctgcatgagcaggccacatagaagatttaggtggtaattggctcctgttaaagctcttctgagaagctgattgcatggttttctgcaactgtataccgttagagcctgcagaaatattgcgacaaaaaggtcaacccaaggatattagttaagactataagctagtttggaagatgtgttacacaatacactcaaatatggtaaaacccaaccagaagagaaggaaatctacatatcatacaaaaaagcaccaagacagaatttacaacataactacattaaagtgacatgagcaaacatgggcagtttttcaactccataaggcaaaacatagttaacgagattttgtcacattatcaacagaaacaagccctggccaagtcagatagcaaatctagagttccaaaaggcaaacacttcagctttccttctgttgatagttagcaagacgcatcaacgttaattgcctaagtatcattgaaggcctgagaaactgaattggacactacagcggagga----------------
>_R_Cathormion_obliquifoliolatum_Wieringa_6519@NODE_1_length_1581_cov_185.665138
-----------------------------------------------------------------------------------------------------cacagaacccgcaagcattgatattttgtgcaacccctgtaaacttttctatccaaaacttaacacttgtgtctatgccagctaaatacatccaacctaaaagtacaagcagcaattagatcttggctaagtctaaaataagccatcgaatttgacatgatggcctctttgtatgaccttatcactagaaaataaagtgacaccacaatacaaaaggtaatgagtaattaaaagaaaacaccacttgtaaggcatttcttctattgatgaggatgtatacaataaatataaagacaagtacttaccagatcttggtctagattgcatagttagtgatgaaaagtcaagatgtttgtcatgtccctgtgatttgacaactaattgctctcctatacgtaatggagccgctttcacaccatgattaaccttgtttctctcttgtaggttgcaattttccaatgcagactcttttgatggcaatacagattttgtagcaggaatctctgactgactttgaatagcttgaggggcagcataagatctgtcaaattttaatcgtttcttatctggttcctttgatcccaaatgtgcattctctgaattagtatattttctagttgtgtctcccttcagtttgatggcattatgatcccttcccaaagttgaagtagattccttatgttgctgggctgcctttaacttgagctcactctcccgaattgcaatctgctgtcgtaaatcctgaagtttatttttatttgataccactccctggtcatttttacgctcctgactccctaagtttttgttcaaggtatagaaatttctagatcgaggtccttgacccactgagaaggatgcagcaaccttagaattagaaccgtgaattctggttactgatgagaaagatgaatgatttaaaggtgatcttttgggcactgacttggccacacttctagcaccattcagtaacttgtaagatttttccgaagataaagtaggtggcttgtgattgctatccaacctggaagtattacctttagattcaacagctttatcctgtttaccatcttcagaatcactactactatcatcatcagagaagctaatcacaagacttttatcagtgcctgcatgagcaggccacatagaagatttaggtggtaattggctcctgttaaagctcttctgagaaaccgattgcatggttttctgcaactttataccgttagagcctgcagaaatattgcaacaaaaaggtcaacccaaggatattagttaagactataagctagtttggaagatgtgttacacaatacactcaaatatggtaaaacccaaccagaagagaaggaaatctacatatcatacaaaaaagcaccaagacagaatttacaacataactacattaaagtgacatgagcaaacatgagcagtttttcaactccgtaagacaaaacatagttaacgagattttgtcacattatcaacagaaacaagccctggccaagtcagatagcaaatctagagttccaaaaggcaaacactttagctttccttccgttaatagttagcaagact-----------------------------------------------------------------------------------
>_R_Enterolobium_cyclocarpum_MWC9020@NODE_1_length_1705_cov_375.358722
--------------------------atagtttggtcaagataaagaaacaccataatgactaagaaagctaagcaatttaccctcagcttttaagctaaccaaagaacccacaagcattgatattttgtgcaacccctataaacttttctatccaaaacttaacacttgtgtctatgccagctaaatacatccaacctaaaagtacaagcagcaattagatcttgtctaagtctaaaataagccatcgaatttcacatgatggcctctttgtatgaccttatccctagaaaatagagtgccaccacaatacaaaaggtaatgagttattaaaagaaaaccctacttgtaagg---------tattgatgaggatgtatacagtaaatataaagacaagtacttgccagatcttggtctagattgcatagttagtgatgaaatgtcaagatgtttgtcatgtccccgtgatttgacaaccaattgctctcccatacgtaatgaagccgctttcacaccatgattaaccttatttctctcttgtatattgcaattttccaatgcagactcttttgatggcaatacagactttgtagcaggaacctctggctgactttgaatagcttgaggagcagcataggatctgtcaagttttaatcgtttcttatctggttcctttgatcccaaatgcgcattctctgaataagtatattttttagttgtgtcacccttcagcttgatggcattatgatcccttcccaaagttgaagtagactccttattttgttgggctgcctttaacttgagctcactctccctaattgcaatctgctgtcgtaaatcatgaagcttattgttatttgatgccactccctggtcatttttacgctcctgattcactaagtttttgttcaaggtatagaaatttctagatcgaggtccttgacccactgagaaggatgcagcaaccttagaattagaaccgtgaattctggttaccgatgagaaagatgagtgatttaatggtgatcttttgggcactgacttggccatgcttctagcaccattcagtaacctgtaagatttttccgaggttaaggtaggtggcttgtgattgctatccaacctggaagcattagctttagattcaacagctttatcctgtttactgtcttcagagtcactaccactatcatcatcagagaagctaatcacaagacttttatcagtgcctgcatgagcaggccacatagaagatttaggtggtaattggttcctgttaaagctcttctgagaagctgattgcatggttttctgcaactgtataccgttagagcctacagaattattgtgacaaaaacatcaacccaaggatattagttaagactataatctagtttggaagatttgttacacaatacactcaaatatggaaaaatccaaccagaagagaaggaaatctacatatcatacaaaaaagcaccaagacagaatttacaacaaaactacattaaagtgacatgagcaaacctgtgcagtttttcaactccataacacaaaacatagttaacgatattttgtcatattatcaacagaaattagccctggtcaagtcagatagcatatctaaagttccataaggcaaacacttcagctttcctttagttgatatttagcaagacttaccaccctgaacagcctgagtatcaatgagggcctgagaaactgaattggacacca--------------------------
>_R_Jupunba_asplenifolia_Ekman_6383@NODE_1_length_1551_cov_46.449118
---------------------------------------------------ccataacgactaagaaagctaagcaatttaccctcagcttttaagctaaccacagaacccgcaagcattgatattttgtgcaacccctgtaaacttttctatccaaaact---------tgtctatgtcagctaaatacatccaacctaaaagtacaagcagcaattagatcttggctaagtctaaaataagccatcgaattagacatgatgtcctctttgtatgaccttatcactagaaaataaagtgacaccacaatacaaaaggtaatgagtaattaaaagaaaacaccaattgtaaggcatttcttctattgatgaggatgtatacaataaatataaagacaagtacttaccagatcttggtctagattgcatagttagtgatgaaaagtcaagatgtttgtcatgtccctgtgatttgacaactaattgctctcctatatgtaatggagccgctttcacaccatgattaaccttgtttctctcttgtagattgcacttttccaatgcagactcttttgatggcaatacagattttgtagcaggaacctctgactgactttgaatagcttgaggggcagcataagatctgtcaagttttaatcgtttctgatctggttcctttgatcccaaatgtacattctctgaataagtatattttctagttgtgtctcccttcagtttgatggcattatgatcccttcccaaagttgaagtagactccttatgttgctgggctgcctttaacttgagctcactctcccgaattgcaatctgctgtcgtaaatcctgaagtttatttttatttgataccactccctggtcatttttacgctcctgactccctaagtttttgttcaaggtatagaaatttctagatcgaggtccttgacccactgagaaggatccagcaaccttagaattagaaccgtgaattctggttactgatgagaaagatgagtgatttaatggtgatcttttgggcactgacttggccacacttctagcaccattcagtaacttgtaagatttttccgaagataaagtacgtggcttctgattgctatccaacctggaagtattacctttagattcaacagctttatcctgtttaccatcttcagagtcactaccactatcatcatcagagaagctaatcacaagacttttatcagtgccagcatgagcaggccacatagaagatttaggtggtaattggctcctgttaaagctcttctgagaagctgattgcatggttttctgcaactgtataccgttagagcctgcagaaatattgcaacaaaaaggtcaacccaaggatattaattaagactataagctagtttggaagatgtgcaacacaatgcactcaaatatggtaaaacccaaccagaagagaaggaaatctacatatcatacaaaaaagcaccaagacagaatttacaacataactacattaaagtgacatgagcaaacatgggcag-ttttcaactccataagacaaaacatagttaacgagattatgtcacattatcaacagaaacaagccctggccaag---------------------------------------------------------------------------------------------------------------------------------------------------------
>_R_Jupunba_commutata_Maguire_46145@NODE_1_length_1850_cov_155.125776
acaatatcttatgacatgtcaacttgatagttgggccaaaataaagaaacaccataacgactaagaaagctaagcaagttaccctcagcttttaagctaaccacagaacccgcaagcattgatattttgtgcaacccctgtaaacttttctatccaaaacttaacacttgtgtctatgccagctaaatacatccaacctaaaagtacaagcagcaattagatcttggctaagtctaaaataagccatcgaatttgacatgatggcctctttgtatgaccttatcactagaaaataaagtgacaccacaatacaaaaggtaatgagtaattaaaagaaaacaccacttgtaaggcatttcttctattgatgaggatgtatacaataaatataaagacaagtacttaccagatcttggtctagattgcatagttagtgatgaaaagtcaagatgtttgtcatgtccctgtgatttgacaactaattgctctcctatacgtaatggagccgctttcacaccatgattaaccttgtttctctgttgtagattgcaattttccaatgcagactcttttgatggcaatacagattttgtagcaggaacctctgactgactttgaatagcttgaggggcagcataagatctgtcaagttttaatcgtttcttatctggttcctttgatcccaaatgtgcattctctgaataagtatattttctagttgtgtctcccttcagtttgatggcattatgatcccttcccaaagttgaagtagactccttatgttgctgggctgcctttaacttgagctcactctcccgaattgcaatctgctgtcgtaaatcctgaagtttatttttatttgataccactccctggtcatttttatgctcctgactccctaattttttgttcaaggtatagaaatttctagatcgaggtccttgacccactgagaaggatccagcaaccttagaattagaaccgtgaattctggttactgatgagaaaaatgagtgatttaacggtgatcttttgggcactgacttggccacacttctagcaccattcagtaacttgtaagatttttccgaagataaagtaggtggcttctgattgctatccaacctggaagtattacctttagattcaacagctttatcctgtttaccatcttcagagtcactactactatcatcatcagagaagctaatcacaagacttttatcagtgcctgcatgagcaggccacatagaagatttaggtggtaattggctcctgttaaagctcttctgagaagccgattgcatggttttctgcaactgtataccgttagagcctgcagaaatattgcgacaaaaaggtcaacccgaggatattagttaagactataagctagtttggaagatgtgttacacaatacactcaaatatggtaaaacccaaccagaagagaaggaaatctacatatcatacaaaaaagcaccaagacagaatttacaacataactacattaaagtgacatgagcaaacatgggcaatttttcaactccataagataaaacatagttaacgagattttgtcacattatcaacagaaacaagccctggccaagtcagatagcaaatctagagttccagaaggcaaacacttcagctttccttctgttgatagttagcaagacttaccaccctgaacggcctgagtatcattgaaggcctgagaaactgaattggacactacagcggaggagggtattccaggga--
>_R_Jupunba_filamentosa_Lima_7487@NODE_1_length_2079_cov_153.720280
acaatatcttatgacatgtcaacttgatagttgggccaaaataaagaaacaccataacgactaagaaagctaagcaatttaccctcagcttttaagctaaccacagaacccgcaggcattgatattttgtgcaacccctgtaaacctttctatccaaaacttaacacttgtgtctatgccagctaaatacatccaacctaaaggtactagcagcaattagatcttggctaagtctaaaataagccatcgaatttgacatgatggcctctttgtaggaccttatcactagaaaataaagtgacaccacaatacaaaaggtaatgagtaattaaaagaaaacaccacttgtaaggcatttcttctattgatgaggatgtatacaataaatataaagacaagtacttaccagatcttggtctagattgcatagttagtgatgaaaagtcaagatgtttgtcatgtccctgtgatttgacaactaattgctctcctatacgtaatggagccgctttcacaccatgattaaccttgtttctctcttgtaaattgcaattttccaatgcagactcttttgaaggcaatacagattttgtagcaggaacctctgactgactttgaatagcttgaggggcagcataagatctgtcaagttttaatcgtttcttatctggttcctttgatcccaaatgtgcattctctgaataagtatattttctagttgtgtctcccttcagtttgatgacattatgatcccttcccaaagttgaagtagactccttatgttgctgggctgcctttaacttgagctcactctcccgaattgcaatctgctgtcgtaaatcctgaagtttatttttatttgataccactccctggtcatttttacgctcctgactccctaagtttttgttcaaggtatagaaatttctagatcgaggtccttgacccactgagaaggatccagcaaccttagaattagaaccgtgaattctggttactgatgagaaagatgagtgatttaatggtgatcttttgggcactgacttggccacacttctagcaccattcagtaacttgtaagatttttccgaagataaagtaggtggcttctgattgccatccaacctggaagtattacctttagattcaacagctttatcctgtttaccatcttcagagtcactaccactatcatcatcagagaagctaatcacaagacttttatcagtgcctgcatgagcaggccacatagaagatttaggtggtaattggctcctgttaaagctcttctgagaagctgattgcatggttttctgcaactgtataccattagagcctgcagaaatattgcgacaaaaaggtcaacccaaggatattagttaagactataagctagtttggaagatgtgttacacaatacactcaaatatggtaaaacccaaccagaagagaaggaaatctacatatcatacaaaaaagcaccaagacagaatttacaacataactacattaaagtgacatgaggaagcatgggcagtttttcaactccataagacaaaacatagttaacgagattttgtcacattatcaacagaaacaagccctggccaagtcagatagcaaatctagagttccaaaaggcaaacacttcagctttccctctgttgatagttagcaagacttaccaccctgaacggcctgagtatcattgaaggcctgagaaactgaattggacactactgcggaggagcgtcttccagggatg
>_R_Jupunba_floribunda_Iganci_883@NODE_1_length_2034_cov_166.222279
acaatatcttatgacatgtcaacttgatagttgggccaaaataaagaaacaccataacgactaagaaagctaagcaatttaccctcagcttttaagctaaccacagaacccgcaagcattgatattttgtgcaacccctgtaaacttttcaatccaaaacttaacacttgtgtctatgccagctaaatacatccaacctaaaagtacaagcagcaattagatcttggctaagtctaaaataagccatcgaatttgacatgatggcctctttgtatgaccttatcactagaaaataaagtgacaccacaatacaaaaggtaatgggtaattaaaagaaaacaccacttgtaaggcatttcttctattgatgaggatgtatacaataaatataaagacaagtacttaccagatcttggtctagattgcatagttagtgatgaaaagtcaagatgtttgtcatgtccctgtgatttgacaactaattgctctcctatacgtaatggagccgctttcacaccatgattaaccttgtttctctcttgtagattgcaattttccaatgcagactcttttgatggcaatacagattttgtagcaggaacctctgactgactttgaatagcttgaggggcagcataagatctgtcaagttttaatcgtttcttatctggttcctttgatcccaaatgtgcattctctgaataagtatactttctagttgtgtctcccttcagtttgatggcattatgatcccttcccaaagttgaagtagactccttatgttgctgggctgcctttaacttgagctcactctcccgaattgcaatctgctgtcgtaaatcctgaagcttatttttatttgataccactccctggtcatttttacgctcctgactccctaagtttttgttcaaggtatagaaatttctagatcgaggtccttgacccactgagaaggatccagcaaccttagaattagaaccgtgaattctggttactgatgagaaagatgagtgatttaacggtgatcttttgggcactgacttggccacacttctagcaccattcagtaacttgtaagatttttccgaagataaagtaggtggcttctgattgctatccaacctggaagtattacctttagattcaacagctttatcctgtttaccatcttcagagtcactactactatcatcatcagagaagctaatcacaagacttttatcagtgcctgcatgagcaggccacatagaagatttaggtggtaattggctcctgttaaagctcttctgagaagccgattgcatggttttctgcaactgtataccgttagagcctgcagaaatattgcgacaaaaaggtcaacccaaggatattagttaagactataagccagtttggaagatgtgttacacaatacactcaaatatggtaaaacccaaccagaagagaaggaaatctacatatcgtacaaaaaagcaccaagacagaatttacaacataactacattaaagtgacatgagcaaacatgggcagtttttcaactccataagacaaaacatagttaacgagattttgtcacattatcaacagaaacaagccctggccaagtcagatagcaaatctagagttccaaaaggcaaacacttccgcttcccttctgttgatagttagcaagacttaccaccctgaacggcctgagtatcactgaaggcctgagaaactgaattggacactacagcggaggagggtattccagggatg
>_R_Jupunba_idiopoda_Quesada_1718@NODE_1_length_1566_cov_141.036938
-----------------------------------------------------------------------------------------------gctaaccacagaacccgcaagcattgatattttgtgcaacccctgtaaacttttctatccaaaacttaacacttgtgtctatgccagctaaatacatccaacctaaaagtataagcagcaattagatcttggctaagtctaaaataagccatcgaattagacatgatggcctctttgtatgaccttatcactagaaaataaagtgacaccacaatacaaaaggtaatgagtaattaaaagaaaacaccacttgtaaggcatttcttctattgatgaggatgtatacaataaatataaagacaagtacttaccagatcttggtctagattgcatagttagtgatgaaaagtcaagatgcttgtcatgtccctgtgatttgacaactaattgctctcctatacgtaatggagccgctttcacaccatgattagccttgtttctctcttgtagattgcaattttccaatgcagactcttttgatggcaatacagattttgtagcaggaacctctgactgactttgaatagcttgaggggcagcataagatctgtcaagttttaatcgtttcttatctggttcctttgatcccaaatgtgcattctctgaataagtatattttctagttgtgtctctcttcagtttgatgacattatgatcccttcccaaagttgaagtagactccttatgttgctgggctgcctttgacttgagctcactctcccgaattgcaatctgctgtcgtaaatcctgaagtttatttttatttgataccactccctggtcatttttacgctcctgactccctaagtttttgttcaaggtatagaaatttctagatcgaggtccttgacccactgagaaggatccagcaaccttagaattagaaccgtgaattctggttactgatgagaaagatgagtgatttaatggtgatcttttgggcactgacttggccacacttgtagcaccattcagtaacttgtaagatttttccgaagataaagtaggtggcttctgattgctatccaacctggaagtattacctttagattcaacagctttatcctgtttaccatcttcagagtcactaccactatcatcatcagagaagctaatcacaagacttttatcagtgcctgcatgagcaggccacatagaagatttaggtggtaattggctcctgttaaagctcttctgagaagctgattgcatggttttctgcaattgtataccgttagagcctgcagaaatattgcgacaaaaaggtcaacccaaggatattagttaagactataagctagtttggaagatgagttacacaatacactcaaatatggtaaaacccaaccagaagagaaggaaatctacatatcatacaaaaaagcaccaagacagaatttacaacataactacattaaagtgacatgagcaaacatgggcagtttttcaactccataagacaaaacatagttaacgagattttgtcacattatcaacagaaacaagccctggccaagtcagatagcaaatctagagttccaaaaggcaaacacttcagctttcctt--------------------------------------------------------------------------------------------------------
>_R_Jupunba_laeta_Mori_25147@NODE_1_length_1527_cov_69.168276
---------------------------------------------------------------------------------------------------------------------------------tgcaacccctgtaaacttttctatccaaaacttaacacttgtgtctatgccagctaaatacattcaacctaaaagtacaagcagcaattagatcttggctaagtctaaaataagccatcgaatttgacatgatggcctctttgtatgaccttatcactagaaaataaagtgacaccacaatacaaaaggtaatgagtaattaaaag-aaacaccacttgtaaggcatttcttctattgatgaggatgtatacaataaatataaagacaagtacttaccagatcttggtctagattgcatagttagtgatgaaaagtcacgatgtttgtcatgtccctgtgatttgacaactaatggctctcctatacgtaatggagccactttcacaccatgattaaccttgtttctctcttgtagattgcaattttccaatgcagactcttttgatggcaatacagattttgtagcaggaacctctgactgactttgaatagcttgaggagcagcataagatctgtcaagttttaatcgtttcttatctggttcctttgatcccaaatgtgcattcgctgaataagtatattttctagttgtgtctcccttcagtttgatggcattatgatcccttcccaaagttgaagtagactccttatgttgctgggctgcctttaacttgagctcactctcccgaattgcaatctgctgtcgtaaatcctgaagtttatttttatttgataccactccctggtcatttttacgctcctgactccctaagtttttgttcaaggtatagaaatttctagatcgaggtccttgacccgctgagaaggatccagcaaccttagaattagaaccgtgaattctggttactgatgagaaagatgagtgatttaacggtgatcttttgggcactgacttggccacacttctagcaccattcagtaacttgtaagatttttctgaagataaagtaggtggcttctgattgctatccaacctgaaagtattacctttagattcaacagctttatcctgtttaccatcttcagagtcactactactatcatcatcagagaagctaatcacaagacttttatcaatgcctgcatgagaaggccacatagaagatttaggtggtaattggctcctgttaaagctcttctgagaagccgattgcatggttttctgcaactgtataccgttagagcctgcagaaatattgcgacaaaaaggtcaacccaaggatattagttaagactataagctggtttggaagatgtgttacacaatacactcaaatatggtaaaacccaaccagaagagaaggaaatctacatatcatacaaaaaagcaccaagacagaatttacaacataactacattaaagtgacatgagcaaacatgggcagtttttcaactccataagacaaaacatggttaacgagattttgtcacattatcaacagaaccaagccctggccaagtcagatagcaaatctagagttccaaaaggcaaacacttcagcttt------------------------------------------------------------------------------------------------------------
>_R_Jupunba_langsdorfii_Ribeiro_728@NODE_1_length_2006_cov_151.599793
acaatatcttatgacatgtcaactagatagttgggccaaaataaagaaacaccataacgactaagaaagctaagcaatttaccctcagcttttaagctaaccacagaacccgcaagcattgatattttgtgcaacccctgtaaacttttctatccaaaacttaatacttgtgtctatgccagctaaatacatccaacctaaaagtacaagcagcaattagatcttggctaagtctaaaataagccatcgaatttgacatgatggcctctttgtatgaccttatcactagaaaataaagtgacaccacaatacaaaaggtaatgagtaattaaaagaaaacaccacttgtaaggcatttcttctattgatgaggatgtatacaataaatataaagacaagaaattaccagatcttggtctagattgcatagttagtgatgaaaagtcaagatgtttgtcatgtccctgtgatttgacaactaattgctctcctatacgtaatggagccgctttcacgccatgattaaccttgtttctctcttgtagattgcaattttccaatgcagactcttttgatggcaatacagattttgtagcaggaacctctgactgactttgaatagcttgaggggaagcataagatctgtcaagttttaatcgtttcttatctggttcctttgatcccaaatgtgcattctctgaataagtatattttctagttgtgtctcccttcagtttgatggcattatgatcccttcccaaagttgaagtagactccttatgttgctgggctgcctttaacttgagctcactctcccgaattgcaatctgctgtcgtaaatcctgaagtttatttttatttgataccactccctggtcatttttacgctcctgactccctaagcttttgttcaaggtatagaaatttctagatcgaggtccttgacccactgagaaggatccagcaaccttagaattagaaccgtgaattctggttactgatgagaaagatgagtgatttaatggtgatcttttgggcactgacttggccacacttctagcaccattcagtaacttgtaagatttttccgaagataaagtaggtggcttctgattgctatccaacctggaagtattacctttagattcaacagctttatcctgtttaccatcttcagagtcactaccagtatcatcatcagagaagctaatcacaagacttttatcagtgcctgcatgagcaggccacatagaagacttaggtggtaattggctcctgttaaagctcttctgagaagctgattgcatggttttctgcaactttataccgttagagcctgcagaaatattgcgacaaaaaggtcaacccaaggatattagttaagactataagctagtttggaagatgtgttacacaatacactcaaatatggtaaaacccaaccagaagagaaggaaatctacatatcatacaaaaaagcaccaagacagaatttacaacataactacattaaagtgacatgagcaaacatgggcagtttttcaactccataagacaaaacatagttaacgagattttgtcacattatcaacagaaacaagccctggccaagtcagatagcaaatctagagttccaaaaggcaaacacttcagctttccttctgttgatagttagcaagacttaccaccctgaacggcctgagcatcattgaaggcctgagaaactgaattggacactactgcggaggagcgtattccagggatg
>_R_Jupunba_limae_Iganci_261@NODE_1_length_1754_cov_153.988670
acaatatcttatgacatgtcaacttgatagttgggccaaaataaagaaacaccataacgactaagaaagctaagcaatttaccctcagcttttaagctaaccacagaacccgcaagcattgatattttgtgcaacccctgtaaacttttctatccaaaacttaacacctgtgtctatgccagctaaatacatccaacctaaaagtacaagcagcaattagatcttggctaagtctaaaataagccatcgaatttgacatgatggcctctttgtatgaccttatcactagaaaataaagtgacaccacaatacaaaaggtaatgagtaattaaaagcaaacaccacttgtaaggcatttcttttattgatgaggatgtatacaataaatataaagacaagtacttaccagatcttggtctagattgcatagttagtgatgaaaagtcaagatgtttgtcatgtccctgtgatttgacaactaattgctctcctatacgtaatggagccgctttcacaccatgattaaccttgtttctctcttgcagattgcaattttccaatgcagactcttttgatggcaatacagattttgtagcaggaacctctgactgactttgaatagcttgaggggcagcataagatctgtcaagttttaatcgtttcttatctggttcctttgatcccaaatgtgcattctctgaataagtatattttctagttgtgtctcccttcagtttgatggcattatgatcccttcccaaagttgaagtagactccttatgttgctgggctgcctttaacttgagctcactctcccgaattgcaatctgctgtcgtaaatcctgaagtttatttttatttgataccactccctggtcatttttacgctcctgactccctaagtttttgttcaaggaatagaaatttctagatcgaggtccttgaccaactgagaaggatccagcaaccttagaattagaaccgtgaattctggttactgatgagaaagatgagtgatttaatggtgatcttttgggcactgacttggccacacttctagcaccattcagtaacttgtaagatttttccgaagataaagtaggtggcttctgattgctatccaacctggaagtattacctttagattcaacagctttatcctgtttaccatcttcagagtcactaccactatcatcatcagagaagctaatcacaagacttttatcagtgcctgcatgagcaggccacatagaagatttaggtggtaattggctcctgttaaagctcttctgagaagctgattgcatggttttctgcaactgtataccgttagagcctgcagaaatattgcgaccaaaaggtcaacccaaggatattagttaagactataagctagtttggaagatgtgttacacaatacactcaaatatggtaaaacccaaccagaagagaaggaaatctacatatcatacaaaa-------------------------------------------------------------------------------------------------------------------------------------------------------------------------------------------------------------------------------------------------------------------------------------------------
>_R_Jupunba_limae_Iganci_261@NODE_2_length_565_cov_15.518443
-------------------------------------------------------------------------------------------------------------------------------------------------------------------------------------------------------------------------------------------------------------------------------------------------------------------------------------------------------------------------------------------------------------------------------------------------------------------------------------------------------------------------------------------------------------------------------------------------------------------------------------------------------------------------------------------------------------------------------------------------------------------------------------------------------------------------------------------------------------------------------------------------------------------------------------------------------------------------------------------------------------------------------------------------------------------------------------------------------------------------------------------------------------------------------------------------------------------------------------------------------------------------------------------------------------------------------------------------------------------------------------------------------------------------------------------------------ggaagatgtgttacacaatacactcaaatatggtaaaacccaaccagaagagaaggaaatctacatatcatacaaaaaagcaccaagacagaatttacaacataactacattaaagtgacatgagcaaacatgggcagtttttcaactccataaggcaaaacatagttaacgagattttgtcacaatatcaacagaaacaagccctggccaagtcagatagcaaatctagagttccaaaaggcaaacacttcagctttccttctattgatagttagcaagacttaccaccctgaacggcctgagtatcattgaaggcctgagaaactgaattggacactactgcggaggagcgtattccagggatg
>_R_Jupunba_nipensis_Mayo_19662@NODE_1_length_1323_cov_45.747994
----------------------------------------------------------------------------------------------------------------------------------------------------------------------------------------------------------------------------------------------------------------------------------tgaccttatcactagaaaataaagtgacaccacaatacaaaaggtaatgagtaattaaaagaaaacaccaattgtaaggcatttcttctattgatgaggatgtatacaataaatataaagacaagtacttaccagatcttggtctagattgcatagttagtgatgaaaagtcaagatgtttgtcatgtccctgtgatttgacaactaattgctctcctatatgtaatggagccgctttcacaccatgattaaccttgtttctctcttgtagattgcacttttccaatgcagactcttttgatggcaatacagattttgtagcaggaacctctgactgactttgaatagcttgaggggcagcataagatctgtcaagttttaatcgtttcttatctggttcctttgatcccaaatgtacattctctgaataagtatattttctagttgtgtctcccttcagtttgatggcattatgatcccttcccaaagttgaagtagactccttatgttgctgggctgcctttaacttgagctcactctcccgaattgcaatctgctgtcgtaaatcctgaagtttatttttatttgataccactccctggtcatttttacgctcctgactccctaagtttttgttcaaggtatagaaatttctagatcgaggtccttgacccactgagaaggatccagcaaccttagaattagaaccgtgaattctggttactgatgagaaagatgagtgatttaatggtgatcttttgggcactgacttggccacacttctagcaccattcagtaacttgtaagatttttccgaagataaagtacgtggcttctgattgctatccaacctggaagtattacctttagattcaacagctttatcctgtttaccatcttcagagtcactaccactatcatcatcagagaagctaatcacaagacttttatcagtcccagcatgagcaggccacatagaagatttaggtggtaattggctcctgttaaagctcttctgagaagctgattgcatggttttctgcaactgtataccgttagagcctgcagaaatattgcgacaaaaaggtcaacccaaggatattaattaagactataagctagtttggaagatgtgcaacacaatgcactcaaatatggtaaaacccaaccagaagagaaggaaatctacatatcatacaaaaaagcaccaagacagaatttacaacataactacattaaagtgacatgagcaaacatgagcag-ttttcaactccataagacaaaacatagttaacgagattttgtcacattatcaacagaaac-----------------------------------------------------------------------------------------------------------------------------------------------------------------------
>_R_Jupunba_oppositifolia_Liegier_16014@NODE_1_length_1442_cov_160.834432
-----------------------------------------------------------------------------------------------------------------------------------------------------------------------------------------------tccaacctaaaagtacaagcagcaattagatcttggctaagtctaaaataagccatcgaattagacatgatggcctctttgtatgaccttatcactagaaaataaagtgacaccacaatacaaaaggtaatgagtaattaaaagaaaacaccaattgtaaggcatttcttctattgatgaggatgtatacaataaatataaagacaagtacttaccagatcttggtctagattgcatagttagtgatgaaaagtcaagatgtttgtcatgtccctgtgatttgacaactaattgctctcctatacgtaatggagccgctttcacaccatgattaaccttgtttctctcttgtagattgcacttttccaatgcagactcttttgatggcaatacagattttgtagcaggaacctctgactgactttgaatagcttgaggggcagcataagatctgtcaagttttaatcgtttcttatctggttcctttgatcccaaatgtacattctctgaataagtatattttctagttgtgtctcccttcagtttgatggcattatgatcccttcccaaagttgaagtagactccttatgttgctgggctgcctttaacttgagctcactctcccgaattgcaatctgctgtcgtaaatcctgaagtttatttttatttgataccactccctggtcatttttacgctcctgactccctaagtttttgttcaagttatagaaatttctagatcgaggtccttgacccactgagaaggatccagcaaccttagaattagaaccgtgaattctggttactgatgagaaagatgagtgatttaatggtgatcttttgggcactgacttggccacacttctagcaccattcagtaacttgtaagatttttccgaagataaagtaggtggcttctgattgctatccaacctggaagtattacctttagattcaacagctttatcctgtttaccatcttcagattcactaccactatcatcatcagagaagctaatcacaagacttttatcagtgccagcatgagcaggccacatagaagatttaggtggtaattggctcctgttaaagctcttctgagaagctgattgcatggttttctgcaactgtataccgttagagcctgcagaaatattgcaacaaaaaggtcaacccaaggatattaattaagactataagctagtttggaagatgtgcaacacaatgcactcaaatatggtaaaacccaaccagaagagaaggaaatctacatatcatacaaaaaagcaccaagacagaatttacaacataactacattaaagtgacatgagcaaacatgggcag-ttttcaactccataagacaaaacatagttaacgagattttgtcacattatcagcagaaacaagccctggccaagtcagatagcaaatctagagttc-----------------------------------------------------------------------------------------------------------------------------------
>_R_Jupunba_oxyphyllidia_Yonker_6157@NODE_1_length_1613_cov_158.766276
---------------------------------------------------------------------------------------------------------------------------------------------------------------cctaacacttgtgtctatgccagctaaatacatccaacctaaaagtataagcagcaattagatcttggctaagtctaaaagaagccatcgaattagacatgatggcctctttgtatgaccttatcactagaaaataaggtgacaccacaatacaaaaggtaatgagtaattaaaagaaaacaccacttgtaaggcatttcttctattgatgaggatgtatacaataaatataaagacaagtacttaccagatcttggtctagattgcatagttagtgatgaaaagtcaagatgtttgtcatgtccctgtgatttgacaactaattgctctcctataggtaatggagccgctttcacaccatgattagccttgtttctctcttgtagattgcaattttccaatgcagactcttttgatggcaatacagattttgtagcaggaacctctgactgactttgaatagcttgaggggcagcataagatctgtcaagttttattcgtttcttatctggttcctttgatcccaaatgtgcattctctgaataagtatattttctagttgtgtctcccttcagtttgatggcattatgatcccttcccaaagttgaaggagactccttatgttgctgggctgcctttaacttgagctcactctcccgaattgcaatctgctgtcgtaaatcctgaagtttatttttatttgataccactccctggtcatttttacgctcctgactccctaagtttttgttcaaggcatagaaatttctagatcgaggtccttgaccgactgagaaggatccagcaaccttagaattagaaccgtgaattctggttactgatgagaaagatgagtgatttaatggtgatcttttgggcactgacttggccacacttctagcaccattcagtaacttgtaagatttttctgaagataaagtaggtggcttctgattgctatccaacctggaagtagtacctttagattcaacagctttatcctgtttaccatcttcagagtcactaccactatcatcatcagagaagctaatcacaagacttttatcagtgcctgcatgagcaggccacatagaagatttaggtggtaattggctcctgttaaagctcttatgagaagctgattgcatggttttctgcaactgtataccgttagagcctgcagaaatattgcgacaaaaaggtcaacccaaggatattagttaagcctataagctagtttggaagatgagttacacaatacactcaaatatggtaaaacccaaccagaagaaaaggaaatctacatatcatacaaaaaagcaccaagacagaatttacaacataactacattaaagtgacatgagcaaacatgggcagtttttcaactccacaagacaaaacatagttaacgagattttgtcacattatcaacagaaacaagccctggccaagtcagatagcaaatctagagttccaaaaggcaaacacttcagctttccttctgttgatagttagcaagacttaccaccctgaacggcctgagtatcattgaaggcctgagaaactgaattggacactactgcggaggagcgtattccagggatg
>_R_Punjuba_killipii_Palodorios_6252@NODE_1_length_1455_cov_108.877358
--------------------------------------------------------------------------------------------------------------------cattgatattttgtgcaacccctgtaaacttttctatccaaaacttaacacttgtgtctatgccacctaaatacatccaacctaagagtacaagcagcaattagatcttcgctaagtcaaaaataagaaatcgaatttgaca-gatggcctctttgtatgtgcttatcactagaaaataaagcgccaccacaatacaaaaggtaatgagtaattaaaagaaaacactacttgtaaggcatttcttctattgatgaggatgtatacaataaatataaagacaagtacttaccagatcttggtctagattgcatagttagtgatgaaatgtcaagatgtttgttatgtccctgtgatttgacaactaattgctctcctatacgtaatggagccactttcaccccatgattaaccttgtttctctcttgtagattgcaattttccaatgcagactcttttgatggcaatacagactttgtagcaggaacctctgactgactttgaatagcttgaggggcagcataagatctgtcaagttttaatcgtttcttatctggttcctttgatcccaaatgtgcattctctgaataagtatattttctagttgtgtctcccttcagtttgatggcattatggtcccttcccaaagttgaagtagactccttattttgctgggctgcctttaacttgagctcactctcccgaattgcaatctgctgtcgtaaatcctgaagtttatttttatttgataccactccctggtcatttttacgctcctgactcactaagcttttgttcaaggtatagaaatttctagatcgaggtccttgacccactgagaaggatccagcaaccttagaattagaaccgtgaattctggttactgatgagaaagatgagtgatttaatggtgatcttttgggcactgacttggccacacttctagcaccattcagtaacttgtaagatttttccgaagataaagtaggtggcttctgattgctatccaacctggaagtattacctttagattcaacagctttatcctgtttaccgtcttcagagtcgctaccactatcatcatcagagaagctaatcacaagacttttatcagtgcctgcatgagcaggccacatagaagatttaggtggtaattggttcctgttaaagctcatctgagaagctgattgcatggtttt---caactgtaaaacattagagcctgcagaaatattgcgtcaaaaaggtcaacccaaggatattagttaagactataatctagtttggaagatgtgttacacaatacactcaaatatggtaaaacccaaccagaagagaaggaaatctacatatcatacaaaaaagcaccaagacagaatttacaacataactacattaaagtgacatgagcaaacatgtgcagtttttcaactccaaaagacataacatagttaacggga-----------------------------------------------------------------------------------------------------------------------------------------------------------------------------------------------
>_R_Punjuba_racemiflora_Jimenez_Soares_3626@NODE_1_length_1752_cov_193.602388
acaatatcttatgacatgtcaacttgatagttaggccaaaataaagaaacaccataatgactaagaaagctaagcaatttaccctcagcttttaagctaaccacagaacctgcaagcattgatattttgtgcaaccgctgtaaacttttctatccaaaacttaacacttgtgtctatgccacctaaatacatccaacctaagagtacaagcagcaattagatcttcgctaagtcaaaaataagaaatcgaatttgaca-gatggcctctttgtatgtgcttatcactagaaaataaagcgccaccacaatccaaaaggtaatgagtaattaaaagaaaacactacttgtaaggcattttttctattgatgaggatgtatacaataaatataaagacaagtacttaccagatcttggtctagattgcatagttagtgatgaaatgtcaagatgtttgttatgtccctgtgatttgacaactaattgctctcctatacgtaatggagccactttcacaccatgattaaccttgtttctctcttgtagattgcaattttccaatgcagactcttttgatggcaatacagactttgtagcaggaacctctgactgactttgaatagcttgaggggcagcataagatctgtcaagttttaatcgtttcttatctggttcctttgatcccaaatgtgcattctctgaataagtatattttctagttgtgtctcccttcagtttgatggcattatggtcccttcccaaagttgaagtagactccttattttgctgggctgcctttaacttgagctcactctcccgaattgcaatctgctgtcgtaaatcctgaagtttatttttatttgataccactccctggtcatttttacgctcctgactcactaagtttttgttcaaggtatagaaatttctagatcgaggtccttgacccactgagaaggatccagcaaccttagaattagaaccgtgaattctggttactgatgagaaagatgagtgatttaatggtgatcttttgggcactgacttggccacacttctagcaccattcagtaacttgtaagatttttctgaagataaagtaggtcgcttctgattgctatccaacctggaagtattacctttagattcaacagctttatcctgtttactgtcttcagagtcactaccactatcatcatcagagaagctaatcacaagacttttatcagtgcctgcatgagcaggccacatagaagatttaggtggtaattggttcctgttaaagctcatctgagaagctgattgcatggtttt---caactgtaaaacattagagcctgcagaaatattgcgtcaaaaaggtcaacccaaggatattagttaagactataatctaatttggaagatgtgttacacaatacactcaaatatggtaaaacccaaccagaagagaaggaaatctacatatcatacaaaaaagcaccaagacagaatttacaacataactacattaaagtgacatgagcaaacatgtgcagtttttcaactccaaaagacataacatagttaacggcattttgtcacattatcaacaaaaataagccctggtcaagtcagatagcaaatctagagttccaaaaggcaaacacttcagctttcctcttgttgatagttagcaagacttaccaccctgaacggcctgagtataattgagggcctgagaaactgaattggacactacagcgg--------------------
