# Supplementary material for: A new generic circumscription of Hydrochorea (Leguminosae, Caesalpinioideae, mimosoid clade) with an amphi-Atlantic distribution
Source: PhytoKeys. 2022 Aug 22;205:401–37. doi: 10.3897/phytokeys.205.82775 (PMC9849043; doi:10.3897/phytokeys.205.82775)
Supplement: Supplementary material 1 — Supplementary data file S1 [file phytokeys-205-401_article-82775__-s001.zip › RBH3_m38134_comp36724_c0_seq2_exon05.aln-cln]

>Acacia_rostellifera_Murphy_466@NODE_1_length_1629_cov_333.315722
acattagaaaccactcaagcaacctattgggaaaactcttcaagtaagagcgtgcaaagaccagcccagactgggttagtcattatacccataaaaattctataaatcaaaatcacctcccaaaaaattatgcccataaaaattctatagaaatgcaagaagcaatcccacctcccaatcttctagaagcaaccaacgaaaaccatctaatgaaattccctcaagaatatacagttaatcattagaggcgatatttgtctatctatacaacagtcaccagacttatcaaacacaaatcaaatcccgatctcatacttcaagaaatcaagcg--acacaacaaataggcatatatacagatacatgggcaagttctactagaaaaaagaaatacctctagaaatgttttcttctgctctggatagtggaacaacttcatgtatctgtgaattctcattttcaaccccttgttcaggggcaggccccaggttgttgcatgtactgctactctttgaagctcttgtccctaatcgtgcaaataactctgaccttaatgctgcttcaagaagcaaagaatcttgaggatcctcggcactaattatagcatttggtccagtatctctgtccattaggttggcattagaatattgctttccttgatttacattgtcatgatcagtagacacatgtatagatggagaaatctcttcattatcattagcggatgtatctaattcatcagaagcagaattaactctatctacagttctgttaccccttcggggcaatggctctgatgtgctggcatctggttcgctgcaaggttcagaccccaaattcgctccattcatacgatgatacatcatattggacggttcattgttgacaccattagttgtatcaaaccctggttgattaagatcattgaattcagcctgcctctgacaaattgatgtgggtattacatattcatgtctaggaagataatccagccctgaatcaagatgtgcatgctgcccagaggacgaagaaaaaccagaattgttcaaaattaaagattttaacttagctgaatacaactcccttttgcggtaaagatcggtgcatcggccattagcctcaatcaaagccctctgagctttcaggtaagctttaagagcatttctttcttcaacttcacactggtgtctgtgttcttgtgcctcctccagttccttatcaatcaattcttccatttcaaaaaatgaatttaaatccatgttgctatgctctgagtcatttgcatgaccattaaaattgtttaacagttcctgaatgagaagcaaagagtcaataacaataaaggtta----------ccataaaaatcctttaagtggccgtgtggaccaaagcagaaaaacctggttgccttgttgaatgtcctaatcatgttatctcaagatatgattttgtcatagttcaaggaacttttca---------------------------------------------------------------------------------------------------------------------------------------------------------------------------------------------------------------------------------------------------------------------------------------------------
>Albizia_adinocephala_FHO33_88@NODE_1_length_2068_cov_205.303365
acatcagaaaccactcaagcaacctattgggaaaactcttcaagtatggttgtgcaaagaccagcccagaccaggttagtcattatacccataaaaattctatcaaccaaaatcaccccccaaaaaattatgcacataaaaattctatagaaatgcaagaagcaatcccacctcccagtcttctagaagcaaccaacgaaaaccatctaatgaaattccctcaagaatatacagttaatcactagaggtgatatttgtctatctatacaacagtcaccagacttatcaaacacaaatcaaatatcgatctcatacttcatgaaattaagtgacacacaacaaataggcatatatacacatacatgggcaagttctag---ggaaaaaaattacctctagaagtgttttcttctgctctagatagtggaacaacttcatgtatctgtgtattctcattttcaaccccttgttcaggggcaggccccaggttgttgcatgcactgctactctttgaagctcttgtcccaaatcgtgcaaatagctctgaccttaatgctgcttcaagaagcaaagaatcttgaggatcctcggcactaattctagcatttggtccagtatctctgtccattaggttggcattagaatattgctttccttgatttacattgtcatgattagtagacacatgtatagatggagacatctcttcattatcattagcagatgtatctaattcatcagaaggagaattaactctatctacagttctattaacccttctgggcaacggctctgatgtactggcatctggttcactgcaaggttcagaccccaaattcactccattcatacgatgatacatcatattggagggtccattgttgacaccattagttgtatcaaaacctggttgattaagatcattgaattcagcctgcctctgacaaattgatgtgggtattacatattcatgtctgggaaggtaatccagctctgaatcaagatgtgcatgctgcccggaggaccaagaaaaaccagaattgctcaaaattaaagattttaacttagctgaatacaactcccttttgcggtaaagattggtgcattgaccactagcctcaatcaaagccctctgagctttcaggtaagctttcagagcatttctttcttcaacttcacacttgtgcctgtgttcttgtgcctcctccagttccttatctatcaattcttccatttcaaaaaatgaatttaaatctatgttgctatgctctgagtcatttgcatgatcattaaatttgtttaacagttcctggatgagaagcaaatagtcaataacaacaaaggttaaaggtgtgacatatcaaaatccattaattggctgtgtggaccgaaacagcaaaacctggctgcattgttgaatgtcctaatta-gttatctcaagatatgagtttttcatagtttaaggaacttttcagatttacagcatttgtgactttattcaaggaggaacttggtgcatgaactgactctacactattccacacagttgaaagaaacagaagtatcacatacatatctttcaaaaacaaaacaatgtgaaaaagtagaaacactaggtgtatcatccaagtttaatcttgactcacctacgacccacacatacaggtgcctcccagtctaatacaaataacaatgaagaggggcgttatttataaaccaaacaaatccattcatcagatgattatcaatcagtagagagggtcca
>Albizia_coripatensis_Hughes_2433@NODE_1_length_877_cov_233.321250
-----------------------------------------------------------------------------------------------------------------------------------------------------------------------------------------------------------------------------------------------------------------------------------------------------------------------------------------------------------------------------------------------------------------------------------------------------------------------------------------------------------------------------------------------------------------------------------------------------------------------------------------------------------------------------------------------------------------------------------------------------------------------------------------------------------------------------------------------------------------------------------------------------------------------------------------------------------------------------------attgatgtgggtattacatattcatgtctaggaaggaaatccagctctgaatcaagatgtgcatgctgcccggaggaccaagaaaaaccagaattgttcaaaattaaagattttaacttggctgaatacaactcccttttgcggtaaagattggtgcattgaccattagcctcaatcaaagccctctgagctttcaggtaagctttaagagcgtttctttcttcaacttcacacttgtgcctgtgttcttgtgcctcctccagttccttatctatcaattcttccatttcaaaaaatgaatttaaatctatgttgctatgctctgagtcatttgcatgatcattaaaattgtttaacagttcctggatgagaagcaaagagtcaataacaagaaaggttaaaggtgtgacatatcaaaatccattaattggctgtgtggaccgaaacagcaaaacctggttgcattgttgaatgtcctaatcaagttatctcaagatatgactttgtcatagtttgagaaacttttcagatttacagcatttgtgactttattcaaggaggaacttggtgcatgaactgactctacactattccacacagttgaaagaaacagaagcatcacgtacagatctttcaaaatcaaaacaacgtgaaaaagtagaaacactaggtgtattatccaagtttaatgttgactcacctacaacccacacctacaggtgcctcccagtctaataaaaataacaatgaagaggggcagtatttataaaccaaacaaatccattcatcacatgattatcaatcagtagagggggtcca
>Albizia_coripatensis_Hughes_2433@NODE_2_length_740_cov_261.407240
tcactagaaatgagaaaagcaacctattgggaaaactcttcaagtaagagtgtgcaaagaccagcccagaccatgttagtcattatacccataaaaattctatcaatcaaaatcacctcccaaaaaattatgcccattcaaattctatagaaatgcaagaagcaatcccacctcccagtcttctagaagcaaccaacgaaaaccatctaatgaaattccctcaagaatatacagttaatcactagaggcgatatttgtctatctgtacaacagtcaccagacttatcaaacacaaatcaaatatcgatctcatacttcatgaaattaagtgacacacaacaaataggcatatatacacatacatgggcaagttctactagaaaaaaaaaatacctctagaagtgctttcttctgctctagatagtggaacaacttcatgtatctgtgtattctcattttcaaccccttgttcaggggcaggccccaggttgttgcatgtactgctactctttgaagctcttgtcccaaatcgtgcaaatagctctgaccttaatgctgcttcaagaagcaaagaatcttgaggatcctcggcactaattctagcatttggtccagtatctctgtccattaggttggcattagaatattgctttccttgatttacattgtcatgattagtagacacatgtatagatggagacatctc----------------------------------------------------------------------------------------------------------------------------------------------------------------------------------------------------------------------------------------------------------------------------------------------------------------------------------------------------------------------------------------------------------------------------------------------------------------------------------------------------------------------------------------------------------------------------------------------------------------------------------------------------------------------------------------------------------------------------------------------------------------------------------------------------------------------------------------------------------------------------------------------------------------------------------------------------------------------------------------------------------------------------------------------------------------------------------------------------
>Albizia_edwallii_Dalmaso_272@NODE_1_length_1119_cov_9.478383
------------------------------------------------------------------------------------------------------------------------------------------------------------------------------------------------------------------------------------------------------------atttgtctatctatacaacagtcaccagacttatcaaacacaaatcaaatatcaatctcatacttcatgaaattaagtgacacacaacaaataggcatatatacacatacatgggcaagttctactagaaaaaaaaaatacctctagaagtgttttcttctgctctagatagtggaacaacttcatgtatctgtgtattctcattttcaaccccttgttcaggggcgggccccaggttgttgcatgtactgctactctttgaagctcttgtcccaaatcgtgcaaatagctctgaccttaatgctgcttcaagaagcaaagaatcttgaggatcctcggcactaattctagcatttggtccagtatctctgtccattaggttggcattagaatattgctttccttgatttacattgtcatgattagtagacacatgtatagatggagacatctcttcattatcattagcggatgtatctaattcatcagaaggagaattaactctatctacagttctattaccccttctaggcaatggctctgatgtactggcatctggttcactacaaggttcagaccccaaattcgctccattcatacgatgatacatcatattggagggtccattgttgacaccattagttgtatcaaaacctggttgattaagatcattgaattcagcctgcctctgacaaattgatgtgggtattacatattcatgtctaggaaggaaatccagctctgaatcaagatgtgcgtgctgcccggaggaccaagaaaaaccagaattgctcaaaattaaagattttaacttggctgaatacaactcccttttgcggtaaagattggtgcattgaccattagcctcaatcaaagccctctgagctttcaggtaagctttaagagcgtttctttcttcaacttcacacttgtgcctgtgttcttgtgcctcctccagttccttatctatcaattcttccatttcaaaaaatgaatttaaatctatgttgctatgctctgagtcatttgcatgatcattaaaattgtttaacagttcctggatgagaagcaaagagtcaataacaataattattg-----------------------------------------------------------------------------------------------------------------------------------------------------------------------------ttattgactctttgcttctc----------------------------------------------------------------------------------------------------------------------------------------------------------------------------------------------------------------------------------
>Albizia_glabripetala_Lewis_1652@NODE_1_length_1365_cov_110.329193
------------------------------------------------------------------------------------------------------------------------------------------------ctatagaaatgcaagaagcaatcccacttcccagtcttctagaagcaaccaacgaaaaccatctaatgaaattccctcaagaatatacagttaatcactagaggcgatatttgtctatctatacaacagtcaccagacttatcaaacacaaatcaaatatcgatctcatacttcatgaaattgagtgacacacaacaaataggcatatatacacatacatgggcaagttct---agaaaaagaaaatacctctaaaagtgttttcttctgctctagatagtggaacaacttcatgtatctgtgtattctcattttcaaccccttgttcaggggcaggccccaggttgttgcatgcactgctactctttgaagctcttgtcccaaatcgtgcaaatagctctgaccttaatgctgcttcaagaagcaaagaatcttgagaatcctcggcactaattctagcatttggtccagtatctctgtccattaggttggcattagaatattgctttccttgatttacattgtcatcattagtagacacatgtatagatggagacacctcttcattatcattagcagatgtatctaattcatcagaaggagaattaactctatctacagttctattaccccttctgggcaatggctctgatgtactggcatccggttcactgcaaggttcagaccccaaattcgctccattcatacgatgatacatcatattggagggtccattgttgacaccattagttgtatcaaaacctggttgattaagatcattgaattcagcctgcctctgacaaattgatgtgggtattacatattcatgtctaggaaggtaatccagctctgaatcaagatgttcatgctgcccggaggaccaagaaaaaccagaattgttcaaaattaaagattttaacttagctgaatacagctcccttttgcggtaaagattggtgcattgaccattagcctcaatcaaagccctctgagctttcaggtaagctttcagagcgtttctttcttcaacttcacacttgtgcctgtgttcttgtgcctcctccagttccttatctatcaattcttccatttcaaaaaatgaatttaaatctatgttgctatgctctgagtcatttgcatgatcattaaaattgcttaacagttcctggatgagaagcaaatagtcaataacaacgaaggttaaaggtgtgacatatgaaaatccattaattggctgtgtggaccgaaacagcaaaacctggttgcattgttgaatgtcctaatta-gttatctcaagatatgagtttgtcatagtttgaggaacttttcagatttacagcatttgtgactttattcaaggaggaactt-------------------------------------------------------------------------------------------------------------------------------------------------------------------------------------------------------------------------------------------------------------
>Albizia_inundata_Wood_26530@NODE_1_length_1217_cov_296.496558
-------------------------------------------------------------------------------------------------------------------------------------------------------------------------------------------------------------------------------------------------------------------------------------cagacttatcaaacacaaatcaaatatcgatctcatacttcatgaaattgagtgacacacaacaaataggcatatatacacatacatgggcaagttcta-gaaaaaaaaaaaatacctctaaaagtgttttcttctgctcttgatagtggaacaacttcatgtatctgtgtattctcattttcaaccccttgttcaggggcaggccccaggttgttgcatgcactgctactctttgaagctcttgtcccaaatcgtgcaaatagctctgaccttaatgctgcttcaagaagcaaagaatcttgaggatcctcagcactaattctagcatttggtccagtatctctgtccattaggttggcattagaatattgctttccttgatttacattgtc------------------------------------------atcattagcagatgtatctaattcatcagaaggagaattaactctatctacagttctattaccccttctgggcaatggctccgatgtactggcatctggttcactgcaaggttcagaccccaaattcgctccattcatacgatgatacatcatattggagggtccattgttgacaccattagttgtatcaaaacctggttgattaagatcattgaattcagcccgcctctgacaaattgatgtgggtattacatattcatgtctaggaaggtaatccagctctgaatcaagatgtgcatgctgcccggaggaccaagaaaaaccagaattgttcaaaattaaagattttaacttagctgaatacaactcccttctgcggtaaagattggtgcattgaccattagcctcaatcaaagccctctgagctttcaggtaagctttcagagcatttctttcttcaacttcacacttgtgccggtgttcttgtgcctcctccagttccttatctatcaattcttccatttcaaaaaatgaatttaaatctatgttgctatgctctgagtcatttgaatgatcattaaaattgcttaacagttcctggatgagaagcaaatagtcaataacaacgaaggttaaaggtgtaacatatgaaaatccattaattggccgtgtggaccgaaacagcaaaacctggttgcattgttgaatgtcctaatta-gttatctcaagatatgagtttgtcatagtttgaggaacttttcagatttatagcatttgtgactttattcaaggaggaacttggtgcatgaactgactctacactat------------------------------------------------------------------------------------------------------------------------------------------------------------------------------------------------------------------------------------
>Albizia_sinaloensis_Hughes_1576@NODE_1_length_1751_cov_116.050179
-------------------------------aaaactcttcaagtatgagtgtgcaaagaccagcccagaccaggttagtcattatacccataaaaattctaccaatcaaaatcaacccccaaaaaattatgcacataaaaattctatagaaatgcaagaagcaatcccacctcccagtcttctagaagcaaccaacgaaaaccatctaatgaaattccctcaagaatatacagttaatcactagaggcaatatttgtctatctatacaacagtcaccagacttatcaaacacaaatcaaatatcgatctcatacttcatgaaattaagtgacacacaacaaataggcatatatacacatacatgggcaagttctag---aaaaaaaaattacctctagaagtgttttcttctgctctagatagtggaacaacttcatgtatctgtgtattctcattttcaaccccttgttcaggggcaggccccaggttgttgcatgcactgctactctttgaagctctagtcccaaatcgtgcaaatagctctgaccttaatgctgcttcaagaagcaaagaatcttgaggatcctcggtactaattctagcatttggtccagtatctctgtccattaggttggcattagaatattgctttccttgatttacattgtcatgattagtagacacatgtatagatggagacatctcttcattatcattagcagacgtatctaattcatcagaaggagaattaactctatctacagttctattaccccttctgggcaatggctctgatgtactggcatctggttcactgcaaggttcagaccccaaatttgctccattcatacgatgatacatcatattggagggtccattgttgacaccattagttgtatcaaaacctggttgattaagatcattgaattcagcctgcctttgacaaattgatgtgggtattacatattcatgtctaggaaggtaatccagctctgaatcaagatgtgcatgctgcccggaggaccaagaaaaaccagaattgctcaaaattaaagattttaacttagctgaatacaactcccttttgcggtaaagattggtgcattgaccactagcctcaatcaaagccctctgagctttcaggtaagctttcagagcgtttctttcttcaacttcacatttgtgcctgtgttcttgtgcctcctccagttccttatctatcaattcttccatttcaaaaaatgaatttaaatctatgttgctatgctctgagtcatttgcatgatcattaaatttgtttaacagttcctggatgagaagcaaatagtcaataaaaacaaaggttaaaggtgtgacatatcaaaatccattaattggctgtgtggaccgaaacagcaaaacctggttgcattgttgaatgtcctaatta-gttatctcaagatatgagtttgtca-agtttgaggaacttttcagatttacagcatttgtgactttattcaaggaggaacttggtgcatgaactgactctacactattccacaaagttgaaagaaacagaagtatcacatacatatctttcaaaatcaaaacaatgtgaacaagtagaaacactaggtgtattctccaagtttaatcttgactcacctaagacccacacctacaggtgcctcccagtctaataaaaataacaatgaagaggggcggtatttataaaccaaacaaatccattcatcacatgattatcaatcagtagagagggtcca
>Albizia_subdimidiata_var_minor_Gorts_341@NODE_1_length_1386_cov_46.012223
---------------------------------------------------------------------------------------------------------------------------------------------------------------aagcaatcccacttcccagtcttctagaagcaaccaatgaaaaccatccaatgaaattccctcaagaatatacagttaatcactagaggcgatatttgtatatctatacaacagtcaccagacttatcaaacacaaatcaaatatcgatctcatacttcatgaaattaagtgacacacaacaaatacgcatatatacacatacatgggcaagttcttagggaaaaaaaaaaaacctctagaagtgttttcttctgctctagatagtggaacaacttcatgtatctgtgtattctcattttcaaccccttgttcaggggcaggccccaggttgttgcatgcactgctactctttgaagctcttgtcccaaatcgtgcaaatagctctgaccttaatgctgcttcaagaagcaaagaatcttgaggatcctcagcactaattctagcatttggtccagtatctctgtccgttaggttggcattagaatattgctttccttgatttacattgtcatcattagtagacacatgtatagatggagacatctcttcattatcattagcagatgtatctaattcatcagaaggagaattaactctatctacagttctattaccccttctgggcaatggctctgatgtactggcatctggttcactgcaaggttcagaccccaaattcactccgttcatacgatgatacatcatattggagggtccattgttgacaccattagttgtatcaaaacctggttgattaagatcattgaattcagcctgcctctgacaaattgatgtgggtattacatattcatgtctaggaaggtaatccagctctgaatcaagatgtgcatgctgcccggaggaccaagaaaaaccagaattgttcaaaattaaagattttaacttagctgaatacaactcccttttgcggtaaagattggtgcattgaccattagcctcaatcaaagccctctgagctttcaggtaagctttcagagcatttctttcttcaacttcacacttgtgcctgtgttcttgtgcctcctccagttccttatctatcaattcttccatttcaaaaaatgaatttaaatctatgttgctatgctctgagtcatttgcatgatcattaaaattgcttaacagttcctggatgagaagcaaatagtcaataacaacgaaggttaaaggtgtgacatatgaaaatccattaattggctgtgtggaccgaaacagcaaaacctggttgcattgttgaatgtcctaatta-gttatctcaagatatgagtttgtcatagtttgaggaacttttcagatttacagcatttgtgactttattcaaggaggaacttggtgcatgaactgactctacactattccac-------------------------------------------------------------------------------------------------------------------------------------------------------------------------------------------------------------------------------
>Albizia_tomentella_Leach_Dunlop_3801@NODE_1_length_1747_cov_230.728743
------------------gcaacctattggggaaactcttt------gagtgtgcgaaggccagtgcagatggggttagtcattatacccataaaaattctatcaatcaaaatcagctcccaaaaaattatgcccataaaaattctatagaaatgcaagaa-caatcccacctcccagtcttctagaagtaaccaatgaaaaccatctaatgaaattccctaaagattatacagttaatcattagaggcgata-ttgtctatctatacaacagtcaacagacttatcaaacacaaatcaaatatcgatctca-acttcacaaaattaagtg--acacaacaaataggcatatatacacatacatgtgcaaattctactaggaaaaaaaattacctgtagaagtgtttccttctgctctggatagtggaacaagttcatctatctgtgaattctcatgttcaaccccttgctcaggggcagaccccacgttgtcgcatgtactgctactctttgaagtttttgtccctaatcgtgcaaatagctctgaccttaatgctgcttcaagaagcaaagaatcttgaggatcctcggcagtaattctagcatttggtccagtatctctgtccattaggttcgcatgagaatattgctttccttgatttacattgtcatgatcagtagacacatgtatggatggagacatctcttcattatcattagcggatgtatctaattcatcagaaggagaattaattctatctacagttctattaccccttcggggcaatggctctgatgtactggcatctggttcactgcaaggttcagaccccaaattcgctccattcatacaatgatacatcatattggagggtccat------taccattagttgtatcaaaccctggttgattaagatcattgaattcaccctgactttgacaaattgatgtgggtattacacattcatgtctaggaaggtaatccagccctgaatcaagatgtgcatgctgcccagaggaccaagaaaaaccagaattgttcaaaattaaagattttaacttagctgaatacaactcccttttgcggtaaagattggtgcaccgaccattagcctcaatcaaagccctctgagctttaaggtaagctttaagggcatttctttcttcaacttcacacttgtgtctgtgttcttgtacctcctccagttccttatctatcaattcttccatttcaaaaaatgaatttaagtccatgttgctatgctctgagtcatttgcatgatcattacaattgtttaacagctcctggatgagaagcaaagagtcaataacaataaaggttaaaggtgtgacatatcaaaatcctttaattggctgtgtggacaaaaacagcaaaacctggttgcattgttgaatgtcctaatcatgttaactcaagatatgagtttgtcatagttcgaggaacttttcagatttttggcatttgtgactttattcaagtagggacatggtgcacgaactgactctacattattccatacagttggaagaaagagaagcatcacatacagatctttcaaaatcaatacaaagtgaaaaagtagaaacactaggtgtattatccaaattt----ttgactcacctaagacccacacctacaggtgccccccagtctaataaaaataacaatgaagaggggcagtatttataaaccaaacaaatccattcatcacatgattatcaatcaatagagagggtcca
>Archidendron_clypearia_Wieringa_1849@NODE_1_length_1489_cov_382.722380
-------------------------------------------------------------------------------------------------------------------------------------------------------------------------------------------------------------------------------------------------------------------------------------------------------------------------acttcacaaaatcaagtg--acacaacacataggcatatatacacatacatgggcaagttctaagagaaaaaaaaattacctctagaagtgttttcttccactctggatagtggaacaacttcatgtatctgtgaattctcattttcaaccccttgttcaggagccagccccaggttgttgcatgtactgctactctttgaagctcttgtccctaatcttgcaaatagctctgaccttaatgctgcttcaagaagcaaagaatcttgaggatcctcggcactaattctagcatttggtccagtatctctgtcccttaggttggcattagaatatttctttccttgatttacattgtcatgatcagtagacacatgtatagatggagacatctcttcattatcattagcggatgtatctaattcatcagaaggagaattaactctatctacagttctattaccccttcggggcaatggctctgatgtactggcatctggttcactgcaaggttcagaccccaaattcactccattcatacgatgatacatcatattggagggtccatcgttgacaccattagttgtatcaaaccctggttgattaagatcattgaattcagcctgcctctgacaaattgatgtgggtattacatattcatgtctaggaaggtaatccagccctgaatcaagatgtgcatgctgcccagaggaccaagataaaccagaattgttcaaaattaaagattttaacttagctgaatacaactcccttttgcggtaaagatcggtgcatcgaccattagccttaatcaaagccctctgagctttcaggtaagctttaagagcatttctttcttcaacttcacacttgtgtctgtgttcttgtgcctcctccagttccttatctatcaattcttccatttcaaaaaatgaatttaaatccatgttgctatgctctgagtcatttgcatgatcattaaaattgtttaacagttcctggatgagaagcaaagagtcaataacaataaagattaaaggtgtgacatttcaaaatcctttaattggccatgtggaccaaaacagtaaaacctggttgcattgttgaatgtcctaatcatgttatctcaagatatgaatttgtcatagttcgaggaacttttcatatttttagcatttgtgactttaatcaaggaagagcttggtgcatgaacggactctacactattccacacagttgaaagaaacagaagcatcacatacagatcttacaaaatcaaaacaacgtgaaaaagtagaaacactaggtgtattacccaaatttaatcttgactcacctacgacccacacctacaggtgcctcccagtctaatagaaataacaataaagaggggcagtatttataaaccaaacaaatccattcatcacatgattatcaatcagtagagagggtcca
>Balizia_elegans_Iganci_870@NODE_1_length_1986_cov_169.988476
acattagaaaccactcaagcaaccaattgggaaaactcttcaagtaagagtgtgcaaagaccagcccagaccgggttagtcattatacccataaaaattctatcaatcaaaatcacctcccaaaaaattatgcccgtaaaaattctatagaaatgaaagaagcaatcccacctcccagtcttctagaaccaacaaacgaaaaccatctaatgaaattccctcaagaatatacagttaatcactagag--gatatttgtctatctatacaacagtcaccagacttatcaaacacaaatcaaatatcgatctcacacttcacgaaattaagtgacacacaacaaataggcatatatacacatacatgggcaagttctactagaaaaaaaaaatacctctagaagtgttttcttctgttctagatagtggaacaactgcatgtatctgtgcattctcattttcaacgccttgttcaggggcaggccccaggttgttgcatgtactgctactctttggagctcttgtcccaaatcgcgcaaatagctctgaccttaatgctgcttcaagaagcaaagaatctcgaggatcctcggcactaattctagcatttggtccagtatctctgtccattaggttggcattagaatattgctttccttgatttacattgtcatgatcagtagacacatgtatagatggagaaatctcttcattatcatttgcggatgtatctaattcatcagaaggagaattaactctatctacagttctattaccccttcggggcaatggctctgatgtactggcatctggttcactgcaaggttcagaccccaaattcactccattcatacgatgatacatcatattggagggtccattgttgacaccattagttgtatcaaaccctggttgattaagatcattgaattcagcctgcctctgacaaattgatgtgggtattacatattcatgtctaggaaggtaatccagccccgaatcaagatgtgcatgctgcccggaggaccaagaaaaaccagaattgttcaaaattaaagattttaacttagctgaatacaactcccttttacggtaaagattggtgcatcgcccattagcctcaatcaaagccctctgagctttcaggtaagctttaagagcatttctttcttcaacttcacacttgtgcctgtgttcttgggcctcctccagttccttatctatcaattcttccatttcaaaaaatgaatttaaatctatgttgctatgctctgaatcatttgcatgatcattaaaattgtttaacagttcctggatgagaagcaaagagtcaataacaataaaggttaaaggtgtgacatatcaaaatctttcaattggctgtgtggatcaaaacagcaaaacctagttgcattgttgaat------tggatgttatctcaagatatgagtttgtcatagttcgaggaacttttcagatttttagcatttgtgactttattcaaggaggaacttggtgcatgaactgactctacactattcaacacagttgaaagaaacaaaagcatcacatacagatctttcaaaatcaaaacaatgtgaaaaagtagaaacactaggtgtattatccaagtttaatcttgactcacctacgacccacacctacaggtgcctcccagtctaataaaaataacaatgaagaggggcagtatatataaaccaaacaaatccattcatcacatgattatcaatcagtagagagggtcca
>Balizia_leucocalyx_Aguilar_1939@NODE_1_length_2043_cov_199.590031
acattagaagccactcaagcaaccaatcgggaaaactcttcaagtaagagtgtgcaaagaccagcccagaccgggttagtcatcatacccataaaaattctatcaatcaaaatcacctcccaaaaaattatgcccttaaaaattctatagaaatgaaagaagcaatcccacctcccagtcttctagaagcaacaaacgaaaaccatctaatgaaatttcctcaagaagatacagttaatcactagaggcgatatttgtctatctatacaacagtcaccagacctatcaaacacaaatcaaatatcgatctcatacttcacgaaattaagtgacacacaacaaataggcatatatacacatacacgggcaagttctgctagaaaaaaaaaaaacctctagaagtgttttcttctgctctagatagtggaacaactgcatgtatctgtgcattctcattttcaaccccttgttcaggggcaggccccaggttgttgcatgtactgctactctttgtagctcttgtcccaaatcgcgcaaatagctctgaccttaatgctgcttcaagaagcaaagaatcttgagggtcctcggcactaattctagcatttggtccagtatctctgtccattaggttggcattagaatattgctttccttgatttacattgtcatgatcagtagacacatgtatagatggagaaatctcttcattatcatttgcggatgtatctaattcatcagaaggagaattaactctatctacagttctattaccccttcggggcaatggctctgatgtactggcatctggttcactgcaaggttcagaccccaaattcactccattcatacgatgatacatcatattggagggtccattgttgacaccattagttgtatcaaaccctggttgattaagatcattgaattcagcctgcctctgacaaattgatgtgggtattacatattcatgtctaggaaggtaatccagccccgaatcaagatgtgcatgctgcccggaggaccaagaaaaaccagaattgtgcaaaattaaagattttaacttagctgaatacaactcccttttacggtaaagattggtgcatcgaccattagcctcaatcaaagccctctgagctttcaggtaagctttaagagcatttctttcttcaacttcacacttgtgcctgtgttcttgggcctcctccagttccttatctatcaattcttccatttcaaaaaatgaatttaaatctatgttgctatgctctgagtcatttgcatgatcattaaaattgtttaacagttcctggatgataagcaaagagtcaataacaataaaggttaaaggtgtgacatatcataatcttttaattggctgtgtggatcaaaacagcaaaacctagttgcattgttgaatgtcctaatcatgttatctcaagatatgagtttgtcatagttcgaggaacttttcagatttttagcatttgtgactttattcaaggaggaacttggtgcatgaactgactctacactattccacacagttgaaagaaacagaagcatcacatacagatctttcaaaatcaaaacaatgtggaaaagtagaaacactaggtgcattatccaagtttaatcttgactcacctacgacccacacctacaggtgcctcccagtctaataaaaataacaatgaagaggggcagtatatataaaccaaacaaatccattcatcacatgattatcaatcagtagagagggtcca
>Balizia_pedicellaris_Queiroz_15529@NODE_1_length_1311_cov_475.304936
---------------------------------------------------------------------------------------------------ctatcaatcaaaatcacctcccaaaaaattatgcccgtaagaattctatagaaatgaaagaagcaatcccacctcccactcttctagaaacaacaaacgaaaaccatctaatgaaattccctcaagaatatacagttaatcactagaggcgatgtttgtctatctatacaacagtcaccaggcttatcaaacacaaatcaaatatcgatctcatacttcacgaaattaagtgacacacaacaaataggcatatatacacatacatgggcaagttctactagaaaaaaaaaatacctctagaagtgttttcttctgcactagatagtggaacaactgcatgtatctgtgcattctcattttcaaccccttgttcaggggtaggctccaggttgttgcatgtactgctactccttggagctcttgtcccaaatcgcgcaaatagctctgaccttaatgctgcttcaagaagcaaagaatcttgaggatcctcggcactaattctagcatttggtccagtatctctgtctattaggttggcattagaatattgctctccttgatttacattgtcatgatcagtagacacatgtatagatggagaaatctcttcattatcatttgcggatgtatctaattcatcagaaggagaattaactctatctacagttctattaccccttcggggcaatggctctgatgtactggcatctggttcactgcaaggttcagaccccaaattcgctccattcatacgatgatacattatattggagggtccattgttgacaccattagttgtatcaaaccctggttgattaagatcattgaattcagcctgcctctgacaaattgatgtgggtattacatattcatgtctaggaaggtaatccagccccgaatcaagatgtgcatgctgcctggaggaccaagaaaaaccagaattgttcaaaattaaagattttaacttagctgaatacaactcccttttgcggtaaagattggtgcatcgaccattagcctcaatcaaagccctctgagctttcaggtaagttttaagagcatttctttcttcaacttcacacttgtgcctatgttcttgggcctcctccagttccttatctatcaattcttccatttcaaaaaatgaatttaaatctatgttgctatgctctgagtcatttgcatgatcattaaaattgtttaacagttcctggatgagaagcaaagagtcactaacaataaaggttaaaggtgtgacatatcaaaatcttttaattggctgtatggatcaaaacagaaaaacctagttgc--------------------------------------------------------------------------------------------------------------------------------------------------------------------------------------------------------------------------------------------------------------------------------------------------------------------------------------------------------------------
>Cathormion_rhombifolium_Deighton_3618@NODE_1_length_1536_cov_132.108979
-------------------------------------------------------------------------------------------------------------------------------ttatgcccgtaaaaattctatagaaatgaaagaagcaatcccacctcccagtcttctagaagcaacaaacgaaaaccatctaatgaaattccctcaagaatattcagttaatcactagaggcgatatttgtctatctatacaacagtcaccagacttatcaaacacaaatcaaatatcgatctcatacttcatgaaattaagtgacacacaacaaataggcatatatacacatacatgggcaagttatactagaaaaaaaaaatacctctagaagtgttttcttctgctctagatagtggaacaattgcatgtatctgtgcattctcattttcaacccattgttcaggggcaggccccaggttgttgcatgtactgctactctttggagctcttgtcccaaatcgtgcaaatagctctgaccttaatgctgcttcaagaagcaaagaatcttgaggatcctcggcactaattctagcatttggtccagtatctctgtccattaggttggcattagaatattgctttctttgatttacattgtcatgatcagtagacacatgtatagatggagaaatctcttcattatcatttgcggatgtatctaattcatcagaaggagaattaactctatctacagttctattaccccttcggggcaatggctctgatgtactggcatctggttcactgcaaggttcagaccccaaattcgctccattcatacgatgatacatcatattggagggtccattgttgacaccattagttgtatcaaaccctggttgattaagatcattgaattcagcctgcctctgacaaattgatgtgggtattacatattcatgtctaggaaggtaatccagccccgaatcaagatgtgcatgctgcccaaaggaccaagaaaaaccagaattgttcaaaattaaagattttaacttggctgaatacaactcccttttgcggtaaagattggtgcatcgaccattagcctcaatcaaagccctctgagctttcaggtaagctttaagagcatttctttcttcaacttcacacttgtgcctgtggtcttgggcctcctccagttccttatctatcaattcttccatttcaaaaaatgaatttaaatctatgttgctatgctctgagtcatttgcatgatcattaaaattgtttaacagttcctggatgagaagcaaagagtcaataacaataaaggttaaaggtgtgacatatcaaaatcttttaattggctgtgtggatcaaaacagcaaaacctagttgcattgctgaatgtcctaatcatgttatctcaagatatgagtttgtcatagttcaaggaacttttcagatttttagcatttgtgactttattgaaggaggaacttggtgcatgaactgactctacaccattccacacagttgaaagaaacagaagcatcacatacagatctttcaaaatcaaaacaatgtgaaaaagtagaaacactaggtgtattatccaagtttaatcttgactcacctacgacccacaccta-------------------------------------------------------------------------------------------------------
>Enterolobium_cyclocarpum_MWC9020@NODE_1_length_1423_cov_468.491085
----------------------------------actcttcaagtaagagtgtgcaaagaccagcccagaccgggttagtcattatagccataaaaattctttcaatcaaaatcacctcccaaaaaattatgcccataaaaattctatagaaatgcaagaagcaatcccacctcccagtcttttagaagcaaccaacgaaaaccatctgatgaaattccctcaagaatatacagttaatcactagaagtgatatttgtctatctatacaacagtcaccagacttatcaaacacaaatcaaatatcgatctcatacttcacaaagttaagtg--acacaataaataggcaaatatacacatacatgggcaagttcttataaggtaaaaaattacctctagaagtgttttcttctgctctggatagtggaacaacttcatgtatctgtgaattctcattttcaaccccttgttcaggggcaggccccaggttgtcgcatgtactgctactctttgaagctcttgtccctattcgtgcaaatagctctgaccttaatgctgcttcaagaagcaaagaatcttgaggatccttggcactaattctagcatttggtccagtgtctctgtccattaagttggcattagaatattgctttccttgatttacattgtcatgatcagtagacacatgtatggatggagacatctcttcattatcattcgcggatgtatctaactcatcagaaggagaattaactctatctacagttctattaccccttcggggcaatggctctgatgtactggcatctggttcactgcaaggttcagaccccaaatttgctccattcatacgatgatacatcatattggagggtccattgttgacaccattagttgtatcaaaccctggttgattaagatcattgaattcagcctgcctctgacaaattgatgtgggtattacatattcatgtctaggaaggtaatccagccctgaatcaagatgtgcatgctgcccagaggaccaagaaaaaccagaattgttcaaaattaaagattttaacttagatgaatacaactcccttttgcggtaaagattggtgcatcgactgttcgcctcaatcaaagccctctgagctttcaggtaagctttaagagcatttctttcttcaacttcacacttgtgtctgtgctcttgtgcctcctccagttccttatctatcaattcttccatttcaaaaaatgaatttaagtccatgttgatatgctctgagtcatttgaatgatcattaaaattgtttaacagttcctggatgagaagcaagaagtcaataacaagaaaggttaaaggtgtgacatatcaaaatccttta----tctgtgtggaccataacagcaaaacctggttgcattgttgactgtcctaatcaggttatctcaagagatgagtttgtcatagt------------------------------------------------------------------------------------------------------------------------------------------------------------------------------------------------------------------------------------------------------------------------------------------------------------------
>Hydrochorea_gonggrijpii_Tillett_45696@NODE_1_length_1525_cov_192.171271
-----------------------------------------------------------------------------------------------aattctatcaatcaaaatcacctcccaaaaaattatgcccgtaaaaattctatagaaatgaaagaagcaatcccacctcccagtcttctagaagcaacaaacgaaaaccatctaatgaaattccctcaagaatatacagttaatcactagaggcgatatttgtctatctatacaacagtcaccagacttatcaaacacaaatcaaatattgatctcatacttcacgaaattaagtgacacacaacaaataggcatatatacacatacatgggcaagttctactag-aaaaaaaaatacctctagaagtgttttcttctgctctagatagtggaacaactgcatgtatctgtgcattctcattttcaaccccttgttcaggggcaggccccaggttgttgcatgtactgctactctttggagctcttgtcccaaatcgtgcaaatagctctgaccttaatgctgcttcaagaagcaaagaatcttgaggatcctcggcactaattctagcatttggtccagtatctctgtccattaggttggcattagaatattgcttttcttgatttacattgtcatgatcagtagacacatgtatagatggagaaatctcttcattatcatttgcggatgtatctaattcatcagaaggagaattaactctatctacagttctattaccccttcggggcaatggctctgatgtactggcatctggttcactgcaaggttcagaccccaaattcactccattcatacgatgatacatcatattggagggtccattgttgacaccattagttgtatcaaaccctggttgattaagatcattgaattcagcctgcccctgacaaattgatgtgggtattacatattcatgtctaggaaggtaatccagccccgaatcaagatgtgcaagctgcccggaggaccaagaaaaaccagaattgttcaaaattaaagattttaacttagctgaatacaactcccttttacggtaaagattggtgcatcgaccattagcctcaatcaaagccctctgagctttcaggtaagctttaagagcatttctttcttcaacttcacacttgtgcctgtgttcttgggcctcctccagttccttatctatcaattcttccatttcaaaaaatgaatttaaatctatgttgctatgctctgagtcatttgcatgatcattaaaattgtttaacagttcctggatgagaagcaaagagtcaataacaataaaggttaaaggtgtgacatatcaaaatcttttaattggctgtgtggatcaaaacagcaaaacctagttgcattgttg-atgtcctaatcatgttatctcaagatatgagtttgtcatagttcgaggaacttttcagatttttagcatttgtgactttattcaaggaggaacttggtgcatgaactgactctacactattccacacagttgaaagaaacagaagcatcacatacagatctttcaaaatcaaaacaatgtgaaaaagtagaaacactaggtgta------------------------------------------------------------------------------------------------------------------------------------------------
>Hydrochorea_marginata_Morim_563@NODE_1_length_2080_cov_256.854718
acattagaaaccactcaagcaaccaattgggaaaactcttcaagtaagagtgtgcaaagaccaacccagaccgggttagtcattatacccataaaaattctatcaatcaaaatcacctcccaaaaaattatgcccgt-aaaattctatagaaatgaaagaagcaatcccacctcccagtcttctagaagcaacaaacgaaaaccatctaatgaaattccctcaagaatatacagttaatcactagaggcgatatttgtctatctatacaacagtcaccagacttatcaaacacaaatcaaatattgatctcatacttcacgaaattaagtgacacacaacaaataggcatatatacacatacatgggcaagttctactag-aaaaaaaaatacctctagaagtgttttcttctgctctagatagtggaacaactgcatgtatctgtgcattctcattttcaaccccttgttcaggggcaggccccaggttgttgcatgtactgctactctttggagctcttgtcccaaatcgtgcaaatagctctgaccttaatgctgcttcaagaagcaaagaatcttgaggatcctcggcactaattctagcatttggtccagtatctctgtccattaggttgacattagaatattgcttttcttgatttacattgtcatgatcagtagacacatgtatagatggagaaatctcttcattatcatttgcggatgtatctaattcatcagaaggagaattaactctatctacagttctattaccccttcggggcaatggctctgatgtactggcatctggttcactgcaaggttcagaccgcaaattcactccattcatacaatgatacatcatattggagggtccattgttgacaccattagttgtatcaaaccctggttgattaagatcattgaattcagcctgcctctgacaaattgatgtgggtattacatattcatgtctaggaaggtaatccagccctgaatcaagatgtgcaagctgcccggaggaccaagaaaaaccagaattgttcaaaattaaagattttaacttagctgaatacaactcccttttacggtaaagattggtgcattgaccattagcctcaatcaaagccctctgagctttcaggtaagctttaagagcatttctttcttcaacttcacacttgtgcctgtgttcttgggcctcctccagttccttatctatcaattcttccatttcaaaaaatgaatttaaatctatgttgctatgctctgagtcatttgcatgatcattaaaattgtttaacagttcctggatgagaagcaaagagtcaataacaataaaggttaaaggtgtgacatatcaaaatcttttaattggctgtgtggatcaaaacagcaaaacctagttgcattgttg-atgtcctaatcatgttatctcaagatatgagtttgtcatagttcgaggaacttttcagatttttagcattagtgactttattcaaggaggaacttggtgcatgaactgactctacactattccacacagttgaaagaaacagaagcatcacacacagatctttcaaaatcaaaacaatgtgaaaaagtggaaacactaggtgtattatccaagtttaatcttgactcacctacgacccatacctacaggtgcctcccagtctaataaaaataacaatgaagaggggcagtatatataaaccaaacaaatccattcatcacatgattatcaatcagcagagagggtcca
>Jupunba_abbottii_Zanoni_21220@NODE_1_length_1501_cov_127.775983
---------------------------------------------------------------------------------------------------------------------------aaaattatgcccg------ttctacagaaatgaaagaagcaatcccacctcccagtcttctagaaataacaaacgaaaaccatctaatgaaattccctcaagaatatacagttaatcactagaggcactatttgtctatctatacaacagtcaccagacttatcaaacaaaaatcaaatatcgatctcatacttcacgaaattaagtgacacacaacaaataggcatatttacacatacatgggcaagttctactag-aaaaaaaaatacctctagaagtgttttcttctgctctagatagtggaacaactgcatgtatctgtgcattctcattttcaaccccttgttcaggggtaggccccaggttgttgcatgtactgctactcttgggagctcttgtcccaaatcgagcaaatagctctgaccttaatgctgcttcaagaagcaaagaatcttgaggatcctcggccctgattctagcatttggtccagtatctctgtccattaggttggcattagaatattcctttccttgatttacattgtcatgatcagtagacacatgtatagatggagaaatctcttcattatcatttgcggatgtatctaattcatcagaaggagaattaactctatctacagttctattacccctttggggcaatggctctgatgtactggcatctggttcactgcaaggttcagaccccaaattcgctccattcatacgatgatacatcatattggagggtccattgttgacaccattagttgtatcaaaccctggttgattaagatcattgaattcagcctgcctctgacaaattgatgtgggtatcacatattcatgtctaggaaggtaatccagccccgaatcaagatgtgcatgctgcccggaggaccaagaaaaaccagaattgttcaaaattaaggattttaacttagctgaatacaactcccttttgcggtaaagattggtgcatcgaccattagcctcaatcaaagccctctgagctttcaggtaagctttaagagcatttctttcttcaacttcacacttgtgcctgtgttcttgggcctcctccagttccttatctatcaattcttccatttcaaaaaatgaatttaaatctatgttgctatgctctgagtcatttgcatgatcattaaaattgtttaacagttcctggatgagaagcaaagagtcaataacaatacaggttaaaggtgtgacatatcaaaatcttttaattggttgtgtggatcaaaacagcaaaacctagttgcattgttgaatgtcctaatcatgttatctcaag--atgagtttatcatagttcgaggaacttttcagatttttagcatttgtgactttattcaaggaggaacttggtgcatgaactgactctacactattccacacagttgaaagaaacagaagcatcacatacagatctttcaaaatcaaaaaaatgtgaaaaagtagaaacactaggtgtattatccaagtt-------------------------------------------------------------------------------------------------------------------------------------
>Jupunba_asplenifolia_Ekman_6383@NODE_1_length_1242_cov_61.598283
-------------------------------------------------------------------------------------------------------------------------------------------------------------------------------------------------------------------------------------------------------------------------tacaacagtcaccagacttatcaaacaaaaatcaaatatcgatctcatacttcacgaaattaagtgacacacaacaaataggcatatttacacatacatgggcaagttctactag-aaaaaaaaatacctctagaagtgttttcttctgctctagatagtggaacaactgcatgtatctgtgcattctcattttcaaccccttgttcaggggtaggccccaggttgttgcatgtactgctactctttggagctcttgtcccaaatcgcgcaaatagctctgaccttaatgctgcttcaagaagcaaagaatcttgaggatcctcggcactaattctagcatttggtccagtatctctgtccattaggttggcattagaatattgctttccttgatttacattgtcatgatcagtagacacatgtatagatggagaaatctcttcattatcatttgcggatgtatctaattcatcagaaggagaattaactctatctacagttctattacccctttggggcaatggctctgatgtactggcatctggttcactgcaaggttcagaccccaaattcgctccattcatacgatgatacatcatattggagggtccattgttgacaccattagttgtatcaaaccctggttgattaaaatcattgaattcagcctgcctctgacaaattgatgtgggtatcacatattcatgtctaggaaggtaatccagccccgaatcaagatgtgcatgctgcccggaggaccaagaaaaaccagaattgttcaaaattaaagattttaacttagctgaatacaactcccttttgcggtaaagattggtgcatcgaccattagcctcaatcaaagccctctgagctttcaggtaagctttaagagcatttctttcttcaacttcacacttgtgcctgtgttcttgggcctcctccagttccttatctatcaattcttccatttcaaaaaatgaatttaaatctatgttgctatgctctgagtcatttgcatgatcattaaaattgtttaacagttcctggatgagaagcaaagagtcaataacaatacaggttaaaggtgtgacatatcaaaatcttttaattggttgtgtggatcaaaacagcaaaacctagttgcattgttgaatgtcctaatcatgttatctcaag--atgagtttatcatagttcgaggaacttttcagatttttagcatttgtgactttattcaaggaggaa----------------------------------------------------------------------------------------------------------------------------------------------------------------------------------------------------------------------------------------------------------------
>Jupunba_brachystachya_Lima_7438@NODE_1_length_1423_cov_244.965082
------------------------------------------------------------------------------------------------------------------------------------------------------------------------------------------------------------------------------------------------------------------------------------------------------------------------------------------------------------------------------------aaaaaaaaaaaaaaaaaatacctctagaagtgttttcttctgcactagatagtggaacaacggcatgtatctgtgcattctcattttcaaccccttgttcaggggtaggccccaggttgttgcatgtactgctactctttggagctcttgtcccaaatcgtgcaaatagctctgaccttaatgctgcttcaagaagcaaagaatcttgaggatcctcgccactaattctagcatttggtccagtatctctgtctattaggttggcattagaatattgctttccttgatttacattgtcatgatcagtagacacatgtatagatggagaaatctcttcatcatcatttgcggatgtatctaattcatcagaaggagaattaactctatctacagttctattaccccttcggggcaatggctctgatgtactggcatctggttcactgcaaggttcagaccccaaattcgctccattcatacgatgatacatcatattggagggtccattgttgacaccattagttgtatcaaaccctggttgattaagatcattgaattcagcctgcctctgacaaattgatgtgggtattacatattcatgtctaggaaggtaatccagccccgaatcaagatgtgcatgctgcccggaggaccaagaaaaaccagaattgttcaaaattaaagattttaacttagctgaatacaactcccttttgcggtaaagattggtgcatcgaccattagcctcaatcaaagccctctgagctttcaggtaagctttaagagcatttctttcttcaacttcacacttgtgcctgtgttcttgggcctcctccagttccttatctatcaattcttccatttcaaaaaatgaatttaaatctatgttgctatgctctgagtcatttgcatgatcattaaaattgtttaacagttcctggatgagaagcaaagagtcaataacaataaaggttaaaggtgtgacatatcaaaatcttttaattggctgtgtggatcaaaacagcaaaacctagttgcattgttgaatgtcctaatcatgttatctccag--atgagtttgtcatagttcgaggaacttttcagatttttagcatttgtgactttattcaaggaggaacttggtgcatgaactgactctacactattccacacagttgaaagaaacagaagcatcacatacagatctttcaaaatcaaaacaatgtgaaaaagtagaaacactaggtgtattatccaagtttaatcttgactcacctacgacccacacctacaggtgcctcccagtctaataaaaataacaatgaagaggggcagtatatataaaccaaacaaatccattcatcacatgattatcaatcagtagagagggtcca
>Jupunba_cochleata_Bonadeu_673@NODE_1_length_2092_cov_176.192556
acattagaaaccactcaagcaacctattgggaaaactcttcaagtaagagtgtgcaaagaccagcccagaccgggttagtcattatacccataaaaattctatcaatcaaaatcacctcccaaaaaattatgcccgtaaaaattctatagaaatgaaagaagcaatcccacctcccagtcttctagaagcaacaaacgaaaaccatctaatgaaattccctcaagaatatacagttaatcaatagaggcaatatttgtctatctatacaacagtcaccagacttatcaaacacaaatcaaatatcgatctcatacttcacgaaattaagtgacacacaacaaataggcatatacacacatacatgggcaagttctactag-aaaaaaaaatacctctagaagtgttttcttctgctctagatagtggaacaactgcatgtatctgtgcattctcattttcaaccccttgttcaggggcaggccccaggttgttgcatgtactgctactctttggagctcttgtcccaaatcgcgcaaatagctctgaccttaatgctgcttcaagaagcaaagaatcttgaggatcctcagcactaattctagcatttggtccagtatctctgtccattaggttggcattagaatattgctttccttgatttacattgtcatgatcagtagacacatgtatagatggagaaatctcttcattatcatttgcggatgtatctaattcatcagaaggagaattaactctatctacagttctattaccccttcggggcaatggctctgatgtactggcgtctggttcactgcaaggttcagaccccaaattcgctccattcatacgatgatacatcatattggagggtccattgttgacaccattagttgtatcaaaccctggttgattaagatcattgaattcagcctgcctctgacaaattgatgtgggtattacatattcatgtctaggaaggtaatccagccccgaatcaagatgtgcatgctgcccggaggaccaagaaaaaccagaattgttcaaaattaaagattttaacttagctgaatacaactcccttttgcggtaaagattggtgcatcgaccattagcctcaatcaaagccctctgagctttcagataagctttaagagcatttctttcttcaacttcacacttgtgcctgtgttcttgggcctcctccagttccttatctatcaattcttccatttcaaaaaatgaatttaaatctatgttgctatgctctgagtcatttgcatgatcattaaaattgtttaacagttcctggatgagaagcaaagagtcaataacaatcaaggttaaaggtgtgacatatcaaaatcttttaattggctgtgtggatcaaaacagcaaaacctagttgcattgttgaatgtcctaatcatgttatctcaagatatgagtttgtcatagttcgaggaacttttcagatttttagcatttgtgactttattcaaggaggaacttggtgcatgaactgactctacactattccacacagttgagagaaacagaagcatcacatacagatctttcaaaatcaaaacaatgtgaaaaagtagaaacactaggtgtatcatccaagtttaatcttgactcacctatgacccacacctacaggtgcctcccagtctaataaaaataacaatgaagaggggcagtatatataaaccaaacaaatccattcatcacatgattatcaatcagtagagagggtcca
>Jupunba_filamentosa_Lima_7487@NODE_1_length_1804_cov_189.195715
acattagaaaccactcaagcaacctattgggaaaactcttcacgtaagagtgtgcaaagaccagcccagaacgggttagtcattatacccataaaaattctatcaatcaaaatcacctcccaaaaaattatgcccg------ttctacagaaatgaaagaagcaatcccacctcccagtcttctagaaacaacaaacgaaaaccatctaatgaaattccctcaagaatatacagttaatcactagaggcgatatttgtctatctatacaacagtcaccagacttgtcaaacacaaatcaaatatcgatctcatacttcacgaaattaagtgacacacaacaaataggcatatatacacatacatgggcaagttctacgagaaaaaagaaatacctctagaagtgttttcttctgctctagatagtggaacaactgcatgtatctgtgcattctcattttcaatcccttgttcaggggtaggccccaggttgttgcatgtactgctactctttggagctcttgtcccaaatcgcgcaaatagctctgaccttaatgctgcttcaagaagcaaagaatcttgaggatcctcggcactaattctagcatttggtccagtatctctgtccattaggttggcattagaatattgctttccttgatttacattgtcatgatcagtagacacatgtatagatggagaaatctcttcattatcatttgcggatgtatctaattcatcagaaggagaattaactccatctacagttctattaccccttcggggcaatggctctgatgtactggcatctggttcactgcaaggttcagaccccaaattcgctccattcatacgatgatacatcatattggagggtccattgttgacaccattagttgtatcaaaccctggttgattaagatcattgaattcagcctgcatctgacaaattgatgtgggtattacatattcatgtctaggaaggtaatccagccccgaatcaagatgtgcatgctgcccggaggaccaagaaaaaccagaattgttcaaaattaaagattttaacttagctgaatacaactcccttttgcggtaaagattggtgcatcgaccattagcctcaatcaaagccctctgagctttcaggtaagctttaagagcatttctttcttcaacttcacacttgtgcctgtgttcttgggcctcctctagttccttatctatcaattcttccatttcaaaaaatgaatttaaatctatgttgctatgctctgagtcatttgcatgatcatcaaaattgtttaacagttcctggatgagaagcaaagagtcaataacaataaaggttaaaggtgtgacatatccaaatcttttaattggctgtgtggatcaaaacagcagaacctagttgcattgttgaatgtcctaatcatgttatctcaag--atgagtttgtcatagttcgaggaacttttcagatttttagcatttgtgactttattcaaggaggaactcggtgcgtgaactaactctacactattccacacagttgaaagaaacagaagcgtcacatacagatctttcaaaatcaaaacaatgtgaaaaagtagaaacactaggtgtattatccaagtttaatcttgactcacctacgacccacacctacaggtgcctcccagtctaataaaaataacaatgaagaagggcagtatatataaaccaaacaaatccatt----------------------------------
>Jupunba_floribunda_Iganci_883@NODE_1_length_2176_cov_171.380181
acattagaaaccactcaagcaacctattgggaaaactcttcaagtaagagtgtgcaaagaccagcccagaccgggttagtcattatacccataaaaattctatcaatcaaaatcacctcccaaaaaattatgcccgtaaaaattctatagaaatgaaagaagcaatcccacctcccagtcttctagaagcaacaaacgaaaaccatctaatgaaattccctcaagaatatacagttaatcactagaggcgatatttgtctatctatacaacagtcaccagacttatcaaacacaaatcaaatatcgatctcatacttcacgaaattaagtgacacacaacaaaaaggcatatatacacatacatgggcaagttctactagaaaaaaaaaatacctctagaagtgttttcttctgctctagatagtggaacaactgcatgtatctgtgcattctcattttcaaccccttgttcaggggcaggccccaggttgttgcatgtactgctactctttggagctcttgtcccaaatcgcgcaaatagctctgaccttaatgctgcttcaagaagcaaagaatctggaggatcctcagcactaattctagcatttggtccagtatctctgtccattaggttggcattagaatattgctttccttgatttacattgtcatgatcagtagacacatgtatagatggagaaatctcttcattatcatttgcggatgtatctaattcatcagaaggagaattaactctatctacagttctattaccccttcggggcaatggctctgatgtactggcatctggttcactgcaaggttcagaccccaaattcgctccattcatacgaagatacatcatattggagggtccattgttgacaccattagttgtatcaaaccctggttgattaagatcattgaattcagcctgtctctgacaaattgatgtgggtattacatattcatgtctaggaaggtaatccagccccgaatcaagatgtgcatgctgcccggaggaccaagaaaaaccagaattgttcaaaattaaagattttaacttagctgaatacaactcccttttgcggtaaagattggtgcatcgaccattagcctcaatcaaagccctctgagctttcaggtaagctttaagagcatttctttcttcaacttcacacttgtgcctgtgttcttgggcctcctccagttccttatctatcaattcttccatttcaaaaaatgaatttaaatctatgttgctatgctctgagtcatttgcatgatcattaaaattgtttaacagttcctggatgagaagcaaagagtcaataacaataaaggttaaaggtgtgacatatcaaaatcttttaattggctgtctggatcaaaacagcaaaacccagttgcattgttgaatgtcctaatcatgttatctcaagatatgagtttgtcatagttcgaggaacttttcagatttttagcgtttgtgactttattca------aacttggtgcatgaactgactctacactattccacacagttgaaagaaacagaagcatcacatacagatctttcaaaatcaaaacaatgtgaaaaggtagaaacactaggtgtattatccaagtttaatcttgagtcacctacgacccacacctacaggtgcctcccagtctaat-aaaataacaatgaagagcggcagtatatataaaccaaacaaatccattcatcacatgattatcaatcagtagagagggtcca
>Jupunba_leucophylla_Iganci_839@NODE_1_length_1696_cov_386.265596
-------------------------------------------------------------------------------------------------------------------------------------------------------------------------------------------------------------------------------------------------------------------------------------------------------------------------acttcacgaaattaagtgacacacaacaaataggcatatatacacatacatgggcaagttctactaataaaaaaaaatacctctagaagtgttttcttctgctctagatagtggaacaactgcatgtatctgtgcattctcattttcaaccccttgttcaggcgcaggccccaggttgttccatgtactgctactctttggagctcttgtcccaaatcgcgcaaatagctctgaccttaatgctgcttcaagaagcaaagaatcttgaggatcctcggcactaattctagcatttggtccagtatctctgtccattaggttggcattagaatattgctttccttgatttacattgtcatgatcagtagacacatgtatagatggagaaatctcttcattatcatttgcggatgtatctaattcatcagaaggagaattaactctatctacagttctattaccccttcggggcaatggctctgatgtactggcatctggttcactgcaaggttcagaccccaaattcgctccattcatacgatgatacatcatattggagggtccattgttgacaccattagttgtatcaaaccctggttgattaagatcattgaattcagcctgcctctgacaaattgatgtgggtattacatattcatgtctaggaaggtaatccagccccaaatcaagatgtgcatgctgcccggaggaccaagaaaaaccagaattgttcaaaattaaagattttaacttagctgaatacaactcccttttgcggtaaagattggtgcatcgaccattagcctcaatcaaagccctctgagctttcaggtaagctttaagagcatttctttcttcaacttcacacttgtgcctgtgttcttgggcctcctccagttccttatctatcaattcttccatttcaaaaaatgaatttaaatctatgttgctatgctctgagtcatttgcatgatcattaaaattgtttaacagttcctggatgagaagcaaagagtcaataacaataaaggttaaaggtgtgacatatcaaaatcttttaattggctgtgtggatcaaaacagcaaaacctagttgcattgttgaatgacctaatcatgttatctcaagatatgagtttgtcatagttcgaggaacttttcagatttttagcatttgtgactttattcaaggaggaacttggtgcatgaactgactctacactattccacacagttgaaagaaacagaagcatcacatacagatctttcaaaatcaaaacaatgtgaaaaagtagaaacactaggggtattatccaagtttaatcttgactcacctacgacccacacctacaggtgcctcccagtctaacaaaaataacaatggagaggggcagaatatataaaccaaacaaatccattcatcacatgattatcaatcagtagagaggatcca
>Jupunba_macradenia_Lourteig_3021@NODE_1_length_1639_cov_140.028809
acattagaaaccactcaagcaaccaattgggaaaactcttcaagtaagagtgtgcaaagaccagcccagaccgggttagtcattatacccataaaaattctatcaatcaaaatcacctcccaaaaaattatgcccgtaaaaattctatagaaatgaaagaagcaatcccacctcccagtcttctagaagcaacaaacgaaaaccatctaatgaaattccctcaagaatatacagttaatcactagaggcgatatttgtctatctatacaacagtcaccagacttatcaaacacaaatcaaatatcgatctcatacttcacgaaattaagtgatacacaacaaataggcatatatacacatacatgggcaagttctactagaaaaaaaaaatacctctagaagtgttttcttctgctctagatagtggaacaactgcacgcatctgtgcattctcattttcaaccccttgttcaggggcaggccccaggttgttgcatgtactgctactctttggagctcttgtcccaaatcgtgcaaatagctctgaccttaatgctgcttcaagaagcaaagaatcttgaggatcctcggcactaattctagcatttggtccagtatctctgtccattaggttggcattagaatattgcttttcttgatttacattgtcatgatcagtagacacatgtatagatggagaaatctcttcattatcatttgcagatgtatctaattcatcagaaggagaattaactctatctacagttctattaccccttcggggcaatggctctgatgtactggcatctggttcactgcaaggttcagaccccaaattcactccattcatacgatgatacatcatattggagggtccattgttgacaccattagttgtatcaaaccctggttgattaagatcattgaattcagcctgcctctgacaaattgatgtgggtattacatattcatgtctaggaaggtaatccagccccgaatcaagatgtgcatgctgcccggaggaccaaataaaaccagaattgttcaaaattaaagattttaacttagctgaatacaactcccttttacggtaaagattggtgcatcgaccattagcctcaatcaaagccctctgagctttcaggtaagctttaagagcatttctttcttcaacttcacacttgtgcctgtgttcttgggcctcccccagctccttatctatcaattcttccatttcaaaaaatgaatttaaatctatgttgctatgccctgagtcatttgcatgatcattaaaattgtttaacagttcctggatgagaagcaaagagtcaataacaataaaggttaaaggtgtgacatatcaaaatcttttaattggctgtgtggatcaaaacagcaaaacctagttgcattgttgaatgtcctaatcatgttatctcaagatatgagtttgtcaaagttcgaggaacttttcagatttttagcatttgtgactttattcaaggaggaacttggtgcatgaactgactctacactattccacacagttgaaagaaacagaagcatcacatacagatctttcaaaatcaaaacaatgtgaaaaagtagaaacactaggtgtattatccaagtttaatc--------------------------------------------------------------------------------------------------------------------------------
>Jupunba_nipensis_Mayo_19662@NODE_1_length_1298_cov_36.423423
----------------------------------------------------------------------------------------------------------------------------------------------------------------------------------------------------------------------------------atatacagttaatcactagaggcactatttgtctatctatacaacagtcaccagacttatcaaacacaaatcaaatatcgatctcatacttcacgaaattaagtgacacacaacaaataggcatatttacacatacatgggcaagttctactag-aaaaaaaaatacctctagaagtgttttcttctgctctagatagtggaacaactgcatgtatctgtgcattctcattttcaaccccttgttcaggggtaggccccaggttgttgcatgtactgctactctttggagctcttgtcccaaatcgcgcaaatagctctgaccttaatgctgcttcaagaagcaaagaatcttgaggatcctcggcactaattctagcatttggtccagtatctctgtccattaggttggcattagaatattgctttccttgatttacattgtcatgatcagtcgacacatgtatagatggagaaatctcttcattatcatttgcggatgtatctaattcatcagaaggagaattaactctatctacagttctattacccctttggggcaatggctctgatgtactggcatctggttcactgcaaggttcagaccccaaattcgctccattcatacgatgatacatcatattggagggtccattgttgacgccattagttgtatcaaaccctggttgattaagatcattgaattcagcctgcctctgacaaattgatgtgggtatcacatattcatgtctaggaaggtaatccagccccgaatcaagatgtgcatgctgcccggaggaccaagaaaaaccagaattgttcaaaattaaagattttaacttagctgaatacaactcccttttgcggtaaagattggtgcatcgaccattagcctcaatcaaagccctctgagctttcaggtaagctttaagagcatttctttcttcaacttcacacttgtgcctgtgttcttgggcctcctccagttccttatctatcaattcttccatttcaaaaaatgaatttaaatctatgttgctatgctctgagtcatttgcatgatcattaaaattgtttaacagttcctgaatgagaagtaaagagtcaataacgatacaggttaaaggtgtgacatatcaaaatcttttaattggttgtgtggatcaaaacagcaaaacctagttgcattgttgaatgtcctaatcatgttatctcaag--atgagtttatcatagttcgaggaacttttcagatttttagcatttgtgactttattcaaggaggaacttggtgcatgaactga-----------------------------------------------------------------------------------------------------------------------------------------------------------------------------------------------------------------------------------------------
>Jupunba_oxyphyllidia_Yonker_6157@NODE_1_length_1597_cov_175.294737
-------------------------------------------------gtgtgcaaagaccagcccagaccgggttagtcattatacccataaaaattctatcaatcaaaatcacctcccaaaaaattatgcccg------ttctacagaaatgaaagaagcaatcccacctcccagtcttctagaaacaacaaacgaaaaccatctaatgaaattccctcaagaatatacagttaatcactagaggcgatatttgtctatctatacaacagtcaccagacttatcaaacacaaatcaaatatcaatctcatacttcacgaaattaagtgacacacaacaaataggcatatatacacatacatgggcaagttctactagaaaaaaaaaatacctctagaagtgttttcttctgctctagatagtggaacaactgcatgtatctgtgcattctcattttcaaccccttgttcaggggtaggccccaggttgttgcatgtactgctactctttggtgctcttgtcccaaatcgcacaaatagctctgaccttaatgctgcttcaagaagcaaagaatcttgaggatcctcggcactaattctagcatttggtccagtatctctgtccattaggttggcattagaatattgctttccttgatttacattgtcaagatcagtagacacatgtatagatggagaaatctcttcattatcatttgcggatgtatctaattcatcagaaggagaattaactctatctacagttctattaccccttcggggcaatggctctgatgtactggcatctggttcactgcaaggttcagaccccaaattcgctccattcatacgatgatacatcatattggagggtccattgttgacaccattagttgtatcaaaccctggttgattaagatcattgaattcagcctgcctctgacaaattgatgtgggtattacatattcatgtctaggaaggtaatccagccccgaattaagatgtgcatgctgcccagaggaccaagaaaaaccagaattgttcaaaattaaagattttaacttagctgaatacaactcccttttgcggtaaagattggtgcatcgaccattagcctcaatcaaagccctctgagctttcaggtaagctttaagagcatttctttcttcaacttcacacttgtgcctgtgttcttgggcctcctccagttccttatctatcaattcttccatttcaaaaaatgaatttaaatctatgttgctatgctctgagtcatttgcatgatcattaaaattgtttaacagttcctggatgagaagcaaagagtcaataacaaaaaaggttaaaggtgtgacatatcaaaatcttttaattggctgtgtggatcaaaacagcaaaacttacttgcattgttgaatgtcctaatcatgttatctcaag--atgagtttgtcatagttcgaggaacttttcagatttttagcatttgtgactttattcaaggaggaacttggagcatgaactgactctacactattccacacagttgaaagaaacagaagcatcacatacagatctttcaaaatcaaaacaatgtgaaaaagtagaaacactaggtgtattatccaagtttaatcttgactcacctacgac----------------------------------------------------------------------------------------------------------------
>Jupunba_trapezifolia_Simon_1600@NODE_1_length_1394_cov_205.624347
---------------------------------------------------------------------------------------------------ctatcaatcaaaatcacctcccaaaaaattatgcccgtaagaattctatagaaatgaaagaagcaatcccacctcccagtcttctagaagcaacaaacgaaaaccatctgatgaaattccctcaagaatatacagttaatcactagaggcgatatttgtctatctatacaacagtcaccagacttatcaaacacaaatcaaatatcgatctcatacttcacgaaattaagtgacacacaacaaataggcatatatacacatacatgggcaagttctactcgaaaaaaaaaatacctctagaagtgttttcttctgctctagatagtggaacaac---------------------------------------------------------------------------------------------------------------------------------------------------------------------------------------------------------------------------------------------------------------------tggagatatctcttcattatcatttgcggatgtatctaattcatcagaaggagaattaactctatctacagttctattaccccttcggggcaatggctctgatgtactggcatctggttcactgcaaggttcagaccccaaattcgctccattcatacgatgatacatcatattggagggtccattgttgacaccattagttgtatcaaaccctggttgattaagatcattgaattcagcctgcccctgacaaattgatgtgggtattacatattcatgtctaggaaggtaatccagccccgaatcaagatgtgcatgctgcccagaggaccaagaaaaaccagaattgttcaaaattaaagattttaacttagctgaatacaactcccttttgcggtaaagattggtgcatcgaccattagcctcaatcaaagccctctgagctttcaggtaagctttaagagcatttctttcttcaacttcacacttgtgcctgtgttcttgggcctcctccagttccttatctattaattcttccatttcaaaaaatgaatttaaatctatgttgctatgctctgagtcatttgcatgatcattaaaattgtttaacagttcctggatgagaagcaaagagtcaataacaataaaggttaaaggtgtgacatatcaaaatcttttaattggctgtgtggatcaaaacagtaaaacctagttgcattgtcgaatgtcctaatcatgttatctaaagatatgagtttgtcatagttcgaggaacttttcagatttttagcatttgtgactttattcaaggaggaacttggtgcatgaactgactctacactattccacacagttgaaagaaacagaagcatcacatacagatctttcaaaatcaaaacaatgtgaaaaagtagaaacactaggtgtattatccaagtttaatcttgactcacctacgacccgcacctacaggtgcctcccagtctaataaaaataacaatgaagaggggcagtatatataaaccaaacaaatccattcatcacatgattatcaatcagt------------
>Jupunba_villosa_Borges_423@NODE_1_length_2256_cov_190.055989
acattagaaaccactcaagcaacctattgggaaaactcttcaagtaagagtgtgcaaagaccagcccagaccgggttagtcattatacccataaaaattctatcaatcaaaatcacctcccaaaaaattatgcccg------ttctacagaaatgaaagaagcaatcccacctcccggtcttctagaaacaacaaacgaaaaccatctaatgaaattccctcaagaatatacagttaatcactagaggcgatatttgtctatctatacaacagtcaccaggcttatcaaacacaaatcaaatatcgatctcatacttcacgaaattaagtgacacacaacaaataggcatatatacacatacatgggcaagttctactagaaaaaaaaaatacctctagaagtgttttcttctgcactagatagtggaacaacggcatgtatctgtgcattctcattttcaaccccttgttcaggggtaggccccaggttgttgcatgtactgctactctttggagctcttgtcccaaatcgcgcaaatagctctgaccttaatgctgcttcaagaagcaaagaatcttgaggatcctcggcactaattctagcatttggtccagtatctctgtctattaggttggcattagaatattgctttccttgatttacattgtcatgatcagtagacacatgtatagatggagaaatctcttcattatcatttgcggatgtatctaattcatcagaaggagaattaactctatctacagttctattaccccttcggggcaatggctctgatgtactggcatctggttcactgcaaggttcagaccccaaattcgctccattcatacgatgatacatcatattggagggtccattgttgacaccattagttgtatcaaaccctggttgattaagatcattgaattcagcctgcctctgacaaattgatgtgggtattacatattcatgtctaggaaggtaatccagccccgaatcaagatgtgcatgctgcccggaggaccaagaaaaaccagaattgttcaaaattaaagattttaacttagctgaatacaactcccttttgcggtaaagattggtgcatcgaccattagcctcaatcaaagccctctgagctttcaggtaagctttaagagcatttctttcttcaacttcacacttgtgcctgtgttcttgggcctcctccagttccttatctatcaattcttccatttcaaaaaatgaatttaaatctatgttgctatgctctgagtcatttgcatgatcattaaaattgtttaacagttcctggatgagaagcaaagagtcaataacaataaaggttaaaggtgtgacatatcaaaatcttttaattggctgtgtggatcaaaacagaaaaacctagttgcattgttgaatgtcctaatcatgttatctcaag--atgagtttgtcatagttcgaggaacttttcagatttttagcatttgtgactttattcaaggaggaacttggtgcatgaactgactctacactattccacacagttgaaagaaacagaagcatcacatacagatctttcaaaatcaaaacaatgtgaaaaagtagaaacactaggtgtattatccaagtttaatcttgactcacctacgacccacacctacaggtgcctcctagtctaataaaaataacaatgaagaggggcagtatatataaaccaaacaaatccattcatcacatgattatcaatcagtagagagggtcca
>Punjuba_callejasii_Daly_5935@NODE_1_length_1321_cov_28.217042
--------------------------------------------------------------------------------------------------------------------------------------------aattctatagaaatgcaagaagcaatcccaccacccagtcttctagaagcaaccaacaaaaaccatctaatgaaattccctcaagaatatacagttaatcacaagaggcgatatttgtctatctatacaacagtcaccagacttatcaaacacaaatcaaatatcgatctcatacttcacaaaattaagtgacacacaacaaataggcatatatacacatacatgggcaagttctactaggaaaaaaaaaaacctctagaagtgttttcttctgctctagatagtggaacaacttcatgtatctgtgcattctcattttcaaccccttgttcagggccaggccccaggttattgcatgtactgctactctttgaagctcttgtcccaaatcgtgcaaatagctctgaccttaatgctgcttcaagaagcaacgaatcttgaggatcctcggcactaattctagcatttggtccagtatctctgtccattaggtttgcattagaatattgctttccttgatttacattgtcatgatcagtagacacatgtatagatggagacatctcttcattatcattagcggatgtatctaattcatcagaaggagaattaactctatctacagttctattaccccttcggggcaatggctctgatgtactggcatctggttcactgcaaggttcagaccccaaatttgctccattcatacgatgatacatcatattggagggtccattgttgacaccattagttgtatcaaaccctggttgattaagatcattgaattcggcctgcctctgacaaattgatgtgggtattacatattcatgtctaggaaggtaatccagccctaaatcaagatgtgcatgctgcccggaggaccaagaaaaaccagaattgttcaaaattaaagattttaacttatctgaatacaactcccttttgcggtaaagattggtgcatcgaccattagcctcaatcaaagccctctgagctttcaggtaagctttaagagcatttctttcttcaacttcgcacttgtacctgtgttcttgtgcctcctccagttccttatctatcaattcttccatttcaaaaaatgaatttaaatctatgttgctatgctctgagtcatttgcatgatcattaaaattgtttaacagttcctggatgagaagcaaagagtcaataacaataaaggttaaaggtgtgacatatcaaaatcctttaattggctgtgtggaccgaaacagcaaaaccttgttgcattgttgaatgtcctaatcatgttatctcaagatatgagtttgtcatagtt-----------------------------------------------------------------------------------------------------------------------------------------------------------------------------------------------------------------------------------------------------------------------------------------------------------------
>Punjuba_killipii_Palodorios_6252@NODE_1_length_1299_cov_129.299509
---------------------------------------------------------------------------------------------------------------------------------------------------------------------------------------------------------------------------------------------------------------------------caacagtcaccagacttatcaaacacaaatcaaatatcgatctcatacttcacgaaattaagtgacacac-acaaataggcatatatacacatacatgggcaagttctactagaaaaaaaaaaaacctctagaagtgttttcttctgctctagatagtggaacaacttcatgtatcagtgcattctcattttcaaccccttgttcaggggcaggccccaggttattgcatgtactgctactctttgaagctcttgtcccaaatcgtgcaaatagctctgaccttaatgctgcttcaagaagcaatgaatcttgaggatcctcggcactaattctagcatttggtccagtatctctgtccattaggttggcattagaatattgctttccttgatttacattgtcatgatcagtagacacatgtatagatggagacatctcttcattatcattagcggatgtatctaattcatcagaaggagaattaactctatctacagctctattaccccttcggggcaatggctctgatgtactggcatctggttcactgcaaggttcagaccccaaatttgctccattcatacgatgatacatcatattggagggtccattgttgacaccattagttgtatcaaaccctggttgattaagatcattgaattcggcctgcctctgacaaattgatgtgggtattacatattcatgtctaggaaggtaatccagccctaaatcaagatgtgcatgctgcccggaggaccaagaaaaaccagaattgttcaaaattaacgattttaacttagctgaatacaactcccttttgcggtaaagattggtgcatcgaccattagcctcaatcaaagccctctgagctttcaggtaagctttaagagcatttctttcttcaacttcgcacttgtacctgtgttcttgtgcctcctccagttccttatctatcaattcttccatttcaaaaaatgaatttaaatctatgttgctatgctctgagtcattggcatgatcattaaaattgtttaacagttcctggatgagaagcaaagagtcaataacaataaaggttaaaggtgtgacatatcaaaatcctttaattggctgtgtggaccgaaacagcaaaaccttgttgcattgttgaatgtcttaatcatgttatctcaagatatgagtttgtcatagttcgaggaacttttcagattttgagcatttgtgactttattcaaggaggaacttggtgcatgaactgaccctacactattccacacagttgaaaaaaacagaaaca---------------------------------------------------------------------------------------------------------------------------------------------------------------------------------------------------------
>Punjuba_lehmannii_Escobar_7465@NODE_1_length_1574_cov_138.250501
-----------------------------------------------------------accagcccagaccgggttagtcattatacccataaaaattctatcaatcaaaatcaactcccaaaaaattatgcccgtaaaaattctacagaaatgcaagaagcaatcccacctcccagtcttctagaagcaaccaacaaaaaccatctaatgaaattccctcaagaatatacagttaatcactagaggcgatatttgtctatctatacaacagtcaccagacttatcaaacacaaatcaaatatcgatctcatacttcacgaaattaagtgacacacaacaaataggcatatatacacatacatgggcaagttctactaggaaaaaaaaatacctctagaagtgtattcttctgctctagatagtggaacaacttcatgtatctgtgcattctcattttcaaccccttgttcaggggcaggcgccaggttattgcatgtactgctactctttgaagctcttgtcccaaatcgtgcaaatagctctgaccttaatgcagcttcaagaagcaaagaatcttgaggatcctcggcactaattctagcatgtggtccagtatctctgtccattaggttggcattagaatattgctttccttgatttacattgtcatgatcagtagacacatgtatagatggagacatctcttcattatcattagcggatgtatctaattcatcagaaggagagttaactctatctacagttctattaccccttcggggcaatggctctgatgtactggcatctggttcactgcaaggttcagaccccaaattcgctccattcataggatgatacatcatattggagggtccattgttgacaccattagttgtatcaaaccctggttgattaagatcattgaattcggcctgcctctgacaaattgatgtgggtattacatattcatgtctaggaaggtaatccagccctaaatcaagatgtgcatgctgcccggaggaccaagaaaaaccagaattgttcaaaattaaagattttaacttagctgaatacaactcccttttgcggtaaagattggcgcatcgaccattagcctcaatcaaagccctctgagctttcaggtaagctttaagagcatttctttcttcaacttcacacttgtgcctgtgttcttgtgcctcctccagttccttatctatcaattcttccatttcaaaaaatgaatttaaatctatgttgctatgctctgagtcatttgcatgatcattaaaattgtttaacagttcctggatgagaagcaaagagtcaataacaataaaggttaaaggtgtgacatatcaaaatcctttaattggctgtgtggaccgaaacagcaaaaccttgttgcattgttgaatgtcctaatcatgttatctcaagatatgagtttgtcatagttcgaggaacttttcagatttttagcatttgtgactttattcaaggaggaacttggtgcatgaactgactctacactattccacacagttgaaaaaaacagaagcatcgcatacagatctttcaaaatcaaaacaatgtgaaaaagtagaaacactaggtgtattatccaagtt-------------------------------------------------------------------------------------------------------------------------------------
>Punjuba_racemiflora_Jimenez_Soares_3626@NODE_1_length_792_cov_142.586014
acattagaaaccactcaagtaacctattgggaaaactcttaaagtaagagtgtgcaaagaccagcccagaccgggttagtcattatacccataaaaattctatcaatcaaaatcacctcccagaaaattatgcccgtaaaaattctatagaaatgcaagaagcaatcccacctcccagtcttctagaagcaaccaacaaaaaccatctaatgaaattccctcaagaatatacagttaatcactagaggcgatatttgtctatctatacaacagtcaccagacttatcaaacacaaatcaaatatcgatctcatacttcacgaaattaagtgacacacaacaaataggcatatatacacatacatgggcaagttctactagaaaagaaaaatacctctagaagtgttttcttctgctctagatagtggaacaacttcatgtatcagtgcattctcattttcaaccccttgttcaggggcaggccccaggttattgcatgtactgctactctttgaagctcttgtcccaaatcgtgcaaatagctctgaccttaatgctgcttcaagaagcaatgaatcttgaggatcctcggcactaattctagcatttggtccagtatctctgtccattaggttggcattagaatattgctttccttgatttacattgtcatgatcagtagacacatgtatagatggagacatc------------------------------------------------------------------------------------------------------------------------------------------------------------------------------------------------------------------------------------------------------------------------------------------------------------------------------------------------------------------------------------------------------------------------------------------------------------------------------------------------------------------------------------------------------------------------------------------------------------------------------------------------------------------------------------------------------------------------------------------------------------------------------------------------------------------------------------------------------------------------------------------------------------------------------------------------------------------------------------------------------------------------------------------------------------------------------------------------------
>_R_Afrocalliandra_redacta_Germishuizen_5585@NODE_1_length_1619_cov_333.127756
----------------------------------actcttcaagtaagggtgtgcaaagaccagaccaagttag--------------tcataaagattct----atcaaaatcaccttccaaaaaataatgcccataaaaattctatagaaatgcaagaagcaatcccacctcccggtcttctaaaagcaaccaatgaaaaacatcgaatgaggttccctcaagagtgttaagttagtcacttgaggcgatatttgtctatctatacaacagtcactggatttatcaaacacaaatcaaatattgatctaacacttaatgaaatttagtaacacacaacaaatgggcttatat----atacataggcaagttctgctag---aaaaaattacctctagaagtgttttctcctgctctagatagtggaacaacttcatgtatctgtgtattctcattttcaaccccttgttcagtggcaggccttaggttattgcatgtactgctagtctttgaatcccttgtccttaagcgtgcaaatagctctgaccttaatgctgcttcaagaagcaaagaatcctgaggatcctcaccactaattctagcatttggtccagtatctatatccattaggtttgcattagaatattgctttcttcgatttacattgtcatgatcagtagagacatgtatagatggagacatctcttcattatcattagcggatgtatctaattcatcagaaggagaattaactctatctacagttctattaccccttcgggacaatggttcagatgtactggcatctggttcactgcaaggttcagaacccaaattcggtccattcatacgatgatacatcatattggagggaacattgttgacatcattagttgtatcaaagcctggttgattagtatcattgaattcagcctgcctctgacaaattgatgtgggtattacatatccattactaggaaggtaatccagccctgaatcaagatgtacgtgctgcccggaggaccaagaaaaaccagaattgttcaaaattaaagattttatcttagctgaatacaactcccttttgcggtaaagattggtgcatcgaccattagcctcaatcaaagccctctgagctttcaggtaagctttaagagcatttctttcttcaacttcacacttgtgcctgtgttcatgtgcctcctctagttccttatctatcaattcttccatttcaaaaaatgaattcaaatctatgttgctatgctccgagtcatttgcatgatcattaaaattgtttagcagttcct-gacgagaagcaaagagtcaataacaatgaaggttaaaggtgttacatatcaaaatcctttaatcggctatgtggactagcacagcaaaacatagttgcattgttgaaagtcct----atgtcgtctcaagatacgagtttgtcatatttcaagtaacttttcagatttttagcatttgtaactttgtttaaggaggaacttggtgcatgaacttaatctacgctattccacatagttgaaagaagcagaagcatcatatacagatcttccaaaatcaaaacaatttgaaaaagtagaaacactgggtgtattaaccaaatttaatcttgactcacctacgacccacatctactggtacccc---------------------------------------------------------------------------------------------
>_R_Albizia_burkartiana_StivalSantos_678@NODE_1_length_1150_cov_11.925114
------------------------------------------------------------------------------------------------------------------------------------------------------------------------------------------------------------------------------------------------------------------------------------------------------------atatcgatctcatacttcatgaaattaagtgacacacaacaaataggcatatacacacatacatgggcaagttctactgaaaaaaaaaaatacctctagaagtgttttcttctgctctagatagtggaacaacttcctgtatctgtgtattctcattttcaaccccttgttcaggggcaggccccaggttgttgcatgtactgctactctttgaagctcttgtcccaaatcgtgcaaatagctctgaccttaatgctgcttcaagaagcaaagaatcttgaggatcctcggcactaattctagcatttggtccagtatctctgtccattaggttgccattagaatattgatttccttggtttacattgtcatgattagtagacacatgtatagatggagacatctcttcattatcattagcagatgtatctaattcatcagaaggagaataaactctatctacagttctattaccccttctgggcaatggctctgatgtactggcatctggttcactgcaaggttcagatcccaaattcgctccattcatacgatgatacatcatattggagggtccattgttgacaccattagttgtatcaaaacctggttgattaagatcattgaattcagcctgcctctgacaaattgatgtgggtattacatattcatgtctaggaaggtaatccagctctgaatcaagatgtgcatgctgcccggaggaccaggaaaaaccagaattgttcaaaattaaagattttaacttagctgaatacaactcccttttgcggtaaagattggtgcattgaccattagcctcaatcaaagccctctgagctttcaggtaagctttcagagcatttctttcttcaacttcacacttgtgcctgtgttcttgtgcctcctccagttccttatctatcaattcttccatttcaaaaaatgaatttaaatctatgttgctatgctctgagtcatttgcatgatcattaaaattgtttaacagttcctggatgagaagcaaatagtcaataacaacaaaggttaaaggtgtgacatatcaaaatccattaattggctgtgtggaccgaaacagcaaaacccggttgcattgttgaatgtcctaatta-gttatctcaagatatgagtt---------------------------------------------------------------------------------------------------------------------------------------------------------------------------------------------------------------------------------------------------------------------------------------------------------------------------
>_R_Albizia_decandra_Vilhena_231@NODE_1_length_1152_cov_55.729302
--------------------------------------------------------------------------------------------------------------------------------------------------------------------------------------------------------------------------------------------------------------------------------gtcaccagacttatcaaacacaaatcaaatatcgatctcatacttcatgaaattaagtg--acacaataaataggcatatatacacatacatgggcaagttctaggaaaaaaaaaaattacctctagaagtgttttcttctgctctagatagtggaacaacttcatgtatctgtgtattctcattttcaaccccttgttcaggggcaggcccaaggttgttgcatgcactgctactctttgaagctcttgtcccaaatcgtgcaaatagctctgaccttaatgctgcttcaagaagcaaagaatcttgaggatcctcggcactaattctagcatttggttcagtatctctgtccattaggttggcattagaatattgccttccttgatttacattgtcatgattagtagacacatgtatagatggagacatctcttcattatcattagcagatgtatctaattcatcagaaggagaattaactctatctacagttctattaccccttctgggcaatggctctgatgtactggcatctggttcactgcaaggttcagaccccaaattcactccattcaaacgatgatacatcatattggagggtccattgttgacaccattagttgtatcaaaacctggttgattaagatcattgaattcagcctgcctctgacaaattgatgtgggtattacatattcatgtctaggaaggtaatccagctctgaatcaagatgtgcatgctgcccggaggaccaggaaaaaccagaattgttcaaaattaaagattttaacttagctgaatacaactcccttttgcggtaaagattggtgcattgaccattagcctcaatcaaagccctctgagctttcaggtaagctttcagagcgtttctttcttcaacttcacacttgtgcctgtgttcttgtgcctcctccagttccttatctatcaattcttccatttcaaaaaatgaatttaaatctacgttgctatgctctgagtcatttgcatgatcattaaaattgtttaacagttcctggatgagaagcaaatagtcaataacaacaaaggttaaaggtgtgacatatcaaaatccattaattggctgtgtggaccgaaacagcaaaacctggttgcattgttgaatgtc-------------------------------------------------------------------------------------------------------------------------------------------------------------------------------------------------------------------------------------------------------------------------------------------------------------------------------------------------------
>_R_Albizia_multiflora_Hughes_3090@NODE_1_length_1495_cov_210.272920
-------------------------------------------------------------------------------------------------------------------------------------------------------------------------------------------------------------------------------------------taatcactagaggcgatatttgtctatctatacaacagtcaccagacttatcaaacacaaatcaaatattgatctcacacttcatgaaattaagtgacacacaacaaataggcatatatacacatacat-ggcaagttctagaaaaaaaaaaaaatacctctagaagtgttttcttctgctctagatagtggaacaacttcatgcatctgtgtattctcattttcaaccccttgttcaggggcaggccccaggttgttgcatgcactgctactctttgaagctcttgtcccaaatcgtgcaaatagctctgaccttaatgctgcttcaaggagcaaagaatcttgaggatcctcggcactaattctagcatttggtccagtatctctgtccattaggttggcattagaatattgctttccttgatttacattgtcatgattagtagacacatgtatagatggagacatctcttcattatcatttgcagatgtatctaattcatcagaaggagaattaactctatctacagttctattaccccttctgggcaatggctctgatgtactggcatctggttcactgcaaggttcagaccccaaattcactccattcatacgatgatacatcatattggagggtccattgttgacaccattagttgtatcaaaacctggttgattaagatcattgaattcagcctgcctctgacaaattgatgtgggtattacatattcatgtctaggaaggtaatccagctctgaatcaagatgtgcatgctgcccggaggaccaagaaaaaccagaattgttcaaaattaaagattttaacttagctgaatacaactcccttttgcggtaaagattgatgcattgaccattagcctcaatcaaagccctctgagctttcaggtaagctttcagagcgtttctttcttcaacttcacacttgtgcctgtgttcttgtgcctcctccagttccttatctatcaattcttccatttcaaaaaatgaatttaaatctatgttgctatgctctgagtcatttgcatgatcattaaaattgcttaacagttcctggatgagaagcaaatagtcaataacaacaaaggttaaaggtgtgacatatgaaaatccattaattggctgtgtggaccgaaacagcaaaacctggttgcattgttgaatgtcctaatta-gttatctcaagatatgagtttgtcatagtttgaggaacttttcagatttacagcatttgtgactttattcaaggaggaacttggtgcatgaactgactctacactattccacacagttgaaagaaacagaagtatcacatacagatctttcaaaatcaaaacaatgtgaaaaagtagaaacactaggtgtattatccaagtttaatcttgactcacctacgaaccacacctacaggtgcctcccagtctaataaaaataacaat---gaggggaagtatttataaaacaaacaaatccatt----------------------------------
>_R_Albizia_niopoides_Simon_1601@NODE_1_length_1622_cov_223.038835
------------------------------gaaaactcttcaagtatgagtgtgcaaagaccagcccagaccaggttagtcattatactcataaaaattctatcaatcaaaatcacctccc-aaaaattatgcacataaaaattctatagaaatgcaagaagcaatcccacctcccagtcttccagaagcaaacaacgaaaaccatctaatgaaattccctcaagaatatacagttaatcactagaggcgatatttgtctatctatacaacagtcaccagacttatcaaacacaaatcaaatatcgatctcatacttcatgaaattaagtgacacacaacaaataggcatatatacacatacatgggaaagatttagggggaaaaaaaattacctctagaagtgttttcttctgctctagatagtggaacaacttcgtgtatctgtgtattctcattttcaaccccttgttcaggggcaggccccaggttgttgcatgcactgctactctttgaagctcttgtcccaaatcgtgcaaatagctctgaccttaatgctgcctcaagaagcaaagaatcttgaggatcctcagcactaactctagcatttggtccagtatctctgtccattaggttggcattagaatattgctttccttgatttacattgtcatgattagtagacacatgtatagatggagacatctcttcattatcattagcagatgtatctaattcatcagaaggagaattaactctatccacagttctattaccccttctgggcaatggctctgatgtactggcatctggttcactgcaaggttcagaccccaaattcactccattcatacgatgatacatcatattggagggtccattgttgacaccattagttgtatcaaaacctggttgattaagatcactgaattcagcctgcctctgacaaattgatgtgggtattacacattcatgtctaggaaggtaatccacctcagaatcaagatgtgcatgctgcccggaggaccaagaaaaaccagaattgttcaaaattaaagatcttaacttagctgaatacaactcccttttgcggtaaagattggtgcattgaccattagcctcaatcaaagccctctgagctttcaggtaagctttcagagcatttctttcttcaacttcacacttgtgcctgtgttcttgtgcctcctccagttccttatctatcaattcttccatttcaaaaaatgaatttaaatctatgttgctatgctctgagtcattttcatgatcattaaaattgcttaacagttcctggatgagaagcaaatagtcaataacaacaaaggttaaaggtgcgacatatgaaaacccattaattggcggtgtggaccaaaacagcaaaacctggttgcattgttgaatgtcctaatta-gttatctcaagatatgagcttgtcatagtttgagcaacttttcagatttacagcatttgtgactttattcaaggatgaacttggtgcatgaactgactctacactattccacacagttgaaagaaacagaagtatcacatacagatctttgaaaatcaaaacaatgtgaaaaagtagaaacactaggtgtattatccaagtttaatcttgactcacctacgac----------------------------------------------------------------------------------------------------------------
>_R_Albizia_subdimidiata_var_subdimidiata_Ferreira_210@NODE_1_length_1652_cov_218.652063
acattagaaacaactcaagtaacctattgggaaaactcttcaagtatgagtgtgcaaagaccagtgcagaccaggttagtcattatacccataaaaattctatcaatcaaaatcacctcccaaaaaattatgcacataaaaattctatagaaatgcaagaagcaatcccacttcccagtcttctagaagcaaccaatgaaaaccatctaatgaaattccctcaagaatatacagttaatcactagaggcgatatttgtatatctatacaacagtcaccagacttatcaaacgcaaatcaaatatcgatctcatacttcatgaaattaagtgacacacaacaaataggcatatatacacatacatgggcaagttcttaggaaaaaaaaaaatacctctagaagtgttttcttctgctctagatagtggaacaacttcatgtatctgtgtattctcattttcaaccccttgttcaggggcaggccccaggttgttgcatgcactgctactctttgaagctcttgtcccaaatcgtgcaaatagctctgaccttaatgctgcttcaaggagcaaagaatcttgaggatcctcggcactaattctagcatttggtccagtatctctgtccattaggttggcattagaatattgctttccttgatttacattgtcatgattagtagacacatgtatagatggagacatctcttcattatcattagcagatgtatctaattcatcagaaggagaattaactctatctacagttctattaccccttctgggcaatggctctgatgtactggcatctggttcactgcaaggttcagaccccaaattcactccgttcatacgatgatacatcatattggagggtccattgttgacaccattagttgtatcaaaacctggttgattaagatcattgaattcagcctgcctctgacaaattgatgtgggtataacatattcatgtctaggaaggtaatccagctctgaatcaagatgtgcatgctgcccggaggaccaagaaaaaccagaattgttcaaaattaaagattttaacctagctgaatacaactcccttttgcggtaaagattggtgcattgaccattagcctcaatcaaagccctctgagctttcaggtaagctttcagagcgtttctttcttcaacttcacacttgtgcctgtgttcttgtgcctcctccagttccttatctatcaattcttccatttcaaaaaatgaatttaaatctatgttgctatgctctgagtcatttgcatgatcattaaaattgcttaacagttcctggatgagaagcaaatagtcaataacaacgaaggttaaaggtgtgacatatgaaaatccattaattggctgtgtggaccaaaacggcaaaacctggttgcattgttgaatgtcctgatta-gttatctcaagatatgagtttgtcatagtttgaggaacttttcagatttacggcatttgtgactttattcaaggaggaacttggtgcataaactgactctacactattccacacagttgaaagaaacagaagtatcacatacagatctttcaaaatcaaaacaatgtgaaaaagtagaaacac--------------------------------------------------------------------------------------------------------------------------------------------------------
>_R_Albizia_tomentosa_Hughes_648@NODE_1_length_1574_cov_148.577154
--------------------------------------------------------------agcccagaccagcttagtcattatacccataaaaattctatcaatcaaaatcaccccccaaaaaattatgcacataaaaattctatagaaatgcaagaagcaatcccacctcccagtcttctagaagcaaccaacgaaaaccatctaatgaaattccctcaagaatatacagttaatcactagaggcaatatctgtctatctatacaacagtcaccagacttatcaaacacaaatcaaatatcgatctcatacttcatgaaattaagtgacacacaacaaataggcatatatacacatacatgggcaagttctagaaaaaaaaaaaattacctctagaagtgttttcttctgctctagatagtggaacaacttcgtgtatctgtgtattctcattttcaaccccttgttcaggggcaggccccaggttgttgcatgcactgctactctttgaagctctagtcccaaatcgtgcaaatagctctgaccttaatgctgcttcaagaagcaaagaatcttgagggtcctcggtactaattctagcatttggtccagtatctctgtccattaggttggcattagaatattgctttccttgatttacattgtcatgattagtagacacatgtatagatggagacatctcttcattatcattagcagacgtatctaattcatcagaaggagaattaactctatctacagttctattaccccttctgggcaatggctctgatgtactggcatctggttcactgcaaggttcagaccccaaatttgctccattcatacgatgatacatcatattggagggtccattgttgacaccatcagttgtatcaaaacctggttgattaagatcattgaattcagcctgcctctgacaaattgatgtgggtattacatattcatgtctaggaaggtaatccagctctgaatcaagatgtgcatgctgcccggaggaccaagaaaaaccagaattgctcaaaattaaagattttaacttagctgaatacaactcccttttgcggtaaagattggtgcattgaccactagcctcaatcaaagccctctgagctttcaggtaagctttcagagcgtttctttcttcaacttcacatttgtgcctgtgttcttgtgcctcctccagttccttatctatcaattcttccatttcaaaaaatgaatttaaatctatgttgctatgctctgagtcatttgcatgatcattaaatttgtttaacagttcctggatgagaagcaaatagtcaataaaaacaaaggttaaaggtgtgacatatcaaaatccattaattggctgtgtggaccgaaaaagcaaaacctggttgcattgttgaatgtcctaatta-gttatctcaagatatgagtttgtcatagtttgaggaacttttcagatttacagcatttgtgactttattcaaggaggaacttggtgcatgaactgactctacactattccacaaagttgaaagaaacagaagtatcacatacatatctttcaaaatcaaaacaatgtcaacaagtagaaacattaggtgtattctccaagtt-------------------------------------------------------------------------------------------------------------------------------------
>_R_Albizia_xerophytica_Hughes_1435@NODE_1_length_1737_cov_127.673494
-----------------------------------------------gagtgtgcaaagaccagcccagaccaggttagtcattatacccataaaaattctatcaatcaaaatcaccccccaaaaaattatgcacataaaaattctatagaaatgcaagaagcaatcccacctcccagtcttctagaagcaaccaacgaaaaccatctaatgaaattccctcaagaatatacagttaatcactagaggcgatatttgtctatctatacaacagtcaccagacttatcaaacacgaatcaaatatcgatctcatacttcatgaaattaagtgacacacaacaaataggcatatatacacatacatgggcaagttctagaaaaaaagaaaattacctctagaagtgttttcttctgctctagatagtggaacaacttcatgtatctgtgtattctcattttcaaccccttgttcaggggcaggccccaggttgttgcatgcactgctactctttgaagctcttgtcccaaatcgtgcaaatagctctgaccttaatgctgcttcaagaagcaaagaatcttgaggatcctcggcactaattctagcatttggtccagtatctctgtccattaggttggcattagaatattgctttccttgatttacattgtcatgattagtagacacatgtatagatggagacatctcttcattatcattagcagatgtatctaattcatcagaaggagaattaactctatctacagttctattaccccttctgggcaatggctctgatgtactggcatctggttcactgcaaggttcagaccccaaattcactccattcatacgatgatacatcatattggagggtccattgttgacaccattagttgtatcaaaacctggttgattaagatcattgaattcagcctgcctctgacaaattgaagtgggtattacatattcatgtctaggaaggtaatccagctctgaatcaagatgtgcatgctgcgcggaggaccaagaaaaaccagaattgctaaaaattaaagattttaacttagctgaatacaactcccttttgcggtaaagattggtgcattgaccactagcctcaatcaaagccctctgagctttcaggtaagctttcagagcatttctttcttcaatttcacacttgtgcctgtgttcttgtgcctcctccagttccttatctatcaattcttccatttcaaaaaatgaatttaaatctatgttgctatgctctgagtcatttgcatgatcattaaatttgtttaacagttcctggatgagaagcaaatagtcaataacaacaaaggttaaaggtgtgacatatcaaaatccattaattggctaggtggaccgaaacagcaaaacctggctgcattgttgaatgtcctaatta-gttatctcaagatatgagtttgtcatagtttaaggaacttttcagatttacagcatttgtgactttattcaaggaggaacttggtgcatgaactgactctacactattctacacagttgagagaaacataagtatcacatacatatctttcaaaatcaaaacaatgtgaaaaagtagaaacactaggtgtatcatccaagtttaatcttgactcacctacgacccacacctacaggtgcctcccagtctaataaaaataacaatgaagaggggtggtatttataaaccaaacaaatccattcatcacatgattatcaatcagtagagagggtcca
>_R_Balizia_spnov_Morim_577@NODE_1_length_1657_cov_312.555556
--------------------------------------------------------------------------------------------------------aatcaaaatcacctcccaaaaaattatgcccgtaaaaattctatagaaatgaaagaagcaatcccacctcccagtcttctagaagcaacaaacgaaaaccatctaatgaaattccctcaagaatatacagttaatcactagaggcgatatttgtctatctatacaacaatcaccagacttatcaaacacaaatcaaatattgatctcatacttcacgaaattaagtgacacacaacaaataggcatatatacacatacatgggcaagttctactag-aaaaaaaaatacctctagaagtgttttcttctgctctagatagtggaacaactgcatgtatctgtgcattctcattttcaaccccttgttcaggggcaggccccaggttgttgcatgtactgctactctttggagctcttgtcccaaatcgtgcaaatagctctgaccttaatgctgcttcaagaagcaaagaatcttgaggatcctcggcactaattctagcatttggtccagtatctctgtccattaggttggcattagaatattgcttttcttgatttacattgtcatgatcagtagacacatgtatagatggagaaatctcttcattatcatttgcggatgtatctaattcatcagaaggagaattaactctatctacagttctattaccccttcggggcaatggctctgatgtactggcatctggttcactgcaaggttcagaccccaaattcactccattcatacgatgatacatcatattggagggtccattgttgacaccattagttgtatcaaaccctggttgattaagatcattgaattcagcctgcctctgacaaattgaagtgggtattacatattcatgtctaggaaggtaatccagccccgaatcaagatgtgcatgctgcccggaggaccaagaaaaaccagaattgttcaaaattaaagattttaacttagctgaatacaactcccttttacggtaaagattggtgcatcgaccattagcctcaatcaaagccctctgagctttcaggtaagctttaagagcatttctttcttcaacttcacacttgtgcctgtgttcttgggcctcctccagctccttatctatcaattcttccatttcaaaaaatgaatttaaatctatgttgctatgctctgagtcatttgcatgatcattaaaattgtttaacagttcctggatgagaagcaaagagtcaataacaataaaggttaaaggtgtgacatatcaaaatcttttaattggctgtgtggatcaaaacagcaaaacctagttacattgttg-atgtcctaatcatgttatctcaagatatgagtttgtcatagttcgaggaacttttcagatttttagcatttgtgactttattcaaggaggaacttggtgcatgaactgactctacactattccacacagttgaaataaacagaagcatcacatacagatctttcaaaatcaaaacaatgtgaaaaattagaaacactaggtgtattatccaagtttaatcttgactcacctacgacccacacctacaggtgcctcccagtctaataaaaataacagtgaagaggggcagtatatataaaccaaacaaatccattcatcacatgattatcaatcagcagagagggt---
>_R_Calliandra_bella_LPQ15696@NODE_1_length_729_cov_256.946319
---------------------------------------------------------------------aacaagttaatcattatacccataaaaattct----atcaaaatcaccttccaaaaaataatgcccataaaaattctataggaatgcaagaaacaatccgacctcctggtcttctaagatcaacaaacgaaaaccatccaatgaaattccctcaagagtgttaagttaatcacttgaggcaatatttgtctatcaatacaacagtcaccagatttatcaaacacaaatcaaatattgatctcacacttcatggaatttagtgacacacaacaaataggcttatatccacaaacatatgcaagttctacttg----aaaaattacctctggaagtgttttcttctgctctagattgtggaacaacttcatgtatctgtgtattctcattctcaaccccttgttcaggggcaggccccgggatgttgcatgtactgctagtctttgaagctcttgtccttaagcgtgcaaatagctctgaccttaatgctgcttcaagaagcaaagaatcctgaggatcctcagcactaattctagcatttggtccagtatctatatccagtaggtcggcatttgaatatctccttctttgatttacattgtcatgatctgtagacacatgtatagatggagacatctcttcattatcattagcggatgtacctaattcatcagaaggagaattaactctatctacagttctattaccccttcggggcaatggctctgatgtactggca------------------------------------------------------------------------------------------------------------------------------------------------------------------------------------------------------------------------------------------------------------------------------------------------------------------------------------------------------------------------------------------------------------------------------------------------------------------------------------------------------------------------------------------------------------------------------------------------------------------------------------------------------------------------------------------------------------------------------------------------------------------------------------------------------------------------------------------------------------------------------------------------------------------------------------------------------------------------------------------------
>_R_Calliandra_bella_LPQ15696@NODE_2_length_566_cov_753.601227
---------------------------------------------------------------------------------------------------------------------------------------------------------------------------------------------------------------------------------------------------------------------------------------------------------------------------------------------------------------------------------------------------------------------------------------------------------------------------------------------------------------------------------------------------------------------------------------------------------------------------------------------------------------------------------------------------------------------------------------------------------ctaattcatcagaaggagaattaactctatctacagttctattaccccttcggggcaatggctctgatgtactggcatctggttcactgcaaggttcagaacccaaattcactccattcatacgatgatacatcatattggatggcacattgttgacaccattagttgtatcaaagcctggttgatgaatatcattgaattcagcctgcctctgataaattgatgtgggtatcacatatccctgtctagaaagataatccagccctgaatcaagatgctcatgctgcccagaggaccaagaaaaaccagaattgttcaaaattaaagattttatcttagctgaatacaactcccttttgcggtaaagattggcacatcgaccattagcctcaatcaaagccctctgagctttcaggtaagctttaagagcatctctctcttcaacttcacacttgtgcctgtgttcgtgtgcctcctccaactccttatctattaattcttccatttcaaaaaatgaattcaaatctatgttgctatgctctgagtcatttgcatgatcattaaaa---------------------------------------------------------------------------------------------------------------------------------------------------------------------------------------------------------------------------------------------------------------------------------------------------------------------------------------------------------------------------------------------------------------------------------------------------------------------------------------
>_R_Cathormion_obliquifoliolatum_Wieringa_6519@NODE_1_length_1548_cov_233.545211
------------------------------------------------------------------------------------------------------------------aactcccaaaaagttatgcccgtaaaaattctatagaaatgaaagaagcaatcccacctcccagtcttctagaagcaacaaacgaaaaccatctaatgaaattccctcaagaatattcagttaatcactagaggcgatatttgtctatctatacaacagtcaccagacttatcaaacacaaatcaaatatcgatctcatacttcatgaaattaagtgacacacaacaaataggcatatatacacatacatgggcaagttctactagaaaaaaaaaatacctctagaagtgctttcttctgctctagatagtggaacaattgcatgtatctgtgcattctcattttcaaccccttgttcaggggcaggccccaggttgttgcatgtactgctactctttggagctcttgtcccaaatcgtgcaaatagctctgaccttaatgctgcttcaagaagcaaagaatcttgaggatcctcggcactaattctagcatttggtccagtatctctgtccattaggttggcattagaatattgctttctttgatttacattgtcatgatcagtagacacatgtatagatggagaaatctcttcattatcatttgcggatgtatctaattcatcagaaggagaattaactctatctacagttctattaccccttcggggcaatggctctgatgtactggcatctggttccctgcaaggttcagaccccaaattcgctccattcatacgatgatacatcatattggagggtccattgttgacaccattagttgtatcaaaccctggttgattaagatcattgaattcagcctgcctctgacaaattgatgtgggtattacatattcatgtctaggaaggtaatccagccccgaatcaagatgtgcatgctgcccaaaggaccaagaaaaaccagaattgttcaaaattaaagattttaacttagctgaatacaactcccttttgcggtaaagattggtgcatcgaccattagcctcaatcaaagccctctgagctttcaggtaagctttaagagcatttctttcttcaacttcacacttgtgcctgtggtcttgggcctcctccagttccttatctatcaattcttccatttcaaaaaatgaatttaaatctatgttgctatgctctgagtcatttgcatgatcattaaaattgtttaacagttcctggatgagaagcaaagagtcaataacaataaaggttaaaggtgtgacatatcaaaatcttttaattggctgtgtggatcaaaacagcaaaacctagttgcattgctgaatgtcctaatcatgttatctcaagatatgagtttgtcatagttcaaggaacttttcagatttttagcatttgtgactttattgaaggaggaacttggtgcatgaactgactctacaccattccacacagttgaaagaaacagaagcatcacatacagatctttcaaaatcaaaacaatgtgaaaaagtagaaacaccaggtgtattatccaagtttaatcttgactcacctacgacccacacc---------------------------------------------------------------------------------------------------------
>_R_Hydrochorea_corymbosa1_Bonadeu_655@NODE_1_length_1455_cov_1032.815714
-----------------------------------------------------------------------------------------------------------------------------------------------------gaaatgaaagaagcaatcccacctcccactcttctagaaacaacaaacgaaaaccatctaatgaaattccctcaagaatatacagttaatcactagaggcgatgtttgtctatctatacaacagtcaccagacttatcaaacacaaatcaaatattgatctcatacttcacgaaattaagtgacacacaacaaataggcatatatacacatacatgggcaagttctactag-aaaaaaaaatacctctagaagtgttttcttctgctctagatagtggaacaactgcatgtatctgtgcattctcattttcaaccccttgttcaggggcaggccccaggttgttgcatgtactgctactctttggagctcttgtcccaaatcgtgcaaatagctctgaccttaatgctgcttcaagaagcaaagaatcttgaggatcctcggcactaattctagcatttggtccagtatctctgtccattaggttggcattagaatattgcttttcttgatttacattgtcatgatcagtagacacatgtatagatggagaaatctcttcattatcatttgcggatgtatctaattcatcagaagcagaattaactctatctacagttctattaccccttcggggcaatggctctgatgtactggcatctggttcactgcaaggttcagaccccaaattcactccattcatacgatgatacatcatattggagggtccattgttgacaccattagttgtatcaaaccctggttgattaagatcattgaattcagcctgcctctgacaaattgatgtgggtattacatattcatgtctaggaaggtaatccagccccgaatcaagatgtgcaagctgcccggaggaccaagaaaaaccagaattgttcaaaattaaagattttaacttagctgaatacaactcccttttacggtaaagattggtgcatcgaccattagcctcaatcaaagccctctgagctttcaggtaagctttaagagcatttctttcttcaacttcacacttgtgcctgtgttcttgggcctcctccagttccttatctatcaattcttccatttcaaaaaatgaatttaaatctatgttgctatgctctgagtcatttgcatgatcattaaaattgtttaacagttcctggatgagaagcaaagagtcaataacaataaaggttaaaggtgtgacatatcaaaatcttttaattggctgtgtggatcaaaacagcaaaacctagttgcattgttg-atgtcctaatcatgttatctcaagatatgagtttgtcatagttcgaggaacttttcagatttttagcatttgtgactttattcaaggaggaacttggtgcatgaactgactctacactattccacacagttgaaagaaacagaagcatcacatacagatctttcaaaatcaaaacaatgtgaaaaagt----------------------------------------------------------------------------------------------------------------------------------------------------------------
>_R_Hydrochorea_corymbosa2_Iganci_862@NODE_1_length_1593_cov_412.100130
------------------------------------------------------------------cagaccgggttagtcattatacccataaaaattctatcaatcaaaatcacctcccaaaaaattatgcccgt-aaaattctatagaaatgaaagaagcaatcccacctcccagtcttctagaagcaacaaacgaaaaccatctaatgaaattccctcaagaatatacagttaatcactagaggcgatatttgtctatctatacaacagtcaccagacttatcaaacacaaatcaaatattgatctcatacttcacgaaattaagtgacacacaacaaataggcatatatacacatacatgggcaagatctactag-aaaaaaaaatacctctagaagtgttttcttctgctctagatagtggaacaactgcatgtatctgtgcattctcattttcaaccccttgttcaggggcaggccccaggttgttgcatgtactgctactctttggagctcttgtcccaaatcgtgcaaatagctctgaccttaatgctgcttcaagaagcaaagaatcttgaggatcctcggcactaattctagcatttggtccagtatctctgtccattaggttgacattagaatattgcttttcttgatttacattgtcatgatcagtagacacatgtatagatggagaaatctcttcattatcatttgcggatgtatctaattcatcagaaggagaattaactctatctacagttctattaccccttcggggcaatggctctgatgtactggcatctggttcactgcaaggttcagaccccaaattcactccattcatacgatgatacatcatattggagggtccattgttgacaccattagttgtatcaaaccctggttgattaagatcattgaattcagcctgcctctgacaaattgatgtgggtattacatattcatgtctaggaaggtaatccagtcccgaatcaagatgtgcaagctgcccggaggaccaagaaaaaccagaattgttcaaaattaaagattttaacttagctgaatacaactcccttttacggtaaagattggtgcatcgaccattagcctcaatcaaacccctctgagctttcaggtaagctttaagagcatttctttcttcaacttcacacttgtgcctgtgttcttgggcctcctccagttccttatctatcaattcttccatttcaaaaaatgaatttaaatctatgttgctatgctctgagtcatttgcatgatcattaaaattgtttaacagttcctggatgagaagcaaagagtcaataacaataaaggttaaaggtgtgacatatcaaaatcttttaattggctgagtggatcaaaacagcaaaacctagttgcattgttg-atgtcctaatcatgttatctcaagatatgagtttgtcatagttcgaggaacttttcagatttttagcatttgtgactttattcaaggaggaacttggtgcatgaactgactctacactattccacacagttgaaagaaacagaagcatcacatacagatctttcaaaatcaaaacaatgtgaaaaagtagaaacactaggtgtattatccaagtttaatcttgactcacctacgacccacacct--------------------------------------------------------------------------------------------------------
>_R_Jupunba_barbouriana_Iganci_847@NODE_1_length_1970_cov_244.481775
acattagaaaccactcaagcaacctactgggaaaactcttcaagtaagagtgagcaaagaccagcccagaccaggttagtcattatacccataaaaattctatcaatcaaaaccacctcccaaaaaattatgcccgtaaaaattctatagaaatgaaagaagcaatcccacctcccagtcttctagaagcaacaaacaaaaaccatctgatgaaattccctcaagaatatacagttaatcactagaggcgatatttgtctatctatacaacagtcaccagacttatcaaacacaaatcaaatatcgatctcatacttcacgaaattaagtgacacacaacaaataggcatatatacacatacatgggcaagttctactcaaaaaaaaaaatacctctagaagtgttttcttctgctctagatagtggaacaactgcatgtatctgtgcattctcattttcaaccccttgttcaggggcaggccccaggttgttgcatgtactgctactctttggagctcttgtcccaaatcgcgcaaatagctctgaccttaatgctgcttcaagaagcaaagaatcttgaggatcctcggcactaattctagcatttggtccagtatctctgtccattaggttggcattagaatattgctttccttgatttacattgtcatgatcagtagacacatgtatagatggagaaatctcttcattatcatttgcggatgtatctaattcatcagaaggagaattaactctatctacagttctattaccccttcggggcaatggctctgatgtactggcatctggttcactgcaaggttcagaccccaaattcactccattcatacgatgatacatcatattggagggtccattgttgacaccattagttgtatcaaaccctggttgattaagatcattgaattcagcctgcccctgacaaattgatgtgggtattacatattcatgtctaggaaggtagtccagccccgaatcaagatgtgcatgctgcccagaggaccaagaaaaaccagaattattcaaaattaaagattttaacttagctgaatacaactcccttttgcggtaaagattggtgcatcgaccattagcctcaatcaaagccctctgagctttcaggtaagctttaagagcatttctttcttcaacttcacacttgtgcctgtgttcttgggcctcctccagttccttatctattaattcttccatttcaaaaaatgaatttaaatctatgttgctatgctctgagtcatttgcatgatcattaaaattgtttaacagttcctggatgagaagcaaagcgtcaataacaataaaggttaaaggtgtgacatatcaaaatcttttaattggctgtgtggatcaaaacagcaaaacctagttgcattgtcgaatgtcctaatcatgttatctcaagatatgagtttgtcatagttcgaggaacttttcagatttttagcatttgtgactttattcaaggaggaacttggtgcatgaactgactctacactattccacacagttgaaagaaacagaagcatcacatacagatctttcaaaatcaaaacaatgtgaaaaagtagaaacactaggtgtattatccaagtttaatcttgactcacctacgacccgcacctacaggtgcctcccagtctaataaaaataacaatgaagaggggcagtatatataaaccaaacaaatccattcatcacatgattatcaatcagtggagagggtccc
>_R_Jupunba_commutata_Maguire_46145@NODE_1_length_1814_cov_176.123201
acattagaaaccactcaagcaacctactgggaaaactcttcaagtaagagtgtgcaaagaccagcccagactgggttagtcattatacccataaaaattctatcaatcaaaatcacctcccaaaaaattatgcccgtaaaaattctatagaaatgaaagaagcaatcccacctcccagtcttctagaagcaacaaacgaaaaccatctaatgaaattccctcaagaatatacagttaatcactagacgcgatatttgtctatctatacaacagtcaccagacttatcaaacacaaatcaaatatcgatctcatacttcacgaaattaagtgacacacaacaaataggcatatatacacatacatgggcaagttctactcgaaaaaaaaaatacctctagaagtgttttcttctgctctagatagtggaacaactgcatgtatctgtgcattctcattttcaaccccttgttcaggggcaggccccaggttgttgcatgtactgctactctttggagctcttgtcccaaatcgcgcaaatagctctgaccttaatgctgcttcaagaagcaaagaatcttgaggatcctcggcactaattctagcatttggtccagtatctctgtccattaggttggcattagaatattgctttccttgatttacattgtcatgatcagtagacacatgtatagatggagaaatctcttcattatcatttgcggatgtatctaattcatcagaaggagaattaactctatctacagttctattaccccttcggggcaatggctctgatgtactggcatctggttcactgcaaggttcagaccccaaattcgctccattcatacgatgatacatcatattggagggtccattgttgacaccattagttgtatcaaaccctggttgattaagatcattgaattcagcctgcccctgacaaattgatgtgggtattacatattcatgtctaggaaggtaatccagccccgaatcaagatgtgcatgctgcccagaggaccaagaaaaaccagaattgttcaaaattaaagattttaacttagctgaatacaactcccttttgcggtaaagattggtgcatcgaccattagcctcaatcaaagccctctgagctttcaggtaagctttaagagcatttctttcttcaacttcacacttgtgcctgtgttcttgggcctcctccagttccttatctattaattcttccatttcaaaaaatgaatttaaatctatgttgctatgctctgagtcatttgcatgatcattaaaattgtttaacagttcctggatgagaagcaaagagtcaataacaataaaggttaaaggtgtgacatatcaaaatcttttaattggctgtgtggatcaaaacagtaaaacctagttgcattgtcgaatgtcctaatcatgttatctcaagatatgagtttgtcatagttcgaggaacttttcagatttttagcatttgtgactttattcaaggaggaacttggtgcatgaactgactctacactattccacacagttgaaagaaacagaagcatcacatacagatctttcaaaatcaaaacaatgtgaaaaagtagaaacactaggtgtattatccaagtttaatcttgactcacctacgacccacacctacaggtgactcccagtctaataaaaataacaatgaagaggggcagtatatataaaccaaacaaatccattcatcacatgattatcaatcagtagagagggtccc
>_R_Jupunba_idiopoda_Quesada_1718@NODE_1_length_1503_cov_148.778401
--------------------------------------------------------------------------------------------------------------------------------------cg------ttctacagaaatgaaagaagcaatcccacctcccagttttctagaaacaacaaacgaaaaccatctaatgaaattccctcaagaatatacagttaatcactagaggcgatatttgtctatctatacaacagtcaccagacttatcagacacaaatcaaaaatcaatctcatacttcacaaaattaagtgacacacaacaaataggcatatatacacatacattggcaagttctactag-aaaaaaaaatacctctcgaagtgttttcttctgctctagatagtggaacaactgcatgtatctgtgcattctcattttcaaccccttgttcaggggtaggccccaggttgttgcatgtactgctactctttggtgctcttgtcccaaatcgcgcaaatagctctgaccttaatgctgcttcaagaagcaaagaatcttgaggatcctcggcactaattctagcatttggtccagtatctctgtccattaggttggcattagaatattgctttccttgatttacattgtcatgatcagtagacacatgtatagatggagaaatctcttcattatcatttgcggatgtatctaattcatcagaaggagaattaactctatctacagttctattacccctttggggcaatggctctgatgtactggcatctggttcactgcaaggttcagaccccaaattcgctccattcatacgatgatacatcatattggagggtccattgttgacaccattagttgtatcaaaccctggttgattaagaacattgaattcagcctgcctctgacaaattgatgtgggtattacatattcatgtctaggaaggtaatccagccccgaatcaagatgtgcatgctgcccggaggaccaagaaaaaccagaattgttcaaaattaaagattttaacttagctgaatacaactcccttttgcggtaaagattggtgcatcgaccattagcctcaatcaaagccctctgagctttcaggtaagctttaagagcatttctttcttcaacctcacacttgtgcctgtgttcttgggcctcctccagttccttatctatcaattcttccatttcaaaaaatgaatttaaatctatgttgctatgctctgagtcatttgcatgatcattaaaattgtttaaaagttcctggatgagaagcaaagagtcaataacaataaaggttaaaggtgtggcatatcaaaatcttttaattggttgtgtggatcaaaacagcaaaacctacttgcattgttgaatgtcctaatcatgttatctcaag--atgagtttgtcatagttcgaggaacttttcagatttttagcatttgtgactttattcaaggaggaacttggagcatgaactgactctacactattc--cacagttgaaagaaacagaagcatcacatacagatctttcaaaatcaaaacaatgtgaaaaagtagaaacactaggtgtattatccaagtttaatcttgactcac-------c---------------------------------------------------------------------------------------------------------------
>_R_Jupunba_laeta_Mori_25147@NODE_1_length_1571_cov_66.446452
---------------------------------------------------------------gcccagaccgggttagtcattatacccataaaaattctatcaatcaaaatcacctcccaaaaaattatgcccgtaaaaattctatagaaatgaaagaagcaatcccacctcccagtcttctagaagcaacaaacgaaaaccatctaatgaaattccctcaagaatatacagttaatcactagaggcgatatttgtct---------acagtcaccagacttatcaaacgcaaatcaaatatcgatctcatacttcacgaaattaagtgacacacaacaaataggcatatacacacataaatgggcaagttctactagaaaaaaaaaatacctctagaagtgttttcttctgctctagatagtggaacaactgcatgtatctgtgcattctcattttcaaccccttgttcaggggcaggccccaggttgttgcatgtactgctactctttggagctcttgtcccaaatcgcgcaaatagctctgaccttaatgctgcttcaagaagcaaagaatcttgaggatcctcagcactaattctagcatttggtccagtatctctgtccattaggttggcattagaatattgctttccttgatttacattgtcatgatcagtagacacatgtatagatggagaaatctcttcattatcatttgcggatgtatctaattcatcagaaggagaattaactctatctacagttctattaccccttcggggcaatggctctgatgtactggcatctggttcactgcaaggttcagaccccaaattcgctccattcatacgatgatacatcatattggagggtccattgttgacaccattagttgtatcaaaccctggttgattaaaatcattgaattcagcctgcctctgacaaattgatgtgggtattacatattcatgtctaggaaggtaatccagccccaaatcaagatgtgcatgctgcccggaggaccaagaaaaaccagaattgttcaaaattaaagattttaacttagctgaatacgactcccttttgcggtaaagattggtgcatcgaccattagcctcaatcaaagccctctgagctttcaggtaagctttaagagcatttctttcttcaacttcacacttgtgcctgtgttcttgggcctcctccagttccttatctatcaattcttccatttcaaaaaatgaatttaaatctatgttgctatgctctgagtcatttgcatgatcattaaaattgtttaacagttcctggatgagaagcaaagagtcaataacaatcaaggttaaaggtgtgacatatcaaactcttttaattggctgtgtggatcaaaacagcaaaacctagttgcattgttgaatgtcctaatcatgttatctcaagatatgagtttgtcatagtttgaggaacttttcagatttttagcatttgtgactttattcaaggaggaacttggtgcatgaactgactctacactattccacacagttgaaagaaacagaagcatcacatacagatctttcaaaataaaaacaatgtgaaaaagtagaaacactaggtgtattatccaagtttaatcttga----------------------------------------------------------------------------------------------------------------------------
>_R_Jupunba_langsdorfii_Ribeiro_728@NODE_1_length_866_cov_128.011407
-----------------------------------------------------------------------------------------------------------------------------------------------------------------------------------------------------------------------------------------------------------------------------------------------------------------------------------------------------------------------------------------------------------------------------------------------------------------------------------------------------------------------------------------------------------------------------------------------------------------------------------------------------------------------------------------------------------------------------------------------------------------------------------------------------------------------------------------------------------------------------------------------------------------------------------------------------------------------------------------------------------------------------agccccgaatcaagatgtgcatgctgcccggaggaccaagaaaaaccagaattgttcaaaattaaagattttaacttagctgaatacaactcccttttgcggtaaagattggtgcatcgaccattagcctcaatcaaagccctctgagctttcaggtaagctttaagagcatttctttcttcaacttcacacttgtgcctgtgttcttgggcctcctccagttccttatctatcaattcttccatttcaaaaaatgaatttaaatctatgttgctatgctctgagtcatttgcatgatcattaaaattgtttaacagttcctggatgaaaagcaaagagtcaataacaataaaggttaaacgtgtgacatatcaaaatcttttaattggctgtgtggatcaaaacagcaaaacctagttgcattgttgaatgtcctaatcatgttatctcaag--atgagtttgtcatagttcgaggaacttttcagatttttagcatttgtgactttattcaaggaggaacttggcgcatgaactgactctacactattccacacagttgaaagaaacagaagcatcacatacagatctttcaaaatcaaaacaatgagaaaaagtagaaacactaggtgtattatccaagtttaatcttgactcacctacgacccacacctacaggtgcatcccagtctaataaaaataacaatgacgaggggcagtatatataaaccaaacaaatccattcatcacatgattatcaatcagtagagagggtcca
>_R_Jupunba_langsdorfii_Ribeiro_728@NODE_2_length_706_cov_24.030207
acattagaaaccactcaagcaacctattgggaaaactcttcaagtaagagtgtgcaaggaccagcccagaccgggttagtcattataccaataaaaattctatcaatcaaaatcacctcccaaaaaattatgccc------gttctacagaagtgaaagaagcaatcccacctcccagtcttctagaaacaacaaacgaaaaccatctaatgaaattccctcaagaatatacagttaatcactagaggcgatatttgtctatctatacaacagtcaccagacttatcaaacacaaatcaaatatcgatctcatacttcacaaaattaagtgacacacaacaaataggcatatatacacatacatgggcaagttctactagaaaaaaaaaatacctctagaagtgttttcttctgctctagacagtggaacaactgcatgtatctgtgcattctcatt-------------------------------------------------------------------------------------------------------------------------------------------------------------------------------------------------------------------------------------------------------------------------------------------------------------------------------------------------------------------------------------------------------------------------------------------------------------------------------------------------------------------------------------------------------------------------------------------------------------------------------------------------------------------------------------------------------------------------------------------------------------------------------------------------------------------------------------------------------------------------------------------------------------------------------------------------------------------------------------------------------------------------------------------------------------------------------------------------------------------------------------------------------------------------------------------------------------------------------------------------------------------------------------------------------------------------------------------------------------
>_R_Jupunba_langsdorfii_Ribeiro_728@NODE_3_length_686_cov_335.275862
--------------------------------------------------------------------------------------------------------------------------------------------------------------------------------------------------------------------------------------------------------------------------------------------------------------------------------------------------------------------------------------------aaaaaaaaaatacctctagaagtgttttcttctgctctagacagtggaacaactgcatgtatctgtgcattctcattttcaaccccttgttcaggggtaggccccaggttgttgcatgtactgctactctttggagctcttgtcccaaatcgcacaaatagctctgaccttaatgctgcttcaagaagcaaagaatcttgaggatcctcggcactaattctagcatttggtccagtatctctgtccattaggttggcattagaatattgctttccttgatttacattgtcatgatcagtagacacatgtataggtggagaaatctcttcattatcatttgcggatgtatctaattcatcagaaggagaattaactctatctacagttctattaccccttcggggcaatggctctgatgtactggcatctggttcactgcaaggttcagaccccaaattcgctccattcatacgatgatacatcatattggagggtccattgttgacaccattagttgtatcaaaccctggttgattaagatcattgaattcagcctgcctctgacaaattgatgtgggtattacatattcatgtctaggaaggtaatccagccccgaatcaagatgtgcatgctgcccggaggaccaagaaaaaccagaattgttcaaaattaaagattttaactt----------------------------------------------------------------------------------------------------------------------------------------------------------------------------------------------------------------------------------------------------------------------------------------------------------------------------------------------------------------------------------------------------------------------------------------------------------------------------------------------------------------------------------------------------------------------------------------------------------------------------------------------------------------------------------------------------------------------------
>_R_Jupunba_limae_Iganci_261@NODE_1_length_1982_cov_173.874541
acattagaaaccactcaagcaacctattgggaaaactcttcaagtaagagtgtgcaaagaccagcccagaccgggttagtcattatacccataaaaattctatcaatcaaaatcacctcccaaaaaattatgcccg------ttctacagaaatgaaagaagcaatcccacctcccggtcttctagaaacaacaaacgaaaaccatctaatgcaattccctcaagaatatacagttaatcactagaggcgacatttgtctatctatacaacagtcaccaggcttatcaaacacaaatcaaatatcgatctcatacttcacgaaattaagtgacacacaacaaataggcatatatacacatacatgggcaagttctactaggaaaaaaaaatacctctagaagtgttttcttctgcactagatagtggaacaacggcatgtatctgtgcattctcattttcaaccccttgttcaggggtaggccccaggttgttgcatgtactgctactctttggagctcttgtcccaaatcgcgcaaatagctctgaccttaatgctgcttcaagaagcaaagaatcttgaggatcctcggcactaattctagcatttggtccagtatctctgtctattaggttggcattagaatattgctttccttgatttacattgtcatgatcagtagacacatgtatagatggagaaatctcttcattatcatttgcggatgtatctaattcatcagaaggagaattaactctatctacagttctattaccccttcggggcaatggctctgatgtactggcatctggttcactgcaaggttcagaccccaaattcgctccattcatacgatgatacatcatattggagggtccattgttgacaccattagttgtatcaaaccctggttgattaagatcattgaattcagcctgcctctgacaaattgatgtgggtattacatattgatgtctaggaaggtaatccagccccgaatcaagatgtgcatgctgcccggaggaccaagaaaaaccagaattgttcaaaattaaagattttaacttagctgaatacaactcccttttgcggtaaagattggtgcatcgaccactagcctcaatcaaagccctctgagctttcaggtaagctttaagagcatttctttcttcaacttcacacttgtgcctgtgttcttgggcctcctccagttccttatctatcaattcttccatttcaaaaaatgaatttaaatctatgttgctatgctctgagtcatttgcatgatcattaaaattgtttaacagttcctggatgagaagcaaagagtcaataacaataaaggttaaaggtgtgacatatcaaaatcttttaattggctgtgtggatcaaaacagcaaaacctagttgcattgttgaatgtcctaatcatgttatctcaag--atgagtttgtcatagttcgaggaacttttcagatttttagcatttgtgactttattcaaggaggaactcggtgcatgaactgaatctacactattccacacagttgaaagaaacagaagcatcacatacagatctttcaaaatcaaaacaatgtgaaaaagtagaaacactaggtgtattatccaagtttaatcttgactcacctacgacccacacctacaggtgcctcacagtctaataaaaataacaacgaagaggggcagtatatataaaccaaacaaatccattcatcacatgattatcaatcagtagagagggtcca
>_R_Jupunba_longipedunculata_Cardona_2682@NODE_1_length_1553_cov_149.695122
----------------------------------------------------------------------------------------------------------------tcacctcccaaaaaattatgcccgtaaaaattctatagaaatgaaagaagcaatcccacctcccagtcttctagaagcaacaaacgaaaaccatctaatgaaattccctcaagaatatacagttaatcactagaggcgatatttgtctatctatacaacagtcaccagacttatcaaacacaaatcaaatatcgatctcatacttcacgaaattaagtgacacacaacaaaaaggcatatatacacatacatgggcaagttctactagaaaaaaaaaatacctctagaagtgttttcttctgctctagatagtggaacaactgcatgtatctgtgcattctcattttcaaccccttgttcaagggcaggccccaggttgttgcatgtactgctactctttggagctcttgtcccaaatcgcgcaaatagctctgaccttaatgctgcttcaagaagcaaagaatctggaggatcctcagcactaattctagcatttggtccagtatctctgtccattaggttggcattagaatattgctttccttgatttacattgtcatgatcagtagacacatgtatagatggagaaatctcttcattatcatttgcggatgtatctaattcatcagaaggagaattaactctatctacagttctattaccccttcggggcaatggctctgatgtactggcatctggttcactgcaaggttcagaccccaaattcgctccattcatacgatgatacatcatattggagggtccattgttgacaccattagttgtatcaaaccccggttgattaagatcattgaattcagcctgtctctgacaaattgatgtgggtattacatattcatgtctaggaaggtaatccagccccgaatcaagatgtgcatgctgcccggaggaccaagaaaaaccagaattgttcaaaattaaagattttaacttagctgaatacaactcccttttgcggtaaagattggtgcatcgaccattagcctcaatcaaagccctctgagctttcaggtaagctttaagagcatttctttcttcaacttcacacttgtgcctgtgttcttgggcctcctccagttccttatctatcaattcttccatttcaaaaaatgaatttaaatctatgttgctatgctctgagtcatttgcatgatcattaaaattgtttaacagttcctggatgagaagcaaagagtcaataacaataaaggttaaaggcgtgacatatcaaaatcttttaattggctgtctggataaaaacagcaaaacccagttgcattgttgaatatcctaatcatgttatctcaagatatgagtttgtcatagttcgaggaacttttcagatttttagcgtttgtgactttattca------aacttggtgcatgaactgactctacactattccacacagttgaaagaaacagaagcatcacatacagatctttcaaaatcaaaacaatgtgacaaagtagaaacactaggtgtattatccaagtttaatcttgactcacctacgacccacacctacaggtgc------------------------------------------------------------------------------------------------
>_R_Jupunba_microcalyx_Iganci_855@NODE_1_length_1580_cov_254.439122
acattagaaaccactcaagcaacctattgggaaaagtcttcaagtaagagcatgcaaagaccagcccagaccgggttagtcattata-ccataaaaattctatcaatcaaaatcacctcccaaaaaattatgcccgtaaaaattctatagaaatgaaagaagcaatcccacctcccagtcttctagaagcaacaaacgaaaacgatctaatgaaattccctcatgaatatacagttaatcactagaggcgatatttgtccatctatacaacagtcaccagacttatcaaacacaaatcaaatatcgatctcatacttcacgaaattaagtgacacacaacaaataggcatatatacacatacatgggcaagttctactagaaaaaaaaaatacctctagaagtgttttcttctgctctagatagtggaacaactgcatgtatctgtgcattctcattttcaaccccttgttcaggcgcaggccccaggttgttccatgtactgctactctttggagctcttgtcccaaatcgcgcaaatagctctgaccttaatgctgcttcaagaagcaaagaatcttgaggatcctcggcactaattctagcatttggtccagtatctctgtccattaggttggcattagaatattgctttccttgatttacattgtcatgatcagtagacacatgtatagatggagaaatctcttcattatcatttgcggatgtatctaattcatcagaaggagaattaactctatctacagttctattaccccttcggggcaatggctctgatgtactggcatctggttcactgcaaggttcagaccccaaattcgctccattcatacgatgatacatcatattggagggtccattgttgacaccattagttgtatcaaaccctggttgattaagatcattgaattcagcctgcctctgacaaattgatgtgggtattacatattcatgtctaggaaggtaatccagccccgaatcaagatgtgcatgctgcccggaggaccaagaaaaaccagaattgttcaaaattaaagattttaacttagctgaatacaactcccttttgcggtaaagattggtgcatcgaccattagcctcaatcaaagccctctgagctttcaggtaagctttaagagcatttctttcttcaacttcacacttgtgcctgtgttcttgggcctcctccagttccttatctatcaattcttccatttcaaaaaatgaatttaaatctatgttgctatgctctgagtcatttgcatgatcatttaaattgtttaacagttcctggatgagaagcaaagagtcaataacaataaaggttaatggtgtgacatatcaaaatcttttaattggctgtgtggatcaaaacagcaaaacctagttgcattgttgaatgtcctaatcatgttatctcaagatatgagtttgtcatagttcaaggaacttttcagatttttagcgtttgtgactttattcaaggaggaacttggtgcatgaactgactctacactattccacacagttgaaagaaacagaag-----------------------------------------------------------------------------------------------------------------------------------------------------------------------------------------------------------
>_R_Jupunba_oppositifolia_Liegier_16014@NODE_1_length_1601_cov_149.413386
---------------------------------------------aagagtgtgcaaagaccagcccagaccgggttagtcattatacccataaaaattctatcaatcaaaatcacctcccaaaaaattatgcccg------ttctacagaaatgaaagaagcaatcccacctcccagtcttctagaaataacaaacgaaaaccatctaatgaaattccctcaagaatatacagttaatcactagaggcactatttgtctatctatacaacagtcaccagacttatcaaacacaaatcaaataccgatctcatacttcgcgaaattaagtgacacacaacaaataggcatatttacacatacatgggcaagttctactag-aaaaaaaaatacctctagaagtgttttcttctgctctagatagtggaacaactgcatgtatctgtgcattctcattttcaaccccttgttcaggggtaggccccaggttgttgcatgtactgctactctttggagctcttgtcccaaatcgcgcaaatagctctgaccttaatgctgcttcaagaagcaaagaatcttgaggatcctcggccctaattctagcatttggtccagtatctctgtccattaggttggtattagaatattgctttccttgatttacattgtcatgatcagtagacacatgtatagatggagaaatctcttcattatcatttgcggatgtatctaattcatcagaaggagaattaactctatctacagttctattgcccctttggggcaatggctctgatgtactggcatctggttcactgcaaggttcagaccccaaattcgctccattcatacgatgatacatcatattggagggtccattgttgacaccattagttgtatcaaaccctggttgattaagatcattgaattcagcctgcctctgacaaattgatgtgggtatcacatattcatgtctaggaaggtaatccagccccgaatcaagatgtgcatgctgcccggaggaccaagaaaaaccagaattgttcaaaattaaagattttaacttagctgaatacaactcccttttgcggtaaagattggtgcatcgaccattagcctcaatcaaagccctctgagctttcaggtaagctttaagagcatttctttcttcaacttcacacttgtgcctgtgttcttgggcctcctccagttccttatctatcaattcttccatttcaaaaaatgaatttaaatctatgttgctatgctctgagtcatttgcatgatcattaaaattgtttaacagttcctggatgagaagcaaagagtcaataacaatacaggttaaaggtgtgacatatcaaaatcttttaattggttgtgtggatcaaaacagcaaaacctagttgcattgttgaatgtcctaatcatgttatctcaag--atgagtttatcatagttcgaggaacttttcagatttttagcatttgtgactttattcaaggaggaacttggtgcatgaactgactctacactattccacacagttgaaagaaacagaagcatcacatacagatctttcaaaatcaaaacaatgtgaaaaagtagaaacactaggtgtattatccaagtttaatcttgactcacctacgacc---------------------------------------------------------------------------------------------------------------
