# Supplementary material for: A new generic circumscription of Hydrochorea (Leguminosae, Caesalpinioideae, mimosoid clade) with an amphi-Atlantic distribution
Source: PhytoKeys. 2022 Aug 22;205:401–37. doi: 10.3897/phytokeys.205.82775 (PMC9849043; doi:10.3897/phytokeys.205.82775)
Supplement: Supplementary material 1 — Supplementary data file S1 [file phytokeys-205-401_article-82775__-s001.zip › RBH3_m38134_comp36724_c0_seq2_exon06.aln-cln]

>Albizia_decandra_Vilhena_231@NODE_1_length_608_cov_44.625235
------------------------------------------------------------------------------------------------------------------------------------------------------------------------------------------------------------------------------------------------------------------------------------------------------------------------------------------------------------------------------------------------------------------aaagcaatatttacctggactgtgcggaaattcaaagtcagcaaaacacttccagaacttctttgatttccaattggtgtactgcttcaagggatcaagggtctcttgcgcttcaactgcaacactcaatgggtgcaatgaagatatcaccattgattttgaggagtgcgtttggtcacctgaagcaaatgtcaaaattaaattcaaaacaattgctgaataaaaatcagtggtttcatgttaatgatggtgaaaatgagaataatagctgtcatggttctagaacagagtgtagcagtatgttagctatggccgtgcctgctgcttggaatttatcttcagaagaaagctcttatagctgcagtcctgctgttgatccgttttggccactttgcatgtatgagcttcgaggaaaatgcaacaatgatgagtgtccttggcagcatgctaaggactataatgatggaaaccatcagagtcagcactctgataatgatgatgcaggtatgaaaaatttatagtaaatggtgatttaaaacctctgttttgttgactaaaaaaaacctgttttgtccctttattagtatttaaacatttcgttaatatg-------------------------------------------------------------------------------------------------------------------------------------------------------------------------------------------------------------------------------------------------------------------------------------------------------------------
>Albizia_glabripetala_Lewis_1652@NODE_1_length_953_cov_63.457763
-------------------------------------------------------------------------------------------------------------------------------------------------------------------------------------------------------------------------------aagctattgacatctttatatatcggctaatattttgggttcagctaaatgcatcttggttctcaattgtgatgtagttgatattagttcgaaccatcaagaattgatcaacacacaagtcttttgcatatatttttatg---tcttttcaattttaattctaggtaatgagaggtatgaaagcaatatttacttggactgtgcggaaattcaaagtcagcaaaacacttccagaacttctttgatttccaattggtgtactgcttcaagggatcgagagtctcttgcgcttcaacttcaccactcaatgggtgcaatgaagatatcaccattgattttgaggagtgcgtttggtcacctgaagcaaatgtcaaaattaaattcaaaacaattgctgaacaaaaatcagtggtttcatgttaatgatggtgaaaatgagaataatagctgtcatggttctagaacagagtgtagcagtttgttagctatggccgtgcctgctgcttggaatttgtcttcagaagaaagctcttatagctgcagtcctgctgttgatccgttttggccactttgcatgtatgagcttcgaggaaaatgcaacaatgatgagtgtccttggcagcatgctaaggactataatgatggaaaccatcagagtcagcactctgataatgatgatgcaggtatgaaaaatttatggtaaatggtgatttaaaacctctgttttgttgactaaaaaaaacttgttttgtccctttattagtatttaaacatttcggtaatatgtggggataagtgtctgttttctatatgatgtgcgtgggagctgaacaaggtaacagagtattgtttatcggagataagaaggttgacaggttggataagtagtggatgatatttttggtagtgaactgttatgttagataatacgtagtctcagttttatttcccaaagt-----------------------------------------------------------------------------------------------------------------------------------------
>Albizia_inundata_Wood_26530@NODE_1_length_771_cov_243.878492
-----------------------------------------------------------------------------------------------------------------------------------------------------------------------------------------------------------------------------------------------------------------------------------atcttggttctcaattgtgatgtagttgatattagttcaaaccatcaagtattgatcaacacacaagtcttttgcatatatttttatg---tcttttcaattttaattctaggtaatgagaggtatgaaagcaatatttacttggactgtgcggaaattcaaagtcagcaaaacacttccagaacttctttgatttccaattggtgtactgcttcaagggatcaagggtctcttgcgcttcaacttcaccactcaatgggtgcaatgaagatatcaccattgattttgaggagtgcgtttggtcacctgaagcaaatgtcaaaattaaattcaaaacaattgctgaataaaaatcagtggtttcatgttaatgatggtgaaaatgagaataatagctgtcatggttctagaacagagtgtagcagtttgttagctatggccgtgcctgctgcttggaatttgtcttcagaagaaagctcttatagctgcagtcctgctgttgatccgttttggccactttgcatgtatgagcttcgaggaaaatgcaacaatgatgagtgtccttggcagcatgctaaggactataatgatggaaaccatcagagtcagcactctgataatgaccatgcaggtatgaaaaatttatggtaaatggtgatttaaaacctctgttttgttgactaaaaaaaacttgttttgtccctttattagtatttaaacatttcggttatatgtcgggataagtgtctgttttctatatgatgtgcgtggga----------------------------------------------------------------------------------------------------------------------------------------------------------------------------------------------------------------------------------------------------------------------------
>Albizia_multiflora_Hughes_3090@NODE_1_length_1138_cov_120.608860
--------------------------------------------------------------------------------------------------------------------------------------------------------------------------------ccttgcaaaaatgttttacccacttggtttgtttgttgcagagaagcaagctattgacatctttagatatcggctaatattttgggttcagctaaatgcatcttggttctcaattgtgatgtagttgatattagttcaaaccgtcaagtattgatcaacacacaagtcttttgcatatatttttatg---tcttttcaattttaattctaggtaatgagaggtatgaaagcaatatttacctggactgtgcggaaattcaaagtcagcaaaacacttccagaacttctttgatttccaattggcgtactgcttcaagggatcaagggtctcttgcgcttcaacttcaccactcaatgggtgcaatgaagatatcaccattgattttgaggagtgcgtttggtcaactgaagcaaatgtcaagattaaattcaaaacaattgctgaataaaaatcagtggtttcatgttaatgatggtgaaaatgagaataatagctgtcatggttctagaagagagtgtagcagtttgttagctatggctgtgcctgctgcttggaatttatcttcagaagaaagctcttatagctgcagtcctgctgttgatccgttttggccactttgcatgtatgagcttcgaggaaaatgcaacaatgatgagtgtccttggcagcatgctaaggactataatgatggaaaccatcagagttggcactctgataatgacgatgcaggtatgaaaaatttatggtaaatggtgatttaaaacctctgttttgttgactaaaaaaaacttgttttgtccctttattagtatttaaacaattcggtaatatgtggggataagtgtctgttttctatatgatgtgcttgggagctgaacaaggtaacaaagtattgtttatcggagataagaaggttgacaggttggataagtagtggatgatatttttgatagtcaactgttatgttagataatacgtagtctcagttttatctcccaaagtttaaatgctctattcagtatttcaaagagtatttttccttttatattgtcttaagtcttcaagataagcccattaatagagacgagtgacttcattagtatttaaacgttttggtaatatgtggggataagtgtca-
>Albizia_sinaloensis_Hughes_1576@NODE_1_length_1278_cov_82.727727
ctgtctgagcctatatttgcaactcatttttcagcaaaa--ttttgagacctaactgtcagtaaatttatcacttgagacctaagtatcatccttaaaatttattgtggctcaaca--gaatttcaattgaaaactaagctgtgttgtaatggcttctgaatgttgtagcattttgccttgcaaaaatgttggacccacttggtttgtttgttgcagagaagcaagctattgacatctttacatattggctagtattttgggttcagccaaatgcatcttggttctcaattgtgatgtagtcgatatttgttcaaaccatcaagtattgatcaacacacaaatcttttgcatatatttttatgtcttcttttcaattttaattctaggtaatgagaggtatgaaagcaatatttacctggactgtgcggaaattcaaagtcagcaaaacacttccagaacttctttgatttctaattggtatactgcttcaagggatcaagggtctcttgcacttcaacttcaccactcaatgggtgcagtgaagatatcaccattgattttgaggagtgcgtttggtcacctgaagcaaatgtcaaaattaaatgcaaaacaattgctgaataaaaatcagtggtttcatgttaatgatggtgaaaatgagaataatagctgtcatggttctagaacagagtgtagcagtatgttagctatggccatgcctgctgcttggaatttatcttcagaagaaagctcttatagctgcagtcctgctgttgatccgttttggccactttgcatgtatgagcttcgaggaaaatgcaacaatgatgagtgtccttggcagcatgctaaggactataatgatggaaaccatcagagtcagtactctgataatgacgatgcaggtatgaaaaatttatggtaaatggtgatttaaaacctctgttttgttgacttaaaaaaacctgttttgtccttttattagtatttaaacattttggtaatatgtggggataagtatctgttttctatatgatgtgcttgggagctgaacaaggtaacaaagtattgtttatcggagataagatggttgacaggttggataagtagtggatgatacttttgatagtgaactgttatgttagataatacgtagtctcagttttatctcccaaagtttaaatgctctattcagtatttcaaagagtatttttccttttatattgttttaagtct-------------------------------------------------------------------------------
>Albizia_subdimidiata_var_minor_Gorts_341@NODE_1_length_969_cov_40.924888
----------------------------------------------------------------------------------------------------------------------------------aaaactaagcagtgttgtaatggcttctga---ttgtagcattttgccttgcaaaaatgttggacccacttggtttgtttgttgcagagaagcaagctattgacatctttagatatcggctaacattttgggttcagctaaatgcatcttggttctcaattgtgatgtagttgatattagttcgaaccatcaagaattgatcaacacacaagtcttttgcatatatttttatg---tcttttcaattttaattctaggtaatgagaggtatgaaagcaatatttacttggactgtgcggaaattcaaagtcagcaaaacacttccagaacttctttgatttccaattggtgtactccttcaagggatcaagggtctcttgcgtttcaacttcaccactcaatgggtgcaatgaagatatcaccattgattttgaggagtgcgtttggtcacctgaagcagatgtcaaaattaaattcaaaacaattgctgaataaaaatcagtggtttcatgttaatgatggtgaaaatgagaataatagctgtcatggttctcgaagagagtgtagcagtttgttagctgtggccgtgcctgctgcttggaatttatcttcagaagaaagctcttatagctgcagtcctgctgttgatccgttttggccactttgcatgtatgagcttcgaggaaaatgcaacaatgatgagtgtccttggcagcatgctaaggactataatgatggaaaccatcagagtcagcactctgataatgacgatgcaggtatgaaaaatttatggtaaatggtgatttaaaacctctgttttgttgactaaaaaaaacttgttttgtccgtttattagtatttaaacatttcggtaatatgtggggataagtgtctgttttctatatgatgtgcttgggagctgaacaaggtaacaaagtattgtttatcggagatgagaaggttgacagtttggat-------------------------------------------------------------------------------------------------------------------------------------------------------------------------------------------------------------------
>Albizia_subdimidiata_var_subdimidiata_Ferreira_210@NODE_1_length_1084_cov_164.040715
---------------------------------------------------------------------------------------------------------------------------------------------------------------------------------------------------------------tttgttgcagagaagcaagctattgacatctttagatatcggctaatattttgggttcagctaaatgcatcttggttctcaattgtgatgtagttgatattagttcaaaccatcaagtattgatcaacacactagtcttttgcatatatttttatg---tcttttcaattttaattctaggtaatgagaggtatgaaagcaatatttacttggactgtgcggaaattcaaagtcagcaaaacacttccagaacttctttgatttccaattggtgtactgcttcaagggatcaagggtctcttgcgcttcaacttcaccactcaatgggtgcaatgaagatatcaccattgattttgaggagtgcgtttggtcacctgaagcagatgtcaaaattaaattcaaaacaattgctgaataaaaatcagtggtttcatgttaatgatggtgaaaatgagaataatagctgtcatggttctagaagagagtgtagcagtttgttagctgtggccgtgcctgctgcttggaatttatcttcagaagaaagctcttatagctgcagtcctgctgttgatccgttttggccactttgcatgtatgagcttcgaggaaaatgcaacaatgatgagtgtccttggcagcatgctaaggactataatgatggaaaccatcagagtcagcactctgataatgacgatgcaggtatgaaaaatttatggtaaatggtgatttaaaacctctgttttgtccactaaaaaaaacttgttttgtccgtttattagtatttaaacatttcggtaatatgtggggataagtgtctgttttctatatgatgtgcttgggagctgaacaaggtaacaaagtattgtttatcggagataagaaggctgacagtttggataagtagtggatgatatttttgatagtgaactgttatgttagataatacgtagtctcagttttatctcccaaagtttaaatgctctattcagtatttcaaagagtatttttccttttatattctcttaagtcttcaagataagcccattaatagagacgagtgacttcattaatatttaaacgttttg------------------------
>Albizia_tomentella_Leach_Dunlop_3801@NODE_1_length_1279_cov_151.632280
--------------------------------------------------------------aaatttatcacttgggacctaagtgtcatccttataatttattttggctcaacattaaatttcaattgaaaactaagcagtgttgtaatggcctttaaatgttgtagctctttgcctagcaagaatgttggacctccttggtttgtttgttgcagagaagcaagctattgacatctttagatattggctaatattttgggctcagctaaatgcatcgtggttctcaatggtgatgtagttgatgttggttcagaccatcaagtattgatcaacacacaagtcttttgcatatatttttatgtcttcttttcaattttaattctaggtaatgagaggaatgaaagccatatttgcctggaccgtgcagaaattcaaagtcagcaaaacacttctagaacttctttgatttccaattgctgttttgcttcaagggatcaagggtcttttgctcttcaacttcaccactcaattggtgcaatgaagatatcacctttgattttgaggagtgcgtttggtcacctgaagcaaatgtcaaaattaaattcaaaacaattactgaatacaaatcagtggtttcatgttaatgatggtgaacatgagaataatagctgtcatggttctagaacagagtgtggcagtatgttagctatggctgtgcctgctacttggaatttatcttcagaagaaagctcttatagctgcagtcctgctgttgatccgttttggccactttgcatgtatgaacttcgaggaaaatgcaacaatgatgagtgtccttggcagcatgttaaggactataatgatggaaaccatcagaatcagcactctgataatgatgatacaggtatgaaaaatttatggtaaacggtgatt-------------------act-aaaaggacctgttttgtccctttattggtatttaaacattatggtaatatgtggagataagtgtctgttttcagtatgatgtgcttggtagctgaacaaggtaacaaagtattttttatcggagataagaaggttgacagtttggataagtagtggatgatacttctgatagcgaactgttatattagataatacctagtctcaatttcatttcccaaagtttaaatgccctactcagtttttccaagggtatttttccttttatatcgtctcaagtcttcaagataagcccattaatagagacaagtgacttgattagtatttaaacattttggtaatatgtggggataagtgtctg
>Albizia_tomentella_Leach_Dunlop_3801@NODE_2_length_1065_cov_86.047571
----------------------------------------------------------------------------------------------------------------------------------------------------------------------------------------------------------------------------------------------------------------------acaaattgaattcatgtaattcaaaagcttcaaaatgaaatataatatttcacgtgggaacaattttaatcaaacaactatttatcatacaaaagttcataaactacataca----taacatgagtcaatggaaatgaaataaataacacgtgtcttaattatacaagacttcattttcaacaaaacacttgcaaaactactccgatttccatttgcaatactgcttcaagggat-aagggtctcttactcttcaacttcgctactcaataggtgcaatgaagatatcaccattgattttggggagtgcattcggtcacttgaagcaaatgtcaaaattaaattcaaaacaataactcaatgaaaatcaacagtttcatgtagatgatggtgaaaatgagaataattgctgtcatggttctagaacagagtgtagtagtacgttagctatggttgtacctgctgctcggaatttatcttcagaagaaagctct------tgcagttctgctgttgatctgttttggccactttacatgtatgagctccgagcaaaatgcaacaatgatgagtgtcattggcagcatgttaagaactataatgatgaaaactttcagaatcagcactctgataatgacgatccaggtatgaaaaatttatggtaaatggtgatttaaaatatgtttttaactc---aaaaagcatctgttctttccctttattagtatttaaacctctattcttaatgtcagtatcgaagtccaatccttcaaaagtgtggttgggaagagtcaaaatctaagatgcatagctg--------------agtcttaggataagataattcaataaagagatcttcaacaatca----------------------------tgttataagtgtataggttatgaaggtcaaat--------------------tattttatattctagcactagtgcaataattgcacctagtaaaagtaatgtgctacacccctttttatctataaatgggatggtttggaaacttagcactata
>Albizia_tomentosa_Hughes_648@NODE_1_length_922_cov_133.648521
-------------------------------------------------------------------------------------------------------------------------------------------------------------------------------------------------------------------------------------------------------------------------------------------------------------------------------------attgatcaacacacaagtcttttgcatatatttttatgtcttcttttcaattttaattctaggtaatgagaggtatgaaagcaatatttacctggactgtgcggaaattcaaagtcagcaaaacacttccagaacttctttgatttccaattggtatactgcttcaagggatcaagggtctcttgcacttcaacttcaccactcaatgggtgcagtgaagatatcaccattgattttgaggagtgcgtttggtcacctgaagcaaatgtcaaaattaaattcaaaacaattgctgaataaaaatcagtggtttcatgttaatgatggtgaaaatgagaataatagctgtcatggttctagaactgagtgtagcagtatgttagctatggccatacctgctgcttggaatttatcttcagaagaaagctcttatagctgcagtcctgctgttgatccgttttggccactttgcatgtatgagcttcgaggaaaatgcaacaatgatgagtgtccttggcagcatgctaaggactataatgatggaaaccatcagagtcagtactctgataatgacgatgcaggtatggaaaatttacggtaaatggtgatttaaaacctctgttttgttgactgaaaaaaacctgttttgtccttttattagtatttaaacattttggtaatatgtggggataagtatctgttttctatatgatgtgcttgggagctgaacaaggtaacaaagtattgtttatcggagataagaaggttgacaggttggataagtagtggatgatacttttgatagtgaactgttatgttagataatacgtagtctcagttttatctcccaaagtttaaatgctctattcagtatttcaaagagtatttttccttttatattgtctcaagtcttcaagataag---------------------------------------------------------------------
>Archidendron_clypearia_Wieringa_1849@NODE_1_length_1223_cov_255.614311
ctgtctgagcctatatttgcaactcatttttcagcaaaatttcttgggacctaagtgtcggtaaatttatcacttgggacctaagcgtcatccttaaaatttattttggctcaacattaaatttcaattgaaaactaagcagtgttgtaatggcttttaaatgttctagcgttttgccttgcaagaatgttggacctacttgggttgtttgttgcagagaagcaagctattgacatctttagatattggctaatattttgggctcagctaaatgcatcttggttctcaattgtgatgtagttgatattggttctgaccatctagtattgatcaacacacaagtcttttgcatatatttttatgtcttcttttcaattttaattctaggtaatgagaggaatgaaagcaacatttacctggaccgtgcagaaattcaaagtcagcaaaacacttgtagaacttctttgatttccaattgctgtattgcttcaagggatcaagggtcttttgctcttcaacttcaccactcaatgggtgcaatgaagatatcaccattgatttttaggagtgcgtttggtcacctgaagcaaatgtcaaaattaaattcaaaacaattactgaataaaaatcagtggtttcatgttaatgatgttgaaaatgagaataatacctttcatggttctagaacacagtgtagcagtatgttagctatggctgtgcctgctgcttggaatttatcttcagaagaaagctcttatagctgcagtcctgctgttgatccgttttggccactttgcatgtatgagcttcgaggaaaatgcaacaatgatgagtgtccttggcagcatgttaaggactataatgatggaaaccatcagaatcagcactctgataatgtcgatgcaggtatgaaaaatttatcgtaaccggtgatttaaaaccaccattttgtttact--aaaaaacctgttttgtccctttattagtatttaaacattttggtaatatgtggggataagtgtctgttttctatatgatgtgcttggtacctgaacaaggtaacaaagtattttttattggagataagaaggctgacaggttggataagtagtggatgatacttttgatagtgaactgttatgttagata-----------------------------------------------------------------------------------------------------------------------------------------------------------------------
>Balizia_elegans_Iganci_870@NODE_1_length_1166_cov_167.656566
ctgtctgagcctatatttgcaac-------tcagcaaaattttttgggacctaactgtcagtaaatttatcacttgggacctaagtgtcatccttaaaatttattttggctcaacattaaatttcagttgaaaactaagcagtgttgtaatggctttaaaatgttgtagcattttgccttgcaaaaatgttggacctacttggtttgtttgttgcagagaagcaacctattgacatctttagatattggctaataatttgtgctcagctaaatgcatcttggttctcaattgtgatgtagttgatattagttgagaccattaagtattgatcaatacacaagtcttttgcatttatttttatgtcttcttttcaattttaattctaggtaatgagaggaatgaaagcaatatttacctggaccgtgcggaaattcaaagtcagcaaaacacttgtagaacgtctttgatttccaattgctgtactgcttcaagggatcaagggtctcttgcgcttcaacttcaccactcaatgggtgcaatgaagatatcaccattgattttgaggagtgcgtttggtcacctgaagcaaatgtcaaaattaaattcaaaacaattactgaataaaaaccagtggtttcatgttaatgatggtgaaaatgagaataatagctgtcatggttctagaacagagtgtagcagtatgttagctacggctgtgcctgctgcttggaatttatcttcagaagaaagctcttatagctgcagtcctgctgttgatccattttggccactttgcatgtatgagcttcgaggaaaatgcaacaatgatgagtgtccttggcagcatgttaaggactataatgatggaaaccatcagaatcagcactctgataatgacgatgcaggtatgaaaaatttatggtaaatggtgatttaaaacctctgttttgttgacttaagaaaacctgttttgtccctttattagtatttaaacatttcggtaatatgtcaggacaagtgtctgttttctatatgatgtgcttggtagctgaacaaggtaacaaagtattgtttatcggagataagatggtt-------------------------------------------------------------------------------------------------------------------------------------------------------------------------------------------------------------------------------
>Balizia_spnov_Morim_577@NODE_1_length_1160_cov_206.691403
---------------------------------------------------------------------------------------------------------------caacattaaatttcaatttaaaactaagcggtgatataatggctttaaaatgttgtagcattttgccttgcaaaaatgttggacctacttggtttgtttgttgcagagaagcaagctattgacatctttagatattggctaataatttgtgctcagctaaatgcatcttggttctcaattgtgatgtagttgatattagttcagaccctcaagtattgatcaatacacaagtcttttgcatatatttttatgtcttcttttcaattttaattctaggtaatgagaggaatgaaagcaatatttacctggaccgtgcggaaattcaaagtcagcaaaacacttgtagaacttctttgatttccaattgctgtactgcttcaagggatcaagggtctcttgcgcttcaacttcaccactcaatgggtgcaatgaagatgtcaccattgattttgaggagtgcgtttggtcacctgaagcaaatgtcaaaattaaattcaaaacaattactgaataaaaaccagtggtttcatgttaatgatggtgaaaatgagaataatagctgtcatggttctagaacagagtgtagcagtatgttagctacggctgtgcctgctgcttggaatttatcttcagaagaaagctcttatagctgcagtcctgctgttgatccgttttggccactttgcatgtatgagcttcgaggaaaatgcaacaatgatgagtgtccttggcagcatgttaaggactataatgatggaaaccatcagaatcagcactctgataatgacgatgcaggtatgaaaaatttatggtaaatggtgatttaaaacctctgttttgtcgacttaaaaaaacctgttttgtccctttattagtatttaaacatttcggtaataagtcaggacaagtgtctgttttctatatgatgtgcttggtagctgaacaaggtaacaaagtattgtttattggagattagatggttgacaggttggataagtagtggatgatacttttgatagtgaactgttatgttacataatacctagtttcagttttatctcccaaagtttaaatgctctattcagtttttcaaagagtatttttccttttataatgtcttaagtcttcaagataagc--------------------------------------------------------------------
>Calliandra_bella_LPQ15696@NODE_2_length_884_cov_179.707559
-----------------------------------------------------------------------------------------------------------------------------------------------------------------------------------------------------------------------------------------------------------------------------------------------------------------------------------------------------------------------------------------------------------------------------------------------------------------------------------------------------------------------------------------------tcaatgggtgcaatgaagatattaccattgattttgaggagtgtgttcagtcacctgaagcaaatgtcaaaattaaattcaaaacagttactgaataaaaatcagttgttacatgttaatgatggtgaaaatgagaatgaaaactttaatggttttagaacagaatgtggcagtatgttagctatggctatgcctgctgcttggaatttatcgtcagaaaaaagctcctatagccatggtcctgctgttgatccgttttggccactttgcatgtatgagctccgaggaaaatgcaacaatgatgagtgtccttggcagcatgtcaaggactataatgatggaaactatcagaatcagcactctggtaatgatgatttagatactaaaa--tttttgataatgttgatgtaacacctctttatggtgtactaaaaaaaatctgttttgtcccttggttagtatttaaacattttggtaatatg-ttggataattgtctgttttctatatgatgtgcttggtagctgaacaaggtaacaaagtattgtttatcagagataagtaggttgacaggtcagataagtagtagatggtgcttttgatagtgaactgttatgttagataataccttgtctcaattttatctcctaaagtttaaacgctctattcagtttttcaaagagtatttttccttttaaattgtctttagtctttgggataagcccattaatagagacatgtgatgctgttg-----cagttaatgtggccatttatgaaatcagatggttg
>Cathormion_obliquifoliolatum_Wieringa_6519@NODE_1_length_638_cov_152.337907
----------------------------------------------------------------------------------------------------------------------------------------------------------------------------------------------------------------------------------------------------------------------------------------------------------------------------------------------------------------------------------------------------------------------------------------------------------------------------------------------------------------------------------------------------------------------------------------------------------------------------------------------------------------------------------------------------------------------------------------ggctgtgcctgctgcttggaatttatcttcagaagaaagctcttatagctgcagtcctgctgttgatccgttttggccactttgcatgtatgagcttcgaggaaaatgcaacaatgatgagtgtccttggcagcatgttaaggactataatgatggaaaccatcagaatcagcactctgataatgacgatgcaggtatgaaaaatttatggtaaatggtgatttaaaacctctgttttgttgacttaaaaaaacttgttttgtccctttattagtatttaaacatttcggttatatgtcaggacaagtgtctgttttctatatgatgtgcttggtagctgaacaaggtaacaaagtattgtttatcggagataatatggttgacaggttggataagtagtggatgatacttttgatagtgaactgttatgttagataatacctagtctcagttttatctcccaaagtttaaatgctctattcagtttttcaaagagtatttttcctctaatattgtcttaagtcttcaagataagcccattaatagagacaagtaacttcattagtatttaaacattttggtaatatgtggggataagtgtctg
>Cathormion_obliquifoliolatum_Wieringa_6519@NODE_2_length_512_cov_240.772429
------------------------------------------------------------------------------------------------------------------------------------------------------------ttaaatgttgtagcattttgccttgcaaaaatgttggacctacttggtttgtttgttgcagagaagcaagctattgacatctttagatattggctaataatttgtgctcagctaaatgcatcttggttctcaattgtgatgtagttgatattagttctgaccatcaagtattgatcaaaacactagtcttttgcatatatttttatgtcttcttttcaattttaattctaggtaatgagaggaatgaaagcaatatttacctggactgtgcggaaattcaaagtcagcaaaacacttgtagaacttctttgatttccaattgctgtactgcttcaagggatcaagggtctcttgcgcttcaacttcaccactcaatgggtgcaatgaagatatcgccattgattttggggagtgcgtttgctcacctgaagcaaatgtcaaaattaaattcaaaacaattactgaataaaaaccagtggtttcatgttaatgatggtgaaaatgagaataat------------------------------------------------------------------------------------------------------------------------------------------------------------------------------------------------------------------------------------------------------------------------------------------------------------------------------------------------------------------------------------------------------------------------------------------------------------------------------------------------------------------------------------------------------------------------------------------------------------------------------------------------------------------------
>Enterolobium_cyclocarpum_MWC9020@NODE_1_length_1405_cov_257.346386
ctgtctgagcctatatttgcaactcatttttcagcaaaagtttttgggacctaactgttagtaaatttatcacttgggacctaagtgtcatcctcaaaatttattttggctcaacattaaatttcaattgaaaactaagcagtgtggtaatcgcttttaaatgttgtagcgttttgccttgcaagaatgttggacctacttggtttgtttgttgcagagaagcaagctattgacatctttagatattggctaatattttgggctcagctaaatgcatcttggttctcaattgtgatgtagttgatattgattcaaaccatcaagtgttgatcaacatacaagtcttttgcatatatttttatgtc----tttcaattttaattctaggtaatgagaggaatgaaagcaatatttacctggaccgtgcggaaattcaaagtcagcaaaacacttgtagaacttcttcgatttcaaattgctgtattgcttcaaggaatcaagggtcttttgctcttcaactt---cactcaatgggtgcaatgaagatatcacctttgattttgaggagtgcgtttggtcacctgaagcaaatgtcgaaattaaattcaaaacaattgcttaataaaaatcagtggtttcatgttaatgatggtgaaaatgagaataatagctgtcatggttctggaacagagtgtagcagtatgttaacgatggctgtgcctgctgcttggagtttatcttcagaagaaagctcttatagctgcagtcctgctgttgatccgttttggccactttgcatgtatgagcttcgaggaaaatgcaacaatgatgagtgtccttggcagcatgttaaggactataatgatggaaaccatcagaatcagcactctgataatgacgatgcaggtatgaaaaatttatggtaaacagtgatttaaaacctctgttttgtttact-aaaaaaccctgttttctcccttcattagtagtcaaacattttggtaatatgtggagataagtgtttgttttctatatgatgtgcttggtagctgaacaaggtaacaatgtattttttatcggagataagaaggctgacaggttggataagtagtggatgatacttttcatagtgaactgttttgttagataatacctagtctcagttttatctcccaaagtttaaatgctctattcagtttttcaaagagtatttttccttttatattgtcttaagtcttcaacataggcccattaatagagacaagtgactttattagtatttaaacatttt-------------------------
>Hydrochorea_marginata_Morim_563@NODE_1_length_1312_cov_316.892308
-------------------------------------------------------------------------------------------------------------------------------------------------------------taatatctgccctattttttcctctaaaaagtaagcacctaaaaggaactcatgtttaaaagaatacagttcaatctaaaaggtctcaacaactcaatatgagttgcaaattgaattcccgcaattcaacagcttcaaaatgaaatataatacttcaaatgggaccaaatttaatcaaacaactattcatcatacaaaggttaatgaactatataca----taacac-------------------------catgtgtcttaactatacaagaccttattgtcagcaaaacacttgcagaactactttgatttccaactgcagcactgcttcaagggatcaagggtctcttgctcttcaacttcactactcaatgggtgcaatgaagatatcaccattgattttggggactgcattcggtcacttgaagcaaatgtcaaaattaaattcaaaacaattactcaatgaaaatcagtggtttcatgttaatgatggtgaaaatgagaataattgctgtcatggttctagaacagagtgtagcagtatattagctatggctgtacctgctgcttggaatttatcttcagaagaaagctcttatagctgcagtcctgctgttgatccgttttggccactttgcatgtatgagctccgaggaaaatgcaacaatgatgagtgtcattggcagcatgttaagaactataatgacggaaactttcagaatcagcactctgataataacgatgcaggtatgaaaaatttatggtaaatggtgatttaaaatctctgttttgtttactaaaaaacctctgttctgtccctttaatattatttaaacctctgttctcaatgtcagtatggaagtccaatccttcaaaagtgtggttgggaggagtcaaaatctaagacacattgctga-------------agtgttgggataaaataattcaggaaagacatcttcaacaatca----------------------------cgttataagtgtataggttaagaaggtcaagt--------------------tattttatattctagcactagtacgataactgctcctagtaaaagtaatgagctacaccccttttaatctataaatgcgatggtttgtaaacttagtacggta
>Jupunba_abbottii_Zanoni_21220@NODE_1_length_1091_cov_105.292899
-----------------------------------------------------------------------------------------------------------------------aattttaattgaaaactaagcagtgttgtaatggcttttaaatgttgtagaattttgctttgcaaaaatgttggacctacttggtttgtttgttgcagagaagcaagctattgacatctttagatattggctaataatttgtgctcagctaaatgcatcttggttctcaattgtgatgtagttgatattagttcagaccatcaagtattgatcaatacacaagtcttttgcatatatttttatgtcttcttttcaattttaattctaggtaatgagaggaatgaaagcaatatttacctggaccgtgcagaaattcaaagtcagcaaaacacttgtagaacttctttgatttccaattgctgtactgcttcaagggatcaagggtctcttgcgcttcaacttcaccactcaatgggtgcaatgaagatatcaccattgattttgaggagtgcgtttggtcacctgaagcaaatgtcaaaattaaattcaaaacaattactgaataaaaaccagtggtttcatgttaatgatggtgaaaatgagaataatagctgtcatggttctagatcagagtgtagcagtatgttagctatggctgtgcctgctgcttggaatttatcttcagaagaaagctcttatagctgcagtcctgctgttgatccgttttggccactttgcatgtatgagcttcgaggaaaatgcaacaatgatgagtgtccttggcagcatgttaaggactataatgatggaaaccatcagaatcagcactctgataatgacgatgcaggtatgaaaaatttatggtaaatggtgatttaaaacct-----------------------ctgttttgtccctttattagtatttaaacatttcggtaatatgtcaggacaagtgtctgttttctatatgatgtgcttggtagctgaacaaggtaacaaagtattgtttatcggagataagatggttgacaggttgaataagtagtggatgatacttttgatagtgaactgttatgttagataatacctagtctcagttttatctcccaaagtttaaatgctctattcagttttt-aaagagtatttttccttttatgttgtcttaag----------------------------------------------------------------------------------
>Jupunba_brachystachya_Lima_7438@NODE_1_length_1633_cov_134.026992
ctgtctgagcctatatttgcaactcatttttcagcaaaattttttgggacctaactgtcagtaaatttatcacttgggacctaagtgtcatccttaaaatttattttggctcaacattaaatttcaattgaaaactaagcagtgttgtaatggcttttaaatgttgtagcattttgccttgcagaaatgttggacctacttggtttgtttgttgcagagaagcaagctattgacatctttagatattggctaataatttgtgctcagctaaatgcatcttggttttcaattgtgatgtagttgatattagttcagaccatcaagtattgatcaatacacaagtcttttgcatatatttttatgtcttcttttcaattttaattctaggtaatgagaggaatgaaagcaatatttacctggaccgtgcggaaattcaaagtcagcaaaacacttgtagaacttctttgatttccaattgctctactgcttcaagggatcaagggtctcttgcgcctcaacttcaccactcaatgggtgcaatgaagatatcaccattgattttgagcagtgcgtttggtcacctgaagcaaatgtcaaaattaaattcaaaacaattactgaataaaaaccagtggtctcatgttaatgatggtgaaaatgagaataatagctgtcatggttctagaacagagcgtagcagtatgttagctatggttgtgcctgctgcttggaatttatcttcagaagaaagctcttatagctgcagtcctgctgttgatccgttttggccactttgcatgtatgagcttcgaggaaaatgcaacaatgatgagtgtccttggcagcatgttaaggactataatgatggaaaccatcagaatcagcactctgataatgacgatgcaggtatgaaaaatttatggtaaatggtgatttaaaacctctgttttgttgacttaaaaaaacctgttttgtccctttattagtatttaaacatttcggtaatatgtcaggacaagtgtctgttttctatatgatgtgcttggtagctgaacaaggtaacaaagtattgtttatcggagataagatggttgacaggttgaataagtagtggatgatacttttgatagtgaactgttatgttagataatacctagtctcagttttatctcccaaagtttaaatgctctattcagttttt-aaagagtatttttccttttatattgtcttaagtcttcacgataagcccattaatagagacaagtgactttattagtatttaaacattttggtaatatgtggggataagtgtctg
>Jupunba_cochleata_Bonadeu_673@NODE_1_length_1422_cov_85.307063
---------------------------------------------------------------------------------------------------------------agacctcatatttc--ttatatccagtccaattgtgtttttttttttaatatctaccctctttcttcctctaaaaagtaagcacttaaaaggaactcatgtttaaaagaatacagttcaatctacaaagtctcaacaactcaatataagttacaagttgaattcctgcaattcaaaagcttcaaaatgaaatataatacttcaagtgggaacaaatttaatcaaacaactatttatcatacaaaggtt-------------ca----taacac-------------------------catgtgtcttaactgtacacgaccttattgtcagcaaaacacttgcagaactactttgatttccaattgcagcactgcttcaaggaatcaagggtctcttgctcttcaacttcactactcaatgggtgcaatgaagatatcaccattgattttggggagtgcattcggtcacttgaagcaaatgtcaaaattaaattcaaaacaattactcaatgaaaatcagtggtttcatgttaatgagggtgaaaatgagaataattgctgtcatggttctagaacagagagtagcagtatgttagctatggctgtacctgctgcttggaatttatcttcagaagaaagctcttatagctgcagtcctgctgttgatccgttttggccactttgcatgtatgagctccgaggaaaatgcaacaatgatgagtgtcattggcagcatgttaagaactataatgacggaaactttcagaatcagcactctgataataacgatgcaggtatgaaaaatttatggtaaatggtgatttaaaatctctgttttgtttactaaaaaacctctgtcctgtccctttaatagtatttaaacctctgttctcaatgtcagcatggaagtccaatccttcaaaagtgtggttggggggagtcaaaatctaagacacattg---------------------ttgggataaaataattcaggaaagacatcttcaacaatca----------------------------cgttataagtgtataggttaagaaggtcaagt--------------------tattttatattctagcactagtacgataactgctcctagtaaaaattatgtgctactccccttttaatctaaaaatgcgatggtttgtaaacttagtactgta
>Jupunba_cochleata_Bonadeu_673@NODE_2_length_1234_cov_161.551426
ctgtctgagcctatatttgcaactcatttttcagcaaaattttttgggacctaactgtcagtaaatttattacttgggacctaagtgtcatccttaaaatttattttggctcaacattaaatttcaattgaaaactaagcagtgttgtaatggcttttaaatgttgtagcattttgccttgcaaaaatgttggacctacttggtttgtttgttgcagagaagcaagctattgacatctttagatattggctaataatttgtgctcagctaaatgcatcttggttctcaattgtcatgtagttgatattagttcagaccatcaagtagtgatcaatacacaagtcttttgcatatatttttatgtcttcttttcaattttaattctaggtaatgagaggaatgaaagcaatatttacctggaccgtgcggaaattcaaagtcagcaaaacacttgtagaacttctttgatttccaattgctgtactgcttcaagggatcaagggtctcttgcgcttcaacttcaccactcaatgggtgcaatgaagatatcaccattgattttgaggagtgcatttggtcacctgaagcaaatgtcaaaattaaattcaaaacaattactgaataaaaaccagtggtttcatgttaatgatggtgaaaatgagaataatagctgtcatggttctagaacagagtgtagcagtatgttagctatggctgtgcctgctgcttggaatttatcttcagaagaaagctcttatagctgcagtcctgctgttgatccgttttggccactttgcatgtatgagcttcgaggaaaatgcaacaatgatgagtgtccttggcagcatgttaaggactataatgatggaaaccatcagaatcagcactctgataatgacgatgcaggtatgaaaaatttatggtaaatggtgatttaaaacctctgttttgttgacttaaaaaaacctgttttgtccctttattagtatttaaacatttcggtaatatgtcagggcaagtgtctgttttctatatgctgtgcttggtagctgaacaaggtaacaaagtattgtttatcggagataagatggttgacaggttggataagtagtgg----------------------------------------------------------------------------------------------------------------------------------------------------------------------------------------------------------
>Jupunba_commutata_Maguire_46145@NODE_1_length_1453_cov_145.205669
ctgtctgagcctatatttgccactcatttttcagcaaaattttttgggacctaactgtcagtaaatttataacttgggacctaagtgtcatccataaaatttattttggctcaacattaaatttcaattgaaaactaagcagtgttgtaatggcttttaaatgttgtagcattttgccttgcaaaaatgttggacctacttggtttgtttgttgcagagaagcaagctattgacatctttagatattggctaataatttgtgcttagctaaatgcatcttggttctcaattgtgatgtagttgatattagttcagaccatcaagtattgatcaatacacaagtcttttgcatatatttttatgtcttcttttcaattttaattctaggtaatgagaggaatgaaagcaatatttacctggaccgtgcggaaattcaaagtcagcaaaacacttgtagaacttctttgatttccaatagctgtactgcttcaagggatcaagggtctcttgcgcttcaacttcaccactcaatgggtgcaatgaagatatcaccattgattttgaggagtgcgtttggtcacctgaagcaaatgtcaaaattaaattcaaaacaattactgaataaaaaccagtggtttcatgttaatgatggtgaaaatgagaataatagctgtcatggttctagaacagagtgtagcagtatgttaactacggctgtgcctgctgcttggaatttatcttcagaagaaagctcttatagctgcagtcctgctgttgatccgttttggccactttgcatgtatgagcttcgaggaaaatgcaacaatgatgagtgtccttggcagcatgttaaggactataatgatggaaaccatcagaatcagcactctgataatgacgatgcaggtatgaaaaatttatggtaaatggtgatttaaaacctctgttttgttgacttaaaaaaacctgttttgtccctttattagtatttaaacatttcggtaatatgtcaggacaagtgtctgttttctatatgatgtgcttggtagctgaacaaggtaacaaagtattgtttatcggagataagatggttgacaggttggataagtagtggatgatacttttgatagtgaactgttatgttagataatacctagtctcagttttatctcccaaagtttaaatgctctattcagtttttcaaagagtatttttccttttatattgtcttaagtcttcaagataagcccattaatagagacaagtgactttattagtatttaaacattttggtaatatgtggggataagtgtctg
>Jupunba_filamentosa_Lima_7487@NODE_1_length_1428_cov_83.046632
----------------------------------------------agacctcataattactatat---------------caggt------cttaaaaggtatactttttagacctcatatttc--ttacatccagtccaattttgtgtttttttttaatatctgccctatttcttcctctaaaaaataagcacttaaaaggaactcatgtttaaaagaatacaattcaatctacaaggtctcaacaactcaatatgagttgcaaattgaattcccgcaattcaccagcttcaaaatgaaatataatacttcaagtgggaacaaatttaatcaaacaactattcatcatacaaaggttcatgaactacataca----taacac-------------------------catgtgtcttaactgtacaagacctt-ttgtcagcaaaacacttgcagaactactttgatttccaattgcagcactgcttcaagggatcaagggtctcttgctcttcaacttcactactcaatgggtgcaatgaagatatcaccattgattttggggagtgcattcggtcacttgaagcaaaagtcaaaattaaattcaaaacaattactcaatgaaaatcagtggtttcatgttaatgatggtgaaaatgagaataattgctgtcatggttctagaacagagtgtagcagtatgttagctatggctgtacctgctgcttggaatttatcttcagaagaaagctcttatagctgcagtcctgctgttgatccgttttggccactttgcatgtatgagctccgaggaaaatgcaacaatgatgagtgtcattggcagcatgttaagaactataatgacggaaactttcagaatcagcactctgataataacgatgcaggtatgaaaaatttatggtaaatggtgatttaaaatctctgttttgtttactaaaaaacctctgttctgtccctttaatagtatttaaacctctgttctcaatgtcagtatggaagtccaatccttcaaaagtgtggttgggaggagtcaaaatctaagatgcattgctga-------------agtcttggaataaaataattcagtaaagacatcttcaacaatca----------------------------ctttataagtgtataggttaagaaggtcaagt--------------------tgttttgtattctagcactagtacg-taactgctcctagtaaaagtaatgtgctacacccctttttatctataaatgggatggtttgtaaacttagtactgta
>Jupunba_filamentosa_Lima_7487@NODE_2_length_1216_cov_168.904302
ctgtctgagcctatatttgcaactcatttttcagcaaaattttttgggacccaactgtcagtaaatttatcactcgagacctaagtgtcatccttaaaatttattttggc-caacattaaatttcaattgaaaactaagcagtgttgtaatggcttttaaatgttgtagcattttgccttgcaaaaatgttgaacctacttggtttgtttgttgcagagaagcaagctattgacatctttagatattggctaataatttgtgctcagctaaatgcatcttggttctcaattgtgatgtagttgatgttagttcagaccatcaagtattgatcaatacacaagtcttttgcatatatttttatgtcttcttttcaattttaattctaggtaatgagaggaataaaagcaatatttacctggaccgtgcggaaattcaaagtcagcaaaacacttgtagaacttctttgatttccaattgctgtactgcttcaagggatcaagggtctcttgcgcttcaacttcaccactcaatgggtgcaatgaagatatcaccattgattttgaggagtgcgtttggtcacctgaagcaaatgtcaaaattaaattcaaaacaattactgaataaaaaccagtggtttcatgttaatgttggtgaaaatgagaataatagctgtcatggttctagaacagagtgtagcagtatgttagctatggctgtgcctgctgcttggaatgtatcttcagaagaaagctcttatagctgcagtcctgctgttgatccgttttggccactttgcatgtatgagcttcgaggaaaatgcaacaatgatgagtgtccttggcagcatgttaaggactataatgatggaaaccatcagaatcagcactctgataatgacgatgcaggtatgaaaaatttatggtaaatggtgatttaaaacctctgttttgttgacttaaaaagacctgttttgtccctttattagtatttaaacatttcggtaatatgtcaggacaagtgtctgttttctatatgatgtgcttggtagctgaacaaggcaacaaagtattgtttatcggagataagatggtt-------------------------------------------------------------------------------------------------------------------------------------------------------------------------------------------------------------------------------
>Jupunba_idiopoda_Quesada_1718@NODE_1_length_1113_cov_131.214286
------------------------------------------------------------------------------------------------------------------------------------------------------tggcttttaaatgttgtagcattttgctttgcaaaaatgttggacctacttggtttgtttgttgcagagaagcaagctattgacatctttagatattggctaataatttgtgctcagctaaatgcatcttggttctcaattgtgatgtagttgatattagttcagaccatcaagtattgatcaatacacaagtcttttgcatatatttttatgtcttcttttcaattttaattctaggtaatgagaggaatgaaagcaatatttacctggaccgtgcggaaattcaaagtcagcagaacacttgtagaacttctttgatttccaattgctgtactgcttcaagggatcaagggtctcttgcgcttcaacttcaccactcaatgggtgcaatgaagatattaccattgattttgaggagtgcgtttggtcacctgaagcaaatgtcaaaattaaattcaaaacaattactgaataaaaaccagtggtttcatgttaatgatggtgaaaatgagaataatagctgtcatggttctagaacagagtgtagcagtatgttagctatggctgtgcctgctgcttggaatttatcttcagaagaaagttcttatagctgcagtcctgctgttgatccgttttggccactttgcatgtatgaacttcgaggaaaatgcaacaatgatgagtgtccttggcagcatgttaaggactataatgatggaaaccatcaaaatcagcactctgataatgacgatgcaggtatgaaaattttatggtaaatggtgatttaaaacct-----------------------ctgttttgtccctttattagtatttaaacatttcggtaatatgtcaggacaagtgtccgttttctatatgatgtgcttggtagctgaacaaggtaacaaagtattgtttattggagataagatggttgacaggttgaataagtagtgaatgatacttttgatagtgaactgttatgttagataatacgtagtctcagttttatctcccaaagtttaaatgctctattcagttttt-aaagagtatttttccttttatgttgtcttaagtcttcaagataagcccattaatagagacaagtgactttattagtatttaaaca-----------------------------
>Jupunba_laeta_Mori_25147@NODE_1_length_1028_cov_64.506835
-------------------------------------------------------------------------------------------------------------ctcaacattaaatttcaattgaaaactaagcagtgttgtaatggcttttaaatgttgtagcattttgccttgcaaaaatgttggacctacttggtttgtttgttgcagagaagcaagctattgacatctttagatattggctagtaatttgtgctcagctaaatgcatcttggttctcaattgtgatgtagttgatattagttcagaccatcaagtagtgatcaatacacaagtcttttgcatatatttttatgtcttcttttcaattttaattctaggtaatgagaggaatgaaagcaatatttacctggaccgtgaggaaattcaaagtcagcaaaacacttgtagaacttctttgatttccaattgctgtactgcttcaagggatcaagggtctcttgcgcttcaacttcaccactcaatgggtgcaatgaagatatcaccattgattttgaggagtgcatttggtcacctgaagcaaatgtcaaaattaaattcaaaacaattactgaataaaaaccagtggtttcatgttaatgatggtgaaaatgagaataatagctgtcatggttttagaacagagtgtagcagtatgttagctacggctgtgcctgctgcttggaatttatcttcagaagaaagctcttatagttgcagtcctgctgttgatccgttttggccactttgcatgtatgagcttcgaggaaaatgcaacaatgatgagtgtccttggcagcatgttaaggactataatgatggaaaccatcagaatcagcacgctgataatgacgatgcaggtatgaaaaatttatggtaaatggtgatttaaaacctttgttttgttgacttaaaagaacctgttttgtccctttattagtatttaaacatttcggtaatatgtcaggacaagtgtctgttttctatatgatgtgcttggtagccgaacaaggtaacaaagtattgtttatcggagataagatggttgacaggttggataagtagtggatgatacttttgatagtgaactg-----------------------------------------------------------------------------------------------------------------------------------------------------------------------------------
>Jupunba_langsdorfii_Ribeiro_728@NODE_1_length_1560_cov_116.636548
ctgtctgagcctatatttgcaactcatttttcagcaaaattttttgggacctaactgtcagtaaatttatcacttgggacctaagtgtcatccttaaaatttatcttggctcaacattaaatttcaattgaaaactaagcagtgttgtaatggcttttaaatgttgtagcattttgccttgcaaaaatgttggacctacttggtttgtttgttgcagagaagcaagctattgacatccttagatattggctaataatttgtgctcagctaaatgcatcttggttctcaattgtgatgtagttgatattagttcagaccatcaagtattgatcaatacaaaagtcttttgcatatatttttatgtcttcttttcaattttaattctaggtaatgagaggaatgaaagcaatatttacctggaccgtgcggaaattcaaagtcagcaaaacacatgtagaacttctttgatttccaattgcagtactgcttcaagggatcaagggtctcttgcgcttcaacttcaccactcaatgggtgcaatgaagatatcaccattgattttgaggagtgcgtttggtcacctgaagcaaatgtcaaaattaaattcaaaacaattactgaataaaaaccagtggtttcatgttaatgatggtgaaaatgagaataatagctgtcatggttctagaacagagtgtagcagtatgttagctatggctgtgcctgctgcttggaatttatcttcagaagaaagctcttatagctgcagtcctgctgttgatccgttttggccactttgcatgtatgagcttcgaggaaaatgcaacaatgatgagtgtccttggcagcatgttaaggactataatgatggaaaccatcagaatcagcactctgataatgacgatgcaggtatgaaaaatttatggtaaatggtgatttaaaacctctgttttgttgacttaaaaaaacctgttttgtc--------------taaacatttcggtaatatgtcaggacaagtgtctgttttctatatgatgtgcttggtagctgaacaaggtaacaaagtattgtttatcggagataagatggttgacaggttgaataagtagtggatgatacttttgatagtgaactgttatgttagataatacctagtctcagttttatctcccaaagtttaaatgctctattcagttttt-aaagagtatttttccttttatgttgtcttaagtcttcaagataagcccattaatagagacaagtgactttattagtatttaaacattttggtaatatgtggggataagtgtctt
>Jupunba_leucophylla_Iganci_839@NODE_1_length_1614_cov_253.820429
ctgtctgagcctctatttgcaactcatttttcggcaaaattttttgggacctaactgtcagtaaatttatcacttgggacctaagtgtcatccttaaaatttattttggctcaacattaaatttcaattgaaaactaagcagtgttgtaatggcttttaaatgttgtagcattttgccttgcaaaaatgttggacctacttggtttgtttgttgcagagaagcaagctattcacatctttagatattggctaataatttgtgctcagctaaatgcatcttggttctcaattgtgatgttgttgatattagttcagaccatcaagtattgatcaatgcacaagtcttttgcatatatttttatgtcttcttttcaattttaattctaggtaatgagaggaatgaaagcaatatttacctggaccgtgcggaaattcaaagtcagcaaaacacttgtagaacttctttaatttccaattgctgtactgcttcaagggatcaagggtctcttgcgcttcaacttcaccactcaatgggtgcaatgaagatatcaccattgattttgaggagtgcgtttggtcacctgaagcaaatgtcaaaattaaattcaaaacaattactgaataaaaaccagtggtttcatgttaatgatggtgaaaatgagaataatagctgtcatggttctagaacagagtgtagcagtatgttagctacggctgtgcctgctgcttggaatttatcttcagaagaaagctcttatagctgcagtcctgctgttgatccgttttggccactttgcatgtatgagcttcgaggaaaatgcaacaatgatgagtgtccttggcagcatgtaaaggactataatgatggaaaccatcagaatcagcactctgataatgacgatgcaggtatgaaaaatttatggtaaatggtgatttaaaacctctgttttgttgacttaaaaaaacctgttttgtccctttattagtatttaaacatttcggtaatatgtcaggacaagtgtctgttttctatatgatgtgcttggtagctgaacaaggtaacaaagtattgtttatcggagataagatggttgacaggttggataagtagtggatgatacttttgatagtgaactgttatgttagataatacctagtctcagttttatctcccaaagtttaaatgctctattcagtttttcaaagagtatttttcctctaatattgtcttaagtcttcaagataagcccgttaatagagacaagtgaccttattgttgcatagttaatgtggctatttatgaaatcaggtggtta
>Jupunba_limae_Iganci_261@NODE_1_length_1338_cov_138.973037
ctgtctgagcctatatttgcaactcatttttcagcaaaattttttgggacctaactgtcagtaaatttatcacttgggacctaagtgtaatccttaaaatttattttggctcaacattaaatttcaattgaaaactaggcagtgttgtaatggcttttaaatgttgtagcattttgccttgcagaaatgttggacctacttggtttgtttgttgcagagaagcaagctattgacatctttagatattggctaataatttgtgctcagctaaatgcatcttggttttcaattgtgatgtagttgatattagttcagaccatcaagtattgatcaatacacaagtcttttgcatatatttttatgtcttcttttcaattttaattctaggtaatgagaggaatgaaagcaatatttacctggaccgtgcggaaattcaaagtcagcaaaacacttgtagaacttctttgatttccaattgctctactgcttcaagggatcaagggtctcttgcgcctcaacttcaccactcaatgggtgcaatgaagatatcaccattgattttgagcagtgcgtttggtcacctgaagcaaatgtcaaaattaaattcaaaacaattactgaataaaaaccagtggtttcatgttaatgatggcgaaaatgagaataatagctgtcatggttctagaacagagcgtagcagtatgttagctatggctgtgcctgctgcttggaatttatcttcagaagaaagctcttatagctgcagtcctgctgttgatccgttttggccactttgcatgtatgagcttcgaggaaaatgcaacaatgatgagtgtccttggcagcatgttaaggactataatgatggaaaccatcagaatcagcactctgataatgacgatgcaggtatgaaaaatttatggtaaatggtgatttaaaacctctgttttgttgacttaaaaaaacctgttttgtccctttattagtatttaaacatttcggtaatatgtcaggacaagtgtctgttttctatatgatgtgcttggtagctgaacaaggtaacaaagtattgtttatcggagataagatggttgacaggttgaataagtagt------------------------------------------------------------------------------------------------------------------------------------------------------------------------------------------------------------
>Jupunba_limae_Iganci_261@NODE_3_length_523_cov_13.390135
---------------------------------------------------------------------------------------------------------------------------------------------------------------------------------------------------------------------------------------------------------------------------------------------------------------------------------------------------------------------------------------------------------------------------------------------------------------------------------------------------------------------------------------------------------------------------------------------------------------------------------------------------------------------------------------------------------------------------------------------------------------------------------------------------------------------------------------------------------------------------------------------------------------------------------------------------------------------------------------------aaaaaacctctgttctgtccctttaatagtatttaaacctctgttctcaatgtcagtatggaagtccaatccttcaaaagtgtggttgggaggagtcaaaatctaaaatgcattgctga-------------agtcttggaataaaataattcagtaaagacatcttcaacaatca----------------------------ctttataagtgtataggttaagaaggtcaagt--------------------tgttttgtattctagcactagtacg-taactgctcctagtaaaagtaatgtgctacacccctttttatctataaatgggatggtttgtaaacttagtactgta
>Jupunba_longipedunculata_Cardona_2682@NODE_1_length_1224_cov_99.006103
ctgtctgagcctatatttgcaactcatttttcagcaaaatttttt-ggacctaactgtcagtgaatttatcacttgggacctaagtgtcatccttaaa---tattttggctcaacattaaatttcaattgaaaactaagcagtgttgtaatggcttttagatgttgtagcattttgccttgcaaaaatgttggacctacttggtttgtttgttgcagagaagcaagctattgacatctttagatattggctaataatttgtgctcagctaaatgcatcttggttctcaattgtgatgtagttgatattagttcagaccatcaggtattgatcaatacacaagtcttttgcatatatttttatgtcttcttttcaattttaattctaggtaatgagaggaatgaaagcaatatttacctggaccgtgcggaaattcaaagtcagcaaaacacttgtagaacttctttgatttccaattgctgtactgcttcaagggatcaagggtctcttgcgcttcaacttcaccactcaatgggtgcaatgaagatatcaccattgattttaaggagtgcgtttggtcacctgaagcaaatgtcaaaattaaattcaaaacaattactgaatgaaaaccagtggtttcatgttaatgatggtgaaaatgagaataatagctgtcatggttctagaacagagtgtagcagtatgttagctacggctgtgcctgctgcttggaatttatcttcagaagaaagctcttatagctgcagtcctgctgttgatccgttttggccactttgcatgtatgagcttcgaggaaaatgcaacaatgatgagtgtccttggcagcatgttaaggactataatgatggaaaccatcagaatcagtactctgataatgacgatgcaggtatgaaaaatttatggtaaatggtgatttaaaacctctgttttgttgacttaaaaaaacctgttttgtccctttattagtatttaaacatttcggtaatatgtcaggacaagtgtctgttttctatatgatgtgctcggtagctgaacaaggtaacaaagtattgtttatcggagataagatggttgacaggttggataagtagtggatgatacttttgatagtgaactgttatgttagataatacctagtctcagttttatctcccaaagtttaaatgctctattcagtttttcaaagagtatttttcc---------------------------------------------------------------------------------------------------
>Jupunba_macradenia_Lourteig_3021@NODE_2_length_792_cov_95.823776
----------------------------------------------------------------------------------------------------------------------------------------------------------------------------------------------------------------------------------------------------------------------------------------------------------------------------------------------------------------------------------------------------------------------------------------------accttattgccaacaaaacacttgcagaactactttgatttccaattgcagcactgcttcaagggatcaagggtctcttgctcttcaacttcactactcaatgggtgcaatgaagatatcaccattgattttggggagtgcattcggtcacttgaagcaaatgtcaaaattaaattcaaaacaattactcaatgaaaatcagtggtttcatgttaatgatggtgaaaatgagaataattgctgtcatggttctagaacagagtgtagcagtatgttagctatggctgtacctgctgcttggaatttatcttcagaagaaagcccttatagctgcagtcctgctgttgatccgttttggccactatgcatgtatgagctccgaggaaaatgcaacaatgatgagtgtcattggcagcatgttaagaactataatgacggaaactttcagaatcagcactctgataataacgatgcaggtatgaaaaatttatggtaaatggtgatttaaaatctctgttttgtttactaaaaaacctctgttctgtccctttaatagtatttaaacatctgttctcaatgtcagtatggaagtccaatccttcaaaagtgtggttgggaggagtcaaaatctaagatgcattgctga-------------agtcttgggataaaataattcggtaaagacatcttcaacaatca----------------------------cgttataagtgtataggttaagaaggtcaagt--------------------tattttattttctagcactagtacgataacggctcctagtaaaagta--------------------------------------------------------
>Jupunba_microcalyx_Iganci_855@NODE_1_length_1292_cov_188.844444
ctgtctgtgcctatgtttgcaactcatttttcagcaaaaatttttgggacctaactgtcagtaaatttatcacttgggacctaagtgtcatccttaaaatttattttggctcaacattaaatttcaattgaaaactaagcagtgttgtaatggcttttaaatgttgtagcattttgccttgcaaaaatgttggacctacttggtttgtttgttgcagagaagcaagctattcacatctttagatattggctaataatttgtgctcagctaaatgcatcttggttctcaattgtgatgtagttgatattagttcagaccatcaagtattgatcaatacacaagtcttttgcacatatttttatgtcttcttttcaattttaattctaggtaatgagaggaatgaaagcaatatttacctggaccgtgcggaaattcaaagtcagcaaaacacttgtagaacttctttaatttccaattgctgtactgcttcaagggatcaagggtctcttgcgcttcaacttcaccactcaatgggtgcaatgaagatatcaccattgattttgaggagtgcgtttggtcacctgaagcaaatgtcaaaattaaattcaaaacagttactgaataaaaaccagtggtttcatgttaatgatggtgaaaatgagaataatagctgtcatggttctagaacagagcgtagcagtatgttagctacggctgtgcctgctgcttggaatttatcttcagaagaaagctcttatagctgcagtcctgctgttgatccgttttggccactttgcatgtatgagcttcgaggaaaatgcaacaatgatgagtgtccttggcagcatgttaaggactataatgatggaaaccatcagaatcagcactctgataatgacgatgcaggtatgaaaaatttatggtaaatggtgatttaaaacctctgttttgttgacttaaaaaaacctgttttgcccctttattagtatttaaacatttcggtaatatgtcaggacaagtgtctgttttctatatgatgtgcttggtagctgaacaaggtaacaaagtattgtttattggagataagatggtt-------------------------------------------------------------------------------------------------------------------------------------------------------------------------------------------------------------------------------
>Jupunba_microcalyx_Iganci_855@NODE_2_length_557_cov_13.360417
ctctttggactgattattttgaaatcacgtctaaaaaatattttttaaacctcatagttactatat---------------caagt------tttaaaaggtatacttttttgacctcatatttc--ttacatccagtccaattttgtg--tttttttaatatctgccctatttctttctctaaaaagtaagcacctaaaaggaactcatgtttaaaagaatacagttcaatctacaaggtctcaataactcaatatgagttgcaaattgaattcccgtaattcaacaacttcaaaatgaaatataatacttcaagtgggaccaaatttaatcaaacaactattcatcatacaaaggttaatgaactacataca----taacac-------------------------catgtgtcttagctatacaagaccttattgtcagcaaaacacttgcagaactactttgatttccaattgcagcactgcttcaagggatcaagggtctcttgctcttcaacttcactactcaa-----------------------------------------------------------------------------------------------------------------------------------------------------------------------------------------------------------------------------------------------------------------------------------------------------------------------------------------------------------------------------------------------------------------------------------------------------------------------------------------------------------------------------------------------------------------------------------------------------------------------------------------------------------------------------------------------------------------------------------------------------------------------------------------------------------------
>Jupunba_oppositifolia_Liegier_16014@NODE_1_length_1152_cov_127.687442
------------------------------------------------------------------------------------------------------------------cattaaatttcaattgaaaactaagcagtgttgtaatggcttttaaatgttgtagaattttgctttgcaaaaatgttggacctacttggtttgtttgttgcagagaagcaagctattgacatctttagatattggctaataatttgtgctcagctaaatgcatcttggttctcaattgtgatgtagttgatattagttcagaccatcaagtattgatcaatacacaagtcttttgcatatatttttatgtcttcttttcaattttaattctaggtaatgagaggaatgaaagcaatatttacctggaccgtgcagaaattcaaagtcagcaaaacacttgtagaacttctttgatttccaattgctgtactgcttcaagggatcaagggtctcttgcgcttcaacttcaccactcaatgggtgcaatgaagatatcaccattgattttgaggagtgcgtttggtcacctgaagcaaatgtcaaaattaaattcaaaacaattactgaataaaaaccagtggtttcatgttaatgatggtgaaaatgagaataatagctgtcatggttctagaacagagtgtagcagtatgttagctatggctgtgcctgctgcttggaatttatcttcagaagaaagctcttatagctgcagtcctgctgttgatccgttttggccactttgcatgtatgagcttcgaggaaaatgcaacaatgatgagtgtccttggcagcatgttaaggactataatgatggaaaccatcagaatcagcactctgataatgacgatgcaggtatgaaaaatttatggtaaatggtgatttaaaacct-----------------------ctgttttgtccctttattagcatttaaacatttcggtaatatgtcaggacaagtgtctgttttctatatgatgtgcttggtagctgaacaaggtaacaaagtattgtttatcggagataagatggttgacaggttgaataagtagtggatgatacttttgatagtgaactgttatgttagataatacctagtctcagttttatctcccaaagtttaaatgctctattcagttttt-aaagagtatttttccttttatgttgtcttaagtcttcaagataagcccattaatagagacaagtgactttattagtatttaaacattt--------------------------
>Jupunba_trapezifolia_Simon_1600@NODE_1_length_1273_cov_126.568144
-----------------------------------------------------------agtaaatttatcacttgggacctaagtgtcatccttaaaatttattttggctcaacattaaatttcaattgaaaactaagcagtgttgtaatggcttttaaatgttgtagcattttgccttgcaaaaatgttggacctacttggtttgtttgttgcagagaagcaagctattgacatctttagatattggctaataatttgtgcttagctaaatgcatcttggttctcaattgtgatgtagttgatattagttcagaccatcaagtattgatcaatacacaagtcttttgcatatatttttatgtcttcttttcaattttaattctaggtaatgagaggaatgaaagcaatatttacctggaccgtgcggaaattcaaagtcagcaaaacacttgtagaacttctttgatttccaatagctgtactgcttcaagggatcaagggtctcttgcgcttcaacttcaccactcaatgggtgcaatgaagatatcaccattgattttgaggagtgcgtttggtcacctgaagcaaatgtccaaattaaattcaaaacaattactgaataaaaaccagtggtttcatgttaatgatggtgaaaatgagaataatagctgtcatggttctagaacagagtgtagcagtatgttaactacggctgtgcctgctgcttggaatttatcttcagaagaaagctcttatagctgcagtcctgctgttgatccgttttggccactttgcatgtatgagcttcgaggaaaatgcaacaatgatgagtgtccttggcagcatgttaaggactataatgatggaaaccatcagaatcagcactctgataatgacgatgcaggtatgaaaaatttatggtaaatggtgatttaaaacctctgttttgttgacttaaaaaaacctgttttgtccctttattagtatttaaacatttcggtaatatgtcaggacaagtgtctgttttctatatgatgtgcttggtagctgaacaaggtaacaaagtattgtttatcggagataagatggttgacaggttggataagtagtggatgatacttttgatagtgaactgttatgttagataatacctagtctcagttttatctcccaaagtttaaatgctctattcagtttttcaaagcgtatttttcctctaatattgtcttaagtcttcaagataagcctgttaatagagacaagtgaccttattgttgcatagttaatgtggctatttatgaaatcaggtggt--
>Jupunba_trapezifolia_Simon_1600@NODE_2_length_1107_cov_89.181559
--------------------------------------------------------------------------------------------------------------------------------------------------------------------------atttcttcctctaaaaagtaagcacctaaaaggaactcatgtttaaaagaatacagttcaatctacaaggtctcaacaactcaatataagttacaaattgaattcccactattcaaaagcttcaaaatgaaatataatactgcaagtgggaacaaatttaattaaacaactattcatcatacaaaagttcatgaac------------taaca--------------------------catgt-ctttaaccgtacacgaccttattgtcagcaaaacacttgcagaactactttgatttccaattgcatcactgcttcaagggttcaagggtctcttgctcttcaacttcactactcaatggctgcaatgaagatatcaccattgattttggggagtgcattcggtcacttgaagcaaatgtcaaaattaaattcaaaacaattactcaatgaaaatcagtggtttcatgttaatgatggtgaaaatgagaataattgctgtcatggttctagaacagagtgtagcagtatgttagctatggctgtacctgctgcttggaatttatcttcagaagaaagctcttatagctgcagtcctgctgttgatccgttttggccactttgcatttatgagctccgaggaaaatgcaacaatgatgagtgtcattggcagcatgttaagaactataatgacggaaactttcagaatcagcactctgataataacgatgcaggtatgaaaaatttatggtaaatggtgatttaaaatctctgttttgtttactaaaaaacctctgttctgtccctttaatagtatttaaacctctgttctcaatgtcagtatggaagtccaatccttcaaatgtgtggttgggaggagtcaaaatctaagacacattgctga-------------agtgttggcataaaataattcaggaaaaacatcttcaacaatca----------------------------cgttataagtgtataggttaagaagctcaagt--------------------tattttatattctagcactagtacgataactgctcctagtaaaagtaatgtgctacaccccttttaatctataaatgcgatggtttgtaaacttag-------
>Jupunba_villosa_Borges_423@NODE_2_length_802_cov_146.788966
ctcttaggaccgattattttgaaatcacgtttaaaaaatattttttagacctcataattaccatat---------------caggt------cttaaaaggtatactttttagacctcatatttc--ttacatccagtccaatt-tgtgtatttttttgatatctgccctatttcttcctctaaaaagtaagcacctaaaaggaactcatatttaaaagaatacagttcaatcaacaaggtctcaacaactcaatataagttacaaattgaattcccgcgattcaaaagcttcaaaatgaaatataataccgcaagtaggaacaaatttaattaaacaactattcatcatataaaggtt-------------ca----taacac-------------------------catgtgtcttaactgtacacgaccttattgtcagcaaaacacttgcagaactactttgatttccaattgcagcactgcttcaagggttcaagggtctcttgctcttcaacttcactactcaatgggtgcaatgaagatatcaccattgattttggggagtgcattcggtcacttgaagcaaaagtcaaaattaaattcaaaacaattactcaatgaaaatcagtggtttcatgttaatgatggtgaaaatgagaataattgctgtcatggttctagaacagagtgtagcagtatgttagctatggctgtacctgctgcttggaatttatcttcagaagaaagctcttatagctgcagtcctgctgttgatccgttttggccactttg----------------------------------------------------------------------------------------------------------------------------------------------------------------------------------------------------------------------------------------------------------------------------------------------------------------------------------------------------------------------------------------------------------------------------------------------------------------------------------------------------------------------------------------
>Jupunba_villosa_Borges_423@NODE_3_length_558_cov_14.413721
-------------------------------------------------------------------------------------------------------------------------------------------------------------------------------------------------------------------------------------------------------------------------------------------------------------------------------------------------------------------------------------------------------------------------------------------------------------------------------------------------------------------------------------------------------------------------------------------------------------------------------------------------------------------------------------------------------------------------------------------------------------------------------------------------------------------------------------------------------------------------------------------------------------------------------------------------------------------------------------------------------------------------------aaacctctgttctcaatgtcagtatggaagtccaatccttcaaaagtgtggttgggaggagtcaaaatctaagacatattgctga-------------agtgttgggataaaataattcaggaaagacatcttcaacaatca----------------------------cgctataagtgtataggttaagaaggtcaagttattttatattctagca---tattttatattctagcactagtacgataactgctcctagtaaaagtaatgtgctacaccccttttaatctataaatgcgatggtttgtaaacttagtactgta
>Punjuba_killipii_Palodorios_6252@NODE_1_length_941_cov_115.944444
-------------------------------------------------------------------------------------------------------------------------------------------------------------------------------------caaaaatgttggacttacttggtttatttgttgcagagaagcaagctattgacatctttagatattggctaataatttgtgctcagctaaatgcatcttggttctcaattgtgatgtagttgatattagttcagaccatcaagtattgatcaacacacaagtcttttgcatatatttttatgtcttcttttcaattttaattctaggtaatgagaggaatgacagcaatatttacctggaccgtgtggaaattcaaagtcagcaacacacttgtagaacttctttgatttccaattgctgtactgcttcaagggatcaagggtctcttgcgcttcaacttcaccactcaatgggtgcaatgaagatatcaccattgattttgaggagtgcgtttggtcacctgaagcaaatgtcaaaattaaattcaaaacaattactgaataaaaaccagtggtgtcatgttaatgatggtgaaaatgagaataatagctgtcatggttctagaacagagtgtagcagtatgttagctatggccgtgcctgctgcttggaatttatcttcagaggaaagctcttatagctgcagtcctgctgttgatccgttttggccactttgcatgtatgagcttcgaggaaaatgcaacaatgatgagtgtccttggcagcatgttaaggactataatgatggaaaccatcagaatcagcactctgataatgacgatgcaggtatgaaaaatttatggtaaatggtgatttaaaacctctgttttgttgactaaaaaaaacctgttttgtccctttattagtattgaaacattttggtaatatgtcaggacaagtgtctgttttctatatgatgtgcttggtagctgaacaagataacaaagtattgtttatcagagataagaaggttgacaggttggataagcagtggatgatact--------------------------------------------------------------------------------------------------------------------------------------------------------------------------------------------------
>Punjuba_lehmannii_Escobar_7465@NODE_1_length_1454_cov_86.541031
ctgtctgagcctatatttgctactcatttttcagcaaacttttttgggacctaactgtcagtaaatttatcacttgggacctaagtgtcatccttaaaatttatttttgctcaacattaaatttcaattgaaaactaagcagtgttgtaatggcttttaaatgttgtagcattttgccttgcaaaaatgttggacctacttggtttatttgttgcagagaagcaagctattgacatctttagatattggctgataatttgtgctcagctaaatgcatcttggttctcaattgtgatgtagttgatattagttcagaccatcaagtattgatcaacacacaagtcttttgcatatatttttatgtcttcttttcaattttaattctaggtaatgagaggaatgaaagcaatatttacctggaccgtgtggaaattcaaagtcagcaacacacttgtagaacttctttgatatccaattgctgtactgcttcaagggatcaagggtctcttgcgcttcaacttcaccactcaatgggtgcaatgaagatatcaccattgattttgaggagtgcgtttggtcacctgaagcaaatgtcaaaattaaattcaaaacaattactgaataaaaaccagtggtttcatgttaatgatggtgaaaatgagaataatagctgtcatggttctagaacagagtgtagcagtatgttagctatggctatgcctgctgcttggaatttatcttcagaagaaagctcttatagctgcagtcctgctgttgatccgttttggccactttgcatgtatgagcttcgaggaaaatgcaacaatgatgaatgtccttggcagcatgttaaggactataatgatggaaaccatcagaatcagcactctgataatgacgatgcaggtatgaaaaatttatggtaaatggtgatttaaaatctctgttttgttgactaaaaaaaacctgttttgtccctttattagtatttaaacattttggtaatatgtcaggacaagtgtctgttttctatatgatgtgcttggtagctgaacaaggtaacaaagtattgtttatcggagataagatggttgacaggttggataagtagtgggtgatacttttgatagtgaactgttatgttagataatacctggtctcagttttatctctcagagtttaaatgctctattcagtgtttcaaagagtatttgtccttttatattgtcttaagtcttcaagataagcccattaatagagacaggtgactttattagtatttaaacattttggtaatatgtggggataagtgtctg
>_R_Acacia_rostellifera_Murphy_466@NODE_1_length_1593_cov_170.160290
ctgtctgagcctatatttgcaacccatttttcagcaaaactttttgggacccaactgtcggtaaatttatcacttgggacctaagtgtcatccttaaaatttattttggctcaacattaaattttaaatgaaaactaagcagtgttgtaatggcttttaaatgttgtagcgttttgcctttcaagaatgttggacctacttggtttgtttgtttcagagaagcaagctattgacatctttacatattggctaatattttgggttctgctaaatgcatcttggttctcaattgtgatgtagttgatattggttcagaccatcgagtagtgatcaacacacaagtcttttgcatatatttttatg---tcttttcaattttaattctaggtaatgagaggaatgaaagcaatatttacctggaccgtgcagaaattccaagtcagcaaaacactggtagaacttctttgatttccaattgctgtattgcttcaagggatcaagggtcttttgctcttcaatttcaccacccaatgggtggaatgaagatatcaccattgattttgaggagtgcgtttggtcacctgaagcaaatgtcaaaattaaattcaaaacaattaccgaataaaaatcagtggtttcatgctaatgatggtgaaatggagaataatagctatcatggttctagaacagagtgtagcagtatgttagctatggctgtgcctgctgcttggaatttatcttcagaagaaagctcttatagctgcagtccagctgttgatccgttttggccactttgcatgtatgagcttcgaggaaaatgcaataatgatgagtgtccttggcagcacgctaaggactataatgatggaaaccatcagaatcagcactctgataatgacgatgcaggtatgaaaaatttatggtaaacggtgatttaaaacctgtgttt------------------tgttttgtccctttattattatttaaacattttggtaacatatggggataagtgtctgttttctatatgatgtgcctggtagctgaacaaggtaacgaagtatttcttagcggagataagaaggctgacaggttggataagtagtggatgatacttttgatagtgaactgttatgttagataatacctagtctcagttttatctcccaaagtttaaatgctctattcagtttttcaaagagtatttttccttatacattgtctcaagtcttcaagataagcccattaatagagacaagtgacgtcattgttgcatagttaatctggcgatttataaatttagatggtta
>_R_Afrocalliandra_redacta_Germishuizen_5585@NODE_1_length_942_cov_199.519075
------------------------------------------------------------------------------------------------------------------------------------------------------------------------------------------------------------------------------------------------------------------------------------------------attgtgatgtagttgatattggttctgaccatcaagctttgatctactcacaagtcttttgcgtata-ttttatgtccatttttcaattttaattttaggtaatgagaggaatgaaaatgatatttacctggaccatgcggaaattcaaagtcagcaaaacacttctagaacttcttcgattcccaattgcagtactgcttcaagggatcaaggttctcttgctcttcaacttcaccactcagtgggtgcaatgaagatatcaccattgattttgaggagtgtgttcagtcaactgaagcaaatgtcaaaattaaattcaaaaaaattacctaataaaaatcaattgttacgtgttaatgatggtgaaaatgagaatgaaagctttgatggttctacaacagagtgtagcagtatgttagctatggctatgcctgctgcttggaatttatcctcagaagaaagctcctatagctacagtcctgccgttgatccgttttggccactttgcatgtatgagctccgaggaaaatgcaacaatgatgagtgtccttggcagcatgtcaaggactataatgatggaaactatcggaatcagcactctgataatgacgatgcaggtat-aaaaatttttggtaaatggtgatgtaaaacctcttttttgcatactaaaaaaactctgttttgtccctttttcagtatctaaacattttggtagtatgtggggattagtatctgctttctatat-atgtgcttggtagctgaacaaggtaacagagtattgtttatcagaaataagtaggttgatgggtcagataagtagtggatgatacttttgatagtgaactgttatgctacataataccatgtctcatttttatctcttgaagtttaaatgctctattcagtttttcaaaaagtatttttcctttaattttgtc---------------------------------------------------------------------------------------
>_R_Albizia_adinocephala_FHO33_88@NODE_1_length_1608_cov_124.629001
ctgtctgagcctatatttgcaactcatttttcagcaaaattttttgagacctaactgtcagtaaatttatcacttgagacctaagtatcatccttaaaatttattttggctcaacattaaatttcaattgaaaactaagcagtgttgtaatggcttctgaatgttgtagcattttgccttgcaaaaatgttggacccacttggtttgtttgttgcagagaagcaagctattgacatctttagatatcggctggtattttgggttcagctaaatgcatcttggttctcaattgtgatgtagttgatatttgttcaaaccatcaagtattgatcaacacacaagtcttttgcatatatttttatgtcttcttttcaattttaattctaggtaatgagaggtatgaaagcaatatttacctagactgtgcggaaattcaaagtcagcaaaacacttccagaacttctttgatttccaattggtatactgcttcaagggatcaagggtctcttgcacttcaacttcaccactcaatgggtgcaatgaagatatcaccattgattttgaggagtgcgtttggtcacctgaagcaaatgtcaaaattaaattcaaaacaattgttgaataaaagtcagtggtttcatgttaatgatggtggaaatgagaataatagctgtcatagttctagaacagagtgtagcagtatgttagctatggctatgcctgctgcttggaatttatcttcagaagaaagctcttatagctgcagtcctgctgttgatccgttttggccactttgcatgtatgagcttcgaggaaaatgcaacaatgatgaatgtccttggcagcatgctaaggactataatgatggaaaccatcagagtcagcactctgataatgacgatgcaggtatgaaaaatttatggtaaatggtgatttaaaacctctgttttgttgactaaaaaaaacctgttttgtccctttattagtttttaaacatttcggtaatatgtggggataagtgtctgttttctatatgatgtgcttgggagctgaacgaggtaacaaagtattgtttatcggagataagaaggttgacaggttggataagtagtggatgatacttttgatagtgaactgttatgttagataatacgctgtctcagttttatctcccaaagtttaaatgctctattcagtatttaaaagagtatttttccttttatattgtcttaagtcttcaagatatgcccattaatagagacgagtgactttattagcatttaaacgttttggtaatatgtggggacaagtgtcag
>_R_Albizia_burkartiana_StivalSantos_678@NODE_1_length_680_cov_12.368000
-----------------------------------------------------------------------------------------------------------------------------------------------------------------------------------------------------------------------------------------------------------------------------------------------------------------------------------------------------gtcttttgcatatatttttatgtcttcttttcaattttaattctaggtaatgagaggtatgaaagcaatatttacctggactgtgcggaaattcaaagtcagcaaaacacttccagaacttctttgatttccaattggtgtactgcttcaagggatcaagggtctcttgcacttcaacttcaccactcaatgggtgcaatgaagatatcaccattgattttgaggagtgcgtttggtcacctgaagcaaatgtcaaaattaaattcaaaacaattactgaataaaaatcagtggtttcatgttaatgatggtgaaaatgagaataatagctgtcatggttctagaacagagtgtagcagtatgttagctatggccgtgcctgctgcttggaatttatcttcagaagaaagctcttatagctgcagtcctgctgttgatccgttttggccactttgcatgtatgagcttcgaggaaaatgcaacaatgatgagtgtccttggcagcatgctaaggactataatgatggaaaccatcagagtcagcactctgataatgacgatgcaggtatgaaaaatttatggtaaatggtgatttaaaacctctgttttgttgactaaaaacaacctgttttgtccctttattagtatttaaacatttcagtaatatgtggggataagtg-------------------------------------------------------------------------------------------------------------------------------------------------------------------------------------------------------------------------------------------------------------------------------------------------------
>_R_Albizia_coripatensis_Hughes_2433@NODE_1_length_1499_cov_193.707454
ctgtctgagcctatatttgcaactcatttttcagcaaaattttttgggacctaactgtcagtaaatttatcacttgggacctaaatgtcatccttaaaatttattttggcttaacattacatttcaattgaaaactaagcagtgttgtaatggcttctaaatgttgtagcattttgccttgcaaaaatgttggacccactttgtttgtttgttgcagagaagcaagctattgacatctttagatattggctaatattttgggttcagctaaatgcatcttggttctcaattgtgatgtagtggatattagttcagaccatcaagtattgatcaacacacaagtcttttgcatatatttttatgtcttcttttcaattttaattctaggtaatgaggggtatgaaagcaatatttacctggactgtgcggaaattcaaagtcagcaaaacacttctggaacttctttgatttccaattggtgtactgcttcaagggatcaagggtctcttgcgcttcaacttcaccactcaatgggtgcaatgaagatatcaccattgattttgaggagtgcgtttggtcacctgaagcaaatgtcaaaattaaattcaaaacaattactgaataaaaatcagtggtttcatgttaatgatggtgaaaatgagaataatagctgtcatggttctagaacagagtgtagcagtatgttagctatggctgtgcctgctgcttggaatttatcttcagaagaaagctcttatagctgcagtcctgctgttgatccgttttggccactttgcatgtatgaacttcgaggaaaatgcaacaatgatgagtgtccttggcagcatgttaaggactataatgatgaaaactatcagaatcagtactctgataatgacgatgcaggtatgaaaaatttatggtaaatggtgatttaaaacctctgttttgttgactaaaaaaaacctgttttgtccctttattagtatttaaacatttcggtaaaatttatgg----------------tatatgatgtgcttgggagctgaacaaggtaacaaagtattgtttatcggagatgagaaggttgacaggttggataagtagtggatgatacttttgatagtgaacttttatgttagataatacctattctcagttttatctcccaaagtttaaatgctctattcagtttttcaaagagtatttttccttttatattgtcttaagtcttcaagataagcccattaatagagacgagtgactttattaatatttaaacgttttggtaatatgtggggataagtgtcag
>_R_Albizia_edwallii_Dalmaso_272@NODE_1_length_637_cov_5.778351
-----------------------------------------------------------------------------------------------------------------------------------------------------------------------------------------------------------------------------------------------------------------------------------------------------------------------------------------------------------------------------------------------------------------------------------------------------------caaaacacttctggaacttctttgatttccaattggcgtactgcttcaagggatcaagggtctcttgcgcttcaacttcaccactcaatgggtgcaatgaagatatcaccattgattttgaggagtgcgtttggtcacctgaagcaaatgtcaaaattaaattcaaaacaattactgaataaaaatcagtggtttcatgttaatgatggtgaaaatgagaataatagctgtcatggttctagaacagagtgtagcagtatgttagctatggctgtgcctgctgcttggaatttatcttcagaagaaagctcttatagctgcagtcctgctgttgatccgttttggccactttgcatgtatgaacttcgaggaaaatgcaacaatgatgagtgtccttggcagcatgttaaggactataatgatggaaaccatcagaatcagcactctgataatgacgatgcaggtatgaaaaatttatggtaaatggtgatttaaaacctctgttttgttgactaaaaaaaacctgttttgtccctttattagtatttaaacatttcggtaatatgtggggataagtgtctgttttctatatgatgtgcttgggagctgaacaaggtaacaaagtattgtttatcgg--------------------------------------------------------------------------------------------------------------------------------------------------------------------------------------------------------------------------------------------
>_R_Albizia_niopoides_Simon_1601@NODE_1_length_1204_cov_159.710736
----------------------------------------------------------------------------------------------------------------------------------------aagcggtgttgtaatggcttctgaatgttgtagcattttgccttgtaaaaatgttggacccacttggtttgtttgttgcagagaagcaagctattgacatctttagatataggctaatattttgggttcagctaaatgcatcttggttctcaattgtgatgtagttgatattagttcaaaccatcaagtattaatcaacgcacacgtcttttgcacatatttttatgtcttcttttcaattttaattctaggtaatgagaggtatgaaagcaatatttacctggactgtgcggaaattcaaagtcagcaaaacacttccagaacttctttgatttccaattggtgtactgcttcaagggatcaagggtctcttgctcttcaacttcaccactcaatgggtgcaatgaagatatcaccattgattttgaggagcgcgtttggtcacctgaagcaaatgtcaaaattaaattcaaaacaattgctgaataaaaatcggtggtttcatgttaatgatggtgaaaatgagaataatagctgtcatggttctagagcagagtgtagcagtatgttagctatggccgtgcctgctgcttggaatttatcttcagaagaaagctcttatagctgcagtcctgctgttgatccattttggccactttgcatgtatgagcttcgaggaaaatgcaacaatgatgagtgtccttggcagcatgctaaggactataatgatggaaaccatcagagtcagcactctgaaaatgatgatgcaggtacgaaaaatttgtggtaaatggtgatttaaaacctctgttttgttgactaaaaaaaacctgttttgtccctttattagtatttaaacatttaggtaatatgtggggataagtgtctgttttctatatgatgtgcttgagagctgaacaaggtaacaaagtattgtttataggagataagaaggttgacaggttggataagtagtggatgatacttttgatagtgaactgatatgttagataatacgtagtcttagttttatctcccaaagtttaaatgctctattcagtatttcaaagagtatttttccttttatattgtcttaagtcttcaagataagctcattaatagagacgagtgactttattagtatttaaacgttttggtaatatgtggggataagtgtctg
>_R_Albizia_xerophytica_Hughes_1435@NODE_1_length_1224_cov_100.557105
------------------------------------------------------------------------------------------------------------gctcaacattaaatttcaattgaaaactaagcagtgttgtaatggcttctgaatgttgtagcattttgccttgcaaaaatgttggacccacttggtttttttgttgcagagaagcaagctattgacatctttagatatcggctagtattttgggttcagctaaatgcatcttggttctcaattgtgatgtagttgatatttgttcaaaccatcaagtattgatcaacacacaagtcttttgcatatagttttatgtcttcttttcaattttaattctaggtaatgagaggtatgaaagcaatatttacctggactgtgcggaaattcaaagtcagcaaaacacttccagaacttctttgatttccaattggtatactgcttcaagggatcaagggtctcttgcacttcaacttcaccactcaatgggtgcaatgaagatatcaccattgattttgaggagtgcgtttggtcacctgaagcaaatgtcaaaattaaattcaaaacaattgctgaataaaagtcagtggtttcatgttaatgatggtggaaatgagaataatagctgtcatggttctagaaaagagtgtagcagtatgttagctatggctatgcctgctgcttggaatttatcttcagaagaaagctcttatagctgcagtcctgctgttgatccgttttggccactttgcatgtatgagcttcgaggaaaatgcaacaatgatgaatgtccttggcagcatgctaaggactataatgatggaaaccatcagagtcagcactctgataatgacgatgcaggtatgaaaaatttatggtaaatggtgatttaaaacctctgttttgttgactaaaaaaaacctgttttgtccctttattagtttttaaacatttcggtaatatgtggggataagtgtctgctttctatatgatgttcttgggagctgaacaaggtaacaaagtattgtttatcggagataagaaggttgacaggttggataagtagtggatgatacttttgatagtgaactgttatgttagataatacgctgtctcagttttatctcccaaagtttaaatgctctattcagtatttcaaagagtatttttccttttatattgtcttaagtcttcaagataagcccattaatagagacgagtgactttattagcatttaaacgttttggtaatatgtggggacaagtgtcag
>_R_Balizia_elegans_Iganci_870@NODE_2_length_916_cov_227.393325
-------------------------------------------------------------------------------------------------------------------------------------------------------------------------------------------------------------------------------------------------------------------------------------------------------------------------------------------------------------------------------acataca----taacac-------------------------catgtgtcttaactatacaagaccttattgtcagcaaaacacttgcagaactactttgatttccaattgcagtactgcttcaagggatcaagggtctcttgctcttcaacttcactactcaatgggtgcaatgaagatatcaccattgattttggggagtgcattcggtcacttgaagcaaatgtcaaaattaaattcaaaacaattactcaatgaaaatcagtggtttcatgttaatgacggtgaaaatgagaataattgctgtcatggttctagaacagagtgtagcagtatgttagctatggctgtacctgctgcttggaatttatcttcagaagaaagctcttatagctgcagtcctgctgttgatccgttttggctactatgcatgtatgagctccgaggaaaatgcaacaatgatgagtgtcattggcagcatgttaagaactataatgacggaaactttcagaatcagcactctgaaaataacgatgcaggtatgaaaaatttatggtaaatggtgatttaaaatctctgttttgtttactaaaaaacctctgttctgtccctttaatagtatttaaacctgtgttctcaatgtcagtatggaagtccaatcattcaaaagtgaggttgggaggagtcaaaatctaagacacattgctga-------------agtgttgggataaaataattcaggaaagacatcttcaacaatca----------------------------cgttttaagtgtataggttaagaagctcaagt--------------------tattttatattctagcactagtacgataactgctcctagtaaaagtaatgtgctacaccccttttaatctataaatgcgatggtttgtaaacttagtactgta
>_R_Balizia_leucocalyx_Aguilar_1939@NODE_1_length_1551_cov_158.721167
ctgtctgagcctatatttgcaactcatttttcggcaaaattttttgggacctaactgtcagtaaatttatcacttgggacctaagtgtcatccttaaaatttattttggctcaacattagatttcaattgtaaactaagcagtgttgtaatggctttaaaatgttgtagcattttgccttgcaaaaatgttggacctacttggtttgtttgttgcagagaagtaagctattgacatctttagatattggctaataatttgtgctcagctaaatgcatcttggttctcaattgtgatgtagttgatattagttcagaccatcaagtattgatcaatacacaagtcttttgcttatatttttatgtcttcttttcaattttgattctaggtaatgagaggaatgaaagcaatatttacctggaccgtgcggaaattcaaagtcagcaaaacacttgtagaacttctttgatttccaattgctgttctgcttcaagggatcaagggtctcttgcacttcaacttcaccactcaatgggtgcaatgaagatatcatcattgattttgaggagtgcgtttggtcacctgaagcaaatgtcaaaattaaattcaaaacaattactgaataaaaaccagtggtttcatgttaatgatggcgaaaatgagaataatagctgtcatggttctagaacagattgtagcagtatgttagctacggctgtgcctgctgcttggaatttatcttcagaagaaagctcttatagctgcagtcctgctgttgatccgttttggccactttgcatgtatgagcttcgaggaaaatgcaacaatgatgagtgtccttggcagcatgttaaggactataatgatggaaaccatcagaatcagcactctgataatgacgatgcaggtatgaaaaatttatggtaaatggtgatttaaaacctctgttttgttgactaaaaaaaacctgttttgtccctttattagtatttaaacatttcggtaatatgtcaggacaagtgtctg-tttctatatgatgtgcttggtagctgaacaaggtaacaaagtattgtttatcggagataagatggttgacaggttggataagtagtggatgatacttttgatagtgaactgttatgttagataatacctagtctcagttttatctcccaaagtttaaatgctctattcagtttttcaaagagtatttttcctctaatattgtcttaagtcttcaagataagcccgttaatagagacaagtgaccttgttgttgcatagttaatgtggctatttatgaactcaggaggtta
>_R_Balizia_pedicellaris_Queiroz_15529@NODE_1_length_662_cov_278.062603
----------------------------------------------------------------------------------aagtgtcatccttaaaatttattttggctcaacattaaatttcaattgaaaactaagcagtgttgtaatggcttttaaatgttgtagcattttgccttgcttaaatgttggacctacttggtttgtttgttgcagagaagcaagctattgacatctttagatattggctaataatttgtgctcagctaaatgcatcttggttttcaattgcgatgtagttgatattagttcagaccatcaagtattgatcaatacacaagtcttttgcatatatttttatgtcttcttttcaattttaattctaggtaatgagaggaatgaaagcaatatttacctggaccgtgcggaaattcaaagtcagcaaaacatttgtagaacttctttgatttccaattgctctattgcttcaagggatcaagggtctcttgcgcctcaacttcaccattcaatgggtgcaatgaagatatcaccattgattttgagcagtgcgtttggtcacctgaagcaaatgtcaaaattaaattcaaaacaattactgaataaaaaccagtggtttcatgttaatgatggtgaacatgagaataatagctgtcatggttctagaacagagtgtagcagtatgttagctatggctgtacctgc----------------------------------------------------------------------------------------------------------------------------------------------------------------------------------------------------------------------------------------------------------------------------------------------------------------------------------------------------------------------------------------------------------------------------------------------------------------------------------------------------------------------------------------------------------------------------------------------------------------
>_R_Balizia_pedicellaris_Queiroz_15529@NODE_2_length_570_cov_182.611650
-----------------------------------------------------------------------------------------------------------------------------------------------------------------------agtattgatgatgtgtgtaagtaatgacgcttcttggttttttattcgaaacaaaaaacccagattcccaccccatccctcgctgtcctttgtgtgcaaattgaatttccgtaattcaacagctccaaaatgaaatataatacttcaagtgggaacaaatttaatcaaacaactattcatcatacaaaggttcatgaactacataca----taacac-------------------------catgtgtcttaactgtacaagaccttattgtcagcaaaacacttgcagaactactttgatttccaattgcagcactgcttcaagggatcaagggtctcttgctcttcaacttcactactcaatgggtgcaatgaagatatcaccattgattttggggagtgcattcggtcacttgaagcaaatgtcaaaattaaattcaaaacaattactcaatgaaaatcagtggtttcatgttaatgatggtgaaaatgagaataattgctgtcatggttctagaacagagtgtagcagtatgttagctatggctgtacctgc----------------------------------------------------------------------------------------------------------------------------------------------------------------------------------------------------------------------------------------------------------------------------------------------------------------------------------------------------------------------------------------------------------------------------------------------------------------------------------------------------------------------------------------------------------------------------------------------------------------
>_R_Calliandra_bella_LPQ15696@NODE_1_length_921_cov_136.291469
-------------------------------------------------------------------------------------------------------------------------------------------------------------------------------------------------------------------------------------------------ggaattggctaatattttgagctcagctaaatgcatcttggttcccaattgtgatgtagttgatattggttcagaccatcaagcattga-----acacaagtcttttgcatata-ttttatgtctatttttcaattttaatttcaggtgatgagaggaatgaaagtgatattcacctggaccatgcggaaattcaaagtcagcaaaacaccagtagaacttctttgattcccaattgcagtactgcttcaagggatca----------------------cgccactcaaggggtgcaatgaagatattaccattgattttgaggagtgtgttcagtcaccagaagcaaatgtcaaaattaaattcaaaacagttactgaagaaaaatcagttgttacatgttaatgatggtgaaaatgagaatgaaagctttaatggttttataacagaatgtagcagtatgttagctatggctatgcctgctgcttggaatttatcgtcagaaaaaagctcctatagccagagtcctgctgttgatccgttttggccactttgcatgtatgagctccgagaaaaatgcaaaaatgatgagtgtccttggcagcatgtcaaggactataatgatggaaactatcagaatcagcactctggtaatgacgatttaggtactacaatttta-gataaatggtgatgtaaaacctctttactgtgtactaaaaaaaatctgttttgtcccttggttagtatttaaacattttggtaatatg-tgggataattatctgttttctatatgatgtgcttggtatctgaaccaggtaacaaagtattgtttatcagagataaataggttgacaggtcagataagtagtggatggtacttttgatagtgaactgttatgttagataataccttgtctccgttttatctcctaaagtttaaatgctc-------------------------------------------------------------------------------------------------------------------------------
>_R_Calliandra_bella_LPQ15696@NODE_3_length_604_cov_87.332068
--------------------------------------------------------------------------------------------------------------------------------------------------------------------------------------------------------------------------------------------------------------------------------------------------------------------------------------------------------------------------------------------------------------------------------------------------------------------------------------------------------------------------------------------------------------------------------------------------------------atgtcaaaattaaattcaaaacagttactgaataaaaatcagttgttacatgttaatgatggtgaaaatgagaatgag----ttaatggttttagaacagaatgtagcagtatgttagctatggctatgcctgctgcttggaatttatcgtcagaa-aaagctcctgtagccatggttctgctgttgatccgttttagccacttggcatgtatgagctcagaggaaaatgcaacaatgatgagtgtccttggcagcattgcagggactataatgatggaaactatcagaatcaacactctggtaatgacgattaaggtac-tacaatttttgataaatggcgatgtaaaacctctttactgtgtactaaaaaaaatctgttttgtcccttggttagtatttaaacattttagtaatatg-agggataattatctgttttctatatgatgtacttggtagctgaacaaggtaacaaagtattgtttatcagagataa----gttgacaggtcagataagtagtggatggtacttttgttagttaactgttatgttagataataccttgtctcagttttatctcctaatgtttaaatgctctattcagtttttc------------------------------------------------------------------------------------------------------------------
>_R_Cathormion_rhombifolium_Deighton_3618@NODE_1_length_1184_cov_95.269196
ctgtctgagcctatatttgcaactcatttttcagcaaaattttttgggacctaactgtcagtaaatttatcacttgggacccaagtgtcatccttaaaatttattttagcccaacattaaatttcaattgaaaactaagcagtgttgtaatggcttttaaatgttgtagcattttgccttgcaaaaatgttggacctacttggtttgtttgttgcagagaagcaagctattgacatctttagatattgactaataatttgtgctcagctaaatgcatcttggttctcaattgtgatgtagttgatattagttctgaccatcaagtattgatcaaaacactagtcttttgcatatatttttatgtcttcttttcaattttaattctaggtaatgagaggaatgaaagcaatatttacctggactgtgcggaaattcaaagtcagcaaaacacttgtagaacttctttgatttccaattgctgtactgcttcaagggatcaagggtctcttgcgcttcaacttcaccactcaatgggtgcaatgaagatatcgccattgattttggggagtgcgtttgctcacctgaagcaaatgtcaaaattaaattcaaaacaattactgaataaaaaccagtggtttcatgttaatgatggtgaaaatgagaataatagctgtcatggttctagaacagagtgtagcagtatgttagctacggctgtgcctgctgcttggaagttatcttcagaagaaagctcttatagctgcagtcctgctgttgatccgttttggccactttgcatgtatgagcttcgaggaaaatgcaacaatgatgagtgtccttggcagcatgttaaggactataatgatggaaaccatcagaatcagcactctgataatgacgatgcaggtatgaaaaatttatggtaaatggtgatttaaaacctctgttttgttgacttaaaaaaacctgttttgtccctttataagtatataaacatttcggtaatatgtcaggacaagtgtctgttttctatatgatgtgcttggtagctgaacaaggtaacaaagtattgtttatcggagataatatggttgacaggttggataagtagtggatgatacttttgatagtgaactgttatgttagataatacctagtctcagttttatctcccaaagtttaaa------------------------------------------------------------------------------------------------------------------------------------
>_R_Hydrochorea_corymbosa1_Bonadeu_655@NODE_1_length_760_cov_256.916312
--------------------------------------------------------------------------------------------------------------------------------------------------------------------------------------------------------------------------------------------------------------------------------------------------------------------------------------------------------------atatatttttatgtcttcttttcaattttaattctaggtaatgagaggaatgaaagcaatatttacctggaccgtgcggaaattcaaagtcagcaaaacacttgtagaacttctttgatttccaattgctgtactgcttcaagggatcaagggtctcttgcgcttcaacttcaccactcaatgggtgcaatgaagatatcaccattgattttgaggagtgcgtttggtcacctgaagcaaatgtcaaaattaaattcaaaacaattactgaataaaaaccggtggtttcatgttaatgatggtgaaaatgagaataatagctgtcatagttctagaacagagtgtagcagtatgttagctatggctgtgcctgctgcttggaatttatcttcagaagaaagctcttatagctgcagtcctgctgttgatccgttttggccactttgcatgtatgagcttcgaggaaaatgcaacaatgatgagtgtccttggcagcatgttaaggactataatgatggaagccatcagaatcagcactctgataatgacgatgcaggtatgaaaaatttatggtaaatggtgatttaaaacctctgttttgttgacttaaaaaaacctgttttgtccctttattagtatttaaacattttggtaatatgtcaggacaagtgtctgttttctatatgatgtgcttggtagctgaacaaggtaacaaagtattgtttatcggagataagatggttgacaggttggataagta--------------------------------------------------------------------------------------------------------------------------------------------------------------------------------------------------------------
>_R_Hydrochorea_corymbosa1_Bonadeu_655@NODE_2_length_615_cov_228.546429
---------------------------------------------------------------------------------------------------------------------------------------------------------------------------------------------------------------------------------------------------------------------------------------------------------------------------------------------aaacaactattcatcatacaaagattcatgaactaacaccattaacaacac-------------------------catgtgtcttaactgtacacgacctcattgtcagcaaaacacttacagaactactttgatttccaattgcagcactgcttcaagggttcaagggtctcttgctcttcaacttcactactcaatgggtgcaatgaacatatcaccattgattttggggagtgcattcggtcacttgaagcaaatgtcaaaattaaattcaaaacaattactcaatgaaaatcagtggtttcatgttaatgatggtgaaaatgagaataattgctgtcatggttctagaacagagtgtagcagtatgttagctatggctgtacctgctgcttggaatttatcttcagaagaaagctcttatagctgtagtcctgctgttgatccgttttggccactttgcatgtatgagctccgaggaaaatgcaacaatgatgagtgtcattggcaacatgttaagaactataatgacagaaactttcagaatcagcactctgataataaagatgcaggtatgaaaaatttatggtaaatggtgatttaaaatctctgttttgttt--------------------------------------------------------------------------------------------------------------------------------------------------------------------------------------------------------------------------------------------------------------------------------------------------------------------------------------------------------------------------
>_R_Hydrochorea_corymbosa2_Iganci_862@NODE_1_length_596_cov_273.005545
----------------------------------------------------------------------------------------------------------------------------------------------------------------------------------ttgcaaaaatgttggacctacttggtttgtttgttgcagagaagcaagctattgacatctttagatattggctaataatttgtgctcagctaaatgcatcttggttctcaattgtgatgtacttgatattagttcagaccctcaagtattgatcaatacacaagtcttttgcatatatttttatgtcttcttttcaattttaattctaggtaatgagaggaatgaaagcaatatttacctggaccgtgcggaaattcaaagtcagcaaaacacttgtagaacttctttgatttccaattgctgtactgcttcaagggatcaagggtctcttgcgcttcaacttcaccactcaatgggtgcaatgaagatatcaccattgattttgaggagtgcgtttggtcacctgaagcaaatgtcaaaattaaattcaaaacaattactgaataaaaaccagtggtttcatgttaatgatggtgaaaatgagaataatagctgtcatggttctagaacagagtgtagcagtatgttagctatggctgtgcctgctgcttggaatttatcttcagaagaaagctcttatagctgcagtcctgctg--------------------------------------------------------------------------------------------------------------------------------------------------------------------------------------------------------------------------------------------------------------------------------------------------------------------------------------------------------------------------------------------------------------------------------------------------------------------------------------------------------------------------------------------------------------
>_R_Hydrochorea_gonggrijpii_Tillett_45696@NODE_1_length_1139_cov_143.088512
-------------------------------------------------------------taaatttatcacttgggacctaagtgtcatccttaaaatttatcttggctcaacattaaatttcaattgaaaactaagcggtgttgtaatggcgttaaaatgttgtagcattttgtgttgcaaaaatgttggacctacttggtttgtttgttgcagagaagcaagctattgacatctttagatattggctaataatttgtgctcagctaaatgcatcttggttctcaattgtgatgtagttgatattagttcagaccctcaagtattgatcaatacacaagtcttttgcatatatttttatgtcttcttttcaattttaattctaggtaatgagaggaatgaaagcaatatttacctggactgtgcggaaattcaaagtcagcaaaacacttgtagaacttctttgatttccaattgctgtactgcttcaagggatcaagggtctcttgcgcttcaacttcaccactcaatgggtgcaatgaagatatcaccattgattttgaggagtgcgtttggtcacctgaagcaaatgtcaaaattaaattcaaaacaattactgaataaaaaccagtggtttcatgttaatgatggtgaaaatgagaataatagctgtcatggttctagaacagagtgtagcagtatgttagctatggctgtgcctgctgcttggaatttatcttcagaagaaagctcttatagctgcagtcctgctgttgatccgttttggccactttgcatgtatgagcttcgaggaaaatgcaacaatgatgagtgtccttggcagcatgttaaggactataatgatggaagccatcagaatcagcactctgataatgacgatgcaggtatgaaaaatttatggtaaatggtgatttaaaacctctgttttgttgacttaaaaaaacctgttttgtccctttattagtatttaaacattttggtaatatgtcaggacaagtgtctgttttctatatgatgtgcttggtagctgaacaaggtaacaaagtattgtttattggagattagatggttgacaggttggataagtagtggatgatacttttgatagtgaactgttatgttacataatacctagtctcagttttatctcccaaagtttaaatgctctattcagtttt--------------------------------------------------------------------------------------------------------------------
>_R_Hydrochorea_gonggrijpii_Tillett_45696@NODE_2_length_825_cov_163.231283
---------------------------------------------------------------------------------------------------------------------------------------------------------------------------------------------------------------------------------------------------------ctcaatatgagttgcaaattgaattcccgcaattcaacatcttcaaaatggaatataatacttcaagtgggaccaaatttaatcaaacaactattcatcatacaaaggttaatgaactacatata----taacac-------------------------catgtgtcttaactatacaagaccttattgtcagcaaaacacttgcagaactactttgatttccaattgcagcactgcttcaagggatcaagggtctcttgctcttcaacttcactactcaatgggtgcaatgaagatatcaccattgattttggggagtgcattcggtcacttgaagcaaatgtcaaaattaaattcaaaacaattactcaatgaaaatcagtggtttcatgttaatgatggtgaaaatgagaataattgctgtcatggttctagaacagagtgtagcagtatgttagctatggctgttcctgctgcttggaatttatcttcagaagaaagctcttatagctgcagtcctgctgttgatccgttttggccactatgcatgtatgagctccgaggaaaatgcaacaatgatgagtgtcattggcagcatgttaagaactataatgacggaaactttcagaatcagcactctgataataaggatgcaggtatgaaaaatttatggtacatggtgatttaaaatctctgttttgtttactaaaaaccctctgttctgtccctttagtagtatttaaacctctgttctcaatgtcagtatggaagtccaatccttcaaaagtgtggttgggaggagtcaa--------------------------------------------------------------------------------------------------------------------------------------------------------------------------------------------------------------------------------------------------------------------
>_R_Hydrochorea_marginata_Morim_563@NODE_2_length_1174_cov_277.427530
------------------------------------------------------------------------------------------------------------------------------------------------------------------------------------------------------------------------------------------------------------------------------------------ttctcaattgtgatgtagttgatattagttcagaccctcaagtattgatcaatacacaagtcttttgcatatatttttatgtcttcttttcaattttaattctaggtaatgagaggaatgaaagcaatatttacctggaccgtgcagaaattcaaagtcagcaaaacacttgtagaacttctttgatttccaattgctgtactgcttcaagggatcaagggtctcttgcacttcaacttcaccactcaatgggtgcaatgaagatatcaccattgattttgaggagtgcgtttggtcacctgaagcaaatgtcaaaattaaattcaaaacaattactgaataaaaaccagtggtttcatgttaatgatggtgaaaatgagaataatagctgtcatggttctagaacagagtgtagcagtatgttagctatggctgtgcctgctgcttggaatttatcttcagaagaaagctcttatagctgcagtcctgctgttgatccgttttggccactttgcatgtatgagcttcgaggaaaatgcaacaatgatgagtgcccttggcagcatgttaaggactataatgatggaagccatcagaatcagcactctgataatgacgatgcaggtatgaaaaatttatggtaaatggtgatttaaaacctctgttttgttgacttaaaaaaacctgttttgtccctttattagtatttaaacattttggtaatatgtcaggacaagtgtctgttttctatatgatgtgcttggtagctgaacaaggtaacaaagtattgtttattggagattagatggttgacaggttggataagtagtggatgatacttttgatagtgaactgttatgttacataatacctagtctcagttttatctcccaaagtttaaatgctctattcagtttttcaaagagtatttttccttttataatgtcttaagtcttcaagataagcccattaatagagacaagtgactttattagtatttaaacattttggtaatatgtggggataagtgtctg
>_R_Jupunba_asplenifolia_Ekman_6383@NODE_1_length_855_cov_48.425450
-------------------------------------------------------------------------------------------------------------------------------------------------------------------------------------------------------------------------------------------------gatattggctaataatttgtgctcagctaaatacatcttggttctcaattgtgatgtagttgatattagttcagaccatcaagtattgatcaatacacaagtcttttgcatatatttttatgtcttcttttcaattttaattctaggtaatgagaggaatgaaagcaatatttacctggaccgtgcagaaattcaaagtcagcaaaacacttgtagaacttctttgatttccaattgctgtactgcttcaagggatcaagggtctcttgcgcttcaacttcaccactcaatgggtgcaatgaagatatcaccattgattttgaggagtgcgtttggtcacctgaagcaaatgtcaaaattaaattcaaaacaattactgaataaaaaccagtggtttcatgttaatgatggtgaaaatgagaataatagctgtcatggttctagaacagagtgtagcagtatgttagctatggctgtgcctgctgcttggaatttatcttcagaagaaagctcttatagctgcagtcctgctgttgatccgttttggccactttgcatgtatgagcttcgaggaaaatgcaacaatgatgagtgtccttggcagcatgttaaggactataatgatggaaaccatcagaatcagcactctgataatgacgatgcaggtatgaaaaatttatggtaaatggtgatttaaaacct-----------------------ctgttttgtccctttattagtatttaaacatttcggtaatatgtcaggacaagtgtctgttttctatatgatgtgcttggtagctgaacaaggtaacaaagtattgtttatcggagataagatggttgacaggttgaataagtagtggatgat-----------------------------------------------------------------------------------------------------------------------------------------------------------------------------------------------------
>_R_Jupunba_barbouriana_Iganci_847@NODE_1_length_1439_cov_177.054332
ctgtctgagcctatatttgcaactcatttttcggcaaaatattttgggacctaactgtcagtaaatttatcacttgggacctaagtgtcatgcttaaaatttattttggctcaacattaaatttcaattgaaaactaagcagtgttgtaatggcttttaaatgttgtagcattttgccttgcaaaaatgttggacctacttggtttgtttgttgcagagaagcaagctattgacatctttagatattggctaataatttgtgcttagctaaatgcatcttggttctcaattgtgatgtagttgatattagttcagaccatcaagtattgatcaatacacaagtcttttgcatatatttttatgtcttcttttcaattttaattctaggtaatgagaggaatgaaagcaatatttacctggaccatgcggaaattcaaagtcagcaaaacacttgtagaacttctttgatttccaatagctgtactgcttcaagggatcaagggtctcttgcgcttcaacttcaccactcaatgggtgcaatgaagatatcaccattgattttgaggagtgcgtttggtcacctgaagcaaatgtcaaaattaaattcaaaacaattactgaataaaaaccagtggtttcatgttaatgatggtgaaaatgagaataatagctgtcatggttctagaacagagtgtagcagtatgttaactacggctgtgcctgctgcttggaatttatcttcagaagaaagctcttatagctgcagtcctgctgttgatccgttttggccactttgcatgtatgagcttcgaggaaaatgcaacaatgatgagtgtccttggcagcatgttaaggactataatgatggaaaccatcagaatcagcactctgataatgacgatgcaggtatgaaaaatttatggtaaatggtgatttaaaacctctgttttgttgacttaaaaaaacctgttttgtccctttattagtatttaaacatttcggtaatatgtcaggacaagtgtctgttttctatatgatgtgcttggtagctgaacaaggtaacaaagtattgtttatcggagataagatggttgacaggttggataagtagtggatgatacttttgatagtgaactgttatgttagataatacctagtctcagttttatctcccaaagtttaaatgctctattcagtttttcaaagcgtatttttcctctaatattgtcttaagtcttcaagataagcccgttaatagagacaagtgaccttattgttgcatagttaatgtggctatttatgaaa-----------
>_R_Jupunba_barbouriana_Iganci_847@NODE_2_length_1221_cov_86.897727
-------gactgattattttgaaatcacatccaaaaaatattttttagacctcatagttactatat---------------caagt------cttaaaaggtatactttttagacctcctatttc--ttacatctagtcccattttgtgtttttttttaatatctgccctatttcttcctctaaaaagtaagcacctaaaaggaactcatgtttaaaagaatatagttcaatctacaaggtctcaacaattcaatatgagttgcaaattgaattcccgcaattcaacagcttcaaaatgaaatataatactttaaatgggaacaaatttaatcaaacaactattcatcatacaaaggttcatgaactacat--a----ttacac-------------------------catgtgtcttaactgtacaagaccttattgtcagcaaaacacttgcagaactactttgatttccaattgcagcactgcttcaagggatcaagggtctcttgctcttcaacttcactactcaatgggtgcaatgatgatatcaccattgattttgggtg--------------------------------------------------------caaaattagtggtttcatgttaatgatggtgaaaatgagaataattgctgtcatggttctagaacagagtgtagcagtatgttagctatggctgtacctgatgcttggaatttatctttagaagaaagctcttatagctgcagtcctgctgttgatccgttttggccactttgcatgtatgagctccgaggaaaatgcaacaatgatgagtgtcattggcagcatgttaagaactataatgacggaaactttcagaatcagcactctgataataacgatgcaggtatgacaaatttatggtaaatggtgatttaaaatctctgttttgtttactaaaaaacctctgttctgtccccttaatagtatttaaacctctgttctcaatgtcagtatggaagtccaatccttcaaaagtgtggttgagaggagtcaaaatctaagatgcattgctga-------------agtcttgggataaaataattcaggaaagacatcttcaacaatca----------------------------cgttataagtgtataggttaagaaggtcgagt--------------------tattttatattctagcactaggacgataactgctcctagtaaaagtaatgtgctacacccctttttatctataaatgcgatggtttgtaaacttagtactgta
>_R_Jupunba_brachystachya_Lima_7438@NODE_2_length_1363_cov_94.241835
------------------------------------------------------------------------------------------------aaaggtatactttttagacctcatatttc--ttacatccagtccaattgtgtgtttttttttaatatctaccctatttcttcttctaaaaagtaagcacttaaaaggaactcatgtttaaaagaatacaattcaatctacaaggtctcaacaactcaatatgagttgcaaattgaattcccgcaattcaccagcttcaaaatgaaatataatacttcaagtgggaacaaatttaatcaaacaactattcatcatacaaaggttcatgaactacataca----taacac-------------------------catgtgtcttaactgtacaagaccttattgtcagcaaaacacttgcagaactactttgatttccaattgcagcactgcttcaagggatcaagggtctcttgctcttcaacttcactactcaatgggtgcaatgaagatatcaccattgattttggggagtgcattcggtcacttgaagcaaaagtcaaaattaaattcaaaacaattactcaatgaaaatcagtggtttcatgttaatgatggtgaaaatgagaatacttgctgtcatggttctagaacagagtgtagcagtatgttagctgtggctgtacctgctgcttggaatttatcttcagaagaaagctcttatagctgcagtcctgctgttgatccgttttggccactttgcatgtatgagctccgaggaaaatgcaacaatgatgagtgtcattggcagcatgttaagaactataatgacggaaactttcagaatcagcactctgataataacgatgcaggtatgaaaaatttatggtaaatggtgatttaaaatctctgttttgtttactaaaaaacctctgttctgtccctttaatagtatttaaacctctgttctcaatgtcagtatggaagtccaatccttcaaaagtgtggttgggaggagtcaaaatctaagatgcattgctga-------------agtcttggaataaaataattcagtaaagacatcttcaacaatca----------------------------ctttataagtgtataggttaagaaggtcaagt--------------------tgttttgtattctagcactagtacg-taactgctcctagtaaaagtaatgtgctacacccctttttatctataaatgggatggtttgtaaacttagtactgta
>_R_Jupunba_commutata_Maguire_46145@NODE_2_length_1034_cov_119.863114
-----------------------------------------------------------------------------------------------aaaaggtatactttttagacctcatatttc--ttacatccagtccaattttttgtttttttttaacatctaccctatttcttcctctaaaaagtaagcacctaaaaggaactcatatttaacagaatacagttcaatctacaaggtctcaacaactcaatatgagttacaaattgaattcccgcaattcaacagcttcaaaatgaaatataatacttcaagtgggaacaaatctaatcaaacaactattcatcatacaaaggttcatgaactacataca----taacat-------------------------cacgtgtcttaactgtacaagaccttattgtcagcaaaacacttgcagaactactttgatttccaattgcagcactgcttcaagggatcaagggtctcttgctcttcaacttcactactcaatgggtgcaatgatgatatcaccattgattttgggtg--------------------------------------------------------caaaattagtggtttcatgttaatgatggtgaaaatgagaataattgctgtcatggttctagaacagagtgtagcagtatgttagctatggctgtacctgatgcttggaatttatctttagaagaaagctcttatagctgcagtcctgctgttgatccgttttggccactttgcatgtatgagctccgaggaaaatgcaacaatgatgagtgtcattggcagcatgttaagaactataatgacggaaactttcagaatcagcactctgataataacgatgcaggtatgacaaatttatggtaaatggtgatttaaaatctctgttttgtttactaaaaaacctctgttctgtccccttaatagtatttaaacctctgttctcaatgtcagtatggaagtccaatccttcaaaagtgtggttgggaggagtcaaaatctaagatgcattgctga-------------agtcttgggataaaataattcaggaaagacatcttcaacaatca----------------------------cgttataagtgtataggttaagaaggtcgagt--------------------tatt---------------------------------------------------------------------------------------------------
>_R_Jupunba_floribunda_Iganci_883@NODE_1_length_1443_cov_147.428258
ctgtctgagcctatatttgcaactcatttttcagcaaaattttttgggacctaactgtcagtgaatttatcacttgggacctaagtgtcatccttaaa---tattttggctcaacattaaatttcaattgaaaactaagcagtgttgtaatggcttttagatgttgtagcattttgccttgcaaaaatgttggacctacttggtttgtttgttgcagagaagcaagctattgacatctttagatattggctaataatttgtgctcagctaaatgcatcttggttctcaattgtgatgtagttgatattagttcagaccatcaagtattgatcaatacgcaagtcttttgcatataattttatgtcttcttttcaattttaattctaggtaatgaggggaatgaaagcaatatttacctggaccgtgcggaaattcaaagtcagcaaaacacttgtagaacttctttgatttccaattgctgtactgcttcaagggatcaagggtctcttgcgcttcaacttcatcactcaatgggtgcaatgaagatatcaccattgattttgaggagtgcgtttggtcacctgaagcaaatgtcaaaattaaattcaaaacaattactgaacaaaaaccagtggtttcatgttaatgatggtgaaaatgagaataatagctgtcatggttctagaacagagcgtagcagtatgttagctacggctgtgcctgctgcttggaatttatcttcagaagaaagctcttatagctgcagtcctgctgttgatccgttttggccactttgcatgtatgagcttcgaggaaaatgcaacaatgatgagtgtccttggcagcatgttaaggactataatgatggaaaccatcagaatcagcactctgataatgacgatgcaggtatgaaaaatttatggtaaatggtgatttaaaacctctgttttgttgacttaaaaaaacctgttttgtccctttattagtatttaaacatttcggtaatatgtcaggacaagtgtctattttctatatgatgtgcttggtagctgaacaaggtaacaaagtattgtttatcggggataacatggttgacaggttggataagtagtggatgatacttttgatagtgaactgttatgttagataatacctagtctcagttttatctcccaaagtttaaatgctctattcagtttttcaaagagtatttttccttttatattgtcttaagtcttcaagataagcccattaatagagacaagtgactttattagtatttaaacattttggtaatatgtggggataagtgtctg
>_R_Jupunba_laeta_Mori_25147@NODE_2_length_977_cov_41.154444
----------------------------------------------------------------------------------------------------------------------------------------------------------ttttaa---------------------------------------------------------------cattttagaccggttatgaacgacaaccggtcttaaaaaatgaaatattttttttttatttagaa----------------------tatatattagacctattatattacaacgaaaatatattggatatattttgtttttgttatttta--tttatttttagat-----------------cggttcttattataggtctgaataatatccttattataaaggaaccggtctcacaagttaaacttacgaaactgccaccgcctataccttttaaaccttatccgctattaacacgtctaaatgtgcaggtctaaatagccttttttcattgattttggggagtgcattcggtcacttgaagcaaatgtcaaaattaaattcaaaacaattactcaatgaaaatcagtggtttcatgttaatgatggtgaaaatgagaataattgctgtcatggttctagaacagagtgtagcagtatgttagctatggctgtacctgctgcttggaatttatcttcagaagaaagctcttatagctgcagtcgtgctgttgatccgttttggccactttgcatgtatgagcttcgaggaaaatgcaacaatgatgagtgtcattggcagcatgttaagaactataatcatggaaactttcagaatcagcactctgataataacgatgcaggtatgaaaaatttatggtaaatggtgatttaaactctctgttttgtttactaaaaaaccgctgttctgtccctttaatagtatttaaacctcttttctcaatgtgagtatggaagtccaatccttcaaaagtgtggttgggacgagtcaaaatctaagacgcattgccga-------------agtcttgggataaaataattcaggaaagacatcttcaacaatca----------------------------cgttataagtgtataggttaaggaggtcaagt--------------------tattttatattctagcactagtacgataactgctcc-------------------------------------------------------------------
>_R_Jupunba_limae_Iganci_261@NODE_2_length_831_cov_82.497347
ctcttaggaccgattattttgaaatcacgtttaaaaaatattttttagacctcataattaccatat---------------caggt------cttaaaaggtatactttttagacctcatatttc--ttacatccagtccaattgtgtgtttttttttaatatctgccctatttcttcctctaaaaagtaagcacttaaaaggaactcatgtttaaaagaatacaattcaatctacaaggtctcaacaactcaatatgagttgcaaattgaattcccgcaattcaccagcttcaaaatgaaatataatacttcaagtgggaacaaatttaatcaaacaactattcatcatacaaaggttcatgaactacataca----taacac-------------------------catgtgtcttaactgtacaagaccttattgtcagcaaaacacttgcagaactactttgatttccaattgcagcactgcttcaagggatcaagggtctcttgctcttcaacttcactactcaatgggtgcaatgaagatatcaccattgattttggggagtgcattcggtcacttgaagcaaaagtcaaaattaaattcaaaacaattactcaatgaaaatcagtggtttcatgttaatgatggtgaaaatgagaatacttgctgtcatggttctagaacagagtgtagcagtatgttagctatggctgtacctgctgcttggaatttatcttcagaagaaagctcttatagctgcagtcctgctgttgatccgttttggccactttg----------------------------------------------------------------------------------------------------------------------------------------------------------------------------------------------------------------------------------------------------------------------------------------------------------------------------------------------------------------------------------------------------------------------------------------------------------------------------------------------------------------------------------------
>_R_Jupunba_macradenia_Lourteig_3021@NODE_1_length_1105_cov_126.738327
--------------------------------------------------------------------------------------------------atttattttggctcaacattaaatttcaatttaaaactaagcagtgttgtgatggctttaaaatgttgtagcattttgccttgcaaaaatgttggacctacttggtttgtttgttgcagagaagcaagctattgacatgtttagatattggctaataatttgtgctcagctaaatgcatcttggttctcaattgtgatgtagttgatattagttcagaccatcaagtattgatcaatacacaagtcttttgcatatatttttatgtcttcttttcaattttaattctaggtaatgagaggaatgaaagcaatatttacctggaccgtgcggaagttcaaagtcagcaaaacacttgtagaacttctttgatttccaattgctgtaatgcttcaagggatcaagggtctcttgcgcttcaacttcaccactcaatgggtgcaatgaagatatcaccattgattttgaggagtgcgtttggtcacctgaagcaaatgtcaaaattaaattcaaaacaattactgaataaaaaccagtggtttcatgttaatgatggtgaaaatgacaataatagctgtcatggttctagaacagagtgtagcagtatgtcagtgacggctgtgcctgctgcttggaatttatcttcagaagaaagctcttatagctgcagtcctgctgttgatccgttttggccactttgcatgtatgagcttcgaggaaaatgcaacaatgatgagtgtccttggcagcatgttaaggactataatgatggaaaccatcggaatcagcactctgataatgatgatgcaggtatgaaaaatttatggtaaatggtgatttaaaacctctcttttgttgacttaaagaaacctgttttgtccctttattagtatttaaacatttcggta--atgtcaggacaagtgtctgttttctatatgatgtgcttggtagctgaacaaggtaacaaagtattgtttattggagatgagatggttgacaggttggataagtagtggatgatacttttgatagtgaactgttatgttagataatacctagtctcagttttatctcccaaagtttaaatgctctattcagtttttcaaa---------------------------------------------------------------------------------------------------------------
>_R_Jupunba_nipensis_Mayo_19662@NODE_1_length_999_cov_47.482646
-------------------------------------------------------------------------------------------------------------------------------------------------------------------------aattttgctttgcaaaaatgttggacctacttggtttgtttgttgcagagaagcaagctattgacatctttagatattggctaataatttgtgctcagctaaatgcatcttggttctcaattgtgatgtagttgatattagttcagaccatcaagtattgatcaatacacaagtcttttgcatatatttttatgtcttcttttcaattttaattctaggtaatgagaggaatgaaagcaatatttacctggaccgtgcagaaattcaaagtcagcaaaacacttgtagaacttctttgatttccaattgctgtactgcttcaagggatcaagggtctcttgcgcttcaacttcaccactcaatgggtgcaatgaagatatcaccattgattttgaggagtgcgtttggtcacctgaagcaaatgtcaaaattaaattcaaaacaattactgaataaaaaccagtggtttcatgttaatgatggtgaaaatgagaataatagctgtcatggttctagaacagagtgtagcagtatgttagctatggctgtgcctgctgcttggaatttatcttcagaagaaagctcttatagctgcagtcctgctgttgatccgttttggccactttgcatgtatgagcttcgaggaaaatgcaacaatgatgagtgtccttggcagcatgttaaggactataatgatggaaaccatcagaatcagcactctgataatgacgatgcaggtatgaaaaatttatggtaaatggtgatttaaaacct-----------------------ctgttttgtccctttattagtatttaaacatttcggtaatatgtcaggacaagtgtctgttttctatatgatgtgcttggtagctgaacaaggtaacaaagtattgtttatcggagataagatggttgacaggttgaataagtagtggatgatacttttgatagtgaactgttatgttagataatacctagtctcagttttatctcccaaagtttaaatgctcta-----------------------------------------------------------------------------------------------------------------------------
>_R_Jupunba_oxyphyllidia_Yonker_6157@NODE_1_length_1131_cov_150.622391
------------------------------------------------------------------------cttgggacctaagtgtcatccttaaaatttattttggctcaacattaaatttcaattgaaaactaagcagtgttgtaatggcttttaaatgttgtagcattttgctttgcaaaaatgttggacctacttggtttgtttgttgcagagaagcaagctattgacatctttagatattggctaataatttgtgctcagctaaatgcatcttggttctcaattgtgatgtagttgatattagttcagaccatcaactattgatcaatacacaagtcttttgcatatatttttatgtcttcttttcaattttaattctaggtaatgagaggaatgaaagcaatatttacctggaccgtgcggaaattcaaagtcagcagaacacttgtagaacttctttgatttccaattgctgtactgcttcaagggatcaagggtctcttgcgcttcaacttcaccactcaatgggtgcaatgaagatatcaccattgattttgaggagtgcgtttggtcacctgaagcaaatgtcaaaattaaattcaaaacaattactgaataaaaaccagtggtttcaagttaatgatggtgaaaatgagaataatagctgtcatggttctagaacagagtgtagcagtatgttagctatggctgtgcctgctgcttggaatttatcttcagaagaaagctcttatagctgcagtcctgctgttgatccgttttggccactttgcatgtatgagcttcgaggaaaatgcaacaatgatgagtgtccttggcagcatgttaaggactataatgatggaaaccatcagaatcagcactctgataatgacgatgcaggtatgaaaaatttatggtaaatggtgatttaaaacct-----------------------ctgttttgtccctttattagtatttaaacatttcggtaatatgtcaggacaagtgtctgttttctatatgatgtgcttggtagctgaacaaggtaacaaagtattgtttatcggagataagatggttgacaggttgaataagtagtggatgatacttttgatagtgaactgttatgttagataatacgtagtctcagttttatctcccaaagtttaaatgctctattcagttttt-aaagagtatttttccttttatgttg-----------------------------------------------------------------------------------------
>_R_Jupunba_oxyphyllidia_Yonker_6157@NODE_2_length_918_cov_71.511296
----------------------------------------------------------------------------------------------------------------------------------------------------------------------------------------------------------------------------------------------------------------------------------------------------------------------ttcaagtgggaacaaatttaatcaaacaactattcatcatacaaagattcatgaaccacataca----taacac-------------------------catgtgtcttaactatacaagaccttattgtcagcaaaacacttgcagaactactttgatttccaattgcagtactgcttcaagggatcaagggtcccttgctcttcaacttcactactcaatgggtgcaatgaagatatcaccattgattttggggagtgcattcggtcacttgaagcaaatgtcaaaattaaattcaaaacaattactcaatgaaaatcagtggtttcatgttaatgacggtgaaaatgagaataattgctgtcatggttctagaacagagtgtagcagtatgttagctatggctgtacctgctgcttggaatttatcttcagaagaaagctcttatagctgcagtcctgctgttgatccgttttggccactttgcatgtatgagctccgaggaaaatgcaacaatgatgagtgtcattggcagcatgttaagaactataatgacggaaactttcagaatcagcactctgataataacgatgcaggtatgaaaaatttatggtaaatggtgatttaaaatctctgttttgtttactaaaaaacctctgttctgtccctttaatagtatttaaacctctgttctcaatgtcagtatggaagtccaatccttcaaaagtgtggttgggaggagtcaaaatctaagacacattgctga-------------agtgttgggataaaataattcaggaaagacatcttcagcaatca----------------------------cgttataagtgtataggttaagaaggtcaagt--------------------tattttatattctagcactagtacgataactgctcctagtaaaagtaatgtgctacaccc-------------------------------------------
>_R_Jupunba_villosa_Borges_423@NODE_1_length_1782_cov_131.893842
ctgtctgagcctatatttgcaactcatttttcagcaaaattttttgggacctaactgtcagtaaatttatcacttgggacctaagtgtcatacttaaaatttattttggctcaacattaaatttcaattgaaaactaagcagtgttgtaatggcttttaaatgtggtagcattttgccttgcagaaatgttggacctacttggtttgtttgttgcagagaagcaagctattgacatctttagatattggctaataatttgtgctcagctaaatgcatcttggttttcaattgtgatgtagttgatattagttcagaccatcaagtattgatcaatacacaagtcttttgcatatatttttatgtcttcttttcaattttaattctaggtaatgagaggaatgaaagcaatatttacctggaccgtgcggaaattcaaagtcagcaaaacacttgtagaacttatttgatttccaattgctctactgcttcaagggatcaagggtctcttgcgcctcaacttcaccactcaatgggtgcaatgaagatatcaccattgattttgagcagtgcgtttggtcacctgaagcaaatgtcaaaattaaattcaaaacagttactgaataaaaaccagtggtttcatgttaatgatggtgaaaatgagaataatagctgtcatggttctagaacagagcgtagcagtatgttagctatggctgtgcctgctgcttggaatttatcttcagaagaaagctcttatagctgcagtcctgctgttgatccgttttggccactttgcatgtatgagcttcgaggaaaatgcaacaatgatgagtgtccttggcagcatgttaaggactataatgatggaaaccatcagaatcagcactctgataatgacgatgcaggtatgaaaaatttatggtaaatggtgatttaaaacctctgttttgttgacttaaaaaaacctgttttgtccctttattagtatttaaacatttcggtaatatgtcaggacaagtgtctgttttctatatgatgtgcttggtagctgaacaaggtaacaaagtattgtttatcggagataagatggttgacaggttgaataagtagtggatgatacttttgatagtgaactgttatgttagataatacctagtctcagttttatctcccaaagtttaaatgctctattcagttttt-aaagagtatttttccttttatattgtcttaagtcttcacgataagcccattaatagagacaagtgactttattagtatttaaacattttggtaatatgtggggataagtgtctg
>_R_Punjuba_callejasii_Daly_5935@NODE_1_length_946_cov_24.139241
----------------------------------------------------------------------------------------------------------------------------------------------tgttgtaatggcttttaaatgttgtagcattttgccttgcaaaaatgttggacctacttggtttatttgttgcagagaagcaagctattgacatctttagatgttggctaataatttgtgctcagctaaatgcatcttggttctcaattgtgatgtagttgaaattagttcagaccatcaagtattgatcaacacataagtcttttgcatatatttttaagtcttcttttcaattttaattctaggtaatgagaggaatgaaagcaatatttacctggactgtgtggaaattcaaagtcagcaacacacttgtagaacttctttgatttccgattgctgtactgcttcaagggatcaagggtctcttgcgcttcaacttcaccactcaatgggtgcaatgaagatatcaccattgattttgaggagtgcgtttggtcacctgaagcaaatgtcaaaattaaattcaaaacaattactgaataaaaaccagtggtgtcaggttaatgatggtgaaaatgagaataatagctgtcatggttctagaacagagtgtagcagtatgttagctatggccgtgcctgctgcttggaatttatcttcagaggaaagctcttatagctgcagtcctgctgttgatccgttttggccactttgcatgtatgagcttcgaggaaaatgcaacaatgatgagtgtccttggcagcatgttaaggactataatgatggaaaccatcagaatcagcactctgataatgacgatgcaggtatgaaaaatttatggtaaatggtgatttaaaacctctgttttgttgactaaaaaaaacctgttttgtccctttattagtatttaaacatttcggtaatatgtcaggacaagtgtctgttttctatatgatgtgcttggtagctgaacaaggtaacaaagtattgtttatcagagataaga------------------------------------------------------------------------------------------------------------------------------------------------------------------------------------------------------------------------------------
>_R_Punjuba_callejasii_Daly_5935@NODE_2_length_872_cov_17.446541
-----------------------------------------------------------------------------------------------------------------------------------------------------------------------------------------------------------------------------------------------------------------------------------------------------------------------------------aaatttaatcaaacagcttatcatcatacaaaagttcatgaactacataca----taacac-------------------------catgtgtcttaactatacaagaccttattgtcggcaaaacacttgcaaaactactttgatttccaattgcagcactgcttcaagggatcaagggtctcttgctcttcaacttcactactcaatgggtgcaatgaagatatcaccattgattttgggaagtgcattcggtcacttgaagcaaatgtcaaaattaaattcaaaacaattactcaatgaaaatcagtggtttcatgttaatgatggtgaaaatgagaataattgctgtcatggttctagaacagagtgtagcagtatgttaactatggctgtacctgctgcttggaatttatcttcagaagaaagctcttatagctgcagtcctgctgttgatccgttttggccactttgcgtgtacgagctccgaggaaaatgcaacaatgatgagtgtcattggcagcatgttaagaactataatgatggaaactttcagaatcagaactctgata------atgcaggtatgaaaaatttatggtaaatggtgatttaaaatctctgttttgtttactaaaaaacctctgttctgtccctttaatagtatttaaacctctgttctcaatgtcagtatggaagtccaatccttcaaaagtgtggttgggaggagtcaaaatctaagacacattgctga-------------agtgttgggataaaataattcaggaaagacatcttcaacaatca----------------------------cgttataagtgtataggttaagaaggtcaagt--------------------tattttatattctagcactagtacgataactgctcctagtaaaagta--------------------------------------------------------
>_R_Punjuba_killipii_Palodorios_6252@NODE_2_length_895_cov_64.361858
---------------------------------------------------------------------------------------------------------------------------------------------------------------------------------------------------------------------------------------------------------------------------------tcccgcaattcaaaagcttcaaaatgaaatataatacttcaagtgggaacaaatttaatcaaacaactattcatcatacaaagattcatgaactacatcca----taacac-------------------------catgtgtcttaactgtacaagaccttattgtcagcaaaacactttcagaactactttgatttccaattgcagcactgcttcaagggatcaagggtctcttgctcttcaacttcactactcaatgggtgcaatgaagatatcaccattgattttgggaagtgcattcggtcacttgaagcgaatgtcaaaattaaattcaaaacaattactcaatgaaaatcagtggtttcatgttaatgatggtgaaaatgagaataattgctgtcatggttctagaacagagtgtagcagtatgttagctatggctgtacctgctgcttggaatttatcttcagaagaaagctcttatagctgcagtcctgctgttgatccgttttggccactttgcatgtatgagctccgaggaaaatgcaacaatgatgagtgtcattggcagcatgttaagaactataatgacggaaactttcagaatcagcactctgataataacgatgcaggtatgaaaaatttatggtaaatggtgatttaaaatctctgttttgtttactaaaaaccctctgttctgtccctttaatagtatttaaacctctgttctcaatgtcagtatggaagtccaatccttcaaaagtgtggttgggaggagtcaaaatctaagatgcattgctaa-------------agtcttgggataaaataattcaggaaagacatcttcaacaatca----------------------------cgttataagtgtataggttaagaaggtcaagt--------------------tatt---------------------------------------------------------------------------------------------------
>_R_Punjuba_racemiflora_Jimenez_Soares_3626@NODE_1_length_1393_cov_147.441489
----------------------ctcatttttcagcaaaattttttgggacctaactgtcagtgaatttatcacttgggacctaagtgtcatccttaaaatttattttttctcaacattaaattttaattgaaaactaagcagtgttgtaatggcttttaaatgttgtagcattttgccttgcaaaaatgttggacttacttggtttatttgttgcagagaagcaagctattgacatctttagatattggctaataatttgtgctcagctaaatgcatcttggttctcaattgtgatgtagttgatattagttcagaccatcaagtattgatcaacacacaagtcttttgcatatatttttatgtcttcttttcaattttaattctaggtaatgagaggaatgacagcaatatttacctggaccgtgtggaaattcaaagtcagcaacacacttgtagaacttctttgatttccaattgctgtactgcttcaagggatcaagggtctcttgcgcttcaacttcaccactcaataggtgcaatgaagatatcaccattgattttgaggagtgcgtttggtcacctgaagcaaatgtcaaaattaaattcaaaacaattactgaataaaaaccagtggtgtcatgttaatgatggtgaaaatgagaataatagctgtcatggttctagaacagagtgtagcagtatgttagctatggccgtgcctgctgcttggaatttatcttcagaggaaagctcttatagctgcagtcctgctgttgatccgttttggccactttgcatgtatgagcttcgaggaaaatgcaacaatgatgagtgtccttggcagcatgttaaggactataatgatggaaaccatcagaatcagcactctgagaatgacgatgcaggtatgaaaaatttatggtaaatggtgatttaaaacctctgttttgttgactaaaaaaaacctgttttgtccctttattagtatttaaacattttggtaatatgtcaggacaagtgtctgttttctatatgatgtgcttggtagctgaacaaggtaacaaagtattgtttatcagagataagaaggttgacaggttggataagcagtggatgatac-tttgatagtgaactgttatgttagataataccttgtctcagttttatttcccaaagtttaaatgctctattcagtttttcaaagagtatttttcctctaatattgtcttaagtcttcaagataagcccattaatagagacaagtgacgttattgttgcatatttaatgtggctatttatgaaatcaggtggtta
>_R_Punjuba_racemiflora_Jimenez_Soares_3626@NODE_2_length_1138_cov_114.952875
-------------------------------------------------------------------------------------------------------------------------------------------------tgtgtttgttattaatatctaccctatttcttcctctaaaaagtaaacacctaaaaggaactcatgtctaaaagaatacagttcaatctacaaggtctcaacaactcgatatgagttacaaattgaattcccgcaattcaaaagcttcaaaatgaaatataatacttcaagtgggaacaaatttaatcaaacaactattcatcatacaaagattaatgaactacatcca----taacac-------------------------catgtgtcttaactgtacaagaccttattgtcagcaaaacactttcagaactactttgatttccaattgcagcactgcttcaagggatcaagggtctcttgctcttcaacttcactactcaatgggtgcaatgaagatatcaccattgattttgggaagtgcattcggtcacttgaagcgaatgtcaaaattaaattcaaaacaattactcaatgaaaatcagtggtttcatgttaatgatggtgaaaatgagaataattgctgtcatggttctagaacagagtgtagcagtatgttagctatggctgtacctgctgcttggaatttatcttcagaagaaagctcttatagctgcagtcctgctgttgatccgttttggccactttgcatgtatgagctccgaggaaaatgcaacaatgatgagtgtcattggcagcatgttaagaactataatgacggaaactttcagaatcaacactctgataataacgaagcaggtatgaaaaatttatggtaaatggtgatttaaaatctctgttttgtttactaaaaaccctctgttctgtccctttaatagtatt-------------------tcagtatggaagtccaatccttcaaaagtgtggttgggaggagtcaaaatctaagatgcattgctaa-------------agtcttgggataaaataattcaggaaagacatcttcaacaatca----------------------------cgttataagtgtataggttaagaaggtcaagt--------------------tattttatattctagcactagtacgataactgctcctagtaaaagtaacgtgctacacccctttttatctataaatgggatggtttgtaaacttggtagtgta
