# Supplementary material for: A new generic circumscription of Hydrochorea (Leguminosae, Caesalpinioideae, mimosoid clade) with an amphi-Atlantic distribution
Source: PhytoKeys. 2022 Aug 22;205:401–37. doi: 10.3897/phytokeys.205.82775 (PMC9849043; doi:10.3897/phytokeys.205.82775)
Supplement: Supplementary material 1 — Supplementary data file S1 [file phytokeys-205-401_article-82775__-s001.zip › RBH3_m38134_comp36724_c0_seq2_exon10.aln-cln]

>Acacia_rostellifera_Murphy_466@NODE_1_length_1979_cov_218.671399
gcacagaacaatcaattgaaactggacttagtaagttactcataagctgctggactctaggcttcttgacaccgttgaaaaattttcttgttatcagcttgggagctattaaatcttgaaatacgctatcattatgcatctttaaaattttcttgatgctgccattaggaccattatctttaaggcatgatgcatcacaaagcaaaaacattgcatgctttctcattcgattatccaaacctccaaaattggcagcttccctagccttgtcaattgctatgcaagcttctgtttcatcattctgaaaaaaattgtagagagaaagattaagaaatccaaacattgcatccatctggccaataccagagcttgacgtatctggaactgatttagaatcaggtcccagagaactacaagaatcatcaccataagtggcatccatttctccatcatgggattcctgaacttgccaagcagattgaaaccatcggactgtaatttctttagcaaaatcaattcttccatcctggacagcattttcaatgtattgattccacaagcattgcattccaggaattttttttggccatctgctaatggcttcctcaaatcccatgatattgtcagtcccattcttcagtttctgtatatgaactgattctagaaccaagtcgatgctgcaagggtacaacttggcatatttatccaacaagctccctaaacattccaggttatccagtgcaaccatgcatctaatatggttgagagcaaaaagttgagccgacctcagattaacttcatttttggctgattcattatagatgcaagagtcaacagattctacagctgtttccacacgtttaacagccatctgtttctcttcttctgataaatggataaccggccattcaatgtcaagatctttctcacactcaaacttttgtatgatagcatctggcaatttcctataaataactaagtaaatacaacaaatccagaacacacatttgtcagaaacagttaggcaatttagtatatcggagagtgacagatgatgaggctcattggattttgttgtgtcagagaatattccgtaacttctctgaatggccttctcaacattccctgacatgcagaaacaatccatcatctgcagaaacaggtctaagatgcatgcacttgtatgtattctatccttgatagcagcagatgtattctgacagagtgcaaagagggcagcatcgtaggcagccaagtgttcatcaagttgtgtccgactgttaatgtacattagccacagtacataagatctctcattatgctttacctgacaaacaatagtgagatttccatggaatgcttatattcagttctccaaaaacgaaaactaacattctattgaagaaaataaaatagaacgaagtagagccaaaggaggaaataaacttttttctgagcgctaccaaaaaaggggt-aagtatttcattggattatatcgacactacgagagaaaattatgggcataggtttgttgcatggtcagatggtcccaaataactgatcatacagacatgagaaggcttatatcaagaaatacatatcagcatgaagaaaaagaatacaaccaaaaaagcctaacaggtatgatttctgctgccaatgactaatgtcatgcaaaagtaaaacatggacatattgtttaagtttctatataaatataggagtctatattctcaaaagttcctaaatctctagtcacatataagtagaaaatataccgcatacaagaacatgtcatcctttccgttggctt
>Albizia_burkartiana_StivalSantos_678@NODE_1_length_1420_cov_12.965568
---------------------------------agttgctcatgagctggtggactctaggcttcttgacatcctcaaaaaattttcttgttatcagcttgggagctagtaaatcctgaaagacggtatcattgtgcatttccaaaattttcttgatgccaccattaggaccattatcttttaagcatgatgcatcacaaagcaaaaacattgcatgctttctcatttgattatccaaagctccaacattggcagcttcccttgccttgtcaattgctatgcaagcttctgtttcatcattctgaaaaaattcatagagagaaagattaagaaatccaaacattgcatccatctggctaataccagagcttgacgcatctggaactgatttagaatcaggtcccagagaactacaagaatcatcaccatacgaggcatccatttctccatcatgggattcctgaacttgccaagcagattgaaaccatcggactgtaatttctttagcaaaatcaattcttccatcctggacagcattttcaatgtattgattccagatgcattgcattccaggaattttttttggccatctgctaatggcttcctcaaatcccatgatattgtcagtcccattcttctgtttctgtatatgaactgattctagaaccaactcaatgctgtaagggtacaacttggcatatttatccaacaagctccctaaacattccaggttatccagtgcaaccatgcatctaatatggttgatagcaaaaagttgagccgacctcagattaacttcatttttggctgattcattatagatgtaagagtcgacagattcaacagctgtttggacacgtttaacagccatctgtttctcttcttctgataaagggataactggccattcaatgtcaagatctttctcacactcaaacttttgtatgatagcatctggcaatttcctgtaaataactaagtaaatacaacaaatccagaacacacatttgtcagaaacagttaggcaatttagtatatcagagagtgaca---gatgaggctcattggattttgttgtatcagggaatattccataacttctctgaatggccttctcaacatgccctgacatgcataaacaatccatcatctgcagaaacaggtctaagatgcatgcacttgtatgtattctatccttgacagcagtagatgtattctgacagagtgccaagaaggcagcatcataggcagccaaccgttcatcaagttttgtccgactgttaatgtacattagccacagtacataagatccctcattatgcttgacctgacaaacaatagtgagatttccatggaaagcttatattcagttctccaaaaaggaaaactaacattctattgaagaaaataaaatagaataaggtagagccagaggaggaaataaacttttttttga----------------------------------------------------------------------------------------------------------------------------------------------------------------------------------------------------------------------------------------------------------------------------------------------------------------------------------------------------------------------
>Albizia_coripatensis_Hughes_2433@NODE_1_length_1836_cov_265.789653
gcacagaacaatcaattgaaattggacttagtaagttgctcatgagctgctggactctaggcttcttgacatcctcaaaaaattttcttgttatcagcttgggagctattaaatcctgaaagacggtatcattgtgcatttccaaaattttcttgatgccaccattaggaccattatcttttaagcatgatgcatcacaaagcaaaaacattgcatgctttctcgtttgattatctaaacctccaacattggcagcttcccttgccttgtcaattgctatgcaagcttctgtttcatcattctgaaaaaattcatagagagaaagattaagaaatccaaacattgcatccatctggctaataccagagcttgacgtatctggacctgatttggaatcaggtcccagggaactaaaagaatcatcaccatacgtggcatccatttctccatcatgggaatcctgaacttgccaagcagactgaaaccatcggactgtaatttctttagcaaaatcaattcttccatcctcgacagcattttcaatgtattgattccagatgcattgcattccaggaattttttttggccatctgctaatggcttcctcaaatcccatgatattggcagtgccattcttctgtttctgtatatgaactgattctagaaccaactcgatgctgtaagggtacaacttggcatatttatccaacaagctccctaaacattccaggttatccagtgcaaccatgcatctaatatggttgagagcaaaaagttgagccgacctcagatgaacttcatttttggctgattcattatagatgtaagagtcgacagattcaacagctgtttccacacgtttaacagccatctgtttctcttcttctgataaagggataactggccattcaatgtcaagatctttctcacactcaaacttttgtatgatagcatctggcaatttcctgtaaataaccaagtaaatacaacaaatccagaacatacatttgtcagaaacagttaggcaatttagtatatcggagagtgaca---gatgaggctcattggattttgttgtatcagggaatattccataacttctctgaatggccttctcaacattccctgacatgcataaacaatccatcatctgcagaaacaggtctaagatgcatgcacttgtatatattctatccttgacagcagcagatgtattctgacagagtgccaagagggcagcatcataggcagccaaccgttcatcaagttgtgtccgactgttaatgtacattagccacagtacataagatccctcattatgcttgacctgacaaacaatagtgcgatttccatggaaagcttttattcagttctctaaaaaggaaaactaacattctattgaagaaaataaaatagaacaaagtagagccaaaggaggaaataaacttttttctgagcactaccaaaaaaggggtaaagcatttcattggattatatcgacactacgagcgaaaatcatgggcattggtttactgcatggtcagatggtcccaaataactgatcatacagacatgagaaggcttatatcaagaaatccatatcaacatgaagaaaaagaatactaccaaaaaagcctaacaggtatgattgctgctgccaatgactaatgccacacaaaagtaaaacgtgtgcaaattgtttaagtttctatataaatataggagtctatattctcaaaagttct---------------------------------------------------------------------
>Albizia_edwallii_Dalmaso_272@NODE_1_length_1552_cov_7.947896
gcacagaacaatcaattgaaattggacttagtaagttgctcatgagctgctggactctaggcttcttgacatcctcaaaaaattttcttgttatcagcttgggagctattaaatcctgaaagacggtatcattgtgcatttccaaaattttcttgatgccaccattaggaccattatcttttaagcatgatgcatcacaaagcaaaaacattgcatgctttctcatttgattatccaaacctccaacattggcagcttcccttgccttgtcaattgctatgcaagcttctgtttcatccttctgaaaaaattcatagagagaaagattaagaaatccaaacattgcatccatctggctaataccagagcttgacgtatctggaactgatttagaatcaggtcccagagaactacaagaatcatcaccatacgtggcatccatttctccatcatgggattcctgaacttgccaagcagattgaaaccatcggactgtaatttctttagcaaaatcaattcttccatcctggacagcattttcaatgtattgattccagatgcattgcattccaggaattttttttggccatctgctaatggcttcctcaaatcccatgatattgtcagtcccattcttctgtttcgttatatgaactgattctagaaccaactcgatgctgtaagggtacaacttggcatatttatccaacaagctccctaaacattccaggttatccagtgcaaccatgcatctaatatggttgagagcaaaaagttgagccgacctcagattaacttcatttttggctgattcattatagatgtaagagtcgacagattcaacagctgtttccacacgtttaacagccatctgtttctcttcttctgataaagggataactggccattcaatgtcaagatctttctcacactcaaacttttgtatgatagcatctggcaatttcctgtaaataactaagtaaatacaacaaatccagaacacacatttgtcagaaacagttaggcaatttagtatatcggagagtgaca---gatgaggctcattggattttgttgtatcagggaatattccataacttctctgaatggccttctcaacattccctgacatgcataaacaatccatcatctgcagaaacaggtctaagatgcatgcacttgtatatattctatccttgacagcagcagatgtattctgacagagtgccaagagggcatcatcataggcagccaaccgttcatcaagttgtgtccgactgttaatgtacattagccacagtacataagatccctcattatgcttgacctgacaaacaatagaatgatttccatggaaagcttttattcagttctctaaaaaggaaaactaacattctattgaagaaaataaaatagaacaaagtagagccaaaggaggaaataaacttttttctgagcactaccaaaaaaagggtaaagcatttcattggattatatcgacactacgagagaaaatcatgggcattggtttactgcatggtcagatggtc------------------------------------------------------------------------------------------------------------------------------------------------------------------------------------------------------------------------------------------------------------------------
>Albizia_glabripetala_Lewis_1652@NODE_1_length_1199_cov_95.513369
------------------------------------------------------------------------------------------------------------------------------------------------------------------------------------------------------------------------------------------------------------------------------------------------------------------------------------gattaagaaatccaaacattgcatccatctggctaataccagagcttgacgcatctggaactgatttagagtcaggtcccagagaactacaagaatcatcaccatacgaggcatccatttctccatcatgggattcctgaacttgccaagcagattgaaaccatcggactgtaatttctttagcaaattcaattcttccatcctggacagcattttcaatgtattgattccagatgcattgcattccaggaattttttttggccatttgctaatggcttcctcaaatcccatggtattgtcagtcccattcttctgtttctgtatatgaactgattctagaaccaactcaatgctgtaagggtacaacttggcatatttatccaacaagctccctaaacattccaggttatccagtgcaaccatgcatctaatatggttgagagcaaaaagttgagccgacctcagattagcttcatttttggctgattcattatagatgtaagagtcgacagaatcaacagctgtctccacacgtttaacagccatctgtttctcttcttctgataaagggataactggccattcaatgtcaagatctttctcacactcaaatttttgtacgatagcatctggcaatttcctgtaaataactaagtaaatacaacaaatccagaacacacatttgtcagaaacagttaggcaatttagtatatcggagagtgaca---gatgaggctcattggattttgttgtatcagggaatattctataacttctctgaatggccttctcaacattccctgacatgcataaacaatccatcatctgcagaaacaggtctaagatgcatgcacttgtatgtattctatccttgacagcagcagatgtattctgacagagtgccaagagggcagcatcataggcatgcaaccgttcatcaagttgcgtccgactgttaatgtacattagccacagtacataagatccctcattatgcttgacctgacaaacaatagtgagatttccacggaaagcttatattcagttctccaaaaa-gaaaactaacattctattgaagaaaataaaatagaacaaggtagagccaaaggaggaaataaacttttttctgagcactaccaaaaaaagggtaaagcatttcattggattatatcgacactaccagagaaaatcatgggcattg-----------------------------------------------------------------------------------------------------------------------------------------------------------------------------------------------------------------------------------------------------------------------------------------------
>Albizia_inundata_Wood_26530@NODE_1_length_697_cov_528.037383
------------------------------------------------------------------------------------------------------------------------------------------------------------------------------------------------------------------------------------------------------------------------------------------------------------------------------------------------------------------------------------------------------------------------------------------------------------------------------------------------------------------------------aatcaattcttccatcctggacagcattttcaatgtattgattccagatgcattgcattccaggaattttttttggccatttgctaatggcttcctcaaatcccatggtattgtcagtcccattcttctgtttctgtatatgaactgattctagaaccaactcaatgctgtaagggtacaacttggcatatttatccaacaagctccctaaacattccaggttatccagtgcaaccatgcatctaatatggttgagagcaaaaagttgagccgacctcagattagcttcatttttggctgattcattatagatgtaagagtcgacagattcaacagctgtttccacacgtttaacagccatccgtttctcttcttctgataaagggataactggccattcaatgtcaagatctttctcacactcaaatttttgtatgatagcatctggcaatttcctgtaaataactaagtaaatacaacaaatccagaacacacatttgtcagaaacagttaggcaatttagtatatcagagagtgaca---gatgaggctcattggattttgttgtatcggggaatattctataacttctctgaatggccttctcaacattccctgacatgcataaacaatccatcatctgcagaaacaggtctaagatgcatgcacttgtatgtattctatccttgacagcagcaga----------------------------------------------------------------------------------------------------------------------------------------------------------------------------------------------------------------------------------------------------------------------------------------------------------------------------------------------------------------------------------------------------------------------------------------------------------------------------------------------------------------------------------------------------------------------------------------------------------------------------
>Albizia_sinaloensis_Hughes_1576@NODE_1_length_1515_cov_128.383866
------------------------------------------------------------------------------------------------------------------------------------------------------------------------------tatcttttaagcatgatgcatcacaaagcaaaaacattgcatgctttctcatttgattatccaaagctccgacattggcagcttcccttgccttgccaattgctatgcaagcttctgtttcatcattctgaaaaaattcatagagagaaagattaagaaacccaatcattgcatccatctggctaataccagagcttgacgcatctggaactgatttagaatcaggtcccagagaactacaagaatcatcaccatacaaggcatccatttctccatcatgggattcctgaacttgccaagcagattgaaaccatcggactgtaatttctttagcaaaatcaattcttccatcccggacagcattttcaatgtattgattccagatggattgcattccaggaattttttttggccatctgctaatggcttcctcaaatcccatggtattgtcagtcccattcttccgtttctgtatatgaactgattctagaaccaactcgatgctgtaagggtacaacttggcatatttatccaacaagctccctatacattccaggctatccagtgcaaccatgcatctaatatggttgagagcaaaaagttgagccgacctcagattaacttcatttttggctgattcattatagatgtaagagtcgacagattcaacagctgtttccacacgtttaacagccatctgtttctcttcttctgataaagggataactggccattcaatgtcaatatctttctcacactcaaatttttgtatgatagcatctggcaatttcctgtaaataactaagtaaatacaacaaatccagaacacacatttgtcagaaacagttaggcaatttagtatatcagagagtgaca---gatgaggctcattggattttgttgtatcagggaatattccataacttctctgaatggccttctcaacattccctgacatgcataaacaatccatcatctgcagaaacaggtctaagatgcatgcacttgtatgtattctatccttgacagcagcagatgtattctgacagagtgccaagagggcagcatcataggcagccaaccgttcatcaagttgtgtccgactgttaatgtacattagccacagtacataagatccctcattatgcttgacctgacaaacaatagtgagatttccacagaaagcttatattcagttctccaaaaaggaaaactagcattctattgacgaaaataaaatagaacaaggtagagacaaaggaggaaataaacttttttctgggcactaccaaaaaatgggtaaagcatttcattgggttatatcgacactacgagagaaaatcatgggcattggtttaatgcatggtcagatggtcccaaataactgatcatacagacatgagaaggcttatatcaagaaatacatatcagcatgaagaaaaagaatacaaccaaaaaagcttaacaggtatgattgctgctgccaatgactcatgtcacacaaaagtaaaacatgtg--------------------------------------------------------------------------------------------------------------------------
>Albizia_subdimidiata_var_subdimidiata_Ferreira_210@NODE_1_length_1518_cov_237.136711
--------------------------------------------------------------------------------------------------------------------------------------------------------------------------ccattatcttttaagcatgatgcatcacaaagcaaaaacattgcatgctttctcatttgattatccaaagctccaacattggcagcttcccttgccttgtcaattgctatgcaagcttctgtttcatcattctgaaaaaattcatagagagaaagattaagaaatccaaacattgcatccatctggctaataccagagcttgacgcatctggaattgatttagaatcaggtcccagagaactacaagaatcatcaccatacgaggcatccatttctccatcatgggattcctgaacttgccaagcagattgaaaccatcggactgtaatttctttagcaaaatcaattcttccatcctggacagcattttcaatgtattgattccagatgcattgcattccaggaattttttttggccatctgctaatggcttcctcaaatcccatggtattgtcagtcccattcttctgtttctgtatatgaactgattctagaaccaactcaatgctgtaagggtacaacttggcatatttatccaacaagctccctaaacactccaggttatccagtgcaaccatgcatctaatatggttgagagcaaaaagttgagccgacctcaggttagcttcatttttggctgattcattatagatgtaagagtcgacagattccacagctgtttccacacgtttaacggccatctgtttctctccttctgataaagggataactggccattgaatgtcaagatctttctcacactcaaatttttgtatgatagcatctggcaatttcctgtaaataactaagtaaatacaacaaatccagaacacacatttgtcagaaacagttaggcaatttagtatatcagagagtgaca---gatgaggctcattggattttgttgtatcagggaatattccataacttctctgaatggccttctcaacattccctgacatgcataaacaatccatcatctgcagaaacaggtctaagatgcatgcacttgtatgtattctatccttgacagcagcagatgtattctgacagagtgccaagagggcagcatcataggcatgcaaccgttcatcaagttgtgtccgactgttaatgtacattagccacagtacataagatccctcattatgcttgacctgacaaacaatagtgagatttccacggaaagcttatattcagttctccaaaaa-gaaaactaacattctattgaagaaaataaaatagaacaaggtagagccaaaggaggaaataaacttttttctgagcactaccaaaaaaagggtaaagcatttcattggattatatcgacactaccagagaaaatcatgggcattggtttaatgcatggtcagatggtcccaaataactgatcatatagacatcagaagggttatattaacaaatacatatcagcatgaagaaaaagaataaaaccaaaaaagcttaac-ggtacgattgctgctgccaatgactaatgtcacacaaaagtaaaacatgtg--------------------------------------------------------------------------------------------------------------------------
>Albizia_tomentella_Leach_Dunlop_3801@NODE_1_length_1672_cov_203.522884
--------------------actggacttatcaagttactcataagctgctgggctctaggcttcttgacatcgttaaaaaattttcttgttatcagcttgggagctattaaatcctgaaagatgctatcattatgcatctccaaaattttcttgataccgccattaggaccattatcttttaggcaagatgcatcacaaagcaaaaacattgcatgctttctcattcgattatccaaacctccaaaattggcagcttcccttgccttgtcaattgctatgcaagcttctgtttcatcattctgaaaaaagttatagagagaaagattaagaaatccaaatattgcatccatctggctaataccagagcttgacgtatctggaactgatttagaatcaggtcccagagaactacaagaatcatcaccataagtggcatccatttctctatcgagggattcctgaacttgccaagcagattgaaaccatcggactgtaatttctttagcaaaatcaattcttccatcctggacagcattttcaatgtattgattccagatgcattgcattccaggaattttttttggccatctgctaatggcttcctcaaatcccatgatattgtcagtcccattcttctgtttctgtatatgaactgattctagaaccaactcgatgctacaagggtataacttggcatatttatccaacaagctccctaaacattccaggttatccagtgcaaccatgcatctaatatggttgagagcaaaaagttgagccgacctcagattaacttcatttttggctgattcattatagatgtaagagtcgacagattcaacagctgtttcaacacgtttaacagccatctgtttctcttcttctgataaatggataaccggccattcaatgtcaagatccttctcacactcaaactttagtatgatagcatctggtaatttcctgtaaataactaagtaaatacaacaaatccagaacacacatttgtcagaaacagttaggaaatttagtatatcggagagtgacagatgatgaggctcattggattttgttgtatcaatgaatattccataacttctctgaatggccttctcaacattccctgacatgcagaaacaatccatcatctgcagaaacaggtctaagatgcatgcacttgtatgtattctgtccttgacagcagcagatgtattctgacagagtgccaagagcgcagcatcataggcagccaaccgttcatcaagttgtgtccgactgttaatgtacattagccacagtacataagatccctcattatgcttgacctgacaaacaatagtgagatttccatggaaagcttatattcagttctccaaaaaggaaaattaacattctatagaagaaaataaaatagaacaaaatagagccatatgaggagataaacttttttctgagcactacaaaaaaagggataaagcatttcattggattatatccacactacgagagaaaatcatgggcataggttagctgcatggtcagatggtcccaaataactgatcatgcagacatgagaaggcttacatcaagaaatacatatcagcatgaagaacaagaatacaaccaaaaaagcctaaaaggtatgatttctgctactaatgactactgtcatacaaaagtaaaa--------------------------------------------------------------------------------------------------------------------------------
>Albizia_tomentosa_Hughes_648@NODE_1_length_1511_cov_168.004184
----------------------------------------------------------------------------------------------------------------------------------------------------------------------aggacaattatcttttaagcatgatgcatcacaaagcaaaaacattgcatgctttctcatttgattatccaaagctccgacattggcagcttcccttgccttgccaattgctatgtaagcttctgtttcatcattctgaaaaaattcatagagagaaagattaagaaacccaatcattgcatccatctggctaataccagagcttgacgcatctggaactgatttagaatcaggtcccagagaactacaagaatcatcaccatacgaggcatccatttctccatcatgggattcctgaacttgccaagcagattgaaaccatcggactgtaatttctttagcaaaatcaattcttccatcctggacagcattttcaatgtattgattccagatgcattgcattccaggaattttttttggccatctgctaatggcttcctcaaatcccatggtattgtcagtcccattcttccgtttctgtatatgaactgattctagaaccaactcgatgctgtaagggtacagcttggcatatttatccaacaagctccctatacattccaggttatccagtgcaaccatgcatctaatatggttgagagcaaaaagttgagccgacctcagattaacttcatttttggctgattcattatagatgcaagagtcgacagattcaacagctgtttccacacgtttaacagccatctgtttctcttcttctgataaagggataactggccattcaatgtcaagatctttctcacactcaaatttttgtatgatagcatctggcaatttccagtaaataactaagtaaatacaacaaatccagaacacacatttgtcagaaacagttaggcaatttagtatatcggagagtgaca---gatgaggctcattggattttgttgtatcagggaatattccataacttctctgaatggccttctcaacattccctgacatgcataaacaatccatcatctgcagaaacaggtctaagatgcatgcacttgtatgtattctatccttgacagcagcagatgtattctgacagaatgccaagagggcagcatcataggcagccaaccgttcatcaagttgtgtccgactgttaatgtacattagccacagtacataagatccctcattatgcttgacctgacaaacaatagtgagatttccacagaaagcttatattcagttctccaaaaaggaaaactaacattctattgaagaaaataaaatagaacaaggtagagacaaaggaggaaataaacttttttctgggcactacc-aaaaatgggtaaagcatttcattgggttatatcgacactacgagagaaaatcatgggcattggtttaatgcatggtcagatggtcccaaataactgatcatacagacatgagaaggcttatatcaagaaatacatatcagcatgaagaaaaagaatacaaccaaaaaagcttaacaggtatgattgctgctgccaatgactaatgtcacacaaaag-------------------------------------------------------------------------------------------------------------------------------------
>Archidendron_clypearia_Wieringa_1849@NODE_1_length_1684_cov_295.232110
--------------------------------------------------------------------------------------------------------------------------------------------------------------ccgccattaggaccattatcttttaggcatgatgcatcacaaagcaaaaacattgcatgctttctcattcgattatccaaaccttcaaaattgacagcttcccttgccttgtcaattgctatgcaagcttctgtttcatcattcagaaaaaatttatagagagaaagattaagaaatccaaacattgcatccatctggctaataccagggcttgacgtatctggaactgatttagaatcaggtcccagagaactacaagaatcatcaccataagtggcacccatttctccatcatgggattcctgaactcgcccagcagattgaaaccatcggactgtaatttctttagcaaaatcaattcttccatcctggacagcattttcaatgtattgattccagatgcattgcattccaggaattttttttggccatctgctaatggcttcctcaaatcccatgatattgtcagtcccgttcttctgtttctgtatatgaactaattctagaaccaactcgatgctgcaagggtacaacttggcatatttgtccaacaagctccctaaacattccagactatccagtgcaaccatgcatctaatatggttgagagcaaaaagttgagccgatctcagattaacttcatttttggctgattcattatagatgtaagagttgacagattcaacagctgtttccacacgtttaacagccatctgtttctcttcttctgataaatggataaccggccattcaatgtcaagatctttctcacactcaaacttttgtatgatagcatctggcaatttcctgtaaataactaagtaaatacaacaaatccagaacacaaatttgtcagaaacagttaggcaatttagtacatcggagagtgacagatgataaggctcattggattttgttgtatcagggaatatttcataacttctctgaatggccttctcaacattccctgacatgcagaaacaatccatcatctgcagaaacaggtctaagatgcatgcacttgtatgtattctatccttgacagtaacagatgtattctgacagagtgccaagagggcagcatcgtaggcagccaaccgttcatcaagttgcatccgactgttaatgtacattagccagagtacataagatctctcattatgcttgacctgacaaacaatagtgaatttgtgagagaaaatatattcttattgcatgaaatatgacaaccacctatttatatacaaaagaaagggacataatagtaaaaactaataaaagttaataaatactaataattactactaattactaattagtactcataaataaagaatatttacaataacccattggatcatagatgttaatt------atgtccaacttgcttatacaactttcaaatgcaggtttgagaatccttttgtcaa------cacatcagtagtttg--------------------------------------------aagatttgtcggtagataagtgaagcatatgaccccttcttctactttttccctgatgaagtatc----tatctatctccacatatttcgatcattcatgctgaagatgatttaaggccatgct-----------tatgccagccttattatcgcaat
>Balizia_elegans_Iganci_870@NODE_1_length_1784_cov_184.095489
---------------ttgaaattggacttagtaagttgctcatgagatgctggactctaggctttttgacatcctcaaaaaattttcttgttatcagcttaggtgccattaaatcctgaaagacggtatcgttgtgcatttccaagattttcttgatgccaccattagaaccattatcttttaagcatgatgcatcacaaagtaaaaacattgcatgctttctcatttgattatccaaacctccaaaattggcagattcccttgccttgtcaattgccacgcaagctgctgtttcatcattctgaaaaaattcatagagagaaagattaagaaatccaaacattgcatccatctggccaataccagagcttgacgtatctggaactgatttagaatcaggtcccagagaactacaagaatcatcaccatacgtggcatccatttctccatcatgggattcctgaacctgccaagcagattgaaaccatcggactgtgatttctttagcaaaatcaatttttccatcctggacagcattttcaatgtattgattccagatgcattgcattccaggaattttttttggccatctgctaatggcttcctcaaatcccatgatattgtcagtcccattcttctgtttatgtatatgaactgattctagaaccaactcgatgctgcaagggtacaacctggcatatttatccagcaagctccctaaacattccaggttatccagtgcaaccatgcatctaatatggttgagagcaaaaagttgagccgacctcagattaacttcatttttggctgattcattatagatgtaagagtcgacagattcaacagctgtttccacacgtttaacagccatctgtttctcttcttctgataaatggataactggccattcgatgtcaagatctttctcacactcaaacttttgtataatagagtctggcaatttcctgtaaataactaagtaaatacaacaaatccagaacacacatttgtcggaaagagttaggcaatttaatatatcggagagtgacagatgatgaggctcattggattttgttgtatcagggaatattccataacttctctgaatggccttctcaacattcccggacatgcatagacaatccatcatctgcagaaacaggtctaagatgcatgcacttgtatgtattctatccttgacaacagtagatgtattctgacagagtgccaagagggcagcatcataggcagccaactgttcatcaagttgtgtccgactgttaatgtacattagccacagtacataagatccctcattatgcttgacctgacaaacaatagtgagatttccatggaaagcttacattcagttctccaaaaaggaaaactaacattctattgaagaaaataaaatagaacaaagtagagccaaaggagaaaataa----ttttctgagcactaccaaaaaaggggtaaatcatttcattggattatatcgacactacgagagaaaatcatgggcataggtttgctgcatgggcagatggtccc-aataactgatcatacagacctgagaaggcttatatcaagagatacatatcagcatgaagaaaaagaatacgaccaaaaaagcctaacaggtatgattgctgctgccaatgactaatgtcatacaaaagtaaaacatgtacaaattgtttaagtttctatataaatataggagtctatattctcgaaagttcctaaatctctagtcacatataagtagaaaatataccgcatacaagaacatgtcatcctt-----------
>Balizia_pedicellaris_Queiroz_15529@NODE_1_length_1828_cov_561.900169
gcacagaacaatcaattgaaattggacttagtaagttgctcatgagctgctggactctaggcttcttgacatcctcaaaaaattttcttgttatcagcttgggagctattaaatcctgaaagacagaatcgttgtgcatttccaaaattttcttgatgccaccattaggaccatgatcttttaagcatgatgcatcacaaagcaaaaatattgcatgctttctcatttgattatccaaacctccaaaattggcggcttcccttgccttgtcaattgctatgcaagcttctgtttcatcattctgaaaaaattcatagagagagagattaagaaatccaaacattgcatccatctggccaataccagagcttgacgtatctggaactgatttagaatcaggtcccagagaactacaagaatcatcaccatacgtggcatccatttctccatcatgggattcctgaagttgccaagcagattgaaaccatcggactgtaatttctttagcaaaatcaattcttccatcctggacagcatttacaatgtattgattccagatgcattgcattccaggaattttttttggccatctgctaatggcttcctcaaatcccatgatattgtcagtcccattattctgtttctgtatatgaactgattctagaaccaactcgatgctgcaagggtacaacctggcatatttatccagcaagctccctaaacattccaggttatccagtgcaaccatgcatctaatatggttgagagcaaaaagttgagccgacctcagattaacttcatttttggctgattcattatagatgtaagagtcaacagattcaacagctgtttccacacgtttaacagccatctgtttctcttcttctgataaatggataactggccattcaatgtcaagatctttctcacactcaaacttttgtataatagcatctggcaatttcctgtaaataactaagtaaatacaacaaatccagaacacacatttgtcagaaagagttaggcaatttagtatatcggagagtgacagatgatgaggctcattggattttgttgtatcagggaacattccataacttctctgaatggccttctcaacattcccggacatgcataaacaatccatcatctgcagaaacaggtctaagatgcatgcacttgtatgtattctatccttgacaacggtagatgtattctgacagagtgccaagagggcagcatcataggcagccaactgttcatcaagttgtgtccgactgttaatgtacattagccacagtacataagatccctcattatgcttgacctgacaaacaatagtaagatttccatggaaagcttatattcagttctccaaaaaggaaaactaacattctattgaagaaaataaaatagaacaaaatagagccaaaggaggaaataa----ttttctgagcactacccaaaaa-----aaagcatttcattggattatatcgacactacgagagaaaatcatgggcataggtttgctgcatgggcagatggtcccaaataactgatcatacagacatgagaaggcttatatcaagagatacatatcagcatgaagaaaaataatacaaccaaaaaagcctaacagatatgattgctgcttccaatgactaatgtcatacaaaattaaaacacat---------------------------------------------------------------------------------------------------------------------------
>Calliandra_bella_LPQ15696@NODE_1_length_1531_cov_306.051582
-----------------------------------------------------------------------------------------------------------------------------------------------------------------ccattaggaccattatcttttaggcatgatgcatcgcaaagcaaaaacatcgcatgctttctcatttgattatccagacttccaaaattgacagcttcccttgccttgtcaattgctatgcaagcttctctttcatcgttctggaaaaatttatagagagaaagattaagaaatccaaacattgcatccatctggctaataccagagcatgacatatctggagctgatttagaatcaggtccttgagaactacaagaatcatcaccatacgtggcatcctttcctccatcataggattcttgaacttgccatgcagattgaaaccaccggactgtaatttctttagcaaaatcaatgtttccatcctggacagcattttcaatgtattgattccagatgcattggattccaggagagctttttggccatttgctaatagcttcctcaaatcccatgaatttgtcagtcacattctcctgtttctgtatatgcactgattcaagaaccaactcaatgccgcaagggtacaacttagcatatttatccaacaagctccctgaacattccaggttatccagtgcaatcatgcatctaatgtgattaagagcaaaatgttgcgccgacctcagattaacttcattttttaccgattcattatatatgtatgagtcaactgattcaacagctgtttcaacacgtttgacagccatctgtttctcttctgatgataaatggacaactggccattcaatttcaagatgtttctcacactcaaacttttgtatgatagaatctggcaatttcctgtaaataactaagtaaatacaacaaatccagaacacacatttgtcagaaacagttaggcaatttagtatgtccgagagggacagatgatgcggttcattggattttgttgtatcagggaatattccataacttttctgaatggccttttcaacattccctgacatgcataaacaattcagcatctgcagaaataggtctaagatgcatgcacttgtatgtattctatccttgacagcagcagatgtatgctgacagagtgccaagagggcagcatcgtaggcatccaaccgctgatcaagttgtgttcgactgttaatgtacattagccatagtacataagatccctcattatgcttgacctgacaaacaatagtgagatatccatggaaagcttatattcagttctccaaaaagaaaaattaacattctattgaacaaaataaaatagaaaaaagaagagccaaaggatgaaataa-cttttttctgagcactatcaaataa-gggtaaagcatttcataggattatatagaccctccaagggaaaagcccatccaaaat---------------gagaattccttctatttgcccataaactgattttaaaaaccatttgaaccctcccatat-------------------------gaaaaagatcattagatttgcaggacataacaattcactcatatttgattgaaccacctagcatacagttcctagtggtcccatttaaggtatggaag-----------------------------------------------------------------------------------------
>Hydrochorea_corymbosa1_Bonadeu_655@NODE_1_length_1543_cov_282.343414
gcacagaacaatcaattgaaattggacttagtaagttgctcatgagctgctggactctaggcttcttgacatcctcaaaaaactttcttgttatcagcttgggtgctattaaatcctgaaagacggtatcgttgtgcatttccaagattttcttgatgccaccattagaaccattatcttttaagcatgatgcatcacaaagcaaaaacattgcatgctttctcatttgattatccaaacctccaaaattggcagattcccttgccttgtcaattgccacgcaagcttctgtttcatgattctgaaaaaattcatagagagaaagattaagaaatccaaacattgcatccatctggccaataccagagcttgacgtatctggaactgatttagaatcaggtcccagagaactacaagaatcatcaccatacgtggcatccatttctccatcatgggattcctgaacttgccaagcagattgaaaccatcggactgtgatttctttagcaaaatcaatttttccatcctggacagcattttcaatgtattgattccagatgcattgcattccaggaattttttttggccatctgctaatggcttcctcaaatcccatgatattgtcagtcccattcttctgtttctgtatatgaactgattctagaaccaactcgatgctgcaagggtacaacctggcatatttatccagcaagctccctaaacattccaggttatccagtgcaaccatgcatctaatatggttgagagcaaaaagttgagccgacctcagattaacttcatttttggctgattcattatagatgtaagagtcgacagattcaacagctgtttccacacgtttaacagccatctgtttctcttcttctgataaatggataactggccattcaatgtcaagatctttctcacactcaaacttttgtatcatagcatctggcaatttcctgtaaataactaagtaaatacaacaaatccagaacacacatttgtcagaaagagttaggcaatttagtatatcggagagtgacagatgatgaggctcattggattttgttgtatcaggtaatattccataacttctctgaatggccttctcaacattcccggacatgcatagacaatccatcatctgcagaaacaggtctaagatgcatgcacttgtatgtattctatccttgacaacagtagatgtattctgacagagtgccaagagggcagtatcataggcagccaactgttcatcaagttgtgtccgactgttaatgtacattagccacagtacataagatccctcattatgcttgacctgacaaacaatagtgagatttccatggaaagcttatattcagttctccaaaaaggaaaactaacattctattgaagaaaataaaatagaacaaaggagagccaaaggaggaaataa----ttttctgagcactaccaaaaaaggggtaaatcatttcattctattatatcgacactacgagagaaaatcatggg----------------------------------------------------------------------------------------------------------------------------------------------------------------------------------------------------------------------------------------------------------------------------------------------------
>Hydrochorea_corymbosa2_Iganci_862@NODE_1_length_1135_cov_496.539815
-------------------------------------------------------------------------------------------------------------------------------------------------------------------------------------------------------------------------------------------------------------------------------------------------------------------------------------------------------------------------------------------------------------------------------------------------------------------------------------------------------------------------------------ttttccatcctggacagcattttcaatgtattgattccagatgcattgcattccaggaattttttttggccatctgctaatggcttcctcaaatcccatgatattgtcagtcccattcttctgtttctgtatatgaactgattctagaaccaactcgatgctgcaagggtacaacctggcatatttatccagcaagctccctaaacattccaggttatccagtgcaaccatgcatctaatatggttgagagcaaaaagttgagccgacctcagattaacttcatttttggctgattcattatagatgtaagagtcgacagattcaacagctgtttccacacgtttaacagccatctgtttctcttcttctgataaatggataactggccattcaatgtcaagatctttctcacactcaaacttttgtataatagcatctggcaatttcctgtaaataactaagtaaatacaacaaatccagaacacacatttgtcagaaagagttaggcaatttagtatatcggagagtgacagatgatgaggctcattggattttgttgtatcagggaatattccataacttctctgaatggccttctcaacattcccggacatgcatagacaatccatcatctgcagaaacaggtctaagatgcatgcacttgtatgtattctatccctgacaacagtagatgtattctgacagagtgccaagagggcagtatcataggcagccaactgttcatcaagttgtgtccgactgttaatgtacattagccacagtacataagatccctcattatgcttgacctgacaaacaatagtgagatttccatggaaagcttatgttcagttctccaaaaaggaaaactaacattctattgaagaaaataaaatagaacaaagtagagccaaaggaggaaataa----ttttctgagcactaccaaaaaaggggtaaatcatttcattggattatatcaacactacgagagaaaatcatgggcataggtttgctgcatgggcagatggtccc-aataactgatcatacagacatgagaaggcttatatcaagagatacatatcagtatgaagaaaaagaatacgaccaaaaaagcctaacaggtatgattgctgctg-------------------------------------------------------------------------------------------------------------------------------------------------------------
>Hydrochorea_marginata_Morim_563@NODE_1_length_2079_cov_264.062438
gcacagaacaatcaattgaaattggacttagtaagttgctcatgagctgctggactctaggcttcttgacgtcctcaaaaaactttcttgttatcagcttgggtgctattaaatcctgaaagacggtatcgttgtgcatttccaagattttcttgatgccaccattagaaccattatcttttaagcatgatgcatcacaaagtaaaaacattgcatgctttctcatttgattatccaaacctccaaaattggcagattcccttgccttgtcaattgccacgcaagcttctgtttcatgattctgaaaaaattcatagagagaaagattaagaaatccaaacattgcatccatctggccaataccagagcttgacgtatctggaactgatttagaatcaggtcccagagaactacaagaatcatcaccatacgtggcatccatttctccatcatgggatacctgaacttgccaagcagattgaaaccatcggactgtgatttctttagcaaaatcaatttttccatcctggacagcattttcaatgtattgattccagatgcattgcattccaggaattttttttggccatctgctaatggcttcctcaaatcccatgatattgtcagtcccattcttctgtttctgtatatgaactgattctagaaccaactcgatgctgcaagggtacaacctggcatatttatccagcaagctccctaaacattccaggttatccagtgcaaccatgcatctaatatggttgagagcaaaaagctgagccgacctcagattaacttcatttttggctgattcattatagatgtaagagtcgacagattcaacagctgtttccgcacgtttaacagccatctgtttctcttcttctgataaatggataactggccattcaatgtcaagatctttctcacactcaaacttttgtataatagcatctggcaatttcctgtaaataactaagtaaatacaacaaatccagaacacacatttgtcagaaagagttaggcaatttagtatatcggagagtgacagatgatgaggctcattggattttgttgtatcagggaatattccataacttctctgaatggccttctcaacattcccggacatgcatagacaatccatcatctgcagaaacaggtctaagatgcatgcacttgtatgtattctatccttgacaacagtagatgtattctgacagagtgccaagagggcagcatcataggcagccaactgttcatcaagttgtgtccgactgttaatgtacattagccacagtacataagatccctcattatgcttgacctgacaaacaagagtgagatttccatggaaagcttatattcagttctccaaaaaggaaaactaacattctattgaagaaaataaaatagaacaaagtagagccaaaggaggaaataa----ttttctgagcactaccaaaaaaggggtaaatcatttcattggattatatcgacactatgagagaaaatcatgggcataggtttgctgcatgggcagatggtccc-aataactgatcatacagacatgagaaggcttatatcaagagatacatatcagcatgaagaaaaagaatacgaccaaaaaagcctaacaggtatgattgctgctgccaatgactaatgtcatacaaaagtaaaacatgtacaaattgtttaagtttctatataaatataggagtctatattctcgaaagttcctaaatctctagccacatataagtagaaaatataccgcatacaagaacatgtcatcctttccgttggctt
>Jupunba_abbottii_Zanoni_21220@NODE_1_length_1348_cov_148.092054
--------------------------------------------------------------------------------------------------------------------------------------------------------------------------------------------------------------------------------------------------------------------------------attgctatgcaagcttctgtttcatcattctgaaaaaattcatagagagaaagattaagaaatccaaacattgcatccatctggccaataccagagcttgacgtatctggaactgatttagaatcaggtcccagagaactacaagaatcatcaccatacgtggcatccatttctccatcatgggattcctgaacttgccaagcagattgaaaccatcggactgtaatttctttagcaaaatcaatgcttccatcctggacagcatttacaatgtattgattccagatgcattgcattccaggaattttttttggccatctgctaatggcttcctcaaatcccatgatattgtcagtcccattcttctgtttctgtatatgaactgattctagaaccaactcgatgctgcaagggtacaacctggcatatttatccagcaagctccctaaacattccaggttatccagtgcaaccatgcatctaatatggttgagagcaaaaagttgagccgacctcagattaacttcatttttggctgattcattatagatgtaagagtcgacagattcaacggctgtttccacacgtttaacggccatctgtttctcttcttctgataaatggataactggccattcaatgtcaagatctttctcacactcaaacttttgtataatagcatctggcaatttcctgtaaataactaagtaaatacaacaaatccagaacacacatttgtcagaaagagttaggcaatttagtatatcggagagtgacagatgatgaggctcattggattttgttgtatcagggaatattccataacttctctgaatggccttctcaacattcccggacatgcataaacaatccatcatctgcagaaacaggtctaagatgcatgcacttgtatgtattctatccttgacaacagtagatgtattctgacagagtgccaagagggcagcatcataggcagccaactgttcatcaagttgtgtccgactgttaatgtacattagccacagtacataagatccctcattatgcttgacctgacaaacaatagtgagatttccatggaaagcttatattcagttctccaaaaaggaaaactaacattctattgaagaaaataaaatagaacaaagtagagccaaagtaggaaataa----ttttctgagcactaccaaaaaagggggaaagcatttcattggattatatcgacactacaagagaaaatcatgggcataggtttgctgcatgggcagatggtcccaaataactgatcatacagacatgagaaggcttatatcaagagatacatatcagcatgaagaaaaagaataca----------------------------------------------------------------------------------------------------------------------------------------------------------------------------------------------
>Jupunba_barbouriana_Iganci_847@NODE_1_length_1723_cov_241.967193
----------------------------------------------------------------------------------------tgttatcagcttgggtgctattaaatcctgaaagacggtatcattgtgcatttccaagattttcttgatgccaccattagaaccattatcttttaagcatgatgcatcacaaagcaaaaacattgcatgctttctcatttgattatccaaacctccaaaattggcagattcccttgccttgtcaattgccacgcaagcttctgtttcatcattctgaaaaaattcatagagagaaagattaagaagtccaaacattgcatccatctggccaataccagagcttgacgtatctggaactgatttagaatcaggtcccagagaactacaagaatcatcaccatacgtggcatccatttctccatcatgggattcctgaacttgccaagcagattgaaaccatcggactgtgatttctttagcaaaatcaatttttccatcctggacagcattttcaatgtattgattccagatgcattgcattccaggaattttttttggccatctgctaatggcttcctcaaatcccatgatattgtcagtcccattcttctgtttctgtatatgaactgattctagaaccaactcgacgctgcaaggatacaacctggcatatttatccagcaagctccctaaacattccaggttatccagtgcaaccatgcatctaatatggttgagagcaaaaagttgagccgacctcagattaacttcatttttggatgattcattatagatgtaagagtcgacagattcaacagctgtttccacacgtttaacagccatctgtttctcttcttctgataaatggataactggccattcaatgtcaagatctttctcacactcaaacttttgtataatagcatctggcaatttcctgtaaataactaagtaaatacaacaaatccagaacacacatttgtcagaaagagttaggcaatttagtatatcggagagtgacagatgatgaggctcattggattttgttgtatcagggaatattccataacttctctgaatggccttctcaacattcccggacatgcatagacaatccatcatctgcagaaacaggtctaagatgcatgcacttgtatgtattctatccttgacaacagtagatgtattctgacagagtgccaagagggcagcatcataggcagccaactgttcatcaagttgtgtccgactgttaatgtacattagccacagtacataagatccctcattatgcttgacctgacaaacaatagtgagatttccatggaaagcttatattcagttctccaaaaaggaaaactaacattctattgaagaaaataaaatagaacaaagtagagccaaaggaggaaataa----ttttctgagcactaccaaaaaaggggtaaagcatttcattggattatatcgacactacgagagaaaatcatgggcataggtttgctgcatgggcagatggtcccaaataactgatcatacagacatgagaaggcttatatcaagagatacatatcagcatgaagaaaaagaatacgatcaaaaaagcctaacaggtatgattgctgctgccaacgactaatgtcatacaaaagtaaaacatgtacaaattgtttaagtttctatataaatataggagtctatattctcgaaagttcctaaatctctagtcacatataagtagaaaatataccgcatacaagaacatgtcatcctttccgttggctt
>Jupunba_brachystachya_Lima_7438@NODE_1_length_1894_cov_187.070996
gcacagaacaatcaattgaaattggacttagtaagttgctcaagagctgatggactctaggcttcttgacatcctcaaaaaattttcttgttatcagcttgggagctattaaatcctgaaagacggaatcgttgtgcatttccaaaattttcttgatgccaccattaggaccattatcttttaagcatgatgcatcacaaagcaaaaatattgcatgctttctcatttgattatccaaacctccaaaattggcggcttcccttgccttgtcaattgctatgcaagcttctgtttcatcattctgaaaaaattcatagagagaaagattaagaaatccaaacattgcatccatctggccaataccagagcttgacgtatctggaactgatttagaatcaggtcccagagaactacaagaatcatcaccatacgtggcatccatttctccatcatgggattcctgaacttgccaagcagattgaaaccatcggactgtaatttctttagcaaaatcaattcttccatcctggacagcatttacaatgtattgattccagatgcattgcattccaggaattttttttggccatctgctaatggcttcctcaaatcccatgatattgtcagtcccattcttctgtttctgtatatgaactgattctagaaccaactcgatgctgcaagggtacaacctggcatatttatccagcaagctccctaaacattccaggttatccagtgcaaccatgcatctaatatggttgagagcaaaaagttgagccgacctcagattaacttcatttttggctgattcattatagatgtaagagtcgacagattcaacagctgtttccacacgtttaacagccatctgtttctcttcttctgataaatggataactggccattcaatgtcaagatctttctcacactcaaacttttgtataatagcatctggcaatttcctgtaaataactaagtaaatacaacaaatccagaacacacatttgtcagaaagagttaggcaatttagtatatcggagagtgacagatgatgaggctcattggattttgttgtatcagggaatattccataacttctctgaatggccttctcaacattcccggacatgcataaacaatccatcatctgcagaaacaggtctaagacgcatgcacttgtatgtattctatccttgacaacggtagatgtattctgacagagtgccaagagggcagcatcgtaggcagccaactgttcatcaagttgtgtccgactgttaatgtacattagccacagtacataagatccctcattatgcttgacctgacaaacaatagtaagatttccatggaaagcttatattcagttctccaaaaaggaaaactaacattctattgaagaaaataaaatagaacaaagtagagccaaaggaggaaataa----ttttctgagcactaccaaaaaaggggtaaagcatttcattggattatatcgacactacgagagaaaatcatgggcataggtttgctgcatgggcagatggtcccaaataactgatcatacagacatgagaaggcttatatcaagagatacatatcagcatgaagaaaaataatacaaccaaaaaagcctaacaggtatgattgctgctgccaatgactaatgtcatacaaaagtaaaacatgtacaaattgtttaagtttctatataaatataggagtctatattctcgaaagttcctaaatctctagtcacatataagtagaaaatataccgcatacaagaacatgtcatcctttccgttggctt
>Jupunba_filamentosa_Lima_7487@NODE_1_length_1844_cov_176.246180
gcacagaacaatcaattgaaattggacttagtaagttgctcatgagctgctggactctaggcttcttgacatcctcaaaaacttttctcgttatcagcttgggagctattaaatcctgaaagacggaatcgttgtgcatttccaaaattttcttgatgccaccattaggaccattatcttttaagcatgatgcatcacaaagcaaaaatattgcatgctttctcatttgattatccaaacctccaaaattggcggcttcccttgccttgtcaattgctatgcaagcttctgtttcatcattctgaaaaaattcatagagagaaagattaagaaatccaaacattgcatccagctggccaataccagagcttgacgcatctggaactgatttagaatcaggtcccagagaactacaagaatcatcaccatacgtggcatccatttctccatcatgggattcctgaacttgccaagcagattgaaaccatcggactgtaatttctctagcaaaatcaattcttccatcctggacagcatttacaatgtattgattccagatgcattgcattccaggaattttttttggccatctgctaatggcttcctcaaatcccatgatattgtcagtcccattcttctgtttctgtatatgaactgattctagaaccaactcgatgctgcaagggtacaacctggcatatttatccagcaagctccctaaacattccaggttatccagtgcaaccatgcatctaatatggttgagagcaaaaagttgagccgacctcagattaacttcatttttggctgattcattatagatgtaagagtcgacagattcaacagctgtttccacacgtttaatagccatctgtttctcttcttctgataaatggataactggccattcaatgtcaagatctttctcacactcaaacttttgtataatagcatctggcaatttcctgtaaataactaagtaaatacaacaaatccagaacgcacatttgtcagaaagagttaggcaatttagtatatcggagagtgacagatgatgaggctcattggattttgttgtatcagggaatattccataacttctctgaatggccttctcaacattcccggacatgcataaacaatccatcatctgcagaaacaggtctaagatgcatgcacttgtatgtattctatccttcacaacagtagatgtattctgacagagtgccaagagggcagcatcataggcagccaactgttcatcaagttgtgtccgactgttaatgtacattagccacagtacataagatccctcattatgcttgacctgacaaacaatagtgagatttccatggaaagcttatattcagttctccaaaaaggaaaactaacattctattgaagaaaataaaatagaacaaagtagagccaaaggaggaaataa----ttttctgagcactaccaaaagaggggtaaagcatttcattggattatatcgacactacgagagaaaatcatgggcataggtttgccgcatgggcagatggtcccaaataactgatcatacagacatgagaaggcttatatcaagagatacatatcagcatgaagaaaaagaatacaaccaaaaaagcctaacaggtatgattgctgcggccaatgactaatgtcatacaaaagtaaaacatgtacaaattgtttaagtttctatata--------------ttagtttgcaagatcagaaaccaaactctctttatttatcaaaaatagacttcgtacaa--------------------------
>Jupunba_idiopoda_Quesada_1718@NODE_1_length_1584_cov_149.723955
---------------------------------------------------------------------------------------------------------------------------cggaatcgttgtgcatttccaaaattttcttgatgccaccattaggaccattatcttttaagcatgatgcatcacaaagcaaaaatattgcatgctttctcatttgattatccaaacctccaaaattggcggcttcccttgccttgtcaattgctatgcaagcttctgtttcatcattctgaaaaaattcatagagagaaagattaataaatccaaacattgcatccatctggccaataccagagcttgacgtatctggaactgatttagaatcaggtcccagagaactacaagaatcatcaccatacgtggcatccatttctccatcatgggattcctgaacttgccaagcagattgaaaccatcggactgtaatttctttagcaaaatcaattcttccatcctggacagcatttacaatgtattgattccagatgcattgcattccaggaattttttttggccatctgctaatggcttcctcaaatcccatgatattgtcagtcccattcttctgtttctgtatatgaactgattctagaaccaactcgatgctgcaagggtacaacctggcatatttatccagcaagctccctaaacattccaggttatccagtgcaaccatgcatctaatatggttgagagcaaaaagttgagccgacctcagattaacttcatttttggctgattcattatagatgtaagagtcgacagattcaacagctgtttccacacgtttaacagccatctgtttctcttcttctgataaatggataactggccattcaatgtcaagatctttctcacactcaaacttttgtataatagcatcaggcaatttcctgtaaataactaagtaaatacaacaaatccagaacacacatttgtcagaaagagttaggcaatttagtatatcggagagtgacagatgatgaggctcattggattttgttgtatcagggaatattccataacttctctgaatggccttctcaacattcccggacatgcataaacaatccatcatctgcagaaacaggtctaagatgcatgcacttgtatgtattctatccttgacaacagtagatgtattctgacagagtgccaagagggcagcatcataggcagccaactgttcatcaagttgtgtccgactgttaatgtacattagccacagtacataagatccctcattatgcttgacctgacaaacaatagtgagatttccatggaaagcttatattcagttctccaaaaaggaaaactaacattctattgaagaaaataaaatagaacaaagtagagccaaaggaggaaataa----ttttctgagcactaccaataaaggggtaaagcatttcattggattatatcgacactacgagagaaaatcatgggcataggtttgctgcatgggcagatggtcccaaataactgatcatacagacatgagaaggcttatatcaagagatacatagcagcatgaagaaaaagaatacaaccaaaaaagcctaacaggtatgattgctgctgccaatgactaatgtcatacaaaagtaaaacatgtacaaattgtttaagtttcta-------------------------------------------------------------------------------------------------------
>Jupunba_leucophylla_Iganci_839@NODE_1_length_2109_cov_289.132874
gcacagaacaatcaattgaaattggacttagtaagttgctcatgagctgctggactctaggcttcttgacatcctcaaaaaattttcttgttatcagcttgggtgctattaaatcctgcaagacggtatctttgtgcatctccaagattttcttgatgccaccattagaaccattatcttttaagcatgatgcatcacaaagcaaaaacattgcatgcttcctcatttgattatccaaacctccaaaattggcggattcccttgccttgtcaattgccacgcaagctgctgtttcatcattctgaaaaaattcatagagagaaagattaagaaatccaaacattgcatccatctggccaataccagagcttgacgtatctggaactgatttagaatcaggtcccagagaactacaagaatcatcaccatacgtggcatccatttctccatcatgggattcctgaacttgccaagcagattgaaaccatcggactgtgatttctttagcaaaatcaatttttccatcctggacagcatttgcaatgtattgattccagatgcattgcattccaggaattttttttggccatctgctaatggcttcctcaaatcccatgatattgtcagtcccattcttctgtttctgtatatgaactgattctagaaccaactcgatgctgcaagggtacaacctggcatatttatccagcaagctccctaaacattccaggttatccagtgcaaccatgcatctaatatggttgagagcaaaaagttgagccgacctcagattaacttcatttttggctgattcattatagatgtaagagtcgacagattcaacagctgtttccacacgtttaacagccatctgtttctcttcttctgataaatggataactggccattcaatgtcaagatctttctcacactcaaacttttgtataatagcatctggcaatttcctgtaaataactaagtaaatacaacaaatccagaacacacatttgtcagaaagcgttaggcaatttagtatgtcggagagtgacagatgatgaggctcattggattttgttgtatcagggaatattccataacttctctgaatggccttctcaacattcccggacatgcatagacaatccatcatctgcagaaacaggtctaagatgcatgcacttgtatgtattctatccttgacaacagtagatgtattctgacagagtgccaagagggcagcatcataggcagccaactgttcatcaagttgtgtccgactgttaatgtacattagccacagtacataagatccctcattatgcttgacctgacaaacaatagtgagatttccatggaaagcttatattcagttctccaaaaaggaaaactaacattctattgaagaaaataaaatagaacaaagtagagccaaaggaggaaataa----ttttctgagcactaccaaaaaaggggtaaagcatttcattggattatatcgacactacgagagaaaatcatgggcataggtttgctgcatgggcagatggtcccaaataactgatcatacagacatgagaaggcttatatcaagagatacatatcagcatgaagaaaaagaatacgaccaaaaaagcctaacaggtatgattgctgctgccaatgactaatgtcatacaaaagtaaaacatgtacaaattgtttaagtttctatataaatataggggtctatattctcgaaagttcctaaatctctagtcacatataagtagaaaatataccgcatacaagaacatgtcatcctttccgttggctt
>Jupunba_longipedunculata_Cardona_2682@NODE_1_length_1503_cov_151.999299
-----------------------------------------------------------------------------------------------------------------tcctgaaagacagtatcgttgtgcatttccaagattttcttgatgccaccattagaaccattatcttttaagcatgatgcatcacaaagcaaaaacattgcatgctttctcatttgattatccaaacctccaaaattggcagattcccttgccttgtcaattgccacgcaagcttctgtttcatcattctgaaaaaattcatagagagaaagattaagaaatccaaacattgcatccatctggccaataccagagcttgacgtatctggaactgatttagaatcaggtcccagagaactacaagaatcatcaccatacgtggcatccatttctccatcatgggattcctgaacttgccaagcagattgaaaccatcggactgtgatttctttagcaaaatcaatttttccatcctggacagcattttcaatgtattgattccagatgcattgcattccaggaattttttttggccatctgctaatggcttcctcaaatcccatgatattgtcagtcccattcttctgtttctgtatatgaactgattctagaaccaactcgatgctgcaagggtacaacctggcatatttatccagcaagctccctaaacattccaggttatccagtgcaaccatgcatctaatatggttgagagcaaaaagttgagccgacctcagattaacttcatttttggctgattcattatagatgtaagagtcgacagattcaacagctgtttccacacgtttaacagccatctgtttctcttcttctgataaatggataactggccattcaatgtcaagatctttctcacactcaaacttttgtataatagcatcaggcaatttcctgtaaataactaagtaaatacaacaaatccagaacacacatttgtcagaaagtgttaggcaatttagtatgtcggagagtgacagatgatgaggctcattggattttgttgtatcagggaatattccataacttctctgaatggccttctcaacattcccggacatgcatagacaatccatcatctgcagaaacaggtctaagatgcatgcacttgtatgtattctatccttgacaacagtagatgtattctgacagagtgccaagagggcagcatcataggcagccaactgttcatcaagttgtgtccgactgttaatgtacattagccacagtacataagatccctcattatgcttgacctgacaaacaatagtgagatttccatggaaagcttatattcagttctccaaaaaggaaaactaacattctattgaagaaaataaaatagaacaaagtagagccaaaggaggaaataa----ttttctgagcactaccaaaaaaggggtaaagcatttcattggattatatcgacactacgagagaaaatcatgggcataggtttgctgcatgggcagatggtcccaaataactgatcatacagacataagaaggcttatatcaagagatacatatcagcatgaagaaaaagaa--------------------------------------------------------------------------------------------------------------------------------------------------------------------------------------------------
>Jupunba_nipensis_Mayo_19662@NODE_1_length_1160_cov_56.420129
---------------------------------------------------------------------------------------------------------------------------------------------------------------------------------------------------------------------------------------------------------------------------------------------------------------------------------------------------------------------------------------------------------------gtcccagagaactacaagaatcatcaccatacgtggcatccatttctccatcaagggattcctgaacttgccaagcagattgaaaccatcggactgtaatttctttagcaaaatcaattcttccatcctggacagcatttacaatgtattgattccagatgcattgcattccaggaattttttttggccatctgctaatggcttcctcaaatcccatgatattgtcagtcccattcttctgtttctgtatatgaactgattctagaaccaactcgatgctgcaagggtacaacctggcatatttatccagcaagctccctaaacattccaggttatccagagcaaccatgcatctaatatggttgagagcaaaaagttgagccgacctcagattaacttcatttttggctgattcattatagatgtaagagtcgacagattcaacagctgtttccacacgtttaacagccatctgtttctcttcttctgataaatggataactggccattcaatgtcaagatctttctcacactcaaacctttgaataatagcatctggcaatttcctgtaaataactaagtaaatacaacaaatccagaacacacatttgtcagaaagagttaggcaatttagtatatcggagagtgacagatgatgaggctcattggattttgttgtgtcagggaatattccataacttctctgaatggccttctcaacattcccggacatgcataaacaatccatcatctgcagaaacaggtctaagatgcatgcacttgtatgtattctatccttgacaacagtagatgtattctgacagagtgccaagagggcagcatcataggcagccaactgttcatcaagttgtgtcctactgttaatgtacattagccacagtacataagatccctcattatgcttgacctgacaaacaatagtgagatttccatggaaagcttatattcagttctccaaaaacgaaaactaacattctattgaagaaaataaaatagaacaaagtagagccaaaggaggaaataa----ttttctgagcactaacaaaaaagggggaaagcatttcattggattatattgacactacaagagaaaatcatgggcataggtttgctgcgtgggcagatggtcccaaataactgat-----------------------------------------------------------------------------------------------------------------------------------------------------------------------------------------------------------------------------------------------------------
>Jupunba_villosa_Borges_423@NODE_1_length_1939_cov_206.588614
--------------------------------------------------tggactctaggcttcttgacatcctcaaaaaattttcttgttatcagcctgggagctattaaatcctgaaagacggaatcgttgtgcatttccaaaattttcttgatgccaccattaggaccattatcttttaagcatgatgcatcacaaagcaaaaatattgcatgctttctcatttgattatccaaacctccaaaattggcggcttcccttgccttgtcaattgctatgcaagcttctgtttcatcattctgaaaaaattcatagagagaaagattaagaaatccaaacattgcatccatctggccaataccagagcttgacgtatctggaactgatttagaatcaggtcccagagaactacaagaatcatcaccatacgtggcatccatttctccatcatgggattcctgaacttgccaagcagattgaaaccatcggactgtaatttctttagcaaaatcaattcttccatcctggacagcatttacaatgtattgattccagatgcattgcattccaggaattttttttggccatctgctaatggcttcctcaaatcccatgatattgtcagtcccattcttctgtttctgtatatgaactgattctagaaccaactcgatgctgcaagggtacaacctggcatatttatccagcaagctccctaaacattccaggttatccagtgcaaccatgcatctaatatggttgagagcaaaaagttgagccgacctcagattaacttcatttttggctgattcattatagatataagagtcgacagattcaacagctgtttccacacgtttaacagccatctgtttctcttcttctgataaatggataactggccattcaatgtcaagatctttctcacactcaaacttttgcataatagcatctggcaatttcctgtaaataactaagtaaatacaacaaatccagaacacacatttgtcagaaagagttaggcaatttagtatatcggagagtgacagatgatgaggctcattggattttgttgtatcagggaatattccataacttctctgaatggccttctcaacattcccggacatgcataaacaatccatcatctgcagaaacaggtctaagatgcatgcacttgtatgtattctatccttgacaacggtagatgtattctgacagagtgccaagagggcagcatcgtaggcagccaactgttcatcaagttgtgtccgactgttaatgtacattagccacagtacataagatccctcattatgcttgacctgacaaacaatagtaagatttccatggaaagcttatattcagttctccaaaaaggaaaactaacattctattgaagaaaataaaatagaacaaagtagagccaaaggaggaaataa----ttttctgagcactaccaaaaaaggggtaaagcatttcattggattatatcgacactacgagagaaaatcatgggcataggtttgctgcatgggcagatggtcccaaataactgatcatacagacatgagaaggcttatatcaagagatacatatcagcatgaagaaaaataatacaaccaaaaaagcctaacaggtatgattgctgctgccaatgactaatgtcatacaaaagtaaaacatgtacaaattgtttaagtttctatataaatataggagtctatattctcgaaagttcctaaatctctagtcacatataagtagaaaatataccgcatacaagaacatgtcatcctttccgttggctt
>Punjuba_callejasii_Daly_5935@NODE_1_length_1348_cov_26.661684
--------------------------------------------------------------------------------------------------------------------------------------------------------------------------------tcttttaagcatgatgcatcacaaagcaaaaacattgcatgctttctcatttgattatccaaacctccaaaattggcagcttcccttgccttgtcaattgctatgcaagcttctgtttcatcattttgaaaaaattcatagagagaaagattaagaaatccaaacattgcatccatctggccaataccagagcttgacgtatctggaactgatttagaatcaggtcccagagaactacaagaatcatcaccatacgtggcatccatttctccatcatgggattcctgaacttgccaagcagattgaaaccatcggactgtaatttctttagcaaaatcaattcttccatcctggacagcattttcaatgtattgattccagatgcagtgcattccaggaattttttttggccatctgctaatagcttcctcaaatcccatgatattgtcagtcccattcttctgtttctgtatatgaactgattctagaaccaactcgatgctgcaagggtacaacttggcatatttatccagcaagctccctaaacattccaggttatccagtgcaaccatgcatctaatatggttgagagcaaaaagttgagccgacctcagattaacttcatttttggctgattcattatagatgtaagagtcgacagattcaacagctgtttccacacgtttaacagccatctgtttctcttcttctgataaatggataactggccattcaatgtcaagatctttctcacactcaaacttttgtatgatagcatctggcaatttcctgtaaataactaagtaaatacaacaaatccagaacacacatttgtcagaaacagttaggcaatttagtatattggagagtgacagatgatgagcctcattggattttgttgtatcagggaatattccataacttctctgaatggccttctcaacattcccggacatgcataaacaatccatcatctgcagaaacaggtctaagatgcaagcacttgtatgtattctatccttgacagcagcagatgtattctgacagagtgtcaagagggcagcatcgtaggcagccaaccgttcatcaagttgtgtccgactgttaatgtacattagccacagtacataagatccctcattatgcttgacctgacaaacaatagtaagatttccatgaaaagcttatattcagttttccaaaaaggaaaactaacattctattgaagaaaataaaatagaacaaagtagagccaaaggaggaaataa----ttttctgagcactacctaaaaaggggtaaagcatttcattggattatatcgacactacgagagaaaataatgggcatagg----------------------------------------------------------------------------------------------------------------------------------------------------------------------------------------------------------------------------------------------------------------------------------------------
>Punjuba_lehmannii_Escobar_7465@NODE_1_length_1946_cov_113.474585
gcacagaacaatcaattgaaattggacttagtaagttgctcatgagctgctggactctaggcttcttgacatcctcaaaaaattttcttgttatcagcttgggagatactaaatcctgaaagacggtatcgttgtgcatttccaaaattttcttgatgccaccattaggaccattatcttttaagcacgatgcatcacaaagcaaaaacattgcatgctttctcatttgattatccaaacctccaaaattggcagcttcccttgccttgtcaattgctatgcaagcttctgtttcatcattctgaaaaaattcatagagagaaagattaagaaatccaaacattgcatccatctggccaataccagagcttgacgtatctggaactgatttagaatcaggtcccagagaactacaagaatcatcaccatacgtggcatccatttctccatcatgggattcctgaacttgccaagcagattgaaaccaccggactgtaatttctttagcaaaatcaattcttccatcctggacagcattttcaatgtatttattccagatgcattgcattccaggaattttttttggccatctgctaatggcttcctcaaatcccatgatattgtcagtcccattattctgtttctgtatatgaactgattctagaaccaactcgatgctgcaagggtacaacttggcatatttatccagcaagctccctaaacattccaggttatccagtgcaaccatgcatctaatatggttgagagcaaaaagttgagccgacctcagattaacttcatttttggctgattcattatagatgtaagagtcgacagattcaacagctgtttccacacgtttaacagccatctgtttctcttcttctgataaatggataactggccattcaatgtcaagatctttctcacactcaaacttttgtatgatagcatcgggcaatttcctgtaaataactaagtaaatacaacaaatccagaacacacatttgtcagaaacagttaggcaatttagtatatcggagagtgacagatgatgaggctcattggattttgttgtatcagggaatattccataacttctctgaatggccttctcaacatttccggacatgcataaacaatccatcatctgcagaaacaggtctaagatgcatgcacttgtatgtattctatccttgacatcagcagatgtattctgacagagtgccaagagggcagcatcataggcagccaaccgttcatcaagttgtgtccgactgttaatgtacattagccacagtacataagatccctcattatgcttgacctgacaaacaatagtaagatttccatgaaaagcttatattcagttttccaaaaaggaaaactaacattctattgaagataataaaatagaactaagtaaagccaaaggaggaaataa----ttttctaagcactacctaacaaggggtaaagcatttcattggattatatcgacactacgagagaaaataatgggcataggtttgcagcatggtcagatggtcccaaataactgatcatacagacatgagaaggcttatatcaagaaatacatatcagcatgaagaaaaagaatacaaccaaaaaagcctaacaggtatgattgctgctgcc-atgactaatgtcatacaaaagtaaaacatgtacaaattgtttaagtttctatataaatatagtagtctatattctcaaaatttcccaagtctctagtcacatataagtagaaaatataccgcatacaagaacatgtcatcctttccgttggctt
>Punjuba_racemiflora_Jimenez_Soares_3626@NODE_1_length_1547_cov_211.629252
--------------------------------------------------------------------------------------------------------------------------------------------------------------------------------tcttttaagcatgatgcatcacaaagtaaaaacattgcatgctttctcatttgattatccaaacctccaaaattggcagcttcccttgccttgtcaattgctatgcaagcttctgtttcatcattctgaaaaaattcatagagagaaagattaagaaatccaaacattgcatccatctggccaataccagagcttgaagtatctggaactgatttagaatcaggtcccagagaactacaagaatcatcaccatacgtggcatccatttctccatcatgggattcctgaacttgccgagcagattgaaaccatcggactgtcatttctttagcaaaatcaattcttccatcctggacagcattttcaatgtattgattccagatgcattgcattccaggaattttttttggccatctgctaatagcttcctcaaatcccatgatattgtcagtcccattcttctgtttctgtatatgaactgattctagaaccaactcgatgctgcaagggtacaacttggcatatttatccagcaagctccctaaacattccaggttatccagtgcaaccatgcatctaatatggttgagagcaaaaagttgagccgacctcagattaacttcatttttggctgattcattatagatgtaagagtcgacagattcaacagctgtttccacacgtttaacagccatccgtttctcttcttctgataaatggataactggccattcaatgtcaagatctttctcacactcaaacttttgtatgatagcatctggcaatttcctgtaaataactaagtaaatacaacaaatccagaacacacatttgtcagaaacagttaggcaatttagtatattggagagtgacagatgatgagcctcattggattttgttgtatcagggaatattccataacttctctgaatggccttctcaacattcccggacatgcataaacaatccatcatctgcagaaacaggtctaagatgcatgcacttgtatgtattctatccttgacagcggcagatgtattctgacagagtgccaagagggcagtatcgtaggcagccaaccgttcatcaagttgtgtccgactgttaatgtacattagccacagtacataagatccctcattatgcttgacctgacaaacaatagtaagatttccatgaaaagcttatattcagttttccaaaaaggaaaactaacattctattgaagaaaataaaatagaacaaagtagagccaaaggaggaaataa----ttttctgagcactacctaaaatggggtaaagcatttcattggattatatcgacactacgggagaaaataatgggcataggtttgctgcatggtcagatggtcccaaataactgatcatacagacatgagaaggcttatatcaagaaatacatatcagcatgaagaaaaagaatacaaccaaaaaagcctgacaggtatgattgctgctgccaatgactaatgtcatacaaaagtaaaacctgtacaaattgtttaagtttctatataaatataggagtc---------------------------------------------------------------------------------------
>_R_Afrocalliandra_redacta_Germishuizen_5585@NODE_1_length_1529_cov_315.555785
----------------------------------------------------------------------------------------------------------------------------------------------------------------------------------------------------------caaaaacattgtatgctttctcattcgattatccaaactttcaaaattggcagcttctcttgccttgtcaattgctatgcaagcttctgtttcatcattctgaaaaaatttatagagagaaagattaagaaatccaaacatagcatccatctggctaataccagagcttgacatatctgaagctgatttagaataaaatcccggagaactacaagaatcatcaacatatggggcatccatttccccatcatgggattcctgaacttgccatgcagattgaaaccatcggactgtaatttctttagcaaaatcaatctttccatcctggacagcattttcaatgtattgattccagatgcattggattccgggaattctttttggccacttgctaatggcttcctcaaatcccatgaatttgtcagttccattctcctgattctgtataagaactgattctagaatcaactcaatgctgcaagggtacagcttggcatatttatccaacaagctccttaaacattccaggttatcaagtgcaaccatgcatctaatatgattgagagcaaaaagttgagccgaccttagattaacttcattttttactgattcattatagatgtaagagtcgacggattcaacagctgtttccacacgtttaacagccatctgtttctcttcttctgataaatggacaactggccactcaatttcaagatctttctcacactcaaacttttgtgtgatagaatctggcaatttcctgtaaataactaagtaaatacaacaaatccagaacacacatttgtcagaaactgttaggcaatttagtatatccgagagagacagatgatgaggctcattggattttgttgtatcagggaatattccataacttctgtgaatggccttctcaacattccctgacatgcataaacaattcagcatctgcagaaacaggtctaagatgcatgcacttgtatgtattctatccttgacagcagcagatgtatgctgacggagtgccaagagggcagcatcgtaggcatccaaccgttgatcaagctgtgtccgactgttaatgtacattagccatagtacataagatccctcattatgcttgacctgacaaacaatagtgagatatccatgcaaagcttatattccgtactccaaaaggaagaactaacattctattgaagaaaataaaatagaacaaagtagagccaaaggaggaaataaacttttttgtaagcactgccaaataaggggtgaagcatttcattggattatattgacactacaagtgcaaagcccatccaaaag--------------gagcaattccttctatttgcccattaactgat-----------tttaaaaaagaacatttcaaccctacataaaaaaagatcagtagcaggacatg------------------acaattcactcatttatgattgaactgcatagcatacagttcctggtggtcccatttaaggtatggaa--------------------tcagcaatgtcggtaaagacgattttacagtgtaac----------------------------------
>_R_Albizia_adinocephala_FHO33_88@NODE_1_length_2102_cov_178.444938
gcacagaacaatcaattgaaattggacttagtaagttgctcatgagctgctggactctaggcttcttgacatcctcaaaaaattttcttgttatcagcttgggagctattaaatcctgaaagacggtatcattgtgcatttccaaaattttcttgatgccactattaggaccattatcttttaagcatgatgcatcacaaagtaaaaacattgcatgctttctcatttgattatccaaagctccgacattggcagcttcccttgccttgtcaattgctatgcaagcttctgtttcatcattctgaaaaaattcatagagagaaagattaagaaacccaaacattgcatccatctggctaataccagagcttgacgcgtctggaactgatttagaatcaggtcccagagaactacaagaatcatcaccatacgaggcatccatttctccatcatgggattcctgaacttgccaagcagattgaaaccatcggactgtaatttctttagcaaaatcaattcttccatcatggacagcattttcaatgtattgattccagatgcattgcattccaggaattttttttggccatctgctaatggcttcctcaaatcccatggtattgtcagtcccattcttctgtttctgtatatgaactgattctagaaccaactcgatgctgtaagggtacaacttggcatatttatccaacaagctccctaaacattccaggttatccagtgcaaccatgcatctaatatggttgagagcaacaagttgagccgacctcagattaacttcatttttggctgattcattatagatgtaagagtcgacagattcaacagctgtttccacacgtttaacagccacctgtttctcttcttctgataaagggataactggccattcaatgtcaagatctttctcacactcaaatttttgtatgatagcatctggcaatttcctgtaaataactaagtaaatacaacaaatccagaacacacatttgtcagaaacagttaggcaatttagtatatcggagagtgaca---gatgaggctcattggattttgttgtatcagggaatattccataacttctctgaatggccttctcaacattccctgacatgcataaacaatccatcatctgcagaaacaggtctaagatgcatgcacttgtatgtattctatccttgacagcagcagatgtattctgatagagtgccaagagggcagcatcaaaggcagccaaccgttcatcaagttgtgtccgactgttaatgtacattagccacagtacataagatccctcattatgcttgacctgacaaacaatagtgagatttccacggaaagcttatattcagttctccaaaaaggaaaactaacattctattgaagaaaataaaatagaacaacgtagagccaaaggaggaaataaacttttttctgggcactacccaaaaaagggtaaagcatttcattggattatattgacactacgagagaaaatcatgggcattggtttaatacatggtcagatggtcccaaataactgatcatacagacatgagaaggcttatatcaagaaatacatatcagcatgaagaaaaagaatacaaccaaaaaagcttaacaggtatgattgctgctgccaatgactaatgtcacacaaaagtaaaacatgtgcaaattgtttaagtttctatataaatataggagtctatattctcaaaagttcttaaatctctagtcacatataagcagaaaatataccgcatgcaagaacatgtcatcctttccgttggctt
>_R_Albizia_decandra_Vilhena_231@NODE_1_length_1182_cov_55.350226
--------------------------------------------------------------------------------------------------------------------------------------------------------------------------------------------------------------------------------------------------------------------------------------------------------------------------------------------------------------------------------------------------------------ggtcccagagaactacaagaatcatcaccatacgaggcatccatttctccatcatgggattcctgaacttgccaagcagattgaaaccatcggactgtaatttctttagcaaaatcaattcttccatcctggacagcattttcaatgtattgattccagatgcattgcattccaggaattttttttggccatctgctaatggcttcctcaaatcccatggtattgtcagtcccattcgtctgtttatgtatatgaactgattctagaaccaactcgatgctgtaagggtacaacttggcatatttatccaacaagctccctaaacattccaggttatccagtgcaaccatgcatctaatatggttgagagcaaaaagttgagccgacctcagattaacttcatttttggctgattcattatagatgtaagagtcgacagattcaacagctgtttccacacgtttaacagccatctgtttctcttcttctgataaagggataactggccattcaatgtcaagatctttctcacactcaaatttttgtatgatagcatctggcaatttcctgtaaataactaagtaaatacaacaaatccagaacacacatttgtcagaaacagttaggcaatttagtatatcggagagtgaca---gatgaggctcattggattttgttgtatcagggaatattccataacttctctgaatggccttctcaacattgcctgacatgcataaacaatccatcatctgcagaaacaggtctaagatgcatgcacttgtatgtattctatccttgacagcagcagatgtattctgacagagtgccaagagggcagcatcataggcagccaaacgttcatcaagttgtgtccgactgttaatgtacattagccacagtacataagatccctcattatgcttgacctgacaaacaatagtgagatttccacggaacgcttatattcagttctccaaaaaggaaaactaacattctattgaagaaaataaaatagaacaaggtagagccaaaggaggaaataaacttttttctgagcactaccaaaaaaagggtaaagcatttcattggattatatcaacactacgagagaaaatcatatgcattggtttaatgcatggtcagatggtcccaaataactgatcatacagacatgagaaggc----------------------------------------------------------------------------------------------------------------------------------------------------------------------------------------------------------------------------------------
>_R_Albizia_multiflora_Hughes_3090@NODE_1_length_1778_cov_178.572016
-----------------------------------------atgagctgctggactctaggcttcttgacatcctcaaaaaattttcttgttatcagcttgggagctattaaatcctgaaagacggtatcattgtgcatttccaaaattttcttgatgccaccattaggaccattatcttttaagcatgatgcatcacaaagtaagaacattgcatgctttctcatttgattatccaaagctccaacattggcagcttcccttgccttgtcaattgctatgcaagcttctgtttcatcattctgaaaaaattcatagagagaaagattaagaaatccaaacattgcatccatctggctaataccagagcttgacgcatctggaactgatttagaatcaggtcccagagaactacaagaatcatcaccatacgaggcatccatttctccatcatgggattcctgaacttgccaagcagattgaaaccatcggactgtaatttctttagcaaaatcaattcttccatcctggacagcattttcaatgtattgattccagatacattgcattccaggaattttttttggccatctgctaatggcttcctcaaatcccatggtattgtcagtcccattcttctgtttctgtatatgaactgattctagaaccaactcaatgctgtaagggtacaacttggcatatttatccaacaagctccctaaacattccaggttatccagtgcaaccatgcatctaatatggttgagagcaaaaagttgagccgacctcagattagcttcatttttggctgattcattatagatgtaagagtcgacagattcaacagctgtttccacacgtttaacagccatctgtttctctccttctgataaagggataactggccattgaatgtcaagatctttctcacactcaaatttttgtatgatagcatctggcaatttcctgtaaacaactaagtaaatacaacaaatccagaacacacatttgtcagaaacagttaggcaatttagtatatcagagagtgaca---gatgaggctcattggatttttttgtatcagggaatattccataacttctctgaatggccttctcaacattccctgacatgcataaacaatccatcatctgcagaaacaggtctaagatgcatgcacttgtatgtattctatccttgacagcagcagatgtattctgacagagtgccaagagggcagcatcataggcatgcaaccgttcatcaagttgtgtccgactgttaatgtacattagccacagtacataagatccctcattatgcttgacctgacaaacaatagtgagatttccacggaaagcttatattcagttctccaagaa-gaaaactaacattctattgaagaaaataaaatagaacaaggtagagccaaaggaggaaataaacttttttctgagcactaccgaaaaaagggtcaagcattacattggattatatcgacactaccagagaaaatcatgggcattggtttaatgcatggtcagatggtcccaaataactgatcatacagacatgagaaggcttatatcaagaaatacatatcagcatgaagaaaaagaacacaaccaaaaaaacttaacaggtacgattgctgctgccaatgactaatgtcacacaaaagtaaaacatgtgcaaattgtataagtttctatataaatataggagtctatagtctcaaaagttcttaaatctctagtcacatataagcagaaaatataccgcgtacaagaacatgtcatcctttccgttggctt
>_R_Albizia_niopoides_Simon_1601@NODE_1_length_1725_cov_213.486650
--------------------------------------------------------------------------------------------atcagcttgggagctattaaatcctgaaagacggtatcattgtgcatttccaaaattttcttgatgccaccattaggaccattatcttttaagcatgatgcatcacaaagcaaaaacattgcatgctttctcatttgattatccaaagctccaacattggcagcttcccttgccttgtcaattgctatgcaagcttctttttcatcattctgaaaaaattcatagagagaaagattaagaaatccaaacattgcatccatctggctaataccagagcttgacgcatctggaactgatttagaatcaggtcccagagaactacaagaatcatcaccaaacgaggcatccatttctccatcatgggattcctgaacttgccaagcagattgaaaccatcggactgtaatttctttagcaaaatcaattcttccatcctggacagcattttcaatgtattgattccagatgcattgcattccagggattttttttggccatctgctaatggcttcctcaaatcccatggtattgtcagtcccattcttctgtgtctgtatatgaactgattctagaaccaactcgaagctgtaagggtacaacttggcatatttacccaacaagctccctaaacattccaggttatccagtgcaaccatgcatctaatatggttgagagcaaaaagttgagccgacctcagattaacttcatttttggctgattcattatagatgaaagagtcgacagattcaacagctgtttccacacgtttaacagccatctgcttctcttcttctgataaagggataactggccattcaatgtcaagatctttctcacactcaaatttttgtatgatagcatctggcaatttcctgtaaataactaagtaaatacaacaaatccagaacacacatttgtcagaaacagttaggcaatttagtatatcggagagtgaca---gatgaggctcattggattttgttgtatcagggaatattccataacttctctgaatggccttctcaacattccctgacatgcataaacaatccatcatctgcagaaacaggtctaagatgtatgcacttgtatgtattctatccttgacagcagcagatgtattctgacagagtgccaagagggcagcatcataggcagccaaccgttcatcaagttgtgtccgactgttaatgtacattagccacagtacataagatccctcgttatgcttgacctgacaaacaatagtgagatttccacggaaagcttatattcagttctccaaaaa-gaaaactaacattctattggagaaaataaaatagaacaaggtagagccaaaggaggaaataaacttttttctgagcactaccaaaaaaagggcaaagcatttcattggattatatcgacactacaagagaaaatcatgggcattggtttaatgcatggtcagacggtcccaaataactgatcatacagacatgagaaggcttgtatcaagaaatacatatcagcatgaagaaaaagaatacaaccaaaaaagcttaacatgtatgattgctgctgccaatgactaatgtcacacaaaagtaaaacatgtgcaaattgtttaagtttctatataaatataggagtctatattctcaaaagttcttaaatctctagtcatatataagcagaaaatataccgcatacaagaacatgtcatcctttccgttggctt
>_R_Albizia_subdimidiata_var_minor_Gorts_341@NODE_1_length_1435_cov_31.089838
--------------------------------------------------------------------------------aattttctcgttatcagcttgggagctatcaaatcctgaaagacggtatcattgtgcatttccaaaattttctttatgccaccattaggaccattatcttttaagcatgatgcatcacaaagcaagaacattgcatgctttctcatttgattatccaaagctccaacattggcagcttcccttgccttgtcaattgctatgcaagcttctgtttcatcattctgaaaaaattcatagagagagagattaagaaatccaaacattgcatccatctggctaataccagagcttgacgcatctggaactgatttagagtcaggtcccagagaactacaagaatcatcaccatacgaggcatccatttctccatcatgggattcctgaacttgccaagcagattgaaaccatcggactgtaatttctttagcaaaatcaattcttccatcctggacagcattttcaatgtattgattccagatgcattgcattccaggaattttttttggccatttgctaatggcttcctcaaatcccatggtattgtcagtcccattcttctgtttctgtatatgaactgattctagaaccaactcaatgctgtaagggtacaacttggcatatttatccaacaagctccctaaacactccaggttatccagtgcaaccatgcatctaatatggttgagagcaaaaagttgagccgacctcaggttagcttcatttttggcggattcattatagatgtaagagtcgacagattccacggctgtttccacacgtttaacggccatctgtttctctccttctgataaagggataactggccattgaatgtcaagatctttctcacactcaaatttttgtatgatagcatctggcaatttcctgtaaataactaagtaaatacaacaaatccagaacacacatttgtcagaaacagttaggcaatttagtatatcagagagtgaca---gatgaggctcattggattttgttgtatcagggaatattccataacttctctgaatggccttctcaacattccctgacatgcataaacaatccatcatctgcagaaacaggtctaagatgcatgcacttgtatgtattctatccttgacagcagcagatgtattctgacagagtgccaagagggcagcatcataggcatgcaaccgttcatcaagttgtgtccgactgttaatgtacattagccacagtacataagatccctcattatgcttgacctgacaaacaatagtgagatttccacggaaagcttatattcagttctccaaaaa-gaaaactaacattctattgaagaaaataaaatagaacaaggtagagccaaaggaggaaataaacttttttctgagcactaccaaaaaaagggtaaagcatttcattggattatatcgacactaccagagaaaatca--------------------------------------------------------------------------------------------------------------------------------------------------------------------------------------------------------------------------------------------------------------------------------------------------------
>_R_Albizia_xerophytica_Hughes_1435@NODE_1_length_1667_cov_131.964151
---------------------------------------------------------------------------------------------------------ctattaaatcctgaaagacagtatcattgtgcatttccaaaattttcttgatgccaccattaggaccattatcttttaagcatgatgcatcacaaagcaaaaacattgcatgctttctcatttgattatccaaagctccgacattggcagcttcccttgccttgtcaattgctatgcaagcttctgtttcatcattctgaaaaaattcatagagagaaagattaagaaacccaaacattgcatccatctggctaataccagagcttgacgcatctggaactgatttagaatcaggtcccagagaactacaagaatcatcaccatacgaggcatccatttctccatcatgggattcctgaacttgccaagcagattgaaaccatcggactgtaatttctttagcaaaatcaattcttccatcatggacagcattttcaatgtattgattccagatgcattgcattccaggaattttttttggccatctgctaatggcttcctcaaatcccatggtattgtcagtcccattcttctgtttctgtatatgaactgatactagaaccaactcgatgctgtaagggtacaacttggcatatttatccaacaagctccctaaacattccaggttatccagtgcaaccatgcatctaatatggttgagagcaaaaagttgagccgacctcagattaacttcatttttggctgattcattatagatgtaagagtcgacagattcaacagctgtttccacacgtttaacagccatctgtttctcttcttctgataaagggataactggccattcaatgtcaagatctttctcacactcaaatttttgtatgatagcatctggcaatttcctgtaaataactaagtaaatacaacaaatccagaacacacatttgtcagaaacagttaggcaatttagtatatcggagagtgaca---gatgaggctcattggattttgtagtatcagggaatattccataacttctctgaatggccttctcaacattccctgacatgcataaacaatccatcatctgcagaaacaggtctaagatgcatgcacttgtatgtattctatccttgacagcagcagatgtattctgatagagtgccaagagggcagcatcataggcagccaaccgttcatcaagttgtgtccgactgttaatgtacattagccacagtacataagatccctcattatgcttgacctgacaaacaatagtgagatttccacggaaagcttatattcagttctccaaaaaggaaaactaacattctattgaagaaaataaaatagaacaaggtagagccaaaggaggaaataaacttttttctgggcactaccataaaaagggtaaagcatttcattggattatattgacactacgagagaaaatcatgggcattggtttaatgcatggtcagatggtcccaaataactgatcatacagacatgagaaggcttttatcaagaaatacatatcagcatgaagaaaaagaatacaaccaaaaaagcttaacaggtatgattgctgccgccaatgactaatgtcacacaaaagtaaaacatgtgcaaattgtttaagtttctatataaatataggagtctatattctcaaaagttcttaaatctccagtcacatataagcagaaaat---------------------------------------
>_R_Balizia_leucocalyx_Aguilar_1939@NODE_1_length_1898_cov_180.043932
------------------------------------------------------ctctaggcttcttgacatcctcaaaaaattttcttgttatcagcttgggagctattaaatcctgaaagacggtatcgttgtgcatttccaagattttcttgatgccaccattagaaccattatcttttaagcatgatgcatcacaaagcaaaaacattgcatgctttctcatttgattatccaaacctccaaaattggcagattcccttgccttgtcaattgccacgcaagcttctgtttcatgattctgaaaaaattcatagagagaaagattaagaaatccaaacattgcatccatctggccaataccagagattgacgtatctggaactaatttagaatcaggtcccagagaactacaagaatcatcaccatacgtggcattcatttctccatcatgggattcctgaacttgccaagcagattgaaaccatcggactgtgatttctttagcaaaatcaatttttccatcctggacagcattttcaatgtattgattccagatgcattgcattccaggaattttttttggccatctgctaatggcttcctcaaatcccatgatattgtcagtcccattcttctgtttctgtatatgaactgattctagaaccaactcgatgctgcaagggtacaacctggcatatttatccagcaagctccctaaacattccaggttatccagtgcaaccatgcatctaatatggttgagagcaaaaagttgagccgacctcagattaacttcatttttggctgattcattatagatgtaagagtcgacagattcaacagctgtttccacacgtttaacagccatctgtttctcttcttctgataaatggataactggccattcaatgtcaagatctttctcacactcaaacttttgtataatagcatctggcaatttcctgtaaataactaagtaaatacaacaaatccagaacacacatttgtcagaaagagttaggcaatttagtatatcggagagagacagatgataaggctcattggattttgttgtatcagggaatattccataacttctctgaatggccttctcaacattcccggacatgcatagacaatccatcatctgcagaaacaggtctaagatgcatgcacttgtatgtattctatccttgacaacagtagatgtattctgacagagtgccaagagggcagcatcataggcagccaactgttcatcaagttgtgtccgactgttaatgtacattagccacagtacataagatccctcattatgcttgacctgacaaacaatagtgagatttccatggaaagcttatattcagatctccaaaaaggaaaactaacattctattgaagaaaataaaatagaacaaagtagagccaaaggaggaaataa----ttttctgagcactaccaaaaaaggggtaaatcatttcattggattatatcgacactacgagagaaaatcatgggcataggtttgctgcatgggcagatggactc-aataactgatcatacagacatgagaaggcttatatcaagagatacatatcagcatgaagaaaaagaatacgaccaaaaaaggctaacaggtatgattgctgctgccaatgactaatgtcatacaaaagtaaaacatgtacaaattgtttaagtttctatataaatataggagtctatattctcgaaagttcctaaatctctagtcacataaaagtagaaaatataccgcatacaagaacatgtcatcctttccgttggctt
>_R_Balizia_spnov_Morim_577@NODE_1_length_1009_cov_604.243187
----------------------------------------------------------------------------------------------------------------------------------------------------------------------------------------------------------------------------------------------------------------------------------------------------------------------------------------------------------------------------------------------------------------------------------------------------------------------------------------------------------------------------------------------------------------------------------------------------------------------------------------------------------------------------------------------------------------------ggcatatttatccagcaagctccctaaacattccaggttatccagtgcaaccatgaatctaatatggttgagagcaaaaagttgagccgacctcagattaacttcatttttggctgattcattatagatgtaagagtcgacagattcaacagctgtttccacacgtttaacagccatctgtttctcttcttctgataaatggataactggccattcaatgtcaagatctttctcacactcaaacttttgcataatagcatctggcaatttcctgtaaataactaagtaaatacaacaaatccagaacacacatttgtcagaaagagttaggcaatttagtatatcggagagtgacagatgatgaggctcattggattttgttgtatcagggaatattccataacttctctgaatggccttctcaacattcccggacatgcatagacaatccatcatctgcagaaacaggtctaagatgcatgcacttgtatgtattctatccttgacaacagtagatgtattctgacagagtgacaagagggcagcatcataggcagccaactgttcatcaagttgtgtccgactgttaatgtacattagccacagtacataagatccctcattatgcttgacctgacaaacaatagtgagatttccatggaaagcttatattcagttctccaaaaaggaacactaacattctattgaagaaaataaaatagaacaaagtagagccaaaggaggaaataa----ttttctgagcactaacaaaaaaggggtaaatcatttcattggattatatcgacactacgagagaaaatcatgggcataggtttgctgcatgggcagatggtccc-aataactgatcatacagacatgagaaggcttatatcaagagatacatatcagcatgaagaaaaagaatacgaccaaaaaagcctaacaggtatgattgctgctgccaatgactaatgtcatacaaaagtaaaacatgtacaaattgtttaagttt----------------------------------------------------------------------------------------------------------
>_R_Balizia_spnov_Morim_577@NODE_2_length_818_cov_219.800786
gcacagaacaatcaattgaaattggacttagtaagttgctcatgagctgctggactctaggcttcttgacatcctcaaaaaactttcttgttatcagcttgggtgctattaaatcctgaaagacggtatcattgtgcatttccaagattttcttgatgccaccattagaaccattatcttttaagcatgatgcatcacaaagcaaaaacattgcatgctttctcatttgattatccaaacctccaaaattggcagattcccttgccttgtcaattgccacgcaagcttctgtttcatgattctgaaaaaattcatagagagaaagattaagaaatccaaacattgcatccatctggccaataccagagcttgacgtatctggaactgatttagaatcaggtcccagagaactgcaagaatcatcaccatacgtggcatccatttccccatcatgggattcctgaacttgccaagcagattgaaaccatcggactgtgatttctttagcaaaatcaatttttccatcctggacagcattttcaatgtattgattccagatgcattgcattccaggaattttttttggccatctgctaatggcttcctcaaatcccatgatattgtcagtcccattcttctgtttctgtatatgaactgattctagaaccaactcgatgctgcaagggt-----------------------------------------------------------------------------------------------------------------------------------------------------------------------------------------------------------------------------------------------------------------------------------------------------------------------------------------------------------------------------------------------------------------------------------------------------------------------------------------------------------------------------------------------------------------------------------------------------------------------------------------------------------------------------------------------------------------------------------------------------------------------------------------------------------------------------------------------------------------------------------------------------------------------------------------------------------------------------------------------------------------------------------------------------------------------------------------------------------------------------------------------------------------------
>_R_Cathormion_obliquifoliolatum_Wieringa_6519@NODE_1_length_1685_cov_227.158282
gcacagaacaatcaattgaaattggacttagtaagttgctcatgagctgctggactctaggcttcttgacatcctcaaaaaactttcttgtcatcagcttgggtgctattaaatcctgaaagacggtatcgttgtgcatttccaagattttcttgatgccaccattagaaccattatcttttaagcatgatgcatcacaaagcaaaaacattgcatgctttctcatttgattatccaaacctccaaaattggcagattcccttgccctgtcaattgccacgcaagcttctgtttcgtgattctgaaaaaattcatagagagaaagattaagaaatccaaacattgcatccatctggccaataccagagcttgacgtatctggaactgatttagaatcaggtcccagagaactacaagaatcatcaccatacgtggcatccatttctccatcatgggattcctgaacttgccaagcagattgaaaccatcggactgtgatttctttagcaaaatcaatttttccatcctggacagcattttcaatgtattgattccagatgcattgcattccaggaattttttttggccatctgctaatggcttcctcaaatcccatgatattgtcagtcccattcttctgtttctgtatatgaactgattctagaaccaactcgatgctgcaagggtacaacctggcatatttatccagcaagctccctaaacattccaggttatccagtgcaaccatgcatctaatatggttgagagcaaaaagttgagccgacctcagattaacttcatttttggctgattcattatagatgtaagagtcgacagattcaacagctgtttccacacgtttaacagccatctgtttctcttcttctgataaatggataactggccattcaatgtcaagatctttctcacactcaaacttttgtataatagcatctggcaatttcctgtaaataactaagtaaatacaacaaatccagaacacacatttgtcagaaagagttaggcaatttagtatatcggagagtgacagatgatgaggctcattggattttgttgtatcagggaatattccataacttctctgaatggccttctcaacattcccggacatgcatagacaatccatcatctgtagaaacaggtctaagatgcatgcacttgtatgtattctatccttgacaacagtagatgtattctgacagagtgccaagagggcagcatcataggcagccaactgttcatcaagttgtgtccgactgttaatgtacattagccacagtacataagatccctcattatgcttgacctgacaaacaatagtgagatttccatggaaagcttatattcagttctccaaaaaggaaaactaacattctattgaagaaaataaaatagaacaaagtagagccaaaggaggaaataa----ttttctaagcaccaccaaaaaaggggtaaatcatttcattggattatatcgacactacgagagaaaatcatgggcataggtttgctgcatgggcagatggtccc-aataactgatcatacagacatgagaagg-----------------------------------------------------------------------------------------------------------------------------------------------------------------------------------------------------------------------------------------
>_R_Cathormion_rhombifolium_Deighton_3618@NODE_1_length_1625_cov_104.858527
------------------------gacttagtaagttgctcatgagctgctggactctaggcttcttgacatcctcaaaaaactttcttgtcatcagcttgggtgctattaaatcctgaaagacggtatcgttgtgcatttccaagattttcttgatgccaccattagaaccattatcttttaagcatgaagcatcacaaagcaaaaacattgcatgctttctcatttgattatccaaacctccaaaattggcagattcccttgccctgtcaattgccacgcaagcttctgtttcgtgattctgaaaaaattcatagagagaaagattaagaaatccaaacattgcatccatctggccaataccagagcttgacgtatctggaactgatttagaatcaggtcccagagaactacaagaatcatcaccatacgtggcatccatttctccatcatgggattcctgaacttgccaagcagattgaaaccatcggactgtgatttctttagcaaaatcaatttttccatcctggacagcattttcaatgtattgattccagatgcattgcattccaggaattttttttggccatctgctaatggcttcctcaaatcccatgatattgtcagtcccattcttctgtttctgtatatgaactgattctagaaccaactcgatgctgcaagggtacaacctggcatatttatccagcaagctccctaaacattccaggttatccagtgcaaccatgcatctaatatggttgagagcaaaaagttgagccgacctcagattaacttcatttttggctgattcattatagatgtaagagtcg---------------------acacgtttaacagccatctgtttctcttcttctgataaatggataactggccattcaatgtcaagatctttctcacactcaaacttttgtataatagcatctggcaatttcctgtaaataactaagtaaatacaacaaatccagaacacacatttgtcagaaagagttaggcaatttagtatatcggagagtgacagatgatgaggctcattggattttgttgtatcagggaatattccataacttctctgaatggccttctcaacattcccggacatgcatagacaatccatcatctgcagaaacaggtctaagatgcatgcacttgtatgtattctatccttgacaacagtagatgtattctgacagagtgccaagagggcagcatcataggcagccaactgttcatcaagttgtgtccgactgttaatgtacattagccacagtacataagatccctcattatgcttgacctgacaaacaatagtgagatttccatggaaagcttatattcagttttccaaaaaggaaaactaacattctattgaagaaaataaaatagaacaaagtagagccaaaggaggaaataa----ttttctaagcactaccaaaaaaggggtaaatcatttcgttggattatatcgacactacgagagaaaatcatgggcataggtttgctgcatgggcagatggtccc-aataactgatcatacagacatgagaaggcttatatcaagagatacatatcagcatgaagaaaaagaatacgaccaaaaaagcctaacaggtatgattgctgctgccaatgactaatgtcata-------------------------------------------------------------------------------------------------------------------------------------------
>_R_Enterolobium_cyclocarpum_MWC9020@NODE_1_length_1694_cov_361.993197
--------------------------------------ctcataagttgccgggctctaggcttcttgacatcgttgaaaaattttcttgttatcagcttgggagttattaaatcccgaaagccgctatcattatgcatctccaaaattttcttgatgctgccactaggaccattatcttttaggcatgatgcatcacaaagcaaaaacattgcatgctttctcattcgattatctaaatctccaaaattggcagcttcccttgccttgtcaattgctatgcaagcttctgtctcatcattctgaaaaaatttatagagagaaagattaagaaatccaaacattgcatccatctggctaataccagagcttgacgtatctgaaactgatttagaatcaggtcccagagaactacaacaatcatcgccataagtggcatccatttctctatcatgggattcctgaacttgccaagcagattgaaaccatcggactgtaatttctttagcaaaatcaattcttccatcctggacagcattttcaatgtattgattccagatgcattgcattccaggaattttttttggccatctgctaatagcttcctcaaatcccatgatattgtcagtcccattcttctgtttctgtatacgaactgattctagaaccaactcgatgctacaagggtacaacttggcatatttatccaacaagctccctaaacattccaggttatccagtgcaaccatgcatctaatatggctgagagcaaaaagttgagccgacctcagattaacttcatttttggcagattcattaaagatgtaagagtcgacagattcaacagctgtttccacacgtttaacagccatctgtttctcttcttctgataaatggataacgggccattcaatgtcaagatctttctcacactcaaacttttgtgtgatagcatctggcaatttcctgtaaataactaagtaaatacaacaaatccagaacacacatttgtcagaaacagttagacaatttagtatatcggagagtgacagatgatgaggctcattggattttgttgtatcagggaatattccataacttctctgaatggcatcctcaacattccctgacatgcaggaacaatccatcatctgcagaaacaggtctaagatgcatgcacttgtatgtattctatccttgacagcagcagatgtgttctgacagagtgacaagagggcagcatcgtaggcagccaaccgttcatcaagttgtgcccgactgttaatgtacattagccacagtacataagatccctcattatgcttgacctgacaaacaatagcgagatttccatggaaagcttatattcagttctccaaaaaggaaaatcaacattctattgaagaaaatgaaatagaacaaagtagagccaaaggaggaaataaacttttttctgagcactaccaaaaaaggggtaaagcatttcattggattatatcgacactacgagagaaaatcatgggcataggcttgctgcacggtcagatggtcccaaataactgatcatacagacataagaaggcttatatcaagaaatacatatcagcatgaagaaaaagaataaaaccaaaaaagcctaacaggtatgatttctgctgccaatgactaatgtcatacaaaagtaaaacatgtacagattgtttaagtttctatacaaatataggagtcta-------------------------------------------------------------------------------------
>_R_Hydrochorea_gonggrijpii_Tillett_45696@NODE_1_length_1513_cov_196.935933
------------------------------------------------------------------------------------------------------------------------------------------------agattttcttgatgccaccattagaaccattatcttttaagcatgatgcatcacaaagcaaaaacattgcatgctttctcatttgattatccaaacctccaaaattggcagattcccttgccttgtcaattgccacgcaagcttctgtttcatgattctgaaaaaattcatagagagaaagattaagaaatccaaacattgcatccatctggccaataccagagcttgacgtatctggaactgatttagaatcaggtcccagagaactacaagaatcatcaccatacgtggcatccatttctccatcatgggattcctgaacttgccaagcagattgaaaccatcggactgtgatttctttagcaaaatcaatttttccatcctggacagcattttcaatgtattgattccagatgcattgcattccaggaattttttttggccatctgctaatggcttcctcaaatcccatgatattgtcagtcccattcttctgtttctgtatatgaactgattctagaaccaactcaatgctgcaagggtacaacctggcatatttatccagcaagctccctaaacattccaggttatccagtgcaaccatgcatctaatatggttgagagcaaaaagttgagccgacctcagattaacttcatttttggctgattcattatagatgtaagagtcgacagattcaacagctgtttccacacgtttaacagccatctgtttctcttcttctgataaatggataactggccattcaatgtcaagatctttctcacactcaaacttttgtataatagcatctggcaatttcctgtaaataactacgtaaatacaacaaatccagaacacacatttgtcagaaagagttaggcaatttagtatatcggagagtgacagatgatgaggctcattggattttgttgtatcagggaatattccataacttctctgaatggccttctcaacattcccggacatgcatagacaatccatcatctgcagaaacaggtctaagatgcatgcacttgtatgtattctatccttgacaacagtagatgtattctgacagagtgccaagagggcagcatcataggcagccaactgttcatcaagttgtgtccgactgttaatgtacattagccacagtacataagatccctcattatgcttgacctgacaaacaatagtgagatttccatggaaagcttatattcagttctccaaaaaggaaaactaacattctattgaagaaaataaaatagaacaaagtagagccaaaggaggaaataa----ttttctgagcactaccaaaaaaggggtaaatcatttcattggattatatcgacactacgagagaaaatcatgggcataggtttgctgcatgggcagatggtccc-aataactgatcatacagacatgagaaggcttatatcaagagatacatatcagcatgaagaaaaagaatacgaccaaaaaagcctaacaggtatgattgctgctgccaat--------------------------------------------------------------------------------------------------------------------------------------------------------
>_R_Jupunba_asplenifolia_Ekman_6383@NODE_1_length_1238_cov_69.810508
----------------------------------------------------------------------------------------------------------------------------------------------------------------------------------------------------------------------------------------------------------------------------------------------ttctgtttcatcattctgaaaaaattcatagagagaaagattaagaaatccaaacattgcatccatctggccaataccagagcttgacgtatctggaactgatttagaatcaggtcccagagaactacaagaatcatcaccatacgtggcatccatttctccatcatgggattcctgaacttgccaagcagattgaaaccatcggactgtaatttctttagcaaaatcaatgcttccatcctggacagcatttacaatgtattgattccagatgcattgcattccaggaattttttttggccatctgctaatggcttcctcaaatcccatgatattgtctgtcccattcttctgtttctgtatatgaactgattctagaaccaactcgatgctgcaagggtacaacctggcatatttatccagcaagctccctaaacattccaggttatccagtgcaaccatgcatctaatatggttgagagcaaaaagttgagccgacctcagattaacttcatttttggctgattcattatagatgtaagagtcgacagattcaacagctgtttccacacgtttaacagccatctgtttctcttcttctgataaatggataactggccattcaatgtcaagatctttctcacactcaaacctttgaataatagcatctggcaatttcctgtaaataactaagtaaatacaacaaatccagaacacacatttgtcagaaagagttaggcaatttagtatatcggagagtgacagatgatgaggctcattggattttgttgtatcagggaatattccataacttctctgaatggccttctcaacattcccggacatgcataaacaatccatcatctgcagaaacaggtctaagatgcatgcacttgtatgtattctatccttgacaacagtagatgtattctgacagagtgccaagagggcagcatcataggcagccaactgttcatcaagttgtgtccgactgttaatgtacattagccacagtacataagatccctcattatgcttgacctgacaaacaatagtgagatttccatggaaagcttatattcagttctccaaaaacgaaaactaacattctattgaagaaaataaaatagaacaaagtagagccaaaggaggaaataa----ttttctgagcactaacaaaaaagggggaaagcatttcattggattatattgacactacaagagaaaatcatgggcatagg----------------------------------------------------------------------------------------------------------------------------------------------------------------------------------------------------------------------------------------------------------------------------------------------
>_R_Jupunba_cochleata_Bonadeu_673@NODE_1_length_1939_cov_185.469388
gcacagaccaatcaattgaaattggacttagtaagttgctcatgagctgcttgactctaggcttcttgacatcctcaaaaaattttcttgttatcagcttgggtgctattaaatcctgaaagacggtatcgttgtgcatttccaagattttcttgatgccaccattagaaccattatcttttaagcatgatgcatcacaaagcaaaaacattgcatactttctcatttgattatccaaacctccaaaattggcagattcccttgccttgtcaattgccacgcaagcttctgtttcatcattctgaaaaaattcatagagagaaagattaagaaatccaaacattgcatccatctggccaataccagagcttgacgtgtctggaactgatttagaatcgggtcccagagaactacaagaatcatcaccatacgtggcatccatttctccatcatgggattcctgaacttgccaagcagattgaaaccatcggactgtgatttctttagcaaaatcaatttttccatcctggacagcattttcaatgtattgattccagatgcattgcattccaggaattttttttggccatctgctaatggcttcctcaaatcccatgaaattgtcagtcccattcttctgtttctgtatatgaactgattccagaaccaactcgatgctgcaagggtacaacctggcatatttatccagcaagctccctaaacattccaggttatccagtgcaaccatgcatctaatatggttgagagcaaaaagttgagccgacctcagattaacttcatttttggctgattcattatagatgtaagagtcaacagattcaacagctgtttccacacgtttaacagccatctgtttctcttcttctgataaatggataactggccattcaatgtcaagatctttctcacactcaaacttttgtataatagcatctggcaatttcctgtaaataactaagtaaatacaacaaatccagaacacacatttgtcagaaagagttaggcaatttagtatatcggagagtgacagatgatgaggctcattggattttgttgtatcagggaatattccataacttctctgaatggccttctcaacattcccggacatgcatagacaatccatcatctgcagaaacaggtctaagatgcatgcacttgtatgtattctatccttgacaacagtagatgtattctgacagagtgccaagagggcagtatcataggcagccaactgttcatcaagttgtgtccgactgttaatgtacattagccacagtacataagatccctcattatgcttgacctgacaaacaatagtgagacttccatggaaagcttatattcagttctccaaaaaggaaaactaacattctattgaagaaaataaaatagaacaaagcagagccaaaggaggaaataa----ttttctgagcactacccaaaaaggggtaaagcatttcattggatta---------tacgagagaaaatcatgggcataggtttgctgcatgggcagatggtcccaaataactgatcatacagacatgagaaggcttatatcaagagatacatatcagcatgaagaaaaagaatacgacaaaaaaagccaaacaggtatgattgccgctgccaatgactaatgtcatacaaaagtaaaacatgtacaaattgtttaagtttctatataaatataggagtcaatattctaggaagttcctaaatctctagtcacatataagtagaaaatataccgcatacaagaacatgtcatcctttccgttggctt
>_R_Jupunba_commutata_Maguire_46145@NODE_1_length_1745_cov_168.607914
-------------------------------------------------------------------------------------------------------tgctattaaatcctgaaagacggtatcgttgtgcatttccaagattttcttgatgccaccattagaaccattctcttttaagcatgatgcatcacaaagcaaaaacattgcatgctttctcatttgattatccaaacgtccaaaattggcagattcccttgccttgtcaattgccacgcaagcttctgtttcatcattttgaaaaaattcatagagagaaagattaagaaatccaaacattgcatccatctggccaataccagagcttgacgtatctggaactgatttagaatcaggtcccagagaactacaagaatcatcaccatacgtggcatccatttctccatcatgggattcctgaacttgccaagcagattgaaaccatcggactgtgatttctttagcaaaatcaatttttccatcctggacagcattttcaatgtattgattccagatgcattgcattccaggaattttttttggccatctgctaatggcttcctcaaatcccatgatattgtcagtcccattcttctgtttctgtatatgaactgattctagaaccaactcgatgctgcaagggtacaacctggcatatttatccagcaagctccctaaacattcccggttatccagtgcaaccatgcatctaatatggttgagagcaaaaagttgagccgacctcagattaacttcatttttggctgattcattatatatgtaagagtcgacagattcaacagctgtttccacacgtttaacagccatctgtttctcttcttctgataaatggataactggccattcaatgtcaagatctttctcacactcaaacttttgtataatagcatctggcaatttcctgtaaataactaagtaaatacaacaaatccagaacacacatttgtcagaaagagttaggcaatttagtatatcggagagtgacagatgatgaggctcattggattttgttgtatcagggaatattccataacttctctgaatggccttctcaacattcccggacatgcatagacaatccatcatctgcagaaacaggtctaagatgcatgcacttgtatgtattctatccttgacaacagtagatgtattctgacagagtgccaagagggcagcatcataggcagccaactgttcatgaagttgtgtccgactgttaatgtacattagccacagtacataagatccctcattatgcttgacctgacaaacaatagtgagatttccatggaaagcttatattcagttctccaaaaaggaaaactaacattctattgaagaaaataaaatagaacaaagtagagccaaaggaggaaatta----atttctgagcactacctaaaaaggggtaaagcatttcattggattatatcgacactacgagagaaaatcatgggcataggtttgctgcatgggcagatggtcccaaataactgatcatacagacatgagaaggcttatatcaagagatacatatcaggatgaagaaaaagaatacgaccaaaaaagcctaacaggtatgattgctgctgccaatgactaatgtcatacaaaagtaaaacatgtacaaattgtttaagtttctatataaatataggagtctatattctcgaaagttcctaaatctctagtcacatataagtagaaaatataccgcatacaagaacatgtcatcctttccgttggctt
>_R_Jupunba_floribunda_Iganci_883@NODE_1_length_2191_cov_163.183538
gcacagaacaatcaattgaaattggacttagtaagttgctcatgagctgctggactctaggcttcttgacatcctcaaaaaattttcttgttatcagcttgggggctattaaatcctgaaagacggcatcgttgtgcatttccaagattttcttgatgccaccattagaaccattatcttttaagcatgatgcatcacaaagcaaaaacattgcatgctttctcatttgattatccaaacctacaaaattggcagattcccttgccttgtcaattgccacgcaagcttctgtttcatcattctgaaaaaattcatagagagaaagattaagaaatccaaacattgcatccatctggccaataccagagcttgacgtatctggaactgatttagaatcaggtcccagagaactacaagaatcatcaccatacgtggcatccatttctccatcatgggattcctgaacttgccaagcagattgaaaccatcggactgtgatttctttagcaaaatctatttttccatcctggacagcattttcaatgtattgattccagatgcattgcattccaggaattttttttggccatctcctaatggcttcctcaaatcccatgatattgtcagtcccattcttctgtttctgtatatgaactgattctagaaccaactcgatgctgcaagggtacaacctggcatatttatccagcaagctccctaaacattccaggttatccagtgcaaccatgcatctaatatggttgagagcaaaaagttgagccgacctcagattaacttcatttttggctgattcattatagatgtaagagtcgacagattcaacagctgtttccacacgtttaacagccatctgtttctcttcttctgataaatggataactggccattcaatgtcaagatctttctcacactcaaacttttgtataatagcatcaggcaatttcctgtaaataactaagtaaatacaacaaatccagaacacacatttgtcagaaagtgttaggcaatttagtatgtcggagagtgacagatgatgaggctcattggattttgttgtatcagggaatattccataacttctctgaatggccttctcaacattcccggacatgcatagacaatccatcatctgcagaaacaggtctaagatgcatgcacttgtatgtattctatccttgacagcagtagatgtattctgacagagtgccaagagggcagcatcataggcagccaactgttcatcaagttgtgtccgactgttaatgtacattagccacagtacataagatccctcattatgcttgacctgacaaacaatagtgagatttccatggaaagcttatattcagttctccaaaaaggaaaactaacattctattgaagaaaataaaatagaacaaagtagagccaaaggaggaaataa----ttttctgagcactaccaaaaaaggggtaaagcatttcattggattatatcgacactacgagagaaaatcatgggcataggtttgctgcatgggcagatggtcccaaataactgatcatacagacatgagaaggcttatatcaagagatacatatcagcatgaagaaaaagaatacgaccaaaaaagcctaacaggtatgattgctgctgccaatgactaatgtcatacaaaagtaaaacatgtacaaattgtttaagtttctatataaatataggggtctatattctcgaaagttcctaaatctccagtcacatataagtagaaaatataccgcgtacaagaacatgtcatcctttccgttggctt
>_R_Jupunba_laeta_Mori_25147@NODE_1_length_1366_cov_54.725369
------------------------------------------------------------------------------------------------------------------------------------------------------------------------------------------------------------------------------------------------------------------------ccttgtcaattgccacgcaagcttctgtttcatcattctgaaaaaattcatagagagaaagattaagaaatccaaacattgcatccatctggccaataccagagcttgacgtatctggaactgatttagaatcaggtcccagcgaactacaagaatcatcaccatacgtggcatccatttctccatcatgggattcctgaacttgccaagcagattgaaaccatcggactgtgatttctttagcaaaatcaatttttccatcctggacagcattttcaatatattgattccagatgcattgcattccaggaattttttttggccatctgctaatggcttcctcaaatcccatgatattgtcagtcccattcttctgtttctgtatatgaactgattctagaaccaactcgatgctgaaagggtacaacctggcatatttatccagcaagctccctaaacattccaggttatccagtgcaaccatgcatctaatatggttgagagcaaaatgttgagccgacctcagattaacttcatttttggctgattcattatagatgtaagagtcaacagattcaacagctgtttccacacgtttaacagccatctgtttctcttcttctgataaatggataactagccattcaatgtcaagatctttctcacactcaaacttttgtataatagcatctggcaatttcctgtaaataactaagtaaatacaacaaatccagaacacacatttgtcagaaagagttaggcaatttagtatatcggagagtgacagatgatgaggctcattggattttgttgtatcagggaatattccataacttctctgaatggccttctcaacattcccggacatgcatagacaatccatcatctgcagaaacaggtctaagatacatgcacttgtatgtattctatccttgacaagagtagacgtattctgacacagtgccaagagggcagcatcataggcagccaactgttcatcaagttgtgtccgactgttaatgtacattagccacagtacataagatccctcattatgcttgacctgacaaacaatagtgagatttccatggaaagcttatattcagttctccaaaaaggaaaacgaacattctattgaagaaaataaaatagaacaaagtagagccaaaggaggaaataa----ttttctgagcactacccaaaaaggggtatagcatttcattggataatattgacactacgagagaaaatcatgggcataggtttgctgcatgggcagatggtcccaaataactgatcatacagacatgagaaggcttatatcaagagatacatatcagcatgaagaaaaagaatacgaccaaaaaag------------------------------------------------------------------------------------------------------------------------------------------------------------------------------------
>_R_Jupunba_langsdorfii_Ribeiro_728@NODE_1_length_1817_cov_178.510920
----------atcaattgaaattggacttagtaagttgctcatgagctgctggactctaggcttcttgacatcctcaaaaaattttcttgttatcagcttgggagctattgaatcctgaaagacggaatcgttgtgcatttccaaaattttcttgatgccaccattaggaccattatcttttaagcatgatgcatcacaaagcaaaaatattgcatgctttctcatttgattatccaaacctccaaaatcggcggcttcccttgccttgtcaattgctatgcaagcttctgtttcatcattctgaaaaaattcatagagagaaagattaagaaatccaaacattacatccatctggccaataccagagcttgacgtatctggaactgatttagaatcaggtcccagagaactacaagaatcatcaccatacgtggcatccatttctccatcatgggattcctgaacttgccaagcagattgaaaccatcggactgtaatttctttagcaaaatcaattcttccatcctggacagcatttacaatgtattgattccagatgcattgcattccaggaattttttttggccatctgctaatggcttcctcaaatcccatgatattgtcagtcccattcttctgtttctgtatatgaactgattctagaaccaactcgatgctgcaagggtacaacctggcatatttatccagcaagctccctaaacattccaggttatccagtgcaaccatgcatctaatatggttgagagcaaaaagttgagccgacctcagattaacttcatttttggctgattcattatagatgtaagagtcgacagattcaacagctgtttccacacgtttaacagccatctgtttctcttcttctgatgaatggataactggccattcaatgtcaagatctttctcacactcaaacttttgtataatagcatctggcaatttcctgtaaataactaagtaaatacaacaaatccagaacacacatttgtcagaaagagttaggcaatttagtatatcggagagtgacagatgatgaggctcattggattttgttgtatcagggaatattccataacttctctgaatggccttctcaacattcccggacatgcataaacaatccatcatctgcagaaacaggtctaagacacatgcacttgtatgtattctatccttgacagcagtagatgtattctgacagagtgccaagagggcagcatcgtaggcagccaactgttcatcaagttgtgtccgactgttaatgtacattagccacagtacataagatccctcattatgcttgacctgacaaacaatagtgagatttccatggaaagcttaaattcagttctccaaaaaggaaaactaacattctattgaagaaaataaaatagaacaaagtagagccaaaggaggaaataa----ttttctgagcactaccaaaaaaggggtaaagcatttcattggattatatcaacactatgagagaaaatcatgggcataggtttgctgcatggtcagatggtcccaaa----------------------------tatatcaagagagacatatcagcatgaagaaaaagaatacaaccaaaaaagcctaacaggtatgattgctgctgccaatgactaatgtcatacaaaagtaaaacatgtacaaattgtttaagtttctatataaatataggagtctatattctcgaaagttcctaaatctctagtcacatataagtagaaaatataccgcatacaagaacatgtcatcctttccgttggctt
>_R_Jupunba_limae_Iganci_261@NODE_1_length_2205_cov_144.253289
gcacagaacaatcaattgaaattggacttagtaagttgctcaagagctgatggactctaggcttcttgacatcctcaaaaaattttcttgttatcagcttgggagctattaaatcctgaaagacggaatcgttgtgcatttccaaaattttcttgatgccaccattaggaccattatcttttaagcatgatgcatcacaaagcaaaaatattgcatgctttctcatttgattatccaaacctccaaaattggcggcttcccttgccttgtcaattgctatgcaagcttctgtttcatcattctgaaaaaattcatagagagaaagattcagaaatccaaacattgcatccatctggccaataccagagcttgacgtatctggaactgatttagaatcaggtcccagagaactacaagaatcatcaccatacgtggcatccatttctccatcatgggattcctgaacttgccaagcagattgaaaccatcggactgtaatttctttagcaaaatcaattcttccatcctggacagcatttacaatgtattgattccagatgcattgcattccaggaattttttttggccatctgctaatggcttcctcaaatcccatgatattgtcagtcccattcttctgtttctgtatatgaactgattctagaaccaactcgatgctgcaagggtacaacctggcatatttatctagcaagctccctaaacattccaggttatccagtgcaaccatgcatctaatatggttgagagcaaaaagttgagccgacctcagattaacttcatttttggctgattcattatagatgtaagagtcgacagattcaacagctgtttccacacgtttaacagccatctgtttctcttcttctgataaatggataactggccattcaatgtcaagatctttctcacactcaaacttttgtataatagcatctggcaatttcctgtaaataactaagtaaatacaacaaatccagaacacacatttgtcagaaagagttaggcaatttagtatatcggagagtgacagatgatgaggctcattggattttgttgtatcagggaatattccataacttctctgaatggccttctcaacattcccggacatgcataaacaatccatcatctgcagaaacaggtctaagatgcatgcacttgtatgtattctatccttgacaacggtagatgtattctgacagagtgccaagagggcagcatcgtaggcagccaactgttcatcaagttgtgtccgactgttaatgtacattagccacagtacataagatccctcattatgcttgacctgacaaacaatagtaagatttccatggaaagcttatattcagttctccaaaaaggaaaactaacattctattgaagaaaataaaatagaacaaagtagagccaaaggaggaaataa----ttttctgagcactaccaaaaaaggggtaaagcatttcattggattatatcgacactacgagagaaaatcatgggcataggtttgctgcatgggcagatggtcccaaataactgatcatacagacatgagaaggcttatatcaagagatacatatcagcatgaagaaaaataatacaaccaaaaaagcctaacaggtatgattgctgctgccaatgactaatgtcatacaaaagtaaaacatgtacaaattgtttacgtttctatataaatataggagtctatattctcgaaagttcctaaatctctagtcacatataagtagaaaatataccgcatacaagaacatgtcatcctttccgttggctt
>_R_Jupunba_macradenia_Lourteig_3021@NODE_1_length_1439_cov_161.608664
-----------------------------------------------------------------------------------------------------------------------------------------------------------------------------------------catgatgcatcacaaagcaaaaacattgcatgctttctcatttgattatccaaacctccaaaattggcagattcccttgccttgtcaattgccacgcaagcttctgtttcatgattctgaaaaaattcatagagagaaagattaagaaatccaaacattgcatccatctggccaataccagagcttggcgtatctggaactgatttagaatcaggtcccagagaactacaagaatcatcaccatacgtggcatcaatttctccatcatgggattcctgaacttgccaagcagattgaaaccatcggactgtgatttctttagcaaaatcaatttttccatcctggacagcattttcaatgtattgattccagatgcattgcattccaggaattttttttggccatctgctaatggcttcctcaaatcccatgatattgtcagtcccattcttctgtttctgtatatgaactgattctagaaccaactcgatgctgcaagggtacaacctggcatatttatccagcaagctccctaaacattccaggttatccagtgcaaccatgcatctaatatggttgagagcaaaaagttgagccgacctcagattaacttcatttttggctgattcattatagatgtaagagtcgacagattcaacagctgtttccacacgtttaacagccatctgtttctcttcttctgataaatggataactggccattcaatgtcaagatctttctcacactcaaatttttgtataatagcatctggcaatttcctgtaaataactaagtaaatacaacaaatccagaacacacatttgtcagaaagagttaggcaatttagtatatcggagagtgacagatgatgaggctcattggattttgttgtatcagggaatattccataacttctctgaatggccttctcaacattcccggacatgcatagacaatccatcatctgcagaaacaggtctaagatgcatgcacttgtatgtattctatccttgacaacagtagatgtattctgacagagtgccaagagggcagcatcataggcagccaactgttcatcaagttgtgtccgactgttaatgtacattagccacagtacataagatccctcattatgcttgacctgacaaacaatagtgagatttccatggaaagcttatattcagttctgcaaaaaggaaaactaacattctattgaagaaaataaaatagaacaaagtagagccaaaggaggaaataa----ttttctgagcactaccaaaaaaggggtaaatcatttcattggattatatcgacactacgagagaaaatcatgggcataggtttgctgcatgggcagatggtccc-aataactgatcatacagacatgagaaggcttatatcaagagatacatatcagcatgaagaaaaagaatacgaccaa-----------------------------------------------------------------------------------------------------------------------------------------------------------------------------------------
>_R_Jupunba_microcalyx_Iganci_855@NODE_1_length_1969_cov_202.395349
gcacagaacaatcaattgaaattggacttagtaagttgctcatgagctgctggactctaggcttcttgacatcctcaaaaaattttcttgttatcagcttgggggctattaaatcctgaaagacggtatctttgtgcatctccaagattttcttgatgccaccattagaaccattatcttttaagcacgatgcatcacaaagcaaaaacattgcatgctttctcatttgattatccaaacctacaaaattggcagattcccttgccttgtcaattgccacgcaagcttctgtttcatcattctgaaaaaattcatagagagaaagattaagaaatccaaacattgcatccatctggccaataccagagcttgacgtatctggaactgatttagaatcaggtcccagagaactacaagaatcatcaccatacgtggcatccatttctccatcatgggattcctgaacttgccaagcagattgaaaccatcggactgtgatttctttagcaaaatcaatttttccatcctggacagcatttgcaatgtattgattccagatgcattgcattccaggaattttttttggccatctgctaatggcttcctcaaatcccatgatattgtcagtcccattcttctgtttctgtatatgaactgattctagaaccaactcgatgctgcaagggtacaacctggcatatttatccagcaagctccctaaacattccaggttatccagtgcaaccatgcatctaatatggttgagagcaaaaagttgagccgacctcagattaacttcatttttggctgattcattatagatgtaagagtcgacagattcaacagctgtttccacacgtttaacagccatctgtttctcttcttctgataaatggataactggccattcaatgtctagatctttctcacactcaaacttttgtataatagcatctggcaatttcctgtaaataactaagtaaatacaacaaatccagaacacacatttgtcagaaagcgttaggcaatttagtatgacggagagtgacagatgatgaggctcattggattttgttgtatcagggaatattccataacttctctgaatggccttctcaacattcccggacatgcatagacaatccatcatctgcagaaacaggtctaagatgcatgcacttgtatgtattctatccttgacaacagtagatgtattctgacagagtgccaagagggcagcatcataggcagccaactgttcatcaagttgtgtccgactgttaatgtacattagccacagtacataagatccctcattatgcttgacctgacaaacaatagtgagatttccatggaaagcttatattcagttctccaaaaaggaaaactaacattctattgaagaaaataaaatagaacaaagtagagccaaaggaggaaataa----ttttctgagcactaccaaaaaaggggtaaagcatttcattggattatatcgacactacgagagaaaatcatgggcataggtttgctgcatgggcagatggtcccaaataactgatcatacagacatgagaaggcttatatcaagagatacatatcagcatgaagaaaaagaatacgaccaaaaaagcctaacaggtatgattgctgctgccaatgactaatgtcatacaaaagtaaaacatgtacaaattgtttaagtttctatataaatataggagtctatattctcaaaagttcctaaatctctagtcacatataagtagaaaatataccgcatacaagaacatgtcatcctttccgttggctt
>_R_Jupunba_oppositifolia_Liegier_16014@NODE_1_length_1433_cov_162.885693
------------------------------------------------------------------------------------------------------------------------------------------------------------------------------------------------------------------------------------------------------------cggcttcgcttgccttgtcaattgctatgcaagcttctatttcatcattctgaaaaaattcatagagagaaagattaagaaatccaaacattgcatccatctggccaataccagagcttgacgtatctggaactgatttagaatcaggtcccagagaactacaagaatcatcaccatacgtggcatccatttctccatcatgggattcctgaacttgccaagcagattgaaaccatcggactgtaatttctttagcaaaatcagtgcttccatcctggacagcatttacaatgtattgattccagatgcattgcattccaggaattttttttggccatctgctaatggcttcctcaaatcccatgatattgtcagtcccattcttctgtttctgtatatgaactgattctagaaccaactcgatgctgcaagggtacaacctggcatatttatccagcaagctccctaaacattccaggttatccagtgcaaccatgcatctaatatggttgagagcaaaaagttgagccgacctcagattaacttcatttttggctgattcattatagatgtaagagtcgacagattcaacagctgtttccacacgtttaacagccatctgtttctcttcttctgataaatggataactggccattcaatgtcaagatctttctcacactcaaacttttgtataatagcatctggcaatttcctgtaaataactaagtaaatacaacaaatccagaacacacatttgtcagaaagagttaggcaatttagtatatcggagagtgacagatgatgaggctcattggattttgttgtatcagggaatattccataacttctctgaatggccttctcaacattcccggacatgcataaacaatccatcatctgcagaaacaggtctaagatgcatgcacttgtatgtattctatccttgacaacagtagatgtattctgacagagtgccaagagggcagcatcataggcagccaactgttcatcaagttgtgtccgactgttaatgtacattagccacagtacataagatccctcattatgcttgacctgacaaacaatagtgacatttccacggaaagcttatattcagttctccaaaaaggaaaactaacattctattgaagaaaataaaatagaacaaagtagagccaaaagaggaaataa----ttttctgagcactaccaaaaaagggggaaagcatttcattggattatatcgacactacaagagaaaatcatgggcataggtttgctgcatgggcagatggtcccaaataactgatcatacagacatgagaaggcttatatcaagagatacatatcagcatgaagaaaaagaatacagccaaaaaagcctaacaggtatgattgctgctgccaatgactaatgtcatacaaaagtaaaacat-----------------------------------------------------------------------------------------------------------------------------
>_R_Jupunba_oxyphyllidia_Yonker_6157@NODE_1_length_1514_cov_172.196242
-----------------------------------------------------------------------------------------------------------------------------------------------------------------------ggaccattatcttttaagcatgatgcatcacaaagcaaaaatattgcatgctttctcatttgattatccaaacctccaaaattggcggcttcccttgccttgtcaattgctatgcaagcttctgtttcatcattctgaaaaaattcatagagagagagattaagaaatccaaacattgcatccatctggccaataccagagcttgacgtatctgagactgatttagaatcaggtcccagagaactacaagaatcatcaccatacgtggcatccatttctccatcatgggattcctgaacttgccaagcagattgaaaccatcggactgtaatttctttagcaaaatcaattcttccatcctggacagcatttacaatgtattgattccagatgcattgcattccaggaattttttttggccatctgctaatggcttcctcaaatcccatgatattgtcagtcccattcttctgtttctgtatatgaactgattctagaaccaactcgatgctgcaagggtacaacctggcatatttatccagcaagctccctaaacattccaggttatccagtgcaaccatgcatctaatatggttgagagcaaaaagttgagccgacctcagattaacttcatttttggctgattcattatagatgtaagagtcgacagattcaacagctgtttccacacgtttaacagccatctgtttctcttcttctgataaatggataactggccattcaatgtcaagatctttctcacactcaaacttttgtataatagcatcaggcaatttcctgtaaataactaagtaaatacaacaaatccagaacacacatttgtcagaaagagttaggcaatttagtatatcggagagtgacagatgatgaggctcattggattttgttgtatcagggaatattccataacttctctgaatggccttctcaacattcccggacatgcataaacaatccatcatctgcagaaacaggtctaagatgcatgcacttgtatgtattctatccttgacaacagtagatgtattctgacagagtgccaagagggcagcatcataggcagccaactgttcatcaagttgtgtccgactgttaatgtacattagccacagtacataagatccctcattatgcttgacctgacaaacaatagtgagatttccatggaaagcttata------tctccaaaaaggaaaactaacattctattgaagaaaataatatagaacaaagtagagccaaaggaggaaataa----ttttctgagcactaccaaaaaaggggtaaagcatttcattggattatatcgacactacgagagaaaatcatgggcataggtttgctgcatgggcagatggtcccaaataactgatcatacagacatgagaaggcttatatcaagagatacatatcagcatgaagaaaaagaatacaaccaaaaaagcctaacaggtatgattgctgctgccaatgactaatgtcatacaaaagtaaaacatgt---------------------------------------------------------------------------------------------------------------------------
>_R_Jupunba_trapezifolia_Simon_1600@NODE_1_length_917_cov_325.354988
gcacagaacaatcaattgaaattggacttagtaagttgctcatgagctgctggactctaggcttcttgacatcctcaaaaaattttcttgttatcagcttgggtgctattaaatcctgaaagacggtatcattgtgcatttccaagattttcttgatgccaccattagaaccattatcttttaagcatgatgcatcaaaaagcaaaaacattgcatgctttctcatttgattatccaaacctccaaaattggcagattcccttgccttgtcaattgccacgcaagcttctgtttcatcattctgaaaaaattcatagagagaaagattaagaaatccaaacattgcatccatctggccaataccagagcttgacgtatctggaactgatttagaatcaggtcccagagaactacaagaatcatcaccatacgtggcatccatttctccatcatgggattcctgaacttgccaagcagattgaaaccatcggactgtgatttctttagcaaaatcaatttttccatcctggacagcattttcaatgtattgattccagatgcattgcattccaggaattttttttggccatctgctaatggcttcctcaaatcccatgatattgtcagtcccattcttctgtttctgtatatgaactgattctagaaccaactcgatgctgcaagggtacaacctggcatatttatccagcaagctccctaaacattccaggttatccagtgcaaccatgcatctaatatggttgagagcaaaaagttgagccgacctcagattaacttcatttttggctgattcattata----------------------------------------------------------------------------------------------------------------------------------------------------------------------------------------------------------------------------------------------------------------------------------------------------------------------------------------------------------------------------------------------------------------------------------------------------------------------------------------------------------------------------------------------------------------------------------------------------------------------------------------------------------------------------------------------------------------------------------------------------------------------------------------------------------------------------------------------------------------------------------------------------------------------------------------------------------------------------------------------------------------------------------
>_R_Jupunba_trapezifolia_Simon_1600@NODE_2_length_730_cov_219.013333
-----------------------------------------------------------------------------------------------------------------------------------------------------------------------------------------------------------------------------------------------------------------------------------------------------------------------------------------------------------------------------------------------------------------------------------------------------------------------------------------------------------------------------------------------------------------------------------------------------------------------------------------------------------------------------------------------------------------------------------------------------------------------------------------------------------------------------------------------------atgtaagagtcgacagattcaacagctgtttccacacgtttaacagccatctgtttctcttcttctgataaatggataactggccattcaatgtcaagatctttctcacactcaaacttttgtataatagcatctggcaatttcctgtaaataactaagtaaatacaacaaatccagaacacacatttgtcagaaagagttaggcaatttagtatatcggagagtgacagatgatgaggctcattggattttgttgtatcagggaatattccataacttctctgaatggccttctcaacattcccggacatgcatagacaatccatcatctgcagaaacaggtccaagatgcatgcacttgtatgtattctatccttgacagcagtagatgtattctgacagagtgccaagagggcagcatcataggcagccaactgttcatgaagttgtgtccgactgttaatgtacattagccacagtacataagatccctcattatgcttgacctgacaaacaatagtgagatttccatggaaagcttatattcaattctctaaaaaggaaaactaacattctattgaagaaaataaaatagaacaaagtagagccataggaggaaataa----ttttctgagcactaccaaaaaa-gggtaaagcatttcattggattatatcgacactacgagagaaaatcatgggcataggtttgctgcatgggcagatggtcccaaat------------------------------------------------------------------------------------------------------------------------------------------------------------------------------------------------------------------------------------------------------------------
>_R_Punjuba_killipii_Palodorios_6252@NODE_1_length_1503_cov_99.608696
----------------------------------------------------------------------------------------------cagcttgggagatattaaattctgaaagacggtatcgttgtgcatttccaaaattttcttgatgccaccattaggaccattatcttttaagcatgatgcatcacaaagcaaaaacattgcatgctttctcatttgattatctaaacctccaaaattggcagctttccttgccttgtcaattgctatgcaagcttctgtttcatcattctgaaaaaattcatagagagaaagattaagaaatccaaacattgcatccatctggccaataccagagcttgaagtatctggaactgatttagaatcaggtcccagagaactacaagaatcatcaccatacgtggcatccatttctccatcatgggattcctgaacttgccgagcagattgaaaccatcggactgtcatttctttagcaaaatcaattcttccatcctggacagcattttcaatgtattgattccagatgcattgcattccaggaattttttttggccatctgctaatagcttcctcaaatcccatgatattgtcagtcccattcttctgtttctgtatatgaactgattctagaaccaactcgatgctgcaagggtacaacttggcatatttatccagcaagctccctaaacattccaggttatccagtgcaaccatgcatctaatatggttgagagcaaaaagttgagccgacctcagattaacttcatttttggctgattcattatagatgtaagagtcgacagattcaacagctgtttccacacgtttaacagccatctgtttctcttcttctgacaaatggataactggccattcaatgtcaagatctttctcacactcaaacttttgtatgatagcatctggcaatttcctgtaaataactaagtaaatacaacaaatccagaacacacatttgtcagaaacagttaggcaatttagtatattggagagtgacagatgatgagcctcattggattttgttgtatcagggaatattccataacttctctgaatggccttctcaacattcccggacatgcataaacaatccatcatctgcagaaacaggtctaagatgcatgcacttgtatgtattctatccttgacagcagcagatgtattctgacagagtgccaagagggcagcatcgtaggcagccaaccgttcatcaagttgtgtccgactgttaatgtacattagccacagtacataagatccctcattatgcttgacctgacaaacaatagtaagatttccatgaaaagcttatattcagttttccaaaaaggaaaactaacattctattgaagaaaataaaatagaacaaagtagagccaaaggaggaaataa----ttttctgagcactacctaaaatggggtaaagcatttcattggattatatcgacactacgagagaaaataatgggcataggtttgctgcatggtcagatggtcccaaataactgatcatacagacatgagaaggcttatattaagaaatacata---------------------------------------------------------------------------------------------------------------------------------------------------------------------------------------------------------------------
