# Supplementary material for: A new generic circumscription of Hydrochorea (Leguminosae, Caesalpinioideae, mimosoid clade) with an amphi-Atlantic distribution
Source: PhytoKeys. 2022 Aug 22;205:401–37. doi: 10.3897/phytokeys.205.82775 (PMC9849043; doi:10.3897/phytokeys.205.82775)
Supplement: Supplementary material 1 — Supplementary data file S1 [file phytokeys-205-401_article-82775__-s001.zip › RBH3_m38740_comp36828_c0_seq1_exon01.aln-cln]

>Acacia_rostellifera_Murphy_466@NODE_1_length_1490_cov_156.526539
tagcataaggaaggcatcattttcagaggtctgaaccacttggctgccaacaataagaatctggggaataaaatctgcgacctcagacctgatagacaaacatatcggcttgctggaaactacaattaacg----caaaactacacttccatcaattcattatttaacatatgcactagtttagaaatatctacgacccaaagagttgtgcatttatatacattaatttcaaaagtatcaatatggtaaaaacaaagatattggttatgtcatttagattcatgcctgaagagtacgcaacacagccgatttctttacaacacccaaaatcatactaacatccctcaatttacgtgaatccagtacgcaaagatgtgatagtgaaacaacaagttcgaagtccctaaaccggtttaatgccaaatccaataacaaagacgaaagaataagattgtaccgaaggtttggtataagcaccgcattcaccagaaatagtgctattggtctccgaaacttggacgatgacattggcagtgtcacccaactctggcggtccagcctcgagcataatagtactagaatcaaaaataccgagtctctgaagcttcgcaagggcaatttcagtcgcttttaacagctcttgcatagttgtggcattctgtatcccctgcagctcggcctcaattacccaatccttcgtctttgtattccccttaatcagcacatcatggactcggataggaacttcctccgttgacatccgccgggccaggtgatttatcttgaactgctgctcacgcaaaaaagaatctctagattggggtttcggcaggttcggttcatgcaggtcgtcgtcttcttcatct---------tcgtcctcgtagtcgtcttcttctgcgtcgccattggaggacttctgccgctcctgggcgttgctagggttcggagggaatggggcttcattttcttcttcagaattggccatgaggagtgatcagaattcagaacaaattgggagagcaagagcaagagtgaaagcgagtcaatgtagtag--------------cccgcagcagaaagacggcgatggaggagcagaagcaactcctaattgtaacttgtaattcaaacagaacgaattttcctttgtccagaaaatttctaatccattcaaaaagtacttacaataacagaataaagaaattttatttcaattaattttaagctttagtcaataaaatatgccatcatctacaaattttttattaagtaacaaaatttgttatgtaa
>Afrocalliandra_redacta_Germishuizen_5585@NODE_1_length_1049_cov_123.874486
-------------------------------------------------------------------------------------------------aaacacatcaacttgctggaaactgcaactaacgcaaacaaaacttcacttccatcaatttattatttaacatctgcactagtttaaaaatatctacaacccaatgagtagtggctttatctacattaatttgaaaagtatcaatatggtaaaaacaaatatattggttatgtcatttagattcatgcctgaagagtacgcaacacagcggatttctttacaataccaaaaaccatactaacgtccctcggtttacgtgaatccagtgcgcaaagatgtgaaagtgaaactgcaagttcgaagtctctaaccaggtttaatgccaaatcccataacaaagacgatagaataagattgtaccgaaggtttcgtataagcaccgcattcaccagaaattttgctattggtctcggaaacttggacgatgacattggcagtgtcacccaactccggcggtccagcctcgagggtaatattactagaatcgaaaataccgagactctgaagcttcccaagggcaatttcagtcgcttttaacagctcttgcatggttgtggcattctgtatcccctgcagctcggcctcgatcacccagtccctcgtctttgtattccccttaatcagcacgtcgtggactcggataggaacttcctccgtcgacatccgctgggccaggtgatttatcttgaactgctgctcgcgcaaaaaagaatctctagattggcgttttggcaggttcggttcatgcaggtcatcgtcttcttcatcttcgtcgacgtcgtcctcgtagtcgtcttcttctgcatcgccattggaggacttctgcggctcctgggcgttgctagggttagggggaaatggggcttcatttccttcttcagaattggccatgaagagtgatcggaattcagaacagctttgaagagcaaaagtaagagtgagagtgagtcaaaat-gtagaggagctaattttacacgcagcagcaagacgacggcgatggagca----ccttgttaagcggtggctggtaatgcaaacagagcgaattttcc-------------------------------------------------------------------------------------------------------------------------------------------------
>Albizia_adinocephala_FHO33_88@NODE_1_length_1374_cov_105.676176
-agcatagggaaggcatcattttcagaggtctgaaccacttggctgcccacaataagaatctggggaataaaatctgcggcctcagacctaatagccaaacatattggcttgctggaaactacaactagcgcaaacaaaacttcacttgcatcaatttattatttaacatctgcactagtttaaaaatatctacgacccaatgagttgtgcatttatatacatgcatttgaaaactatctatatcgtaaaaacaaagatattggttatgtcagttagattcatgcctgaagaatacgcaacacagccgatttctttacaatacccaaattcatactaacatcccttaatttacgtgaatccagtacgcaaagatgtgatagtgaaacagcaagttcgaagcccctaacccagtttaatgccaaatcccataacaaagacgaaagaataagattgtaccgaaggtttggtataagcaccgcattcaccagaaattatgctattggtctcggaaacttggacgatgacattggcagtgtcacccaactctggcggtccagcctcgagcataatagtactagaatcaaaaataccgagtctctgtagcttcgcaagggcaatttcagtcgcttttaacagctcttgcatagttgtggcattctgtatcccttgcagctcggcctcaattacccaatccttcgtctttgtattccccttaatcagcacatcatggactcggataggaacttcctccgtcgacatccgccgggccaggtgatttatcttgacctgctgctcacgcaaaaaagaatctctagattggggtttcggcagtttcggttcatgcaggtcgtcatctccttcatcttcgtcgacgtcgtcctcgtagtcgtcttcttctgcgtcgccattggaggacttctgccgctcctgggcgttgctagggttcggagggaatggggcttcattttcttcttcagaattggccatgaggagtgatcagaattcagaacaagtttggagagcaagagtaggtgtgaaagcgggaaaatgtagcagaggagctaattttagccgc-------agacggcgatggaggagcaggagcaactcgttattgtcgcttgtaattcaaacagagcgaactttcctctgcccagaaaatttctaatcaattcaaaaagttctaacattaagaaaatatcaaatgatgaattaaattaaaataaaaaatataacaattgacgatata--------------------aaaatttgaaaaattactctttaa
>Albizia_coripatensis_Hughes_2433@NODE_1_length_1322_cov_179.978313
tagcataaggaaggcatcattttcagaggtctgaaccacttggctgcccacaataagaatctggggaataaaatctgcagcctcagacctaatagccaaacatattggcttgctggaaactacaactagagcaaacaaaacttcacttccatcaatttattatttaacatcttcactaatttaaaaatatctacgacccaatgagttgtgcttttatatacattaatttgaaaagcatctatatagtaaaaacaaagatattggttacgtcagttagattcatgcctgaagaatacgcaacacagccgatttctttacaatacccaaattcatactaacatccctcaatttacgtgaatccagtacgcaaagatgtgatagtgaaacagcaagttcgaagccgctaacccggtttaatgccaaatcccataacaaagacgaaagaacaagattgtaccgaaggtttggtataagcaccgcattcaccagaaattatgctattggtctcggaaacttggacgatgacattggcagtgtcacccaactctgccggtccagcctcgagcataatagtactagaatcaaaaataccgagtctctgaagcttcgcaagggcaatttcagtcgcttttaacagctcttgcatagttgtggcattctgtatcccctgcagctcggcctcaattacccaatccttcgtctttgtattccccttaatcagcacatcatggactcggataggaacttcctccgtcgacatccgccgggccaggcgatttatcttgacctgcttctcacgcaaaaaagaatctctagattggggtttcggcagtttcggttcatgcaggtcgtcgtcttcttcatcttcgtcgacgtcgtcctcgtagtcgtcttctgctgcgtcgccattggaggacttctgccgatcctgggcgttgctagggttcggagggaatggggcttcattttcttcttcagaattggccatgaggagtgatcagaattcagaacaagtttggagagcaagagtaggtgtgaaagcgagtcaatgtagtagaggagctaattttagtcgcagcaggaagacggcgacggaggagcagaagcaactcgcaactgtggcttgtaattcaaacagggcgaattttcctctgcccagaaaatttctaatcaattcaaaaagttct------aagaaaatagcaaattatgaattaaattaaaataaaaagtataacaatagatgatata--------------------aaaatttgaaaaattac------t
>Albizia_decandra_Vilhena_231@NODE_1_length_520_cov_18.237020
-----------------------------------------------------------------------------------------------------------------------------------------------------------------------------------------------------------------------------------------------------------------------------------------------------------------------------------------------------------------------------------------atagtgaaacagcaagttcgaagcccctaacccggtttaatgccaaatcccataacaaagacgaaagaataagattgtaccgaaggcttggtataagcaccgcattcaccagaaattatgctattggtctcggaaacttggacgatgacattggcagtgtcacccaactctggcggtccagcctcgagcataatagtactagaatcaaaaataccgagtctctgaagcttcgcaagggcaatttcagtcgcttttaacagctcttgcatagttgtggcattctgtatcccctgcagctcggcctcaattacccaatccttcgtctttgtattccccttaatcagtacatcatggactcggataggaacatcctccgtcgacatccgccgggccaggtgatttatcttgacctgctgctcaagcaaaaaagaatctctagattggggtttcggcagtttcggttcatgcaggtcgtcgtcttcttcatcttcgtcgacgtcgtcctcgtagtcgtcttct--------------------------------------------------------------------------------------------------------------------------------------------------------------------------------------------------------------------------------------------------------------------------------------------------------------------------------------------------------------------------------------------------------------t
>Albizia_multiflora_Hughes_3090@NODE_1_length_1303_cov_85.207178
tagcataaggaaggcatcatgttcagaggtcagaaccacttggctacccacaatgagaatctggggaataaaatctgcggcctcagacctaatagccaaacatattggcttgctggaaactacaactagcgcaaacaaaacttcacttccatcaatttattatttaacatctgcactagtttacaaaaatctacgacccaatgagttgtgcatttatatacattaatttgaaaagtatctatatcataaaaacaaagatattggttatgtcagttagattcatgcctgaagaatacgcaacacagccgatttctttacaatacccaaattcatactaacatccctcaatttacgtgaatccagtacgcaaagatgtgatagtgaaacagcaagttcgaggcccctaacccggtttaatgccaaatcccataaaaaagacgaaagaataagattgtaccgaaggtttggtataagcaccgcattcaccagaaattatgctattggtctcggaaacttggacgatgacattggcagtgtcacccaactctggcggtccagcctcgagcataatagtactagaatcaaaaataccgagtctctgaagcttcgcaagggaaatttcagtcgcttttaacagctcttgcatagttgtggcattctgtattccctgcagctcggcctcaattacccaatccttcgtctttgtattccccttaatcagtacatcatggactcggataggaacatcctccgtcgacatccgccgggccaggtgatttatcttgacctgctgctcacgcaaaaaagaatctctagattggggtttcggcagtttcggttcatgcaggtcgtcgtcttcttcatcttcgtcgacgtcgtcctcgtagtcgtcttcttctgcgtcgccattggaggacttctgccgctcctgggcgttgctagggttcggagggaatggggcttcattttcttcttcagaattggccatgaggagtgatcagaattcagaacaagtttggagagcaagagtaggcgtgaaagcgagacaatgtagtagaagagctaattttagccgcagcagaaagacggcgatggaggcgcagaagcaagccgtaattgtggccagtaattc--------------tttttttttttggataaatattgctcaatctacaaattat-------------------gactctaaattagcttggac-aatatctgtaagaaaatccgatgt----------------ttctctaaacctggtaattccttccgaag
>Albizia_sinaloensis_Hughes_1576@NODE_1_length_1011_cov_87.005353
------------------------------------------------------------------------------------------------------------------------------------------------------------------------atctgcactagtttaaaaatatctacgacccaatgagttgtgcatttatataaattaatttgaaaagtatctatatcgtaaa---aaaaagattggctatgtcagttagatccatgcctgaagaatacgcaacacagccgatttctttacaatacccaaattcatactaacatccctcaatttacgtgaatccagtacgcaaaaatgtgatagtgaaacagcaagttcgaagccccaaacccagtttaatgccaaatcccataacaaagacgaaagaataagattgtaccgaaggtttggtataagcaccgcattcaccagaaattatgctattggtctcggaaacttggacgatgacattggcagtgtcacccaactctggcggtccagcctcgagcataatagtactagaatcaaaaataccgagtctctgtagcttcgcaagggcaatttcagtcgcttttaacagctcttgcatagttgtggcattctgtatcccttgcagctcggcctcaattacccaatccttcgtctttgtattccccttaatcagcacatcatggactcggataggaacttcctccgtcgacatccgccgggccaggtgatttatcttgacctgctgctcacgcaaaaaagaatctctagattggggtttcggcagtttcggttcatgcaggtcgtcatcttcttcatcttcgtcgacgtcgtcctcgtagttgtcttcttctgcgtcgccattggaggacttctgccgttcctgggcgttgctagggttcggagggaatggggcttcattttcttcttcagaattggccatgaggagtgatcagaattcagaacaagtttggagagcaagagtaggtgtgaaagcaggacaatgtagcagaggagctaattttagccgcagcagaaagacggcgatggaggagcaggagcaactcgtagttgtagcttgtaattaaaacagagcgaattttcctctgcccagaaaatttctaatcaattcaaa------------------------------------------------------------------------------------------------------------------a
>Albizia_subdimidiata_var_subdimidiata_Ferreira_210@NODE_1_length_1029_cov_114.334034
--------------------------------------------------------------------------------------------------------------------------------gcgcaaacaaaacttcacttccatcaatttattatttaacatctgcactagtttaaaaatatctacgacccaatgagttgtgcatttatattcattaatttgaaaagtatctatatcgtaaaaacaaagatattggttatgtcagttagattcatgcctgaagaatacgcaacacagccgatttctttacaatacccaaattcattctaacatccctcaatttacgtgaatccagtacgcaaagatgtgatagtgaaacagcaagttcgaggcccctaacccgggttaatgccaaatcccataacaaagacgaaagaataagattgtaccgaaggtttggtataagcaccgcattcaccagaaattatgctattggtctcggaaacttggacgatgacattggcagtgtcacccaactctggcggtccagcctcgagcataatagtactagaatcaaaaataccgagtctctgaagcttcgcaagggcaatttcagtcgcttttaacagctcttgcatagttgtggcattctgtatcccctgcagctcggcctcaattacccaatccttcgtctttgtattccccttaatcagtacatcatggactcggataggaacatcctccgtcgacatccgccgggccaggtgatttatcttgacctgctgctcacgcaaaaaagaatctctagattggggtttcggcagtttcggttcatgcaggtcgtcgtcttcttcatcttcgtcgacgtcgtcctcgtagtcgtcttcttctgcgtcgccattggaggccttctgccgctcctgggcgttgctagggttcggagggaatggggcttcattttcttcttcagaattggccatgaggagtgatcagaattcagaacaagtttggagagtaagactaggtgtggaagcgagacaatgtagtagaggagctaattttagccgcagcagaaagacggcgatggaggagcagaagcaactcgtgattgtagcttgtaattcaaacagagcgaattttcctctgcc-------------------------------------------------------------------------------------------------------------------------------------------
>Albizia_tomentella_Leach_Dunlop_3801@NODE_1_length_1238_cov_127.260121
---------------atcattttcagaggtctgaaccacttggctgcccacaataagaatatggggaataaaatctgcggcctcagacctaatagccaaacatatcggcttgctggaagctacaactaacgcaaacaaaacttcacttccatcaatttattatttaacatctgcactactttgaaaatatctacgacccaatgagttgtgcatttatattcattaatttgaaaagtatcaatatggt-aaaacaaagatattggttatgtcatttagattcacgcctgaagagtacgcaacacagccgattactttacaatacccaaaatcatactaacatccctcaatttacgtgaatccagtacgcaaagatgtgatagtgaaacagtaagttcgaagtcccaaacccggtttcatgccaaatcccataacaaagacgaaagaataagattgtaccgaaggtttggtataagcaccgcattcaccagaaataatgctattggtctcggaaacttggacgatgacgttggcagtgtcacccaactcaggcggtccagcctcgagcataatagtactagaatcaaaaataccgagtctctgaagcttcgcaagggcaatttcagtcgcttttaacagctcttgcatagttgtggcattctgtatcccctgcagctcggcctcaattacccaatccttcgtctttgtattccccttaatcagcacatcatggactcggataggaacttcctccgttgacatccgccgggccaggtgatttatcttgaactgctgctcacgcaaaaaagaatctctagattggggtttcggcaggttcggttcatgcaggtcgtcgtcttcttcatcttcgtcgacgtcgtcctcgtagtcgtcttcttctgcgtcgccattggacgacttctgccgctcctgggcgttgctagggttcggagggaatggggattcattttcttcttcagaattgaccatgaggagtgatcacaattcagaacaattttggagagcaagagtaggtgtgaaagtgagtcaatgtagcagaggagctaattttatccccagcagaaagacaccgatggaggagcaggagcaactcgtaattgtagcttgtaattcaaacagaccgagttttcttttgtccagaaaatttctaat------aaaaaattcttacattaagaaaatatcaaattatgaattaaattaaaat-aaaaatataacaata----------------------------------------------------a
>Balizia_pedicellaris_Queiroz_15529@NODE_1_length_1175_cov_147.791964
----------------------------------------------------------------------------------------------------------------------------------------------------------atttattatttaacatctgcactagcttaaaaatatctacgacccaatgagttgtgcatttatatacattaatttgaaaagtatcaatatggtaaaaacaaagatattggttaagtcatttagattcatgcctgaagagtacgcaacacagccgatttctttacaatacctaaaatcacactaacatccctcaatttacgtgaatccagtacgcaaagatgtgatagtgaaacagcaagttcgaaatccctaacccggtttaatgccaaatcccataacaaagacgaaagaataagattgtaccgaaggtttggtataagcaccgcattcaccagaaattatgctattggtctcggaaacttggacgatgacattggcagtgtcacccaactctggcggtccagcctcgagcataatagtactagaatcaaaaataccgaggctctgaagcttcccaagggcaatttcagtcgcttttaacagctcttgcatggttgtggcattctgtatcccccgcagctcggcctcaattacccaatccttcgtctttgtattccccttaatcagcacatcatggactcggattggaatttcctccgtcgacatccgccgggccaggtgatttatcttgaactgctgctcacgcaaaaaagaatctctagattggggtttcggcaggttcggttcatgcaggtcgtcgtcttcttcatctacgtcgacgtcgtcctcgtagtcgtcttcttctgcgtcgccattggaggacttctgccgctcctgggcgttgctagggttcggagggaatggggcttcattttcttcttcagaattggccatgaggagtgatcagaattcagaacaagtttagagagcaagagtaggagtgaaagcgagtcaat---gtaggggagctaattttacccgcagcgggaagacggcaatagaggagcaggagcaactcgagattttagctggtaattcaaacagagcgaattttcctttgtccagaaaatttctaatcaattcaaaaaattcttacattaagaaaatatcaaattatgaattaaattaaaataaaaaatataacaatagatgatatagtcatgaaaatgtttttcttaaaatttgaaaaattactctttat
>Balizia_spnov_Morim_577@NODE_1_length_748_cov_281.630592
-----------------------------------------------------------------------------------------------------------------------------------------------cacttccatcaatttattatttaacatccgcactagcgtaaaaatatctacgacccaatgagttgtgcatttatatacattaatttgaaaagtatcaatatggtaaaaacaaagatattggttaagtcatttagattcatgcctgaagagtacgcaacacagccgatttctttacaatacctaaaatcatactaacatccctcaatttacgtgaatccagtacgcaaagatgtgatagtgaaacagcaagttcgaaatccctaacccggtttaatgccaaatcccataacaaagacgaaagaataagattgtaccgaaggtttggtataagcaccgcattcaccagaaattatgctattggtctcggaaacttggacgatgacattggcagtgtcacccaactctggcggtccagcctcgagcataatagtactagaatcaaaaataccgagtctctgaagcttcccaagggcaatttcagtcgcctgtaacagctcttgcatagttgtggcattctgtatcccctgcagctcggcctcaattacccaatccttcgtctttgtattccccttaatcagcacatcatggactcggattggaacttcctccgtcgacatccgccgggccaggtgatttatcttgaactgctgctcacgcaaaaaagaatctctagattggggtttcggcaggttcggttcatgcaggtcgtcgtcttcttcatctacgtcgacgtcgtcctcatagtca--------------------------------------------------------------------------------------------------------------------------------------------------------------------------------------------------------------------------------------------------------------------------------------------------------------------------------------------------------------------------------------------------------------------t
>Cathormion_obliquifoliolatum_Wieringa_6519@NODE_1_length_1102_cov_110.779370
-----------------------------------------------------------------------------------------------------------------------------------------------------------------------------------------------tacgacccaatgagctgtgcatttatgtacattaatttgaaaagtatcaatatggtaaaaacaaagatattggttaagtcatttagattcatgcctgaagagtacgcaacacagccgatttctttacaatacctaaaatcatactaacatccctcaatttacgtgaatccagtacgcaaagatgtgatagtgaaatagcaagttcgaaatccctaacccggtttaatgccaaatcccataacaaagacgaaagaataagattgtaccgaaggtttggtataagcaccgcattcaccagaaattatgctattggtctcggaaacttggacgatgacattggcagtgtcacccaactctggcggtccagcctcgagcataatagtactagaatcaaaaataccgaggctctgaagcttcccaagggcaatttcagtcgcttttaacagctcttgcatagttgtggcattctgtatcccctgcagctcggcctcaattacccaatccttcgtctttgtattccccttaatcagcacatcatggactcggattggaacttcctccgtcgacatccgccgggccaggtgatttatcttgaactgctgctcacgcaaaaaagaatctctagattggggtttcggcaggttcggttcatgcaggtcgtcgtcttcttcatctacgtcgacgtcgtcctcgtagtcgtcttcttctgcgtcgccattggaggacttctgccgctcctgggcgttgctagggttcggagggaatggggcttcattttcttcttcagaattggccatgaggagtgatcagaattcagaacaagtttggagagcaagagtaggagtgaaagcgagtcaat---gtaggggagctaattttacccgcagcatgaagacggcgatggaggagcaggagcaactcgaaattttagctggtaattcaaacagagcgaattttcctttgtccagaaaatttctaatcaattcaaaaaattcttacattaagaaaatatcgaattatgaattaaatta-----------------------------gtcgtgaaaatgttcttcttgaaatttgaaaaattactctttac
>Cathormion_rhombifolium_Deighton_3618@NODE_1_length_1177_cov_52.901818
-------------------------------------------------------------------ataaaatctgcagcctcagacctaatagccaaacatatcggcttgttggaaactacaactaacgcaaacaaaacttcacttccatcaatttattatttaacatctgcactagcttaaaaatatctacgacccaatgagttgtgcatttatatacattaatttgaaaagtatcaatatggtaaaaacaaagatattggttaagtcatttagattcatgcctgaagagtacgcaacacagccgatttctttacaatacctaaaatcatactaacatccctcaatttacgtgaatccagtacgcaaagatgtgatagtgaaacagcaagttcgaaatccctaacccggtttaatgccaaatcccataacaaagacgaaagaataagattgtaccgaaggtttggtataagcaccgcattcaccagaaattatgctattggtctcgaaaacttggacgatgacattggcagtgtcacccaactctggcggtccagcctcgagcataatagtactagaatcaaaaataccgaggctctgaagcttcccaagggcaatttcagtcgcttttaacagctcttgcatagttgtggcattctgtatcccctgcagctcggcctcaattacccaatccttcgtctttgtattccccttaatcagcacatcatggactcggattggaacttcctccgtcgacatccgccgggccaggtgatttatcttgaactgctgctcacgcaaaaaagaatctctagattggggtttcggcaggttcgg---------------------ttcatctacgtcgacgtcgtcctcgtagtcgtcttcttctgcgtcgccattggaggacttctgccgctcctgggcgttgctagggttcggagggaatggggcttcattttcttcttcagaattggccatgaggagtgatcagaattcagaacaagtttggagagcaagagtaggagtgaaagcgagtcagt---gtaggggagctaattttacccgcagcatgaagacggcgattgaggagcaggagcaactcgaaattttagctggtaattcaaacagagcgaattttcctttgtccagaaaatttctaatcaattcaaaaaattcttacattaagaaaatatcgaattatgaattaaatta-----------------------------gtcgtgaaaatgttcttcttgaaatttgaaaaattactctttat
>Enterolobium_cyclocarpum_MWC9020@NODE_1_length_1261_cov_205.526182
-------------------------gaggtctgaaccacttggctgcccacaataagaatatggggaataaaatctgcggcctcagccccaatagccaaacatatcggcttgctggaaactacaactaacgcaaacaaaacttcacttccatcaatttattatttaacatctgcactagtttaaaaatatctacgacccaacgagttgtgcatttatatacattaatttgaaaagtatcaataaggtaaacacaaagatattgattatgtcatttagattcatgcctgaagagtacacaacacagccgattactttacaatacccaaaatcatagtaacatccctcaattcacgtgaacccagcacgcaaagatgtgatagtgaaacagtaagttcgaagtccttaacccggtttaatgccaaatcccataacaaaaacgaaagaataagattgtaccgacggtttggtataagcaccgcattcaccagaaataatgctattggtctcggaaacttggacgatgacgttggcagtgtcacccaactctggcggtccagcctcgagcataatagtactagaatcaaaaataccgagtctctgaagcttcgcaagggcaatttcagtcgcttttaacagctcttgcatagttgtggcattctgtatcccctgcagctcggcctcaattacccaatccttcgtctttgtattccccttaatcagcacatcatggactcggataggaacttcctccgtcgacatccgctgggccaggtgatttatcttgaactgctgctcacgcaaaaaagaatctctagattggggtttcggcaggttcggttcatgcaggtcgtcgtcttcttcatcttcgtcgacgtcgtcctcgtagtcgtcttcttctgcgtcgccattgggggacttctgccgctcctgcacattgctagggttcggagggaatggggattcattttcttcttcagaattggccatgaggagtgatcacaattcagaacaattttggagagcaagagtgggtgtgaaagcgagtcaatgtagcagaggagctaattttacccgcagcaggaagacagcgatggaggagcaggagcaactcgtaattgtagcttgtaattcaaacagagcgaattttcctttgtccagaaaatttctaatcaattcaaaaaattcttacattaagaaaatatcaaattatgaattaaattaaaataaaaaatataacaatagatgatatcttcatgaaatttttttttcttaaa-------------------a
>Hydrochorea_corymbosa1_Bonadeu_655@NODE_1_length_886_cov_100.948255
---------------------------------------------------------------------------------------------------------------------------------------------------------------------------------------------------------------------------------------------------------------------------agtcatttagattcatgcctgacgagtacgcaacacagccgatttctttacaatacctaaaatcataccaacatccctcaatttacgtgaatctagtacgcaaagatgtgatagtgaaacaacaagttcgaaatccctaacccggtttaatgccaaatcccataacaaagacgaaagaataagattgtaccgaaggtttggtataagcaccgcattcaccagaaattatgctattggtctcggaaacttggacgatgacattggcagtgtcacccaactctggcggtccagcctcgagcataatagtactagaatcaaagataccgaggctctgaagcttcccaagggcaatttcagtcgcttttaacagctcttgcatagttgtggcattctgtatcccctgcagctcggcctcaattacccaatccttcgtctttgtattccccttaatcagcacatcatggactcggattggaacttcctccgtcgacatccgccgggccaggtgatttatcttgaactgctgctcacgcaaaaaagaatctctagattggggtttcggcaggttcggttcatgcaggtcgtcgtcttcttcatctacgtcgacgtcgtcctcgtagtcgtcttcttctgcgtcgccattggaggacttctgctgctcctgggcgttgctagggttcggagggaatggggcttcattttcttcttcagaattggccatgaggagtgatcagaattcagaacaagtttggagagcaagagtaggagtgaaagcgagtcaat---gtaagggagctaattttacccgcagcaggaagcctgcgatagaggagcaggagcaactcgaaattttagctggtaattcaaacagagcgaattttcctttgtc-------------------------------------------------------------------------------------------------------------------------------------------
>Hydrochorea_corymbosa2_Iganci_862@NODE_1_length_1073_cov_290.476424
------------------------------------------------------------------------------------------------------------------------------------------------acttccatcaatttattatttaacatctgcactagcttaaaaatatctacgacccaatgagttgtgcatttatatacattaatttgaaaagtatcaatatggtaaaaacaaagatattggttaagtcatttagattcatgcctgacgagtacgcaacacagccgatttctttacaatacctaaaatcataccaacatccctcaatttacgtgaatctagtacgcaaagatgtgatagtgaaacaacaagttcgaaatccctaacccggtttaatgccaaatcccataacaaagacgaaagaataagattgtaccgaaggtttggtataagcaccgcattcaccagaaattatgctattggtctcggaaacttggacgatgacattggcagtgtcacccaactctggcggtccagcctcgagcataatagtactagaatcaaagataccgaggctctgaagcttcccaagggcaatttcagtcgcttttaacagctcttgcatagttgtggcattctgtatcccctgcagctcggcctcaattacccaatccttcgtctttgtattccccttaatcagcacatcatggactcggattggaacttcctccgtcgacatccgccgggccaggtgatttatcttgaactgctgctcacgcaaaaaagaatctctagattggggtttcggcaggttcggttcatgcaggtcgtcgtcttcttcatctacgtcgacgtcgtcctcgtagtcgtcttcttctgcgtcgccattggaggacttctgctgctcctgggcgttgatagggttcggagggaatggggcttcattttcttcttcagaattggccatgaggagtgatcagaattcagaacaagtttggagagcaagagtatgagtgaaagcgagtcaat---gtaggggcgctgattttacccgcagcaggaagactgcgatagaggagcaggagcaactcgaaattttagctggtaattcaaacagagcgaattttcctttgtccagaaaatttctaatcaattcaaaaaattcttacattaagaaaatatcgaattatgaattaaa---------------------------------------------------------------------------t
>Jupunba_abbottii_Zanoni_21220@NODE_1_length_1038_cov_104.797086
-----------------------------------------------------------------------------------------------------------------------------------------------------------------------------cactagcttaaaaatatctacgacccaatgagttgtgcatttatatacattaatttgaaaagtatcaatatggtaaaaacaaagatattggttaagtcatttagattcatgcctgaagagtacgcaacacagccgatttatttacaacacccaaaatcatactaacatccctcgatttacgtgaatccagtacgcaaagatgtgatagtgaaacagcaagttcgaaatccctaacccggtttaatgccaaatcccataacaaagacgaaagaataagattgtaccgaaggtttggtataagcaccgcattcaccagaaattatgctattggtctcggaaacttggacgatgacattggcagtgtcacccaactctggtggtccagcctcgagcataatagtactagaatcaaaaataccgagtctctgaagcttcccaagggcaatttcagtcgcttttaacagctcttgcatggttgtggcattctgtatcccctgcagctcggcctcaattacccaatccttcgtctttgtattccccttaatcagcacatcatggactcggattggaacttcctccgtcgacatccgccgggccaggtgatttatcttgaactgctgctcacgcaaaaaagaatctctagattggggtttcggcaggttcggttcatgcaggtcgtcgtcttcttcatctacgtcgacgtcgtcctcgtagtcatcttcttctgcgtcgccattggaagacttctgccgctcctgggcgttgctagggttcggagggaatggggcttcattttcttcttcagaattggccatgaggagtgatcagaattcagaacaagtttggagggcaagagtaggagtgaaagcgagtcaat---gtaggggagctaattttacccgcagcaggaagacggcgatggaggagcaggagcaactcgaaattgtagctggtaattcaaacagagcgaattttcctttgtccagaaaatttctaatcaattcaaaaaattcttacattaagaaaatatcaaattatga---------------------------------------------------------------------------------a
>Jupunba_asplenifolia_Ekman_6383@NODE_1_length_826_cov_48.475300
--------------------------------------------------------------------------------------------------------------------------------------------------------------------------------------------------------------------------------------------------------------------ttggttaagtcatttagattcatgcctgaagagtacgcaacacagccgatttctttacaacacctaaaatcatactaacatccctcaatttacgtgaatccagtacgcaaagatgtgatagtgaaacagcaagttcgaaatccctaacccggtttaatgccaaatcccataacaaagacgaaagaataagattgtaccgaaggtttggtataagcaccgcattcaccagaaattatgctattggtctcggaaacttggacgatgacattggcagtgtcacccaactctggtggtccagcctcgagcataatagtactagaatcaaaaataccgagtctctgaagcttcccaagggcaatttcagtcgcttttaacagctcttgcatggttgtggcattctgtatcccctgcagctcggcctcaattacccaatccttcgtctttgtattccccttaatcagcacatcatggactcggattggaacttcctccgtcgacatccgccgggccaggtgatttatcttgaactgctgctcacgcaaaaaaaaatctctagattggggtttcggcaggttcggttcatgcaggtcgtcgtcttcttcatctacgtcgacgtcgtcctcgtagtcatcttcttctgcgtcgccattggaagacttctgccgctcctgggcgttgctagggttcggagggaatggggcttcattttcttcttcagaattggccatgaggagtgatcagaattcagaacaaattgggagagcaggagcaggtgtgaaagcaagtcaatgtagtagaggagctaattttacccgcagcaggaaga-----------------------------------------------------------------------------------------------------------------------------------------------------------------------------------------------------------------
>Jupunba_barbouriana_Iganci_847@NODE_1_length_1351_cov_158.580063
tagcacaaggaaggcatcattttcagaggtctgaaccacttggctgcccacaataagaatctgggggataaaatctgccgcctcagacgtaatagccaaacatatcggcttgctggaaactacaactaacgcaaacaaaacttcacttccatcaatttattatttaacatctgcactagcttaaaaatatctacgagccaatgagttgtgcatttatatacattaatttgaaaagtatcaatatggtaaaaacaaagatattggttaagtcatttagattcatgcctgaagagtacgcaacacagccgatttctttaccatacctaaaatcatactaacatccctcaatttacgtgaatccagtacgcaaagatgtgatagtgaaacagaaagttcgaaatccctaacccggtttaatgccaaatcccataacaaagacgaaagaataagattgtaccgaaggtttggtataagcaccgcattcaccagaaattatgctattggtctcggaaacttggacgatgacattggcagtgtcacccaactctggcggtccagcctcgagcataatagtactagaatcaaaaataccgagtctctgaagcttcccaagggcaatttcagtcgcttttaacaactcttgcatagttgtggcattctgtatcccctgcagctcggcctcaattacccaatccttcgtctttgtattccccttaatcagcacgtcatggactcggattggaacttcctccgtcgacatccgccgggccaggtgatttatcttgaactgctgctcacgcaaaaaagaatctctagattggggtttcggcaggttcggttcatgcaggtcgtcgtcttcttcatctacgtcgacgtcgtcctcgtagtcgtcttcttctgcgtcgccattggaggacttctgccgctcctgggcgttgctagggttcggagggaatggggcttcattttcttcttcagaattggccatgaggagtgatcagaattcagaacaagtttggagagcaagagtaggagtgaaagcgagtcaat---gtaggggagctaattttacccgcagcaggaagacggcgatggaggagcaggagcaactggaaattgtagctggtaattcaaacagagcgaattttcctttgtccagaaaatttctaatcaattcaaaaaattcttacattaagaaaatatcaaattatgaattaaattaaaataaaaaatataacaatagatgatatagtcatgaaaatgtttttcttaaaatttgaaaaattactct---t
>Jupunba_cochleata_Bonadeu_673@NODE_1_length_1542_cov_95.810239
tagcataaggaaggcatcattttcagaggtctgaaccacttggctgcccacaataagaatctggggaataaaatctgcggcctcagacctaataaccaaacatatcggcttgctggaaactacaactaacgcaaacaaaacttcacttccatcaatttattatttaaaatctgcactagcttaaaaatatctacgacccaatgagttgtgcaattatatacattaatttgaaaagtatcaatatggtaaaaacaaagatattggttatgtcatttagattcatgcctgaagagtacgcaacacagccgatttctttacaatacccaaaatcatactaacatccctcaatttaggtgaatccagtacgcaaagatgtgatagtgaaacagaaagttcgaaatccctaacccggtttaatgccaaatcccaaaacaaagacgaaagaataagattgtaccgaaggtttggtataagcaccgcattcaccagaaattacgctattggtctcggaaacttggacgatgacattggcagtgtcacccaactctggcggtccagcctcgagcataatagtactagaatcaaaaataccgagtctctgaagcttcccaagggcaatttcagtcgcttttaacagctcttgcatagttgtagcattctgtatcccctgcagctcggcctcaattacccaatccttcgtctttgtattccccttaatcagcacatcatggactcggattggaacttcctccgtcgacatccgccgggccaggtgatttatcttgaactgctgctcacgcaaaaaagaatctctagattggggtttcggcaggttcggttcatgcaggtcgtcgtcttcttcatctacgtcgacgtcgtcctcgtagtcgccttcttctgcgtcgccattggaggacttctgccgctcctgggcgttgctagggttcggagggaatggggcttcattttcttcttcagaattggccatgaggagtgatcagaattcagaacaagtttggagagcaagagtaggagtgaaagcgagccaat---gtagaggagctaattttacccgcagcaggaagacagcgatggaggagcaggagcaactcgaaattgtagctggtaattcaaatagagcgaattttcctttgtccagaaaatttctaatcaattcaaaaaattcttacattaagaaaatataaaattatgaattaaattaaaataaa-----------------atatagtcatgaaaaagtttttcttaaaatttgaaaaattactctttag
>Jupunba_floribunda_Iganci_883@NODE_1_length_1502_cov_94.560000
tagcacaaggaaggcatcattttcagaggtctgaaccacttggctgcccacaataagaatctggggaataaaatctgcagcctcagacctaatagccaaacatatcggcttgctggaaactacaactaacgcaaacaaaacttcacttccatcaatttattatttaacatccgcactaggttaaaaatatctacgacccaatgaattgtgcatttatatacattaatttgaaaagtatcaacatggtaaaaacaaagatattggttaagtcatttagattcatgcctgaagagtacgcaacacagccgatttctttacaatacctaaaatcatactaacatccctcaatttacgtgaatcgagtacgcaaagatgtgatagtgaaacagcaagttcgaaatccctaacccggtttaatgccaaatcccataacaaagacgaaagaataagattgtaccgaaggtttggtataagcaccgcattcaccagaaattatgctattggtctcggaaacttggacgatgacattggcagtgtcacccaactctggcggtccagcctcgagcataatagtactagaatcaaaaataccgagtctctgaagcttcccaagggcaatttcagtcgcttttaacagctcttgcatagttgtggcattctgtatcccctgcagctcggcctcgattacccaatccttcgtctttgtattccccttaatcagcacgtcatggactcggattggaacttcctccgtcgacatccgccgggccaggtgatttatcttgaactgctgctcacgcaaaaaagaatctctagattggggtttcggcaggttcggttcatgcaggtcgtcgtcttcttcatctacgtcgacgtcgtcctcgtagtcgtcttcttctgcgtcgccattgtaggacttctgccgctcctgagcgttgctagggttcggagggaatggggcttcattttcttcttcagaattggccatgaggagtgatcagaattcagaacaagtttggagagcaagagtaggagtgaaagcgagtcaat---gtagggaagctaattttacccgcagcaggaatacggcgatggaggagcaggagcaactcgaaattgtagctggtaattcaaacagagcgaattttcctttgtccagaaaatttctaatcaattcaaaaaattcttacattaagaaaatatcaaattataaattaaattaaaataaaaaatataacagtagatgctatagtcatgaaaatgtttttcttaaaatttgaaaaattactctttat
>Jupunba_laeta_Mori_25147@NODE_1_length_1088_cov_55.995054
-----------------------------------------------------------------------------------------------------atatcggcttgctggaaactacaactaacgcaaacaaaacttcacttccatcaacttattatttaacatctgcactagcttaaaaatatctacgacccaatgagttgtgcatttatatacattaatttgaaaagtatcaatatggtaaaaacaaagatactggttgtgtcatttagattcatgcctgaagagtacgcaacacagccgatttctttacaatacctaaaatcatactaacatccctcaatttacgtgaatccagtacgcaaagatgtgatagtgaaacagcaagttcgaaatccctaacccggtttaatgccaaatcccaaaacaaagacgaaagaataagattgtaccgaaggtttggtataagcaccgcattcaccagaaattacgctattggtctcggaaacttggacgatgacattggcagtgtcacccaactctggcggtccagcctcgagcataatagtactagaatcaaaaataccgagtctctgaagcttcccaagggcaatttcagtcgcttttaacagctcttgcatagttgtagcattctgtatcccctgcagctcggcctcaattacccaatccttcgtctttgtattccccttaatcagcacatcatggactcggattggaacttcctccgtcgacatccgccgggccaggtgatttatcttgaactgctgctcacgcaaaaaagaatctctagattggggttgcggcaggttcgattcatgcaggtcgtcgtcttcttcatctacgtcgacgtcgtcctcgtagtcgtcttcttctgcgtcgccattggaggacttctgccgctcctgggcgttgctagggttcggagggaatggggcttcattttcttcttcagaattggccatgaggagtgatcagaattcagaacaagtttggagagcaagagtaggagtgaaagcgagccaat---gtagaggagctaattttacccgcagcaggaagacggcgatggaggagcaggagcaactcgaaattgtagctggtaattcaaacagagcgaattttcctttgtccagaaaatttctaatcaattcaaaaaattcttacat-------------------------------------------------------------------------------------------------------
>Jupunba_langsdorfii_Ribeiro_728@NODE_1_length_1378_cov_92.737894
tagcataaggaaggcatcattttcagaggtctgaaccactgggctgcccacaataagaatctggggaataaaatctgcggcctcagacctaatagccaaacatatcggcttgctggaaactacaactaacgcaaacaaaacttcacttccatcaatttattatttaacatctgcactagcttaaaaatatctacgacccaatgagttgtgcatttatatacattaatttgaaaagtatcaatatggtaaaaacaaagatattggttatgtcatttagattcatgcctgaagagtacgcaacacagccgatttctttacaatacccaaaatcatactaacatccctcaatttacgtgaatccagtacgcaaagatgtgatagtgaaacagcaagttcgaaatcccttacccggtttaatgccaaatcccaaaacaaagacgaaagaataagattgtaccgaaggtttggtataagcaccgcattcaccagaaattacgctattggtctcggaaacttggacgatgacattggcagtgtcacccaactctggcggtccagcctcgagcataatagtactagaatcaaaaataccgagtctctgaagcttcccaagggcaatttcagtcgcttttaacagctcttgcatagttgtggcattctgtatcccctgcagctcggcctcaattacccaatccttcgtctttgtattccccttaatcagcacatcatggactcggattggaacttcctccgtcgacatccgccgggccaggtgatttatcttgaactgctgctcacgcaaaaaagaatctctagattggggttttggcaggttcggttcatgcaggtcgtcgtcttcttcatctacgtcgacgtcgtcctcgtagtcgtcttcttctgcgtcgccattggaggacttctgccgctcctgggcgttgctagggttcggagggaatggggcttcattttcttcttcagaattggccatgaggagtgatcagaattcagaacaagtttggagagcaagagtaggagtgaaggccagccaat---gtagaggagctaattttacccgcagcaggaagacggcgatggaggagcaggagcaactcgaaattgtagctggtaattcaaacagaggagattttcctttgtccagaaaatttctaatcaattcaaaaaattcttacattaagaaaatataaaattatgaattaaattaaaataaaaaatataacaatagatgatatagtcatgaaaatgtttttcttaaaatttgaaaaattactctttaa
>Jupunba_microcalyx_Iganci_855@NODE_1_length_1392_cov_123.285932
tagcataaggaaggcatcattttcagaggtctgaaccacttggctgcccacaataagaatctggggaataaaatctgcagcctgagacctaatagccaaacatatcggcttgctggaaactacaactaacgcaaacaaaacttcacttccatcaatttattatttaacatctgcactagctcaaaaatatctacgacccaatgagttgtgcatttatatacattaatttgaaaagtatcaatatggtaaaaccaaagatattggttaagtcatttagattcatgcctgaagagtacgcaacacagccgatttctttacaatacctaaaatcatactaacatccctcaatttacgcgaatccagcacgcaaagatgtgatagtgaaacagcaagttcgaaatccct-acccggtttaatgccaaatcccataacaaagacgcaagaataagattgtaccgaaggtttggtataagcaccgcattcaccagaaattatgctattggtctcggaaacttggacgatgacattggcagtgtcacccaactctggcggtccagcctcgagcataatagtactagaatcaaaaataccgagtctctgaagcttcccaagggcaatttcagtcgcttttaacagctcttgcatagttgtggcattctgtatcccctgcagctcggcctcaattacccaatccttcgtctttgtattccccttaatcagcacatcatggactcggattggaacttcctccgtcgacatccgccgggccaggtgatttatcttgaactgctgctcacgcagaaaagaatctctagattggggtttcggcaggttcggttcatgcaggtcttcgtcttcttcatctacgtcgacgtcgtcctcgtagtcgtcttcttctgcgtcgccattggaggacttctgccgctcctgggcgttgctagggttcggagggaatggggcttcattttcttcttcagaattggccatgaggagtgatcagaattcagaacaagttcggagagcaagagtaggagtgagagcgagtcaat---gtagaggagctaactttacccgcagtaggaggacggcgatggaggagcaggagcgactcgaaattgtagctggtaattcaaacagagcgaattttcctttgtccagaaaatttctaatcaattcaaaaaattcttacattaagaaaatatcaaattatgaattaaattaaaat-aaaaatataacaatagattatatagtcatgaaaatgtttttcttaaaatttgaaaaattactctttaa
>Jupunba_nipensis_Mayo_19662@NODE_1_length_738_cov_43.620272
-------------------------------------------------------------------------------------------------------------------------------------------------------------------------------------------------------------------------------------------------------------------------------------attcatgcctgaagagtacgcaacacagccgatttctttacaacacctaaaatcatactaacatccctcaatttacgtgaatccagtacgcaaagatgtgatagtgaaacagcaagttcgaaatccctaacccggtttaatgccaaatcccataacaaagacgaaagaataagattgtaccgaaggtttggtataagcaccgcattcaccagaaattaagctattggtctcggaaacttggacgatgacattggcagtgtcacccaactctggtggtccagcctcgagcataatagtactagaatcaaaaataccgagtctctgaagcttcccaagggcaatttcagtcgcttttaacagctcttgcatagttgtggcattctgtatcccctgcagctcggcctcaattacccaatccttcgtctttgtattccccttaatcagcacatcatggactcggattggaacttcctccgtcgacatccgccgggccaggtgatttatcttgaactgctgctcacgcaaaaaaaaatctctagattggggtttcggcaggttcggttcatgcaggtcgtcgtcttcttcatctacgtcgacgtcgtcctcgtagtcatcttcttctgcgtcgccattggaagacttctgccgctcctgggcgttgctagggttcggagggaatggggcttcattttcttcttcagaattggccatgaggagtgatcagaattcagaacaagt----------------------------------------------------------------------------------------------------------------------------------------------------------------------------------------------------------------------------------------------------------------------------------------
>Jupunba_oppositifolia_Liegier_16014@NODE_1_length_1041_cov_113.358921
--------------------------------------------------------------------------------------------------------------tgctggaaactacaactaatgcaaacaaaactccacttccatcaatttattatttaacgtcggcactagcttaaaaatatctacgacccaatgagttgtgcatttatatacattaatttgaaaagtatcaatatggtaaaaacaaagatattggttaagtcatttagattcatgcctgaagagtacgcaacacagccgatttatttacagcacccaaaatcatactaacatccctcaatttacgtgaatccagtacgcaaagatgtgatagtgaaacagcaagttcgaaatccctaacccggtttaatgccaaatcccataacaaagacgaaagaataagattgtaccgaaggtttggtataagcaccgcattcaccagaaattatgctattggtctcggaaacttggacgatgacattggcagtgtcacccaactctggtggtccagcctcgagcataatagtactagaatcaaaaataccgagtctctgaagcttcccaagggcaatttcagtcgcttttaacagctcttgcatggttgtggcattctgtatcccctgcagctcggcctcaattacccaatccttcgtctttgtattccccttaatcagcacatcatggactcggattggaacttcctccgtcgacatccgccgggccaggtgatttatcttgaactgctgctcacgcaaaaaagaatctctagattggggtttcggcaggttcggttcatgcaggtcgtcgtcttcttcatctacgtcgacgtcgtcctcgtagtcatcttcttctgcgtcgccattggaagacttctgccgctcctgggcgttgctagggttcggagggaatggggcttcattttcttcttcagaattggccatgaggagtgatcagaattcagaacaagtttggagggcaagagtaggagtgaaagcgagtcaat---gtaggggagctaattttacccgcagcaggaagacggcgatggaggagcaggagcaactcgaaattgtagctggtaattcaaacagagcgaattttcctttg---------------------------------------------------------------------------------------------------------------------------------------------
>Jupunba_oxyphyllidia_Yonker_6157@NODE_1_length_1083_cov_111.413519
------------------------------------------------------------------------------------------------------------------------------taacgcaaacaaaacttcacttccatcaatttattatttaacatctgcacaagcttaaaaatatctacaacccaatgagttgtgtatttatatacattaatttgaaaagtatccatttggtaaaaacaaagatattggttaagtcatttagattcatgcctgaagagtacgcaacacagccgatttctttacaatacctaaaatcatactaacatccctcaatttacgtgaatccagtacgcaaagatgtgatagtgaaacagcaagtgcgaaatccctaacccggtttaatgccaaatcccataacaaagacgaaagaataagattgtaccgaaggtttggtataagcaccgcattcaccagaaattttgctattggtctcggaaacttggacgatgacattggcagtgtcacccaactctggcggtccagcctcgagcataatagtactagaatcaaaaataccgagtctctgaagcttcccaagggcaatttcagtcgcttttaacagctcttgcatagttgtggcattctgtatcccctgcagctcggcctcaattacccaatccttcgtctttgtattccccttaatcagcacatcatggactcggattggaacttcctccgtcgacatccgccgggccaggtgatttatcttgaactgctgctcacgcagaaaagaatctctagattggggtttcggcaggttcggttcatgcaggtcgtcgtcttcttcatctacgtcgacgtcgtcctcgtagtcgtcttcttctgcgtcgccattggaggacttctgccgctcctgggcgttgctagggttcggagggaatggggcttcattttcttcttcagaattggccatgaggagtgatcagaattcagaacaagtttggagagcaagagtaggagtgaaagcgagtcaat---gtaggggagctaattttacccgcagcaggaagacggcgatggaggagcaggagcaactcgaaattgtagctggtaattcaaacagagcgaattttcctttgtccagaaaatttctaatcaattcaaaaaattcttacattaagaaaatatcaaattatg-----------------------------------------------------------------------------------
>Jupunba_trapezifolia_Simon_1600@NODE_1_length_1092_cov_98.433944
----------------------------------------------------------------------------------------------------------------------actacaactaacgcaaacaaaccttcacttccatcaatttattatttaacatctgcactagcttaaaaatatctacgagccaatgagttgtgcatttatatacattaatttgaaaagtatcaatatggtaaaaacaaagatattggttaagtcatttagattcatgcctgaagagtacgcaacacagccgatttctttacaatacctaaaatcatactaacatccctcaatttacgtgaatccagtacgcaaagatgtgatagtgaaacagcaagttcgaaatccctaacccggtttaatgccaaatcccataacaaagacgaaagaataagattgtaccgaaggtttggtataagcaccgcattcaccagaaattatgctattggtctcggaaacttggacgatgacattggcagtgtcacccaactctggcggtccagcctcgagcataatagtactagaatcaaaaataccaagtctctgaagcttcccaagggcaatttcagtcgcttttaacaactcttgcatagttgtggcattctgtatcccctgcagctcggcctcaattacccaatccttcgtctttgtattccccttaatcagcacgtcatggactcggattggaacttcctccgtcgacatccgccgggccaggtgatttatcttgaactgctgctcacgcaaaaaagaatctctagattggggtttcggcaggttcggttcatgcagttcgtcgtcttcttcatctacgtcgacgtcgtcctcgtagtcgtcttcttctgcgtcgccattggaggacttctgccgatcctgggcgttgctagggttcggagggaatggggcttcattttcttcttcagaattggccatgaggagtaatcagaattcagaacaagtttggagagcaagagtaggagtgaaagcgagtcaat---gtaggcgagctaattttatccgcagcaggaagacggcgatggaggagcaggagcaactcgaaattgtagctggtaattcaaacagagcgaattttcctttgtccagaaaatttctaatcaattcaaaaaattcttacattaagaaaatatcaaattatg----------------------------------------------------------------------------------a
>Jupunba_villosa_Borges_423@NODE_1_length_1575_cov_97.987316
tagcataaggaaggcatcattttcagaggtctgaaccacttggctgcccacaataagaatctggggaataaaatctgcgg-ctcagacctaataaccaaacatatcggcttgctggaaactacaactaacgcaaacaaaacttcacttccatcaatttattatttaacatctgcactagcttaaaaatatctacgacccaatgagttgtgcatttatatacattaatttgaaaagtatcaatatggtataaacaaagatattggttatgtcatttagattcatgcatgaagagtacgcaacatagccgatttctttacaatacctaaaatcatactaacatccctcaatttacgtgaatccagtacgcaaagatgtgatagtgaaacagcaagttcgaaatccctaacccggtttaatgccaaatcccaaaacaaagacgaaagaataagattgtaccgaaggtttggtataagcaccgcattcaccagaaattacgctattggtctcggaaacttggacgatgacattggcagtgtcacccaactctggcggtccagcctcgagcataatagtactagaatcaaaaataccgagtctctgaagcttcccaagggcaatttcagtcgcttttaacagctcttgcatagttgtagcattctgtatcccctgcagctcggcctcaattacccaatccttcgtctttgtattccccttaatcagcacatcatggactcggattggaacttcctccgtcgacatccgccgggccaggtgatttatcttgaactgctgctcacgcaaaaaagaatctctagattggggtttcggcaggttcggttcatgcaggtcgtcgtcttcttcatctacgtcgacgtcgtcctcgtagtcgtcttcttctgcgtcgccattggaggacttctgccgctcctgggcgttgctagggttcggagggaatggggcttcattttcttcttcagaattggccatgaggagtgatcagaattcagaacaagtttggagagcaagagtaggagtgaaagcgagccaat---gtagaggagctaattttacccgcagcaggaagacggcgatggaggagcaggagcaactcgaaattgtagctggtaattcaaatagagcgaattttcctttgtccagaaaatttctaatcaattcaaaaaattcttacattaagaaaatataaaattatgaattaaattaaaataaaaaatataacaatagatgatatagtcatgaaaatgtttttcttaaaatttgaaaaattactctttat
>_R_Albizia_burkartiana_StivalSantos_678@NODE_1_length_782_cov_8.248968
---------------------------------------------------------------------------------------------------------------------------------------------------------------------------------------------------------------------------------------------------------------------------------------------------------------------------------------------------------------------------tacgcaaagatgtgatagtgaaacagaaaattcgaagcccctaacccggtttaatgccaaatcccataacaaagacgaaagaataagattgtaccgaaggtttggtataagcaccgcattcaccagaaattatgctattggtctcggaaacttggacgatgacattggcagtgtcacccaactctggcggtccagcctcgagcataatagtactagaatcaaaaataccgagtctctgtagcttcgcaagggcaatttcagtcgcctttaacagctcttgcatagttgtggcattctgtatcccctgcagctcggcctcaattacccaatccttcgtctttgtattccccttaatcagcacatcatggactcggataggaacttcctccgtcgacatcctccgggccaggtgatttatcttgacctgatgctcacgcaaaaaagaatctctagattggggtttcggcagtttcggttcatgcaggtcgtcgtcttcttcatcttcgtcgacgtcgtcctcgtagtcgtcttcttctgcatcgccattggaggacttccgccgctcctgggcgttgctagggttcggagggaatggggcttcattttcttcttcagaattggccatgaggagtgatcagaaatcagaacaagtttggagagcaagagtaggtgtgaaagctagacaatgtagtagaggagctaattttagccgcagcagaaagacggcgatggaggagcagaagcaactcgcaattgtagcttgtaattcaaacagagcgaat------------------------------------------------------------------------------------------------------------------------------------------------------
>_R_Albizia_edwallii_Dalmaso_272@NODE_1_length_846_cov_7.117573
--------------------------------------------------------------------------------------------------------------------------------------------------------------------------------------------------------------------------------------------------------------------------------------------------------------------------------------aattcatactaacatccctcaattcacgtgaatccagtacgcaaagatgtgatagtgaaacagcaagttcgaagccgctaacccggtttaatgccaaatcccataacaaagacgaaagaacaagattgtaccgaaggtttggtataagcaccgcattcaccagaaattatgctattggtctcggaaacttggacgatgacattggcagtgtcacccaactctggcggtccagcctcgagcataatagtactagaatcaaatataccgagtctctgaagcttcgcaagggcaatttcagtcgcttttaacagctcttgcatagttgtggcattctgtatcccctgcagctcggcctcaattacccaatccttcgtctttgtattccccttaatcagcacatcatggactcggataggaacttcctccgtcgacatccgccgggccaggtgatttatcttgacctgcttctcacgcaaaaaagaatctctagattggggtttcggcagtttcggttcatgcaggtcgtcgtcttcttcatcttcgtcgacgtcgtcctcgtagtcgtcttctgctgcgtcgccattggaggacttctgccgctcctgggcgttgctagggttcggagggaatggggcttcattttcttcttcagaattggccatgaggagtgatcagaattcagaacaagtttggagagcaagagtaggtgtgaaagcgagtcaatgtagtagaggagctaattttagccgcagcaggaagacggcgatggaggggcagaagcaactcgcaattgtggcttgtaattcaaacagggcgaattttcctctgcccagaaaatttctaatc---------------------------------------------------------------------------------------------------------------------------
>_R_Albizia_glabripetala_Lewis_1652@NODE_1_length_936_cov_35.518044
------------------------------------------------------------------------------------------------------------------------------------------------------atcaatttattatttaacatctgcactagtttaaaaatatctacgacccaatgagttgtgcatttatatgcattaatttgaaaaggatctatatcataaaaacaaagatattggttatgtcagttagattcatgcctgaagaatacgcaacacagccgatttctttacaatacccaaattcattctaacatcccccaatttacgtgaatccagtacgcaaagatgtgatagtgaaacagcaagttcgaggcccctaacccgggttaatgccaaatcccataacaaagacgaaagaataagattgtaccgaaggtttggtataagcaccgcattcaccagaaattatgctattggtctcggaaacttggacgatgacattggcagtgtcacccaactctggcggcccagcctcgagcataatagtactagaatcaaaaataccgagtctctgtagcttcgcaagggcaatttcagtcgcttttaacagctcttgcatagttgtggcattctgtatcccttgcagctcggcctcaattacccaatccttcgtctttgtattccccttaatcagcacatcatggactcggataggaacttcctccgtcgacatccgccgggccaggtgatttatcttgacctgctgctcacgcaaaaaagaatctttagattgggatttcggcagtttcggttcatgcaggtcgtcgtcttcttcatcttcgtcgacgtcgtcctcgtagtcgtcttcttctgcgtcgccattggaggccttctgccgctcctgggcgttgctagggttcggagggaatggggcttcattttcttcttcagaattggccatgaggagtgatcagaattcagaacaagtttggagagtaagagtaggtgtgaaagcgagacaatgtagtagagaagataattttagccgcagcagaaaga-----------------------------------------------------------------------------------------------------------------------------------------------------------------------------------------------------------------
>_R_Albizia_inundata_Wood_26530@NODE_1_length_942_cov_86.412627
--------------------------------------------------------------------------------------------------------------------------------------------------------------------------------------------------------------------------------------------------------------------------atgtcagttagattcatgcctgaagaatacgcaacacagccgatttctttacaatacccaaattcattctaacatccctcaatttacgtgaatccagcacgcaaagatgtgatagtgaaacagcaagttcgaggcccctaacccgggttaatgccaaatcccataacaaagacgaaagaataagattgtaccgaaggtttggtataagcaccgcattcaccagaaattatgctgttggtctcggaaacttggacgatgacattggcagtgtcacccaactctggcggtccagcctcgagcataatagtactagaatcaaaaataccgagtctctgaagcttcgcaagggcaatttcagtcgcttttaacagctcttgcatagttgtggcattctgtatcccctgcagctcggcctcaattacccaatccttcgtctttgtattccccttaatcagtacatcatggactcggataggaacatcctccgtcgacatccgccgggccaggtgatttatcttgacctgctgctcacgcaaaaaagaatctctagattggggtttcggcagtttcggttcatgcaggtcgtcgtcttcttcatcttcgtcgacgtcgtcctcgtagtcgtcttcttctgcgtcgccattggaagccttctgccgctcctgggcgttgctagggttcgaagggaatggggcttcattttcttcttcagaattggccatgaggagtgatcagaattcagaacaagtttggagagtaagagtaggtgtgaaagcgagacaatgtagtagaggagctaattttagccgcagcagaaagacggcgatggtggagcagaaacaactcgtaattgtagcttgtaattcaaacagagcgaattttcctctgccgagaaaatatctcatcaattcaaaaggtcctaacattgagaaaatatcaaa---------------------------------------------------------------------------------------t
>_R_Albizia_niopoides_Simon_1601@NODE_1_length_1016_cov_116.561235
-----------------------------------------------------------------------------------------------------------------tggaaactacaactagcgcaaacaaaacttcactcccatcaatttattatttaacatctgcactagtttaaaaatatctacgacccaatgagttgtgcatttatatacattaatttgaaaagtatctatatcgtaaaaacaaagatattggttatgtcagttagattcatgcctgaagaatacgcaacacagccgatttctttacaatacccaaattcatactaacatccctcaatttacgtgaatccagtacgcaaagatgtgatagtgaaactaaaaatgcgaagcccctaacccggtttaatgccaaatcccataacaaggacgaaagaataagattgtaccgaaggtttggtataagctccgcattcaccagaaattatgctattggtctcggaaacttggacgatgacattggcagtgtcacccaactctggcggcccagcctcgagcataatagtactagaatcaaaaataccgagtctctgtagcttcgcaagggcaatttcagtcgcttttaacagctcttgcatagttgtggcattctgtatcccctgcagctcggcctcaattacccaatccttcgtctttgtattccccttaatcagcacatcatggactcggataggtacttcctccgtcgacatacgccgggccaggtgatttatcttgacctgctgctcacgcaaaaaagaatctctagattggggtttcggcagtttcggttcatgcaggtcgtcgtcttcttcatcttcgtcgacgtcgtcctcgtagtcgtcttcttctgcgtcgccattggaggccttctgccgctcctgggcgttgctagggttcggagggaatggggcttcattttcttcttcagaattggccatgaggagtgatcagaattcagaacaagtttggagagtaagagtaggtgtgaaagcgagacaatgtagtagaggagctgattttagccgcagcagaaagacggcgatggaggagcagaagcaactaataattgtagcttgta-----------------------------------------------------------------------------------------------------------------------------------------------------------------------
>_R_Albizia_subdimidiata_var_minor_Gorts_341@NODE_1_length_821_cov_46.567204
-------------------------------------------------------------------------------------------------------------------------------------------------------------------------------------------------------------ttgtgcatttatatgcattaatttgaaaagtatctatatcataaaaacaaagatattggttatgtcagttagattcatgcctgaagaatacgcaacacagccgatttctttacaatacccaaattcattctaacatcccccaatttacgtgaatccagtacgcaaagatgtgatagtgaaacagcaagttcgaggcccctaacccgggttaatgccaaatcccataacaaagacgaaagaataagattgtaccgaaggtttggtataagcaccgcattcaccagaaattatgctattggtctcggaaacttggacgatgacattggcagtgtcacccaactctggcggtccagcctcgagcataatagtactagaatcaaaaataccgagtctctgaagcttcgcaagggcaatttcagtcgcttttaacagctcttgcatagttgtggcattctgtatcccctgcagctcggcctcaattacccaatccttcgtctttgtattccccttaatcagtacatcatggactcggataggaacatcctccgtcgacatccgccgggccaggtgatttatcttgacctgctgctcacgcaaaaaagaatctctagattggggtttcggcagttttggttcatgcaggtcgccgtcttctccatcttcgtcgacgtcgtcctcgtagtcgtcttcttctgcgtcgccattggaggccttctgccgctcctgggcgttgctagggttcggagggaatggggcttcattttcttcttcagaattggccatgaggagtgatcagaattcagaacaagtttggagagtaa-----------------------------------------------------------------------------------------------------------------------------------------------------------------------------------------------------------------------------------------------------------------------------
>_R_Albizia_tomentosa_Hughes_648@NODE_1_length_1361_cov_69.059190
tagcataaggaaggcatcattttcagaggtctgaaccacttggctgcccacaataagaatctggggaataaaatctgcggcctcagacctaatagccaaacatattggcttgctggaaactacaactagcgcaaacaaaacttcacttccatcaatttattatttaacatctgcactagtttaaaaatatctacgacccaatgagttgtgcatttatatacattaatttgaaaagtatctatatcgtaaaaa-aaagatattggctatgtcagttagattcatgcctgaagaatacgcaacacagccgatttctttacaatacccaaattcatactaacatccctcaatttacgtgaatccagtacgcaaagatgtgatagtgaaacagcaagttcgaagccccaaacccagtttaatgccaaatcccataacaaagacgaaagaataagattgtaccgaaggtttggtataagcaccgcattcaccagaaattatgctattggtctcggaaacttggacgatgacattggcagtgtcacccaactctggcggtccggcctcgagcataatagtactagaatcaaaaataccgagtctctgtagcttcgcaagggcaatttcagtcgcttttaacagctcttgcatagttgtggcattctgtatcccttgcagctcggcctcaattacccaatccttcgtctttgtattccccttaatcagcacatcatggactcggataggaacttcctccgtcgacatccgccgggccaggtgatttatcttgacctgctgctcacgccaaaaagaatctctagactggggtttcggcagtttcggttcatgcaggtcgtcatcttcttcatcttcgttgacgtcgtcctcgtagtcgtcttcttctgcgtcgccattggaggacttctgccgttcctgggcgttgctagggttcgtagggaatggggcttcattttcttcttcagaattggccatgaggagtgatcagaattcagaacaagtttggagagcaagagtaggtgtgaaagcgggacaatgtcgcagaggagctaattttagccgcagcagaaagacggcgatggaggagcaggagcaactcgtaattgtagcttgtaattaaaacagagcgaattttcctctgcccagaaaatttctaatcaattcaaaaagttctaacattaagaaaatatcaaatgatgaattaaattaaaataaaaaatataacaatagacgatat---------------------aaaaattgaaaaattactctttaa
>_R_Albizia_xerophytica_Hughes_1435@NODE_1_length_1116_cov_75.853705
-----------------------------------------------------------------------------cggcctcagacctaatagccaaacatattggcttgctggaaactacaactagcgcaaacaaaacttcacttccatcaatttattatttaacacctgcactagtttaaaaatatctacgacccaatgagttgtgcatttatatacattaatttgaaaagtatctatatcgtaaaaacaaagatattggctatgtcagttagattcatgcctgaagaatacgcaacacagccgatttctttacaatacccaaattcatactaacatccctcaatttacgtgaatccagtacgcaaagatgtgatagtgaaacagcaagttcgaagcccctaacccagtttaatgccaaatcccataacaaagacgaaagaataagattgtaccgaaggtttggtataagcaccgcattcaccagaaattatgctattggtctcggaaacttggacgatgacattggcagtgtcacccaactctggcggtccagcctcgagcataatagtactagaatcaaaaataccgagtctctgtagcttcgcaagggcaatttcagtcgcttttaacagctcttgcatagttgtggcattctgtatcccttgcagctcggcctcaattacccaatccttcgtctttgtattccccttaatcagcacatcatggactcggataggaacttcctccgtcgacatccgccgggccaggtgatttatcttgacctgctgctcacgcaaaaaagaatctctagattggggtttcggcagtttcggttcatgcaggtcgtcatcttcttcatcttcgtcgacgtcgtcctcgtagtcgtcttcttctgcgtcgccattggaggacttctgccgctcctgggcgttgctagggttcggagggaatggggcttcattttcttcttcagaattggccatgaggagtgatcagaattcagaacaagtttggagagcaagagtaggtgtgaaagcgggacaatgtagcagaggagctaattttagccgcagcagaaagacggcgatggaggagcagcagcaactcgtaattgtagcttgtaattcaaacagagcgaattttcctctgcccagaaaatttctaatcaattcaaaaagttctaaca-------------------------------------------------------------------------------------------------------t
>_R_Archidendron_clypearia_Wieringa_1849@NODE_1_length_1226_cov_171.436031
---------------------------------------------------aataagaatttggggaataaaatctgcggcctcagacctgatagccaaacatatcggcttgctggaaactacaactaacgaaaacaaaacttcacttccatcaatttattatttaacatccgcactagtttagaaatatctacgacccaatgagttgtgcatttatatacattaatttgaaaagtatcaatatggtaaaaacaaagatattggttatgtcatttagattcatgcctgaagagtacgcaacacagccgatttctttacaatacccaaaatcacactaacatccctcaatttacgtgaatccagtacgcaaagatgtgatagtgaaacagcaagttcgaagtccctaacccggtttaatgccaaatcccataacaaagacgaaagaataagattgtaccgaaggtttggtataagcaccgcattcaccagaaataatgctattggtctcggaaacttggacgatgacattggcagtgtcacccaactctggcggtccagcctccagcataatagtactagaatcaaaaataccgagtctctgaagcttcgcaagggcaagttcagtcgcttttaacagctcttgcatagttgtggcattctgtatcccctgcagctcggcctcaattacccaatccttcgtctttgcattccccttaatcagcacatcatggactcggataggaacttcctctgtcgacatccgccgggccaggtgatttatcttgaactgctgctcacgcaaaaaagaatctctagattggggtttcggcaggttcggttcatgcaggtcgtcgtcttcttcatcttcgtcgacgtcgtcctcgtagtcgtcttcttctgcgtcgccattggaggacttctgccgctcctgggcgttgctagggttaggagggaatggggcttcattttcttcttcagaattggccatgagtagtgatcagaattcagaacaaattgggagagcaggagtaggtgtgaaagcaagtcaatgtagtcgaggagctaattttacccgcagcaggaagacggcgatggaggagcagaagcaactcgtaattgtagcttgtaattcaaacagagcgaattttcctttgtcccgaaaatttctaatcaattcaaaaatttcttacattaagaaaagg-------------------------------------------------gttgggggtattttttttctgaaactt----------------t
>_R_Balizia_elegans_Iganci_870@NODE_1_length_1397_cov_103.008333
tagcataaggaaggcatcattttcagaggtctgaaccacttggctgcccacaataagaatctggggaataaaatctgcagcctcagacctaatagccaaacatatcggcttgctggaaactacaactaacgcaaacaaaacttcacttccatcaatttattatttaacatctgcactagcttaaaaatatctacgacccaatgagttgtgcatttatatacattaatttgaaaagtatcaatatggtaaaaataaagatattggttaagtcatttagattcatgcctgaagagtacgcaacacagccgatttctttacaatacctaaaatcatactaacatccctcaatttacgtgaatccagtacgcaaagatgtgaaagtgaaacagcaagttcgaaatccctaacccggtttaatgccaaatcccataacaaagacgaaagaataagattgtaccgaaggtttggtataagcaccgcattcaccagaaattatgctattggtctcggaaacttggacgatgacattggcagtgtcacccaactcaggtggtccagcctcgagcataatagtactagaatcaaaaataccgaggctctgaagcttcccaagggcaatttcagtcgcttttaacagctcttgcatagttgtggcattctgtatcccctgcagctcggcctcaattacccaatccttcgtctttgtattccccttaatcagcacatcatggactcggattggaacttcctccgtcgacatccgccgggccaggtgatttatcttgaactgctgctcacgcaaaaaagaatctctagattggggtttcggcaggttcggttcatgcaggtcgtcgtcttcttcatctacgtcgacgtcgtcctcgtagtcgtcttcttctgcgtcgccattggaggacttctgccgctcctgggcgttgctagggttcggagggaatggggcttcattttcttcttcagaattggccatgaggagtgatcagaattcagaacaagtttggagagcaagagtaggagtgaaagcgagtcaat---gtaggggagctaattttacccgcagcaggaagacggcgatggaggagcaggagcaactcgaaattttagctggtaattcaaacagagcgaattttcctttgtccagaaaatttctaatcaattcaaaaaattcttacattaagaaaatatcaaattatgaattaaattaaaataaaaaatataacaatagatgatatagtcatgaaaatgttcttcttaaaatttgaaaaattactc-----
>_R_Balizia_leucocalyx_Aguilar_1939@NODE_1_length_592_cov_46.537864
tagcataaggaaggcatcattttcagaggtctgaaccacttggctgcccacaataagaatctggggaataaaatctgcagcctcagacctaatagccaaacttatcggcttgctggaaactacaactaacgcaaacaaaactccacttccatcaatttatta---aacatctgcactagcttaaaaatatctacgacccaatgagttgtgcatttatatacattaatttgaaaagtatcaatatggtaaaaacaaagatattggttaagtcatttagattcatgcctgaagagtacgctacacagccgatttctttacaatacctaaaatcatactaacatccctcaatttacgtgaatccagtacgcaaagatgtgatagtgaaacagcaagttcgaaatccctaacccggtttaatgccaaatcccataacaaagacgaaagaataagattgtaccgaaggtttggtataagcaccgcattcaccagaaattatgctactggtctcggaaacttggacgatgacattggcagtgtcacccaactctggcggtccagcctcgagcataatagtacta---------------------------------------------------------------------------------------------------------------------------------------------------------------------------------------------------------------------------------------------------------------------------------------------------------------------------------------------------------------------------------------------------------------------------------------------------------------------------------------------------------------------------------------------------------------------------------------------------------------------------------------------------------------------------------------------------------------------------------------------
>_R_Calliandra_bella_LPQ15696@NODE_1_length_1276_cov_176.322769
tagcataaggaaggcatcgtttacagaggtctgaa----tgagctgcccacagtaagaatctggagaacaaaatctgaggcctcggacctaaaagccaaacacataaacttgctggaaactgcaactaacgcaaacaaaacttcatttccatcagtttattatttaacatctgcactagtttaaaaatatctacgacccaatgagttgtgcctttatctacattaattt----------------------acaaagatattggttatgtcatttagattcatgcctgaagagtgcgctacacagccgatttctttacagtacctaaaatcatactaacatccctcggtttacatgaatccagtgtgcaacgatgtgaaagttaaactgcaagttcgaagtctctaacccggttaaatgccaaatcccataacaaagacgatagaataagattgtaccgaaggtttcgtataaacaccgcattcaccagaaattttgctattggtctcagaaacttggacgatgacattggcagtgtcacccaactctggcggtccagcctcgagggtaatagtaccagaaccgaaaataccgagactctgaagcttcccaagggcaatttcagtcgcttttaacagctcttgcatggtcgtggcattctgtatcccctgcagctcggcctcgatcacccagtccttcgtctttgtgttccccttaatcaatacatcatggactcggataggaacttcctccgacgacatccgctgggccaggtgatttatcttgaaatgctgctcacgcaaaaatgaatctctagattggggttttggcaggttcggttcatgcaggtcgtcgtcttcttcatcttcgtcatcatcgtcctcgtagtcgtcttcctcagcgtcgccattggaggatttctctggctcctgagcgttgttagggttaagaggaaatggggcttcattttcttcttcagagttggccatgaagagtgatcagaattcagaacaagtttggagagcaaaagtaagagtgaaagagagagtccaaagtagaggagctaattttacacgcagcagtgagaagacggc---gatgcaagagcaccttgtaatggtagcttgtaattcaaacggagcgaattttccttttttccagaaaactt---------------------------------catcagatcatgaaataaattaaaaa---------------------------------------------gaaaactgaaaatttctttcttat
>_R_Hydrochorea_gonggrijpii_Tillett_45696@NODE_1_length_1122_cov_140.379904
------------------------------ctgaaccacttggctgcccacaataagaatctggagaataaaatctgcagcctcagacctaatagccaaacatatcggcttgttggaaactacaactaacgcaaacaaaacttcacttccatcaatttattatttaacatctgcactagcttaaaaatatctacgacccaatgagttgtgcatttatatacattaatttgaaaagtatcaatatggtaaaaacaaagatactggttaagtcatttagattcatgcctgaagagtacgcaacacagccgatttctttacaatacctaaaatcatactaacatccctcaatttacgtgaatccagtacgcaaagatgtgatagtgaaacagcaagttcgaaatccctaacccggtttaatgccaaatcccataacaaagacgaaagaataagattgtaccgaaggtttggtataagcaccgcattcaccagaaattatgctattggtctcggaaacttggacgatgacattggcagtgtcacccaactctggcggtcctgcctcgagcataatagtactagaatcaaaaataccgaggctctgaagcttcccaagggcaatttcagtcgcttttaacagctcttgcatagttgtggcattctgtatcccctgcagctcggcctcaattacccaatccttcgtctttgtattccccttaatcagcacatcatggactcggattggaacttcctccgtcgacatccgccgggccaggtgatttatcttgaactgctgctcacgcaaaaaagaatctctagattggggtttcggcaggttcggttcatgcaggtcgtcgtcttcttcatctacgtcgacgttgtcctcgtagtcgtcttcttctgcgtcgccattggaggacttctgccgctcctgggcgttgctagggttcggagggaatggggcttcattttcttcttcagaattggccatgaggagtgatcagaattcagaacaagtttggagagcaagagtaggagtgaaagcgagtcaat---gtaggggagctaattttacccgcagcaggaagacggcgatgaaggagcaggagcaactcgaaattttagctggtaattcaaacagagcgaattttcctttg---------------------------------------------------------------------------------------------------------------------------------------------
>_R_Hydrochorea_marginata_Morim_563@NODE_1_length_1457_cov_117.006522
tagcataaggaaagcatcattttcagaggtctgaaccacttggctgcccacaataagaatctggggaataaaatctgcagcctcagacctaatagccaaacatatcggcttgttggaaactacaactaacgcaaacaaaacttcacttccatcaatttattatttaacatctgcactagcttaaaaatatctacgacccaatgagttgtgcatttatatacattaatttgaaaagtatcaatatggtaaaaacaaagatattggttaagtcatttagattcatgcctgacgagtacgcaacacagccgatttctttacaatacctaaaatcataccaacatccctcaatttacgtgaatctagtacgcaaagatgtgatagtgaaacaacaagttcgaaatccctaacccggtttaatgccaaatcccataacaaagacgaaagaataagattgtaccgaaggtttggtataagcaccgcattcaccagaaattatgctattggtctcggaaacttggacgatgacattggcagtgtcacccaactctggcggtccagcctcgagcataatagtactagaatcaaaaataccgaggctctgaagcttcccaagggcaatttcagtcgcttttaacagctcttgcatagttgtggcattctgtatcccctgcagctcggcctcaattacccaatccttcgtctttgtattccccttaatcagcacatcatggactcggattggaacttcctccgtcgacatccgccgggccaggtgatttatcttgaactgctgctcacgcaaaaaagaatctctagattggggtttcggcaggttcggttcatgcagg---------------------------------tcgtagtcgtcttcttctgcgtcgccattggaggacttctgccgctcctgggcgttgctagggttcggagggaatggggcttcattttcttcttcagaattggccatgaggagtgatcagaattcagaacaagtttggagagcaagagtaggagtgaaagcgagtcaat---gtaggggagctaattttacccgcagcaggaagacggcgatggaggagcaggagcaactcgaaattttagctggtaattcaaacagagcgaattttcctttgtccagaaaatttctaatcaattcaaaaaattcttacattaagaaaatatcgaattatgaattaaattaaaataaaaaatataacaatagatgatatagtcgtgaaaatgttcttcttaaaatttgaaaaattactctttaa
>_R_Jupunba_brachystachya_Lima_7438@NODE_1_length_1431_cov_96.872230
tagcataaggaaggcatcattttcagaggtctgaaccacttggctgcccacaataagaatctggggaataaaatctgcggcctcagacctaataaccaaacatatcggcttgctggaaactacaactaacgcaaacaaaacttcacttccatcaatttattatttaacatctgcactagcttaaaaatatctacgacccaatgagttgtgcatttatatacattaatttgaaaagtatcaatatggtataaacaaagatattggttatgtcatttagattcatgcatgaagagtacgcaacatagccgatttctttacaatacctaaaatcatactaacatccctcaatttacgtgaatccagtacgcaaagatgtgatagtgaaacagcaagttcgaaatccctaacccggcttaatgccaaatcccaaaacaaagacgaaagaataagattgtaccgaaggtttggtataagcaccgcattcaccagaaattacgctattggtctccgaaacttggacgatgacattggcagtgtcacccaactctggcggtccagcctcgagcataatagtactagaatcaaaaataccgagtctctgaagcttcccaagggcaatttcagtcgcttttaacagctcttgcatagttgtagcattctgtatcccctgcagctcggcctcaattacccaatccttcgtctttgtattccccttaatcagcacatcatggactcggattggaacttcctccgtcgacatccgccgggccaggtgatttatcttgaactgctgctcacgcaaaaaagaatctctagattggggtttcggcaggttcggttcatgcaggtcgtcgtcttcttcatctacgtcgacgtcgtcctcgtagtcgtcttcttctgcgtcgccattggaggacttctgccgctcctgggcgttgctagggttcggagggaatggggcttcattttcttcttcagaattggccatgaggagtgatcagaattcagaacaagtttggagagcaagagtaggagtgaaagcgagccaat---gtagaggagctaattttacccgcagcaggaagacggcgatggaggagcaggagcaactcgaaattgtagctggtaattcaagtagagcgaattttcctttgtccataaaatttctaatcaattcaaaaaattcttacattaagaaaatataaaattatgaattaaattaaaataaaaaatataacaatagatgatatagtcatgaaaatgtttttcttaaaatttgaaaaattactctttac
>_R_Jupunba_commutata_Maguire_46145@NODE_1_length_1234_cov_112.876404
------------------------------------------------cacaataagaatctggggaataaaatctgccgcctcagacctaacagccaaacatatcggcttgctggaaactacaactaacgcaaacaaaacttcacttccatcaatttattatttaacatctgcactagcttaaaaatatctacgagccaatgagttgtgcatttatatacattaatttgaaaagtatcaatatggtaaaaacaaagatattggttaagtcatttagattcatgcctgaagagtacgcaacacagccgatttctttacaatacctaaaatcatactaacatccctcaatttacgtgaatccagtacgcaaagatgtgatagtgaaacagcaagttcgaaatccctaacccggtttaatgccaaatcccataacaaagacgaaagaataagattgtaccgaaggtttggtataagcaccgcattcaccagaaattatgctattggtctcggaaacttggacgatgacattggcagtgtcacccaactctggcggtccagcctcgagcataatagtactagaatcaaaaataccgagtctctgaagcttcccaagggcaatttcagtcgcttttaacaactcttgcatagttgtggcattctgtatcccctgcagctcggcctcaattacccaatccttcgtctttgtattccccttaatcagcacgtcatggactcggattggaacttcctccgtcgacatccgccgggccaggtgatttatcttgaactgctgctcacgcaaaaaagaatctctagattggggtttcggcaggttcggttcatgcaggtcgttgtcttcttcatctacgtcgacgtcgtcctcgtagtcgtcttcttctgcgtcgccattggaggacttctgccgctcctgggcgttgctagggttcggagggaatggggcttcattttcttcttcagaattggccatgaggagtaatcagaattcagaacaagtttggagagcaagagtaggagtgaaagcgagtcaat---gtaggggagctaattttacccgcagcaggaagacggcgatggaggagcaggagcaactcgaaattgtagctggtaattcaaacagagcgaattttcctttgtccagaaaatttccaatcaatgcaaaaaattcttacattaagaaaatatcaaattatgaattaaattaaaataaaaaatataacaatagatgatatagtcatgaaaatgtttttcttaaaatt------------------
>_R_Jupunba_filamentosa_Lima_7487@NODE_1_length_1329_cov_99.714856
--------------------------------gaaccgcttggctgcccacaataagaatctggggaataaaatctgcggcctcagacctaataaccaaacatatcggcttgctggaaactacaactaacgcaaacaaaacttcacttccatcaatttattatttaacatctgcactagcttaaaaatatctacgacccaatgagttgtgcatttatatacattaatttgaaaagtatcaatatggtaaaaacaa--atattggttatgtcatttagattcatgcctgaagagtacgcaacacagccgatttctttacaatacctaaaatcatactgacatccctcaatttacgtgaatccagtacgcaaagatgtgatagtgaaacagcaagttcgaaatccctaacccggtttaatgccaaatcccaaaacaaagacgaaagaataagattgtaccgaaggtttggtataagcaccgcattcaccagaaattacactattggtctcggaaacttggacgatgacattggcagtgtcacccaactctggcggtccagcctcgagcataatagtactagaatcaaaaataccgagtctctgaagcttcccaagggcaatttcagtcgcttttaacagctcttgcatagttgtagcattctgtatcccctgcagctcggcctcaattacccaatccttcgtctttgtattccccttaatcagcacatcatggactcggattggaacttcctccgtcgacatccgccgggccaggtgatttatcttgaactgctgctcacgcaaaaaagaatctctagattggggtttcggcaggttcggttcatgcaggtcgtcgtcttcttcatctacgtcgacgtcgtcctcgtagtcatcttcttctgcgtcgccattggaggacttctgccgctcctgggcgttgctagggttcggagggaatggggcttcattttcttcttcagaattggccatgagaagtgatcagaattcagaacaagtttggagagcaagagtaggagtgaaagcgagccaat---gtagaggagctaattttacccgcagcaggaagacggcgatggaggagcagcagcaactagaaattgtagctggtaattcaaatagagcgaattttcctttgtccagaaaatttctaatcaattcaaaaaattctgacattaagaaaatataaaatgatgaattaaattaaaataaaaaatataacaatagatgaaatagtcatgaaaatgtttttcttaaaatttgaaaaattactctttaa
>_R_Jupunba_idiopoda_Quesada_1718@NODE_1_length_1016_cov_58.068158
----------------------------------------------------------------------------------------------------------------------------------------------------------------------------------gcttaaaaatatctacaacccaacgagttgtgcatttatatacattaatttgaaaagtatccatatggtaaaaacaaagatattggttaagtcatttagattcaagcctgaagagtacgcaacacagccgatttctttacaatacctaaaatcatactaacatccctcaatttacgtgaatccagtacgcaaagatgtgatagtgaaacagcaagttcgaaatccttaacccggtttaatgccaaatcccataacaaagacgaaagaataagattgtaccgaaggtttggtataagcaccgcattcaccagaaattttgctattggtctcggaaacttggacgatgacattggcagtgtcacccaactctggcggtccagcctcgagcataatagtactagaatcaaaaataccgagtctctgaagcttcccaagggcaatttcagtcgcttttaacagctcttgcatagttgtggcattctgtatcccctgcagctcggcctcaattacccaatccttcgtctttgtattccccttaatcagcacatcatggactcggattggaacttcctccgtcgacatccgccgggccaggtgatttatcttgaactgctgctcacgcaaaaaagaatctctagattggggtttcggcaggttcggttcatgcaggtcgtcgtcttcttcatctacgtcgacgtcgtcctcgtagtcgtcttcttctgcgtcgccattggaggacttctgccgctcctgggcgttgctagggttcggagggaatggggcttcattttcttcttcagaattggccatgaggagtgatcagaattcagaacaagtttggagagcaagagtaggagtgaaagcgagtcaat---gcaggggagctaattttacccgcagcaggaagacggcgatggaggagcaggagcaactcgaaattgtagctggtaattcaaacagagcgaattttcctttgtccagaaaatttctaatcaattcaaaaaattcttacattaaga--------------------------------------------------------------------------------------------------
>_R_Jupunba_leucophylla_Iganci_839@NODE_1_length_693_cov_330.160714
---------------------------------------------------------------------------------------------------------------------------------------------------------------------------------------------------------------------------------------------------------------------------------------------------------------------------------------------------------------------------------------------------------------------------------------------------------aagaataagattgtaccgaaggtttggtataagcaccgcattcaccagaaattatgctattggtctcggaaacttggacgatgacattggcagtgtcacccaactctggcggtccagcctcgagcataatagtactagaatcaaaaataccaagtctctgaagcttcccaagggcaatttcagtcgcttttaacagctcttgcatagttgtggcattctgtatcccctgcagctcggcctcaattacccaatccttcgtctttgtattccccttaatcagcacatcatggactcggattggaacttcctccgtcgacatccgccgggccaggtgatttatcttgaactgctgctcacgcagaaaagaatctctagattggggtttcggcaggttcggttcatgcaggtcgtcgtcttcttcatctacgtcgacgtcgtcctcgtagtcgtcttcttctgcgtcgccattggaggacttctgccgctcctgggcgttgctagggttcggagggaatggcgcttcattttcttcttcagaattggccatgaggagtgatcagaattcaggacaagtttggagagcaagagtaggagtgaaagcgagtcaatgtagggg---------------------------------------------------------aattgtagctggtaattcaaacagagcgaattttcctttgtccagaaaatttctaatcaattcaaaaaattcttac--------------------------------------------------------------------------------------------------------a
>_R_Jupunba_limae_Iganci_261@NODE_1_length_1729_cov_73.611985
tagcataaggaaggcatcattttcagaggtctgaaccacttggctacccacaataagaatctggggaataaaatctgcggcctcagacctaataaccaaacatatcggcttgctggaaactacaactaacgcaaacaaaacttcacttccatcaatttattatttaacatctgcactagcttaaaaatatctacgacccaatgagttgtgcatttatatacattaatttgaaaagtatcaatatggtaaaaacaaagatattggttatgtcatttagattcatgcatgaagagtacgcaacatagccgatttctttacaatacctaaaatcatactaacatccctcaatttacgtgaatccagtacgcaaagatgtgatagtgaaacagcaagttcgaaatccctaacccggtttaatgccaaatcccaaaacaaacacgaaagaataagattgtaccgaaggtttggtataagcaccgcattcaccagaaattacgctattggtctcggaaacttggacgatgacattggcagtgtcacccaactctggcggtccagcctcgagcataatagtactagaatcaaaaataccgagtctctgaagcttcccaagggcaatttcagtcgcttttaacagctcttgcatagttgtagcattctgtatcccctgcagctcggcctcaattacccaatccttcgtctttgtattccccttaatcagcacatcatggactcggattggaacttcctccgtcgacatccgccgggccaggtgatttatcttgaactgctgctcaagcaaaaaagaatctctagattggggtttcggcaggttcggttcatgcaggtcgtcgtcttcttcatctacgtcgacgtcgtcctcgtagtcgtcttcttctgcgtcgccattggaggacttctgccgctcctgggcgttgctagggttcggagggaatggggcttcattttcttcttcagaattggccatgaggagtgatcagaattcagaacaagtttggagagcaagagtaggagtgaaagcgagccaat---gtagaggagctaattttatccgcagcaggaagacggcgatggaggagcaggagcaactcgaaattgtagctggtaattcaaatagagcgaattttcctttgtccagaaaatttctaatcaattcaaaaaattcttacattaagaaaatataaaattatgaattaaattaaaataaaaaatataacaatagatgatatagtcatgaaaatgtttttcttaaaatttgaaaaattactctttat
>_R_Jupunba_longipedunculata_Cardona_2682@NODE_1_length_1039_cov_120.920998
---------------------------------------------------------------------------------------------------------------------------------------------------------------------------------agcttaaaaatatctacgacccaatgagttgtgcatttatatacattaatttcaaaagtatcaatatggtaaaaacaaagatattggttaagtcatttagattcatgcctgaagagtacgcaacacagccgatttctttacaatacctaaaatcatactaacatccctcaatttacgtgaatccagtacgcaaagatgtgatagtgaaacagcaagttcgaaatccctaacccggtttaatgccaaatcccataacaaagacgaaagaataagattgtaccgaaggtttggtataagcaccgcattcgccagaaattatgctattggtctcggaaacttggacgatgacattggcagtgtcacccaactctggcggtccagcctcgagcataatagtactagaatcaaaaataccgagtctctgaagcttcccaagggcaatttcagtcgcttttaacagctcttgcatagttgtggcattctgtatcccctgcagctcggcctcaattacccaatccttcgtctttgtattccccttaatcagcacatcatggactcggattggaacttcctccgtcgacatccgccgggccaggtgatttatcttgaactgctgctcacgcaaaaaagaatctctagattggggtttcggcaggttcggttcatgcaggtcgtcgtcttcttcatctacgtcgacgtcgtcctcgtagtcgtcttcttctgcgtcgccattggaggacttctgccgctcctgggcgttgctagggttcggagggaatggggcttcattttcttcttcagaattggccatgaggagtgatcagaattcagaacaagtttggagagcaagagtaggagtgaaagcgagtcaat---gtaggggagctaattttacccgcagcaggaagatggcgatggaggagcaggagcaactcgaaattgtagctggtaattcaaacagagcgaattttcctttgtccagaaaatttctaatcaattcaaaaaattcttacattaagaaaatatcaaattatgaattaa----------------------------------------------------------------------------a
>_R_Jupunba_macradenia_Lourteig_3021@NODE_1_length_1096_cov_120.851816
-------------------------------------------------acaataagaatctggggaataaaatctgcggcctcagacctaatagccaaacatatcggcttgatggaaactacaactaacgcaaacaaaacttcacttccatcaatttattatttaacatctgcactagcttaaaaatatctacgacccaatgagttgtgcatttatatacattaatttgaaaagtatcaatatggtaaaaactaagatgttggttatgtcatttagattcatgcctcaagagtatgcaacacagccgatttctttacaatacctaaaatcatactaacatccctcaatttacgtgaatccagtacgcaaagatgtgatagtgaaacagcaagttcgaaatccctaacccggtttaatgccaaatccca-aacaaagacgaaagaataagattgtaccgaaggtttggtataagcaccgcattcaccagaaattatgctattggtctcggaaacttggacgatgacattggcagtgtcacccaactctggcggtccagcctcgagcataatagtactagaatcaaaaataccgagtctctgaagcttcccgagggcaatttcagtcgcttttaacagctcttgcatagttgtggcattctgtatcccctgcagctcggcctcaattacccaatccttcgtctttgtattccccttaatcagcacatcatggactcggattggaacttcctccgtcgacatccgccgggccaggtgatttatcttgaactgctgctcactcaaaaaagaatctctagattggggtttcggcaggttcggttcatgcaggtcgtcgtcttcttcatctacgtcgacgtcgtcctcgtagtcgtcttcttctgcgtcgccattggaggacttctgccgctcctgggcgttgctagggttcggagggaatgggggttcattttcttcttcagaattggccatgaggagtgatcagaattcagaacaagtttggcgagcaagagtaggagtgaaagcgagtcaat---gtagaggagctaattttacccgcagcaggaagacggcgatggaggagcaggagcaactcgaaattgtagctggtaattcaaacagagcgaattttc--------------------------------------------------------------------------------------------------------------------------------------------------
>_R_Punjuba_callejasii_Daly_5935@NODE_1_length_1054_cov_34.440123
-------------------------------------------------------------------------------------------atagccaaacatatcagcttgctggaaactacaactaacgcaaacaaaacttcacatccatcaatttattatttaacatctgcactagcttaaaaatatctacgacccaatgagttgtgcatttatatacattaatttgaaaagtatcaatatggtaaaaacaaagatattggttatgtcatttagattcatgcctgaagagtacgcaacacagccgatttctttacaatacctaaaatcatactaacatccctcaatttacgtgaatccagtacgcaaatatgtgatagtgaaacagaaagttcgaaatccctaacccggtctaatgccaaatccaataacaaggacgaaagaataagattgtaccgaaggtttggtataagcaccgcattcaccagaaattatgctattggtctcggaaacttggacgatgacattggcagtgtcacccaactctggcggtccagcctcgagcataatagtactagaatcaaaaataccgagtctctgaagcttcccaagggcaatttcagtggcttttaacagctcttgcatagttgtggcattctgtatcccctgcagctcggcctcaattacccaatccttcgtctttgtattccccttaatcagtacatcatggactcggattggaacttcctccgtcgacatccgccgggccaggtgatttatcttgaactgctgctcacgcaaaaaagaatctctagattggggtttcggcaggttcggttcatgcaggtcgtcgtcttcttcatctacgtcgacgtcgtcctcgtagtcgtcttcttctgcgtcgccattggaggacttctgccgctcctgggcgttgctagggttcggagggaatggggcttcattttcttcttcagaattggccatgaggagtgatcagaattcagaacaagtttagagagcaagagtaggagtgaaagcgagtcaat---gtagaggagctaattttacccgcagcaggaagatggcgatggaggagcaggagcaactcgtaattgtagctggtaattcaaacagagcgaattt----------------------------------------------------------------------------------------------------------------------------------------------------
>_R_Punjuba_killipii_Palodorios_6252@NODE_1_length_902_cov_50.738182
----------------------------------------------------------------------------------------------------------------------------------------------------------------------------------------------------------------tgcatatatatacattaatttgaaaagtatcaatatggtaaaaacaaagatattggttatgtcatttagattcatgcctgaagagtacgcaacacagccgatttatttacaatacctaaaatcatactaacatccctcaatttacgtgaatccagtacgcaaatgtgtgatagtgaaacagaaagttcgaaatccctaacccggtttaatgccaaatcccataacaaagacgaaagaataagattgtaccgaaggtttggtataagcaccgcattcaccagaaattatgctattggtctcggaaacttggacgatgacattggcagtgtcacccaactctggcggtccagcctcgagcataatagtactagaatcaaaaataccgagtctctgaagcttcccaagggcaatttcagtcgcttttaacagctcttgcatagttgtggcattctgtatcccctgcagctcggcctcaattacccaatccttcgtctttgtattccccttaatcagtacatcatggactcggattggaacttcctccgtcgacatccgccgggccaggtgatttatcttgaactgctgctcacgcaaaaaagaatctctagattggggtttcggcaggttcggttcatgcaggtcgtcgtcttcttcatctacgtcgacgtcgtcctcgtagtcgtcttcttctgcgtcgccattggaggacttctgccgctcctgggcgttgctagggttcggagggaatggggcttcattttcttcttcagaattggccatgaggagtgatcagaattcagaacaagtttggagagcaagagtaggagtgaaagcgagtcaat---gtagaggagctaattttacccgcagcaggaagacagcgatggaggagcaggagcaactcg--------------------------------------------------------------------------------------------------------------------------------------------------------------------------------------
>_R_Punjuba_lehmannii_Escobar_7465@NODE_1_length_1275_cov_89.808013
tagcataa--aaggcatcattttcagaggtctgaaccacttggctgcctacaataaaaatctggggaataaaatctgcggcctcagacataatagccaaacatatcagcttgctggaaactacaactaacgcaaacaaaacttcacatccatcaatttattatttaacatctgcactagcttaaaaatatctacgacccaatgagttgtgcatttatatacattaatttgaaaagtatcaatatggtaaaaataaagatattggttatgtcatttagattcatgcctgaagagtacgcaacacagccgatttctttacaatacctaaaatcatactaacacccctcaatttacgtgaatccagtacgcaaatatgtgatagtgaaacagcaagttcgaaatccctaacccggtttaatgccaaatcccataacagagacgaaagaataagattgtaccgaaggtttggtataagcaccgcattcaccagaaattatgctattggtctcggaaacttggacgatgacattggcagtgtcgcccaactctggcggtccagcctcgagcataatagtactagaatcaaaaataccgagtctctgaagcttcccaagggcaatttcagtcgcttttaacagctcttgcatagttgtggcattctgtatcccctgcagctcggcctcaattacccaatccttcgtctttgtattccccttaatcagtacatcatggactcggattggaacttcctccgtcgacatccgccgggccaggtgatttatcttgaactgctgctcacgcaaaaaagaatctctagattggggtttcggcaggttcggttcatgcaggtcgtcgtcttcttcatctacgtcgacgtcgtcctcgtagtcgtcttcttctgcgtcgccattggaggacttctgccgctcctgggcgttgctagggttcggagggaatggggcttcattttcttcttcagaattggccatgaggagtgatcagaattcagaacaagtttggagagcaagagtaggagtgaaagcgagtcaat---gtagaggagctaattttacccgcagcaggaagacggcgatggaggagcaggagcaactcgtaattgtagctggtaattcaaacagagcgaattttcctttgtccagaaaatttctaatcaaatcaaaaaattcttacattaagaaaatatcaaattaagaattaaattaaattaaaaaatataacaatag---------------------------------------------------a
>_R_Punjuba_racemiflora_Jimenez_Soares_3626@NODE_1_length_1070_cov_135.870091
-------------------------------------------------------------------------------------------------------------------------acaactaacgcaaacaaaacttcacatccatcaatttattatttaacatctgcactagcttaaaaatatctacgacccaatgagttgtgcatttatatacattaatttgaaaagtatcaatatggtaaaaacaaagatattggttatgtcatttagattcatgcctgaagagtacgcaacacagccgatttctttacaatacctaaaatcatactaacatccctcaatttacgtgaatccagtacgcaaatatgtgatagtgaaacagcaagttcgaaatccctaacccggtttaatgccaaatcccataacaaagacgaaagaataagattgtaccgaaggtttggtataagcaccgcattcaccaaaaattatgctattggtctcggaaacttggacgatgacattggcagtgtcacccaactctggcggtccagcctcgagcataatagtactagaatcaaaaataccgagtctctgaagcttcccaagggcaatttcagtcgcttttaacagctcttgcatagttgtggcattctgtatcccctgcagctcggcctcaattacccaatccttcgtctttgtattccccttaatcagtacatcatggactcggattggaacttcctccgtcgacatccgccgggccaggtgattaatcttgaactgctgctcacgcaaaaaagaatctctagattggggtttcggcaggttcggttcatgcaggtcgtcgtcttcttcatctacgtcgacgtcgtcctcgtagtcgtcttcttctgcgtcgccattggagggcttctgccgctcctgggcgttgctagggttcggagggaatggggcttcattttcttcttcagaattggccatgaggagtgatcagaattcagaacaagtttggagagcaagagtaggggtgaaagcgagtcaat---gtagaggagctaattttacccgcaggaggaagacggcgatggagaagcaggagcaactcgtaattgtagctggtaattcaaacagagcgaattttcctttgtccagaaaatttctaatcaaatcaaaaaattcttacatt------------------------------------------------------------------------------------------------------
